# Supplementary material for: Stress relaxation in the presence of sudden strain bursts: Methodology and stress relaxation data of microcast aluminium microwires
Source: Data Brief. 2018 Nov 14;21:2134–41. doi: 10.1016/j.dib.2018.11.047 (PMC6265499; doi:10.1016/j.dib.2018.11.047)
Supplement: Supplementary file 2 — Supplementary material [file mmc2.zip › Data in brief/As-cast/Al4N/Al_100_r_1/Stress relax txt files/Al_100_relax_1_Relaxcycle0033.txt]

Time[s]	Motordispl[�m]	Force[mN]	EngStrain	EngStress[MPa]	Shearstrain	Shearstress [MPa]
3963.633000	610.599693	270.000958	0.353471	23.480356	0.722542	10.437888
3963.633000	610.599693	270.005020	0.353470	23.480710	0.722540	10.438045
3963.673000	610.606469	270.006606	0.353474	23.480847	0.722548	10.438106
3963.673000	610.606469	269.995833	0.353477	23.479911	0.722554	10.437690
3963.715000	610.606469	269.987505	0.353479	23.479186	0.722558	10.437368
3963.733000	610.606469	269.983167	0.353481	23.478809	0.722560	10.437200
3963.753000	610.606469	269.960770	0.353486	23.476861	0.722571	10.436334
3963.773000	610.606469	269.961340	0.353486	23.476911	0.722571	10.436356
3963.793000	610.606469	269.949731	0.353489	23.475901	0.722577	10.435907
3963.813000	610.606469	269.935476	0.353493	23.474662	0.722584	10.435356
3963.833000	610.606469	269.921827	0.353497	23.473475	0.722591	10.434829
3963.853000	610.606469	269.903860	0.353501	23.471912	0.722600	10.434134
3963.873000	610.606469	269.918569	0.353497	23.473191	0.722592	10.434703
3963.893000	610.606469	269.888461	0.353505	23.470573	0.722607	10.433539
3963.913000	610.606469	269.886349	0.353506	23.470389	0.722608	10.433457
3963.933000	610.606469	269.875055	0.353509	23.469407	0.722614	10.433021
3963.953000	610.606469	269.869721	0.353510	23.468943	0.722617	10.432814
3963.973000	610.606469	269.853684	0.353514	23.467549	0.722625	10.432194
3963.993000	610.606469	269.839462	0.353518	23.466312	0.722632	10.431645
3964.013000	610.606469	269.834829	0.353519	23.465909	0.722634	10.431465
3964.033000	610.606469	269.820546	0.353523	23.464667	0.722641	10.430913
3964.053000	610.606388	269.802555	0.353528	23.463102	0.722650	10.430218
3964.073000	610.606469	269.780621	0.353534	23.461195	0.722661	10.429370
3964.093000	610.606469	269.777891	0.353534	23.460957	0.722663	10.429264
3964.113000	610.606469	269.746033	0.353543	23.458187	0.722679	10.428033
3964.133000	610.606469	269.756684	0.353540	23.459113	0.722673	10.428444
3964.153000	610.606469	269.743255	0.353543	23.457945	0.722680	10.427925
3964.173000	610.606469	269.734766	0.353545	23.457207	0.722684	10.427597
3964.193000	610.606469	269.712277	0.353551	23.455251	0.722696	10.426728
3964.213000	610.606469	269.719006	0.353550	23.455837	0.722692	10.426988
3964.233000	610.606469	269.716059	0.353550	23.455580	0.722694	10.426874
3964.253000	610.606469	269.703965	0.353554	23.454529	0.722700	10.426406
3964.273000	610.606469	269.684820	0.353559	23.452864	0.722709	10.425666
3964.293000	610.606469	269.571037	0.353588	23.442969	0.722766	10.421268
3964.313000	610.606469	269.516787	0.353602	23.438251	0.722793	10.419170
3964.333000	610.606469	269.520077	0.353602	23.438537	0.722792	10.419298
3964.353000	610.606469	269.498605	0.353607	23.436670	0.722802	10.418468
3964.373000	610.606469	269.483630	0.353611	23.435367	0.722810	10.417889
3964.393000	610.606469	269.437606	0.353623	23.431365	0.722833	10.416109
3964.413000	610.606469	269.425591	0.353626	23.430320	0.722839	10.415645
3964.433000	610.606469	269.409129	0.353631	23.428888	0.722847	10.415008
3964.453000	610.606469	269.394834	0.353634	23.427645	0.722854	10.414456
3964.473000	610.606469	269.381603	0.353638	23.426495	0.722861	10.413944
3964.493000	610.606469	269.374989	0.353640	23.425920	0.722864	10.413689
3964.513000	610.606469	269.364927	0.353642	23.425045	0.722869	10.413300
3964.533000	610.606469	269.346061	0.353647	23.423404	0.722879	10.412570
3964.553000	610.606469	269.343546	0.353648	23.423185	0.722880	10.412473
3964.573000	610.606469	269.338855	0.353649	23.422777	0.722882	10.412292
3964.593000	610.606469	269.330758	0.353651	23.422073	0.722886	10.411979
3964.613000	610.606469	269.317566	0.353655	23.420926	0.722893	10.411469
3964.633000	610.606469	269.306894	0.353657	23.419998	0.722898	10.411056
3964.653000	610.606469	269.297131	0.353660	23.419149	0.722903	10.410679
3964.673000	610.606388	269.283802	0.353663	23.417990	0.722910	10.410163
3964.693000	610.606469	269.279220	0.353665	23.417591	0.722912	10.409986
3964.713000	610.606469	269.261913	0.353669	23.416086	0.722921	10.409317
3964.733000	610.606469	269.265573	0.353668	23.416404	0.722919	10.409459
3964.753000	610.606469	269.272536	0.353666	23.417010	0.722916	10.409728
3964.773000	610.606469	269.245320	0.353673	23.414643	0.722929	10.408676
3964.793000	610.606388	269.241181	0.353674	23.414283	0.722931	10.408516
3964.813000	610.606469	269.222980	0.353679	23.412700	0.722940	10.407812
3964.833000	610.606469	269.226064	0.353678	23.412968	0.722939	10.407931
3964.853000	610.606469	269.220638	0.353680	23.412497	0.722942	10.407722
3964.873000	610.606469	269.213976	0.353682	23.411917	0.722945	10.407464
3964.893000	610.606469	269.214829	0.353681	23.411991	0.722944	10.407497
3964.913000	610.606469	269.180326	0.353690	23.408991	0.722962	10.406163
3964.933000	610.606469	269.170432	0.353693	23.408130	0.722967	10.405781
3964.953000	610.606469	269.141057	0.353701	23.405576	0.722981	10.404645
3964.973000	610.606469	269.132323	0.353703	23.404816	0.722986	10.404307
3964.993000	610.606469	269.113972	0.353708	23.403221	0.722995	10.403598
3965.013000	610.606388	269.100068	0.353711	23.402011	0.723002	10.403061
3965.033000	610.606469	269.092720	0.353713	23.401372	0.723006	10.402777
3965.053000	610.606469	269.092195	0.353713	23.401327	0.723006	10.402756
3965.073000	610.606469	269.070615	0.353719	23.399450	0.723017	10.401922
3965.093000	610.606469	269.055966	0.353723	23.398176	0.723024	10.401356
3965.113000	610.606388	269.054289	0.353723	23.398030	0.723025	10.401291
3965.133000	610.606469	269.041076	0.353727	23.396881	0.723031	10.400780
3965.153000	610.606469	269.017936	0.353733	23.394869	0.723043	10.399885
3965.173000	610.606469	269.018796	0.353733	23.394944	0.723043	10.399919
3965.193000	610.606469	268.992213	0.353740	23.392632	0.723056	10.398891
3965.213000	610.606469	268.978841	0.353743	23.391469	0.723063	10.398374
3965.233000	610.606469	268.965958	0.353746	23.390349	0.723069	10.397876
3965.253000	610.606469	268.965284	0.353747	23.390290	0.723069	10.397850
3965.273000	610.606469	268.959416	0.353748	23.389780	0.723072	10.397623
3965.293000	610.606388	268.951970	0.353750	23.389132	0.723076	10.397335
3965.313000	610.606469	268.947869	0.353751	23.388776	0.723078	10.397177
3965.333000	610.606469	268.940086	0.353753	23.388099	0.723082	10.396876
3965.353000	610.606469	268.926420	0.353757	23.386910	0.723089	10.396348
3965.373000	610.606469	268.905038	0.353762	23.385051	0.723099	10.395521
3965.393000	610.606469	268.906056	0.353762	23.385139	0.723099	10.395560
3965.413000	610.606388	268.892249	0.353766	23.383939	0.723106	10.395027
3965.433000	610.606469	268.891862	0.353766	23.383905	0.723106	10.395012
3965.453000	610.606388	268.900902	0.353763	23.384691	0.723101	10.395361
3965.473000	610.606469	268.884785	0.353768	23.383289	0.723110	10.394738
3965.493000	610.606469	268.877595	0.353769	23.382664	0.723113	10.394460
3965.513000	610.606469	268.875659	0.353770	23.382496	0.723114	10.394385
3965.533000	610.606388	268.867456	0.353772	23.381782	0.723118	10.394068
3965.553000	610.606388	268.878231	0.353769	23.382720	0.723113	10.394485
3965.573000	610.606388	268.862434	0.353773	23.381346	0.723121	10.393874
3965.593000	610.606388	268.858079	0.353775	23.380967	0.723123	10.393706
3965.613000	610.606388	268.847735	0.353777	23.380067	0.723128	10.393306
3965.633000	610.606388	268.846650	0.353778	23.379973	0.723129	10.393264
3965.653000	610.606388	268.848420	0.353777	23.380127	0.723128	10.393332
3965.673000	610.606469	268.825922	0.353783	23.378171	0.723139	10.392462
3965.693000	610.606469	268.830937	0.353782	23.378607	0.723137	10.392656
3965.713000	610.606388	268.835492	0.353780	23.379003	0.723134	10.392832
3965.733000	610.606388	268.813267	0.353786	23.377070	0.723145	10.391973
3965.753000	610.606469	268.798877	0.353790	23.375819	0.723153	10.391417
3965.773000	610.606469	268.788647	0.353793	23.374929	0.723158	10.391021
3965.793000	610.606388	268.767000	0.353798	23.373046	0.723168	10.390185
3965.813000	610.606469	268.747219	0.353804	23.371326	0.723178	10.389420
3965.833000	610.606469	268.717770	0.353811	23.368765	0.723193	10.388281
3965.853000	610.606388	268.704201	0.353815	23.367585	0.723200	10.387757
3965.873000	610.606469	268.707272	0.353814	23.367852	0.723198	10.387876
3965.893000	610.606388	268.690810	0.353818	23.366421	0.723207	10.387239
3965.913000	610.606388	268.693399	0.353818	23.366646	0.723205	10.387339
3965.933000	610.606388	268.688338	0.353819	23.366206	0.723208	10.387144
3965.953000	610.606469	268.673239	0.353823	23.364893	0.723215	10.386560
3965.973000	610.606388	268.665994	0.353825	23.364263	0.723219	10.386280
3965.993000	610.606388	268.676899	0.353822	23.365211	0.723213	10.386701
3966.013000	610.606469	268.663470	0.353825	23.364043	0.723220	10.386182
3966.033000	610.606469	268.657939	0.353827	23.363562	0.723223	10.385968
3966.053000	610.606388	268.641820	0.353831	23.362160	0.723231	10.385345
3966.073000	610.606469	268.651622	0.353829	23.363013	0.723226	10.385724
3966.093000	610.606469	268.635489	0.353833	23.361610	0.723234	10.385101
3966.113000	610.606388	268.628214	0.353835	23.360977	0.723238	10.384819
3966.133000	610.606388	268.631038	0.353834	23.361223	0.723236	10.384928
3966.153000	610.606388	268.622876	0.353836	23.360513	0.723241	10.384613
3966.173000	610.606469	268.626136	0.353835	23.360796	0.723239	10.384739
3966.193000	610.606469	268.618701	0.353837	23.360150	0.723243	10.384452
3966.213000	610.606469	268.637242	0.353832	23.361762	0.723233	10.385168
3966.233000	610.606388	268.623478	0.353836	23.360565	0.723240	10.384636
3966.253000	610.606469	268.617078	0.353838	23.360009	0.723244	10.384389
3966.273000	610.606388	268.616515	0.353838	23.359960	0.723244	10.384367
3966.293000	610.606469	268.610380	0.353839	23.359426	0.723247	10.384130
3966.313000	610.606469	268.598995	0.353842	23.358436	0.723253	10.383690
3966.333000	610.606388	268.602285	0.353841	23.358722	0.723251	10.383817
3966.353000	610.606469	268.582616	0.353847	23.357012	0.723261	10.383057
3966.373000	610.606469	268.569433	0.353850	23.355865	0.723267	10.382547
3966.393000	610.606388	268.555180	0.353854	23.354626	0.723274	10.381996
3966.413000	610.606469	268.568652	0.353850	23.355797	0.723268	10.382517
3966.433000	610.606469	268.557106	0.353853	23.354793	0.723274	10.382070
3966.453000	610.606388	268.559504	0.353853	23.355002	0.723272	10.382163
3966.473000	610.606388	268.549728	0.353855	23.354152	0.723277	10.381785
3966.493000	610.606469	268.563777	0.353851	23.355373	0.723270	10.382328
3966.513000	610.606469	268.539074	0.353858	23.353225	0.723283	10.381373
3966.533000	610.606469	268.536217	0.353859	23.352977	0.723284	10.381263
3966.553000	610.606469	268.539933	0.353858	23.353300	0.723282	10.381406
3966.573000	610.606469	268.532258	0.353860	23.352632	0.723286	10.381110
3966.593000	610.606469	268.530163	0.353860	23.352450	0.723287	10.381029
3966.613000	610.606388	268.530512	0.353860	23.352481	0.723287	10.381042
3966.633000	610.606469	268.523161	0.353862	23.351841	0.723291	10.380758
3966.653000	610.606469	268.515965	0.353864	23.351215	0.723294	10.380480
3966.673000	610.606388	268.509070	0.353866	23.350616	0.723297	10.380213
3966.693000	610.606388	268.515995	0.353864	23.351218	0.723294	10.380481
3966.713000	610.606388	268.505246	0.353867	23.350283	0.723299	10.380066
3966.733000	610.606388	268.495187	0.353869	23.349408	0.723304	10.379677
3966.753000	610.606388	268.489603	0.353871	23.348923	0.723307	10.379461
3966.773000	610.606388	268.488822	0.353871	23.348855	0.723308	10.379431
3966.793000	610.606469	268.492409	0.353870	23.349167	0.723306	10.379569
3966.813000	610.606388	268.491754	0.353870	23.349110	0.723306	10.379544
3966.833000	610.606388	268.483275	0.353872	23.348373	0.723310	10.379216
3966.853000	610.606469	268.481694	0.353873	23.348235	0.723311	10.379155
3966.873000	610.606388	268.475023	0.353875	23.347655	0.723315	10.378897
3966.893000	610.606388	268.461468	0.353878	23.346476	0.723321	10.378373
3966.913000	610.606469	268.455662	0.353880	23.345971	0.723324	10.378149
3966.933000	610.606469	268.459032	0.353879	23.346264	0.723323	10.378279
3966.953000	610.606469	268.463896	0.353878	23.346687	0.723320	10.378467
3966.973000	610.606469	268.454969	0.353880	23.345911	0.723325	10.378122
3966.993000	610.606469	268.470256	0.353876	23.347240	0.723317	10.378713
3967.013000	610.606469	268.461331	0.353878	23.346464	0.723321	10.378368
3967.033000	610.606388	268.440100	0.353884	23.344618	0.723332	10.377547
3967.053000	610.606388	268.453398	0.353880	23.345774	0.723325	10.378061
3967.073000	610.606469	268.447394	0.353882	23.345252	0.723328	10.377829
3967.093000	610.606469	268.448113	0.353882	23.345315	0.723328	10.377857
3967.113000	610.606388	268.455095	0.353880	23.345922	0.723324	10.378127
3967.133000	610.606469	268.438354	0.353884	23.344466	0.723333	10.377480
3967.153000	610.606469	268.427206	0.353887	23.343497	0.723339	10.377049
3967.173000	610.606469	268.448832	0.353882	23.345377	0.723328	10.377885
3967.193000	610.606469	268.441611	0.353883	23.344749	0.723331	10.377605
3967.213000	610.606469	268.434335	0.353885	23.344117	0.723335	10.377324
3967.233000	610.606469	268.430514	0.353886	23.343784	0.723337	10.377176
3967.253000	610.606388	268.429247	0.353887	23.343674	0.723337	10.377127
3967.273000	610.606469	268.418664	0.353889	23.342754	0.723343	10.376718
3967.293000	610.606469	268.423162	0.353888	23.343145	0.723341	10.376892
3967.313000	610.606388	268.411314	0.353891	23.342115	0.723346	10.376434
3967.333000	610.606469	268.416709	0.353890	23.342584	0.723344	10.376643
3967.353000	610.606388	268.409591	0.353892	23.341965	0.723347	10.376368
3967.373000	610.606469	268.412065	0.353891	23.342180	0.723346	10.376463
3967.393000	610.606469	268.402056	0.353894	23.341309	0.723351	10.376076
3967.413000	610.606469	268.385370	0.353898	23.339858	0.723359	10.375431
3967.433000	610.606469	268.384030	0.353898	23.339742	0.723360	10.375379
3967.453000	610.606469	268.359243	0.353905	23.337586	0.723373	10.374421
3967.473000	610.606388	268.359595	0.353905	23.337617	0.723372	10.374435
3967.493000	610.606388	268.346031	0.353908	23.336437	0.723379	10.373910
3967.513000	610.606469	268.355077	0.353906	23.337224	0.723375	10.374260
3967.533000	610.606469	268.333957	0.353912	23.335387	0.723385	10.373444
3967.553000	610.606469	268.338567	0.353910	23.335788	0.723383	10.373622
3967.573000	610.606388	268.339832	0.353910	23.335898	0.723382	10.373671
3967.593000	610.606469	268.338600	0.353910	23.335791	0.723383	10.373623
3967.613000	610.606469	268.318244	0.353916	23.334021	0.723393	10.372836
3967.633000	610.606388	268.314196	0.353917	23.333669	0.723395	10.372680
3967.653000	610.606388	268.318953	0.353915	23.334083	0.723393	10.372864
3967.673000	610.606469	268.309677	0.353918	23.333276	0.723397	10.372505
3967.693000	610.606469	268.303207	0.353920	23.332713	0.723401	10.372255
3967.713000	610.606469	268.305946	0.353919	23.332951	0.723399	10.372361
3967.733000	610.606388	268.294050	0.353922	23.331917	0.723405	10.371901
3967.753000	610.606388	268.308756	0.353918	23.333196	0.723398	10.372469
3967.773000	610.606469	268.290370	0.353923	23.331597	0.723407	10.371759
3967.793000	610.606469	268.289053	0.353923	23.331482	0.723408	10.371708
3967.813000	610.606388	268.299537	0.353920	23.332394	0.723402	10.372113
3967.833000	610.606469	268.296224	0.353921	23.332106	0.723404	10.371985
3967.853000	610.606469	268.286370	0.353924	23.331249	0.723409	10.371604
3967.873000	610.606469	268.290684	0.353923	23.331624	0.723407	10.371771
3967.893000	610.606469	268.278054	0.353926	23.330526	0.723413	10.371283
3967.913000	610.606469	268.277075	0.353926	23.330441	0.723414	10.371245
3967.933000	610.606469	268.267221	0.353929	23.329584	0.723419	10.370864
3967.953000	610.606388	268.261584	0.353930	23.329093	0.723421	10.370646
3967.973000	610.606388	268.262068	0.353930	23.329136	0.723421	10.370665
3967.993000	610.606469	268.255605	0.353932	23.328573	0.723424	10.370415
3968.013000	610.606469	268.250447	0.353933	23.328125	0.723427	10.370215
3968.033000	610.606388	268.250939	0.353933	23.328168	0.723427	10.370234
3968.053000	610.606388	268.249773	0.353933	23.328066	0.723427	10.370189
3968.073000	610.606388	268.233198	0.353938	23.326625	0.723436	10.369548
3968.093000	610.606469	268.247609	0.353934	23.327878	0.723428	10.370106
3968.113000	610.606469	268.226130	0.353940	23.326010	0.723439	10.369275
3968.133000	610.606469	268.249045	0.353934	23.328003	0.723428	10.370161
3968.153000	610.606469	268.260552	0.353931	23.329004	0.723422	10.370606
3968.173000	610.606469	268.240706	0.353936	23.327278	0.723432	10.369839
3968.193000	610.606469	268.241031	0.353936	23.327306	0.723432	10.369851
3968.213000	610.606388	268.245387	0.353935	23.327685	0.723429	10.370020
3968.233000	610.606469	268.242586	0.353935	23.327441	0.723431	10.369911
3968.253000	610.606469	268.237908	0.353937	23.327034	0.723433	10.369731
3968.273000	610.606469	268.242083	0.353936	23.327398	0.723431	10.369892
3968.293000	610.606388	268.233185	0.353938	23.326624	0.723436	10.369548
3968.313000	610.606469	268.236027	0.353937	23.326871	0.723434	10.369658
3968.333000	610.606469	268.211776	0.353943	23.324762	0.723446	10.368720
3968.353000	610.606469	268.221598	0.353941	23.325616	0.723441	10.369100
3968.373000	610.606469	268.219964	0.353941	23.325474	0.723442	10.369037
3968.393000	610.606469	268.213298	0.353943	23.324894	0.723446	10.368779
3968.413000	610.606388	268.229626	0.353939	23.326314	0.723437	10.369410
3968.433000	610.606469	268.212915	0.353943	23.324861	0.723446	10.368764
3968.453000	610.606469	268.208002	0.353944	23.324434	0.723448	10.368574
3968.473000	610.606388	268.204391	0.353945	23.324120	0.723450	10.368435
3968.493000	610.606469	268.198097	0.353947	23.323572	0.723453	10.368192
3968.513000	610.606469	268.197850	0.353947	23.323551	0.723453	10.368182
3968.533000	610.606469	268.195086	0.353948	23.323311	0.723455	10.368075
3968.553000	610.606469	268.180927	0.353952	23.322079	0.723462	10.367528
3968.573000	610.606388	268.188312	0.353950	23.322721	0.723458	10.367813
3968.593000	610.606469	268.183673	0.353951	23.322318	0.723460	10.367634
3968.613000	610.606388	268.183869	0.353951	23.322335	0.723460	10.367641
3968.633000	610.606469	268.188979	0.353949	23.322779	0.723458	10.367839
3968.653000	610.606388	268.173882	0.353953	23.321467	0.723465	10.367255
3968.673000	610.606388	268.167527	0.353955	23.320914	0.723468	10.367010
3968.693000	610.606388	268.173412	0.353953	23.321426	0.723465	10.367237
3968.713000	610.606469	268.174681	0.353953	23.321536	0.723465	10.367286
3968.733000	610.606388	268.159974	0.353957	23.320257	0.723472	10.366718
3968.753000	610.606388	268.164389	0.353956	23.320641	0.723470	10.366888
3968.773000	610.606388	268.163549	0.353956	23.320568	0.723470	10.366856
3968.793000	610.606388	268.153434	0.353959	23.319688	0.723475	10.366465
3968.813000	610.606388	268.159192	0.353957	23.320189	0.723473	10.366687
3968.833000	610.606388	268.154947	0.353958	23.319820	0.723475	10.366523
3968.853000	610.606469	268.155039	0.353958	23.319828	0.723475	10.366527
3968.873000	610.606388	268.148569	0.353960	23.319265	0.723478	10.366277
3968.893000	610.606469	268.133167	0.353964	23.317926	0.723486	10.365681
3968.913000	610.606469	268.122692	0.353967	23.317015	0.723491	10.365276
3968.933000	610.606388	268.142382	0.353962	23.318727	0.723481	10.366038
3968.953000	610.606469	268.127183	0.353966	23.317405	0.723489	10.365450
3968.973000	610.606469	268.126369	0.353966	23.317335	0.723489	10.365419
3968.993000	610.606388	268.113496	0.353969	23.316215	0.723495	10.364921
3969.013000	610.606388	268.117779	0.353968	23.316588	0.723493	10.365087
3969.033000	610.606469	268.121577	0.353967	23.316918	0.723491	10.365233
3969.053000	610.606469	268.116560	0.353968	23.316482	0.723494	10.365039
3969.073000	610.606388	268.114205	0.353969	23.316277	0.723495	10.364948
3969.093000	610.606469	268.120160	0.353967	23.316795	0.723492	10.365179
3969.113000	610.606469	268.112483	0.353969	23.316127	0.723496	10.364882
3969.133000	610.606469	268.111687	0.353970	23.316058	0.723496	10.364851
3969.153000	610.606388	268.110954	0.353970	23.315994	0.723497	10.364823
3969.173000	610.606388	268.122547	0.353967	23.317002	0.723491	10.365271
3969.193000	610.606469	268.122907	0.353967	23.317034	0.723491	10.365285
3969.213000	610.606388	268.113452	0.353969	23.316211	0.723495	10.364919
3969.233000	610.606388	268.110059	0.353970	23.315916	0.723497	10.364788
3969.253000	610.606388	268.106071	0.353971	23.315569	0.723499	10.364634
3969.273000	610.606469	268.098917	0.353973	23.314947	0.723503	10.364357
3969.293000	610.606469	268.105727	0.353971	23.315540	0.723499	10.364621
3969.313000	610.606469	268.081171	0.353978	23.313404	0.723512	10.363671
3969.333000	610.606469	268.097225	0.353973	23.314800	0.723504	10.364292
3969.353000	610.606469	268.090015	0.353975	23.314173	0.723507	10.364013
3969.373000	610.606469	268.069582	0.353981	23.312396	0.723517	10.363223
3969.393000	610.606388	268.084575	0.353977	23.313700	0.723510	10.363803
3969.413000	610.606469	268.074408	0.353979	23.312816	0.723515	10.363410
3969.433000	610.606388	268.069704	0.353981	23.312407	0.723517	10.363228
3969.453000	610.606388	268.078624	0.353978	23.313183	0.723513	10.363573
3969.473000	610.606469	268.062422	0.353983	23.311774	0.723521	10.362947
3969.493000	610.606469	268.069312	0.353981	23.312373	0.723518	10.363213
3969.513000	610.606469	268.055166	0.353984	23.311143	0.723525	10.362666
3969.533000	610.606469	268.059480	0.353983	23.311518	0.723523	10.362833
3969.553000	610.606469	268.049516	0.353986	23.310651	0.723528	10.362448
3969.573000	610.606469	268.049706	0.353986	23.310668	0.723527	10.362455
3969.593000	610.606469	268.053436	0.353985	23.310992	0.723526	10.362599
3969.613000	610.606388	268.054899	0.353984	23.311119	0.723525	10.362656
3969.633000	610.606469	268.024600	0.353992	23.308484	0.723540	10.361484
3969.653000	610.606388	268.023229	0.353993	23.308365	0.723541	10.361431
3969.673000	610.606469	268.038269	0.353989	23.309673	0.723533	10.362013
3969.693000	610.606388	268.037898	0.353989	23.309641	0.723533	10.361998
3969.713000	610.606388	268.027466	0.353992	23.308734	0.723538	10.361595
3969.733000	610.606388	268.018505	0.353994	23.307954	0.723543	10.361249
3969.753000	610.606388	268.024015	0.353992	23.308433	0.723540	10.361462
3969.773000	610.606469	268.021263	0.353993	23.308194	0.723542	10.361355
3969.793000	610.606469	268.020383	0.353993	23.308118	0.723542	10.361321
3969.813000	610.606388	268.012510	0.353995	23.307433	0.723546	10.361017
3969.833000	610.606469	268.020397	0.353993	23.308119	0.723542	10.361322
3969.853000	610.606469	268.005593	0.353997	23.306831	0.723549	10.360750
3969.873000	610.606388	268.009614	0.353996	23.307181	0.723547	10.360905
3969.893000	610.606469	268.016186	0.353995	23.307753	0.723544	10.361159
3969.913000	610.606469	268.022416	0.353993	23.308294	0.723541	10.361400
3969.933000	610.606388	268.010213	0.353996	23.307233	0.723547	10.360928
3969.953000	610.606388	268.016764	0.353994	23.307803	0.723544	10.361181
3969.973000	610.606388	268.004138	0.353998	23.306705	0.723550	10.360693
3969.993000	610.606388	267.997766	0.353999	23.306151	0.723553	10.360447
3970.013000	610.606469	268.000585	0.353999	23.306396	0.723552	10.360556
3970.033000	610.606469	268.000486	0.353999	23.306387	0.723552	10.360552
3970.053000	610.606469	267.997931	0.353999	23.306165	0.723553	10.360453
3970.073000	610.606469	267.992131	0.354001	23.305661	0.723556	10.360229
3970.093000	610.606469	267.987190	0.354002	23.305231	0.723559	10.360038
3970.113000	610.606388	267.976702	0.354005	23.304319	0.723564	10.359633
3970.133000	610.606469	267.978294	0.354004	23.304457	0.723563	10.359694
3970.153000	610.606469	267.971196	0.354006	23.303840	0.723567	10.359420
3970.173000	610.606469	267.990945	0.354001	23.305558	0.723557	10.360183
3970.193000	610.606469	267.976882	0.354005	23.304335	0.723564	10.359640
3970.213000	610.606469	267.976919	0.354005	23.304338	0.723564	10.359641
3970.233000	610.606388	267.966784	0.354007	23.303456	0.723569	10.359249
3970.253000	610.606469	267.959504	0.354009	23.302823	0.723573	10.358968
3970.273000	610.606469	267.969850	0.354007	23.303723	0.723567	10.359368
3970.293000	610.606388	267.955392	0.354010	23.302466	0.723575	10.358809
3970.313000	610.606388	267.963297	0.354008	23.303153	0.723571	10.359114
3970.333000	610.606388	267.948871	0.354012	23.301899	0.723578	10.358557
3970.353000	610.606469	267.949654	0.354012	23.301967	0.723577	10.358587
3970.373000	610.606469	267.935807	0.354016	23.300763	0.723584	10.358052
3970.393000	610.606469	267.963845	0.354008	23.303201	0.723570	10.359136
3970.413000	610.606469	267.939949	0.354015	23.301123	0.723582	10.358212
3970.433000	610.606469	267.953122	0.354011	23.302268	0.723576	10.358721
3970.453000	610.606469	267.944263	0.354013	23.301498	0.723580	10.358379
3970.473000	610.606388	267.936697	0.354015	23.300840	0.723584	10.358086
3970.493000	610.606469	267.946056	0.354013	23.301654	0.723579	10.358448
3970.513000	610.606469	267.958858	0.354010	23.302767	0.723573	10.358943
3970.533000	610.606469	267.927302	0.354018	23.300023	0.723589	10.357723
3970.553000	610.606388	267.938910	0.354015	23.301032	0.723583	10.358172
3970.573000	610.606388	267.919527	0.354020	23.299347	0.723592	10.357422
3970.593000	610.606469	267.908910	0.354023	23.298424	0.723598	10.357012
3970.613000	610.606469	267.916739	0.354021	23.299104	0.723594	10.357315
3970.633000	610.606469	267.908818	0.354023	23.298416	0.723598	10.357008
3970.653000	610.606469	267.914197	0.354021	23.298883	0.723595	10.357216
3970.673000	610.606469	267.907148	0.354023	23.298270	0.723599	10.356944
3970.693000	610.606469	267.905404	0.354024	23.298119	0.723600	10.356876
3970.713000	610.606469	267.907331	0.354023	23.298286	0.723599	10.356951
3970.733000	610.606469	267.899215	0.354025	23.297580	0.723603	10.356637
3970.753000	610.606469	267.899361	0.354025	23.297593	0.723603	10.356643
3970.773000	610.606469	267.903989	0.354024	23.297996	0.723600	10.356822
3970.793000	610.606469	267.902544	0.354024	23.297870	0.723601	10.356766
3970.813000	610.606388	267.885421	0.354029	23.296381	0.723610	10.356104
3970.833000	610.606469	267.897974	0.354025	23.297472	0.723603	10.356589
3970.853000	610.606469	267.895364	0.354026	23.297246	0.723605	10.356488
3970.873000	610.606469	267.896458	0.354026	23.297341	0.723604	10.356531
3970.893000	610.606469	267.901895	0.354024	23.297813	0.723601	10.356741
3970.913000	610.606388	267.900940	0.354025	23.297730	0.723602	10.356704
3970.933000	610.606469	267.880308	0.354030	23.295936	0.723612	10.355906
3970.953000	610.606469	267.873404	0.354032	23.295336	0.723616	10.355639
3970.973000	610.606469	267.863048	0.354035	23.294435	0.723621	10.355239
3970.993000	610.606469	267.868864	0.354033	23.294941	0.723618	10.355464
3971.013000	610.606469	267.866637	0.354034	23.294747	0.723619	10.355378
3971.033000	610.606469	267.875720	0.354031	23.295537	0.723614	10.355729
3971.053000	610.606469	267.866703	0.354034	23.294753	0.723619	10.355380
3971.073000	610.606388	267.851119	0.354038	23.293398	0.723627	10.354778
3971.093000	610.606469	267.870407	0.354033	23.295075	0.723617	10.355523
3971.113000	610.606469	267.849067	0.354038	23.293219	0.723628	10.354698
3971.133000	610.606469	267.839476	0.354041	23.292385	0.723633	10.354328
3971.153000	610.606469	267.856356	0.354036	23.293853	0.723624	10.354980
3971.173000	610.606469	267.839220	0.354041	23.292363	0.723633	10.354318
3971.193000	610.606469	267.841772	0.354040	23.292585	0.723631	10.354416
3971.213000	610.606469	267.830393	0.354043	23.291595	0.723637	10.353977
3971.233000	610.606469	267.829988	0.354043	23.291560	0.723637	10.353961
3971.253000	610.606469	267.828190	0.354044	23.291404	0.723638	10.353891
3971.273000	610.606469	267.832250	0.354043	23.291757	0.723636	10.354048
3971.293000	610.606469	267.821985	0.354045	23.290864	0.723641	10.353652
3971.313000	610.606469	267.809856	0.354049	23.289809	0.723647	10.353183
3971.333000	610.606469	267.812956	0.354048	23.290079	0.723646	10.353302
3971.353000	610.606469	267.819160	0.354046	23.290619	0.723643	10.353542
3971.373000	610.606469	267.819663	0.354046	23.290662	0.723643	10.353562
3971.393000	610.606469	267.814465	0.354047	23.290210	0.723645	10.353361
3971.413000	610.606469	267.810964	0.354048	23.289906	0.723647	10.353225
3971.433000	610.606469	267.819455	0.354046	23.290644	0.723643	10.353554
3971.453000	610.606469	267.813880	0.354047	23.290159	0.723645	10.353338
3971.473000	610.606469	267.799622	0.354051	23.288919	0.723653	10.352787
3971.493000	610.606469	267.806702	0.354049	23.289535	0.723649	10.353061
3971.513000	610.606469	267.792194	0.354053	23.288273	0.723656	10.352500
3971.533000	610.606469	267.779236	0.354057	23.287147	0.723663	10.351999
3971.553000	610.606469	267.790462	0.354054	23.288123	0.723657	10.352433
3971.573000	610.606469	267.790574	0.354054	23.288133	0.723657	10.352437
3971.593000	610.606469	267.786784	0.354055	23.287803	0.723659	10.352291
3971.613000	610.606469	267.800274	0.354051	23.288976	0.723652	10.352812
3971.633000	610.606388	267.776836	0.354057	23.286938	0.723664	10.351906
3971.653000	610.606469	267.781546	0.354056	23.287347	0.723662	10.352088
3971.673000	610.606469	267.766449	0.354060	23.286035	0.723669	10.351505
3971.693000	610.606469	267.771844	0.354058	23.286504	0.723666	10.351713
3971.713000	610.606469	267.766638	0.354060	23.286051	0.723669	10.351512
3971.733000	610.606469	267.786091	0.354055	23.287743	0.723659	10.352264
3971.753000	610.606469	267.763844	0.354061	23.285808	0.723670	10.351404
3971.773000	610.606469	267.764190	0.354060	23.285838	0.723670	10.351417
3971.793000	610.606469	267.763157	0.354061	23.285748	0.723671	10.351377
3971.813000	610.606469	267.762005	0.354061	23.285648	0.723671	10.351333
3971.832000	610.606388	267.755551	0.354063	23.285087	0.723674	10.351083
3971.852000	610.606469	267.749254	0.354064	23.284539	0.723678	10.350840
3971.872000	610.606469	267.751373	0.354064	23.284723	0.723677	10.350922
3971.892000	610.606469	267.752012	0.354064	23.284779	0.723676	10.350946
3971.912000	610.606469	267.741602	0.354066	23.283874	0.723682	10.350544
3971.932000	610.606469	267.723324	0.354071	23.282284	0.723691	10.349837
3971.952000	610.606469	267.723489	0.354071	23.282299	0.723691	10.349844
3971.972000	610.606469	267.718563	0.354072	23.281870	0.723693	10.349653
3971.992000	610.606469	267.720818	0.354072	23.282066	0.723692	10.349741
3972.012000	610.606469	267.720520	0.354072	23.282040	0.723692	10.349729
3972.032000	610.606469	267.726942	0.354070	23.282599	0.723689	10.349977
3972.052000	610.606469	267.726973	0.354070	23.282602	0.723689	10.349978
3972.072000	610.606388	267.730914	0.354069	23.282944	0.723687	10.350131
3972.092000	610.606469	267.708979	0.354075	23.281037	0.723698	10.349283
3972.112000	610.606469	267.706355	0.354076	23.280809	0.723699	10.349181
3972.132000	610.606469	267.717677	0.354073	23.281793	0.723694	10.349619
3972.152000	610.606469	267.726615	0.354070	23.282570	0.723689	10.349965
3972.172000	610.606469	267.713507	0.354074	23.281431	0.723696	10.349458
3972.192000	610.606388	267.712732	0.354074	23.281363	0.723696	10.349428
3972.212000	610.606469	267.699475	0.354077	23.280210	0.723703	10.348915
3972.232000	610.606388	267.704255	0.354076	23.280626	0.723700	10.349100
3972.252000	610.606469	267.690882	0.354080	23.279463	0.723707	10.348583
3972.272000	610.606469	267.697428	0.354078	23.280032	0.723704	10.348836
3972.292000	610.606469	267.707447	0.354075	23.280904	0.723699	10.349224
3972.312000	610.606469	267.699435	0.354077	23.280207	0.723703	10.348914
3972.332000	610.606469	267.684260	0.354081	23.278887	0.723710	10.348327
3972.352000	610.606469	267.693683	0.354079	23.279707	0.723706	10.348692
3972.372000	610.606469	267.689440	0.354080	23.279338	0.723708	10.348528
3972.392000	610.606388	267.684867	0.354081	23.278940	0.723710	10.348351
3972.412000	610.606469	267.692149	0.354079	23.279573	0.723706	10.348632
3972.432000	610.606469	267.680737	0.354082	23.278581	0.723712	10.348191
3972.452000	610.606469	267.692158	0.354079	23.279574	0.723706	10.348633
3972.472000	610.606469	267.681878	0.354082	23.278680	0.723711	10.348235
3972.492000	610.606469	267.687373	0.354081	23.279158	0.723709	10.348448
3972.512000	610.606469	267.686328	0.354081	23.279067	0.723709	10.348407
3972.532000	610.606388	267.695863	0.354078	23.279896	0.723704	10.348776
3972.552000	610.606469	267.674714	0.354084	23.278057	0.723715	10.347958
3972.572000	610.606469	267.675487	0.354084	23.278124	0.723715	10.347988
3972.592000	610.606469	267.666384	0.354086	23.277332	0.723719	10.347636
3972.612000	610.606469	267.670727	0.354085	23.277710	0.723717	10.347804
3972.632000	610.606469	267.671738	0.354085	23.277798	0.723717	10.347843
3972.652000	610.606469	267.663907	0.354087	23.277117	0.723720	10.347540
3972.672000	610.606469	267.665104	0.354086	23.277221	0.723720	10.347587
3972.692000	610.606469	267.657972	0.354088	23.276601	0.723723	10.347311
3972.712000	610.606469	267.661598	0.354087	23.276916	0.723722	10.347451
3972.732000	610.606469	267.666816	0.354086	23.277370	0.723719	10.347653
3972.752000	610.606469	267.660353	0.354088	23.276808	0.723722	10.347403
3972.772000	610.606469	267.642967	0.354092	23.275296	0.723731	10.346731
3972.792000	610.606469	267.657120	0.354088	23.276527	0.723724	10.347278
3972.812000	610.606469	267.659194	0.354088	23.276707	0.723723	10.347358
3972.832000	610.606469	267.658088	0.354088	23.276611	0.723723	10.347315
3972.852000	610.606469	267.657047	0.354088	23.276520	0.723724	10.347275
3972.872000	610.606469	267.642616	0.354092	23.275266	0.723731	10.346717
3972.892000	610.606469	267.648690	0.354091	23.275794	0.723728	10.346952
3972.912000	610.606469	267.659044	0.354088	23.276694	0.723723	10.347352
3972.932000	610.606469	267.659595	0.354088	23.276742	0.723723	10.347374
3972.952000	610.606388	267.645851	0.354091	23.275547	0.723729	10.346842
3972.972000	610.606469	267.641138	0.354093	23.275137	0.723732	10.346660
3972.992000	610.606388	267.633766	0.354094	23.274496	0.723735	10.346375
3973.012000	610.606469	267.639053	0.354093	23.274956	0.723733	10.346580
3973.032000	610.606469	267.635317	0.354094	23.274631	0.723735	10.346435
3973.052000	610.606469	267.624190	0.354097	23.273663	0.723740	10.346005
3973.072000	610.606469	267.638476	0.354093	23.274905	0.723733	10.346557
3973.092000	610.606469	267.637369	0.354094	23.274809	0.723734	10.346515
3973.112000	610.606469	267.644307	0.354092	23.275413	0.723730	10.346783
3973.132000	610.606469	267.639635	0.354093	23.275006	0.723733	10.346602
3973.152000	610.606469	267.635276	0.354094	23.274627	0.723735	10.346434
3973.172000	610.606469	267.629761	0.354096	23.274148	0.723738	10.346220
3973.192000	610.606469	267.633088	0.354095	23.274437	0.723736	10.346349
3973.212000	610.606469	267.633469	0.354095	23.274470	0.723736	10.346364
3973.232000	610.606469	267.618024	0.354099	23.273127	0.723743	10.345767
3973.252000	610.606469	267.631484	0.354095	23.274297	0.723737	10.346287
3973.272000	610.606469	267.602115	0.354103	23.271743	0.723751	10.345152
3973.292000	610.606469	267.621020	0.354098	23.273387	0.723742	10.345882
3973.312000	610.606469	267.607428	0.354101	23.272205	0.723749	10.345357
3973.332000	610.606388	267.605530	0.354102	23.272040	0.723750	10.345284
3973.352000	610.606469	267.592472	0.354105	23.270905	0.723756	10.344779
3973.372000	610.606469	267.568835	0.354111	23.268849	0.723768	10.343865
3973.392000	610.606469	267.516236	0.354125	23.264275	0.723794	10.341832
3973.412000	610.606469	267.500519	0.354129	23.262908	0.723802	10.341224
3973.432000	610.606469	267.486737	0.354133	23.261710	0.723809	10.340691
3973.452000	610.606469	267.488352	0.354133	23.261850	0.723808	10.340754
3973.472000	610.606469	267.466624	0.354138	23.259961	0.723819	10.339914
3973.492000	610.606469	267.470899	0.354137	23.260332	0.723817	10.340079
3973.512000	610.606388	267.461572	0.354139	23.259521	0.723822	10.339718
3973.532000	610.606469	267.456203	0.354141	23.259054	0.723824	10.339511
3973.552000	610.606469	267.444255	0.354144	23.258015	0.723830	10.339049
3973.572000	610.606469	267.432323	0.354147	23.256978	0.723836	10.338588
3973.592000	610.606469	267.440875	0.354145	23.257721	0.723832	10.338918
3973.612000	610.606388	267.429378	0.354148	23.256722	0.723838	10.338474
3973.632000	610.606469	267.425138	0.354149	23.256353	0.723840	10.338310
3973.652000	610.606388	267.431074	0.354147	23.256869	0.723837	10.338539
3973.672000	610.606469	267.428926	0.354148	23.256682	0.723838	10.338456
3973.692000	610.606469	267.412409	0.354152	23.255246	0.723846	10.337818
3973.712000	610.606469	267.422459	0.354150	23.256120	0.723841	10.338206
3973.732000	610.606469	267.432800	0.354147	23.257019	0.723836	10.338606
3973.752000	610.606469	267.426431	0.354149	23.256465	0.723839	10.338360
3973.772000	610.606469	267.420125	0.354150	23.255917	0.723842	10.338116
3973.792000	610.606388	267.417466	0.354151	23.255686	0.723844	10.338013
3973.812000	610.606469	267.418205	0.354151	23.255750	0.723843	10.338042
3973.832000	610.606469	267.404218	0.354155	23.254533	0.723850	10.337501
3973.852000	610.606469	267.425810	0.354149	23.256411	0.723840	10.338336
3973.872000	610.606469	267.417248	0.354151	23.255667	0.723844	10.338005
3973.892000	610.606469	267.431088	0.354147	23.256870	0.723837	10.338540
3973.912000	610.606469	267.420507	0.354150	23.255950	0.723842	10.338131
3973.932000	610.606469	267.410724	0.354153	23.255099	0.723847	10.337753
3973.952000	610.606469	267.414172	0.354152	23.255399	0.723845	10.337886
3973.972000	610.606469	267.413872	0.354152	23.255373	0.723846	10.337874
3973.992000	610.606469	267.404595	0.354154	23.254566	0.723850	10.337516
3974.012000	610.606469	267.411083	0.354153	23.255131	0.723847	10.337767
3974.032000	610.606469	267.403355	0.354155	23.254458	0.723851	10.337468
3974.052000	610.606469	267.397030	0.354156	23.253908	0.723854	10.337223
3974.072000	610.606469	267.407100	0.354154	23.254784	0.723849	10.337613
3974.092000	610.606469	267.399737	0.354156	23.254144	0.723853	10.337328
3974.112000	610.606469	267.393330	0.354157	23.253587	0.723856	10.337080
3974.132000	610.606469	267.373397	0.354163	23.251853	0.723866	10.336310
3974.152000	610.606469	267.388246	0.354159	23.253144	0.723858	10.336884
3974.172000	610.606469	267.387305	0.354159	23.253063	0.723859	10.336847
3974.192000	610.606469	267.377757	0.354161	23.252232	0.723864	10.336478
3974.212000	610.606469	267.370729	0.354163	23.251621	0.723867	10.336207
3974.232000	610.606469	267.368277	0.354164	23.251408	0.723868	10.336112
3974.252000	610.606469	267.344078	0.354170	23.249304	0.723880	10.335176
3974.272000	610.606388	267.350577	0.354168	23.249869	0.723877	10.335428
3974.292000	610.606388	267.351009	0.354168	23.249906	0.723877	10.335444
3974.312000	610.606469	267.340791	0.354171	23.249018	0.723882	10.335049
3974.332000	610.606388	267.339324	0.354171	23.248890	0.723883	10.334992
3974.352000	610.606469	267.333855	0.354173	23.248414	0.723886	10.334781
3974.372000	610.606469	267.334202	0.354173	23.248445	0.723885	10.334794
3974.392000	610.606469	267.343522	0.354170	23.249255	0.723881	10.335155
3974.412000	610.606469	267.337735	0.354172	23.248752	0.723884	10.334931
3974.432000	610.606469	267.324049	0.354175	23.247562	0.723890	10.334402
3974.452000	610.606469	267.332733	0.354173	23.248317	0.723886	10.334738
3974.472000	610.606469	267.325285	0.354175	23.247669	0.723890	10.334450
3974.492000	610.606469	267.327038	0.354175	23.247822	0.723889	10.334518
3974.512000	610.606469	267.327217	0.354175	23.247837	0.723889	10.334524
3974.532000	610.606469	267.311567	0.354179	23.246476	0.723897	10.333919
3974.552000	610.606469	267.308283	0.354180	23.246191	0.723898	10.333792
3974.572000	610.606469	267.313356	0.354178	23.246632	0.723896	10.333989
3974.592000	610.606469	267.304735	0.354181	23.245882	0.723900	10.333655
3974.612000	610.606388	267.300808	0.354181	23.245541	0.723902	10.333503
3974.632000	610.606469	267.300670	0.354182	23.245529	0.723902	10.333498
3974.652000	610.606388	267.308067	0.354180	23.246172	0.723898	10.333784
3974.672000	610.606469	267.306951	0.354180	23.246075	0.723899	10.333741
3974.692000	610.606469	267.287822	0.354185	23.244411	0.723909	10.333001
3974.712000	610.606469	267.287029	0.354185	23.244342	0.723909	10.332971
3974.732000	610.606469	267.294139	0.354183	23.244961	0.723905	10.333246
3974.752000	610.606469	267.287073	0.354185	23.244346	0.723909	10.332973
3974.772000	610.606388	267.274358	0.354188	23.243240	0.723915	10.332481
3974.792000	610.606469	267.277798	0.354188	23.243540	0.723914	10.332614
3974.812000	610.606469	267.274250	0.354188	23.243231	0.723915	10.332477
3974.832000	610.606469	267.273594	0.354189	23.243174	0.723916	10.332451
3974.852000	610.606469	267.258904	0.354192	23.241896	0.723923	10.331884
3974.872000	610.606469	267.259062	0.354192	23.241910	0.723923	10.331890
3974.892000	610.606469	267.249803	0.354195	23.241105	0.723928	10.331532
3974.912000	610.606469	267.254976	0.354194	23.241555	0.723925	10.331732
3974.932000	610.606469	267.239756	0.354197	23.240231	0.723933	10.331143
3974.952000	610.606388	267.242823	0.354197	23.240498	0.723931	10.331262
3974.972000	610.606469	267.233940	0.354199	23.239725	0.723936	10.330918
3974.992000	610.606469	267.245138	0.354196	23.240699	0.723930	10.331351
3975.012000	610.606469	267.240492	0.354197	23.240295	0.723932	10.331172
3975.032000	610.606388	267.228403	0.354200	23.239244	0.723938	10.330704
3975.052000	610.606469	267.226140	0.354201	23.239047	0.723939	10.330617
3975.072000	610.606469	267.213672	0.354204	23.237963	0.723946	10.330135
3975.092000	610.606469	267.212230	0.354205	23.237837	0.723946	10.330079
3975.112000	610.606469	267.203253	0.354207	23.237057	0.723951	10.329732
3975.132000	610.606469	267.190339	0.354210	23.235934	0.723957	10.329233
3975.152000	610.606469	267.187463	0.354211	23.235684	0.723959	10.329122
3975.172000	610.606469	267.179056	0.354213	23.234953	0.723963	10.328797
3975.192000	610.606469	267.163221	0.354217	23.233575	0.723971	10.328185
3975.212000	610.606469	267.155346	0.354220	23.232891	0.723975	10.327880
3975.232000	610.606469	267.152775	0.354220	23.232667	0.723976	10.327781
3975.252000	610.606388	267.155847	0.354219	23.232934	0.723975	10.327899
3975.272000	610.606469	267.141378	0.354223	23.231676	0.723982	10.327340
3975.292000	610.606469	267.159900	0.354218	23.233287	0.723973	10.328056
3975.312000	610.606469	267.150145	0.354221	23.232438	0.723978	10.327679
3975.332000	610.606469	267.134263	0.354225	23.231057	0.723985	10.327065
3975.352000	610.606469	267.137790	0.354224	23.231364	0.723984	10.327201
3975.372000	610.606469	267.156633	0.354219	23.233002	0.723974	10.327930
3975.392000	610.606469	267.133935	0.354225	23.231029	0.723986	10.327052
3975.412000	610.606469	267.128435	0.354227	23.230550	0.723988	10.326840
3975.432000	610.606388	267.118241	0.354229	23.229664	0.723993	10.326446
3975.452000	610.606469	267.113867	0.354230	23.229283	0.723996	10.326277
3975.472000	610.606469	267.113768	0.354230	23.229275	0.723996	10.326273
3975.492000	610.606469	267.108327	0.354232	23.228802	0.723998	10.326062
3975.512000	610.606469	267.101517	0.354234	23.228209	0.724002	10.325799
3975.532000	610.606469	267.085799	0.354238	23.226842	0.724010	10.325192
3975.552000	610.606469	267.074798	0.354241	23.225886	0.724015	10.324766
3975.572000	610.606469	267.072155	0.354241	23.225656	0.724017	10.324664
3975.592000	610.606469	267.069067	0.354242	23.225387	0.724018	10.324545
3975.612000	610.606388	267.053233	0.354246	23.224010	0.724026	10.323933
3975.632000	610.606469	267.057035	0.354245	23.224341	0.724024	10.324080
3975.652000	610.606469	267.044682	0.354248	23.223267	0.724030	10.323602
3975.672000	610.606388	267.023714	0.354254	23.221443	0.724041	10.322791
3975.692000	610.606469	267.023548	0.354254	23.221429	0.724041	10.322785
3975.712000	610.606388	267.020569	0.354255	23.221170	0.724042	10.322670
3975.732000	610.606469	267.008913	0.354258	23.220156	0.724048	10.322219
3975.752000	610.606469	267.011747	0.354257	23.220403	0.724047	10.322329
3975.772000	610.606469	267.008823	0.354258	23.220148	0.724048	10.322216
3975.792000	610.606469	267.018846	0.354255	23.221020	0.724043	10.322603
3975.812000	610.606469	267.004936	0.354259	23.219810	0.724050	10.322065
3975.832000	610.606469	267.001222	0.354260	23.219487	0.724052	10.321922
3975.852000	610.606469	266.993050	0.354262	23.218777	0.724056	10.321606
3975.872000	610.606388	266.993569	0.354262	23.218822	0.724056	10.321626
3975.892000	610.606469	266.973024	0.354267	23.217035	0.724066	10.320832
3975.912000	610.606469	266.996889	0.354261	23.219111	0.724054	10.321754
3975.932000	610.606469	266.977763	0.354266	23.217447	0.724064	10.321015
3975.952000	610.606469	266.982924	0.354265	23.217896	0.724061	10.321215
3975.972000	610.606388	266.980711	0.354265	23.217704	0.724062	10.321129
3975.992000	610.606469	266.978394	0.354266	23.217502	0.724063	10.321039
3976.012000	610.606388	266.990390	0.354263	23.218545	0.724057	10.321503
3976.032000	610.606469	266.966122	0.354269	23.216435	0.724070	10.320565
3976.052000	610.606469	266.983121	0.354265	23.217913	0.724061	10.321222
3976.072000	610.606469	266.972264	0.354267	23.216969	0.724066	10.320802
3976.092000	610.606469	266.969478	0.354268	23.216727	0.724068	10.320695
3976.112000	610.606469	266.963296	0.354270	23.216189	0.724071	10.320456
3976.132000	610.606388	266.961553	0.354270	23.216038	0.724072	10.320388
3976.152000	610.606388	266.954706	0.354272	23.215442	0.724075	10.320124
3976.172000	610.606388	266.951622	0.354273	23.215174	0.724077	10.320004
3976.192000	610.606469	266.953026	0.354272	23.215296	0.724076	10.320059
3976.212000	610.606469	266.952591	0.354273	23.215258	0.724076	10.320042
3976.232000	610.606388	266.942490	0.354275	23.214380	0.724081	10.319651
3976.252000	610.606469	266.958207	0.354271	23.215747	0.724074	10.320259
3976.272000	610.606469	266.944410	0.354275	23.214547	0.724080	10.319726
3976.292000	610.606469	266.953784	0.354272	23.215362	0.724076	10.320088
3976.312000	610.606469	266.951291	0.354273	23.215145	0.724077	10.319992
3976.332000	610.606469	266.947591	0.354274	23.214823	0.724079	10.319849
3976.352000	610.606469	266.938407	0.354276	23.214025	0.724083	10.319494
3976.372000	610.606469	266.931166	0.354278	23.213395	0.724087	10.319214
3976.392000	610.606469	266.930324	0.354278	23.213322	0.724087	10.319181
3976.412000	610.606469	266.930406	0.354278	23.213329	0.724087	10.319184
3976.432000	610.606388	266.941652	0.354275	23.214307	0.724082	10.319619
3976.452000	610.606469	266.927729	0.354279	23.213096	0.724089	10.319081
3976.472000	610.606388	266.920097	0.354281	23.212432	0.724092	10.318786
3976.492000	610.606388	266.917729	0.354282	23.212226	0.724094	10.318694
3976.512000	610.606469	266.925573	0.354280	23.212909	0.724090	10.318997
3976.532000	610.606469	266.908236	0.354284	23.211401	0.724099	10.318327
3976.552000	610.606469	266.916769	0.354282	23.212143	0.724094	10.318657
3976.572000	610.606469	266.913598	0.354283	23.211867	0.724096	10.318534
3976.592000	610.606469	266.901324	0.354286	23.210800	0.724102	10.318060
3976.612000	610.606469	266.902969	0.354285	23.210943	0.724101	10.318124
3976.632000	610.606388	266.889765	0.354289	23.209795	0.724108	10.317613
3976.652000	610.606469	266.888477	0.354289	23.209683	0.724108	10.317563
3976.672000	610.606469	266.889432	0.354289	23.209766	0.724108	10.317600
3976.692000	610.606469	266.887758	0.354289	23.209620	0.724109	10.317536
3976.712000	610.606469	266.898200	0.354287	23.210528	0.724104	10.317939
3976.732000	610.606469	266.889057	0.354289	23.209733	0.724108	10.317586
3976.752000	610.606469	266.893252	0.354288	23.210098	0.724106	10.317748
3976.772000	610.606469	266.894382	0.354288	23.210196	0.724105	10.317792
3976.792000	610.606469	266.887543	0.354290	23.209601	0.724109	10.317527
3976.812000	610.606469	266.883169	0.354291	23.209221	0.724111	10.317358
3976.832000	610.606469	266.874390	0.354293	23.208458	0.724115	10.317019
3976.852000	610.606469	266.874487	0.354293	23.208466	0.724115	10.317022
3976.872000	610.606469	266.876750	0.354292	23.208663	0.724114	10.317110
3976.892000	610.606469	266.882693	0.354291	23.209180	0.724111	10.317340
3976.912000	610.606469	266.873476	0.354293	23.208378	0.724116	10.316983
3976.932000	610.606388	266.872481	0.354293	23.208291	0.724116	10.316945
3976.952000	610.606469	266.877212	0.354292	23.208703	0.724114	10.317128
3976.972000	610.606469	266.882460	0.354291	23.209159	0.724111	10.317331
3976.992000	610.606388	266.859592	0.354297	23.207171	0.724123	10.316447
3977.012000	610.606469	266.859458	0.354297	23.207159	0.724123	10.316441
3977.032000	610.606469	266.856319	0.354298	23.206886	0.724125	10.316320
3977.052000	610.606388	266.863069	0.354296	23.207473	0.724121	10.316581
3977.072000	610.606388	266.860094	0.354297	23.207214	0.724123	10.316466
3977.092000	610.606469	266.859923	0.354297	23.207199	0.724123	10.316459
3977.112000	610.606469	266.857897	0.354297	23.207023	0.724124	10.316381
3977.132000	610.606469	266.848422	0.354300	23.206199	0.724128	10.316015
3977.152000	610.606469	266.859136	0.354297	23.207131	0.724123	10.316429
3977.172000	610.606469	266.848002	0.354300	23.206163	0.724129	10.315999
3977.192000	610.606469	266.841147	0.354302	23.205567	0.724132	10.315734
3977.212000	610.606469	266.836976	0.354303	23.205204	0.724134	10.315572
3977.232000	610.606469	266.840887	0.354302	23.205544	0.724132	10.315724
3977.252000	610.606469	266.830193	0.354305	23.204614	0.724138	10.315310
3977.272000	610.606469	266.826847	0.354305	23.204323	0.724139	10.315181
3977.292000	610.606469	266.830345	0.354304	23.204627	0.724138	10.315316
3977.312000	610.606469	266.818873	0.354307	23.203630	0.724143	10.314872
3977.332000	610.606469	266.815554	0.354308	23.203341	0.724145	10.314744
3977.352000	610.606469	266.816376	0.354308	23.203412	0.724144	10.314776
3977.372000	610.606469	266.821187	0.354307	23.203831	0.724142	10.314962
3977.392000	610.606469	266.818053	0.354308	23.203558	0.724144	10.314841
3977.412000	610.606469	266.812325	0.354309	23.203060	0.724147	10.314619
3977.432000	610.606469	266.827745	0.354305	23.204401	0.724139	10.315215
3977.452000	610.606388	266.798538	0.354313	23.201861	0.724153	10.314086
3977.472000	610.606469	266.804587	0.354311	23.202387	0.724150	10.314320
3977.492000	610.606469	266.812676	0.354309	23.203091	0.724146	10.314633
3977.512000	610.606469	266.794793	0.354314	23.201535	0.724155	10.313942
3977.532000	610.606469	266.797283	0.354313	23.201752	0.724154	10.314038
3977.552000	610.606469	266.802125	0.354312	23.202173	0.724152	10.314225
3977.572000	610.606469	266.791828	0.354315	23.201278	0.724157	10.313827
3977.592000	610.606469	266.791205	0.354315	23.201223	0.724157	10.313803
3977.612000	610.606469	266.778286	0.354318	23.200100	0.724164	10.313303
3977.632000	610.606469	266.764611	0.354322	23.198911	0.724170	10.312775
3977.652000	610.606469	266.779146	0.354318	23.200175	0.724163	10.313337
3977.672000	610.606388	266.777661	0.354318	23.200046	0.724164	10.313279
3977.692000	610.606469	266.774683	0.354319	23.199787	0.724165	10.313164
3977.712000	610.606469	266.779540	0.354318	23.200209	0.724163	10.313352
3977.732000	610.606469	266.777050	0.354318	23.199992	0.724164	10.313256
3977.752000	610.606469	266.758652	0.354323	23.198393	0.724173	10.312544
3977.772000	610.606388	266.753710	0.354324	23.197963	0.724176	10.312353
3977.792000	610.606469	266.771073	0.354320	23.199473	0.724167	10.313025
3977.812000	610.606469	266.757163	0.354324	23.198263	0.724174	10.312487
3977.832000	610.606469	266.738724	0.354328	23.196659	0.724183	10.311774
3977.852000	610.606469	266.741415	0.354328	23.196893	0.724182	10.311878
3977.872000	610.606469	266.742182	0.354328	23.196960	0.724182	10.311908
3977.892000	610.606469	266.736629	0.354329	23.196477	0.724184	10.311693
3977.912000	610.606469	266.735778	0.354329	23.196403	0.724185	10.311660
3977.932000	610.606469	266.741010	0.354328	23.196858	0.724182	10.311862
3977.952000	610.606469	266.737500	0.354329	23.196553	0.724184	10.311727
3977.972000	610.606469	266.727416	0.354331	23.195676	0.724189	10.311337
3977.992000	610.606469	266.722603	0.354333	23.195258	0.724191	10.311151
3978.012000	610.606469	266.717827	0.354334	23.194842	0.724194	10.310966
3978.032000	610.606388	266.726201	0.354332	23.195570	0.724190	10.311290
3978.052000	610.606388	266.710583	0.354336	23.194212	0.724197	10.310686
3978.072000	610.606469	266.718544	0.354334	23.194905	0.724193	10.310994
3978.092000	610.606469	266.711541	0.354336	23.194296	0.724197	10.310723
3978.112000	610.606469	266.702603	0.354338	23.193518	0.724201	10.310378
3978.132000	610.606388	266.714695	0.354335	23.194570	0.724195	10.310845
3978.152000	610.606469	266.705577	0.354337	23.193777	0.724200	10.310493
3978.172000	610.606469	266.692279	0.354341	23.192620	0.724207	10.309979
3978.192000	610.606469	266.686319	0.354342	23.192102	0.724210	10.309748
3978.212000	610.606469	266.690420	0.354341	23.192459	0.724208	10.309907
3978.232000	610.606469	266.700636	0.354338	23.193347	0.724202	10.310302
3978.252000	610.606469	266.685423	0.354342	23.192024	0.724210	10.309714
3978.272000	610.606388	266.690521	0.354341	23.192468	0.724207	10.309911
3978.292000	610.606469	266.685838	0.354342	23.192060	0.724210	10.309730
3978.312000	610.606469	266.683975	0.354343	23.191898	0.724211	10.309658
3978.332000	610.606469	266.675782	0.354345	23.191186	0.724215	10.309341
3978.352000	610.606469	266.675438	0.354345	23.191156	0.724215	10.309327
3978.372000	610.606388	266.666458	0.354347	23.190375	0.724219	10.308980
3978.392000	610.606469	266.667348	0.354347	23.190452	0.724219	10.309015
3978.412000	610.606469	266.665145	0.354348	23.190261	0.724220	10.308930
3978.432000	610.606469	266.668291	0.354347	23.190534	0.724219	10.309051
3978.452000	610.606469	266.663101	0.354348	23.190083	0.724221	10.308851
3978.472000	610.606469	266.670711	0.354346	23.190745	0.724217	10.309145
3978.492000	610.606469	266.654400	0.354350	23.189326	0.724226	10.308514
3978.512000	610.606469	266.652515	0.354351	23.189162	0.724226	10.308441
3978.532000	610.606469	266.658260	0.354349	23.189662	0.724224	10.308663
3978.552000	610.606469	266.646561	0.354353	23.188645	0.724229	10.308211
3978.572000	610.606469	266.627364	0.354358	23.186975	0.724239	10.307469
3978.592000	610.606469	266.648266	0.354352	23.188793	0.724229	10.308277
3978.612000	610.606469	266.638064	0.354355	23.187906	0.724234	10.307883
3978.632000	610.606388	266.659015	0.354349	23.189728	0.724223	10.308693
3978.652000	610.606388	266.653968	0.354351	23.189289	0.724226	10.308498
3978.672000	610.606469	266.644001	0.354353	23.188422	0.724231	10.308112
3978.692000	610.606469	266.643296	0.354353	23.188361	0.724231	10.308085
3978.712000	610.606469	266.632518	0.354356	23.187423	0.724236	10.307668
3978.732000	610.606469	266.636868	0.354355	23.187802	0.724234	10.307836
3978.752000	610.606469	266.644543	0.354353	23.188469	0.724230	10.308133
3978.772000	610.606469	266.646417	0.354353	23.188632	0.724230	10.308206
3978.792000	610.606469	266.638647	0.354355	23.187956	0.724233	10.307905
3978.812000	610.606469	266.641783	0.354354	23.188229	0.724232	10.308026
3978.832000	610.606469	266.639434	0.354354	23.188025	0.724233	10.307936
3978.852000	610.606469	266.619284	0.354360	23.186272	0.724243	10.307157
3978.872000	610.606469	266.622019	0.354359	23.186510	0.724242	10.307262
3978.892000	610.606469	266.618555	0.354360	23.186209	0.724243	10.307128
3978.912000	610.606469	266.623784	0.354358	23.186664	0.724241	10.307331
3978.932000	610.606469	266.624362	0.354358	23.186714	0.724241	10.307353
3978.952000	610.606469	266.616795	0.354360	23.186056	0.724244	10.307060
3978.972000	610.606469	266.611276	0.354362	23.185576	0.724247	10.306847
3978.992000	610.606469	266.622176	0.354359	23.186524	0.724242	10.307268
3979.012000	610.606469	266.613163	0.354361	23.185740	0.724246	10.306920
3979.032000	610.606469	266.622334	0.354359	23.186538	0.724242	10.307275
3979.052000	610.606469	266.614846	0.354361	23.185887	0.724245	10.306985
3979.072000	610.606469	266.611540	0.354362	23.185599	0.724247	10.306857
3979.092000	610.606469	266.607005	0.354363	23.185205	0.724249	10.306682
3979.112000	610.606469	266.609275	0.354362	23.185402	0.724248	10.306770
3979.132000	610.606469	266.606093	0.354363	23.185125	0.724250	10.306647
3979.152000	610.606469	266.601798	0.354364	23.184752	0.724252	10.306481
3979.172000	610.606469	266.604223	0.354364	23.184963	0.724251	10.306574
3979.192000	610.606469	266.604912	0.354363	23.185023	0.724250	10.306601
3979.212000	610.606469	266.605979	0.354363	23.185115	0.724250	10.306642
3979.232000	610.606469	266.602792	0.354364	23.184838	0.724251	10.306519
3979.252000	610.606469	266.594759	0.354366	23.184140	0.724255	10.306209
3979.272000	610.606469	266.587504	0.354368	23.183509	0.724259	10.305928
3979.292000	610.606469	266.592463	0.354367	23.183940	0.724257	10.306120
3979.312000	610.606469	266.595259	0.354366	23.184183	0.724255	10.306228
3979.332000	610.606469	266.591330	0.354367	23.183842	0.724257	10.306076
3979.352000	610.606469	266.596105	0.354366	23.184257	0.724255	10.306261
3979.372000	610.606469	266.595131	0.354366	23.184172	0.724255	10.306223
3979.392000	610.606388	266.596973	0.354365	23.184332	0.724254	10.306294
3979.412000	610.606469	266.609120	0.354362	23.185389	0.724248	10.306764
3979.432000	610.606469	266.596353	0.354366	23.184278	0.724255	10.306270
3979.452000	610.606388	266.580955	0.354370	23.182939	0.724262	10.305675
3979.472000	610.606388	266.586771	0.354368	23.183445	0.724259	10.305900
3979.492000	610.606469	266.574234	0.354371	23.182355	0.724266	10.305415
3979.512000	610.606469	266.578190	0.354370	23.182699	0.724264	10.305568
3979.532000	610.606469	266.576895	0.354371	23.182586	0.724264	10.305518
3979.552000	610.606469	266.578318	0.354370	23.182710	0.724264	10.305573
3979.572000	610.606469	266.584020	0.354369	23.183206	0.724261	10.305793
3979.592000	610.606469	266.578404	0.354370	23.182717	0.724264	10.305576
3979.612000	610.606469	266.570118	0.354372	23.181997	0.724268	10.305256
3979.632000	610.606469	266.575979	0.354371	23.182506	0.724265	10.305483
3979.652000	610.606469	266.581195	0.354370	23.182960	0.724262	10.305684
3979.672000	610.606388	266.570627	0.354372	23.182041	0.724267	10.305276
3979.692000	610.606469	266.572449	0.354372	23.182200	0.724267	10.305346
3979.712000	610.606469	266.564239	0.354374	23.181486	0.724271	10.305029
3979.732000	610.606469	266.576447	0.354371	23.182547	0.724265	10.305501
3979.752000	610.606469	266.574297	0.354371	23.182360	0.724266	10.305418
3979.772000	610.606469	266.575346	0.354371	23.182451	0.724265	10.305458
3979.792000	610.606388	266.569210	0.354373	23.181918	0.724268	10.305221
3979.812000	610.606388	266.577873	0.354370	23.182671	0.724264	10.305556
3979.832000	610.606469	266.563728	0.354374	23.181441	0.724271	10.305009
3979.852000	610.606469	266.571604	0.354372	23.182126	0.724267	10.305313
3979.872000	610.606469	266.568895	0.354373	23.181890	0.724268	10.305209
3979.892000	610.606469	266.566692	0.354373	23.181699	0.724269	10.305124
3979.912000	610.606469	266.565841	0.354374	23.181625	0.724270	10.305091
3979.932000	610.606469	266.567093	0.354373	23.181734	0.724269	10.305139
3979.952000	610.606469	266.566368	0.354373	23.181671	0.724270	10.305111
3979.972000	610.606469	266.552867	0.354377	23.180497	0.724276	10.304589
3979.992000	610.606469	266.557172	0.354376	23.180871	0.724274	10.304755
3980.012000	610.606469	266.554462	0.354377	23.180635	0.724276	10.304651
3980.032000	610.606469	266.566739	0.354373	23.181703	0.724269	10.305125
3980.052000	610.606469	266.542678	0.354380	23.179611	0.724281	10.304195
3980.072000	610.606469	266.559959	0.354375	23.181113	0.724273	10.304863
3980.092000	610.606469	266.546022	0.354379	23.179901	0.724280	10.304324
3980.112000	610.606469	266.546628	0.354379	23.179954	0.724279	10.304348
3980.132000	610.606469	266.534988	0.354382	23.178942	0.724285	10.303898
3980.152000	610.606388	266.540472	0.354380	23.179419	0.724282	10.304110
3980.172000	610.606388	266.539900	0.354380	23.179369	0.724283	10.304088
3980.192000	610.606469	266.546120	0.354379	23.179910	0.724280	10.304328
3980.212000	610.606469	266.547724	0.354378	23.180049	0.724279	10.304390
3980.232000	610.606469	266.538787	0.354381	23.179272	0.724283	10.304045
3980.252000	610.606469	266.528849	0.354383	23.178408	0.724288	10.303661
3980.272000	610.606469	266.538338	0.354381	23.179233	0.724284	10.304027
3980.292000	610.606469	266.529903	0.354383	23.178500	0.724288	10.303701
3980.312000	610.606469	266.528758	0.354383	23.178400	0.724288	10.303657
3980.332000	610.606469	266.531748	0.354383	23.178660	0.724287	10.303773
3980.352000	610.606469	266.543335	0.354379	23.179668	0.724281	10.304221
3980.372000	610.606469	266.526218	0.354384	23.178179	0.724290	10.303559
3980.392000	610.606469	266.526989	0.354384	23.178246	0.724289	10.303589
3980.412000	610.606469	266.529083	0.354383	23.178428	0.724288	10.303670
3980.432000	610.606388	266.525875	0.354384	23.178149	0.724290	10.303546
3980.452000	610.606469	266.520485	0.354385	23.177681	0.724293	10.303337
3980.472000	610.606469	266.518130	0.354386	23.177476	0.724294	10.303246
3980.492000	610.606469	266.522277	0.354385	23.177836	0.724292	10.303406
3980.512000	610.606469	266.515756	0.354387	23.177269	0.724295	10.303154
3980.532000	610.606469	266.534690	0.354382	23.178916	0.724285	10.303886
3980.552000	610.606469	266.512546	0.354388	23.176990	0.724297	10.303030
3980.572000	610.606469	266.520484	0.354385	23.177680	0.724293	10.303337
3980.592000	610.606469	266.518789	0.354386	23.177533	0.724293	10.303272
3980.612000	610.606469	266.507803	0.354389	23.176578	0.724299	10.302847
3980.632000	610.606469	266.518650	0.354386	23.177521	0.724293	10.303266
3980.652000	610.606469	266.515704	0.354387	23.177265	0.724295	10.303152
3980.672000	610.606388	266.506842	0.354389	23.176494	0.724299	10.302810
3980.692000	610.606469	266.527328	0.354384	23.178276	0.724289	10.303602
3980.712000	610.606469	266.503062	0.354390	23.176165	0.724301	10.302664
3980.732000	610.606388	266.508728	0.354388	23.176658	0.724298	10.302883
3980.752000	610.606388	266.497702	0.354391	23.175699	0.724304	10.302456
3980.772000	610.606469	266.511950	0.354388	23.176938	0.724297	10.303007
3980.792000	610.606469	266.513102	0.354387	23.177039	0.724296	10.303052
3980.812000	610.606469	266.508040	0.354389	23.176598	0.724299	10.302856
3980.832000	610.606469	266.512765	0.354387	23.177009	0.724296	10.303039
3980.852000	610.606469	266.487456	0.354394	23.174808	0.724309	10.302060
3980.872000	610.606469	266.501290	0.354390	23.176011	0.724302	10.302595
3980.892000	610.606469	266.499317	0.354391	23.175840	0.724303	10.302519
3980.912000	610.606469	266.493476	0.354393	23.175332	0.724306	10.302293
3980.932000	610.606469	266.489334	0.354394	23.174972	0.724308	10.302133
3980.952000	610.606469	266.498054	0.354391	23.175730	0.724304	10.302470
3980.972000	610.606469	266.491572	0.354393	23.175166	0.724307	10.302219
3980.992000	610.606469	266.488258	0.354394	23.174878	0.724309	10.302091
3981.012000	610.606469	266.494022	0.354392	23.175379	0.724306	10.302314
3981.032000	610.606469	266.479256	0.354396	23.174095	0.724313	10.301743
3981.052000	610.606469	266.485694	0.354395	23.174655	0.724310	10.301992
3981.072000	610.606469	266.484018	0.354395	23.174509	0.724311	10.301927
3981.092000	610.606469	266.484844	0.354395	23.174581	0.724310	10.301959
3981.112000	610.606469	266.474249	0.354398	23.173660	0.724316	10.301550
3981.132000	610.606469	266.471949	0.354398	23.173460	0.724317	10.301461
3981.152000	610.606469	266.476816	0.354397	23.173883	0.724314	10.301649
3981.172000	610.606469	266.469307	0.354399	23.173230	0.724318	10.301359
3981.192000	610.606469	266.471082	0.354398	23.173384	0.724317	10.301427
3981.212000	610.606469	266.471562	0.354398	23.173426	0.724317	10.301446
3981.232000	610.606469	266.467880	0.354399	23.173106	0.724319	10.301304
3981.252000	610.606469	266.475170	0.354397	23.173740	0.724315	10.301585
3981.272000	610.606469	266.465090	0.354400	23.172863	0.724320	10.301196
3981.292000	610.606388	266.471716	0.354398	23.173439	0.724317	10.301452
3981.312000	610.606469	266.459430	0.354401	23.172371	0.724323	10.300977
3981.332000	610.606469	266.464661	0.354400	23.172826	0.724320	10.301179
3981.352000	610.606469	266.469499	0.354399	23.173247	0.724318	10.301366
3981.372000	610.606469	266.453604	0.354403	23.171864	0.724326	10.300752
3981.392000	610.606388	266.459124	0.354401	23.172344	0.724323	10.300965
3981.412000	610.606469	266.454326	0.354403	23.171927	0.724326	10.300780
3981.432000	610.606469	266.450919	0.354404	23.171631	0.724327	10.300648
3981.452000	610.606388	266.461768	0.354401	23.172574	0.724322	10.301067
3981.472000	610.606469	266.470215	0.354399	23.173309	0.724318	10.301394
3981.492000	610.606469	266.460264	0.354401	23.172444	0.724323	10.301009
3981.512000	610.606469	266.466807	0.354399	23.173013	0.724319	10.301262
3981.532000	610.606469	266.463754	0.354400	23.172747	0.724321	10.301144
3981.552000	610.606469	266.477166	0.354397	23.173913	0.724314	10.301663
3981.572000	610.606469	266.483319	0.354395	23.174448	0.724311	10.301900
3981.592000	610.606469	266.454460	0.354403	23.171939	0.724326	10.300785
3981.612000	610.606469	266.456942	0.354402	23.172155	0.724324	10.300881
3981.632000	610.606469	266.447528	0.354405	23.171336	0.724329	10.300517
3981.652000	610.606469	266.446761	0.354405	23.171269	0.724329	10.300487
3981.672000	610.606469	266.436510	0.354407	23.170378	0.724335	10.300091
3981.692000	610.606469	266.436304	0.354407	23.170360	0.724335	10.300083
3981.712000	610.606469	266.437590	0.354407	23.170472	0.724334	10.300133
3981.732000	610.606469	266.447373	0.354405	23.171322	0.724329	10.300511
3981.752000	610.606469	266.452641	0.354403	23.171781	0.724326	10.300714
3981.772000	610.606469	266.449922	0.354404	23.171544	0.724328	10.300609
3981.792000	610.606388	266.452770	0.354403	23.171792	0.724326	10.300719
3981.812000	610.606469	266.436135	0.354407	23.170345	0.724335	10.300076
3981.832000	610.606469	266.437046	0.354407	23.170424	0.724334	10.300112
3981.852000	610.606469	266.436698	0.354407	23.170394	0.724334	10.300098
3981.872000	610.606469	266.433859	0.354408	23.170147	0.724336	10.299988
3981.892000	610.606469	266.445709	0.354405	23.171178	0.724330	10.300446
3981.912000	610.606469	266.448229	0.354404	23.171397	0.724329	10.300544
3981.932000	610.606469	266.443389	0.354406	23.170976	0.724331	10.300357
3981.952000	610.606388	266.444360	0.354405	23.171060	0.724331	10.300394
3981.972000	610.606388	266.437213	0.354407	23.170439	0.724334	10.300118
3981.992000	610.606469	266.440441	0.354406	23.170720	0.724333	10.300243
3982.012000	610.606469	266.437950	0.354407	23.170503	0.724334	10.300147
3982.032000	610.606469	266.445081	0.354405	23.171123	0.724330	10.300422
3982.052000	610.606469	266.441576	0.354406	23.170818	0.724332	10.300287
3982.072000	610.606469	266.431580	0.354409	23.169949	0.724337	10.299900
3982.092000	610.606469	266.433644	0.354408	23.170129	0.724336	10.299980
3982.112000	610.606469	266.438042	0.354407	23.170511	0.724334	10.300150
3982.132000	610.606469	266.429948	0.354409	23.169807	0.724338	10.299837
3982.152000	610.606469	266.431558	0.354409	23.169947	0.724337	10.299899
3982.172000	610.606469	266.427002	0.354410	23.169551	0.724339	10.299723
3982.192000	610.606469	266.424673	0.354410	23.169348	0.724340	10.299633
3982.212000	610.606469	266.432484	0.354408	23.170028	0.724337	10.299935
3982.232000	610.606469	266.425686	0.354410	23.169436	0.724340	10.299672
3982.252000	610.606388	266.423307	0.354411	23.169230	0.724341	10.299580
3982.272000	610.606469	266.420512	0.354412	23.168987	0.724343	10.299472
3982.292000	610.606388	266.416751	0.354413	23.168659	0.724344	10.299327
3982.312000	610.606469	266.420652	0.354412	23.168999	0.724342	10.299478
3982.332000	610.606469	266.432939	0.354408	23.170067	0.724336	10.299953
3982.352000	610.606469	266.423884	0.354411	23.169280	0.724341	10.299603
3982.372000	610.606469	266.427826	0.354410	23.169623	0.724339	10.299755
3982.392000	610.606469	266.432731	0.354408	23.170049	0.724336	10.299945
3982.412000	610.606469	266.419905	0.354412	23.168934	0.724343	10.299449
3982.432000	610.606469	266.421190	0.354411	23.169045	0.724342	10.299499
3982.452000	610.606469	266.422477	0.354411	23.169157	0.724342	10.299548
3982.472000	610.606469	266.415499	0.354413	23.168551	0.724345	10.299279
3982.492000	610.606388	266.420112	0.354412	23.168952	0.724343	10.299457
3982.512000	610.606469	266.420164	0.354412	23.168956	0.724343	10.299459
3982.532000	610.606469	266.416748	0.354413	23.168659	0.724344	10.299327
3982.552000	610.606469	266.435356	0.354408	23.170277	0.724335	10.300046
3982.572000	610.606469	266.419884	0.354412	23.168932	0.724343	10.299448
3982.592000	610.606469	266.425064	0.354410	23.169382	0.724340	10.299648
3982.612000	610.606469	266.418971	0.354412	23.168852	0.724343	10.299413
3982.632000	610.606469	266.413108	0.354414	23.168343	0.724346	10.299186
3982.652000	610.606469	266.402133	0.354416	23.167388	0.724352	10.298762
3982.672000	610.606469	266.408621	0.354415	23.167952	0.724348	10.299013
3982.692000	610.606469	266.396364	0.354418	23.166887	0.724355	10.298539
3982.712000	610.606469	266.399279	0.354417	23.167140	0.724353	10.298652
3982.732000	610.606469	266.389404	0.354420	23.166281	0.724358	10.298270
3982.752000	610.606469	266.411139	0.354414	23.168171	0.724347	10.299110
3982.772000	610.606469	266.412967	0.354414	23.168330	0.724346	10.299181
3982.792000	610.606469	266.413212	0.354413	23.168352	0.724346	10.299190
3982.812000	610.606469	266.405283	0.354416	23.167662	0.724350	10.298884
3982.832000	610.606469	266.405121	0.354416	23.167648	0.724350	10.298877
3982.852000	610.606388	266.391619	0.354419	23.166474	0.724357	10.298355
3982.872000	610.606469	266.386097	0.354421	23.165994	0.724360	10.298142
3982.892000	610.606469	266.389110	0.354420	23.166256	0.724358	10.298258
3982.912000	610.606469	266.393669	0.354419	23.166652	0.724356	10.298435
3982.932000	610.606469	266.395382	0.354418	23.166801	0.724355	10.298501
3982.952000	610.606469	266.404803	0.354416	23.167620	0.724350	10.298865
3982.972000	610.606469	266.386554	0.354420	23.166033	0.724360	10.298160
3982.992000	610.606469	266.392694	0.354419	23.166567	0.724356	10.298397
3983.012000	610.606469	266.388248	0.354420	23.166181	0.724359	10.298225
3983.032000	610.606469	266.391656	0.354419	23.166477	0.724357	10.298357
3983.052000	610.606469	266.379663	0.354422	23.165434	0.724363	10.297893
3983.072000	610.606469	266.391624	0.354419	23.166474	0.724357	10.298356
3983.092000	610.606388	266.391698	0.354419	23.166481	0.724357	10.298358
3983.112000	610.606388	266.395111	0.354418	23.166778	0.724355	10.298490
3983.132000	610.606388	266.383223	0.354421	23.165744	0.724361	10.298031
3983.152000	610.606388	266.382699	0.354421	23.165698	0.724361	10.298011
3983.172000	610.606469	266.369872	0.354425	23.164583	0.724368	10.297515
3983.192000	610.606469	266.382467	0.354422	23.165678	0.724362	10.298002
3983.212000	610.606469	266.380970	0.354422	23.165548	0.724362	10.297944
3983.232000	610.606469	266.367359	0.354425	23.164364	0.724369	10.297418
3983.252000	610.606469	266.359315	0.354428	23.163665	0.724373	10.297107
3983.272000	610.606469	266.364948	0.354426	23.164154	0.724370	10.297324
3983.292000	610.606469	266.366481	0.354426	23.164288	0.724370	10.297384
3983.312000	610.606388	266.376705	0.354423	23.165177	0.724364	10.297779
3983.332000	610.606469	266.383093	0.354421	23.165732	0.724361	10.298026
3983.352000	610.606469	266.386327	0.354421	23.166014	0.724360	10.298151
3983.372000	610.606469	266.377060	0.354423	23.165208	0.724364	10.297793
3983.392000	610.606469	266.374754	0.354424	23.165007	0.724365	10.297703
3983.412000	610.606469	266.369122	0.354425	23.164517	0.724368	10.297486
3983.432000	610.606469	266.371796	0.354424	23.164750	0.724367	10.297589
3983.452000	610.606469	266.363607	0.354426	23.164038	0.724371	10.297273
3983.472000	610.606469	266.365417	0.354426	23.164195	0.724370	10.297343
3983.492000	610.606469	266.371926	0.354424	23.164761	0.724367	10.297594
3983.512000	610.606469	266.374190	0.354424	23.164958	0.724366	10.297682
3983.532000	610.606469	266.372473	0.354424	23.164809	0.724367	10.297615
3983.552000	610.606469	266.371204	0.354424	23.164699	0.724367	10.297566
3983.572000	610.606388	266.384461	0.354421	23.165851	0.724360	10.298079
3983.592000	610.606469	266.367984	0.354425	23.164418	0.724369	10.297442
3983.612000	610.606469	266.355020	0.354429	23.163291	0.724375	10.296941
3983.632000	610.606469	266.350905	0.354430	23.162933	0.724377	10.296781
3983.652000	610.606388	266.364866	0.354426	23.164147	0.724370	10.297321
3983.672000	610.606388	266.357465	0.354428	23.163504	0.724374	10.297035
3983.692000	610.606469	266.349078	0.354430	23.162774	0.724378	10.296711
3983.712000	610.606388	266.347215	0.354431	23.162612	0.724379	10.296639
3983.732000	610.606469	266.352297	0.354429	23.163054	0.724377	10.296835
3983.752000	610.606388	266.357067	0.354428	23.163469	0.724374	10.297020
3983.772000	610.606469	266.357194	0.354428	23.163480	0.724374	10.297025
3983.792000	610.606469	266.347173	0.354431	23.162609	0.724379	10.296637
3983.812000	610.606469	266.355904	0.354428	23.163368	0.724375	10.296975
3983.832000	610.606469	266.345429	0.354431	23.162457	0.724380	10.296570
3983.852000	610.606469	266.346546	0.354431	23.162554	0.724380	10.296613
3983.872000	610.606388	266.350217	0.354430	23.162873	0.724378	10.296755
3983.892000	610.606469	266.351431	0.354430	23.162979	0.724377	10.296802
3983.912000	610.606469	266.345892	0.354431	23.162497	0.724380	10.296588
3983.932000	610.606469	266.346896	0.354431	23.162585	0.724379	10.296626
3983.952000	610.606469	266.352927	0.354429	23.163109	0.724376	10.296860
3983.972000	610.606469	266.342412	0.354432	23.162195	0.724382	10.296453
3983.992000	610.606469	266.330933	0.354435	23.161196	0.724387	10.296009
3984.012000	610.606469	266.345677	0.354431	23.162479	0.724380	10.296579
3984.032000	610.606469	266.338000	0.354433	23.161811	0.724384	10.296283
3984.052000	610.606469	266.361508	0.354427	23.163855	0.724372	10.297191
3984.072000	610.606469	266.337419	0.354433	23.161760	0.724384	10.296260
3984.092000	610.606469	266.337706	0.354433	23.161785	0.724384	10.296271
3984.112000	610.606469	266.340775	0.354432	23.162052	0.724382	10.296390
3984.132000	610.606388	266.334206	0.354434	23.161481	0.724386	10.296136
3984.152000	610.606469	266.331724	0.354435	23.161265	0.724387	10.296040
3984.172000	610.606388	266.332402	0.354435	23.161324	0.724387	10.296066
3984.192000	610.606469	266.331323	0.354435	23.161230	0.724387	10.296024
3984.212000	610.606469	266.338580	0.354433	23.161861	0.724384	10.296305
3984.232000	610.606469	266.334633	0.354434	23.161518	0.724386	10.296152
3984.252000	610.606469	266.337775	0.354433	23.161791	0.724384	10.296274
3984.272000	610.606469	266.338846	0.354433	23.161884	0.724383	10.296315
3984.292000	610.606469	266.335193	0.354434	23.161567	0.724385	10.296174
3984.312000	610.606469	266.334272	0.354434	23.161487	0.724386	10.296138
3984.332000	610.606469	266.321822	0.354437	23.160404	0.724392	10.295657
3984.352000	610.606469	266.322349	0.354437	23.160450	0.724392	10.295678
3984.372000	610.606469	266.309394	0.354441	23.159323	0.724398	10.295177
3984.392000	610.606469	266.317944	0.354438	23.160067	0.724394	10.295507
3984.412000	610.606469	266.311258	0.354440	23.159485	0.724397	10.295249
3984.432000	610.606469	266.314094	0.354439	23.159732	0.724396	10.295358
3984.452000	610.606469	266.316005	0.354439	23.159898	0.724395	10.295432
3984.472000	610.606388	266.304139	0.354442	23.158866	0.724401	10.294974
3984.492000	610.606469	266.306390	0.354441	23.159062	0.724400	10.295061
3984.512000	610.606469	266.306811	0.354441	23.159099	0.724399	10.295077
3984.532000	610.606469	266.309421	0.354441	23.159326	0.724398	10.295178
3984.552000	610.606469	266.291918	0.354445	23.157803	0.724407	10.294501
3984.572000	610.606469	266.303649	0.354442	23.158824	0.724401	10.294955
3984.592000	610.606469	266.299937	0.354443	23.158501	0.724403	10.294811
3984.612000	610.606388	266.295950	0.354444	23.158154	0.724405	10.294657
3984.632000	610.606469	266.295119	0.354444	23.158082	0.724405	10.294625
3984.652000	610.606469	266.309836	0.354440	23.159362	0.724398	10.295194
3984.672000	610.606469	266.300130	0.354443	23.158518	0.724403	10.294819
3984.692000	610.606469	266.294974	0.354444	23.158069	0.724405	10.294619
3984.712000	610.606388	266.293231	0.354445	23.157918	0.724406	10.294552
3984.732000	610.606469	266.291409	0.354445	23.157759	0.724407	10.294481
3984.752000	610.606469	266.277427	0.354449	23.156543	0.724414	10.293941
3984.772000	610.606469	266.299016	0.354443	23.158421	0.724403	10.294775
3984.792000	610.606469	266.293843	0.354445	23.157971	0.724406	10.294576
3984.812000	610.606469	266.297488	0.354444	23.158288	0.724404	10.294716
3984.832000	610.606469	266.302907	0.354442	23.158759	0.724401	10.294926
3984.852000	610.606388	266.300621	0.354443	23.158560	0.724402	10.294838
3984.872000	610.606388	266.299301	0.354443	23.158446	0.724403	10.294787
3984.892000	610.606388	266.292936	0.354445	23.157892	0.724406	10.294540
3984.912000	610.606469	266.283403	0.354447	23.157063	0.724411	10.294172
3984.932000	610.606469	266.290228	0.354446	23.157657	0.724408	10.294436
3984.952000	610.606469	266.308926	0.354441	23.159283	0.724398	10.295159
3984.972000	610.606388	266.288312	0.354446	23.157490	0.724409	10.294362
3984.992000	610.606469	266.293196	0.354445	23.157915	0.724406	10.294551
3985.012000	610.606469	266.293587	0.354445	23.157949	0.724406	10.294566
3985.032000	610.606469	266.297481	0.354444	23.158287	0.724404	10.294716
3985.052000	610.606469	266.303276	0.354442	23.158791	0.724401	10.294940
3985.072000	610.606469	266.276644	0.354449	23.156475	0.724415	10.293911
3985.092000	610.606469	266.277879	0.354449	23.156583	0.724414	10.293958
3985.112000	610.606388	266.278624	0.354449	23.156647	0.724413	10.293987
3985.132000	610.606469	266.271842	0.354450	23.156058	0.724417	10.293725
3985.152000	610.606469	266.271457	0.354451	23.156024	0.724417	10.293710
3985.172000	610.606469	266.272143	0.354450	23.156084	0.724417	10.293737
3985.192000	610.606469	266.265648	0.354452	23.155519	0.724420	10.293486
3985.212000	610.606469	266.259083	0.354454	23.154948	0.724423	10.293232
3985.232000	610.606469	266.259094	0.354454	23.154949	0.724423	10.293232
3985.252000	610.606469	266.268563	0.354451	23.155772	0.724419	10.293598
3985.272000	610.606469	266.276455	0.354449	23.156459	0.724415	10.293903
3985.292000	610.606469	266.265264	0.354452	23.155485	0.724420	10.293471
3985.312000	610.606388	266.263481	0.354453	23.155330	0.724421	10.293402
3985.332000	610.606469	266.260767	0.354453	23.155094	0.724422	10.293297
3985.352000	610.606469	266.264434	0.354452	23.155413	0.724421	10.293439
3985.372000	610.606469	266.265349	0.354452	23.155493	0.724420	10.293474
3985.392000	610.606469	266.271440	0.354451	23.156023	0.724417	10.293709
3985.412000	610.606469	266.261271	0.354453	23.155138	0.724422	10.293316
3985.432000	610.606469	266.266799	0.354452	23.155619	0.724419	10.293530
3985.452000	610.606388	266.256841	0.354454	23.154753	0.724424	10.293145
3985.472000	610.606469	266.252426	0.354455	23.154369	0.724427	10.292974
3985.492000	610.606469	266.243266	0.354458	23.153572	0.724431	10.292620
3985.512000	610.606469	266.248185	0.354457	23.154000	0.724429	10.292810
3985.532000	610.606469	266.263780	0.354453	23.155356	0.724421	10.293413
3985.552000	610.606469	266.251537	0.354456	23.154292	0.724427	10.292940
3985.572000	610.606469	266.252660	0.354455	23.154389	0.724427	10.292983
3985.592000	610.606388	266.249062	0.354456	23.154077	0.724428	10.292844
3985.612000	610.606388	266.245908	0.354457	23.153802	0.724430	10.292722
3985.632000	610.606469	266.243484	0.354458	23.153591	0.724431	10.292629
3985.652000	610.606469	266.239480	0.354459	23.153243	0.724433	10.292474
3985.672000	610.606469	266.243429	0.354458	23.153587	0.724431	10.292627
3985.692000	610.606388	266.240645	0.354459	23.153345	0.724432	10.292519
3985.712000	610.606388	266.229489	0.354461	23.152374	0.724438	10.292088
3985.732000	610.606469	266.234910	0.354460	23.152846	0.724435	10.292297
3985.752000	610.606469	266.223799	0.354463	23.151880	0.724441	10.291868
3985.772000	610.606469	266.231982	0.354461	23.152591	0.724437	10.292184
3985.792000	610.606469	266.226468	0.354462	23.152112	0.724440	10.291971
3985.812000	610.606388	266.230941	0.354461	23.152501	0.724437	10.292144
3985.832000	610.606469	266.238274	0.354459	23.153138	0.724434	10.292427
3985.852000	610.606469	266.221639	0.354464	23.151692	0.724442	10.291784
3985.872000	610.606469	266.226308	0.354462	23.152098	0.724440	10.291965
3985.892000	610.606469	266.226232	0.354462	23.152091	0.724440	10.291962
3985.912000	610.606469	266.227886	0.354462	23.152235	0.724439	10.292026
3985.932000	610.606469	266.224495	0.354463	23.151940	0.724441	10.291895
3985.952000	610.606469	266.224129	0.354463	23.151908	0.724441	10.291880
3985.972000	610.606469	266.201391	0.354469	23.149931	0.724452	10.291001
3985.992000	610.606469	266.223151	0.354463	23.151823	0.724441	10.291843
3986.012000	610.606469	266.234732	0.354460	23.152830	0.724435	10.292290
3986.032000	610.606469	266.217395	0.354465	23.151323	0.724444	10.291620
3986.052000	610.606388	266.224589	0.354463	23.151948	0.724440	10.291898
3986.072000	610.606388	266.214552	0.354465	23.151075	0.724445	10.291510
3986.092000	610.606469	266.218961	0.354464	23.151459	0.724443	10.291681
3986.112000	610.606469	266.217236	0.354465	23.151309	0.724444	10.291614
3986.132000	610.606469	266.212222	0.354466	23.150873	0.724447	10.291420
3986.152000	610.606469	266.206799	0.354467	23.150401	0.724449	10.291211
3986.172000	610.606469	266.211514	0.354466	23.150811	0.724447	10.291393
3986.192000	610.606469	266.205152	0.354468	23.150258	0.724450	10.291147
3986.212000	610.606469	266.210049	0.354467	23.150684	0.724448	10.291336
3986.232000	610.606469	266.204264	0.354468	23.150181	0.724451	10.291113
3986.252000	610.606388	266.195726	0.354470	23.149438	0.724455	10.290782
3986.272000	610.606469	266.202917	0.354468	23.150064	0.724451	10.291060
3986.292000	610.606469	266.210500	0.354466	23.150723	0.724448	10.291354
3986.312000	610.606469	266.213457	0.354466	23.150980	0.724446	10.291468
3986.332000	610.606469	266.208935	0.354467	23.150587	0.724448	10.291293
3986.352000	610.606469	266.210538	0.354466	23.150726	0.724448	10.291355
3986.372000	610.606469	266.207456	0.354467	23.150458	0.724449	10.291236
3986.392000	610.606388	266.206656	0.354467	23.150389	0.724449	10.291205
3986.412000	610.606469	266.200156	0.354469	23.149823	0.724453	10.290954
3986.432000	610.606469	266.213758	0.354466	23.151006	0.724446	10.291480
3986.452000	610.606469	266.193990	0.354471	23.149287	0.724456	10.290715
3986.472000	610.606469	266.202451	0.354469	23.150023	0.724452	10.291042
3986.492000	610.606469	266.191217	0.354471	23.149046	0.724457	10.290608
3986.512000	610.606469	266.190578	0.354472	23.148991	0.724458	10.290583
3986.532000	610.606469	266.188128	0.354472	23.148777	0.724459	10.290489
3986.552000	610.606469	266.189377	0.354472	23.148886	0.724458	10.290537
3986.572000	610.606388	266.182044	0.354474	23.148248	0.724462	10.290254
3986.592000	610.606469	266.184921	0.354473	23.148499	0.724460	10.290365
3986.612000	610.606469	266.178504	0.354475	23.147941	0.724464	10.290117
3986.632000	610.606469	266.178821	0.354475	23.147968	0.724463	10.290129
3986.652000	610.606388	266.188006	0.354472	23.148767	0.724459	10.290484
3986.672000	610.606469	266.189594	0.354472	23.148905	0.724458	10.290545
3986.692000	610.606388	266.186364	0.354473	23.148624	0.724460	10.290421
3986.712000	610.606469	266.183354	0.354474	23.148362	0.724461	10.290304
3986.732000	610.606469	266.177578	0.354475	23.147860	0.724464	10.290081
3986.752000	610.606469	266.175370	0.354476	23.147668	0.724465	10.289996
3986.772000	610.606469	266.179555	0.354475	23.148032	0.724463	10.290157
3986.792000	610.606469	266.177949	0.354475	23.147892	0.724464	10.290095
3986.812000	610.606469	266.175807	0.354476	23.147706	0.724465	10.290012
3986.832000	610.606469	266.166639	0.354478	23.146909	0.724470	10.289658
3986.852000	610.606469	266.166342	0.354478	23.146883	0.724470	10.289646
3986.872000	610.606469	266.161952	0.354479	23.146501	0.724472	10.289477
3986.892000	610.606469	266.169077	0.354477	23.147121	0.724468	10.289752
3986.912000	610.606469	266.172598	0.354476	23.147427	0.724467	10.289888
3986.932000	610.606469	266.177891	0.354475	23.147887	0.724464	10.290093
3986.952000	610.606469	266.173531	0.354476	23.147508	0.724466	10.289924
3986.972000	610.606469	266.170981	0.354477	23.147286	0.724467	10.289826
3986.992000	610.606469	266.157701	0.354480	23.146131	0.724474	10.289312
3987.012000	610.606469	266.152811	0.354482	23.145706	0.724476	10.289123
3987.032000	610.606469	266.150976	0.354482	23.145547	0.724477	10.289052
3987.052000	610.606469	266.149312	0.354482	23.145402	0.724478	10.288988
3987.072000	610.606469	266.141002	0.354485	23.144679	0.724482	10.288667
3987.092000	610.606469	266.155692	0.354481	23.145957	0.724475	10.289235
3987.112000	610.606469	266.155520	0.354481	23.145942	0.724475	10.289228
3987.132000	610.606469	266.159495	0.354480	23.146287	0.724473	10.289382
3987.152000	610.606469	266.154936	0.354481	23.145891	0.724475	10.289206
3987.172000	610.606469	266.152746	0.354482	23.145700	0.724477	10.289121
3987.192000	610.606469	266.148063	0.354483	23.145293	0.724479	10.288940
3987.212000	610.606469	266.144639	0.354484	23.144996	0.724481	10.288807
3987.232000	610.606469	266.149293	0.354482	23.145400	0.724478	10.288987
3987.252000	610.606469	266.135362	0.354486	23.144189	0.724485	10.288449
3987.272000	610.606469	266.143558	0.354484	23.144902	0.724481	10.288766
3987.292000	610.606469	266.136284	0.354486	23.144269	0.724485	10.288484
3987.312000	610.606469	266.146265	0.354483	23.145137	0.724480	10.288870
3987.332000	610.606469	266.143679	0.354484	23.144912	0.724481	10.288770
3987.352000	610.606469	266.133733	0.354487	23.144047	0.724486	10.288386
3987.372000	610.606469	266.136888	0.354486	23.144321	0.724484	10.288508
3987.392000	610.606469	266.135784	0.354486	23.144225	0.724485	10.288465
3987.412000	610.606469	266.135082	0.354486	23.144164	0.724485	10.288438
3987.432000	610.606469	266.140312	0.354485	23.144619	0.724483	10.288640
3987.452000	610.606469	266.132276	0.354487	23.143920	0.724487	10.288330
3987.472000	610.606469	266.137386	0.354486	23.144365	0.724484	10.288527
3987.492000	610.606469	266.133803	0.354486	23.144053	0.724486	10.288389
3987.512000	610.606469	266.132177	0.354487	23.143912	0.724487	10.288326
3987.532000	610.606469	266.128401	0.354488	23.143583	0.724489	10.288180
3987.552000	610.606469	266.130953	0.354487	23.143805	0.724487	10.288278
3987.572000	610.606469	266.117663	0.354491	23.142650	0.724494	10.287765
3987.592000	610.606469	266.133010	0.354487	23.143984	0.724486	10.288358
3987.612000	610.606469	266.117429	0.354491	23.142629	0.724494	10.287756
3987.632000	610.606388	266.136137	0.354486	23.144256	0.724485	10.288479
3987.652000	610.606469	266.130632	0.354487	23.143777	0.724488	10.288266
3987.672000	610.606469	266.109316	0.354493	23.141924	0.724498	10.287442
3987.692000	610.606469	266.108530	0.354493	23.141855	0.724499	10.287412
3987.712000	610.606469	266.118572	0.354490	23.142729	0.724494	10.287800
3987.732000	610.606469	266.119024	0.354490	23.142768	0.724493	10.287817
3987.752000	610.606388	266.119151	0.354490	23.142779	0.724493	10.287822
3987.772000	610.606388	266.116932	0.354491	23.142586	0.724494	10.287736
3987.792000	610.606469	266.109066	0.354493	23.141902	0.724498	10.287432
3987.812000	610.606469	266.099950	0.354495	23.141109	0.724503	10.287080
3987.832000	610.606469	266.117592	0.354491	23.142643	0.724494	10.287762
3987.852000	610.606469	266.114096	0.354492	23.142339	0.724496	10.287627
3987.872000	610.606469	266.116794	0.354491	23.142574	0.724494	10.287731
3987.892000	610.606469	266.107684	0.354493	23.141782	0.724499	10.287379
3987.912000	610.606469	266.109048	0.354493	23.141900	0.724498	10.287432
3987.932000	610.606469	266.114362	0.354492	23.142362	0.724496	10.287637
3987.952000	610.606469	266.105470	0.354494	23.141589	0.724500	10.287293
3987.972000	610.606469	266.112934	0.354492	23.142238	0.724496	10.287582
3987.992000	610.606469	266.124495	0.354489	23.143244	0.724491	10.288029
3988.012000	610.606469	266.118819	0.354490	23.142750	0.724493	10.287809
3988.032000	610.606469	266.105729	0.354494	23.141612	0.724500	10.287303
3988.052000	610.606469	266.120441	0.354490	23.142891	0.724493	10.287872
3988.072000	610.606469	266.096621	0.354496	23.140820	0.724505	10.286951
3988.092000	610.606469	266.101670	0.354495	23.141259	0.724502	10.287146
3988.112000	610.606469	266.096968	0.354496	23.140850	0.724504	10.286965
3988.132000	610.606469	266.100846	0.354495	23.141187	0.724502	10.287115
3988.152000	610.606469	266.106284	0.354494	23.141660	0.724500	10.287325
3988.172000	610.606469	266.101498	0.354495	23.141244	0.724502	10.287140
3988.192000	610.606469	266.097802	0.354496	23.140922	0.724504	10.286997
3988.212000	610.606469	266.105546	0.354494	23.141596	0.724500	10.287296
3988.232000	610.606469	266.101506	0.354495	23.141244	0.724502	10.287140
3988.252000	610.606469	266.106143	0.354494	23.141648	0.724500	10.287319
3988.272000	610.606469	266.102831	0.354495	23.141360	0.724501	10.287191
3988.292000	610.606469	266.095045	0.354497	23.140683	0.724505	10.286890
3988.312000	610.606469	266.094688	0.354497	23.140652	0.724506	10.286876
3988.332000	610.606469	266.092900	0.354497	23.140496	0.724506	10.286807
3988.352000	610.606469	266.093296	0.354497	23.140531	0.724506	10.286823
3988.372000	610.606469	266.097065	0.354496	23.140858	0.724504	10.286968
3988.392000	610.606469	266.091334	0.354498	23.140360	0.724507	10.286747
3988.412000	610.606469	266.092985	0.354497	23.140503	0.724506	10.286811
3988.432000	610.606469	266.082530	0.354500	23.139594	0.724512	10.286406
3988.452000	610.606469	266.097053	0.354496	23.140857	0.724504	10.286968
3988.472000	610.606469	266.094871	0.354497	23.140667	0.724505	10.286884
3988.492000	610.606469	266.080820	0.354500	23.139446	0.724512	10.286340
3988.512000	610.606469	266.088949	0.354498	23.140152	0.724508	10.286655
3988.532000	610.606388	266.087605	0.354499	23.140036	0.724509	10.286603
3988.552000	610.606469	266.090763	0.354498	23.140310	0.724508	10.286725
3988.572000	610.606469	266.087428	0.354499	23.140020	0.724509	10.286596
3988.592000	610.606469	266.078962	0.354501	23.139284	0.724513	10.286269
3988.612000	610.606388	266.073160	0.354502	23.138779	0.724516	10.286044
3988.632000	610.606388	266.080357	0.354500	23.139405	0.724513	10.286322
3988.652000	610.606469	266.073092	0.354502	23.138773	0.724516	10.286042
3988.672000	610.606469	266.073313	0.354502	23.138793	0.724516	10.286050
3988.692000	610.606388	266.072760	0.354502	23.138745	0.724516	10.286029
3988.712000	610.606469	266.073071	0.354502	23.138772	0.724516	10.286041
3988.732000	610.606469	266.073096	0.354502	23.138774	0.724516	10.286042
3988.752000	610.606469	266.078097	0.354501	23.139209	0.724514	10.286235
3988.772000	610.606469	266.074044	0.354502	23.138856	0.724516	10.286078
3988.792000	610.606469	266.078412	0.354501	23.139236	0.724514	10.286247
3988.812000	610.606469	266.061826	0.354505	23.137794	0.724522	10.285606
3988.832000	610.606469	266.075562	0.354502	23.138988	0.724515	10.286137
3988.852000	610.606469	266.054449	0.354507	23.137152	0.724526	10.285321
3988.872000	610.606469	266.054324	0.354507	23.137141	0.724526	10.285316
3988.892000	610.606469	266.065294	0.354504	23.138095	0.724520	10.285740
3988.912000	610.606469	266.062990	0.354505	23.137895	0.724521	10.285651
3988.932000	610.606469	266.057814	0.354506	23.137445	0.724524	10.285451
3988.952000	610.606469	266.072993	0.354502	23.138765	0.724516	10.286038
3988.972000	610.606469	266.067768	0.354504	23.138310	0.724519	10.285836
3988.992000	610.606469	266.059172	0.354506	23.137563	0.724523	10.285503
3989.012000	610.606469	266.057854	0.354506	23.137448	0.724524	10.285452
3989.032000	610.606469	266.066167	0.354504	23.138171	0.724520	10.285774
3989.052000	610.606469	266.069404	0.354503	23.138453	0.724518	10.285899
3989.072000	610.606469	266.053464	0.354507	23.137067	0.724526	10.285283
3989.092000	610.606469	266.064871	0.354505	23.138059	0.724520	10.285724
3989.112000	610.606469	266.054606	0.354507	23.137166	0.724526	10.285327
3989.132000	610.606469	266.054263	0.354507	23.137136	0.724526	10.285314
3989.152000	610.606469	266.055905	0.354507	23.137279	0.724525	10.285377
3989.172000	610.606469	266.063799	0.354505	23.137965	0.724521	10.285682
3989.192000	610.606469	266.056098	0.354507	23.137296	0.724525	10.285385
3989.212000	610.606388	266.040412	0.354511	23.135932	0.724533	10.284778
3989.232000	610.606469	266.041573	0.354511	23.136032	0.724532	10.284823
3989.252000	610.606469	266.050129	0.354508	23.136777	0.724528	10.285154
3989.272000	610.606469	266.030758	0.354513	23.135092	0.724538	10.284405
3989.292000	610.606469	266.043175	0.354510	23.136172	0.724531	10.284885
3989.311000	610.606469	266.053591	0.354507	23.137078	0.724526	10.285288
3989.331000	610.606469	266.058737	0.354506	23.137525	0.724524	10.285487
3989.351000	610.606388	266.044073	0.354510	23.136250	0.724531	10.284920
3989.371000	610.606469	266.031403	0.354513	23.135148	0.724537	10.284430
3989.391000	610.606469	266.035614	0.354512	23.135514	0.724535	10.284593
3989.411000	610.606469	266.035316	0.354512	23.135488	0.724535	10.284581
3989.431000	610.606469	266.037006	0.354512	23.135635	0.724534	10.284647
3989.451000	610.606469	266.035906	0.354512	23.135540	0.724535	10.284604
3989.471000	610.606469	266.038234	0.354511	23.135742	0.724534	10.284694
3989.491000	610.606388	266.034307	0.354512	23.135401	0.724536	10.284542
3989.511000	610.606469	266.031147	0.354513	23.135126	0.724537	10.284420
3989.531000	610.606469	266.034714	0.354512	23.135436	0.724536	10.284558
3989.551000	610.606469	266.037029	0.354512	23.135637	0.724534	10.284647
3989.571000	610.606469	266.026064	0.354515	23.134684	0.724540	10.284224
3989.591000	610.606469	266.023275	0.354515	23.134441	0.724541	10.284116
3989.611000	610.606469	266.027374	0.354514	23.134798	0.724539	10.284274
3989.631000	610.606469	266.029307	0.354514	23.134966	0.724538	10.284349
3989.651000	610.606469	266.026869	0.354514	23.134754	0.724539	10.284255
3989.671000	610.606469	266.025340	0.354515	23.134621	0.724540	10.284196
3989.691000	610.606469	266.022903	0.354515	23.134409	0.724541	10.284101
3989.711000	610.606469	266.027874	0.354514	23.134841	0.724539	10.284293
3989.731000	610.606469	266.021941	0.354516	23.134325	0.724542	10.284064
3989.751000	610.606469	266.023347	0.354515	23.134447	0.724541	10.284118
3989.771000	610.606388	266.017883	0.354517	23.133972	0.724544	10.283907
3989.791000	610.606469	266.021654	0.354516	23.134300	0.724542	10.284053
3989.811000	610.606469	266.026264	0.354515	23.134701	0.724540	10.284231
3989.831000	610.606469	266.015416	0.354517	23.133758	0.724545	10.283812
3989.851000	610.606469	266.021957	0.354516	23.134327	0.724542	10.284065
3989.871000	610.606469	266.011055	0.354519	23.133378	0.724547	10.283643
3989.891000	610.606469	266.020723	0.354516	23.134219	0.724543	10.284017
3989.911000	610.606469	266.033496	0.354513	23.135330	0.724536	10.284511
3989.931000	610.606469	266.026656	0.354514	23.134735	0.724540	10.284246
3989.951000	610.606469	266.020622	0.354516	23.134210	0.724543	10.284013
3989.971000	610.606469	266.018643	0.354517	23.134038	0.724544	10.283937
3989.991000	610.606469	266.013184	0.354518	23.133564	0.724546	10.283726
3990.011000	610.606469	266.009351	0.354519	23.133230	0.724548	10.283577
3990.031000	610.606469	266.018487	0.354517	23.134025	0.724544	10.283931
3990.051000	610.606469	266.024038	0.354515	23.134508	0.724541	10.284145
3990.071000	610.606469	266.001574	0.354521	23.132554	0.724552	10.283277
3990.091000	610.606469	266.004613	0.354520	23.132818	0.724551	10.283394
3990.111000	610.606469	266.000596	0.354521	23.132469	0.724553	10.283239
3990.131000	610.606469	266.003303	0.354521	23.132704	0.724551	10.283344
3990.151000	610.606469	266.005494	0.354520	23.132895	0.724550	10.283428
3990.171000	610.606469	266.000766	0.354521	23.132484	0.724553	10.283246
3990.191000	610.606469	266.021587	0.354516	23.134294	0.724542	10.284050
3990.211000	610.606469	266.003272	0.354521	23.132702	0.724551	10.283342
3990.231000	610.606469	266.017006	0.354517	23.133896	0.724544	10.283873
3990.251000	610.606388	266.002183	0.354521	23.132607	0.724552	10.283300
3990.271000	610.606388	266.008562	0.354519	23.133162	0.724549	10.283547
3990.291000	610.606469	265.998718	0.354522	23.132306	0.724554	10.283166
3990.311000	610.606469	266.022762	0.354516	23.134397	0.724542	10.284096
3990.331000	610.606388	266.011206	0.354518	23.133392	0.724547	10.283649
3990.351000	610.606469	266.004580	0.354520	23.132815	0.724551	10.283393
3990.371000	610.606469	266.003807	0.354520	23.132748	0.724551	10.283363
3990.391000	610.606469	265.993773	0.354523	23.131876	0.724556	10.282975
3990.411000	610.606469	265.993514	0.354523	23.131853	0.724556	10.282965
3990.431000	610.606469	265.981622	0.354526	23.130819	0.724562	10.282505
3990.451000	610.606388	266.003195	0.354521	23.132695	0.724551	10.283339
3990.471000	610.606469	265.984147	0.354526	23.131038	0.724561	10.282603
3990.491000	610.606469	265.990750	0.354524	23.131613	0.724558	10.282858
3990.511000	610.606469	265.985498	0.354525	23.131156	0.724560	10.282655
3990.531000	610.606469	265.988146	0.354525	23.131386	0.724559	10.282758
3990.551000	610.606469	266.000207	0.354521	23.132435	0.724553	10.283224
3990.571000	610.606469	265.994761	0.354523	23.131961	0.724556	10.283013
3990.591000	610.606469	265.987776	0.354525	23.131354	0.724559	10.282743
3990.611000	610.606469	265.993835	0.354523	23.131881	0.724556	10.282978
3990.631000	610.606388	265.998938	0.354522	23.132325	0.724553	10.283175
3990.651000	610.606469	266.000868	0.354521	23.132493	0.724552	10.283249
3990.671000	610.606388	265.986584	0.354525	23.131250	0.724560	10.282697
3990.691000	610.606469	265.990231	0.354524	23.131568	0.724558	10.282838
3990.711000	610.606469	265.983337	0.354526	23.130968	0.724561	10.282572
3990.731000	610.606469	265.998590	0.354522	23.132295	0.724554	10.283161
3990.751000	610.606469	265.984174	0.354526	23.131041	0.724561	10.282604
3990.771000	610.606388	265.987031	0.354525	23.131289	0.724559	10.282715
3990.791000	610.606469	265.990051	0.354524	23.131552	0.724558	10.282831
3990.811000	610.606469	265.989326	0.354524	23.131489	0.724558	10.282803
3990.831000	610.606469	265.996911	0.354522	23.132148	0.724554	10.283097
3990.851000	610.606469	266.003670	0.354521	23.132736	0.724551	10.283358
3990.871000	610.606469	265.986429	0.354525	23.131237	0.724560	10.282691
3990.891000	610.606469	265.981198	0.354526	23.130782	0.724562	10.282489
3990.911000	610.606469	265.985866	0.354525	23.131188	0.724560	10.282670
3990.931000	610.606469	265.985424	0.354525	23.131150	0.724560	10.282652
3990.951000	610.606388	265.969140	0.354529	23.129733	0.724568	10.282023
3990.971000	610.606469	265.976015	0.354528	23.130331	0.724565	10.282289
3990.991000	610.606469	265.975011	0.354528	23.130244	0.724565	10.282250
3991.011000	610.606388	265.970531	0.354529	23.129854	0.724568	10.282077
3991.031000	610.606469	265.971262	0.354529	23.129918	0.724567	10.282105
3991.051000	610.606469	265.964736	0.354531	23.129350	0.724571	10.281853
3991.071000	610.606388	265.972869	0.354528	23.130058	0.724566	10.282167
3991.091000	610.606388	265.965894	0.354530	23.129451	0.724570	10.281897
3991.111000	610.606469	265.968053	0.354530	23.129639	0.724569	10.281981
3991.131000	610.606469	265.968639	0.354530	23.129690	0.724569	10.282004
3991.151000	610.606469	265.970994	0.354529	23.129895	0.724567	10.282095
3991.171000	610.606469	265.974690	0.354528	23.130216	0.724566	10.282237
3991.191000	610.606469	265.969826	0.354529	23.129793	0.724568	10.282049
3991.211000	610.606469	265.977452	0.354527	23.130456	0.724564	10.282344
3991.231000	610.606388	265.966175	0.354530	23.129476	0.724570	10.281908
3991.251000	610.606388	265.961930	0.354531	23.129106	0.724572	10.281744
3991.271000	610.606388	265.988397	0.354524	23.131408	0.724559	10.282767
3991.291000	610.606469	265.967694	0.354530	23.129608	0.724569	10.281967
3991.311000	610.606469	265.973305	0.354528	23.130096	0.724566	10.282184
3991.331000	610.606469	265.975827	0.354528	23.130315	0.724565	10.282281
3991.351000	610.606469	265.965999	0.354530	23.129460	0.724570	10.281901
3991.371000	610.606469	265.965354	0.354531	23.129404	0.724570	10.281877
3991.391000	610.606469	265.974062	0.354528	23.130161	0.724566	10.282213
3991.411000	610.606469	265.953881	0.354534	23.128406	0.724576	10.281433
3991.431000	610.606469	265.972561	0.354529	23.130031	0.724567	10.282155
3991.451000	610.606469	265.971740	0.354529	23.129959	0.724567	10.282123
3991.471000	610.606469	265.970099	0.354529	23.129817	0.724568	10.282060
3991.491000	610.606469	265.962521	0.354531	23.129158	0.724572	10.281767
3991.511000	610.606469	265.953664	0.354534	23.128388	0.724576	10.281425
3991.531000	610.606388	265.955239	0.354533	23.128524	0.724575	10.281486
3991.551000	610.606469	265.951305	0.354534	23.128182	0.724577	10.281333
3991.571000	610.606388	265.955644	0.354533	23.128560	0.724575	10.281501
3991.591000	610.606469	265.958659	0.354532	23.128822	0.724574	10.281618
3991.611000	610.606388	265.947578	0.354535	23.127858	0.724579	10.281189
3991.631000	610.606469	265.950897	0.354534	23.128147	0.724577	10.281318
3991.651000	610.606469	265.946507	0.354535	23.127765	0.724580	10.281148
3991.671000	610.606469	265.943660	0.354536	23.127518	0.724581	10.281038
3991.691000	610.606469	265.940734	0.354537	23.127263	0.724583	10.280925
3991.711000	610.606469	265.943524	0.354536	23.127506	0.724581	10.281033
3991.731000	610.606469	265.950222	0.354534	23.128088	0.724578	10.281292
3991.751000	610.606469	265.942142	0.354537	23.127386	0.724582	10.280979
3991.771000	610.606469	265.932172	0.354539	23.126518	0.724587	10.280594
3991.791000	610.606469	265.942756	0.354536	23.127439	0.724582	10.281003
3991.811000	610.606469	265.939742	0.354537	23.127177	0.724583	10.280886
3991.831000	610.606469	265.940673	0.354537	23.127258	0.724583	10.280922
3991.851000	610.606469	265.938689	0.354537	23.127085	0.724584	10.280846
3991.871000	610.606469	265.932524	0.354539	23.126549	0.724587	10.280607
3991.891000	610.606469	265.951275	0.354534	23.128180	0.724577	10.281332
3991.911000	610.606388	265.937601	0.354538	23.126991	0.724584	10.280804
3991.931000	610.606469	265.947686	0.354535	23.127868	0.724579	10.281194
3991.951000	610.606469	265.946476	0.354535	23.127762	0.724580	10.281147
3991.971000	610.606469	265.946350	0.354535	23.127751	0.724580	10.281142
3991.991000	610.606469	265.948056	0.354535	23.127900	0.724579	10.281208
3992.011000	610.606388	265.952486	0.354534	23.128285	0.724577	10.281379
3992.031000	610.606388	265.935326	0.354538	23.126793	0.724585	10.280716
3992.051000	610.606388	265.932896	0.354539	23.126582	0.724586	10.280622
3992.071000	610.606469	265.933607	0.354539	23.126643	0.724586	10.280649
3992.091000	610.606388	265.925932	0.354541	23.125976	0.724590	10.280353
3992.111000	610.606388	265.934688	0.354538	23.126737	0.724585	10.280691
3992.131000	610.606469	265.924950	0.354541	23.125890	0.724590	10.280315
3992.151000	610.606469	265.931425	0.354539	23.126454	0.724587	10.280565
3992.171000	610.606388	265.930481	0.354540	23.126371	0.724588	10.280528
3992.191000	610.606469	265.917432	0.354543	23.125237	0.724594	10.280024
3992.211000	610.606469	265.933486	0.354539	23.126633	0.724586	10.280645
3992.231000	610.606469	265.937073	0.354538	23.126945	0.724584	10.280783
3992.251000	610.606469	265.932144	0.354539	23.126516	0.724587	10.280593
3992.271000	610.606469	265.928636	0.354540	23.126211	0.724589	10.280457
3992.291000	610.606469	265.924681	0.354541	23.125867	0.724591	10.280304
3992.311000	610.606469	265.919801	0.354542	23.125443	0.724593	10.280116
3992.331000	610.606469	265.913366	0.354544	23.124883	0.724596	10.279867
3992.351000	610.606469	265.918312	0.354543	23.125313	0.724594	10.280058
3992.371000	610.606469	265.915943	0.354543	23.125107	0.724595	10.279966
3992.391000	610.606469	265.919056	0.354543	23.125378	0.724593	10.280087
3992.411000	610.606469	265.913925	0.354544	23.124932	0.724596	10.279888
3992.431000	610.606469	265.926954	0.354541	23.126065	0.724589	10.280392
3992.451000	610.606469	265.917532	0.354543	23.125245	0.724594	10.280028
3992.471000	610.606469	265.915866	0.354543	23.125100	0.724595	10.279963
3992.491000	610.606469	265.914545	0.354544	23.124986	0.724596	10.279912
3992.511000	610.606469	265.911247	0.354545	23.124699	0.724597	10.279785
3992.531000	610.606388	265.909583	0.354545	23.124554	0.724598	10.279721
3992.551000	610.606469	265.909413	0.354545	23.124539	0.724598	10.279714
3992.571000	610.606469	265.909716	0.354545	23.124566	0.724598	10.279726
3992.591000	610.606469	265.903153	0.354547	23.123995	0.724601	10.279472
3992.611000	610.606469	265.916386	0.354543	23.125146	0.724595	10.279984
3992.631000	610.606469	265.897957	0.354548	23.123543	0.724604	10.279271
3992.651000	610.606469	265.897684	0.354548	23.123519	0.724604	10.279261
3992.671000	610.606469	265.886243	0.354551	23.122524	0.724610	10.278818
3992.691000	610.606469	265.897210	0.354548	23.123478	0.724604	10.279242
3992.711000	610.606469	265.896453	0.354549	23.123412	0.724605	10.279213
3992.731000	610.606469	265.892281	0.354550	23.123049	0.724607	10.279052
3992.751000	610.606469	265.892637	0.354550	23.123080	0.724607	10.279065
3992.771000	610.606469	265.897742	0.354548	23.123524	0.724604	10.279263
3992.791000	610.606469	265.903619	0.354547	23.124035	0.724601	10.279490
3992.811000	610.606469	265.895354	0.354549	23.123317	0.724605	10.279170
3992.831000	610.606388	265.900152	0.354547	23.123734	0.724603	10.279356
3992.851000	610.606469	265.899818	0.354548	23.123705	0.724603	10.279343
3992.871000	610.606469	265.903346	0.354547	23.124012	0.724601	10.279479
3992.891000	610.606469	265.882902	0.354552	23.122234	0.724612	10.278689
3992.911000	610.606388	265.893582	0.354549	23.123163	0.724606	10.279102
3992.931000	610.606469	265.889945	0.354550	23.122846	0.724608	10.278961
3992.951000	610.606469	265.893918	0.354549	23.123192	0.724606	10.279115
3992.971000	610.606469	265.897418	0.354548	23.123496	0.724604	10.279250
3992.991000	610.606469	265.881493	0.354552	23.122111	0.724612	10.278635
3993.011000	610.606469	265.895211	0.354549	23.123304	0.724605	10.279165
3993.031000	610.606469	265.891209	0.354550	23.122956	0.724607	10.279010
3993.051000	610.606469	265.883043	0.354552	23.122246	0.724611	10.278695
3993.071000	610.606388	265.887879	0.354551	23.122667	0.724609	10.278882
3993.091000	610.606388	265.889374	0.354550	23.122797	0.724608	10.278939
3993.111000	610.606469	265.886235	0.354551	23.122524	0.724610	10.278818
3993.131000	610.606469	265.886496	0.354551	23.122546	0.724610	10.278828
3993.151000	610.606469	265.893027	0.354549	23.123114	0.724606	10.279081
3993.171000	610.606469	265.890669	0.354550	23.122909	0.724608	10.278989
3993.191000	610.606469	265.883118	0.354552	23.122253	0.724611	10.278697
3993.211000	610.606469	265.876932	0.354554	23.121715	0.724614	10.278458
3993.231000	610.606469	265.893556	0.354549	23.123160	0.724606	10.279101
3993.251000	610.606469	265.884159	0.354552	23.122343	0.724611	10.278738
3993.271000	610.606469	265.875925	0.354554	23.121627	0.724615	10.278419
3993.291000	610.606469	265.878678	0.354553	23.121866	0.724614	10.278526
3993.311000	610.606388	265.881941	0.354552	23.122150	0.724612	10.278652
3993.331000	610.606469	265.890329	0.354550	23.122880	0.724608	10.278976
3993.351000	610.606388	265.893448	0.354549	23.123151	0.724606	10.279097
3993.371000	610.606469	265.871577	0.354555	23.121249	0.724617	10.278251
3993.391000	610.606469	265.886093	0.354551	23.122511	0.724610	10.278812
3993.411000	610.606469	265.879527	0.354553	23.121940	0.724613	10.278559
3993.431000	610.606469	265.865744	0.354557	23.120742	0.724620	10.278026
3993.451000	610.606388	265.873420	0.354554	23.121409	0.724616	10.278323
3993.471000	610.606388	265.873803	0.354554	23.121443	0.724616	10.278337
3993.491000	610.606388	265.882605	0.354552	23.122208	0.724612	10.278678
3993.511000	610.606469	265.875975	0.354554	23.121631	0.724615	10.278421
3993.531000	610.606469	265.856492	0.354559	23.119937	0.724625	10.277668
3993.551000	610.606469	265.871789	0.354555	23.121267	0.724617	10.278259
3993.571000	610.606469	265.870164	0.354555	23.121126	0.724618	10.278197
3993.591000	610.606469	265.862071	0.354558	23.120422	0.724622	10.277884
3993.611000	610.606469	265.876423	0.354554	23.121670	0.724615	10.278439
3993.631000	610.606469	265.870593	0.354555	23.121163	0.724618	10.278213
3993.651000	610.606469	265.886842	0.354551	23.122576	0.724610	10.278841
3993.671000	610.606469	265.874547	0.354554	23.121507	0.724616	10.278366
3993.691000	610.606469	265.879043	0.354553	23.121898	0.724613	10.278540
3993.711000	610.606388	265.867964	0.354556	23.120935	0.724619	10.278112
3993.731000	610.606388	265.863462	0.354557	23.120543	0.724621	10.277938
3993.751000	610.606388	265.865077	0.354557	23.120684	0.724620	10.278000
3993.771000	610.606469	265.861341	0.354558	23.120359	0.724622	10.277856
3993.791000	610.606469	265.864866	0.354557	23.120665	0.724621	10.277992
3993.811000	610.606388	265.861001	0.354558	23.120329	0.724622	10.277842
3993.831000	610.606469	265.872713	0.354555	23.121348	0.724617	10.278295
3993.851000	610.606469	265.868080	0.354556	23.120945	0.724619	10.278116
3993.871000	610.606469	265.865834	0.354557	23.120750	0.724620	10.278029
3993.891000	610.606469	265.856294	0.354559	23.119920	0.724625	10.277660
3993.911000	610.606469	265.862344	0.354557	23.120446	0.724622	10.277894
3993.931000	610.606469	265.861780	0.354558	23.120397	0.724622	10.277873
3993.951000	610.606469	265.864725	0.354557	23.120653	0.724621	10.277986
3993.971000	610.606469	265.860187	0.354558	23.120258	0.724623	10.277811
3993.991000	610.606469	265.864935	0.354557	23.120671	0.724620	10.277995
3994.011000	610.606469	265.862594	0.354557	23.120468	0.724622	10.277904
3994.031000	610.606469	265.870399	0.354555	23.121147	0.724618	10.278206
3994.051000	610.606469	265.859553	0.354558	23.120203	0.724623	10.277786
3994.071000	610.606469	265.860725	0.354558	23.120305	0.724623	10.277832
3994.091000	610.606469	265.856290	0.354559	23.119920	0.724625	10.277660
3994.111000	610.606469	265.855875	0.354559	23.119883	0.724625	10.277644
3994.131000	610.606469	265.844137	0.354562	23.118863	0.724631	10.277190
3994.151000	610.606469	265.863045	0.354557	23.120507	0.724621	10.277921
3994.171000	610.606469	265.851934	0.354560	23.119541	0.724627	10.277492
3994.191000	610.606388	265.854063	0.354560	23.119726	0.724626	10.277574
3994.211000	610.606469	265.858393	0.354558	23.120102	0.724624	10.277742
3994.231000	610.606469	265.846149	0.354562	23.119038	0.724630	10.277268
3994.251000	610.606388	265.866618	0.354556	23.120818	0.724620	10.278060
3994.271000	610.606469	265.857220	0.354559	23.120000	0.724624	10.277696
3994.291000	610.606469	265.843427	0.354562	23.118801	0.724631	10.277163
3994.311000	610.606469	265.857472	0.354559	23.120022	0.724624	10.277706
3994.331000	610.606469	265.854020	0.354560	23.119722	0.724626	10.277573
3994.351000	610.606469	265.860258	0.354558	23.120265	0.724623	10.277814
3994.371000	610.606469	265.855122	0.354559	23.119818	0.724625	10.277615
3994.391000	610.606469	265.853454	0.354560	23.119673	0.724626	10.277551
3994.411000	610.606469	265.846855	0.354561	23.119099	0.724630	10.277296
3994.431000	610.606469	265.851694	0.354560	23.119520	0.724627	10.277483
3994.451000	610.606469	265.848396	0.354561	23.119233	0.724629	10.277355
3994.471000	610.606469	265.859630	0.354558	23.120210	0.724623	10.277789
3994.491000	610.606469	265.843161	0.354562	23.118778	0.724631	10.277153
3994.511000	610.606388	265.854744	0.354559	23.119785	0.724625	10.277601
3994.531000	610.606469	265.845308	0.354562	23.118964	0.724630	10.277236
3994.551000	610.606469	265.837896	0.354564	23.118320	0.724634	10.276949
3994.571000	610.606388	265.837081	0.354564	23.118249	0.724634	10.276918
3994.591000	610.606388	265.841317	0.354563	23.118617	0.724632	10.277081
3994.611000	610.606388	265.849418	0.354561	23.119322	0.724628	10.277395
3994.631000	610.606469	265.828466	0.354566	23.117500	0.724639	10.276585
3994.651000	610.606469	265.827125	0.354567	23.117383	0.724639	10.276533
3994.671000	610.606469	265.818687	0.354569	23.116649	0.724644	10.276207
3994.691000	610.606469	265.829961	0.354566	23.117630	0.724638	10.276642
3994.711000	610.606469	265.827766	0.354566	23.117439	0.724639	10.276558
3994.731000	610.606469	265.842496	0.354563	23.118720	0.724632	10.277127
3994.751000	610.606469	265.820171	0.354568	23.116778	0.724643	10.276264
3994.771000	610.606469	265.823078	0.354568	23.117031	0.724641	10.276376
3994.791000	610.606469	265.822309	0.354568	23.116964	0.724642	10.276347
3994.811000	610.606469	265.816381	0.354569	23.116449	0.724645	10.276117
3994.831000	610.606469	265.823797	0.354568	23.117094	0.724641	10.276404
3994.851000	610.606469	265.822552	0.354568	23.116986	0.724642	10.276356
3994.871000	610.606469	265.819237	0.354569	23.116697	0.724643	10.276228
3994.891000	610.606388	265.800452	0.354574	23.115064	0.724653	10.275502
3994.911000	610.606469	265.809849	0.354571	23.115881	0.724648	10.275865
3994.931000	610.606469	265.802088	0.354573	23.115206	0.724652	10.275565
3994.951000	610.606469	265.803971	0.354573	23.115370	0.724651	10.275638
3994.971000	610.606469	265.819196	0.354569	23.116694	0.724643	10.276226
3994.991000	610.606469	265.809768	0.354571	23.115874	0.724648	10.275862
3995.011000	610.606469	265.813559	0.354570	23.116203	0.724646	10.276008
3995.031000	610.606469	265.811176	0.354571	23.115996	0.724647	10.275916
3995.051000	610.606469	265.816770	0.354569	23.116483	0.724645	10.276132
3995.071000	610.606469	265.825217	0.354567	23.117217	0.724640	10.276459
3995.091000	610.606469	265.813885	0.354570	23.116232	0.724646	10.276021
3995.111000	610.606469	265.807907	0.354572	23.115712	0.724649	10.275790
3995.131000	610.606469	265.810795	0.354571	23.115963	0.724648	10.275902
3995.151000	610.606469	265.818347	0.354569	23.116620	0.724644	10.276193
3995.171000	610.606388	265.814495	0.354570	23.116285	0.724646	10.276045
3995.191000	610.606469	265.810294	0.354571	23.115920	0.724648	10.275882
3995.211000	610.606469	265.825149	0.354567	23.117211	0.724640	10.276456
3995.231000	610.606469	265.821437	0.354568	23.116889	0.724642	10.276313
3995.251000	610.606469	265.809524	0.354571	23.115853	0.724648	10.275852
3995.271000	610.606469	265.819903	0.354569	23.116755	0.724643	10.276254
3995.291000	610.606388	265.819071	0.354569	23.116683	0.724643	10.276221
3995.311000	610.606388	265.815608	0.354570	23.116382	0.724645	10.276088
3995.331000	610.606469	265.820962	0.354568	23.116847	0.724642	10.276295
3995.351000	610.606469	265.819151	0.354569	23.116690	0.724643	10.276225
3995.371000	610.606469	265.809875	0.354571	23.115883	0.724648	10.275866
3995.391000	610.606469	265.815240	0.354570	23.116350	0.724645	10.276073
3995.411000	610.606469	265.808401	0.354572	23.115755	0.724649	10.275809
3995.431000	610.606469	265.806269	0.354572	23.115569	0.724650	10.275727
3995.451000	610.606469	265.800486	0.354574	23.115067	0.724653	10.275503
3995.471000	610.606469	265.807144	0.354572	23.115646	0.724649	10.275760
3995.491000	610.606469	265.797207	0.354574	23.114781	0.724654	10.275376
3995.511000	610.606388	265.793787	0.354575	23.114484	0.724656	10.275244
3995.531000	610.606469	265.801853	0.354573	23.115185	0.724652	10.275556
3995.551000	610.606469	265.804085	0.354573	23.115380	0.724651	10.275642
3995.571000	610.606469	265.799988	0.354574	23.115023	0.724653	10.275484
3995.591000	610.606469	265.795486	0.354575	23.114632	0.724655	10.275310
3995.611000	610.606388	265.783022	0.354578	23.113548	0.724661	10.274828
3995.631000	610.606469	265.787646	0.354577	23.113950	0.724659	10.275007
3995.651000	610.606469	265.778722	0.354579	23.113174	0.724664	10.274662
3995.671000	610.606469	265.778844	0.354579	23.113184	0.724664	10.274666
3995.691000	610.606469	265.785377	0.354578	23.113753	0.724660	10.274919
3995.711000	610.606469	265.786615	0.354577	23.113860	0.724660	10.274967
3995.731000	610.606469	265.785013	0.354578	23.113721	0.724660	10.274905
3995.751000	610.606469	265.786565	0.354577	23.113856	0.724660	10.274965
3995.771000	610.606388	265.770731	0.354581	23.112479	0.724668	10.274353
3995.791000	610.606388	265.784965	0.354578	23.113717	0.724660	10.274903
3995.811000	610.606388	265.778529	0.354579	23.113157	0.724664	10.274654
3995.831000	610.606469	265.771430	0.354581	23.112540	0.724667	10.274380
3995.851000	610.606469	265.782884	0.354578	23.113536	0.724662	10.274823
3995.871000	610.606469	265.788420	0.354577	23.114017	0.724659	10.275037
3995.891000	610.606469	265.786756	0.354577	23.113873	0.724660	10.274972
3995.911000	610.606469	265.795165	0.354575	23.114604	0.724655	10.275297
3995.931000	610.606469	265.799601	0.354574	23.114990	0.724653	10.275469
3995.951000	610.606469	265.791407	0.354576	23.114277	0.724657	10.275152
3995.971000	610.606469	265.774247	0.354580	23.112785	0.724666	10.274489
3995.991000	610.606469	265.772996	0.354581	23.112676	0.724666	10.274440
3996.011000	610.606469	265.781565	0.354579	23.113421	0.724662	10.274772
3996.031000	610.606469	265.773349	0.354581	23.112707	0.724666	10.274454
3996.051000	610.606469	265.786486	0.354577	23.113849	0.724660	10.274962
3996.071000	610.606469	265.780673	0.354579	23.113344	0.724663	10.274737
3996.091000	610.606469	265.767871	0.354582	23.112230	0.724669	10.274242
3996.111000	610.606469	265.779484	0.354579	23.113240	0.724663	10.274691
3996.131000	610.606388	265.779013	0.354579	23.113199	0.724663	10.274673
3996.151000	610.606469	265.778575	0.354579	23.113161	0.724664	10.274656
3996.171000	610.606469	265.764997	0.354583	23.111980	0.724670	10.274131
3996.191000	610.606388	265.761050	0.354584	23.111637	0.724672	10.273978
3996.211000	610.606469	265.764132	0.354583	23.111905	0.724671	10.274098
3996.231000	610.606469	265.771930	0.354581	23.112583	0.724667	10.274399
3996.251000	610.606469	265.761605	0.354584	23.111685	0.724672	10.274000
3996.271000	610.606469	265.764649	0.354583	23.111950	0.724671	10.274118
3996.291000	610.606469	265.762114	0.354584	23.111730	0.724672	10.274020
3996.311000	610.606469	265.749240	0.354587	23.110610	0.724678	10.273522
3996.331000	610.606469	265.767151	0.354582	23.112168	0.724669	10.274214
3996.351000	610.606469	265.760238	0.354584	23.111566	0.724673	10.273947
3996.371000	610.606469	265.768765	0.354582	23.112308	0.724669	10.274277
3996.391000	610.606469	265.762460	0.354584	23.111760	0.724672	10.274033
3996.411000	610.606469	265.759843	0.354584	23.111532	0.724673	10.273932
3996.431000	610.606469	265.766976	0.354582	23.112152	0.724669	10.274208
3996.451000	610.606469	265.758419	0.354585	23.111408	0.724674	10.273877
3996.471000	610.606469	265.749663	0.354587	23.110647	0.724678	10.273538
3996.491000	610.606469	265.760065	0.354584	23.111551	0.724673	10.273940
3996.511000	610.606469	265.761161	0.354584	23.111647	0.724672	10.273983
3996.531000	610.606469	265.759163	0.354584	23.111473	0.724673	10.273906
3996.551000	610.606469	265.756590	0.354585	23.111249	0.724675	10.273806
3996.571000	610.606469	265.758602	0.354585	23.111424	0.724674	10.273884
3996.591000	610.606469	265.758831	0.354584	23.111444	0.724674	10.273893
3996.611000	610.606469	265.754792	0.354586	23.111093	0.724676	10.273737
3996.631000	610.606469	265.763442	0.354583	23.111845	0.724671	10.274071
3996.651000	610.606469	265.757846	0.354585	23.111358	0.724674	10.273855
3996.671000	610.606469	265.754359	0.354586	23.111055	0.724676	10.273720
3996.691000	610.606469	265.765082	0.354583	23.111988	0.724670	10.274134
3996.711000	610.606388	265.761147	0.354584	23.111645	0.724672	10.273982
3996.731000	610.606388	265.762758	0.354583	23.111786	0.724672	10.274044
3996.751000	610.606469	265.758542	0.354585	23.111419	0.724674	10.273881
3996.771000	610.606469	265.756683	0.354585	23.111257	0.724675	10.273810
3996.791000	610.606469	265.753983	0.354586	23.111022	0.724676	10.273705
3996.811000	610.606469	265.761731	0.354584	23.111696	0.724672	10.274005
3996.831000	610.606469	265.765546	0.354583	23.112028	0.724670	10.274152
3996.851000	610.606469	265.753909	0.354586	23.111016	0.724676	10.273702
3996.871000	610.606388	265.754196	0.354586	23.111041	0.724676	10.273713
3996.891000	610.606469	265.753122	0.354586	23.110948	0.724676	10.273672
3996.911000	610.606469	265.744629	0.354588	23.110209	0.724681	10.273344
3996.931000	610.606388	265.749291	0.354587	23.110614	0.724678	10.273524
3996.951000	610.606469	265.747040	0.354588	23.110419	0.724679	10.273437
3996.971000	610.606469	265.745745	0.354588	23.110306	0.724680	10.273387
3996.991000	610.606388	265.758412	0.354585	23.111408	0.724674	10.273876
3997.011000	610.606469	265.747370	0.354587	23.110447	0.724679	10.273450
3997.031000	610.606469	265.745070	0.354588	23.110247	0.724680	10.273361
3997.051000	610.606469	265.752786	0.354586	23.110918	0.724677	10.273659
3997.071000	610.606388	265.739779	0.354589	23.109787	0.724683	10.273156
3997.091000	610.606388	265.722305	0.354594	23.108268	0.724692	10.272481
3997.111000	610.606469	265.747398	0.354587	23.110450	0.724679	10.273451
3997.131000	610.606469	265.741876	0.354589	23.109970	0.724682	10.273237
3997.151000	610.606388	265.737467	0.354590	23.109586	0.724684	10.273067
3997.171000	610.606469	265.747513	0.354587	23.110460	0.724679	10.273455
3997.191000	610.606469	265.760672	0.354584	23.111604	0.724673	10.273964
3997.211000	610.606469	265.759203	0.354584	23.111476	0.724673	10.273907
3997.231000	610.606388	265.747758	0.354587	23.110481	0.724679	10.273465
3997.251000	610.606469	265.742470	0.354589	23.110021	0.724682	10.273260
3997.271000	610.606469	265.748218	0.354587	23.110521	0.724679	10.273482
3997.291000	610.606469	265.755457	0.354585	23.111151	0.724675	10.273762
3997.311000	610.606469	265.736963	0.354590	23.109542	0.724685	10.273047
3997.331000	610.606469	265.738168	0.354590	23.109647	0.724684	10.273094
3997.351000	610.606469	265.746783	0.354588	23.110396	0.724680	10.273427
3997.371000	610.606469	265.755247	0.354585	23.111132	0.724675	10.273754
3997.391000	610.606469	265.740157	0.354589	23.109820	0.724683	10.273171
3997.411000	610.606469	265.739060	0.354590	23.109725	0.724683	10.273128
3997.431000	610.606469	265.731183	0.354592	23.109040	0.724687	10.272824
3997.451000	610.606469	265.736081	0.354590	23.109466	0.724685	10.273013
3997.471000	610.606469	265.744975	0.354588	23.110239	0.724681	10.273357
3997.491000	610.606469	265.727279	0.354593	23.108700	0.724689	10.272673
3997.511000	610.606469	265.727668	0.354593	23.108734	0.724689	10.272688
3997.531000	610.606469	265.724316	0.354594	23.108442	0.724691	10.272558
3997.551000	610.606469	265.728549	0.354592	23.108811	0.724689	10.272722
3997.571000	610.606469	265.717260	0.354595	23.107829	0.724694	10.272286
3997.591000	610.606469	265.720270	0.354595	23.108091	0.724693	10.272402
3997.611000	610.606469	265.715025	0.354596	23.107635	0.724695	10.272199
3997.631000	610.606469	265.714163	0.354596	23.107560	0.724696	10.272166
3997.651000	610.606469	265.711034	0.354597	23.107287	0.724697	10.272045
3997.671000	610.606469	265.722191	0.354594	23.108258	0.724692	10.272476
3997.691000	610.606469	265.704125	0.354599	23.106687	0.724701	10.271778
3997.711000	610.606469	265.701122	0.354600	23.106425	0.724702	10.271662
3997.731000	610.606469	265.700660	0.354600	23.106385	0.724703	10.271644
3997.751000	610.606469	265.711797	0.354597	23.107354	0.724697	10.272074
3997.771000	610.606469	265.701965	0.354599	23.106499	0.724702	10.271694
3997.791000	610.606469	265.693752	0.354601	23.105785	0.724706	10.271377
3997.811000	610.606469	265.689061	0.354603	23.105377	0.724708	10.271195
3997.831000	610.606469	265.707946	0.354598	23.107019	0.724699	10.271925
3997.851000	610.606469	265.706157	0.354598	23.106863	0.724700	10.271856
3997.871000	610.606469	265.697184	0.354601	23.106083	0.724704	10.271509
3997.891000	610.606388	265.697954	0.354600	23.106150	0.724704	10.271539
3997.911000	610.606469	265.693908	0.354601	23.105798	0.724706	10.271383
3997.931000	610.606469	265.703902	0.354599	23.106667	0.724701	10.271769
3997.951000	610.606469	265.711323	0.354597	23.107313	0.724697	10.272056
3997.971000	610.606388	265.714199	0.354596	23.107563	0.724696	10.272167
3997.991000	610.606469	265.697952	0.354600	23.106150	0.724704	10.271539
3998.011000	610.606469	265.698801	0.354600	23.106224	0.724704	10.271572
3998.031000	610.606469	265.706201	0.354598	23.106867	0.724700	10.271858
3998.051000	610.606469	265.702564	0.354599	23.106551	0.724702	10.271717
3998.071000	610.606469	265.696159	0.354601	23.105994	0.724705	10.271470
3998.091000	610.606388	265.690442	0.354602	23.105497	0.724708	10.271249
3998.111000	610.606388	265.693025	0.354602	23.105721	0.724706	10.271349
3998.131000	610.606469	265.694881	0.354601	23.105883	0.724706	10.271420
3998.151000	610.606469	265.683957	0.354604	23.104933	0.724711	10.270998
3998.171000	610.606388	265.692961	0.354602	23.105716	0.724706	10.271346
3998.191000	610.606469	265.685629	0.354604	23.105078	0.724710	10.271063
3998.211000	610.606469	265.690594	0.354602	23.105510	0.724708	10.271255
3998.231000	610.606469	265.684297	0.354604	23.104962	0.724711	10.271011
3998.251000	610.606469	265.689173	0.354603	23.105386	0.724708	10.271200
3998.271000	610.606469	265.682558	0.354604	23.104811	0.724712	10.270944
3998.291000	610.606469	265.672983	0.354607	23.103978	0.724717	10.270574
3998.311000	610.606469	265.669373	0.354608	23.103664	0.724718	10.270434
3998.331000	610.606388	265.668000	0.354608	23.103545	0.724719	10.270381
3998.351000	610.606469	265.670220	0.354608	23.103738	0.724718	10.270467
3998.371000	610.606469	265.676266	0.354606	23.104264	0.724715	10.270701
3998.391000	610.606469	265.661991	0.354610	23.103022	0.724722	10.270149
3998.411000	610.606469	265.668213	0.354608	23.103564	0.724719	10.270389
3998.431000	610.606469	265.652405	0.354612	23.102189	0.724727	10.269778
3998.451000	610.606469	265.654933	0.354612	23.102409	0.724726	10.269876
3998.471000	610.606469	265.661625	0.354610	23.102991	0.724722	10.270135
3998.491000	610.606469	265.658473	0.354611	23.102717	0.724724	10.270013
3998.511000	610.606469	265.655481	0.354611	23.102456	0.724725	10.269897
3998.531000	610.606469	265.660545	0.354610	23.102897	0.724723	10.270093
3998.551000	610.606469	265.666363	0.354609	23.103403	0.724720	10.270318
3998.571000	610.606469	265.664291	0.354609	23.103222	0.724721	10.270238
3998.591000	610.606469	265.654370	0.354612	23.102360	0.724726	10.269854
3998.611000	610.606469	265.666242	0.354609	23.103392	0.724720	10.270313
3998.631000	610.606469	265.653289	0.354612	23.102266	0.724726	10.269813
3998.651000	610.606469	265.656218	0.354611	23.102520	0.724725	10.269926
3998.671000	610.606469	265.643226	0.354615	23.101391	0.724731	10.269424
3998.691000	610.606469	265.667562	0.354608	23.103507	0.724719	10.270364
3998.711000	610.606469	265.650684	0.354613	23.102039	0.724728	10.269712
3998.731000	610.606469	265.655774	0.354611	23.102482	0.724725	10.269909
3998.751000	610.606469	265.656808	0.354611	23.102572	0.724725	10.269949
3998.771000	610.606469	265.645506	0.354614	23.101589	0.724730	10.269512
3998.791000	610.606469	265.649128	0.354613	23.101904	0.724728	10.269652
3998.811000	610.606469	265.645258	0.354614	23.101567	0.724730	10.269502
3998.831000	610.606469	265.641348	0.354615	23.101227	0.724732	10.269351
3998.851000	610.606469	265.634404	0.354617	23.100623	0.724736	10.269082
3998.871000	610.606469	265.641700	0.354615	23.101258	0.724732	10.269365
3998.891000	610.606469	265.649650	0.354613	23.101949	0.724728	10.269672
3998.911000	610.606469	265.641788	0.354615	23.101266	0.724732	10.269368
3998.931000	610.606469	265.648585	0.354613	23.101857	0.724729	10.269631
3998.951000	610.606469	265.645898	0.354614	23.101623	0.724730	10.269527
3998.971000	610.606469	265.644406	0.354614	23.101493	0.724731	10.269469
3998.991000	610.606469	265.650274	0.354613	23.102004	0.724728	10.269696
3999.011000	610.606469	265.641628	0.354615	23.101252	0.724732	10.269362
3999.031000	610.606469	265.640207	0.354615	23.101128	0.724733	10.269307
3999.051000	610.606469	265.642366	0.354615	23.101316	0.724732	10.269390
3999.071000	610.606469	265.635371	0.354617	23.100708	0.724735	10.269120
3999.091000	610.606469	265.630552	0.354618	23.100288	0.724738	10.268934
3999.111000	610.606469	265.629325	0.354618	23.100182	0.724738	10.268886
3999.131000	610.606469	265.632195	0.354618	23.100431	0.724737	10.268997
3999.151000	610.606469	265.638069	0.354616	23.100942	0.724734	10.269224
3999.171000	610.606469	265.637122	0.354616	23.100860	0.724734	10.269188
3999.191000	610.606469	265.641820	0.354615	23.101268	0.724732	10.269369
3999.211000	610.606469	265.640044	0.354616	23.101114	0.724733	10.269301
3999.231000	610.606469	265.639115	0.354616	23.101033	0.724733	10.269265
3999.251000	610.606469	265.634483	0.354617	23.100630	0.724736	10.269086
3999.271000	610.606469	265.623837	0.354620	23.099704	0.724741	10.268674
3999.291000	610.606469	265.640151	0.354615	23.101123	0.724733	10.269305
3999.311000	610.606469	265.631168	0.354618	23.100342	0.724737	10.268957
3999.331000	610.606469	265.616545	0.354622	23.099070	0.724745	10.268392
3999.351000	610.606469	265.620420	0.354621	23.099407	0.724743	10.268542
3999.371000	610.606469	265.614991	0.354622	23.098935	0.724746	10.268332
3999.391000	610.606469	265.607854	0.354624	23.098315	0.724749	10.268056
3999.411000	610.606469	265.606192	0.354624	23.098170	0.724750	10.267992
3999.431000	610.606469	265.618575	0.354621	23.099247	0.724744	10.268471
3999.451000	610.606469	265.604018	0.354625	23.097981	0.724751	10.267908
3999.471000	610.606469	265.609397	0.354624	23.098449	0.724748	10.268116
3999.491000	610.606469	265.615166	0.354622	23.098950	0.724745	10.268339
3999.511000	610.606469	265.612768	0.354623	23.098742	0.724747	10.268246
3999.531000	610.606469	265.611149	0.354623	23.098601	0.724747	10.268183
3999.551000	610.606469	265.607653	0.354624	23.098297	0.724749	10.268048
3999.571000	610.606469	265.613530	0.354622	23.098808	0.724746	10.268275
3999.591000	610.606469	265.613278	0.354623	23.098786	0.724746	10.268266
3999.611000	610.606469	265.607965	0.354624	23.098324	0.724749	10.268060
3999.631000	610.606469	265.605909	0.354624	23.098145	0.724750	10.267981
3999.651000	610.606469	265.610302	0.354623	23.098527	0.724748	10.268151
3999.671000	610.606469	265.626506	0.354619	23.099937	0.724740	10.268777
3999.691000	610.606469	265.616400	0.354622	23.099058	0.724745	10.268386
3999.711000	610.606469	265.616505	0.354622	23.099067	0.724745	10.268391
3999.731000	610.606469	265.617598	0.354621	23.099162	0.724744	10.268433
3999.751000	610.606469	265.617648	0.354621	23.099166	0.724744	10.268435
3999.771000	610.606469	265.607930	0.354624	23.098321	0.724749	10.268059
3999.791000	610.606469	265.613959	0.354622	23.098845	0.724746	10.268292
3999.811000	610.606469	265.606634	0.354624	23.098208	0.724750	10.268009
3999.831000	610.606469	265.601216	0.354626	23.097737	0.724752	10.267799
3999.851000	610.606469	265.607397	0.354624	23.098275	0.724749	10.268038
3999.871000	610.606469	265.601892	0.354625	23.097796	0.724752	10.267826
3999.891000	610.606469	265.603238	0.354625	23.097913	0.724751	10.267878
3999.911000	610.606469	265.604549	0.354625	23.098027	0.724751	10.267928
3999.931000	610.606469	265.592605	0.354628	23.096988	0.724757	10.267467
3999.951000	610.606469	265.587705	0.354629	23.096562	0.724759	10.267277
3999.971000	610.606469	265.596070	0.354627	23.097290	0.724755	10.267601
3999.991000	610.606388	265.597369	0.354627	23.097403	0.724754	10.267651
4000.011000	610.606469	265.594479	0.354627	23.097151	0.724756	10.267539
4000.031000	610.606469	265.591816	0.354628	23.096920	0.724757	10.267436
4000.051000	610.606469	265.590504	0.354628	23.096806	0.724758	10.267385
4000.071000	610.606469	265.592242	0.354628	23.096957	0.724757	10.267453
4000.091000	610.606469	265.588573	0.354629	23.096638	0.724759	10.267311
4000.111000	610.606469	265.591984	0.354628	23.096934	0.724757	10.267443
4000.131000	610.606469	265.584815	0.354630	23.096311	0.724761	10.267165
4000.151000	610.606469	265.591233	0.354628	23.096869	0.724757	10.267414
4000.171000	610.606469	265.594172	0.354628	23.097125	0.724756	10.267527
4000.191000	610.606469	265.599631	0.354626	23.097599	0.724753	10.267738
4000.211000	610.606469	265.599813	0.354626	23.097615	0.724753	10.267745
4000.231000	610.606388	265.606316	0.354624	23.098181	0.724750	10.267997
4000.251000	610.606388	265.594356	0.354627	23.097141	0.724756	10.267534
4000.271000	610.606388	265.613029	0.354623	23.098765	0.724746	10.268256
4000.291000	610.606388	265.606970	0.354624	23.098238	0.724749	10.268022
4000.311000	610.606469	265.589823	0.354629	23.096747	0.724758	10.267359
4000.331000	610.606469	265.607086	0.354624	23.098248	0.724749	10.268026
4000.351000	610.606388	265.597573	0.354627	23.097420	0.724754	10.267659
4000.371000	610.606469	265.594000	0.354628	23.097110	0.724756	10.267521
4000.391000	610.606469	265.590753	0.354628	23.096827	0.724758	10.267395
4000.411000	610.606469	265.605321	0.354625	23.098094	0.724750	10.267958
4000.431000	610.606469	265.601903	0.354625	23.097797	0.724752	10.267826
4000.451000	610.606469	265.594260	0.354627	23.097132	0.724756	10.267531
4000.471000	610.606469	265.594821	0.354627	23.097181	0.724756	10.267552
4000.491000	610.606469	265.597967	0.354627	23.097455	0.724754	10.267674
4000.511000	610.606469	265.595683	0.354627	23.097256	0.724755	10.267586
4000.531000	610.606469	265.586411	0.354630	23.096450	0.724760	10.267227
4000.551000	610.606469	265.583710	0.354630	23.096215	0.724761	10.267123
4000.571000	610.606469	265.590031	0.354629	23.096765	0.724758	10.267367
4000.591000	610.606469	265.577346	0.354632	23.095661	0.724764	10.266877
4000.611000	610.606469	265.580760	0.354631	23.095958	0.724763	10.267009
4000.631000	610.606469	265.568224	0.354634	23.094868	0.724769	10.266524
4000.651000	610.606469	265.568734	0.354634	23.094913	0.724769	10.266544
4000.671000	610.606469	265.553554	0.354638	23.093592	0.724776	10.265957
4000.691000	610.606469	265.576803	0.354632	23.095614	0.724765	10.266856
4000.711000	610.606388	265.567171	0.354635	23.094777	0.724769	10.266483
4000.731000	610.606469	265.573371	0.354633	23.095316	0.724766	10.266723
4000.751000	610.606469	265.561825	0.354636	23.094312	0.724772	10.266277
4000.771000	610.606469	265.559154	0.354637	23.094079	0.724773	10.266173
4000.791000	610.606469	265.560811	0.354636	23.094223	0.724773	10.266237
4000.811000	610.606469	265.567234	0.354635	23.094782	0.724769	10.266486
4000.831000	610.606469	265.581058	0.354631	23.095984	0.724763	10.267020
4000.851000	610.606469	265.571995	0.354633	23.095196	0.724767	10.266670
4000.871000	610.606469	265.576605	0.354632	23.095597	0.724765	10.266848
4000.891000	610.606469	265.582613	0.354631	23.096119	0.724762	10.267080
4000.911000	610.606469	265.577354	0.354632	23.095662	0.724764	10.266877
4000.931000	610.606469	265.575659	0.354632	23.095515	0.724765	10.266811
4000.951000	610.606469	265.581220	0.354631	23.095998	0.724762	10.267026
4000.971000	610.606469	265.573576	0.354633	23.095334	0.724766	10.266731
4000.991000	610.606469	265.557939	0.354637	23.093974	0.724774	10.266126
4001.011000	610.606469	265.576249	0.354632	23.095566	0.724765	10.266834
4001.031000	610.606469	265.570100	0.354634	23.095031	0.724768	10.266597
4001.051000	610.606469	265.565716	0.354635	23.094650	0.724770	10.266427
4001.071000	610.606469	265.555966	0.354637	23.093802	0.724775	10.266050
4001.091000	610.606469	265.553951	0.354638	23.093627	0.724776	10.265972
4001.111000	610.606469	265.549747	0.354639	23.093261	0.724778	10.265810
4001.131000	610.606469	265.550930	0.354639	23.093364	0.724778	10.265855
4001.151000	610.606469	265.544590	0.354640	23.092813	0.724781	10.265610
4001.171000	610.606469	265.553417	0.354638	23.093580	0.724776	10.265952
4001.191000	610.606469	265.551430	0.354639	23.093408	0.724777	10.265875
4001.211000	610.606388	265.551254	0.354639	23.093392	0.724777	10.265868
4001.231000	610.606469	265.546038	0.354640	23.092939	0.724780	10.265666
4001.251000	610.606469	265.551357	0.354639	23.093401	0.724777	10.265872
4001.271000	610.606469	265.554641	0.354638	23.093687	0.724776	10.265999
4001.291000	610.606469	265.547265	0.354640	23.093046	0.724779	10.265714
4001.311000	610.606469	265.557486	0.354637	23.093934	0.724774	10.266109
4001.331000	610.606469	265.540773	0.354641	23.092481	0.724783	10.265463
4001.351000	610.606469	265.555544	0.354638	23.093765	0.724775	10.266034
4001.371000	610.606469	265.540114	0.354642	23.092424	0.724783	10.265437
4001.391000	610.606469	265.548260	0.354640	23.093132	0.724779	10.265752
4001.411000	610.606469	265.539809	0.354642	23.092397	0.724783	10.265426
4001.431000	610.606469	265.545497	0.354640	23.092892	0.724780	10.265645
4001.451000	610.606469	265.550691	0.354639	23.093343	0.724778	10.265846
4001.471000	610.606469	265.549513	0.354639	23.093241	0.724778	10.265801
4001.491000	610.606469	265.545903	0.354640	23.092927	0.724780	10.265661
4001.511000	610.606469	265.560375	0.354636	23.094186	0.724773	10.266221
4001.531000	610.606469	265.541019	0.354641	23.092502	0.724783	10.265472
4001.551000	610.606388	265.553436	0.354638	23.093582	0.724776	10.265952
4001.571000	610.606469	265.541936	0.354641	23.092582	0.724782	10.265508
4001.591000	610.606388	265.536938	0.354642	23.092147	0.724784	10.265315
4001.611000	610.606469	265.533940	0.354643	23.091887	0.724786	10.265199
4001.631000	610.606469	265.531135	0.354644	23.091643	0.724787	10.265090
4001.651000	610.606469	265.534628	0.354643	23.091946	0.724786	10.265225
4001.671000	610.606469	265.538922	0.354642	23.092320	0.724784	10.265391
4001.691000	610.606469	265.545335	0.354640	23.092878	0.724780	10.265639
4001.711000	610.606388	265.544649	0.354640	23.092818	0.724781	10.265613
4001.731000	610.606388	265.530056	0.354644	23.091549	0.724788	10.265049
4001.751000	610.606469	265.539601	0.354642	23.092379	0.724783	10.265417
4001.771000	610.606469	265.541421	0.354641	23.092537	0.724782	10.265488
4001.791000	610.606469	265.529699	0.354644	23.091518	0.724788	10.265035
4001.811000	610.606469	265.524893	0.354646	23.091100	0.724791	10.264849
4001.831000	610.606469	265.533332	0.354643	23.091834	0.724786	10.265175
4001.851000	610.606469	265.530914	0.354644	23.091624	0.724788	10.265082
4001.871000	610.606469	265.532447	0.354644	23.091757	0.724787	10.265141
4001.891000	610.606469	265.539494	0.354642	23.092370	0.724783	10.265413
4001.911000	610.606469	265.542249	0.354641	23.092609	0.724782	10.265520
4001.931000	610.606469	265.535250	0.354643	23.092001	0.724785	10.265249
4001.951000	610.606469	265.548171	0.354640	23.093124	0.724779	10.265749
4001.971000	610.606469	265.537018	0.354642	23.092154	0.724785	10.265318
4001.991000	610.606469	265.521922	0.354646	23.090842	0.724792	10.264734
4002.011000	610.606388	265.524238	0.354646	23.091043	0.724791	10.264824
4002.031000	610.606469	265.529924	0.354644	23.091537	0.724788	10.265043
4002.051000	610.606469	265.528287	0.354645	23.091395	0.724789	10.264980
4002.071000	610.606469	265.521642	0.354646	23.090817	0.724792	10.264723
4002.091000	610.606469	265.527031	0.354645	23.091286	0.724790	10.264932
4002.111000	610.606469	265.529617	0.354644	23.091511	0.724788	10.265032
4002.131000	610.606469	265.515188	0.354648	23.090256	0.724795	10.264474
4002.151000	610.606388	265.513156	0.354649	23.090079	0.724796	10.264395
4002.171000	610.606469	265.520496	0.354647	23.090718	0.724793	10.264679
4002.191000	610.606469	265.522107	0.354646	23.090858	0.724792	10.264741
4002.211000	610.606469	265.532957	0.354644	23.091801	0.724787	10.265161
4002.231000	610.606469	265.518640	0.354647	23.090556	0.724794	10.264607
4002.251000	610.606469	265.531256	0.354644	23.091653	0.724787	10.265095
4002.271000	610.606469	265.539662	0.354642	23.092384	0.724783	10.265420
4002.291000	610.606469	265.516411	0.354648	23.090362	0.724795	10.264521
4002.311000	610.606388	265.510025	0.354649	23.089807	0.724798	10.264274
4002.331000	610.606469	265.523175	0.354646	23.090951	0.724791	10.264783
4002.351000	610.606388	265.523520	0.354646	23.090981	0.724791	10.264796
4002.371000	610.606469	265.516219	0.354648	23.090346	0.724795	10.264514
4002.391000	610.606469	265.511784	0.354649	23.089960	0.724797	10.264342
4002.411000	610.606469	265.514407	0.354648	23.090188	0.724796	10.264444
4002.431000	610.606469	265.522542	0.354646	23.090895	0.724792	10.264758
4002.451000	610.606469	265.501577	0.354652	23.089072	0.724802	10.263948
4002.471000	610.606469	265.508558	0.354650	23.089679	0.724799	10.264217
4002.491000	610.606388	265.514173	0.354648	23.090168	0.724796	10.264434
4002.511000	610.606469	265.518143	0.354647	23.090513	0.724794	10.264588
4002.531000	610.606469	265.506888	0.354650	23.089534	0.724800	10.264153
4002.551000	610.606469	265.506888	0.354650	23.089534	0.724800	10.264153
4002.571000	610.606469	265.505111	0.354651	23.089380	0.724801	10.264084
4002.591000	610.606469	265.508784	0.354650	23.089699	0.724799	10.264226
4002.611000	610.606469	265.505958	0.354651	23.089453	0.724800	10.264117
4002.631000	610.606469	265.503912	0.354651	23.089275	0.724801	10.264038
4002.651000	610.606469	265.509745	0.354650	23.089783	0.724798	10.264263
4002.671000	610.606469	265.499306	0.354652	23.088875	0.724803	10.263860
4002.691000	610.606469	265.504856	0.354651	23.089357	0.724801	10.264074
4002.711000	610.606469	265.489609	0.354655	23.088031	0.724808	10.263485
4002.731000	610.606388	265.508141	0.354650	23.089643	0.724799	10.264201
4002.751000	610.606388	265.487940	0.354655	23.087886	0.724809	10.263420
4002.771000	610.606469	265.506282	0.354650	23.089481	0.724800	10.264129
4002.791000	610.606469	265.512669	0.354649	23.090037	0.724797	10.264376
4002.811000	610.606469	265.509583	0.354650	23.089768	0.724798	10.264257
4002.831000	610.606469	265.508739	0.354650	23.089695	0.724799	10.264224
4002.851000	610.606469	265.489504	0.354655	23.088022	0.724808	10.263481
4002.871000	610.606469	265.497053	0.354653	23.088679	0.724805	10.263773
4002.891000	610.606469	265.495998	0.354653	23.088587	0.724805	10.263732
4002.911000	610.606469	265.497143	0.354653	23.088687	0.724804	10.263776
4002.931000	610.606469	265.493660	0.354654	23.088384	0.724806	10.263641
4002.951000	610.606469	265.496679	0.354653	23.088646	0.724805	10.263758
4002.971000	610.606469	265.486921	0.354656	23.087798	0.724810	10.263381
4002.991000	610.606469	265.499506	0.354652	23.088892	0.724803	10.263867
4003.011000	610.606469	265.499729	0.354652	23.088912	0.724803	10.263876
4003.031000	610.606469	265.495636	0.354653	23.088556	0.724805	10.263718
4003.051000	610.606469	265.489673	0.354655	23.088037	0.724808	10.263487
4003.071000	610.606469	265.498139	0.354653	23.088773	0.724804	10.263815
4003.091000	610.606388	265.503178	0.354651	23.089211	0.724801	10.264009
4003.111000	610.606469	265.497812	0.354653	23.088745	0.724804	10.263802
4003.131000	610.606469	265.486608	0.354656	23.087770	0.724810	10.263369
4003.151000	610.606469	265.495673	0.354653	23.088559	0.724805	10.263719
4003.171000	610.606388	265.489006	0.354655	23.087979	0.724808	10.263462
4003.191000	610.606469	265.478442	0.354658	23.087060	0.724814	10.263053
4003.211000	610.606388	265.490510	0.354655	23.088110	0.724808	10.263520
4003.231000	610.606469	265.494860	0.354653	23.088488	0.724806	10.263688
4003.251000	610.606469	265.482969	0.354657	23.087454	0.724812	10.263228
4003.271000	610.606469	265.484974	0.354656	23.087628	0.724811	10.263306
4003.291000	610.606469	265.467874	0.354661	23.086141	0.724819	10.262645
4003.311000	610.606469	265.471509	0.354660	23.086457	0.724817	10.262785
4003.331000	610.606469	265.479232	0.354658	23.087129	0.724813	10.263084
4003.351000	610.606469	265.467712	0.354661	23.086127	0.724819	10.262638
4003.371000	610.606469	265.479238	0.354658	23.087130	0.724813	10.263084
4003.391000	610.606388	265.485749	0.354656	23.087696	0.724810	10.263336
4003.411000	610.606469	265.469334	0.354660	23.086268	0.724818	10.262701
4003.431000	610.606469	265.450415	0.354665	23.084623	0.724828	10.261970
4003.451000	610.606469	265.473297	0.354659	23.086613	0.724816	10.262854
4003.471000	610.606469	265.472224	0.354659	23.086520	0.724817	10.262813
4003.491000	610.606388	265.465830	0.354661	23.085964	0.724820	10.262566
4003.511000	610.606469	265.477203	0.354658	23.086953	0.724814	10.263005
4003.531000	610.606469	265.473398	0.354659	23.086622	0.724816	10.262858
4003.551000	610.606388	265.470800	0.354660	23.086396	0.724818	10.262758
4003.571000	610.606469	265.473020	0.354659	23.086589	0.724817	10.262844
4003.591000	610.606469	265.453402	0.354664	23.084883	0.724826	10.262085
[truncated: 1,003 more rows]
