# Supplementary material for: Stress relaxation in the presence of sudden strain bursts: Methodology and stress relaxation data of microcast aluminium microwires
Source: Data Brief. 2018 Nov 14;21:2134–41. doi: 10.1016/j.dib.2018.11.047 (PMC6265499; doi:10.1016/j.dib.2018.11.047)
Supplement: Supplementary file 2 — Supplementary material [file mmc2.zip › Data in brief/As-cast/Al4N/Al_100_r_1/Stress relax txt files/Al_100_relax_1_Relaxcycle0034.txt]

Time[s]	Motordispl[�m]	Force[mN]	EngStrain	EngStress[MPa]	Shearstrain	Shearstress [MPa]
4084.986000	628.993225	274.949959	0.364951	23.910741	0.744495	10.629210
4085.006000	628.993225	274.963949	0.364948	23.911958	0.744488	10.629751
4085.026000	628.993225	274.931301	0.364956	23.909119	0.744504	10.628488
4085.046000	628.993225	274.936672	0.364955	23.909586	0.744502	10.628696
4085.066000	628.993225	274.935219	0.364955	23.909459	0.744503	10.628640
4085.086000	628.993225	274.905710	0.364963	23.906893	0.744517	10.627499
4085.106000	628.993225	274.898706	0.364965	23.906284	0.744521	10.627228
4085.126000	628.993225	274.894907	0.364966	23.905954	0.744523	10.627082
4085.146000	628.993225	274.873468	0.364971	23.904089	0.744533	10.626253
4085.166000	628.993305	274.865378	0.364973	23.903386	0.744537	10.625940
4085.186000	628.993225	274.862349	0.364974	23.903122	0.744539	10.625823
4085.206000	628.993305	274.851492	0.364977	23.902178	0.744544	10.625403
4085.226000	628.993225	274.849008	0.364978	23.901962	0.744546	10.625307
4085.246000	628.993305	274.823373	0.364984	23.899733	0.744558	10.624316
4085.266000	628.993225	274.822729	0.364984	23.899677	0.744559	10.624291
4085.286000	628.993305	274.803787	0.364990	23.898029	0.744568	10.623559
4085.306000	628.993305	274.797867	0.364991	23.897515	0.744571	10.623330
4085.326000	628.993305	274.802212	0.364990	23.897892	0.744569	10.623498
4085.346000	628.993305	274.789158	0.364993	23.896757	0.744576	10.622993
4085.366000	628.993225	274.769012	0.364999	23.895005	0.744585	10.622215
4085.386000	628.993225	274.759525	0.365001	23.894180	0.744590	10.621848
4085.406000	628.993305	274.752799	0.365003	23.893595	0.744594	10.621588
4085.426000	628.993305	274.733441	0.365008	23.891912	0.744603	10.620839
4085.446000	628.993305	274.711933	0.365014	23.890041	0.744614	10.620008
4085.466000	628.993225	274.714488	0.365013	23.890264	0.744613	10.620107
4085.486000	628.993305	274.704821	0.365015	23.889423	0.744618	10.619733
4085.506000	628.993225	274.698712	0.365017	23.888892	0.744621	10.619497
4085.526000	628.993305	274.681705	0.365021	23.887413	0.744629	10.618839
4085.546000	628.993305	274.669989	0.365024	23.886394	0.744635	10.618386
4085.566000	628.993305	274.661391	0.365027	23.885646	0.744639	10.618054
4085.586000	628.993305	274.650215	0.365030	23.884674	0.744645	10.617622
4085.606000	628.993305	274.641397	0.365032	23.883907	0.744649	10.617281
4085.626000	628.993305	274.629447	0.365035	23.882868	0.744655	10.616819
4085.646000	628.993305	274.612830	0.365039	23.881423	0.744664	10.616177
4085.666000	628.993305	274.610166	0.365040	23.881191	0.744665	10.616074
4085.686000	628.993305	274.596494	0.365044	23.880002	0.744672	10.615545
4085.706000	628.993305	274.578488	0.365048	23.878436	0.744681	10.614849
4085.726000	628.993305	274.573912	0.365050	23.878039	0.744683	10.614672
4085.746000	628.993305	274.572915	0.365050	23.877952	0.744683	10.614634
4085.766000	628.993305	274.543268	0.365058	23.875374	0.744698	10.613488
4085.786000	628.993305	274.535982	0.365059	23.874740	0.744702	10.613206
4085.806000	628.993305	274.539076	0.365059	23.875009	0.744700	10.613326
4085.826000	628.993305	274.529563	0.365061	23.874182	0.744705	10.612958
4085.846000	628.993305	274.525764	0.365062	23.873851	0.744707	10.612811
4085.866000	628.993305	274.520931	0.365063	23.873431	0.744709	10.612624
4085.886000	628.993305	274.499835	0.365069	23.871597	0.744720	10.611809
4085.906000	628.993305	274.493238	0.365071	23.871023	0.744723	10.611554
4085.926000	628.993305	274.484809	0.365073	23.870290	0.744727	10.611228
4085.946000	628.993305	274.484520	0.365073	23.870265	0.744728	10.611216
4085.966000	628.993305	274.466196	0.365078	23.868671	0.744737	10.610508
4085.986000	628.993305	274.464844	0.365078	23.868554	0.744737	10.610456
4086.006000	628.993305	274.456042	0.365080	23.867788	0.744742	10.610116
4086.026000	628.993225	274.453803	0.365081	23.867593	0.744743	10.610029
4086.046000	628.993225	274.435768	0.365086	23.866025	0.744752	10.609332
4086.066000	628.993305	274.444276	0.365083	23.866765	0.744748	10.609661
4086.086000	628.993305	274.450697	0.365082	23.867323	0.744744	10.609909
4086.106000	628.993225	274.425439	0.365088	23.865127	0.744757	10.608933
4086.126000	628.993225	274.421157	0.365089	23.864754	0.744759	10.608767
4086.146000	628.993225	274.421192	0.365089	23.864757	0.744759	10.608768
4086.166000	628.993305	274.403956	0.365094	23.863259	0.744768	10.608102
4086.186000	628.993305	274.386515	0.365099	23.861742	0.744776	10.607428
4086.206000	628.993305	274.386565	0.365099	23.861746	0.744776	10.607430
4086.226000	628.993305	274.390432	0.365098	23.862082	0.744774	10.607579
4086.246000	628.993305	274.384799	0.365099	23.861593	0.744777	10.607361
4086.266000	628.993225	274.374105	0.365102	23.860663	0.744783	10.606948
4086.286000	628.993305	274.358076	0.365106	23.859269	0.744791	10.606328
4086.306000	628.993305	274.351909	0.365108	23.858732	0.744794	10.606090
4086.326000	628.993305	274.338166	0.365111	23.857537	0.744801	10.605559
4086.346000	628.993305	274.338384	0.365111	23.857556	0.744800	10.605567
4086.366000	628.993225	274.333701	0.365112	23.857149	0.744803	10.605386
4086.386000	628.993305	274.326845	0.365114	23.856553	0.744806	10.605121
4086.406000	628.993305	274.315867	0.365117	23.855598	0.744812	10.604697
4086.426000	628.993305	274.312410	0.365118	23.855297	0.744813	10.604563
4086.446000	628.993305	274.303226	0.365120	23.854499	0.744818	10.604208
4086.466000	628.993225	274.292477	0.365123	23.853564	0.744823	10.603792
4086.486000	628.993305	274.282528	0.365126	23.852699	0.744828	10.603408
4086.506000	628.993225	274.271607	0.365129	23.851749	0.744834	10.602986
4086.526000	628.993305	274.261147	0.365131	23.850839	0.744839	10.602581
4086.546000	628.993305	274.261068	0.365131	23.850832	0.744839	10.602578
4086.566000	628.993305	274.247917	0.365135	23.849689	0.744846	10.602070
4086.586000	628.993225	274.258732	0.365132	23.850629	0.744840	10.602488
4086.606000	628.993305	274.252792	0.365133	23.850113	0.744843	10.602258
4086.626000	628.993305	274.239892	0.365137	23.848991	0.744850	10.601760
4086.646000	628.993305	274.228593	0.365140	23.848008	0.744855	10.601323
4086.666000	628.993305	274.228572	0.365140	23.848006	0.744855	10.601322
4086.686000	628.993225	274.219682	0.365142	23.847233	0.744860	10.600978
4086.706000	628.993225	274.218946	0.365142	23.847169	0.744860	10.600950
4086.726000	628.993305	274.214731	0.365143	23.846803	0.744862	10.600787
4086.746000	628.993305	274.221688	0.365142	23.847408	0.744859	10.601056
4086.766000	628.993305	274.200250	0.365147	23.845543	0.744869	10.600227
4086.786000	628.993305	274.180822	0.365152	23.843854	0.744879	10.599476
4086.806000	628.993305	274.157239	0.365158	23.841803	0.744891	10.598564
4086.826000	628.993305	274.148104	0.365161	23.841009	0.744895	10.598211
4086.846000	628.993305	274.134875	0.365164	23.839858	0.744902	10.597700
4086.866000	628.993225	274.134258	0.365164	23.839805	0.744902	10.597676
4086.886000	628.993225	274.132261	0.365165	23.839631	0.744903	10.597599
4086.906000	628.993305	274.116491	0.365169	23.838259	0.744911	10.596989
4086.926000	628.993305	274.101393	0.365173	23.836946	0.744919	10.596405
4086.946000	628.993305	274.111068	0.365171	23.837788	0.744914	10.596779
4086.966000	628.993225	274.091175	0.365176	23.836058	0.744924	10.596010
4086.986000	628.993305	274.088490	0.365176	23.835824	0.744925	10.595906
4087.006000	628.993305	274.090297	0.365176	23.835981	0.744924	10.595976
4087.026000	628.993305	274.081876	0.365178	23.835249	0.744928	10.595651
4087.046000	628.993225	274.071963	0.365181	23.834387	0.744933	10.595268
4087.066000	628.993225	274.075043	0.365180	23.834655	0.744932	10.595387
4087.086000	628.993305	274.061062	0.365184	23.833439	0.744939	10.594846
4087.106000	628.993305	274.060383	0.365184	23.833380	0.744939	10.594820
4087.126000	628.993225	274.049625	0.365187	23.832444	0.744944	10.594404
4087.146000	628.993305	274.051133	0.365186	23.832576	0.744944	10.594462
4087.166000	628.993305	274.029528	0.365192	23.830697	0.744955	10.593627
4087.186000	628.993305	274.038140	0.365190	23.831446	0.744950	10.593960
4087.206000	628.993225	274.030126	0.365192	23.830749	0.744954	10.593650
4087.226000	628.993305	274.030686	0.365192	23.830797	0.744954	10.593672
4087.246000	628.993305	274.022929	0.365194	23.830123	0.744958	10.593372
4087.266000	628.993305	274.012675	0.365196	23.829231	0.744963	10.592976
4087.286000	628.993305	274.006182	0.365198	23.828667	0.744966	10.592725
4087.306000	628.993305	274.008439	0.365197	23.828863	0.744965	10.592812
4087.326000	628.993305	273.990647	0.365202	23.827315	0.744974	10.592124
4087.346000	628.993305	273.991807	0.365202	23.827416	0.744973	10.592169
4087.366000	628.993305	273.988206	0.365203	23.827103	0.744975	10.592030
4087.386000	628.993305	273.979724	0.365205	23.826366	0.744979	10.591702
4087.406000	628.993305	273.970765	0.365207	23.825586	0.744984	10.591355
4087.426000	628.993305	273.960630	0.365210	23.824705	0.744989	10.590964
4087.446000	628.993305	273.962790	0.365209	23.824893	0.744988	10.591047
4087.466000	628.993305	273.951454	0.365212	23.823907	0.744994	10.590609
4087.486000	628.993225	273.939247	0.365215	23.822846	0.745000	10.590137
4087.506000	628.993305	273.949109	0.365213	23.823703	0.744995	10.590518
4087.526000	628.993305	273.931879	0.365217	23.822205	0.745003	10.589852
4087.546000	628.993305	273.935281	0.365216	23.822501	0.745002	10.589984
4087.566000	628.993305	273.930163	0.365218	23.822056	0.745004	10.589786
4087.586000	628.993305	273.929054	0.365218	23.821959	0.745005	10.589743
4087.606000	628.993305	273.915797	0.365222	23.820806	0.745011	10.589230
4087.626000	628.993305	273.920314	0.365220	23.821199	0.745009	10.589405
4087.646000	628.993305	273.908226	0.365224	23.820148	0.745015	10.588938
4087.666000	628.993305	273.891034	0.365228	23.818653	0.745024	10.588273
4087.686000	628.993305	273.893029	0.365228	23.818826	0.745023	10.588350
4087.706000	628.993305	273.892513	0.365228	23.818781	0.745023	10.588330
4087.726000	628.993305	273.893675	0.365227	23.818882	0.745022	10.588375
4087.746000	628.993305	273.886004	0.365229	23.818215	0.745026	10.588079
4087.766000	628.993305	273.877615	0.365232	23.817486	0.745030	10.587754
4087.786000	628.993305	273.871008	0.365233	23.816911	0.745034	10.587499
4087.806000	628.993305	273.864337	0.365235	23.816331	0.745037	10.587241
4087.826000	628.993305	273.853216	0.365238	23.815364	0.745043	10.586811
4087.846000	628.993305	273.857605	0.365237	23.815746	0.745040	10.586981
4087.866000	628.993305	273.842931	0.365241	23.814470	0.745048	10.586414
4087.886000	628.993305	273.848475	0.365239	23.814952	0.745045	10.586628
4087.906000	628.993305	273.839599	0.365241	23.814180	0.745049	10.586285
4087.926000	628.993305	273.838538	0.365242	23.814088	0.745050	10.586244
4087.946000	628.993305	273.837452	0.365242	23.813993	0.745050	10.586202
4087.966000	628.993305	273.836175	0.365242	23.813882	0.745051	10.586152
4087.986000	628.993305	273.830112	0.365244	23.813355	0.745054	10.585918
4088.006000	628.993305	273.827840	0.365245	23.813157	0.745055	10.585830
4088.026000	628.993305	273.819943	0.365247	23.812470	0.745059	10.585525
4088.046000	628.993305	273.811577	0.365249	23.811743	0.745063	10.585201
4088.066000	628.993305	273.811831	0.365249	23.811765	0.745063	10.585211
4088.086000	628.993305	273.811874	0.365249	23.811769	0.745063	10.585213
4088.106000	628.993305	273.790847	0.365254	23.809940	0.745074	10.584400
4088.126000	628.993305	273.780335	0.365257	23.809026	0.745079	10.583994
4088.146000	628.993305	273.795434	0.365253	23.810339	0.745071	10.584577
4088.166000	628.993305	273.784128	0.365256	23.809356	0.745077	10.584140
4088.186000	628.993305	273.769438	0.365260	23.808078	0.745084	10.583572
4088.206000	628.993305	273.768025	0.365260	23.807955	0.745085	10.583518
4088.226000	628.993305	273.777865	0.365258	23.808811	0.745080	10.583898
4088.246000	628.993305	273.770740	0.365259	23.808192	0.745084	10.583623
4088.266000	628.993305	273.770688	0.365259	23.808187	0.745084	10.583621
4088.286000	628.993305	273.761583	0.365262	23.807395	0.745088	10.583269
4088.306000	628.993305	273.746823	0.365266	23.806112	0.745096	10.582698
4088.326000	628.993305	273.738714	0.365268	23.805406	0.745100	10.582385
4088.346000	628.993305	273.746515	0.365266	23.806085	0.745096	10.582686
4088.366000	628.993305	273.729767	0.365270	23.804628	0.745104	10.582039
4088.386000	628.993305	273.739805	0.365268	23.805501	0.745099	10.582427
4088.406000	628.993305	273.730033	0.365270	23.804652	0.745104	10.582049
4088.426000	628.993305	273.719827	0.365273	23.803764	0.745109	10.581654
4088.446000	628.993305	273.712978	0.365275	23.803168	0.745113	10.581390
4088.466000	628.993305	273.703220	0.365277	23.802320	0.745117	10.581012
4088.486000	628.993305	273.691505	0.365280	23.801301	0.745123	10.580560
4088.506000	628.993305	273.691837	0.365280	23.801330	0.745123	10.580572
4088.526000	628.993305	273.698747	0.365278	23.801931	0.745120	10.580840
4088.546000	628.993305	273.692079	0.365280	23.801351	0.745123	10.580582
4088.566000	628.993305	273.674948	0.365284	23.799861	0.745132	10.579920
4088.586000	628.993305	273.674377	0.365285	23.799811	0.745132	10.579897
4088.606000	628.993305	273.680581	0.365283	23.800351	0.745129	10.580137
4088.626000	628.993305	273.680414	0.365283	23.800336	0.745129	10.580131
4088.646000	628.993305	273.682784	0.365282	23.800543	0.745128	10.580222
4088.666000	628.993305	273.677642	0.365284	23.800095	0.745130	10.580024
4088.686000	628.993305	273.688487	0.365281	23.801038	0.745125	10.580443
4088.706000	628.993305	273.663161	0.365288	23.798836	0.745137	10.579464
4088.726000	628.993305	273.651291	0.365291	23.797804	0.745143	10.579005
4088.746000	628.993305	273.648874	0.365291	23.797594	0.745145	10.578912
4088.766000	628.993305	273.656057	0.365289	23.798218	0.745141	10.579189
4088.786000	628.993305	273.630087	0.365296	23.795960	0.745154	10.578185
4088.806000	628.993305	273.627723	0.365297	23.795754	0.745155	10.578094
4088.826000	628.993305	273.627971	0.365297	23.795776	0.745155	10.578103
4088.846000	628.993305	273.615025	0.365300	23.794650	0.745161	10.577603
4088.866000	628.993305	273.613137	0.365301	23.794486	0.745162	10.577530
4088.886000	628.993305	273.623080	0.365298	23.795350	0.745157	10.577914
4088.906000	628.993305	273.607733	0.365302	23.794016	0.745165	10.577321
4088.926000	628.993305	273.613641	0.365301	23.794530	0.745162	10.577549
4088.946000	628.993305	273.585833	0.365308	23.792111	0.745176	10.576474
4088.966000	628.993305	273.579717	0.365309	23.791579	0.745179	10.576238
4088.986000	628.993305	273.574627	0.365311	23.791137	0.745182	10.576041
4089.006000	628.993305	273.572453	0.365311	23.790948	0.745183	10.575957
4089.026000	628.993305	273.560584	0.365314	23.789916	0.745189	10.575498
4089.046000	628.993305	273.563428	0.365314	23.790163	0.745187	10.575608
4089.066000	628.993305	273.559201	0.365315	23.789795	0.745189	10.575445
4089.086000	628.993305	273.558838	0.365315	23.789764	0.745189	10.575431
4089.106000	628.993305	273.554364	0.365316	23.789375	0.745192	10.575258
4089.126000	628.993305	273.548273	0.365318	23.788845	0.745195	10.575022
4089.146000	628.993305	273.545821	0.365318	23.788632	0.745196	10.574928
4089.166000	628.993305	273.542096	0.365319	23.788308	0.745198	10.574784
4089.186000	628.993305	273.545060	0.365318	23.788566	0.745196	10.574898
4089.206000	628.993305	273.532947	0.365322	23.787512	0.745202	10.574430
4089.226000	628.993305	273.540013	0.365320	23.788127	0.745199	10.574703
4089.246000	628.993305	273.527326	0.365323	23.787023	0.745205	10.574213
4089.266000	628.993305	273.519818	0.365325	23.786370	0.745209	10.573922
4089.286000	628.993305	273.517040	0.365326	23.786129	0.745210	10.573815
4089.306000	628.993305	273.515233	0.365326	23.785972	0.745211	10.573745
4089.326000	628.993305	273.516101	0.365326	23.786047	0.745211	10.573779
4089.346000	628.993305	273.493841	0.365332	23.784111	0.745222	10.572918
4089.366000	628.993305	273.498741	0.365331	23.784537	0.745219	10.573108
4089.386000	628.993305	273.499757	0.365330	23.784626	0.745219	10.573147
4089.406000	628.993305	273.487753	0.365333	23.783582	0.745225	10.572683
4089.426000	628.993305	273.475534	0.365337	23.782519	0.745231	10.572210
4089.446000	628.993305	273.488363	0.365333	23.783635	0.745225	10.572706
4089.466000	628.993305	273.477388	0.365336	23.782680	0.745230	10.572282
4089.486000	628.993305	273.483310	0.365335	23.783196	0.745227	10.572511
4089.506000	628.993305	273.468644	0.365338	23.781920	0.745234	10.571944
4089.526000	628.993305	273.473878	0.365337	23.782375	0.745232	10.572146
4089.546000	628.993305	273.461687	0.365340	23.781315	0.745238	10.571675
4089.566000	628.993305	273.459890	0.365341	23.781159	0.745239	10.571606
4089.586000	628.993305	273.463927	0.365340	23.781510	0.745237	10.571762
4089.606000	628.993305	273.455514	0.365342	23.780778	0.745241	10.571436
4089.626000	628.993305	273.468849	0.365338	23.781938	0.745234	10.571952
4089.646000	628.993305	273.452186	0.365343	23.780489	0.745243	10.571308
4089.666000	628.993305	273.436048	0.365347	23.779085	0.745251	10.570684
4089.686000	628.993305	273.429118	0.365349	23.778483	0.745254	10.570416
4089.706000	628.993305	273.427887	0.365349	23.778376	0.745255	10.570368
4089.726000	628.993305	273.426634	0.365349	23.778267	0.745255	10.570320
4089.746000	628.993305	273.426767	0.365349	23.778278	0.745255	10.570325
4089.766000	628.993305	273.433049	0.365348	23.778825	0.745252	10.570568
4089.786000	628.993305	273.433136	0.365348	23.778832	0.745252	10.570571
4089.806000	628.993305	273.426894	0.365349	23.778289	0.745255	10.570330
4089.826000	628.993305	273.406642	0.365355	23.776528	0.745265	10.569547
4089.846000	628.993305	273.406372	0.365355	23.776505	0.745266	10.569537
4089.866000	628.993305	273.409778	0.365354	23.776801	0.745264	10.569668
4089.886000	628.993305	273.389493	0.365359	23.775037	0.745274	10.568884
4089.906000	628.993305	273.392313	0.365358	23.775282	0.745273	10.568993
4089.926000	628.993305	273.382095	0.365361	23.774393	0.745278	10.568598
4089.946000	628.993305	273.380982	0.365361	23.774297	0.745278	10.568555
4089.966000	628.993305	273.387636	0.365360	23.774875	0.745275	10.568812
4089.986000	628.993305	273.389291	0.365359	23.775019	0.745274	10.568876
4090.006000	628.993225	273.382506	0.365361	23.774429	0.745277	10.568614
4090.026000	628.993305	273.383415	0.365361	23.774508	0.745277	10.568649
4090.046000	628.993305	273.385700	0.365360	23.774707	0.745276	10.568738
4090.066000	628.993305	273.366989	0.365365	23.773080	0.745285	10.568014
4090.086000	628.993305	273.364224	0.365366	23.772839	0.745287	10.567907
4090.106000	628.993305	273.347525	0.365370	23.771387	0.745295	10.567262
4090.126000	628.993305	273.339922	0.365372	23.770726	0.745299	10.566968
4090.146000	628.993305	273.362827	0.365366	23.772718	0.745287	10.567853
4090.166000	628.993305	273.347806	0.365370	23.771412	0.745295	10.567273
4090.186000	628.993305	273.330533	0.365374	23.769909	0.745303	10.566605
4090.206000	628.993305	273.340098	0.365372	23.770741	0.745299	10.566975
4090.226000	628.993305	273.325728	0.365376	23.769492	0.745306	10.566419
4090.246000	628.993305	273.333498	0.365374	23.770167	0.745302	10.566719
4090.266000	628.993305	273.332675	0.365374	23.770096	0.745302	10.566688
4090.286000	628.993225	273.327327	0.365375	23.769631	0.745305	10.566481
4090.306000	628.993305	273.308656	0.365380	23.768007	0.745314	10.565759
4090.326000	628.993305	273.309358	0.365380	23.768068	0.745314	10.565786
4090.346000	628.993305	273.311133	0.365380	23.768222	0.745313	10.565855
4090.366000	628.993305	273.309907	0.365380	23.768116	0.745314	10.565807
4090.386000	628.993305	273.307593	0.365380	23.767914	0.745315	10.565718
4090.406000	628.993305	273.294434	0.365384	23.766770	0.745321	10.565209
4090.426000	628.993305	273.299299	0.365383	23.767193	0.745319	10.565397
4090.446000	628.993305	273.302338	0.365382	23.767457	0.745317	10.565515
4090.466000	628.993305	273.293093	0.365384	23.766653	0.745322	10.565157
4090.486000	628.993305	273.293013	0.365384	23.766646	0.745322	10.565154
4090.506000	628.993305	273.278648	0.365388	23.765397	0.745329	10.564599
4090.526000	628.993225	273.291810	0.365385	23.766542	0.745323	10.565108
4090.546000	628.993305	273.271944	0.365390	23.764814	0.745333	10.564340
4090.566000	628.993305	273.275291	0.365389	23.765105	0.745331	10.564469
4090.586000	628.993305	273.271831	0.365390	23.764804	0.745333	10.564336
4090.606000	628.993305	273.275062	0.365389	23.765085	0.745331	10.564460
4090.626000	628.993305	273.255810	0.365394	23.763411	0.745341	10.563716
4090.646000	628.993305	273.254923	0.365394	23.763334	0.745341	10.563682
4090.666000	628.993305	273.273788	0.365389	23.764975	0.745332	10.564411
4090.686000	628.993305	273.262049	0.365392	23.763954	0.745338	10.563957
4090.706000	628.993225	273.269885	0.365390	23.764635	0.745334	10.564260
4090.726000	628.993305	273.259277	0.365393	23.763713	0.745339	10.563850
4090.746000	628.993305	273.261611	0.365393	23.763916	0.745338	10.563940
4090.766000	628.993305	273.242055	0.365398	23.762215	0.745348	10.563184
4090.786000	628.993305	273.247269	0.365396	23.762668	0.745345	10.563386
4090.806000	628.993305	273.246361	0.365396	23.762589	0.745345	10.563351
4090.826000	628.993305	273.241858	0.365398	23.762198	0.745348	10.563177
4090.846000	628.993305	273.230247	0.365401	23.761188	0.745353	10.562728
4090.866000	628.993225	273.223914	0.365402	23.760637	0.745356	10.562483
4090.886000	628.993225	273.221602	0.365403	23.760436	0.745358	10.562394
4090.906000	628.993305	273.223894	0.365402	23.760636	0.745357	10.562482
4090.926000	628.993305	273.214877	0.365405	23.759851	0.745361	10.562134
4090.946000	628.993305	273.199278	0.365409	23.758495	0.745369	10.561531
4090.966000	628.993305	273.195129	0.365410	23.758134	0.745371	10.561370
4090.986000	628.993305	273.189427	0.365411	23.757638	0.745374	10.561150
4091.006000	628.993305	273.184630	0.365413	23.757221	0.745376	10.560964
4091.026000	628.993305	273.171341	0.365416	23.756065	0.745383	10.560451
4091.046000	628.993305	273.175150	0.365415	23.756397	0.745381	10.560598
4091.066000	628.993305	273.162067	0.365419	23.755259	0.745387	10.560092
4091.086000	628.993305	273.154643	0.365420	23.754613	0.745391	10.559805
4091.106000	628.993305	273.158475	0.365419	23.754947	0.745389	10.559953
4091.126000	628.993305	273.161508	0.365419	23.755210	0.745388	10.560071
4091.146000	628.993305	273.164330	0.365418	23.755456	0.745386	10.560180
4091.166000	628.993305	273.147773	0.365422	23.754016	0.745395	10.559540
4091.186000	628.993305	273.136265	0.365425	23.753015	0.745400	10.559095
4091.206000	628.993305	273.145549	0.365423	23.753822	0.745396	10.559454
4091.226000	628.993305	273.134323	0.365426	23.752846	0.745401	10.559020
4091.246000	628.993305	273.121239	0.365429	23.751708	0.745408	10.558514
4091.266000	628.993305	273.111945	0.365432	23.750900	0.745412	10.558155
4091.286000	628.993305	273.107471	0.365433	23.750511	0.745415	10.557982
4091.306000	628.993305	273.096145	0.365436	23.749526	0.745420	10.557544
4091.326000	628.993305	273.102691	0.365434	23.750095	0.745417	10.557797
4091.346000	628.993305	273.088261	0.365438	23.748840	0.745424	10.557239
4091.366000	628.993305	273.101375	0.365434	23.749981	0.745418	10.557746
4091.386000	628.993225	273.093746	0.365436	23.749317	0.745421	10.557451
4091.406000	628.993305	273.090683	0.365437	23.749051	0.745423	10.557333
4091.426000	628.993305	273.087072	0.365438	23.748737	0.745425	10.557193
4091.446000	628.993305	273.077108	0.365441	23.747871	0.745430	10.556808
4091.466000	628.993305	273.070400	0.365442	23.747287	0.745433	10.556548
4091.486000	628.993305	273.061187	0.365445	23.746486	0.745438	10.556192
4091.506000	628.993305	273.054706	0.365447	23.745922	0.745441	10.555942
4091.526000	628.993305	273.050345	0.365448	23.745543	0.745443	10.555773
4091.546000	628.993305	273.050964	0.365448	23.745597	0.745443	10.555797
4091.566000	628.993305	273.051520	0.365447	23.745645	0.745443	10.555819
4091.586000	628.993305	273.049244	0.365448	23.745447	0.745444	10.555731
4091.606000	628.993305	273.051458	0.365447	23.745640	0.745443	10.555816
4091.626000	628.993225	273.049623	0.365448	23.745480	0.745443	10.555745
4091.646000	628.993305	273.050160	0.365448	23.745527	0.745443	10.555766
4091.666000	628.993305	273.044741	0.365449	23.745056	0.745446	10.555556
4091.686000	628.993305	273.021972	0.365455	23.743076	0.745457	10.554676
4091.706000	628.993305	273.033039	0.365452	23.744038	0.745452	10.555104
4091.726000	628.993305	273.022667	0.365455	23.743136	0.745457	10.554703
4091.746000	628.993305	273.017144	0.365456	23.742656	0.745460	10.554490
4091.766000	628.993305	273.015863	0.365457	23.742544	0.745460	10.554440
4091.786000	628.993305	273.009911	0.365458	23.742027	0.745463	10.554210
4091.806000	628.993305	272.992388	0.365463	23.740503	0.745472	10.553533
4091.826000	628.993305	272.999174	0.365461	23.741093	0.745469	10.553795
4091.846000	628.993305	272.988419	0.365464	23.740158	0.745474	10.553379
4091.866000	628.993305	272.987472	0.365464	23.740075	0.745475	10.553343
4091.886000	628.993305	272.993093	0.365463	23.740564	0.745472	10.553560
4091.906000	628.993305	272.977064	0.365467	23.739170	0.745480	10.552940
4091.926000	628.993305	272.967699	0.365469	23.738356	0.745484	10.552578
4091.946000	628.993305	272.963333	0.365470	23.737976	0.745487	10.552409
4091.966000	628.993305	272.970848	0.365468	23.738630	0.745483	10.552700
4091.986000	628.993305	272.949822	0.365474	23.736801	0.745493	10.551887
4092.006000	628.993305	272.955657	0.365472	23.737309	0.745490	10.552113
4092.026000	628.993305	272.959995	0.365471	23.737686	0.745488	10.552280
4092.046000	628.993305	272.945958	0.365475	23.736465	0.745495	10.551738
4092.066000	628.993305	272.943478	0.365476	23.736250	0.745496	10.551642
4092.086000	628.993305	272.953524	0.365473	23.737123	0.745491	10.552030
4092.106000	628.993305	272.946083	0.365475	23.736476	0.745495	10.551743
4092.126000	628.993305	272.932705	0.365478	23.735313	0.745502	10.551225
4092.146000	628.993305	272.931780	0.365479	23.735232	0.745502	10.551190
4092.166000	628.993305	272.941228	0.365476	23.736054	0.745498	10.551555
4092.186000	628.993305	272.924094	0.365481	23.734564	0.745506	10.550892
4092.206000	628.993305	272.925045	0.365480	23.734647	0.745506	10.550929
4092.226000	628.993305	272.911118	0.365484	23.733435	0.745513	10.550391
4092.246000	628.993305	272.895116	0.365488	23.732044	0.745521	10.549772
4092.266000	628.993305	272.903286	0.365486	23.732754	0.745517	10.550088
4092.286000	628.993305	272.895144	0.365488	23.732046	0.745521	10.549773
4092.306000	628.993305	272.893420	0.365489	23.731896	0.745521	10.549707
4092.326000	628.993305	272.891345	0.365489	23.731716	0.745523	10.549626
4092.346000	628.993305	272.885597	0.365491	23.731216	0.745525	10.549404
4092.366000	628.993305	272.884744	0.365491	23.731142	0.745526	10.549371
4092.386000	628.993305	272.888245	0.365490	23.731446	0.745524	10.549507
4092.406000	628.993305	272.864594	0.365496	23.729390	0.745536	10.548592
4092.426000	628.993305	272.862337	0.365497	23.729193	0.745537	10.548505
4092.446000	628.993305	272.866530	0.365496	23.729558	0.745535	10.548667
4092.466000	628.993305	272.860533	0.365497	23.729036	0.745538	10.548435
4092.486000	628.993225	272.858478	0.365498	23.728858	0.745539	10.548356
4092.506000	628.993305	272.857097	0.365498	23.728737	0.745540	10.548302
4092.526000	628.993305	272.850130	0.365500	23.728132	0.745543	10.548033
4092.546000	628.993305	272.848651	0.365500	23.728003	0.745544	10.547976
4092.566000	628.993305	272.833947	0.365504	23.726724	0.745551	10.547407
4092.586000	628.993305	272.851926	0.365500	23.728288	0.745542	10.548103
4092.606000	628.993305	272.848390	0.365500	23.727980	0.745544	10.547966
4092.626000	628.993305	272.834866	0.365504	23.726804	0.745551	10.547443
4092.646000	628.993305	272.832378	0.365505	23.726588	0.745552	10.547347
4092.666000	628.993305	272.840415	0.365503	23.727287	0.745548	10.547658
4092.686000	628.993305	272.828753	0.365506	23.726273	0.745554	10.547207
4092.706000	628.993225	272.826153	0.365506	23.726047	0.745555	10.547106
4092.726000	628.993305	272.823944	0.365507	23.725854	0.745556	10.547021
4092.746000	628.993305	272.822352	0.365507	23.725716	0.745557	10.546959
4092.766000	628.993305	272.823334	0.365507	23.725801	0.745556	10.546997
4092.786000	628.993305	272.814581	0.365509	23.725040	0.745561	10.546659
4092.806000	628.993305	272.810197	0.365510	23.724659	0.745563	10.546489
4092.826000	628.993305	272.798023	0.365514	23.723600	0.745569	10.546019
4092.846000	628.993305	272.799441	0.365513	23.723724	0.745568	10.546074
4092.866000	628.993305	272.805652	0.365512	23.724264	0.745565	10.546314
4092.886000	628.993305	272.796466	0.365514	23.723465	0.745570	10.545959
4092.906000	628.993305	272.808422	0.365511	23.724505	0.745564	10.546421
4092.926000	628.993305	272.798574	0.365514	23.723648	0.745569	10.546040
4092.946000	628.993305	272.765038	0.365522	23.720732	0.745586	10.544744
4092.966000	628.993305	272.788216	0.365516	23.722747	0.745574	10.545640
4092.986000	628.993305	272.780090	0.365518	23.722041	0.745578	10.545325
4093.006000	628.993305	272.763738	0.365523	23.720619	0.745586	10.544693
4093.026000	628.993305	272.755876	0.365525	23.719935	0.745590	10.544389
4093.046000	628.993305	272.751277	0.365526	23.719535	0.745592	10.544212
4093.066000	628.993305	272.759744	0.365524	23.720271	0.745588	10.544539
4093.086000	628.993305	272.745320	0.365527	23.719017	0.745595	10.543981
4093.106000	628.993305	272.755376	0.365525	23.719891	0.745590	10.544370
4093.126000	628.993305	272.738560	0.365529	23.718429	0.745599	10.543720
4093.146000	628.993305	272.743789	0.365528	23.718884	0.745596	10.543922
4093.166000	628.993305	272.746553	0.365527	23.719124	0.745595	10.544029
4093.186000	628.993225	272.735475	0.365530	23.718161	0.745600	10.543601
4093.206000	628.993305	272.739282	0.365529	23.718492	0.745598	10.543748
4093.226000	628.993305	272.722861	0.365533	23.717064	0.745607	10.543113
4093.246000	628.993305	272.718332	0.365534	23.716670	0.745609	10.542938
4093.266000	628.993305	272.720909	0.365534	23.716894	0.745608	10.543038
4093.286000	628.993305	272.715591	0.365535	23.716432	0.745610	10.542832
4093.306000	628.993305	272.704939	0.365538	23.715505	0.745616	10.542420
4093.326000	628.993305	272.716762	0.365535	23.716533	0.745610	10.542877
4093.346000	628.993305	272.696169	0.365540	23.714743	0.745620	10.542081
4093.366000	628.993305	272.706981	0.365537	23.715683	0.745615	10.542499
4093.386000	628.993305	272.699643	0.365539	23.715045	0.745618	10.542215
4093.406000	628.993305	272.703282	0.365538	23.715361	0.745616	10.542356
4093.426000	628.993305	272.699572	0.365539	23.715039	0.745618	10.542213
4093.446000	628.993305	272.716474	0.365535	23.716508	0.745610	10.542866
4093.466000	628.993305	272.691787	0.365541	23.714362	0.745622	10.541912
4093.486000	628.993305	272.684782	0.365543	23.713752	0.745626	10.541641
4093.506000	628.993305	272.687778	0.365542	23.714013	0.745624	10.541757
4093.526000	628.993305	272.689302	0.365542	23.714145	0.745623	10.541816
4093.546000	628.993225	272.686563	0.365543	23.713907	0.745625	10.541710
4093.566000	628.993305	272.674610	0.365546	23.712868	0.745631	10.541248
4093.586000	628.993305	272.663972	0.365549	23.711943	0.745636	10.540836
4093.606000	628.993305	272.677581	0.365545	23.713126	0.745629	10.541363
4093.626000	628.993305	272.683890	0.365543	23.713675	0.745626	10.541606
4093.646000	628.993305	272.665420	0.365548	23.712068	0.745635	10.540892
4093.666000	628.993305	272.652182	0.365552	23.710917	0.745642	10.540381
4093.686000	628.993305	272.647616	0.365553	23.710520	0.745644	10.540204
4093.706000	628.993305	272.662052	0.365549	23.711776	0.745637	10.540762
4093.726000	628.993305	272.651148	0.365552	23.710827	0.745642	10.540341
4093.746000	628.993305	272.643828	0.365554	23.710191	0.745646	10.540058
4093.766000	628.993305	272.645547	0.365553	23.710340	0.745645	10.540124
4093.786000	628.993305	272.643750	0.365554	23.710184	0.745646	10.540055
4093.806000	628.993305	272.641970	0.365554	23.710029	0.745647	10.539986
4093.826000	628.993305	272.647384	0.365553	23.710500	0.745644	10.540195
4093.846000	628.993305	272.638002	0.365555	23.709684	0.745649	10.539833
4093.866000	628.993305	272.634413	0.365556	23.709372	0.745651	10.539694
4093.886000	628.993305	272.633566	0.365557	23.709298	0.745651	10.539661
4093.906000	628.993305	272.625848	0.365559	23.708627	0.745655	10.539363
4093.926000	628.993305	272.615412	0.365561	23.707720	0.745660	10.538959
4093.946000	628.993305	272.616310	0.365561	23.707798	0.745660	10.538994
4093.966000	628.993305	272.602954	0.365565	23.706636	0.745666	10.538478
4093.986000	628.993225	272.607928	0.365563	23.707069	0.745664	10.538670
4094.006000	628.993305	272.612799	0.365562	23.707492	0.745661	10.538858
4094.026000	628.993305	272.591834	0.365568	23.705669	0.745672	10.538048
4094.046000	628.993305	272.589172	0.365568	23.705438	0.745673	10.537945
4094.066000	628.993225	272.579439	0.365571	23.704591	0.745678	10.537569
4094.086000	628.993305	272.579245	0.365571	23.704574	0.745678	10.537561
4094.106000	628.993305	272.578144	0.365571	23.704479	0.745679	10.537518
4094.126000	628.993305	272.582959	0.365570	23.704897	0.745676	10.537705
4094.146000	628.993305	272.573302	0.365572	23.704058	0.745681	10.537331
4094.166000	628.993305	272.577731	0.365571	23.704443	0.745679	10.537503
4094.186000	628.993305	272.580997	0.365570	23.704727	0.745677	10.537629
4094.205000	628.993305	272.565119	0.365575	23.703346	0.745685	10.537015
4094.225000	628.993305	272.562409	0.365575	23.703110	0.745687	10.536910
4094.245000	628.993305	272.546149	0.365579	23.701696	0.745695	10.536282
4094.265000	628.993305	272.540706	0.365581	23.701223	0.745697	10.536071
4094.285000	628.993305	272.537564	0.365582	23.700950	0.745699	10.535950
4094.305000	628.993305	272.536240	0.365582	23.700834	0.745700	10.535899
4094.325000	628.993305	272.536790	0.365582	23.700882	0.745699	10.535920
4094.345000	628.993225	272.534746	0.365582	23.700705	0.745700	10.535841
4094.365000	628.993305	272.544525	0.365580	23.701555	0.745696	10.536219
4094.385000	628.993305	272.529374	0.365584	23.700237	0.745703	10.535633
4094.405000	628.993305	272.526455	0.365585	23.699984	0.745705	10.535520
4094.425000	628.993305	272.531982	0.365583	23.700464	0.745702	10.535734
4094.445000	628.993305	272.509496	0.365589	23.698509	0.745713	10.534865
4094.465000	628.993305	272.519954	0.365586	23.699418	0.745708	10.535269
4094.485000	628.993305	272.500853	0.365591	23.697757	0.745717	10.534530
4094.505000	628.993305	272.515465	0.365587	23.699028	0.745710	10.535095
4094.525000	628.993305	272.503741	0.365591	23.698008	0.745716	10.534642
4094.545000	628.993305	272.488825	0.365594	23.696711	0.745723	10.534066
4094.565000	628.993305	272.497411	0.365592	23.697458	0.745719	10.534397
4094.585000	628.993305	272.482569	0.365596	23.696167	0.745726	10.533824
4094.605000	628.993305	272.477913	0.365597	23.695762	0.745729	10.533644
4094.625000	628.993305	272.485385	0.365595	23.696412	0.745725	10.533933
4094.645000	628.993305	272.474393	0.365598	23.695456	0.745731	10.533508
4094.665000	628.993305	272.466545	0.365600	23.694774	0.745734	10.533204
4094.685000	628.993305	272.461085	0.365602	23.694299	0.745737	10.532993
4094.705000	628.993305	272.466842	0.365600	23.694799	0.745734	10.533216
4094.725000	628.993305	272.457354	0.365603	23.693974	0.745739	10.532849
4094.745000	628.993305	272.463175	0.365601	23.694481	0.745736	10.533074
4094.765000	628.993305	272.455824	0.365603	23.693841	0.745740	10.532790
4094.785000	628.993305	272.455524	0.365603	23.693815	0.745740	10.532778
4094.805000	628.993305	272.443320	0.365606	23.692754	0.745746	10.532306
4094.825000	628.993305	272.447375	0.365605	23.693106	0.745744	10.532463
4094.845000	628.993305	272.436421	0.365608	23.692154	0.745749	10.532040
4094.865000	628.993305	272.438298	0.365608	23.692317	0.745749	10.532112
4094.885000	628.993305	272.433500	0.365609	23.691900	0.745751	10.531927
4094.905000	628.993305	272.424466	0.365611	23.691114	0.745755	10.531577
4094.925000	628.993305	272.413536	0.365614	23.690164	0.745761	10.531155
4094.945000	628.993305	272.415700	0.365614	23.690352	0.745760	10.531239
4094.965000	628.993305	272.435416	0.365608	23.692066	0.745750	10.532001
4094.985000	628.993305	272.428424	0.365610	23.691458	0.745753	10.531730
4095.005000	628.993305	272.426573	0.365611	23.691297	0.745754	10.531659
4095.025000	628.993305	272.410696	0.365615	23.689917	0.745762	10.531045
4095.045000	628.993305	272.420239	0.365612	23.690747	0.745758	10.531414
4095.065000	628.993305	272.403981	0.365617	23.689333	0.745766	10.530786
4095.085000	628.993225	272.406241	0.365616	23.689529	0.745764	10.530873
4095.105000	628.993225	272.388384	0.365621	23.687976	0.745773	10.530183
4095.125000	628.993305	272.401168	0.365617	23.689088	0.745767	10.530677
4095.145000	628.993305	272.387565	0.365621	23.687905	0.745774	10.530151
4095.165000	628.993305	272.375567	0.365624	23.686862	0.745780	10.529687
4095.185000	628.993305	272.389609	0.365620	23.688083	0.745773	10.530230
4095.205000	628.993305	272.390394	0.365620	23.688151	0.745772	10.530260
4095.225000	628.993305	272.385947	0.365621	23.687764	0.745775	10.530088
4095.245000	628.993225	272.382732	0.365622	23.687485	0.745776	10.529964
4095.265000	628.993305	272.378754	0.365623	23.687139	0.745778	10.529810
4095.285000	628.993305	272.366609	0.365626	23.686083	0.745784	10.529341
4095.305000	628.993305	272.362264	0.365628	23.685705	0.745786	10.529173
4095.325000	628.993305	272.363583	0.365627	23.685820	0.745786	10.529224
4095.345000	628.993305	272.370732	0.365625	23.686441	0.745782	10.529500
4095.365000	628.993305	272.366962	0.365626	23.686113	0.745784	10.529354
4095.385000	628.993305	272.358636	0.365628	23.685389	0.745788	10.529033
4095.405000	628.993305	272.349244	0.365631	23.684573	0.745793	10.528669
4095.425000	628.993305	272.362307	0.365628	23.685709	0.745786	10.529174
4095.445000	628.993305	272.359570	0.365628	23.685471	0.745788	10.529069
4095.465000	628.993305	272.370379	0.365625	23.686411	0.745782	10.529487
4095.485000	628.993305	272.352118	0.365630	23.684823	0.745792	10.528781
4095.505000	628.993305	272.348082	0.365631	23.684472	0.745794	10.528625
4095.525000	628.993305	272.353848	0.365630	23.684973	0.745791	10.528847
4095.545000	628.993305	272.344825	0.365632	23.684188	0.745795	10.528499
4095.565000	628.993305	272.362968	0.365627	23.685766	0.745786	10.529200
4095.585000	628.993305	272.339491	0.365633	23.683724	0.745798	10.528292
4095.605000	628.993305	272.351175	0.365630	23.684741	0.745792	10.528744
4095.625000	628.993305	272.338681	0.365634	23.683654	0.745798	10.528261
4095.645000	628.993225	272.346904	0.365631	23.684369	0.745794	10.528579
4095.665000	628.993305	272.331207	0.365636	23.683004	0.745802	10.527972
4095.685000	628.993305	272.334543	0.365635	23.683294	0.745800	10.528101
4095.705000	628.993305	272.338628	0.365634	23.683649	0.745798	10.528259
4095.725000	628.993305	272.339716	0.365633	23.683744	0.745798	10.528301
4095.745000	628.993305	272.328500	0.365636	23.682769	0.745803	10.527868
4095.765000	628.993305	272.325745	0.365637	23.682529	0.745805	10.527761
4095.785000	628.993305	272.325078	0.365637	23.682471	0.745805	10.527735
4095.805000	628.993305	272.328965	0.365636	23.682809	0.745803	10.527886
4095.825000	628.993305	272.321568	0.365638	23.682166	0.745807	10.527600
4095.845000	628.993305	272.321727	0.365638	23.682180	0.745807	10.527606
4095.865000	628.993305	272.322621	0.365638	23.682257	0.745806	10.527640
4095.885000	628.993305	272.306037	0.365642	23.680815	0.745815	10.526999
4095.905000	628.993225	272.314702	0.365640	23.681569	0.745810	10.527334
4095.925000	628.993305	272.308211	0.365642	23.681004	0.745813	10.527083
4095.945000	628.993305	272.308090	0.365642	23.680994	0.745814	10.527079
4095.965000	628.993305	272.306744	0.365642	23.680877	0.745814	10.527027
4095.985000	628.993305	272.300937	0.365644	23.680372	0.745817	10.526802
4096.005000	628.993305	272.293374	0.365646	23.679714	0.745821	10.526510
4096.025000	628.993305	272.285152	0.365648	23.678999	0.745825	10.526192
4096.045000	628.993305	272.283697	0.365648	23.678872	0.745826	10.526136
4096.065000	628.993305	272.293977	0.365645	23.679766	0.745821	10.526533
4096.085000	628.993305	272.295165	0.365645	23.679870	0.745820	10.526579
4096.105000	628.993305	272.286321	0.365647	23.679101	0.745824	10.526237
4096.125000	628.993305	272.281389	0.365649	23.678672	0.745827	10.526046
4096.145000	628.993305	272.278352	0.365649	23.678408	0.745828	10.525929
4096.165000	628.993305	272.278730	0.365649	23.678440	0.745828	10.525944
4096.185000	628.993305	272.259469	0.365654	23.676765	0.745838	10.525199
4096.205000	628.993305	272.271149	0.365651	23.677781	0.745832	10.525650
4096.225000	628.993305	272.275766	0.365650	23.678183	0.745830	10.525829
4096.245000	628.993305	272.263205	0.365653	23.677090	0.745836	10.525343
4096.265000	628.993225	272.276442	0.365650	23.678241	0.745829	10.525855
4096.285000	628.993305	272.252659	0.365656	23.676173	0.745841	10.524936
4096.305000	628.993305	272.249841	0.365657	23.675928	0.745843	10.524827
4096.325000	628.993305	272.255261	0.365655	23.676399	0.745840	10.525036
4096.345000	628.993305	272.250294	0.365657	23.675968	0.745842	10.524844
4096.365000	628.993305	272.244477	0.365658	23.675462	0.745845	10.524619
4096.385000	628.993305	272.252561	0.365656	23.676165	0.745841	10.524932
4096.405000	628.993305	272.243954	0.365658	23.675416	0.745846	10.524599
4096.425000	628.993305	272.244972	0.365658	23.675505	0.745845	10.524638
4096.445000	628.993305	272.244313	0.365658	23.675447	0.745845	10.524613
4096.465000	628.993305	272.238624	0.365660	23.674953	0.745848	10.524393
4096.485000	628.993305	272.250702	0.365657	23.676003	0.745842	10.524860
4096.505000	628.993305	272.243965	0.365658	23.675417	0.745846	10.524600
4096.525000	628.993305	272.233761	0.365661	23.674530	0.745851	10.524205
4096.545000	628.993305	272.226393	0.365663	23.673889	0.745854	10.523920
4096.565000	628.993305	272.222803	0.365664	23.673577	0.745856	10.523781
4096.585000	628.993305	272.218097	0.365665	23.673168	0.745858	10.523600
4096.605000	628.993305	272.209626	0.365667	23.672431	0.745863	10.523272
4096.625000	628.993305	272.207447	0.365668	23.672241	0.745864	10.523188
4096.645000	628.993305	272.188865	0.365673	23.670625	0.745873	10.522469
4096.665000	628.993305	272.216616	0.365666	23.673039	0.745859	10.523542
4096.685000	628.993305	272.207441	0.365668	23.672241	0.745864	10.523188
4096.705000	628.993305	272.198145	0.365670	23.671432	0.745868	10.522828
4096.725000	628.993305	272.196402	0.365671	23.671281	0.745869	10.522761
4096.745000	628.993305	272.199007	0.365670	23.671507	0.745868	10.522862
4096.765000	628.993305	272.192718	0.365672	23.670960	0.745871	10.522618
4096.785000	628.993305	272.192489	0.365672	23.670941	0.745871	10.522610
4096.805000	628.993225	272.192847	0.365672	23.670972	0.745871	10.522623
4096.825000	628.993305	272.176949	0.365676	23.669589	0.745879	10.522009
4096.845000	628.993305	272.173969	0.365677	23.669330	0.745880	10.521894
4096.865000	628.993305	272.177930	0.365676	23.669674	0.745878	10.522047
4096.885000	628.993305	272.181558	0.365675	23.669990	0.745877	10.522187
4096.905000	628.993305	272.183930	0.365674	23.670196	0.745875	10.522279
4096.925000	628.993225	272.182162	0.365675	23.670043	0.745876	10.522210
4096.945000	628.993305	272.183361	0.365674	23.670147	0.745876	10.522257
4096.965000	628.993305	272.178410	0.365676	23.669716	0.745878	10.522065
4096.985000	628.993305	272.175995	0.365676	23.669506	0.745879	10.521972
4097.005000	628.993305	272.183705	0.365674	23.670177	0.745876	10.522270
4097.025000	628.993305	272.167371	0.365678	23.668756	0.745884	10.521639
4097.045000	628.993225	272.169548	0.365678	23.668946	0.745883	10.521723
4097.065000	628.993225	272.175379	0.365676	23.669453	0.745880	10.521948
4097.085000	628.993225	272.160074	0.365680	23.668122	0.745887	10.521356
4097.105000	628.993305	272.134768	0.365687	23.665921	0.745900	10.520378
4097.125000	628.993225	272.149393	0.365683	23.667193	0.745893	10.520944
4097.145000	628.993305	272.141908	0.365685	23.666542	0.745896	10.520654
4097.165000	628.993305	272.129279	0.365688	23.665444	0.745903	10.520166
4097.185000	628.993305	272.132229	0.365688	23.665700	0.745901	10.520280
4097.205000	628.993305	272.120152	0.365691	23.664650	0.745907	10.519813
4097.225000	628.993305	272.120592	0.365691	23.664688	0.745907	10.519830
4097.245000	628.993305	272.103533	0.365695	23.663205	0.745916	10.519171
4097.265000	628.993305	272.128707	0.365689	23.665394	0.745903	10.520144
4097.285000	628.993305	272.120441	0.365691	23.664675	0.745907	10.519824
4097.305000	628.993305	272.119152	0.365691	23.664563	0.745908	10.519774
4097.325000	628.993305	272.103384	0.365695	23.663192	0.745916	10.519165
4097.345000	628.993305	272.105512	0.365695	23.663377	0.745915	10.519247
4097.365000	628.993305	272.104045	0.365695	23.663249	0.745915	10.519190
4097.385000	628.993305	272.083302	0.365700	23.661445	0.745926	10.518389
4097.405000	628.993305	272.072589	0.365703	23.660514	0.745931	10.517974
4097.425000	628.993305	272.075738	0.365702	23.660787	0.745929	10.518096
4097.445000	628.993305	272.068921	0.365704	23.660195	0.745933	10.517833
4097.465000	628.993305	272.061673	0.365706	23.659564	0.745936	10.517552
4097.485000	628.993305	272.056671	0.365707	23.659129	0.745939	10.517359
4097.505000	628.993305	272.056160	0.365708	23.659085	0.745939	10.517339
4097.525000	628.993305	272.056158	0.365708	23.659085	0.745939	10.517339
4097.545000	628.993305	272.042058	0.365711	23.657858	0.745946	10.516794
4097.565000	628.993305	272.031253	0.365714	23.656919	0.745952	10.516376
4097.585000	628.993305	272.032740	0.365714	23.657048	0.745951	10.516434
4097.605000	628.993305	272.027930	0.365715	23.656630	0.745953	10.516248
4097.625000	628.993305	272.009518	0.365720	23.655029	0.745962	10.515536
4097.645000	628.993305	271.999022	0.365722	23.654116	0.745968	10.515130
4097.665000	628.993305	271.997627	0.365723	23.653995	0.745968	10.515076
4097.685000	628.993305	272.003218	0.365721	23.654481	0.745966	10.515293
4097.705000	628.993305	271.990896	0.365725	23.653409	0.745972	10.514816
4097.725000	628.993305	272.003067	0.365721	23.654468	0.745966	10.515287
4097.745000	628.993305	271.984482	0.365726	23.652851	0.745975	10.514568
4097.765000	628.993225	271.988128	0.365725	23.653169	0.745973	10.514709
4097.785000	628.993305	271.976582	0.365728	23.652164	0.745979	10.514263
4097.805000	628.993305	271.985992	0.365726	23.652983	0.745974	10.514627
4097.825000	628.993305	271.977915	0.365728	23.652280	0.745978	10.514314
4097.845000	628.993305	271.982222	0.365727	23.652655	0.745976	10.514481
4097.865000	628.993305	271.978191	0.365728	23.652304	0.745978	10.514325
4097.885000	628.993305	271.985493	0.365726	23.652939	0.745974	10.514607
4097.905000	628.993305	271.980360	0.365727	23.652493	0.745977	10.514409
4097.925000	628.993305	271.971202	0.365730	23.651697	0.745982	10.514055
4097.945000	628.993305	271.964744	0.365731	23.651135	0.745985	10.513805
4097.965000	628.993305	271.965716	0.365731	23.651220	0.745984	10.513843
4097.985000	628.993305	271.968512	0.365730	23.651463	0.745983	10.513951
4098.005000	628.993305	271.962427	0.365732	23.650933	0.745986	10.513716
4098.025000	628.993305	271.958610	0.365733	23.650602	0.745988	10.513568
4098.045000	628.993305	271.937791	0.365738	23.648791	0.745998	10.512763
4098.065000	628.993225	271.941014	0.365738	23.649071	0.745997	10.512888
4098.085000	628.993305	271.942284	0.365737	23.649182	0.745996	10.512937
4098.105000	628.993305	271.920598	0.365743	23.647296	0.746007	10.512099
4098.125000	628.993305	271.930650	0.365740	23.648170	0.746002	10.512487
4098.145000	628.993305	271.921701	0.365743	23.647392	0.746006	10.512141
4098.165000	628.993305	271.925473	0.365742	23.647720	0.746004	10.512287
4098.185000	628.993305	271.914229	0.365745	23.646742	0.746010	10.511852
4098.205000	628.993305	271.913045	0.365745	23.646639	0.746011	10.511807
4098.225000	628.993305	271.919055	0.365743	23.647162	0.746008	10.512039
4098.245000	628.993305	271.911110	0.365745	23.646471	0.746012	10.511732
4098.265000	628.993305	271.907398	0.365746	23.646148	0.746013	10.511588
4098.285000	628.993305	271.900895	0.365748	23.645582	0.746017	10.511337
4098.305000	628.993305	271.902956	0.365748	23.645762	0.746016	10.511417
4098.325000	628.993305	271.908123	0.365746	23.646211	0.746013	10.511616
4098.345000	628.993305	271.904382	0.365747	23.645886	0.746015	10.511472
4098.365000	628.993305	271.905427	0.365747	23.645977	0.746014	10.511512
4098.385000	628.993305	271.893635	0.365750	23.644951	0.746020	10.511056
4098.405000	628.993305	271.902020	0.365748	23.645680	0.746016	10.511380
4098.425000	628.993305	271.892906	0.365750	23.644888	0.746021	10.511028
4098.445000	628.993305	271.879774	0.365754	23.643746	0.746027	10.510520
4098.465000	628.993305	271.870145	0.365756	23.642908	0.746032	10.510148
4098.485000	628.993305	271.880951	0.365753	23.643848	0.746027	10.510566
4098.505000	628.993305	271.863398	0.365758	23.642322	0.746035	10.509887
4098.525000	628.993305	271.860003	0.365759	23.642026	0.746037	10.509756
4098.545000	628.993305	271.850790	0.365761	23.641225	0.746042	10.509400
4098.565000	628.993305	271.834330	0.365765	23.639794	0.746050	10.508764
4098.585000	628.993305	271.847580	0.365762	23.640946	0.746043	10.509276
4098.605000	628.993305	271.839693	0.365764	23.640260	0.746047	10.508971
4098.625000	628.993305	271.824678	0.365768	23.638954	0.746055	10.508390
4098.645000	628.993305	271.834616	0.365765	23.639818	0.746050	10.508775
4098.665000	628.993305	271.828707	0.365767	23.639305	0.746053	10.508546
4098.685000	628.993305	271.835950	0.365765	23.639935	0.746049	10.508826
4098.705000	628.993305	271.829355	0.365767	23.639361	0.746052	10.508571
4098.725000	628.993305	271.819019	0.365769	23.638462	0.746058	10.508172
4098.745000	628.993305	271.811942	0.365771	23.637847	0.746061	10.507898
4098.765000	628.993305	271.805043	0.365773	23.637247	0.746065	10.507631
4098.785000	628.993305	271.818646	0.365770	23.638430	0.746058	10.508157
4098.805000	628.993305	271.819381	0.365769	23.638494	0.746057	10.508186
4098.825000	628.993305	271.813410	0.365771	23.637974	0.746060	10.507955
4098.845000	628.993305	271.785179	0.365778	23.635519	0.746074	10.506863
4098.865000	628.993305	271.791169	0.365777	23.636040	0.746071	10.507095
4098.885000	628.993305	271.790819	0.365777	23.636010	0.746072	10.507082
4098.905000	628.993305	271.809564	0.365772	23.637640	0.746062	10.507806
4098.925000	628.993305	271.798201	0.365775	23.636652	0.746068	10.507367
4098.945000	628.993305	271.780482	0.365780	23.635111	0.746077	10.506682
4098.965000	628.993225	271.778880	0.365780	23.634971	0.746077	10.506620
4098.985000	628.993305	271.779023	0.365780	23.634984	0.746078	10.506625
4099.005000	628.993305	271.769355	0.365782	23.634143	0.746082	10.506252
4099.025000	628.993305	271.773762	0.365781	23.634526	0.746080	10.506422
4099.045000	628.993305	271.763052	0.365784	23.633595	0.746085	10.506008
4099.065000	628.993305	271.761454	0.365785	23.633456	0.746086	10.505946
4099.085000	628.993305	271.751741	0.365787	23.632611	0.746091	10.505571
4099.105000	628.993305	271.747762	0.365788	23.632265	0.746093	10.505417
4099.125000	628.993305	271.749394	0.365788	23.632407	0.746092	10.505480
4099.145000	628.993305	271.746760	0.365788	23.632178	0.746094	10.505378
4099.165000	628.993305	271.752124	0.365787	23.632645	0.746091	10.505586
4099.185000	628.993305	271.750913	0.365787	23.632539	0.746092	10.505539
4099.205000	628.993305	271.736708	0.365791	23.631304	0.746099	10.504990
4099.225000	628.993305	271.738041	0.365791	23.631420	0.746098	10.505041
4099.245000	628.993305	271.736939	0.365791	23.631324	0.746098	10.504999
4099.265000	628.993305	271.735378	0.365791	23.631188	0.746099	10.504938
4099.285000	628.993305	271.718922	0.365796	23.629757	0.746107	10.504302
4099.305000	628.993305	271.717097	0.365796	23.629599	0.746108	10.504232
4099.325000	628.993305	271.715984	0.365796	23.629502	0.746109	10.504188
4099.345000	628.993305	271.704139	0.365799	23.628472	0.746115	10.503731
4099.365000	628.993305	271.706396	0.365799	23.628668	0.746114	10.503818
4099.385000	628.993305	271.709886	0.365798	23.628972	0.746112	10.503953
4099.405000	628.993305	271.708237	0.365798	23.628828	0.746113	10.503889
4099.425000	628.993305	271.711108	0.365798	23.629078	0.746111	10.504000
4099.445000	628.993305	271.703112	0.365800	23.628382	0.746115	10.503691
4099.465000	628.993305	271.697833	0.365801	23.627923	0.746118	10.503487
4099.485000	628.993305	271.704667	0.365799	23.628518	0.746115	10.503751
4099.505000	628.993305	271.687217	0.365804	23.627000	0.746123	10.503076
4099.525000	628.993305	271.689809	0.365803	23.627226	0.746122	10.503177
4099.545000	628.993305	271.681235	0.365805	23.626480	0.746126	10.502845
4099.565000	628.993305	271.684327	0.365805	23.626749	0.746125	10.502965
4099.585000	628.993305	271.695975	0.365802	23.627762	0.746119	10.503415
4099.605000	628.993305	271.672939	0.365808	23.625758	0.746130	10.502524
4099.625000	628.993305	271.684096	0.365805	23.626729	0.746125	10.502956
4099.645000	628.993305	271.679811	0.365806	23.626356	0.746127	10.502790
4099.665000	628.993305	271.670333	0.365808	23.625532	0.746132	10.502424
4099.685000	628.993305	271.677897	0.365806	23.626190	0.746128	10.502716
4099.705000	628.993305	271.670003	0.365808	23.625503	0.746132	10.502411
4099.725000	628.993305	271.673771	0.365807	23.625831	0.746130	10.502557
4099.745000	628.993305	271.664325	0.365810	23.625009	0.746135	10.502191
4099.765000	628.993305	271.654154	0.365813	23.624125	0.746140	10.501798
4099.785000	628.993305	271.659936	0.365811	23.624628	0.746137	10.502022
4099.805000	628.993305	271.663039	0.365810	23.624897	0.746135	10.502142
4099.825000	628.993305	271.644055	0.365815	23.623247	0.746145	10.501408
4099.845000	628.993305	271.655429	0.365812	23.624236	0.746139	10.501848
4099.865000	628.993305	271.653199	0.365813	23.624042	0.746140	10.501761
4099.885000	628.993305	271.647854	0.365814	23.623577	0.746143	10.501555
4099.905000	628.993305	271.646719	0.365815	23.623478	0.746144	10.501511
4099.925000	628.993305	271.633144	0.365818	23.622298	0.746150	10.500986
4099.945000	628.993305	271.632728	0.365818	23.622261	0.746150	10.500970
4099.965000	628.993305	271.618151	0.365822	23.620994	0.746158	10.500406
4099.985000	628.993305	271.627482	0.365820	23.621805	0.746153	10.500767
4100.005000	628.993305	271.619065	0.365822	23.621073	0.746157	10.500442
4100.025000	628.993305	271.622997	0.365821	23.621415	0.746155	10.500594
4100.045000	628.993305	271.618294	0.365822	23.621006	0.746158	10.500412
4100.065000	628.993305	271.610757	0.365824	23.620351	0.746161	10.500121
4100.085000	628.993305	271.588682	0.365830	23.618431	0.746172	10.499267
4100.105000	628.993225	271.601045	0.365826	23.619506	0.746166	10.499745
4100.125000	628.993305	271.597598	0.365827	23.619206	0.746168	10.499612
4100.145000	628.993305	271.610748	0.365824	23.620350	0.746161	10.500120
4100.165000	628.993305	271.593345	0.365828	23.618837	0.746170	10.499447
4100.185000	628.993305	271.593100	0.365829	23.618815	0.746170	10.499438
4100.205000	628.993305	271.574060	0.365833	23.617160	0.746180	10.498702
4100.225000	628.993305	271.585951	0.365830	23.618194	0.746174	10.499162
4100.245000	628.993305	271.597550	0.365827	23.619202	0.746168	10.499610
4100.265000	628.993305	271.571193	0.365834	23.616910	0.746181	10.498591
4100.285000	628.993305	271.568145	0.365835	23.616645	0.746183	10.498473
4100.305000	628.993305	271.579993	0.365832	23.617675	0.746177	10.498931
4100.325000	628.993305	271.577271	0.365833	23.617439	0.746178	10.498826
4100.345000	628.993305	271.582121	0.365831	23.617861	0.746176	10.499014
4100.365000	628.993305	271.574016	0.365834	23.617156	0.746180	10.498700
4100.385000	628.993305	271.574568	0.365833	23.617204	0.746180	10.498722
4100.405000	628.993305	271.559514	0.365837	23.615895	0.746187	10.498140
4100.425000	628.993305	271.559979	0.365837	23.615935	0.746187	10.498158
4100.445000	628.993305	271.548890	0.365840	23.614971	0.746192	10.497729
4100.465000	628.993305	271.549271	0.365840	23.615004	0.746192	10.497744
4100.485000	628.993305	271.559706	0.365837	23.615911	0.746187	10.498147
4100.505000	628.993305	271.552765	0.365839	23.615308	0.746190	10.497879
4100.525000	628.993305	271.540888	0.365842	23.614275	0.746196	10.497420
4100.545000	628.993305	271.547608	0.365840	23.614859	0.746193	10.497679
4100.565000	628.993305	271.545731	0.365841	23.614696	0.746194	10.497607
4100.585000	628.993305	271.554065	0.365839	23.615421	0.746190	10.497929
4100.605000	628.993305	271.547419	0.365840	23.614843	0.746193	10.497672
4100.625000	628.993305	271.537459	0.365843	23.613977	0.746198	10.497287
4100.645000	628.993225	271.528377	0.365845	23.613187	0.746202	10.496936
4100.665000	628.993305	271.513766	0.365849	23.611916	0.746210	10.496371
4100.685000	628.993305	271.526897	0.365846	23.613058	0.746203	10.496879
4100.705000	628.993305	271.513546	0.365849	23.611897	0.746210	10.496363
4100.725000	628.993305	271.527702	0.365846	23.613128	0.746203	10.496910
4100.745000	628.993305	271.504885	0.365852	23.611144	0.746214	10.496028
4100.765000	628.993305	271.519982	0.365848	23.612457	0.746207	10.496611
4100.785000	628.993305	271.514228	0.365849	23.611956	0.746210	10.496389
4100.805000	628.993305	271.510771	0.365850	23.611656	0.746211	10.496255
4100.825000	628.993225	271.516809	0.365848	23.612181	0.746208	10.496489
4100.845000	628.993305	271.508093	0.365851	23.611423	0.746213	10.496152
4100.865000	628.993305	271.496775	0.365854	23.610438	0.746218	10.495714
4100.885000	628.993305	271.491025	0.365855	23.609938	0.746221	10.495492
4100.905000	628.993305	271.501568	0.365852	23.610855	0.746216	10.495899
4100.925000	628.993305	271.491466	0.365855	23.609977	0.746221	10.495509
4100.945000	628.993305	271.507242	0.365851	23.611349	0.746213	10.496119
4100.965000	628.993305	271.491081	0.365855	23.609943	0.746221	10.495494
4100.985000	628.993305	271.489154	0.365856	23.609776	0.746222	10.495420
4101.005000	628.993305	271.478736	0.365858	23.608870	0.746227	10.495017
4101.025000	628.993305	271.471618	0.365860	23.608251	0.746231	10.494742
4101.045000	628.993305	271.480255	0.365858	23.609002	0.746227	10.495075
4101.065000	628.993305	271.477227	0.365859	23.608739	0.746228	10.494958
4101.085000	628.993305	271.468514	0.365861	23.607981	0.746232	10.494622
4101.105000	628.993305	271.463047	0.365863	23.607505	0.746235	10.494410
4101.125000	628.993225	271.469627	0.365861	23.608078	0.746232	10.494665
4101.145000	628.993305	271.463264	0.365862	23.607524	0.746235	10.494419
4101.165000	628.993305	271.461272	0.365863	23.607351	0.746236	10.494342
4101.185000	628.993305	271.470557	0.365861	23.608158	0.746231	10.494701
4101.205000	628.993305	271.466683	0.365862	23.607822	0.746233	10.494551
4101.225000	628.993305	271.448564	0.365866	23.606246	0.746242	10.493850
4101.245000	628.993305	271.458925	0.365864	23.607147	0.746237	10.494251
4101.265000	628.993305	271.449066	0.365866	23.606290	0.746242	10.493870
4101.285000	628.993305	271.451838	0.365865	23.606531	0.746241	10.493977
4101.305000	628.993305	271.450749	0.365866	23.606436	0.746241	10.493935
4101.325000	628.993305	271.444346	0.365867	23.605879	0.746244	10.493687
4101.345000	628.993305	271.445129	0.365867	23.605947	0.746244	10.493718
4101.365000	628.993305	271.460292	0.365863	23.607266	0.746237	10.494304
4101.385000	628.993305	271.444957	0.365867	23.605932	0.746244	10.493711
4101.405000	628.993305	271.430430	0.365871	23.604669	0.746251	10.493149
4101.425000	628.993305	271.432791	0.365870	23.604874	0.746250	10.493241
4101.445000	628.993305	271.421525	0.365873	23.603894	0.746256	10.492805
4101.465000	628.993305	271.406262	0.365877	23.602567	0.746263	10.492215
4101.485000	628.993305	271.406957	0.365877	23.602628	0.746263	10.492242
4101.505000	628.993305	271.403970	0.365878	23.602368	0.746265	10.492126
4101.525000	628.993305	271.398213	0.365879	23.601867	0.746267	10.491904
4101.545000	628.993305	271.398494	0.365879	23.601892	0.746267	10.491915
4101.565000	628.993305	271.393466	0.365881	23.601454	0.746270	10.491720
4101.585000	628.993305	271.401755	0.365879	23.602175	0.746266	10.492041
4101.605000	628.993305	271.392910	0.365881	23.601406	0.746270	10.491699
4101.625000	628.993305	271.401007	0.365879	23.602110	0.746266	10.492012
4101.645000	628.993305	271.388323	0.365882	23.601007	0.746272	10.491522
4101.665000	628.993305	271.393970	0.365881	23.601498	0.746270	10.491740
4101.685000	628.993305	271.402193	0.365878	23.602213	0.746266	10.492058
4101.705000	628.993305	271.386794	0.365882	23.600874	0.746273	10.491462
4101.725000	628.993305	271.385027	0.365883	23.600720	0.746274	10.491394
4101.745000	628.993305	271.382900	0.365883	23.600535	0.746275	10.491312
4101.765000	628.993305	271.383541	0.365883	23.600591	0.746275	10.491337
4101.785000	628.993305	271.391191	0.365881	23.601257	0.746271	10.491632
4101.805000	628.993305	271.355260	0.365891	23.598132	0.746289	10.490243
4101.825000	628.993305	271.373539	0.365886	23.599721	0.746280	10.490950
4101.845000	628.993305	271.359469	0.365890	23.598498	0.746287	10.490406
4101.865000	628.993305	271.357133	0.365890	23.598295	0.746288	10.490316
4101.885000	628.993305	271.348066	0.365893	23.597506	0.746293	10.489965
4101.905000	628.993305	271.350911	0.365892	23.597754	0.746291	10.490075
4101.925000	628.993305	271.336893	0.365895	23.596535	0.746298	10.489533
4101.945000	628.993305	271.344288	0.365894	23.597178	0.746294	10.489819
4101.965000	628.993305	271.343411	0.365894	23.597101	0.746295	10.489785
4101.985000	628.993305	271.336453	0.365896	23.596496	0.746298	10.489516
4102.005000	628.993305	271.322347	0.365899	23.595270	0.746305	10.488971
4102.025000	628.993305	271.328649	0.365898	23.595818	0.746302	10.489215
4102.045000	628.993305	271.321423	0.365900	23.595189	0.746306	10.488935
4102.065000	628.993305	271.311757	0.365902	23.594349	0.746311	10.488562
4102.085000	628.993305	271.309823	0.365903	23.594180	0.746312	10.488487
4102.105000	628.993305	271.304021	0.365904	23.593676	0.746314	10.488263
4102.125000	628.993305	271.305805	0.365904	23.593831	0.746314	10.488332
4102.145000	628.993305	271.302891	0.365904	23.593578	0.746315	10.488219
4102.165000	628.993305	271.313266	0.365902	23.594480	0.746310	10.488620
4102.185000	628.993225	271.300377	0.365905	23.593359	0.746316	10.488122
4102.205000	628.993305	271.294074	0.365907	23.592811	0.746319	10.487878
4102.225000	628.993305	271.291405	0.365907	23.592579	0.746321	10.487775
4102.245000	628.993225	271.306630	0.365903	23.593903	0.746313	10.488363
4102.265000	628.993305	271.307624	0.365903	23.593989	0.746313	10.488402
4102.285000	628.993305	271.312628	0.365902	23.594424	0.746310	10.488595
4102.305000	628.993305	271.300156	0.365905	23.593340	0.746316	10.488113
4102.325000	628.993305	271.288796	0.365908	23.592352	0.746322	10.487674
4102.345000	628.993305	271.296668	0.365906	23.593036	0.746318	10.487978
4102.365000	628.993305	271.291282	0.365907	23.592568	0.746321	10.487770
4102.385000	628.993305	271.274343	0.365912	23.591095	0.746329	10.487115
4102.405000	628.993305	271.267834	0.365914	23.590529	0.746333	10.486864
4102.425000	628.993305	271.265731	0.365914	23.590346	0.746334	10.486782
4102.445000	628.993305	271.272644	0.365912	23.590947	0.746330	10.487050
4102.465000	628.993305	271.265390	0.365914	23.590316	0.746334	10.486769
4102.485000	628.993305	271.261157	0.365915	23.589948	0.746336	10.486605
4102.505000	628.993305	271.259737	0.365916	23.589825	0.746337	10.486551
4102.525000	628.993305	271.248311	0.365919	23.588831	0.746342	10.486109
4102.545000	628.993305	271.252050	0.365918	23.589156	0.746340	10.486253
4102.565000	628.993305	271.240872	0.365921	23.588184	0.746346	10.485821
4102.585000	628.993305	271.246536	0.365919	23.588677	0.746343	10.486040
4102.605000	628.993305	271.236222	0.365922	23.587780	0.746348	10.485641
4102.625000	628.993305	271.232333	0.365923	23.587442	0.746350	10.485491
4102.645000	628.993305	271.250113	0.365918	23.588988	0.746341	10.486179
4102.665000	628.993305	271.227308	0.365924	23.587005	0.746353	10.485297
4102.685000	628.993305	271.240476	0.365921	23.588150	0.746346	10.485806
4102.705000	628.993305	271.221395	0.365926	23.586490	0.746356	10.485068
4102.725000	628.993305	271.234207	0.365922	23.587605	0.746349	10.485564
4102.745000	628.993305	271.232648	0.365923	23.587469	0.746350	10.485503
4102.765000	628.993305	271.231013	0.365923	23.587327	0.746351	10.485440
4102.785000	628.993305	271.249971	0.365918	23.588975	0.746341	10.486173
4102.805000	628.993305	271.229679	0.365923	23.587211	0.746352	10.485389
4102.825000	628.993305	271.231979	0.365923	23.587411	0.746350	10.485477
4102.845000	628.993305	271.218294	0.365926	23.586221	0.746357	10.484948
4102.865000	628.993305	271.227757	0.365924	23.587044	0.746353	10.485314
4102.885000	628.993305	271.234315	0.365922	23.587614	0.746349	10.485568
4102.905000	628.993305	271.223084	0.365925	23.586637	0.746355	10.485134
4102.925000	628.993305	271.210046	0.365929	23.585503	0.746361	10.484630
4102.945000	628.993305	271.199894	0.365931	23.584621	0.746366	10.484237
4102.965000	628.993305	271.202398	0.365931	23.584838	0.746365	10.484334
4102.985000	628.993305	271.213918	0.365928	23.585840	0.746359	10.484779
4103.005000	628.993305	271.210605	0.365928	23.585552	0.746361	10.484651
4103.025000	628.993305	271.203232	0.365930	23.584911	0.746365	10.484366
4103.045000	628.993305	271.204151	0.365930	23.584991	0.746364	10.484402
4103.065000	628.993305	271.220600	0.365926	23.586421	0.746356	10.485038
4103.085000	628.993305	271.217490	0.365927	23.586151	0.746358	10.484917
4103.105000	628.993305	271.193641	0.365933	23.584077	0.746370	10.483995
4103.125000	628.993305	271.193464	0.365933	23.584061	0.746370	10.483989
4103.145000	628.993305	271.194186	0.365933	23.584124	0.746369	10.484016
4103.165000	628.993305	271.189257	0.365934	23.583695	0.746372	10.483826
4103.185000	628.993305	271.196499	0.365932	23.584325	0.746368	10.484106
4103.205000	628.993305	271.189041	0.365934	23.583677	0.746372	10.483818
4103.225000	628.993305	271.200070	0.365931	23.584636	0.746366	10.484244
4103.245000	628.993305	271.211702	0.365928	23.585647	0.746361	10.484694
4103.265000	628.993305	271.195558	0.365932	23.584243	0.746369	10.484069
4103.285000	628.993305	271.189150	0.365934	23.583686	0.746372	10.483822
4103.305000	628.993305	271.194627	0.365933	23.584162	0.746369	10.484033
4103.325000	628.993305	271.185145	0.365935	23.583338	0.746374	10.483667
4103.345000	628.993305	271.187006	0.365935	23.583500	0.746373	10.483739
4103.365000	628.993305	271.187723	0.365934	23.583562	0.746373	10.483767
4103.385000	628.993305	271.194312	0.365933	23.584135	0.746369	10.484021
4103.405000	628.993305	271.180883	0.365936	23.582967	0.746376	10.483502
4103.425000	628.993305	271.185931	0.365935	23.583406	0.746373	10.483697
4103.445000	628.993305	271.192553	0.365933	23.583982	0.746370	10.483953
4103.465000	628.993305	271.165683	0.365940	23.581645	0.746384	10.482915
4103.485000	628.993305	271.160202	0.365942	23.581169	0.746386	10.482703
4103.505000	628.993305	271.163045	0.365941	23.581416	0.746385	10.482813
4103.525000	628.993305	271.161265	0.365941	23.581261	0.746386	10.482744
4103.545000	628.993305	271.156452	0.365943	23.580843	0.746388	10.482558
4103.565000	628.993305	271.170076	0.365939	23.582027	0.746381	10.483084
4103.585000	628.993305	271.164902	0.365940	23.581577	0.746384	10.482884
4103.605000	628.993305	271.165000	0.365940	23.581586	0.746384	10.482888
4103.625000	628.993305	271.177274	0.365937	23.582653	0.746378	10.483363
4103.645000	628.993305	271.161441	0.365941	23.581276	0.746386	10.482751
4103.665000	628.993305	271.140202	0.365947	23.579430	0.746396	10.481930
4103.685000	628.993305	271.155322	0.365943	23.580744	0.746389	10.482514
4103.705000	628.993305	271.151379	0.365944	23.580401	0.746391	10.482362
4103.725000	628.993305	271.141599	0.365947	23.579551	0.746396	10.481983
4103.745000	628.993305	271.155378	0.365943	23.580749	0.746389	10.482516
4103.765000	628.993305	271.138975	0.365947	23.579323	0.746397	10.481882
4103.785000	628.993305	271.140161	0.365947	23.579426	0.746396	10.481928
4103.805000	628.993225	271.133596	0.365949	23.578855	0.746399	10.481674
4103.825000	628.993225	271.123720	0.365951	23.577996	0.746404	10.481292
4103.845000	628.993305	271.128352	0.365950	23.578399	0.746402	10.481471
4103.865000	628.993305	271.118550	0.365953	23.577547	0.746407	10.481092
4103.885000	628.993305	271.127460	0.365950	23.578321	0.746403	10.481437
4103.905000	628.993305	271.130094	0.365950	23.578550	0.746401	10.481539
4103.925000	628.993305	271.124342	0.365951	23.578050	0.746404	10.481316
4103.945000	628.993305	271.121659	0.365952	23.577817	0.746405	10.481213
4103.965000	628.993305	271.111608	0.365954	23.576943	0.746410	10.480824
4103.985000	628.993305	271.116455	0.365953	23.577364	0.746408	10.481011
4104.005000	628.993305	271.128180	0.365950	23.578384	0.746402	10.481465
4104.025000	628.993305	271.115850	0.365953	23.577312	0.746408	10.480988
4104.045000	628.993225	271.110285	0.365955	23.576828	0.746411	10.480773
4104.065000	628.993305	271.111900	0.365954	23.576968	0.746410	10.480835
4104.085000	628.993305	271.108852	0.365955	23.576703	0.746412	10.480718
4104.105000	628.993305	271.103740	0.365956	23.576259	0.746414	10.480520
4104.125000	628.993305	271.097657	0.365958	23.575730	0.746417	10.480285
4104.145000	628.993305	271.090501	0.365960	23.575107	0.746421	10.480008
4104.165000	628.993305	271.089200	0.365960	23.574994	0.746422	10.479958
4104.185000	628.993305	271.089325	0.365960	23.575005	0.746422	10.479963
4104.205000	628.993305	271.087799	0.365961	23.574872	0.746422	10.479904
4104.225000	628.993305	271.086805	0.365961	23.574786	0.746423	10.479865
4104.245000	628.993305	271.088813	0.365960	23.574960	0.746422	10.479943
4104.265000	628.993305	271.089322	0.365960	23.575005	0.746422	10.479963
4104.285000	628.993305	271.081335	0.365962	23.574310	0.746426	10.479654
4104.305000	628.993305	271.052593	0.365970	23.571811	0.746440	10.478543
4104.325000	628.993305	271.075983	0.365964	23.573845	0.746428	10.479447
4104.345000	628.993305	271.065120	0.365966	23.572900	0.746434	10.479027
4104.365000	628.993305	271.078839	0.365963	23.574093	0.746427	10.479557
4104.385000	628.993305	271.070132	0.365965	23.573336	0.746431	10.479221
4104.405000	628.993305	271.066880	0.365966	23.573053	0.746433	10.479095
4104.425000	628.993305	271.069953	0.365965	23.573320	0.746431	10.479214
4104.445000	628.993305	271.074491	0.365964	23.573715	0.746429	10.479389
4104.465000	628.993305	271.066124	0.365966	23.572987	0.746433	10.479066
4104.485000	628.993305	271.062141	0.365967	23.572641	0.746435	10.478912
4104.505000	628.993305	271.059879	0.365968	23.572444	0.746436	10.478824
4104.525000	628.993305	271.062427	0.365967	23.572666	0.746435	10.478923
4104.545000	628.993305	271.067117	0.365966	23.573074	0.746433	10.479104
4104.565000	628.993305	271.048221	0.365971	23.571430	0.746442	10.478374
4104.585000	628.993305	271.061432	0.365967	23.572579	0.746436	10.478884
4104.605000	628.993305	271.054033	0.365969	23.571936	0.746439	10.478598
4104.625000	628.993305	271.041716	0.365973	23.570865	0.746445	10.478122
4104.645000	628.993305	271.056978	0.365969	23.572192	0.746438	10.478712
4104.665000	628.993305	271.032771	0.365975	23.570087	0.746450	10.477776
4104.685000	628.993305	271.043848	0.365972	23.571050	0.746444	10.478205
4104.705000	628.993305	271.035890	0.365974	23.570358	0.746448	10.477897
4104.725000	628.993305	271.032784	0.365975	23.570088	0.746450	10.477777
4104.745000	628.993305	271.042724	0.365972	23.570952	0.746445	10.478161
4104.765000	628.993305	271.036295	0.365974	23.570393	0.746448	10.477913
4104.785000	628.993305	271.041029	0.365973	23.570805	0.746446	10.478096
4104.805000	628.993305	271.037451	0.365974	23.570494	0.746447	10.477957
4104.825000	628.993305	271.025290	0.365977	23.569436	0.746454	10.477487
4104.845000	628.993225	271.028828	0.365976	23.569744	0.746452	10.477624
4104.865000	628.993305	271.036568	0.365974	23.570417	0.746448	10.477923
4104.885000	628.993305	271.034066	0.365975	23.570199	0.746449	10.477826
4104.905000	628.993305	271.030879	0.365975	23.569922	0.746451	10.477703
4104.925000	628.993305	271.024622	0.365977	23.569378	0.746454	10.477461
4104.945000	628.993305	271.019040	0.365979	23.568893	0.746457	10.477246
4104.965000	628.993305	271.017890	0.365979	23.568793	0.746457	10.477201
4104.985000	628.993305	271.023786	0.365977	23.569305	0.746454	10.477429
4105.005000	628.993305	271.017771	0.365979	23.568782	0.746457	10.477196
4105.025000	628.993305	271.016875	0.365979	23.568704	0.746458	10.477162
4105.045000	628.993305	271.007051	0.365982	23.567850	0.746463	10.476782
4105.065000	628.993305	271.019979	0.365978	23.568974	0.746456	10.477282
4105.085000	628.993305	271.021277	0.365978	23.569087	0.746456	10.477332
4105.105000	628.993305	271.003077	0.365983	23.567505	0.746465	10.476628
4105.125000	628.993305	271.019835	0.365978	23.568962	0.746456	10.477276
4105.145000	628.993305	271.023235	0.365977	23.569258	0.746455	10.477408
4105.165000	628.993305	271.028127	0.365976	23.569683	0.746452	10.477597
4105.185000	628.993305	271.008896	0.365981	23.568011	0.746462	10.476853
4105.205000	628.993305	271.021065	0.365978	23.569069	0.746456	10.477324
4105.225000	628.993305	271.012744	0.365980	23.568345	0.746460	10.477002
4105.245000	628.993225	271.006452	0.365982	23.567798	0.746463	10.476759
4105.265000	628.993305	271.004559	0.365982	23.567633	0.746464	10.476686
4105.285000	628.993305	271.000487	0.365983	23.567279	0.746466	10.476528
4105.305000	628.993305	270.997636	0.365984	23.567031	0.746467	10.476418
4105.325000	628.993305	270.988068	0.365987	23.566199	0.746472	10.476048
4105.345000	628.993305	270.993316	0.365985	23.566656	0.746470	10.476251
4105.365000	628.993305	271.004943	0.365982	23.567667	0.746464	10.476701
4105.385000	628.993305	270.997056	0.365984	23.566981	0.746468	10.476396
4105.405000	628.993305	270.981043	0.365988	23.565588	0.746476	10.475777
4105.425000	628.993305	270.984861	0.365987	23.565920	0.746474	10.475924
4105.445000	628.993305	270.983360	0.365988	23.565790	0.746474	10.475866
4105.465000	628.993225	270.971108	0.365991	23.564724	0.746480	10.475393
4105.485000	628.993305	270.974989	0.365990	23.565062	0.746479	10.475543
4105.505000	628.993305	270.976603	0.365990	23.565202	0.746478	10.475605
4105.525000	628.993305	270.975411	0.365990	23.565099	0.746478	10.475559
4105.545000	628.993305	270.969173	0.365992	23.564556	0.746482	10.475318
4105.565000	628.993305	270.966253	0.365992	23.564302	0.746483	10.475205
4105.585000	628.993305	270.969481	0.365991	23.564583	0.746481	10.475330
4105.605000	628.993305	270.965084	0.365993	23.564201	0.746484	10.475160
4105.625000	628.993305	270.962500	0.365993	23.563976	0.746485	10.475060
4105.645000	628.993225	270.968662	0.365992	23.564512	0.746482	10.475298
4105.665000	628.993305	270.957511	0.365995	23.563542	0.746487	10.474867
4105.685000	628.993305	270.960767	0.365994	23.563825	0.746486	10.474993
4105.705000	628.993305	270.954065	0.365996	23.563242	0.746489	10.474734
4105.725000	628.993305	270.943424	0.365998	23.562317	0.746494	10.474322
4105.745000	628.993305	270.957581	0.365995	23.563548	0.746487	10.474870
4105.765000	628.993305	270.949554	0.365997	23.562850	0.746491	10.474559
4105.785000	628.993305	270.951066	0.365996	23.562981	0.746491	10.474618
4105.805000	628.993305	270.952686	0.365996	23.563122	0.746490	10.474680
4105.825000	628.993305	270.949374	0.365997	23.562834	0.746491	10.474552
4105.845000	628.993305	270.945411	0.365998	23.562490	0.746493	10.474399
4105.865000	628.993305	270.946059	0.365998	23.562546	0.746493	10.474424
4105.885000	628.993305	270.950934	0.365996	23.562970	0.746491	10.474613
4105.905000	628.993305	270.951811	0.365996	23.563046	0.746490	10.474647
4105.925000	628.993305	270.940821	0.365999	23.562091	0.746496	10.474222
4105.945000	628.993305	270.941091	0.365999	23.562114	0.746496	10.474232
4105.965000	628.993305	270.936424	0.366000	23.561708	0.746498	10.474052
4105.985000	628.993305	270.922379	0.366004	23.560487	0.746505	10.473509
4106.005000	628.993305	270.924766	0.366003	23.560694	0.746504	10.473601
4106.025000	628.993305	270.945829	0.365998	23.562526	0.746493	10.474415
4106.045000	628.993305	270.930892	0.366002	23.561227	0.746501	10.473838
4106.065000	628.993305	270.911852	0.366007	23.559571	0.746510	10.473102
4106.085000	628.993305	270.918288	0.366005	23.560131	0.746507	10.473351
4106.105000	628.993305	270.921946	0.366004	23.560449	0.746505	10.473492
4106.125000	628.993305	270.917999	0.366005	23.560106	0.746507	10.473339
4106.145000	628.993305	270.912066	0.366006	23.559590	0.746510	10.473110
4106.165000	628.993305	270.902256	0.366009	23.558737	0.746515	10.472731
4106.185000	628.993305	270.910194	0.366007	23.559427	0.746511	10.473038
4106.205000	628.993305	270.906153	0.366008	23.559076	0.746513	10.472881
4106.225000	628.993305	270.912312	0.366006	23.559611	0.746510	10.473120
4106.245000	628.993305	270.896324	0.366011	23.558221	0.746518	10.472502
4106.265000	628.993305	270.894488	0.366011	23.558061	0.746519	10.472431
4106.285000	628.993305	270.890195	0.366012	23.557688	0.746521	10.472265
4106.305000	628.993305	270.886812	0.366013	23.557394	0.746523	10.472134
4106.325000	628.993225	270.887384	0.366013	23.557443	0.746522	10.472156
4106.345000	628.993305	270.875754	0.366016	23.556432	0.746528	10.471706
4106.365000	628.993305	270.890500	0.366012	23.557714	0.746521	10.472276
4106.385000	628.993305	270.875341	0.366016	23.556396	0.746528	10.471690
4106.405000	628.993305	270.867505	0.366018	23.555715	0.746532	10.471387
4106.425000	628.993305	270.865775	0.366019	23.555564	0.746533	10.471320
4106.445000	628.993305	270.871072	0.366017	23.556025	0.746530	10.471525
4106.465000	628.993305	270.876809	0.366016	23.556524	0.746528	10.471747
4106.485000	628.993305	270.872670	0.366017	23.556164	0.746530	10.471587
4106.505000	628.993305	270.866270	0.366018	23.555607	0.746533	10.471340
4106.525000	628.993305	270.858993	0.366020	23.554974	0.746537	10.471058
4106.545000	628.993305	270.861546	0.366020	23.555196	0.746535	10.471157
4106.565000	628.993305	270.861572	0.366020	23.555199	0.746535	10.471158
4106.585000	628.993305	270.868927	0.366018	23.555838	0.746532	10.471442
4106.605000	628.993305	270.868594	0.366018	23.555809	0.746532	10.471429
4106.625000	628.993305	270.839754	0.366025	23.553301	0.746546	10.470315
4106.645000	628.993225	270.833352	0.366027	23.552745	0.746549	10.470067
4106.665000	628.993305	270.843358	0.366024	23.553615	0.746544	10.470454
4106.685000	628.993305	270.842824	0.366025	23.553568	0.746545	10.470433
4106.705000	628.993305	270.841740	0.366025	23.553474	0.746545	10.470391
4106.725000	628.993305	270.841142	0.366025	23.553422	0.746545	10.470368
4106.745000	628.993305	270.847547	0.366023	23.553979	0.746542	10.470616
4106.765000	628.993305	270.844644	0.366024	23.553727	0.746544	10.470504
4106.785000	628.993305	270.831927	0.366027	23.552621	0.746550	10.470012
4106.805000	628.993305	270.831657	0.366027	23.552597	0.746550	10.470002
4106.825000	628.993305	270.831015	0.366028	23.552541	0.746550	10.469977
4106.845000	628.993305	270.830697	0.366028	23.552514	0.746551	10.469964
4106.865000	628.993305	270.822416	0.366030	23.551794	0.746555	10.469644
4106.885000	628.993305	270.815832	0.366032	23.551221	0.746558	10.469390
4106.905000	628.993305	270.798970	0.366036	23.549755	0.746566	10.468738
4106.925000	628.993305	270.815186	0.366032	23.551165	0.746558	10.469365
4106.945000	628.993305	270.821077	0.366030	23.551677	0.746555	10.469593
4106.965000	628.993305	270.806317	0.366034	23.550393	0.746563	10.469022
4106.985000	628.993305	270.806388	0.366034	23.550400	0.746563	10.469025
4107.005000	628.993305	270.821108	0.366030	23.551680	0.746555	10.469594
4107.025000	628.993305	270.810829	0.366033	23.550786	0.746561	10.469196
4107.045000	628.993305	270.815348	0.366032	23.551179	0.746558	10.469371
4107.065000	628.993305	270.806964	0.366034	23.550450	0.746562	10.469047
4107.085000	628.993305	270.803386	0.366035	23.550139	0.746564	10.468909
4107.105000	628.993305	270.801398	0.366035	23.549966	0.746565	10.468832
4107.125000	628.993305	270.795654	0.366037	23.549466	0.746568	10.468610
4107.145000	628.993305	270.796410	0.366037	23.549532	0.746568	10.468639
4107.165000	628.993305	270.801314	0.366035	23.549958	0.746565	10.468829
4107.185000	628.993305	270.793832	0.366037	23.549308	0.746569	10.468539
4107.205000	628.993305	270.792648	0.366038	23.549205	0.746570	10.468494
4107.225000	628.993305	270.791715	0.366038	23.549124	0.746570	10.468457
4107.245000	628.993305	270.797398	0.366036	23.549618	0.746567	10.468677
4107.265000	628.993305	270.789249	0.366039	23.548909	0.746571	10.468362
4107.285000	628.993305	270.793953	0.366037	23.549318	0.746569	10.468544
4107.305000	628.993305	270.780079	0.366041	23.548112	0.746576	10.468008
4107.325000	628.993305	270.778882	0.366041	23.548008	0.746576	10.467961
4107.345000	628.993305	270.786176	0.366039	23.548642	0.746573	10.468243
4107.365000	628.993305	270.781022	0.366041	23.548194	0.746575	10.468044
4107.385000	628.993305	270.787951	0.366039	23.548796	0.746572	10.468312
4107.405000	628.993305	270.775581	0.366042	23.547721	0.746578	10.467834
4107.425000	628.993305	270.781988	0.366040	23.548278	0.746575	10.468081
4107.445000	628.993305	270.776890	0.366042	23.547834	0.746577	10.467884
4107.465000	628.993305	270.791099	0.366038	23.549070	0.746570	10.468434
4107.485000	628.993305	270.772328	0.366043	23.547438	0.746580	10.467708
4107.505000	628.993305	270.769054	0.366044	23.547153	0.746581	10.467581
4107.525000	628.993305	270.767149	0.366044	23.546987	0.746582	10.467508
4107.545000	628.993305	270.776951	0.366042	23.547840	0.746577	10.467887
4107.565000	628.993305	270.767631	0.366044	23.547029	0.746582	10.467526
4107.585000	628.993305	270.766487	0.366045	23.546930	0.746583	10.467482
4107.605000	628.993305	270.763302	0.366045	23.546653	0.746584	10.467359
4107.625000	628.993305	270.759738	0.366046	23.546343	0.746586	10.467221
4107.645000	628.993305	270.770424	0.366043	23.547272	0.746581	10.467634
4107.665000	628.993305	270.749234	0.366049	23.545429	0.746591	10.466815
4107.685000	628.993305	270.758686	0.366047	23.546251	0.746587	10.467181
4107.705000	628.993305	270.748673	0.366049	23.545381	0.746592	10.466793
4107.725000	628.993305	270.750409	0.366049	23.545532	0.746591	10.466861
4107.745000	628.993305	270.748463	0.366049	23.545362	0.746592	10.466785
4107.765000	628.993305	270.750089	0.366049	23.545504	0.746591	10.466848
4107.785000	628.993305	270.737718	0.366052	23.544428	0.746597	10.466370
4107.805000	628.993225	270.742583	0.366051	23.544851	0.746594	10.466558
4107.825000	628.993305	270.748106	0.366049	23.545331	0.746592	10.466772
4107.845000	628.993305	270.756587	0.366047	23.546069	0.746588	10.467099
4107.865000	628.993305	270.743967	0.366050	23.544971	0.746594	10.466612
4107.885000	628.993305	270.735783	0.366053	23.544260	0.746598	10.466295
4107.905000	628.993305	270.732778	0.366053	23.543998	0.746599	10.466179
4107.925000	628.993305	270.730621	0.366054	23.543811	0.746601	10.466096
4107.945000	628.993305	270.729893	0.366054	23.543747	0.746601	10.466067
4107.965000	628.993305	270.738836	0.366052	23.544525	0.746596	10.466413
4107.985000	628.993305	270.728899	0.366054	23.543661	0.746601	10.466029
4108.005000	628.993225	270.729503	0.366054	23.543713	0.746601	10.466052
4108.025000	628.993305	270.735443	0.366053	23.544230	0.746598	10.466282
4108.045000	628.993305	270.728597	0.366054	23.543635	0.746602	10.466017
4108.065000	628.993305	270.726801	0.366055	23.543479	0.746602	10.465948
4108.085000	628.993305	270.736658	0.366052	23.544336	0.746598	10.466329
4108.105000	628.993305	270.742931	0.366051	23.544881	0.746594	10.466572
4108.125000	628.993305	270.730105	0.366054	23.543766	0.746601	10.466076
4108.145000	628.993305	270.726375	0.366055	23.543441	0.746603	10.465931
4108.165000	628.993305	270.718982	0.366057	23.542799	0.746606	10.465646
4108.185000	628.993305	270.727715	0.366055	23.543558	0.746602	10.465983
4108.205000	628.993305	270.729702	0.366054	23.543731	0.746601	10.466060
4108.225000	628.993305	270.732297	0.366053	23.543956	0.746600	10.466160
4108.245000	628.993305	270.721381	0.366056	23.543007	0.746605	10.465738
4108.265000	628.993305	270.696643	0.366063	23.540856	0.746618	10.464782
4108.285000	628.993305	270.707864	0.366060	23.541832	0.746612	10.465216
4108.305000	628.993305	270.712465	0.366059	23.542232	0.746610	10.465394
4108.325000	628.993305	270.718700	0.366057	23.542774	0.746607	10.465635
4108.345000	628.993305	270.705968	0.366060	23.541667	0.746613	10.465143
4108.365000	628.993305	270.699769	0.366062	23.541128	0.746616	10.464903
4108.385000	628.993305	270.693732	0.366064	23.540603	0.746619	10.464670
4108.405000	628.993305	270.700621	0.366062	23.541202	0.746616	10.464936
4108.425000	628.993305	270.684214	0.366066	23.539775	0.746624	10.464302
4108.445000	628.993225	270.687441	0.366065	23.540056	0.746622	10.464426
4108.465000	628.993305	270.685948	0.366066	23.539926	0.746623	10.464369
4108.485000	628.993305	270.681113	0.366067	23.539505	0.746625	10.464182
4108.505000	628.993305	270.672696	0.366069	23.538773	0.746629	10.463856
4108.525000	628.993305	270.679954	0.366067	23.539405	0.746626	10.464137
4108.545000	628.993305	270.678890	0.366067	23.539312	0.746626	10.464096
4108.565000	628.993305	270.670941	0.366069	23.538621	0.746630	10.463788
4108.585000	628.993305	270.676447	0.366068	23.539099	0.746628	10.464001
4108.605000	628.993305	270.670414	0.366070	23.538575	0.746631	10.463768
4108.625000	628.993305	270.664555	0.366071	23.538065	0.746634	10.463542
4108.645000	628.993305	270.674443	0.366069	23.538925	0.746629	10.463924
4108.665000	628.993305	270.663970	0.366071	23.538014	0.746634	10.463519
4108.685000	628.993305	270.659118	0.366073	23.537593	0.746636	10.463331
4108.705000	628.993305	270.658376	0.366073	23.537528	0.746637	10.463303
4108.725000	628.993305	270.656652	0.366073	23.537378	0.746637	10.463236
4108.745000	628.993305	270.663196	0.366072	23.537947	0.746634	10.463489
4108.765000	628.993305	270.661179	0.366072	23.537772	0.746635	10.463411
4108.785000	628.993305	270.662768	0.366072	23.537910	0.746634	10.463472
4108.805000	628.993305	270.655838	0.366073	23.537307	0.746638	10.463205
4108.825000	628.993305	270.656992	0.366073	23.537408	0.746637	10.463249
4108.845000	628.993305	270.650777	0.366075	23.536867	0.746640	10.463009
4108.865000	628.993305	270.652328	0.366074	23.537002	0.746640	10.463069
4108.885000	628.993305	270.663997	0.366071	23.538017	0.746634	10.463520
4108.905000	628.993305	270.646768	0.366076	23.536519	0.746642	10.462854
4108.925000	628.993305	270.652071	0.366074	23.536980	0.746640	10.463059
4108.945000	628.993305	270.642862	0.366077	23.536179	0.746644	10.462703
4108.965000	628.993305	270.646743	0.366076	23.536516	0.746642	10.462853
4108.985000	628.993305	270.644895	0.366076	23.536356	0.746643	10.462782
4109.005000	628.993305	270.640153	0.366078	23.535943	0.746646	10.462598
4109.025000	628.993305	270.628627	0.366081	23.534941	0.746651	10.462153
4109.045000	628.993305	270.619917	0.366083	23.534183	0.746656	10.461816
4109.065000	628.993305	270.637863	0.366078	23.535744	0.746647	10.462510
4109.085000	628.993305	270.632951	0.366079	23.535317	0.746649	10.462320
4109.105000	628.993305	270.625009	0.366081	23.534626	0.746653	10.462013
4109.125000	628.993305	270.630468	0.366080	23.535101	0.746651	10.462224
4109.145000	628.993225	270.615559	0.366084	23.533804	0.746658	10.461647
4109.165000	628.993305	270.613048	0.366085	23.533586	0.746659	10.461550
4109.185000	628.993305	270.619760	0.366083	23.534170	0.746656	10.461810
4109.205000	628.993305	270.616408	0.366084	23.533878	0.746658	10.461680
4109.225000	628.993305	270.617617	0.366083	23.533983	0.746657	10.461727
4109.245000	628.993305	270.607103	0.366086	23.533069	0.746662	10.461321
4109.265000	628.993225	270.598416	0.366088	23.532314	0.746666	10.460985
4109.285000	628.993305	270.603269	0.366087	23.532736	0.746664	10.461172
4109.305000	628.993305	270.603685	0.366087	23.532772	0.746664	10.461188
4109.325000	628.993305	270.605125	0.366087	23.532897	0.746663	10.461244
4109.345000	628.993305	270.604209	0.366087	23.532817	0.746664	10.461209
4109.365000	628.993305	270.606394	0.366086	23.533007	0.746663	10.461293
4109.385000	628.993305	270.606700	0.366086	23.533034	0.746662	10.461305
4109.405000	628.993305	270.609044	0.366086	23.533238	0.746661	10.461396
4109.425000	628.993305	270.605933	0.366086	23.532967	0.746663	10.461275
4109.445000	628.993305	270.600917	0.366088	23.532531	0.746665	10.461081
4109.465000	628.993305	270.587082	0.366091	23.531328	0.746672	10.460547
4109.485000	628.993305	270.585282	0.366092	23.531171	0.746673	10.460477
4109.505000	628.993305	270.598055	0.366089	23.532282	0.746667	10.460971
4109.525000	628.993305	270.593480	0.366090	23.531884	0.746669	10.460794
4109.545000	628.993305	270.585866	0.366092	23.531222	0.746673	10.460500
4109.565000	628.993305	270.589822	0.366091	23.531566	0.746671	10.460653
4109.585000	628.993305	270.581129	0.366093	23.530810	0.746675	10.460316
4109.605000	628.993305	270.595463	0.366089	23.532057	0.746668	10.460871
4109.625000	628.993305	270.593053	0.366090	23.531847	0.746669	10.460777
4109.645000	628.993305	270.589351	0.366091	23.531525	0.746671	10.460634
4109.665000	628.993305	270.590178	0.366091	23.531597	0.746671	10.460666
4109.685000	628.993305	270.575802	0.366094	23.530347	0.746678	10.460111
4109.705000	628.993305	270.567863	0.366096	23.529657	0.746682	10.459804
4109.725000	628.993305	270.570961	0.366096	23.529926	0.746680	10.459923
4109.745000	628.993305	270.563661	0.366098	23.529291	0.746684	10.459641
4109.765000	628.993305	270.576995	0.366094	23.530451	0.746677	10.460157
4109.785000	628.993305	270.568002	0.366096	23.529669	0.746682	10.459809
4109.805000	628.993305	270.562958	0.366098	23.529230	0.746684	10.459614
4109.825000	628.993305	270.564973	0.366097	23.529405	0.746683	10.459692
4109.845000	628.993305	270.560839	0.366098	23.529046	0.746685	10.459532
4109.865000	628.993225	270.564167	0.366097	23.529335	0.746684	10.459661
4109.885000	628.993305	270.556269	0.366099	23.528648	0.746688	10.459355
4109.905000	628.993305	270.563005	0.366098	23.529234	0.746684	10.459616
4109.925000	628.993305	270.553967	0.366100	23.528448	0.746689	10.459266
4109.945000	628.993305	270.546534	0.366102	23.527802	0.746692	10.458979
4109.965000	628.993305	270.551356	0.366101	23.528221	0.746690	10.459165
4109.985000	628.993305	270.551228	0.366101	23.528210	0.746690	10.459161
4110.005000	628.993305	270.546591	0.366102	23.527807	0.746692	10.458981
4110.025000	628.993305	270.540385	0.366104	23.527267	0.746695	10.458741
4110.045000	628.993305	270.537708	0.366104	23.527034	0.746697	10.458638
4110.065000	628.993305	270.540961	0.366103	23.527317	0.746695	10.458764
4110.085000	628.993305	270.544300	0.366103	23.527607	0.746694	10.458893
4110.105000	628.993305	270.529590	0.366106	23.526328	0.746701	10.458324
4110.125000	628.993305	270.544604	0.366103	23.527634	0.746693	10.458904
4110.145000	628.993305	270.536780	0.366105	23.526954	0.746697	10.458602
4110.165000	628.993305	270.536247	0.366105	23.526907	0.746698	10.458581
4110.185000	628.993305	270.526848	0.366107	23.526090	0.746702	10.458218
4110.205000	628.993305	270.522932	0.366108	23.525749	0.746704	10.458067
4110.225000	628.993305	270.532191	0.366106	23.526554	0.746700	10.458425
4110.245000	628.993305	270.524869	0.366108	23.525918	0.746703	10.458142
4110.265000	628.993305	270.518931	0.366109	23.525401	0.746706	10.457912
4110.285000	628.993305	270.521369	0.366109	23.525613	0.746705	10.458006
4110.305000	628.993305	270.536983	0.366104	23.526971	0.746697	10.458610
4110.325000	628.993305	270.511179	0.366111	23.524727	0.746710	10.457612
4110.345000	628.993305	270.507944	0.366112	23.524446	0.746712	10.457487
4110.365000	628.993305	270.515519	0.366110	23.525105	0.746708	10.457780
4110.385000	628.993305	270.512018	0.366111	23.524800	0.746710	10.457645
4110.405000	628.993305	270.509822	0.366112	23.524609	0.746711	10.457560
4110.425000	628.993305	270.503437	0.366113	23.524054	0.746714	10.457313
4110.445000	628.993305	270.516720	0.366110	23.525209	0.746707	10.457826
4110.465000	628.993305	270.504485	0.366113	23.524145	0.746713	10.457354
4110.485000	628.993305	270.498973	0.366114	23.523666	0.746716	10.457140
4110.505000	628.993305	270.512601	0.366111	23.524851	0.746709	10.457667
4110.525000	628.993305	270.497679	0.366115	23.523553	0.746717	10.457090
4110.545000	628.993305	270.506409	0.366112	23.524312	0.746712	10.457428
4110.565000	628.993225	270.494040	0.366116	23.523237	0.746718	10.456950
4110.585000	628.993305	270.489529	0.366117	23.522844	0.746721	10.456775
4110.605000	628.993305	270.488822	0.366117	23.522783	0.746721	10.456748
4110.625000	628.993305	270.481059	0.366119	23.522108	0.746725	10.456448
4110.645000	628.993305	270.483485	0.366118	23.522319	0.746724	10.456542
4110.665000	628.993305	270.483920	0.366118	23.522357	0.746724	10.456558
4110.685000	628.993305	270.483586	0.366118	23.522328	0.746724	10.456546
4110.705000	628.993305	270.481728	0.366119	23.522166	0.746725	10.456474
4110.725000	628.993305	270.471487	0.366122	23.521275	0.746730	10.456078
4110.745000	628.993225	270.468136	0.366122	23.520984	0.746731	10.455948
4110.765000	628.993305	270.476288	0.366120	23.521693	0.746727	10.456263
4110.785000	628.993305	270.482792	0.366119	23.522258	0.746724	10.456515
4110.805000	628.993305	270.468012	0.366123	23.520973	0.746732	10.455944
4110.825000	628.993305	270.484439	0.366118	23.522402	0.746723	10.456579
4110.845000	628.993305	270.463337	0.366124	23.520567	0.746734	10.455763
4110.865000	628.993225	270.482386	0.366119	23.522223	0.746724	10.456499
4110.885000	628.993225	270.466167	0.366123	23.520813	0.746732	10.455872
4110.905000	628.993305	270.470086	0.366122	23.521154	0.746731	10.456024
4110.925000	628.993305	270.461996	0.366124	23.520450	0.746735	10.455711
4110.945000	628.993305	270.467666	0.366123	23.520943	0.746732	10.455930
4110.965000	628.993305	270.457966	0.366125	23.520100	0.746737	10.455555
4110.985000	628.993305	270.453302	0.366126	23.519694	0.746739	10.455375
4111.005000	628.993305	270.448131	0.366128	23.519244	0.746741	10.455175
4111.025000	628.993305	270.451615	0.366127	23.519547	0.746740	10.455310
4111.045000	628.993305	270.446460	0.366128	23.519099	0.746742	10.455110
4111.065000	628.993305	270.437112	0.366131	23.518286	0.746747	10.454749
4111.085000	628.993305	270.449449	0.366127	23.519359	0.746741	10.455226
4111.105000	628.993305	270.433661	0.366131	23.517986	0.746749	10.454616
4111.125000	628.993225	270.445580	0.366128	23.519022	0.746743	10.455076
4111.145000	628.993305	270.439442	0.366130	23.518489	0.746746	10.454839
4111.165000	628.993305	270.443881	0.366129	23.518875	0.746744	10.455011
4111.185000	628.993305	270.433234	0.366132	23.517949	0.746749	10.454599
4111.205000	628.993305	270.432452	0.366132	23.517881	0.746749	10.454569
4111.225000	628.993305	270.432740	0.366132	23.517906	0.746749	10.454580
4111.245000	628.993305	270.434350	0.366131	23.518046	0.746748	10.454642
4111.265000	628.993305	270.424532	0.366134	23.517192	0.746753	10.454263
4111.285000	628.993305	270.419494	0.366135	23.516754	0.746756	10.454068
4111.305000	628.993305	270.409980	0.366138	23.515927	0.746761	10.453700
4111.325000	628.993305	270.421740	0.366135	23.516949	0.746755	10.454155
4111.345000	628.993305	270.425346	0.366134	23.517263	0.746753	10.454294
4111.365000	628.993305	270.408375	0.366138	23.515787	0.746761	10.453638
4111.385000	628.993305	270.407290	0.366138	23.515693	0.746762	10.453596
4111.405000	628.993305	270.421939	0.366135	23.516966	0.746755	10.454162
4111.425000	628.993305	270.411061	0.366137	23.516021	0.746760	10.453742
4111.445000	628.993305	270.415626	0.366136	23.516418	0.746758	10.453918
4111.465000	628.993305	270.410084	0.366138	23.515936	0.746760	10.453704
4111.485000	628.993305	270.405255	0.366139	23.515516	0.746763	10.453517
4111.505000	628.993305	270.400468	0.366140	23.515099	0.746765	10.453332
4111.525000	628.993305	270.396379	0.366141	23.514744	0.746767	10.453174
4111.545000	628.993305	270.402418	0.366140	23.515269	0.746764	10.453408
4111.565000	628.993225	270.396399	0.366141	23.514745	0.746767	10.453175
4111.585000	628.993305	270.391819	0.366142	23.514347	0.746770	10.452998
4111.605000	628.993305	270.401171	0.366140	23.515160	0.746765	10.453359
4111.625000	628.993305	270.393437	0.366142	23.514488	0.746769	10.453061
4111.645000	628.993305	270.401859	0.366140	23.515220	0.746765	10.453386
4111.665000	628.993305	270.399564	0.366140	23.515021	0.746766	10.453297
4111.684000	628.993305	270.405470	0.366139	23.515534	0.746763	10.453526
4111.704000	628.993305	270.395566	0.366141	23.514673	0.746768	10.453143
4111.724000	628.993305	270.397313	0.366141	23.514825	0.746767	10.453210
4111.744000	628.993305	270.372611	0.366147	23.512677	0.746779	10.452255
4111.764000	628.993305	270.389069	0.366143	23.514108	0.746771	10.452892
4111.784000	628.993305	270.383553	0.366145	23.513628	0.746774	10.452678
4111.804000	628.993305	270.395869	0.366141	23.514699	0.746768	10.453155
4111.824000	628.993305	270.384934	0.366144	23.513748	0.746773	10.452732
4111.844000	628.993305	270.389692	0.366143	23.514162	0.746771	10.452916
4111.864000	628.993305	270.398392	0.366141	23.514919	0.746766	10.453252
4111.884000	628.993305	270.384678	0.366144	23.513726	0.746773	10.452722
4111.904000	628.993305	270.370106	0.366148	23.512459	0.746780	10.452159
4111.924000	628.993305	270.376635	0.366146	23.513027	0.746777	10.452411
4111.944000	628.993305	270.379989	0.366146	23.513318	0.746775	10.452541
4111.964000	628.993305	270.378352	0.366146	23.513176	0.746776	10.452477
4111.984000	628.993305	270.401329	0.366140	23.515174	0.746765	10.453366
4112.004000	628.993305	270.392382	0.366142	23.514396	0.746769	10.453020
4112.024000	628.993305	270.399463	0.366140	23.515012	0.746766	10.453293
4112.044000	628.993225	270.393036	0.366142	23.514453	0.746769	10.453045
4112.064000	628.993305	270.392318	0.366142	23.514391	0.746769	10.453017
4112.084000	628.993225	270.406545	0.366139	23.515628	0.746762	10.453567
4112.104000	628.993305	270.386732	0.366144	23.513905	0.746772	10.452801
4112.124000	628.993305	270.386828	0.366144	23.513913	0.746772	10.452805
4112.144000	628.993225	270.368740	0.366148	23.512340	0.746781	10.452106
4112.164000	628.993305	270.386697	0.366144	23.513902	0.746772	10.452800
4112.184000	628.993305	270.381575	0.366145	23.513456	0.746775	10.452602
4112.204000	628.993305	270.369094	0.366148	23.512371	0.746781	10.452119
4112.224000	628.993305	270.383970	0.366144	23.513665	0.746774	10.452695
4112.244000	628.993305	270.367309	0.366149	23.512216	0.746782	10.452050
4112.264000	628.993305	270.375954	0.366147	23.512967	0.746778	10.452385
4112.284000	628.993305	270.373830	0.366147	23.512783	0.746779	10.452303
4112.304000	628.993305	270.360716	0.366151	23.511642	0.746785	10.451796
4112.324000	628.993305	270.365709	0.366149	23.512076	0.746783	10.451989
4112.344000	628.993305	270.375132	0.366147	23.512896	0.746778	10.452353
4112.364000	628.993305	270.369980	0.366148	23.512448	0.746780	10.452154
4112.384000	628.993305	270.383879	0.366145	23.513657	0.746774	10.452691
4112.404000	628.993305	270.374234	0.366147	23.512818	0.746778	10.452318
4112.424000	628.993305	270.372172	0.366148	23.512639	0.746779	10.452238
4112.444000	628.993305	270.369921	0.366148	23.512443	0.746781	10.452151
4112.464000	628.993305	270.372006	0.366148	23.512624	0.746779	10.452232
4112.484000	628.993305	270.358118	0.366151	23.511416	0.746786	10.451695
4112.504000	628.993305	270.354038	0.366152	23.511062	0.746788	10.451537
4112.524000	628.993305	270.371734	0.366148	23.512600	0.746780	10.452222
4112.544000	628.993305	270.368779	0.366148	23.512343	0.746781	10.452107
4112.564000	628.993305	270.361260	0.366150	23.511690	0.746785	10.451817
4112.584000	628.993305	270.363426	0.366150	23.511878	0.746784	10.451900
4112.604000	628.993305	270.355374	0.366152	23.511178	0.746788	10.451589
4112.624000	628.993305	270.349310	0.366154	23.510650	0.746791	10.451355
4112.644000	628.993305	270.348297	0.366154	23.510562	0.746791	10.451315
4112.664000	628.993305	270.343318	0.366155	23.510129	0.746794	10.451123
4112.684000	628.993305	270.337994	0.366156	23.509666	0.746796	10.450917
4112.704000	628.993305	270.342096	0.366155	23.510023	0.746794	10.451076
4112.724000	628.993305	270.347226	0.366154	23.510469	0.746792	10.451274
4112.744000	628.993305	270.335480	0.366157	23.509448	0.746798	10.450820
4112.764000	628.993305	270.332624	0.366158	23.509199	0.746799	10.450710
4112.784000	628.993305	270.354232	0.366152	23.511078	0.746788	10.451545
4112.804000	628.993305	270.334107	0.366158	23.509328	0.746798	10.450767
4112.824000	628.993305	270.339607	0.366156	23.509807	0.746796	10.450980
4112.844000	628.993305	270.337337	0.366157	23.509609	0.746797	10.450892
4112.864000	628.993305	270.314500	0.366163	23.507623	0.746808	10.450009
4112.884000	628.993305	270.334597	0.366157	23.509371	0.746798	10.450786
4112.904000	628.993305	270.330967	0.366158	23.509055	0.746800	10.450646
4112.924000	628.993305	270.333880	0.366158	23.509309	0.746798	10.450758
4112.944000	628.993305	270.315820	0.366162	23.507738	0.746808	10.450060
4112.964000	628.993305	270.318676	0.366162	23.507986	0.746806	10.450170
4112.984000	628.993305	270.319429	0.366161	23.508052	0.746806	10.450199
4113.004000	628.993305	270.316942	0.366162	23.507836	0.746807	10.450103
4113.024000	628.993305	270.308405	0.366164	23.507093	0.746811	10.449773
4113.044000	628.993305	270.312505	0.366163	23.507450	0.746809	10.449932
4113.064000	628.993305	270.318655	0.366162	23.507985	0.746806	10.450170
4113.084000	628.993305	270.317494	0.366162	23.507884	0.746807	10.450125
4113.104000	628.993305	270.320538	0.366161	23.508148	0.746805	10.450242
4113.124000	628.993305	270.315271	0.366162	23.507690	0.746808	10.450039
4113.144000	628.993305	270.312673	0.366163	23.507464	0.746809	10.449938
4113.164000	628.993305	270.295165	0.366168	23.505942	0.746818	10.449261
4113.184000	628.993305	270.305755	0.366165	23.506863	0.746813	10.449671
4113.204000	628.993305	270.305670	0.366165	23.506855	0.746813	10.449668
4113.224000	628.993305	270.300054	0.366166	23.506367	0.746815	10.449450
4113.244000	628.993305	270.308243	0.366164	23.507079	0.746811	10.449767
4113.264000	628.993305	270.288587	0.366169	23.505370	0.746821	10.449007
4113.284000	628.993305	270.314830	0.366163	23.507652	0.746808	10.450022
4113.304000	628.993305	270.287142	0.366170	23.505244	0.746822	10.448951
4113.324000	628.993305	270.295618	0.366168	23.505981	0.746818	10.449279
4113.344000	628.993305	270.288184	0.366170	23.505335	0.746821	10.448992
4113.364000	628.993305	270.288308	0.366169	23.505345	0.746821	10.448996
4113.384000	628.993305	270.286748	0.366170	23.505210	0.746822	10.448936
4113.404000	628.993305	270.293598	0.366168	23.505805	0.746819	10.449201
4113.424000	628.993305	270.290688	0.366169	23.505552	0.746820	10.449088
4113.444000	628.993305	270.283823	0.366171	23.504955	0.746823	10.448823
4113.464000	628.993305	270.287664	0.366170	23.505289	0.746822	10.448971
4113.484000	628.993305	270.275501	0.366173	23.504232	0.746828	10.448501
4113.504000	628.993305	270.254825	0.366178	23.502434	0.746838	10.447702
4113.524000	628.993305	270.265935	0.366175	23.503400	0.746832	10.448131
4113.544000	628.993305	270.279377	0.366172	23.504569	0.746826	10.448651
4113.564000	628.993305	270.271219	0.366174	23.503859	0.746830	10.448336
4113.584000	628.993305	270.274431	0.366173	23.504139	0.746828	10.448460
4113.604000	628.993305	270.264937	0.366176	23.503313	0.746833	10.448093
4113.624000	628.993305	270.264317	0.366176	23.503259	0.746833	10.448069
4113.644000	628.993305	270.261973	0.366176	23.503055	0.746834	10.447978
4113.664000	628.993305	270.261478	0.366176	23.503012	0.746835	10.447959
4113.684000	628.993305	270.267377	0.366175	23.503525	0.746832	10.448187
4113.704000	628.993305	270.255200	0.366178	23.502466	0.746838	10.447716
4113.724000	628.993305	270.264903	0.366176	23.503310	0.746833	10.448092
4113.744000	628.993305	270.265215	0.366176	23.503337	0.746833	10.448104
4113.764000	628.993305	270.280680	0.366171	23.504682	0.746825	10.448701
4113.784000	628.993305	270.268848	0.366175	23.503653	0.746831	10.448244
4113.804000	628.993305	270.264632	0.366176	23.503286	0.746833	10.448081
4113.824000	628.993305	270.263048	0.366176	23.503149	0.746834	10.448020
4113.844000	628.993305	270.258552	0.366177	23.502758	0.746836	10.447846
4113.864000	628.993305	270.254737	0.366178	23.502426	0.746838	10.447699
4113.884000	628.993305	270.251487	0.366179	23.502143	0.746840	10.447573
4113.904000	628.993305	270.250691	0.366179	23.502074	0.746840	10.447542
4113.924000	628.993305	270.259463	0.366177	23.502837	0.746836	10.447881
4113.944000	628.993305	270.245021	0.366181	23.501581	0.746843	10.447323
4113.964000	628.993305	270.246814	0.366180	23.501737	0.746842	10.447392
4113.984000	628.993305	270.244054	0.366181	23.501497	0.746843	10.447286
4114.004000	628.993305	270.233480	0.366184	23.500577	0.746849	10.446877
4114.024000	628.993305	270.236346	0.366183	23.500827	0.746847	10.446988
4114.044000	628.993305	270.231376	0.366184	23.500394	0.746850	10.446795
4114.064000	628.993305	270.236271	0.366183	23.500820	0.746847	10.446985
4114.084000	628.993305	270.228123	0.366185	23.500111	0.746851	10.446670
4114.104000	628.993305	270.230606	0.366185	23.500327	0.746850	10.446766
4114.124000	628.993305	270.231177	0.366184	23.500377	0.746850	10.446788
4114.144000	628.993305	270.231976	0.366184	23.500447	0.746849	10.446819
4114.164000	628.993305	270.227328	0.366185	23.500042	0.746852	10.446639
4114.184000	628.993305	270.228887	0.366185	23.500178	0.746851	10.446699
4114.204000	628.993305	270.238789	0.366182	23.501039	0.746846	10.447082
4114.224000	628.993305	270.237658	0.366183	23.500941	0.746847	10.447038
4114.244000	628.993305	270.215237	0.366189	23.498991	0.746858	10.446172
4114.264000	628.993305	270.221549	0.366187	23.499540	0.746855	10.446416
4114.284000	628.993305	270.233265	0.366184	23.500559	0.746849	10.446868
4114.304000	628.993305	270.256041	0.366178	23.502539	0.746837	10.447749
4114.324000	628.993225	270.238851	0.366182	23.501044	0.746846	10.447084
4114.344000	628.993305	270.246687	0.366180	23.501726	0.746842	10.447387
4114.364000	628.993305	270.250304	0.366179	23.502040	0.746840	10.447527
4114.384000	628.993305	270.243466	0.366181	23.501446	0.746844	10.447263
4114.404000	628.993305	270.226977	0.366186	23.500012	0.746852	10.446625
4114.424000	628.993305	270.227056	0.366185	23.500019	0.746852	10.446628
4114.444000	628.993305	270.237097	0.366183	23.500892	0.746847	10.447017
4114.464000	628.993305	270.229703	0.366185	23.500249	0.746850	10.446731
4114.484000	628.993305	270.225166	0.366186	23.499854	0.746853	10.446555
4114.504000	628.993305	270.223837	0.366186	23.499739	0.746853	10.446504
4114.524000	628.993305	270.215994	0.366188	23.499057	0.746857	10.446201
4114.544000	628.993305	270.215623	0.366188	23.499024	0.746857	10.446186
4114.564000	628.993225	270.222731	0.366187	23.499643	0.746854	10.446461
4114.584000	628.993305	270.211833	0.366189	23.498695	0.746859	10.446040
4114.604000	628.993305	270.211776	0.366189	23.498690	0.746859	10.446038
4114.624000	628.993305	270.215240	0.366189	23.498991	0.746858	10.446172
4114.644000	628.993305	270.216781	0.366188	23.499125	0.746857	10.446231
4114.664000	628.993305	270.210031	0.366190	23.498538	0.746860	10.445970
4114.684000	628.993305	270.210815	0.366190	23.498606	0.746860	10.446001
4114.704000	628.993305	270.188666	0.366196	23.496680	0.746871	10.445144
4114.724000	628.993305	270.200814	0.366192	23.497737	0.746865	10.445614
4114.744000	628.993305	270.200796	0.366192	23.497735	0.746865	10.445613
4114.764000	628.993305	270.179307	0.366198	23.495866	0.746876	10.444783
4114.784000	628.993305	270.189154	0.366195	23.496723	0.746871	10.445163
4114.804000	628.993225	270.208667	0.366190	23.498420	0.746861	10.445918
4114.824000	628.993305	270.193746	0.366194	23.497122	0.746868	10.445341
4114.844000	628.993305	270.180926	0.366198	23.496007	0.746875	10.444845
4114.864000	628.993305	270.181389	0.366197	23.496047	0.746875	10.444863
4114.884000	628.993305	270.193331	0.366194	23.497086	0.746869	10.445325
4114.904000	628.993305	270.189405	0.366195	23.496744	0.746871	10.445173
4114.924000	628.993305	270.193256	0.366194	23.497079	0.746869	10.445322
4114.944000	628.993305	270.186427	0.366196	23.496485	0.746872	10.445058
4114.964000	628.993305	270.187914	0.366196	23.496615	0.746871	10.445115
4114.984000	628.993305	270.193048	0.366194	23.497061	0.746869	10.445314
4115.004000	628.993305	270.183925	0.366197	23.496268	0.746873	10.444961
4115.024000	628.993305	270.167952	0.366201	23.494879	0.746881	10.444344
4115.044000	628.993305	270.174002	0.366199	23.495405	0.746878	10.444577
4115.064000	628.993305	270.172721	0.366200	23.495294	0.746879	10.444528
4115.084000	628.993305	270.168618	0.366201	23.494937	0.746881	10.444369
4115.104000	628.993305	270.166527	0.366201	23.494755	0.746882	10.444288
4115.124000	628.993305	270.152222	0.366205	23.493511	0.746889	10.443735
4115.144000	628.993305	270.164108	0.366202	23.494544	0.746883	10.444195
4115.164000	628.993305	270.161380	0.366203	23.494307	0.746885	10.444089
4115.184000	628.993305	270.155756	0.366204	23.493818	0.746887	10.443872
4115.204000	628.993305	270.161316	0.366203	23.494302	0.746885	10.444087
4115.224000	628.993305	270.155608	0.366204	23.493805	0.746887	10.443866
4115.244000	628.993305	270.148295	0.366206	23.493169	0.746891	10.443584
4115.264000	628.993305	270.145472	0.366207	23.492924	0.746892	10.443475
4115.284000	628.993305	270.152376	0.366205	23.493524	0.746889	10.443741
4115.304000	628.993305	270.152041	0.366205	23.493495	0.746889	10.443728
4115.324000	628.993305	270.136922	0.366209	23.492180	0.746897	10.443144
4115.344000	628.993305	270.140704	0.366208	23.492509	0.746895	10.443290
4115.364000	628.993305	270.133198	0.366210	23.491856	0.746899	10.443000
4115.384000	628.993305	270.144234	0.366207	23.492816	0.746893	10.443427
4115.404000	628.993305	270.133390	0.366210	23.491873	0.746899	10.443007
4115.424000	628.993305	270.139567	0.366208	23.492410	0.746895	10.443246
4115.444000	628.993225	270.127264	0.366212	23.491340	0.746901	10.442771
4115.464000	628.993305	270.125700	0.366212	23.491204	0.746902	10.442710
4115.484000	628.993305	270.127632	0.366211	23.491372	0.746901	10.442785
4115.504000	628.993305	270.137785	0.366209	23.492255	0.746896	10.443177
4115.524000	628.993305	270.137955	0.366209	23.492270	0.746896	10.443184
4115.544000	628.993305	270.130851	0.366211	23.491652	0.746900	10.442909
4115.564000	628.993305	270.130528	0.366211	23.491624	0.746900	10.442897
4115.584000	628.993305	270.135471	0.366209	23.492054	0.746897	10.443088
4115.604000	628.993305	270.123059	0.366213	23.490975	0.746904	10.442608
4115.624000	628.993305	270.121693	0.366213	23.490856	0.746904	10.442555
4115.644000	628.993305	270.114365	0.366215	23.490219	0.746908	10.442272
4115.664000	628.993305	270.131709	0.366210	23.491727	0.746899	10.442942
4115.684000	628.993305	270.129980	0.366211	23.491577	0.746900	10.442876
4115.704000	628.993305	270.123520	0.366213	23.491015	0.746903	10.442626
4115.724000	628.993305	270.120946	0.366213	23.490791	0.746905	10.442526
4115.744000	628.993305	270.111061	0.366216	23.489931	0.746910	10.442144
4115.764000	628.993305	270.104468	0.366218	23.489358	0.746913	10.441889
4115.784000	628.993305	270.109558	0.366216	23.489801	0.746910	10.442086
4115.804000	628.993305	270.104913	0.366217	23.489397	0.746913	10.441907
4115.824000	628.993305	270.097056	0.366219	23.488713	0.746917	10.441603
4115.844000	628.993305	270.118539	0.366214	23.490582	0.746906	10.442433
4115.864000	628.993305	270.106345	0.366217	23.489521	0.746912	10.441962
4115.884000	628.993305	270.112393	0.366215	23.490047	0.746909	10.442196
4115.904000	628.993305	270.097405	0.366219	23.488744	0.746916	10.441616
4115.924000	628.993305	270.087495	0.366222	23.487882	0.746921	10.441233
4115.944000	628.993305	270.087987	0.366222	23.487925	0.746921	10.441252
4115.964000	628.993305	270.087288	0.366222	23.487864	0.746922	10.441225
4115.984000	628.993305	270.074946	0.366225	23.486791	0.746928	10.440748
4116.004000	628.993305	270.086829	0.366222	23.487824	0.746922	10.441207
4116.024000	628.993305	270.079159	0.366224	23.487157	0.746926	10.440911
4116.044000	628.993305	270.072485	0.366226	23.486577	0.746929	10.440653
4116.064000	628.993305	270.086516	0.366222	23.487797	0.746922	10.441195
4116.084000	628.993305	270.075690	0.366225	23.486855	0.746927	10.440777
4116.104000	628.993305	270.070779	0.366226	23.486428	0.746930	10.440587
4116.124000	628.993225	270.071317	0.366226	23.486475	0.746929	10.440608
4116.144000	628.993305	270.059705	0.366229	23.485465	0.746935	10.440159
4116.164000	628.993305	270.050533	0.366232	23.484668	0.746940	10.439804
4116.184000	628.993305	270.052696	0.366231	23.484856	0.746939	10.439888
4116.204000	628.993305	270.038597	0.366235	23.483630	0.746946	10.439343
4116.224000	628.993305	270.038456	0.366235	23.483617	0.746946	10.439337
4116.244000	628.993225	270.031801	0.366236	23.483039	0.746949	10.439080
4116.264000	628.993305	270.038902	0.366235	23.483656	0.746946	10.439355
4116.284000	628.993305	270.037630	0.366235	23.483545	0.746946	10.439306
4116.304000	628.993305	270.043535	0.366233	23.484059	0.746943	10.439534
4116.324000	628.993305	270.033125	0.366236	23.483154	0.746949	10.439131
4116.344000	628.993225	270.025861	0.366238	23.482522	0.746952	10.438851
4116.364000	628.993305	270.035276	0.366236	23.483341	0.746947	10.439214
4116.384000	628.993305	270.033380	0.366236	23.483176	0.746948	10.439141
4116.404000	628.993305	270.024094	0.366239	23.482368	0.746953	10.438782
4116.424000	628.993225	270.017068	0.366240	23.481757	0.746956	10.438511
4116.444000	628.993305	270.014533	0.366241	23.481537	0.746958	10.438413
4116.464000	628.993305	270.010876	0.366242	23.481219	0.746960	10.438271
4116.484000	628.993225	270.002477	0.366244	23.480488	0.746964	10.437947
4116.504000	628.993305	270.008884	0.366243	23.481046	0.746961	10.438194
4116.524000	628.993305	270.009559	0.366242	23.481104	0.746960	10.438220
4116.544000	628.993305	270.018632	0.366240	23.481893	0.746956	10.438571
4116.564000	628.993305	270.003887	0.366244	23.480611	0.746963	10.438001
4116.584000	628.993305	269.998938	0.366245	23.480181	0.746966	10.437810
4116.604000	628.993305	270.005628	0.366243	23.480762	0.746962	10.438068
4116.624000	628.993305	270.012428	0.366242	23.481354	0.746959	10.438331
4116.644000	628.993305	270.027231	0.366238	23.482641	0.746951	10.438903
4116.664000	628.993305	269.998390	0.366245	23.480133	0.746966	10.437789
4116.684000	628.993305	269.999627	0.366245	23.480241	0.746965	10.437836
4116.704000	628.993305	270.001005	0.366245	23.480360	0.746965	10.437890
4116.724000	628.993305	269.984980	0.366249	23.478967	0.746973	10.437270
4116.744000	628.993305	269.994687	0.366246	23.479811	0.746968	10.437645
4116.764000	628.993305	269.988502	0.366248	23.479273	0.746971	10.437406
4116.784000	628.993305	269.981858	0.366250	23.478695	0.746974	10.437149
4116.804000	628.993305	269.990009	0.366247	23.479404	0.746970	10.437465
4116.824000	628.993305	270.000219	0.366245	23.480292	0.746965	10.437859
4116.844000	628.993305	269.987149	0.366248	23.479155	0.746971	10.437354
4116.864000	628.993225	269.988127	0.366248	23.479240	0.746971	10.437392
4116.884000	628.993305	269.981869	0.366250	23.478696	0.746974	10.437150
4116.904000	628.993305	269.979796	0.366250	23.478516	0.746975	10.437070
4116.924000	628.993305	269.985485	0.366249	23.479011	0.746972	10.437290
4116.944000	628.993305	269.980649	0.366250	23.478590	0.746975	10.437103
4116.964000	628.993305	269.980382	0.366250	23.478567	0.746975	10.437092
4116.984000	628.993305	269.980623	0.366250	23.478588	0.746975	10.437102
4117.004000	628.993305	269.985240	0.366249	23.478989	0.746972	10.437280
4117.024000	628.993305	269.979152	0.366250	23.478460	0.746975	10.437045
4117.044000	628.993305	269.976735	0.366251	23.478250	0.746977	10.436951
4117.064000	628.993305	269.963705	0.366254	23.477117	0.746983	10.436448
4117.084000	628.993305	269.960490	0.366255	23.476837	0.746985	10.436323
4117.104000	628.993305	269.962016	0.366255	23.476970	0.746984	10.436382
4117.124000	628.993305	269.959923	0.366255	23.476788	0.746985	10.436301
4117.144000	628.993305	269.954997	0.366257	23.476359	0.746988	10.436111
4117.164000	628.993305	269.946079	0.366259	23.475584	0.746992	10.435766
4117.184000	628.993305	269.948854	0.366258	23.475825	0.746991	10.435874
4117.204000	628.993305	269.944127	0.366259	23.475414	0.746993	10.435691
4117.224000	628.993305	269.935199	0.366262	23.474638	0.746997	10.435346
4117.244000	628.993305	269.938972	0.366261	23.474966	0.746996	10.435491
4117.264000	628.993305	269.940176	0.366260	23.475071	0.746995	10.435538
4117.284000	628.993305	269.945531	0.366259	23.475536	0.746992	10.435745
4117.304000	628.993305	269.937336	0.366261	23.474823	0.746996	10.435428
4117.324000	628.993305	269.943203	0.366260	23.475334	0.746993	10.435655
4117.344000	628.993305	269.933801	0.366262	23.474516	0.746998	10.435292
4117.364000	628.993305	269.929810	0.366263	23.474169	0.747000	10.435137
4117.384000	628.993305	269.932300	0.366263	23.474386	0.746999	10.435234
4117.404000	628.993305	269.927870	0.366264	23.474000	0.747001	10.435062
4117.424000	628.993305	269.917411	0.366266	23.473091	0.747006	10.434658
4117.444000	628.993305	269.921016	0.366265	23.473404	0.747004	10.434797
4117.464000	628.993305	269.924606	0.366265	23.473716	0.747003	10.434936
4117.484000	628.993305	269.906432	0.366269	23.472136	0.747012	10.434234
4117.504000	628.993305	269.906133	0.366269	23.472110	0.747012	10.434222
4117.524000	628.993305	269.918026	0.366266	23.473144	0.747006	10.434682
4117.544000	628.993305	269.919440	0.366266	23.473267	0.747005	10.434736
4117.564000	628.993305	269.901311	0.366271	23.471691	0.747014	10.434036
4117.584000	628.993305	269.906659	0.366269	23.472156	0.747012	10.434242
4117.604000	628.993305	269.903810	0.366270	23.471908	0.747013	10.434132
4117.624000	628.993305	269.895898	0.366272	23.471220	0.747017	10.433826
4117.644000	628.993305	269.881303	0.366276	23.469951	0.747024	10.433262
4117.664000	628.993305	269.888983	0.366274	23.470618	0.747020	10.433559
4117.684000	628.993305	269.882904	0.366275	23.470090	0.747023	10.433324
4117.704000	628.993305	269.886922	0.366274	23.470439	0.747021	10.433479
4117.724000	628.993305	269.869787	0.366279	23.468949	0.747030	10.432817
4117.744000	628.993305	269.881333	0.366276	23.469953	0.747024	10.433263
4117.764000	628.993305	269.863383	0.366281	23.468392	0.747033	10.432569
4117.784000	628.993305	269.864306	0.366280	23.468473	0.747033	10.432605
4117.804000	628.993305	269.853546	0.366283	23.467537	0.747038	10.432189
4117.824000	628.993305	269.859814	0.366281	23.468082	0.747035	10.432431
4117.844000	628.993305	269.848306	0.366284	23.467081	0.747041	10.431986
4117.864000	628.993305	269.850805	0.366284	23.467298	0.747039	10.432083
4117.884000	628.993305	269.852983	0.366283	23.467488	0.747038	10.432167
4117.904000	628.993305	269.850325	0.366284	23.467257	0.747040	10.432065
4117.924000	628.993305	269.851817	0.366284	23.467386	0.747039	10.432122
4117.944000	628.993305	269.828366	0.366290	23.465347	0.747051	10.431216
4117.964000	628.993305	269.831333	0.366289	23.465605	0.747049	10.431330
4117.984000	628.993305	269.822551	0.366291	23.464841	0.747054	10.430991
4118.004000	628.993305	269.829234	0.366289	23.465423	0.747050	10.431249
4118.024000	628.993305	269.833137	0.366288	23.465762	0.747048	10.431400
4118.044000	628.993305	269.829520	0.366289	23.465447	0.747050	10.431260
4118.064000	628.993305	269.838260	0.366287	23.466207	0.747046	10.431598
4118.084000	628.993305	269.841786	0.366286	23.466514	0.747044	10.431734
4118.104000	628.993305	269.826462	0.366290	23.465181	0.747052	10.431142
4118.124000	628.993305	269.811577	0.366294	23.463887	0.747059	10.430567
4118.144000	628.993305	269.830562	0.366289	23.465538	0.747050	10.431301
4118.164000	628.993225	269.824236	0.366291	23.464988	0.747053	10.431056
4118.184000	628.993305	269.819521	0.366292	23.464578	0.747055	10.430874
4118.204000	628.993305	269.818693	0.366292	23.464506	0.747056	10.430842
4118.224000	628.993305	269.833749	0.366288	23.465815	0.747048	10.431424
4118.244000	628.993305	269.842589	0.366286	23.466584	0.747044	10.431765
4118.264000	628.993305	269.819394	0.366292	23.464567	0.747055	10.430869
4118.284000	628.993305	269.794758	0.366298	23.462424	0.747067	10.429916
4118.304000	628.993225	269.803342	0.366296	23.463171	0.747063	10.430248
4118.324000	628.993305	269.806516	0.366295	23.463447	0.747062	10.430371
4118.344000	628.993305	269.809003	0.366295	23.463663	0.747060	10.430467
4118.364000	628.993305	269.814856	0.366293	23.464172	0.747057	10.430693
4118.384000	628.993305	269.804967	0.366296	23.463312	0.747062	10.430311
4118.404000	628.993305	269.803448	0.366296	23.463180	0.747063	10.430252
4118.424000	628.993305	269.804231	0.366296	23.463248	0.747063	10.430283
4118.444000	628.993305	269.796451	0.366298	23.462572	0.747067	10.429982
4118.464000	628.993305	269.794371	0.366299	23.462391	0.747068	10.429901
4118.484000	628.993225	269.792802	0.366299	23.462254	0.747068	10.429841
4118.504000	628.993305	269.804307	0.366296	23.463255	0.747063	10.430286
4118.524000	628.993305	269.797627	0.366298	23.462674	0.747066	10.430027
4118.544000	628.993305	269.782262	0.366302	23.461338	0.747074	10.429433
4118.564000	628.993305	269.782357	0.366302	23.461346	0.747074	10.429437
4118.584000	628.993305	269.776163	0.366303	23.460807	0.747077	10.429198
4118.604000	628.993305	269.772029	0.366304	23.460448	0.747079	10.429038
4118.624000	628.993305	269.771788	0.366304	23.460427	0.747079	10.429028
4118.644000	628.993305	269.753535	0.366309	23.458839	0.747088	10.428323
4118.664000	628.993305	269.764955	0.366306	23.459833	0.747082	10.428764
4118.684000	628.993305	269.757323	0.366308	23.459169	0.747086	10.428469
4118.704000	628.993305	269.758607	0.366308	23.459280	0.747085	10.428519
4118.724000	628.993305	269.748141	0.366311	23.458370	0.747091	10.428114
4118.744000	628.993305	269.745703	0.366311	23.458158	0.747092	10.428020
4118.764000	628.993305	269.758833	0.366308	23.459300	0.747085	10.428528
4118.784000	628.993305	269.745063	0.366311	23.458103	0.747092	10.427995
4118.804000	628.993305	269.751508	0.366310	23.458663	0.747089	10.428244
4118.824000	628.993305	269.755611	0.366309	23.459020	0.747087	10.428403
4118.844000	628.993305	269.735638	0.366314	23.457283	0.747097	10.427631
4118.864000	628.993305	269.724807	0.366317	23.456341	0.747102	10.427212
4118.884000	628.993305	269.726333	0.366316	23.456474	0.747102	10.427271
4118.904000	628.993305	269.721242	0.366318	23.456031	0.747104	10.427074
4118.924000	628.993305	269.708662	0.366321	23.454937	0.747110	10.426588
4118.944000	628.993305	269.705462	0.366322	23.454659	0.747112	10.426464
4118.964000	628.993305	269.704748	0.366322	23.454597	0.747112	10.426437
4118.984000	628.993305	269.708558	0.366321	23.454928	0.747110	10.426584
4119.004000	628.993305	269.700765	0.366323	23.454250	0.747114	10.426283
4119.024000	628.993305	269.721321	0.366318	23.456038	0.747104	10.427077
4119.044000	628.993305	269.704941	0.366322	23.454613	0.747112	10.426444
4119.064000	628.993305	269.703998	0.366322	23.454532	0.747113	10.426408
4119.084000	628.993305	269.701430	0.366323	23.454308	0.747114	10.426308
4119.104000	628.993305	269.692151	0.366325	23.453501	0.747119	10.425950
4119.124000	628.993305	269.698111	0.366324	23.454020	0.747116	10.426180
4119.144000	628.993305	269.695695	0.366324	23.453809	0.747117	10.426087
4119.164000	628.993305	269.689457	0.366326	23.453267	0.747120	10.425846
4119.184000	628.993305	269.694080	0.366325	23.453669	0.747118	10.426024
4119.204000	628.993305	269.680965	0.366328	23.452528	0.747124	10.425517
4119.224000	628.993305	269.684632	0.366327	23.452847	0.747122	10.425659
4119.244000	628.993305	269.680013	0.366328	23.452446	0.747125	10.425480
4119.264000	628.993305	269.668169	0.366332	23.451416	0.747131	10.425023
4119.284000	628.993305	269.681398	0.366328	23.452566	0.747124	10.425534
4119.304000	628.993305	269.668590	0.366331	23.451452	0.747130	10.425039
4119.324000	628.993305	269.670931	0.366331	23.451656	0.747129	10.425129
4119.344000	628.993305	269.681766	0.366328	23.452598	0.747124	10.425548
4119.364000	628.993305	269.657913	0.366334	23.450524	0.747136	10.424626
4119.384000	628.993305	269.666705	0.366332	23.451288	0.747131	10.424966
4119.404000	628.993305	269.683015	0.366328	23.452707	0.747123	10.425597
4119.424000	628.993305	269.668737	0.366331	23.451465	0.747130	10.425045
4119.444000	628.993305	269.671189	0.366331	23.451678	0.747129	10.425139
4119.464000	628.993305	269.664624	0.366332	23.451107	0.747132	10.424886
4119.484000	628.993305	269.668683	0.366331	23.451460	0.747130	10.425042
4119.504000	628.993305	269.668747	0.366331	23.451466	0.747130	10.425045
4119.524000	628.993305	269.658540	0.366334	23.450578	0.747135	10.424650
4119.544000	628.993305	269.654739	0.366335	23.450248	0.747137	10.424503
4119.564000	628.993305	269.653386	0.366335	23.450130	0.747138	10.424451
4119.584000	628.993305	269.651656	0.366336	23.449980	0.747139	10.424384
4119.604000	628.993305	269.647221	0.366337	23.449594	0.747141	10.424213
4119.624000	628.993305	269.637286	0.366340	23.448730	0.747146	10.423829
4119.644000	628.993305	269.631006	0.366341	23.448184	0.747149	10.423586
4119.664000	628.993305	269.629752	0.366342	23.448075	0.747150	10.423537
4119.684000	628.993305	269.638006	0.366339	23.448793	0.747146	10.423857
4119.704000	628.993305	269.629386	0.366342	23.448043	0.747150	10.423523
4119.724000	628.993305	269.627257	0.366342	23.447858	0.747151	10.423441
4119.744000	628.993305	269.626819	0.366342	23.447820	0.747151	10.423424
4119.764000	628.993305	269.631190	0.366341	23.448200	0.747149	10.423593
4119.784000	628.993305	269.628523	0.366342	23.447968	0.747150	10.423490
4119.804000	628.993305	269.617694	0.366345	23.447026	0.747156	10.423071
4119.824000	628.993305	269.623935	0.366343	23.447569	0.747153	10.423313
4119.844000	628.993305	269.627166	0.366342	23.447850	0.747151	10.423437
4119.864000	628.993305	269.622294	0.366344	23.447426	0.747153	10.423249
4119.884000	628.993305	269.622834	0.366343	23.447473	0.747153	10.423270
4119.904000	628.993305	269.621886	0.366344	23.447391	0.747154	10.423233
4119.924000	628.993305	269.635102	0.366340	23.448540	0.747147	10.423744
4119.944000	628.993305	269.621631	0.366344	23.447369	0.747154	10.423224
4119.964000	628.993305	269.625643	0.366343	23.447717	0.747152	10.423379
4119.984000	628.993305	269.623903	0.366343	23.447566	0.747153	10.423311
4120.004000	628.993305	269.620931	0.366344	23.447308	0.747154	10.423196
4120.024000	628.993305	269.614949	0.366345	23.446787	0.747157	10.422965
4120.044000	628.993305	269.618685	0.366344	23.447112	0.747155	10.423110
4120.064000	628.993305	269.600009	0.366349	23.445488	0.747165	10.422388
4120.084000	628.993305	269.613144	0.366346	23.446630	0.747158	10.422895
4120.104000	628.993305	269.602746	0.366349	23.445726	0.747163	10.422493
4120.124000	628.993305	269.595862	0.366350	23.445128	0.747167	10.422227
4120.144000	628.993305	269.593584	0.366351	23.444929	0.747168	10.422139
4120.164000	628.993305	269.605099	0.366348	23.445931	0.747162	10.422584
4120.184000	628.993305	269.603621	0.366348	23.445802	0.747163	10.422527
4120.204000	628.993305	269.600966	0.366349	23.445571	0.747164	10.422425
4120.224000	628.993305	269.596065	0.366350	23.445145	0.747167	10.422235
4120.244000	628.993305	269.585289	0.366353	23.444208	0.747172	10.421819
4120.264000	628.993305	269.585129	0.366353	23.444194	0.747172	10.421812
4120.284000	628.993305	269.588967	0.366352	23.444528	0.747170	10.421961
4120.304000	628.993305	269.601484	0.366349	23.445616	0.747164	10.422445
4120.324000	628.993305	269.582004	0.366354	23.443922	0.747174	10.421692
4120.344000	628.993305	269.586212	0.366353	23.444288	0.747171	10.421854
4120.364000	628.993305	269.587155	0.366353	23.444370	0.747171	10.421891
4120.384000	628.993305	269.591117	0.366352	23.444715	0.747169	10.422044
4120.404000	628.993305	269.587758	0.366353	23.444423	0.747171	10.421914
4120.424000	628.993225	269.573737	0.366356	23.443203	0.747178	10.421372
4120.444000	628.993305	269.560978	0.366360	23.442094	0.747184	10.420879
4120.464000	628.993305	269.576953	0.366355	23.443483	0.747176	10.421496
4120.484000	628.993305	269.573416	0.366356	23.443176	0.747178	10.421360
4120.504000	628.993305	269.576281	0.366356	23.443425	0.747176	10.421470
4120.524000	628.993305	269.576915	0.366355	23.443480	0.747176	10.421495
4120.544000	628.993305	269.574596	0.366356	23.443278	0.747177	10.421405
4120.564000	628.993305	269.556489	0.366361	23.441704	0.747186	10.420705
4120.584000	628.993305	269.564144	0.366359	23.442369	0.747183	10.421001
4120.604000	628.993305	269.555509	0.366361	23.441618	0.747187	10.420667
4120.624000	628.993305	269.557999	0.366360	23.441835	0.747186	10.420764
4120.644000	628.993305	269.559417	0.366360	23.441958	0.747185	10.420818
4120.664000	628.993225	269.556466	0.366361	23.441702	0.747186	10.420704
4120.684000	628.993305	269.549910	0.366362	23.441131	0.747190	10.420451
4120.704000	628.993305	269.548474	0.366363	23.441007	0.747190	10.420395
4120.724000	628.993305	269.542142	0.366364	23.440456	0.747193	10.420151
4120.744000	628.993305	269.545867	0.366363	23.440780	0.747192	10.420295
4120.764000	628.993305	269.535257	0.366366	23.439857	0.747197	10.419884
4120.784000	628.993305	269.547806	0.366363	23.440948	0.747191	10.420370
4120.804000	628.993305	269.549849	0.366362	23.441126	0.747190	10.420449
4120.824000	628.993305	269.537520	0.366366	23.440054	0.747196	10.419972
4120.844000	628.993305	269.534512	0.366366	23.439792	0.747197	10.419856
4120.864000	628.993305	269.542145	0.366364	23.440456	0.747193	10.420151
4120.884000	628.993305	269.542622	0.366364	23.440498	0.747193	10.420169
4120.904000	628.993225	269.540550	0.366365	23.440317	0.747194	10.420089
4120.924000	628.993305	269.531597	0.366367	23.439539	0.747199	10.419743
4120.944000	628.993305	269.532287	0.366367	23.439599	0.747198	10.419770
4120.964000	628.993305	269.543012	0.366364	23.440532	0.747193	10.420184
4120.984000	628.993305	269.526423	0.366369	23.439089	0.747201	10.419543
4121.004000	628.993305	269.530651	0.366367	23.439457	0.747199	10.419706
4121.024000	628.993305	269.528123	0.366368	23.439237	0.747200	10.419609
4121.044000	628.993305	269.530758	0.366367	23.439466	0.747199	10.419710
4121.064000	628.993305	269.499868	0.366376	23.436780	0.747215	10.418516
4121.084000	628.993305	269.506879	0.366374	23.437389	0.747211	10.418787
4121.104000	628.993305	269.502547	0.366375	23.437012	0.747213	10.418620
4121.124000	628.993305	269.516663	0.366371	23.438240	0.747206	10.419166
4121.144000	628.993305	269.502970	0.366375	23.437049	0.747213	10.418636
4121.164000	628.993305	269.519080	0.366370	23.438450	0.747205	10.419259
4121.184000	628.993305	269.531849	0.366367	23.439561	0.747199	10.419753
4121.204000	628.993305	269.517329	0.366371	23.438298	0.747206	10.419191
4121.224000	628.993305	269.525959	0.366369	23.439049	0.747202	10.419525
4121.244000	628.993305	269.519353	0.366370	23.438474	0.747205	10.419270
4121.264000	628.993305	269.521099	0.366370	23.438626	0.747204	10.419337
4121.284000	628.993305	269.503534	0.366375	23.437098	0.747213	10.418658
4121.304000	628.993305	269.513698	0.366372	23.437982	0.747208	10.419051
4121.324000	628.993305	269.502440	0.366375	23.437003	0.747213	10.418616
4121.344000	628.993305	269.498030	0.366376	23.436620	0.747215	10.418445
4121.364000	628.993305	269.493417	0.366377	23.436219	0.747218	10.418267
4121.384000	628.993305	269.488848	0.366378	23.435821	0.747220	10.418090
4121.404000	628.993305	269.482958	0.366380	23.435309	0.747223	10.417863
4121.424000	628.993305	269.495073	0.366377	23.436363	0.747217	10.418331
4121.444000	628.993305	269.494691	0.366377	23.436329	0.747217	10.418316
4121.464000	628.993225	269.486278	0.366379	23.435598	0.747221	10.417991
4121.484000	628.993305	269.480373	0.366381	23.435084	0.747224	10.417763
4121.504000	628.993305	269.467523	0.366384	23.433967	0.747231	10.417266
4121.524000	628.993305	269.467990	0.366384	23.434007	0.747230	10.417284
4121.544000	628.993305	269.472102	0.366383	23.434365	0.747228	10.417443
4121.564000	628.993305	269.469755	0.366383	23.434161	0.747230	10.417352
4121.584000	628.993305	269.459339	0.366386	23.433255	0.747235	10.416950
4121.604000	628.993305	269.456221	0.366387	23.432984	0.747236	10.416829
4121.624000	628.993305	269.447294	0.366389	23.432207	0.747241	10.416484
4121.644000	628.993305	269.443955	0.366390	23.431917	0.747242	10.416355
4121.664000	628.993305	269.439269	0.366391	23.431510	0.747245	10.416174
4121.684000	628.993305	269.430119	0.366394	23.430714	0.747249	10.415820
4121.704000	628.993305	269.435203	0.366392	23.431156	0.747247	10.416016
4121.724000	628.993305	269.431998	0.366393	23.430877	0.747248	10.415893
4121.744000	628.993305	269.419243	0.366397	23.429768	0.747255	10.415399
4121.764000	628.993305	269.410142	0.366399	23.428977	0.747259	10.415048
4121.784000	628.993305	269.415215	0.366398	23.429418	0.747257	10.415244
4121.804000	628.993305	269.409461	0.366399	23.428917	0.747260	10.415021
4121.824000	628.993305	269.408539	0.366399	23.428837	0.747260	10.414986
4121.844000	628.993305	269.411096	0.366399	23.429060	0.747259	10.415085
4121.864000	628.993305	269.413305	0.366398	23.429252	0.747258	10.415170
4121.884000	628.993305	269.421271	0.366396	23.429944	0.747254	10.415478
4121.904000	628.993305	269.407445	0.366400	23.428742	0.747261	10.414943
4121.924000	628.993305	269.409808	0.366399	23.428948	0.747259	10.415035
4121.944000	628.993305	269.408500	0.366399	23.428834	0.747260	10.414984
4121.964000	628.993305	269.392292	0.366404	23.427424	0.747268	10.414358
4121.984000	628.993305	269.387718	0.366405	23.427027	0.747271	10.414181
4122.004000	628.993305	269.395202	0.366403	23.427677	0.747267	10.414470
4122.024000	628.993305	269.373420	0.366409	23.425783	0.747278	10.413628
4122.044000	628.993305	269.382300	0.366406	23.426555	0.747273	10.413971
4122.064000	628.993305	269.378991	0.366407	23.426268	0.747275	10.413843
4122.084000	628.993305	269.372200	0.366409	23.425677	0.747278	10.413581
4122.104000	628.993305	269.381518	0.366406	23.426487	0.747274	10.413941
4122.124000	628.993305	269.389407	0.366404	23.427173	0.747270	10.414246
4122.144000	628.993305	269.371852	0.366409	23.425647	0.747278	10.413567
4122.164000	628.993305	269.372112	0.366409	23.425669	0.747278	10.413577
4122.184000	628.993305	269.364250	0.366411	23.424986	0.747282	10.413273
4122.204000	628.993305	269.359048	0.366412	23.424533	0.747285	10.413072
4122.224000	628.993305	269.358864	0.366412	23.424517	0.747285	10.413065
4122.244000	628.993305	269.359987	0.366412	23.424615	0.747284	10.413109
4122.264000	628.993305	269.350255	0.366415	23.423769	0.747289	10.412732
4122.284000	628.993305	269.343414	0.366416	23.423174	0.747293	10.412468
4122.304000	628.993305	269.349622	0.366415	23.423714	0.747290	10.412708
4122.324000	628.993305	269.340250	0.366417	23.422899	0.747294	10.412346
4122.344000	628.993305	269.347530	0.366415	23.423532	0.747291	10.412627
4122.364000	628.993305	269.339301	0.366417	23.422816	0.747295	10.412309
4122.384000	628.993305	269.335788	0.366418	23.422510	0.747296	10.412173
4122.404000	628.993305	269.342479	0.366417	23.423092	0.747293	10.412432
4122.424000	628.993305	269.327973	0.366420	23.421831	0.747300	10.411871
4122.444000	628.993305	269.323905	0.366421	23.421477	0.747302	10.411714
4122.464000	628.993305	269.325152	0.366421	23.421586	0.747302	10.411762
4122.484000	628.993305	269.322420	0.366422	23.421348	0.747303	10.411656
4122.504000	628.993305	269.315418	0.366424	23.420739	0.747307	10.411386
4122.524000	628.993225	269.308066	0.366426	23.420100	0.747310	10.411102
4122.544000	628.993305	269.317065	0.366423	23.420882	0.747306	10.411449
4122.564000	628.993305	269.304151	0.366427	23.419759	0.747312	10.410950
4122.584000	628.993225	269.311668	0.366425	23.420413	0.747308	10.411241
4122.604000	628.993305	269.309603	0.366425	23.420233	0.747309	10.411161
4122.624000	628.993305	269.313692	0.366424	23.420589	0.747307	10.411319
4122.644000	628.993305	269.319980	0.366423	23.421136	0.747304	10.411562
4122.664000	628.993305	269.317032	0.366423	23.420879	0.747306	10.411448
4122.684000	628.993305	269.313895	0.366424	23.420607	0.747307	10.411327
4122.704000	628.993225	269.307447	0.366426	23.420046	0.747310	10.411078
4122.724000	628.993305	269.323365	0.366422	23.421430	0.747303	10.411693
4122.744000	628.993305	269.306662	0.366426	23.419978	0.747311	10.411047
4122.764000	628.993305	269.304038	0.366427	23.419749	0.747312	10.410946
4122.784000	628.993305	269.302569	0.366427	23.419622	0.747313	10.410889
4122.804000	628.993305	269.307599	0.366426	23.420059	0.747310	10.411083
4122.824000	628.993305	269.296836	0.366429	23.419123	0.747316	10.410667
4122.844000	628.993305	269.286730	0.366431	23.418244	0.747321	10.410277
4122.864000	628.993305	269.291000	0.366430	23.418616	0.747319	10.410442
4122.884000	628.993305	269.294459	0.366429	23.418916	0.747317	10.410575
4122.904000	628.993305	269.284769	0.366432	23.418074	0.747322	10.410201
4122.924000	628.993305	269.293879	0.366429	23.418866	0.747317	10.410553
4122.944000	628.993305	269.289109	0.366431	23.418451	0.747320	10.410369
4122.964000	628.993305	269.295660	0.366429	23.419021	0.747316	10.410622
4122.984000	628.993305	269.313095	0.366424	23.420537	0.747308	10.411296
4123.004000	628.993305	269.296559	0.366429	23.419099	0.747316	10.410657
4123.024000	628.993305	269.301363	0.366427	23.419517	0.747314	10.410842
4123.044000	628.993305	269.292486	0.366430	23.418745	0.747318	10.410499
4123.064000	628.993305	269.293058	0.366430	23.418795	0.747318	10.410521
4123.084000	628.993305	269.300785	0.366428	23.419467	0.747314	10.410820
4123.104000	628.993305	269.283609	0.366432	23.417973	0.747322	10.410156
4123.124000	628.993305	269.274231	0.366434	23.417157	0.747327	10.409793
4123.144000	628.993305	269.271158	0.366435	23.416890	0.747329	10.409675
4123.164000	628.993225	269.264936	0.366437	23.416349	0.747332	10.409434
4123.184000	628.993305	269.264108	0.366437	23.416277	0.747332	10.409402
4123.204000	628.993305	269.281972	0.366432	23.417830	0.747323	10.410093
4123.224000	628.993305	269.279121	0.366433	23.417583	0.747325	10.409983
4123.244000	628.993305	269.275759	0.366434	23.417290	0.747326	10.409853
4123.264000	628.993305	269.268048	0.366436	23.416620	0.747330	10.409554
4123.284000	628.993305	269.267396	0.366436	23.416563	0.747331	10.409529
4123.304000	628.993305	269.265897	0.366437	23.416433	0.747331	10.409471
4123.324000	628.993305	269.286770	0.366431	23.418248	0.747321	10.410278
4123.344000	628.993305	269.275154	0.366434	23.417238	0.747327	10.409829
4123.364000	628.993305	269.277865	0.366434	23.417473	0.747325	10.409934
4123.384000	628.993305	269.283860	0.366432	23.417995	0.747322	10.410166
4123.404000	628.993305	269.265417	0.366437	23.416391	0.747332	10.409453
4123.424000	628.993305	269.259394	0.366438	23.415867	0.747335	10.409220
4123.444000	628.993225	269.272635	0.366435	23.417018	0.747328	10.409732
4123.464000	628.993305	269.266581	0.366436	23.416492	0.747331	10.409498
4123.484000	628.993305	269.257076	0.366439	23.415665	0.747336	10.409130
4123.504000	628.993305	269.259108	0.366438	23.415842	0.747335	10.409209
4123.524000	628.993305	269.258117	0.366439	23.415756	0.747335	10.409171
4123.544000	628.993305	269.253238	0.366440	23.415332	0.747338	10.408982
4123.564000	628.993305	269.247090	0.366442	23.414797	0.747341	10.408744
4123.584000	628.993305	269.255703	0.366439	23.415546	0.747336	10.409077
4123.604000	628.993305	269.247459	0.366441	23.414829	0.747340	10.408758
4123.624000	628.993305	269.239677	0.366444	23.414152	0.747344	10.408458
4123.644000	628.993305	269.256571	0.366439	23.415621	0.747336	10.409111
4123.664000	628.993305	269.249467	0.366441	23.415004	0.747339	10.408836
4123.684000	628.993305	269.241950	0.366443	23.414350	0.747343	10.408546
4123.704000	628.993305	269.254695	0.366440	23.415458	0.747337	10.409038
4123.724000	628.993305	269.248235	0.366441	23.414897	0.747340	10.408789
4123.744000	628.993305	269.255387	0.366439	23.415519	0.747337	10.409065
4123.764000	628.993305	269.244708	0.366442	23.414590	0.747342	10.408652
4123.784000	628.993305	269.236623	0.366444	23.413887	0.747346	10.408340
4123.804000	628.993305	269.232053	0.366446	23.413489	0.747348	10.408163
4123.824000	628.993305	269.231140	0.366446	23.413410	0.747349	10.408128
4123.844000	628.993305	269.234538	0.366445	23.413705	0.747347	10.408259
4123.864000	628.993305	269.229849	0.366446	23.413298	0.747349	10.408078
4123.884000	628.993305	269.228283	0.366446	23.413161	0.747350	10.408017
4123.904000	628.993305	269.229603	0.366446	23.413276	0.747349	10.408068
4123.924000	628.993305	269.224153	0.366448	23.412802	0.747352	10.407858
4123.944000	628.993305	269.222830	0.366448	23.412687	0.747353	10.407806
4123.964000	628.993305	269.239461	0.366444	23.414134	0.747344	10.408449
4123.984000	628.993305	269.227556	0.366447	23.413098	0.747350	10.407989
4124.004000	628.993305	269.222946	0.366448	23.412697	0.747353	10.407811
4124.024000	628.993305	269.220951	0.366448	23.412524	0.747354	10.407734
4124.044000	628.993305	269.217770	0.366449	23.412247	0.747355	10.407611
4124.064000	628.993305	269.216347	0.366450	23.412123	0.747356	10.407556
4124.084000	628.993305	269.209161	0.366451	23.411499	0.747360	10.407278
4124.104000	628.993305	269.224341	0.366448	23.412819	0.747352	10.407865
4124.124000	628.993305	269.215539	0.366450	23.412053	0.747356	10.407525
4124.144000	628.993305	269.216098	0.366450	23.412102	0.747356	10.407546
4124.164000	628.993305	269.215877	0.366450	23.412083	0.747356	10.407538
4124.184000	628.993305	269.200383	0.366454	23.410735	0.747364	10.406939
4124.204000	628.993305	269.199154	0.366454	23.410628	0.747365	10.406891
4124.224000	628.993305	269.194375	0.366455	23.410213	0.747367	10.406706
4124.244000	628.993305	269.200444	0.366454	23.410740	0.747364	10.406941
4124.264000	628.993305	269.203638	0.366453	23.411018	0.747362	10.407064
4124.284000	628.993305	269.218659	0.366449	23.412324	0.747355	10.407645
4124.304000	628.993305	269.220885	0.366448	23.412518	0.747354	10.407731
4124.324000	628.993305	269.202579	0.366453	23.410926	0.747363	10.407024
4124.344000	628.993305	269.196687	0.366455	23.410414	0.747366	10.406796
4124.364000	628.993305	269.199994	0.366454	23.410701	0.747364	10.406924
4124.384000	628.993305	269.198198	0.366454	23.410545	0.747365	10.406854
4124.404000	628.993305	269.198196	0.366454	23.410545	0.747365	10.406854
4124.424000	628.993305	269.201456	0.366453	23.410828	0.747363	10.406980
4124.444000	628.993305	269.199930	0.366454	23.410696	0.747364	10.406921
4124.464000	628.993305	269.186833	0.366457	23.409557	0.747371	10.406415
4124.484000	628.993305	269.197489	0.366455	23.410483	0.747365	10.406827
4124.504000	628.993305	269.197075	0.366455	23.410447	0.747366	10.406811
4124.524000	628.993305	269.204896	0.366453	23.411128	0.747362	10.407113
4124.544000	628.993305	269.205298	0.366452	23.411163	0.747362	10.407129
4124.564000	628.993305	269.204816	0.366453	23.411121	0.747362	10.407110
4124.584000	628.993305	269.188258	0.366457	23.409681	0.747370	10.406470
4124.604000	628.993305	269.190035	0.366456	23.409835	0.747369	10.406539
4124.624000	628.993305	269.192779	0.366456	23.410074	0.747368	10.406645
4124.644000	628.993305	269.191973	0.366456	23.410004	0.747368	10.406613
4124.664000	628.993305	269.198266	0.366454	23.410551	0.747365	10.406857
4124.684000	628.993305	269.196010	0.366455	23.410355	0.747366	10.406770
4124.704000	628.993305	269.179491	0.366459	23.408918	0.747374	10.406131
4124.724000	628.993305	269.172233	0.366461	23.408287	0.747378	10.405850
4124.744000	628.993305	269.171284	0.366461	23.408205	0.747378	10.405814
4124.764000	628.993305	269.172965	0.366461	23.408351	0.747378	10.405879
4124.784000	628.993305	269.175077	0.366460	23.408534	0.747377	10.405960
4124.804000	628.993305	269.176978	0.366460	23.408700	0.747376	10.406034
4124.824000	628.993305	269.182322	0.366458	23.409165	0.747373	10.406240
4124.844000	628.993305	269.167971	0.366462	23.407916	0.747380	10.405686
4124.864000	628.993305	269.181612	0.366459	23.409103	0.747373	10.406213
4124.884000	628.993305	269.176150	0.366460	23.408628	0.747376	10.406002
4124.904000	628.993305	269.166641	0.366463	23.407801	0.747381	10.405634
4124.924000	628.993305	269.174420	0.366461	23.408477	0.747377	10.405935
4124.944000	628.993305	269.170294	0.366462	23.408119	0.747379	10.405775
[truncated: 1,001 more rows]
