# Supplementary material for: Stress relaxation in the presence of sudden strain bursts: Methodology and stress relaxation data of microcast aluminium microwires
Source: Data Brief. 2018 Nov 14;21:2134–41. doi: 10.1016/j.dib.2018.11.047 (PMC6265499; doi:10.1016/j.dib.2018.11.047)
Supplement: Supplementary file 2 — Supplementary material [file mmc2.zip › Data in brief/As-cast/Al4N/Al_100_r_1/Stress relax txt files/Al_100_relax_1_Relaxcycle0035.txt]

Time[s]	Motordispl[�m]	Force[mN]	EngStrain	EngStress[MPa]	Shearstrain	Shearstress [MPa]
4211.519000	648.946443	279.868866	0.377522	24.338509	0.768466	10.819368
4211.539000	648.946443	279.882300	0.377519	24.339677	0.768459	10.819888
4211.559000	648.946443	279.869655	0.377522	24.338577	0.768466	10.819399
4211.579000	648.946443	279.857780	0.377525	24.337545	0.768472	10.818940
4211.599000	648.946443	279.853011	0.377526	24.337130	0.768474	10.818755
4211.619000	648.946443	279.838035	0.377530	24.335828	0.768481	10.818176
4211.639000	648.946443	279.837195	0.377531	24.335755	0.768482	10.818144
4211.659000	648.946443	279.822877	0.377534	24.334509	0.768489	10.817590
4211.679000	648.946443	279.810200	0.377538	24.333407	0.768495	10.817100
4211.699000	648.946443	279.796372	0.377541	24.332204	0.768502	10.816566
4211.719000	648.946443	279.792018	0.377542	24.331826	0.768504	10.816398
4211.739000	648.946443	279.773167	0.377547	24.330186	0.768514	10.815669
4211.759000	648.946443	279.767132	0.377549	24.329662	0.768517	10.815435
4211.779000	648.946443	279.744677	0.377555	24.327709	0.768528	10.814567
4211.799000	648.946443	279.726554	0.377559	24.326133	0.768537	10.813867
4211.819000	648.946524	279.728120	0.377559	24.326269	0.768536	10.813927
4211.839000	648.946524	279.723752	0.377560	24.325889	0.768538	10.813758
4211.859000	648.946443	279.708528	0.377564	24.324565	0.768546	10.813170
4211.879000	648.946524	279.699132	0.377567	24.323748	0.768551	10.812807
4211.899000	648.946443	279.699901	0.377566	24.323815	0.768550	10.812836
4211.919000	648.946443	279.679823	0.377572	24.322069	0.768560	10.812060
4211.939000	648.946524	279.666702	0.377575	24.320928	0.768567	10.811553
4211.959000	648.946524	279.658640	0.377577	24.320227	0.768571	10.811241
4211.979000	648.946524	279.663674	0.377576	24.320664	0.768568	10.811436
4211.999000	648.946524	279.655537	0.377578	24.319957	0.768572	10.811121
4212.019000	648.946524	279.644812	0.377581	24.319024	0.768578	10.810707
4212.039000	648.946524	279.626032	0.377586	24.317391	0.768587	10.809981
4212.059000	648.946524	279.600320	0.377592	24.315155	0.768600	10.808987
4212.079000	648.946524	279.602787	0.377592	24.315370	0.768599	10.809082
4212.099000	648.946524	279.594236	0.377594	24.314626	0.768603	10.808752
4212.119000	648.946524	279.610414	0.377590	24.316033	0.768595	10.809377
4212.139000	648.946524	279.594429	0.377594	24.314643	0.768603	10.808759
4212.159000	648.946524	279.579931	0.377598	24.313382	0.768610	10.808199
4212.179000	648.946524	279.565158	0.377602	24.312097	0.768617	10.807627
4212.199000	648.946524	279.555124	0.377604	24.311225	0.768622	10.807239
4212.219000	648.946524	279.559840	0.377603	24.311635	0.768620	10.807422
4212.239000	648.946524	279.552929	0.377605	24.311034	0.768623	10.807155
4212.259000	648.946524	279.527699	0.377611	24.308840	0.768636	10.806179
4212.279000	648.946524	279.517336	0.377614	24.307938	0.768641	10.805779
4212.299000	648.946524	279.502417	0.377618	24.306641	0.768649	10.805202
4212.319000	648.946524	279.503501	0.377618	24.306735	0.768648	10.805244
4212.339000	648.946524	279.482979	0.377623	24.304951	0.768658	10.804450
4212.359000	648.946524	279.470020	0.377627	24.303824	0.768665	10.803949
4212.379000	648.946524	279.484169	0.377623	24.305054	0.768658	10.804496
4212.399000	648.946524	279.464380	0.377628	24.303333	0.768668	10.803731
4212.419000	648.946524	279.454021	0.377631	24.302432	0.768673	10.803331
4212.439000	648.946524	279.450733	0.377632	24.302146	0.768674	10.803204
4212.459000	648.946604	279.430527	0.377637	24.300389	0.768684	10.802423
4212.479000	648.946524	279.392354	0.377647	24.297069	0.768703	10.800947
4212.499000	648.946604	279.397660	0.377645	24.297531	0.768701	10.801152
4212.519000	648.946524	279.376835	0.377651	24.295720	0.768711	10.800347
4212.539000	648.946604	279.379398	0.377650	24.295943	0.768710	10.800446
4212.559000	648.946524	279.362534	0.377655	24.294476	0.768718	10.799794
4212.579000	648.946604	279.353976	0.377657	24.293732	0.768723	10.799463
4212.599000	648.946524	279.341418	0.377660	24.292640	0.768729	10.798978
4212.619000	648.946524	279.329076	0.377663	24.291567	0.768735	10.798501
4212.639000	648.946524	279.321394	0.377665	24.290898	0.768739	10.798204
4212.659000	648.946604	279.328878	0.377663	24.291549	0.768735	10.798493
4212.679000	648.946524	279.308232	0.377669	24.289754	0.768745	10.797695
4212.699000	648.946524	279.299804	0.377671	24.289021	0.768749	10.797369
4212.719000	648.946524	279.295252	0.377672	24.288625	0.768752	10.797193
4212.739000	648.946524	279.276694	0.377677	24.287011	0.768761	10.796476
4212.759000	648.946524	279.271657	0.377678	24.286573	0.768763	10.796281
4212.779000	648.946524	279.277331	0.377677	24.287067	0.768761	10.796500
4212.799000	648.946604	279.247565	0.377685	24.284478	0.768775	10.795350
4212.819000	648.946604	279.238222	0.377687	24.283666	0.768780	10.794988
4212.839000	648.946604	279.250550	0.377684	24.284738	0.768774	10.795465
4212.859000	648.946604	279.242381	0.377686	24.284027	0.768778	10.795149
4212.879000	648.946524	279.233513	0.377688	24.283256	0.768782	10.794806
4212.899000	648.946524	279.218836	0.377692	24.281980	0.768790	10.794239
4212.919000	648.946524	279.219028	0.377692	24.281996	0.768790	10.794246
4212.939000	648.946524	279.211072	0.377694	24.281304	0.768794	10.793939
4212.959000	648.946524	279.205774	0.377696	24.280844	0.768796	10.793734
4212.979000	648.946524	279.196476	0.377698	24.280035	0.768801	10.793375
4212.999000	648.946524	279.174582	0.377704	24.278131	0.768812	10.792528
4213.019000	648.946524	279.176936	0.377703	24.278336	0.768811	10.792619
4213.039000	648.946604	279.169867	0.377705	24.277721	0.768814	10.792346
4213.059000	648.946524	279.149805	0.377710	24.275976	0.768824	10.791570
4213.079000	648.946604	279.157127	0.377708	24.276613	0.768820	10.791853
4213.099000	648.946524	279.143251	0.377712	24.275406	0.768827	10.791317
4213.119000	648.946604	279.145323	0.377711	24.275587	0.768826	10.791397
4213.139000	648.946604	279.141569	0.377712	24.275260	0.768828	10.791252
4213.159000	648.946604	279.141260	0.377712	24.275233	0.768828	10.791240
4213.179000	648.946604	279.135782	0.377714	24.274757	0.768831	10.791028
4213.199000	648.946604	279.114976	0.377719	24.272948	0.768841	10.790224
4213.219000	648.946604	279.108677	0.377721	24.272400	0.768845	10.789980
4213.239000	648.946604	279.093654	0.377725	24.271093	0.768852	10.789400
4213.259000	648.946604	279.097764	0.377724	24.271451	0.768850	10.789559
4213.279000	648.946604	279.094614	0.377725	24.271177	0.768852	10.789437
4213.299000	648.946604	279.102398	0.377723	24.271854	0.768848	10.789738
4213.319000	648.946604	279.107519	0.377721	24.272299	0.768845	10.789936
4213.339000	648.946604	279.087417	0.377727	24.270551	0.768855	10.789159
4213.359000	648.946604	279.071328	0.377731	24.269152	0.768863	10.788537
4213.379000	648.946604	279.066510	0.377732	24.268733	0.768866	10.788350
4213.399000	648.946604	279.069586	0.377731	24.269000	0.768864	10.788469
4213.419000	648.946604	279.062597	0.377733	24.268392	0.768868	10.788199
4213.439000	648.946604	279.038421	0.377739	24.266290	0.768880	10.787264
4213.459000	648.946604	279.052194	0.377736	24.267488	0.768873	10.787797
4213.479000	648.946604	279.046035	0.377737	24.266952	0.768876	10.787559
4213.499000	648.946604	279.030238	0.377742	24.265578	0.768884	10.786948
4213.519000	648.946604	279.028719	0.377742	24.265446	0.768884	10.786889
4213.539000	648.946604	279.017713	0.377745	24.264489	0.768890	10.786464
4213.559000	648.946604	279.011247	0.377746	24.263927	0.768893	10.786214
4213.579000	648.946604	279.009034	0.377747	24.263734	0.768894	10.786128
4213.599000	648.946604	278.993050	0.377751	24.262344	0.768902	10.785510
4213.619000	648.946604	279.011323	0.377746	24.263933	0.768893	10.786217
4213.639000	648.946604	279.006277	0.377748	24.263495	0.768896	10.786022
4213.659000	648.946604	278.999113	0.377750	24.262872	0.768899	10.785745
4213.679000	648.946604	278.988260	0.377752	24.261928	0.768905	10.785325
4213.699000	648.946604	278.996449	0.377750	24.262640	0.768900	10.785642
4213.719000	648.946604	278.983932	0.377754	24.261551	0.768907	10.785158
4213.739000	648.946604	278.982267	0.377754	24.261407	0.768907	10.785094
4213.759000	648.946604	278.966807	0.377758	24.260062	0.768915	10.784496
4213.779000	648.946604	278.970248	0.377757	24.260361	0.768913	10.784629
4213.799000	648.946604	278.965495	0.377758	24.259948	0.768916	10.784445
4213.819000	648.946604	278.961176	0.377760	24.259573	0.768918	10.784278
4213.839000	648.946604	278.952067	0.377762	24.258780	0.768923	10.783926
4213.859000	648.946604	278.949276	0.377763	24.258538	0.768924	10.783818
4213.879000	648.946604	278.944710	0.377764	24.258141	0.768926	10.783642
4213.899000	648.946604	278.925246	0.377769	24.256448	0.768936	10.782889
4213.919000	648.946604	278.936229	0.377766	24.257403	0.768930	10.783314
4213.939000	648.946604	278.921445	0.377770	24.256117	0.768938	10.782742
4213.959000	648.946604	278.926094	0.377769	24.256522	0.768935	10.782922
4213.979000	648.946604	278.902702	0.377775	24.254487	0.768947	10.782018
4213.999000	648.946604	278.902600	0.377775	24.254478	0.768947	10.782014
4214.019000	648.946604	278.907083	0.377774	24.254868	0.768945	10.782187
4214.039000	648.946604	278.895953	0.377777	24.253900	0.768950	10.781757
4214.059000	648.946604	278.906178	0.377774	24.254790	0.768945	10.782152
4214.079000	648.946604	278.891064	0.377778	24.253475	0.768953	10.781568
4214.099000	648.946604	278.872625	0.377783	24.251872	0.768962	10.780855
4214.119000	648.946604	278.868229	0.377784	24.251489	0.768964	10.780685
4214.139000	648.946604	278.873260	0.377783	24.251927	0.768962	10.780880
4214.159000	648.946604	278.870668	0.377783	24.251702	0.768963	10.780779
4214.179000	648.946604	278.860022	0.377786	24.250776	0.768968	10.780368
4214.199000	648.946604	278.875765	0.377782	24.252145	0.768960	10.780976
4214.219000	648.946604	278.854968	0.377787	24.250336	0.768971	10.780172
4214.239000	648.946604	278.832991	0.377793	24.248425	0.768982	10.779323
4214.259000	648.946604	278.824665	0.377795	24.247701	0.768986	10.779001
4214.279000	648.946604	278.799890	0.377802	24.245546	0.768998	10.778043
4214.299000	648.946604	278.793755	0.377803	24.245013	0.769001	10.777806
4214.319000	648.946604	278.774387	0.377808	24.243329	0.769011	10.777057
4214.339000	648.946604	278.779490	0.377807	24.243772	0.769008	10.777254
4214.359000	648.946604	278.777421	0.377808	24.243592	0.769009	10.777174
4214.379000	648.946604	278.764469	0.377811	24.242466	0.769016	10.776674
4214.399000	648.946604	278.765625	0.377811	24.242567	0.769015	10.776718
4214.419000	648.946604	278.759817	0.377812	24.242062	0.769018	10.776494
4214.439000	648.946604	278.757508	0.377813	24.241861	0.769019	10.776405
4214.459000	648.946604	278.743524	0.377816	24.240645	0.769026	10.775864
4214.479000	648.946604	278.725088	0.377821	24.239041	0.769035	10.775151
4214.499000	648.946604	278.718766	0.377823	24.238492	0.769039	10.774907
4214.519000	648.946604	278.709157	0.377825	24.237656	0.769043	10.774536
4214.539000	648.946604	278.712072	0.377825	24.237909	0.769042	10.774648
4214.559000	648.946604	278.691841	0.377830	24.236150	0.769052	10.773866
4214.579000	648.946604	278.671165	0.377835	24.234352	0.769062	10.773067
4214.599000	648.946604	278.648172	0.377841	24.232352	0.769074	10.772178
4214.619000	648.946604	278.651450	0.377840	24.232637	0.769072	10.772305
4214.639000	648.946685	278.633410	0.377845	24.231069	0.769081	10.771607
4214.659000	648.946685	278.624449	0.377848	24.230289	0.769086	10.771261
4214.679000	648.946685	278.621968	0.377848	24.230074	0.769087	10.771165
4214.699000	648.946604	278.614903	0.377850	24.229459	0.769090	10.770892
4214.719000	648.946604	278.604192	0.377853	24.228528	0.769096	10.770478
4214.739000	648.946685	278.607668	0.377852	24.228830	0.769094	10.770612
4214.759000	648.946685	278.596338	0.377855	24.227845	0.769100	10.770174
4214.779000	648.946604	278.590499	0.377856	24.227337	0.769102	10.769948
4214.799000	648.946604	278.580847	0.377859	24.226498	0.769107	10.769575
4214.819000	648.946685	278.571829	0.377861	24.225713	0.769112	10.769227
4214.839000	648.946685	278.565880	0.377863	24.225196	0.769115	10.768997
4214.859000	648.946604	278.563268	0.377864	24.224969	0.769116	10.768896
4214.879000	648.946685	278.551256	0.377867	24.223924	0.769122	10.768431
4214.899000	648.946604	278.569906	0.377862	24.225546	0.769113	10.769152
4214.919000	648.946685	278.562403	0.377864	24.224894	0.769116	10.768862
4214.939000	648.946685	278.562069	0.377864	24.224865	0.769117	10.768849
4214.959000	648.946604	278.554060	0.377866	24.224168	0.769121	10.768540
4214.979000	648.946604	278.531116	0.377872	24.222173	0.769132	10.767653
4214.999000	648.946685	278.523687	0.377874	24.221527	0.769136	10.767365
4215.019000	648.946685	278.509480	0.377878	24.220291	0.769143	10.766816
4215.039000	648.946604	278.483905	0.377884	24.218067	0.769155	10.765828
4215.059000	648.946685	278.460601	0.377890	24.216041	0.769167	10.764927
4215.079000	648.946685	278.434037	0.377897	24.213730	0.769180	10.763900
4215.099000	648.946604	278.426286	0.377899	24.213056	0.769184	10.763600
4215.119000	648.946685	278.420027	0.377901	24.212512	0.769187	10.763358
4215.139000	648.946685	278.417193	0.377902	24.212266	0.769189	10.763249
4215.159000	648.946685	278.395226	0.377908	24.210355	0.769200	10.762399
4215.179000	648.946685	278.395737	0.377907	24.210400	0.769199	10.762419
4215.199000	648.946685	278.387292	0.377910	24.209665	0.769204	10.762093
4215.219000	648.946685	278.390199	0.377909	24.209918	0.769202	10.762205
4215.239000	648.946604	278.383071	0.377911	24.209298	0.769206	10.761929
4215.259000	648.946685	278.379972	0.377911	24.209029	0.769207	10.761810
4215.279000	648.946604	278.363417	0.377916	24.207589	0.769215	10.761170
4215.299000	648.946604	278.365606	0.377915	24.207779	0.769214	10.761254
4215.319000	648.946685	278.349516	0.377919	24.206380	0.769222	10.760632
4215.339000	648.946685	278.337773	0.377923	24.205359	0.769228	10.760178
4215.359000	648.946685	278.341074	0.377922	24.205646	0.769227	10.760306
4215.379000	648.946685	278.342500	0.377921	24.205770	0.769226	10.760361
4215.399000	648.946604	278.341581	0.377921	24.205690	0.769226	10.760326
4215.419000	648.946685	278.336073	0.377923	24.205211	0.769229	10.760113
4215.439000	648.946685	278.327107	0.377925	24.204431	0.769234	10.759766
4215.459000	648.946685	278.322297	0.377927	24.204013	0.769236	10.759580
4215.479000	648.946685	278.305317	0.377931	24.202536	0.769244	10.758924
4215.499000	648.946685	278.319966	0.377927	24.203810	0.769237	10.759490
4215.519000	648.946685	278.323447	0.377926	24.204113	0.769235	10.759624
4215.539000	648.946685	278.315531	0.377928	24.203425	0.769239	10.759318
4215.559000	648.946685	278.306335	0.377931	24.202625	0.769244	10.758963
4215.579000	648.946685	278.304884	0.377931	24.202499	0.769245	10.758907
4215.599000	648.946685	278.303715	0.377931	24.202397	0.769245	10.758862
4215.619000	648.946685	278.293065	0.377934	24.201471	0.769251	10.758450
4215.639000	648.946685	278.297702	0.377933	24.201874	0.769248	10.758629
4215.659000	648.946685	278.298060	0.377933	24.201905	0.769248	10.758643
4215.679000	648.946685	278.291574	0.377935	24.201341	0.769251	10.758392
4215.699000	648.946685	278.279223	0.377938	24.200267	0.769257	10.757915
4215.719000	648.946685	278.274975	0.377939	24.199898	0.769260	10.757751
4215.739000	648.946685	278.277275	0.377938	24.200098	0.769258	10.757840
4215.759000	648.946685	278.270487	0.377940	24.199507	0.769262	10.757577
4215.779000	648.946685	278.273377	0.377939	24.199759	0.769260	10.757689
4215.799000	648.946685	278.275329	0.377939	24.199928	0.769259	10.757764
4215.819000	648.946685	278.262376	0.377942	24.198802	0.769266	10.757264
4215.839000	648.946685	278.266017	0.377941	24.199119	0.769264	10.757404
4215.859000	648.946685	278.254448	0.377944	24.198113	0.769270	10.756957
4215.879000	648.946685	278.264235	0.377942	24.198964	0.769265	10.757335
4215.899000	648.946685	278.254856	0.377944	24.198148	0.769270	10.756973
4215.919000	648.946685	278.248823	0.377946	24.197623	0.769273	10.756740
4215.939000	648.946685	278.239211	0.377948	24.196788	0.769277	10.756368
4215.959000	648.946685	278.243065	0.377947	24.197123	0.769275	10.756517
4215.979000	648.946685	278.236067	0.377949	24.196514	0.769279	10.756246
4215.999000	648.946685	278.251620	0.377945	24.197867	0.769271	10.756848
4216.019000	648.946685	278.226606	0.377952	24.195691	0.769284	10.755881
4216.039000	648.946685	278.222323	0.377953	24.195319	0.769286	10.755715
4216.059000	648.946685	278.232547	0.377950	24.196208	0.769281	10.756110
4216.079000	648.946685	278.237268	0.377949	24.196619	0.769278	10.756293
4216.099000	648.946685	278.222042	0.377953	24.195294	0.769286	10.755704
4216.119000	648.946685	278.215073	0.377955	24.194688	0.769289	10.755435
4216.139000	648.946685	278.217214	0.377954	24.194875	0.769288	10.755518
4216.159000	648.946685	278.210888	0.377956	24.194324	0.769291	10.755273
4216.179000	648.946685	278.208245	0.377956	24.194095	0.769293	10.755171
4216.199000	648.946685	278.205328	0.377957	24.193841	0.769294	10.755058
4216.219000	648.946685	278.196595	0.377959	24.193081	0.769298	10.754721
4216.239000	648.946685	278.183182	0.377963	24.191915	0.769305	10.754202
4216.259000	648.946685	278.181852	0.377963	24.191799	0.769306	10.754151
4216.279000	648.946685	278.167198	0.377967	24.190525	0.769313	10.753584
4216.299000	648.946685	278.171528	0.377966	24.190902	0.769311	10.753751
4216.319000	648.946685	278.177367	0.377964	24.191409	0.769308	10.753977
4216.339000	648.946685	278.174708	0.377965	24.191178	0.769309	10.753874
4216.359000	648.946685	278.163165	0.377968	24.190174	0.769315	10.753428
4216.379000	648.946685	278.166987	0.377967	24.190507	0.769313	10.753576
4216.399000	648.946685	278.172211	0.377966	24.190961	0.769311	10.753778
4216.419000	648.946685	278.166277	0.377967	24.190445	0.769314	10.753548
4216.439000	648.946685	278.165997	0.377967	24.190421	0.769314	10.753538
4216.459000	648.946685	278.159148	0.377969	24.189825	0.769317	10.753273
4216.479000	648.946685	278.151691	0.377971	24.189176	0.769321	10.752985
4216.499000	648.946685	278.154249	0.377970	24.189399	0.769320	10.753083
4216.519000	648.946685	278.143174	0.377973	24.188436	0.769325	10.752655
4216.539000	648.946685	278.143273	0.377973	24.188444	0.769325	10.752659
4216.559000	648.946685	278.140783	0.377974	24.188228	0.769326	10.752563
4216.578000	648.946685	278.124369	0.377978	24.186800	0.769334	10.751928
4216.598000	648.946685	278.122660	0.377979	24.186652	0.769335	10.751862
4216.618000	648.946685	278.103284	0.377984	24.184967	0.769345	10.751113
4216.638000	648.946685	278.097115	0.377985	24.184430	0.769348	10.750875
4216.658000	648.946685	278.095044	0.377986	24.184250	0.769349	10.750795
4216.678000	648.946685	278.098558	0.377985	24.184556	0.769347	10.750931
4216.698000	648.946685	278.089168	0.377987	24.183739	0.769352	10.750568
4216.718000	648.946685	278.090645	0.377987	24.183868	0.769351	10.750625
4216.738000	648.946685	278.079892	0.377990	24.182932	0.769357	10.750209
4216.758000	648.946685	278.081488	0.377989	24.183071	0.769356	10.750271
4216.778000	648.946685	278.073951	0.377991	24.182416	0.769360	10.749979
4216.798000	648.946685	278.070935	0.377992	24.182154	0.769361	10.749863
4216.818000	648.946685	278.065183	0.377994	24.181653	0.769364	10.749640
4216.838000	648.946685	278.056702	0.377996	24.180916	0.769368	10.749312
4216.858000	648.946685	278.067125	0.377993	24.181822	0.769363	10.749715
4216.878000	648.946685	278.047378	0.377998	24.180105	0.769373	10.748952
4216.898000	648.946685	278.058617	0.377995	24.181082	0.769367	10.749386
4216.918000	648.946685	278.056703	0.377996	24.180916	0.769368	10.749312
4216.938000	648.946685	278.054889	0.377996	24.180758	0.769369	10.749242
4216.958000	648.946766	278.048167	0.377998	24.180174	0.769372	10.748983
4216.978000	648.946685	278.058350	0.377996	24.181059	0.769367	10.749376
4216.998000	648.946685	278.052487	0.377997	24.180549	0.769370	10.749149
4217.018000	648.946685	278.037103	0.378001	24.179211	0.769378	10.748555
4217.038000	648.946685	278.035556	0.378001	24.179077	0.769379	10.748495
4217.058000	648.946685	278.023697	0.378005	24.178046	0.769385	10.748037
4217.078000	648.946685	278.036108	0.378001	24.179125	0.769378	10.748516
4217.098000	648.946766	278.028002	0.378004	24.178420	0.769382	10.748203
4217.118000	648.946685	278.028346	0.378003	24.178450	0.769382	10.748216
4217.138000	648.946685	278.029048	0.378003	24.178511	0.769382	10.748243
4217.158000	648.946766	278.014690	0.378007	24.177262	0.769389	10.747688
4217.178000	648.946766	278.005139	0.378009	24.176432	0.769394	10.747319
4217.198000	648.946766	278.012109	0.378008	24.177038	0.769390	10.747589
4217.218000	648.946766	278.002020	0.378010	24.176160	0.769395	10.747198
4217.238000	648.946766	278.013064	0.378007	24.177121	0.769390	10.747625
4217.258000	648.946766	277.996130	0.378012	24.175648	0.769398	10.746971
4217.278000	648.946766	278.003034	0.378010	24.176249	0.769395	10.747238
4217.298000	648.946766	277.995687	0.378012	24.175610	0.769399	10.746954
4217.318000	648.946766	277.995719	0.378012	24.175612	0.769399	10.746955
4217.338000	648.946766	278.004205	0.378010	24.176351	0.769394	10.747283
4217.358000	648.946766	277.981971	0.378016	24.174417	0.769405	10.746423
4217.378000	648.946766	277.984248	0.378015	24.174615	0.769404	10.746511
4217.398000	648.946766	277.975710	0.378017	24.173872	0.769408	10.746181
4217.418000	648.946766	277.979937	0.378016	24.174240	0.769406	10.746345
4217.438000	648.946766	277.981365	0.378016	24.174364	0.769406	10.746400
4217.458000	648.946766	277.973415	0.378018	24.173673	0.769410	10.746093
4217.478000	648.946766	277.969718	0.378019	24.173351	0.769411	10.745950
4217.498000	648.946766	277.980359	0.378016	24.174277	0.769406	10.746361
4217.518000	648.946766	277.961028	0.378021	24.172596	0.769416	10.745614
4217.538000	648.946766	277.967432	0.378019	24.173153	0.769413	10.745861
4217.558000	648.946766	277.975866	0.378017	24.173886	0.769408	10.746187
4217.578000	648.946766	277.954119	0.378023	24.171995	0.769419	10.745347
4217.598000	648.946766	277.945928	0.378025	24.171282	0.769423	10.745030
4217.618000	648.946766	277.953187	0.378023	24.171914	0.769420	10.745311
4217.638000	648.946766	277.942948	0.378026	24.171023	0.769425	10.744915
4217.658000	648.946766	277.924278	0.378031	24.169400	0.769434	10.744193
4217.678000	648.946766	277.937090	0.378027	24.170514	0.769428	10.744688
4217.698000	648.946846	277.938241	0.378027	24.170614	0.769427	10.744733
4217.718000	648.946766	277.928036	0.378030	24.169727	0.769432	10.744338
4217.738000	648.946766	277.929520	0.378029	24.169856	0.769431	10.744396
4217.758000	648.946766	277.927201	0.378030	24.169654	0.769433	10.744306
4217.778000	648.946766	277.917342	0.378032	24.168797	0.769438	10.743925
4217.798000	648.946766	277.920504	0.378032	24.169071	0.769436	10.744047
4217.818000	648.946766	277.915655	0.378033	24.168650	0.769438	10.743860
4217.838000	648.946766	277.927032	0.378030	24.169639	0.769433	10.744300
4217.858000	648.946766	277.918413	0.378032	24.168890	0.769437	10.743966
4217.878000	648.946766	277.907713	0.378035	24.167959	0.769442	10.743553
4217.898000	648.946766	277.923460	0.378031	24.169329	0.769434	10.744161
4217.918000	648.946766	277.917571	0.378032	24.168816	0.769437	10.743934
4217.938000	648.946766	277.908898	0.378035	24.168062	0.769442	10.743599
4217.958000	648.946766	277.906198	0.378035	24.167827	0.769443	10.743494
4217.978000	648.946766	277.896534	0.378038	24.166987	0.769448	10.743121
4217.998000	648.946766	277.901006	0.378037	24.167376	0.769446	10.743293
4218.018000	648.946766	277.896382	0.378038	24.166974	0.769448	10.743115
4218.038000	648.946766	277.884899	0.378041	24.165975	0.769454	10.742671
4218.058000	648.946766	277.882354	0.378042	24.165754	0.769455	10.742572
4218.078000	648.946846	277.879564	0.378042	24.165511	0.769456	10.742465
4218.098000	648.946846	277.880401	0.378042	24.165584	0.769456	10.742497
4218.118000	648.946846	277.870435	0.378045	24.164717	0.769461	10.742112
4218.138000	648.946766	277.864508	0.378046	24.164202	0.769464	10.741882
4218.158000	648.946766	277.857642	0.378048	24.163605	0.769467	10.741617
4218.178000	648.946846	277.864068	0.378046	24.164164	0.769464	10.741865
4218.198000	648.946846	277.863140	0.378047	24.164083	0.769465	10.741830
4218.218000	648.946846	277.855447	0.378049	24.163414	0.769468	10.741532
4218.238000	648.946766	277.865615	0.378046	24.164298	0.769463	10.741925
4218.258000	648.946766	277.855109	0.378049	24.163384	0.769468	10.741519
4218.278000	648.946846	277.846962	0.378051	24.162676	0.769473	10.741204
4218.298000	648.946846	277.837188	0.378053	24.161826	0.769478	10.740826
4218.318000	648.946766	277.835751	0.378054	24.161701	0.769478	10.740771
4218.338000	648.946766	277.836631	0.378054	24.161778	0.769478	10.740805
4218.358000	648.946846	277.830572	0.378055	24.161251	0.769481	10.740571
4218.378000	648.946846	277.828580	0.378056	24.161077	0.769482	10.740494
4218.398000	648.946846	277.837361	0.378053	24.161841	0.769477	10.740833
4218.418000	648.946846	277.829883	0.378055	24.161191	0.769481	10.740544
4218.438000	648.946846	277.836583	0.378054	24.161773	0.769478	10.740803
4218.458000	648.946846	277.843894	0.378052	24.162409	0.769474	10.741086
4218.478000	648.946846	277.842159	0.378052	24.162258	0.769475	10.741018
4218.498000	648.946846	277.840218	0.378053	24.162089	0.769476	10.740943
4218.518000	648.946846	277.833129	0.378055	24.161473	0.769480	10.740669
4218.538000	648.946846	277.834216	0.378054	24.161568	0.769479	10.740711
4218.558000	648.946846	277.842060	0.378052	24.162250	0.769475	10.741015
4218.578000	648.946846	277.824016	0.378057	24.160681	0.769484	10.740317
4218.598000	648.946846	277.825728	0.378056	24.160829	0.769483	10.740383
4218.618000	648.946846	277.810485	0.378060	24.159504	0.769491	10.739794
4218.638000	648.946846	277.816776	0.378059	24.160051	0.769488	10.740037
4218.658000	648.946846	277.813740	0.378060	24.159787	0.769489	10.739920
4218.678000	648.946846	277.805771	0.378062	24.159094	0.769493	10.739612
4218.698000	648.946846	277.808585	0.378061	24.159339	0.769492	10.739721
4218.718000	648.946846	277.800093	0.378063	24.158600	0.769496	10.739392
4218.738000	648.946846	277.789487	0.378066	24.157678	0.769501	10.738982
4218.758000	648.946846	277.806921	0.378061	24.159194	0.769493	10.739656
4218.778000	648.946846	277.786372	0.378067	24.157407	0.769503	10.738862
4218.798000	648.946846	277.793793	0.378065	24.158052	0.769499	10.739149
4218.818000	648.946846	277.795899	0.378064	24.158235	0.769498	10.739230
4218.838000	648.946846	277.788802	0.378066	24.157618	0.769502	10.738956
4218.858000	648.946846	277.786803	0.378067	24.157444	0.769503	10.738879
4218.878000	648.946846	277.796881	0.378064	24.158321	0.769498	10.739268
4218.898000	648.946846	277.791873	0.378065	24.157885	0.769500	10.739074
4218.918000	648.946846	277.766533	0.378072	24.155682	0.769513	10.738095
4218.938000	648.946846	277.762791	0.378073	24.155356	0.769515	10.737950
4218.958000	648.946846	277.760273	0.378074	24.155137	0.769516	10.737853
4218.978000	648.946846	277.759430	0.378074	24.155064	0.769516	10.737820
4218.998000	648.946846	277.765705	0.378072	24.155610	0.769513	10.738063
4219.018000	648.946846	277.752867	0.378075	24.154493	0.769519	10.737567
4219.038000	648.946846	277.747338	0.378077	24.154012	0.769522	10.737353
4219.058000	648.946927	277.758379	0.378074	24.154973	0.769517	10.737780
4219.078000	648.946846	277.744680	0.378078	24.153781	0.769524	10.737250
4219.098000	648.946846	277.748131	0.378077	24.154081	0.769522	10.737383
4219.118000	648.946846	277.745071	0.378078	24.153815	0.769523	10.737265
4219.138000	648.946846	277.746037	0.378077	24.153899	0.769523	10.737303
4219.158000	648.946846	277.755611	0.378075	24.154732	0.769518	10.737673
4219.178000	648.946846	277.749086	0.378076	24.154164	0.769521	10.737420
4219.198000	648.946846	277.738953	0.378079	24.153283	0.769526	10.737029
4219.218000	648.946927	277.727473	0.378082	24.152285	0.769532	10.736585
4219.238000	648.946846	277.745301	0.378077	24.153835	0.769523	10.737274
4219.258000	648.946846	277.728445	0.378082	24.152369	0.769532	10.736622
4219.278000	648.946927	277.733719	0.378081	24.152828	0.769529	10.736826
4219.298000	648.946927	277.737062	0.378080	24.153119	0.769527	10.736956
4219.318000	648.946846	277.725302	0.378083	24.152096	0.769533	10.736501
4219.338000	648.946927	277.715371	0.378085	24.151232	0.769538	10.736117
4219.358000	648.946927	277.727791	0.378082	24.152312	0.769532	10.736597
4219.378000	648.946927	277.711273	0.378086	24.150876	0.769540	10.735959
4219.398000	648.946927	277.724819	0.378083	24.152054	0.769534	10.736482
4219.418000	648.946927	277.712729	0.378086	24.151003	0.769540	10.736015
4219.438000	648.946927	277.698972	0.378090	24.149806	0.769546	10.735483
4219.458000	648.946927	277.708396	0.378087	24.150626	0.769542	10.735847
4219.478000	648.946927	277.703568	0.378088	24.150206	0.769544	10.735661
4219.498000	648.946927	277.710428	0.378087	24.150802	0.769541	10.735926
4219.518000	648.946927	277.703119	0.378089	24.150167	0.769544	10.735643
4219.538000	648.946927	277.699583	0.378089	24.149859	0.769546	10.735507
4219.558000	648.946927	277.696617	0.378090	24.149601	0.769548	10.735392
4219.578000	648.946927	277.707085	0.378087	24.150512	0.769542	10.735797
4219.598000	648.946846	277.693518	0.378091	24.149332	0.769549	10.735272
4219.618000	648.946927	277.681979	0.378094	24.148328	0.769555	10.734826
4219.638000	648.946927	277.669699	0.378097	24.147260	0.769561	10.734351
4219.658000	648.946927	277.673718	0.378096	24.147610	0.769559	10.734507
4219.678000	648.946927	277.663814	0.378099	24.146749	0.769564	10.734124
4219.698000	648.946927	277.678327	0.378095	24.148011	0.769557	10.734685
4219.718000	648.946927	277.675645	0.378096	24.147778	0.769558	10.734581
4219.738000	648.946927	277.656027	0.378101	24.146072	0.769568	10.733823
4219.758000	648.946927	277.670354	0.378097	24.147317	0.769561	10.734377
4219.778000	648.946927	277.656615	0.378101	24.146123	0.769567	10.733846
4219.798000	648.946927	277.668571	0.378098	24.147162	0.769562	10.734308
4219.818000	648.946927	277.646111	0.378103	24.145209	0.769573	10.733440
4219.838000	648.946927	277.646616	0.378103	24.145253	0.769572	10.733459
4219.858000	648.946927	277.654975	0.378101	24.145980	0.769568	10.733782
4219.878000	648.946927	277.653173	0.378102	24.145823	0.769569	10.733713
4219.898000	648.946927	277.650686	0.378102	24.145607	0.769570	10.733616
4219.918000	648.946846	277.639766	0.378105	24.144657	0.769576	10.733194
4219.938000	648.946846	277.640718	0.378105	24.144740	0.769575	10.733231
4219.958000	648.946927	277.618328	0.378111	24.142793	0.769587	10.732365
4219.978000	648.946846	277.619249	0.378110	24.142873	0.769586	10.732401
4219.998000	648.946927	277.615547	0.378111	24.142551	0.769588	10.732258
4220.018000	648.946927	277.603825	0.378114	24.141532	0.769594	10.731805
4220.038000	648.946927	277.600054	0.378115	24.141204	0.769596	10.731659
4220.058000	648.946927	277.589675	0.378118	24.140301	0.769601	10.731258
4220.078000	648.946927	277.598518	0.378116	24.141070	0.769596	10.731600
4220.098000	648.946846	277.587791	0.378119	24.140137	0.769602	10.731185
4220.118000	648.946927	277.578694	0.378121	24.139346	0.769606	10.730833
4220.138000	648.946927	277.561667	0.378125	24.137866	0.769615	10.730175
4220.158000	648.946927	277.555236	0.378127	24.137306	0.769618	10.729926
4220.178000	648.946927	277.571736	0.378123	24.138741	0.769610	10.730564
4220.198000	648.946846	277.543875	0.378130	24.136318	0.769623	10.729487
4220.218000	648.946927	277.550192	0.378128	24.136868	0.769620	10.729731
4220.238000	648.946927	277.536008	0.378132	24.135634	0.769627	10.729183
4220.258000	648.946927	277.540911	0.378131	24.136061	0.769625	10.729373
4220.278000	648.946927	277.529885	0.378134	24.135102	0.769631	10.728946
4220.298000	648.946927	277.537661	0.378132	24.135778	0.769627	10.729247
4220.318000	648.946846	277.535741	0.378132	24.135611	0.769627	10.729173
4220.338000	648.946927	277.527484	0.378134	24.134893	0.769632	10.728854
4220.358000	648.946927	277.517754	0.378137	24.134047	0.769637	10.728477
4220.378000	648.946846	277.518470	0.378137	24.134109	0.769636	10.728505
4220.398000	648.946927	277.499548	0.378142	24.132464	0.769646	10.727774
4220.418000	648.946846	277.492085	0.378144	24.131815	0.769649	10.727485
4220.438000	648.946846	277.496549	0.378142	24.132203	0.769647	10.727658
4220.458000	648.946846	277.476230	0.378148	24.130436	0.769657	10.726872
4220.478000	648.946927	277.470949	0.378149	24.129976	0.769660	10.726668
4220.498000	648.946927	277.467835	0.378150	24.129706	0.769661	10.726548
4220.518000	648.946846	277.456408	0.378153	24.128712	0.769667	10.726106
4220.538000	648.946927	277.435587	0.378158	24.126901	0.769677	10.725301
4220.558000	648.946846	277.378800	0.378173	24.121963	0.769706	10.723106
4220.578000	648.946927	277.368272	0.378176	24.121047	0.769711	10.722699
4220.598000	648.946927	277.347117	0.378182	24.119208	0.769721	10.721881
4220.618000	648.946927	277.330516	0.378186	24.117764	0.769730	10.721239
4220.638000	648.946927	277.322396	0.378188	24.117058	0.769734	10.720925
4220.658000	648.946927	277.301512	0.378193	24.115242	0.769744	10.720118
4220.678000	648.946927	277.297012	0.378195	24.114850	0.769746	10.719944
4220.698000	648.946927	277.278457	0.378200	24.113237	0.769756	10.719226
4220.718000	648.946846	277.254969	0.378206	24.111194	0.769767	10.718318
4220.738000	648.946927	277.248242	0.378207	24.110609	0.769771	10.718058
4220.758000	648.946927	277.228574	0.378213	24.108899	0.769780	10.717298
4220.778000	648.946927	277.184920	0.378224	24.105102	0.769802	10.715610
4220.798000	648.946927	277.143357	0.378235	24.101488	0.769823	10.714004
4220.818000	648.946927	277.116794	0.378242	24.099178	0.769836	10.712977
4220.838000	648.946927	277.061114	0.378256	24.094336	0.769864	10.710824
4220.858000	648.946927	277.018663	0.378267	24.090644	0.769885	10.709183
4220.878000	648.946927	276.968841	0.378280	24.086311	0.769910	10.707257
4220.898000	648.946927	276.915854	0.378294	24.081703	0.769936	10.705209
4220.918000	648.946927	276.895550	0.378300	24.079937	0.769946	10.704424
4220.938000	648.946927	276.882879	0.378303	24.078836	0.769952	10.703934
4220.958000	648.946927	276.881897	0.378303	24.078750	0.769953	10.703896
4220.978000	648.946846	276.866325	0.378307	24.077396	0.769961	10.703294
4220.998000	648.946846	276.862255	0.378308	24.077042	0.769963	10.703137
4221.018000	648.946927	276.845161	0.378313	24.075555	0.769971	10.702476
4221.038000	648.946927	276.830362	0.378317	24.074268	0.769979	10.701904
4221.058000	648.946927	276.824529	0.378318	24.073761	0.769981	10.701678
4221.078000	648.946927	276.808218	0.378322	24.072343	0.769990	10.701048
4221.098000	648.946927	276.802620	0.378324	24.071856	0.769992	10.700831
4221.118000	648.946927	276.799928	0.378325	24.071622	0.769994	10.700727
4221.138000	648.946927	276.798640	0.378325	24.071510	0.769994	10.700677
4221.158000	648.946927	276.791041	0.378327	24.070849	0.769998	10.700384
4221.178000	648.946927	276.784617	0.378329	24.070290	0.770001	10.700135
4221.198000	648.946927	276.775726	0.378331	24.069517	0.770006	10.699792
4221.218000	648.946927	276.761670	0.378335	24.068295	0.770013	10.699248
4221.238000	648.946927	276.748414	0.378338	24.067142	0.770019	10.698736
4221.258000	648.946846	276.744560	0.378339	24.066807	0.770021	10.698587
4221.278000	648.946927	276.731968	0.378342	24.065712	0.770027	10.698100
4221.298000	648.946927	276.725205	0.378344	24.065124	0.770031	10.697838
4221.318000	648.946927	276.720028	0.378345	24.064673	0.770033	10.697638
4221.338000	648.946846	276.708165	0.378348	24.063642	0.770039	10.697180
4221.358000	648.946927	276.697754	0.378351	24.062736	0.770044	10.696777
4221.378000	648.946846	276.696630	0.378351	24.062639	0.770045	10.696734
4221.398000	648.946927	276.680095	0.378356	24.061201	0.770053	10.696095
4221.418000	648.946927	276.658814	0.378361	24.059350	0.770064	10.695272
4221.438000	648.946927	276.669518	0.378359	24.060281	0.770059	10.695686
4221.458000	648.946927	276.664240	0.378360	24.059822	0.770061	10.695482
4221.478000	648.946927	276.660788	0.378361	24.059522	0.770063	10.695348
4221.498000	648.946927	276.652141	0.378363	24.058770	0.770067	10.695014
4221.518000	648.946927	276.642124	0.378366	24.057899	0.770072	10.694627
4221.538000	648.946927	276.630765	0.378369	24.056911	0.770078	10.694188
4221.558000	648.946927	276.651341	0.378363	24.058700	0.770068	10.694983
4221.578000	648.946927	276.645250	0.378365	24.058170	0.770071	10.694748
4221.598000	648.946927	276.627063	0.378370	24.056589	0.770080	10.694044
4221.618000	648.946927	276.618942	0.378372	24.055882	0.770084	10.693730
4221.638000	648.946927	276.649098	0.378364	24.058505	0.770069	10.694896
4221.658000	648.946846	276.626760	0.378370	24.056562	0.770080	10.694033
4221.678000	648.946927	276.619325	0.378372	24.055916	0.770084	10.693745
4221.698000	648.946927	276.601793	0.378376	24.054391	0.770092	10.693068
4221.718000	648.946927	276.611330	0.378374	24.055221	0.770087	10.693436
4221.738000	648.946927	276.600139	0.378377	24.054247	0.770093	10.693004
4221.758000	648.946927	276.606759	0.378375	24.054823	0.770090	10.693260
4221.778000	648.946927	276.602840	0.378376	24.054482	0.770092	10.693108
4221.798000	648.946927	276.594579	0.378378	24.053764	0.770096	10.692789
4221.818000	648.946927	276.584703	0.378381	24.052905	0.770101	10.692407
4221.838000	648.946927	276.595164	0.378378	24.053815	0.770096	10.692811
4221.858000	648.946927	276.586969	0.378380	24.053102	0.770100	10.692494
4221.878000	648.946846	276.583774	0.378381	24.052824	0.770101	10.692371
4221.898000	648.946927	276.582334	0.378381	24.052699	0.770102	10.692315
4221.918000	648.946927	276.577551	0.378383	24.052283	0.770104	10.692130
4221.938000	648.946846	276.568468	0.378385	24.051493	0.770109	10.691779
4221.958000	648.946846	276.562879	0.378386	24.051007	0.770111	10.691563
4221.978000	648.946846	276.547412	0.378390	24.049662	0.770119	10.690965
4221.998000	648.946927	276.551848	0.378389	24.050048	0.770117	10.691137
4222.018000	648.946927	276.538556	0.378393	24.048892	0.770124	10.690623
4222.038000	648.946927	276.536961	0.378393	24.048753	0.770124	10.690561
4222.058000	648.946846	276.519695	0.378398	24.047252	0.770133	10.689894
4222.078000	648.946927	276.528402	0.378396	24.048009	0.770129	10.690230
4222.098000	648.946846	276.520599	0.378397	24.047330	0.770133	10.689929
4222.118000	648.946927	276.513584	0.378399	24.046720	0.770136	10.689657
4222.138000	648.946927	276.521835	0.378397	24.047438	0.770132	10.689976
4222.158000	648.946927	276.510518	0.378400	24.046454	0.770138	10.689539
4222.178000	648.946927	276.502107	0.378402	24.045722	0.770142	10.689214
4222.198000	648.946927	276.495773	0.378404	24.045171	0.770145	10.688969
4222.218000	648.946927	276.484673	0.378407	24.044206	0.770150	10.688540
4222.238000	648.946927	276.482146	0.378408	24.043986	0.770152	10.688442
4222.258000	648.946846	276.486788	0.378406	24.044390	0.770149	10.688622
4222.278000	648.946927	276.483383	0.378407	24.044094	0.770151	10.688490
4222.298000	648.946927	276.473909	0.378410	24.043270	0.770156	10.688124
4222.318000	648.946846	276.459804	0.378413	24.042043	0.770163	10.687578
4222.338000	648.946927	276.465213	0.378412	24.042514	0.770160	10.687788
4222.358000	648.946927	276.464723	0.378412	24.042471	0.770160	10.687769
4222.378000	648.946927	276.460703	0.378413	24.042121	0.770162	10.687613
4222.398000	648.946927	276.457725	0.378414	24.041862	0.770164	10.687498
4222.418000	648.946927	276.455067	0.378415	24.041631	0.770165	10.687395
4222.438000	648.946846	276.456656	0.378414	24.041769	0.770164	10.687457
4222.458000	648.946927	276.463363	0.378413	24.042353	0.770161	10.687716
4222.478000	648.946927	276.438155	0.378419	24.040161	0.770174	10.686742
4222.498000	648.946927	276.454830	0.378415	24.041611	0.770165	10.687386
4222.518000	648.946927	276.449689	0.378416	24.041164	0.770168	10.687187
4222.538000	648.946927	276.450186	0.378416	24.041207	0.770168	10.687207
4222.558000	648.946927	276.442266	0.378418	24.040518	0.770172	10.686900
4222.578000	648.946927	276.431403	0.378421	24.039573	0.770177	10.686480
4222.598000	648.946927	276.432906	0.378420	24.039704	0.770176	10.686539
4222.618000	648.946927	276.424310	0.378423	24.038957	0.770181	10.686206
4222.638000	648.946927	276.422153	0.378423	24.038769	0.770182	10.686123
4222.658000	648.946927	276.425714	0.378422	24.039079	0.770180	10.686261
4222.678000	648.946927	276.428495	0.378422	24.039321	0.770178	10.686368
4222.698000	648.946927	276.417870	0.378424	24.038397	0.770184	10.685957
4222.718000	648.946846	276.401670	0.378429	24.036988	0.770192	10.685331
4222.738000	648.946927	276.416819	0.378425	24.038305	0.770184	10.685917
4222.758000	648.946927	276.413431	0.378426	24.038010	0.770186	10.685786
4222.778000	648.946927	276.410351	0.378426	24.037743	0.770187	10.685667
4222.798000	648.946927	276.420091	0.378424	24.038590	0.770183	10.686043
4222.818000	648.946927	276.411561	0.378426	24.037848	0.770187	10.685713
4222.838000	648.946927	276.412848	0.378426	24.037960	0.770186	10.685763
4222.858000	648.946927	276.399887	0.378429	24.036833	0.770193	10.685262
4222.878000	648.946846	276.401205	0.378429	24.036947	0.770192	10.685313
4222.898000	648.946927	276.405423	0.378428	24.037314	0.770190	10.685476
4222.918000	648.946927	276.389426	0.378432	24.035923	0.770198	10.684858
4222.938000	648.946927	276.393773	0.378431	24.036301	0.770196	10.685026
4222.958000	648.946927	276.387515	0.378432	24.035757	0.770199	10.684784
4222.978000	648.946927	276.386959	0.378432	24.035708	0.770199	10.684762
4222.998000	648.946927	276.396777	0.378430	24.036562	0.770194	10.685142
4223.018000	648.946927	276.397740	0.378430	24.036646	0.770194	10.685179
4223.038000	648.946927	276.388452	0.378432	24.035838	0.770198	10.684820
4223.058000	648.946927	276.380525	0.378434	24.035149	0.770202	10.684514
4223.078000	648.946927	276.371187	0.378437	24.034337	0.770207	10.684153
4223.098000	648.946927	276.380584	0.378434	24.035154	0.770202	10.684516
4223.118000	648.946927	276.380339	0.378434	24.035133	0.770202	10.684506
4223.138000	648.946927	276.380371	0.378434	24.035135	0.770202	10.684508
4223.158000	648.946927	276.358104	0.378440	24.033199	0.770213	10.683647
4223.178000	648.946927	276.358518	0.378440	24.033235	0.770213	10.683663
4223.198000	648.946927	276.374331	0.378436	24.034610	0.770205	10.684274
4223.218000	648.946846	276.371001	0.378437	24.034321	0.770207	10.684145
4223.238000	648.946927	276.367087	0.378438	24.033980	0.770209	10.683994
4223.258000	648.946927	276.376305	0.378435	24.034782	0.770204	10.684350
4223.278000	648.946846	276.362536	0.378439	24.033584	0.770211	10.683818
4223.298000	648.946927	276.364440	0.378438	24.033750	0.770210	10.683892
4223.318000	648.946846	276.364968	0.378438	24.033796	0.770210	10.683912
4223.338000	648.946846	276.353687	0.378441	24.032815	0.770216	10.683476
4223.358000	648.946927	276.348834	0.378442	24.032393	0.770218	10.683288
4223.378000	648.946927	276.352304	0.378442	24.032695	0.770216	10.683423
4223.398000	648.946846	276.350201	0.378442	24.032512	0.770217	10.683341
4223.418000	648.946927	276.344708	0.378444	24.032034	0.770220	10.683129
4223.438000	648.946927	276.337869	0.378445	24.031439	0.770224	10.682865
4223.458000	648.946846	276.345776	0.378443	24.032127	0.770219	10.683170
4223.478000	648.946927	276.343050	0.378444	24.031890	0.770221	10.683065
4223.498000	648.946927	276.333642	0.378446	24.031072	0.770226	10.682701
4223.518000	648.946846	276.344170	0.378444	24.031987	0.770220	10.683108
4223.538000	648.946927	276.327192	0.378448	24.030511	0.770229	10.682452
4223.558000	648.946927	276.325663	0.378448	24.030378	0.770230	10.682393
4223.578000	648.946927	276.331940	0.378447	24.030924	0.770226	10.682635
4223.598000	648.946927	276.312016	0.378452	24.029191	0.770236	10.681865
4223.618000	648.946927	276.323188	0.378449	24.030163	0.770231	10.682297
4223.638000	648.946927	276.314133	0.378452	24.029375	0.770235	10.681947
4223.658000	648.946927	276.316979	0.378451	24.029623	0.770234	10.682057
4223.678000	648.946846	276.312488	0.378452	24.029232	0.770236	10.681883
4223.698000	648.946846	276.304620	0.378454	24.028548	0.770240	10.681579
4223.718000	648.946846	276.302260	0.378455	24.028343	0.770241	10.681488
4223.738000	648.946846	276.291987	0.378457	24.027449	0.770246	10.681091
4223.758000	648.946927	276.293347	0.378457	24.027567	0.770246	10.681143
4223.778000	648.946927	276.287563	0.378458	24.027064	0.770249	10.680920
4223.798000	648.946846	276.288053	0.378458	24.027107	0.770248	10.680939
4223.818000	648.946846	276.299049	0.378455	24.028063	0.770243	10.681364
4223.838000	648.946927	276.283429	0.378460	24.026705	0.770251	10.680760
4223.858000	648.946927	276.292377	0.378457	24.027483	0.770246	10.681106
4223.878000	648.946927	276.279567	0.378461	24.026369	0.770253	10.680611
4223.898000	648.946927	276.283419	0.378460	24.026704	0.770251	10.680760
4223.918000	648.946927	276.290794	0.378458	24.027345	0.770247	10.681045
4223.938000	648.946927	276.269385	0.378463	24.025484	0.770258	10.680217
4223.958000	648.946927	276.294298	0.378457	24.027650	0.770245	10.681180
4223.978000	648.946927	276.279443	0.378461	24.026358	0.770253	10.680606
4223.998000	648.946846	276.269264	0.378463	24.025473	0.770258	10.680212
4224.018000	648.946846	276.274767	0.378462	24.025952	0.770255	10.680425
4224.038000	648.946846	276.277065	0.378461	24.026152	0.770254	10.680514
4224.058000	648.946927	276.265851	0.378464	24.025176	0.770259	10.680080
4224.078000	648.946927	276.277492	0.378461	24.026189	0.770254	10.680530
4224.098000	648.946927	276.262914	0.378465	24.024921	0.770261	10.679967
4224.118000	648.946927	276.262649	0.378465	24.024898	0.770261	10.679957
4224.138000	648.946927	276.278572	0.378461	24.026283	0.770253	10.680572
4224.158000	648.946927	276.268632	0.378463	24.025418	0.770258	10.680188
4224.178000	648.946846	276.265603	0.378464	24.025155	0.770259	10.680071
4224.198000	648.946927	276.270036	0.378463	24.025540	0.770257	10.680242
4224.218000	648.946927	276.267416	0.378464	24.025312	0.770259	10.680141
4224.238000	648.946927	276.254133	0.378467	24.024157	0.770265	10.679627
4224.258000	648.946927	276.242176	0.378470	24.023117	0.770271	10.679165
4224.278000	648.946927	276.237083	0.378472	24.022674	0.770274	10.678968
4224.298000	648.946846	276.241225	0.378470	24.023035	0.770271	10.679128
4224.318000	648.946927	276.234564	0.378472	24.022455	0.770275	10.678871
4224.338000	648.946927	276.214875	0.378477	24.020743	0.770285	10.678110
4224.358000	648.946927	276.229383	0.378474	24.022005	0.770277	10.678671
4224.378000	648.946927	276.225582	0.378475	24.021674	0.770279	10.678524
4224.398000	648.946927	276.223836	0.378475	24.021523	0.770280	10.678456
4224.418000	648.946927	276.227549	0.378474	24.021845	0.770278	10.678600
4224.438000	648.946927	276.217864	0.378477	24.021003	0.770283	10.678225
4224.458000	648.946927	276.224261	0.378475	24.021559	0.770280	10.678473
4224.478000	648.946846	276.232334	0.378473	24.022262	0.770276	10.678785
4224.498000	648.946927	276.222652	0.378475	24.021420	0.770281	10.678410
4224.518000	648.946927	276.220370	0.378476	24.021221	0.770282	10.678322
4224.538000	648.946927	276.210777	0.378479	24.020387	0.770287	10.677951
4224.558000	648.946927	276.210175	0.378479	24.020335	0.770287	10.677928
4224.578000	648.946927	276.222969	0.378475	24.021447	0.770281	10.678423
4224.598000	648.946927	276.211771	0.378478	24.020473	0.770286	10.677990
4224.618000	648.946846	276.194391	0.378483	24.018962	0.770295	10.677318
4224.638000	648.946927	276.201169	0.378481	24.019551	0.770292	10.677580
4224.658000	648.946927	276.209445	0.378479	24.020271	0.770287	10.677900
4224.678000	648.946927	276.204675	0.378480	24.019856	0.770290	10.677715
4224.698000	648.946927	276.209233	0.378479	24.020253	0.770288	10.677892
4224.718000	648.946927	276.199762	0.378481	24.019429	0.770292	10.677526
4224.738000	648.946846	276.190368	0.378484	24.018612	0.770297	10.677162
4224.758000	648.946927	276.208517	0.378479	24.020190	0.770288	10.677864
4224.778000	648.946927	276.210507	0.378479	24.020363	0.770287	10.677941
4224.798000	648.946927	276.198996	0.378482	24.019362	0.770293	10.677496
4224.818000	648.946846	276.198921	0.378482	24.019356	0.770293	10.677493
4224.838000	648.946927	276.202858	0.378481	24.019698	0.770291	10.677645
4224.858000	648.946927	276.182296	0.378486	24.017910	0.770301	10.676850
4224.878000	648.946927	276.168748	0.378489	24.016732	0.770308	10.676327
4224.898000	648.946927	276.183314	0.378486	24.017999	0.770300	10.676890
4224.918000	648.946927	276.181780	0.378486	24.017865	0.770301	10.676830
4224.938000	648.946846	276.174303	0.378488	24.017215	0.770305	10.676541
4224.958000	648.946927	276.182786	0.378486	24.017953	0.770301	10.676869
4224.978000	648.946846	276.178161	0.378487	24.017550	0.770303	10.676690
4224.998000	648.946927	276.180247	0.378486	24.017732	0.770302	10.676771
4225.018000	648.946927	276.186185	0.378485	24.018248	0.770299	10.677001
4225.038000	648.946927	276.188621	0.378484	24.018460	0.770298	10.677095
4225.058000	648.946846	276.173352	0.378488	24.017132	0.770305	10.676505
4225.078000	648.946927	276.178465	0.378487	24.017577	0.770303	10.676702
4225.098000	648.946846	276.183190	0.378486	24.017988	0.770300	10.676885
4225.118000	648.946927	276.177487	0.378487	24.017492	0.770303	10.676664
4225.138000	648.946927	276.171947	0.378489	24.017010	0.770306	10.676450
4225.158000	648.946846	276.181839	0.378486	24.017870	0.770301	10.676833
4225.178000	648.946927	276.174780	0.378488	24.017256	0.770305	10.676560
4225.198000	648.946927	276.174963	0.378488	24.017272	0.770305	10.676567
4225.218000	648.946927	276.192966	0.378483	24.018838	0.770296	10.677263
4225.238000	648.946927	276.163962	0.378491	24.016316	0.770310	10.676142
4225.258000	648.946927	276.172024	0.378489	24.017017	0.770306	10.676453
4225.278000	648.946927	276.168714	0.378490	24.016729	0.770308	10.676325
4225.298000	648.946927	276.173074	0.378488	24.017108	0.770305	10.676494
4225.318000	648.946927	276.171808	0.378489	24.016998	0.770306	10.676445
4225.338000	648.946927	276.170517	0.378489	24.016886	0.770307	10.676395
4225.358000	648.946927	276.181485	0.378486	24.017840	0.770301	10.676819
4225.378000	648.946927	276.173518	0.378488	24.017147	0.770305	10.676511
4225.398000	648.946927	276.166923	0.378490	24.016573	0.770309	10.676256
4225.418000	648.946846	276.152602	0.378494	24.015328	0.770316	10.675702
4225.438000	648.946927	276.153387	0.378494	24.015396	0.770315	10.675733
4225.458000	648.946927	276.151656	0.378494	24.015245	0.770316	10.675666
4225.478000	648.946927	276.154925	0.378493	24.015530	0.770315	10.675792
4225.498000	648.946846	276.150285	0.378494	24.015126	0.770317	10.675613
4225.518000	648.946927	276.155526	0.378493	24.015582	0.770314	10.675815
4225.538000	648.946927	276.153657	0.378493	24.015419	0.770315	10.675743
4225.558000	648.946927	276.150737	0.378494	24.015166	0.770317	10.675630
4225.578000	648.946927	276.160910	0.378492	24.016050	0.770312	10.676024
4225.598000	648.946927	276.152128	0.378494	24.015286	0.770316	10.675684
4225.618000	648.946846	276.141130	0.378497	24.014330	0.770321	10.675259
4225.638000	648.946927	276.153979	0.378493	24.015447	0.770315	10.675756
4225.658000	648.946927	276.136087	0.378498	24.013892	0.770324	10.675064
4225.678000	648.946927	276.139147	0.378497	24.014158	0.770322	10.675182
4225.698000	648.946927	276.139637	0.378497	24.014200	0.770322	10.675201
4225.718000	648.946927	276.144751	0.378496	24.014645	0.770320	10.675399
4225.738000	648.946927	276.131405	0.378499	24.013484	0.770326	10.674883
4225.758000	648.946927	276.126749	0.378500	24.013079	0.770329	10.674703
4225.778000	648.946927	276.152899	0.378494	24.015354	0.770316	10.675714
4225.798000	648.946927	276.143904	0.378496	24.014571	0.770320	10.675366
4225.818000	648.946927	276.157892	0.378492	24.015788	0.770313	10.675907
4225.838000	648.946927	276.153858	0.378493	24.015437	0.770315	10.675751
4225.858000	648.946927	276.140321	0.378497	24.014260	0.770322	10.675228
4225.878000	648.946927	276.140920	0.378497	24.014312	0.770321	10.675251
4225.898000	648.946927	276.135957	0.378498	24.013880	0.770324	10.675059
4225.918000	648.946927	276.140345	0.378497	24.014262	0.770322	10.675229
4225.938000	648.946927	276.118459	0.378503	24.012359	0.770333	10.674382
4225.958000	648.946927	276.120240	0.378502	24.012513	0.770332	10.674451
4225.978000	648.946927	276.113963	0.378504	24.011968	0.770335	10.674209
4225.998000	648.946846	276.122432	0.378502	24.012704	0.770331	10.674536
4226.018000	648.946927	276.125649	0.378501	24.012984	0.770329	10.674660
4226.038000	648.946846	276.116054	0.378503	24.012149	0.770334	10.674289
4226.058000	648.946846	276.119859	0.378502	24.012480	0.770332	10.674437
4226.078000	648.946927	276.117784	0.378503	24.012300	0.770333	10.674356
4226.098000	648.946927	276.112594	0.378504	24.011849	0.770336	10.674156
4226.118000	648.946927	276.102844	0.378507	24.011001	0.770340	10.673779
4226.138000	648.946927	276.118192	0.378503	24.012335	0.770333	10.674372
4226.158000	648.946927	276.107567	0.378505	24.011411	0.770338	10.673961
4226.178000	648.946927	276.098092	0.378508	24.010587	0.770343	10.673595
4226.198000	648.946927	276.103213	0.378507	24.011033	0.770340	10.673793
4226.218000	648.946927	276.116332	0.378503	24.012174	0.770334	10.674300
4226.238000	648.946927	276.115642	0.378503	24.012114	0.770334	10.674274
4226.258000	648.946927	276.124759	0.378501	24.012906	0.770330	10.674626
4226.278000	648.946927	276.117150	0.378503	24.012245	0.770333	10.674332
4226.298000	648.946927	276.106279	0.378506	24.011299	0.770339	10.673912
4226.318000	648.946927	276.110534	0.378505	24.011669	0.770337	10.674076
4226.338000	648.946927	276.115371	0.378503	24.012090	0.770334	10.674263
4226.358000	648.946846	276.106829	0.378506	24.011347	0.770338	10.673933
4226.378000	648.946927	276.107987	0.378505	24.011448	0.770338	10.673978
4226.398000	648.946846	276.086282	0.378511	24.009560	0.770349	10.673139
4226.418000	648.946846	276.093443	0.378509	24.010183	0.770345	10.673415
4226.438000	648.946927	276.086997	0.378511	24.009622	0.770348	10.673166
4226.458000	648.946927	276.095120	0.378509	24.010329	0.770344	10.673480
4226.478000	648.946927	276.100626	0.378507	24.010808	0.770342	10.673693
4226.498000	648.946927	276.081142	0.378512	24.009113	0.770351	10.672940
4226.518000	648.946846	276.092727	0.378509	24.010121	0.770345	10.673388
4226.538000	648.946927	276.091354	0.378510	24.010001	0.770346	10.673335
4226.558000	648.946927	276.088222	0.378511	24.009729	0.770348	10.673214
4226.578000	648.946927	276.092117	0.378510	24.010068	0.770346	10.673364
4226.598000	648.946927	276.082658	0.378512	24.009245	0.770350	10.672998
4226.618000	648.946927	276.087425	0.378511	24.009660	0.770348	10.673183
4226.638000	648.946927	276.075602	0.378514	24.008631	0.770354	10.672726
4226.658000	648.946846	276.075309	0.378514	24.008606	0.770354	10.672714
4226.678000	648.946927	276.078300	0.378513	24.008866	0.770353	10.672830
4226.698000	648.946846	276.084262	0.378512	24.009385	0.770350	10.673060
4226.718000	648.946927	276.083842	0.378512	24.009348	0.770350	10.673044
4226.738000	648.946927	276.076895	0.378513	24.008744	0.770353	10.672776
4226.758000	648.946927	276.068336	0.378516	24.008000	0.770358	10.672445
4226.778000	648.946846	276.069486	0.378515	24.008100	0.770357	10.672489
4226.798000	648.946927	276.056295	0.378519	24.006952	0.770364	10.671979
4226.818000	648.946927	276.061740	0.378517	24.007426	0.770361	10.672190
4226.838000	648.946927	276.053581	0.378520	24.006717	0.770365	10.671874
4226.858000	648.946927	276.046856	0.378521	24.006132	0.770368	10.671614
4226.878000	648.946927	276.054699	0.378519	24.006814	0.770364	10.671918
4226.898000	648.946927	276.058308	0.378518	24.007128	0.770363	10.672057
4226.918000	648.946927	276.047232	0.378521	24.006164	0.770368	10.671629
4226.938000	648.946927	276.057862	0.378518	24.007089	0.770363	10.672040
4226.958000	648.946927	276.051251	0.378520	24.006514	0.770366	10.671784
4226.978000	648.946927	276.037858	0.378524	24.005349	0.770373	10.671267
4226.998000	648.946927	276.047272	0.378521	24.006168	0.770368	10.671630
4227.018000	648.946927	276.039516	0.378523	24.005493	0.770372	10.671331
4227.038000	648.946927	276.032667	0.378525	24.004898	0.770375	10.671066
4227.058000	648.946927	276.035054	0.378524	24.005105	0.770374	10.671158
4227.078000	648.946927	276.031988	0.378525	24.004839	0.770376	10.671040
4227.098000	648.946927	276.038293	0.378524	24.005387	0.770373	10.671283
4227.118000	648.946927	276.035764	0.378524	24.005167	0.770374	10.671186
4227.138000	648.946846	276.032962	0.378525	24.004923	0.770375	10.671077
4227.158000	648.946927	276.040287	0.378523	24.005560	0.770372	10.671360
4227.178000	648.946927	276.025000	0.378527	24.004231	0.770379	10.670769
4227.198000	648.946927	276.038572	0.378524	24.005411	0.770372	10.671294
4227.218000	648.946927	276.026726	0.378527	24.004381	0.770378	10.670836
4227.238000	648.946927	276.027940	0.378526	24.004487	0.770378	10.670883
4227.258000	648.946927	276.017856	0.378529	24.003610	0.770383	10.670493
4227.278000	648.946927	276.017346	0.378529	24.003565	0.770383	10.670474
4227.298000	648.946927	276.017179	0.378529	24.003551	0.770383	10.670467
4227.318000	648.946927	276.007286	0.378532	24.002690	0.770388	10.670085
4227.338000	648.946927	276.022343	0.378528	24.004000	0.770380	10.670667
4227.358000	648.946927	276.012261	0.378530	24.003123	0.770385	10.670277
4227.378000	648.946927	276.008404	0.378531	24.002788	0.770387	10.670128
4227.398000	648.946927	276.018443	0.378529	24.003661	0.770382	10.670516
4227.418000	648.946927	276.006693	0.378532	24.002639	0.770388	10.670062
4227.438000	648.946846	275.993138	0.378535	24.001460	0.770395	10.669538
4227.458000	648.946846	275.994768	0.378535	24.001602	0.770394	10.669601
4227.478000	648.946927	275.998610	0.378534	24.001936	0.770392	10.669749
4227.498000	648.946927	276.000439	0.378533	24.002095	0.770391	10.669820
4227.518000	648.946927	275.994752	0.378535	24.001601	0.770394	10.669600
4227.538000	648.946927	275.996902	0.378534	24.001787	0.770393	10.669683
4227.558000	648.946927	276.003851	0.378533	24.002392	0.770390	10.669952
4227.578000	648.946846	276.008563	0.378531	24.002802	0.770387	10.670134
4227.598000	648.946927	276.002171	0.378533	24.002246	0.770391	10.669887
4227.618000	648.946927	276.000972	0.378533	24.002141	0.770391	10.669841
4227.638000	648.946927	275.989760	0.378536	24.001166	0.770397	10.669407
4227.658000	648.946927	275.993630	0.378535	24.001503	0.770395	10.669557
4227.678000	648.946927	275.994752	0.378535	24.001601	0.770394	10.669600
4227.698000	648.946927	275.996678	0.378534	24.001768	0.770393	10.669675
4227.718000	648.946927	275.997039	0.378534	24.001799	0.770393	10.669689
4227.738000	648.946927	276.008103	0.378531	24.002762	0.770388	10.670116
4227.758000	648.946927	276.003210	0.378533	24.002336	0.770390	10.669927
4227.778000	648.946927	275.995566	0.378535	24.001671	0.770394	10.669632
4227.798000	648.946927	275.975639	0.378540	23.999938	0.770404	10.668861
4227.818000	648.946927	275.991113	0.378536	24.001284	0.770396	10.669459
4227.838000	648.946927	275.993591	0.378535	24.001500	0.770395	10.669555
4227.858000	648.946927	275.987116	0.378537	24.000936	0.770398	10.669305
4227.878000	648.946927	275.990982	0.378536	24.001273	0.770396	10.669454
4227.898000	648.946927	275.988726	0.378537	24.001076	0.770397	10.669367
4227.918000	648.946927	276.007590	0.378532	24.002717	0.770388	10.670096
4227.938000	648.946927	275.987584	0.378537	24.000977	0.770398	10.669323
4227.958000	648.946927	275.990842	0.378536	24.001260	0.770396	10.669449
4227.978000	648.946927	275.982197	0.378538	24.000509	0.770400	10.669115
4227.998000	648.946927	276.003302	0.378533	24.002344	0.770390	10.669931
4228.018000	648.946927	275.976760	0.378540	24.000036	0.770403	10.668905
4228.038000	648.946927	275.972411	0.378541	23.999658	0.770405	10.668736
4228.058000	648.946846	275.980744	0.378539	24.000382	0.770401	10.669059
4228.078000	648.946927	275.970103	0.378541	23.999457	0.770406	10.668647
4228.098000	648.946927	275.967040	0.378542	23.999191	0.770408	10.668529
4228.118000	648.946927	275.969599	0.378542	23.999413	0.770407	10.668628
4228.138000	648.946927	275.966398	0.378542	23.999135	0.770408	10.668504
4228.158000	648.946927	275.966200	0.378542	23.999117	0.770408	10.668496
4228.178000	648.946927	275.960662	0.378544	23.998636	0.770411	10.668282
4228.198000	648.946846	275.947711	0.378547	23.997510	0.770417	10.667782
4228.218000	648.946927	275.948370	0.378547	23.997567	0.770417	10.667807
4228.238000	648.946927	275.937683	0.378550	23.996637	0.770423	10.667394
4228.258000	648.946927	275.927421	0.378553	23.995745	0.770428	10.666997
4228.278000	648.946846	275.935813	0.378550	23.996475	0.770423	10.667322
4228.298000	648.946927	275.939732	0.378549	23.996816	0.770422	10.667473
4228.318000	648.946927	275.932852	0.378551	23.996217	0.770425	10.667207
4228.338000	648.946927	275.930530	0.378552	23.996015	0.770426	10.667117
4228.358000	648.946927	275.930854	0.378552	23.996044	0.770426	10.667130
4228.378000	648.946927	275.939956	0.378549	23.996835	0.770421	10.667482
4228.398000	648.946927	275.939275	0.378549	23.996776	0.770422	10.667455
4228.418000	648.946927	275.935198	0.378551	23.996421	0.770424	10.667298
4228.438000	648.946846	275.938978	0.378549	23.996750	0.770422	10.667444
4228.458000	648.946927	275.943473	0.378548	23.997141	0.770420	10.667618
4228.478000	648.946846	275.945564	0.378548	23.997323	0.770419	10.667699
4228.498000	648.946927	275.936746	0.378550	23.996556	0.770423	10.667358
4228.518000	648.946927	275.933334	0.378551	23.996259	0.770425	10.667226
4228.538000	648.946927	275.936810	0.378550	23.996562	0.770423	10.667360
4228.558000	648.946927	275.930215	0.378552	23.995988	0.770426	10.667105
4228.578000	648.946927	275.915803	0.378556	23.994735	0.770433	10.666548
4228.598000	648.946846	275.912062	0.378557	23.994409	0.770435	10.666403
4228.618000	648.946927	275.921310	0.378554	23.995214	0.770431	10.666761
4228.638000	648.946927	275.924355	0.378553	23.995478	0.770429	10.666879
4228.658000	648.946927	275.922812	0.378554	23.995344	0.770430	10.666819
4228.678000	648.946927	275.917226	0.378555	23.994858	0.770433	10.666603
4228.698000	648.946846	275.924949	0.378553	23.995530	0.770429	10.666902
4228.718000	648.946927	275.922760	0.378554	23.995340	0.770430	10.666817
4228.738000	648.946846	275.915849	0.378556	23.994739	0.770433	10.666550
4228.758000	648.946927	275.912848	0.378556	23.994478	0.770435	10.666434
4228.778000	648.946927	275.920850	0.378554	23.995174	0.770431	10.666743
4228.798000	648.946927	275.917706	0.378555	23.994900	0.770433	10.666622
4228.818000	648.946927	275.909044	0.378557	23.994147	0.770437	10.666287
4228.838000	648.946846	275.897206	0.378560	23.993117	0.770443	10.665829
4228.858000	648.946927	275.902032	0.378559	23.993537	0.770440	10.666016
4228.878000	648.946927	275.906872	0.378558	23.993958	0.770438	10.666203
4228.898000	648.946927	275.902910	0.378559	23.993613	0.770440	10.666050
4228.918000	648.946927	275.915111	0.378556	23.994675	0.770434	10.666521
4228.938000	648.946927	275.901403	0.378559	23.993482	0.770441	10.665991
4228.958000	648.946927	275.912233	0.378557	23.994424	0.770435	10.666410
4228.978000	648.946927	275.902255	0.378559	23.993557	0.770440	10.666024
4228.998000	648.946927	275.898169	0.378560	23.993201	0.770442	10.665866
4229.018000	648.946927	275.888425	0.378563	23.992354	0.770447	10.665490
4229.038000	648.946927	275.895848	0.378561	23.992999	0.770443	10.665777
4229.058000	648.946927	275.895500	0.378561	23.992969	0.770444	10.665763
4229.078000	648.946927	275.899955	0.378560	23.993357	0.770441	10.665935
4229.098000	648.946927	275.897362	0.378560	23.993131	0.770443	10.665835
4229.118000	648.946927	275.891770	0.378562	23.992645	0.770445	10.665619
4229.138000	648.946927	275.905505	0.378558	23.993839	0.770439	10.666150
4229.158000	648.946927	275.895107	0.378561	23.992935	0.770444	10.665748
4229.178000	648.946927	275.891396	0.378562	23.992612	0.770446	10.665605
4229.198000	648.946927	275.899711	0.378560	23.993335	0.770441	10.665926
4229.218000	648.946927	275.906294	0.378558	23.993908	0.770438	10.666180
4229.238000	648.946927	275.902197	0.378559	23.993552	0.770440	10.666022
4229.258000	648.946846	275.906502	0.378558	23.993926	0.770438	10.666188
4229.278000	648.946927	275.892497	0.378562	23.992708	0.770445	10.665647
4229.298000	648.946927	275.893414	0.378561	23.992788	0.770445	10.665683
4229.318000	648.946846	275.899199	0.378560	23.993291	0.770442	10.665906
4229.338000	648.946846	275.892449	0.378562	23.992704	0.770445	10.665645
4229.358000	648.946927	275.903906	0.378559	23.993700	0.770439	10.666088
4229.378000	648.946927	275.893489	0.378561	23.992794	0.770445	10.665685
4229.398000	648.946927	275.884619	0.378564	23.992023	0.770449	10.665343
4229.418000	648.946927	275.868699	0.378568	23.990638	0.770457	10.664727
4229.438000	648.946846	275.876621	0.378566	23.991327	0.770453	10.665033
4229.458000	648.946846	275.884992	0.378564	23.992055	0.770449	10.665357
4229.478000	648.946927	275.883053	0.378564	23.991887	0.770450	10.665282
4229.498000	648.946927	275.874127	0.378566	23.991110	0.770454	10.664937
4229.518000	648.946927	275.876016	0.378566	23.991275	0.770453	10.665010
4229.538000	648.946927	275.871473	0.378567	23.990880	0.770456	10.664834
4229.558000	648.946927	275.884371	0.378564	23.992001	0.770449	10.665333
4229.578000	648.946927	275.881413	0.378565	23.991744	0.770451	10.665219
4229.598000	648.946927	275.879207	0.378565	23.991552	0.770452	10.665133
4229.618000	648.946846	275.870564	0.378567	23.990801	0.770456	10.664799
4229.638000	648.946927	275.865883	0.378569	23.990394	0.770458	10.664618
4229.658000	648.946927	275.853375	0.378572	23.989306	0.770465	10.664135
4229.678000	648.946846	275.859389	0.378570	23.989829	0.770461	10.664367
4229.698000	648.946927	275.862242	0.378570	23.990077	0.770460	10.664477
4229.718000	648.946927	275.857655	0.378571	23.989678	0.770462	10.664300
4229.738000	648.946927	275.873724	0.378567	23.991075	0.770454	10.664921
4229.758000	648.946927	275.859562	0.378570	23.989844	0.770461	10.664374
4229.778000	648.946846	275.864855	0.378569	23.990304	0.770459	10.664578
4229.798000	648.946846	275.863960	0.378569	23.990226	0.770459	10.664544
4229.818000	648.946927	275.865292	0.378569	23.990342	0.770459	10.664595
4229.838000	648.946846	275.858268	0.378571	23.989731	0.770462	10.664324
4229.858000	648.946927	275.854457	0.378572	23.989400	0.770464	10.664176
4229.878000	648.946846	275.864825	0.378569	23.990301	0.770459	10.664577
4229.898000	648.946846	275.855292	0.378571	23.989472	0.770463	10.664209
4229.918000	648.946927	275.847000	0.378574	23.988751	0.770468	10.663888
4229.938000	648.946846	275.840729	0.378575	23.988206	0.770471	10.663646
4229.958000	648.946927	275.853677	0.378572	23.989332	0.770464	10.664146
4229.978000	648.946927	275.848872	0.378573	23.988914	0.770467	10.663961
4229.998000	648.946927	275.853492	0.378572	23.989316	0.770464	10.664139
4230.018000	648.946927	275.844571	0.378574	23.988540	0.770469	10.663794
4230.038000	648.946846	275.842521	0.378575	23.988362	0.770470	10.663715
4230.058000	648.946927	275.837849	0.378576	23.987956	0.770472	10.663534
4230.078000	648.946927	275.833195	0.378577	23.987551	0.770475	10.663355
4230.098000	648.946927	275.827087	0.378579	23.987020	0.770478	10.663118
4230.118000	648.946927	275.832976	0.378577	23.987532	0.770475	10.663346
4230.138000	648.946927	275.833893	0.378577	23.987612	0.770474	10.663382
4230.158000	648.946927	275.821758	0.378580	23.986556	0.770480	10.662912
4230.178000	648.946927	275.820836	0.378580	23.986476	0.770481	10.662877
4230.198000	648.946846	275.822313	0.378580	23.986604	0.770480	10.662934
4230.218000	648.946927	275.824083	0.378580	23.986758	0.770479	10.663002
4230.238000	648.946927	275.809898	0.378583	23.985525	0.770486	10.662454
4230.258000	648.946846	275.823493	0.378580	23.986707	0.770479	10.662979
4230.278000	648.946927	275.829334	0.378578	23.987215	0.770476	10.663205
4230.298000	648.946927	275.812113	0.378583	23.985717	0.770485	10.662540
4230.318000	648.946927	275.820468	0.378581	23.986444	0.770481	10.662863
4230.338000	648.946927	275.816435	0.378582	23.986093	0.770483	10.662707
4230.358000	648.946927	275.827063	0.378579	23.987018	0.770478	10.663117
4230.378000	648.946846	275.832102	0.378577	23.987456	0.770475	10.663312
4230.398000	648.946927	275.810904	0.378583	23.985612	0.770486	10.662493
4230.418000	648.946846	275.821801	0.378580	23.986560	0.770480	10.662914
4230.438000	648.946927	275.825678	0.378579	23.986897	0.770478	10.663064
4230.458000	648.946927	275.815875	0.378582	23.986045	0.770483	10.662685
4230.478000	648.946927	275.818692	0.378581	23.986290	0.770482	10.662794
4230.498000	648.946927	275.816193	0.378582	23.986072	0.770483	10.662697
4230.518000	648.946927	275.816053	0.378582	23.986060	0.770483	10.662692
4230.538000	648.946927	275.813175	0.378582	23.985810	0.770485	10.662581
4230.558000	648.946927	275.802160	0.378585	23.984852	0.770490	10.662155
4230.578000	648.946846	275.812056	0.378583	23.985713	0.770485	10.662537
4230.598000	648.946927	275.798151	0.378586	23.984503	0.770492	10.662000
4230.618000	648.946927	275.807779	0.378584	23.985341	0.770487	10.662372
4230.638000	648.946846	275.802315	0.378585	23.984865	0.770490	10.662161
4230.658000	648.946927	275.805287	0.378584	23.985124	0.770488	10.662276
4230.678000	648.946927	275.798259	0.378586	23.984513	0.770492	10.662004
4230.698000	648.946927	275.801970	0.378585	23.984835	0.770490	10.662147
4230.718000	648.946927	275.802135	0.378585	23.984850	0.770490	10.662154
4230.738000	648.946927	275.809716	0.378583	23.985509	0.770486	10.662447
4230.758000	648.946927	275.801323	0.378586	23.984779	0.770490	10.662122
4230.778000	648.946927	275.799138	0.378586	23.984589	0.770492	10.662038
4230.798000	648.946927	275.786456	0.378589	23.983486	0.770498	10.661548
4230.818000	648.946927	275.787220	0.378589	23.983553	0.770497	10.661577
4230.838000	648.946846	275.796290	0.378587	23.984341	0.770493	10.661928
4230.858000	648.946927	275.787008	0.378589	23.983534	0.770498	10.661569
4230.878000	648.946927	275.793641	0.378588	23.984111	0.770494	10.661825
4230.898000	648.946927	275.785246	0.378590	23.983381	0.770498	10.661501
4230.918000	648.946927	275.772872	0.378593	23.982305	0.770505	10.661023
4230.938000	648.946927	275.777849	0.378592	23.982738	0.770502	10.661215
4230.958000	648.946927	275.778380	0.378592	23.982784	0.770502	10.661235
4230.978000	648.946846	275.778560	0.378591	23.982800	0.770502	10.661242
4230.998000	648.946927	275.790037	0.378588	23.983798	0.770496	10.661686
4231.018000	648.946846	275.782615	0.378590	23.983152	0.770500	10.661399
4231.038000	648.946927	275.774977	0.378592	23.982488	0.770504	10.661104
4231.058000	648.946927	275.775454	0.378592	23.982529	0.770503	10.661122
4231.078000	648.946927	275.767988	0.378594	23.981880	0.770507	10.660834
4231.098000	648.946927	275.762943	0.378596	23.981441	0.770510	10.660639
4231.118000	648.946927	275.771552	0.378593	23.982190	0.770505	10.660971
4231.138000	648.946927	275.768929	0.378594	23.981962	0.770507	10.660870
4231.158000	648.946927	275.767013	0.378594	23.981795	0.770507	10.660796
4231.178000	648.946927	275.765861	0.378595	23.981695	0.770508	10.660752
4231.198000	648.946927	275.776140	0.378592	23.982589	0.770503	10.661149
4231.218000	648.946927	275.771009	0.378593	23.982143	0.770506	10.660951
4231.238000	648.946927	275.768405	0.378594	23.981916	0.770507	10.660850
4231.258000	648.946927	275.761710	0.378596	23.981334	0.770510	10.660591
4231.278000	648.946927	275.757627	0.378597	23.980979	0.770512	10.660433
4231.298000	648.946927	275.760674	0.378596	23.981244	0.770511	10.660551
4231.318000	648.946927	275.762674	0.378596	23.981418	0.770510	10.660628
4231.338000	648.946927	275.757496	0.378597	23.980968	0.770512	10.660428
4231.358000	648.946927	275.758836	0.378597	23.981084	0.770512	10.660480
4231.378000	648.946846	275.741710	0.378601	23.979595	0.770520	10.659818
4231.398000	648.946846	275.745565	0.378600	23.979930	0.770518	10.659967
4231.418000	648.946927	275.755624	0.378597	23.980805	0.770513	10.660356
4231.438000	648.946927	275.759186	0.378597	23.981115	0.770511	10.660493
4231.458000	648.946927	275.752428	0.378598	23.980527	0.770515	10.660232
4231.478000	648.946927	275.754437	0.378598	23.980702	0.770514	10.660310
4231.498000	648.946927	275.757215	0.378597	23.980943	0.770512	10.660417
4231.518000	648.946927	275.752454	0.378598	23.980529	0.770515	10.660233
4231.538000	648.946927	275.751732	0.378598	23.980466	0.770515	10.660205
4231.558000	648.946927	275.752390	0.378598	23.980524	0.770515	10.660231
4231.578000	648.946927	275.743963	0.378600	23.979791	0.770519	10.659905
4231.598000	648.946927	275.736783	0.378602	23.979166	0.770523	10.659627
4231.618000	648.946927	275.751438	0.378599	23.980441	0.770515	10.660194
4231.638000	648.946927	275.738875	0.378602	23.979348	0.770521	10.659708
4231.658000	648.946927	275.744945	0.378600	23.979876	0.770518	10.659943
4231.678000	648.946927	275.735231	0.378603	23.979032	0.770523	10.659567
4231.698000	648.946846	275.733236	0.378603	23.978858	0.770524	10.659490
4231.718000	648.946927	275.718743	0.378607	23.977598	0.770532	10.658930
4231.738000	648.946927	275.720404	0.378607	23.977742	0.770531	10.658994
4231.758000	648.946927	275.720863	0.378607	23.977782	0.770530	10.659012
4231.778000	648.946927	275.729972	0.378604	23.978574	0.770526	10.659364
4231.798000	648.946927	275.727915	0.378605	23.978395	0.770527	10.659285
4231.818000	648.946927	275.728162	0.378605	23.978417	0.770527	10.659294
4231.838000	648.946927	275.721213	0.378606	23.977812	0.770530	10.659025
4231.858000	648.946927	275.722556	0.378606	23.977929	0.770530	10.659077
4231.878000	648.946927	275.708681	0.378610	23.976723	0.770537	10.658541
4231.898000	648.946927	275.702948	0.378611	23.976224	0.770539	10.658319
4231.918000	648.946927	275.725103	0.378605	23.978151	0.770528	10.659176
4231.938000	648.946927	275.728390	0.378605	23.978437	0.770527	10.659303
4231.958000	648.946927	275.707771	0.378610	23.976643	0.770537	10.658506
4231.978000	648.946927	275.702226	0.378611	23.976161	0.770540	10.658291
4231.998000	648.946927	275.707802	0.378610	23.976646	0.770537	10.658507
4232.018000	648.946927	275.710489	0.378609	23.976880	0.770536	10.658611
4232.038000	648.946927	275.691730	0.378614	23.975248	0.770545	10.657886
4232.058000	648.946927	275.719441	0.378607	23.977658	0.770531	10.658957
4232.078000	648.946927	275.708726	0.378610	23.976727	0.770536	10.658543
4232.098000	648.946927	275.704002	0.378611	23.976316	0.770539	10.658360
4232.118000	648.946927	275.706072	0.378610	23.976496	0.770538	10.658440
4232.138000	648.946927	275.703723	0.378611	23.976291	0.770539	10.658349
4232.158000	648.946927	275.687616	0.378615	23.974891	0.770547	10.657727
4232.178000	648.946927	275.694483	0.378613	23.975488	0.770544	10.657992
4232.198000	648.946927	275.702224	0.378611	23.976161	0.770540	10.658291
4232.218000	648.946927	275.701102	0.378612	23.976063	0.770540	10.658248
4232.238000	648.946927	275.701689	0.378612	23.976115	0.770540	10.658271
4232.258000	648.946927	275.703294	0.378611	23.976254	0.770539	10.658333
4232.278000	648.946927	275.695283	0.378613	23.975557	0.770543	10.658023
4232.298000	648.946927	275.697629	0.378613	23.975761	0.770542	10.658114
4232.318000	648.946927	275.691295	0.378614	23.975211	0.770545	10.657869
4232.338000	648.946846	275.700746	0.378612	23.976033	0.770540	10.658234
4232.358000	648.946846	275.699965	0.378612	23.975965	0.770541	10.658204
4232.378000	648.946927	275.682547	0.378617	23.974450	0.770550	10.657531
4232.398000	648.946846	275.698564	0.378612	23.975843	0.770541	10.658150
4232.418000	648.946927	275.689077	0.378615	23.975018	0.770546	10.657783
4232.438000	648.946927	275.682025	0.378617	23.974404	0.770550	10.657511
4232.458000	648.946846	275.689058	0.378615	23.975016	0.770546	10.657782
4232.478000	648.946846	275.679003	0.378617	23.974142	0.770551	10.657394
4232.498000	648.946927	275.693356	0.378614	23.975390	0.770544	10.657949
4232.518000	648.946927	275.672765	0.378619	23.973599	0.770554	10.657153
4232.538000	648.946927	275.677736	0.378618	23.974031	0.770552	10.657345
4232.558000	648.946927	275.673753	0.378619	23.973685	0.770554	10.657191
4232.578000	648.946927	275.665752	0.378621	23.972989	0.770558	10.656881
4232.598000	648.946846	275.662619	0.378622	23.972717	0.770559	10.656760
4232.618000	648.946846	275.666845	0.378621	23.973084	0.770557	10.656924
4232.638000	648.946927	275.660124	0.378622	23.972500	0.770561	10.656664
4232.658000	648.946927	275.656470	0.378623	23.972182	0.770562	10.656523
4232.678000	648.946927	275.659976	0.378622	23.972487	0.770561	10.656658
4232.698000	648.946927	275.656053	0.378623	23.972146	0.770563	10.656506
4232.718000	648.946927	275.659052	0.378623	23.972407	0.770561	10.656622
4232.738000	648.946927	275.632516	0.378630	23.970099	0.770574	10.655597
4232.758000	648.946927	275.643671	0.378627	23.971069	0.770569	10.656028
4232.778000	648.946927	275.636954	0.378628	23.970485	0.770572	10.655768
4232.798000	648.946846	275.640465	0.378627	23.970790	0.770570	10.655904
4232.818000	648.946927	275.642365	0.378627	23.970955	0.770570	10.655977
4232.838000	648.946846	275.644611	0.378626	23.971151	0.770568	10.656064
4232.858000	648.946927	275.621994	0.378632	23.969184	0.770580	10.655190
4232.878000	648.946927	275.633361	0.378629	23.970172	0.770574	10.655629
4232.898000	648.946927	275.635980	0.378629	23.970400	0.770573	10.655730
4232.918000	648.946846	275.626698	0.378631	23.969593	0.770577	10.655372
4232.938000	648.946927	275.643710	0.378627	23.971072	0.770569	10.656029
4232.958000	648.946927	275.626152	0.378631	23.969546	0.770578	10.655351
4232.978000	648.946927	275.633834	0.378629	23.970214	0.770574	10.655647
4232.998000	648.946846	275.631278	0.378630	23.969991	0.770575	10.655549
4233.018000	648.946927	275.626704	0.378631	23.969594	0.770577	10.655372
4233.038000	648.946927	275.625020	0.378632	23.969447	0.770578	10.655307
4233.058000	648.946927	275.619879	0.378633	23.969000	0.770581	10.655108
4233.078000	648.946927	275.637453	0.378628	23.970528	0.770572	10.655787
4233.098000	648.946927	275.626617	0.378631	23.969586	0.770577	10.655368
4233.118000	648.946927	275.627002	0.378631	23.969619	0.770577	10.655383
4233.138000	648.946927	275.626147	0.378631	23.969545	0.770578	10.655350
4233.158000	648.946927	275.620630	0.378633	23.969065	0.770580	10.655137
4233.178000	648.946846	275.623149	0.378632	23.969284	0.770579	10.655234
4233.198000	648.946927	275.606262	0.378636	23.967816	0.770587	10.654582
4233.218000	648.946927	275.606118	0.378637	23.967803	0.770588	10.654576
4233.238000	648.946927	275.613773	0.378635	23.968469	0.770584	10.654872
4233.258000	648.946927	275.606590	0.378636	23.967844	0.770587	10.654594
4233.278000	648.946927	275.603752	0.378637	23.967598	0.770589	10.654485
4233.298000	648.946927	275.610320	0.378635	23.968169	0.770585	10.654738
4233.318000	648.946927	275.590882	0.378641	23.966478	0.770595	10.653987
4233.338000	648.946846	275.591889	0.378640	23.966566	0.770595	10.654026
4233.358000	648.946846	275.608704	0.378636	23.968028	0.770586	10.654676
4233.378000	648.946927	275.608678	0.378636	23.968026	0.770586	10.654675
4233.398000	648.946927	275.603930	0.378637	23.967613	0.770589	10.654491
4233.418000	648.946846	275.594846	0.378639	23.966823	0.770593	10.654140
4233.438000	648.946927	275.598995	0.378638	23.967184	0.770591	10.654301
4233.458000	648.946846	275.585731	0.378642	23.966030	0.770598	10.653788
4233.478000	648.946927	275.582916	0.378643	23.965786	0.770599	10.653679
4233.498000	648.946927	275.589324	0.378641	23.966343	0.770596	10.653927
4233.518000	648.946927	275.590201	0.378641	23.966419	0.770595	10.653961
4233.538000	648.946927	275.575247	0.378645	23.965119	0.770603	10.653383
4233.558000	648.946927	275.584317	0.378642	23.965907	0.770598	10.653733
4233.578000	648.946927	275.576747	0.378644	23.965249	0.770602	10.653441
4233.598000	648.946927	275.580648	0.378643	23.965588	0.770600	10.653591
4233.618000	648.946927	275.592662	0.378640	23.966633	0.770594	10.654056
4233.638000	648.946927	275.580294	0.378643	23.965558	0.770600	10.653578
4233.658000	648.946927	275.577021	0.378644	23.965273	0.770602	10.653451
4233.678000	648.946846	275.587748	0.378641	23.966206	0.770597	10.653866
4233.698000	648.946927	275.588944	0.378641	23.966310	0.770596	10.653912
4233.718000	648.946846	275.580990	0.378643	23.965618	0.770600	10.653605
4233.738000	648.946927	275.573132	0.378645	23.964935	0.770604	10.653301
4233.758000	648.946927	275.577740	0.378644	23.965335	0.770602	10.653479
4233.778000	648.946927	275.555530	0.378650	23.963404	0.770613	10.652620
4233.798000	648.946927	275.568975	0.378646	23.964573	0.770606	10.653140
4233.818000	648.946927	275.575072	0.378645	23.965103	0.770603	10.653376
4233.838000	648.946927	275.581598	0.378643	23.965671	0.770600	10.653628
4233.858000	648.946927	275.556291	0.378650	23.963470	0.770612	10.652650
4233.878000	648.946927	275.572280	0.378645	23.964861	0.770604	10.653268
4233.898000	648.946927	275.574297	0.378645	23.965036	0.770603	10.653346
4233.918000	648.946927	275.560733	0.378648	23.963856	0.770610	10.652822
4233.938000	648.946927	275.555635	0.378650	23.963413	0.770613	10.652624
4233.958000	648.946927	275.556609	0.378649	23.963498	0.770612	10.652662
4233.978000	648.946927	275.565127	0.378647	23.964239	0.770608	10.652991
4233.998000	648.946927	275.556510	0.378649	23.963489	0.770612	10.652658
4234.018000	648.946846	275.556899	0.378649	23.963523	0.770612	10.652673
4234.038000	648.946927	275.553528	0.378650	23.963230	0.770614	10.652543
4234.058000	648.946846	275.555150	0.378650	23.963371	0.770613	10.652606
4234.077000	648.946846	275.535775	0.378655	23.961686	0.770622	10.651857
4234.097000	648.946927	275.548823	0.378651	23.962821	0.770616	10.652361
4234.117000	648.946927	275.562809	0.378648	23.964037	0.770609	10.652902
4234.137000	648.946927	275.543166	0.378653	23.962329	0.770619	10.652142
4234.157000	648.946927	275.554482	0.378650	23.963313	0.770613	10.652580
4234.177000	648.946927	275.555619	0.378650	23.963412	0.770613	10.652624
4234.197000	648.946927	275.556908	0.378649	23.963524	0.770612	10.652674
4234.217000	648.946846	275.549019	0.378651	23.962838	0.770616	10.652369
4234.237000	648.946927	275.558009	0.378649	23.963620	0.770611	10.652716
4234.257000	648.946927	275.541759	0.378653	23.962206	0.770620	10.652088
4234.277000	648.946927	275.545479	0.378652	23.962530	0.770618	10.652232
4234.297000	648.946927	275.544640	0.378653	23.962457	0.770618	10.652199
4234.317000	648.946846	275.541627	0.378653	23.962195	0.770620	10.652083
4234.337000	648.946927	275.531109	0.378656	23.961280	0.770625	10.651676
4234.357000	648.946927	275.544277	0.378653	23.962425	0.770618	10.652185
4234.377000	648.946927	275.545978	0.378652	23.962573	0.770617	10.652251
4234.397000	648.946927	275.537413	0.378654	23.961828	0.770622	10.651920
4234.417000	648.946846	275.531328	0.378656	23.961299	0.770625	10.651685
4234.437000	648.946927	275.545945	0.378652	23.962570	0.770617	10.652250
4234.457000	648.946927	275.557123	0.378649	23.963542	0.770612	10.652682
4234.477000	648.946846	275.535557	0.378655	23.961667	0.770623	10.651848
4234.497000	648.946846	275.540664	0.378654	23.962111	0.770620	10.652046
4234.517000	648.946927	275.548841	0.378651	23.962822	0.770616	10.652362
4234.537000	648.946927	275.535441	0.378655	23.961657	0.770623	10.651844
4234.557000	648.946927	275.533550	0.378655	23.961493	0.770624	10.651771
4234.577000	648.946927	275.550864	0.378651	23.962998	0.770615	10.652440
4234.597000	648.946927	275.528874	0.378657	23.961086	0.770626	10.651590
4234.617000	648.946927	275.551146	0.378651	23.963023	0.770615	10.652451
4234.637000	648.946846	275.532541	0.378656	23.961405	0.770624	10.651732
4234.657000	648.946927	275.529521	0.378657	23.961142	0.770626	10.651615
4234.677000	648.946927	275.538641	0.378654	23.961935	0.770621	10.651967
4234.697000	648.946927	275.531299	0.378656	23.961297	0.770625	10.651684
4234.717000	648.946927	275.534950	0.378655	23.961614	0.770623	10.651825
4234.737000	648.946927	275.536761	0.378655	23.961772	0.770622	10.651895
4234.757000	648.946927	275.532016	0.378656	23.961359	0.770624	10.651711
4234.777000	648.946927	275.522065	0.378658	23.960494	0.770629	10.651327
4234.797000	648.946927	275.516549	0.378660	23.960014	0.770632	10.651113
4234.817000	648.946846	275.520582	0.378659	23.960365	0.770630	10.651269
4234.837000	648.946927	275.512396	0.378661	23.959653	0.770634	10.650953
4234.857000	648.946927	275.519900	0.378659	23.960305	0.770630	10.651243
4234.877000	648.946927	275.520327	0.378659	23.960343	0.770630	10.651259
4234.897000	648.946927	275.518474	0.378659	23.960181	0.770631	10.651188
4234.917000	648.946846	275.520814	0.378659	23.960385	0.770630	10.651278
4234.937000	648.946927	275.526768	0.378657	23.960903	0.770627	10.651508
4234.957000	648.946927	275.521416	0.378659	23.960437	0.770630	10.651302
4234.977000	648.946927	275.522755	0.378658	23.960554	0.770629	10.651353
4234.997000	648.946846	275.511526	0.378661	23.959577	0.770634	10.650919
4235.017000	648.946927	275.507793	0.378662	23.959253	0.770636	10.650775
4235.037000	648.946846	275.516137	0.378660	23.959978	0.770632	10.651097
4235.057000	648.946927	275.497388	0.378665	23.958348	0.770642	10.650373
4235.077000	648.946927	275.506663	0.378663	23.959154	0.770637	10.650731
4235.097000	648.946927	275.497930	0.378665	23.958395	0.770641	10.650394
4235.117000	648.946927	275.507807	0.378662	23.959254	0.770636	10.650775
4235.137000	648.946846	275.505782	0.378663	23.959078	0.770637	10.650697
4235.157000	648.946927	275.514452	0.378660	23.959832	0.770633	10.651032
4235.177000	648.946846	275.518441	0.378659	23.960179	0.770631	10.651187
4235.197000	648.946927	275.519073	0.378659	23.960234	0.770631	10.651211
4235.217000	648.946927	275.505034	0.378663	23.959013	0.770638	10.650668
4235.237000	648.946927	275.517247	0.378660	23.960075	0.770632	10.651140
4235.257000	648.946927	275.508261	0.378662	23.959293	0.770636	10.650793
4235.277000	648.946927	275.499234	0.378664	23.958508	0.770641	10.650444
4235.297000	648.946927	275.480733	0.378669	23.956899	0.770650	10.649729
4235.317000	648.946927	275.477616	0.378670	23.956628	0.770651	10.649608
4235.337000	648.946927	275.500090	0.378664	23.958583	0.770640	10.650477
4235.357000	648.946927	275.493924	0.378666	23.958046	0.770643	10.650239
4235.377000	648.946927	275.494826	0.378666	23.958125	0.770643	10.650274
4235.397000	648.946927	275.493458	0.378666	23.958006	0.770644	10.650221
4235.417000	648.946927	275.502675	0.378664	23.958807	0.770639	10.650577
4235.437000	648.946927	275.489132	0.378667	23.957630	0.770646	10.650054
4235.457000	648.946927	275.493467	0.378666	23.958007	0.770644	10.650221
4235.477000	648.946927	275.490704	0.378667	23.957766	0.770645	10.650114
4235.497000	648.946927	275.477236	0.378670	23.956595	0.770652	10.649594
4235.517000	648.946927	275.475968	0.378671	23.956485	0.770652	10.649545
4235.537000	648.946927	275.469807	0.378672	23.955949	0.770655	10.649306
4235.557000	648.946927	275.470617	0.378672	23.956020	0.770655	10.649338
4235.577000	648.946927	275.467934	0.378673	23.955786	0.770656	10.649234
4235.597000	648.946927	275.454435	0.378676	23.954612	0.770663	10.648712
4235.617000	648.946846	275.463040	0.378674	23.955361	0.770659	10.649045
4235.637000	648.946927	275.472506	0.378671	23.956184	0.770654	10.649411
4235.657000	648.946846	275.482549	0.378669	23.957057	0.770649	10.649799
4235.677000	648.946927	275.471258	0.378672	23.956075	0.770655	10.649363
4235.697000	648.946927	275.485456	0.378668	23.957310	0.770648	10.649911
4235.717000	648.946927	275.480631	0.378669	23.956890	0.770650	10.649725
4235.737000	648.946927	275.473757	0.378671	23.956293	0.770653	10.649459
4235.757000	648.946927	275.477533	0.378670	23.956621	0.770651	10.649605
4235.777000	648.946927	275.464444	0.378674	23.955483	0.770658	10.649099
4235.797000	648.946846	275.461295	0.378674	23.955209	0.770659	10.648977
4235.817000	648.946846	275.462299	0.378674	23.955296	0.770659	10.649016
4235.837000	648.946927	275.457018	0.378675	23.954837	0.770662	10.648812
4235.857000	648.946927	275.455288	0.378676	23.954687	0.770663	10.648745
4235.877000	648.946846	275.459793	0.378675	23.955078	0.770660	10.648919
4235.897000	648.946846	275.461041	0.378674	23.955187	0.770660	10.648968
4235.917000	648.946846	275.458449	0.378675	23.954961	0.770661	10.648867
4235.937000	648.946846	275.451705	0.378677	23.954375	0.770664	10.648607
4235.957000	648.946927	275.444080	0.378679	23.953712	0.770668	10.648312
4235.977000	648.946927	275.449448	0.378677	23.954179	0.770665	10.648519
4235.997000	648.946927	275.449037	0.378678	23.954143	0.770666	10.648503
4236.017000	648.946927	275.449745	0.378677	23.954205	0.770665	10.648531
4236.037000	648.946927	275.456239	0.378676	23.954769	0.770662	10.648782
4236.057000	648.946846	275.456990	0.378675	23.954835	0.770662	10.648811
4236.077000	648.946927	275.441213	0.378680	23.953463	0.770670	10.648201
4236.097000	648.946927	275.451246	0.378677	23.954335	0.770665	10.648589
4236.117000	648.946927	275.452250	0.378677	23.954422	0.770664	10.648628
4236.137000	648.946927	275.439652	0.378680	23.953327	0.770670	10.648141
4236.157000	648.946846	275.433407	0.378682	23.952784	0.770673	10.647899
4236.177000	648.946927	275.442581	0.378679	23.953582	0.770669	10.648254
4236.197000	648.946927	275.438944	0.378680	23.953265	0.770671	10.648113
4236.217000	648.946927	275.431043	0.378682	23.952578	0.770675	10.647808
4236.237000	648.946927	275.420346	0.378685	23.951648	0.770680	10.647394
4236.257000	648.946927	275.427333	0.378683	23.952255	0.770676	10.647664
4236.277000	648.946927	275.414876	0.378686	23.951172	0.770683	10.647183
4236.297000	648.946927	275.421009	0.378685	23.951705	0.770680	10.647420
4236.317000	648.946927	275.413824	0.378687	23.951081	0.770683	10.647142
4236.337000	648.946846	275.417335	0.378686	23.951386	0.770681	10.647278
4236.357000	648.946927	275.418224	0.378686	23.951463	0.770681	10.647312
4236.377000	648.946846	275.413659	0.378687	23.951066	0.770683	10.647136
4236.397000	648.946927	275.423643	0.378684	23.951935	0.770678	10.647522
4236.417000	648.946927	275.415559	0.378686	23.951232	0.770682	10.647209
4236.437000	648.946927	275.411693	0.378687	23.950895	0.770684	10.647060
4236.457000	648.946927	275.412432	0.378687	23.950960	0.770684	10.647088
4236.477000	648.946927	275.408657	0.378688	23.950631	0.770686	10.646942
4236.497000	648.946927	275.417816	0.378686	23.951428	0.770681	10.647297
4236.517000	648.946927	275.399831	0.378690	23.949864	0.770690	10.646601
4236.537000	648.946927	275.423065	0.378684	23.951884	0.770679	10.647499
4236.557000	648.946927	275.412394	0.378687	23.950956	0.770684	10.647087
4236.577000	648.946927	275.395118	0.378692	23.949454	0.770692	10.646419
4236.597000	648.946927	275.397630	0.378691	23.949672	0.770691	10.646516
4236.617000	648.946846	275.400487	0.378690	23.949921	0.770690	10.646627
4236.637000	648.946927	275.404642	0.378689	23.950282	0.770688	10.646787
4236.657000	648.946927	275.400284	0.378690	23.949903	0.770690	10.646619
4236.677000	648.946927	275.405291	0.378689	23.950339	0.770687	10.646812
4236.697000	648.946927	275.396733	0.378691	23.949594	0.770692	10.646482
4236.717000	648.946927	275.391313	0.378693	23.949123	0.770694	10.646272
4236.737000	648.946846	275.386735	0.378694	23.948725	0.770697	10.646095
4236.757000	648.946846	275.401473	0.378690	23.950007	0.770689	10.646665
4236.777000	648.946927	275.393657	0.378692	23.949327	0.770693	10.646363
4236.797000	648.946927	275.379392	0.378696	23.948086	0.770700	10.645811
4236.817000	648.946927	275.373975	0.378697	23.947615	0.770703	10.645602
4236.837000	648.946927	275.374871	0.378697	23.947693	0.770703	10.645636
4236.857000	648.946927	275.381304	0.378695	23.948253	0.770699	10.645885
4236.877000	648.946846	275.381028	0.378695	23.948229	0.770699	10.645874
4236.897000	648.946927	275.374264	0.378697	23.947640	0.770703	10.645613
4236.917000	648.946927	275.379503	0.378696	23.948096	0.770700	10.645815
4236.937000	648.946927	275.380163	0.378696	23.948153	0.770700	10.645841
4236.957000	648.946846	275.387884	0.378693	23.948825	0.770696	10.646139
4236.977000	648.946927	275.365518	0.378699	23.946880	0.770707	10.645275
4236.997000	648.946927	275.369847	0.378698	23.947256	0.770705	10.645442
4237.017000	648.946927	275.360019	0.378701	23.946402	0.770710	10.645062
4237.037000	648.946927	275.362349	0.378700	23.946604	0.770709	10.645152
4237.057000	648.946846	275.380396	0.378695	23.948174	0.770700	10.645850
4237.077000	648.946927	275.360541	0.378701	23.946447	0.770710	10.645082
4237.097000	648.946927	275.365047	0.378700	23.946839	0.770707	10.645257
4237.117000	648.946927	275.362307	0.378700	23.946601	0.770709	10.645151
4237.137000	648.946927	275.352361	0.378703	23.945736	0.770714	10.644766
4237.157000	648.946846	275.354081	0.378702	23.945885	0.770713	10.644833
4237.177000	648.946927	275.375308	0.378697	23.947731	0.770702	10.645653
4237.197000	648.946846	275.359589	0.378701	23.946364	0.770710	10.645046
4237.217000	648.946927	275.366941	0.378699	23.947003	0.770707	10.645330
4237.237000	648.946927	275.354506	0.378702	23.945922	0.770713	10.644849
4237.257000	648.946927	275.374815	0.378697	23.947688	0.770703	10.645634
4237.277000	648.946927	275.366368	0.378699	23.946954	0.770707	10.645308
4237.297000	648.946927	275.364506	0.378700	23.946792	0.770708	10.645236
4237.317000	648.946927	275.369312	0.378698	23.947210	0.770705	10.645421
4237.337000	648.946927	275.358795	0.378701	23.946295	0.770711	10.645015
4237.357000	648.946927	275.366410	0.378699	23.946957	0.770707	10.645309
4237.377000	648.946927	275.350751	0.378703	23.945596	0.770715	10.644704
4237.397000	648.946927	275.353447	0.378703	23.945830	0.770713	10.644808
4237.417000	648.946927	275.349746	0.378704	23.945508	0.770715	10.644665
4237.437000	648.946927	275.332948	0.378708	23.944047	0.770723	10.644016
4237.457000	648.946927	275.336636	0.378707	23.944368	0.770722	10.644158
4237.477000	648.946927	275.335712	0.378707	23.944288	0.770722	10.644122
4237.497000	648.946927	275.337866	0.378707	23.944475	0.770721	10.644206
4237.517000	648.946927	275.358975	0.378701	23.946311	0.770710	10.645022
4237.537000	648.946927	275.339836	0.378706	23.944646	0.770720	10.644282
4237.557000	648.946927	275.338990	0.378706	23.944573	0.770720	10.644249
4237.577000	648.946927	275.327453	0.378709	23.943569	0.770726	10.643803
4237.597000	648.946927	275.334476	0.378708	23.944180	0.770723	10.644075
4237.617000	648.946927	275.351960	0.378703	23.945701	0.770714	10.644751
4237.637000	648.946927	275.343721	0.378705	23.944984	0.770718	10.644432
4237.657000	648.946927	275.324042	0.378710	23.943273	0.770728	10.643671
4237.677000	648.946927	275.326788	0.378710	23.943512	0.770726	10.643777
4237.697000	648.946846	275.327212	0.378709	23.943548	0.770726	10.643794
4237.717000	648.946927	275.327090	0.378709	23.943538	0.770726	10.643789
4237.737000	648.946846	275.333689	0.378708	23.944112	0.770723	10.644044
4237.757000	648.946846	275.335756	0.378707	23.944292	0.770722	10.644124
4237.777000	648.946846	275.329084	0.378709	23.943711	0.770725	10.643866
4237.797000	648.946927	275.335247	0.378707	23.944247	0.770722	10.644104
4237.817000	648.946927	275.328948	0.378709	23.943700	0.770725	10.643861
4237.837000	648.946846	275.329447	0.378709	23.943743	0.770725	10.643880
4237.857000	648.946927	275.341554	0.378706	23.944796	0.770719	10.644348
4237.877000	648.946927	275.317908	0.378712	23.942739	0.770731	10.643434
4237.897000	648.946927	275.333222	0.378708	23.944071	0.770723	10.644026
4237.917000	648.946927	275.331275	0.378708	23.943902	0.770724	10.643951
4237.937000	648.946927	275.316058	0.378712	23.942579	0.770732	10.643363
4237.957000	648.946927	275.297123	0.378717	23.940932	0.770741	10.642631
4237.977000	648.946927	275.318862	0.378712	23.942822	0.770730	10.643471
4237.997000	648.946927	275.318869	0.378712	23.942823	0.770730	10.643471
4238.017000	648.946927	275.324348	0.378710	23.943299	0.770728	10.643683
4238.037000	648.946927	275.300507	0.378716	23.941226	0.770740	10.642761
4238.057000	648.946927	275.320540	0.378711	23.942968	0.770730	10.643536
4238.077000	648.946927	275.320467	0.378711	23.942962	0.770730	10.643533
4238.097000	648.946927	275.317714	0.378712	23.942723	0.770731	10.643427
4238.117000	648.946927	275.305751	0.378715	23.941682	0.770737	10.642964
4238.137000	648.946927	275.320706	0.378711	23.942983	0.770730	10.643542
4238.157000	648.946927	275.307390	0.378715	23.941825	0.770736	10.643028
4238.177000	648.946927	275.310286	0.378714	23.942077	0.770735	10.643140
4238.197000	648.946927	275.301854	0.378716	23.941343	0.770739	10.642814
4238.217000	648.946927	275.313130	0.378713	23.942324	0.770733	10.643249
4238.237000	648.946927	275.309147	0.378714	23.941978	0.770735	10.643096
4238.257000	648.946846	275.296257	0.378717	23.940857	0.770742	10.642597
4238.277000	648.946846	275.290921	0.378719	23.940392	0.770744	10.642391
4238.297000	648.946927	275.284844	0.378720	23.939864	0.770747	10.642156
4238.317000	648.946927	275.310835	0.378714	23.942124	0.770734	10.643161
4238.337000	648.946927	275.289038	0.378719	23.940229	0.770745	10.642318
4238.357000	648.946927	275.294686	0.378718	23.940720	0.770742	10.642536
4238.377000	648.946927	275.296300	0.378717	23.940860	0.770742	10.642599
4238.397000	648.946927	275.289638	0.378719	23.940281	0.770745	10.642341
4238.417000	648.946927	275.291191	0.378719	23.940416	0.770744	10.642401
4238.437000	648.946927	275.286001	0.378720	23.939965	0.770747	10.642201
4238.457000	648.946927	275.294852	0.378718	23.940734	0.770742	10.642543
4238.477000	648.946927	275.291409	0.378719	23.940435	0.770744	10.642410
4238.497000	648.946927	275.300950	0.378716	23.941265	0.770739	10.642779
4238.517000	648.946927	275.299855	0.378717	23.941169	0.770740	10.642736
4238.537000	648.946927	275.273464	0.378723	23.938874	0.770753	10.641716
4238.557000	648.946927	275.288728	0.378719	23.940202	0.770745	10.642306
4238.577000	648.946927	275.278046	0.378722	23.939273	0.770751	10.641893
4238.597000	648.946927	275.286503	0.378720	23.940008	0.770747	10.642220
4238.617000	648.946927	275.279595	0.378722	23.939408	0.770750	10.641953
4238.637000	648.946927	275.290970	0.378719	23.940397	0.770744	10.642393
4238.657000	648.946846	275.284173	0.378721	23.939806	0.770748	10.642130
4238.677000	648.946927	275.281184	0.378721	23.939546	0.770749	10.642014
4238.697000	648.946927	275.271440	0.378724	23.938698	0.770754	10.641638
4238.717000	648.946927	275.276796	0.378723	23.939164	0.770751	10.641845
4238.737000	648.946927	275.283766	0.378721	23.939770	0.770748	10.642114
4238.757000	648.946927	275.274510	0.378723	23.938965	0.770752	10.641756
4238.777000	648.946927	275.261920	0.378726	23.937870	0.770759	10.641270
4238.797000	648.946927	275.253976	0.378729	23.937180	0.770763	10.640963
4238.817000	648.946846	275.273919	0.378723	23.938914	0.770753	10.641734
4238.837000	648.946927	275.263211	0.378726	23.937983	0.770758	10.641320
4238.857000	648.946927	275.286193	0.378720	23.939981	0.770747	10.642208
4238.877000	648.946927	275.282689	0.378721	23.939677	0.770748	10.642073
4238.897000	648.946927	275.285259	0.378720	23.939900	0.770747	10.642172
4238.917000	648.946927	275.280685	0.378722	23.939502	0.770749	10.641995
4238.937000	648.946927	275.267847	0.378725	23.938386	0.770756	10.641499
4238.957000	648.946927	275.286845	0.378720	23.940038	0.770746	10.642233
4238.977000	648.946846	275.280995	0.378721	23.939529	0.770749	10.642007
4238.997000	648.946927	275.275141	0.378723	23.939020	0.770752	10.641781
4239.017000	648.946927	275.279258	0.378722	23.939378	0.770750	10.641940
4239.037000	648.946927	275.262232	0.378726	23.937898	0.770759	10.641282
4239.057000	648.946927	275.257692	0.378728	23.937503	0.770761	10.641106
4239.077000	648.946846	275.263856	0.378726	23.938039	0.770758	10.641345
4239.097000	648.946927	275.257226	0.378728	23.937462	0.770761	10.641088
4239.117000	648.946927	275.265121	0.378726	23.938149	0.770757	10.641394
4239.137000	648.946846	275.265828	0.378725	23.938210	0.770757	10.641421
4239.157000	648.946927	275.255943	0.378728	23.937351	0.770762	10.641039
4239.177000	648.946927	275.256579	0.378728	23.937406	0.770761	10.641063
4239.197000	648.946927	275.250352	0.378729	23.936864	0.770765	10.640823
4239.217000	648.946927	275.249416	0.378730	23.936783	0.770765	10.640786
4239.237000	648.946927	275.259705	0.378727	23.937678	0.770760	10.641184
4239.257000	648.946927	275.251157	0.378729	23.936934	0.770764	10.640854
4239.277000	648.946927	275.247030	0.378730	23.936576	0.770766	10.640694
4239.297000	648.946927	275.253573	0.378729	23.937145	0.770763	10.640947
4239.317000	648.946927	275.252533	0.378729	23.937054	0.770763	10.640907
4239.337000	648.946927	275.248488	0.378730	23.936702	0.770765	10.640751
4239.357000	648.946927	275.247407	0.378730	23.936608	0.770766	10.640709
4239.377000	648.946927	275.240951	0.378732	23.936047	0.770769	10.640459
4239.397000	648.946927	275.261891	0.378726	23.937868	0.770759	10.641269
4239.417000	648.946927	275.242227	0.378732	23.936158	0.770769	10.640508
4239.437000	648.946927	275.258572	0.378727	23.937579	0.770760	10.641140
4239.457000	648.946927	275.246933	0.378730	23.936567	0.770766	10.640690
4239.477000	648.946927	275.228557	0.378735	23.934969	0.770775	10.639980
4239.497000	648.946927	275.233113	0.378734	23.935365	0.770773	10.640156
4239.517000	648.946927	275.226737	0.378736	23.934811	0.770776	10.639910
4239.537000	648.946927	275.229490	0.378735	23.935050	0.770775	10.640016
4239.557000	648.946927	275.235030	0.378733	23.935532	0.770772	10.640230
4239.577000	648.946927	275.232842	0.378734	23.935342	0.770773	10.640146
4239.597000	648.946927	275.230667	0.378735	23.935153	0.770774	10.640062
4239.617000	648.946846	275.235038	0.378733	23.935533	0.770772	10.640231
4239.637000	648.946846	275.233174	0.378734	23.935371	0.770773	10.640159
4239.657000	648.946927	275.221026	0.378737	23.934314	0.770779	10.639689
4239.677000	648.946927	275.229343	0.378735	23.935037	0.770775	10.640010
4239.697000	648.946927	275.215723	0.378739	23.933853	0.770782	10.639484
4239.717000	648.946927	275.223965	0.378736	23.934570	0.770778	10.639803
4239.737000	648.946927	275.224614	0.378736	23.934626	0.770777	10.639828
4239.757000	648.946927	275.216664	0.378738	23.933935	0.770781	10.639520
4239.777000	648.946846	275.222823	0.378737	23.934470	0.770778	10.639758
4239.797000	648.946927	275.215492	0.378739	23.933833	0.770782	10.639475
4239.817000	648.946927	275.217520	0.378738	23.934009	0.770781	10.639553
4239.837000	648.946927	275.221627	0.378737	23.934366	0.770779	10.639712
4239.857000	648.946927	275.218151	0.378738	23.934064	0.770781	10.639578
4239.877000	648.946927	275.211164	0.378740	23.933457	0.770784	10.639308
4239.897000	648.946846	275.218933	0.378738	23.934132	0.770780	10.639608
4239.917000	648.946846	275.223741	0.378736	23.934550	0.770778	10.639794
4239.937000	648.946927	275.208998	0.378740	23.933268	0.770785	10.639224
4239.957000	648.946927	275.194246	0.378744	23.931985	0.770792	10.638654
4239.977000	648.946927	275.203175	0.378742	23.932762	0.770788	10.638999
4239.997000	648.946846	275.203295	0.378742	23.932772	0.770788	10.639003
4240.017000	648.946846	275.208147	0.378740	23.933194	0.770785	10.639191
4240.037000	648.946846	275.217652	0.378738	23.934021	0.770781	10.639558
4240.057000	648.946927	275.209560	0.378740	23.933317	0.770785	10.639246
4240.077000	648.946927	275.202082	0.378742	23.932667	0.770789	10.638957
4240.097000	648.946927	275.199111	0.378743	23.932408	0.770790	10.638842
4240.117000	648.946927	275.200701	0.378742	23.932547	0.770789	10.638903
4240.137000	648.946927	275.205650	0.378741	23.932977	0.770787	10.639094
4240.157000	648.946846	275.215279	0.378739	23.933814	0.770782	10.639467
4240.177000	648.946927	275.207828	0.378741	23.933166	0.770786	10.639179
4240.197000	648.946927	275.194530	0.378744	23.932010	0.770792	10.638665
4240.217000	648.946927	275.194878	0.378744	23.932040	0.770792	10.638678
4240.237000	648.946927	275.195924	0.378744	23.932131	0.770792	10.638718
4240.257000	648.946927	275.200732	0.378742	23.932549	0.770789	10.638904
4240.277000	648.946927	275.199834	0.378743	23.932471	0.770790	10.638870
4240.297000	648.946846	275.204093	0.378742	23.932842	0.770787	10.639034
4240.317000	648.946927	275.182646	0.378747	23.930977	0.770798	10.638205
4240.337000	648.946927	275.182039	0.378747	23.930924	0.770798	10.638182
4240.357000	648.946927	275.193008	0.378744	23.931878	0.770793	10.638606
4240.377000	648.946927	275.187505	0.378746	23.931399	0.770796	10.638393
4240.397000	648.946927	275.179575	0.378748	23.930709	0.770800	10.638086
4240.417000	648.946927	275.182718	0.378747	23.930983	0.770798	10.638208
4240.437000	648.946846	275.179197	0.378748	23.930677	0.770800	10.638072
4240.457000	648.946927	275.186024	0.378746	23.931270	0.770797	10.638336
4240.477000	648.946927	275.182519	0.378747	23.930965	0.770798	10.638200
4240.497000	648.946927	275.187814	0.378746	23.931426	0.770796	10.638405
4240.517000	648.946927	275.188861	0.378746	23.931517	0.770795	10.638445
4240.537000	648.946846	275.173226	0.378750	23.930157	0.770803	10.637841
4240.557000	648.946846	275.180316	0.378748	23.930774	0.770799	10.638115
4240.577000	648.946927	275.172892	0.378750	23.930128	0.770803	10.637828
4240.597000	648.946927	275.183811	0.378747	23.931078	0.770798	10.638250
4240.617000	648.946846	275.177343	0.378749	23.930515	0.770801	10.638000
4240.637000	648.946846	275.168775	0.378751	23.929770	0.770805	10.637669
4240.657000	648.946927	275.171773	0.378750	23.930031	0.770804	10.637785
4240.677000	648.946927	275.159146	0.378753	23.928933	0.770810	10.637297
4240.697000	648.946927	275.159090	0.378753	23.928928	0.770810	10.637295
4240.717000	648.946927	275.165390	0.378752	23.929476	0.770807	10.637538
4240.737000	648.946927	275.161756	0.378753	23.929160	0.770809	10.637398
4240.757000	648.946927	275.170275	0.378750	23.929901	0.770804	10.637727
4240.777000	648.946927	275.174147	0.378749	23.930237	0.770802	10.637877
4240.797000	648.946846	275.164986	0.378752	23.929441	0.770807	10.637522
4240.817000	648.946927	275.160841	0.378753	23.929080	0.770809	10.637362
4240.837000	648.946927	275.159623	0.378753	23.928974	0.770810	10.637315
4240.857000	648.946927	275.161755	0.378753	23.929160	0.770809	10.637398
4240.877000	648.946846	275.163708	0.378752	23.929330	0.770807	10.637473
4240.897000	648.946927	275.148559	0.378756	23.928012	0.770815	10.636887
4240.917000	648.946927	275.148347	0.378756	23.927994	0.770815	10.636879
4240.937000	648.946927	275.150934	0.378755	23.928219	0.770814	10.636979
4240.957000	648.946846	275.159266	0.378753	23.928943	0.770810	10.637301
4240.977000	648.946927	275.156615	0.378754	23.928713	0.770811	10.637199
4240.997000	648.946927	275.155060	0.378754	23.928578	0.770812	10.637139
4241.017000	648.946927	275.152685	0.378755	23.928371	0.770813	10.637047
4241.037000	648.946927	275.149262	0.378756	23.928073	0.770815	10.636915
4241.057000	648.946927	275.168030	0.378751	23.929705	0.770805	10.637640
4241.077000	648.946927	275.151653	0.378755	23.928281	0.770814	10.637007
4241.097000	648.946927	275.138750	0.378759	23.927159	0.770820	10.636508
4241.117000	648.946927	275.146859	0.378757	23.927864	0.770816	10.636822
4241.137000	648.946927	275.147105	0.378756	23.927886	0.770816	10.636831
4241.157000	648.946927	275.151273	0.378755	23.928248	0.770814	10.636992
4241.177000	648.946927	275.131854	0.378760	23.926559	0.770823	10.636242
4241.197000	648.946927	275.140612	0.378758	23.927321	0.770819	10.636580
4241.217000	648.946927	275.137342	0.378759	23.927037	0.770821	10.636454
4241.237000	648.946927	275.138880	0.378759	23.927170	0.770820	10.636513
4241.257000	648.946927	275.147137	0.378756	23.927888	0.770816	10.636832
4241.277000	648.946927	275.150925	0.378755	23.928218	0.770814	10.636979
4241.297000	648.946927	275.147204	0.378756	23.927894	0.770816	10.636835
4241.317000	648.946927	275.145606	0.378757	23.927755	0.770817	10.636773
4241.337000	648.946927	275.146866	0.378757	23.927865	0.770816	10.636822
4241.357000	648.946927	275.148950	0.378756	23.928046	0.770815	10.636903
4241.377000	648.946927	275.146042	0.378757	23.927793	0.770816	10.636790
4241.397000	648.946927	275.146047	0.378757	23.927794	0.770816	10.636790
4241.417000	648.946927	275.132167	0.378760	23.926587	0.770823	10.636254
4241.437000	648.946927	275.126800	0.378762	23.926120	0.770826	10.636046
4241.457000	648.946927	275.129010	0.378761	23.926312	0.770825	10.636132
4241.477000	648.946927	275.129147	0.378761	23.926324	0.770825	10.636137
4241.497000	648.946927	275.129335	0.378761	23.926340	0.770825	10.636144
4241.517000	648.946927	275.138415	0.378759	23.927130	0.770820	10.636495
4241.537000	648.946927	275.132211	0.378760	23.926590	0.770823	10.636255
4241.557000	648.946927	275.127199	0.378762	23.926155	0.770826	10.636062
4241.577000	648.946927	275.124742	0.378762	23.925941	0.770827	10.635967
4241.597000	648.946927	275.108845	0.378766	23.924558	0.770835	10.635352
4241.617000	648.946846	275.122975	0.378763	23.925787	0.770828	10.635898
4241.637000	648.946927	275.128158	0.378761	23.926238	0.770825	10.636099
4241.657000	648.946846	275.131469	0.378760	23.926526	0.770824	10.636227
4241.677000	648.946927	275.118313	0.378764	23.925382	0.770830	10.635718
4241.697000	648.946927	275.125177	0.378762	23.925979	0.770827	10.635983
4241.717000	648.946927	275.106965	0.378767	23.924395	0.770836	10.635279
4241.737000	648.946846	275.113213	0.378765	23.924938	0.770833	10.635521
4241.757000	648.946927	275.111629	0.378766	23.924801	0.770834	10.635460
4241.777000	648.946927	275.118368	0.378764	23.925387	0.770830	10.635720
4241.797000	648.946927	275.117644	0.378764	23.925324	0.770831	10.635692
4241.817000	648.946927	275.113517	0.378765	23.924965	0.770833	10.635533
4241.837000	648.946927	275.119668	0.378764	23.925500	0.770830	10.635771
4241.857000	648.946927	275.110896	0.378766	23.924737	0.770834	10.635431
4241.877000	648.946927	275.117094	0.378764	23.925276	0.770831	10.635671
4241.897000	648.946927	275.116534	0.378764	23.925227	0.770831	10.635649
4241.917000	648.946927	275.113369	0.378765	23.924952	0.770833	10.635527
4241.937000	648.946846	275.108502	0.378767	23.924529	0.770835	10.635339
4241.957000	648.946927	275.109872	0.378766	23.924648	0.770834	10.635392
4241.977000	648.946927	275.116643	0.378764	23.925237	0.770831	10.635654
4241.997000	648.946927	275.105690	0.378767	23.924284	0.770836	10.635230
4242.017000	648.946927	275.097158	0.378770	23.923542	0.770841	10.634900
4242.037000	648.946927	275.109598	0.378766	23.924624	0.770835	10.635381
4242.057000	648.946927	275.112708	0.378765	23.924894	0.770833	10.635501
4242.077000	648.946927	275.104719	0.378768	23.924200	0.770837	10.635193
4242.097000	648.946846	275.109968	0.378766	23.924656	0.770834	10.635395
4242.117000	648.946846	275.100012	0.378769	23.923790	0.770839	10.635011
4242.137000	648.946927	275.106289	0.378767	23.924336	0.770836	10.635253
4242.157000	648.946927	275.103952	0.378768	23.924133	0.770837	10.635163
4242.177000	648.946927	275.103094	0.378768	23.924058	0.770838	10.635130
4242.197000	648.946846	275.107281	0.378767	23.924422	0.770836	10.635292
4242.217000	648.946927	275.091042	0.378771	23.923010	0.770844	10.634664
4242.237000	648.946927	275.100564	0.378769	23.923838	0.770839	10.635032
4242.257000	648.946846	275.100870	0.378768	23.923865	0.770839	10.635044
4242.277000	648.946927	275.106144	0.378767	23.924324	0.770836	10.635248
4242.297000	648.946927	275.103474	0.378768	23.924091	0.770838	10.635144
4242.317000	648.946927	275.097125	0.378770	23.923539	0.770841	10.634899
4242.337000	648.946927	275.096259	0.378770	23.923464	0.770841	10.634866
4242.357000	648.946927	275.087989	0.378772	23.922745	0.770845	10.634546
4242.377000	648.946927	275.087366	0.378772	23.922691	0.770846	10.634522
4242.397000	648.946846	275.090304	0.378771	23.922946	0.770844	10.634635
4242.417000	648.946927	275.097293	0.378769	23.923554	0.770841	10.634906
4242.437000	648.946846	275.095917	0.378770	23.923434	0.770841	10.634852
4242.457000	648.946927	275.089973	0.378771	23.922917	0.770844	10.634623
4242.477000	648.946927	275.089955	0.378771	23.922916	0.770844	10.634622
4242.497000	648.946927	275.095999	0.378770	23.923441	0.770841	10.634856
4242.517000	648.946927	275.086246	0.378772	23.922593	0.770846	10.634478
4242.537000	648.946846	275.098228	0.378769	23.923635	0.770840	10.634942
4242.557000	648.946927	275.095463	0.378770	23.923395	0.770842	10.634835
4242.577000	648.946927	275.096535	0.378770	23.923488	0.770841	10.634876
4242.597000	648.946927	275.098342	0.378769	23.923645	0.770840	10.634946
4242.617000	648.946927	275.089207	0.378772	23.922851	0.770845	10.634593
4242.637000	648.946927	275.086108	0.378772	23.922581	0.770846	10.634473
4242.657000	648.946927	275.090518	0.378771	23.922965	0.770844	10.634644
4242.677000	648.946927	275.085452	0.378773	23.922524	0.770847	10.634448
4242.697000	648.946846	275.076945	0.378775	23.921784	0.770851	10.634119
4242.717000	648.946927	275.093682	0.378770	23.923240	0.770842	10.634766
4242.737000	648.946846	275.083629	0.378773	23.922366	0.770847	10.634377
4242.757000	648.946927	275.080624	0.378774	23.922104	0.770849	10.634261
4242.777000	648.946927	275.085806	0.378772	23.922555	0.770846	10.634461
4242.797000	648.946927	275.087564	0.378772	23.922708	0.770845	10.634529
4242.817000	648.946927	275.088781	0.378772	23.922814	0.770845	10.634576
4242.837000	648.946927	275.081298	0.378774	23.922163	0.770849	10.634287
4242.857000	648.946927	275.077369	0.378775	23.921821	0.770851	10.634135
4242.877000	648.946927	275.076563	0.378775	23.921751	0.770851	10.634104
4242.897000	648.946927	275.076429	0.378775	23.921739	0.770851	10.634099
4242.917000	648.946927	275.075416	0.378775	23.921651	0.770852	10.634060
4242.937000	648.946927	275.069595	0.378777	23.921145	0.770854	10.633835
4242.957000	648.946846	275.065470	0.378778	23.920786	0.770856	10.633675
4242.977000	648.946846	275.078806	0.378774	23.921946	0.770850	10.634191
4242.997000	648.946927	275.079074	0.378774	23.921969	0.770850	10.634201
4243.017000	648.946927	275.069247	0.378777	23.921115	0.770855	10.633821
4243.037000	648.946927	275.076818	0.378775	23.921773	0.770851	10.634114
4243.057000	648.946927	275.070735	0.378776	23.921244	0.770854	10.633879
4243.077000	648.946927	275.084216	0.378773	23.922417	0.770847	10.634400
4243.097000	648.946927	275.074794	0.378775	23.921597	0.770852	10.634036
4243.117000	648.946927	275.066532	0.378778	23.920879	0.770856	10.633716
4243.137000	648.946927	275.065148	0.378778	23.920758	0.770857	10.633663
4243.157000	648.946927	275.064132	0.378778	23.920670	0.770857	10.633624
4243.177000	648.946846	275.061591	0.378779	23.920449	0.770858	10.633525
4243.197000	648.946846	275.073136	0.378776	23.921453	0.770853	10.633972
4243.217000	648.946846	275.063346	0.378778	23.920602	0.770857	10.633593
4243.237000	648.946846	275.070903	0.378776	23.921259	0.770854	10.633885
4243.257000	648.946927	275.058167	0.378780	23.920151	0.770860	10.633393
4243.277000	648.946927	275.054103	0.378781	23.919798	0.770862	10.633236
4243.297000	648.946927	275.051233	0.378782	23.919548	0.770864	10.633125
4243.317000	648.946927	275.056936	0.378780	23.920044	0.770861	10.633345
4243.337000	648.946927	275.051489	0.378781	23.919571	0.770863	10.633135
4243.357000	648.946927	275.051835	0.378781	23.919601	0.770863	10.633148
4243.377000	648.946927	275.050671	0.378782	23.919499	0.770864	10.633103
4243.397000	648.946927	275.054077	0.378781	23.919796	0.770862	10.633235
4243.417000	648.946846	275.041762	0.378784	23.918725	0.770868	10.632759
4243.437000	648.946927	275.046810	0.378783	23.919164	0.770866	10.632954
4243.457000	648.946927	275.054545	0.378781	23.919836	0.770862	10.633253
4243.477000	648.946927	275.049602	0.378782	23.919406	0.770864	10.633062
4243.497000	648.946846	275.054857	0.378781	23.919863	0.770862	10.633265
4243.517000	648.946846	275.059393	0.378779	23.920258	0.770859	10.633440
4243.537000	648.946927	275.048763	0.378782	23.919333	0.770865	10.633029
4243.557000	648.946846	275.053781	0.378781	23.919770	0.770862	10.633223
4243.577000	648.946927	275.065436	0.378778	23.920783	0.770856	10.633674
4243.597000	648.946927	275.048406	0.378782	23.919302	0.770865	10.633016
4243.617000	648.946927	275.050448	0.378782	23.919480	0.770864	10.633095
4243.637000	648.946927	275.075969	0.378775	23.921699	0.770851	10.634081
4243.657000	648.946846	275.052336	0.378781	23.919644	0.770863	10.633168
4243.677000	648.946927	275.050284	0.378782	23.919466	0.770864	10.633088
4243.697000	648.946846	275.041899	0.378784	23.918737	0.770868	10.632764
4243.717000	648.946927	275.042164	0.378784	23.918760	0.770868	10.632774
4243.737000	648.946927	275.051572	0.378781	23.919578	0.770863	10.633138
4243.757000	648.946846	275.048549	0.378782	23.919315	0.770865	10.633021
4243.777000	648.946927	275.031309	0.378787	23.917816	0.770873	10.632355
4243.797000	648.946927	275.043861	0.378783	23.918907	0.770867	10.632840
4243.817000	648.946927	275.037766	0.378785	23.918377	0.770870	10.632604
4243.837000	648.946846	275.022781	0.378789	23.917074	0.770878	10.632025
4243.857000	648.946927	275.039074	0.378785	23.918491	0.770870	10.632655
4243.877000	648.946927	275.038388	0.378785	23.918431	0.770870	10.632628
4243.897000	648.946846	275.033003	0.378786	23.917963	0.770873	10.632420
4243.917000	648.946927	275.029531	0.378787	23.917661	0.770874	10.632286
4243.937000	648.946927	275.019396	0.378790	23.916780	0.770879	10.631894
4243.957000	648.946927	275.022734	0.378789	23.917070	0.770878	10.632023
4243.977000	648.946927	275.020772	0.378789	23.916899	0.770879	10.631947
4243.997000	648.946927	275.031022	0.378787	23.917791	0.770874	10.632344
4244.017000	648.946927	275.005070	0.378794	23.915534	0.770887	10.631340
4244.037000	648.946846	275.016486	0.378791	23.916527	0.770881	10.631782
4244.057000	648.946927	275.020682	0.378790	23.916892	0.770879	10.631944
4244.077000	648.946927	275.013016	0.378792	23.916225	0.770883	10.631647
4244.097000	648.946927	275.007977	0.378793	23.915787	0.770885	10.631453
4244.117000	648.946927	275.023985	0.378789	23.917179	0.770877	10.632072
4244.137000	648.946927	275.012360	0.378792	23.916168	0.770883	10.631622
4244.157000	648.946846	275.036662	0.378785	23.918281	0.770871	10.632562
4244.177000	648.946927	275.014175	0.378791	23.916326	0.770882	10.631692
4244.197000	648.946927	275.024830	0.378788	23.917252	0.770877	10.632104
4244.217000	648.946927	275.018820	0.378790	23.916730	0.770880	10.631872
4244.237000	648.946846	275.018992	0.378790	23.916745	0.770879	10.631879
4244.257000	648.946846	275.008598	0.378793	23.915841	0.770885	10.631477
4244.277000	648.946927	275.011086	0.378792	23.916057	0.770884	10.631573
4244.297000	648.946846	275.007353	0.378793	23.915732	0.770885	10.631429
4244.317000	648.946846	274.999971	0.378795	23.915090	0.770889	10.631143
4244.337000	648.946927	275.001003	0.378795	23.915180	0.770889	10.631183
4244.357000	648.946927	275.013870	0.378791	23.916299	0.770882	10.631680
4244.377000	648.946846	275.012944	0.378791	23.916219	0.770882	10.631645
4244.397000	648.946927	275.006562	0.378793	23.915663	0.770886	10.631398
4244.417000	648.946927	275.001660	0.378794	23.915237	0.770888	10.631208
4244.437000	648.946846	275.000385	0.378795	23.915126	0.770889	10.631159
4244.457000	648.946846	275.001798	0.378794	23.915249	0.770888	10.631214
4244.477000	648.946846	275.004628	0.378794	23.915495	0.770887	10.631323
4244.497000	648.946927	274.996843	0.378796	23.914818	0.770891	10.631022
4244.517000	648.946927	275.010472	0.378792	23.916004	0.770884	10.631549
4244.537000	648.946927	275.004919	0.378794	23.915521	0.770887	10.631334
4244.557000	648.946927	275.013219	0.378791	23.916242	0.770882	10.631655
4244.577000	648.946927	274.990703	0.378797	23.914284	0.770894	10.630785
4244.597000	648.946846	275.004066	0.378794	23.915446	0.770887	10.631301
4244.617000	648.946927	275.012630	0.378792	23.916191	0.770883	10.631633
4244.637000	648.946927	275.006208	0.378793	23.915633	0.770886	10.631384
4244.657000	648.946927	275.010218	0.378792	23.915981	0.770884	10.631539
4244.677000	648.946927	275.014225	0.378791	23.916330	0.770882	10.631694
4244.697000	648.946927	275.006266	0.378793	23.915638	0.770886	10.631387
4244.717000	648.946927	275.003395	0.378794	23.915388	0.770887	10.631276
4244.737000	648.946927	274.994891	0.378796	23.914649	0.770892	10.630947
4244.757000	648.946927	274.977384	0.378801	23.913126	0.770900	10.630270
4244.777000	648.946927	274.998850	0.378795	23.914993	0.770890	10.631100
4244.797000	648.946927	274.992120	0.378797	23.914408	0.770893	10.630840
4244.817000	648.946927	274.985804	0.378799	23.913858	0.770896	10.630596
4244.837000	648.946927	274.981551	0.378800	23.913489	0.770898	10.630431
4244.857000	648.946927	274.988244	0.378798	23.914071	0.770895	10.630690
4244.877000	648.946846	274.979911	0.378800	23.913346	0.770899	10.630368
4244.897000	648.946927	274.995854	0.378796	23.914732	0.770891	10.630984
4244.917000	648.946927	274.977480	0.378801	23.913134	0.770900	10.630274
4244.937000	648.946927	274.972850	0.378802	23.912732	0.770903	10.630095
4244.957000	648.946846	274.979745	0.378800	23.913331	0.770899	10.630361
4244.977000	648.946846	274.966079	0.378804	23.912143	0.770906	10.629833
4244.997000	648.946927	274.973007	0.378802	23.912745	0.770902	10.630101
4245.017000	648.946927	274.982319	0.378800	23.913555	0.770898	10.630461
4245.037000	648.946927	274.978644	0.378800	23.913236	0.770900	10.630319
4245.057000	648.946927	274.981055	0.378800	23.913445	0.770898	10.630412
4245.077000	648.946927	274.968506	0.378803	23.912354	0.770905	10.629927
4245.097000	648.946927	274.987515	0.378798	23.914007	0.770895	10.630662
4245.117000	648.946927	274.968873	0.378803	23.912386	0.770905	10.629941
4245.137000	648.946846	274.973894	0.378802	23.912823	0.770902	10.630135
4245.157000	648.946927	274.973275	0.378802	23.912769	0.770902	10.630111
4245.177000	648.946927	274.960890	0.378805	23.911692	0.770908	10.629632
4245.197000	648.946927	274.975982	0.378801	23.913004	0.770901	10.630216
4245.217000	648.946927	274.959215	0.378806	23.911546	0.770909	10.629568
4245.237000	648.946927	274.973308	0.378802	23.912772	0.770902	10.630112
4245.257000	648.946927	274.959178	0.378806	23.911543	0.770909	10.629566
4245.277000	648.946927	274.951099	0.378808	23.910840	0.770913	10.629254
4245.297000	648.946846	274.969060	0.378803	23.912402	0.770904	10.629948
4245.317000	648.946927	274.966135	0.378804	23.912148	0.770906	10.629835
4245.337000	648.946927	274.955871	0.378806	23.911255	0.770911	10.629438
4245.357000	648.946846	274.963314	0.378804	23.911903	0.770907	10.629726
4245.377000	648.946927	274.966438	0.378804	23.912174	0.770906	10.629847
4245.397000	648.946927	274.940560	0.378810	23.909924	0.770919	10.628846
4245.417000	648.946927	274.965342	0.378804	23.912079	0.770906	10.629804
4245.437000	648.946927	274.950642	0.378808	23.910801	0.770914	10.629236
4245.457000	648.946927	274.964512	0.378804	23.912007	0.770907	10.629772
4245.477000	648.946927	274.953827	0.378807	23.911078	0.770912	10.629359
4245.497000	648.946927	274.957225	0.378806	23.911373	0.770910	10.629491
4245.517000	648.946927	274.953953	0.378807	23.911088	0.770912	10.629364
4245.537000	648.946927	274.953197	0.378807	23.911023	0.770912	10.629335
4245.557000	648.946927	274.953975	0.378807	23.911090	0.770912	10.629365
4245.577000	648.946927	274.966305	0.378804	23.912163	0.770906	10.629842
4245.597000	648.946927	274.961863	0.378805	23.911776	0.770908	10.629670
4245.617000	648.946846	274.948092	0.378808	23.910579	0.770915	10.629138
4245.637000	648.946846	274.951059	0.378808	23.910837	0.770913	10.629252
4245.657000	648.946927	274.948508	0.378808	23.910615	0.770915	10.629154
4245.677000	648.946927	274.955523	0.378807	23.911225	0.770911	10.629425
4245.697000	648.946927	274.948412	0.378808	23.910607	0.770915	10.629150
4245.717000	648.946927	274.952885	0.378807	23.910996	0.770912	10.629323
4245.737000	648.946927	274.943602	0.378810	23.910188	0.770917	10.628964
4245.757000	648.946927	274.949410	0.378808	23.910693	0.770914	10.629189
4245.777000	648.946927	274.949812	0.378808	23.910728	0.770914	10.629204
4245.797000	648.946927	274.961568	0.378805	23.911751	0.770908	10.629659
4245.817000	648.946927	274.951895	0.378807	23.910909	0.770913	10.629285
4245.837000	648.946846	274.951717	0.378807	23.910894	0.770913	10.629278
4245.857000	648.946927	274.939683	0.378811	23.909847	0.770919	10.628813
4245.877000	648.946927	274.954592	0.378807	23.911144	0.770912	10.629389
4245.897000	648.946927	274.938535	0.378811	23.909748	0.770920	10.628768
4245.917000	648.946927	274.942447	0.378810	23.910088	0.770918	10.628919
4245.937000	648.946927	274.937598	0.378811	23.909666	0.770920	10.628732
4245.957000	648.946927	274.931401	0.378813	23.909127	0.770923	10.628492
4245.977000	648.946927	274.936780	0.378811	23.909595	0.770920	10.628700
4245.997000	648.946927	274.931571	0.378813	23.909142	0.770923	10.628499
4246.017000	648.946927	274.930932	0.378813	23.909086	0.770923	10.628474
4246.037000	648.946927	274.954186	0.378807	23.911109	0.770912	10.629373
4246.057000	648.946846	274.946104	0.378809	23.910406	0.770916	10.629061
4246.077000	648.946846	274.929412	0.378813	23.908954	0.770924	10.628415
4246.097000	648.946846	274.915642	0.378817	23.907757	0.770931	10.627883
4246.117000	648.946927	274.930777	0.378813	23.909073	0.770923	10.628468
4246.137000	648.946927	274.928898	0.378813	23.908910	0.770924	10.628396
4246.157000	648.946927	274.931333	0.378813	23.909121	0.770923	10.628490
4246.177000	648.946846	274.932982	0.378812	23.909265	0.770922	10.628553
4246.197000	648.946927	274.914696	0.378817	23.907675	0.770931	10.627847
4246.217000	648.946927	274.917097	0.378817	23.907883	0.770930	10.627939
4246.237000	648.946927	274.925470	0.378814	23.908611	0.770926	10.628263
4246.257000	648.946927	274.920392	0.378816	23.908170	0.770929	10.628067
4246.277000	648.946927	274.909403	0.378819	23.907214	0.770934	10.627642
4246.297000	648.946927	274.922305	0.378815	23.908336	0.770928	10.628141
4246.317000	648.946927	274.903366	0.378820	23.906689	0.770937	10.627409
4246.337000	648.946927	274.915182	0.378817	23.907717	0.770931	10.627865
4246.357000	648.946927	274.902188	0.378820	23.906587	0.770938	10.627363
4246.377000	648.946927	274.910225	0.378818	23.907286	0.770934	10.627674
4246.397000	648.946927	274.901562	0.378821	23.906532	0.770938	10.627339
4246.417000	648.946927	274.916692	0.378817	23.907848	0.770930	10.627924
4246.437000	648.946927	274.906004	0.378819	23.906919	0.770936	10.627511
4246.457000	648.946927	274.898160	0.378822	23.906237	0.770940	10.627207
4246.477000	648.946927	274.904351	0.378820	23.906775	0.770937	10.627447
4246.497000	648.946927	274.903460	0.378820	23.906697	0.770937	10.627412
4246.517000	648.946846	274.911441	0.378818	23.907391	0.770933	10.627721
4246.537000	648.946927	274.902206	0.378820	23.906588	0.770938	10.627364
4246.557000	648.946927	274.892539	0.378823	23.905748	0.770942	10.626990
4246.577000	648.946927	274.903743	0.378820	23.906722	0.770937	10.627423
4246.597000	648.946927	274.897495	0.378822	23.906179	0.770940	10.627182
4246.617000	648.946927	274.887561	0.378824	23.905315	0.770945	10.626798
4246.637000	648.946927	274.899305	0.378821	23.906336	0.770939	10.627252
4246.657000	648.946927	274.892499	0.378823	23.905744	0.770943	10.626988
4246.677000	648.946927	274.901842	0.378821	23.906557	0.770938	10.627350
4246.697000	648.946927	274.888429	0.378824	23.905390	0.770945	10.626831
4246.717000	648.946927	274.900351	0.378821	23.906427	0.770939	10.627292
4246.737000	648.946927	274.902385	0.378820	23.906604	0.770938	10.627371
4246.757000	648.946927	274.891154	0.378823	23.905627	0.770943	10.626936
4246.777000	648.946927	274.892666	0.378823	23.905759	0.770942	10.626995
4246.797000	648.946927	274.888967	0.378824	23.905437	0.770944	10.626852
4246.817000	648.946846	274.906332	0.378819	23.906947	0.770936	10.627523
4246.837000	648.946927	274.885859	0.378825	23.905167	0.770946	10.626732
4246.857000	648.946927	274.900384	0.378821	23.906430	0.770939	10.627293
4246.877000	648.946927	274.900534	0.378821	23.906443	0.770939	10.627299
4246.897000	648.946927	274.893598	0.378823	23.905840	0.770942	10.627031
4246.917000	648.946846	274.891806	0.378823	23.905684	0.770943	10.626962
4246.937000	648.946927	274.895231	0.378822	23.905982	0.770941	10.627094
4246.957000	648.946927	274.894981	0.378822	23.905960	0.770941	10.627084
4246.977000	648.946927	274.889087	0.378824	23.905447	0.770944	10.626857
4246.997000	648.946927	274.890208	0.378824	23.905545	0.770944	10.626900
4247.017000	648.946927	274.881538	0.378826	23.904791	0.770948	10.626565
4247.037000	648.946927	274.873062	0.378828	23.904054	0.770952	10.626237
4247.057000	648.946927	274.880404	0.378826	23.904692	0.770949	10.626521
4247.077000	648.946927	274.865072	0.378830	23.903359	0.770956	10.625928
4247.097000	648.946927	274.868719	0.378829	23.903676	0.770954	10.626069
4247.117000	648.946927	274.868930	0.378829	23.903694	0.770954	10.626077
4247.137000	648.946927	274.874562	0.378828	23.904184	0.770951	10.626295
4247.157000	648.946927	274.872158	0.378828	23.903975	0.770953	10.626202
4247.177000	648.946927	274.857336	0.378832	23.902686	0.770960	10.625629
4247.197000	648.946927	274.870075	0.378829	23.903794	0.770954	10.626122
4247.217000	648.946927	274.851217	0.378834	23.902154	0.770963	10.625393
4247.237000	648.946927	274.856645	0.378832	23.902626	0.770960	10.625602
4247.257000	648.946927	274.857525	0.378832	23.902703	0.770960	10.625636
4247.277000	648.946927	274.867105	0.378830	23.903536	0.770955	10.626007
4247.297000	648.946927	274.880876	0.378826	23.904733	0.770948	10.626539
4247.317000	648.946846	274.876356	0.378827	23.904340	0.770950	10.626364
4247.337000	648.946927	274.873020	0.378828	23.904050	0.770952	10.626235
4247.357000	648.946927	274.865575	0.378830	23.903403	0.770956	10.625948
4247.377000	648.946927	274.870166	0.378829	23.903802	0.770954	10.626125
4247.397000	648.946927	274.864611	0.378830	23.903319	0.770956	10.625910
4247.417000	648.946927	274.863806	0.378831	23.903249	0.770957	10.625879
4247.437000	648.946927	274.856276	0.378832	23.902594	0.770961	10.625588
4247.457000	648.946927	274.873652	0.378828	23.904105	0.770952	10.626260
4247.477000	648.946927	274.860730	0.378831	23.902981	0.770958	10.625760
4247.497000	648.946927	274.862078	0.378831	23.903099	0.770958	10.625812
4247.517000	648.946927	274.855107	0.378833	23.902492	0.770961	10.625543
4247.537000	648.946846	274.857460	0.378832	23.902697	0.770960	10.625634
4247.557000	648.946846	274.851903	0.378834	23.902214	0.770963	10.625419
4247.577000	648.946927	274.847353	0.378835	23.901818	0.770965	10.625243
4247.597000	648.946927	274.852312	0.378834	23.902249	0.770962	10.625435
4247.617000	648.946927	274.836371	0.378838	23.900863	0.770970	10.624819
4247.637000	648.946927	274.854020	0.378833	23.902398	0.770962	10.625501
4247.657000	648.946927	274.836542	0.378838	23.900878	0.770970	10.624825
4247.677000	648.946927	274.832712	0.378839	23.900545	0.770972	10.624677
4247.697000	648.946846	274.834479	0.378838	23.900699	0.770971	10.624745
4247.717000	648.946927	274.845293	0.378835	23.901639	0.770966	10.625164
4247.737000	648.946927	274.830363	0.378839	23.900341	0.770973	10.624586
4247.757000	648.946846	274.832632	0.378839	23.900538	0.770972	10.624674
4247.777000	648.946927	274.816243	0.378843	23.899113	0.770980	10.624040
4247.797000	648.946927	274.827743	0.378840	23.900113	0.770975	10.624485
4247.817000	648.946927	274.832062	0.378839	23.900488	0.770973	10.624652
4247.837000	648.946927	274.805866	0.378846	23.898210	0.770986	10.623639
4247.857000	648.946927	274.802892	0.378846	23.897952	0.770987	10.623524
4247.877000	648.946927	274.804813	0.378846	23.898119	0.770986	10.623599
4247.897000	648.946927	274.805015	0.378846	23.898136	0.770986	10.623606
4247.917000	648.946927	274.804741	0.378846	23.898112	0.770986	10.623596
4247.937000	648.946927	274.786155	0.378851	23.896496	0.770995	10.622877
4247.957000	648.946927	274.797345	0.378848	23.897469	0.770990	10.623310
4247.977000	648.946927	274.789035	0.378850	23.896747	0.770994	10.622989
4247.997000	648.946927	274.793585	0.378849	23.897142	0.770992	10.623165
4248.017000	648.946927	274.794240	0.378849	23.897199	0.770991	10.623190
4248.037000	648.946927	274.795452	0.378848	23.897305	0.770991	10.623237
4248.057000	648.946927	274.802933	0.378846	23.897955	0.770987	10.623526
4248.077000	648.946927	274.787963	0.378850	23.896653	0.770995	10.622947
4248.097000	648.946927	274.794420	0.378849	23.897215	0.770991	10.623197
4248.117000	648.946927	274.785838	0.378851	23.896468	0.770996	10.622865
4248.137000	648.946927	274.785629	0.378851	23.896450	0.770996	10.622857
4248.157000	648.946927	274.801445	0.378847	23.897826	0.770988	10.623468
4248.177000	648.946927	274.775955	0.378853	23.895609	0.771000	10.622483
4248.197000	648.946927	274.784105	0.378851	23.896318	0.770996	10.622798
4248.217000	648.946927	274.789083	0.378850	23.896751	0.770994	10.622991
4248.237000	648.946927	274.778019	0.378853	23.895788	0.770999	10.622563
4248.257000	648.946927	274.780087	0.378852	23.895968	0.770998	10.622643
4248.277000	648.946846	274.783078	0.378852	23.896228	0.770997	10.622758
4248.297000	648.946927	274.775787	0.378854	23.895594	0.771001	10.622476
4248.317000	648.946927	274.776376	0.378853	23.895646	0.771000	10.622499
4248.337000	648.946927	274.782022	0.378852	23.896137	0.770997	10.622718
4248.357000	648.946927	274.777273	0.378853	23.895724	0.771000	10.622534
4248.377000	648.946927	274.775249	0.378854	23.895548	0.771001	10.622456
4248.397000	648.946927	274.780896	0.378852	23.896039	0.770998	10.622674
4248.417000	648.946846	274.781564	0.378852	23.896097	0.770998	10.622700
4248.437000	648.946927	274.777084	0.378853	23.895707	0.771000	10.622527
4248.457000	648.946927	274.767611	0.378856	23.894883	0.771005	10.622160
4248.477000	648.946927	274.769425	0.378855	23.895041	0.771004	10.622231
4248.497000	648.946927	274.768155	0.378855	23.894931	0.771004	10.622181
4248.517000	648.946927	274.774991	0.378854	23.895525	0.771001	10.622446
4248.537000	648.946927	274.774533	0.378854	23.895485	0.771001	10.622428
4248.557000	648.946846	274.787702	0.378850	23.896631	0.770995	10.622937
4248.577000	648.946846	274.781089	0.378852	23.896055	0.770998	10.622681
4248.597000	648.946927	274.780324	0.378852	23.895989	0.770998	10.622652
4248.617000	648.946927	274.776526	0.378853	23.895659	0.771000	10.622505
4248.637000	648.946927	274.763138	0.378857	23.894494	0.771007	10.621988
4248.657000	648.946927	274.763814	0.378857	23.894553	0.771007	10.622014
4248.677000	648.946927	274.759204	0.378858	23.894152	0.771009	10.621835
4248.697000	648.946927	274.758175	0.378858	23.894063	0.771009	10.621796
4248.717000	648.946927	274.756294	0.378859	23.893899	0.771010	10.621723
4248.737000	648.946927	274.747424	0.378861	23.893128	0.771015	10.621380
4248.757000	648.946927	274.755279	0.378859	23.893811	0.771011	10.621684
4248.777000	648.946927	274.751472	0.378860	23.893480	0.771013	10.621537
4248.797000	648.946927	274.754311	0.378859	23.893727	0.771011	10.621646
4248.817000	648.946927	274.750067	0.378860	23.893358	0.771013	10.621482
4248.837000	648.946927	274.733423	0.378865	23.891910	0.771022	10.620839
4248.857000	648.946927	274.733825	0.378864	23.891945	0.771021	10.620854
4248.877000	648.946846	274.730848	0.378865	23.891686	0.771023	10.620739
4248.897000	648.946927	274.707122	0.378871	23.889623	0.771035	10.619822
4248.917000	648.946846	274.726117	0.378866	23.891275	0.771025	10.620556
4248.937000	648.946927	274.728399	0.378866	23.891473	0.771024	10.620645
4248.957000	648.946846	274.704377	0.378872	23.889384	0.771036	10.619716
4248.977000	648.946927	274.718683	0.378868	23.890628	0.771029	10.620269
4248.997000	648.946927	274.717082	0.378869	23.890489	0.771030	10.620207
4249.017000	648.946927	274.725443	0.378867	23.891216	0.771026	10.620530
4249.037000	648.946927	274.718266	0.378869	23.890592	0.771029	10.620253
4249.057000	648.946927	274.708723	0.378871	23.889762	0.771034	10.619884
4249.077000	648.946927	274.714518	0.378870	23.890266	0.771031	10.620108
4249.097000	648.946927	274.715562	0.378869	23.890357	0.771031	10.620148
4249.117000	648.946927	274.712102	0.378870	23.890056	0.771032	10.620015
4249.137000	648.946927	274.700121	0.378873	23.889014	0.771038	10.619551
4249.157000	648.946846	274.702390	0.378873	23.889212	0.771037	10.619639
4249.177000	648.946927	274.706015	0.378872	23.889527	0.771035	10.619779
4249.197000	648.946927	274.712871	0.378870	23.890123	0.771032	10.620044
4249.217000	648.946927	274.713050	0.378870	23.890139	0.771032	10.620051
4249.237000	648.946927	274.706999	0.378871	23.889612	0.771035	10.619817
4249.257000	648.946927	274.699167	0.378874	23.888931	0.771039	10.619514
4249.277000	648.946927	274.693672	0.378875	23.888453	0.771041	10.619302
4249.297000	648.946927	274.700987	0.378873	23.889090	0.771038	10.619585
4249.317000	648.946927	274.700378	0.378873	23.889037	0.771038	10.619561
4249.337000	648.946846	274.701086	0.378873	23.889098	0.771038	10.619589
4249.357000	648.946927	274.701141	0.378873	23.889103	0.771038	10.619591
4249.377000	648.946927	274.717062	0.378869	23.890487	0.771030	10.620206
4249.397000	648.946927	274.725762	0.378867	23.891244	0.771025	10.620543
4249.417000	648.946927	274.712032	0.378870	23.890050	0.771032	10.620012
4249.437000	648.946927	274.707031	0.378871	23.889615	0.771035	10.619819
4249.457000	648.946927	274.706265	0.378872	23.889548	0.771035	10.619789
4249.477000	648.946846	274.689676	0.378876	23.888106	0.771043	10.619148
4249.497000	648.946846	274.681365	0.378878	23.887383	0.771047	10.618826
4249.517000	648.946927	274.687007	0.378877	23.887874	0.771045	10.619044
4249.537000	648.946927	274.672266	0.378881	23.886592	0.771052	10.618475
4249.557000	648.946927	274.692100	0.378875	23.888317	0.771042	10.619241
4249.577000	648.946927	274.676358	0.378879	23.886948	0.771050	10.618633
4249.597000	648.946927	274.682099	0.378878	23.887447	0.771047	10.618855
4249.617000	648.946846	274.675190	0.378880	23.886846	0.771050	10.618588
4249.637000	648.946927	274.689677	0.378876	23.888106	0.771043	10.619148
4249.657000	648.946927	274.682426	0.378878	23.887475	0.771047	10.618867
4249.677000	648.946846	274.672342	0.378880	23.886598	0.771052	10.618477
4249.697000	648.946927	274.673304	0.378880	23.886682	0.771052	10.618515
4249.717000	648.946846	274.679840	0.378879	23.887250	0.771048	10.618767
4249.737000	648.946846	274.671320	0.378881	23.886510	0.771052	10.618438
4249.757000	648.946927	274.681943	0.378878	23.887433	0.771047	10.618849
4249.777000	648.946927	274.677865	0.378879	23.887079	0.771049	10.618691
4249.797000	648.946927	274.677491	0.378879	23.887046	0.771049	10.618677
4249.817000	648.946927	274.680100	0.378879	23.887273	0.771048	10.618777
4249.837000	648.946927	274.677148	0.378879	23.887016	0.771050	10.618663
4249.857000	648.946846	274.686636	0.378877	23.887842	0.771045	10.619030
4249.877000	648.946927	274.673452	0.378880	23.886695	0.771051	10.618520
4249.897000	648.946927	274.681306	0.378878	23.887378	0.771048	10.618824
4249.917000	648.946927	274.683396	0.378878	23.887560	0.771047	10.618905
4249.937000	648.946846	274.689780	0.378876	23.888115	0.771043	10.619152
4249.957000	648.946927	274.691074	0.378876	23.888227	0.771043	10.619202
4249.977000	648.946927	274.664187	0.378883	23.885889	0.771056	10.618162
4249.997000	648.946927	274.674292	0.378880	23.886768	0.771051	10.618553
4250.017000	648.946927	274.672999	0.378880	23.886656	0.771052	10.618503
4250.037000	648.946927	274.669158	0.378881	23.886322	0.771054	10.618354
4250.057000	648.946927	274.684861	0.378877	23.887687	0.771046	10.618961
4250.077000	648.946846	274.674571	0.378880	23.886792	0.771051	10.618564
4250.097000	648.946927	274.662748	0.378883	23.885764	0.771057	10.618107
4250.117000	648.946927	274.672257	0.378881	23.886591	0.771052	10.618474
4250.137000	648.946927	274.671002	0.378881	23.886482	0.771053	10.618426
4250.157000	648.946927	274.671627	0.378881	23.886536	0.771052	10.618450
4250.177000	648.946927	274.668689	0.378881	23.886281	0.771054	10.618336
4250.197000	648.946846	274.664581	0.378883	23.885924	0.771056	10.618177
4250.217000	648.946927	274.671294	0.378881	23.886507	0.771053	10.618437
4250.237000	648.946927	274.663464	0.378883	23.885826	0.771056	10.618134
4250.257000	648.946927	274.672843	0.378880	23.886642	0.771052	10.618497
4250.277000	648.946927	274.664462	0.378883	23.885913	0.771056	10.618173
4250.297000	648.946927	274.662462	0.378883	23.885739	0.771057	10.618095
4250.317000	648.946927	274.658398	0.378884	23.885386	0.771059	10.617938
4250.337000	648.946927	274.657975	0.378884	23.885349	0.771059	10.617922
4250.357000	648.946927	274.661819	0.378883	23.885683	0.771057	10.618071
4250.377000	648.946927	274.652493	0.378886	23.884872	0.771062	10.617710
4250.397000	648.946927	274.659313	0.378884	23.885465	0.771058	10.617974
4250.417000	648.946846	274.661644	0.378883	23.885668	0.771057	10.618064
4250.437000	648.946927	274.669426	0.378881	23.886345	0.771053	10.618365
4250.457000	648.946846	274.641706	0.378888	23.883934	0.771067	10.617293
4250.477000	648.946927	274.647191	0.378887	23.884411	0.771065	10.617505
4250.497000	648.946927	274.649945	0.378886	23.884651	0.771063	10.617612
4250.517000	648.946846	274.651541	0.378886	23.884790	0.771062	10.617673
4250.537000	648.946846	274.661588	0.378883	23.885663	0.771057	10.618062
4250.557000	648.946927	274.670877	0.378881	23.886471	0.771053	10.618421
4250.577000	648.946927	274.659110	0.378884	23.885448	0.771059	10.617966
4250.597000	648.946927	274.654199	0.378885	23.885021	0.771061	10.617776
4250.617000	648.946927	274.649759	0.378886	23.884635	0.771063	10.617604
4250.637000	648.946846	274.659377	0.378884	23.885471	0.771058	10.617976
4250.657000	648.946927	274.650709	0.378886	23.884717	0.771063	10.617641
4250.677000	648.946927	274.646125	0.378887	23.884318	0.771065	10.617464
4250.697000	648.946846	274.646128	0.378887	23.884319	0.771065	10.617464
4250.717000	648.946927	274.646132	0.378887	23.884319	0.771065	10.617464
4250.737000	648.946927	274.656203	0.378885	23.885195	0.771060	10.617854
4250.757000	648.946927	274.656479	0.378885	23.885219	0.771060	10.617864
4250.777000	648.946927	274.651536	0.378886	23.884789	0.771062	10.617673
4250.797000	648.946846	274.647462	0.378887	23.884435	0.771064	10.617516
4250.817000	648.946927	274.637130	0.378890	23.883536	0.771070	10.617116
4250.837000	648.946927	274.639655	0.378889	23.883756	0.771068	10.617214
4250.857000	648.946927	274.637256	0.378890	23.883547	0.771069	10.617121
4250.877000	648.946846	274.632635	0.378891	23.883145	0.771072	10.616942
4250.897000	648.946846	274.637451	0.378890	23.883564	0.771069	10.617129
4250.917000	648.946927	274.632858	0.378891	23.883165	0.771072	10.616951
4250.937000	648.946927	274.645669	0.378888	23.884279	0.771065	10.617446
4250.957000	648.946927	274.639645	0.378889	23.883755	0.771068	10.617213
4250.977000	648.946846	274.636058	0.378890	23.883443	0.771070	10.617075
4250.997000	648.946846	274.624795	0.378893	23.882464	0.771076	10.616639
4251.017000	648.946927	274.627994	0.378892	23.882742	0.771074	10.616763
4251.037000	648.946927	274.645334	0.378888	23.884250	0.771065	10.617433
4251.057000	648.946846	274.633488	0.378891	23.883220	0.771071	10.616975
4251.077000	648.946927	274.636324	0.378890	23.883466	0.771070	10.617085
4251.097000	648.946927	274.633989	0.378891	23.883263	0.771071	10.616995
4251.117000	648.946927	274.622082	0.378894	23.882228	0.771077	10.616534
4251.137000	648.946927	274.628825	0.378892	23.882814	0.771074	10.616795
4251.157000	648.946927	274.634128	0.378891	23.883275	0.771071	10.617000
4251.177000	648.946927	274.622786	0.378893	23.882289	0.771077	10.616562
4251.197000	648.946927	274.617922	0.378895	23.881866	0.771079	10.616374
4251.217000	648.946927	274.619849	0.378894	23.882033	0.771078	10.616448
4251.237000	648.946927	274.621653	0.378894	23.882190	0.771077	10.616518
4251.257000	648.946927	274.615557	0.378895	23.881660	0.771080	10.616282
4251.277000	648.946927	274.636527	0.378890	23.883484	0.771070	10.617093
4251.297000	648.946927	274.631495	0.378891	23.883046	0.771072	10.616898
4251.317000	648.946927	274.632899	0.378891	23.883168	0.771072	10.616953
4251.337000	648.946927	274.629694	0.378892	23.882890	0.771073	10.616829
4251.357000	648.946927	274.633184	0.378891	23.883193	0.771071	10.616964
4251.377000	648.946927	274.623866	0.378893	23.882383	0.771076	10.616603
4251.397000	648.946927	274.630235	0.378892	23.882937	0.771073	10.616850
4251.417000	648.946846	274.631076	0.378891	23.883010	0.771072	10.616882
4251.437000	648.946927	274.628450	0.378892	23.882781	0.771074	10.616781
4251.457000	648.946927	274.621330	0.378894	23.882162	0.771077	10.616505
4251.477000	648.946846	274.617197	0.378895	23.881803	0.771079	10.616346
[truncated: 1,001 more rows]
