# Supplementary material for: Stress relaxation in the presence of sudden strain bursts: Methodology and stress relaxation data of microcast aluminium microwires
Source: Data Brief. 2018 Nov 14;21:2134–41. doi: 10.1016/j.dib.2018.11.047 (PMC6265499; doi:10.1016/j.dib.2018.11.047)
Supplement: Supplementary file 2 — Supplementary material [file mmc2.zip › Data in brief/As-cast/Al4N/Al_100_r_1/Stress relax txt files/Al_100_relax_1_Relaxcycle0036.txt]

Time[s]	Motordispl[�m]	Force[mN]	EngStrain	EngStress[MPa]	Shearstrain	Shearstress [MPa]
4328.752000	666.115503	284.987867	0.388108	24.783678	0.788597	11.017262
4328.772000	666.115583	284.983902	0.388109	24.783333	0.788599	11.017109
4328.792000	666.115583	284.991616	0.388107	24.784004	0.788595	11.017407
4328.812000	666.115583	284.984209	0.388109	24.783359	0.788599	11.017121
4328.832000	666.115583	284.969185	0.388112	24.782053	0.788606	11.016540
4328.852000	666.115583	284.956750	0.388116	24.780971	0.788613	11.016059
4328.872000	666.115583	284.953554	0.388117	24.780694	0.788614	11.015936
4328.892000	666.115583	284.948885	0.388118	24.780287	0.788616	11.015755
4328.912000	666.115664	284.943606	0.388119	24.779828	0.788619	11.015551
4328.932000	666.115583	284.930251	0.388123	24.778667	0.788626	11.015035
4328.952000	666.115583	284.913383	0.388127	24.777200	0.788634	11.014383
4328.972000	666.115583	284.920711	0.388125	24.777837	0.788630	11.014666
4328.992000	666.115664	284.913349	0.388127	24.777197	0.788634	11.014382
4329.012000	666.115583	284.915582	0.388126	24.777391	0.788633	11.014468
4329.032000	666.115583	284.897638	0.388131	24.775831	0.788642	11.013774
4329.052000	666.115583	284.883657	0.388135	24.774615	0.788649	11.013234
4329.072000	666.115583	284.877176	0.388136	24.774051	0.788652	11.012983
4329.092000	666.115583	284.865844	0.388139	24.773066	0.788658	11.012545
4329.112000	666.115664	284.861158	0.388141	24.772658	0.788660	11.012364
4329.132000	666.115583	284.851310	0.388143	24.771802	0.788665	11.011983
4329.152000	666.115583	284.849141	0.388144	24.771613	0.788666	11.011899
4329.172000	666.115664	284.836257	0.388147	24.770493	0.788672	11.011401
4329.192000	666.115583	284.821256	0.388151	24.769188	0.788680	11.010821
4329.212000	666.115664	284.840667	0.388146	24.770876	0.788670	11.011572
4329.232000	666.115583	284.813440	0.388153	24.768509	0.788684	11.010519
4329.252000	666.115583	284.808452	0.388154	24.768075	0.788686	11.010326
4329.272000	666.115583	284.793862	0.388158	24.766806	0.788693	11.009762
4329.292000	666.115664	284.795244	0.388158	24.766926	0.788693	11.009816
4329.312000	666.115664	284.792770	0.388159	24.766711	0.788694	11.009720
4329.332000	666.115664	284.774814	0.388163	24.765150	0.788703	11.009026
4329.352000	666.115664	284.766976	0.388165	24.764468	0.788707	11.008723
4329.372000	666.115583	284.750126	0.388170	24.763003	0.788715	11.008072
4329.392000	666.115664	284.749119	0.388170	24.762915	0.788716	11.008033
4329.412000	666.115664	284.743743	0.388171	24.762447	0.788718	11.007825
4329.432000	666.115583	284.741130	0.388172	24.762220	0.788720	11.007724
4329.452000	666.115664	284.718411	0.388178	24.760245	0.788731	11.006846
4329.472000	666.115664	284.691529	0.388185	24.757907	0.788744	11.005806
4329.492000	666.115664	284.704532	0.388182	24.759038	0.788738	11.006309
4329.512000	666.115664	284.689072	0.388186	24.757693	0.788746	11.005711
4329.532000	666.115664	284.658372	0.388194	24.755023	0.788761	11.004524
4329.552000	666.115583	284.670803	0.388190	24.756104	0.788755	11.005005
4329.572000	666.115664	284.664813	0.388192	24.755583	0.788758	11.004773
4329.592000	666.115664	284.656265	0.388194	24.754840	0.788762	11.004443
4329.612000	666.115664	284.660494	0.388193	24.755208	0.788760	11.004607
4329.632000	666.115583	284.645524	0.388197	24.753906	0.788767	11.004028
4329.652000	666.115664	284.639765	0.388199	24.753405	0.788770	11.003805
4329.672000	666.115664	284.644836	0.388197	24.753846	0.788768	11.004001
4329.692000	666.115664	284.627203	0.388202	24.752313	0.788776	11.003320
4329.712000	666.115664	284.610613	0.388206	24.750870	0.788784	11.002678
4329.732000	666.115664	284.612182	0.388206	24.751006	0.788784	11.002739
4329.752000	666.115664	284.603582	0.388208	24.750258	0.788788	11.002406
4329.772000	666.115664	284.588586	0.388212	24.748954	0.788795	11.001827
4329.792000	666.115664	284.583817	0.388213	24.748540	0.788798	11.001642
4329.812000	666.115583	284.569956	0.388217	24.747334	0.788805	11.001106
4329.832000	666.115664	284.578686	0.388215	24.748093	0.788800	11.001444
4329.852000	666.115664	284.570283	0.388217	24.747363	0.788805	11.001119
4329.872000	666.115583	284.554383	0.388221	24.745980	0.788812	11.000504
4329.892000	666.115583	284.549892	0.388222	24.745589	0.788815	11.000331
4329.912000	666.115664	284.544303	0.388224	24.745103	0.788817	11.000115
4329.932000	666.115583	284.537335	0.388225	24.744497	0.788821	10.999845
4329.952000	666.115664	284.544786	0.388223	24.745145	0.788817	11.000133
4329.972000	666.115664	284.538661	0.388225	24.744613	0.788820	10.999897
4329.992000	666.115664	284.514652	0.388231	24.742525	0.788832	10.998968
4330.012000	666.115664	284.518144	0.388230	24.742829	0.788830	10.999103
4330.032000	666.115664	284.517058	0.388231	24.742734	0.788831	10.999061
4330.052000	666.115664	284.514248	0.388231	24.742490	0.788832	10.998953
4330.072000	666.115664	284.508988	0.388233	24.742032	0.788835	10.998749
4330.092000	666.115583	284.500505	0.388235	24.741295	0.788839	10.998422
4330.112000	666.115583	284.487471	0.388238	24.740161	0.788846	10.997918
4330.132000	666.115664	284.477463	0.388241	24.739291	0.788851	10.997531
4330.152000	666.115664	284.466682	0.388244	24.738353	0.788856	10.997114
4330.172000	666.115664	284.470045	0.388243	24.738646	0.788854	10.997244
4330.192000	666.115583	284.463863	0.388245	24.738108	0.788857	10.997005
4330.212000	666.115664	284.454406	0.388247	24.737286	0.788862	10.996639
4330.232000	666.115583	284.464783	0.388244	24.738188	0.788857	10.997041
4330.252000	666.115664	284.448333	0.388249	24.736757	0.788865	10.996405
4330.272000	666.115664	284.442190	0.388250	24.736223	0.788868	10.996167
4330.292000	666.115583	284.445307	0.388249	24.736494	0.788866	10.996288
4330.312000	666.115664	284.438841	0.388251	24.735932	0.788870	10.996038
4330.332000	666.115583	284.431046	0.388253	24.735254	0.788874	10.995736
4330.352000	666.115664	284.422394	0.388255	24.734502	0.788878	10.995402
4330.372000	666.115664	284.430611	0.388253	24.735216	0.788874	10.995720
4330.392000	666.115664	284.415561	0.388257	24.733907	0.788881	10.995138
4330.412000	666.115664	284.426955	0.388254	24.734898	0.788876	10.995578
4330.432000	666.115664	284.409058	0.388259	24.733342	0.788885	10.994886
4330.452000	666.115583	284.407595	0.388259	24.733215	0.788885	10.994830
4330.472000	666.115664	284.399660	0.388261	24.732525	0.788889	10.994523
4330.492000	666.115664	284.381654	0.388266	24.730959	0.788898	10.993827
4330.512000	666.115664	284.368968	0.388269	24.729856	0.788904	10.993336
4330.532000	666.115664	284.374868	0.388268	24.730369	0.788902	10.993565
4330.552000	666.115664	284.373793	0.388268	24.730275	0.788902	10.993523
4330.572000	666.115583	284.354783	0.388273	24.728622	0.788911	10.992788
4330.592000	666.115664	284.359691	0.388272	24.729049	0.788909	10.992978
4330.612000	666.115664	284.340660	0.388277	24.727394	0.788918	10.992242
4330.632000	666.115583	284.343331	0.388276	24.727626	0.788917	10.992345
4330.652000	666.115664	284.325142	0.388281	24.726044	0.788926	10.991642
4330.672000	666.115664	284.323393	0.388281	24.725892	0.788927	10.991575
4330.692000	666.115664	284.328624	0.388280	24.726347	0.788924	10.991777
4330.712000	666.115664	284.317389	0.388283	24.725370	0.788930	10.991343
4330.732000	666.115664	284.305392	0.388286	24.724327	0.788936	10.990879
4330.752000	666.115664	284.307323	0.388285	24.724495	0.788935	10.990953
4330.772000	666.115664	284.292453	0.388289	24.723201	0.788942	10.990378
4330.792000	666.115664	284.290765	0.388290	24.723055	0.788943	10.990313
4330.812000	666.115664	284.275991	0.388294	24.721770	0.788951	10.989742
4330.832000	666.115664	284.265104	0.388296	24.720823	0.788956	10.989321
4330.852000	666.115664	284.262720	0.388297	24.720616	0.788957	10.989229
4330.872000	666.115664	284.257537	0.388298	24.720165	0.788960	10.989029
4330.892000	666.115664	284.245909	0.388302	24.719154	0.788966	10.988579
4330.912000	666.115664	284.246333	0.388301	24.719191	0.788965	10.988596
4330.932000	666.115583	284.249698	0.388300	24.719483	0.788964	10.988726
4330.952000	666.115664	284.239918	0.388303	24.718633	0.788968	10.988348
4330.972000	666.115583	284.231002	0.388305	24.717858	0.788973	10.988003
4330.992000	666.115664	284.226037	0.388307	24.717426	0.788975	10.987811
4331.012000	666.115583	284.219495	0.388308	24.716857	0.788979	10.987558
4331.032000	666.115583	284.218064	0.388309	24.716732	0.788979	10.987503
4331.052000	666.115664	284.208155	0.388311	24.715871	0.788984	10.987120
4331.072000	666.115664	284.186926	0.388317	24.714024	0.788995	10.986299
4331.092000	666.115664	284.187297	0.388317	24.714057	0.788995	10.986313
4331.112000	666.115664	284.188187	0.388317	24.714134	0.788994	10.986348
4331.132000	666.115664	284.182106	0.388318	24.713605	0.788997	10.986113
4331.152000	666.115664	284.184253	0.388318	24.713792	0.788996	10.986196
4331.172000	666.115583	284.174471	0.388320	24.712941	0.789001	10.985817
4331.192000	666.115664	284.165894	0.388322	24.712195	0.789005	10.985486
4331.212000	666.115664	284.161517	0.388324	24.711815	0.789007	10.985317
4331.232000	666.115583	284.148517	0.388327	24.710684	0.789014	10.984814
4331.252000	666.115664	284.138817	0.388329	24.709841	0.789019	10.984439
4331.272000	666.115664	284.139748	0.388329	24.709922	0.789018	10.984475
4331.292000	666.115664	284.134987	0.388331	24.709508	0.789021	10.984291
4331.312000	666.115664	284.115578	0.388336	24.707820	0.789030	10.983541
4331.332000	666.115664	284.128177	0.388332	24.708915	0.789024	10.984028
4331.352000	666.115664	284.125991	0.388333	24.708725	0.789025	10.983943
4331.372000	666.115664	284.112705	0.388336	24.707570	0.789032	10.983430
4331.392000	666.115664	284.124136	0.388333	24.708564	0.789026	10.983872
4331.412000	666.115664	284.114031	0.388336	24.707685	0.789031	10.983481
4331.432000	666.115664	284.091532	0.388342	24.705729	0.789042	10.982611
4331.452000	666.115664	284.076919	0.388346	24.704458	0.789049	10.982046
4331.472000	666.115664	284.080688	0.388345	24.704786	0.789048	10.982192
4331.492000	666.115664	284.077316	0.388346	24.704492	0.789049	10.982062
4331.512000	666.115664	284.061976	0.388350	24.703158	0.789057	10.981469
4331.532000	666.115664	284.063487	0.388349	24.703290	0.789056	10.981527
4331.552000	666.115664	284.051956	0.388352	24.702287	0.789062	10.981081
4331.572000	666.115664	284.054891	0.388351	24.702542	0.789060	10.981195
4331.592000	666.115583	284.053898	0.388352	24.702456	0.789061	10.981156
4331.612000	666.115664	284.051798	0.388352	24.702273	0.789062	10.981075
4331.632000	666.115664	284.045011	0.388354	24.701683	0.789065	10.980813
4331.652000	666.115664	284.054405	0.388352	24.702500	0.789061	10.981176
4331.672000	666.115583	284.032271	0.388357	24.700575	0.789071	10.980320
4331.692000	666.115664	284.017673	0.388361	24.699306	0.789079	10.979756
4331.712000	666.115583	284.021266	0.388360	24.699618	0.789077	10.979895
4331.732000	666.115664	284.040034	0.388355	24.701250	0.789068	10.980620
4331.752000	666.115664	284.022392	0.388360	24.699716	0.789076	10.979938
4331.772000	666.115583	284.020252	0.388360	24.699530	0.789077	10.979856
4331.792000	666.115664	284.009758	0.388363	24.698617	0.789083	10.979450
4331.812000	666.115583	284.004722	0.388364	24.698179	0.789085	10.979255
4331.832000	666.115664	284.006781	0.388364	24.698358	0.789084	10.979335
4331.852000	666.115664	284.002552	0.388365	24.697991	0.789086	10.979171
4331.872000	666.115664	284.007469	0.388364	24.698418	0.789084	10.979361
4331.892000	666.115664	284.002247	0.388365	24.697964	0.789086	10.979160
4331.912000	666.115664	283.985340	0.388370	24.696494	0.789095	10.978506
4331.932000	666.115664	283.987164	0.388369	24.696652	0.789094	10.978576
4331.952000	666.115664	283.982625	0.388370	24.696258	0.789096	10.978401
4331.972000	666.115664	283.974155	0.388373	24.695521	0.789100	10.978074
4331.992000	666.115664	283.990146	0.388368	24.696912	0.789092	10.978692
4332.012000	666.115583	283.972055	0.388373	24.695338	0.789101	10.977992
4332.032000	666.115664	283.956798	0.388377	24.694012	0.789109	10.977403
4332.052000	666.115664	283.967014	0.388374	24.694900	0.789104	10.977797
4332.072000	666.115664	283.955073	0.388378	24.693862	0.789110	10.977336
4332.092000	666.115664	283.956543	0.388377	24.693989	0.789109	10.977393
4332.112000	666.115664	283.952580	0.388378	24.693645	0.789111	10.977239
4332.132000	666.115664	283.944794	0.388380	24.692968	0.789115	10.976938
4332.152000	666.115664	283.934706	0.388383	24.692090	0.789120	10.976548
4332.172000	666.115664	283.922106	0.388386	24.690995	0.789126	10.976061
4332.192000	666.115583	283.919694	0.388387	24.690785	0.789127	10.975968
4332.212000	666.115583	283.919378	0.388387	24.690757	0.789127	10.975956
4332.232000	666.115664	283.911510	0.388389	24.690073	0.789132	10.975652
4332.252000	666.115664	283.896676	0.388393	24.688783	0.789139	10.975078
4332.272000	666.115664	283.906541	0.388390	24.689641	0.789134	10.975460
4332.292000	666.115664	283.898449	0.388392	24.688937	0.789138	10.975147
4332.312000	666.115664	283.889398	0.388395	24.688150	0.789142	10.974797
4332.332000	666.115664	283.895005	0.388393	24.688638	0.789140	10.975014
4332.352000	666.115664	283.885818	0.388396	24.687839	0.789144	10.974659
4332.372000	666.115583	283.886840	0.388395	24.687928	0.789144	10.974698
4332.392000	666.115664	283.882732	0.388396	24.687571	0.789146	10.974539
4332.412000	666.115664	283.874133	0.388399	24.686823	0.789150	10.974207
4332.432000	666.115664	283.866970	0.388401	24.686200	0.789154	10.973930
4332.452000	666.115664	283.867185	0.388400	24.686219	0.789154	10.973938
4332.472000	666.115664	283.860727	0.388402	24.685657	0.789157	10.973689
4332.492000	666.115664	283.856642	0.388403	24.685302	0.789159	10.973531
4332.512000	666.115664	283.864774	0.388401	24.686009	0.789155	10.973845
4332.532000	666.115664	283.870514	0.388400	24.686508	0.789152	10.974067
4332.552000	666.115664	283.849592	0.388405	24.684689	0.789162	10.973258
4332.572000	666.115664	283.847281	0.388406	24.684488	0.789163	10.973169
4332.592000	666.115664	283.839088	0.388408	24.683775	0.789167	10.972852
4332.612000	666.115664	283.836138	0.388409	24.683519	0.789169	10.972738
4332.632000	666.115664	283.840151	0.388408	24.683868	0.789167	10.972893
4332.652000	666.115664	283.831075	0.388410	24.683078	0.789171	10.972542
4332.672000	666.115664	283.829029	0.388410	24.682900	0.789172	10.972463
4332.692000	666.115664	283.810834	0.388415	24.681318	0.789181	10.971760
4332.712000	666.115664	283.803332	0.388417	24.680666	0.789185	10.971470
4332.732000	666.115664	283.797557	0.388419	24.680163	0.789188	10.971246
4332.752000	666.115664	283.792869	0.388420	24.679756	0.789190	10.971065
4332.772000	666.115664	283.807251	0.388416	24.681006	0.789183	10.971621
4332.792000	666.115664	283.797007	0.388419	24.680116	0.789188	10.971225
4332.812000	666.115664	283.785013	0.388422	24.679072	0.789194	10.970762
4332.832000	666.115664	283.780132	0.388423	24.678648	0.789197	10.970573
4332.852000	666.115664	283.779775	0.388423	24.678617	0.789197	10.970559
4332.872000	666.115583	283.755234	0.388430	24.676483	0.789209	10.969610
4332.892000	666.115664	283.777873	0.388424	24.678452	0.789198	10.970486
4332.912000	666.115583	283.771859	0.388425	24.677929	0.789201	10.970253
4332.932000	666.115664	283.756451	0.388429	24.676589	0.789208	10.969657
4332.952000	666.115664	283.757019	0.388429	24.676638	0.789208	10.969679
4332.972000	666.115583	283.753827	0.388430	24.676360	0.789210	10.969556
4332.992000	666.115664	283.746763	0.388432	24.675746	0.789213	10.969283
4333.012000	666.115664	283.742556	0.388433	24.675380	0.789215	10.969120
4333.032000	666.115664	283.732718	0.388436	24.674525	0.789220	10.968740
4333.052000	666.115583	283.739472	0.388434	24.675112	0.789217	10.969001
4333.072000	666.115664	283.743876	0.388433	24.675495	0.789215	10.969171
4333.092000	666.115664	283.738297	0.388434	24.675010	0.789217	10.968956
4333.112000	666.115664	283.722044	0.388438	24.673597	0.789226	10.968327
4333.132000	666.115664	283.731562	0.388436	24.674424	0.789221	10.968695
4333.152000	666.115664	283.714991	0.388440	24.672983	0.789229	10.968055
4333.172000	666.115664	283.737740	0.388434	24.674961	0.789218	10.968934
4333.192000	666.115664	283.716778	0.388440	24.673139	0.789228	10.968124
4333.212000	666.115664	283.726045	0.388437	24.673944	0.789224	10.968482
4333.232000	666.115664	283.721188	0.388439	24.673522	0.789226	10.968294
4333.252000	666.115583	283.715161	0.388440	24.672998	0.789229	10.968061
4333.272000	666.115664	283.701672	0.388444	24.671825	0.789236	10.967540
4333.292000	666.115664	283.698559	0.388445	24.671554	0.789237	10.967419
4333.312000	666.115664	283.686002	0.388448	24.670462	0.789243	10.966934
4333.332000	666.115664	283.682408	0.388449	24.670150	0.789245	10.966795
4333.352000	666.115664	283.683353	0.388449	24.670232	0.789245	10.966832
4333.372000	666.115583	283.659707	0.388455	24.668175	0.789256	10.965917
4333.392000	666.115664	283.648614	0.388458	24.667211	0.789262	10.965489
4333.412000	666.115664	283.649307	0.388457	24.667271	0.789262	10.965515
4333.432000	666.115664	283.636202	0.388461	24.666131	0.789268	10.965009
4333.452000	666.115583	283.636203	0.388461	24.666131	0.789268	10.965009
4333.472000	666.115664	283.642702	0.388459	24.666697	0.789265	10.965260
4333.492000	666.115664	283.630158	0.388462	24.665606	0.789271	10.964775
4333.512000	666.115664	283.634049	0.388461	24.665944	0.789269	10.964925
4333.532000	666.115583	283.610731	0.388467	24.663916	0.789281	10.964024
4333.552000	666.115664	283.607029	0.388468	24.663594	0.789283	10.963881
4333.572000	666.115664	283.596864	0.388471	24.662710	0.789288	10.963488
4333.592000	666.115664	283.584247	0.388474	24.661613	0.789294	10.963000
4333.612000	666.115664	283.559345	0.388481	24.659448	0.789306	10.962038
4333.632000	666.115664	283.547906	0.388484	24.658453	0.789312	10.961595
4333.652000	666.115664	283.546702	0.388484	24.658348	0.789313	10.961549
4333.672000	666.115664	283.518672	0.388492	24.655910	0.789326	10.960465
4333.692000	666.115664	283.510477	0.388494	24.655198	0.789331	10.960148
4333.712000	666.115664	283.508028	0.388494	24.654985	0.789332	10.960054
4333.732000	666.115664	283.492639	0.388498	24.653647	0.789339	10.959459
4333.752000	666.115664	283.470796	0.388504	24.651747	0.789350	10.958614
4333.772000	666.115664	283.484521	0.388500	24.652941	0.789343	10.959145
4333.792000	666.115664	283.476817	0.388502	24.652271	0.789347	10.958847
4333.812000	666.115664	283.467418	0.388505	24.651453	0.789352	10.958484
4333.832000	666.115664	283.462663	0.388506	24.651040	0.789354	10.958300
4333.852000	666.115664	283.466337	0.388505	24.651359	0.789352	10.958442
4333.872000	666.115664	283.467206	0.388505	24.651435	0.789352	10.958476
4333.892000	666.115664	283.433245	0.388514	24.648481	0.789369	10.957163
4333.912000	666.115583	283.437698	0.388513	24.648869	0.789367	10.957335
4333.932000	666.115664	283.438179	0.388513	24.648910	0.789366	10.957353
4333.952000	666.115664	283.443130	0.388511	24.649341	0.789364	10.957545
4333.972000	666.115664	283.424489	0.388516	24.647720	0.789373	10.956824
4333.992000	666.115664	283.427160	0.388515	24.647952	0.789372	10.956927
4334.012000	666.115664	283.417523	0.388518	24.647114	0.789377	10.956555
4334.032000	666.115664	283.410683	0.388520	24.646519	0.789380	10.956290
4334.052000	666.115664	283.397243	0.388523	24.645351	0.789387	10.955771
4334.072000	666.115664	283.397493	0.388523	24.645372	0.789387	10.955781
4334.092000	666.115664	283.385330	0.388526	24.644315	0.789393	10.955310
4334.112000	666.115583	283.375787	0.388529	24.643485	0.789397	10.954941
4334.132000	666.115583	283.375159	0.388529	24.643430	0.789398	10.954917
4334.152000	666.115664	283.384367	0.388527	24.644231	0.789393	10.955273
4334.172000	666.115583	283.367256	0.388531	24.642743	0.789402	10.954612
4334.192000	666.115664	283.368814	0.388531	24.642878	0.789401	10.954672
4334.212000	666.115664	283.365134	0.388532	24.642558	0.789403	10.954530
4334.232000	666.115664	283.364942	0.388532	24.642541	0.789403	10.954522
4334.252000	666.115664	283.354548	0.388534	24.641638	0.789408	10.954120
4334.272000	666.115664	283.338232	0.388539	24.640219	0.789416	10.953490
4334.292000	666.115664	283.343407	0.388537	24.640669	0.789413	10.953690
4334.312000	666.115664	283.313214	0.388545	24.638043	0.789428	10.952522
4334.332000	666.115664	283.299494	0.388549	24.636850	0.789435	10.951992
4334.352000	666.115664	283.288914	0.388552	24.635930	0.789441	10.951583
4334.372000	666.115664	283.273150	0.388556	24.634559	0.789448	10.950974
4334.392000	666.115583	283.273280	0.388556	24.634570	0.789448	10.950979
4334.412000	666.115583	283.257221	0.388560	24.633174	0.789456	10.950358
4334.432000	666.115664	283.264892	0.388558	24.633841	0.789452	10.950654
4334.452000	666.115664	283.238982	0.388565	24.631587	0.789465	10.949653
4334.472000	666.115664	283.235389	0.388566	24.631275	0.789467	10.949514
4334.492000	666.115664	283.244621	0.388563	24.632078	0.789463	10.949871
4334.512000	666.115664	283.211317	0.388572	24.629182	0.789479	10.948583
4334.532000	666.115664	283.217813	0.388570	24.629747	0.789476	10.948834
4334.552000	666.115583	283.225169	0.388568	24.630386	0.789472	10.949119
4334.572000	666.115664	283.207384	0.388573	24.628840	0.789481	10.948431
4334.592000	666.115664	283.193313	0.388577	24.627616	0.789488	10.947887
4334.612000	666.115664	283.186206	0.388578	24.626998	0.789491	10.947612
4334.632000	666.115664	283.177842	0.388581	24.626271	0.789496	10.947289
4334.652000	666.115664	283.176217	0.388581	24.626129	0.789496	10.947226
4334.672000	666.115664	283.161002	0.388585	24.624806	0.789504	10.946638
4334.692000	666.115583	283.161591	0.388585	24.624857	0.789504	10.946661
4334.712000	666.115664	283.148945	0.388588	24.623758	0.789510	10.946172
4334.732000	666.115664	283.140360	0.388590	24.623011	0.789514	10.945840
4334.752000	666.115664	283.134630	0.388592	24.622513	0.789517	10.945619
4334.772000	666.115664	283.133485	0.388592	24.622413	0.789518	10.945574
4334.792000	666.115664	283.133769	0.388592	24.622438	0.789518	10.945585
4334.812000	666.115664	283.108392	0.388599	24.620231	0.789530	10.944604
4334.832000	666.115664	283.105666	0.388599	24.619994	0.789531	10.944499
4334.852000	666.115664	283.103143	0.388600	24.619774	0.789533	10.944401
4334.872000	666.115664	283.097301	0.388602	24.619266	0.789536	10.944175
4334.892000	666.115664	283.094489	0.388602	24.619022	0.789537	10.944067
4334.912000	666.115664	283.091888	0.388603	24.618796	0.789538	10.943966
4334.932000	666.115664	283.080383	0.388606	24.617795	0.789544	10.943521
4334.952000	666.115664	283.093508	0.388603	24.618936	0.789538	10.944029
4334.972000	666.115664	283.085575	0.388605	24.618247	0.789541	10.943722
4334.992000	666.115664	283.077883	0.388607	24.617578	0.789545	10.943425
4335.012000	666.115664	283.087009	0.388604	24.618371	0.789541	10.943778
4335.032000	666.115664	283.065821	0.388610	24.616529	0.789551	10.942959
4335.052000	666.115664	283.056138	0.388612	24.615687	0.789556	10.942584
4335.072000	666.115664	283.048341	0.388614	24.615009	0.789560	10.942283
4335.092000	666.115664	283.060969	0.388611	24.616107	0.789554	10.942771
4335.112000	666.115664	283.060346	0.388611	24.616053	0.789554	10.942747
4335.132000	666.115583	283.049434	0.388614	24.615104	0.789559	10.942325
4335.152000	666.115664	283.049489	0.388614	24.615108	0.789559	10.942327
4335.172000	666.115664	283.040638	0.388616	24.614339	0.789564	10.941985
4335.192000	666.115664	283.033009	0.388618	24.613675	0.789568	10.941690
4335.212000	666.115664	283.039993	0.388617	24.614283	0.789564	10.941960
4335.232000	666.115664	283.032007	0.388619	24.613588	0.789568	10.941651
4335.252000	666.115664	283.030173	0.388619	24.613429	0.789569	10.941580
4335.272000	666.115664	283.022803	0.388621	24.612788	0.789573	10.941295
4335.292000	666.115583	283.031410	0.388619	24.613536	0.789568	10.941628
4335.312000	666.115664	283.009919	0.388625	24.611667	0.789579	10.940797
4335.332000	666.115664	283.008726	0.388625	24.611564	0.789580	10.940751
4335.352000	666.115664	283.015743	0.388623	24.612174	0.789576	10.941023
4335.372000	666.115664	282.995067	0.388628	24.610376	0.789586	10.940223
4335.392000	666.115664	283.003110	0.388626	24.611075	0.789582	10.940534
4335.412000	666.115664	282.995719	0.388628	24.610432	0.789586	10.940248
4335.432000	666.115664	283.002286	0.388626	24.611003	0.789583	10.940502
4335.452000	666.115664	282.996173	0.388628	24.610472	0.789586	10.940266
4335.472000	666.115664	282.986026	0.388631	24.609589	0.789591	10.939874
4335.492000	666.115664	282.976095	0.388633	24.608726	0.789596	10.939490
4335.512000	666.115664	282.989166	0.388630	24.609862	0.789589	10.939995
4335.532000	666.115664	283.003704	0.388626	24.611127	0.789582	10.940557
4335.552000	666.115664	282.988595	0.388630	24.609813	0.789590	10.939973
4335.572000	666.115664	282.982894	0.388632	24.609317	0.789592	10.939753
4335.592000	666.115664	282.984872	0.388631	24.609489	0.789591	10.939829
4335.612000	666.115583	282.981360	0.388632	24.609184	0.789593	10.939693
4335.632000	666.115664	282.985536	0.388631	24.609547	0.789591	10.939855
4335.652000	666.115664	282.967124	0.388636	24.607946	0.789600	10.939143
4335.672000	666.115664	282.968282	0.388635	24.608046	0.789600	10.939188
4335.692000	666.115664	282.935112	0.388644	24.605162	0.789616	10.937905
4335.712000	666.115664	282.946367	0.388641	24.606141	0.789611	10.938341
4335.732000	666.115664	282.933204	0.388645	24.604996	0.789617	10.937832
4335.752000	666.115664	282.933713	0.388644	24.605040	0.789617	10.937851
4335.772000	666.115583	282.934033	0.388644	24.605068	0.789617	10.937864
4335.792000	666.115664	282.938291	0.388643	24.605438	0.789615	10.938028
4335.812000	666.115664	282.923647	0.388647	24.604165	0.789622	10.937462
4335.832000	666.115664	282.930976	0.388645	24.604802	0.789618	10.937746
4335.852000	666.115664	282.921669	0.388648	24.603993	0.789623	10.937386
4335.872000	666.115664	282.917352	0.388649	24.603617	0.789625	10.937219
4335.892000	666.115664	282.908286	0.388651	24.602829	0.789629	10.936868
4335.912000	666.115583	282.917243	0.388649	24.603608	0.789625	10.937215
4335.932000	666.115664	282.903686	0.388652	24.602429	0.789632	10.936691
4335.952000	666.115664	282.910480	0.388650	24.603020	0.789628	10.936953
4335.972000	666.115664	282.912879	0.388650	24.603228	0.789627	10.937046
4335.992000	666.115664	282.921350	0.388648	24.603965	0.789623	10.937373
4336.012000	666.115664	282.901718	0.388653	24.602258	0.789633	10.936614
4336.032000	666.115664	282.898362	0.388654	24.601966	0.789634	10.936485
4336.052000	666.115664	282.897945	0.388654	24.601930	0.789635	10.936469
4336.072000	666.115664	282.891971	0.388655	24.601410	0.789638	10.936238
4336.092000	666.115664	282.908508	0.388651	24.602848	0.789629	10.936877
4336.112000	666.115664	282.891970	0.388655	24.601410	0.789638	10.936238
4336.132000	666.115583	282.888794	0.388656	24.601134	0.789639	10.936115
4336.152000	666.115664	282.887356	0.388657	24.601009	0.789640	10.936059
4336.172000	666.115664	282.879173	0.388659	24.600297	0.789644	10.935743
4336.192000	666.115664	282.864179	0.388663	24.598993	0.789651	10.935163
4336.212000	666.115664	282.871400	0.388661	24.599621	0.789648	10.935442
4336.232000	666.115664	282.879258	0.388659	24.600304	0.789644	10.935746
4336.252000	666.115583	282.883927	0.388657	24.600711	0.789641	10.935927
4336.272000	666.115664	282.868603	0.388661	24.599378	0.789649	10.935334
4336.292000	666.115664	282.863198	0.388663	24.598908	0.789652	10.935125
4336.312000	666.115664	282.845143	0.388668	24.597338	0.789661	10.934427
4336.332000	666.115664	282.840118	0.388669	24.596901	0.789663	10.934233
4336.352000	666.115583	282.832226	0.388671	24.596214	0.789667	10.933928
4336.372000	666.115664	282.843145	0.388668	24.597164	0.789662	10.934350
4336.392000	666.115664	282.841201	0.388669	24.596995	0.789663	10.934275
4336.412000	666.115664	282.843894	0.388668	24.597229	0.789661	10.934379
4336.432000	666.115664	282.845565	0.388667	24.597374	0.789661	10.934444
4336.452000	666.115664	282.844888	0.388668	24.597316	0.789661	10.934418
4336.472000	666.115664	282.829410	0.388672	24.595969	0.789669	10.933819
4336.492000	666.115664	282.826508	0.388672	24.595717	0.789670	10.933707
4336.512000	666.115664	282.823662	0.388673	24.595470	0.789671	10.933597
4336.532000	666.115664	282.820405	0.388674	24.595186	0.789673	10.933471
4336.552000	666.115583	282.812408	0.388676	24.594491	0.789677	10.933162
4336.572000	666.115664	282.812064	0.388676	24.594461	0.789677	10.933149
4336.592000	666.115664	282.815848	0.388675	24.594790	0.789675	10.933295
4336.612000	666.115664	282.810628	0.388677	24.594336	0.789678	10.933093
4336.632000	666.115664	282.808047	0.388677	24.594112	0.789679	10.932993
4336.652000	666.115664	282.812496	0.388676	24.594499	0.789677	10.933165
4336.672000	666.115664	282.819120	0.388674	24.595075	0.789674	10.933421
4336.692000	666.115664	282.801796	0.388679	24.593568	0.789682	10.932752
4336.712000	666.115664	282.798788	0.388680	24.593306	0.789684	10.932635
4336.732000	666.115664	282.802809	0.388679	24.593656	0.789682	10.932791
4336.752000	666.115664	282.795362	0.388681	24.593009	0.789685	10.932503
4336.772000	666.115664	282.789033	0.388682	24.592458	0.789689	10.932258
4336.792000	666.115664	282.770865	0.388687	24.590878	0.789698	10.931556
4336.812000	666.115583	282.776523	0.388685	24.591370	0.789695	10.931775
4336.832000	666.115664	282.761143	0.388690	24.590033	0.789702	10.931180
4336.852000	666.115664	282.760512	0.388690	24.589978	0.789703	10.931156
4336.872000	666.115664	282.763512	0.388689	24.590239	0.789701	10.931272
4336.892000	666.115664	282.764267	0.388689	24.590304	0.789701	10.931301
4336.912000	666.115664	282.763203	0.388689	24.590212	0.789701	10.931260
4336.932000	666.115583	282.753299	0.388692	24.589351	0.789706	10.930877
4336.952000	666.115664	282.758104	0.388690	24.589768	0.789704	10.931063
4336.972000	666.115664	282.746658	0.388693	24.588773	0.789710	10.930620
4336.992000	666.115664	282.744005	0.388694	24.588542	0.789711	10.930517
4337.012000	666.115664	282.757882	0.388690	24.589749	0.789704	10.931054
4337.032000	666.115664	282.752059	0.388692	24.589243	0.789707	10.930829
4337.052000	666.115664	282.744625	0.388694	24.588596	0.789711	10.930541
4337.072000	666.115664	282.743189	0.388694	24.588471	0.789711	10.930486
4337.092000	666.115583	282.722760	0.388699	24.586695	0.789721	10.929696
4337.112000	666.115583	282.726183	0.388699	24.586992	0.789720	10.929829
4337.132000	666.115664	282.714662	0.388702	24.585991	0.789726	10.929383
4337.152000	666.115664	282.721859	0.388700	24.586616	0.789722	10.929661
4337.172000	666.115664	282.718304	0.388701	24.586307	0.789724	10.929524
4337.192000	666.115583	282.708660	0.388703	24.585469	0.789728	10.929151
4337.212000	666.115664	282.706156	0.388704	24.585251	0.789730	10.929054
4337.232000	666.115664	282.714528	0.388702	24.585979	0.789726	10.929378
4337.252000	666.115664	282.709811	0.388703	24.585569	0.789728	10.929196
4337.272000	666.115664	282.711139	0.388703	24.585684	0.789727	10.929247
4337.292000	666.115664	282.710112	0.388703	24.585595	0.789728	10.929207
4337.312000	666.115664	282.704918	0.388704	24.585143	0.789730	10.929006
4337.332000	666.115664	282.702398	0.388705	24.584924	0.789732	10.928909
4337.352000	666.115583	282.712771	0.388702	24.585826	0.789726	10.929310
4337.372000	666.115664	282.691878	0.388708	24.584009	0.789737	10.928502
4337.392000	666.115664	282.696565	0.388706	24.584417	0.789735	10.928684
4337.412000	666.115583	282.697598	0.388706	24.584507	0.789734	10.928723
4337.432000	666.115664	282.675667	0.388712	24.582599	0.789745	10.927876
4337.452000	666.115583	282.678552	0.388711	24.582850	0.789743	10.927987
4337.472000	666.115664	282.677429	0.388711	24.582753	0.789744	10.927944
4337.492000	666.115664	282.674500	0.388712	24.582498	0.789745	10.927831
4337.512000	666.115664	282.673716	0.388712	24.582430	0.789746	10.927800
4337.532000	666.115664	282.661358	0.388716	24.581355	0.789752	10.927322
4337.552000	666.115664	282.662112	0.388715	24.581421	0.789752	10.927352
4337.572000	666.115664	282.652957	0.388718	24.580624	0.789756	10.926998
4337.592000	666.115664	282.648147	0.388719	24.580206	0.789759	10.926812
4337.612000	666.115664	282.639339	0.388721	24.579440	0.789763	10.926471
4337.632000	666.115664	282.637420	0.388722	24.579273	0.789764	10.926397
4337.652000	666.115664	282.628299	0.388724	24.578480	0.789768	10.926044
4337.672000	666.115664	282.636613	0.388722	24.579203	0.789764	10.926366
4337.692000	666.115664	282.641108	0.388721	24.579594	0.789762	10.926540
4337.712000	666.115664	282.631503	0.388723	24.578759	0.789767	10.926168
4337.732000	666.115583	282.630226	0.388724	24.578648	0.789767	10.926119
4337.752000	666.115664	282.613639	0.388728	24.577205	0.789776	10.925478
4337.772000	666.115664	282.620578	0.388726	24.577809	0.789772	10.925746
4337.792000	666.115583	282.621872	0.388726	24.577921	0.789771	10.925796
4337.812000	666.115664	282.611611	0.388729	24.577029	0.789777	10.925399
4337.832000	666.115664	282.620647	0.388726	24.577815	0.789772	10.925749
4337.852000	666.115664	282.618294	0.388727	24.577610	0.789773	10.925658
4337.872000	666.115664	282.606199	0.388730	24.576558	0.789779	10.925190
4337.892000	666.115664	282.606697	0.388730	24.576601	0.789779	10.925209
4337.912000	666.115664	282.602713	0.388731	24.576255	0.789781	10.925055
4337.932000	666.115664	282.603347	0.388731	24.576310	0.789781	10.925080
4337.952000	666.115664	282.594359	0.388733	24.575529	0.789785	10.924732
4337.972000	666.115664	282.583589	0.388736	24.574592	0.789791	10.924316
4337.992000	666.115664	282.608554	0.388729	24.576763	0.789778	10.925281
4338.012000	666.115664	282.595616	0.388733	24.575638	0.789785	10.924781
4338.032000	666.115664	282.595550	0.388733	24.575632	0.789785	10.924778
4338.052000	666.115664	282.580143	0.388737	24.574292	0.789792	10.924183
4338.072000	666.115664	282.585049	0.388736	24.574719	0.789790	10.924372
4338.092000	666.115664	282.575058	0.388738	24.573850	0.789795	10.923986
4338.112000	666.115664	282.566599	0.388740	24.573114	0.789799	10.923659
4338.132000	666.115664	282.564669	0.388741	24.572947	0.789800	10.923585
4338.152000	666.115664	282.574142	0.388738	24.573770	0.789795	10.923951
4338.172000	666.115664	282.577665	0.388737	24.574077	0.789794	10.924087
4338.192000	666.115664	282.552436	0.388744	24.571883	0.789806	10.923112
4338.212000	666.115664	282.551769	0.388744	24.571825	0.789806	10.923086
4338.232000	666.115664	282.556159	0.388743	24.572206	0.789804	10.923256
4338.252000	666.115664	282.558607	0.388742	24.572419	0.789803	10.923350
4338.272000	666.115664	282.548642	0.388745	24.571553	0.789808	10.922965
4338.292000	666.115664	282.549493	0.388745	24.571627	0.789808	10.922998
4338.312000	666.115664	282.548506	0.388745	24.571541	0.789808	10.922960
4338.332000	666.115664	282.538762	0.388748	24.570694	0.789813	10.922583
4338.352000	666.115664	282.528489	0.388750	24.569800	0.789818	10.922186
4338.372000	666.115664	282.538328	0.388748	24.570656	0.789813	10.922566
4338.392000	666.115664	282.539018	0.388748	24.570716	0.789813	10.922593
4338.412000	666.115664	282.533655	0.388749	24.570249	0.789815	10.922386
4338.432000	666.115664	282.538517	0.388748	24.570672	0.789813	10.922574
4338.452000	666.115664	282.534393	0.388749	24.570314	0.789815	10.922414
4338.472000	666.115664	282.510145	0.388755	24.568205	0.789827	10.921477
4338.492000	666.115664	282.515253	0.388754	24.568649	0.789825	10.921674
4338.512000	666.115664	282.508789	0.388755	24.568087	0.789828	10.921424
4338.532000	666.115664	282.505237	0.388756	24.567778	0.789829	10.921287
4338.552000	666.115664	282.509576	0.388755	24.568155	0.789827	10.921455
4338.572000	666.115664	282.506251	0.388756	24.567866	0.789829	10.921326
4338.592000	666.115664	282.507472	0.388756	24.567972	0.789828	10.921373
4338.612000	666.115664	282.499285	0.388758	24.567261	0.789832	10.921057
4338.632000	666.115664	282.507095	0.388756	24.567940	0.789829	10.921359
4338.652000	666.115664	282.491126	0.388760	24.566551	0.789836	10.920742
4338.672000	666.115664	282.505377	0.388756	24.567790	0.789829	10.921292
4338.692000	666.115664	282.484841	0.388762	24.566004	0.789840	10.920499
4338.712000	666.115664	282.489042	0.388761	24.566370	0.789838	10.920661
4338.732000	666.115664	282.478299	0.388763	24.565435	0.789843	10.920246
4338.752000	666.115664	282.486475	0.388761	24.566146	0.789839	10.920562
4338.772000	666.115664	282.500558	0.388758	24.567371	0.789832	10.921106
4338.792000	666.115664	282.502823	0.388757	24.567568	0.789831	10.921194
4338.812000	666.115664	282.492622	0.388760	24.566681	0.789836	10.920799
4338.832000	666.115664	282.484662	0.388762	24.565989	0.789840	10.920492
4338.852000	666.115664	282.481077	0.388763	24.565677	0.789841	10.920353
4338.872000	666.115664	282.483144	0.388762	24.565857	0.789840	10.920433
4338.892000	666.115583	282.466814	0.388766	24.564437	0.789848	10.919802
4338.912000	666.115664	282.458766	0.388769	24.563737	0.789853	10.919491
4338.932000	666.115664	282.457617	0.388769	24.563637	0.789853	10.919446
4338.952000	666.115664	282.461701	0.388768	24.563992	0.789851	10.919604
4338.971000	666.115664	282.461522	0.388768	24.563976	0.789851	10.919597
4338.991000	666.115664	282.464406	0.388767	24.564227	0.789850	10.919709
4339.011000	666.115664	282.457106	0.388769	24.563592	0.789853	10.919426
4339.031000	666.115664	282.452326	0.388770	24.563177	0.789856	10.919242
4339.051000	666.115664	282.455864	0.388769	24.563484	0.789854	10.919378
4339.071000	666.115664	282.445122	0.388772	24.562550	0.789859	10.918963
4339.091000	666.115664	282.446017	0.388772	24.562628	0.789859	10.918998
4339.111000	666.115664	282.441860	0.388773	24.562267	0.789861	10.918837
4339.131000	666.115664	282.446253	0.388772	24.562649	0.789859	10.919007
4339.151000	666.115664	282.438678	0.388774	24.561990	0.789863	10.918714
4339.171000	666.115664	282.437277	0.388774	24.561868	0.789863	10.918660
4339.191000	666.115664	282.424713	0.388777	24.560775	0.789869	10.918174
4339.211000	666.115664	282.434584	0.388775	24.561634	0.789865	10.918556
4339.231000	666.115664	282.434165	0.388775	24.561597	0.789865	10.918540
4339.251000	666.115664	282.446620	0.388772	24.562681	0.789859	10.919021
4339.271000	666.115664	282.434200	0.388775	24.561600	0.789865	10.918541
4339.291000	666.115664	282.410881	0.388781	24.559573	0.789876	10.917639
4339.311000	666.115664	282.416656	0.388780	24.560075	0.789873	10.917863
4339.331000	666.115664	282.419114	0.388779	24.560289	0.789872	10.917958
4339.351000	666.115664	282.404071	0.388783	24.558980	0.789880	10.917376
4339.371000	666.115664	282.418271	0.388779	24.560215	0.789873	10.917925
4339.391000	666.115664	282.403194	0.388783	24.558904	0.789880	10.917342
4339.411000	666.115664	282.408778	0.388782	24.559390	0.789877	10.917558
4339.431000	666.115664	282.409589	0.388781	24.559460	0.789877	10.917589
4339.451000	666.115664	282.408258	0.388782	24.559344	0.789878	10.917538
4339.471000	666.115664	282.407521	0.388782	24.559280	0.789878	10.917509
4339.491000	666.115664	282.395712	0.388785	24.558253	0.789884	10.917053
4339.511000	666.115664	282.388618	0.388787	24.557636	0.789887	10.916779
4339.531000	666.115583	282.392183	0.388786	24.557946	0.789885	10.916917
4339.551000	666.115664	282.390549	0.388786	24.557804	0.789886	10.916853
4339.571000	666.115664	282.390084	0.388786	24.557764	0.789887	10.916835
4339.591000	666.115664	282.391084	0.388786	24.557851	0.789886	10.916874
4339.611000	666.115664	282.378925	0.388789	24.556794	0.789892	10.916404
4339.631000	666.115664	282.379935	0.388789	24.556881	0.789892	10.916443
4339.651000	666.115664	282.379862	0.388789	24.556875	0.789892	10.916440
4339.671000	666.115583	282.398674	0.388784	24.558511	0.789882	10.917167
4339.691000	666.115664	282.369573	0.388792	24.555980	0.789897	10.916042
4339.711000	666.115664	282.374310	0.388791	24.556392	0.789894	10.916226
4339.731000	666.115664	282.367469	0.388792	24.555797	0.789898	10.915961
4339.751000	666.115664	282.365654	0.388793	24.555639	0.789899	10.915891
4339.771000	666.115664	282.368983	0.388792	24.555929	0.789897	10.916020
4339.791000	666.115664	282.362840	0.388794	24.555395	0.789900	10.915782
4339.811000	666.115664	282.362763	0.388794	24.555388	0.789900	10.915779
4339.831000	666.115664	282.375620	0.388790	24.556506	0.789894	10.916276
4339.851000	666.115664	282.356881	0.388795	24.554877	0.789903	10.915552
4339.871000	666.115664	282.359484	0.388794	24.555103	0.789902	10.915652
4339.891000	666.115664	282.356787	0.388795	24.554868	0.789903	10.915548
4339.911000	666.115664	282.350080	0.388797	24.554285	0.789906	10.915289
4339.931000	666.115664	282.341607	0.388799	24.553548	0.789911	10.914961
4339.951000	666.115664	282.340115	0.388800	24.553418	0.789911	10.914904
4339.971000	666.115664	282.342739	0.388799	24.553647	0.789910	10.915005
4339.991000	666.115664	282.332681	0.388801	24.552772	0.789915	10.914616
4340.011000	666.115664	282.337481	0.388800	24.553189	0.789913	10.914802
4340.031000	666.115664	282.334398	0.388801	24.552921	0.789914	10.914683
4340.051000	666.115664	282.341261	0.388799	24.553518	0.789911	10.914948
4340.071000	666.115664	282.337792	0.388800	24.553216	0.789913	10.914814
4340.091000	666.115664	282.330363	0.388802	24.552570	0.789916	10.914527
4340.111000	666.115664	282.328659	0.388803	24.552422	0.789917	10.914461
4340.131000	666.115664	282.321888	0.388804	24.551833	0.789920	10.914199
4340.151000	666.115664	282.330405	0.388802	24.552574	0.789916	10.914528
4340.171000	666.115664	282.319641	0.388805	24.551638	0.789922	10.914112
4340.191000	666.115664	282.336127	0.388801	24.553072	0.789913	10.914749
4340.211000	666.115664	282.311870	0.388807	24.550962	0.789925	10.913812
4340.231000	666.115664	282.321662	0.388804	24.551814	0.789921	10.914190
4340.251000	666.115664	282.325394	0.388803	24.552138	0.789919	10.914335
4340.271000	666.115664	282.312483	0.388807	24.551015	0.789925	10.913835
4340.291000	666.115664	282.320603	0.388805	24.551722	0.789921	10.914149
4340.311000	666.115664	282.316180	0.388806	24.551337	0.789923	10.913978
4340.331000	666.115664	282.296815	0.388811	24.549653	0.789933	10.913230
4340.351000	666.115664	282.312678	0.388807	24.551032	0.789925	10.913843
4340.371000	666.115664	282.303218	0.388809	24.550210	0.789930	10.913477
4340.391000	666.115664	282.307168	0.388808	24.550553	0.789928	10.913630
4340.411000	666.115664	282.304297	0.388809	24.550304	0.789929	10.913519
4340.431000	666.115664	282.300956	0.388810	24.550013	0.789931	10.913390
4340.451000	666.115664	282.290149	0.388813	24.549073	0.789936	10.912972
4340.471000	666.115664	282.299791	0.388810	24.549912	0.789931	10.913345
4340.491000	666.115664	282.298667	0.388810	24.549814	0.789932	10.913301
4340.511000	666.115664	282.296816	0.388811	24.549653	0.789933	10.913230
4340.531000	666.115664	282.307822	0.388808	24.550610	0.789927	10.913655
4340.551000	666.115664	282.295707	0.388811	24.549557	0.789933	10.913187
4340.571000	666.115583	282.294527	0.388811	24.549454	0.789934	10.913141
4340.591000	666.115664	282.290376	0.388813	24.549093	0.789936	10.912981
4340.611000	666.115664	282.285631	0.388814	24.548680	0.789938	10.912797
4340.631000	666.115664	282.293931	0.388812	24.549402	0.789934	10.913118
4340.651000	666.115664	282.292593	0.388812	24.549286	0.789935	10.913067
4340.671000	666.115664	282.268661	0.388818	24.547205	0.789947	10.912141
4340.691000	666.115664	282.279172	0.388815	24.548119	0.789942	10.912548
4340.711000	666.115664	282.269099	0.388818	24.547243	0.789947	10.912158
4340.731000	666.115664	282.279677	0.388815	24.548163	0.789941	10.912567
4340.751000	666.115664	282.270781	0.388818	24.547389	0.789946	10.912223
4340.771000	666.115664	282.267038	0.388819	24.547063	0.789948	10.912079
4340.791000	666.115583	282.259452	0.388821	24.546404	0.789951	10.911785
4340.811000	666.115664	282.265083	0.388819	24.546893	0.789949	10.912003
4340.831000	666.115583	282.261394	0.388820	24.546573	0.789950	10.911860
4340.851000	666.115664	282.246773	0.388824	24.545301	0.789958	10.911295
4340.871000	666.115664	282.251505	0.388823	24.545713	0.789955	10.911478
4340.891000	666.115664	282.251022	0.388823	24.545671	0.789956	10.911459
4340.911000	666.115664	282.262772	0.388820	24.546692	0.789950	10.911914
4340.931000	666.115664	282.243567	0.388825	24.545022	0.789959	10.911171
4340.951000	666.115664	282.244767	0.388824	24.545127	0.789959	10.911218
4340.971000	666.115664	282.251436	0.388823	24.545707	0.789955	10.911475
4340.991000	666.115583	282.244921	0.388824	24.545140	0.789959	10.911224
4341.011000	666.115664	282.251187	0.388823	24.545685	0.789956	10.911466
4341.031000	666.115664	282.245779	0.388824	24.545215	0.789958	10.911257
4341.051000	666.115583	282.237335	0.388826	24.544480	0.789962	10.910930
4341.071000	666.115664	282.219424	0.388831	24.542923	0.789971	10.910238
4341.091000	666.115664	282.242158	0.388825	24.544900	0.789960	10.911117
4341.111000	666.115664	282.243088	0.388825	24.544981	0.789960	10.911153
4341.131000	666.115664	282.238363	0.388826	24.544570	0.789962	10.910970
4341.151000	666.115583	282.237918	0.388826	24.544531	0.789962	10.910953
4341.171000	666.115664	282.226288	0.388829	24.543520	0.789968	10.910503
4341.191000	666.115664	282.226485	0.388829	24.543537	0.789968	10.910511
4341.211000	666.115664	282.238847	0.388826	24.544612	0.789962	10.910989
4341.231000	666.115664	282.232418	0.388828	24.544053	0.789965	10.910740
4341.251000	666.115664	282.234108	0.388827	24.544200	0.789964	10.910806
4341.271000	666.115664	282.219423	0.388831	24.542923	0.789971	10.910238
4341.291000	666.115664	282.217211	0.388832	24.542730	0.789972	10.910152
4341.311000	666.115664	282.220661	0.388831	24.543030	0.789971	10.910286
4341.331000	666.115664	282.235550	0.388827	24.544325	0.789963	10.910861
4341.351000	666.115664	282.226802	0.388829	24.543564	0.789968	10.910523
4341.371000	666.115664	282.226572	0.388829	24.543544	0.789968	10.910514
4341.391000	666.115664	282.224793	0.388830	24.543390	0.789969	10.910445
4341.411000	666.115583	282.222059	0.388830	24.543152	0.789970	10.910340
4341.431000	666.115664	282.217603	0.388832	24.542764	0.789972	10.910167
4341.451000	666.115664	282.222858	0.388830	24.543221	0.789970	10.910371
4341.471000	666.115664	282.233733	0.388827	24.544167	0.789964	10.910791
4341.491000	666.115664	282.223272	0.388830	24.543257	0.789969	10.910387
4341.511000	666.115583	282.208618	0.388834	24.541983	0.789977	10.909820
4341.531000	666.115664	282.213518	0.388833	24.542409	0.789974	10.910010
4341.551000	666.115664	282.200785	0.388836	24.541302	0.789981	10.909517
4341.571000	666.115664	282.211948	0.388833	24.542273	0.789975	10.909949
4341.591000	666.115664	282.204230	0.388835	24.541601	0.789979	10.909651
4341.611000	666.115664	282.196025	0.388837	24.540888	0.789983	10.909333
4341.631000	666.115583	282.201804	0.388836	24.541390	0.789980	10.909557
4341.651000	666.115583	282.192536	0.388838	24.540584	0.789985	10.909198
4341.671000	666.115664	282.203611	0.388835	24.541548	0.789979	10.909627
4341.691000	666.115664	282.201786	0.388836	24.541389	0.789980	10.909556
4341.711000	666.115664	282.198414	0.388837	24.541096	0.789982	10.909426
4341.731000	666.115664	282.193592	0.388838	24.540676	0.789984	10.909239
4341.751000	666.115664	282.187692	0.388839	24.540163	0.789987	10.909011
4341.771000	666.115664	282.204609	0.388835	24.541634	0.789979	10.909665
4341.791000	666.115664	282.183698	0.388840	24.539816	0.789989	10.908857
4341.811000	666.115664	282.191298	0.388838	24.540477	0.789985	10.909151
4341.831000	666.115664	282.188187	0.388839	24.540206	0.789987	10.909030
4341.851000	666.115583	282.196275	0.388837	24.540910	0.789983	10.909343
4341.871000	666.115664	282.177737	0.388842	24.539297	0.789992	10.908626
4341.891000	666.115664	282.191213	0.388838	24.540469	0.789985	10.909147
4341.911000	666.115664	282.184973	0.388840	24.539927	0.789988	10.908906
4341.931000	666.115664	282.178465	0.388842	24.539361	0.789992	10.908654
4341.951000	666.115664	282.176583	0.388842	24.539197	0.789993	10.908582
4341.971000	666.115664	282.188712	0.388839	24.540252	0.789987	10.909051
4341.991000	666.115664	282.186314	0.388840	24.540043	0.789988	10.908958
4342.011000	666.115664	282.190504	0.388839	24.540408	0.789986	10.909120
4342.031000	666.115664	282.186889	0.388840	24.540093	0.789987	10.908980
4342.051000	666.115664	282.186013	0.388840	24.540017	0.789988	10.908946
4342.071000	666.115664	282.173108	0.388843	24.538895	0.789994	10.908447
4342.091000	666.115664	282.172441	0.388843	24.538837	0.789995	10.908422
4342.111000	666.115583	282.179393	0.388841	24.539441	0.789991	10.908690
4342.131000	666.115664	282.173413	0.388843	24.538921	0.789994	10.908459
4342.151000	666.115664	282.169636	0.388844	24.538593	0.789996	10.908313
4342.171000	666.115664	282.151850	0.388849	24.537046	0.790005	10.907626
4342.191000	666.115664	282.158639	0.388847	24.537637	0.790001	10.907888
4342.211000	666.115664	282.150725	0.388849	24.536948	0.790005	10.907582
4342.231000	666.115664	282.148570	0.388850	24.536761	0.790006	10.907499
4342.251000	666.115664	282.129688	0.388855	24.535119	0.790016	10.906769
4342.271000	666.115664	282.125632	0.388856	24.534766	0.790018	10.906612
4342.291000	666.115664	282.121037	0.388857	24.534367	0.790020	10.906434
4342.311000	666.115664	282.124649	0.388856	24.534681	0.790018	10.906574
4342.331000	666.115664	282.136845	0.388853	24.535741	0.790012	10.907045
4342.351000	666.115664	282.140828	0.388852	24.536088	0.790010	10.907199
4342.371000	666.115664	282.145740	0.388850	24.536515	0.790008	10.907389
4342.391000	666.115664	282.140932	0.388852	24.536097	0.790010	10.907204
4342.411000	666.115664	282.142672	0.388851	24.536248	0.790009	10.907271
4342.431000	666.115664	282.126099	0.388855	24.534807	0.790018	10.906630
4342.451000	666.115664	282.130252	0.388854	24.535168	0.790016	10.906791
4342.471000	666.115664	282.119030	0.388857	24.534192	0.790021	10.906357
4342.491000	666.115583	282.120998	0.388857	24.534363	0.790020	10.906433
4342.511000	666.115664	282.132437	0.388854	24.535358	0.790014	10.906875
4342.531000	666.115664	282.124074	0.388856	24.534631	0.790019	10.906552
4342.551000	666.115664	282.122968	0.388856	24.534535	0.790019	10.906509
4342.571000	666.115664	282.110391	0.388860	24.533441	0.790025	10.906023
4342.591000	666.115664	282.106045	0.388861	24.533063	0.790028	10.905855
4342.611000	666.115664	282.102984	0.388862	24.532797	0.790029	10.905736
4342.631000	666.115664	282.106924	0.388860	24.533139	0.790027	10.905889
4342.651000	666.115664	282.099748	0.388862	24.532515	0.790031	10.905611
4342.671000	666.115664	282.098929	0.388863	24.532444	0.790031	10.905580
4342.691000	666.115664	282.099496	0.388862	24.532493	0.790031	10.905602
4342.711000	666.115664	282.085542	0.388866	24.531280	0.790038	10.905062
4342.731000	666.115664	282.074847	0.388869	24.530350	0.790043	10.904649
4342.751000	666.115664	282.085686	0.388866	24.531292	0.790038	10.905068
4342.771000	666.115664	282.084011	0.388866	24.531147	0.790039	10.905003
4342.791000	666.115664	282.094664	0.388864	24.532073	0.790033	10.905415
4342.811000	666.115664	282.082269	0.388867	24.530995	0.790039	10.904936
4342.831000	666.115664	282.073968	0.388869	24.530273	0.790044	10.904615
4342.851000	666.115664	282.075264	0.388869	24.530386	0.790043	10.904665
4342.871000	666.115664	282.087183	0.388866	24.531423	0.790037	10.905126
4342.891000	666.115664	282.078592	0.388868	24.530675	0.790041	10.904794
4342.911000	666.115664	282.082769	0.388867	24.531039	0.790039	10.904955
4342.931000	666.115664	282.069142	0.388870	24.529854	0.790046	10.904428
4342.951000	666.115664	282.086082	0.388866	24.531327	0.790038	10.905083
4342.971000	666.115583	282.089457	0.388865	24.531620	0.790036	10.905214
4342.991000	666.115583	282.083433	0.388867	24.531096	0.790039	10.904981
4343.011000	666.115664	282.071961	0.388870	24.530099	0.790045	10.904537
4343.031000	666.115664	282.059828	0.388873	24.529044	0.790051	10.904068
4343.051000	666.115664	282.055122	0.388874	24.528634	0.790053	10.903886
4343.071000	666.115583	282.035988	0.388879	24.526970	0.790062	10.903146
4343.091000	666.115664	282.033299	0.388880	24.526736	0.790064	10.903043
4343.111000	666.115664	282.050370	0.388875	24.528221	0.790055	10.903702
4343.131000	666.115664	282.037889	0.388879	24.527136	0.790061	10.903220
4343.151000	666.115664	282.046921	0.388876	24.527921	0.790057	10.903569
4343.171000	666.115664	282.051272	0.388875	24.528300	0.790055	10.903737
4343.191000	666.115664	282.029642	0.388881	24.526418	0.790066	10.902901
4343.211000	666.115664	282.033089	0.388880	24.526718	0.790064	10.903034
4343.231000	666.115664	282.039105	0.388878	24.527241	0.790061	10.903267
4343.251000	666.115664	282.024739	0.388882	24.525992	0.790068	10.902712
4343.271000	666.115664	282.018071	0.388884	24.525412	0.790071	10.902454
4343.291000	666.115664	282.024853	0.388882	24.526002	0.790068	10.902716
4343.311000	666.115664	282.025829	0.388882	24.526087	0.790067	10.902754
4343.331000	666.115664	282.021892	0.388883	24.525744	0.790069	10.902602
4343.351000	666.115664	282.016014	0.388884	24.525233	0.790072	10.902374
4343.371000	666.115583	282.020483	0.388883	24.525622	0.790070	10.902547
4343.391000	666.115664	282.001499	0.388888	24.523971	0.790079	10.901813
4343.411000	666.115583	282.008306	0.388886	24.524563	0.790076	10.902076
4343.431000	666.115664	282.005716	0.388887	24.524338	0.790077	10.901976
4343.451000	666.115664	281.990321	0.388891	24.522999	0.790085	10.901381
4343.471000	666.115583	281.998588	0.388889	24.523718	0.790081	10.901701
4343.491000	666.115664	282.009175	0.388886	24.524639	0.790076	10.902110
4343.511000	666.115664	281.993294	0.388890	24.523258	0.790084	10.901496
4343.531000	666.115664	281.993060	0.388890	24.523237	0.790084	10.901487
4343.551000	666.115664	282.008408	0.388886	24.524572	0.790076	10.902080
4343.571000	666.115664	282.010787	0.388886	24.524779	0.790075	10.902172
4343.591000	666.115664	282.005720	0.388887	24.524338	0.790077	10.901976
4343.611000	666.115664	282.001291	0.388888	24.523953	0.790080	10.901805
4343.631000	666.115664	282.003867	0.388887	24.524177	0.790078	10.901905
4343.651000	666.115583	281.991570	0.388891	24.523108	0.790084	10.901429
4343.671000	666.115664	281.986031	0.388892	24.522626	0.790087	10.901215
4343.691000	666.115664	281.976904	0.388894	24.521832	0.790092	10.900862
4343.711000	666.115583	281.972462	0.388896	24.521446	0.790094	10.900691
4343.731000	666.115664	281.973300	0.388895	24.521519	0.790093	10.900723
4343.751000	666.115664	281.988440	0.388891	24.522835	0.790086	10.901308
4343.771000	666.115664	281.989889	0.388891	24.522961	0.790085	10.901364
4343.791000	666.115664	281.993480	0.388890	24.523274	0.790083	10.901503
4343.811000	666.115664	281.967153	0.388897	24.520984	0.790097	10.900485
4343.831000	666.115664	281.957789	0.388899	24.520170	0.790101	10.900123
4343.851000	666.115664	281.951823	0.388901	24.519651	0.790104	10.899893
4343.871000	666.115664	281.954770	0.388900	24.519907	0.790103	10.900007
4343.891000	666.115664	281.944666	0.388903	24.519029	0.790108	10.899616
4343.911000	666.115664	281.943685	0.388903	24.518943	0.790108	10.899578
4343.931000	666.115664	281.946296	0.388902	24.519170	0.790107	10.899679
4343.951000	666.115664	281.951382	0.388901	24.519613	0.790104	10.899876
4343.971000	666.115664	281.950171	0.388901	24.519507	0.790105	10.899829
4343.991000	666.115664	281.938514	0.388904	24.518494	0.790111	10.899378
4344.011000	666.115664	281.951941	0.388901	24.519661	0.790104	10.899897
4344.031000	666.115664	281.955604	0.388900	24.519980	0.790102	10.900039
4344.051000	666.115664	281.961428	0.388898	24.520486	0.790099	10.900264
4344.071000	666.115664	281.949026	0.388902	24.519408	0.790106	10.899785
4344.091000	666.115664	281.927528	0.388907	24.517538	0.790116	10.898954
4344.111000	666.115664	281.939728	0.388904	24.518599	0.790110	10.899425
4344.131000	666.115664	281.946083	0.388903	24.519152	0.790107	10.899671
4344.151000	666.115583	281.952121	0.388901	24.519677	0.790104	10.899904
4344.171000	666.115664	281.936735	0.388905	24.518339	0.790112	10.899310
4344.191000	666.115583	281.944699	0.388903	24.519032	0.790108	10.899617
4344.211000	666.115664	281.937116	0.388905	24.518372	0.790111	10.899324
4344.231000	666.115664	281.924435	0.388908	24.517269	0.790118	10.898834
4344.251000	666.115664	281.918456	0.388910	24.516749	0.790121	10.898603
4344.271000	666.115664	281.917169	0.388910	24.516637	0.790121	10.898553
4344.291000	666.115664	281.922601	0.388909	24.517110	0.790119	10.898763
4344.311000	666.115664	281.909721	0.388912	24.515990	0.790125	10.898265
4344.331000	666.115664	281.916923	0.388910	24.516616	0.790121	10.898544
4344.351000	666.115664	281.922098	0.388909	24.517066	0.790119	10.898744
4344.371000	666.115664	281.915941	0.388910	24.516531	0.790122	10.898506
4344.391000	666.115664	281.908435	0.388912	24.515878	0.790126	10.898215
4344.411000	666.115664	281.919968	0.388909	24.516881	0.790120	10.898661
4344.431000	666.115664	281.917812	0.388910	24.516693	0.790121	10.898578
4344.451000	666.115664	281.915146	0.388911	24.516461	0.790122	10.898475
4344.471000	666.115664	281.900605	0.388914	24.515197	0.790130	10.897913
4344.491000	666.115664	281.905304	0.388913	24.515606	0.790127	10.898094
4344.511000	666.115664	281.904828	0.388913	24.515564	0.790127	10.898076
4344.531000	666.115664	281.897453	0.388915	24.514923	0.790131	10.897791
4344.551000	666.115664	281.910001	0.388912	24.516014	0.790125	10.898276
4344.571000	666.115583	281.904808	0.388913	24.515562	0.790127	10.898075
4344.591000	666.115664	281.901917	0.388914	24.515311	0.790129	10.897963
4344.611000	666.115664	281.906146	0.388913	24.515679	0.790127	10.898127
4344.631000	666.115664	281.899845	0.388915	24.515131	0.790130	10.897883
4344.651000	666.115664	281.891890	0.388917	24.514439	0.790134	10.897576
4344.671000	666.115664	281.889602	0.388917	24.514240	0.790135	10.897487
4344.691000	666.115664	281.891333	0.388917	24.514391	0.790134	10.897554
4344.711000	666.115664	281.887560	0.388918	24.514063	0.790136	10.897408
4344.731000	666.115664	281.894936	0.388916	24.514704	0.790132	10.897694
4344.751000	666.115664	281.892742	0.388916	24.514513	0.790133	10.897609
4344.771000	666.115664	281.886907	0.388918	24.514006	0.790136	10.897383
4344.791000	666.115583	281.890480	0.388917	24.514316	0.790134	10.897521
4344.811000	666.115664	281.897472	0.388915	24.514924	0.790131	10.897792
4344.831000	666.115583	281.885604	0.388918	24.513892	0.790137	10.897333
4344.851000	666.115583	281.906879	0.388913	24.515743	0.790126	10.898155
4344.871000	666.115583	281.897490	0.388915	24.514926	0.790131	10.897792
4344.891000	666.115664	281.894087	0.388916	24.514630	0.790133	10.897661
4344.911000	666.115664	281.879889	0.388920	24.513395	0.790140	10.897112
4344.931000	666.115664	281.890157	0.388917	24.514288	0.790135	10.897509
4344.951000	666.115583	281.873079	0.388922	24.512803	0.790143	10.896849
4344.971000	666.115664	281.874574	0.388921	24.512933	0.790142	10.896906
4344.991000	666.115583	281.879896	0.388920	24.513396	0.790140	10.897112
4345.011000	666.115583	281.869037	0.388923	24.512452	0.790145	10.896692
4345.031000	666.115664	281.863113	0.388924	24.511936	0.790148	10.896463
4345.051000	666.115664	281.869771	0.388922	24.512515	0.790145	10.896721
4345.071000	666.115664	281.864987	0.388924	24.512099	0.790147	10.896536
4345.091000	666.115583	281.863146	0.388924	24.511939	0.790148	10.896465
4345.111000	666.115664	281.868977	0.388923	24.512446	0.790145	10.896690
4345.131000	666.115664	281.856648	0.388926	24.511374	0.790151	10.896213
4345.151000	666.115664	281.858837	0.388925	24.511565	0.790150	10.896298
4345.171000	666.115664	281.851694	0.388927	24.510943	0.790154	10.896022
4345.191000	666.115664	281.856148	0.388926	24.511331	0.790152	10.896194
4345.211000	666.115664	281.840100	0.388930	24.509935	0.790160	10.895574
4345.231000	666.115664	281.845515	0.388929	24.510406	0.790157	10.895783
4345.251000	666.115664	281.846650	0.388928	24.510505	0.790156	10.895827
4345.271000	666.115664	281.850600	0.388927	24.510848	0.790154	10.895980
4345.291000	666.115664	281.842649	0.388930	24.510157	0.790158	10.895672
4345.311000	666.115664	281.841902	0.388930	24.510092	0.790159	10.895643
4345.331000	666.115664	281.836986	0.388931	24.509664	0.790161	10.895453
4345.351000	666.115664	281.826901	0.388934	24.508787	0.790166	10.895063
4345.371000	666.115664	281.824464	0.388934	24.508575	0.790167	10.894969
4345.391000	666.115664	281.816970	0.388936	24.507924	0.790171	10.894680
4345.411000	666.115664	281.815184	0.388937	24.507768	0.790172	10.894611
4345.431000	666.115664	281.806408	0.388939	24.507005	0.790176	10.894271
4345.451000	666.115664	281.813963	0.388937	24.507662	0.790173	10.894563
4345.471000	666.115664	281.820036	0.388935	24.508190	0.790170	10.894798
4345.491000	666.115664	281.813472	0.388937	24.507619	0.790173	10.894544
4345.511000	666.115664	281.803148	0.388940	24.506722	0.790178	10.894145
4345.531000	666.115664	281.810576	0.388938	24.507368	0.790174	10.894432
4345.551000	666.115664	281.794657	0.388942	24.505983	0.790182	10.893817
4345.571000	666.115664	281.806090	0.388939	24.506978	0.790176	10.894259
4345.591000	666.115664	281.805715	0.388939	24.506945	0.790177	10.894244
4345.611000	666.115664	281.809541	0.388938	24.507278	0.790175	10.894392
4345.631000	666.115664	281.794467	0.388942	24.505967	0.790182	10.893810
4345.651000	666.115664	281.794793	0.388942	24.505995	0.790182	10.893822
4345.671000	666.115664	281.806979	0.388939	24.507055	0.790176	10.894293
4345.691000	666.115664	281.804551	0.388939	24.506844	0.790177	10.894199
4345.711000	666.115664	281.809975	0.388938	24.507315	0.790175	10.894409
4345.731000	666.115664	281.795628	0.388942	24.506068	0.790182	10.893854
4345.751000	666.115664	281.790888	0.388943	24.505656	0.790184	10.893671
4345.771000	666.115664	281.800907	0.388940	24.506527	0.790179	10.894059
4345.791000	666.115583	281.779108	0.388946	24.504631	0.790190	10.893216
4345.811000	666.115583	281.792063	0.388943	24.505758	0.790183	10.893717
4345.831000	666.115664	281.791421	0.388943	24.505702	0.790184	10.893692
4345.851000	666.115664	281.783822	0.388945	24.505041	0.790188	10.893398
4345.871000	666.115664	281.788686	0.388944	24.505464	0.790185	10.893586
4345.891000	666.115664	281.789708	0.388943	24.505553	0.790185	10.893626
4345.911000	666.115664	281.774505	0.388947	24.504231	0.790192	10.893038
4345.931000	666.115664	281.760282	0.388951	24.502994	0.790199	10.892488
4345.951000	666.115664	281.768823	0.388949	24.503737	0.790195	10.892818
4345.971000	666.115664	281.779163	0.388946	24.504636	0.790190	10.893218
4345.991000	666.115664	281.767417	0.388949	24.503614	0.790196	10.892764
4346.011000	666.115583	281.768642	0.388949	24.503721	0.790195	10.892811
4346.031000	666.115664	281.763376	0.388950	24.503263	0.790198	10.892608
4346.051000	666.115664	281.769368	0.388949	24.503784	0.790195	10.892839
4346.071000	666.115664	281.765890	0.388950	24.503482	0.790196	10.892705
4346.091000	666.115664	281.763518	0.388950	24.503275	0.790198	10.892613
4346.111000	666.115583	281.765884	0.388950	24.503481	0.790196	10.892705
4346.131000	666.115664	281.768956	0.388949	24.503748	0.790195	10.892823
4346.151000	666.115664	281.766755	0.388949	24.503557	0.790196	10.892738
4346.171000	666.115664	281.773594	0.388948	24.504152	0.790193	10.893003
4346.191000	666.115664	281.769945	0.388949	24.503834	0.790194	10.892862
4346.211000	666.115664	281.766707	0.388949	24.503553	0.790196	10.892736
4346.231000	666.115664	281.770274	0.388948	24.503863	0.790194	10.892874
4346.251000	666.115664	281.766166	0.388950	24.503506	0.790196	10.892716
4346.271000	666.115664	281.759279	0.388951	24.502907	0.790200	10.892449
4346.291000	666.115664	281.750392	0.388954	24.502134	0.790204	10.892106
4346.311000	666.115664	281.750019	0.388954	24.502101	0.790204	10.892091
4346.331000	666.115583	281.756290	0.388952	24.502647	0.790201	10.892334
4346.351000	666.115664	281.745120	0.388955	24.501675	0.790207	10.891902
4346.371000	666.115664	281.740490	0.388956	24.501273	0.790209	10.891723
4346.391000	666.115664	281.733807	0.388958	24.500691	0.790212	10.891465
4346.411000	666.115664	281.742255	0.388956	24.501426	0.790208	10.891791
4346.431000	666.115583	281.742362	0.388956	24.501435	0.790208	10.891795
4346.451000	666.115664	281.746417	0.388955	24.501788	0.790206	10.891952
4346.471000	666.115664	281.742938	0.388956	24.501486	0.790208	10.891818
4346.491000	666.115583	281.740450	0.388956	24.501269	0.790209	10.891721
4346.511000	666.115664	281.743720	0.388955	24.501554	0.790207	10.891848
4346.531000	666.115664	281.747167	0.388954	24.501853	0.790206	10.891981
4346.551000	666.115664	281.733592	0.388958	24.500673	0.790212	10.891456
4346.571000	666.115664	281.735054	0.388958	24.500800	0.790212	10.891513
4346.591000	666.115664	281.731313	0.388959	24.500475	0.790214	10.891368
4346.611000	666.115664	281.720632	0.388961	24.499546	0.790219	10.890955
4346.631000	666.115664	281.740419	0.388956	24.501267	0.790209	10.891720
4346.651000	666.115664	281.714697	0.388963	24.499030	0.790222	10.890726
4346.671000	666.115583	281.712851	0.388963	24.498869	0.790223	10.890654
4346.691000	666.115664	281.715167	0.388963	24.499071	0.790222	10.890744
4346.711000	666.115664	281.706341	0.388965	24.498303	0.790226	10.890403
4346.731000	666.115664	281.720017	0.388962	24.499492	0.790219	10.890931
4346.751000	666.115664	281.717159	0.388962	24.499244	0.790221	10.890821
4346.771000	666.115664	281.711074	0.388964	24.498715	0.790224	10.890586
4346.791000	666.115664	281.711654	0.388964	24.498765	0.790223	10.890608
4346.811000	666.115583	281.697418	0.388967	24.497527	0.790230	10.890058
4346.831000	666.115664	281.696535	0.388968	24.497450	0.790231	10.890024
4346.851000	666.115664	281.701587	0.388966	24.497890	0.790228	10.890219
4346.871000	666.115664	281.697160	0.388968	24.497505	0.790231	10.890048
4346.891000	666.115664	281.688594	0.388970	24.496760	0.790235	10.889717
4346.911000	666.115664	281.691883	0.388969	24.497046	0.790233	10.889844
4346.931000	666.115664	281.696265	0.388968	24.497427	0.790231	10.890013
4346.951000	666.115664	281.695268	0.388968	24.497340	0.790231	10.889975
4346.971000	666.115664	281.686427	0.388970	24.496571	0.790236	10.889633
4346.991000	666.115664	281.699813	0.388967	24.497735	0.790229	10.890150
4347.011000	666.115664	281.684249	0.388971	24.496382	0.790237	10.889549
4347.031000	666.115664	281.693897	0.388968	24.497221	0.790232	10.889922
4347.051000	666.115583	281.684305	0.388971	24.496387	0.790237	10.889551
4347.071000	666.115664	281.705923	0.388965	24.498267	0.790226	10.890387
4347.091000	666.115664	281.684973	0.388971	24.496445	0.790237	10.889577
4347.111000	666.115664	281.669775	0.388975	24.495123	0.790244	10.888989
4347.131000	666.115664	281.676396	0.388973	24.495699	0.790241	10.889245
4347.151000	666.115664	281.683323	0.388971	24.496301	0.790237	10.889513
4347.171000	666.115664	281.679176	0.388972	24.495941	0.790239	10.889353
4347.191000	666.115664	281.669366	0.388975	24.495087	0.790244	10.888973
4347.211000	666.115664	281.659115	0.388977	24.494196	0.790249	10.888577
4347.231000	666.115664	281.672992	0.388974	24.495403	0.790243	10.889114
4347.251000	666.115664	281.673414	0.388974	24.495439	0.790242	10.889130
4347.271000	666.115664	281.654338	0.388979	24.493781	0.790252	10.888392
4347.291000	666.115664	281.658615	0.388978	24.494152	0.790250	10.888558
4347.311000	666.115664	281.680028	0.388972	24.496015	0.790239	10.889386
4347.331000	666.115664	281.668073	0.388975	24.494975	0.790245	10.888923
4347.351000	666.115664	281.667913	0.388975	24.494961	0.790245	10.888917
4347.371000	666.115664	281.662490	0.388977	24.494489	0.790248	10.888708
4347.391000	666.115664	281.648316	0.388980	24.493257	0.790255	10.888160
4347.411000	666.115664	281.651017	0.388980	24.493492	0.790253	10.888264
4347.431000	666.115664	281.639427	0.388983	24.492484	0.790259	10.887816
4347.451000	666.115664	281.647190	0.388981	24.493159	0.790255	10.888116
4347.471000	666.115583	281.637222	0.388983	24.492292	0.790260	10.887731
4347.491000	666.115583	281.629016	0.388985	24.491578	0.790264	10.887413
4347.511000	666.115583	281.631367	0.388985	24.491783	0.790263	10.887504
4347.531000	666.115664	281.638225	0.388983	24.492379	0.790260	10.887769
4347.551000	666.115664	281.621622	0.388987	24.490935	0.790268	10.887128
4347.571000	666.115583	281.625448	0.388986	24.491268	0.790266	10.887276
4347.591000	666.115664	281.622262	0.388987	24.490991	0.790268	10.887152
4347.611000	666.115664	281.629605	0.388985	24.491630	0.790264	10.887436
4347.631000	666.115583	281.629041	0.388985	24.491581	0.790264	10.887414
4347.651000	666.115583	281.628765	0.388985	24.491557	0.790264	10.887404
4347.671000	666.115664	281.616835	0.388989	24.490519	0.790270	10.886943
4347.691000	666.115664	281.613311	0.388989	24.490213	0.790272	10.886806
4347.711000	666.115664	281.617272	0.388988	24.490557	0.790270	10.886959
4347.731000	666.115664	281.615074	0.388989	24.490366	0.790271	10.886875
4347.751000	666.115664	281.603214	0.388992	24.489335	0.790277	10.886416
4347.771000	666.115583	281.601906	0.388992	24.489221	0.790278	10.886365
4347.791000	666.115664	281.605225	0.388992	24.489509	0.790276	10.886494
4347.811000	666.115664	281.612850	0.388990	24.490173	0.790272	10.886789
4347.831000	666.115664	281.599960	0.388993	24.489052	0.790279	10.886290
4347.851000	666.115664	281.606123	0.388991	24.489588	0.790276	10.886528
4347.871000	666.115664	281.603513	0.388992	24.489361	0.790277	10.886428
4347.891000	666.115664	281.592663	0.388995	24.488417	0.790282	10.886008
4347.911000	666.115583	281.591925	0.388995	24.488353	0.790283	10.885980
4347.931000	666.115664	281.592998	0.388995	24.488446	0.790282	10.886021
4347.951000	666.115664	281.589462	0.388996	24.488139	0.790284	10.885884
4347.971000	666.115583	281.582942	0.388997	24.487572	0.790287	10.885632
4347.991000	666.115664	281.587450	0.388996	24.487964	0.790285	10.885807
4348.011000	666.115664	281.585943	0.388997	24.487833	0.790286	10.885748
4348.031000	666.115664	281.589136	0.388996	24.488110	0.790284	10.885872
4348.051000	666.115664	281.587138	0.388996	24.487937	0.790285	10.885795
4348.071000	666.115664	281.581812	0.388998	24.487473	0.790288	10.885589
4348.091000	666.115583	281.587070	0.388996	24.487931	0.790285	10.885792
4348.111000	666.115664	281.570504	0.389001	24.486490	0.790293	10.885151
4348.131000	666.115664	281.568817	0.389001	24.486343	0.790294	10.885086
4348.151000	666.115664	281.575756	0.388999	24.486947	0.790291	10.885355
4348.171000	666.115664	281.569074	0.389001	24.486366	0.790294	10.885096
4348.191000	666.115664	281.555434	0.389005	24.485179	0.790301	10.884569
4348.211000	666.115664	281.563495	0.389002	24.485880	0.790297	10.884881
4348.231000	666.115664	281.569290	0.389001	24.486384	0.790294	10.885105
4348.251000	666.115664	281.557183	0.389004	24.485332	0.790300	10.884637
4348.271000	666.115664	281.550552	0.389006	24.484755	0.790303	10.884380
4348.291000	666.115664	281.555776	0.389004	24.485209	0.790301	10.884582
4348.311000	666.115664	281.557128	0.389004	24.485327	0.790300	10.884634
4348.331000	666.115583	281.560078	0.389003	24.485583	0.790298	10.884748
4348.351000	666.115583	281.558039	0.389004	24.485406	0.790299	10.884670
4348.371000	666.115664	281.546414	0.389007	24.484395	0.790305	10.884220
4348.391000	666.115664	281.536487	0.389010	24.483532	0.790310	10.883836
4348.411000	666.115664	281.554170	0.389005	24.485070	0.790301	10.884520
4348.431000	666.115664	281.537386	0.389009	24.483610	0.790310	10.883871
4348.451000	666.115664	281.532583	0.389011	24.483192	0.790312	10.883685
4348.471000	666.115664	281.533793	0.389010	24.483297	0.790312	10.883732
4348.491000	666.115664	281.536967	0.389009	24.483573	0.790310	10.883855
4348.511000	666.115664	281.520025	0.389014	24.482100	0.790318	10.883200
4348.531000	666.115664	281.548258	0.389006	24.484555	0.790304	10.884291
4348.551000	666.115664	281.548714	0.389006	24.484595	0.790304	10.884309
4348.571000	666.115664	281.547063	0.389007	24.484452	0.790305	10.884245
4348.591000	666.115664	281.529419	0.389011	24.482917	0.790314	10.883563
4348.611000	666.115664	281.529652	0.389011	24.482937	0.790314	10.883572
4348.631000	666.115664	281.535904	0.389010	24.483481	0.790311	10.883814
4348.651000	666.115583	281.528062	0.389012	24.482799	0.790314	10.883511
4348.671000	666.115664	281.515916	0.389015	24.481743	0.790320	10.883041
4348.691000	666.115664	281.519683	0.389014	24.482070	0.790319	10.883187
4348.711000	666.115583	281.520428	0.389014	24.482135	0.790318	10.883216
4348.731000	666.115583	281.526391	0.389012	24.482654	0.790315	10.883446
4348.751000	666.115664	281.525993	0.389012	24.482619	0.790315	10.883431
4348.771000	666.115583	281.509871	0.389016	24.481217	0.790323	10.882807
4348.791000	666.115664	281.521012	0.389014	24.482186	0.790318	10.883238
4348.811000	666.115664	281.511253	0.389016	24.481337	0.790323	10.882861
4348.831000	666.115664	281.518232	0.389014	24.481944	0.790319	10.883131
4348.851000	666.115664	281.510284	0.389016	24.481253	0.790323	10.882823
4348.871000	666.115664	281.501365	0.389019	24.480477	0.790328	10.882479
4348.891000	666.115664	281.506163	0.389017	24.480895	0.790325	10.882664
4348.911000	666.115664	281.488440	0.389022	24.479353	0.790334	10.881979
4348.931000	666.115664	281.487890	0.389022	24.479306	0.790334	10.881958
4348.951000	666.115583	281.496327	0.389020	24.480039	0.790330	10.882284
4348.971000	666.115664	281.488243	0.389022	24.479336	0.790334	10.881971
4348.991000	666.115583	281.502514	0.389018	24.480577	0.790327	10.882523
4349.011000	666.115664	281.485549	0.389023	24.479102	0.790336	10.881867
4349.031000	666.115664	281.490856	0.389021	24.479563	0.790333	10.882072
4349.051000	666.115583	281.477780	0.389025	24.478426	0.790339	10.881567
4349.071000	666.115664	281.487616	0.389022	24.479282	0.790335	10.881947
4349.091000	666.115664	281.488578	0.389022	24.479365	0.790334	10.881984
4349.111000	666.115664	281.483641	0.389023	24.478936	0.790336	10.881793
4349.131000	666.115664	281.471690	0.389026	24.477897	0.790342	10.881331
4349.151000	666.115664	281.473941	0.389026	24.478093	0.790341	10.881418
4349.171000	666.115664	281.471672	0.389026	24.477895	0.790342	10.881331
4349.191000	666.115583	281.473024	0.389026	24.478013	0.790342	10.881383
4349.211000	666.115664	281.455832	0.389031	24.476518	0.790350	10.880718
4349.231000	666.115664	281.450886	0.389032	24.476088	0.790353	10.880527
4349.251000	666.115664	281.448371	0.389033	24.475869	0.790354	10.880430
4349.271000	666.115664	281.450557	0.389032	24.476059	0.790353	10.880514
4349.291000	666.115583	281.445138	0.389033	24.475588	0.790355	10.880305
4349.311000	666.115664	281.447172	0.389033	24.475765	0.790355	10.880384
4349.331000	666.115664	281.436684	0.389036	24.474853	0.790360	10.879978
4349.351000	666.115664	281.429391	0.389038	24.474218	0.790363	10.879696
4349.371000	666.115664	281.432873	0.389037	24.474521	0.790362	10.879831
4349.391000	666.115664	281.445790	0.389033	24.475644	0.790355	10.880330
4349.411000	666.115664	281.433955	0.389036	24.474615	0.790361	10.879873
4349.431000	666.115664	281.440912	0.389035	24.475220	0.790358	10.880142
4349.451000	666.115664	281.425364	0.389039	24.473868	0.790365	10.879541
4349.471000	666.115664	281.421419	0.389040	24.473525	0.790367	10.879388
4349.491000	666.115664	281.424597	0.389039	24.473801	0.790366	10.879511
4349.511000	666.115583	281.419393	0.389040	24.473349	0.790368	10.879310
4349.531000	666.115664	281.410560	0.389042	24.472581	0.790373	10.878968
4349.551000	666.115664	281.403222	0.389044	24.471943	0.790376	10.878685
4349.571000	666.115664	281.403329	0.389044	24.471952	0.790376	10.878689
4349.591000	666.115664	281.398690	0.389046	24.471548	0.790379	10.878509
4349.611000	666.115664	281.399010	0.389045	24.471576	0.790378	10.878522
4349.631000	666.115664	281.408413	0.389043	24.472394	0.790374	10.878885
4349.651000	666.115583	281.410452	0.389042	24.472571	0.790373	10.878964
4349.671000	666.115664	281.389631	0.389048	24.470761	0.790383	10.878159
4349.691000	666.115664	281.391778	0.389047	24.470947	0.790382	10.878242
4349.711000	666.115664	281.406817	0.389043	24.472255	0.790375	10.878824
4349.731000	666.115664	281.403101	0.389044	24.471932	0.790376	10.878680
4349.751000	666.115664	281.407095	0.389043	24.472279	0.790374	10.878834
4349.771000	666.115664	281.384832	0.389049	24.470343	0.790386	10.877974
4349.791000	666.115664	281.374192	0.389052	24.469418	0.790391	10.877562
4349.811000	666.115664	281.370159	0.389053	24.469067	0.790393	10.877406
4349.831000	666.115664	281.378135	0.389051	24.469761	0.790389	10.877715
4349.851000	666.115664	281.371261	0.389053	24.469163	0.790392	10.877449
4349.871000	666.115664	281.363932	0.389055	24.468526	0.790396	10.877166
4349.891000	666.115664	281.360852	0.389055	24.468258	0.790397	10.877047
4349.911000	666.115583	281.365426	0.389054	24.468656	0.790395	10.877223
4349.931000	666.115664	281.362248	0.389055	24.468379	0.790397	10.877101
4349.951000	666.115664	281.355085	0.389057	24.467756	0.790400	10.876824
4349.971000	666.115664	281.367496	0.389054	24.468836	0.790394	10.877303
4349.991000	666.115664	281.359587	0.389056	24.468148	0.790398	10.876998
4350.011000	666.115664	281.353048	0.389057	24.467579	0.790401	10.876745
4350.031000	666.115583	281.353226	0.389057	24.467595	0.790401	10.876752
4350.051000	666.115664	281.345505	0.389059	24.466923	0.790405	10.876453
4350.071000	666.115664	281.352379	0.389058	24.467521	0.790402	10.876719
4350.091000	666.115664	281.357592	0.389056	24.467974	0.790399	10.876921
4350.111000	666.115664	281.354521	0.389057	24.467707	0.790401	10.876802
4350.131000	666.115664	281.370558	0.389053	24.469102	0.790393	10.877422
4350.151000	666.115583	281.352329	0.389058	24.467517	0.790402	10.876717
4350.171000	666.115664	281.347730	0.389059	24.467117	0.790404	10.876539
4350.191000	666.115664	281.335535	0.389062	24.466056	0.790410	10.876068
4350.211000	666.115664	281.342103	0.389060	24.466627	0.790407	10.876322
4350.231000	666.115664	281.332959	0.389063	24.465832	0.790411	10.875968
4350.251000	666.115664	281.338747	0.389061	24.466335	0.790408	10.876192
4350.271000	666.115664	281.342376	0.389060	24.466651	0.790407	10.876332
4350.291000	666.115664	281.343137	0.389060	24.466717	0.790406	10.876362
4350.311000	666.115664	281.337348	0.389062	24.466214	0.790409	10.876138
4350.331000	666.115664	281.329921	0.389064	24.465568	0.790413	10.875851
4350.351000	666.115664	281.332611	0.389063	24.465802	0.790411	10.875955
4350.371000	666.115664	281.340597	0.389061	24.466496	0.790407	10.876264
4350.391000	666.115664	281.335496	0.389062	24.466053	0.790410	10.876066
4350.411000	666.115664	281.321188	0.389066	24.464809	0.790417	10.875513
4350.431000	666.115664	281.331770	0.389063	24.465729	0.790412	10.875922
4350.451000	666.115664	281.330929	0.389063	24.465656	0.790412	10.875890
4350.471000	666.115664	281.340481	0.389061	24.466486	0.790408	10.876259
4350.491000	666.115664	281.329220	0.389064	24.465507	0.790413	10.875824
4350.511000	666.115664	281.319850	0.389066	24.464692	0.790418	10.875462
4350.531000	666.115664	281.316630	0.389067	24.464412	0.790419	10.875337
4350.551000	666.115664	281.324674	0.389065	24.465112	0.790415	10.875648
4350.571000	666.115664	281.319230	0.389066	24.464638	0.790418	10.875438
4350.591000	666.115664	281.331432	0.389063	24.465699	0.790412	10.875909
4350.611000	666.115583	281.315599	0.389067	24.464322	0.790420	10.875297
4350.631000	666.115664	281.311260	0.389068	24.463945	0.790422	10.875129
4350.651000	666.115664	281.302740	0.389071	24.463204	0.790426	10.874800
4350.671000	666.115664	281.290558	0.389074	24.462145	0.790432	10.874329
4350.691000	666.115664	281.307513	0.389069	24.463619	0.790424	10.874985
4350.711000	666.115583	281.322830	0.389065	24.464951	0.790416	10.875577
4350.731000	666.115664	281.310331	0.389069	24.463864	0.790422	10.875094
4350.751000	666.115664	281.307575	0.389069	24.463625	0.790424	10.874987
4350.771000	666.115664	281.309477	0.389069	24.463790	0.790423	10.875061
4350.791000	666.115664	281.305359	0.389070	24.463432	0.790425	10.874901
4350.811000	666.115664	281.296769	0.389072	24.462685	0.790429	10.874569
4350.831000	666.115664	281.305231	0.389070	24.463421	0.790425	10.874896
4350.851000	666.115664	281.316096	0.389067	24.464366	0.790420	10.875316
4350.871000	666.115664	281.297612	0.389072	24.462758	0.790429	10.874602
4350.891000	666.115583	281.299031	0.389072	24.462882	0.790428	10.874657
4350.911000	666.115664	281.289142	0.389074	24.462022	0.790433	10.874274
4350.931000	666.115664	281.301762	0.389071	24.463119	0.790427	10.874762
4350.951000	666.115664	281.292596	0.389073	24.462322	0.790431	10.874408
4350.971000	666.115664	281.299085	0.389072	24.462886	0.790428	10.874659
4350.991000	666.115664	281.292588	0.389073	24.462321	0.790431	10.874408
4351.011000	666.115583	281.296803	0.389072	24.462688	0.790429	10.874571
4351.031000	666.115664	281.306561	0.389070	24.463536	0.790424	10.874948
4351.051000	666.115664	281.301342	0.389071	24.463083	0.790427	10.874746
4351.071000	666.115664	281.295102	0.389073	24.462540	0.790430	10.874505
4351.091000	666.115664	281.279834	0.389077	24.461212	0.790438	10.873915
4351.111000	666.115583	281.297484	0.389072	24.462747	0.790429	10.874597
4351.131000	666.115664	281.303869	0.389070	24.463302	0.790426	10.874844
4351.151000	666.115664	281.302291	0.389071	24.463165	0.790426	10.874783
4351.171000	666.115664	281.294511	0.389073	24.462489	0.790430	10.874482
4351.191000	666.115664	281.287649	0.389075	24.461892	0.790434	10.874217
4351.211000	666.115664	281.292763	0.389073	24.462337	0.790431	10.874414
4351.231000	666.115664	281.289310	0.389074	24.462036	0.790433	10.874281
4351.251000	666.115664	281.263791	0.389081	24.459817	0.790446	10.873294
4351.271000	666.115664	281.268588	0.389080	24.460234	0.790443	10.873480
4351.291000	666.115664	281.265494	0.389080	24.459965	0.790445	10.873360
4351.311000	666.115664	281.269726	0.389079	24.460333	0.790443	10.873524
4351.331000	666.115664	281.263107	0.389081	24.459758	0.790446	10.873268
4351.351000	666.115664	281.282964	0.389076	24.461484	0.790436	10.874036
4351.371000	666.115664	281.258207	0.389082	24.459331	0.790448	10.873078
4351.391000	666.115664	281.262976	0.389081	24.459746	0.790446	10.873263
4351.411000	666.115664	281.264902	0.389081	24.459914	0.790445	10.873337
4351.431000	666.115664	281.261558	0.389081	24.459623	0.790447	10.873208
4351.451000	666.115664	281.263484	0.389081	24.459790	0.790446	10.873283
4351.471000	666.115664	281.255303	0.389083	24.459079	0.790450	10.872966
4351.491000	666.115664	281.259325	0.389082	24.459429	0.790448	10.873122
4351.511000	666.115664	281.266879	0.389080	24.460086	0.790444	10.873414
4351.531000	666.115664	281.257519	0.389082	24.459272	0.790449	10.873052
4351.551000	666.115583	281.263780	0.389081	24.459816	0.790445	10.873294
4351.571000	666.115583	281.247191	0.389085	24.458373	0.790454	10.872653
4351.591000	666.115664	281.248304	0.389085	24.458470	0.790453	10.872696
4351.611000	666.115664	281.269108	0.389079	24.460279	0.790443	10.873500
4351.631000	666.115664	281.255417	0.389083	24.459089	0.790450	10.872971
4351.651000	666.115664	281.244209	0.389086	24.458114	0.790455	10.872537
4351.671000	666.115664	281.241220	0.389087	24.457854	0.790457	10.872422
4351.691000	666.115664	281.252480	0.389084	24.458833	0.790451	10.872857
4351.711000	666.115664	281.227026	0.389090	24.456620	0.790464	10.871873
4351.731000	666.115664	281.240407	0.389087	24.457783	0.790457	10.872390
4351.751000	666.115664	281.233647	0.389089	24.457196	0.790461	10.872129
4351.771000	666.115664	281.230305	0.389090	24.456905	0.790462	10.872000
4351.791000	666.115583	281.246291	0.389085	24.458295	0.790454	10.872618
4351.811000	666.115664	281.223538	0.389091	24.456316	0.790466	10.871738
4351.831000	666.115664	281.233393	0.389089	24.457174	0.790461	10.872119
4351.851000	666.115664	281.224993	0.389091	24.456443	0.790465	10.871794
4351.871000	666.115664	281.237923	0.389088	24.457567	0.790458	10.872294
4351.891000	666.115583	281.229074	0.389090	24.456798	0.790463	10.871952
4351.911000	666.115664	281.225910	0.389091	24.456523	0.790464	10.871830
4351.931000	666.115664	281.223275	0.389091	24.456294	0.790466	10.871728
4351.951000	666.115664	281.217263	0.389093	24.455771	0.790469	10.871496
4351.971000	666.115664	281.225212	0.389091	24.456462	0.790465	10.871803
4351.991000	666.115664	281.215545	0.389093	24.455621	0.790470	10.871429
4352.011000	666.115664	281.229686	0.389090	24.456851	0.790463	10.871976
4352.031000	666.115664	281.217686	0.389093	24.455808	0.790468	10.871512
4352.051000	666.115664	281.210398	0.389095	24.455174	0.790472	10.871230
4352.071000	666.115664	281.205792	0.389096	24.454773	0.790474	10.871052
4352.091000	666.115664	281.206266	0.389096	24.454814	0.790474	10.871071
4352.111000	666.115664	281.191792	0.389100	24.453556	0.790481	10.870511
4352.131000	666.115664	281.200073	0.389097	24.454276	0.790477	10.870831
4352.151000	666.115664	281.186940	0.389101	24.453134	0.790484	10.870323
4352.171000	666.115664	281.188235	0.389101	24.453246	0.790483	10.870373
4352.191000	666.115664	281.197865	0.389098	24.454084	0.790478	10.870746
4352.211000	666.115664	281.199500	0.389098	24.454226	0.790477	10.870809
4352.231000	666.115664	281.197318	0.389098	24.454036	0.790479	10.870725
4352.251000	666.115664	281.194957	0.389099	24.453831	0.790480	10.870633
4352.271000	666.115664	281.190842	0.389100	24.453473	0.790482	10.870474
4352.291000	666.115664	281.180903	0.389102	24.452609	0.790487	10.870090
4352.311000	666.115664	281.200328	0.389097	24.454298	0.790477	10.870841
4352.331000	666.115664	281.191546	0.389100	24.453534	0.790481	10.870501
4352.351000	666.115664	281.198709	0.389098	24.454157	0.790478	10.870778
4352.371000	666.115664	281.202363	0.389097	24.454475	0.790476	10.870920
4352.391000	666.115664	281.182090	0.389102	24.452712	0.790486	10.870136
4352.411000	666.115664	281.191956	0.389100	24.453570	0.790481	10.870517
4352.431000	666.115583	281.178227	0.389103	24.452376	0.790488	10.869987
4352.451000	666.115583	281.191462	0.389100	24.453527	0.790481	10.870498
4352.471000	666.115664	281.204255	0.389096	24.454640	0.790475	10.870993
4352.491000	666.115664	281.200670	0.389097	24.454328	0.790477	10.870854
4352.511000	666.115664	281.194080	0.389099	24.453755	0.790480	10.870599
4352.531000	666.115664	281.188024	0.389101	24.453228	0.790483	10.870365
4352.551000	666.115664	281.190458	0.389100	24.453440	0.790482	10.870459
4352.571000	666.115583	281.184766	0.389101	24.452945	0.790485	10.870239
4352.591000	666.115664	281.174503	0.389104	24.452052	0.790490	10.869843
4352.611000	666.115664	281.179810	0.389103	24.452514	0.790487	10.870048
4352.631000	666.115664	281.184297	0.389102	24.452904	0.790485	10.870221
4352.651000	666.115664	281.168371	0.389106	24.451519	0.790493	10.869606
4352.671000	666.115664	281.172845	0.389105	24.451908	0.790491	10.869778
4352.691000	666.115583	281.170647	0.389105	24.451717	0.790492	10.869694
4352.711000	666.115664	281.159539	0.389108	24.450751	0.790497	10.869264
4352.731000	666.115583	281.170557	0.389105	24.451709	0.790492	10.869690
4352.751000	666.115664	281.158541	0.389108	24.450664	0.790498	10.869226
4352.771000	666.115664	281.158802	0.389108	24.450687	0.790498	10.869236
4352.791000	666.115664	281.173698	0.389104	24.451982	0.790490	10.869811
4352.811000	666.115664	281.156887	0.389109	24.450520	0.790499	10.869162
4352.831000	666.115664	281.167487	0.389106	24.451442	0.790493	10.869571
4352.851000	666.115664	281.155615	0.389109	24.450410	0.790499	10.869112
4352.871000	666.115664	281.163733	0.389107	24.451116	0.790495	10.869426
4352.891000	666.115664	281.153405	0.389110	24.450217	0.790500	10.869027
4352.911000	666.115664	281.161636	0.389107	24.450933	0.790496	10.869345
4352.931000	666.115664	281.153918	0.389110	24.450262	0.790500	10.869047
4352.951000	666.115664	281.149219	0.389111	24.449853	0.790502	10.868865
4352.971000	666.115664	281.141990	0.389113	24.449225	0.790506	10.868586
4352.991000	666.115664	281.146861	0.389111	24.449648	0.790504	10.868774
4353.011000	666.115664	281.143658	0.389112	24.449370	0.790505	10.868650
4353.031000	666.115664	281.133715	0.389115	24.448505	0.790510	10.868266
4353.051000	666.115664	281.138839	0.389113	24.448951	0.790508	10.868464
4353.071000	666.115583	281.135375	0.389114	24.448650	0.790509	10.868330
4353.091000	666.115664	281.136290	0.389114	24.448729	0.790509	10.868365
4353.111000	666.115664	281.138620	0.389114	24.448932	0.790508	10.868455
4353.131000	666.115664	281.147013	0.389111	24.449662	0.790504	10.868780
4353.151000	666.115664	281.139169	0.389113	24.448979	0.790507	10.868477
4353.171000	666.115664	281.136610	0.389114	24.448757	0.790509	10.868378
4353.191000	666.115664	281.134721	0.389115	24.448593	0.790510	10.868305
4353.211000	666.115664	281.141615	0.389113	24.449192	0.790506	10.868571
4353.231000	666.115664	281.134300	0.389115	24.448556	0.790510	10.868288
4353.251000	666.115664	281.121527	0.389118	24.447445	0.790516	10.867795
4353.271000	666.115664	281.118686	0.389119	24.447198	0.790518	10.867685
4353.291000	666.115664	281.130284	0.389116	24.448207	0.790512	10.868133
4353.311000	666.115664	281.112862	0.389120	24.446692	0.790520	10.867460
4353.331000	666.115664	281.120305	0.389118	24.447339	0.790517	10.867747
4353.351000	666.115583	281.124199	0.389117	24.447678	0.790515	10.867898
4353.371000	666.115664	281.104582	0.389122	24.445972	0.790525	10.867140
4353.391000	666.115583	281.117521	0.389119	24.447097	0.790518	10.867640
4353.411000	666.115664	281.111917	0.389120	24.446609	0.790521	10.867423
4353.431000	666.115664	281.109141	0.389121	24.446368	0.790522	10.867316
4353.451000	666.115583	281.114775	0.389120	24.446858	0.790519	10.867534
4353.471000	666.115583	281.121169	0.389118	24.447414	0.790516	10.867781
4353.491000	666.115664	281.119562	0.389118	24.447274	0.790517	10.867719
4353.511000	666.115583	281.127986	0.389116	24.448007	0.790513	10.868044
4353.531000	666.115664	281.120523	0.389118	24.447358	0.790517	10.867756
4353.551000	666.115583	281.117078	0.389119	24.447058	0.790518	10.867623
4353.571000	666.115664	281.119839	0.389118	24.447298	0.790517	10.867729
4353.591000	666.115583	281.125820	0.389117	24.447818	0.790514	10.867961
4353.611000	666.115664	281.119445	0.389119	24.447264	0.790517	10.867714
4353.631000	666.115583	281.112126	0.389120	24.446628	0.790521	10.867431
4353.651000	666.115664	281.102618	0.389123	24.445801	0.790526	10.867064
4353.671000	666.115664	281.111304	0.389121	24.446556	0.790521	10.867399
4353.691000	666.115664	281.126665	0.389117	24.447892	0.790514	10.867993
4353.711000	666.115664	281.121245	0.389118	24.447421	0.790516	10.867784
4353.731000	666.115664	281.123581	0.389117	24.447624	0.790515	10.867874
4353.751000	666.115664	281.119760	0.389118	24.447292	0.790517	10.867726
4353.771000	666.115664	281.110438	0.389121	24.446481	0.790522	10.867366
4353.791000	666.115664	281.095264	0.389125	24.445161	0.790529	10.866779
4353.811000	666.115664	281.097620	0.389124	24.445366	0.790528	10.866870
4353.831000	666.115664	281.094118	0.389125	24.445062	0.790530	10.866735
4353.851000	666.115664	281.101074	0.389123	24.445666	0.790526	10.867004
4353.871000	666.115664	281.102706	0.389123	24.445808	0.790526	10.867067
4353.891000	666.115583	281.111556	0.389121	24.446578	0.790521	10.867409
4353.911000	666.115664	281.101602	0.389123	24.445712	0.790526	10.867024
4353.931000	666.115664	281.101090	0.389123	24.445668	0.790526	10.867005
4353.951000	666.115664	281.090915	0.389126	24.444783	0.790531	10.866611
4353.971000	666.115664	281.094592	0.389125	24.445103	0.790530	10.866753
4353.991000	666.115583	281.093134	0.389125	24.444976	0.790530	10.866697
4354.011000	666.115583	281.093342	0.389125	24.444994	0.790530	10.866705
4354.031000	666.115664	281.066068	0.389132	24.442622	0.790544	10.865651
4354.051000	666.115583	281.071811	0.389131	24.443122	0.790541	10.865873
4354.071000	666.115583	281.070245	0.389131	24.442986	0.790542	10.865812
4354.091000	666.115664	281.065962	0.389132	24.442613	0.790544	10.865647
4354.111000	666.115583	281.070442	0.389131	24.443003	0.790541	10.865820
4354.131000	666.115664	281.075865	0.389130	24.443474	0.790539	10.866029
4354.151000	666.115664	281.069714	0.389132	24.442939	0.790542	10.865792
4354.171000	666.115664	281.064425	0.389133	24.442479	0.790545	10.865587
4354.191000	666.115664	281.056158	0.389135	24.441760	0.790549	10.865268
4354.211000	666.115664	281.055793	0.389135	24.441729	0.790549	10.865253
4354.231000	666.115664	281.054486	0.389135	24.441615	0.790549	10.865203
4354.251000	666.115664	281.066806	0.389132	24.442686	0.790543	10.865679
4354.271000	666.115664	281.061005	0.389134	24.442182	0.790546	10.865455
4354.291000	666.115664	281.066261	0.389132	24.442639	0.790544	10.865658
4354.311000	666.115664	281.062053	0.389134	24.442273	0.790546	10.865495
4354.331000	666.115583	281.054511	0.389135	24.441617	0.790549	10.865204
4354.351000	666.115664	281.057348	0.389135	24.441864	0.790548	10.865314
4354.371000	666.115583	281.051410	0.389136	24.441348	0.790551	10.865084
4354.391000	666.115664	281.051812	0.389136	24.441383	0.790551	10.865100
4354.411000	666.115664	281.057877	0.389135	24.441910	0.790548	10.865334
4354.431000	666.115583	281.059628	0.389134	24.442062	0.790547	10.865402
4354.451000	666.115664	281.058351	0.389134	24.441951	0.790548	10.865352
4354.471000	666.115664	281.054370	0.389136	24.441605	0.790550	10.865198
4354.491000	666.115664	281.050854	0.389136	24.441299	0.790551	10.865063
4354.511000	666.115664	281.049310	0.389137	24.441165	0.790552	10.865003
4354.531000	666.115664	281.048381	0.389137	24.441084	0.790552	10.864967
4354.551000	666.115664	281.060210	0.389134	24.442113	0.790547	10.865424
4354.571000	666.115664	281.051581	0.389136	24.441362	0.790551	10.865091
4354.591000	666.115664	281.036231	0.389140	24.440028	0.790559	10.864497
4354.611000	666.115664	281.039415	0.389139	24.440304	0.790557	10.864620
4354.631000	666.115664	281.041033	0.389139	24.440445	0.790556	10.864683
4354.651000	666.115664	281.044219	0.389138	24.440722	0.790555	10.864806
4354.671000	666.115664	281.043438	0.389138	24.440654	0.790555	10.864776
4354.691000	666.115664	281.043867	0.389138	24.440692	0.790555	10.864792
4354.711000	666.115664	281.044319	0.389138	24.440731	0.790555	10.864810
4354.731000	666.115583	281.044180	0.389138	24.440719	0.790554	10.864804
4354.751000	666.115664	281.028257	0.389142	24.439334	0.790562	10.864189
4354.771000	666.115664	281.038463	0.389140	24.440222	0.790557	10.864583
4354.791000	666.115664	281.029768	0.389142	24.439465	0.790562	10.864247
4354.811000	666.115664	281.030160	0.389142	24.439500	0.790562	10.864262
4354.831000	666.115583	281.035681	0.389140	24.439980	0.790559	10.864476
4354.851000	666.115583	281.036613	0.389140	24.440061	0.790558	10.864512
4354.871000	666.115664	281.033532	0.389141	24.439793	0.790560	10.864393
4354.891000	666.115664	281.036323	0.389140	24.440036	0.790558	10.864501
4354.911000	666.115664	281.026807	0.389143	24.439208	0.790563	10.864133
4354.931000	666.115664	281.048366	0.389137	24.441083	0.790552	10.864966
4354.951000	666.115664	281.027735	0.389142	24.439289	0.790563	10.864169
4354.971000	666.115664	281.027763	0.389142	24.439291	0.790563	10.864170
4354.991000	666.115664	281.027997	0.389142	24.439311	0.790563	10.864179
4355.011000	666.115664	281.009092	0.389147	24.437667	0.790572	10.863448
4355.031000	666.115583	281.022199	0.389144	24.438807	0.790565	10.863955
4355.051000	666.115664	281.035330	0.389140	24.439949	0.790559	10.864462
4355.071000	666.115664	281.023783	0.389144	24.438945	0.790565	10.864016
4355.091000	666.115664	281.028771	0.389142	24.439379	0.790562	10.864209
4355.111000	666.115583	281.023266	0.389144	24.438900	0.790565	10.863996
4355.131000	666.115664	281.014885	0.389146	24.438171	0.790569	10.863672
4355.151000	666.115664	281.021950	0.389144	24.438786	0.790566	10.863945
4355.171000	666.115664	281.010826	0.389147	24.437818	0.790571	10.863515
4355.191000	666.115664	281.000052	0.389150	24.436881	0.790576	10.863099
4355.211000	666.115664	281.012673	0.389146	24.437979	0.790570	10.863586
4355.231000	666.115664	281.016677	0.389145	24.438327	0.790568	10.863741
4355.251000	666.115664	281.014508	0.389146	24.438138	0.790569	10.863657
4355.271000	666.115664	280.999271	0.389150	24.436813	0.790577	10.863068
4355.291000	666.115664	281.004967	0.389148	24.437309	0.790574	10.863289
4355.311000	666.115664	281.002301	0.389149	24.437077	0.790575	10.863185
4355.331000	666.115664	281.009820	0.389147	24.437731	0.790572	10.863476
4355.351000	666.115583	280.999306	0.389150	24.436816	0.790577	10.863070
4355.371000	666.115664	280.999418	0.389150	24.436826	0.790577	10.863074
4355.391000	666.115664	280.995690	0.389151	24.436502	0.790579	10.862930
4355.411000	666.115664	281.001402	0.389149	24.436999	0.790576	10.863151
4355.431000	666.115664	281.014263	0.389146	24.438117	0.790569	10.863648
4355.451000	666.115664	280.999045	0.389150	24.436794	0.790577	10.863060
4355.471000	666.115664	281.001825	0.389149	24.437035	0.790576	10.863167
4355.491000	666.115664	281.012547	0.389146	24.437968	0.790570	10.863582
4355.511000	666.115664	280.985849	0.389153	24.435646	0.790584	10.862549
4355.531000	666.115664	280.987560	0.389153	24.435795	0.790583	10.862616
4355.551000	666.115583	280.985690	0.389153	24.435632	0.790583	10.862543
4355.571000	666.115664	280.995947	0.389151	24.436524	0.790579	10.862940
4355.591000	666.115664	280.988975	0.389153	24.435918	0.790582	10.862670
4355.611000	666.115664	280.997059	0.389151	24.436621	0.790578	10.862983
4355.631000	666.115664	280.997586	0.389150	24.436667	0.790578	10.863003
4355.651000	666.115664	280.975605	0.389156	24.434755	0.790589	10.862153
4355.671000	666.115664	281.002212	0.389149	24.437069	0.790575	10.863182
4355.691000	666.115664	280.992806	0.389152	24.436251	0.790580	10.862818
4355.711000	666.115664	280.997401	0.389150	24.436651	0.790578	10.862996
4355.731000	666.115583	280.983312	0.389154	24.435425	0.790585	10.862451
4355.751000	666.115664	280.992696	0.389152	24.436242	0.790580	10.862814
4355.771000	666.115583	280.983562	0.389154	24.435447	0.790585	10.862461
4355.791000	666.115664	280.969858	0.389158	24.434255	0.790591	10.861931
4355.811000	666.115664	280.976599	0.389156	24.434842	0.790588	10.862192
4355.831000	666.115664	280.978594	0.389155	24.435015	0.790587	10.862269
4355.851000	666.115664	280.964683	0.389159	24.433805	0.790594	10.861731
4355.871000	666.115664	280.967869	0.389158	24.434082	0.790592	10.861854
4355.891000	666.115664	280.970247	0.389158	24.434289	0.790591	10.861946
4355.911000	666.115664	280.969912	0.389158	24.434260	0.790591	10.861933
4355.931000	666.115664	280.963369	0.389159	24.433691	0.790595	10.861680
4355.951000	666.115583	280.959901	0.389160	24.433390	0.790596	10.861546
4355.971000	666.115664	280.952151	0.389162	24.432716	0.790600	10.861247
4355.991000	666.115664	280.963019	0.389159	24.433661	0.790595	10.861667
4356.011000	666.115664	280.943843	0.389164	24.431993	0.790604	10.860926
4356.031000	666.115664	280.950432	0.389163	24.432566	0.790601	10.861180
4356.051000	666.115664	280.960408	0.389160	24.433434	0.790596	10.861566
4356.071000	666.115664	280.960507	0.389160	24.433442	0.790596	10.861570
4356.091000	666.115664	280.948880	0.389163	24.432431	0.790602	10.861120
4356.111000	666.115583	280.965522	0.389159	24.433878	0.790594	10.861764
4356.131000	666.115664	280.958955	0.389160	24.433307	0.790597	10.861510
4356.151000	666.115664	280.955284	0.389161	24.432988	0.790599	10.861368
4356.171000	666.115664	280.951692	0.389162	24.432676	0.790600	10.861229
4356.191000	666.115664	280.960074	0.389160	24.433405	0.790596	10.861553
4356.211000	666.115664	280.959881	0.389160	24.433388	0.790596	10.861546
4356.231000	666.115664	280.949035	0.389163	24.432445	0.790602	10.861126
4356.251000	666.115664	280.949047	0.389163	24.432446	0.790602	10.861127
4356.271000	666.115583	280.956424	0.389161	24.433087	0.790598	10.861412
4356.291000	666.115664	280.949595	0.389163	24.432493	0.790602	10.861148
4356.311000	666.115664	280.950600	0.389163	24.432581	0.790601	10.861187
4356.331000	666.115664	280.961042	0.389160	24.433489	0.790596	10.861590
4356.351000	666.115583	280.960295	0.389160	24.433424	0.790596	10.861562
4356.371000	666.115664	280.942086	0.389165	24.431840	0.790605	10.860858
4356.391000	666.115664	280.955182	0.389161	24.432979	0.790599	10.861364
4356.411000	666.115664	280.943290	0.389165	24.431945	0.790605	10.860904
4356.431000	666.115664	280.943479	0.389165	24.431961	0.790605	10.860911
4356.450000	666.115664	280.935422	0.389167	24.431261	0.790609	10.860600
4356.470000	666.115664	280.937080	0.389166	24.431405	0.790608	10.860664
4356.490000	666.115664	280.935136	0.389167	24.431236	0.790609	10.860589
4356.510000	666.115583	280.946810	0.389164	24.432251	0.790603	10.861040
4356.530000	666.115664	280.936015	0.389166	24.431312	0.790608	10.860623
4356.550000	666.115664	280.926707	0.389169	24.430503	0.790613	10.860263
4356.570000	666.115664	280.930788	0.389168	24.430858	0.790611	10.860421
4356.590000	666.115664	280.924663	0.389169	24.430325	0.790614	10.860184
4356.610000	666.115583	280.939133	0.389166	24.431584	0.790607	10.860744
4356.630000	666.115664	280.943897	0.389164	24.431998	0.790604	10.860928
4356.650000	666.115664	280.926450	0.389169	24.430481	0.790613	10.860253
4356.670000	666.115664	280.930259	0.389168	24.430812	0.790611	10.860400
4356.690000	666.115664	280.927063	0.389169	24.430534	0.790613	10.860277
4356.710000	666.115664	280.915424	0.389172	24.429522	0.790618	10.859827
4356.730000	666.115664	280.912818	0.389173	24.429295	0.790620	10.859726
4356.750000	666.115664	280.918271	0.389171	24.429769	0.790617	10.859937
4356.770000	666.115583	280.921398	0.389170	24.430041	0.790615	10.860058
4356.790000	666.115664	280.915095	0.389172	24.429493	0.790619	10.859814
4356.810000	666.115664	280.916238	0.389172	24.429592	0.790618	10.859858
4356.830000	666.115664	280.903824	0.389175	24.428513	0.790624	10.859378
4356.850000	666.115664	280.894978	0.389177	24.427744	0.790629	10.859037
4356.870000	666.115664	280.904405	0.389175	24.428563	0.790624	10.859401
4356.890000	666.115664	280.914513	0.389172	24.429442	0.790619	10.859792
4356.910000	666.115664	280.892994	0.389178	24.427571	0.790630	10.858960
4356.930000	666.115583	280.898508	0.389176	24.428051	0.790627	10.859173
4356.950000	666.115664	280.895220	0.389177	24.427765	0.790629	10.859046
4356.970000	666.115664	280.915014	0.389172	24.429486	0.790619	10.859811
4356.990000	666.115664	280.901860	0.389175	24.428342	0.790625	10.859303
4357.010000	666.115583	280.901917	0.389175	24.428347	0.790625	10.859305
4357.030000	666.115664	280.906583	0.389174	24.428753	0.790623	10.859485
4357.050000	666.115664	280.909013	0.389174	24.428964	0.790622	10.859579
4357.070000	666.115664	280.896202	0.389177	24.427850	0.790628	10.859084
4357.090000	666.115583	280.898015	0.389176	24.428008	0.790627	10.859154
4357.110000	666.115664	280.901992	0.389175	24.428354	0.790625	10.859308
4357.130000	666.115664	280.896439	0.389177	24.427871	0.790628	10.859093
4357.150000	666.115664	280.901887	0.389175	24.428344	0.790625	10.859304
4357.170000	666.115583	280.893319	0.389178	24.427599	0.790629	10.858972
4357.190000	666.115664	280.893707	0.389178	24.427633	0.790629	10.858987
4357.210000	666.115583	280.900263	0.389176	24.428203	0.790626	10.859241
4357.230000	666.115664	280.902948	0.389175	24.428437	0.790625	10.859345
4357.250000	666.115664	280.888618	0.389179	24.427190	0.790632	10.858791
4357.270000	666.115583	280.891503	0.389178	24.427441	0.790630	10.858902
4357.290000	666.115664	280.890571	0.389178	24.427360	0.790631	10.858866
4357.310000	666.115664	280.901262	0.389176	24.428290	0.790626	10.859279
4357.330000	666.115583	280.899705	0.389176	24.428155	0.790626	10.859219
4357.350000	666.115664	280.896277	0.389177	24.427857	0.790628	10.859087
4357.370000	666.115664	280.895939	0.389177	24.427827	0.790628	10.859074
4357.390000	666.115583	280.895817	0.389177	24.427817	0.790628	10.859069
4357.410000	666.115664	280.886386	0.389179	24.426996	0.790633	10.858704
4357.430000	666.115664	280.888001	0.389179	24.427137	0.790632	10.858767
4357.450000	666.115664	280.893278	0.389178	24.427596	0.790629	10.858971
4357.470000	666.115664	280.887660	0.389179	24.427107	0.790632	10.858754
4357.490000	666.115664	280.880309	0.389181	24.426468	0.790636	10.858469
4357.510000	666.115664	280.894808	0.389177	24.427729	0.790629	10.859030
4357.530000	666.115664	280.886835	0.389179	24.427035	0.790633	10.858722
4357.550000	666.115664	280.878932	0.389181	24.426348	0.790637	10.858416
4357.570000	666.115664	280.872367	0.389183	24.425777	0.790640	10.858162
4357.590000	666.115664	280.874563	0.389183	24.425968	0.790639	10.858247
4357.610000	666.115664	280.892206	0.389178	24.427503	0.790630	10.858929
4357.630000	666.115664	280.886655	0.389179	24.427020	0.790633	10.858715
4357.650000	666.115664	280.878601	0.389181	24.426319	0.790637	10.858403
4357.670000	666.115664	280.871729	0.389183	24.425722	0.790640	10.858138
4357.690000	666.115664	280.887853	0.389179	24.427124	0.790632	10.858761
4357.710000	666.115583	280.873169	0.389183	24.425847	0.790639	10.858193
4357.730000	666.115664	280.870801	0.389183	24.425641	0.790641	10.858102
4357.750000	666.115583	280.867759	0.389184	24.425377	0.790642	10.857984
4357.770000	666.115664	280.876291	0.389182	24.426118	0.790638	10.858314
4357.790000	666.115664	280.879825	0.389181	24.426426	0.790636	10.858451
4357.810000	666.115583	280.874158	0.389183	24.425933	0.790639	10.858232
4357.830000	666.115664	280.895801	0.389177	24.427815	0.790628	10.859068
4357.850000	666.115664	280.873824	0.389183	24.425904	0.790639	10.858219
4357.870000	666.115664	280.875230	0.389182	24.426026	0.790638	10.858273
4357.890000	666.115583	280.875654	0.389182	24.426063	0.790638	10.858289
4357.910000	666.115664	280.875562	0.389182	24.426055	0.790638	10.858286
4357.930000	666.115583	280.873240	0.389183	24.425853	0.790639	10.858196
4357.950000	666.115583	280.887864	0.389179	24.427125	0.790632	10.858762
4357.970000	666.115664	280.872590	0.389183	24.425797	0.790640	10.858171
4357.990000	666.115583	280.876340	0.389182	24.426123	0.790638	10.858316
4358.010000	666.115664	280.899576	0.389176	24.428143	0.790626	10.859214
4358.030000	666.115664	280.884708	0.389180	24.426850	0.790634	10.858639
4358.050000	666.115664	280.873276	0.389183	24.425856	0.790639	10.858198
4358.070000	666.115664	280.868248	0.389184	24.425419	0.790642	10.858003
4358.090000	666.115664	280.873284	0.389183	24.425857	0.790639	10.858198
4358.110000	666.115583	280.868581	0.389184	24.425448	0.790642	10.858016
4358.130000	666.115664	280.857097	0.389187	24.424449	0.790647	10.857572
4358.150000	666.115664	280.857985	0.389187	24.424527	0.790647	10.857606
4358.170000	666.115664	280.875382	0.389182	24.426039	0.790638	10.858279
4358.190000	666.115664	280.851143	0.389189	24.423932	0.790650	10.857342
4358.210000	666.115664	280.860980	0.389186	24.424787	0.790645	10.857722
4358.230000	666.115664	280.861208	0.389186	24.424807	0.790645	10.857731
4358.250000	666.115664	280.860712	0.389186	24.424764	0.790646	10.857712
4358.270000	666.115664	280.859704	0.389186	24.424676	0.790646	10.857673
4358.290000	666.115583	280.858660	0.389187	24.424585	0.790647	10.857633
4358.310000	666.115664	280.880792	0.389181	24.426510	0.790636	10.858488
4358.330000	666.115664	280.856073	0.389187	24.424360	0.790648	10.857533
4358.350000	666.115664	280.861335	0.389186	24.424818	0.790645	10.857736
4358.370000	666.115664	280.858359	0.389187	24.424559	0.790647	10.857621
4358.390000	666.115664	280.865228	0.389185	24.425156	0.790643	10.857886
4358.410000	666.115664	280.870267	0.389184	24.425595	0.790641	10.858081
4358.430000	666.115664	280.863458	0.389185	24.425002	0.790644	10.857818
4358.450000	666.115664	280.858870	0.389187	24.424604	0.790647	10.857641
4358.470000	666.115664	280.866191	0.389185	24.425240	0.790643	10.857924
4358.490000	666.115664	280.868351	0.389184	24.425428	0.790642	10.858007
4358.510000	666.115664	280.865037	0.389185	24.425140	0.790643	10.857879
4358.530000	666.115664	280.855250	0.389188	24.424289	0.790648	10.857501
4358.550000	666.115664	280.855771	0.389187	24.424334	0.790648	10.857521
4358.570000	666.115664	280.854974	0.389188	24.424265	0.790648	10.857490
4358.590000	666.115664	280.850018	0.389189	24.423834	0.790651	10.857298
4358.610000	666.115664	280.841682	0.389191	24.423109	0.790655	10.856976
4358.630000	666.115664	280.840109	0.389192	24.422972	0.790656	10.856915
4358.650000	666.115664	280.846642	0.389190	24.423540	0.790653	10.857168
4358.670000	666.115664	280.843729	0.389191	24.423287	0.790654	10.857055
4358.690000	666.115583	280.832731	0.389193	24.422330	0.790659	10.856630
4358.710000	666.115664	280.849409	0.389189	24.423781	0.790651	10.857275
4358.730000	666.115664	280.832336	0.389194	24.422296	0.790660	10.856615
4358.750000	666.115664	280.833228	0.389193	24.422374	0.790659	10.856649
4358.770000	666.115664	280.831600	0.389194	24.422232	0.790660	10.856586
4358.790000	666.115664	280.837562	0.389192	24.422750	0.790657	10.856817
4358.810000	666.115664	280.841968	0.389191	24.423134	0.790655	10.856987
4358.830000	666.115664	280.830646	0.389194	24.422149	0.790661	10.856550
4358.850000	666.115664	280.826271	0.389195	24.421769	0.790663	10.856380
4358.870000	666.115664	280.831520	0.389194	24.422225	0.790660	10.856583
4358.890000	666.115664	280.834161	0.389193	24.422455	0.790659	10.856685
4358.910000	666.115664	280.836000	0.389193	24.422615	0.790658	10.856757
4358.930000	666.115583	280.826852	0.389195	24.421819	0.790662	10.856403
4358.950000	666.115583	280.834810	0.389193	24.422511	0.790658	10.856710
4358.970000	666.115664	280.826269	0.389195	24.421768	0.790663	10.856380
4358.990000	666.115664	280.830222	0.389194	24.422112	0.790661	10.856533
4359.010000	666.115664	280.836526	0.389192	24.422660	0.790658	10.856777
4359.030000	666.115664	280.817225	0.389197	24.420982	0.790667	10.856031
4359.050000	666.115664	280.841346	0.389191	24.423080	0.790655	10.856963
4359.070000	666.115664	280.820680	0.389197	24.421282	0.790665	10.856164
4359.090000	666.115664	280.821148	0.389196	24.421323	0.790665	10.856182
4359.110000	666.115664	280.816548	0.389198	24.420923	0.790668	10.856005
4359.130000	666.115664	280.830038	0.389194	24.422096	0.790661	10.856526
4359.150000	666.115664	280.821570	0.389196	24.421360	0.790665	10.856199
4359.170000	666.115583	280.826435	0.389195	24.421783	0.790663	10.856387
4359.190000	666.115583	280.818721	0.389197	24.421112	0.790666	10.856089
4359.210000	666.115664	280.825326	0.389195	24.421686	0.790663	10.856344
4359.230000	666.115664	280.820947	0.389197	24.421306	0.790665	10.856175
4359.250000	666.115664	280.828551	0.389195	24.421967	0.790662	10.856469
4359.270000	666.115664	280.825704	0.389195	24.421719	0.790663	10.856358
4359.290000	666.115583	280.820514	0.389197	24.421268	0.790665	10.856158
4359.310000	666.115664	280.833908	0.389193	24.422433	0.790659	10.856676
4359.330000	666.115664	280.813141	0.389199	24.420627	0.790669	10.855873
4359.350000	666.115664	280.821688	0.389196	24.421370	0.790665	10.856203
4359.370000	666.115664	280.813250	0.389199	24.420636	0.790669	10.855877
4359.390000	666.115664	280.823387	0.389196	24.421518	0.790664	10.856269
4359.410000	666.115664	280.821761	0.389196	24.421376	0.790665	10.856206
4359.430000	666.115664	280.820574	0.389197	24.421273	0.790666	10.856160
4359.450000	666.115664	280.818845	0.389197	24.421123	0.790666	10.856093
4359.470000	666.115664	280.816402	0.389198	24.420910	0.790668	10.855999
4359.490000	666.115664	280.816829	0.389198	24.420947	0.790667	10.856015
4359.510000	666.115583	280.817874	0.389197	24.421038	0.790667	10.856056
4359.530000	666.115583	280.821531	0.389196	24.421356	0.790665	10.856197
4359.550000	666.115664	280.819396	0.389197	24.421171	0.790666	10.856115
4359.570000	666.115664	280.820435	0.389197	24.421261	0.790666	10.856155
4359.590000	666.115583	280.805175	0.389201	24.419934	0.790673	10.855565
4359.610000	666.115583	280.805284	0.389201	24.419943	0.790673	10.855569
4359.630000	666.115664	280.814251	0.389198	24.420723	0.790669	10.855916
4359.650000	666.115583	280.804099	0.389201	24.419840	0.790674	10.855523
4359.670000	666.115583	280.819676	0.389197	24.421195	0.790666	10.856125
4359.690000	666.115664	280.812300	0.389199	24.420554	0.790670	10.855840
4359.710000	666.115664	280.802349	0.389201	24.419688	0.790675	10.855456
4359.730000	666.115664	280.810272	0.389199	24.420377	0.790671	10.855762
4359.750000	666.115664	280.807461	0.389200	24.420133	0.790672	10.855653
4359.770000	666.115664	280.808324	0.389200	24.420208	0.790672	10.855687
4359.790000	666.115583	280.799146	0.389202	24.419410	0.790676	10.855332
4359.810000	666.115664	280.818501	0.389197	24.421093	0.790667	10.856080
4359.830000	666.115664	280.806735	0.389200	24.420070	0.790672	10.855625
4359.850000	666.115664	280.818212	0.389197	24.421068	0.790667	10.856069
4359.870000	666.115664	280.805784	0.389200	24.419987	0.790673	10.855588
4359.890000	666.115664	280.808332	0.389200	24.420208	0.790672	10.855687
4359.910000	666.115583	280.810558	0.389199	24.420402	0.790670	10.855773
4359.930000	666.115664	280.803455	0.389201	24.419784	0.790674	10.855498
4359.950000	666.115664	280.803868	0.389201	24.419820	0.790674	10.855514
4359.970000	666.115583	280.790931	0.389204	24.418695	0.790680	10.855014
4359.990000	666.115664	280.793972	0.389204	24.418960	0.790679	10.855132
4360.010000	666.115664	280.804501	0.389201	24.419875	0.790674	10.855539
4360.030000	666.115664	280.794497	0.389203	24.419005	0.790678	10.855152
4360.050000	666.115664	280.806142	0.389200	24.420018	0.790673	10.855602
4360.070000	666.115664	280.803939	0.389201	24.419826	0.790674	10.855517
4360.090000	666.115664	280.803453	0.389201	24.419784	0.790674	10.855498
4360.110000	666.115583	280.778651	0.389208	24.417627	0.790686	10.854539
4360.130000	666.115664	280.792611	0.389204	24.418841	0.790679	10.855079
4360.150000	666.115664	280.785874	0.389206	24.418255	0.790683	10.854819
4360.170000	666.115664	280.777112	0.389208	24.417493	0.790687	10.854480
4360.190000	666.115664	280.791301	0.389204	24.418727	0.790680	10.855029
4360.210000	666.115664	280.793858	0.389204	24.418950	0.790679	10.855127
4360.230000	666.115583	280.766354	0.389211	24.416558	0.790692	10.854064
4360.250000	666.115583	280.786741	0.389205	24.418331	0.790682	10.854852
4360.270000	666.115664	280.793573	0.389204	24.418925	0.790679	10.855116
4360.290000	666.115664	280.785543	0.389206	24.418227	0.790683	10.854806
4360.310000	666.115664	280.780950	0.389207	24.417827	0.790685	10.854628
4360.330000	666.115664	280.784734	0.389206	24.418156	0.790683	10.854775
4360.350000	666.115664	280.793922	0.389204	24.418955	0.790679	10.855130
4360.370000	666.115664	280.779644	0.389207	24.417714	0.790686	10.854578
4360.390000	666.115664	280.767981	0.389210	24.416699	0.790692	10.854127
4360.410000	666.115583	280.785355	0.389206	24.418210	0.790683	10.854799
4360.430000	666.115583	280.789238	0.389205	24.418548	0.790681	10.854949
4360.450000	666.115664	280.776066	0.389208	24.417402	0.790688	10.854440
4360.470000	666.115664	280.784094	0.389206	24.418101	0.790684	10.854750
4360.490000	666.115664	280.777167	0.389208	24.417498	0.790687	10.854482
4360.510000	666.115664	280.758444	0.389213	24.415870	0.790696	10.853758
4360.530000	666.115664	280.761543	0.389212	24.416140	0.790695	10.853878
4360.550000	666.115664	280.781520	0.389207	24.417877	0.790685	10.854650
4360.570000	666.115664	280.766566	0.389211	24.416576	0.790692	10.854072
4360.590000	666.115664	280.764132	0.389211	24.416365	0.790694	10.853978
4360.610000	666.115664	280.754509	0.389214	24.415528	0.790698	10.853606
4360.630000	666.115664	280.755287	0.389214	24.415595	0.790698	10.853636
4360.650000	666.115664	280.754780	0.389214	24.415551	0.790698	10.853617
4360.670000	666.115664	280.750531	0.389215	24.415182	0.790700	10.853452
4360.690000	666.115664	280.751103	0.389215	24.415232	0.790700	10.853474
4360.710000	666.115583	280.762652	0.389212	24.416236	0.790694	10.853921
4360.730000	666.115664	280.744178	0.389217	24.414629	0.790703	10.853207
4360.750000	666.115664	280.758084	0.389213	24.415839	0.790697	10.853744
4360.770000	666.115664	280.767674	0.389210	24.416673	0.790692	10.854115
4360.790000	666.115664	280.754674	0.389214	24.415542	0.790698	10.853613
4360.810000	666.115664	280.763507	0.389212	24.416310	0.790694	10.853954
4360.830000	666.115664	280.760228	0.389212	24.416025	0.790695	10.853827
4360.850000	666.115664	280.762521	0.389212	24.416225	0.790694	10.853916
4360.870000	666.115664	280.758910	0.389213	24.415911	0.790696	10.853776
4360.890000	666.115664	280.769732	0.389210	24.416852	0.790691	10.854195
4360.910000	666.115664	280.768144	0.389210	24.416714	0.790692	10.854133
4360.930000	666.115664	280.750273	0.389215	24.415159	0.790700	10.853442
4360.950000	666.115664	280.744540	0.389216	24.414661	0.790703	10.853221
4360.970000	666.115664	280.753887	0.389214	24.415474	0.790699	10.853582
4360.990000	666.115583	280.737651	0.389218	24.414062	0.790707	10.852954
4361.010000	666.115664	280.733765	0.389219	24.413724	0.790709	10.852804
4361.030000	666.115583	280.754628	0.389214	24.415538	0.790698	10.853611
4361.050000	666.115664	280.751568	0.389215	24.415272	0.790700	10.853492
4361.070000	666.115664	280.749067	0.389215	24.415055	0.790701	10.853396
4361.090000	666.115583	280.750706	0.389215	24.415197	0.790700	10.853459
4361.110000	666.115664	280.750716	0.389215	24.415198	0.790700	10.853460
4361.130000	666.115664	280.738651	0.389218	24.414149	0.790706	10.852993
4361.150000	666.115664	280.728453	0.389221	24.413262	0.790711	10.852599
4361.170000	666.115664	280.725221	0.389222	24.412981	0.790713	10.852474
4361.190000	666.115664	280.738106	0.389218	24.414101	0.790706	10.852972
4361.210000	666.115664	280.744584	0.389216	24.414665	0.790703	10.853222
4361.230000	666.115583	280.733241	0.389219	24.413678	0.790709	10.852784
4361.250000	666.115583	280.738098	0.389218	24.414101	0.790706	10.852972
4361.270000	666.115664	280.732904	0.389220	24.413649	0.790709	10.852771
4361.290000	666.115664	280.738762	0.389218	24.414158	0.790706	10.852997
4361.310000	666.115664	280.739175	0.389218	24.414194	0.790706	10.853013
4361.330000	666.115664	280.736093	0.389219	24.413926	0.790707	10.852894
4361.350000	666.115664	280.728459	0.389221	24.413262	0.790711	10.852599
4361.370000	666.115664	280.718573	0.389223	24.412403	0.790716	10.852217
4361.390000	666.115664	280.740412	0.389218	24.414302	0.790705	10.853061
4361.410000	666.115664	280.732079	0.389220	24.413577	0.790709	10.852739
4361.430000	666.115664	280.729460	0.389220	24.413349	0.790711	10.852638
4361.450000	666.115664	280.726985	0.389221	24.413134	0.790712	10.852542
4361.470000	666.115664	280.739469	0.389218	24.414220	0.790706	10.853025
4361.490000	666.115664	280.733399	0.389219	24.413692	0.790709	10.852790
4361.510000	666.115664	280.738928	0.389218	24.414173	0.790706	10.853004
4361.530000	666.115664	280.746059	0.389216	24.414793	0.790703	10.853280
4361.550000	666.115664	280.741230	0.389217	24.414373	0.790705	10.853093
4361.570000	666.115664	280.735767	0.389219	24.413898	0.790708	10.852882
4361.590000	666.115583	280.736535	0.389219	24.413965	0.790707	10.852911
4361.610000	666.115664	280.725808	0.389221	24.413032	0.790713	10.852497
4361.630000	666.115664	280.731762	0.389220	24.413550	0.790710	10.852727
4361.650000	666.115664	280.733848	0.389219	24.413731	0.790709	10.852807
4361.670000	666.115664	280.727952	0.389221	24.413218	0.790712	10.852580
4361.690000	666.115664	280.720893	0.389223	24.412604	0.790715	10.852307
4361.710000	666.115664	280.711474	0.389225	24.411785	0.790720	10.851942
4361.730000	666.115664	280.722800	0.389222	24.412770	0.790714	10.852380
4361.750000	666.115664	280.724073	0.389222	24.412881	0.790713	10.852430
4361.770000	666.115664	280.737421	0.389218	24.414042	0.790707	10.852946
4361.790000	666.115664	280.730527	0.389220	24.413442	0.790710	10.852679
4361.810000	666.115664	280.720887	0.389223	24.412604	0.790715	10.852306
4361.830000	666.115664	280.734967	0.389219	24.413828	0.790708	10.852851
4361.850000	666.115664	280.723474	0.389222	24.412829	0.790714	10.852406
4361.870000	666.115583	280.728307	0.389221	24.413249	0.790711	10.852593
4361.890000	666.115664	280.713452	0.389225	24.411957	0.790719	10.852019
4361.910000	666.115664	280.724392	0.389222	24.412909	0.790713	10.852442
4361.930000	666.115664	280.717889	0.389223	24.412343	0.790717	10.852190
4361.950000	666.115664	280.727714	0.389221	24.413198	0.790712	10.852570
4361.970000	666.115664	280.714246	0.389224	24.412026	0.790718	10.852050
4361.990000	666.115664	280.707902	0.389226	24.411475	0.790721	10.851804
4362.010000	666.115583	280.717403	0.389224	24.412301	0.790717	10.852172
4362.030000	666.115664	280.723193	0.389222	24.412804	0.790714	10.852396
4362.050000	666.115583	280.718737	0.389223	24.412417	0.790716	10.852223
4362.070000	666.115664	280.724218	0.389222	24.412894	0.790713	10.852435
4362.090000	666.115664	280.708597	0.389226	24.411535	0.790721	10.851831
4362.110000	666.115583	280.705070	0.389227	24.411228	0.790723	10.851695
4362.130000	666.115664	280.708464	0.389226	24.411524	0.790721	10.851826
4362.150000	666.115664	280.704800	0.389227	24.411205	0.790723	10.851684
4362.170000	666.115664	280.711827	0.389225	24.411816	0.790720	10.851956
4362.190000	666.115664	280.716964	0.389224	24.412263	0.790717	10.852155
4362.210000	666.115664	280.703965	0.389227	24.411132	0.790723	10.851652
4362.230000	666.115664	280.724526	0.389222	24.412920	0.790713	10.852447
4362.250000	666.115583	280.703528	0.389227	24.411094	0.790724	10.851635
4362.270000	666.115664	280.707460	0.389226	24.411436	0.790722	10.851787
4362.290000	666.115664	280.714376	0.389224	24.412038	0.790718	10.852055
4362.310000	666.115664	280.716969	0.389224	24.412263	0.790717	10.852155
4362.330000	666.115664	280.715173	0.389224	24.412107	0.790718	10.852086
4362.350000	666.115664	280.725442	0.389221	24.413000	0.790713	10.852482
4362.370000	666.115583	280.710141	0.389225	24.411669	0.790720	10.851891
4362.390000	666.115664	280.711394	0.389225	24.411778	0.790720	10.851939
4362.410000	666.115664	280.707218	0.389226	24.411415	0.790722	10.851778
4362.430000	666.115664	280.700715	0.389228	24.410850	0.790725	10.851527
4362.450000	666.115664	280.701665	0.389228	24.410932	0.790725	10.851563
4362.470000	666.115583	280.696823	0.389229	24.410511	0.790727	10.851376
4362.490000	666.115583	280.710854	0.389225	24.411731	0.790720	10.851919
4362.510000	666.115664	280.703736	0.389227	24.411112	0.790724	10.851643
4362.530000	666.115664	280.689670	0.389231	24.409889	0.790731	10.851100
4362.550000	666.115583	280.696733	0.389229	24.410503	0.790727	10.851373
4362.570000	666.115664	280.706058	0.389227	24.411314	0.790722	10.851733
4362.590000	666.115664	280.715584	0.389224	24.412143	0.790718	10.852101
4362.610000	666.115664	280.686017	0.389232	24.409571	0.790732	10.850958
4362.630000	666.115664	280.687999	0.389231	24.409744	0.790731	10.851035
4362.650000	666.115664	280.687623	0.389231	24.409711	0.790732	10.851020
4362.670000	666.115664	280.681528	0.389233	24.409181	0.790735	10.850785
4362.690000	666.115583	280.686464	0.389232	24.409610	0.790732	10.850976
4362.710000	666.115664	280.691054	0.389230	24.410010	0.790730	10.851153
4362.730000	666.115664	280.693513	0.389230	24.410223	0.790729	10.851248
4362.750000	666.115583	280.698654	0.389228	24.410670	0.790726	10.851447
4362.770000	666.115583	280.690725	0.389230	24.409981	0.790730	10.851140
4362.790000	666.115664	280.679916	0.389233	24.409041	0.790735	10.850723
4362.810000	666.115664	280.690728	0.389231	24.409981	0.790730	10.851140
4362.830000	666.115664	280.686535	0.389232	24.409617	0.790732	10.850978
4362.850000	666.115664	280.686492	0.389232	24.409613	0.790732	10.850977
4362.870000	666.115664	280.698322	0.389229	24.410642	0.790726	10.851434
4362.890000	666.115664	280.689876	0.389231	24.409907	0.790730	10.851108
4362.910000	666.115664	280.687415	0.389231	24.409693	0.790732	10.851012
4362.930000	666.115583	280.677174	0.389234	24.408802	0.790737	10.850616
4362.950000	666.115583	280.668361	0.389236	24.408036	0.790741	10.850276
4362.970000	666.115664	280.676920	0.389234	24.408780	0.790737	10.850607
4362.990000	666.115664	280.681414	0.389233	24.409171	0.790735	10.850780
4363.010000	666.115664	280.682684	0.389233	24.409282	0.790734	10.850830
4363.030000	666.115583	280.669818	0.389236	24.408163	0.790740	10.850332
4363.050000	666.115664	280.684548	0.389232	24.409444	0.790733	10.850902
4363.070000	666.115664	280.669731	0.389236	24.408155	0.790740	10.850329
4363.090000	666.115664	280.668764	0.389236	24.408071	0.790741	10.850291
4363.110000	666.115664	280.672005	0.389235	24.408353	0.790739	10.850417
4363.130000	666.115664	280.686432	0.389232	24.409608	0.790732	10.850974
4363.150000	666.115664	280.682011	0.389233	24.409223	0.790734	10.850803
4363.170000	666.115664	280.677212	0.389234	24.408806	0.790737	10.850618
4363.190000	666.115664	280.670827	0.389236	24.408250	0.790740	10.850371
4363.210000	666.115664	280.682056	0.389233	24.409227	0.790734	10.850805
4363.230000	666.115664	280.666048	0.389237	24.407835	0.790742	10.850186
4363.250000	666.115664	280.674681	0.389235	24.408586	0.790738	10.850520
4363.270000	666.115664	280.684973	0.389232	24.409481	0.790733	10.850918
4363.290000	666.115583	280.680386	0.389233	24.409082	0.790735	10.850741
4363.310000	666.115664	280.675575	0.389235	24.408663	0.790738	10.850555
4363.330000	666.115664	280.682176	0.389233	24.409238	0.790734	10.850810
4363.350000	666.115664	280.675268	0.389235	24.408637	0.790738	10.850543
4363.370000	666.115664	280.682307	0.389233	24.409249	0.790734	10.850815
4363.390000	666.115664	280.682052	0.389233	24.409227	0.790734	10.850805
4363.410000	666.115664	280.680725	0.389233	24.409111	0.790735	10.850754
4363.430000	666.115664	280.669384	0.389236	24.408125	0.790741	10.850315
4363.450000	666.115664	280.661613	0.389238	24.407449	0.790744	10.850015
4363.470000	666.115664	280.655111	0.389240	24.406884	0.790748	10.849764
4363.490000	666.115664	280.659433	0.389239	24.407260	0.790746	10.849931
4363.510000	666.115664	280.662851	0.389238	24.407557	0.790744	10.850063
4363.530000	666.115664	280.664272	0.389237	24.407680	0.790743	10.850118
4363.550000	666.115664	280.664031	0.389238	24.407660	0.790743	10.850108
4363.570000	666.115664	280.672698	0.389235	24.408413	0.790739	10.850443
4363.590000	666.115664	280.652695	0.389240	24.406674	0.790749	10.849670
4363.610000	666.115664	280.638703	0.389244	24.405457	0.790756	10.849129
4363.630000	666.115664	280.648419	0.389242	24.406302	0.790751	10.849505
4363.650000	666.115664	280.644496	0.389243	24.405961	0.790753	10.849353
4363.670000	666.115664	280.647721	0.389242	24.406241	0.790751	10.849478
4363.690000	666.115664	280.653461	0.389240	24.406740	0.790748	10.849700
4363.710000	666.115664	280.642334	0.389243	24.405773	0.790754	10.849270
4363.730000	666.115664	280.646389	0.389242	24.406125	0.790752	10.849426
4363.750000	666.115664	280.632833	0.389246	24.404946	0.790759	10.848902
4363.770000	666.115664	280.641065	0.389244	24.405662	0.790755	10.849221
4363.790000	666.115664	280.634066	0.389245	24.405054	0.790758	10.848950
4363.810000	666.115664	280.626699	0.389247	24.404413	0.790762	10.848665
4363.830000	666.115664	280.622647	0.389248	24.404061	0.790764	10.848509
4363.850000	666.115664	280.633380	0.389246	24.404994	0.790758	10.848923
4363.870000	666.115664	280.635740	0.389245	24.405199	0.790757	10.849015
4363.890000	666.115583	280.629954	0.389246	24.404696	0.790760	10.848791
4363.910000	666.115664	280.634110	0.389245	24.405057	0.790758	10.848952
4363.930000	666.115664	280.640960	0.389244	24.405653	0.790755	10.849217
4363.950000	666.115664	280.636986	0.389245	24.405308	0.790757	10.849063
4363.970000	666.115664	280.621973	0.389249	24.404002	0.790764	10.848482
4363.990000	666.115583	280.627615	0.389247	24.404493	0.790761	10.848701
4364.010000	666.115664	280.638503	0.389244	24.405440	0.790756	10.849122
4364.030000	666.115583	280.636624	0.389245	24.405276	0.790757	10.849049
4364.050000	666.115664	280.640668	0.389244	24.405628	0.790755	10.849205
4364.070000	666.115664	280.636661	0.389245	24.405279	0.790757	10.849050
4364.090000	666.115664	280.635833	0.389245	24.405207	0.790757	10.849018
4364.110000	666.115664	280.627602	0.389247	24.404491	0.790761	10.848700
4364.130000	666.115664	280.625957	0.389247	24.404348	0.790762	10.848637
4364.150000	666.115664	280.615161	0.389250	24.403410	0.790767	10.848219
4364.170000	666.115664	280.623083	0.389248	24.404099	0.790764	10.848525
4364.190000	666.115583	280.628029	0.389247	24.404529	0.790761	10.848717
4364.210000	666.115664	280.624827	0.389248	24.404250	0.790763	10.848593
4364.230000	666.115664	280.611561	0.389251	24.403097	0.790769	10.848080
4364.250000	666.115664	280.614527	0.389250	24.403354	0.790768	10.848195
4364.270000	666.115664	280.611186	0.389251	24.403064	0.790769	10.848066
4364.290000	666.115664	280.618074	0.389250	24.403663	0.790766	10.848332
4364.310000	666.115664	280.615878	0.389250	24.403472	0.790767	10.848247
4364.330000	666.115583	280.635067	0.389245	24.405141	0.790757	10.848989
4364.350000	666.115664	280.623969	0.389248	24.404176	0.790763	10.848560
4364.370000	666.115664	280.609663	0.389252	24.402931	0.790770	10.848007
4364.390000	666.115664	280.602335	0.389254	24.402294	0.790774	10.847723
4364.410000	666.115664	280.609488	0.389252	24.402916	0.790770	10.848000
4364.430000	666.115664	280.610773	0.389251	24.403028	0.790770	10.848050
4364.450000	666.115664	280.610316	0.389252	24.402988	0.790770	10.848032
4364.470000	666.115583	280.620439	0.389249	24.403869	0.790765	10.848423
4364.490000	666.115664	280.614014	0.389251	24.403310	0.790768	10.848175
4364.510000	666.115664	280.632477	0.389246	24.404915	0.790759	10.848889
4364.530000	666.115664	280.616724	0.389250	24.403546	0.790767	10.848280
4364.550000	666.115664	280.612853	0.389251	24.403209	0.790769	10.848130
4364.570000	666.115664	280.612869	0.389251	24.403210	0.790769	10.848131
4364.590000	666.115664	280.606715	0.389253	24.402675	0.790772	10.847893
4364.610000	666.115664	280.601682	0.389254	24.402237	0.790774	10.847698
4364.630000	666.115664	280.606892	0.389252	24.402690	0.790772	10.847899
4364.650000	666.115664	280.603072	0.389253	24.402358	0.790773	10.847752
4364.670000	666.115664	280.600793	0.389254	24.402160	0.790775	10.847664
4364.690000	666.115664	280.591243	0.389257	24.401330	0.790779	10.847295
4364.710000	666.115664	280.599537	0.389254	24.402051	0.790775	10.847615
4364.730000	666.115664	280.595415	0.389255	24.401692	0.790777	10.847456
4364.750000	666.115664	280.608005	0.389252	24.402787	0.790771	10.847943
4364.770000	666.115664	280.590219	0.389257	24.401241	0.790780	10.847255
4364.790000	666.115664	280.593528	0.389256	24.401528	0.790778	10.847383
4364.810000	666.115664	280.584302	0.389258	24.400726	0.790783	10.847026
4364.830000	666.115664	280.586591	0.389258	24.400925	0.790782	10.847115
4364.850000	666.115664	280.580990	0.389259	24.400438	0.790784	10.846898
4364.870000	666.115664	280.575458	0.389261	24.399957	0.790787	10.846684
4364.890000	666.115664	280.572061	0.389262	24.399661	0.790789	10.846553
4364.910000	666.115664	280.582903	0.389259	24.400604	0.790783	10.846972
4364.930000	666.115664	280.587066	0.389258	24.400966	0.790781	10.847133
4364.950000	666.115664	280.564512	0.389264	24.399005	0.790793	10.846261
4364.970000	666.115583	280.578246	0.389260	24.400199	0.790786	10.846792
4364.990000	666.115664	280.575505	0.389261	24.399961	0.790787	10.846686
4365.010000	666.115664	280.571376	0.389262	24.399602	0.790789	10.846526
4365.030000	666.115664	280.571870	0.389262	24.399645	0.790789	10.846546
4365.050000	666.115664	280.572314	0.389261	24.399683	0.790789	10.846563
4365.070000	666.115664	280.577124	0.389260	24.400102	0.790786	10.846749
4365.090000	666.115664	280.578166	0.389260	24.400192	0.790786	10.846789
4365.110000	666.115664	280.571909	0.389262	24.399648	0.790789	10.846547
4365.130000	666.115583	280.564211	0.389264	24.398979	0.790793	10.846250
4365.150000	666.115664	280.568948	0.389262	24.399391	0.790790	10.846433
4365.170000	666.115664	280.563407	0.389264	24.398909	0.790793	10.846218
4365.190000	666.115664	280.572426	0.389261	24.399693	0.790789	10.846567
4365.210000	666.115664	280.572612	0.389261	24.399709	0.790789	10.846574
4365.230000	666.115583	280.568602	0.389262	24.399361	0.790790	10.846419
4365.250000	666.115583	280.562199	0.389264	24.398804	0.790794	10.846172
4365.270000	666.115664	280.550492	0.389267	24.397786	0.790800	10.845719
4365.290000	666.115583	280.560042	0.389265	24.398616	0.790795	10.846088
4365.310000	666.115664	280.564674	0.389263	24.399019	0.790793	10.846267
4365.330000	666.115664	280.569061	0.389262	24.399401	0.790790	10.846437
4365.350000	666.115664	280.561886	0.389264	24.398777	0.790794	10.846160
4365.370000	666.115664	280.559097	0.389265	24.398534	0.790795	10.846052
4365.390000	666.115664	280.571121	0.389262	24.399580	0.790789	10.846517
4365.410000	666.115583	280.554840	0.389266	24.398164	0.790797	10.845887
4365.430000	666.115664	280.550664	0.389267	24.397801	0.790799	10.845726
4365.450000	666.115664	280.553234	0.389266	24.398024	0.790798	10.845825
4365.470000	666.115583	280.559520	0.389265	24.398571	0.790795	10.846068
4365.490000	666.115664	280.559403	0.389265	24.398561	0.790795	10.846064
4365.510000	666.115664	280.564763	0.389263	24.399027	0.790792	10.846271
4365.530000	666.115664	280.552404	0.389267	24.397952	0.790799	10.845793
4365.550000	666.115664	280.560467	0.389265	24.398653	0.790795	10.846105
4365.570000	666.115664	280.562602	0.389264	24.398839	0.790794	10.846187
4365.590000	666.115583	280.545245	0.389269	24.397329	0.790802	10.845516
4365.610000	666.115664	280.544645	0.389269	24.397277	0.790802	10.845493
4365.630000	666.115583	280.538033	0.389270	24.396702	0.790806	10.845237
4365.650000	666.115664	280.548050	0.389268	24.397573	0.790801	10.845625
4365.670000	666.115664	280.543184	0.389269	24.397150	0.790803	10.845437
4365.690000	666.115664	280.540174	0.389270	24.396888	0.790805	10.845320
4365.710000	666.115664	280.536641	0.389271	24.396581	0.790806	10.845184
4365.730000	666.115583	280.542682	0.389269	24.397107	0.790803	10.845417
4365.750000	666.115664	280.532842	0.389272	24.396251	0.790808	10.845037
4365.770000	666.115664	280.551957	0.389267	24.397913	0.790799	10.845776
4365.790000	666.115664	280.545833	0.389268	24.397381	0.790802	10.845539
4365.810000	666.115664	280.530309	0.389272	24.396031	0.790810	10.844939
4365.830000	666.115583	280.545412	0.389268	24.397344	0.790802	10.845523
4365.850000	666.115664	280.528873	0.389273	24.395906	0.790810	10.844883
4365.870000	666.115664	280.549338	0.389267	24.397685	0.790800	10.845675
4365.890000	666.115664	280.546351	0.389268	24.397426	0.790802	10.845559
4365.910000	666.115664	280.529504	0.389273	24.395961	0.790810	10.844908
4365.930000	666.115664	280.537576	0.389271	24.396662	0.790806	10.845220
4365.950000	666.115664	280.542319	0.389269	24.397075	0.790804	10.845403
4365.970000	666.115664	280.537405	0.389271	24.396648	0.790806	10.845213
4365.990000	666.115664	280.517520	0.389276	24.394918	0.790816	10.844444
4366.010000	666.115583	280.528449	0.389273	24.395869	0.790810	10.844867
4366.030000	666.115664	280.522153	0.389275	24.395321	0.790814	10.844624
4366.050000	666.115664	280.516960	0.389276	24.394870	0.790816	10.844423
4366.070000	666.115664	280.528473	0.389273	24.395871	0.790811	10.844868
4366.090000	666.115664	280.527477	0.389273	24.395784	0.790811	10.844829
4366.110000	666.115664	280.517702	0.389276	24.394934	0.790816	10.844452
4366.130000	666.115664	280.518155	0.389276	24.394974	0.790816	10.844469
4366.150000	666.115583	280.524519	0.389274	24.395527	0.790812	10.844715
4366.170000	666.115664	280.532605	0.389272	24.396230	0.790808	10.845028
4366.190000	666.115583	280.517673	0.389276	24.394932	0.790816	10.844450
4366.210000	666.115664	280.517149	0.389276	24.394886	0.790816	10.844430
4366.230000	666.115664	280.525997	0.389274	24.395656	0.790812	10.844772
4366.250000	666.115664	280.506212	0.389279	24.393935	0.790822	10.844007
4366.270000	666.115664	280.515648	0.389276	24.394756	0.790817	10.844372
4366.290000	666.115664	280.511899	0.389277	24.394430	0.790819	10.844227
4366.310000	666.115664	280.506481	0.389279	24.393958	0.790821	10.844018
4366.330000	666.115664	280.488681	0.389283	24.392410	0.790830	10.843330
4366.350000	666.115664	280.508920	0.389278	24.394170	0.790820	10.844112
4366.370000	666.115664	280.504173	0.389279	24.393758	0.790823	10.843929
4366.390000	666.115664	280.498075	0.389281	24.393227	0.790826	10.843693
4366.410000	666.115664	280.496545	0.389281	24.393094	0.790826	10.843634
4366.430000	666.115664	280.497917	0.389281	24.393214	0.790826	10.843687
4366.450000	666.115664	280.505205	0.389279	24.393847	0.790822	10.843968
4366.470000	666.115664	280.486562	0.389284	24.392226	0.790831	10.843248
4366.490000	666.115664	280.501911	0.389280	24.393561	0.790824	10.843841
4366.510000	666.115664	280.498992	0.389281	24.393307	0.790825	10.843728
4366.530000	666.115664	280.488658	0.389283	24.392408	0.790830	10.843329
4366.550000	666.115664	280.485675	0.389284	24.392149	0.790832	10.843213
4366.570000	666.115664	280.485711	0.389284	24.392152	0.790832	10.843215
4366.590000	666.115664	280.494957	0.389282	24.392956	0.790827	10.843572
4366.610000	666.115664	280.492765	0.389282	24.392766	0.790828	10.843487
4366.630000	666.115664	280.496340	0.389281	24.393076	0.790826	10.843626
4366.650000	666.115664	280.477239	0.389286	24.391415	0.790836	10.842887
4366.670000	666.115664	280.489331	0.389283	24.392467	0.790830	10.843355
4366.690000	666.115664	280.479242	0.389286	24.391590	0.790835	10.842965
4366.710000	666.115664	280.483552	0.389285	24.391964	0.790833	10.843131
4366.730000	666.115664	280.471244	0.389288	24.390894	0.790839	10.842656
4366.750000	666.115664	280.476601	0.389287	24.391360	0.790836	10.842863
4366.770000	666.115664	280.483618	0.389285	24.391970	0.790833	10.843134
4366.790000	666.115664	280.487017	0.389284	24.392266	0.790831	10.843265
4366.810000	666.115664	280.488478	0.389283	24.392393	0.790830	10.843322
4366.830000	666.115664	280.480668	0.389285	24.391714	0.790834	10.843020
4366.850000	666.115664	280.478057	0.389286	24.391486	0.790836	10.842919
4366.870000	666.115664	280.464817	0.389290	24.390335	0.790842	10.842407
4366.890000	666.115664	280.473173	0.389287	24.391062	0.790838	10.842730
4366.910000	666.115664	280.466166	0.389289	24.390452	0.790841	10.842459
4366.930000	666.115664	280.474861	0.389287	24.391209	0.790837	10.842795
4366.950000	666.115664	280.476661	0.389286	24.391365	0.790836	10.842865
4366.970000	666.115664	280.473346	0.389287	24.391077	0.790838	10.842737
4366.990000	666.115583	280.453391	0.389293	24.389341	0.790848	10.841965
4367.010000	666.115664	280.468753	0.389289	24.390677	0.790840	10.842559
4367.030000	666.115664	280.483946	0.389285	24.391999	0.790833	10.843147
4367.050000	666.115664	280.490454	0.389283	24.392565	0.790829	10.843398
4367.070000	666.115664	280.467949	0.389289	24.390607	0.790841	10.842528
4367.090000	666.115664	280.476571	0.389287	24.391357	0.790836	10.842861
4367.110000	666.115664	280.465015	0.389290	24.390352	0.790842	10.842415
4367.130000	666.115664	280.472359	0.389288	24.390991	0.790838	10.842699
4367.150000	666.115583	280.457710	0.389291	24.389717	0.790846	10.842132
4367.170000	666.115664	280.452361	0.389293	24.389252	0.790848	10.841926
4367.190000	666.115664	280.457415	0.389292	24.389691	0.790846	10.842121
4367.210000	666.115583	280.454621	0.389292	24.389448	0.790847	10.842013
4367.230000	666.115583	280.457848	0.389291	24.389729	0.790845	10.842138
4367.250000	666.115664	280.446556	0.389294	24.388747	0.790851	10.841701
4367.270000	666.115664	280.458330	0.389291	24.389771	0.790845	10.842156
4367.290000	666.115583	280.456438	0.389292	24.389606	0.790846	10.842083
4367.310000	666.115664	280.456201	0.389292	24.389586	0.790846	10.842074
4367.330000	666.115664	280.458413	0.389291	24.389778	0.790845	10.842159
4367.350000	666.115664	280.450206	0.389293	24.389064	0.790849	10.841842
4367.370000	666.115583	280.439432	0.389296	24.388128	0.790855	10.841426
4367.390000	666.115664	280.458344	0.389291	24.389772	0.790845	10.842157
4367.410000	666.115664	280.446501	0.389294	24.388742	0.790851	10.841699
4367.430000	666.115664	280.449119	0.389294	24.388970	0.790850	10.841800
4367.450000	666.115583	280.443186	0.389295	24.388454	0.790853	10.841571
4367.470000	666.115664	280.438857	0.389296	24.388078	0.790855	10.841403
4367.490000	666.115583	280.443060	0.389295	24.388443	0.790853	10.841566
4367.510000	666.115583	280.429477	0.389299	24.387262	0.790860	10.841041
4367.530000	666.115664	280.443228	0.389295	24.388458	0.790853	10.841572
4367.550000	666.115664	280.446709	0.389294	24.388760	0.790851	10.841707
4367.570000	666.115664	280.438990	0.389296	24.388089	0.790855	10.841409
4367.590000	666.115664	280.425742	0.389300	24.386937	0.790861	10.840896
4367.610000	666.115664	280.439268	0.389296	24.388113	0.790855	10.841419
4367.630000	666.115583	280.435872	0.389297	24.387818	0.790856	10.841288
4367.650000	666.115583	280.431309	0.389298	24.387421	0.790859	10.841112
4367.670000	666.115664	280.426571	0.389300	24.387009	0.790861	10.840929
4367.690000	666.115664	280.438187	0.389297	24.388019	0.790855	10.841378
4367.710000	666.115583	280.413095	0.389303	24.385837	0.790868	10.840408
4367.730000	666.115664	280.421922	0.389301	24.386605	0.790863	10.840749
4367.750000	666.115664	280.425378	0.389300	24.386905	0.790862	10.840882
4367.770000	666.115664	280.405859	0.389305	24.385208	0.790871	10.840128
4367.790000	666.115664	280.421807	0.389301	24.386595	0.790863	10.840744
4367.810000	666.115664	280.419687	0.389301	24.386410	0.790864	10.840662
4367.830000	666.115664	280.408139	0.389304	24.385406	0.790870	10.840216
4367.850000	666.115664	280.410143	0.389304	24.385580	0.790869	10.840293
4367.870000	666.115664	280.412286	0.389303	24.385767	0.790868	10.840376
4367.890000	666.115664	280.428946	0.389299	24.387216	0.790860	10.841020
4367.910000	666.115664	280.423146	0.389300	24.386711	0.790863	10.840796
4367.930000	666.115583	280.424122	0.389300	24.386796	0.790862	10.840834
4367.950000	666.115664	280.407959	0.389304	24.385390	0.790870	10.840209
4367.970000	666.115664	280.428002	0.389299	24.387134	0.790860	10.840984
4367.990000	666.115664	280.404938	0.389305	24.385128	0.790872	10.840092
4368.010000	666.115583	280.413969	0.389303	24.385913	0.790867	10.840441
4368.030000	666.115664	280.407163	0.389305	24.385321	0.790871	10.840178
4368.050000	666.115664	280.415160	0.389303	24.386017	0.790867	10.840487
4368.070000	666.115664	280.399132	0.389307	24.384623	0.790875	10.839868
4368.090000	666.115664	280.393194	0.389308	24.384106	0.790878	10.839638
4368.110000	666.115664	280.409831	0.389304	24.385553	0.790869	10.840281
4368.130000	666.115583	280.406333	0.389305	24.385249	0.790871	10.840146
4368.150000	666.115664	280.410884	0.389304	24.385645	0.790869	10.840322
4368.170000	666.115583	280.405459	0.389305	24.385173	0.790871	10.840112
4368.190000	666.115583	280.403397	0.389306	24.384994	0.790872	10.840033
4368.210000	666.115664	280.396856	0.389307	24.384425	0.790876	10.839780
4368.230000	666.115664	280.390131	0.389309	24.383840	0.790879	10.839520
4368.250000	666.115664	280.406155	0.389305	24.385234	0.790871	10.840139
4368.270000	666.115664	280.396816	0.389307	24.384421	0.790876	10.839778
4368.290000	666.115583	280.390677	0.389309	24.383888	0.790879	10.839541
4368.310000	666.115664	280.392174	0.389309	24.384018	0.790878	10.839599
4368.330000	666.115664	280.403927	0.389305	24.385040	0.790872	10.840053
4368.350000	666.115664	280.396253	0.389308	24.384372	0.790876	10.839756
4368.370000	666.115664	280.407074	0.389305	24.385314	0.790871	10.840175
4368.390000	666.115664	280.403444	0.389306	24.384998	0.790873	10.840034
4368.410000	666.115664	280.378302	0.389312	24.382811	0.790885	10.839063
4368.430000	666.115583	280.378458	0.389312	24.382825	0.790885	10.839069
4368.450000	666.115664	280.386512	0.389310	24.383525	0.790881	10.839380
4368.470000	666.115664	280.368667	0.389315	24.381973	0.790890	10.838690
4368.490000	666.115664	280.373003	0.389314	24.382351	0.790888	10.838858
4368.510000	666.115664	280.371276	0.389314	24.382200	0.790889	10.838791
4368.530000	666.115664	280.379771	0.389312	24.382939	0.790884	10.839119
4368.550000	666.115664	280.375304	0.389313	24.382551	0.790887	10.838947
4368.570000	666.115664	280.391802	0.389309	24.383985	0.790878	10.839584
4368.590000	666.115664	280.378666	0.389312	24.382843	0.790885	10.839077
4368.610000	666.115583	280.368718	0.389315	24.381978	0.790890	10.838692
4368.630000	666.115664	280.361900	0.389316	24.381385	0.790893	10.838428
4368.650000	666.115664	280.361350	0.389317	24.381337	0.790893	10.838407
4368.670000	666.115664	280.377486	0.389312	24.382740	0.790885	10.839031
4368.690000	666.115583	280.362329	0.389316	24.381422	0.790893	10.838445
4368.710000	666.115664	280.364433	0.389316	24.381605	0.790892	10.838526
[truncated: 1,002 more rows]
