# Supplementary material for: Stress relaxation in the presence of sudden strain bursts: Methodology and stress relaxation data of microcast aluminium microwires
Source: Data Brief. 2018 Nov 14;21:2134–41. doi: 10.1016/j.dib.2018.11.047 (PMC6265499; doi:10.1016/j.dib.2018.11.047)
Supplement: Supplementary file 2 — Supplementary material [file mmc2.zip › Data in brief/As-cast/Al4N/Al_100_r_1/Stress relax txt files/Al_100_relax_1_Relaxcycle0037.txt]

Time[s]	Motordispl[�m]	Force[mN]	EngStrain	EngStress[MPa]	Shearstrain	Shearstress [MPa]
4439.766000	681.412486	290.010607	0.397418	25.220475	0.806264	11.211435
4439.786000	681.418535	290.018233	0.397420	25.221138	0.806268	11.211730
4439.806000	681.422729	290.009794	0.397425	25.220404	0.806278	11.211404
4439.826000	681.422891	290.009972	0.397425	25.220420	0.806278	11.211410
4439.846000	681.422891	290.022210	0.397422	25.221484	0.806272	11.211883
4439.866000	681.422891	289.995359	0.397429	25.219149	0.806285	11.210845
4439.886000	681.422891	289.985090	0.397432	25.218256	0.806290	11.210449
4439.926000	681.422891	289.996979	0.397429	25.219290	0.806284	11.210908
4439.926000	681.422891	289.972658	0.397435	25.217175	0.806297	11.209968
4439.946000	681.422891	289.952234	0.397440	25.215399	0.806307	11.209178
4439.966000	681.422891	289.950000	0.397441	25.215204	0.806308	11.209092
4439.986000	681.422891	289.944478	0.397442	25.214724	0.806310	11.208878
4440.006000	681.422891	289.935583	0.397445	25.213951	0.806315	11.208535
4440.026000	681.422891	289.935071	0.397445	25.213906	0.806315	11.208515
4440.046000	681.422891	289.910863	0.397451	25.211801	0.806327	11.207579
4440.066000	681.422891	289.908138	0.397452	25.211564	0.806328	11.207474
4440.086000	681.422891	289.884804	0.397458	25.209535	0.806340	11.206572
4440.106000	681.422891	289.882206	0.397459	25.209309	0.806341	11.206471
4440.146000	681.422891	289.855543	0.397466	25.206990	0.806355	11.205440
4440.146000	681.422891	289.853017	0.397466	25.206770	0.806356	11.205343
4440.166000	681.422971	289.839763	0.397470	25.205618	0.806362	11.204830
4440.186000	681.422971	289.833038	0.397472	25.205033	0.806366	11.204570
4440.206000	681.422891	289.834494	0.397471	25.205159	0.806365	11.204627
4440.226000	681.422971	289.814426	0.397476	25.203414	0.806375	11.203851
4440.246000	681.422971	289.820690	0.397475	25.203959	0.806372	11.204093
4440.266000	681.422891	289.797691	0.397481	25.201959	0.806383	11.203204
4440.286000	681.422891	289.777000	0.397486	25.200159	0.806393	11.202404
4440.306000	681.422971	289.758591	0.397491	25.198559	0.806403	11.201692
4440.326000	681.422891	289.740238	0.397496	25.196963	0.806412	11.200983
4440.366000	681.422971	289.712139	0.397503	25.194519	0.806426	11.199897
4440.366000	681.422971	289.704689	0.397505	25.193871	0.806429	11.199609
4440.386000	681.422971	289.683067	0.397511	25.191991	0.806440	11.198773
4440.406000	681.422971	289.680135	0.397512	25.191736	0.806442	11.198659
4440.426000	681.422971	289.679545	0.397512	25.191684	0.806442	11.198637
4440.446000	681.422971	289.662150	0.397516	25.190172	0.806450	11.197964
4440.466000	681.422971	289.656504	0.397518	25.189681	0.806453	11.197746
4440.486000	681.422971	289.649945	0.397519	25.189110	0.806456	11.197492
4440.506000	681.422971	289.634086	0.397524	25.187731	0.806464	11.196879
4440.526000	681.422971	289.630829	0.397524	25.187448	0.806466	11.196753
4440.546000	681.422971	289.617798	0.397528	25.186315	0.806472	11.196249
4440.566000	681.422971	289.620248	0.397527	25.186528	0.806471	11.196344
4440.586000	681.422971	289.604729	0.397531	25.185178	0.806479	11.195744
4440.606000	681.423052	289.576977	0.397539	25.182765	0.806493	11.194671
4440.626000	681.423052	289.565709	0.397541	25.181785	0.806498	11.194236
4440.646000	681.423052	289.560825	0.397543	25.181360	0.806501	11.194047
4440.666000	681.423052	289.557617	0.397544	25.181081	0.806502	11.193923
4440.686000	681.423052	289.541594	0.397548	25.179688	0.806510	11.193303
4440.706000	681.423052	289.530454	0.397551	25.178719	0.806516	11.192873
4440.726000	681.423052	289.540297	0.397548	25.179575	0.806511	11.193253
4440.746000	681.423052	289.513080	0.397555	25.177208	0.806524	11.192201
4440.766000	681.423052	289.514591	0.397555	25.177339	0.806524	11.192260
4440.786000	681.423052	289.501254	0.397558	25.176180	0.806530	11.191744
4440.806000	681.423052	289.489020	0.397562	25.175116	0.806536	11.191271
4440.826000	681.423052	289.482712	0.397563	25.174567	0.806539	11.191027
4440.846000	681.423052	289.479876	0.397564	25.174320	0.806541	11.190918
4440.866000	681.423052	289.459329	0.397569	25.172534	0.806551	11.190123
4440.886000	681.423052	289.452088	0.397571	25.171904	0.806555	11.189843
4440.906000	681.423052	289.435472	0.397576	25.170459	0.806563	11.189201
4440.926000	681.423052	289.428821	0.397577	25.169880	0.806566	11.188944
4440.946000	681.423052	289.431919	0.397576	25.170150	0.806565	11.189064
4440.966000	681.423052	289.417770	0.397580	25.168919	0.806572	11.188517
4441.006000	681.423133	289.403499	0.397584	25.167678	0.806579	11.187965
4441.006000	681.423133	289.406736	0.397583	25.167960	0.806577	11.188090
4441.026000	681.423133	289.403621	0.397584	25.167689	0.806579	11.187970
4441.046000	681.423052	289.391098	0.397587	25.166600	0.806585	11.187486
4441.066000	681.423133	289.389295	0.397588	25.166443	0.806586	11.187416
4441.086000	681.423052	289.382198	0.397589	25.165826	0.806589	11.187141
4441.106000	681.423052	289.372621	0.397592	25.164993	0.806594	11.186771
4441.126000	681.423133	289.364290	0.397594	25.164269	0.806598	11.186449
4441.146000	681.423052	289.338360	0.397601	25.162014	0.806611	11.185447
4441.166000	681.423052	289.341463	0.397600	25.162283	0.806609	11.185567
4441.186000	681.423052	289.342107	0.397600	25.162340	0.806609	11.185592
4441.206000	681.423133	289.335094	0.397602	25.161730	0.806613	11.185320
4441.226000	681.423133	289.314179	0.397607	25.159911	0.806623	11.184512
4441.246000	681.423133	289.304039	0.397610	25.159029	0.806628	11.184120
4441.266000	681.423133	289.309083	0.397609	25.159468	0.806626	11.184315
4441.286000	681.423133	289.300422	0.397611	25.158714	0.806630	11.183980
4441.306000	681.423133	289.304211	0.397610	25.159044	0.806628	11.184127
4441.326000	681.423133	289.301425	0.397611	25.158802	0.806629	11.184019
4441.346000	681.423133	289.286068	0.397615	25.157466	0.806637	11.183425
4441.366000	681.423133	289.294862	0.397612	25.158231	0.806633	11.183765
4441.386000	681.423133	289.291160	0.397613	25.157909	0.806634	11.183622
4441.406000	681.423133	289.281874	0.397616	25.157101	0.806639	11.183263
4441.426000	681.423133	289.259239	0.397622	25.155133	0.806650	11.182388
4441.446000	681.423133	289.267488	0.397619	25.155850	0.806646	11.182707
4441.466000	681.423133	289.249218	0.397624	25.154262	0.806655	11.182001
4441.486000	681.423133	289.258647	0.397622	25.155081	0.806651	11.182365
4441.506000	681.423133	289.244892	0.397625	25.153885	0.806657	11.181833
4441.526000	681.423133	289.248884	0.397624	25.154232	0.806655	11.181988
4441.546000	681.423133	289.237151	0.397627	25.153212	0.806661	11.181534
4441.566000	681.423133	289.246918	0.397625	25.154062	0.806656	11.181912
4441.586000	681.423213	289.228782	0.397630	25.152484	0.806665	11.181211
4441.606000	681.423133	289.217770	0.397632	25.151527	0.806671	11.180785
4441.646000	681.423133	289.220216	0.397632	25.151739	0.806670	11.180879
4441.646000	681.423133	289.210509	0.397634	25.150895	0.806674	11.180504
4441.666000	681.423133	289.204167	0.397636	25.150344	0.806678	11.180259
4441.686000	681.423133	289.223827	0.397631	25.152053	0.806668	11.181019
4441.706000	681.423133	289.203135	0.397636	25.150254	0.806678	11.180219
4441.726000	681.423133	289.199979	0.397637	25.149979	0.806680	11.180097
4441.746000	681.423133	289.183628	0.397641	25.148558	0.806688	11.179465
4441.766000	681.423133	289.188380	0.397640	25.148971	0.806685	11.179649
4441.786000	681.423133	289.191072	0.397639	25.149205	0.806684	11.179753
4441.806000	681.423133	289.180841	0.397642	25.148315	0.806689	11.179357
4441.826000	681.423213	289.181131	0.397642	25.148340	0.806689	11.179368
4441.846000	681.423133	289.172067	0.397644	25.147552	0.806693	11.179018
4441.866000	681.423133	289.174606	0.397644	25.147773	0.806692	11.179116
4441.886000	681.423133	289.167879	0.397645	25.147188	0.806695	11.178856
4441.906000	681.423133	289.157347	0.397648	25.146272	0.806701	11.178449
4441.926000	681.423133	289.141124	0.397652	25.144861	0.806709	11.177822
4441.946000	681.423213	289.151644	0.397650	25.145776	0.806704	11.178229
4441.966000	681.423133	289.131578	0.397655	25.144031	0.806713	11.177453
4441.986000	681.423133	289.150013	0.397650	25.145634	0.806704	11.178166
4442.006000	681.423213	289.131603	0.397655	25.144033	0.806714	11.177454
4442.026000	681.423133	289.130287	0.397655	25.143919	0.806714	11.177403
4442.046000	681.423213	289.109798	0.397661	25.142137	0.806724	11.176611
4442.066000	681.423133	289.112371	0.397660	25.142361	0.806723	11.176710
4442.086000	681.423213	289.122026	0.397658	25.143200	0.806718	11.177084
4442.106000	681.423133	289.107063	0.397661	25.141899	0.806726	11.176505
4442.126000	681.423213	289.104152	0.397662	25.141646	0.806727	11.176393
4442.146000	681.423213	289.095827	0.397664	25.140922	0.806731	11.176071
4442.166000	681.423213	289.107211	0.397661	25.141912	0.806726	11.176511
4442.186000	681.423213	289.100317	0.397663	25.141312	0.806729	11.176244
4442.206000	681.423213	289.101873	0.397663	25.141448	0.806728	11.176304
4442.226000	681.423133	289.091932	0.397665	25.140583	0.806733	11.175920
4442.246000	681.423133	289.080924	0.397668	25.139626	0.806739	11.175495
4442.266000	681.423133	289.064598	0.397672	25.138206	0.806747	11.174863
4442.286000	681.423213	289.079919	0.397669	25.139539	0.806739	11.175456
4442.306000	681.423213	289.079676	0.397669	25.139517	0.806739	11.175446
4442.326000	681.423213	289.066949	0.397672	25.138411	0.806746	11.174954
4442.346000	681.423213	289.059004	0.397674	25.137720	0.806750	11.174647
4442.366000	681.423213	289.053270	0.397676	25.137221	0.806752	11.174426
4442.386000	681.423213	289.043995	0.397678	25.136415	0.806757	11.174067
4442.406000	681.423213	289.033081	0.397681	25.135465	0.806762	11.173645
4442.426000	681.423213	289.031399	0.397681	25.135319	0.806763	11.173580
4442.446000	681.423213	289.036255	0.397680	25.135741	0.806761	11.173768
4442.466000	681.423213	289.030869	0.397681	25.135273	0.806763	11.173560
4442.486000	681.423213	289.028876	0.397682	25.135100	0.806764	11.173482
4442.506000	681.423213	289.015926	0.397685	25.133973	0.806771	11.172982
4442.526000	681.423213	289.016402	0.397685	25.134015	0.806771	11.173000
4442.546000	681.423213	288.982664	0.397694	25.131081	0.806787	11.171696
4442.566000	681.423213	288.979702	0.397695	25.130823	0.806789	11.171582
4442.586000	681.423213	288.977775	0.397695	25.130656	0.806790	11.171507
4442.606000	681.423213	288.964939	0.397699	25.129539	0.806796	11.171011
4442.626000	681.423213	288.965369	0.397698	25.129577	0.806796	11.171027
4442.646000	681.423213	288.946355	0.397703	25.127923	0.806805	11.170292
4442.666000	681.423213	288.950204	0.397702	25.128258	0.806803	11.170441
4442.706000	681.423213	288.943034	0.397704	25.127634	0.806807	11.170164
4442.706000	681.423213	288.948511	0.397703	25.128111	0.806804	11.170376
4442.726000	681.423213	288.950587	0.397702	25.128291	0.806803	11.170456
4442.746000	681.423213	288.939941	0.397705	25.127366	0.806808	11.170044
4442.766000	681.423213	288.950661	0.397702	25.128298	0.806803	11.170459
4442.786000	681.423213	288.943610	0.397704	25.127685	0.806807	11.170186
4442.806000	681.423213	288.912397	0.397712	25.124970	0.806822	11.168980
4442.826000	681.423213	288.797936	0.397742	25.115016	0.806879	11.164555
4442.846000	681.423213	288.691085	0.397770	25.105724	0.806932	11.160424
4442.866000	681.423213	288.651895	0.397780	25.102316	0.806951	11.158909
4442.886000	681.423213	288.623449	0.397788	25.099842	0.806965	11.157809
4442.926000	681.423213	288.622731	0.397788	25.099780	0.806966	11.157781
4442.926000	681.423213	288.614187	0.397790	25.099037	0.806970	11.157451
4442.946000	681.423213	288.597401	0.397795	25.097577	0.806978	11.156802
4442.966000	681.423213	288.598035	0.397794	25.097632	0.806978	11.156827
4442.986000	681.423213	288.580551	0.397799	25.096112	0.806987	11.156151
4443.006000	681.423213	288.564295	0.397803	25.094698	0.806995	11.155522
4443.026000	681.423213	288.568379	0.397802	25.095053	0.806993	11.155680
4443.046000	681.423213	288.550659	0.397807	25.093512	0.807001	11.154995
4443.066000	681.423213	288.552087	0.397806	25.093636	0.807001	11.155050
4443.086000	681.423213	288.521950	0.397814	25.091015	0.807016	11.153885
4443.106000	681.423213	288.537696	0.397810	25.092385	0.807008	11.154494
4443.126000	681.423213	288.515743	0.397816	25.090476	0.807019	11.153645
4443.146000	681.423213	288.518974	0.397815	25.090757	0.807017	11.153770
4443.166000	681.423213	288.503846	0.397819	25.089441	0.807025	11.153186
4443.186000	681.423213	288.500432	0.397820	25.089144	0.807026	11.153054
4443.206000	681.423213	288.487768	0.397823	25.088043	0.807032	11.152564
4443.226000	681.423213	288.485585	0.397824	25.087853	0.807034	11.152480
4443.246000	681.423213	288.471082	0.397828	25.086592	0.807041	11.151919
4443.266000	681.423213	288.465773	0.397829	25.086130	0.807043	11.151714
4443.286000	681.423213	288.450555	0.397833	25.084807	0.807051	11.151125
4443.306000	681.423213	288.458022	0.397831	25.085456	0.807047	11.151414
4443.326000	681.423213	288.437177	0.397836	25.083643	0.807058	11.150608
4443.346000	681.423213	288.440968	0.397836	25.083973	0.807056	11.150755
4443.366000	681.423213	288.431940	0.397838	25.083188	0.807060	11.150406
4443.386000	681.423213	288.430670	0.397838	25.083077	0.807061	11.150357
4443.406000	681.423213	288.415296	0.397842	25.081740	0.807068	11.149762
4443.426000	681.423213	288.407374	0.397844	25.081051	0.807072	11.149456
4443.446000	681.423213	288.394511	0.397848	25.079933	0.807079	11.148959
4443.466000	681.423213	288.387623	0.397849	25.079334	0.807082	11.148692
4443.486000	681.423213	288.368978	0.397854	25.077712	0.807091	11.147972
4443.506000	681.423213	288.370571	0.397854	25.077851	0.807091	11.148033
4443.526000	681.423213	288.367184	0.397855	25.077556	0.807092	11.147902
4443.546000	681.423294	288.356969	0.397858	25.076668	0.807097	11.147507
4443.566000	681.423213	288.341514	0.397861	25.075324	0.807105	11.146910
4443.586000	681.423213	288.335174	0.397863	25.074773	0.807108	11.146665
4443.606000	681.423213	288.338323	0.397862	25.075046	0.807106	11.146787
4443.626000	681.423213	288.339426	0.397862	25.075142	0.807106	11.146829
4443.646000	681.423213	288.336993	0.397863	25.074931	0.807107	11.146735
4443.666000	681.423213	288.317922	0.397868	25.073272	0.807117	11.145998
4443.686000	681.423213	288.310733	0.397870	25.072647	0.807120	11.145720
4443.706000	681.423294	288.308060	0.397870	25.072415	0.807122	11.145617
4443.726000	681.423294	288.298979	0.397873	25.071625	0.807126	11.145266
4443.746000	681.423213	288.294709	0.397874	25.071254	0.807128	11.145101
4443.766000	681.423213	288.292518	0.397874	25.071063	0.807129	11.145016
4443.786000	681.423213	288.265169	0.397881	25.068685	0.807143	11.143959
4443.806000	681.423294	288.258765	0.397883	25.068128	0.807146	11.143711
4443.826000	681.423294	288.256746	0.397884	25.067952	0.807147	11.143633
4443.846000	681.423213	288.258027	0.397883	25.068064	0.807146	11.143682
4443.865000	681.423213	288.256977	0.397884	25.067972	0.807147	11.143642
4443.885000	681.423294	288.250004	0.397885	25.067366	0.807150	11.143372
4443.905000	681.423294	288.229000	0.397891	25.065539	0.807161	11.142560
4443.925000	681.423294	288.233596	0.397890	25.065939	0.807158	11.142738
4443.945000	681.423294	288.239605	0.397888	25.066462	0.807155	11.142970
4443.985000	681.423213	288.226681	0.397892	25.065338	0.807162	11.142471
4443.985000	681.423213	288.225559	0.397892	25.065240	0.807162	11.142427
4444.005000	681.423294	288.212046	0.397895	25.064065	0.807169	11.141905
4444.025000	681.423213	288.213996	0.397895	25.064234	0.807168	11.141980
4444.045000	681.423213	288.222289	0.397893	25.064956	0.807164	11.142301
4444.065000	681.423294	288.209606	0.397896	25.063853	0.807170	11.141811
4444.085000	681.423294	288.195590	0.397900	25.062634	0.807177	11.141269
4444.105000	681.423213	288.199782	0.397899	25.062998	0.807175	11.141431
4444.125000	681.423294	288.190120	0.397901	25.062158	0.807180	11.141057
4444.165000	681.423294	288.165038	0.397908	25.059977	0.807192	11.140088
4444.165000	681.423294	288.167544	0.397907	25.060195	0.807191	11.140185
4444.205000	681.423213	288.166827	0.397907	25.060133	0.807191	11.140157
4444.205000	681.423213	288.152671	0.397911	25.058901	0.807198	11.139610
4444.225000	681.423294	288.151249	0.397911	25.058778	0.807199	11.139555
4444.245000	681.423213	288.150837	0.397911	25.058742	0.807199	11.139539
4444.265000	681.423213	288.141764	0.397914	25.057953	0.807204	11.139188
4444.285000	681.423213	288.134269	0.397916	25.057301	0.807208	11.138898
4444.305000	681.423294	288.124499	0.397918	25.056451	0.807213	11.138520
4444.325000	681.423294	288.115587	0.397921	25.055676	0.807217	11.138176
4444.345000	681.423294	288.124104	0.397918	25.056417	0.807213	11.138505
4444.365000	681.423213	288.131506	0.397916	25.057061	0.807209	11.138791
4444.385000	681.423294	288.111660	0.397922	25.055335	0.807219	11.138024
4444.405000	681.423294	288.112947	0.397921	25.055447	0.807218	11.138074
4444.425000	681.423213	288.109658	0.397922	25.055161	0.807220	11.137947
4444.445000	681.423294	288.102198	0.397924	25.054512	0.807224	11.137658
4444.465000	681.423213	288.096990	0.397925	25.054059	0.807226	11.137457
4444.485000	681.423213	288.102627	0.397924	25.054549	0.807223	11.137675
4444.505000	681.423294	288.084772	0.397929	25.052997	0.807232	11.136985
4444.525000	681.423213	288.099201	0.397925	25.054251	0.807225	11.137542
4444.545000	681.423294	288.076392	0.397931	25.052268	0.807236	11.136661
4444.565000	681.423213	288.074134	0.397931	25.052072	0.807237	11.136573
4444.585000	681.423213	288.071635	0.397932	25.051854	0.807239	11.136477
4444.625000	681.423213	288.072482	0.397932	25.051928	0.807238	11.136510
4444.625000	681.423213	288.065428	0.397934	25.051314	0.807242	11.136237
4444.645000	681.423294	288.053361	0.397937	25.050265	0.807248	11.135770
4444.665000	681.423213	288.058644	0.397935	25.050724	0.807245	11.135975
4444.685000	681.423213	288.057207	0.397936	25.050600	0.807246	11.135919
4444.705000	681.423213	288.042988	0.397940	25.049363	0.807253	11.135369
4444.725000	681.423294	288.049104	0.397938	25.049895	0.807250	11.135606
4444.745000	681.423294	288.040659	0.397940	25.049160	0.807254	11.135279
4444.765000	681.423294	288.018667	0.397946	25.047248	0.807265	11.134429
4444.785000	681.423213	288.020852	0.397945	25.047438	0.807264	11.134514
4444.805000	681.423294	288.009704	0.397948	25.046468	0.807269	11.134083
4444.845000	681.423213	288.015787	0.397947	25.046997	0.807266	11.134318
4444.845000	681.423213	288.002569	0.397950	25.045848	0.807273	11.133807
4444.865000	681.423294	288.005990	0.397949	25.046145	0.807271	11.133939
4444.885000	681.423213	287.997619	0.397951	25.045417	0.807275	11.133615
4444.905000	681.423213	287.989210	0.397954	25.044686	0.807279	11.133290
4444.925000	681.423294	288.001855	0.397950	25.045786	0.807273	11.133779
4444.945000	681.423213	287.996049	0.397952	25.045281	0.807276	11.133555
4444.965000	681.423213	287.986331	0.397954	25.044436	0.807281	11.133179
4444.985000	681.423213	287.982970	0.397955	25.044144	0.807283	11.133049
4445.005000	681.423294	287.974053	0.397958	25.043368	0.807287	11.132704
4445.025000	681.423213	287.964047	0.397960	25.042498	0.807292	11.132318
4445.045000	681.423294	287.961214	0.397961	25.042252	0.807293	11.132208
4445.065000	681.423294	287.933477	0.397968	25.039839	0.807307	11.131136
4445.085000	681.423294	287.940487	0.397966	25.040449	0.807304	11.131407
4445.105000	681.423213	287.935412	0.397968	25.040008	0.807306	11.131211
4445.125000	681.423213	287.927313	0.397970	25.039303	0.807310	11.130898
4445.145000	681.423213	287.921865	0.397971	25.038830	0.807313	11.130687
4445.165000	681.423294	287.917882	0.397972	25.038483	0.807315	11.130533
4445.185000	681.423294	287.917547	0.397972	25.038454	0.807315	11.130520
4445.205000	681.423294	287.899071	0.397977	25.036847	0.807324	11.129806
4445.225000	681.423294	287.896089	0.397978	25.036588	0.807326	11.129690
4445.265000	681.423213	287.892660	0.397979	25.036290	0.807327	11.129558
4445.265000	681.423213	287.889848	0.397980	25.036045	0.807329	11.129449
4445.285000	681.423213	287.886395	0.397980	25.035745	0.807330	11.129316
4445.305000	681.423213	287.875972	0.397983	25.034839	0.807335	11.128913
4445.325000	681.423294	287.871382	0.397984	25.034439	0.807338	11.128735
4445.345000	681.423213	287.860848	0.397987	25.033523	0.807343	11.128328
4445.365000	681.423213	287.862576	0.397987	25.033674	0.807342	11.128395
4445.385000	681.423294	287.860820	0.397987	25.033521	0.807343	11.128327
4445.405000	681.423213	287.847651	0.397991	25.032376	0.807350	11.127818
4445.425000	681.423294	287.861484	0.397987	25.033579	0.807343	11.128353
4445.465000	681.423294	287.844453	0.397991	25.032098	0.807351	11.127694
4445.485000	681.423294	287.843101	0.397992	25.031980	0.807352	11.127642
4445.485000	681.423294	287.849102	0.397990	25.032502	0.807349	11.127874
4445.505000	681.423213	287.831425	0.397995	25.030965	0.807358	11.127191
4445.525000	681.423213	287.827374	0.397996	25.030612	0.807360	11.127034
4445.545000	681.423294	287.822650	0.397997	25.030201	0.807362	11.126851
4445.565000	681.423294	287.829180	0.397995	25.030769	0.807359	11.127104
4445.585000	681.423294	287.819659	0.397998	25.029941	0.807363	11.126736
4445.605000	681.423294	287.811383	0.398000	25.029222	0.807368	11.126416
4445.625000	681.423294	287.808647	0.398001	25.028984	0.807369	11.126310
4445.665000	681.423294	287.815100	0.397999	25.029545	0.807366	11.126559
4445.685000	681.423213	287.800625	0.398003	25.028286	0.807373	11.126000
4445.685000	681.423213	287.807948	0.398001	25.028923	0.807369	11.126283
4445.705000	681.423213	287.801956	0.398002	25.028402	0.807372	11.126051
4445.725000	681.423294	287.805026	0.398002	25.028669	0.807371	11.126170
4445.745000	681.423294	287.799699	0.398003	25.028206	0.807373	11.125964
4445.765000	681.423294	287.804132	0.398002	25.028591	0.807371	11.126135
4445.785000	681.423294	287.782108	0.398008	25.026676	0.807382	11.125284
4445.805000	681.423294	287.790829	0.398005	25.027434	0.807378	11.125621
4445.825000	681.423294	287.795812	0.398004	25.027868	0.807375	11.125814
4445.865000	681.423213	287.793536	0.398005	25.027670	0.807376	11.125726
4445.885000	681.423294	287.780956	0.398008	25.026576	0.807383	11.125240
4445.905000	681.423213	287.778707	0.398009	25.026380	0.807384	11.125153
4445.905000	681.423213	287.776441	0.398009	25.026183	0.807385	11.125065
4445.925000	681.423213	287.774531	0.398010	25.026017	0.807386	11.124991
4445.945000	681.423294	287.779047	0.398009	25.026410	0.807384	11.125166
4445.965000	681.423213	287.783837	0.398007	25.026826	0.807381	11.125351
4445.985000	681.423294	287.763435	0.398013	25.025052	0.807391	11.124562
4446.005000	681.423294	287.759189	0.398014	25.024683	0.807393	11.124398
4446.025000	681.423294	287.780814	0.398008	25.026563	0.807383	11.125234
4446.045000	681.423294	287.769593	0.398011	25.025587	0.807388	11.124800
4446.065000	681.423294	287.754718	0.398015	25.024294	0.807396	11.124225
4446.085000	681.423294	287.759598	0.398014	25.024718	0.807393	11.124414
4446.125000	681.423213	287.750681	0.398016	25.023943	0.807398	11.124069
4446.125000	681.423213	287.764846	0.398012	25.025175	0.807391	11.124617
4446.145000	681.423294	287.757033	0.398014	25.024495	0.807395	11.124315
4446.165000	681.423294	287.745472	0.398017	25.023490	0.807400	11.123868
4446.185000	681.423213	287.760241	0.398013	25.024774	0.807393	11.124439
4446.205000	681.423294	287.748898	0.398016	25.023788	0.807399	11.124000
4446.225000	681.423294	287.737018	0.398020	25.022755	0.807404	11.123541
4446.245000	681.423294	287.737459	0.398019	25.022793	0.807404	11.123558
4446.265000	681.423294	287.735340	0.398020	25.022609	0.807405	11.123476
4446.285000	681.423294	287.736778	0.398020	25.022734	0.807405	11.123532
4446.325000	681.423294	287.733958	0.398020	25.022488	0.807406	11.123423
4446.325000	681.423294	287.726147	0.398022	25.021809	0.807410	11.123121
4446.345000	681.423213	287.719571	0.398024	25.021237	0.807413	11.122866
4446.365000	681.423294	287.720833	0.398024	25.021347	0.807412	11.122915
4446.385000	681.423294	287.717167	0.398025	25.021028	0.807414	11.122774
4446.405000	681.423294	287.719221	0.398024	25.021207	0.807413	11.122853
4446.425000	681.423294	287.704922	0.398028	25.019963	0.807420	11.122300
4446.445000	681.423294	287.704871	0.398028	25.019959	0.807420	11.122298
4446.465000	681.423294	287.698899	0.398029	25.019440	0.807423	11.122067
4446.505000	681.423294	287.708920	0.398027	25.020311	0.807418	11.122455
4446.525000	681.423294	287.690880	0.398032	25.018742	0.807427	11.121757
4446.545000	681.423213	287.694236	0.398031	25.019034	0.807426	11.121887
4446.545000	681.423213	287.687056	0.398033	25.018410	0.807429	11.121609
4446.565000	681.423294	287.690144	0.398032	25.018678	0.807428	11.121729
4446.585000	681.423213	287.691425	0.398031	25.018790	0.807427	11.121778
4446.605000	681.423294	287.684902	0.398033	25.018222	0.807430	11.121526
4446.625000	681.423294	287.700088	0.398029	25.019543	0.807423	11.122113
4446.645000	681.423294	287.691538	0.398031	25.018799	0.807427	11.121783
4446.665000	681.423294	287.672968	0.398036	25.017185	0.807436	11.121065
4446.685000	681.423294	287.674382	0.398036	25.017308	0.807435	11.121120
4446.705000	681.423213	287.679900	0.398034	25.017787	0.807433	11.121333
4446.725000	681.423294	287.664472	0.398038	25.016446	0.807440	11.120736
4446.765000	681.423294	287.670234	0.398037	25.016947	0.807438	11.120959
4446.765000	681.423294	287.663349	0.398039	25.016348	0.807441	11.120693
4446.785000	681.423294	287.655221	0.398041	25.015641	0.807445	11.120379
4446.805000	681.423294	287.659332	0.398040	25.015999	0.807443	11.120538
4446.825000	681.423294	287.663979	0.398039	25.016403	0.807441	11.120717
4446.845000	681.423294	287.656005	0.398041	25.015709	0.807445	11.120409
4446.865000	681.423294	287.642227	0.398044	25.014511	0.807451	11.119876
4446.885000	681.423213	287.642405	0.398044	25.014527	0.807451	11.119883
4446.905000	681.423213	287.643868	0.398044	25.014654	0.807450	11.119940
4446.925000	681.423294	287.636525	0.398046	25.014015	0.807454	11.119656
4446.945000	681.423213	287.637224	0.398046	25.014076	0.807454	11.119683
4446.965000	681.423213	287.627802	0.398048	25.013257	0.807458	11.119319
4446.985000	681.423294	287.628282	0.398048	25.013298	0.807458	11.119337
4447.005000	681.423294	287.619910	0.398050	25.012570	0.807462	11.119014
4447.025000	681.423294	287.628517	0.398048	25.013319	0.807458	11.119346
4447.045000	681.423294	287.632518	0.398047	25.013667	0.807456	11.119501
4447.065000	681.423213	287.627657	0.398048	25.013244	0.807458	11.119313
4447.085000	681.423213	287.633497	0.398047	25.013752	0.807456	11.119539
4447.105000	681.423213	287.633763	0.398046	25.013775	0.807455	11.119549
4447.125000	681.423213	287.617526	0.398051	25.012363	0.807464	11.118922
4447.165000	681.423294	287.618705	0.398050	25.012466	0.807463	11.118967
4447.165000	681.423294	287.613433	0.398052	25.012007	0.807466	11.118763
4447.185000	681.423294	287.628651	0.398048	25.013331	0.807458	11.119352
4447.205000	681.423294	287.618038	0.398051	25.012408	0.807463	11.118941
4447.225000	681.423294	287.615444	0.398051	25.012182	0.807465	11.118841
4447.245000	681.423213	287.624865	0.398049	25.013001	0.807460	11.119205
4447.265000	681.423294	287.620005	0.398050	25.012579	0.807462	11.119017
4447.285000	681.423213	287.615897	0.398051	25.012221	0.807464	11.118859
4447.305000	681.423294	287.608956	0.398053	25.011618	0.807468	11.118590
4447.325000	681.423213	287.600275	0.398055	25.010863	0.807472	11.118255
4447.365000	681.423294	287.598109	0.398056	25.010674	0.807473	11.118171
4447.365000	681.423294	287.599997	0.398055	25.010839	0.807472	11.118244
4447.405000	681.423213	287.586163	0.398059	25.009636	0.807479	11.117709
4447.405000	681.423213	287.595539	0.398056	25.010451	0.807474	11.118072
4447.425000	681.423213	287.590764	0.398058	25.010036	0.807477	11.117887
4447.445000	681.423294	287.585061	0.398059	25.009540	0.807480	11.117666
4447.465000	681.423294	287.590359	0.398058	25.010001	0.807477	11.117871
4447.485000	681.423294	287.571962	0.398063	25.008401	0.807486	11.117160
4447.505000	681.423213	287.565684	0.398064	25.007855	0.807489	11.116917
4447.525000	681.423294	287.557664	0.398066	25.007157	0.807493	11.116607
4447.545000	681.423294	287.568133	0.398064	25.008068	0.807488	11.117012
4447.565000	681.423294	287.571240	0.398063	25.008338	0.807487	11.117132
4447.585000	681.423294	287.572696	0.398062	25.008464	0.807486	11.117188
4447.605000	681.423213	287.568026	0.398064	25.008058	0.807488	11.117008
4447.625000	681.423294	287.571475	0.398063	25.008358	0.807486	11.117141
4447.645000	681.423294	287.570268	0.398063	25.008253	0.807487	11.117095
4447.665000	681.423294	287.552857	0.398068	25.006739	0.807496	11.116422
4447.685000	681.423294	287.568777	0.398063	25.008124	0.807488	11.117037
4447.705000	681.423294	287.554137	0.398067	25.006851	0.807495	11.116471
4447.725000	681.423294	287.552873	0.398068	25.006741	0.807496	11.116422
4447.745000	681.423294	287.557232	0.398067	25.007120	0.807493	11.116591
4447.765000	681.423294	287.547532	0.398069	25.006276	0.807498	11.116216
4447.805000	681.423294	287.553033	0.398068	25.006755	0.807496	11.116428
4447.805000	681.423294	287.545293	0.398070	25.006081	0.807499	11.116129
4447.825000	681.423294	287.537538	0.398072	25.005407	0.807503	11.115829
4447.845000	681.423294	287.555336	0.398067	25.006955	0.807494	11.116517
4447.865000	681.423294	287.544872	0.398070	25.006045	0.807500	11.116113
4447.885000	681.423294	287.545425	0.398070	25.006093	0.807499	11.116134
4447.905000	681.423294	287.535054	0.398072	25.005191	0.807504	11.115733
4447.925000	681.423213	287.548665	0.398069	25.006375	0.807498	11.116259
4447.945000	681.423213	287.545106	0.398070	25.006065	0.807499	11.116122
4447.965000	681.423294	287.538353	0.398071	25.005478	0.807503	11.115861
4447.985000	681.423294	287.524674	0.398075	25.004288	0.807510	11.115332
4448.005000	681.423213	287.514919	0.398078	25.003440	0.807514	11.114955
4448.045000	681.423213	287.531030	0.398073	25.004841	0.807506	11.115578
4448.045000	681.423213	287.514288	0.398078	25.003385	0.807515	11.114930
4448.065000	681.423294	287.516097	0.398077	25.003542	0.807514	11.115000
4448.085000	681.423294	287.520835	0.398076	25.003954	0.807512	11.115184
4448.105000	681.423294	287.508777	0.398079	25.002906	0.807517	11.114717
4448.125000	681.423294	287.525688	0.398075	25.004376	0.807509	11.115371
4448.145000	681.423213	287.497853	0.398082	25.001956	0.807523	11.114295
4448.165000	681.423294	287.494149	0.398083	25.001634	0.807525	11.114152
4448.185000	681.423213	287.502717	0.398081	25.002379	0.807520	11.114483
4448.205000	681.423294	287.496694	0.398082	25.001855	0.807523	11.114250
4448.225000	681.423294	287.488750	0.398084	25.001164	0.807527	11.113943
4448.245000	681.423294	287.478445	0.398087	25.000268	0.807532	11.113545
4448.265000	681.423294	287.496010	0.398083	25.001796	0.807524	11.114224
4448.285000	681.423294	287.485346	0.398085	25.000868	0.807529	11.113812
4448.305000	681.423294	287.481913	0.398086	25.000570	0.807531	11.113679
4448.325000	681.423213	287.482191	0.398086	25.000594	0.807531	11.113690
4448.345000	681.423294	287.491633	0.398084	25.001415	0.807526	11.114055
4448.365000	681.423213	287.480762	0.398086	25.000470	0.807531	11.113634
4448.385000	681.423294	287.478133	0.398087	25.000241	0.807533	11.113533
4448.405000	681.423294	287.450198	0.398094	24.997812	0.807546	11.112453
4448.425000	681.423294	287.462597	0.398091	24.998890	0.807540	11.112932
4448.465000	681.423294	287.468931	0.398090	24.999441	0.807537	11.113177
4448.465000	681.423294	287.449617	0.398095	24.997761	0.807547	11.112430
4448.485000	681.423294	287.444208	0.398096	24.997291	0.807549	11.112221
4448.505000	681.423294	287.448771	0.398095	24.997687	0.807547	11.112398
4448.525000	681.423213	287.455198	0.398093	24.998246	0.807544	11.112646
4448.545000	681.423294	287.456441	0.398093	24.998354	0.807543	11.112694
4448.565000	681.423213	287.440584	0.398097	24.996976	0.807551	11.112081
4448.585000	681.423213	287.441758	0.398097	24.997078	0.807551	11.112127
4448.605000	681.423294	287.439115	0.398097	24.996848	0.807552	11.112024
4448.625000	681.423294	287.432574	0.398099	24.996279	0.807555	11.111772
4448.645000	681.423294	287.429655	0.398100	24.996025	0.807557	11.111659
4448.665000	681.423294	287.440504	0.398097	24.996969	0.807551	11.112078
4448.685000	681.423294	287.430184	0.398100	24.996071	0.807556	11.111679
4448.705000	681.423294	287.434912	0.398098	24.996482	0.807554	11.111862
4448.725000	681.423213	287.427919	0.398100	24.995874	0.807557	11.111592
4448.745000	681.423294	287.431456	0.398099	24.996182	0.807556	11.111728
4448.765000	681.423294	287.421695	0.398102	24.995333	0.807561	11.111351
4448.785000	681.423294	287.411451	0.398105	24.994442	0.807566	11.110955
4448.805000	681.423294	287.420873	0.398102	24.995261	0.807561	11.111319
4448.825000	681.423294	287.413604	0.398104	24.994629	0.807565	11.111038
4448.845000	681.423213	287.420462	0.398102	24.995226	0.807561	11.111303
4448.865000	681.423294	287.409568	0.398105	24.994278	0.807567	11.110882
4448.885000	681.423294	287.409698	0.398105	24.994290	0.807567	11.110887
4448.905000	681.423213	287.398886	0.398108	24.993349	0.807572	11.110469
4448.925000	681.423294	287.391931	0.398110	24.992744	0.807575	11.110200
4448.945000	681.423294	287.397482	0.398108	24.993227	0.807573	11.110415
4448.965000	681.423294	287.390555	0.398110	24.992625	0.807576	11.110147
4448.985000	681.423294	287.394147	0.398109	24.992937	0.807574	11.110286
4449.005000	681.423213	287.382389	0.398112	24.991915	0.807580	11.109831
4449.025000	681.423294	287.395267	0.398109	24.993035	0.807574	11.110329
4449.045000	681.423294	287.383792	0.398112	24.992037	0.807579	11.109886
4449.065000	681.423294	287.376399	0.398114	24.991394	0.807583	11.109600
4449.085000	681.423294	287.370879	0.398115	24.990914	0.807586	11.109386
4449.105000	681.423294	287.377678	0.398113	24.991505	0.807582	11.109649
4449.125000	681.423294	287.366041	0.398116	24.990493	0.807588	11.109199
4449.145000	681.423213	287.379415	0.398113	24.991656	0.807581	11.109716
4449.165000	681.423294	287.377260	0.398114	24.991469	0.807583	11.109633
4449.185000	681.423213	287.372378	0.398115	24.991044	0.807585	11.109444
4449.205000	681.423294	287.379496	0.398113	24.991663	0.807582	11.109720
4449.225000	681.423294	287.376615	0.398114	24.991412	0.807583	11.109608
4449.245000	681.423294	287.369228	0.398116	24.990770	0.807587	11.109323
4449.265000	681.423294	287.363460	0.398117	24.990269	0.807589	11.109100
4449.305000	681.423294	287.356310	0.398119	24.989647	0.807593	11.108823
4449.325000	681.423294	287.357888	0.398119	24.989784	0.807592	11.108884
4449.325000	681.423294	287.362018	0.398118	24.990143	0.807590	11.109044
4449.345000	681.423213	287.362470	0.398117	24.990182	0.807590	11.109061
4449.365000	681.423213	287.355130	0.398119	24.989544	0.807593	11.108778
4449.385000	681.423213	287.360277	0.398118	24.989992	0.807591	11.108977
4449.405000	681.423294	287.355230	0.398119	24.989553	0.807594	11.108781
4449.425000	681.423294	287.353083	0.398120	24.989366	0.807595	11.108699
4449.445000	681.423294	287.354039	0.398120	24.989449	0.807594	11.108735
4449.465000	681.423294	287.342261	0.398123	24.988425	0.807600	11.108280
4449.485000	681.423294	287.346691	0.398122	24.988810	0.807598	11.108451
4449.525000	681.423294	287.338430	0.398124	24.988092	0.807602	11.108132
4449.525000	681.423294	287.332719	0.398125	24.987595	0.807605	11.107911
4449.545000	681.423294	287.325220	0.398127	24.986943	0.807608	11.107621
4449.565000	681.423294	287.331672	0.398125	24.987504	0.807605	11.107871
4449.585000	681.423294	287.320023	0.398128	24.986491	0.807611	11.107420
4449.605000	681.423294	287.321009	0.398128	24.986577	0.807610	11.107459
4449.625000	681.423213	287.329059	0.398126	24.987277	0.807606	11.107770
4449.645000	681.423294	287.317932	0.398129	24.986309	0.807612	11.107340
4449.665000	681.423294	287.311699	0.398131	24.985767	0.807615	11.107099
4449.685000	681.423294	287.312624	0.398130	24.985848	0.807615	11.107134
4449.725000	681.423294	287.308147	0.398132	24.985458	0.807617	11.106961
4449.745000	681.423294	287.301669	0.398133	24.984895	0.807620	11.106711
4449.745000	681.423294	287.320670	0.398128	24.986547	0.807611	11.107445
4449.765000	681.423294	287.313669	0.398130	24.985939	0.807614	11.107175
4449.785000	681.423294	287.308285	0.398132	24.985470	0.807617	11.106967
4449.805000	681.423294	287.294374	0.398135	24.984260	0.807624	11.106429
4449.825000	681.423294	287.290209	0.398136	24.983898	0.807626	11.106268
4449.845000	681.423294	287.297693	0.398134	24.984549	0.807622	11.106557
4449.865000	681.423294	287.292094	0.398136	24.984062	0.807625	11.106341
4449.885000	681.423294	287.294321	0.398135	24.984256	0.807624	11.106427
4449.925000	681.423294	287.297820	0.398134	24.984560	0.807622	11.106562
4449.945000	681.423294	287.290909	0.398136	24.983959	0.807625	11.106295
4449.945000	681.423294	287.267484	0.398142	24.981922	0.807637	11.105389
4449.965000	681.423294	287.275402	0.398140	24.982611	0.807633	11.105695
4449.985000	681.423294	287.273498	0.398141	24.982445	0.807634	11.105622
4450.005000	681.423213	287.269555	0.398142	24.982102	0.807636	11.105469
4450.025000	681.423213	287.258703	0.398144	24.981158	0.807641	11.105050
4450.045000	681.423294	287.263774	0.398143	24.981599	0.807639	11.105246
4450.065000	681.423294	287.263066	0.398143	24.981538	0.807639	11.105219
4450.085000	681.423294	287.260667	0.398144	24.981329	0.807640	11.105126
4450.105000	681.423213	287.252268	0.398146	24.980599	0.807644	11.104801
4450.145000	681.423294	287.251055	0.398147	24.980493	0.807645	11.104754
4450.165000	681.423213	287.239699	0.398149	24.979506	0.807651	11.104315
4450.165000	681.423213	287.254310	0.398146	24.980776	0.807643	11.104880
4450.185000	681.423294	287.249810	0.398147	24.980385	0.807646	11.104706
4450.205000	681.423294	287.267121	0.398142	24.981890	0.807637	11.105375
4450.225000	681.423294	287.250088	0.398147	24.980409	0.807646	11.104717
4450.245000	681.423213	287.253230	0.398146	24.980682	0.807644	11.104838
4450.265000	681.423294	287.232145	0.398151	24.978849	0.807654	11.104023
4450.285000	681.423294	287.242682	0.398149	24.979765	0.807649	11.104431
4450.305000	681.423294	287.248971	0.398147	24.980312	0.807646	11.104674
4450.325000	681.423294	287.226897	0.398153	24.978392	0.807657	11.103820
4450.345000	681.423213	287.223731	0.398154	24.978117	0.807659	11.103698
4450.365000	681.423294	287.223647	0.398154	24.978110	0.807659	11.103695
4450.385000	681.423213	287.237112	0.398150	24.979281	0.807652	11.104215
4450.405000	681.423294	287.228800	0.398152	24.978558	0.807656	11.103894
4450.425000	681.423294	287.214448	0.398156	24.977310	0.807663	11.103339
4450.445000	681.423294	287.221420	0.398154	24.977916	0.807660	11.103609
4450.465000	681.423294	287.212019	0.398157	24.977099	0.807664	11.103245
4450.485000	681.423294	287.201963	0.398159	24.976224	0.807669	11.102856
4450.505000	681.423294	287.197120	0.398161	24.975803	0.807672	11.102669
4450.525000	681.423294	287.203938	0.398159	24.976396	0.807668	11.102933
4450.545000	681.423294	287.197581	0.398160	24.975843	0.807672	11.102687
4450.565000	681.423294	287.196639	0.398161	24.975761	0.807672	11.102651
4450.605000	681.423294	287.210941	0.398157	24.977005	0.807665	11.103203
4450.605000	681.423294	287.202195	0.398159	24.976244	0.807669	11.102865
4450.625000	681.423294	287.191301	0.398162	24.975297	0.807675	11.102444
4450.645000	681.423294	287.186843	0.398163	24.974909	0.807677	11.102272
4450.665000	681.423294	287.183097	0.398164	24.974583	0.807679	11.102127
4450.685000	681.423294	287.179614	0.398165	24.974280	0.807681	11.101992
4450.705000	681.423213	287.176061	0.398166	24.973972	0.807682	11.101855
4450.725000	681.423294	287.178837	0.398165	24.974213	0.807681	11.101962
4450.745000	681.423294	287.184747	0.398164	24.974727	0.807678	11.102191
4450.765000	681.423213	287.181276	0.398165	24.974425	0.807680	11.102057
4450.805000	681.423213	287.172554	0.398167	24.973667	0.807684	11.101720
4450.805000	681.423213	287.172750	0.398167	24.973684	0.807684	11.101727
4450.825000	681.423294	287.165726	0.398169	24.973073	0.807687	11.101456
4450.845000	681.423294	287.172187	0.398167	24.973635	0.807684	11.101705
4450.865000	681.423294	287.153791	0.398172	24.972035	0.807693	11.100994
4450.885000	681.423294	287.160527	0.398170	24.972621	0.807690	11.101255
4450.905000	681.423294	287.141093	0.398175	24.970931	0.807700	11.100503
4450.925000	681.423294	287.143064	0.398175	24.971102	0.807699	11.100579
4450.945000	681.423294	287.150433	0.398173	24.971743	0.807695	11.100864
4450.965000	681.423294	287.134625	0.398177	24.970368	0.807703	11.100253
4450.985000	681.423294	287.140174	0.398175	24.970851	0.807700	11.100468
4451.025000	681.423294	287.131083	0.398178	24.970060	0.807705	11.100116
4451.025000	681.423294	287.143689	0.398175	24.971156	0.807698	11.100604
4451.045000	681.423294	287.144470	0.398174	24.971224	0.807698	11.100634
4451.065000	681.423294	287.139033	0.398176	24.970751	0.807701	11.100424
4451.085000	681.423213	287.124589	0.398180	24.969495	0.807708	11.099865
4451.105000	681.423213	287.124068	0.398180	24.969450	0.807708	11.099845
4451.125000	681.423294	287.129572	0.398178	24.969929	0.807705	11.100058
4451.145000	681.423294	287.120982	0.398181	24.969182	0.807710	11.099726
4451.165000	681.423294	287.116178	0.398182	24.968764	0.807712	11.099540
4451.185000	681.423213	287.127371	0.398179	24.969737	0.807706	11.099973
4451.205000	681.423294	287.121692	0.398180	24.969243	0.807709	11.099753
4451.225000	681.423294	287.099797	0.398186	24.967339	0.807720	11.098907
4451.245000	681.423294	287.096126	0.398187	24.967020	0.807722	11.098765
4451.265000	681.423294	287.100276	0.398186	24.967381	0.807720	11.098925
4451.285000	681.423294	287.094052	0.398188	24.966840	0.807723	11.098685
4451.305000	681.423294	287.095815	0.398187	24.966993	0.807722	11.098753
4451.325000	681.423294	287.085418	0.398190	24.966089	0.807727	11.098351
4451.345000	681.423294	287.097188	0.398187	24.967112	0.807721	11.098806
4451.365000	681.423294	287.098095	0.398186	24.967191	0.807721	11.098841
4451.385000	681.423294	287.098244	0.398186	24.967204	0.807721	11.098847
4451.405000	681.423213	287.091848	0.398188	24.966648	0.807724	11.098599
4451.425000	681.423294	287.089884	0.398189	24.966477	0.807725	11.098524
4451.445000	681.423294	287.092866	0.398188	24.966737	0.807723	11.098639
4451.465000	681.423294	287.101584	0.398186	24.967495	0.807719	11.098976
4451.485000	681.423294	287.084105	0.398190	24.965975	0.807728	11.098300
4451.505000	681.423294	287.084339	0.398190	24.965995	0.807728	11.098309
4451.525000	681.423294	287.089671	0.398189	24.966459	0.807725	11.098515
4451.545000	681.423294	287.063637	0.398195	24.964195	0.807738	11.097509
4451.565000	681.423294	287.089752	0.398189	24.966466	0.807725	11.098518
4451.585000	681.423294	287.069092	0.398194	24.964669	0.807735	11.097720
4451.605000	681.423294	287.064947	0.398195	24.964309	0.807737	11.097560
4451.645000	681.423294	287.056696	0.398197	24.963591	0.807741	11.097241
4451.645000	681.423294	287.059156	0.398197	24.963805	0.807740	11.097336
4451.665000	681.423294	287.058422	0.398197	24.963741	0.807741	11.097307
4451.685000	681.423294	287.052944	0.398198	24.963265	0.807743	11.097096
4451.705000	681.423294	287.067814	0.398194	24.964558	0.807736	11.097670
4451.725000	681.423294	287.060847	0.398196	24.963952	0.807739	11.097401
4451.745000	681.423294	287.058923	0.398197	24.963785	0.807740	11.097327
4451.765000	681.423294	287.047313	0.398200	24.962775	0.807746	11.096878
4451.785000	681.423294	287.036094	0.398203	24.961799	0.807752	11.096444
4451.805000	681.423294	287.021374	0.398207	24.960519	0.807759	11.095875
4451.825000	681.423294	287.032336	0.398204	24.961473	0.807753	11.096299
4451.845000	681.423294	287.011929	0.398209	24.959698	0.807764	11.095510
4451.865000	681.423213	287.029698	0.398204	24.961243	0.807755	11.096197
4451.885000	681.423294	287.017270	0.398208	24.960162	0.807761	11.095716
4451.905000	681.423294	287.018729	0.398207	24.960289	0.807760	11.095773
4451.925000	681.423294	287.015839	0.398208	24.960038	0.807762	11.095661
4451.945000	681.423294	287.011713	0.398209	24.959679	0.807764	11.095502
4451.965000	681.423294	287.023545	0.398206	24.960708	0.807758	11.095959
4451.985000	681.423294	287.006889	0.398210	24.959260	0.807766	11.095315
4452.005000	681.423294	287.000280	0.398212	24.958685	0.807769	11.095060
4452.025000	681.423294	286.991893	0.398214	24.957956	0.807773	11.094735
4452.045000	681.423294	286.990218	0.398215	24.957810	0.807774	11.094671
4452.085000	681.423213	286.992096	0.398214	24.957973	0.807773	11.094743
4452.085000	681.423213	286.972117	0.398219	24.956236	0.807783	11.093971
4452.105000	681.423294	286.977590	0.398218	24.956712	0.807781	11.094182
4452.125000	681.423294	286.974982	0.398219	24.956485	0.807782	11.094082
4452.145000	681.423294	286.980589	0.398217	24.956972	0.807779	11.094298
4452.165000	681.423213	286.978616	0.398218	24.956801	0.807780	11.094222
4452.185000	681.423294	286.980424	0.398217	24.956958	0.807779	11.094292
4452.205000	681.423294	286.973368	0.398219	24.956345	0.807783	11.094019
4452.225000	681.423294	286.961137	0.398222	24.955281	0.807789	11.093546
4452.245000	681.423294	286.963576	0.398222	24.955493	0.807788	11.093641
4452.265000	681.423294	286.969972	0.398220	24.956049	0.807784	11.093888
4452.285000	681.423294	286.970688	0.398220	24.956111	0.807784	11.093916
4452.305000	681.423294	286.949732	0.398225	24.954289	0.807794	11.093105
4452.325000	681.423294	286.956015	0.398224	24.954835	0.807791	11.093348
4452.345000	681.423294	286.960215	0.398223	24.955201	0.807789	11.093511
4452.365000	681.423294	286.960760	0.398222	24.955248	0.807789	11.093532
4452.385000	681.423294	286.959852	0.398223	24.955169	0.807789	11.093497
4452.405000	681.423294	286.963110	0.398222	24.955452	0.807788	11.093623
4452.425000	681.423294	286.956335	0.398224	24.954863	0.807791	11.093361
4452.445000	681.423213	286.952063	0.398225	24.954492	0.807793	11.093196
4452.465000	681.423294	286.940804	0.398228	24.953513	0.807799	11.092760
4452.485000	681.423294	286.939951	0.398228	24.953439	0.807799	11.092727
4452.505000	681.423294	286.936844	0.398229	24.953168	0.807801	11.092607
4452.525000	681.423294	286.945266	0.398226	24.953901	0.807797	11.092933
4452.545000	681.423213	286.928407	0.398231	24.952435	0.807805	11.092281
4452.565000	681.423213	286.943832	0.398227	24.953776	0.807797	11.092877
4452.585000	681.423294	286.935771	0.398229	24.953075	0.807801	11.092566
4452.605000	681.423294	286.940299	0.398228	24.953469	0.807799	11.092741
4452.625000	681.423294	286.934573	0.398229	24.952971	0.807802	11.092519
4452.645000	681.423294	286.928741	0.398231	24.952464	0.807805	11.092294
4452.665000	681.423294	286.927102	0.398231	24.952321	0.807806	11.092231
4452.685000	681.423213	286.911218	0.398235	24.950940	0.807813	11.091617
4452.705000	681.423213	286.911406	0.398235	24.950956	0.807813	11.091624
4452.725000	681.423294	286.914391	0.398234	24.951216	0.807812	11.091739
4452.745000	681.423213	286.916580	0.398234	24.951406	0.807811	11.091824
4452.765000	681.423213	286.917361	0.398234	24.951474	0.807810	11.091854
4452.785000	681.423213	286.921475	0.398233	24.951832	0.807808	11.092013
4452.805000	681.423294	286.905553	0.398237	24.950447	0.807816	11.091398
4452.825000	681.423294	286.917352	0.398234	24.951473	0.807810	11.091854
4452.845000	681.423294	286.906968	0.398236	24.950570	0.807816	11.091452
4452.865000	681.423213	286.918913	0.398233	24.951609	0.807810	11.091914
4452.885000	681.423294	286.911835	0.398235	24.950993	0.807813	11.091640
4452.925000	681.423294	286.892230	0.398240	24.949288	0.807823	11.090883
4452.945000	681.423294	286.898153	0.398239	24.949804	0.807820	11.091111
4452.945000	681.423294	286.904414	0.398237	24.950348	0.807817	11.091354
4452.965000	681.423294	286.900634	0.398238	24.950019	0.807819	11.091207
4452.985000	681.423294	286.895282	0.398239	24.949554	0.807821	11.091000
4453.005000	681.423213	286.889381	0.398241	24.949041	0.807824	11.090772
4453.025000	681.423294	286.895024	0.398240	24.949531	0.807821	11.090991
4453.045000	681.423213	286.881936	0.398243	24.948393	0.807828	11.090485
4453.065000	681.423294	286.882229	0.398243	24.948419	0.807828	11.090496
4453.085000	681.423294	286.881091	0.398243	24.948320	0.807828	11.090452
4453.105000	681.423294	286.874321	0.398245	24.947731	0.807832	11.090190
4453.145000	681.423294	286.878844	0.398244	24.948124	0.807829	11.090365
4453.145000	681.423294	286.873372	0.398245	24.947648	0.807832	11.090154
4453.165000	681.423213	286.860294	0.398249	24.946511	0.807839	11.089648
4453.185000	681.423213	286.872680	0.398245	24.947588	0.807832	11.090127
4453.205000	681.423294	286.872468	0.398245	24.947570	0.807833	11.090119
4453.225000	681.423213	286.861347	0.398248	24.946603	0.807838	11.089689
4453.245000	681.423294	286.859218	0.398249	24.946418	0.807839	11.089606
4453.265000	681.423294	286.851375	0.398251	24.945736	0.807843	11.089303
4453.285000	681.423294	286.856828	0.398250	24.946210	0.807840	11.089514
4453.305000	681.423294	286.841150	0.398254	24.944846	0.807848	11.088908
4453.325000	681.423294	286.845853	0.398252	24.945255	0.807846	11.089090
4453.365000	681.423294	286.838987	0.398254	24.944658	0.807849	11.088824
4453.365000	681.423294	286.844597	0.398253	24.945146	0.807846	11.089041
4453.385000	681.423213	286.842898	0.398253	24.944998	0.807847	11.088975
4453.405000	681.423213	286.831874	0.398256	24.944040	0.807853	11.088549
4453.425000	681.423213	286.831272	0.398256	24.943987	0.807853	11.088526
4453.445000	681.423213	286.839808	0.398254	24.944730	0.807849	11.088856
4453.465000	681.423213	286.830001	0.398256	24.943877	0.807854	11.088477
4453.485000	681.423294	286.827529	0.398257	24.943662	0.807855	11.088381
4453.505000	681.423294	286.821252	0.398259	24.943116	0.807858	11.088139
4453.525000	681.423213	286.821546	0.398259	24.943142	0.807858	11.088150
4453.545000	681.423294	286.829366	0.398257	24.943822	0.807854	11.088452
4453.565000	681.423294	286.804181	0.398263	24.941631	0.807866	11.087479
4453.585000	681.423294	286.802269	0.398264	24.941465	0.807867	11.087405
4453.605000	681.423213	286.795945	0.398265	24.940915	0.807870	11.087160
4453.625000	681.423294	286.787450	0.398268	24.940176	0.807875	11.086832
4453.645000	681.423213	286.777576	0.398270	24.939318	0.807880	11.086450
4453.665000	681.423294	286.794045	0.398266	24.940750	0.807871	11.087087
4453.685000	681.423294	286.773650	0.398271	24.938976	0.807882	11.086298
4453.705000	681.423294	286.764309	0.398274	24.938164	0.807886	11.085937
4453.725000	681.423294	286.767610	0.398273	24.938451	0.807885	11.086065
4453.745000	681.423294	286.760700	0.398275	24.937850	0.807888	11.085798
4453.765000	681.423294	286.758631	0.398275	24.937670	0.807889	11.085718
4453.805000	681.423294	286.747235	0.398278	24.936679	0.807895	11.085277
4453.805000	681.423294	286.756310	0.398276	24.937468	0.807890	11.085628
4453.825000	681.423294	286.750038	0.398277	24.936923	0.807893	11.085386
4453.845000	681.423294	286.739855	0.398280	24.936037	0.807898	11.084992
4453.865000	681.423294	286.742233	0.398279	24.936244	0.807897	11.085084
4453.885000	681.423294	286.724750	0.398284	24.934724	0.807906	11.084408
4453.905000	681.423294	286.719255	0.398285	24.934246	0.807909	11.084196
4453.925000	681.423213	286.721430	0.398285	24.934435	0.807907	11.084280
4453.945000	681.423213	286.733851	0.398282	24.935515	0.807901	11.084760
4453.985000	681.423294	286.725059	0.398284	24.934751	0.807906	11.084420
4453.985000	681.423294	286.722035	0.398285	24.934488	0.807907	11.084303
4454.005000	681.423294	286.716335	0.398286	24.933992	0.807910	11.084083
4454.025000	681.423294	286.717909	0.398286	24.934129	0.807909	11.084144
4454.045000	681.423294	286.694593	0.398292	24.932101	0.807921	11.083242
4454.065000	681.423213	286.700768	0.398290	24.932638	0.807918	11.083481
4454.085000	681.423213	286.701280	0.398290	24.932683	0.807917	11.083501
4454.105000	681.423294	286.694368	0.398292	24.932082	0.807921	11.083233
4454.125000	681.423294	286.705486	0.398289	24.933048	0.807915	11.083663
4454.145000	681.423294	286.693005	0.398292	24.931963	0.807922	11.083181
4454.165000	681.423294	286.700575	0.398290	24.932621	0.807918	11.083473
4454.185000	681.423294	286.697889	0.398291	24.932388	0.807919	11.083370
4454.205000	681.423213	286.691801	0.398293	24.931858	0.807922	11.083134
4454.225000	681.423213	286.684998	0.398294	24.931267	0.807925	11.082871
4454.245000	681.423213	286.691612	0.398293	24.931842	0.807922	11.083127
4454.265000	681.423213	286.679532	0.398296	24.930791	0.807928	11.082660
4454.285000	681.423213	286.681798	0.398295	24.930988	0.807927	11.082748
4454.305000	681.423294	286.686365	0.398294	24.931386	0.807925	11.082924
4454.325000	681.423294	286.682644	0.398295	24.931062	0.807927	11.082780
4454.345000	681.423294	286.674139	0.398297	24.930322	0.807931	11.082451
4454.365000	681.423294	286.692399	0.398292	24.931910	0.807922	11.083157
4454.385000	681.423294	286.686228	0.398294	24.931374	0.807925	11.082919
4454.425000	681.423213	286.680282	0.398296	24.930857	0.807928	11.082689
4454.445000	681.423213	286.679101	0.398296	24.930754	0.807928	11.082643
4454.445000	681.423213	286.686852	0.398294	24.931428	0.807924	11.082943
4454.465000	681.423294	286.675637	0.398297	24.930453	0.807930	11.082509
4454.485000	681.423294	286.678716	0.398296	24.930720	0.807929	11.082628
4454.505000	681.423213	286.672618	0.398298	24.930190	0.807932	11.082393
4454.525000	681.423213	286.677897	0.398296	24.930649	0.807929	11.082597
4454.545000	681.423213	286.681191	0.398295	24.930936	0.807927	11.082724
4454.565000	681.423294	286.665455	0.398300	24.929567	0.807935	11.082116
4454.585000	681.423294	286.659481	0.398301	24.929048	0.807938	11.081885
4454.605000	681.423294	286.661176	0.398301	24.929195	0.807937	11.081950
4454.625000	681.423294	286.673310	0.398297	24.930250	0.807931	11.082419
4454.645000	681.423294	286.655912	0.398302	24.928737	0.807940	11.081747
4454.665000	681.423294	286.652413	0.398303	24.928433	0.807942	11.081612
4454.685000	681.423294	286.654929	0.398302	24.928652	0.807940	11.081709
4454.705000	681.423213	286.654830	0.398302	24.928643	0.807940	11.081705
4454.725000	681.423294	286.652736	0.398303	24.928461	0.807941	11.081624
4454.745000	681.423294	286.649582	0.398304	24.928187	0.807943	11.081502
4454.765000	681.423294	286.644465	0.398305	24.927742	0.807946	11.081304
4454.785000	681.423213	286.642534	0.398305	24.927574	0.807946	11.081230
4454.805000	681.423294	286.633753	0.398308	24.926810	0.807951	11.080890
4454.845000	681.423294	286.656825	0.398302	24.928817	0.807939	11.081782
4454.845000	681.423294	286.632701	0.398308	24.926719	0.807951	11.080849
4454.865000	681.423294	286.640712	0.398306	24.927415	0.807947	11.081159
4454.885000	681.423294	286.643398	0.398305	24.927649	0.807946	11.081263
4454.905000	681.423294	286.633338	0.398308	24.926774	0.807951	11.080874
4454.925000	681.423294	286.638409	0.398307	24.927215	0.807949	11.081070
4454.945000	681.423294	286.640103	0.398306	24.927363	0.807948	11.081136
4454.965000	681.423294	286.638873	0.398306	24.927255	0.807948	11.081088
4454.985000	681.423294	286.638387	0.398307	24.927213	0.807949	11.081069
4455.005000	681.423213	286.641023	0.398306	24.927442	0.807947	11.081171
4455.025000	681.423294	286.645937	0.398305	24.927870	0.807945	11.081361
4455.045000	681.423213	286.642172	0.398306	24.927542	0.807947	11.081216
4455.065000	681.423294	286.635055	0.398307	24.926923	0.807950	11.080940
4455.085000	681.423294	286.626990	0.398310	24.926222	0.807954	11.080629
4455.105000	681.423213	286.624091	0.398310	24.925970	0.807956	11.080517
4455.125000	681.423213	286.623507	0.398310	24.925919	0.807956	11.080494
4455.145000	681.423294	286.615089	0.398313	24.925187	0.807960	11.080169
4455.165000	681.423213	286.618355	0.398312	24.925471	0.807958	11.080295
4455.185000	681.423213	286.603042	0.398316	24.924140	0.807966	11.079703
4455.205000	681.423294	286.606949	0.398315	24.924479	0.807964	11.079854
4455.225000	681.423294	286.602789	0.398316	24.924117	0.807966	11.079693
4455.245000	681.423294	286.609696	0.398314	24.924718	0.807963	11.079960
4455.285000	681.423294	286.609057	0.398314	24.924663	0.807963	11.079935
4455.285000	681.423294	286.616988	0.398312	24.925352	0.807959	11.080242
4455.305000	681.423294	286.613182	0.398313	24.925021	0.807961	11.080095
4455.325000	681.423294	286.606478	0.398315	24.924438	0.807964	11.079836
4455.345000	681.423213	286.594477	0.398318	24.923395	0.807970	11.079372
4455.365000	681.423294	286.605171	0.398315	24.924325	0.807965	11.079785
4455.385000	681.423294	286.601396	0.398316	24.923996	0.807967	11.079639
4455.405000	681.423294	286.590470	0.398319	24.923046	0.807972	11.079217
4455.425000	681.423294	286.591586	0.398319	24.923143	0.807972	11.079260
4455.445000	681.423294	286.582608	0.398321	24.922362	0.807976	11.078913
4455.465000	681.423294	286.588962	0.398320	24.922915	0.807973	11.079159
4455.505000	681.423294	286.586303	0.398320	24.922684	0.807974	11.079056
4455.505000	681.423294	286.578071	0.398322	24.921968	0.807978	11.078738
4455.525000	681.423294	286.572362	0.398324	24.921471	0.807981	11.078517
4455.545000	681.423294	286.594896	0.398318	24.923431	0.807970	11.079388
4455.565000	681.423294	286.595765	0.398318	24.923507	0.807970	11.079422
4455.585000	681.423294	286.589103	0.398319	24.922927	0.807973	11.079164
4455.605000	681.423294	286.595543	0.398318	24.923487	0.807970	11.079413
4455.625000	681.423294	286.561390	0.398327	24.920517	0.807987	11.078093
4455.645000	681.423294	286.588813	0.398320	24.922902	0.807973	11.079153
4455.665000	681.423294	286.578941	0.398322	24.922044	0.807978	11.078771
4455.705000	681.423213	286.582788	0.398321	24.922378	0.807976	11.078920
4455.705000	681.423213	286.584791	0.398321	24.922552	0.807975	11.078997
4455.725000	681.423213	286.584018	0.398321	24.922485	0.807975	11.078967
4455.745000	681.423213	286.584728	0.398321	24.922547	0.807975	11.078995
4455.765000	681.423294	286.585006	0.398321	24.922571	0.807975	11.079006
4455.785000	681.423294	286.566373	0.398325	24.920951	0.807984	11.078285
4455.805000	681.423294	286.577971	0.398322	24.921959	0.807978	11.078734
4455.825000	681.423294	286.566620	0.398325	24.920972	0.807984	11.078295
4455.845000	681.423213	286.566947	0.398325	24.921001	0.807984	11.078308
4455.865000	681.423213	286.574634	0.398323	24.921669	0.807980	11.078605
4455.885000	681.423294	286.574826	0.398323	24.921686	0.807980	11.078612
4455.925000	681.423294	286.576821	0.398323	24.921859	0.807979	11.078689
4455.925000	681.423294	286.576238	0.398323	24.921809	0.807979	11.078667
4455.945000	681.423294	286.560667	0.398327	24.920454	0.807987	11.078065
4455.965000	681.423294	286.565459	0.398326	24.920871	0.807985	11.078250
4455.985000	681.423294	286.546153	0.398331	24.919192	0.807994	11.077504
4456.005000	681.423294	286.564331	0.398326	24.920773	0.807985	11.078206
4456.025000	681.423294	286.558027	0.398328	24.920225	0.807988	11.077963
4456.045000	681.423294	286.555272	0.398328	24.919985	0.807990	11.077856
4456.065000	681.423294	286.557720	0.398328	24.920198	0.807989	11.077951
4456.085000	681.423294	286.568581	0.398325	24.921143	0.807983	11.078371
4456.125000	681.423294	286.559481	0.398327	24.920351	0.807988	11.078019
4456.145000	681.423294	286.551309	0.398329	24.919641	0.807992	11.077703
4456.145000	681.423294	286.554686	0.398328	24.919934	0.807990	11.077834
4456.165000	681.423294	286.547524	0.398330	24.919311	0.807994	11.077557
4456.185000	681.423294	286.534752	0.398334	24.918201	0.808000	11.077063
4456.205000	681.423294	286.523467	0.398337	24.917219	0.808005	11.076627
4456.225000	681.423294	286.534586	0.398334	24.918186	0.808000	11.077056
4456.245000	681.423213	286.531568	0.398334	24.917924	0.808001	11.076940
4456.265000	681.423294	286.532333	0.398334	24.917990	0.808001	11.076969
4456.285000	681.423294	286.519063	0.398338	24.916836	0.808008	11.076456
4456.305000	681.423294	286.531288	0.398335	24.917900	0.808002	11.076929
4456.345000	681.423294	286.517813	0.398338	24.916728	0.808008	11.076408
4456.345000	681.423294	286.514321	0.398339	24.916424	0.808010	11.076273
4456.365000	681.423294	286.516194	0.398339	24.916587	0.808009	11.076345
4456.385000	681.423213	286.528026	0.398335	24.917616	0.808003	11.076803
4456.405000	681.423294	286.531151	0.398335	24.917888	0.808002	11.076924
4456.425000	681.423213	286.519993	0.398337	24.916917	0.808007	11.076492
4456.445000	681.423294	286.512240	0.398340	24.916243	0.808011	11.076193
4456.465000	681.423294	286.505241	0.398341	24.915634	0.808015	11.075922
4456.485000	681.423294	286.512270	0.398340	24.916246	0.808011	11.076194
4456.505000	681.423213	286.507035	0.398341	24.915790	0.808014	11.075991
4456.525000	681.423294	286.505112	0.398341	24.915623	0.808015	11.075917
4456.565000	681.423294	286.497508	0.398343	24.914962	0.808018	11.075623
4456.565000	681.423294	286.489526	0.398346	24.914268	0.808022	11.075315
4456.585000	681.423294	286.498373	0.398343	24.915037	0.808018	11.075657
4456.605000	681.423294	286.498401	0.398343	24.915040	0.808018	11.075658
4456.625000	681.423294	286.494466	0.398344	24.914697	0.808020	11.075505
4456.645000	681.423294	286.488552	0.398346	24.914183	0.808023	11.075277
4456.665000	681.423294	286.488129	0.398346	24.914146	0.808023	11.075261
4456.685000	681.423294	286.478257	0.398348	24.913288	0.808028	11.074879
4456.705000	681.423294	286.485708	0.398347	24.913936	0.808024	11.075167
4456.725000	681.423294	286.482994	0.398347	24.913700	0.808026	11.075062
4456.765000	681.423294	286.484892	0.398347	24.913865	0.808025	11.075135
4456.785000	681.423294	286.492915	0.398345	24.914562	0.808021	11.075446
4456.785000	681.423294	286.476915	0.398349	24.913171	0.808029	11.074827
4456.805000	681.423294	286.469750	0.398351	24.912548	0.808032	11.074550
4456.825000	681.423294	286.486755	0.398346	24.914027	0.808024	11.075207
4456.845000	681.423294	286.492665	0.398345	24.914541	0.808021	11.075436
4456.865000	681.423294	286.478051	0.398349	24.913270	0.808028	11.074871
4456.885000	681.423213	286.470194	0.398351	24.912587	0.808032	11.074567
4456.905000	681.423213	286.479321	0.398348	24.913380	0.808027	11.074920
4456.925000	681.423294	286.472583	0.398350	24.912794	0.808031	11.074660
4456.945000	681.423213	286.470146	0.398351	24.912582	0.808032	11.074565
4456.965000	681.423294	286.469902	0.398351	24.912561	0.808032	11.074556
4456.985000	681.423213	286.465675	0.398352	24.912194	0.808034	11.074392
4457.005000	681.423294	286.466008	0.398352	24.912223	0.808034	11.074405
4457.025000	681.423213	286.457991	0.398354	24.911525	0.808038	11.074095
4457.045000	681.423294	286.462471	0.398353	24.911915	0.808036	11.074269
4457.065000	681.423294	286.453875	0.398355	24.911167	0.808040	11.073936
4457.085000	681.423294	286.454133	0.398355	24.911190	0.808040	11.073946
4457.105000	681.423294	286.433048	0.398360	24.909356	0.808050	11.073131
4457.125000	681.423294	286.447451	0.398357	24.910609	0.808043	11.073688
4457.145000	681.423294	286.443803	0.398357	24.910291	0.808045	11.073547
4457.165000	681.423294	286.439594	0.398359	24.909925	0.808047	11.073384
4457.185000	681.423213	286.435903	0.398359	24.909604	0.808049	11.073242
4457.205000	681.423294	286.410001	0.398366	24.907352	0.808062	11.072240
4457.225000	681.423294	286.420478	0.398364	24.908263	0.808056	11.072645
4457.245000	681.423294	286.416162	0.398365	24.907888	0.808059	11.072478
4457.265000	681.423294	286.422369	0.398363	24.908428	0.808056	11.072718
4457.285000	681.423213	286.413841	0.398365	24.907686	0.808060	11.072389
4457.305000	681.423213	286.399535	0.398369	24.906442	0.808067	11.071836
4457.325000	681.423213	286.400752	0.398369	24.906548	0.808066	11.071883
4457.345000	681.423294	286.394771	0.398370	24.906027	0.808069	11.071651
4457.365000	681.423294	286.400986	0.398369	24.906568	0.808066	11.071892
4457.385000	681.423294	286.408454	0.398367	24.907217	0.808062	11.072180
4457.425000	681.423294	286.394630	0.398370	24.906015	0.808069	11.071646
4457.425000	681.423294	286.395618	0.398370	24.906101	0.808069	11.071684
4457.445000	681.423294	286.394268	0.398370	24.905984	0.808069	11.071632
4457.465000	681.423213	286.400064	0.398369	24.906488	0.808066	11.071856
4457.485000	681.423213	286.398904	0.398369	24.906387	0.808067	11.071811
4457.505000	681.423294	286.395359	0.398370	24.906079	0.808069	11.071674
4457.525000	681.423294	286.392147	0.398371	24.905799	0.808071	11.071550
4457.545000	681.423294	286.394918	0.398370	24.906040	0.808069	11.071657
4457.565000	681.423294	286.391428	0.398371	24.905737	0.808071	11.071522
4457.585000	681.423213	286.388175	0.398372	24.905454	0.808072	11.071396
4457.625000	681.423294	286.386120	0.398373	24.905275	0.808073	11.071317
4457.645000	681.423294	286.377237	0.398375	24.904503	0.808078	11.070974
4457.645000	681.423294	286.374645	0.398376	24.904277	0.808079	11.070873
4457.665000	681.423213	286.371845	0.398376	24.904034	0.808080	11.070765
4457.685000	681.423294	286.375257	0.398375	24.904330	0.808079	11.070897
4457.705000	681.423294	286.381877	0.398374	24.904906	0.808076	11.071153
4457.725000	681.423294	286.359271	0.398380	24.902940	0.808087	11.070279
4457.745000	681.423294	286.358350	0.398380	24.902860	0.808087	11.070243
4457.765000	681.423294	286.353446	0.398381	24.902434	0.808090	11.070054
4457.785000	681.423294	286.350039	0.398382	24.902137	0.808091	11.069922
4457.805000	681.423294	286.357038	0.398380	24.902746	0.808088	11.070193
4457.845000	681.423294	286.345100	0.398383	24.901708	0.808094	11.069731
4457.845000	681.423294	286.346803	0.398383	24.901856	0.808093	11.069797
4457.865000	681.423294	286.349820	0.398382	24.902118	0.808091	11.069914
4457.885000	681.423294	286.355028	0.398381	24.902571	0.808089	11.070115
4457.905000	681.423294	286.339372	0.398385	24.901210	0.808097	11.069510
4457.925000	681.423294	286.340752	0.398384	24.901330	0.808096	11.069563
4457.945000	681.423294	286.333400	0.398386	24.900690	0.808100	11.069279
4457.965000	681.423294	286.343723	0.398384	24.901588	0.808094	11.069678
4457.985000	681.423294	286.340468	0.398384	24.901305	0.808096	11.069552
4458.005000	681.423294	286.336957	0.398385	24.901000	0.808098	11.069416
4458.045000	681.423294	286.334749	0.398386	24.900808	0.808099	11.069331
4458.065000	681.423294	286.333558	0.398386	24.900704	0.808100	11.069285
4458.065000	681.423294	286.332790	0.398386	24.900637	0.808100	11.069255
4458.085000	681.423294	286.333231	0.398386	24.900676	0.808100	11.069272
4458.105000	681.423294	286.329737	0.398387	24.900372	0.808101	11.069137
4458.125000	681.423294	286.331313	0.398387	24.900509	0.808101	11.069198
4458.145000	681.423294	286.336594	0.398385	24.900968	0.808098	11.069402
4458.165000	681.423294	286.323404	0.398389	24.899821	0.808105	11.068892
4458.185000	681.423213	286.321349	0.398389	24.899642	0.808105	11.068813
4458.205000	681.423294	286.310582	0.398392	24.898706	0.808111	11.068397
4458.225000	681.423294	286.314364	0.398391	24.899035	0.808109	11.068543
4458.265000	681.423294	286.307835	0.398393	24.898467	0.808112	11.068291
4458.265000	681.423294	286.313036	0.398392	24.898919	0.808110	11.068492
4458.285000	681.423294	286.310823	0.398392	24.898727	0.808111	11.068406
4458.305000	681.423294	286.305462	0.398394	24.898261	0.808113	11.068199
4458.325000	681.423294	286.298439	0.398395	24.897650	0.808117	11.067927
4458.345000	681.423294	286.308048	0.398393	24.898486	0.808112	11.068299
4458.365000	681.423294	286.307835	0.398393	24.898467	0.808112	11.068291
4458.385000	681.423294	286.294953	0.398396	24.897347	0.808119	11.067793
4458.405000	681.423294	286.306894	0.398393	24.898385	0.808113	11.068254
4458.425000	681.423294	286.307219	0.398393	24.898414	0.808113	11.068267
4458.445000	681.423294	286.292623	0.398397	24.897144	0.808120	11.067702
4458.465000	681.423294	286.321594	0.398389	24.899664	0.808105	11.068822
4458.485000	681.423294	286.301353	0.398395	24.897903	0.808115	11.068040
4458.505000	681.423294	286.310397	0.398392	24.898690	0.808111	11.068390
4458.525000	681.423294	286.300958	0.398395	24.897869	0.808116	11.068025
4458.545000	681.423213	286.280603	0.398400	24.896099	0.808126	11.067238
4458.565000	681.423213	286.288415	0.398398	24.896778	0.808122	11.067540
4458.585000	681.423213	286.292906	0.398397	24.897169	0.808120	11.067713
4458.605000	681.423294	286.295795	0.398396	24.897420	0.808118	11.067825
4458.625000	681.423294	286.295911	0.398396	24.897430	0.808118	11.067830
4458.645000	681.423213	286.293107	0.398397	24.897186	0.808119	11.067721
4458.665000	681.423294	286.303230	0.398394	24.898067	0.808115	11.068113
4458.705000	681.423294	286.294592	0.398396	24.897316	0.808119	11.067779
4458.705000	681.423294	286.292722	0.398397	24.897153	0.808120	11.067706
4458.725000	681.423213	286.285794	0.398399	24.896550	0.808123	11.067439
4458.745000	681.423213	286.282484	0.398400	24.896263	0.808125	11.067311
4458.765000	681.423213	286.293358	0.398397	24.897208	0.808119	11.067731
4458.785000	681.423213	286.294054	0.398397	24.897269	0.808119	11.067758
4458.805000	681.423213	286.295240	0.398396	24.897372	0.808118	11.067804
4458.825000	681.423213	286.292111	0.398397	24.897100	0.808120	11.067683
4458.845000	681.423294	286.287593	0.398398	24.896707	0.808122	11.067508
4458.865000	681.423213	286.281155	0.398400	24.896147	0.808125	11.067259
4458.905000	681.423294	286.277509	0.398401	24.895830	0.808127	11.067118
4458.925000	681.423294	286.279108	0.398400	24.895969	0.808126	11.067180
4458.925000	681.423294	286.282729	0.398400	24.896284	0.808125	11.067320
4458.945000	681.423294	286.272802	0.398402	24.895421	0.808130	11.066936
4458.965000	681.423294	286.279585	0.398400	24.896010	0.808126	11.067198
4458.985000	681.423213	286.278986	0.398400	24.895958	0.808126	11.067175
4459.005000	681.423213	286.273532	0.398402	24.895484	0.808129	11.066964
4459.025000	681.423294	286.269465	0.398403	24.895130	0.808131	11.066807
4459.045000	681.423213	286.266053	0.398404	24.894834	0.808133	11.066675
4459.065000	681.423213	286.271622	0.398402	24.895318	0.808130	11.066891
4459.085000	681.423294	286.270612	0.398403	24.895230	0.808131	11.066852
4459.105000	681.423294	286.269624	0.398403	24.895144	0.808131	11.066813
4459.125000	681.423294	286.257030	0.398406	24.894049	0.808137	11.066327
4459.145000	681.423294	286.271858	0.398402	24.895338	0.808130	11.066900
4459.165000	681.423213	286.265297	0.398404	24.894768	0.808133	11.066646
4459.185000	681.423294	286.255884	0.398407	24.893949	0.808138	11.066282
4459.205000	681.423294	286.270716	0.398403	24.895239	0.808131	11.066856
4459.225000	681.423294	286.258555	0.398406	24.894182	0.808137	11.066385
4459.245000	681.423294	286.253713	0.398407	24.893760	0.808139	11.066198
4459.265000	681.423294	286.249511	0.398408	24.893395	0.808141	11.066036
4459.285000	681.423294	286.258397	0.398406	24.894168	0.808137	11.066379
4459.305000	681.423294	286.241939	0.398410	24.892737	0.808145	11.065743
4459.325000	681.423294	286.264647	0.398404	24.894711	0.808134	11.066621
4459.345000	681.423294	286.251809	0.398408	24.893595	0.808140	11.066125
4459.365000	681.423294	286.258283	0.398406	24.894158	0.808137	11.066375
4459.385000	681.423213	286.247867	0.398409	24.893252	0.808142	11.065972
4459.405000	681.423294	286.238299	0.398411	24.892420	0.808147	11.065602
4459.425000	681.423213	286.245708	0.398409	24.893064	0.808143	11.065889
4459.445000	681.423294	286.254799	0.398407	24.893855	0.808139	11.066240
4459.465000	681.423294	286.239929	0.398411	24.892562	0.808146	11.065665
4459.485000	681.423294	286.235273	0.398412	24.892157	0.808148	11.065485
4459.505000	681.423294	286.244307	0.398410	24.892943	0.808144	11.065835
4459.545000	681.423294	286.235721	0.398412	24.892196	0.808148	11.065503
4459.565000	681.423294	286.228082	0.398414	24.891531	0.808152	11.065207
4459.565000	681.423294	286.235439	0.398412	24.892171	0.808148	11.065492
4459.585000	681.423213	286.241990	0.398410	24.892741	0.808145	11.065745
4459.605000	681.423213	286.238877	0.398411	24.892470	0.808146	11.065625
4459.625000	681.423294	286.240234	0.398411	24.892588	0.808146	11.065677
4459.645000	681.423294	286.243094	0.398410	24.892837	0.808144	11.065788
4459.665000	681.423213	286.243923	0.398410	24.892909	0.808144	11.065820
4459.685000	681.423294	286.238495	0.398411	24.892437	0.808147	11.065610
4459.705000	681.423213	286.232059	0.398413	24.891877	0.808150	11.065361
4459.725000	681.423294	286.244336	0.398410	24.892945	0.808144	11.065836
4459.745000	681.423294	286.237936	0.398411	24.892388	0.808147	11.065588
4459.765000	681.423294	286.229420	0.398413	24.891648	0.808151	11.065259
4459.785000	681.423213	286.244562	0.398409	24.892965	0.808144	11.065845
4459.805000	681.423294	286.230421	0.398413	24.891735	0.808151	11.065298
4459.825000	681.423294	286.226501	0.398414	24.891394	0.808153	11.065146
4459.845000	681.423294	286.235915	0.398412	24.892213	0.808148	11.065510
4459.865000	681.423294	286.225276	0.398415	24.891287	0.808153	11.065099
4459.885000	681.423294	286.232162	0.398413	24.891886	0.808150	11.065365
4459.905000	681.423294	286.232428	0.398413	24.891909	0.808150	11.065375
4459.925000	681.423213	286.223569	0.398415	24.891139	0.808154	11.065033
4459.945000	681.423213	286.239046	0.398411	24.892485	0.808146	11.065631
4459.985000	681.423294	286.235659	0.398412	24.892190	0.808148	11.065500
4459.985000	681.423294	286.222244	0.398415	24.891024	0.808155	11.064982
4460.005000	681.423294	286.219422	0.398416	24.890778	0.808156	11.064873
4460.025000	681.423294	286.217765	0.398417	24.890634	0.808157	11.064809
4460.045000	681.423294	286.222046	0.398415	24.891007	0.808155	11.064974
4460.065000	681.423294	286.221385	0.398416	24.890949	0.808155	11.064949
4460.085000	681.423213	286.223668	0.398415	24.891148	0.808154	11.065037
4460.105000	681.423294	286.217259	0.398417	24.890590	0.808157	11.064789
4460.125000	681.423294	286.220940	0.398416	24.890910	0.808155	11.064931
4460.145000	681.423294	286.224902	0.398415	24.891255	0.808153	11.065084
4460.165000	681.423294	286.211325	0.398418	24.890074	0.808160	11.064560
4460.205000	681.423294	286.206802	0.398419	24.889681	0.808162	11.064385
4460.205000	681.423294	286.226347	0.398414	24.891381	0.808153	11.065140
4460.225000	681.423294	286.216553	0.398417	24.890529	0.808157	11.064762
4460.245000	681.423294	286.210270	0.398418	24.889983	0.808161	11.064519
4460.265000	681.423294	286.211825	0.398418	24.890118	0.808160	11.064579
4460.285000	681.423213	286.216805	0.398417	24.890551	0.808157	11.064771
4460.305000	681.423294	286.210131	0.398419	24.889970	0.808161	11.064513
4460.325000	681.423294	286.201222	0.398421	24.889196	0.808165	11.064169
4460.345000	681.423294	286.210677	0.398418	24.890018	0.808160	11.064535
4460.365000	681.423294	286.219873	0.398416	24.890818	0.808156	11.064890
4460.405000	681.423294	286.201848	0.398421	24.889250	0.808165	11.064193
4460.405000	681.423294	286.213505	0.398418	24.890264	0.808159	11.064644
4460.425000	681.423213	286.207108	0.398419	24.889708	0.808162	11.064397
4460.445000	681.423213	286.208116	0.398419	24.889795	0.808162	11.064436
4460.465000	681.423213	286.210513	0.398418	24.890004	0.808160	11.064528
4460.485000	681.423294	286.215159	0.398417	24.890408	0.808158	11.064708
4460.505000	681.423213	286.202504	0.398420	24.889307	0.808164	11.064219
4460.525000	681.423213	286.206700	0.398419	24.889672	0.808162	11.064381
4460.545000	681.423294	286.201013	0.398421	24.889177	0.808165	11.064161
4460.565000	681.423213	286.205831	0.398420	24.889596	0.808163	11.064347
4460.585000	681.423213	286.200858	0.398421	24.889164	0.808165	11.064155
4460.625000	681.423213	286.194493	0.398423	24.888610	0.808168	11.063909
4460.625000	681.423213	286.188615	0.398424	24.888099	0.808171	11.063682
4460.645000	681.423294	286.181258	0.398426	24.887459	0.808175	11.063397
4460.665000	681.423294	286.197219	0.398422	24.888848	0.808167	11.064014
4460.685000	681.423294	286.185017	0.398425	24.887786	0.808173	11.063543
4460.705000	681.423294	286.175059	0.398428	24.886920	0.808178	11.063158
4460.725000	681.423294	286.190205	0.398424	24.888238	0.808171	11.063743
4460.745000	681.423294	286.185451	0.398425	24.887824	0.808173	11.063559
4460.765000	681.423294	286.176113	0.398427	24.887012	0.808178	11.063198
4460.785000	681.423294	286.189381	0.398424	24.888166	0.808171	11.063711
4460.805000	681.423294	286.195944	0.398422	24.888737	0.808168	11.063965
4460.845000	681.423213	286.184330	0.398425	24.887727	0.808173	11.063516
4460.845000	681.423213	286.187131	0.398424	24.887970	0.808172	11.063624
4460.865000	681.423213	286.171316	0.398429	24.886595	0.808180	11.063013
4460.885000	681.423294	286.170014	0.398429	24.886482	0.808181	11.062963
4460.905000	681.423294	286.172954	0.398428	24.886737	0.808179	11.063076
4460.925000	681.423294	286.159380	0.398432	24.885557	0.808186	11.062551
4460.945000	681.423213	286.169247	0.398429	24.886415	0.808181	11.062933
4460.965000	681.423213	286.168554	0.398429	24.886355	0.808181	11.062906
4460.985000	681.423294	286.165954	0.398430	24.886129	0.808183	11.062806
4461.005000	681.423213	286.159474	0.398432	24.885565	0.808186	11.062555
4461.025000	681.423294	286.164769	0.398430	24.886026	0.808183	11.062760
4461.045000	681.423294	286.171803	0.398429	24.886637	0.808180	11.063032
4461.065000	681.423213	286.164101	0.398430	24.885967	0.808183	11.062734
4461.085000	681.423294	286.157451	0.398432	24.885389	0.808187	11.062477
4461.105000	681.423294	286.165963	0.398430	24.886129	0.808183	11.062806
4461.125000	681.423294	286.167796	0.398430	24.886289	0.808182	11.062877
4461.145000	681.423294	286.167696	0.398430	24.886280	0.808182	11.062873
4461.165000	681.423213	286.154583	0.398433	24.885140	0.808188	11.062366
4461.185000	681.423294	286.152325	0.398434	24.884943	0.808189	11.062279
4461.205000	681.423294	286.152265	0.398434	24.884938	0.808189	11.062276
4461.225000	681.423294	286.163578	0.398431	24.885922	0.808184	11.062714
4461.265000	681.423294	286.161730	0.398431	24.885761	0.808185	11.062642
4461.265000	681.423294	286.159924	0.398432	24.885604	0.808186	11.062573
4461.285000	681.423294	286.160314	0.398432	24.885638	0.808185	11.062588
4461.305000	681.423294	286.158603	0.398432	24.885489	0.808186	11.062521
4461.325000	681.423294	286.143653	0.398436	24.884189	0.808194	11.061943
4461.344000	681.423294	286.155452	0.398433	24.885215	0.808188	11.062400
4461.364000	681.423294	286.141197	0.398437	24.883976	0.808195	11.061849
4461.384000	681.423294	286.137280	0.398438	24.883635	0.808197	11.061697
4461.407000	681.423294	286.140597	0.398437	24.883923	0.808195	11.061825
4461.444000	681.423294	286.139191	0.398437	24.883801	0.808196	11.061771
4461.464000	681.423294	286.144866	0.398436	24.884295	0.808193	11.061990
4461.484000	681.423294	286.138856	0.398437	24.883772	0.808196	11.061758
4461.484000	681.423294	286.135477	0.398438	24.883478	0.808198	11.061627
4461.504000	681.423294	286.138643	0.398437	24.883754	0.808196	11.061750
4461.524000	681.423294	286.126647	0.398440	24.882710	0.808202	11.061286
4461.544000	681.423294	286.136992	0.398438	24.883610	0.808197	11.061686
4461.564000	681.423294	286.130820	0.398439	24.883073	0.808200	11.061447
4461.584000	681.423294	286.144041	0.398436	24.884223	0.808193	11.061959
4461.604000	681.423213	286.142355	0.398436	24.884076	0.808194	11.061893
4461.644000	681.423294	286.138254	0.398437	24.883720	0.808196	11.061735
4461.664000	681.423294	286.133873	0.398438	24.883339	0.808198	11.061565
4461.684000	681.423294	286.127677	0.398440	24.882800	0.808201	11.061326
4461.684000	681.423294	286.133274	0.398439	24.883287	0.808199	11.061542
4461.704000	681.423294	286.121192	0.398442	24.882236	0.808205	11.061075
4461.724000	681.423294	286.129818	0.398440	24.882986	0.808200	11.061409
4461.744000	681.423294	286.129428	0.398440	24.882952	0.808201	11.061394
4461.764000	681.423294	286.124776	0.398441	24.882548	0.808203	11.061214
4461.784000	681.423294	286.125732	0.398441	24.882631	0.808202	11.061251
4461.804000	681.423294	286.114525	0.398444	24.881656	0.808208	11.060817
4461.824000	681.423294	286.122666	0.398441	24.882364	0.808204	11.061132
4461.864000	681.423213	286.118383	0.398442	24.881992	0.808206	11.060967
4461.864000	681.423213	286.118640	0.398442	24.882014	0.808206	11.060977
4461.884000	681.423294	286.116321	0.398443	24.881812	0.808207	11.060887
4461.904000	681.423294	286.116367	0.398443	24.881816	0.808207	11.060889
4461.924000	681.423213	286.114244	0.398444	24.881632	0.808208	11.060807
4461.944000	681.423294	286.120574	0.398442	24.882182	0.808205	11.061051
4461.964000	681.423294	286.118805	0.398442	24.882028	0.808206	11.060983
4461.984000	681.423294	286.102578	0.398447	24.880617	0.808214	11.060356
4462.004000	681.423294	286.097203	0.398448	24.880150	0.808217	11.060148
4462.024000	681.423213	286.100754	0.398447	24.880459	0.808215	11.060285
4462.064000	681.423213	286.092802	0.398449	24.879767	0.808219	11.059978
4462.084000	681.423213	286.101164	0.398447	24.880494	0.808215	11.060301
4462.104000	681.423294	286.107545	0.398445	24.881049	0.808211	11.060548
4462.124000	681.423294	286.103571	0.398446	24.880704	0.808213	11.060394
4462.124000	681.423294	286.108444	0.398445	24.881127	0.808211	11.060582
4462.144000	681.423294	286.104724	0.398446	24.880804	0.808213	11.060439
4462.164000	681.423294	286.105780	0.398446	24.880896	0.808212	11.060479
4462.184000	681.423294	286.104985	0.398446	24.880826	0.808213	11.060449
4462.204000	681.423294	286.101919	0.398447	24.880560	0.808214	11.060330
4462.224000	681.423213	286.098314	0.398448	24.880246	0.808216	11.060191
4462.244000	681.423294	286.098957	0.398448	24.880302	0.808216	11.060216
4462.264000	681.423294	286.094836	0.398449	24.879944	0.808218	11.060056
4462.284000	681.423294	286.087997	0.398450	24.879349	0.808221	11.059792
4462.324000	681.423294	286.100492	0.398447	24.880436	0.808215	11.060275
4462.324000	681.423294	286.093480	0.398449	24.879826	0.808218	11.060004
4462.344000	681.423213	286.097344	0.398448	24.880162	0.808216	11.060153
4462.364000	681.423213	286.085977	0.398451	24.879173	0.808222	11.059714
4462.384000	681.423294	286.068785	0.398455	24.877678	0.808231	11.059049
4462.404000	681.423213	286.072661	0.398454	24.878015	0.808229	11.059199
4462.424000	681.423294	286.078291	0.398453	24.878505	0.808226	11.059417
4462.444000	681.423294	286.067220	0.398456	24.877542	0.808231	11.058989
4462.464000	681.423294	286.074695	0.398454	24.878192	0.808228	11.059278
4462.484000	681.423294	286.068072	0.398456	24.877616	0.808231	11.059022
4462.504000	681.423294	286.063538	0.398457	24.877222	0.808233	11.058846
4462.544000	681.423294	286.083526	0.398452	24.878960	0.808223	11.059619
4462.544000	681.423294	286.079527	0.398453	24.878613	0.808225	11.059464
4462.564000	681.423294	286.052983	0.398460	24.876304	0.808238	11.058438
4462.584000	681.423213	286.046625	0.398461	24.875751	0.808242	11.058193
4462.604000	681.423213	286.050484	0.398460	24.876087	0.808240	11.058342
4462.624000	681.423213	286.057217	0.398458	24.876672	0.808236	11.058602
4462.644000	681.423213	286.045081	0.398462	24.875617	0.808242	11.058133
4462.664000	681.423213	286.055619	0.398459	24.876533	0.808237	11.058540
4462.684000	681.423294	286.061616	0.398457	24.877055	0.808234	11.058772
4462.724000	681.423213	286.055854	0.398459	24.876554	0.808237	11.058549
4462.744000	681.423213	286.041214	0.398463	24.875281	0.808244	11.057983
4462.744000	681.423213	286.053563	0.398459	24.876355	0.808238	11.058461
4462.764000	681.423294	286.038008	0.398464	24.875002	0.808246	11.057859
4462.784000	681.423294	286.042077	0.398462	24.875356	0.808244	11.058017
4462.804000	681.423294	286.044524	0.398462	24.875569	0.808243	11.058111
4462.824000	681.423294	286.035164	0.398464	24.874755	0.808247	11.057749
4462.844000	681.423294	286.040692	0.398463	24.875235	0.808245	11.057963
4462.864000	681.423294	286.043263	0.398462	24.875459	0.808243	11.058063
4462.884000	681.423294	286.047436	0.398461	24.875822	0.808241	11.058224
4462.904000	681.423213	286.036940	0.398464	24.874909	0.808246	11.057818
4462.944000	681.423294	286.034509	0.398464	24.874698	0.808248	11.057724
4462.964000	681.423294	286.034983	0.398464	24.874739	0.808247	11.057742
4462.964000	681.423294	286.040622	0.398463	24.875229	0.808245	11.057960
4462.984000	681.423294	286.034530	0.398464	24.874699	0.808248	11.057725
4463.004000	681.423294	286.033805	0.398465	24.874636	0.808248	11.057697
4463.024000	681.423294	286.037482	0.398464	24.874956	0.808246	11.057839
4463.044000	681.423213	286.025219	0.398467	24.873890	0.808252	11.057365
4463.064000	681.423213	286.028211	0.398466	24.874150	0.808251	11.057481
4463.084000	681.423294	286.015838	0.398469	24.873074	0.808257	11.057002
4463.104000	681.423294	286.012899	0.398470	24.872818	0.808258	11.056889
4463.124000	681.423294	286.008058	0.398471	24.872397	0.808261	11.056702
4463.164000	681.423294	286.023564	0.398467	24.873746	0.808253	11.057301
4463.184000	681.423294	286.016358	0.398469	24.873119	0.808257	11.057022
4463.184000	681.423294	286.018486	0.398469	24.873304	0.808256	11.057105
4463.204000	681.423294	286.018741	0.398469	24.873326	0.808255	11.057115
4463.224000	681.423294	286.023245	0.398467	24.873718	0.808253	11.057289
4463.244000	681.423294	286.009775	0.398471	24.872547	0.808260	11.056768
4463.264000	681.423294	286.007639	0.398471	24.872361	0.808261	11.056685
4463.284000	681.423294	286.015295	0.398469	24.873027	0.808257	11.056981
4463.304000	681.423294	286.011613	0.398470	24.872707	0.808259	11.056839
4463.344000	681.423294	286.012698	0.398470	24.872801	0.808258	11.056881
4463.364000	681.423294	286.021688	0.398468	24.873583	0.808254	11.057228
4463.384000	681.423294	286.016687	0.398469	24.873148	0.808256	11.057035
4463.404000	681.423294	286.004670	0.398472	24.872103	0.808262	11.056571
4463.404000	681.423294	286.009950	0.398471	24.872562	0.808260	11.056775
4463.424000	681.423294	286.014146	0.398470	24.872927	0.808258	11.056937
4463.444000	681.423294	286.012793	0.398470	24.872809	0.808258	11.056885
4463.464000	681.423294	285.994116	0.398475	24.871185	0.808268	11.056163
4463.484000	681.423294	286.015516	0.398469	24.873046	0.808257	11.056990
4463.504000	681.423294	286.000790	0.398473	24.871765	0.808264	11.056421
4463.524000	681.423294	285.995111	0.398475	24.871271	0.808267	11.056201
4463.544000	681.423213	286.002751	0.398473	24.871936	0.808263	11.056496
4463.564000	681.423294	285.992018	0.398476	24.871002	0.808269	11.056081
4463.604000	681.423294	286.011872	0.398470	24.872729	0.808259	11.056849
4463.604000	681.423294	285.984123	0.398478	24.870316	0.808273	11.055776
4463.624000	681.423294	286.000130	0.398473	24.871708	0.808265	11.056395
4463.644000	681.423294	285.994032	0.398475	24.871178	0.808268	11.056159
4463.664000	681.423294	286.000732	0.398473	24.871760	0.808264	11.056418
4463.684000	681.423294	285.996055	0.398474	24.871353	0.808267	11.056238
4463.704000	681.423294	286.002617	0.398473	24.871924	0.808263	11.056491
4463.724000	681.423294	285.993295	0.398475	24.871113	0.808268	11.056131
4463.744000	681.423294	285.992374	0.398475	24.871033	0.808269	11.056095
4463.784000	681.423294	285.992015	0.398476	24.871002	0.808269	11.056081
4463.784000	681.423294	285.980777	0.398478	24.870025	0.808274	11.055647
4463.804000	681.423294	285.984026	0.398478	24.870307	0.808273	11.055773
4463.824000	681.423294	285.990193	0.398476	24.870844	0.808270	11.056011
4463.844000	681.423294	285.986186	0.398477	24.870495	0.808272	11.055856
4463.864000	681.423294	285.971245	0.398481	24.869196	0.808279	11.055278
4463.884000	681.423213	285.981311	0.398478	24.870071	0.808274	11.055668
4463.904000	681.423213	285.976006	0.398480	24.869610	0.808277	11.055462
4463.924000	681.423294	285.983324	0.398478	24.870246	0.808273	11.055745
4463.944000	681.423213	285.976038	0.398480	24.869613	0.808276	11.055464
4463.964000	681.423294	285.989084	0.398476	24.870747	0.808270	11.055968
4463.984000	681.423213	285.976405	0.398480	24.869645	0.808276	11.055478
4464.024000	681.423213	285.964151	0.398483	24.868579	0.808282	11.055004
4464.044000	681.423213	285.971047	0.398481	24.869179	0.808279	11.055271
4464.044000	681.423213	285.976693	0.398479	24.869670	0.808276	11.055489
4464.064000	681.423213	285.964084	0.398483	24.868573	0.808282	11.055002
4464.084000	681.423294	285.973310	0.398480	24.869375	0.808278	11.055358
4464.104000	681.423294	285.967420	0.398482	24.868863	0.808281	11.055131
4464.124000	681.423213	285.978943	0.398479	24.869865	0.808275	11.055576
4464.144000	681.423213	285.964960	0.398483	24.868649	0.808282	11.055035
4464.164000	681.423294	285.968508	0.398482	24.868958	0.808280	11.055173
4464.204000	681.423294	285.965469	0.398482	24.868694	0.808282	11.055055
4464.204000	681.423294	285.945555	0.398488	24.866962	0.808292	11.054285
4464.244000	681.423213	285.962338	0.398483	24.868421	0.808283	11.054934
4464.244000	681.423213	285.959366	0.398484	24.868163	0.808285	11.054819
4464.264000	681.423213	285.959446	0.398484	24.868170	0.808285	11.054822
4464.284000	681.423213	285.955388	0.398485	24.867817	0.808287	11.054665
4464.304000	681.423294	285.958428	0.398484	24.868081	0.808285	11.054783
4464.324000	681.423294	285.956519	0.398485	24.867915	0.808286	11.054709
4464.344000	681.423294	285.968495	0.398482	24.868957	0.808280	11.055172
4464.364000	681.423294	285.958725	0.398484	24.868107	0.808285	11.054794
4464.384000	681.423294	285.968626	0.398482	24.868968	0.808280	11.055177
4464.404000	681.423213	285.967267	0.398482	24.868850	0.808281	11.055125
4464.444000	681.423294	285.966138	0.398482	24.868752	0.808281	11.055081
4464.464000	681.423294	285.959906	0.398484	24.868210	0.808285	11.054840
4464.464000	681.423294	285.955846	0.398485	24.867857	0.808287	11.054683
4464.484000	681.423294	285.951785	0.398486	24.867504	0.808289	11.054526
4464.504000	681.423213	285.951541	0.398486	24.867482	0.808289	11.054517
4464.524000	681.423294	285.950535	0.398486	24.867395	0.808289	11.054478
4464.544000	681.423294	285.943624	0.398488	24.866794	0.808293	11.054211
4464.564000	681.423294	285.945062	0.398488	24.866919	0.808292	11.054266
4464.584000	681.423294	285.933895	0.398491	24.865948	0.808297	11.053835
4464.604000	681.423294	285.953851	0.398485	24.867683	0.808288	11.054606
4464.624000	681.423294	285.945851	0.398488	24.866988	0.808292	11.054297
4464.644000	681.423213	285.936143	0.398490	24.866143	0.808296	11.053921
4464.684000	681.423294	285.958001	0.398484	24.868044	0.808286	11.054766
4464.684000	681.423294	285.953228	0.398486	24.867629	0.808288	11.054582
4464.704000	681.423294	285.951772	0.398486	24.867503	0.808289	11.054526
4464.724000	681.423294	285.945055	0.398488	24.866918	0.808292	11.054266
4464.744000	681.423294	285.946883	0.398487	24.867077	0.808291	11.054337
4464.764000	681.423294	285.945053	0.398488	24.866918	0.808292	11.054266
4464.784000	681.423294	285.933067	0.398491	24.865876	0.808298	11.053803
4464.804000	681.423213	285.939492	0.398489	24.866435	0.808295	11.054051
4464.824000	681.423213	285.926147	0.398493	24.865274	0.808301	11.053535
4464.844000	681.423294	285.934410	0.398491	24.865993	0.808297	11.053854
4464.884000	681.423294	285.921510	0.398494	24.864871	0.808304	11.053356
4464.884000	681.423294	285.926759	0.398493	24.865327	0.808301	11.053559
4464.904000	681.423294	285.924026	0.398493	24.865090	0.808302	11.053453
4464.924000	681.423213	285.936943	0.398490	24.866213	0.808296	11.053952
4464.944000	681.423294	285.928360	0.398492	24.865467	0.808300	11.053621
4464.964000	681.423294	285.913384	0.398496	24.864164	0.808308	11.053042
4464.984000	681.423294	285.946172	0.398488	24.867015	0.808291	11.054309
4465.004000	681.423294	285.948767	0.398487	24.867241	0.808290	11.054409
4465.024000	681.423213	285.936203	0.398490	24.866149	0.808296	11.053924
4465.044000	681.423294	285.926260	0.398493	24.865284	0.808301	11.053539
4465.064000	681.423294	285.938677	0.398489	24.866364	0.808295	11.054019
4465.104000	681.423294	285.924269	0.398493	24.865111	0.808302	11.053462
4465.104000	681.423294	285.925860	0.398493	24.865249	0.808301	11.053524
4465.124000	681.423294	285.934189	0.398491	24.865973	0.808297	11.053846
4465.144000	681.423213	285.918534	0.398495	24.864612	0.808305	11.053241
4465.164000	681.423294	285.916461	0.398495	24.864432	0.808306	11.053161
4465.184000	681.423294	285.920516	0.398494	24.864784	0.808304	11.053317
4465.204000	681.423294	285.922121	0.398494	24.864924	0.808303	11.053379
4465.224000	681.423294	285.922840	0.398494	24.864986	0.808303	11.053407
4465.244000	681.423294	285.916755	0.398495	24.864457	0.808306	11.053172
4465.264000	681.423294	285.910919	0.398497	24.863950	0.808309	11.052946
4465.284000	681.423213	285.905615	0.398498	24.863488	0.808311	11.052741
4465.324000	681.423294	285.904070	0.398499	24.863354	0.808312	11.052682
4465.324000	681.423294	285.910992	0.398497	24.863956	0.808309	11.052949
4465.344000	681.423294	285.899464	0.398500	24.862954	0.808315	11.052503
4465.364000	681.423294	285.903017	0.398499	24.863263	0.808313	11.052641
4465.384000	681.423294	285.909011	0.398497	24.863784	0.808310	11.052873
4465.404000	681.423294	285.903416	0.398499	24.863297	0.808313	11.052656
4465.424000	681.423294	285.907533	0.398498	24.863655	0.808311	11.052815
4465.444000	681.423294	285.902400	0.398499	24.863209	0.808313	11.052617
4465.484000	681.423294	285.899245	0.398500	24.862935	0.808315	11.052495
4465.504000	681.423294	285.906321	0.398498	24.863550	0.808311	11.052769
4465.524000	681.423294	285.899318	0.398500	24.862941	0.808315	11.052498
4465.524000	681.423294	285.910357	0.398497	24.863901	0.808309	11.052925
4465.544000	681.423294	285.892287	0.398502	24.862329	0.808318	11.052226
4465.564000	681.423294	285.898754	0.398500	24.862892	0.808315	11.052476
4465.584000	681.423213	285.901662	0.398499	24.863145	0.808313	11.052588
4465.604000	681.423294	285.910507	0.398497	24.863914	0.808309	11.052930
4465.624000	681.423294	285.894520	0.398501	24.862524	0.808317	11.052312
4465.644000	681.423213	285.906255	0.398498	24.863544	0.808311	11.052766
4465.664000	681.423213	285.901121	0.398499	24.863098	0.808314	11.052568
4465.684000	681.423294	285.891465	0.398502	24.862258	0.808318	11.052194
4465.724000	681.423294	285.879774	0.398505	24.861241	0.808324	11.051742
4465.744000	681.423294	285.885917	0.398503	24.861776	0.808321	11.051980
4465.744000	681.423294	285.886473	0.398503	24.861824	0.808321	11.052001
4465.764000	681.423294	285.898214	0.398500	24.862845	0.808315	11.052455
4465.784000	681.423294	285.888436	0.398503	24.861995	0.808320	11.052077
4465.804000	681.423213	285.890343	0.398502	24.862160	0.808319	11.052151
4465.824000	681.423213	285.885250	0.398503	24.861717	0.808321	11.051954
4465.844000	681.423294	285.886704	0.398503	24.861844	0.808321	11.052010
4465.864000	681.423213	285.884451	0.398504	24.861648	0.808322	11.051923
4465.884000	681.423213	285.868624	0.398508	24.860272	0.808330	11.051311
4465.904000	681.423294	285.869394	0.398508	24.860339	0.808329	11.051341
4465.924000	681.423213	285.861810	0.398509	24.859679	0.808333	11.051048
4465.944000	681.423294	285.867705	0.398508	24.860192	0.808330	11.051276
4465.964000	681.423294	285.870282	0.398507	24.860416	0.808329	11.051375
4465.984000	681.423294	285.865322	0.398509	24.859984	0.808331	11.051184
4466.004000	681.423294	285.873255	0.398507	24.860674	0.808327	11.051490
4466.024000	681.423294	285.867828	0.398508	24.860202	0.808330	11.051280
4466.044000	681.423213	285.868307	0.398508	24.860244	0.808330	11.051299
4466.064000	681.423294	285.863779	0.398509	24.859850	0.808332	11.051124
4466.084000	681.423294	285.865507	0.398509	24.860001	0.808331	11.051191
4466.104000	681.423213	285.868750	0.398508	24.860283	0.808330	11.051316
4466.144000	681.423213	285.856659	0.398511	24.859231	0.808336	11.050849
4466.164000	681.423213	285.866858	0.398508	24.860118	0.808331	11.051243
4466.164000	681.423213	285.860195	0.398510	24.859539	0.808334	11.050985
4466.184000	681.423213	285.865526	0.398509	24.860002	0.808331	11.051191
4466.204000	681.423294	285.850524	0.398512	24.858698	0.808339	11.050612
4466.224000	681.423294	285.853983	0.398512	24.858998	0.808337	11.050745
4466.244000	681.423294	285.853056	0.398512	24.858918	0.808338	11.050709
4466.264000	681.423213	285.858801	0.398510	24.859417	0.808335	11.050932
4466.284000	681.423294	285.846662	0.398514	24.858362	0.808341	11.050462
4466.304000	681.423294	285.852871	0.398512	24.858902	0.808338	11.050702
4466.324000	681.423294	285.836257	0.398516	24.857457	0.808346	11.050060
4466.344000	681.423294	285.838957	0.398516	24.857692	0.808344	11.050164
4466.384000	681.423213	285.837629	0.398516	24.857576	0.808345	11.050113
4466.384000	681.423213	285.849183	0.398513	24.858581	0.808339	11.050560
4466.404000	681.423213	285.848545	0.398513	24.858525	0.808340	11.050535
4466.424000	681.423294	285.846556	0.398514	24.858353	0.808341	11.050458
4466.444000	681.423294	285.843843	0.398514	24.858117	0.808342	11.050353
4466.464000	681.423213	285.846482	0.398513	24.858346	0.808341	11.050455
4466.484000	681.423213	285.833225	0.398517	24.857193	0.808347	11.049943
4466.504000	681.423294	285.836201	0.398516	24.857452	0.808346	11.050058
4466.524000	681.423294	285.822360	0.398520	24.856248	0.808353	11.049523
4466.544000	681.423294	285.837794	0.398516	24.857590	0.808345	11.050119
4466.564000	681.423294	285.836194	0.398516	24.857451	0.808346	11.050058
4466.604000	681.423294	285.832273	0.398517	24.857110	0.808348	11.049906
4466.604000	681.423294	285.834576	0.398517	24.857311	0.808347	11.049995
4466.624000	681.423213	285.830769	0.398518	24.856980	0.808348	11.049848
4466.644000	681.423294	285.825710	0.398519	24.856540	0.808351	11.049652
4466.664000	681.423294	285.830876	0.398518	24.856989	0.808348	11.049852
4466.684000	681.423294	285.818985	0.398521	24.855955	0.808354	11.049392
4466.704000	681.423213	285.816767	0.398521	24.855762	0.808355	11.049307
4466.724000	681.423213	285.820389	0.398520	24.856077	0.808354	11.049447
4466.764000	681.423294	285.821344	0.398520	24.856160	0.808353	11.049483
4466.784000	681.423294	285.807105	0.398524	24.854922	0.808360	11.048933
4466.804000	681.423294	285.813503	0.398522	24.855478	0.808357	11.049180
4466.804000	681.423294	285.806103	0.398524	24.854835	0.808361	11.048894
4466.824000	681.423294	285.802553	0.398525	24.854526	0.808363	11.048757
4466.844000	681.423294	285.813369	0.398522	24.855466	0.808357	11.049175
4466.864000	681.423294	285.802932	0.398525	24.854559	0.808362	11.048772
4466.884000	681.423294	285.799059	0.398526	24.854222	0.808364	11.048622
4466.904000	681.423294	285.819877	0.398521	24.856032	0.808354	11.049427
4466.924000	681.423294	285.808644	0.398523	24.855056	0.808359	11.048993
4466.944000	681.423294	285.809820	0.398523	24.855158	0.808359	11.049038
4466.964000	681.423294	285.808102	0.398524	24.855008	0.808360	11.048972
4466.984000	681.423294	285.811916	0.398523	24.855340	0.808358	11.049119
4467.024000	681.423294	285.815555	0.398522	24.855657	0.808356	11.049260
4467.024000	681.423294	285.831713	0.398517	24.857062	0.808348	11.049884
4467.044000	681.423294	285.807066	0.398524	24.854918	0.808360	11.048932
4467.064000	681.423213	285.804776	0.398524	24.854719	0.808361	11.048843
4467.084000	681.423294	285.793532	0.398527	24.853741	0.808367	11.048408
4467.104000	681.423294	285.802907	0.398525	24.854557	0.808362	11.048771
4467.124000	681.423294	285.803001	0.398525	24.854565	0.808362	11.048774
4467.144000	681.423294	285.790506	0.398528	24.853478	0.808368	11.048291
4467.164000	681.423294	285.807364	0.398524	24.854944	0.808360	11.048943
4467.184000	681.423213	285.794867	0.398527	24.853857	0.808366	11.048460
4467.224000	681.423294	285.790446	0.398528	24.853473	0.808369	11.048289
4467.244000	681.423294	285.795506	0.398527	24.853913	0.808366	11.048485
4467.244000	681.423294	285.788370	0.398529	24.853292	0.808370	11.048209
4467.264000	681.423294	285.779864	0.398531	24.852553	0.808374	11.047880
4467.284000	681.423294	285.793394	0.398527	24.853729	0.808367	11.048403
4467.304000	681.423294	285.797365	0.398526	24.854075	0.808365	11.048556
4467.324000	681.423294	285.793440	0.398527	24.853733	0.808367	11.048405
4467.344000	681.423294	285.785895	0.398529	24.853077	0.808371	11.048113
4467.364000	681.423213	285.774915	0.398532	24.852122	0.808376	11.047689
4467.384000	681.423294	285.768721	0.398534	24.851584	0.808379	11.047449
4467.404000	681.423294	285.784901	0.398530	24.852991	0.808371	11.048075
4467.444000	681.423213	285.775347	0.398532	24.852160	0.808376	11.047705
4467.444000	681.423213	285.769610	0.398534	24.851661	0.808379	11.047483
4467.464000	681.423213	285.788662	0.398529	24.853318	0.808369	11.048220
4467.484000	681.423213	285.792589	0.398528	24.853659	0.808367	11.048372
4467.504000	681.423294	285.789140	0.398529	24.853359	0.808369	11.048238
4467.524000	681.423294	285.769625	0.398534	24.851662	0.808379	11.047484
4467.544000	681.423294	285.784499	0.398530	24.852956	0.808371	11.048059
4467.564000	681.423294	285.775410	0.398532	24.852165	0.808376	11.047708
4467.584000	681.423294	285.783735	0.398530	24.852889	0.808372	11.048030
4467.604000	681.423294	285.770683	0.398533	24.851754	0.808378	11.047525
4467.644000	681.423294	285.768757	0.398534	24.851587	0.808379	11.047450
4467.664000	681.423294	285.764100	0.398535	24.851182	0.808382	11.047270
4467.664000	681.423294	285.764831	0.398535	24.851245	0.808381	11.047299
4467.684000	681.423294	285.760013	0.398536	24.850826	0.808384	11.047112
4467.704000	681.423294	285.747847	0.398539	24.849768	0.808390	11.046642
4467.724000	681.423294	285.764335	0.398535	24.851202	0.808381	11.047280
4467.744000	681.423294	285.750889	0.398539	24.850033	0.808388	11.046760
4467.764000	681.423294	285.751905	0.398538	24.850121	0.808388	11.046799
4467.784000	681.423294	285.741984	0.398541	24.849258	0.808393	11.046415
4467.804000	681.423213	285.753110	0.398538	24.850226	0.808387	11.046846
4467.844000	681.423294	285.758166	0.398537	24.850666	0.808384	11.047041
4467.864000	681.423213	285.753856	0.398538	24.850291	0.808387	11.046874
4467.884000	681.423213	285.753718	0.398538	24.850279	0.808387	11.046869
4467.884000	681.423294	285.746792	0.398540	24.849677	0.808390	11.046601
4467.904000	681.423294	285.750130	0.398539	24.849967	0.808388	11.046730
4467.924000	681.423294	285.745896	0.398540	24.849599	0.808391	11.046567
4467.944000	681.423294	285.738994	0.398542	24.848998	0.808394	11.046300
4467.964000	681.423294	285.745120	0.398540	24.849531	0.808391	11.046537
4467.984000	681.423294	285.740871	0.398541	24.849162	0.808393	11.046372
4468.004000	681.423294	285.734275	0.398543	24.848588	0.808396	11.046117
4468.044000	681.423294	285.731243	0.398544	24.848324	0.808398	11.046000
4468.064000	681.423213	285.734422	0.398543	24.848601	0.808396	11.046123
4468.064000	681.423213	285.734516	0.398543	24.848609	0.808396	11.046127
4468.084000	681.423294	285.736826	0.398542	24.848810	0.808395	11.046216
4468.104000	681.423294	285.734004	0.398543	24.848565	0.808396	11.046107
4468.124000	681.423213	285.727446	0.398545	24.847994	0.808400	11.045853
4468.144000	681.423294	285.728995	0.398544	24.848129	0.808399	11.045913
4468.164000	681.423294	285.721578	0.398546	24.847484	0.808403	11.045627
4468.184000	681.423294	285.731162	0.398544	24.848317	0.808398	11.045997
4468.204000	681.423294	285.715127	0.398548	24.846923	0.808406	11.045377
4468.224000	681.423294	285.715151	0.398548	24.846925	0.808406	11.045378
4468.244000	681.423294	285.713167	0.398548	24.846752	0.808407	11.045301
4468.284000	681.423294	285.718543	0.398547	24.847220	0.808404	11.045509
4468.304000	681.423213	285.710999	0.398549	24.846564	0.808408	11.045218
4468.304000	681.423213	285.708307	0.398550	24.846330	0.808409	11.045114
4468.324000	681.423294	285.706529	0.398550	24.846175	0.808410	11.045045
4468.344000	681.423294	285.725974	0.398545	24.847866	0.808400	11.045797
4468.364000	681.423294	285.712433	0.398549	24.846689	0.808407	11.045273
4468.384000	681.423213	285.707330	0.398550	24.846245	0.808410	11.045076
4468.404000	681.423213	285.726997	0.398545	24.847955	0.808400	11.045836
4468.424000	681.423294	285.717380	0.398547	24.847119	0.808405	11.045464
4468.444000	681.423213	285.711506	0.398549	24.846608	0.808407	11.045237
4468.464000	681.423213	285.713163	0.398548	24.846752	0.808407	11.045301
4468.484000	681.423213	285.720507	0.398546	24.847391	0.808403	11.045585
4468.524000	681.423294	285.712570	0.398549	24.846701	0.808407	11.045278
4468.524000	681.423294	285.708580	0.398550	24.846354	0.808409	11.045124
4468.544000	681.423294	285.695297	0.398553	24.845198	0.808416	11.044611
4468.564000	681.423294	285.690176	0.398554	24.844753	0.808418	11.044413
4468.584000	681.423294	285.702867	0.398551	24.845857	0.808412	11.044903
4468.604000	681.423213	285.702568	0.398551	24.845831	0.808412	11.044892
4468.624000	681.423294	285.704023	0.398551	24.845957	0.808411	11.044948
4468.644000	681.423213	285.701429	0.398551	24.845732	0.808412	11.044848
4468.664000	681.423294	285.714580	0.398548	24.846875	0.808406	11.045356
4468.704000	681.423213	285.706750	0.398550	24.846194	0.808410	11.045053
4468.704000	681.423213	285.708361	0.398550	24.846335	0.808409	11.045116
4468.724000	681.423294	285.711034	0.398549	24.846567	0.808408	11.045219
4468.744000	681.423294	285.703827	0.398551	24.845940	0.808411	11.044940
4468.764000	681.423294	285.701697	0.398551	24.845755	0.808412	11.044858
4468.784000	681.423294	285.697949	0.398552	24.845429	0.808414	11.044713
4468.804000	681.423294	285.697201	0.398553	24.845364	0.808415	11.044684
4468.824000	681.423294	285.697518	0.398552	24.845392	0.808415	11.044696
4468.844000	681.423294	285.694726	0.398553	24.845149	0.808416	11.044589
4468.864000	681.423294	285.672472	0.398559	24.843213	0.808427	11.043728
4468.904000	681.423294	285.702492	0.398551	24.845824	0.808412	11.044889
4468.924000	681.423294	285.693949	0.398553	24.845081	0.808416	11.044559
4468.944000	681.423294	285.688744	0.398555	24.844629	0.808419	11.044357
4468.944000	681.423294	285.675039	0.398558	24.843437	0.808426	11.043828
4468.964000	681.423213	285.679788	0.398557	24.843850	0.808423	11.044011
4468.984000	681.423294	285.675566	0.398558	24.843483	0.808425	11.043848
4469.004000	681.423213	285.673443	0.398559	24.843298	0.808426	11.043766
4469.024000	681.423213	285.670298	0.398560	24.843024	0.808428	11.043644
4469.044000	681.423294	285.678017	0.398558	24.843696	0.808424	11.043943
4469.064000	681.423294	285.671877	0.398559	24.843162	0.808427	11.043705
4469.084000	681.423294	285.672767	0.398559	24.843239	0.808427	11.043740
4469.104000	681.423213	285.669849	0.398560	24.842985	0.808428	11.043627
4469.124000	681.423213	285.673289	0.398559	24.843285	0.808426	11.043760
4469.164000	681.423294	285.676059	0.398558	24.843525	0.808425	11.043867
4469.164000	681.423294	285.676276	0.398558	24.843544	0.808425	11.043875
4469.184000	681.423294	285.664979	0.398561	24.842562	0.808431	11.043439
4469.204000	681.423294	285.651589	0.398564	24.841397	0.808437	11.042921
4469.224000	681.423213	285.651659	0.398564	24.841403	0.808437	11.042924
4469.244000	681.423294	285.656331	0.398563	24.841810	0.808435	11.043104
4469.264000	681.423213	285.660799	0.398562	24.842198	0.808433	11.043277
4469.284000	681.423213	285.659673	0.398562	24.842100	0.808433	11.043233
4469.304000	681.423294	285.654026	0.398564	24.841609	0.808436	11.043015
4469.324000	681.423294	285.658893	0.398563	24.842033	0.808434	11.043203
4469.344000	681.423294	285.650983	0.398565	24.841345	0.808438	11.042898
4469.364000	681.423294	285.652478	0.398564	24.841475	0.808437	11.042955
4469.384000	681.423294	285.652222	0.398564	24.841452	0.808437	11.042945
4469.404000	681.423294	285.648980	0.398565	24.841170	0.808439	11.042820
4469.424000	681.423294	285.648173	0.398565	24.841100	0.808439	11.042789
4469.444000	681.423294	285.637899	0.398568	24.840207	0.808444	11.042392
4469.464000	681.423213	285.637768	0.398568	24.840195	0.808444	11.042387
4469.484000	681.423294	285.638988	0.398568	24.840302	0.808444	11.042434
4469.504000	681.423294	285.635385	0.398569	24.839988	0.808445	11.042295
4469.524000	681.423294	285.632284	0.398570	24.839719	0.808447	11.042175
4469.544000	681.423294	285.640522	0.398567	24.840435	0.808443	11.042493
4469.564000	681.423294	285.618568	0.398573	24.838526	0.808454	11.041644
4469.584000	681.423294	285.633115	0.398569	24.839791	0.808446	11.042207
4469.604000	681.423294	285.628825	0.398570	24.839418	0.808449	11.042041
4469.624000	681.423294	285.626042	0.398571	24.839176	0.808450	11.041933
4469.644000	681.423294	285.624500	0.398572	24.839042	0.808451	11.041874
4469.664000	681.423213	285.623820	0.398572	24.838982	0.808451	11.041847
4469.684000	681.423294	285.624020	0.398572	24.839000	0.808451	11.041855
4469.704000	681.423294	285.615571	0.398574	24.838265	0.808455	11.041529
4469.724000	681.423213	285.618916	0.398573	24.838556	0.808453	11.041658
4469.744000	681.423294	285.616234	0.398574	24.838323	0.808455	11.041554
4469.764000	681.423294	285.618930	0.398573	24.838557	0.808453	11.041658
4469.804000	681.423213	285.611254	0.398575	24.837890	0.808457	11.041362
4469.804000	681.423213	285.608094	0.398576	24.837615	0.808459	11.041239
4469.824000	681.423213	285.612363	0.398575	24.837986	0.808457	11.041405
4469.844000	681.423294	285.619221	0.398573	24.838583	0.808453	11.041670
4469.864000	681.423294	285.614543	0.398574	24.838176	0.808456	11.041489
4469.884000	681.423213	285.611022	0.398575	24.837869	0.808457	11.041353
4469.904000	681.423294	285.607978	0.398576	24.837605	0.808459	11.041235
4469.924000	681.423294	285.602081	0.398577	24.837092	0.808462	11.041007
4469.944000	681.423294	285.602246	0.398577	24.837106	0.808462	11.041013
4469.984000	681.423213	285.606290	0.398576	24.837458	0.808460	11.041170
4469.984000	681.423213	285.618611	0.398573	24.838530	0.808454	11.041646
4470.004000	681.423294	285.595836	0.398579	24.836549	0.808465	11.040766
4470.024000	681.423294	285.592416	0.398580	24.836251	0.808467	11.040633
4470.044000	681.423294	285.601117	0.398578	24.837008	0.808462	11.040970
4470.064000	681.423294	285.598377	0.398578	24.836770	0.808464	11.040864
4470.084000	681.423294	285.583576	0.398582	24.835483	0.808471	11.040292
4470.104000	681.423294	285.576177	0.398584	24.834839	0.808475	11.040006
4470.124000	681.423213	285.585665	0.398582	24.835664	0.808470	11.040372
4470.144000	681.423213	285.585128	0.398582	24.835618	0.808470	11.040352
4470.164000	681.423294	285.591667	0.398580	24.836186	0.808467	11.040604
4470.204000	681.423294	285.579918	0.398583	24.835165	0.808473	11.040150
4470.224000	681.423294	285.588448	0.398581	24.835906	0.808469	11.040480
4470.224000	681.423294	285.592872	0.398580	24.836291	0.808466	11.040651
4470.244000	681.423294	285.584418	0.398582	24.835556	0.808471	11.040324
4470.264000	681.423294	285.587394	0.398581	24.835815	0.808469	11.040439
4470.284000	681.423213	285.587455	0.398581	24.835820	0.808469	11.040442
4470.304000	681.423213	285.574638	0.398585	24.834705	0.808475	11.039946
4470.324000	681.423213	285.580188	0.398583	24.835188	0.808473	11.040161
4470.344000	681.423213	285.573716	0.398585	24.834625	0.808476	11.039910
4470.364000	681.423294	285.585807	0.398582	24.835677	0.808470	11.040378
4470.404000	681.423294	285.564416	0.398587	24.833816	0.808480	11.039551
4470.424000	681.423294	285.582960	0.398582	24.835429	0.808471	11.040268
4470.444000	681.423294	285.585960	0.398582	24.835690	0.808470	11.040384
4470.444000	681.423294	285.576148	0.398584	24.834837	0.808475	11.040004
4470.464000	681.423294	285.564778	0.398587	24.833848	0.808480	11.039565
4470.484000	681.423213	285.582728	0.398582	24.835409	0.808471	11.040259
4470.504000	681.423294	285.589705	0.398581	24.836016	0.808468	11.040529
4470.524000	681.423294	285.577957	0.398584	24.834994	0.808474	11.040074
4470.544000	681.423294	285.581085	0.398583	24.835266	0.808472	11.040195
4470.564000	681.423213	285.588732	0.398581	24.835931	0.808468	11.040491
4470.584000	681.423294	285.579159	0.398583	24.835099	0.808473	11.040121
4470.604000	681.423294	285.569705	0.398586	24.834276	0.808478	11.039755
4470.624000	681.423213	285.558862	0.398589	24.833333	0.808483	11.039336
4470.644000	681.423213	285.568066	0.398586	24.834134	0.808479	11.039692
4470.664000	681.423294	285.565265	0.398587	24.833890	0.808480	11.039584
4470.684000	681.423294	285.560205	0.398588	24.833450	0.808483	11.039388
4470.704000	681.423213	285.563440	0.398587	24.833732	0.808481	11.039513
4470.724000	681.423294	285.565213	0.398587	24.833886	0.808480	11.039582
4470.744000	681.423294	285.560314	0.398588	24.833460	0.808482	11.039392
4470.764000	681.423294	285.560706	0.398588	24.833494	0.808482	11.039408
4470.784000	681.423294	285.563367	0.398588	24.833725	0.808481	11.039510
4470.804000	681.423213	285.562754	0.398588	24.833672	0.808481	11.039487
4470.844000	681.423294	285.548391	0.398591	24.832423	0.808488	11.038931
4470.864000	681.423294	285.560990	0.398588	24.833519	0.808482	11.039419
4470.864000	681.423294	285.538506	0.398594	24.831563	0.808493	11.038549
4470.884000	681.423294	285.536849	0.398594	24.831419	0.808494	11.038485
4470.904000	681.423294	285.541553	0.398593	24.831828	0.808492	11.038667
4470.924000	681.423294	285.538852	0.398594	24.831593	0.808493	11.038563
4470.944000	681.423294	285.554465	0.398590	24.832951	0.808485	11.039166
4470.964000	681.423294	285.545095	0.398592	24.832136	0.808490	11.038804
4470.984000	681.423294	285.541918	0.398593	24.831860	0.808492	11.038681
4471.004000	681.423294	285.535034	0.398595	24.831261	0.808495	11.038415
4471.044000	681.423294	285.553967	0.398590	24.832908	0.808486	11.039147
4471.064000	681.423294	285.540130	0.398594	24.831704	0.808492	11.038612
4471.084000	681.423294	285.528539	0.398597	24.830696	0.808498	11.038164
4471.084000	681.423294	285.538115	0.398594	24.831529	0.808493	11.038534
4471.104000	681.423294	285.533435	0.398595	24.831122	0.808496	11.038353
4471.124000	681.423294	285.536563	0.398595	24.831394	0.808494	11.038474
4471.144000	681.423294	285.531023	0.398596	24.830912	0.808497	11.038260
4471.164000	681.423294	285.532108	0.398596	24.831007	0.808496	11.038302
4471.184000	681.423213	285.522140	0.398598	24.830140	0.808501	11.037917
4471.204000	681.423213	285.532966	0.398595	24.831081	0.808496	11.038335
4471.224000	681.423294	285.512531	0.398601	24.829304	0.808506	11.037545
4471.244000	681.423294	285.521696	0.398598	24.830101	0.808502	11.037899
4471.264000	681.423294	285.516959	0.398600	24.829689	0.808504	11.037716
4471.284000	681.423294	285.518487	0.398599	24.829822	0.808503	11.037775
4471.304000	681.423294	285.504173	0.398603	24.828578	0.808510	11.037222
4471.324000	681.423294	285.508365	0.398602	24.828942	0.808508	11.037384
4471.344000	681.423294	285.510264	0.398601	24.829107	0.808507	11.037457
4471.364000	681.423213	285.506433	0.398602	24.828774	0.808509	11.037309
4471.384000	681.423213	285.495738	0.398605	24.827844	0.808514	11.036896
4471.404000	681.423294	285.508104	0.398602	24.828919	0.808508	11.037374
4471.424000	681.423294	285.507739	0.398602	24.828888	0.808509	11.037360
4471.444000	681.423294	285.506272	0.398602	24.828760	0.808509	11.037303
4471.464000	681.423294	285.507126	0.398602	24.828834	0.808509	11.037336
4471.504000	681.423294	285.487580	0.398607	24.827135	0.808518	11.036581
4471.504000	681.423294	285.497714	0.398605	24.828016	0.808513	11.036972
4471.524000	681.423294	285.495346	0.398605	24.827810	0.808515	11.036881
4471.544000	681.423294	285.486983	0.398607	24.827083	0.808519	11.036558
4471.564000	681.423294	285.485560	0.398608	24.826959	0.808519	11.036502
4471.584000	681.423294	285.481709	0.398609	24.826624	0.808521	11.036354
4471.604000	681.423294	285.491771	0.398606	24.827499	0.808516	11.036743
4471.624000	681.423294	285.489213	0.398607	24.827276	0.808518	11.036644
4471.644000	681.423294	285.499943	0.398604	24.828210	0.808512	11.037059
4471.664000	681.423294	285.494985	0.398605	24.827778	0.808515	11.036867
4471.704000	681.423294	285.494222	0.398606	24.827712	0.808515	11.036837
4471.724000	681.423294	285.489255	0.398607	24.827280	0.808518	11.036645
4471.724000	681.423294	285.475147	0.398611	24.826053	0.808525	11.036100
4471.744000	681.423294	285.472240	0.398611	24.825801	0.808526	11.035988
4471.764000	681.423294	285.471483	0.398612	24.825735	0.808526	11.035958
4471.784000	681.423294	285.482813	0.398609	24.826720	0.808521	11.036396
4471.804000	681.423294	285.488773	0.398607	24.827238	0.808518	11.036627
4471.824000	681.423294	285.483246	0.398608	24.826758	0.808521	11.036413
4471.844000	681.423213	285.486859	0.398607	24.827072	0.808519	11.036553
4471.864000	681.423213	285.489598	0.398607	24.827310	0.808517	11.036659
4471.904000	681.423294	285.464985	0.398613	24.825170	0.808530	11.035707
4471.904000	681.423294	285.480537	0.398609	24.826522	0.808522	11.036308
4471.924000	681.423294	285.466559	0.398613	24.825306	0.808529	11.035768
4471.944000	681.423294	285.468406	0.398612	24.825467	0.808528	11.035839
4471.964000	681.423294	285.453106	0.398616	24.824137	0.808536	11.035248
4471.984000	681.423294	285.465648	0.398613	24.825227	0.808529	11.035733
4472.004000	681.423294	285.471642	0.398612	24.825749	0.808526	11.035964
4472.024000	681.423294	285.461043	0.398614	24.824827	0.808532	11.035555
4472.044000	681.423213	285.458252	0.398615	24.824584	0.808533	11.035447
4472.064000	681.423213	285.461307	0.398614	24.824850	0.808531	11.035565
4472.084000	681.423213	285.475926	0.398610	24.826121	0.808524	11.036130
4472.104000	681.423294	285.456124	0.398616	24.824399	0.808534	11.035365
4472.144000	681.423294	285.457172	0.398615	24.824490	0.808534	11.035405
4472.144000	681.423294	285.452981	0.398616	24.824126	0.808536	11.035243
4472.164000	681.423213	285.450688	0.398617	24.823926	0.808537	11.035154
4472.184000	681.423294	285.452494	0.398617	24.824083	0.808536	11.035224
4472.204000	681.423294	285.446332	0.398618	24.823547	0.808539	11.034986
4472.224000	681.423213	285.454967	0.398616	24.824298	0.808535	11.035320
4472.244000	681.423294	285.451803	0.398617	24.824023	0.808536	11.035197
4472.264000	681.423294	285.449975	0.398617	24.823864	0.808537	11.035127
4472.284000	681.423294	285.451866	0.398617	24.824029	0.808536	11.035200
4472.304000	681.423294	285.438697	0.398620	24.822883	0.808543	11.034691
4472.344000	681.423294	285.442708	0.398619	24.823232	0.808541	11.034846
4472.364000	681.423294	285.449259	0.398617	24.823802	0.808537	11.035099
4472.364000	681.423294	285.432201	0.398622	24.822319	0.808546	11.034440
4472.384000	681.423294	285.441623	0.398619	24.823138	0.808541	11.034804
4472.404000	681.423294	285.438645	0.398620	24.822879	0.808543	11.034689
4472.424000	681.423294	285.440512	0.398620	24.823041	0.808542	11.034761
4472.444000	681.423294	285.435120	0.398621	24.822572	0.808544	11.034553
4472.464000	681.423294	285.434139	0.398621	24.822487	0.808545	11.034515
4472.484000	681.423294	285.448987	0.398617	24.823778	0.808538	11.035089
4472.504000	681.423294	285.442735	0.398619	24.823235	0.808541	11.034847
4472.524000	681.423294	285.444291	0.398619	24.823370	0.808540	11.034907
4472.564000	681.423213	285.437595	0.398620	24.822788	0.808543	11.034648
4472.564000	681.423213	285.433481	0.398621	24.822430	0.808545	11.034489
4472.584000	681.423294	285.438471	0.398620	24.822864	0.808543	11.034682
4472.604000	681.423213	285.434062	0.398621	24.822480	0.808545	11.034512
4472.624000	681.423213	285.421677	0.398625	24.821403	0.808551	11.034033
4472.644000	681.423294	285.432639	0.398622	24.822357	0.808546	11.034457
4472.664000	681.423294	285.441175	0.398619	24.823099	0.808541	11.034787
4472.684000	681.423213	285.445849	0.398618	24.823505	0.808539	11.034967
4472.704000	681.423213	285.436784	0.398621	24.822717	0.808544	11.034617
4472.724000	681.423213	285.431338	0.398622	24.822243	0.808546	11.034406
4472.764000	681.423294	285.430268	0.398622	24.822150	0.808547	11.034365
4472.784000	681.423294	285.426726	0.398623	24.821842	0.808549	11.034228
4472.784000	681.423294	285.418792	0.398625	24.821152	0.808553	11.033921
4472.804000	681.423294	285.414139	0.398627	24.820748	0.808555	11.033741
4472.824000	681.423213	285.425768	0.398623	24.821759	0.808549	11.034191
4472.844000	681.423213	285.430027	0.398622	24.822130	0.808547	11.034356
4472.864000	681.423213	285.429710	0.398622	24.822102	0.808547	11.034343
4472.884000	681.423294	285.425494	0.398624	24.821735	0.808549	11.034180
4472.904000	681.423294	285.418819	0.398625	24.821155	0.808553	11.033922
4472.924000	681.423294	285.426618	0.398623	24.821833	0.808549	11.034224
4472.944000	681.423294	285.433780	0.398621	24.822456	0.808545	11.034501
4472.964000	681.423294	285.429204	0.398623	24.822058	0.808547	11.034324
4472.984000	681.423213	285.429344	0.398623	24.822070	0.808547	11.034329
4473.004000	681.423213	285.423934	0.398624	24.821600	0.808550	11.034120
4473.024000	681.423294	285.415045	0.398626	24.820827	0.808554	11.033776
4473.044000	681.423294	285.402459	0.398630	24.819732	0.808561	11.033290
4473.064000	681.423294	285.410511	0.398627	24.820432	0.808557	11.033601
4473.084000	681.423294	285.423552	0.398624	24.821566	0.808550	11.034105
4473.104000	681.423294	285.408008	0.398628	24.820215	0.808558	11.033504
4473.124000	681.423294	285.408259	0.398628	24.820236	0.808558	11.033514
4473.144000	681.423213	285.404255	0.398629	24.819888	0.808560	11.033359
4473.164000	681.423294	285.410183	0.398628	24.820404	0.808557	11.033589
4473.204000	681.423294	285.397105	0.398631	24.819266	0.808563	11.033083
4473.204000	681.423294	285.409653	0.398628	24.820358	0.808557	11.033568
4473.224000	681.423213	285.405153	0.398629	24.819966	0.808559	11.033394
4473.244000	681.423294	285.413939	0.398627	24.820730	0.808555	11.033734
4473.264000	681.423294	285.398570	0.398631	24.819394	0.808563	11.033140
4473.284000	681.423294	285.400106	0.398630	24.819527	0.808562	11.033199
4473.304000	681.423294	285.414809	0.398626	24.820806	0.808555	11.033767
4473.324000	681.423294	285.401657	0.398630	24.819662	0.808561	11.033259
4473.344000	681.423294	285.406027	0.398629	24.820042	0.808559	11.033428
4473.364000	681.423294	285.389661	0.398633	24.818619	0.808567	11.032795
4473.384000	681.423294	285.400481	0.398630	24.819560	0.808562	11.033213
4473.404000	681.423294	285.393810	0.398632	24.818980	0.808565	11.032956
4473.424000	681.423294	285.393057	0.398632	24.818914	0.808565	11.032926
4473.444000	681.423294	285.395837	0.398631	24.819156	0.808564	11.033034
4473.464000	681.423294	285.391388	0.398632	24.818769	0.808566	11.032862
4473.484000	681.423294	285.373069	0.398637	24.817176	0.808575	11.032154
4473.504000	681.423294	285.384660	0.398634	24.818184	0.808569	11.032602
4473.524000	681.423294	285.385756	0.398634	24.818279	0.808569	11.032644
4473.544000	681.423213	285.379561	0.398636	24.817741	0.808572	11.032405
4473.564000	681.423213	285.389362	0.398633	24.818593	0.808567	11.032784
4473.584000	681.423294	285.390730	0.398633	24.818712	0.808566	11.032836
4473.604000	681.423294	285.404907	0.398629	24.819945	0.808559	11.033385
4473.644000	681.423213	285.385360	0.398634	24.818245	0.808569	11.032629
4473.644000	681.423213	285.396388	0.398631	24.819204	0.808564	11.033055
4473.664000	681.423294	285.399301	0.398630	24.819457	0.808562	11.033168
4473.684000	681.423294	285.384411	0.398634	24.818163	0.808570	11.032592
4473.704000	681.423294	285.387400	0.398634	24.818422	0.808568	11.032708
4473.724000	681.423294	285.372440	0.398637	24.817121	0.808576	11.032129
4473.744000	681.423294	285.361107	0.398640	24.816136	0.808581	11.031691
4473.764000	681.423294	285.393077	0.398632	24.818916	0.808565	11.032927
4473.784000	681.423294	285.386226	0.398634	24.818320	0.808569	11.032662
4473.804000	681.423294	285.375704	0.398637	24.817405	0.808574	11.032256
4473.824000	681.423294	285.382692	0.398635	24.818013	0.808570	11.032526
4473.844000	681.423213	285.365827	0.398639	24.816546	0.808579	11.031874
4473.864000	681.423294	285.386943	0.398634	24.818383	0.808568	11.032690
4473.884000	681.423294	285.370876	0.398638	24.816985	0.808576	11.032069
4473.904000	681.423294	285.367184	0.398639	24.816664	0.808578	11.031926
4473.924000	681.423294	285.359442	0.398641	24.815991	0.808582	11.031627
4473.944000	681.423213	285.366954	0.398639	24.816644	0.808578	11.031917
4473.964000	681.423294	285.367451	0.398639	24.816688	0.808578	11.031937
4473.984000	681.423294	285.358524	0.398641	24.815911	0.808582	11.031591
4474.004000	681.423294	285.365204	0.398639	24.816492	0.808579	11.031850
4474.024000	681.423294	285.359201	0.398641	24.815970	0.808582	11.031618
4474.044000	681.423294	285.353263	0.398642	24.815454	0.808585	11.031388
4474.064000	681.423294	285.355587	0.398642	24.815656	0.808584	11.031478
4474.084000	681.423294	285.365585	0.398639	24.816525	0.808579	11.031864
4474.104000	681.423294	285.352551	0.398643	24.815392	0.808585	11.031361
4474.124000	681.423294	285.363820	0.398640	24.816372	0.808580	11.031796
4474.144000	681.423294	285.353575	0.398642	24.815481	0.808585	11.031400
4474.164000	681.423213	285.360689	0.398640	24.816100	0.808581	11.031675
4474.184000	681.423294	285.354768	0.398642	24.815585	0.808584	11.031446
4474.204000	681.423294	285.350772	0.398643	24.815237	0.808586	11.031292
4474.224000	681.423294	285.335077	0.398647	24.813872	0.808594	11.030685
4474.244000	681.423294	285.345210	0.398645	24.814753	0.808589	11.031077
4474.284000	681.423294	285.358541	0.398641	24.815913	0.808582	11.031592
4474.284000	681.423294	285.353402	0.398642	24.815466	0.808585	11.031393
4474.304000	681.423294	285.343544	0.398645	24.814609	0.808590	11.031012
4474.324000	681.423294	285.343490	0.398645	24.814604	0.808590	11.031010
4474.344000	681.423213	285.356290	0.398642	24.815717	0.808583	11.031505
4474.364000	681.423294	285.353326	0.398642	24.815459	0.808585	11.031390
4474.384000	681.423294	285.350285	0.398643	24.815195	0.808586	11.031273
4474.404000	681.423294	285.351715	0.398643	24.815319	0.808586	11.031328
4474.424000	681.423213	285.359784	0.398641	24.816021	0.808582	11.031640
4474.464000	681.423213	285.356469	0.398642	24.815733	0.808583	11.031512
4474.464000	681.423213	285.352827	0.398642	24.815416	0.808585	11.031371
4474.484000	681.423294	285.334608	0.398647	24.813831	0.808594	11.030667
4474.504000	681.423294	285.349429	0.398643	24.815120	0.808587	11.031240
4474.524000	681.423294	285.349308	0.398643	24.815110	0.808587	11.031235
4474.544000	681.423213	285.337429	0.398647	24.814077	0.808593	11.030776
4474.564000	681.423213	285.330025	0.398648	24.813433	0.808596	11.030490
4474.584000	681.423294	285.332683	0.398648	24.813664	0.808595	11.030592
4474.604000	681.423294	285.327409	0.398649	24.813205	0.808598	11.030389
4474.624000	681.423213	285.320051	0.398651	24.812566	0.808601	11.030104
4474.644000	681.423294	285.332875	0.398648	24.813681	0.808595	11.030600
4474.664000	681.423294	285.324704	0.398650	24.812970	0.808599	11.030284
4474.684000	681.423294	285.321702	0.398651	24.812709	0.808601	11.030168
4474.704000	681.423213	285.320169	0.398651	24.812576	0.808601	11.030109
4474.724000	681.423294	285.328846	0.398649	24.813330	0.808597	11.030444
4474.744000	681.423294	285.318102	0.398652	24.812396	0.808602	11.030029
4474.764000	681.423294	285.329097	0.398649	24.813352	0.808597	11.030454
4474.784000	681.423294	285.311474	0.398653	24.811820	0.808606	11.029773
4474.804000	681.423294	285.314871	0.398652	24.812115	0.808604	11.029904
4474.824000	681.423294	285.317524	0.398652	24.812346	0.808603	11.030006
4474.844000	681.423294	285.306336	0.398655	24.811373	0.808608	11.029574
4474.884000	681.423294	285.307864	0.398654	24.811506	0.808608	11.029633
4474.884000	681.423294	285.306251	0.398655	24.811365	0.808608	11.029571
4474.924000	681.423294	285.307394	0.398654	24.811465	0.808608	11.029615
4474.924000	681.423294	285.302480	0.398656	24.811037	0.808610	11.029425
4474.944000	681.423213	285.309124	0.398654	24.811615	0.808607	11.029682
4474.964000	681.423213	285.306250	0.398655	24.811365	0.808608	11.029571
4474.984000	681.423294	285.305339	0.398655	24.811286	0.808609	11.029535
4475.004000	681.423294	285.321428	0.398651	24.812685	0.808601	11.030157
4475.024000	681.423294	285.312166	0.398653	24.811880	0.808605	11.029799
4475.044000	681.423213	285.315174	0.398652	24.812141	0.808604	11.029916
4475.064000	681.423294	285.324351	0.398650	24.812939	0.808599	11.030270
4475.084000	681.423294	285.309419	0.398654	24.811641	0.808607	11.029693
4475.104000	681.423294	285.315332	0.398652	24.812155	0.808604	11.029922
4475.124000	681.423294	285.309711	0.398654	24.811666	0.808607	11.029704
4475.144000	681.423294	285.305675	0.398655	24.811315	0.808609	11.029548
4475.164000	681.423294	285.308041	0.398654	24.811521	0.808607	11.029640
4475.184000	681.423213	285.307057	0.398654	24.811436	0.808608	11.029602
4475.204000	681.423213	285.299860	0.398656	24.810810	0.808611	11.029324
4475.224000	681.423213	285.300029	0.398656	24.810824	0.808611	11.029330
4475.244000	681.423294	285.279184	0.398662	24.809012	0.808622	11.028524
4475.264000	681.423294	285.293257	0.398658	24.810235	0.808615	11.029068
4475.284000	681.423213	285.299889	0.398656	24.810812	0.808611	11.029325
4475.324000	681.423213	285.299298	0.398656	24.810761	0.808612	11.029302
4475.344000	681.423213	285.292264	0.398658	24.810149	0.808615	11.029030
4475.344000	681.423294	285.296437	0.398657	24.810512	0.808613	11.029191
4475.364000	681.423294	285.290331	0.398659	24.809981	0.808616	11.028955
4475.384000	681.423213	285.288907	0.398659	24.809857	0.808617	11.028900
4475.404000	681.423294	285.280284	0.398662	24.809107	0.808621	11.028567
4475.424000	681.423294	285.300202	0.398656	24.810839	0.808611	11.029337
4475.444000	681.423294	285.287065	0.398660	24.809697	0.808618	11.028829
4475.464000	681.423294	285.276360	0.398663	24.808766	0.808623	11.028415
4475.484000	681.423294	285.271371	0.398664	24.808332	0.808626	11.028222
4475.504000	681.423294	285.286552	0.398660	24.809652	0.808618	11.028809
4475.524000	681.423294	285.261326	0.398666	24.807459	0.808631	11.027834
4475.564000	681.423294	285.268943	0.398664	24.808121	0.808627	11.028128
4475.564000	681.423294	285.257644	0.398667	24.807138	0.808632	11.027692
4475.584000	681.423294	285.269885	0.398664	24.808203	0.808626	11.028165
4475.604000	681.423294	285.254177	0.398668	24.806837	0.808634	11.027558
4475.624000	681.423213	285.252851	0.398669	24.806722	0.808635	11.027506
4475.644000	681.423294	285.263385	0.398666	24.807638	0.808630	11.027914
4475.664000	681.423294	285.256422	0.398668	24.807032	0.808633	11.027644
4475.684000	681.423294	285.247506	0.398670	24.806257	0.808637	11.027300
4475.704000	681.423294	285.265178	0.398665	24.807794	0.808629	11.027983
4475.724000	681.423294	285.254842	0.398668	24.806895	0.808634	11.027583
4475.744000	681.423294	285.253063	0.398669	24.806740	0.808635	11.027514
4475.764000	681.423213	285.255473	0.398668	24.806950	0.808633	11.027608
4475.784000	681.423294	285.244701	0.398671	24.806013	0.808639	11.027191
4475.804000	681.423294	285.244995	0.398671	24.806038	0.808639	11.027203
4475.824000	681.423213	285.252812	0.398669	24.806718	0.808635	11.027505
4475.844000	681.423294	285.249473	0.398670	24.806428	0.808636	11.027376
4475.864000	681.423294	285.237220	0.398673	24.805362	0.808642	11.026902
4475.884000	681.423213	285.240905	0.398672	24.805683	0.808641	11.027044
4475.904000	681.423294	285.255388	0.398668	24.806942	0.808633	11.027604
4475.924000	681.423294	285.245416	0.398671	24.806075	0.808638	11.027219
4475.964000	681.423294	285.247521	0.398670	24.806258	0.808637	11.027300
4475.964000	681.423294	285.235620	0.398673	24.805223	0.808643	11.026840
4475.984000	681.423294	285.237897	0.398673	24.805421	0.808642	11.026928
4476.004000	681.423294	285.243413	0.398671	24.805901	0.808639	11.027141
4476.024000	681.423294	285.227199	0.398675	24.804491	0.808647	11.026515
4476.044000	681.423294	285.241227	0.398672	24.805711	0.808640	11.027057
4476.064000	681.423294	285.237499	0.398673	24.805386	0.808642	11.026913
4476.084000	681.423294	285.237401	0.398673	24.805378	0.808642	11.026909
4476.104000	681.423294	285.230066	0.398675	24.804740	0.808646	11.026625
4476.124000	681.423294	285.219233	0.398677	24.803798	0.808651	11.026207
4476.164000	681.423213	285.241153	0.398672	24.805704	0.808640	11.027054
4476.184000	681.423294	285.243186	0.398671	24.805881	0.808640	11.027133
4476.184000	681.423294	285.240279	0.398672	24.805628	0.808641	11.027020
4476.204000	681.423294	285.230613	0.398674	24.804788	0.808646	11.026647
4476.224000	681.423294	285.236067	0.398673	24.805262	0.808643	11.026857
4476.244000	681.423294	285.224896	0.398676	24.804290	0.808649	11.026426
4476.264000	681.423294	285.220878	0.398677	24.803941	0.808651	11.026270
4476.284000	681.423294	285.228777	0.398675	24.804628	0.808647	11.026576
4476.304000	681.423294	285.213957	0.398679	24.803339	0.808654	11.026003
4476.324000	681.423294	285.224560	0.398676	24.804261	0.808649	11.026413
4476.344000	681.423294	285.221663	0.398677	24.804009	0.808650	11.026301
4476.364000	681.423294	285.214786	0.398679	24.803411	0.808654	11.026035
4476.404000	681.423294	285.212570	0.398679	24.803219	0.808655	11.025949
4476.404000	681.423294	285.213293	0.398679	24.803281	0.808654	11.025977
4476.424000	681.423294	285.212568	0.398679	24.803218	0.808655	11.025949
4476.444000	681.423294	285.211007	0.398680	24.803083	0.808655	11.025889
4476.464000	681.423294	285.207701	0.398680	24.802795	0.808657	11.025761
4476.484000	681.423294	285.219378	0.398677	24.803811	0.808651	11.026212
4476.504000	681.423294	285.217450	0.398678	24.803643	0.808652	11.026138
4476.524000	681.423294	285.214884	0.398679	24.803420	0.808654	11.026039
4476.544000	681.423294	285.214231	0.398679	24.803363	0.808654	11.026013
4476.564000	681.423294	285.202908	0.398682	24.802378	0.808659	11.025576
4476.584000	681.423213	285.201073	0.398682	24.802219	0.808660	11.025505
4476.604000	681.423213	285.197872	0.398683	24.801940	0.808662	11.025381
4476.624000	681.423294	285.197562	0.398683	24.801913	0.808662	11.025369
4476.644000	681.423294	285.201086	0.398682	24.802220	0.808660	11.025505
4476.664000	681.423213	285.193440	0.398684	24.801555	0.808664	11.025209
4476.684000	681.423294	285.201443	0.398682	24.802251	0.808660	11.025519
4476.704000	681.423213	285.204173	0.398681	24.802488	0.808659	11.025624
4476.724000	681.423213	285.203113	0.398682	24.802396	0.808659	11.025583
4476.744000	681.423294	285.197177	0.398683	24.801880	0.808662	11.025354
4476.764000	681.423294	285.196602	0.398683	24.801830	0.808663	11.025332
4476.784000	681.423294	285.201568	0.398682	24.802262	0.808660	11.025524
4476.804000	681.423294	285.199763	0.398683	24.802105	0.808661	11.025454
4476.824000	681.423213	285.187540	0.398686	24.801042	0.808667	11.024981
4476.844000	681.423294	285.182813	0.398687	24.800631	0.808669	11.024799
4476.864000	681.423294	285.189748	0.398685	24.801234	0.808666	11.025067
4476.884000	681.423294	285.191193	0.398685	24.801360	0.808665	11.025123
4476.904000	681.423294	285.182433	0.398687	24.800598	0.808670	11.024784
4476.924000	681.423213	285.212640	0.398679	24.803225	0.808655	11.025952
4476.944000	681.423294	285.209658	0.398680	24.802965	0.808656	11.025836
4476.964000	681.423213	285.201712	0.398682	24.802274	0.808660	11.025529
4476.984000	681.423294	285.209293	0.398680	24.802934	0.808656	11.025822
4477.004000	681.423294	285.208535	0.398680	24.802868	0.808657	11.025793
4477.044000	681.423294	285.203444	0.398682	24.802425	0.808659	11.025596
4477.044000	681.423294	285.192372	0.398684	24.801462	0.808665	11.025168
4477.064000	681.423213	285.196176	0.398683	24.801793	0.808663	11.025315
4477.084000	681.423213	285.189098	0.398685	24.801177	0.808666	11.025042
4477.104000	681.423213	285.187763	0.398686	24.801061	0.808667	11.024990
4477.124000	681.423294	285.191275	0.398685	24.801367	0.808665	11.025126
4477.144000	681.423294	285.178971	0.398688	24.800297	0.808671	11.024650
4477.164000	681.423294	285.185924	0.398686	24.800901	0.808668	11.024919
4477.184000	681.423294	285.185208	0.398686	24.800839	0.808668	11.024891
4477.204000	681.423213	285.183446	0.398687	24.800686	0.808669	11.024823
4477.244000	681.423213	285.173204	0.398689	24.799795	0.808674	11.024427
4477.264000	681.423213	285.175523	0.398689	24.799997	0.808673	11.024517
4477.264000	681.423213	285.172695	0.398690	24.799751	0.808674	11.024408
4477.284000	681.423213	285.172993	0.398689	24.799777	0.808674	11.024419
4477.304000	681.423294	285.173014	0.398690	24.799779	0.808674	11.024420
4477.324000	681.423294	285.158347	0.398693	24.798503	0.808682	11.023853
4477.344000	681.423213	285.158662	0.398693	24.798531	0.808681	11.023865
4477.364000	681.423213	285.161590	0.398692	24.798785	0.808680	11.023978
4477.384000	681.423294	285.156492	0.398694	24.798342	0.808682	11.023781
4477.404000	681.423294	285.170046	0.398690	24.799520	0.808676	11.024305
4477.424000	681.423294	285.172033	0.398690	24.799693	0.808675	11.024382
4477.444000	681.423294	285.170531	0.398690	24.799563	0.808676	11.024324
4477.464000	681.423294	285.165379	0.398692	24.799115	0.808678	11.024125
4477.484000	681.423294	285.163200	0.398692	24.798925	0.808679	11.024040
4477.504000	681.423294	285.158737	0.398693	24.798537	0.808681	11.023868
4477.524000	681.423294	285.170146	0.398690	24.799529	0.808676	11.024309
4477.544000	681.423294	285.162885	0.398692	24.798898	0.808679	11.024028
4477.564000	681.423294	285.159699	0.398693	24.798621	0.808681	11.023905
4477.584000	681.423294	285.159791	0.398693	24.798629	0.808681	11.023909
4477.604000	681.423213	285.161819	0.398692	24.798805	0.808680	11.023987
4477.624000	681.423294	285.157706	0.398694	24.798447	0.808682	11.023828
4477.644000	681.423294	285.158212	0.398693	24.798491	0.808682	11.023848
4477.664000	681.423294	285.160767	0.398693	24.798714	0.808680	11.023946
4477.684000	681.423294	285.162703	0.398692	24.798882	0.808679	11.024021
4477.704000	681.423294	285.156143	0.398694	24.798311	0.808683	11.023768
4477.724000	681.423294	285.156341	0.398694	24.798329	0.808683	11.023775
4477.744000	681.423294	285.148226	0.398696	24.797623	0.808687	11.023462
4477.764000	681.423294	285.156790	0.398694	24.798368	0.808682	11.023793
4477.784000	681.423294	285.144478	0.398697	24.797297	0.808688	11.023317
4477.804000	681.423213	285.148536	0.398696	24.797650	0.808686	11.023474
4477.824000	681.423294	285.137310	0.398699	24.796674	0.808692	11.023040
4477.844000	681.423294	285.146457	0.398696	24.797469	0.808687	11.023393
4477.884000	681.423294	285.156227	0.398694	24.798319	0.808683	11.023771
4477.884000	681.423294	285.143719	0.398697	24.797231	0.808689	11.023287
4477.904000	681.423294	285.146005	0.398697	24.797430	0.808688	11.023376
4477.924000	681.423294	285.137784	0.398699	24.796715	0.808692	11.023058
4477.944000	681.423294	285.145465	0.398697	24.797383	0.808688	11.023355
4477.964000	681.423294	285.136122	0.398699	24.796570	0.808693	11.022994
4477.984000	681.423294	285.144387	0.398697	24.797289	0.808688	11.023313
4478.004000	681.423213	285.140777	0.398698	24.796975	0.808690	11.023174
4478.024000	681.423294	285.157446	0.398694	24.798425	0.808682	11.023818
4478.044000	681.423213	285.155787	0.398694	24.798280	0.808683	11.023754
4478.064000	681.423294	285.160899	0.398693	24.798725	0.808680	11.023952
4478.084000	681.423294	285.147454	0.398696	24.797556	0.808687	11.023432
4478.104000	681.423294	285.137686	0.398699	24.796706	0.808692	11.023054
4478.124000	681.423294	285.136993	0.398699	24.796646	0.808692	11.023027
4478.144000	681.423213	285.150202	0.398695	24.797795	0.808685	11.023538
4478.164000	681.423294	285.138497	0.398699	24.796777	0.808691	11.023085
4478.184000	681.423294	285.147416	0.398696	24.797553	0.808687	11.023430
4478.204000	681.423213	285.149367	0.398696	24.797722	0.808686	11.023506
4478.224000	681.423294	285.144123	0.398697	24.797266	0.808689	11.023303
4478.244000	681.423294	285.131282	0.398700	24.796149	0.808695	11.022807
4478.264000	681.423294	285.130412	0.398701	24.796074	0.808695	11.022773
4478.284000	681.423294	285.125776	0.398702	24.795671	0.808698	11.022594
4478.324000	681.423294	285.120791	0.398703	24.795237	0.808700	11.022401
4478.324000	681.423294	285.133769	0.398700	24.796366	0.808694	11.022903
4478.344000	681.423213	285.127075	0.398701	24.795784	0.808697	11.022644
4478.364000	681.423294	285.121813	0.398703	24.795326	0.808700	11.022441
4478.384000	681.423213	285.117589	0.398704	24.794959	0.808702	11.022277
4478.404000	681.423294	285.138320	0.398699	24.796761	0.808691	11.023079
4478.424000	681.423294	285.138420	0.398699	24.796770	0.808691	11.023082
4478.444000	681.423294	285.128268	0.398701	24.795887	0.808696	11.022690
4478.464000	681.423294	285.127772	0.398701	24.795844	0.808697	11.022671
4478.484000	681.423294	285.124771	0.398702	24.795583	0.808698	11.022555
4478.504000	681.423294	285.130549	0.398701	24.796086	0.808695	11.022778
4478.544000	681.423213	285.130686	0.398701	24.796098	0.808695	11.022784
4478.544000	681.423213	285.119330	0.398704	24.795110	0.808701	11.022345
4478.564000	681.423294	285.128021	0.398701	24.795866	0.808697	11.022680
4478.584000	681.423294	285.116970	0.398704	24.794905	0.808702	11.022253
4478.604000	681.423294	285.112227	0.398705	24.794492	0.808704	11.022070
4478.624000	681.423213	285.108972	0.398706	24.794209	0.808706	11.021944
4478.644000	681.423213	285.108672	0.398706	24.794183	0.808706	11.021932
4478.664000	681.423213	285.105801	0.398707	24.793934	0.808707	11.021822
4478.684000	681.423294	285.108878	0.398706	24.794201	0.808706	11.021940
4478.704000	681.423294	285.115741	0.398705	24.794798	0.808703	11.022206
4478.724000	681.423294	285.113493	0.398705	24.794602	0.808704	11.022119
4478.744000	681.423294	285.118509	0.398704	24.795039	0.808701	11.022313
4478.764000	681.423294	285.112731	0.398705	24.794536	0.808704	11.022089
4478.784000	681.423294	285.107834	0.398707	24.794110	0.808707	11.021900
4478.804000	681.423294	285.106928	0.398707	24.794031	0.808707	11.021865
4478.823000	681.423294	285.117722	0.398704	24.794970	0.808702	11.022282
4478.843000	681.423294	285.110477	0.398706	24.794340	0.808705	11.022002
4478.863000	681.423294	285.110554	0.398706	24.794347	0.808705	11.022005
4478.883000	681.423294	285.107808	0.398707	24.794108	0.808707	11.021899
4478.923000	681.423294	285.109066	0.398706	24.794217	0.808706	11.021948
4478.943000	681.423294	285.118556	0.398704	24.795043	0.808701	11.022315
4478.963000	681.423294	285.083719	0.398713	24.792013	0.808719	11.020968
4478.963000	681.423294	285.094102	0.398710	24.792916	0.808713	11.021369
4478.983000	681.423294	285.111517	0.398706	24.794431	0.808705	11.022042
4479.003000	681.423294	285.119376	0.398704	24.795114	0.808701	11.022346
4479.023000	681.423294	285.120898	0.398703	24.795246	0.808700	11.022405
4479.043000	681.423294	285.113013	0.398705	24.794561	0.808704	11.022100
4479.063000	681.423294	285.096183	0.398710	24.793097	0.808712	11.021450
4479.083000	681.423213	285.112283	0.398705	24.794497	0.808704	11.022072
4479.123000	681.423294	285.110348	0.398706	24.794329	0.808705	11.021997
4479.143000	681.423294	285.109757	0.398706	24.794278	0.808706	11.021974
4479.163000	681.423294	285.098871	0.398709	24.793331	0.808711	11.021554
4479.183000	681.423294	285.099673	0.398709	24.793401	0.808711	11.021585
4479.183000	681.423294	285.098407	0.398709	24.793290	0.808711	11.021536
4479.203000	681.423294	285.094569	0.398710	24.792957	0.808713	11.021387
4479.223000	681.423294	285.102962	0.398708	24.793687	0.808709	11.021712
4479.243000	681.423294	285.083533	0.398713	24.791997	0.808719	11.020961
4479.263000	681.423294	285.101135	0.398708	24.793528	0.808710	11.021641
4479.283000	681.423294	285.109247	0.398706	24.794233	0.808706	11.021955
4479.303000	681.423294	285.094729	0.398710	24.792971	0.808713	11.021393
4479.343000	681.423294	285.097791	0.398709	24.793237	0.808712	11.021512
4479.363000	681.423294	285.090526	0.398711	24.792605	0.808715	11.021231
4479.383000	681.423213	285.093340	0.398710	24.792850	0.808714	11.021340
4479.403000	681.423213	285.084470	0.398713	24.792078	0.808718	11.020997
4479.403000	681.423213	285.084083	0.398713	24.792045	0.808718	11.020982
4479.423000	681.423213	285.077108	0.398715	24.791438	0.808722	11.020712
4479.443000	681.423213	285.077707	0.398714	24.791490	0.808721	11.020735
4479.463000	681.423294	285.075491	0.398715	24.791298	0.808723	11.020650
4479.483000	681.423213	285.087404	0.398712	24.792334	0.808717	11.021110
4479.503000	681.423213	285.090394	0.398711	24.792594	0.808715	11.021226
4479.543000	681.423294	285.084231	0.398713	24.792058	0.808718	11.020988
4479.563000	681.423213	285.095830	0.398710	24.793066	0.808712	11.021436
4479.583000	681.423294	285.091299	0.398711	24.792672	0.808715	11.021261
4479.603000	681.423294	285.081807	0.398713	24.791847	0.808719	11.020894
4479.603000	681.423294	285.093119	0.398710	24.792831	0.808714	11.021331
4479.623000	681.423294	285.076288	0.398715	24.791367	0.808722	11.020681
4479.643000	681.423213	285.089502	0.398711	24.792516	0.808716	11.021191
4479.663000	681.423213	285.088411	0.398712	24.792421	0.808716	11.021149
4479.683000	681.423294	285.090959	0.398711	24.792643	0.808715	11.021248
4479.703000	681.423294	285.093838	0.398710	24.792893	0.808713	11.021359
4479.723000	681.423294	285.094557	0.398710	24.792956	0.808713	11.021387
[truncated: 1,003 more rows]
