# Supplementary material for: Stress relaxation in the presence of sudden strain bursts: Methodology and stress relaxation data of microcast aluminium microwires
Source: Data Brief. 2018 Nov 14;21:2134–41. doi: 10.1016/j.dib.2018.11.047 (PMC6265499; doi:10.1016/j.dib.2018.11.047)
Supplement: Supplementary file 2 — Supplementary material [file mmc2.zip › Data in brief/As-cast/Al4N/Al_100_r_1/Stress relax txt files/Al_100_relax_1_Relaxcycle0038.txt]

Time[s]	Motordispl[�m]	Force[mN]	EngStrain	EngStress[MPa]	Shearstrain	Shearstress [MPa]
4553.959000	697.665511	294.902275	0.407426	25.645874	0.825216	11.400541
4553.999000	697.665511	294.904174	0.407426	25.646039	0.825215	11.400614
4554.019000	697.665591	294.898863	0.407427	25.645577	0.825218	11.400409
4554.039000	697.665591	294.880106	0.407432	25.643946	0.825227	11.399683
4554.059000	697.665591	294.855376	0.407439	25.641795	0.825239	11.398727
4554.059000	697.665591	294.836393	0.407444	25.640144	0.825249	11.397994
4554.079000	697.665591	294.824517	0.407447	25.639112	0.825255	11.397534
4554.099000	697.665591	294.791137	0.407456	25.636209	0.825271	11.396244
4554.119000	697.665591	294.800035	0.407453	25.636983	0.825267	11.396588
4554.139000	697.665591	294.780655	0.407458	25.635297	0.825276	11.395839
4554.159000	697.665591	294.770470	0.407461	25.634411	0.825281	11.395445
4554.179000	697.665672	294.753754	0.407465	25.632958	0.825290	11.394799
4554.219000	697.665591	294.736789	0.407470	25.631483	0.825298	11.394143
4554.239000	697.665672	294.724803	0.407473	25.630440	0.825304	11.393680
4554.259000	697.665672	294.703458	0.407478	25.628584	0.825314	11.392854
4554.279000	697.665672	294.683362	0.407484	25.626836	0.825324	11.392078
4554.279000	697.665672	294.671504	0.407487	25.625805	0.825330	11.391619
4554.299000	697.665591	294.657489	0.407490	25.624586	0.825337	11.391077
4554.319000	697.665591	294.634325	0.407496	25.622572	0.825349	11.390182
4554.339000	697.665591	294.633664	0.407497	25.622514	0.825349	11.390156
4554.359000	697.665672	294.630587	0.407498	25.622247	0.825350	11.390037
4554.379000	697.665672	294.591885	0.407508	25.618881	0.825370	11.388541
4554.399000	697.665672	294.594433	0.407507	25.619103	0.825368	11.388640
4554.439000	697.665591	294.587435	0.407509	25.618494	0.825372	11.388369
4554.459000	697.665672	294.584308	0.407510	25.618222	0.825373	11.388248
4554.479000	697.665591	294.563520	0.407515	25.616414	0.825384	11.387445
4554.479000	697.665591	294.563698	0.407515	25.616430	0.825383	11.387452
4554.499000	697.665672	294.557525	0.407517	25.615893	0.825387	11.387213
4554.519000	697.665672	294.544528	0.407520	25.614763	0.825393	11.386710
4554.539000	697.665672	294.534936	0.407523	25.613929	0.825398	11.386340
4554.559000	697.665672	294.524472	0.407525	25.613019	0.825403	11.385935
4554.579000	697.665672	294.521530	0.407526	25.612763	0.825404	11.385821
4554.599000	697.665672	294.508147	0.407530	25.611599	0.825411	11.385304
4554.639000	697.665591	294.507404	0.407530	25.611534	0.825411	11.385275
4554.659000	697.665591	294.489346	0.407534	25.609964	0.825420	11.384577
4554.679000	697.665591	294.495723	0.407533	25.610518	0.825417	11.384824
4554.699000	697.665672	294.470386	0.407539	25.608315	0.825430	11.383844
4554.699000	697.665672	294.474835	0.407538	25.608702	0.825427	11.384016
4554.719000	697.665672	294.459915	0.407542	25.607404	0.825435	11.383439
4554.739000	697.665672	294.449949	0.407545	25.606538	0.825440	11.383054
4554.759000	697.665591	294.433842	0.407549	25.605137	0.825448	11.382431
4554.799000	697.665672	294.434172	0.407549	25.605166	0.825448	11.382444
4554.799000	697.665672	294.430896	0.407550	25.604881	0.825449	11.382318
4554.839000	697.665672	294.422894	0.407552	25.604185	0.825453	11.382008
4554.859000	697.665591	294.414374	0.407554	25.603444	0.825457	11.381679
4554.879000	697.665672	294.400354	0.407558	25.602225	0.825464	11.381137
4554.899000	697.665672	294.402423	0.407557	25.602405	0.825463	11.381217
4554.919000	697.665672	294.391647	0.407560	25.601468	0.825469	11.380800
4554.919000	697.665672	294.386468	0.407561	25.601017	0.825471	11.380600
4554.939000	697.665672	294.386099	0.407561	25.600985	0.825471	11.380586
4554.959000	697.665591	294.366483	0.407566	25.599279	0.825481	11.379827
4554.979000	697.665591	294.367204	0.407566	25.599342	0.825481	11.379855
4555.019000	697.665672	294.362282	0.407568	25.598914	0.825483	11.379665
4555.039000	697.665672	294.345014	0.407572	25.597412	0.825492	11.378997
4555.059000	697.665672	294.343108	0.407573	25.597246	0.825493	11.378924
4555.079000	697.665672	294.336730	0.407574	25.596692	0.825496	11.378677
4555.099000	697.665672	294.332753	0.407575	25.596346	0.825498	11.378524
4555.119000	697.665672	294.321963	0.407578	25.595408	0.825503	11.378106
4555.119000	697.665672	294.309998	0.407581	25.594367	0.825509	11.377644
4555.139000	697.665672	294.305634	0.407582	25.593988	0.825511	11.377475
4555.159000	697.665672	294.305001	0.407583	25.593932	0.825511	11.377451
4555.179000	697.665672	294.295103	0.407585	25.593072	0.825516	11.377068
4555.199000	697.665672	294.287409	0.407587	25.592403	0.825520	11.376771
4555.239000	697.665672	294.269407	0.407592	25.590837	0.825529	11.376075
4555.239000	697.665672	294.268168	0.407592	25.590729	0.825530	11.376027
4555.279000	697.665672	294.269508	0.407592	25.590846	0.825529	11.376079
4555.299000	697.665672	294.257380	0.407595	25.589791	0.825535	11.375610
4555.319000	697.665591	294.250972	0.407597	25.589234	0.825538	11.375362
4555.339000	697.665591	294.244700	0.407598	25.588688	0.825541	11.375120
4555.339000	697.665591	294.238074	0.407600	25.588112	0.825544	11.374863
4555.359000	697.665672	294.225720	0.407603	25.587038	0.825551	11.374386
4555.379000	697.665672	294.212476	0.407607	25.585886	0.825557	11.373874
4555.399000	697.665672	294.212815	0.407607	25.585916	0.825557	11.373887
4555.419000	697.665672	294.210899	0.407607	25.585749	0.825558	11.373813
4555.459000	697.665672	294.204318	0.407609	25.585177	0.825561	11.373558
4555.479000	697.665672	294.187273	0.407613	25.583694	0.825570	11.372899
4555.499000	697.665672	294.181762	0.407615	25.583215	0.825572	11.372686
4555.519000	697.665591	294.179546	0.407615	25.583022	0.825573	11.372601
4555.539000	697.665672	294.169920	0.407618	25.582185	0.825578	11.372229
4555.559000	697.665672	294.167711	0.407618	25.581993	0.825579	11.372143
4555.559000	697.665672	294.163716	0.407620	25.581646	0.825581	11.371989
4555.579000	697.665672	294.151793	0.407623	25.580609	0.825587	11.371528
4555.599000	697.665672	294.146998	0.407624	25.580192	0.825590	11.371342
4555.619000	697.665672	294.111112	0.407633	25.577071	0.825607	11.369955
4555.639000	697.665672	294.126256	0.407629	25.578388	0.825600	11.370541
4555.659000	697.665672	294.115055	0.407632	25.577414	0.825605	11.370108
4555.699000	697.665672	294.101348	0.407636	25.576222	0.825612	11.369578
4555.719000	697.665672	294.103505	0.407635	25.576410	0.825611	11.369661
4555.739000	697.665672	294.099507	0.407636	25.576062	0.825613	11.369507
4555.759000	697.665672	294.091588	0.407638	25.575373	0.825617	11.369200
4555.759000	697.665672	294.078769	0.407642	25.574258	0.825623	11.368705
4555.779000	697.665672	294.072724	0.407643	25.573733	0.825626	11.368471
4555.799000	697.665672	294.076971	0.407642	25.574102	0.825624	11.368635
4555.819000	697.665672	294.070433	0.407644	25.573533	0.825627	11.368383
4555.839000	697.665672	294.056746	0.407647	25.572343	0.825634	11.367853
4555.859000	697.665672	294.060767	0.407646	25.572693	0.825632	11.368009
4555.879000	697.665672	294.050379	0.407649	25.571790	0.825637	11.367607
4555.919000	697.665672	294.052734	0.407649	25.571994	0.825636	11.367698
4555.939000	697.665672	294.035960	0.407653	25.570536	0.825644	11.367050
4555.959000	697.665672	294.037667	0.407652	25.570684	0.825644	11.367116
4555.979000	697.665672	294.028354	0.407655	25.569874	0.825648	11.366756
4555.979000	697.665672	294.020810	0.407657	25.569218	0.825652	11.366464
4555.999000	697.665591	294.019487	0.407657	25.569103	0.825652	11.366413
4556.019000	697.665672	294.026906	0.407655	25.569748	0.825649	11.366700
4556.039000	697.665672	294.025264	0.407656	25.569605	0.825650	11.366636
4556.079000	697.665672	294.021204	0.407657	25.569252	0.825652	11.366479
4556.099000	697.665672	294.009408	0.407660	25.568227	0.825658	11.366023
4556.119000	697.665672	294.000659	0.407662	25.567466	0.825662	11.365685
4556.139000	697.665591	293.992143	0.407664	25.566725	0.825666	11.365356
4556.159000	697.665672	293.986598	0.407666	25.566243	0.825669	11.365142
4556.179000	697.665672	293.982527	0.407667	25.565889	0.825671	11.364984
4556.199000	697.665672	293.972735	0.407669	25.565037	0.825676	11.364606
4556.199000	697.665672	293.972399	0.407670	25.565008	0.825676	11.364593
4556.219000	697.665672	293.971771	0.407670	25.564953	0.825676	11.364568
4556.239000	697.665672	293.965087	0.407671	25.564372	0.825679	11.364310
4556.259000	697.665672	293.949131	0.407676	25.562985	0.825687	11.363693
4556.279000	697.665672	293.965759	0.407671	25.564431	0.825679	11.364336
4556.319000	697.665672	293.959159	0.407673	25.563857	0.825682	11.364081
4556.339000	697.665672	293.936429	0.407679	25.561880	0.825694	11.363202
4556.359000	697.665672	293.922881	0.407682	25.560702	0.825700	11.362678
4556.379000	697.665672	293.930099	0.407681	25.561330	0.825697	11.362957
4556.399000	697.665672	293.921172	0.407683	25.560553	0.825701	11.362612
4556.399000	697.665672	293.911362	0.407685	25.559700	0.825706	11.362233
4556.419000	697.665672	293.919345	0.407683	25.560394	0.825702	11.362542
4556.439000	697.665672	293.904705	0.407687	25.559121	0.825709	11.361976
4556.459000	697.665672	293.888104	0.407692	25.557677	0.825717	11.361334
4556.479000	697.665672	293.885595	0.407692	25.557459	0.825719	11.361237
4556.519000	697.665672	293.888826	0.407691	25.557740	0.825717	11.361362
4556.539000	697.665672	293.872759	0.407696	25.556343	0.825725	11.360741
4556.559000	697.665672	293.875399	0.407695	25.556573	0.825724	11.360843
4556.579000	697.665591	293.861543	0.407698	25.555368	0.825730	11.360307
4556.599000	697.665591	293.852110	0.407701	25.554547	0.825735	11.359943
4556.619000	697.665591	293.847201	0.407702	25.554120	0.825738	11.359753
4556.619000	697.665591	293.858296	0.407699	25.555085	0.825732	11.360182
4556.639000	697.665672	293.841193	0.407704	25.553598	0.825741	11.359520
4556.659000	697.665672	293.824329	0.407708	25.552131	0.825749	11.358869
4556.679000	697.665591	293.816001	0.407710	25.551407	0.825753	11.358547
4556.719000	697.665591	293.801694	0.407714	25.550163	0.825760	11.357993
4556.739000	697.665672	293.806720	0.407713	25.550600	0.825758	11.358188
4556.739000	697.665672	293.793067	0.407716	25.549413	0.825764	11.357660
4556.779000	697.665672	293.792994	0.407716	25.549406	0.825764	11.357657
4556.799000	697.665672	293.793140	0.407716	25.549419	0.825764	11.357663
4556.819000	697.665672	293.785133	0.407718	25.548723	0.825768	11.357353
4556.839000	697.665672	293.775441	0.407721	25.547880	0.825773	11.356979
4556.839000	697.665672	293.766234	0.407723	25.547079	0.825778	11.356623
4556.859000	697.665672	293.765835	0.407724	25.547044	0.825778	11.356607
4556.879000	697.665672	293.743048	0.407729	25.545063	0.825789	11.355726
4556.899000	697.665672	293.729605	0.407733	25.543894	0.825796	11.355207
4556.939000	697.665672	293.733652	0.407732	25.544246	0.825794	11.355363
4556.939000	697.665672	293.728022	0.407733	25.543756	0.825797	11.355145
4556.979000	697.665672	293.724713	0.407734	25.543468	0.825798	11.355017
4556.999000	697.665672	293.718613	0.407736	25.542938	0.825801	11.354782
4557.019000	697.665591	293.707974	0.407739	25.542013	0.825806	11.354370
4557.039000	697.665672	293.704628	0.407740	25.541722	0.825808	11.354241
4557.039000	697.665672	293.683862	0.407745	25.539916	0.825818	11.353438
4557.059000	697.665672	293.698025	0.407741	25.541147	0.825811	11.353986
4557.079000	697.665672	293.686023	0.407744	25.540104	0.825817	11.353522
4557.099000	697.665672	293.674636	0.407747	25.539113	0.825823	11.353082
4557.119000	697.665672	293.669856	0.407749	25.538698	0.825825	11.352897
4557.159000	697.665591	293.669934	0.407749	25.538705	0.825825	11.352900
4557.179000	697.665591	293.675503	0.407747	25.539189	0.825822	11.353115
4557.199000	697.665672	293.655227	0.407752	25.537426	0.825833	11.352331
4557.219000	697.665672	293.650700	0.407754	25.537032	0.825835	11.352156
4557.239000	697.665672	293.643615	0.407755	25.536416	0.825838	11.351882
4557.259000	697.665672	293.651351	0.407753	25.537088	0.825834	11.352181
4557.259000	697.665672	293.634118	0.407758	25.535590	0.825843	11.351515
4557.279000	697.665672	293.634277	0.407758	25.535604	0.825843	11.351521
4557.299000	697.665672	293.622422	0.407761	25.534573	0.825849	11.351063
4557.319000	697.665672	293.597618	0.407767	25.532416	0.825861	11.350104
4557.339000	697.665672	293.597832	0.407767	25.532434	0.825861	11.350112
4557.359000	697.665672	293.595664	0.407768	25.532246	0.825862	11.350029
4557.379000	697.665672	293.592014	0.407769	25.531928	0.825864	11.349887
4557.419000	697.665672	293.582657	0.407771	25.531115	0.825868	11.349526
4557.439000	697.665672	293.579918	0.407772	25.530876	0.825870	11.349420
4557.459000	697.665672	293.575896	0.407773	25.530527	0.825872	11.349264
4557.479000	697.665672	293.552901	0.407779	25.528527	0.825883	11.348375
4557.479000	697.665672	293.546993	0.407781	25.528013	0.825886	11.348147
4557.499000	697.665672	293.540486	0.407782	25.527447	0.825889	11.347896
4557.519000	697.665672	293.540420	0.407782	25.527441	0.825889	11.347893
4557.539000	697.665672	293.529658	0.407785	25.526506	0.825895	11.347477
4557.579000	697.665672	293.532148	0.407785	25.526722	0.825893	11.347573
4557.579000	697.665672	293.510810	0.407790	25.524866	0.825904	11.346748
4557.619000	697.665672	293.505453	0.407792	25.524401	0.825907	11.346541
4557.639000	697.665672	293.499298	0.407793	25.523865	0.825910	11.346303
4557.659000	697.665672	293.485799	0.407797	25.522691	0.825916	11.345781
4557.679000	697.665672	293.482882	0.407797	25.522438	0.825918	11.345669
4557.679000	697.665672	293.472519	0.407800	25.521537	0.825923	11.345268
4557.699000	697.665672	293.476115	0.407799	25.521849	0.825921	11.345407
4557.719000	697.665672	293.464514	0.407802	25.520840	0.825927	11.344959
4557.739000	697.665672	293.466152	0.407802	25.520983	0.825926	11.345022
4557.759000	697.665672	293.453339	0.407805	25.519869	0.825932	11.344527
4557.779000	697.665672	293.457963	0.407804	25.520271	0.825930	11.344705
4557.819000	697.665672	293.443284	0.407808	25.518994	0.825937	11.344138
4557.839000	697.665672	293.440124	0.407809	25.518719	0.825939	11.344016
4557.859000	697.665672	293.435737	0.407810	25.518338	0.825941	11.343846
4557.879000	697.665672	293.431971	0.407811	25.518010	0.825943	11.343700
4557.899000	697.665672	293.423696	0.407813	25.517291	0.825947	11.343381
4557.899000	697.665672	293.415560	0.407815	25.516583	0.825951	11.343066
4557.919000	697.665672	293.410882	0.407816	25.516176	0.825953	11.342885
4557.939000	697.665672	293.415287	0.407815	25.516559	0.825951	11.343055
4557.959000	697.665672	293.407591	0.407817	25.515890	0.825955	11.342758
4557.979000	697.665672	293.397230	0.407820	25.514989	0.825960	11.342357
4557.999000	697.665672	293.385793	0.407823	25.513994	0.825966	11.341915
4558.019000	697.665672	293.397347	0.407820	25.514999	0.825960	11.342362
4558.059000	697.665672	293.372337	0.407826	25.512824	0.825972	11.341395
4558.079000	697.665672	293.379273	0.407825	25.513428	0.825969	11.341663
4558.099000	697.665672	293.363232	0.407829	25.512032	0.825977	11.341043
4558.119000	697.665672	293.364274	0.407828	25.512123	0.825976	11.341083
4558.119000	697.665672	293.347649	0.407833	25.510677	0.825985	11.340441
4558.139000	697.665672	293.349385	0.407832	25.510828	0.825984	11.340508
4558.159000	697.665672	293.347366	0.407833	25.510653	0.825985	11.340430
4558.179000	697.665672	293.349687	0.407832	25.510855	0.825984	11.340519
4558.219000	697.665672	293.337851	0.407835	25.509825	0.825989	11.340062
4558.219000	697.665672	293.337180	0.407836	25.509767	0.825990	11.340036
4558.259000	697.665672	293.342762	0.407834	25.510252	0.825987	11.340252
4558.279000	697.665672	293.336462	0.407836	25.509705	0.825990	11.340008
4558.299000	697.665672	293.325048	0.407839	25.508712	0.825996	11.339567
4558.319000	697.665672	293.324234	0.407839	25.508641	0.825996	11.339535
4558.319000	697.665672	293.325593	0.407839	25.508759	0.825995	11.339588
4558.339000	697.665591	293.327019	0.407838	25.508883	0.825995	11.339643
4558.359000	697.665672	293.315015	0.407841	25.507839	0.826001	11.339179
4558.379000	697.665672	293.322665	0.407839	25.508505	0.825997	11.339475
4558.399000	697.665672	293.313553	0.407842	25.507712	0.826001	11.339123
4558.419000	697.665672	293.300694	0.407845	25.506594	0.826008	11.338625
4558.459000	697.665672	293.310198	0.407843	25.507420	0.826003	11.338993
4558.479000	697.665672	293.293530	0.407847	25.505971	0.826011	11.338349
4558.499000	697.665672	293.309820	0.407843	25.507388	0.826003	11.338978
4558.519000	697.665672	293.293031	0.407847	25.505928	0.826012	11.338329
4558.539000	697.665672	293.292997	0.407847	25.505925	0.826012	11.338328
4558.539000	697.665672	293.289470	0.407848	25.505618	0.826013	11.338192
4558.559000	697.665672	293.281321	0.407850	25.504909	0.826017	11.337877
4558.579000	697.665672	293.287026	0.407849	25.505405	0.826015	11.338097
4558.599000	697.665672	293.286426	0.407849	25.505353	0.826015	11.338074
4558.619000	697.665672	293.270017	0.407853	25.503926	0.826023	11.337440
4558.659000	697.665591	293.265829	0.407854	25.503562	0.826025	11.337278
4558.659000	697.665591	293.267290	0.407854	25.503689	0.826024	11.337334
4558.699000	697.665672	293.262652	0.407855	25.503286	0.826027	11.337155
4558.719000	697.665672	293.252448	0.407858	25.502398	0.826032	11.336760
4558.739000	697.665672	293.258433	0.407856	25.502919	0.826029	11.336992
4558.759000	697.665672	293.252123	0.407858	25.502370	0.826032	11.336748
4558.759000	697.665672	293.262688	0.407855	25.503289	0.826027	11.337156
4558.779000	697.665672	293.237793	0.407861	25.501124	0.826039	11.336194
4558.799000	697.665672	293.231027	0.407863	25.500535	0.826042	11.335932
4558.819000	697.665672	293.227305	0.407864	25.500212	0.826044	11.335788
4558.859000	697.665672	293.227768	0.407864	25.500252	0.826044	11.335806
4558.879000	697.665672	293.222800	0.407865	25.499820	0.826046	11.335614
4558.899000	697.665672	293.234157	0.407862	25.500808	0.826041	11.336053
4558.919000	697.665672	293.217105	0.407867	25.499325	0.826049	11.335394
4558.939000	697.665672	293.222590	0.407865	25.499802	0.826046	11.335606
4558.959000	697.665672	293.214658	0.407868	25.499112	0.826050	11.335299
4558.959000	697.665672	293.210012	0.407869	25.498708	0.826053	11.335120
4558.979000	697.665672	293.207712	0.407869	25.498508	0.826054	11.335031
4558.999000	697.665672	293.203632	0.407870	25.498153	0.826056	11.334873
4559.019000	697.665672	293.200209	0.407871	25.497855	0.826057	11.334741
4559.039000	697.665672	293.197071	0.407872	25.497582	0.826059	11.334620
4559.059000	697.665672	293.187006	0.407875	25.496707	0.826064	11.334230
4559.099000	697.665591	293.191267	0.407874	25.497078	0.826062	11.334395
4559.119000	697.665591	293.182312	0.407876	25.496299	0.826066	11.334049
4559.139000	697.665672	293.174979	0.407878	25.495661	0.826070	11.333765
4559.159000	697.665672	293.170898	0.407879	25.495306	0.826072	11.333608
4559.179000	697.665672	293.159472	0.407882	25.494313	0.826078	11.333166
4559.179000	697.665672	293.158868	0.407882	25.494260	0.826078	11.333143
4559.199000	697.665672	293.149652	0.407885	25.493459	0.826082	11.332786
4559.219000	697.665672	293.146247	0.407885	25.493163	0.826084	11.332655
4559.239000	697.665672	293.148354	0.407885	25.493346	0.826083	11.332736
4559.259000	697.665672	293.138722	0.407887	25.492508	0.826088	11.332364
4559.279000	697.665672	293.128034	0.407890	25.491579	0.826093	11.331951
4559.319000	697.665672	293.140090	0.407887	25.492627	0.826087	11.332417
4559.339000	697.665672	293.127682	0.407890	25.491548	0.826093	11.331937
4559.359000	697.665672	293.136876	0.407888	25.492348	0.826089	11.332292
4559.379000	697.665672	293.126452	0.407891	25.491441	0.826094	11.331889
4559.399000	697.665672	293.128303	0.407890	25.491602	0.826093	11.331961
4559.399000	697.665672	293.126161	0.407891	25.491416	0.826094	11.331878
4559.419000	697.665672	293.126359	0.407891	25.491433	0.826094	11.331886
4559.439000	697.665672	293.118889	0.407893	25.490783	0.826098	11.331597
4559.459000	697.665672	293.124740	0.407891	25.491292	0.826095	11.331823
4559.499000	697.665672	293.117298	0.407893	25.490645	0.826098	11.331536
4559.519000	697.665672	293.103383	0.407897	25.489435	0.826105	11.330998
4559.539000	697.665672	293.106996	0.407896	25.489749	0.826104	11.331137
4559.559000	697.665672	293.112313	0.407894	25.490212	0.826101	11.331343
4559.579000	697.665672	293.105967	0.407896	25.489660	0.826104	11.331098
4559.599000	697.665672	293.104778	0.407896	25.489556	0.826105	11.331052
4559.599000	697.665672	293.106949	0.407896	25.489745	0.826104	11.331136
4559.619000	697.665672	293.110588	0.407895	25.490062	0.826102	11.331276
4559.639000	697.665672	293.087536	0.407901	25.488057	0.826113	11.330385
4559.659000	697.665672	293.091187	0.407900	25.488374	0.826111	11.330526
4559.679000	697.665672	293.080054	0.407903	25.487406	0.826117	11.330096
4559.699000	697.665672	293.082514	0.407902	25.487620	0.826116	11.330191
4559.739000	697.665672	293.067717	0.407906	25.486333	0.826123	11.329619
4559.759000	697.665672	293.077422	0.407903	25.487177	0.826118	11.329994
4559.779000	697.665591	293.074601	0.407904	25.486932	0.826119	11.329885
4559.799000	697.665672	293.073711	0.407904	25.486855	0.826120	11.329851
4559.819000	697.665672	293.076789	0.407904	25.487122	0.826118	11.329970
4559.819000	697.665672	293.068945	0.407906	25.486440	0.826122	11.329666
4559.839000	697.665672	293.075117	0.407904	25.486977	0.826119	11.329905
4559.859000	697.665591	293.054016	0.407909	25.485142	0.826130	11.329089
4559.879000	697.665672	293.055295	0.407909	25.485253	0.826129	11.329139
4559.899000	697.665672	293.053879	0.407910	25.485130	0.826130	11.329084
4559.939000	697.665591	293.051565	0.407910	25.484929	0.826131	11.328994
4559.959000	697.665672	293.042378	0.407913	25.484130	0.826135	11.328639
4559.979000	697.665672	293.037777	0.407914	25.483730	0.826138	11.328461
4559.999000	697.665672	293.040958	0.407913	25.484006	0.826136	11.328584
4560.019000	697.665591	293.039361	0.407913	25.483867	0.826137	11.328523
4560.039000	697.665672	293.026210	0.407917	25.482724	0.826143	11.328014
4560.039000	697.665672	293.018845	0.407919	25.482083	0.826147	11.327730
4560.059000	697.665591	293.027112	0.407916	25.482802	0.826143	11.328049
4560.079000	697.665672	293.015315	0.407920	25.481776	0.826149	11.327593
4560.099000	697.665672	293.017355	0.407919	25.481954	0.826148	11.327672
4560.139000	697.665672	293.012767	0.407920	25.481555	0.826150	11.327495
4560.159000	697.665672	293.009380	0.407921	25.481260	0.826152	11.327364
4560.159000	697.665672	292.992267	0.407926	25.479772	0.826160	11.326702
4560.179000	697.665672	292.999517	0.407924	25.480402	0.826157	11.326982
4560.219000	697.665672	292.996687	0.407924	25.480156	0.826158	11.326873
4560.239000	697.665672	292.997698	0.407924	25.480244	0.826158	11.326912
4560.239000	697.665672	292.999122	0.407924	25.480368	0.826157	11.326967
4560.259000	697.665672	292.995418	0.407925	25.480046	0.826159	11.326824
4560.279000	697.665591	292.979278	0.407929	25.478642	0.826167	11.326200
4560.299000	697.665672	292.995607	0.407925	25.480062	0.826159	11.326831
4560.319000	697.665591	292.987445	0.407927	25.479353	0.826163	11.326516
4560.339000	697.665672	292.999266	0.407924	25.480381	0.826157	11.326973
4560.359000	697.665672	292.995847	0.407925	25.480083	0.826158	11.326840
4560.399000	697.665672	292.975394	0.407930	25.478305	0.826169	11.326050
4560.419000	697.665672	292.949479	0.407937	25.476051	0.826181	11.325048
4560.439000	697.665672	292.956484	0.407935	25.476660	0.826178	11.325319
4560.459000	697.665672	292.951937	0.407936	25.476265	0.826180	11.325143
4560.459000	697.665672	292.956912	0.407935	25.476697	0.826178	11.325335
4560.479000	697.665672	292.943988	0.407938	25.475573	0.826184	11.324836
4560.499000	697.665672	292.938540	0.407940	25.475100	0.826187	11.324625
4560.519000	697.665591	292.950129	0.407937	25.476107	0.826181	11.325073
4560.539000	697.665672	292.960549	0.407934	25.477014	0.826176	11.325476
4560.579000	697.665672	292.952360	0.407936	25.476301	0.826180	11.325159
4560.599000	697.665672	292.935997	0.407940	25.474878	0.826188	11.324527
4560.619000	697.665672	292.940737	0.407939	25.475291	0.826186	11.324710
4560.639000	697.665672	292.942800	0.407939	25.475470	0.826185	11.324790
4560.659000	697.665672	292.932851	0.407941	25.474605	0.826190	11.324405
4560.679000	697.665591	292.927311	0.407943	25.474123	0.826192	11.324191
4560.679000	697.665591	292.925025	0.407943	25.473924	0.826193	11.324103
4560.699000	697.665672	292.935665	0.407940	25.474850	0.826188	11.324514
4560.719000	697.665672	292.916796	0.407945	25.473209	0.826198	11.323784
4560.739000	697.665672	292.907815	0.407948	25.472428	0.826202	11.323437
4560.779000	697.665672	292.908501	0.407948	25.472487	0.826202	11.323464
4560.779000	697.665672	292.893335	0.407952	25.471168	0.826209	11.322877
4560.819000	697.665672	292.896440	0.407951	25.471438	0.826208	11.322998
4560.839000	697.665672	292.891954	0.407952	25.471048	0.826210	11.322824
4560.859000	697.665672	292.891388	0.407952	25.470999	0.826210	11.322802
4560.879000	697.665672	292.881387	0.407955	25.470129	0.826215	11.322416
4560.879000	697.665672	292.880017	0.407955	25.470010	0.826216	11.322363
4560.899000	697.665672	292.882932	0.407954	25.470264	0.826214	11.322475
4560.919000	697.665672	292.882719	0.407954	25.470245	0.826214	11.322467
4560.939000	697.665672	292.885845	0.407953	25.470517	0.826213	11.322588
4560.959000	697.665672	292.882880	0.407954	25.470259	0.826214	11.322473
4560.979000	697.665672	292.884811	0.407954	25.470427	0.826213	11.322548
4561.019000	697.665672	292.872893	0.407957	25.469391	0.826219	11.322087
4561.039000	697.665672	292.866273	0.407959	25.468815	0.826223	11.321831
4561.059000	697.665672	292.872137	0.407957	25.469325	0.826220	11.322058
4561.079000	697.665672	292.864886	0.407959	25.468694	0.826223	11.321778
4561.099000	697.665672	292.862197	0.407960	25.468461	0.826225	11.321674
4561.099000	697.665672	292.850964	0.407963	25.467484	0.826230	11.321239
4561.119000	697.665672	292.837124	0.407966	25.466280	0.826237	11.320704
4561.139000	697.665672	292.837453	0.407966	25.466309	0.826237	11.320717
4561.159000	697.665672	292.848602	0.407963	25.467278	0.826231	11.321148
4561.179000	697.665672	292.842099	0.407965	25.466713	0.826234	11.320897
4561.219000	697.665672	292.847055	0.407964	25.467144	0.826232	11.321088
4561.219000	697.665672	292.826499	0.407969	25.465356	0.826242	11.320294
4561.259000	697.665672	292.834430	0.407967	25.466046	0.826238	11.320600
4561.279000	697.665672	292.823486	0.407970	25.465094	0.826244	11.320177
4561.299000	697.665672	292.822673	0.407970	25.465023	0.826244	11.320146
4561.319000	697.665591	292.831106	0.407968	25.465757	0.826240	11.320472
4561.319000	697.665591	292.823255	0.407970	25.465074	0.826244	11.320168
4561.339000	697.665672	292.819067	0.407971	25.464710	0.826246	11.320006
4561.359000	697.665672	292.799654	0.407976	25.463022	0.826255	11.319256
4561.379000	697.665672	292.802492	0.407975	25.463268	0.826254	11.319366
4561.399000	697.665672	292.794412	0.407977	25.462566	0.826258	11.319053
4561.439000	697.665672	292.794525	0.407977	25.462576	0.826258	11.319058
4561.439000	697.665672	292.798442	0.407976	25.462916	0.826256	11.319209
4561.479000	697.665591	292.790007	0.407978	25.462183	0.826260	11.318883
4561.499000	697.665672	292.785490	0.407980	25.461790	0.826262	11.318708
4561.519000	697.665672	292.791014	0.407978	25.462270	0.826260	11.318922
4561.519000	697.665672	292.774289	0.407983	25.460816	0.826268	11.318275
4561.539000	697.665672	292.772178	0.407983	25.460632	0.826269	11.318194
4561.559000	697.665672	292.787407	0.407979	25.461956	0.826261	11.318782
4561.579000	697.665672	292.790417	0.407978	25.462218	0.826260	11.318899
4561.599000	697.665672	292.789893	0.407979	25.462173	0.826260	11.318879
4561.639000	697.665672	292.777775	0.407982	25.461119	0.826266	11.318410
4561.659000	697.665672	292.780163	0.407981	25.461327	0.826265	11.318502
4561.679000	697.665672	292.763224	0.407986	25.459853	0.826273	11.317848
4561.699000	697.665672	292.770486	0.407984	25.460485	0.826270	11.318128
4561.719000	697.665672	292.776328	0.407982	25.460993	0.826267	11.318354
4561.739000	697.665672	292.772748	0.407983	25.460682	0.826269	11.318216
4561.739000	697.665672	292.766633	0.407985	25.460150	0.826272	11.317979
4561.759000	697.665591	292.757730	0.407987	25.459376	0.826276	11.317635
4561.779000	697.665591	292.743936	0.407990	25.458176	0.826283	11.317102
4561.799000	697.665591	292.745310	0.407990	25.458296	0.826282	11.317155
4561.819000	697.665672	292.743782	0.407991	25.458163	0.826283	11.317096
4561.859000	697.665672	292.739043	0.407992	25.457751	0.826285	11.316913
4561.859000	697.665672	292.734402	0.407993	25.457347	0.826288	11.316733
4561.899000	697.665672	292.730487	0.407994	25.457006	0.826290	11.316582
4561.919000	697.665672	292.728867	0.407994	25.456866	0.826290	11.316519
4561.939000	697.665672	292.734385	0.407993	25.457345	0.826288	11.316733
4561.959000	697.665672	292.726277	0.407995	25.456640	0.826292	11.316419
4561.959000	697.665672	292.736999	0.407992	25.457573	0.826286	11.316834
4561.979000	697.665672	292.727458	0.407995	25.456743	0.826291	11.316465
4561.999000	697.665672	292.727018	0.407995	25.456705	0.826291	11.316448
4562.019000	697.665591	292.718525	0.407997	25.455966	0.826295	11.316120
4562.039000	697.665591	292.709089	0.408000	25.455146	0.826300	11.315755
4562.059000	697.665672	292.713559	0.407998	25.455534	0.826298	11.315928
4562.079000	697.665672	292.706871	0.408000	25.454953	0.826301	11.315669
4562.119000	697.665672	292.704430	0.408001	25.454740	0.826303	11.315575
4562.139000	697.665672	292.702619	0.408001	25.454583	0.826303	11.315505
4562.159000	697.665672	292.690799	0.408004	25.453555	0.826309	11.315048
4562.159000	697.665672	292.684483	0.408006	25.453006	0.826312	11.314804
4562.179000	697.665672	292.683262	0.408006	25.452900	0.826313	11.314756
4562.199000	697.665672	292.684879	0.408006	25.453040	0.826312	11.314819
4562.219000	697.665672	292.677407	0.408008	25.452390	0.826316	11.314530
4562.239000	697.665672	292.673319	0.408009	25.452035	0.826318	11.314372
4562.279000	697.665672	292.673732	0.408009	25.452071	0.826318	11.314388
4562.299000	697.665591	292.667534	0.408010	25.451532	0.826321	11.314148
4562.319000	697.665672	292.667630	0.408010	25.451540	0.826321	11.314152
4562.319000	697.665672	292.672472	0.408009	25.451961	0.826318	11.314339
4562.359000	697.665672	292.653371	0.408014	25.450300	0.826328	11.313601
4562.379000	697.665672	292.659865	0.408013	25.450865	0.826325	11.313852
4562.379000	697.665672	292.652941	0.408014	25.450263	0.826328	11.313584
4562.399000	697.665672	292.641075	0.408017	25.449231	0.826334	11.313125
4562.419000	697.665672	292.653394	0.408014	25.450302	0.826328	11.313602
4562.439000	697.665672	292.640350	0.408018	25.449168	0.826334	11.313097
4562.459000	697.665672	292.645149	0.408016	25.449585	0.826332	11.313283
4562.479000	697.665672	292.643437	0.408017	25.449436	0.826333	11.313217
4562.499000	697.665672	292.634598	0.408019	25.448668	0.826337	11.312875
4562.539000	697.665672	292.637191	0.408018	25.448893	0.826336	11.312975
4562.559000	697.665672	292.639578	0.408018	25.449101	0.826335	11.313068
4562.579000	697.665672	292.632786	0.408020	25.448510	0.826338	11.312805
4562.599000	697.665672	292.613396	0.408025	25.446824	0.826347	11.312055
4562.599000	697.665672	292.617107	0.408024	25.447147	0.826346	11.312199
4562.619000	697.665672	292.616036	0.408024	25.447053	0.826346	11.312157
4562.639000	697.665672	292.612219	0.408025	25.446721	0.826348	11.312010
4562.659000	697.665672	292.625366	0.408022	25.447865	0.826342	11.312518
4562.679000	697.665672	292.603964	0.408027	25.446004	0.826352	11.311691
4562.719000	697.665672	292.609347	0.408026	25.446472	0.826349	11.311899
4562.719000	697.665672	292.611647	0.408025	25.446672	0.826348	11.311988
4562.759000	697.665672	292.602874	0.408027	25.445909	0.826353	11.311649
4562.779000	697.665591	292.614711	0.408024	25.446938	0.826347	11.312106
4562.799000	697.665672	292.614236	0.408024	25.446897	0.826347	11.312088
4562.799000	697.665672	292.615696	0.408024	25.447024	0.826346	11.312144
4562.819000	697.665672	292.594468	0.408030	25.445178	0.826357	11.311324
4562.839000	697.665672	292.595950	0.408029	25.445307	0.826356	11.311381
4562.859000	697.665672	292.585888	0.408032	25.444432	0.826361	11.310992
4562.879000	697.665591	292.584747	0.408032	25.444332	0.826362	11.310948
4562.899000	697.665672	292.568915	0.408036	25.442956	0.826369	11.310336
4562.939000	697.665591	292.586164	0.408032	25.444456	0.826361	11.311003
4562.959000	697.665672	292.573463	0.408035	25.443351	0.826367	11.310512
4562.979000	697.665591	292.568632	0.408036	25.442931	0.826370	11.310325
4562.999000	697.665591	292.573178	0.408035	25.443326	0.826367	11.310501
4563.019000	697.665591	292.573459	0.408035	25.443351	0.826367	11.310511
4563.019000	697.665591	292.560980	0.408038	25.442265	0.826373	11.310029
4563.039000	697.665591	292.555804	0.408040	25.441815	0.826376	11.309829
4563.059000	697.665672	292.560206	0.408039	25.442198	0.826374	11.309999
4563.079000	697.665672	292.564711	0.408037	25.442590	0.826372	11.310173
4563.099000	697.665672	292.559695	0.408039	25.442154	0.826374	11.309979
4563.139000	697.665672	292.558402	0.408039	25.442041	0.826375	11.309929
4563.139000	697.665672	292.555771	0.408040	25.441813	0.826376	11.309828
4563.159000	697.665672	292.538555	0.408044	25.440315	0.826384	11.309162
4563.199000	697.665672	292.542821	0.408043	25.440686	0.826382	11.309327
4563.219000	697.665672	292.547811	0.408042	25.441120	0.826380	11.309520
4563.239000	697.665672	292.548822	0.408042	25.441208	0.826379	11.309559
4563.239000	697.665672	292.535799	0.408045	25.440076	0.826386	11.309056
4563.259000	697.665672	292.532951	0.408046	25.439828	0.826387	11.308946
4563.279000	697.665672	292.526137	0.408047	25.439235	0.826391	11.308682
4563.299000	697.665672	292.533154	0.408046	25.439846	0.826387	11.308953
4563.319000	697.665672	292.524567	0.408048	25.439099	0.826391	11.308621
4563.359000	697.665672	292.526005	0.408047	25.439224	0.826391	11.308677
4563.379000	697.665672	292.519937	0.408049	25.438696	0.826394	11.308442
4563.399000	697.665672	292.520608	0.408049	25.438755	0.826393	11.308468
4563.419000	697.665672	292.515763	0.408050	25.438333	0.826396	11.308281
4563.439000	697.665591	292.516394	0.408050	25.438388	0.826395	11.308305
4563.439000	697.665591	292.521301	0.408049	25.438815	0.826393	11.308495
4563.459000	697.665672	292.511211	0.408051	25.437937	0.826398	11.308105
4563.479000	697.665672	292.514233	0.408051	25.438200	0.826397	11.308222
4563.499000	697.665672	292.512926	0.408051	25.438087	0.826397	11.308171
4563.519000	697.665672	292.510485	0.408052	25.437874	0.826398	11.308077
4563.539000	697.665672	292.496062	0.408055	25.436620	0.826405	11.307519
4563.559000	697.665672	292.498835	0.408055	25.436861	0.826404	11.307627
4563.599000	697.665591	292.501903	0.408054	25.437128	0.826402	11.307745
4563.619000	697.665672	292.487328	0.408058	25.435860	0.826410	11.307182
4563.639000	697.665672	292.491629	0.408056	25.436234	0.826408	11.307348
4563.659000	697.665672	292.511560	0.408051	25.437968	0.826398	11.308119
4563.659000	697.665672	292.499923	0.408054	25.436956	0.826404	11.307669
4563.679000	697.665672	292.492709	0.408056	25.436328	0.826407	11.307390
4563.699000	697.665672	292.484158	0.408058	25.435585	0.826411	11.307059
4563.719000	697.665672	292.485321	0.408058	25.435686	0.826411	11.307104
4563.739000	697.665672	292.481470	0.408059	25.435351	0.826413	11.306955
4563.759000	697.665672	292.473468	0.408061	25.434655	0.826417	11.306646
4563.799000	697.665672	292.465084	0.408063	25.433926	0.826421	11.306322
4563.819000	697.665672	292.462395	0.408064	25.433692	0.826422	11.306218
4563.839000	697.665672	292.455462	0.408066	25.433089	0.826426	11.305950
4563.859000	697.665672	292.465219	0.408063	25.433938	0.826421	11.306327
4563.879000	697.665672	292.459064	0.408065	25.433403	0.826424	11.306089
4563.879000	697.665672	292.466175	0.408063	25.434021	0.826420	11.306364
4563.899000	697.665672	292.464471	0.408064	25.433873	0.826421	11.306298
4563.919000	697.665672	292.452307	0.408067	25.432815	0.826427	11.305828
4563.939000	697.665672	292.467979	0.408063	25.434178	0.826419	11.306434
4563.959000	697.665672	292.479322	0.408060	25.435164	0.826414	11.306872
4563.999000	697.665672	292.467952	0.408063	25.434175	0.826419	11.306433
4563.999000	697.665672	292.440379	0.408070	25.431778	0.826433	11.305367
4564.039000	697.665672	292.434809	0.408071	25.431293	0.826436	11.305151
4564.059000	697.665672	292.453821	0.408066	25.432947	0.826426	11.305886
4564.079000	697.665672	292.452024	0.408067	25.432790	0.826427	11.305817
4564.079000	697.665672	292.445075	0.408069	25.432186	0.826431	11.305548
4564.099000	697.665672	292.448798	0.408068	25.432510	0.826429	11.305692
4564.119000	697.665672	292.441430	0.408070	25.431869	0.826432	11.305407
4564.139000	697.665672	292.437830	0.408071	25.431556	0.826434	11.305268
4564.159000	697.665672	292.449172	0.408068	25.432542	0.826429	11.305707
4564.199000	697.665672	292.437657	0.408071	25.431541	0.826434	11.305262
4564.199000	697.665672	292.427427	0.408073	25.430651	0.826439	11.304866
4564.219000	697.665672	292.429315	0.408073	25.430815	0.826438	11.304939
4564.259000	697.665672	292.423175	0.408074	25.430281	0.826442	11.304702
4564.279000	697.665672	292.418497	0.408076	25.429875	0.826444	11.304521
4564.299000	697.665672	292.435346	0.408071	25.431340	0.826435	11.305172
4564.299000	697.665672	292.432497	0.408072	25.431092	0.826437	11.305062
4564.319000	697.665672	292.410747	0.408078	25.429201	0.826448	11.304221
4564.339000	697.665672	292.413212	0.408077	25.429415	0.826446	11.304317
4564.359000	697.665672	292.418723	0.408076	25.429894	0.826444	11.304530
4564.379000	697.665672	292.413051	0.408077	25.429401	0.826447	11.304310
4564.419000	697.665591	292.403782	0.408079	25.428595	0.826451	11.303952
4564.419000	697.665591	292.417622	0.408076	25.429799	0.826444	11.304487
4564.459000	697.665672	292.406254	0.408079	25.428810	0.826450	11.304048
4564.479000	697.665672	292.425283	0.408074	25.430465	0.826440	11.304783
4564.499000	697.665672	292.412467	0.408077	25.429350	0.826447	11.304288
4564.519000	697.665591	292.420218	0.408075	25.430024	0.826443	11.304587
4564.519000	697.665591	292.407418	0.408078	25.428911	0.826449	11.304093
4564.539000	697.665672	292.399440	0.408081	25.428217	0.826453	11.303784
4564.559000	697.665672	292.388797	0.408083	25.427292	0.826458	11.303373
4564.579000	697.665591	292.395392	0.408082	25.427865	0.826455	11.303628
4564.599000	697.665672	292.394017	0.408082	25.427746	0.826456	11.303574
4564.639000	697.665672	292.377905	0.408086	25.426345	0.826464	11.302952
4564.659000	697.665672	292.383118	0.408085	25.426798	0.826461	11.303153
4564.679000	697.665672	292.394397	0.408082	25.427779	0.826456	11.303589
4564.699000	697.665672	292.383251	0.408085	25.426810	0.826461	11.303158
4564.719000	697.665672	292.371539	0.408088	25.425791	0.826467	11.302706
4564.719000	697.665672	292.369364	0.408088	25.425602	0.826468	11.302621
4564.739000	697.665672	292.379227	0.408086	25.426460	0.826463	11.303003
4564.759000	697.665672	292.375515	0.408087	25.426137	0.826465	11.302859
4564.779000	697.665672	292.367616	0.408089	25.425450	0.826469	11.302554
4564.799000	697.665672	292.370829	0.408088	25.425729	0.826467	11.302678
4564.819000	697.665672	292.356534	0.408092	25.424486	0.826474	11.302125
4564.839000	697.665672	292.367077	0.408089	25.425403	0.826469	11.302533
4564.879000	697.665672	292.359955	0.408091	25.424784	0.826473	11.302258
4564.899000	697.665672	292.367471	0.408089	25.425437	0.826469	11.302548
4564.919000	697.665672	292.368596	0.408089	25.425535	0.826468	11.302592
4564.939000	697.665672	292.368972	0.408089	25.425568	0.826468	11.302606
4564.939000	697.665672	292.363999	0.408090	25.425135	0.826471	11.302414
4564.959000	697.665672	292.364964	0.408090	25.425219	0.826470	11.302451
4564.979000	697.665672	292.358478	0.408091	25.424655	0.826473	11.302201
4564.999000	697.665591	292.360192	0.408091	25.424804	0.826473	11.302267
4565.019000	697.665672	292.353956	0.408092	25.424262	0.826476	11.302026
4565.059000	697.665672	292.338717	0.408096	25.422937	0.826483	11.301437
4565.079000	697.665672	292.343717	0.408095	25.423371	0.826481	11.301630
4565.099000	697.665591	292.342467	0.408095	25.423263	0.826481	11.301582
4565.119000	697.665591	292.343100	0.408095	25.423318	0.826481	11.301606
4565.139000	697.665672	292.343910	0.408095	25.423388	0.826481	11.301637
4565.159000	697.665672	292.353566	0.408093	25.424228	0.826476	11.302011
4565.159000	697.665672	292.333972	0.408098	25.422524	0.826486	11.301253
4565.179000	697.665672	292.342021	0.408096	25.423224	0.826482	11.301564
4565.199000	697.665672	292.330079	0.408099	25.422185	0.826488	11.301103
4565.219000	697.665672	292.338434	0.408097	25.422912	0.826483	11.301426
4565.239000	697.665672	292.328362	0.408099	25.422036	0.826488	11.301036
4565.259000	697.665591	292.326264	0.408100	25.421854	0.826489	11.300955
4565.279000	697.665672	292.316576	0.408102	25.421011	0.826494	11.300581
4565.319000	697.665672	292.324199	0.408100	25.421674	0.826490	11.300875
4565.339000	697.665591	292.313234	0.408103	25.420721	0.826496	11.300452
4565.359000	697.665672	292.329243	0.408099	25.422113	0.826488	11.301070
4565.359000	697.665672	292.328510	0.408099	25.422049	0.826488	11.301042
4565.379000	697.665591	292.326510	0.408100	25.421875	0.826489	11.300965
4565.399000	697.665672	292.336301	0.408097	25.422726	0.826484	11.301343
4565.419000	697.665672	292.333620	0.408098	25.422493	0.826486	11.301240
4565.439000	697.665672	292.314539	0.408103	25.420834	0.826495	11.300502
4565.459000	697.665672	292.323986	0.408100	25.421656	0.826491	11.300867
4565.499000	697.665672	292.308003	0.408104	25.420266	0.826498	11.300249
4565.499000	697.665672	292.324172	0.408100	25.421672	0.826490	11.300874
4565.539000	697.665591	292.324699	0.408100	25.421718	0.826490	11.300895
4565.559000	697.665672	292.310337	0.408104	25.420469	0.826497	11.300340
4565.579000	697.665672	292.314867	0.408103	25.420862	0.826495	11.300515
4565.579000	697.665672	292.320301	0.408101	25.421335	0.826492	11.300725
4565.599000	697.665672	292.320355	0.408101	25.421340	0.826492	11.300727
4565.619000	697.665672	292.300582	0.408106	25.419620	0.826502	11.299962
4565.639000	697.665591	292.294233	0.408108	25.419068	0.826505	11.299717
4565.659000	697.665591	292.289309	0.408109	25.418640	0.826508	11.299527
4565.679000	697.665672	292.282466	0.408111	25.418045	0.826511	11.299262
4565.719000	697.665672	292.291796	0.408109	25.418856	0.826506	11.299623
4565.739000	697.665672	292.301894	0.408106	25.419734	0.826501	11.300013
4565.759000	697.665672	292.293034	0.408108	25.418964	0.826506	11.299671
4565.779000	697.665672	292.282502	0.408111	25.418048	0.826511	11.299263
4565.799000	697.665672	292.288848	0.408109	25.418600	0.826508	11.299509
4565.799000	697.665672	292.281481	0.408111	25.417959	0.826512	11.299224
4565.819000	697.665672	292.268864	0.408115	25.416862	0.826518	11.298736
4565.839000	697.665672	292.283090	0.408111	25.418099	0.826511	11.299286
4565.859000	697.665672	292.284414	0.408111	25.418214	0.826510	11.299337
4565.879000	697.665672	292.275102	0.408113	25.417404	0.826515	11.298977
4565.899000	697.665672	292.272937	0.408114	25.417216	0.826516	11.298894
4565.919000	697.665672	292.268601	0.408115	25.416839	0.826518	11.298726
4565.959000	697.665672	292.276513	0.408113	25.417527	0.826514	11.299032
4565.979000	697.665672	292.261623	0.408117	25.416232	0.826521	11.298456
4565.999000	697.665672	292.271862	0.408114	25.417123	0.826516	11.298852
4565.999000	697.665672	292.256225	0.408118	25.415763	0.826524	11.298248
4566.019000	697.665591	292.259787	0.408117	25.416073	0.826522	11.298385
4566.039000	697.665672	292.251790	0.408119	25.415377	0.826526	11.298076
4566.059000	697.665672	292.264333	0.408116	25.416468	0.826520	11.298561
4566.079000	697.665672	292.263024	0.408116	25.416354	0.826521	11.298510
4566.099000	697.665591	292.255629	0.408118	25.415711	0.826524	11.298225
4566.139000	697.665672	292.260234	0.408117	25.416111	0.826522	11.298403
4566.139000	697.665672	292.253657	0.408119	25.415539	0.826525	11.298148
4566.159000	697.665672	292.245887	0.408121	25.414864	0.826529	11.297848
4566.199000	697.665672	292.247994	0.408120	25.415047	0.826528	11.297929
4566.219000	697.665672	292.252652	0.408119	25.415452	0.826526	11.298110
4566.219000	697.665672	292.237221	0.408123	25.414110	0.826533	11.297513
4566.238000	697.665672	292.239557	0.408122	25.414313	0.826532	11.297603
4566.258000	697.665672	292.239293	0.408122	25.414290	0.826532	11.297593
4566.278000	697.665672	292.240400	0.408122	25.414387	0.826532	11.297636
4566.318000	697.665672	292.248741	0.408120	25.415112	0.826528	11.297958
4566.338000	697.665672	292.233832	0.408124	25.413815	0.826535	11.297382
4566.358000	697.665672	292.241067	0.408122	25.414445	0.826532	11.297662
4566.378000	697.665672	292.233334	0.408124	25.413772	0.826535	11.297363
4566.398000	697.665672	292.220452	0.408127	25.412652	0.826542	11.296865
4566.418000	697.665672	292.223195	0.408127	25.412890	0.826540	11.296971
4566.438000	697.665672	292.227960	0.408125	25.413305	0.826538	11.297155
4566.438000	697.665672	292.229650	0.408125	25.413452	0.826537	11.297220
4566.458000	697.665672	292.226864	0.408126	25.413209	0.826539	11.297113
4566.478000	697.665672	292.228548	0.408125	25.413356	0.826538	11.297178
4566.518000	697.665672	292.218211	0.408128	25.412457	0.826543	11.296778
4566.538000	697.665672	292.217211	0.408128	25.412370	0.826543	11.296739
4566.558000	697.665672	292.233820	0.408124	25.413814	0.826535	11.297381
4566.578000	697.665672	292.229139	0.408125	25.413407	0.826537	11.297201
4566.598000	697.665672	292.226753	0.408126	25.413200	0.826539	11.297108
4566.618000	697.665672	292.212753	0.408129	25.411982	0.826546	11.296567
4566.638000	697.665672	292.211286	0.408130	25.411855	0.826546	11.296510
4566.638000	697.665672	292.208786	0.408130	25.411637	0.826547	11.296414
4566.658000	697.665672	292.218771	0.408128	25.412506	0.826543	11.296800
4566.678000	697.665672	292.204610	0.408131	25.411274	0.826550	11.296252
4566.698000	697.665672	292.193763	0.408134	25.410331	0.826555	11.295833
4566.718000	697.665672	292.198924	0.408133	25.410780	0.826552	11.296032
4566.758000	697.665672	292.207164	0.408131	25.411496	0.826548	11.296351
4566.758000	697.665672	292.201180	0.408132	25.410976	0.826551	11.296120
4566.798000	697.665672	292.196670	0.408134	25.410584	0.826553	11.295945
4566.818000	697.665672	292.184167	0.408137	25.409496	0.826560	11.295462
4566.838000	697.665672	292.185615	0.408136	25.409622	0.826559	11.295518
4566.858000	697.665672	292.179038	0.408138	25.409050	0.826562	11.295264
4566.858000	697.665672	292.197438	0.408133	25.410650	0.826553	11.295975
4566.878000	697.665672	292.181424	0.408138	25.409258	0.826561	11.295356
4566.898000	697.665672	292.186603	0.408136	25.409708	0.826558	11.295556
4566.918000	697.665672	292.183548	0.408137	25.409443	0.826560	11.295438
4566.938000	697.665672	292.178508	0.408138	25.409004	0.826562	11.295243
4566.978000	697.665672	292.170924	0.408140	25.408345	0.826566	11.294950
4566.998000	697.665591	292.183616	0.408137	25.409448	0.826560	11.295441
4567.018000	697.665672	292.160770	0.408143	25.407462	0.826571	11.294557
4567.038000	697.665672	292.172830	0.408140	25.408510	0.826565	11.295024
4567.058000	697.665672	292.161504	0.408143	25.407525	0.826571	11.294586
4567.078000	697.665672	292.167101	0.408141	25.408012	0.826568	11.294802
4567.078000	697.665672	292.164976	0.408142	25.407827	0.826569	11.294720
4567.098000	697.665591	292.150831	0.408145	25.406597	0.826576	11.294173
4567.118000	697.665672	292.168350	0.408141	25.408121	0.826567	11.294851
4567.158000	697.665591	292.163599	0.408142	25.407708	0.826570	11.294667
4567.178000	697.665672	292.160991	0.408143	25.407481	0.826571	11.294566
4567.198000	697.665672	292.165590	0.408142	25.407881	0.826569	11.294744
4567.218000	697.665672	292.160669	0.408143	25.407453	0.826571	11.294554
4567.238000	697.665672	292.148389	0.408146	25.406385	0.826577	11.294079
4567.258000	697.665591	292.143552	0.408147	25.405964	0.826580	11.293892
4567.278000	697.665672	292.156095	0.408144	25.407055	0.826574	11.294377
4567.278000	697.665672	292.148846	0.408146	25.406425	0.826577	11.294096
4567.298000	697.665672	292.145937	0.408147	25.406172	0.826579	11.293984
4567.318000	697.665672	292.142929	0.408148	25.405910	0.826580	11.293868
4567.338000	697.665672	292.136141	0.408149	25.405320	0.826583	11.293605
4567.378000	697.665672	292.142732	0.408148	25.405893	0.826580	11.293860
4567.378000	697.665672	292.140805	0.408148	25.405725	0.826581	11.293786
4567.418000	697.665591	292.143439	0.408147	25.405954	0.826580	11.293887
4567.438000	697.665672	292.124374	0.408152	25.404296	0.826589	11.293150
4567.458000	697.665672	292.136975	0.408149	25.405392	0.826583	11.293638
4567.478000	697.665591	292.130696	0.408151	25.404846	0.826586	11.293395
4567.498000	697.665672	292.139607	0.408148	25.405621	0.826582	11.293739
4567.498000	697.665672	292.124809	0.408152	25.404334	0.826589	11.293167
4567.518000	697.665672	292.116528	0.408155	25.403614	0.826593	11.292847
4567.538000	697.665672	292.115634	0.408155	25.403536	0.826594	11.292813
4567.558000	697.665672	292.119975	0.408154	25.403914	0.826591	11.292980
4567.578000	697.665591	292.109290	0.408156	25.402985	0.826597	11.292567
4567.618000	697.665591	292.104459	0.408158	25.402565	0.826599	11.292381
4567.638000	697.665672	292.116034	0.408155	25.403571	0.826593	11.292828
4567.658000	697.665591	292.102519	0.408158	25.402396	0.826600	11.292306
4567.678000	697.665672	292.111849	0.408156	25.403207	0.826595	11.292666
4567.698000	697.665672	292.112452	0.408156	25.403260	0.826595	11.292690
4567.718000	697.665672	292.094416	0.408160	25.401691	0.826604	11.291992
4567.718000	697.665672	292.095388	0.408160	25.401776	0.826604	11.292030
4567.738000	697.665672	292.087453	0.408162	25.401086	0.826607	11.291723
4567.758000	697.665672	292.087003	0.408162	25.401047	0.826608	11.291706
4567.798000	697.665672	292.095068	0.408160	25.401748	0.826604	11.292018
4567.798000	697.665672	292.064227	0.408168	25.399066	0.826619	11.290825
4567.838000	697.665672	292.069585	0.408167	25.399532	0.826616	11.291032
4567.858000	697.665672	292.065161	0.408168	25.399147	0.826618	11.290861
4567.878000	697.665591	292.074109	0.408166	25.399925	0.826614	11.291207
4567.898000	697.665591	292.081465	0.408164	25.400565	0.826610	11.291492
4567.918000	697.665591	292.061560	0.408169	25.398834	0.826620	11.290722
4567.918000	697.665591	292.054125	0.408171	25.398187	0.826624	11.290435
4567.938000	697.665672	292.062261	0.408169	25.398895	0.826620	11.290749
4567.958000	697.665591	292.071185	0.408166	25.399671	0.826615	11.291094
4567.978000	697.665672	292.056779	0.408170	25.398418	0.826623	11.290537
4567.998000	697.665672	292.056161	0.408170	25.398364	0.826623	11.290513
4568.018000	697.665672	292.058699	0.408170	25.398585	0.826622	11.290612
4568.058000	697.665672	292.063853	0.408168	25.399033	0.826619	11.290811
4568.078000	697.665672	292.056774	0.408170	25.398418	0.826623	11.290537
4568.098000	697.665672	292.036071	0.408176	25.396617	0.826633	11.289737
4568.118000	697.665672	292.042559	0.408174	25.397182	0.826630	11.289988
4568.138000	697.665672	292.047875	0.408172	25.397644	0.826627	11.290193
4568.138000	697.665672	292.053869	0.408171	25.398165	0.826624	11.290425
4568.158000	697.665672	292.031122	0.408177	25.396187	0.826635	11.289545
4568.178000	697.665591	292.046212	0.408173	25.397499	0.826628	11.290129
4568.198000	697.665672	292.036600	0.408175	25.396663	0.826633	11.289757
4568.218000	697.665672	292.029892	0.408177	25.396080	0.826636	11.289498
4568.258000	697.665672	292.028076	0.408178	25.395922	0.826637	11.289428
4568.278000	697.665672	292.048893	0.408172	25.397732	0.826626	11.290232
4568.298000	697.665672	292.042976	0.408174	25.397218	0.826629	11.290004
4568.318000	697.665672	292.035220	0.408176	25.396543	0.826633	11.289704
4568.338000	697.665672	292.024950	0.408178	25.395650	0.826638	11.289307
4568.358000	697.665672	292.026868	0.408178	25.395817	0.826637	11.289381
4568.358000	697.665672	292.051764	0.408171	25.397982	0.826625	11.290343
4568.378000	697.665672	292.039338	0.408175	25.396901	0.826631	11.289863
4568.398000	697.665672	292.022202	0.408179	25.395411	0.826640	11.289201
4568.438000	697.665672	292.020692	0.408180	25.395280	0.826640	11.289142
4568.458000	697.665591	292.039167	0.408175	25.396887	0.826631	11.289856
4568.478000	697.665672	292.022923	0.408179	25.395474	0.826639	11.289228
4568.498000	697.665672	292.032045	0.408177	25.396267	0.826635	11.289581
4568.518000	697.665672	292.030756	0.408177	25.396155	0.826635	11.289531
4568.538000	697.665591	292.028607	0.408177	25.395968	0.826636	11.289448
4568.558000	697.665672	292.010467	0.408182	25.394391	0.826645	11.288747
4568.558000	697.665672	292.016020	0.408181	25.394874	0.826643	11.288962
4568.578000	697.665672	292.009114	0.408183	25.394273	0.826646	11.288695
4568.598000	697.665672	292.013210	0.408181	25.394629	0.826644	11.288853
4568.618000	697.665672	292.020614	0.408180	25.395273	0.826640	11.289139
4568.638000	697.665672	292.003947	0.408184	25.393824	0.826649	11.288495
4568.678000	697.665672	292.000420	0.408185	25.393517	0.826650	11.288359
4568.698000	697.665672	291.991440	0.408187	25.392736	0.826655	11.288011
4568.718000	697.665672	291.998804	0.408185	25.393376	0.826651	11.288296
4568.738000	697.665672	291.985844	0.408189	25.392249	0.826658	11.287795
4568.758000	697.665672	291.978538	0.408191	25.391614	0.826661	11.287513
4568.778000	697.665672	291.983036	0.408189	25.392005	0.826659	11.287687
4568.778000	697.665672	291.984378	0.408189	25.392122	0.826658	11.287738
4568.798000	697.665672	291.971512	0.408192	25.391003	0.826665	11.287241
4568.818000	697.665672	291.983940	0.408189	25.392084	0.826659	11.287721
4568.858000	697.665672	291.973903	0.408192	25.391211	0.826664	11.287333
4568.858000	697.665672	291.969334	0.408193	25.390814	0.826666	11.287157
4568.898000	697.665672	291.966319	0.408194	25.390551	0.826667	11.287040
4568.918000	697.665672	291.973864	0.408192	25.391208	0.826664	11.287332
4568.938000	697.665672	291.959575	0.408196	25.389965	0.826671	11.286780
4568.958000	697.665672	291.956757	0.408196	25.389720	0.826672	11.286671
4568.978000	697.665672	291.958378	0.408196	25.389861	0.826671	11.286733
4568.998000	697.665672	291.974301	0.408192	25.391246	0.826663	11.287349
4568.998000	697.665672	291.967603	0.408193	25.390663	0.826667	11.287090
4569.018000	697.665591	291.950888	0.408198	25.389209	0.826675	11.286444
4569.038000	697.665672	291.958799	0.408196	25.389897	0.826671	11.286750
4569.058000	697.665672	291.969473	0.408193	25.390826	0.826666	11.287162
4569.078000	697.665672	291.943706	0.408200	25.388585	0.826678	11.286166
4569.118000	697.665672	291.939099	0.408201	25.388184	0.826681	11.285988
4569.138000	697.665672	291.954947	0.408197	25.389562	0.826673	11.286601
4569.158000	697.665672	291.937324	0.408201	25.388030	0.826682	11.285919
4569.178000	697.665591	291.919906	0.408206	25.386515	0.826690	11.285246
4569.198000	697.665672	291.936697	0.408201	25.387975	0.826682	11.285895
4569.198000	697.665672	291.950888	0.408198	25.389209	0.826675	11.286444
4569.218000	697.665672	291.940702	0.408200	25.388324	0.826680	11.286050
4569.238000	697.665672	291.949378	0.408198	25.389078	0.826676	11.286385
4569.258000	697.665591	291.935053	0.408202	25.387832	0.826683	11.285832
4569.278000	697.665591	291.934739	0.408202	25.387805	0.826683	11.285819
4569.298000	697.665672	291.937553	0.408201	25.388050	0.826682	11.285928
4569.338000	697.665672	291.928599	0.408204	25.387271	0.826686	11.285582
4569.358000	697.665672	291.932060	0.408203	25.387572	0.826684	11.285716
4569.378000	697.665672	291.928025	0.408204	25.387221	0.826686	11.285560
4569.398000	697.665672	291.910689	0.408208	25.385714	0.826695	11.284890
4569.418000	697.665672	291.918713	0.408206	25.386411	0.826691	11.285200
4569.418000	697.665672	291.919804	0.408206	25.386506	0.826690	11.285242
4569.438000	697.665591	291.908455	0.408209	25.385519	0.826696	11.284803
4569.458000	697.665672	291.922614	0.408205	25.386751	0.826689	11.285351
4569.478000	697.665672	291.920115	0.408206	25.386533	0.826690	11.285254
4569.518000	697.665672	291.928200	0.408204	25.387236	0.826686	11.285567
4569.538000	697.665672	291.914889	0.408207	25.386079	0.826693	11.285052
4569.558000	697.665591	291.912561	0.408208	25.385876	0.826694	11.284962
4569.578000	697.665672	291.916289	0.408207	25.386201	0.826692	11.285106
4569.598000	697.665672	291.916404	0.408207	25.386211	0.826692	11.285111
4569.618000	697.665591	291.904571	0.408210	25.385182	0.826698	11.284653
4569.638000	697.665672	291.920668	0.408206	25.386581	0.826690	11.285275
4569.638000	697.665672	291.909739	0.408209	25.385631	0.826695	11.284853
4569.658000	697.665672	291.907082	0.408209	25.385400	0.826697	11.284750
4569.678000	697.665672	291.900041	0.408211	25.384788	0.826700	11.284478
4569.698000	697.665672	291.904270	0.408210	25.385155	0.826698	11.284642
4569.718000	697.665672	291.917418	0.408207	25.386299	0.826691	11.285150
4569.738000	697.665672	291.910092	0.408208	25.385662	0.826695	11.284867
4569.778000	697.665591	291.907918	0.408209	25.385473	0.826696	11.284783
4569.798000	697.665672	291.897445	0.408212	25.384562	0.826701	11.284378
4569.818000	697.665672	291.887853	0.408214	25.383728	0.826706	11.284007
4569.838000	697.665672	291.893845	0.408213	25.384249	0.826703	11.284238
4569.838000	697.665672	291.885956	0.408215	25.383563	0.826707	11.283934
4569.858000	697.665672	291.876269	0.408217	25.382720	0.826712	11.283559
4569.878000	697.665672	291.870023	0.408219	25.382177	0.826715	11.283318
4569.898000	697.665672	291.879676	0.408216	25.383017	0.826710	11.283691
4569.938000	697.665672	291.867179	0.408220	25.381930	0.826716	11.283208
4569.958000	697.665672	291.889035	0.408214	25.383830	0.826705	11.284053
4569.978000	697.665672	291.872115	0.408218	25.382359	0.826714	11.283398
4569.998000	697.665672	291.884495	0.408215	25.383436	0.826708	11.283877
4570.018000	697.665672	291.878463	0.408217	25.382911	0.826711	11.283644
4570.038000	697.665672	291.877058	0.408217	25.382789	0.826711	11.283590
4570.058000	697.665672	291.882451	0.408216	25.383258	0.826709	11.283798
4570.058000	697.665672	291.887980	0.408214	25.383739	0.826706	11.284012
4570.078000	697.665672	291.882724	0.408216	25.383282	0.826709	11.283809
4570.098000	697.665672	291.869739	0.408219	25.382152	0.826715	11.283307
4570.118000	697.665672	291.880217	0.408216	25.383064	0.826710	11.283712
4570.158000	697.665672	291.872515	0.408218	25.382394	0.826714	11.283414
4570.178000	697.665672	291.857993	0.408222	25.381131	0.826721	11.282853
4570.198000	697.665672	291.869219	0.408219	25.382107	0.826715	11.283286
4570.218000	697.665672	291.854970	0.408223	25.380868	0.826722	11.282736
4570.238000	697.665672	291.870939	0.408219	25.382257	0.826714	11.283353
4570.258000	697.665672	291.866487	0.408220	25.381870	0.826717	11.283181
4570.278000	697.665672	291.850472	0.408224	25.380477	0.826725	11.282562
4570.278000	697.665672	291.864075	0.408220	25.381660	0.826718	11.283088
4570.298000	697.665672	291.848783	0.408224	25.380330	0.826725	11.282496
4570.318000	697.665591	291.840624	0.408227	25.379620	0.826729	11.282181
4570.358000	697.665672	291.839420	0.408227	25.379516	0.826730	11.282134
4570.378000	697.665672	291.843254	0.408226	25.379849	0.826728	11.282283
4570.398000	697.665672	291.834284	0.408228	25.379069	0.826733	11.281936
4570.418000	697.665591	291.824083	0.408231	25.378182	0.826737	11.281542
4570.438000	697.665672	291.838308	0.408227	25.379419	0.826731	11.282091
4570.458000	697.665672	291.839551	0.408227	25.379527	0.826730	11.282140
4570.478000	697.665672	291.835835	0.408228	25.379204	0.826732	11.281996
4570.478000	697.665672	291.826646	0.408230	25.378405	0.826736	11.281641
4570.498000	697.665672	291.842525	0.408226	25.379786	0.826728	11.282255
4570.518000	697.665672	291.836590	0.408228	25.379270	0.826731	11.282025
4570.538000	697.665672	291.830443	0.408229	25.378735	0.826734	11.281787
4570.558000	697.665672	291.843543	0.408226	25.379874	0.826728	11.282294
4570.598000	697.665591	291.818995	0.408232	25.377740	0.826740	11.281345
4570.618000	697.665591	291.807089	0.408235	25.376704	0.826746	11.280885
4570.638000	697.665591	291.808525	0.408235	25.376829	0.826745	11.280940
4570.658000	697.665672	291.813896	0.408234	25.377296	0.826743	11.281148
4570.678000	697.665591	291.824268	0.408231	25.378198	0.826737	11.281549
4570.698000	697.665672	291.816797	0.408233	25.377548	0.826741	11.281260
4570.698000	697.665672	291.818420	0.408232	25.377689	0.826740	11.281323
4570.718000	697.665672	291.810329	0.408235	25.376986	0.826744	11.281010
4570.738000	697.665672	291.807570	0.408235	25.376746	0.826746	11.280903
4570.758000	697.665672	291.819607	0.408232	25.377793	0.826740	11.281369
4570.798000	697.665591	291.788886	0.408240	25.375121	0.826755	11.280181
4570.798000	697.665591	291.797074	0.408238	25.375833	0.826751	11.280497
4570.838000	697.665672	291.778359	0.408243	25.374206	0.826760	11.279774
4570.858000	697.665672	291.797377	0.408238	25.375859	0.826751	11.280509
4570.878000	697.665672	291.791576	0.408239	25.375355	0.826754	11.280285
4570.898000	697.665672	291.786768	0.408241	25.374937	0.826756	11.280099
4570.918000	697.665591	291.791966	0.408239	25.375389	0.826753	11.280300
4570.918000	697.665591	291.778713	0.408243	25.374236	0.826760	11.279788
4570.938000	697.665672	291.780271	0.408242	25.374372	0.826759	11.279848
4570.958000	697.665591	291.779821	0.408242	25.374333	0.826759	11.279830
4570.978000	697.665672	291.769005	0.408245	25.373392	0.826765	11.279412
4571.018000	697.665672	291.780924	0.408242	25.374429	0.826759	11.279873
4571.038000	697.665672	291.768821	0.408245	25.373376	0.826765	11.279405
4571.058000	697.665672	291.787689	0.408240	25.375017	0.826756	11.280135
4571.078000	697.665672	291.768162	0.408246	25.373319	0.826765	11.279380
4571.098000	697.665591	291.765188	0.408246	25.373060	0.826767	11.279265
4571.118000	697.665591	291.764376	0.408246	25.372990	0.826767	11.279233
4571.118000	697.665591	291.767391	0.408246	25.373252	0.826766	11.279350
4571.138000	697.665672	291.762417	0.408247	25.372819	0.826768	11.279158
4571.158000	697.665672	291.749158	0.408251	25.371666	0.826775	11.278645
4571.178000	697.665672	291.754393	0.408249	25.372121	0.826772	11.278847
4571.198000	697.665672	291.750577	0.408250	25.371790	0.826774	11.278700
4571.218000	697.665672	291.750122	0.408250	25.371750	0.826774	11.278682
4571.258000	697.665672	291.746417	0.408251	25.371428	0.826776	11.278539
4571.278000	697.665591	291.746285	0.408251	25.371416	0.826776	11.278534
4571.298000	697.665672	291.764438	0.408247	25.372995	0.826767	11.279236
4571.318000	697.665591	291.755033	0.408249	25.372177	0.826772	11.278872
4571.338000	697.665672	291.749090	0.408251	25.371660	0.826775	11.278642
4571.338000	697.665672	291.738189	0.408253	25.370712	0.826780	11.278221
4571.358000	697.665672	291.746747	0.408251	25.371457	0.826776	11.278552
4571.378000	697.665672	291.732655	0.408255	25.370231	0.826783	11.278007
4571.398000	697.665672	291.723499	0.408257	25.369435	0.826787	11.277653
4571.438000	697.665591	291.736682	0.408254	25.370581	0.826781	11.278163
4571.458000	697.665672	291.736176	0.408254	25.370537	0.826781	11.278143
4571.478000	697.665672	291.723308	0.408257	25.369418	0.826787	11.277646
4571.498000	697.665672	291.708415	0.408261	25.368123	0.826795	11.277070
4571.518000	697.665672	291.712458	0.408260	25.368475	0.826793	11.277226
4571.538000	697.665591	291.725690	0.408257	25.369625	0.826786	11.277738
4571.558000	697.665672	291.713157	0.408260	25.368535	0.826792	11.277253
4571.558000	697.665672	291.726254	0.408256	25.369674	0.826786	11.277760
4571.578000	697.665591	291.716165	0.408259	25.368797	0.826791	11.277370
4571.598000	697.665672	291.716701	0.408259	25.368844	0.826791	11.277390
4571.638000	697.665591	291.717969	0.408259	25.368954	0.826790	11.277439
4571.638000	697.665591	291.706514	0.408262	25.367958	0.826796	11.276997
4571.678000	697.665672	291.713020	0.408260	25.368523	0.826792	11.277248
4571.698000	697.665672	291.697161	0.408264	25.367144	0.826800	11.276635
4571.718000	697.665672	291.696444	0.408264	25.367082	0.826801	11.276607
4571.738000	697.665672	291.698275	0.408264	25.367241	0.826800	11.276678
4571.758000	697.665672	291.683114	0.408268	25.365923	0.826807	11.276092
4571.758000	697.665672	291.676419	0.408270	25.365341	0.826811	11.275833
4571.778000	697.665672	291.678739	0.408269	25.365542	0.826809	11.275923
4571.798000	697.665672	291.671654	0.408271	25.364926	0.826813	11.275649
4571.818000	697.665672	291.682346	0.408268	25.365856	0.826808	11.276062
4571.838000	697.665672	291.682689	0.408268	25.365886	0.826807	11.276075
4571.858000	697.665672	291.677643	0.408269	25.365447	0.826810	11.275880
4571.898000	697.665672	291.664536	0.408273	25.364307	0.826816	11.275374
4571.898000	697.665672	291.673769	0.408270	25.365110	0.826812	11.275731
4571.938000	697.665591	291.656609	0.408275	25.363618	0.826820	11.275067
4571.958000	697.665672	291.669937	0.408271	25.364777	0.826814	11.275582
4571.978000	697.665672	291.655390	0.408275	25.363512	0.826821	11.275020
4571.978000	697.665672	291.639211	0.408279	25.362105	0.826829	11.274395
4571.998000	697.665672	291.649141	0.408277	25.362968	0.826824	11.274779
4572.018000	697.665672	291.652119	0.408276	25.363227	0.826823	11.274894
4572.038000	697.665672	291.644663	0.408278	25.362579	0.826826	11.274605
4572.058000	697.665672	291.647675	0.408277	25.362841	0.826825	11.274722
4572.078000	697.665672	291.630412	0.408282	25.361340	0.826833	11.274055
4572.118000	697.665672	291.629329	0.408282	25.361245	0.826834	11.274013
4572.138000	697.665672	291.620250	0.408284	25.360456	0.826838	11.273662
4572.158000	697.665591	291.617370	0.408285	25.360205	0.826840	11.273550
4572.178000	697.665672	291.626059	0.408283	25.360961	0.826835	11.273886
4572.198000	697.665672	291.610651	0.408287	25.359621	0.826843	11.273291
4572.198000	697.665672	291.616988	0.408285	25.360172	0.826840	11.273536
4572.218000	697.665672	291.603324	0.408289	25.358984	0.826847	11.273007
4572.238000	697.665672	291.613465	0.408286	25.359866	0.826842	11.273399
4572.278000	697.665672	291.595787	0.408291	25.358328	0.826850	11.272716
4572.298000	697.665591	291.609460	0.408287	25.359518	0.826844	11.273245
4572.318000	697.665672	291.605918	0.408288	25.359210	0.826845	11.273108
4572.338000	697.665672	291.584492	0.408294	25.357346	0.826856	11.272279
4572.358000	697.665672	291.594747	0.408291	25.358238	0.826851	11.272676
4572.378000	697.665672	291.582710	0.408294	25.357191	0.826857	11.272210
4572.398000	697.665672	291.580207	0.408295	25.356974	0.826858	11.272114
4572.398000	697.665672	291.578172	0.408295	25.356797	0.826859	11.272035
4572.418000	697.665672	291.571209	0.408297	25.356191	0.826863	11.271766
4572.438000	697.665672	291.562395	0.408299	25.355425	0.826867	11.271425
4572.458000	697.665672	291.562734	0.408299	25.355454	0.826867	11.271438
4572.478000	697.665672	291.560982	0.408300	25.355302	0.826868	11.271370
4572.518000	697.665672	291.551217	0.408302	25.354452	0.826872	11.270993
4572.538000	697.665672	291.555789	0.408301	25.354850	0.826870	11.271170
4572.558000	697.665672	291.543489	0.408304	25.353780	0.826876	11.270694
4572.578000	697.665672	291.541496	0.408305	25.353607	0.826877	11.270617
4572.598000	697.665672	291.534800	0.408307	25.353025	0.826881	11.270358
4572.618000	697.665672	291.529159	0.408308	25.352534	0.826883	11.270140
4572.618000	697.665672	291.531722	0.408307	25.352757	0.826882	11.270239
4572.638000	697.665672	291.510490	0.408313	25.350911	0.826893	11.269418
4572.658000	697.665672	291.531485	0.408307	25.352736	0.826882	11.270230
4572.678000	697.665672	291.518681	0.408311	25.351623	0.826889	11.269735
4572.718000	697.665672	291.498944	0.408316	25.349907	0.826898	11.268972
4572.738000	697.665672	291.506925	0.408314	25.350601	0.826894	11.269281
4572.758000	697.665672	291.508031	0.408314	25.350697	0.826894	11.269323
4572.778000	697.665591	291.501542	0.408315	25.350133	0.826897	11.269073
4572.798000	697.665591	291.506308	0.408314	25.350547	0.826895	11.269257
4572.818000	697.665672	291.502476	0.408315	25.350214	0.826897	11.269109
4572.838000	697.665672	291.491972	0.408318	25.349300	0.826902	11.268703
4572.838000	697.665672	291.499653	0.408316	25.349968	0.826898	11.269000
4572.858000	697.665672	291.486458	0.408319	25.348821	0.826904	11.268489
4572.878000	697.665672	291.486850	0.408319	25.348855	0.826904	11.268505
4572.898000	697.665672	291.470946	0.408323	25.347472	0.826912	11.267890
4572.918000	697.665672	291.471739	0.408323	25.347541	0.826912	11.267920
4572.958000	697.665672	291.467938	0.408324	25.347210	0.826914	11.267773
4572.978000	697.665672	291.468082	0.408324	25.347223	0.826914	11.267779
4572.998000	697.665672	291.462459	0.408325	25.346734	0.826916	11.267562
4573.018000	697.665672	291.453237	0.408328	25.345932	0.826921	11.267205
4573.038000	697.665672	291.457231	0.408327	25.346279	0.826919	11.267360
4573.038000	697.665672	291.458860	0.408326	25.346421	0.826918	11.267423
4573.058000	697.665672	291.455485	0.408327	25.346127	0.826920	11.267292
4573.078000	697.665672	291.448198	0.408329	25.345494	0.826923	11.267010
4573.098000	697.665672	291.437632	0.408332	25.344575	0.826929	11.266602
4573.118000	697.665672	291.448524	0.408329	25.345522	0.826923	11.267023
4573.138000	697.665672	291.444854	0.408330	25.345203	0.826925	11.266881
4573.178000	697.665672	291.441051	0.408331	25.344872	0.826927	11.266734
4573.198000	697.665672	291.441824	0.408331	25.344939	0.826927	11.266764
4573.218000	697.665672	291.433533	0.408333	25.344218	0.826931	11.266443
4573.238000	697.665672	291.445444	0.408330	25.345254	0.826925	11.266904
4573.258000	697.665672	291.427325	0.408335	25.343678	0.826934	11.266203
4573.258000	697.665672	291.448035	0.408329	25.345479	0.826923	11.267004
4573.278000	697.665672	291.440824	0.408331	25.344852	0.826927	11.266725
4573.298000	697.665672	291.430696	0.408334	25.343971	0.826932	11.266334
4573.318000	697.665672	291.449398	0.408329	25.345598	0.826923	11.267057
4573.338000	697.665672	291.439663	0.408331	25.344751	0.826928	11.266680
4573.358000	697.665672	291.422449	0.408336	25.343254	0.826936	11.266015
4573.398000	697.665672	291.418878	0.408337	25.342944	0.826938	11.265877
4573.418000	697.665672	291.418592	0.408337	25.342919	0.826938	11.265866
4573.438000	697.665672	291.425110	0.408335	25.343486	0.826935	11.266118
4573.458000	697.665672	291.419293	0.408337	25.342980	0.826938	11.265893
4573.478000	697.665672	291.419864	0.408337	25.343029	0.826937	11.265915
4573.478000	697.665672	291.408795	0.408339	25.342067	0.826943	11.265487
4573.498000	697.665672	291.408632	0.408339	25.342053	0.826943	11.265481
4573.518000	697.665672	291.405336	0.408340	25.341766	0.826945	11.265353
4573.558000	697.665672	291.402436	0.408341	25.341514	0.826946	11.265241
4573.558000	697.665672	291.404095	0.408341	25.341658	0.826945	11.265305
4573.578000	697.665672	291.383875	0.408346	25.339900	0.826955	11.264524
4573.618000	697.665672	291.386676	0.408345	25.340143	0.826954	11.264632
4573.638000	697.665672	291.376854	0.408348	25.339289	0.826959	11.264252
4573.658000	697.665672	291.376087	0.408348	25.339223	0.826959	11.264223
4573.678000	697.665672	291.374815	0.408348	25.339112	0.826960	11.264173
4573.678000	697.665672	291.381068	0.408347	25.339656	0.826957	11.264415
4573.698000	697.665672	291.373744	0.408349	25.339019	0.826960	11.264132
4573.718000	697.665672	291.393537	0.408343	25.340740	0.826950	11.264897
4573.738000	697.665672	291.361528	0.408352	25.337956	0.826966	11.263660
4573.778000	697.665672	291.369945	0.408350	25.338688	0.826962	11.263985
4573.798000	697.665672	291.358283	0.408353	25.337674	0.826968	11.263534
4573.818000	697.665672	291.362733	0.408351	25.338061	0.826966	11.263706
4573.838000	697.665672	291.356062	0.408353	25.337481	0.826969	11.263448
4573.858000	697.665672	291.367876	0.408350	25.338508	0.826963	11.263905
4573.878000	697.665672	291.355620	0.408353	25.337443	0.826969	11.263431
4573.898000	697.665672	291.362171	0.408352	25.338012	0.826966	11.263685
4573.898000	697.665672	291.351918	0.408354	25.337121	0.826971	11.263288
4573.918000	697.665672	291.357389	0.408353	25.337596	0.826968	11.263500
4573.938000	697.665672	291.352063	0.408354	25.337133	0.826971	11.263294
4573.958000	697.665672	291.363123	0.408351	25.338095	0.826965	11.263721
4573.978000	697.665672	291.351776	0.408354	25.337108	0.826971	11.263283
4574.018000	697.665672	291.341638	0.408357	25.336227	0.826976	11.262891
4574.038000	697.665672	291.344428	0.408356	25.336469	0.826975	11.262999
4574.058000	697.665672	291.337880	0.408358	25.335900	0.826978	11.262746
4574.078000	697.665672	291.341936	0.408357	25.336253	0.826976	11.262902
4574.098000	697.665672	291.338100	0.408358	25.335919	0.826978	11.262754
4574.118000	697.665672	291.348704	0.408355	25.336841	0.826973	11.263164
4574.118000	697.665672	291.338391	0.408358	25.335944	0.826978	11.262765
4574.138000	697.665672	291.329145	0.408360	25.335140	0.826982	11.262408
4574.158000	697.665672	291.333328	0.408359	25.335504	0.826980	11.262570
4574.178000	697.665591	291.337845	0.408358	25.335897	0.826978	11.262744
4574.218000	697.665672	291.331219	0.408360	25.335321	0.826981	11.262488
4574.238000	697.665672	291.315189	0.408364	25.333927	0.826989	11.261868
4574.258000	697.665672	291.330287	0.408360	25.335240	0.826982	11.262452
4574.278000	697.665672	291.324985	0.408361	25.334778	0.826984	11.262247
4574.298000	697.665672	291.329592	0.408360	25.335179	0.826982	11.262425
4574.318000	697.665672	291.324329	0.408362	25.334721	0.826985	11.262222
4574.318000	697.665672	291.320571	0.408363	25.334395	0.826986	11.262076
4574.338000	697.665591	291.330474	0.408360	25.335256	0.826981	11.262459
4574.358000	697.665672	291.336473	0.408358	25.335777	0.826979	11.262691
4574.378000	697.665672	291.325633	0.408361	25.334835	0.826984	11.262272
4574.398000	697.665672	291.321349	0.408362	25.334462	0.826986	11.262107
4574.438000	697.665672	291.312068	0.408365	25.333655	0.826991	11.261748
4574.458000	697.665672	291.315126	0.408364	25.333921	0.826989	11.261866
4574.478000	697.665672	291.305007	0.408367	25.333041	0.826994	11.261475
4574.498000	697.665672	291.320214	0.408363	25.334364	0.826987	11.262063
4574.518000	697.665672	291.297379	0.408369	25.332378	0.826998	11.261180
4574.538000	697.665672	291.309305	0.408365	25.333415	0.826992	11.261641
4574.538000	697.665672	291.303111	0.408367	25.332876	0.826995	11.261401
4574.558000	697.665672	291.291161	0.408370	25.331837	0.827001	11.260940
4574.578000	697.665672	291.297139	0.408369	25.332357	0.826998	11.261171
4574.598000	697.665672	291.302788	0.408367	25.332848	0.826995	11.261389
4574.638000	697.665672	291.298549	0.408368	25.332479	0.826997	11.261225
4574.638000	697.665672	291.298785	0.408368	25.332500	0.826997	11.261234
4574.678000	697.665672	291.287918	0.408371	25.331555	0.827003	11.260814
4574.698000	697.665672	291.300536	0.408368	25.332652	0.826996	11.261302
4574.718000	697.665672	291.290610	0.408370	25.331789	0.827001	11.260918
4574.738000	697.665672	291.294637	0.408369	25.332139	0.826999	11.261074
4574.758000	697.665672	291.275429	0.408374	25.330469	0.827009	11.260331
4574.758000	697.665672	291.290035	0.408370	25.331739	0.827002	11.260896
4574.778000	697.665672	291.282869	0.408372	25.331116	0.827005	11.260619
4574.798000	697.665672	291.285990	0.408372	25.331387	0.827004	11.260740
4574.818000	697.665672	291.281293	0.408373	25.330979	0.827006	11.260558
4574.838000	697.665672	291.273642	0.408375	25.330313	0.827010	11.260262
4574.878000	697.665672	291.278061	0.408374	25.330698	0.827007	11.260433
4574.898000	697.665672	291.284171	0.408372	25.331229	0.827004	11.260669
4574.918000	697.665672	291.265806	0.408377	25.329632	0.827013	11.259959
4574.938000	697.665672	291.262171	0.408378	25.329316	0.827015	11.259819
4574.958000	697.665672	291.268221	0.408376	25.329842	0.827012	11.260053
4574.958000	697.665672	291.257811	0.408379	25.328937	0.827017	11.259650
4574.978000	697.665672	291.267816	0.408376	25.329807	0.827013	11.260037
4574.998000	697.665591	291.266713	0.408377	25.329711	0.827013	11.259994
4575.018000	697.665672	291.259391	0.408378	25.329074	0.827017	11.259711
4575.058000	697.665672	291.264424	0.408377	25.329512	0.827014	11.259906
4575.078000	697.665672	291.265597	0.408377	25.329614	0.827014	11.259951
4575.098000	697.665672	291.258103	0.408379	25.328962	0.827017	11.259662
4575.118000	697.665672	291.246926	0.408382	25.327990	0.827023	11.259229
4575.138000	697.665672	291.250472	0.408381	25.328298	0.827021	11.259367
4575.158000	697.665672	291.256464	0.408379	25.328820	0.827018	11.259598
4575.178000	697.665672	291.266159	0.408377	25.329663	0.827013	11.259973
4575.178000	697.665672	291.243416	0.408383	25.327685	0.827025	11.259094
4575.198000	697.665672	291.259960	0.408378	25.329124	0.827016	11.259733
4575.218000	697.665672	291.250127	0.408381	25.328269	0.827021	11.259353
4575.238000	697.665591	291.251551	0.408380	25.328392	0.827020	11.259408
4575.258000	697.665672	291.242030	0.408383	25.327564	0.827025	11.259040
4575.278000	697.665672	291.247911	0.408381	25.328076	0.827022	11.259268
4575.298000	697.665672	291.244625	0.408382	25.327790	0.827024	11.259140
4575.338000	697.665672	291.238420	0.408384	25.327250	0.827027	11.258901
4575.358000	697.665591	291.228569	0.408386	25.326394	0.827032	11.258520
4575.378000	697.665672	291.235442	0.408385	25.326991	0.827029	11.258786
4575.398000	697.665672	291.220302	0.408389	25.325675	0.827036	11.258200
4575.398000	697.665672	291.220203	0.408389	25.325666	0.827036	11.258196
4575.418000	697.665672	291.219452	0.408389	25.325601	0.827036	11.258167
4575.438000	697.665672	291.213865	0.408390	25.325115	0.827039	11.257951
4575.458000	697.665672	291.205501	0.408393	25.324388	0.827043	11.257628
4575.478000	697.665672	291.208190	0.408392	25.324622	0.827042	11.257732
4575.498000	697.665672	291.200984	0.408394	25.323995	0.827046	11.257453
4575.538000	697.665672	291.190361	0.408397	25.323071	0.827051	11.257043
4575.558000	697.665672	291.198765	0.408394	25.323802	0.827047	11.257368
4575.578000	697.665672	291.201115	0.408394	25.324006	0.827045	11.257458
4575.598000	697.665672	291.201013	0.408394	25.323997	0.827046	11.257455
4575.598000	697.665672	291.193387	0.408396	25.323334	0.827049	11.257160
4575.618000	697.665591	291.208545	0.408392	25.324652	0.827042	11.257746
4575.638000	697.665672	291.186946	0.408397	25.322774	0.827052	11.256911
4575.658000	697.665672	291.197349	0.408395	25.323679	0.827047	11.257313
4575.678000	697.665672	291.192721	0.408396	25.323276	0.827050	11.257134
4575.718000	697.665672	291.188121	0.408397	25.322876	0.827052	11.256956
4575.738000	697.665672	291.184357	0.408398	25.322549	0.827054	11.256811
4575.758000	697.665672	291.177227	0.408400	25.321929	0.827057	11.256535
4575.778000	697.665672	291.167990	0.408402	25.321126	0.827062	11.256178
4575.798000	697.665672	291.163031	0.408404	25.320694	0.827064	11.255986
4575.818000	697.665672	291.163350	0.408404	25.320722	0.827064	11.255999
4575.818000	697.665672	291.153957	0.408406	25.319905	0.827069	11.255635
4575.838000	697.665672	291.165729	0.408403	25.320929	0.827063	11.256090
4575.858000	697.665672	291.161596	0.408404	25.320569	0.827065	11.255931
4575.878000	697.665672	291.166209	0.408403	25.320971	0.827063	11.256109
4575.898000	697.665672	291.156569	0.408405	25.320132	0.827067	11.255736
4575.938000	697.665672	291.165645	0.408403	25.320922	0.827063	11.256087
4575.958000	697.665672	291.149424	0.408407	25.319511	0.827071	11.255460
4575.978000	697.665591	291.152604	0.408406	25.319787	0.827069	11.255583
4575.998000	697.665672	291.154549	0.408406	25.319957	0.827068	11.255658
4576.018000	697.665672	291.156620	0.408405	25.320137	0.827067	11.255738
4576.038000	697.665672	291.148572	0.408407	25.319437	0.827071	11.255427
4576.038000	697.665672	291.151525	0.408407	25.319694	0.827070	11.255541
4576.058000	697.665672	291.157408	0.408405	25.320205	0.827067	11.255769
4576.078000	697.665672	291.148377	0.408407	25.319420	0.827072	11.255420
4576.098000	697.665672	291.141315	0.408409	25.318806	0.827075	11.255147
4576.118000	697.665672	291.144669	0.408408	25.319097	0.827073	11.255276
4576.158000	697.665672	291.143783	0.408409	25.319020	0.827074	11.255242
4576.178000	697.665672	291.138792	0.408410	25.318586	0.827076	11.255049
4576.198000	697.665672	291.146862	0.408408	25.319288	0.827072	11.255361
4576.218000	697.665672	291.129787	0.408412	25.317803	0.827081	11.254701
4576.238000	697.665672	291.128070	0.408413	25.317654	0.827082	11.254635
4576.238000	697.665672	291.140003	0.408410	25.318692	0.827076	11.255096
4576.258000	697.665672	291.133576	0.408411	25.318133	0.827079	11.254847
4576.278000	697.665672	291.136207	0.408411	25.318362	0.827078	11.254949
4576.298000	697.665672	291.136129	0.408411	25.318355	0.827078	11.254946
4576.338000	697.665672	291.130000	0.408412	25.317822	0.827081	11.254709
4576.358000	697.665672	291.140144	0.408410	25.318704	0.827076	11.255101
4576.378000	697.665672	291.144631	0.408408	25.319094	0.827073	11.255275
4576.398000	697.665672	291.129557	0.408412	25.317783	0.827081	11.254692
4576.418000	697.665672	291.130394	0.408412	25.317856	0.827080	11.254724
4576.438000	697.665591	291.135853	0.408411	25.318331	0.827078	11.254935
4576.458000	697.665672	291.120941	0.408415	25.317034	0.827085	11.254359
4576.458000	697.665672	291.097808	0.408421	25.315022	0.827097	11.253465
4576.478000	697.665672	291.106562	0.408418	25.315784	0.827092	11.253803
4576.498000	697.665672	291.110680	0.408417	25.316142	0.827090	11.253962
4576.518000	697.665672	291.108848	0.408418	25.315982	0.827091	11.253892
4576.558000	697.665672	291.110225	0.408417	25.316102	0.827090	11.253945
4576.558000	697.665672	291.108213	0.408418	25.315927	0.827091	11.253867
4576.598000	697.665591	291.093577	0.408422	25.314654	0.827099	11.253301
4576.618000	697.665672	291.097634	0.408421	25.315007	0.827097	11.253458
4576.638000	697.665672	291.101076	0.408420	25.315306	0.827095	11.253591
4576.658000	697.665591	291.103564	0.408419	25.315523	0.827094	11.253687
4576.678000	697.665672	291.108961	0.408418	25.315992	0.827091	11.253896
4576.678000	697.665672	291.097363	0.408421	25.314984	0.827097	11.253448
4576.698000	697.665672	291.090409	0.408423	25.314379	0.827100	11.253179
4576.718000	697.665672	291.090773	0.408423	25.314410	0.827100	11.253193
4576.738000	697.665672	291.088144	0.408423	25.314182	0.827101	11.253091
4576.758000	697.665672	291.093827	0.408422	25.314676	0.827098	11.253311
4576.798000	697.665591	291.097826	0.408421	25.315024	0.827096	11.253465
4576.818000	697.665672	291.092756	0.408422	25.314583	0.827099	11.253269
4576.838000	697.665672	291.084628	0.408424	25.313876	0.827103	11.252955
4576.858000	697.665672	291.089784	0.408423	25.314324	0.827100	11.253155
4576.878000	697.665591	291.092879	0.408422	25.314594	0.827099	11.253274
4576.878000	697.665591	291.089330	0.408423	25.314285	0.827101	11.253137
4576.898000	697.665672	291.100634	0.408420	25.315268	0.827095	11.253574
4576.918000	697.665672	291.110907	0.408417	25.316161	0.827090	11.253971
4576.938000	697.665672	291.094647	0.408422	25.314747	0.827098	11.253343
4576.958000	697.665672	291.083956	0.408424	25.313818	0.827103	11.252929
4576.978000	697.665672	291.093717	0.408422	25.314666	0.827099	11.253307
4577.018000	697.665672	291.076640	0.408426	25.313181	0.827107	11.252646
4577.038000	697.665672	291.078174	0.408426	25.313315	0.827106	11.252706
4577.058000	697.665672	291.088513	0.408423	25.314214	0.827101	11.253105
4577.078000	697.665672	291.076493	0.408426	25.313169	0.827107	11.252641
4577.098000	697.665672	291.060667	0.408430	25.311792	0.827115	11.252029
4577.098000	697.665672	291.068942	0.408428	25.312512	0.827111	11.252349
4577.118000	697.665591	291.073684	0.408427	25.312924	0.827108	11.252532
4577.138000	697.665672	291.080469	0.408425	25.313514	0.827105	11.252794
4577.158000	697.665672	291.068104	0.408428	25.312439	0.827111	11.252316
4577.198000	697.665672	291.063293	0.408430	25.312021	0.827114	11.252130
4577.198000	697.665672	291.062175	0.408430	25.311923	0.827114	11.252087
4577.238000	697.665672	291.054108	0.408432	25.311222	0.827118	11.251775
4577.258000	697.665672	291.062358	0.408430	25.311939	0.827114	11.252094
4577.278000	697.665672	291.048214	0.408434	25.310709	0.827121	11.251548
4577.298000	697.665672	291.054677	0.408432	25.311271	0.827118	11.251797
4577.318000	697.665672	291.051524	0.408433	25.310997	0.827119	11.251675
4577.318000	697.665672	291.058400	0.408431	25.311595	0.827116	11.251941
4577.338000	697.665672	291.047412	0.408434	25.310640	0.827121	11.251516
4577.358000	697.665672	291.056835	0.408431	25.311459	0.827117	11.251881
4577.378000	697.665672	291.050260	0.408433	25.310887	0.827120	11.251627
4577.398000	697.665672	291.044712	0.408435	25.310405	0.827123	11.251412
4577.418000	697.665672	291.043083	0.408435	25.310263	0.827124	11.251349
4577.458000	697.665672	291.041320	0.408435	25.310110	0.827124	11.251281
4577.478000	697.665672	291.036920	0.408437	25.309727	0.827127	11.251111
4577.498000	697.665672	291.050679	0.408433	25.310924	0.827120	11.251643
4577.518000	697.665672	291.035062	0.408437	25.309566	0.827128	11.251039
4577.518000	697.665672	291.028217	0.408439	25.308970	0.827131	11.250774
4577.538000	697.665591	291.040965	0.408436	25.310079	0.827125	11.251267
4577.558000	697.665672	291.028494	0.408439	25.308994	0.827131	11.250785
4577.578000	697.665672	291.030970	0.408438	25.309210	0.827130	11.250881
4577.598000	697.665672	291.035220	0.408437	25.309579	0.827127	11.251045
4577.618000	697.665672	291.031819	0.408438	25.309284	0.827129	11.250914
4577.658000	697.665672	291.036667	0.408437	25.309705	0.827127	11.251101
4577.678000	697.665672	291.023436	0.408440	25.308555	0.827133	11.250590
4577.698000	697.665672	291.021401	0.408441	25.308378	0.827134	11.250511
4577.698000	697.665672	291.036733	0.408437	25.309711	0.827127	11.251104
4577.738000	697.665672	291.019605	0.408441	25.308221	0.827135	11.250442
4577.738000	697.665672	291.026506	0.408439	25.308821	0.827132	11.250708
4577.758000	697.665672	291.014497	0.408442	25.307777	0.827138	11.250244
4577.778000	697.665672	291.011257	0.408443	25.307495	0.827139	11.250119
4577.798000	697.665672	291.014816	0.408442	25.307805	0.827138	11.250256
4577.818000	697.665672	291.008047	0.408444	25.307216	0.827141	11.249995
4577.858000	697.665672	291.018371	0.408441	25.308114	0.827136	11.250394
4577.878000	697.665672	291.012361	0.408443	25.307591	0.827139	11.250161
4577.898000	697.665672	291.011491	0.408443	25.307516	0.827139	11.250128
4577.918000	697.665672	291.011335	0.408443	25.307502	0.827139	11.250122
4577.938000	697.665672	291.010434	0.408444	25.307424	0.827140	11.250087
4577.958000	697.665672	291.008376	0.408444	25.307245	0.827141	11.250007
4577.958000	697.665672	291.006160	0.408445	25.307052	0.827142	11.249922
4577.978000	697.665672	290.996785	0.408447	25.306237	0.827146	11.249559
4577.998000	697.665672	290.993855	0.408448	25.305982	0.827148	11.249446
4578.018000	697.665672	291.006245	0.408445	25.307060	0.827142	11.249925
4578.058000	697.665672	291.001027	0.408446	25.306606	0.827144	11.249723
4578.058000	697.665672	290.992778	0.408448	25.305888	0.827148	11.249404
4578.098000	697.665672	291.014612	0.408442	25.307787	0.827138	11.250248
4578.118000	697.665672	290.989411	0.408449	25.305596	0.827150	11.249274
4578.138000	697.665672	290.988073	0.408449	25.305479	0.827151	11.249223
4578.158000	697.665672	290.976361	0.408452	25.304461	0.827157	11.248770
4578.158000	697.665672	290.985636	0.408450	25.305267	0.827152	11.249128
4578.178000	697.665672	291.004777	0.408445	25.306932	0.827142	11.249868
4578.198000	697.665672	290.978000	0.408452	25.304603	0.827156	11.248833
4578.218000	697.665672	290.988474	0.408449	25.305514	0.827151	11.249238
4578.258000	697.665672	290.974360	0.408453	25.304287	0.827158	11.248692
4578.258000	697.665672	290.972789	0.408453	25.304150	0.827158	11.248632
4578.278000	697.665672	290.970347	0.408454	25.303938	0.827160	11.248537
4578.318000	697.665672	290.977141	0.408452	25.304529	0.827156	11.248800
4578.338000	697.665672	290.986180	0.408450	25.305315	0.827152	11.249149
4578.358000	697.665672	290.995087	0.408448	25.306089	0.827147	11.249494
4578.378000	697.665672	290.988305	0.408449	25.305499	0.827151	11.249232
4578.378000	697.665672	290.987090	0.408450	25.305394	0.827151	11.249185
4578.398000	697.665672	290.984827	0.408450	25.305197	0.827152	11.249097
4578.418000	697.665672	290.991222	0.408449	25.305753	0.827149	11.249344
4578.438000	697.665672	290.981270	0.408451	25.304888	0.827154	11.248960
4578.458000	697.665672	290.970384	0.408454	25.303941	0.827159	11.248539
4578.498000	697.665672	290.975148	0.408453	25.304355	0.827157	11.248723
4578.518000	697.665672	290.970609	0.408454	25.303961	0.827159	11.248547
4578.538000	697.665672	290.974520	0.408453	25.304301	0.827157	11.248699
4578.558000	697.665672	290.968481	0.408455	25.303775	0.827160	11.248465
4578.578000	697.665672	290.969433	0.408454	25.303858	0.827160	11.248502
4578.598000	697.665591	290.967873	0.408455	25.303723	0.827161	11.248442
4578.598000	697.665591	290.966389	0.408455	25.303593	0.827161	11.248384
4578.618000	697.665672	290.960399	0.408457	25.303073	0.827164	11.248153
4578.638000	697.665672	290.960975	0.408456	25.303123	0.827164	11.248175
4578.658000	697.665672	290.952377	0.408459	25.302375	0.827168	11.247843
4578.678000	697.665672	290.952153	0.408459	25.302355	0.827169	11.247834
4578.698000	697.665591	290.953995	0.408458	25.302516	0.827167	11.247905
4578.738000	697.665672	290.945239	0.408461	25.301754	0.827172	11.247567
4578.758000	697.665672	290.948189	0.408460	25.302011	0.827170	11.247681
4578.778000	697.665672	290.948762	0.408460	25.302061	0.827170	11.247703
4578.798000	697.665672	290.941114	0.408462	25.301395	0.827174	11.247407
4578.798000	697.665672	290.942799	0.408461	25.301542	0.827173	11.247472
4578.818000	697.665672	290.950860	0.408459	25.302243	0.827169	11.247784
4578.838000	697.665672	290.944177	0.408461	25.301662	0.827172	11.247526
4578.858000	697.665672	290.928791	0.408465	25.300324	0.827180	11.246931
4578.898000	697.665672	290.930779	0.408464	25.300497	0.827179	11.247008
4578.918000	697.665672	290.934838	0.408463	25.300850	0.827177	11.247165
4578.918000	697.665672	290.944792	0.408461	25.301715	0.827172	11.247549
4578.958000	697.665591	290.933784	0.408464	25.300758	0.827177	11.247124
4578.978000	697.665672	290.929649	0.408465	25.300398	0.827180	11.246964
4578.998000	697.665672	290.937572	0.408463	25.301087	0.827176	11.247270
4579.018000	697.665672	290.929749	0.408465	25.300407	0.827180	11.246968
4579.018000	697.665672	290.909056	0.408470	25.298608	0.827190	11.246168
4579.038000	697.665672	290.923348	0.408466	25.299850	0.827183	11.246720
4579.058000	697.665672	290.922617	0.408466	25.299787	0.827183	11.246692
4579.078000	697.665672	290.918499	0.408468	25.299429	0.827185	11.246533
4579.098000	697.665672	290.918625	0.408468	25.299440	0.827185	11.246538
4579.118000	697.665672	290.915628	0.408468	25.299179	0.827187	11.246422
4579.158000	697.665672	290.925977	0.408466	25.300079	0.827181	11.246822
4579.178000	697.665672	290.909805	0.408470	25.298673	0.827189	11.246197
4579.198000	697.665672	290.922637	0.408466	25.299789	0.827183	11.246693
4579.218000	697.665672	290.913073	0.408469	25.298957	0.827188	11.246323
4579.238000	697.665672	290.908104	0.408470	25.298525	0.827190	11.246131
4579.238000	697.665672	290.916088	0.408468	25.299219	0.827186	11.246440
4579.258000	697.665672	290.920144	0.408467	25.299572	0.827184	11.246596
4579.278000	697.665672	290.907756	0.408470	25.298495	0.827190	11.246118
4579.298000	697.665672	290.909312	0.408470	25.298630	0.827190	11.246178
4579.318000	697.665672	290.914109	0.408469	25.299047	0.827187	11.246363
4579.338000	697.665672	290.902346	0.408472	25.298024	0.827193	11.245908
4579.358000	697.665672	290.889092	0.408475	25.296871	0.827200	11.245396
4579.398000	697.665672	290.914850	0.408469	25.299111	0.827187	11.246392
4579.418000	697.665672	290.899109	0.408473	25.297743	0.827195	11.245783
4579.438000	697.665672	290.898768	0.408473	25.297713	0.827195	11.245770
4579.438000	697.665672	290.908579	0.408470	25.298566	0.827190	11.246149
4579.458000	697.665672	290.908923	0.408470	25.298596	0.827190	11.246163
4579.478000	697.665591	290.908756	0.408470	25.298581	0.827190	11.246156
4579.498000	697.665672	290.904466	0.408471	25.298208	0.827192	11.245990
4579.518000	697.665672	290.910650	0.408470	25.298746	0.827189	11.246229
4579.538000	697.665672	290.912409	0.408469	25.298899	0.827188	11.246297
4579.558000	697.665591	290.902491	0.408472	25.298037	0.827193	11.245914
4579.578000	697.665672	290.913914	0.408469	25.299030	0.827187	11.246356
4579.618000	697.665672	290.908460	0.408470	25.298556	0.827190	11.246145
4579.638000	697.665672	290.906029	0.408471	25.298344	0.827191	11.246051
4579.658000	697.665672	290.909355	0.408470	25.298634	0.827190	11.246179
4579.658000	697.665672	290.903457	0.408471	25.298121	0.827193	11.245951
4579.678000	697.665672	290.901154	0.408472	25.297920	0.827194	11.245862
4579.698000	697.665672	290.898259	0.408473	25.297669	0.827195	11.245750
4579.718000	697.665672	290.890143	0.408475	25.296963	0.827199	11.245437
4579.758000	697.665672	290.901424	0.408472	25.297944	0.827194	11.245873
4579.778000	697.665672	290.895742	0.408474	25.297450	0.827196	11.245653
4579.798000	697.665672	290.893330	0.408474	25.297240	0.827198	11.245560
4579.818000	697.665672	290.888848	0.408475	25.296850	0.827200	11.245387
4579.838000	697.665672	290.883505	0.408477	25.296386	0.827202	11.245180
4579.858000	697.665672	290.880265	0.408478	25.296104	0.827204	11.245055
4579.878000	697.665672	290.898119	0.408473	25.297656	0.827195	11.245745
4579.878000	697.665672	290.889631	0.408475	25.296918	0.827199	11.245417
4579.898000	697.665672	290.894408	0.408474	25.297334	0.827197	11.245602
4579.918000	697.665672	290.889579	0.408475	25.296914	0.827199	11.245415
4579.938000	697.665672	290.881298	0.408477	25.296194	0.827204	11.245095
4579.958000	697.665672	290.880322	0.408478	25.296109	0.827204	11.245057
4579.998000	697.665672	290.883974	0.408477	25.296426	0.827202	11.245198
4580.018000	697.665591	290.878980	0.408478	25.295992	0.827205	11.245005
4580.038000	697.665672	290.877434	0.408478	25.295858	0.827205	11.244945
4580.058000	697.665672	290.881317	0.408477	25.296195	0.827204	11.245095
4580.078000	697.665672	290.873369	0.408479	25.295504	0.827207	11.244788
4580.078000	697.665672	290.874951	0.408479	25.295642	0.827207	11.244849
4580.098000	697.665672	290.877671	0.408478	25.295878	0.827205	11.244955
4580.118000	697.665672	290.876392	0.408479	25.295767	0.827206	11.244905
4580.138000	697.665672	290.867648	0.408481	25.295007	0.827210	11.244567
4580.158000	697.665672	290.870445	0.408480	25.295250	0.827209	11.244675
4580.178000	697.665672	290.859345	0.408483	25.294285	0.827214	11.244246
4580.198000	697.665672	290.862946	0.408482	25.294598	0.827213	11.244385
4580.238000	697.665672	290.854336	0.408484	25.293849	0.827217	11.244052
4580.258000	697.665672	290.858500	0.408483	25.294211	0.827215	11.244213
4580.278000	697.665672	290.855284	0.408484	25.293931	0.827216	11.244089
4580.298000	697.665672	290.854198	0.408484	25.293837	0.827217	11.244047
4580.298000	697.665672	290.852534	0.408485	25.293692	0.827218	11.243983
4580.318000	697.665672	290.862921	0.408482	25.294596	0.827213	11.244384
4580.338000	697.665672	290.860974	0.408483	25.294426	0.827214	11.244309
4580.358000	697.665672	290.857744	0.408483	25.294145	0.827215	11.244184
4580.378000	697.665672	290.849725	0.408486	25.293448	0.827219	11.243874
4580.398000	697.665672	290.853305	0.408485	25.293759	0.827217	11.244013
4580.438000	697.665672	290.849073	0.408486	25.293391	0.827219	11.243849
4580.458000	697.665672	290.863226	0.408482	25.294622	0.827212	11.244396
4580.478000	697.665672	290.844403	0.408487	25.292985	0.827222	11.243668
4580.498000	697.665672	290.835664	0.408489	25.292225	0.827226	11.243331
4580.518000	697.665672	290.835927	0.408489	25.292248	0.827226	11.243341
4580.518000	697.665672	290.837817	0.408489	25.292412	0.827225	11.243414
4580.538000	697.665672	290.832056	0.408490	25.291911	0.827228	11.243191
4580.558000	697.665672	290.839089	0.408488	25.292523	0.827224	11.243463
4580.578000	697.665672	290.837508	0.408489	25.292385	0.827225	11.243402
4580.618000	697.665672	290.843403	0.408487	25.292898	0.827222	11.243630
4580.618000	697.665672	290.840169	0.408488	25.292617	0.827224	11.243505
4580.638000	697.665672	290.835824	0.408489	25.292239	0.827226	11.243337
4580.678000	697.665672	290.839325	0.408488	25.292544	0.827224	11.243472
4580.698000	697.665672	290.826021	0.408492	25.291387	0.827231	11.242958
4580.718000	697.665672	290.827100	0.408491	25.291480	0.827230	11.242999
4580.718000	697.665672	290.826968	0.408491	25.291469	0.827230	11.242994
4580.738000	697.665672	290.829442	0.408491	25.291684	0.827229	11.243090
4580.758000	697.665672	290.835164	0.408489	25.292182	0.827226	11.243311
4580.778000	697.665672	290.814720	0.408495	25.290404	0.827236	11.242521
4580.798000	697.665672	290.815585	0.408494	25.290479	0.827236	11.242554
4580.838000	697.665672	290.830288	0.408491	25.291758	0.827229	11.243123
4580.858000	697.665672	290.819015	0.408494	25.290777	0.827234	11.242687
4580.878000	697.665672	290.810542	0.408496	25.290040	0.827238	11.242359
4580.898000	697.665672	290.821725	0.408493	25.291013	0.827233	11.242792
4580.918000	697.665672	290.831026	0.408490	25.291822	0.827228	11.243151
4580.938000	697.665672	290.823665	0.408492	25.291182	0.827232	11.242867
4580.938000	697.665672	290.809313	0.408496	25.289934	0.827239	11.242312
4580.958000	697.665672	290.809684	0.408496	25.289966	0.827239	11.242326
4580.978000	697.665672	290.802102	0.408498	25.289306	0.827243	11.242033
4580.998000	697.665672	290.808541	0.408496	25.289866	0.827239	11.242282
4581.018000	697.665672	290.808975	0.408496	25.289904	0.827239	11.242299
4581.058000	697.665672	290.814378	0.408495	25.290374	0.827237	11.242508
4581.078000	697.665672	290.797341	0.408499	25.288892	0.827245	11.241849
4581.098000	697.665672	290.796218	0.408500	25.288795	0.827246	11.241806
4581.118000	697.665672	290.784757	0.408503	25.287798	0.827251	11.241363
4581.138000	697.665672	290.783701	0.408503	25.287706	0.827252	11.241322
4581.158000	697.665672	290.778150	0.408504	25.287224	0.827254	11.241107
4581.158000	697.665672	290.785779	0.408502	25.287887	0.827251	11.241402
4581.178000	697.665672	290.771468	0.408506	25.286642	0.827258	11.240849
4581.198000	697.665672	290.782917	0.408503	25.287638	0.827252	11.241291
4581.218000	697.665672	290.783050	0.408503	25.287650	0.827252	11.241297
4581.258000	697.665672	290.771575	0.408506	25.286652	0.827258	11.240853
4581.278000	697.665672	290.776009	0.408505	25.287037	0.827256	11.241024
4581.298000	697.665672	290.783321	0.408503	25.287673	0.827252	11.241307
4581.318000	697.665672	290.765752	0.408507	25.286145	0.827261	11.240628
4581.338000	697.665672	290.746934	0.408512	25.284509	0.827270	11.239900
4581.358000	697.665672	290.756085	0.408510	25.285305	0.827265	11.240254
4581.358000	697.665672	290.773331	0.408506	25.286804	0.827257	11.240921
4581.378000	697.665672	290.764502	0.408508	25.286037	0.827261	11.240580
4581.398000	697.665672	290.762678	0.408508	25.285878	0.827262	11.240509
4581.418000	697.665672	290.758450	0.408509	25.285510	0.827264	11.240346
4581.438000	697.665672	290.755372	0.408510	25.285243	0.827266	11.240227
4581.458000	697.665672	290.755288	0.408510	25.285235	0.827266	11.240223
4581.478000	697.665672	290.759479	0.408509	25.285600	0.827264	11.240385
4581.518000	697.665672	290.759051	0.408509	25.285563	0.827264	11.240369
4581.538000	697.665672	290.756189	0.408510	25.285314	0.827265	11.240258
4581.558000	697.665672	290.751550	0.408511	25.284910	0.827268	11.240079
4581.578000	697.665672	290.754250	0.408510	25.285145	0.827266	11.240183
4581.578000	697.665672	290.748669	0.408512	25.284660	0.827269	11.239967
4581.598000	697.665591	290.748222	0.408512	25.284621	0.827269	11.239950
4581.618000	697.665672	290.740046	0.408514	25.283910	0.827273	11.239634
4581.638000	697.665672	290.739687	0.408514	25.283879	0.827273	11.239620
4581.658000	697.665672	290.745525	0.408513	25.284386	0.827271	11.239846
4581.678000	697.665672	290.736567	0.408515	25.283607	0.827275	11.239500
4581.718000	697.665672	290.757413	0.408510	25.285420	0.827265	11.240305
4581.738000	697.665672	290.756854	0.408510	25.285372	0.827265	11.240284
4581.738000	697.665672	290.742282	0.408514	25.284104	0.827272	11.239721
4581.778000	697.665672	290.739423	0.408514	25.283856	0.827274	11.239610
4581.798000	697.665672	290.745277	0.408513	25.284365	0.827271	11.239836
4581.798000	697.665672	290.738941	0.408514	25.283814	0.827274	11.239591
4581.818000	697.665672	290.742413	0.408514	25.284116	0.827272	11.239726
4581.838000	697.665672	290.727883	0.408517	25.282852	0.827279	11.239164
4581.858000	697.665672	290.726374	0.408518	25.282721	0.827280	11.239106
4581.878000	697.665672	290.735199	0.408515	25.283488	0.827276	11.239447
4581.898000	697.665672	290.731464	0.408516	25.283164	0.827278	11.239302
4581.938000	697.665672	290.730014	0.408517	25.283037	0.827278	11.239246
4581.958000	697.665672	290.717112	0.408520	25.281915	0.827285	11.238748
4581.978000	697.665672	290.704254	0.408524	25.280797	0.827291	11.238250
4581.998000	697.665591	290.731066	0.408516	25.283129	0.827278	11.239287
4581.998000	697.665591	290.718933	0.408520	25.282074	0.827284	11.238818
4582.018000	697.665672	290.708621	0.408522	25.281177	0.827289	11.238419
4582.038000	697.665672	290.715888	0.408521	25.281809	0.827285	11.238700
4582.058000	697.665672	290.718710	0.408520	25.282054	0.827284	11.238809
4582.078000	697.665672	290.705646	0.408523	25.280918	0.827290	11.238304
4582.098000	697.665672	290.722425	0.408519	25.282377	0.827282	11.238953
4582.118000	697.665672	290.700540	0.408525	25.280474	0.827293	11.238107
4582.158000	697.665672	290.708591	0.408522	25.281174	0.827289	11.238418
4582.178000	697.665672	290.699414	0.408525	25.280376	0.827293	11.238063
4582.198000	697.665672	290.703758	0.408524	25.280754	0.827291	11.238231
4582.218000	697.665672	290.698645	0.408525	25.280309	0.827294	11.238034
4582.218000	697.665672	290.696731	0.408526	25.280143	0.827295	11.237960
4582.238000	697.665672	290.686869	0.408528	25.279285	0.827300	11.237578
4582.258000	697.665672	290.678966	0.408530	25.278598	0.827304	11.237273
4582.278000	697.665672	290.683486	0.408529	25.278991	0.827301	11.237448
4582.318000	697.665672	290.688873	0.408528	25.279460	0.827299	11.237656
4582.318000	697.665672	290.682508	0.408529	25.278906	0.827302	11.237410
4582.338000	697.665672	290.693510	0.408526	25.279863	0.827296	11.237835
4582.378000	697.665672	290.677886	0.408530	25.278504	0.827304	11.237231
4582.398000	697.665672	290.671428	0.408532	25.277943	0.827307	11.236981
4582.418000	697.665672	290.663768	0.408534	25.277276	0.827311	11.236685
4582.438000	697.665672	290.672791	0.408532	25.278061	0.827307	11.237034
4582.438000	697.665672	290.677420	0.408531	25.278464	0.827304	11.237213
4582.458000	697.665672	290.679408	0.408530	25.278636	0.827303	11.237290
4582.478000	697.665672	290.669877	0.408533	25.277808	0.827308	11.236921
4582.498000	697.665672	290.662804	0.408534	25.277193	0.827311	11.236648
4582.538000	697.665672	290.666574	0.408533	25.277520	0.827310	11.236794
4582.558000	697.665672	290.649650	0.408538	25.276049	0.827318	11.236140
4582.578000	697.665672	290.657701	0.408536	25.276749	0.827314	11.236451
4582.598000	697.665672	290.646095	0.408539	25.275739	0.827320	11.236002
4582.618000	697.665672	290.653748	0.408537	25.276405	0.827316	11.236298
4582.638000	697.665672	290.651510	0.408537	25.276210	0.827317	11.236211
4582.638000	697.665672	290.636258	0.408541	25.274884	0.827325	11.235622
4582.658000	697.665672	290.624673	0.408544	25.273877	0.827330	11.235174
4582.678000	697.665672	290.638361	0.408541	25.275067	0.827324	11.235703
4582.698000	697.665672	290.629303	0.408543	25.274279	0.827328	11.235353
4582.718000	697.665672	290.616081	0.408547	25.273129	0.827335	11.234842
4582.738000	697.665672	290.618770	0.408546	25.273363	0.827333	11.234946
4582.778000	697.665672	290.616331	0.408547	25.273151	0.827334	11.234851
4582.778000	697.665672	290.623365	0.408545	25.273763	0.827331	11.235123
4582.818000	697.665672	290.615759	0.408547	25.273101	0.827335	11.234829
4582.838000	697.665672	290.623103	0.408545	25.273740	0.827331	11.235113
4582.858000	697.665672	290.622769	0.408545	25.273711	0.827331	11.235100
4582.858000	697.665672	290.617248	0.408546	25.273231	0.827334	11.234887
4582.878000	697.665672	290.611825	0.408548	25.272759	0.827337	11.234677
4582.898000	697.665672	290.603048	0.408550	25.271996	0.827341	11.234338
4582.918000	697.665672	290.600957	0.408551	25.271814	0.827342	11.234257
4582.938000	697.665672	290.602111	0.408550	25.271914	0.827341	11.234302
4582.958000	697.665672	290.606259	0.408549	25.272275	0.827339	11.234462
4582.978000	697.665672	290.604497	0.408550	25.272122	0.827340	11.234394
4583.018000	697.665672	290.597900	0.408551	25.271548	0.827344	11.234139
4583.038000	697.665672	290.596765	0.408552	25.271450	0.827344	11.234095
4583.058000	697.665672	290.598776	0.408551	25.271624	0.827343	11.234173
4583.078000	697.665672	290.608604	0.408549	25.272479	0.827338	11.234553
4583.078000	697.665672	290.608863	0.408548	25.272502	0.827338	11.234563
4583.098000	697.665672	290.608987	0.408548	25.272512	0.827338	11.234568
4583.118000	697.665672	290.606751	0.408549	25.272318	0.827339	11.234481
4583.138000	697.665672	290.592106	0.408553	25.271044	0.827346	11.233915
4583.158000	697.665672	290.586631	0.408554	25.270568	0.827349	11.233703
4583.198000	697.665672	290.581020	0.408556	25.270080	0.827352	11.233486
4583.218000	697.665672	290.582852	0.408555	25.270240	0.827351	11.233557
4583.238000	697.665672	290.587779	0.408554	25.270668	0.827349	11.233748
4583.258000	697.665672	290.590390	0.408553	25.270895	0.827347	11.233849
4583.278000	697.665672	290.568351	0.408559	25.268979	0.827358	11.232997
4583.278000	697.665672	290.561623	0.408561	25.268393	0.827361	11.232737
4583.298000	697.665672	290.576282	0.408557	25.269668	0.827354	11.233303
4583.318000	697.665672	290.572931	0.408558	25.269377	0.827356	11.233174
4583.338000	697.665672	290.571937	0.408558	25.269290	0.827356	11.233135
4583.358000	697.665672	290.564497	0.408560	25.268643	0.827360	11.232848
4583.378000	697.665672	290.553629	0.408563	25.267698	0.827365	11.232427
4583.398000	697.665672	290.563189	0.408560	25.268530	0.827361	11.232797
4583.438000	697.665672	290.564067	0.408560	25.268606	0.827360	11.232831
4583.458000	697.665672	290.550856	0.408564	25.267457	0.827367	11.232320
4583.478000	697.665672	290.550254	0.408564	25.267405	0.827367	11.232297
4583.498000	697.665672	290.549757	0.408564	25.267362	0.827367	11.232278
4583.498000	697.665672	290.545822	0.408565	25.267019	0.827369	11.232126
4583.518000	697.665672	290.552755	0.408563	25.267622	0.827366	11.232394
4583.538000	697.665591	290.537871	0.408567	25.266328	0.827373	11.231818
4583.558000	697.665672	290.532899	0.408568	25.265896	0.827376	11.231626
4583.578000	697.665672	290.540964	0.408566	25.266597	0.827372	11.231938
4583.618000	697.665672	290.554807	0.408563	25.267801	0.827365	11.232473
4583.618000	697.665672	290.552313	0.408563	25.267584	0.827366	11.232377
4583.638000	697.665672	290.550865	0.408564	25.267458	0.827367	11.232321
4583.658000	697.665672	290.526434	0.408570	25.265333	0.827379	11.231376
4583.698000	697.665672	290.526134	0.408570	25.265307	0.827379	11.231365
4583.717000	697.665672	290.509760	0.408574	25.263883	0.827387	11.230732
4583.717000	697.665672	290.521958	0.408571	25.264944	0.827381	11.231203
4583.737000	697.665672	290.519930	0.408572	25.264768	0.827382	11.231125
4583.757000	697.665672	290.519766	0.408572	25.264753	0.827382	11.231118
4583.797000	697.665672	290.505767	0.408575	25.263536	0.827389	11.230577
4583.797000	697.665672	290.513465	0.408573	25.264205	0.827385	11.230875
4583.837000	697.665672	290.511492	0.408574	25.264034	0.827386	11.230799
4583.857000	697.665672	290.517745	0.408572	25.264578	0.827383	11.231040
4583.877000	697.665672	290.503661	0.408576	25.263353	0.827390	11.230496
4583.897000	697.665672	290.510451	0.408574	25.263943	0.827387	11.230758
4583.917000	697.665672	290.516363	0.408573	25.264457	0.827384	11.230987
4583.917000	697.665672	290.505047	0.408576	25.263473	0.827389	11.230549
4583.937000	697.665672	290.510761	0.408574	25.263970	0.827387	11.230770
4583.957000	697.665672	290.495001	0.408578	25.262600	0.827394	11.230161
4583.997000	697.665672	290.509827	0.408574	25.263889	0.827387	11.230734
4584.017000	697.665672	290.518852	0.408572	25.264674	0.827383	11.231083
4584.037000	697.665672	290.502460	0.408576	25.263248	0.827391	11.230449
4584.057000	697.665672	290.501291	0.408577	25.263147	0.827391	11.230404
4584.077000	697.665672	290.499228	0.408577	25.262967	0.827392	11.230324
4584.097000	697.665672	290.494073	0.408578	25.262519	0.827395	11.230125
4584.117000	697.665672	290.501596	0.408577	25.263173	0.827391	11.230416
4584.137000	697.665672	290.497027	0.408578	25.262776	0.827393	11.230239
4584.137000	697.665672	290.502795	0.408576	25.263278	0.827391	11.230462
4584.157000	697.665672	290.497872	0.408577	25.262849	0.827393	11.230272
4584.177000	697.665672	290.498699	0.408577	25.262921	0.827393	11.230304
4584.217000	697.665672	290.493525	0.408579	25.262471	0.827395	11.230104
4584.217000	697.665672	290.504715	0.408576	25.263444	0.827390	11.230537
4584.257000	697.665672	290.516690	0.408573	25.264486	0.827384	11.230999
4584.277000	697.665672	290.516198	0.408573	25.264443	0.827384	11.230980
4584.297000	697.665672	290.498774	0.408577	25.262928	0.827393	11.230307
4584.317000	697.665672	290.490489	0.408579	25.262207	0.827397	11.229987
4584.337000	697.665672	290.491929	0.408579	25.262333	0.827396	11.230042
4584.357000	697.665672	290.472528	0.408584	25.260645	0.827406	11.229292
4584.357000	697.665672	290.484469	0.408581	25.261684	0.827400	11.229754
4584.377000	697.665672	290.488483	0.408580	25.262033	0.827398	11.229909
4584.397000	697.665672	290.478734	0.408582	25.261185	0.827402	11.229532
4584.417000	697.665672	290.475320	0.408583	25.260888	0.827404	11.229400
4584.457000	697.665672	290.485079	0.408581	25.261737	0.827399	11.229777
4584.477000	697.665672	290.476569	0.408583	25.260997	0.827404	11.229448
4584.497000	697.665672	290.483519	0.408581	25.261601	0.827400	11.229717
4584.517000	697.665672	290.481790	0.408582	25.261451	0.827401	11.229650
4584.537000	697.665672	290.475568	0.408583	25.260910	0.827404	11.229410
4584.557000	697.665672	290.496585	0.408578	25.262737	0.827394	11.230222
4584.557000	697.665672	290.476959	0.408583	25.261031	0.827403	11.229464
4584.577000	697.665672	290.481416	0.408582	25.261418	0.827401	11.229636
4584.597000	697.665672	290.477525	0.408583	25.261080	0.827403	11.229485
4584.617000	697.665672	290.475806	0.408583	25.260930	0.827404	11.229419
4584.657000	697.665672	290.479093	0.408582	25.261216	0.827402	11.229546
4584.677000	697.665672	290.464574	0.408586	25.259954	0.827409	11.228985
4584.697000	697.665672	290.462117	0.408587	25.259740	0.827411	11.228890
4584.717000	697.665672	290.469388	0.408585	25.260372	0.827407	11.229171
4584.737000	697.665672	290.461543	0.408587	25.259690	0.827411	11.228868
4584.757000	697.665672	290.468156	0.408585	25.260265	0.827408	11.229123
4584.777000	697.665672	290.447696	0.408591	25.258486	0.827418	11.228332
4584.777000	697.665672	290.445964	0.408591	25.258335	0.827419	11.228265
4584.797000	697.665672	290.443315	0.408592	25.258105	0.827420	11.228163
4584.817000	697.665672	290.444148	0.408592	25.258177	0.827420	11.228195
4584.837000	697.665672	290.449708	0.408590	25.258661	0.827417	11.228410
4584.857000	697.665672	290.455917	0.408588	25.259201	0.827414	11.228650
4584.897000	697.665672	290.455249	0.408589	25.259143	0.827414	11.228624
4584.917000	697.665591	290.438142	0.408593	25.257655	0.827422	11.227963
4584.937000	697.665672	290.468632	0.408585	25.260307	0.827407	11.229142
4584.957000	697.665672	290.465120	0.408586	25.260001	0.827409	11.229006
4584.977000	697.665672	290.437228	0.408593	25.257576	0.827423	11.227928
4584.997000	697.665672	290.443037	0.408592	25.258081	0.827420	11.228152
4584.997000	697.665672	290.448130	0.408590	25.258524	0.827418	11.228349
4585.017000	697.665672	290.446979	0.408591	25.258424	0.827418	11.228305
4585.037000	697.665672	290.440623	0.408592	25.257871	0.827421	11.228059
4585.057000	697.665672	290.427812	0.408596	25.256757	0.827428	11.227564
4585.077000	697.665672	290.423681	0.408597	25.256397	0.827430	11.227404
4585.117000	697.665672	290.413314	0.408600	25.255496	0.827435	11.227003
4585.137000	697.665672	290.420618	0.408598	25.256131	0.827431	11.227285
4585.157000	697.665672	290.418161	0.408598	25.255917	0.827432	11.227190
4585.177000	697.665672	290.425652	0.408596	25.256569	0.827429	11.227480
4585.197000	697.665672	290.419797	0.408598	25.256060	0.827432	11.227254
4585.197000	697.665672	290.402847	0.408602	25.254586	0.827440	11.226598
4585.217000	697.665672	290.402221	0.408602	25.254531	0.827440	11.226574
4585.237000	697.665672	290.403692	0.408602	25.254659	0.827440	11.226631
4585.257000	697.665672	290.407234	0.408601	25.254967	0.827438	11.226768
4585.297000	697.665672	290.408342	0.408601	25.255064	0.827437	11.226811
4585.317000	697.665672	290.397070	0.408604	25.254083	0.827443	11.226375
4585.337000	697.665672	290.409302	0.408601	25.255147	0.827437	11.226848
4585.357000	697.665672	290.401108	0.408603	25.254434	0.827441	11.226531
4585.377000	697.665672	290.391394	0.408605	25.253590	0.827446	11.226156
4585.397000	697.665672	290.388886	0.408606	25.253372	0.827447	11.226059
4585.417000	697.665672	290.402920	0.408602	25.254592	0.827440	11.226601
4585.417000	697.665672	290.396219	0.408604	25.254009	0.827443	11.226342
4585.437000	697.665672	290.391739	0.408605	25.253620	0.827445	11.226169
4585.457000	697.665672	290.373632	0.408610	25.252045	0.827454	11.225469
4585.497000	697.665672	290.388501	0.408606	25.253338	0.827447	11.226044
4585.497000	697.665672	290.388728	0.408606	25.253358	0.827447	11.226053
4585.537000	697.665672	290.382782	0.408608	25.252841	0.827450	11.225823
4585.557000	697.665672	290.376794	0.408609	25.252320	0.827453	11.225591
4585.577000	697.665672	290.357322	0.408614	25.250627	0.827462	11.224838
4585.597000	697.665672	290.366194	0.408612	25.251398	0.827458	11.225181
4585.617000	697.665672	290.367898	0.408611	25.251546	0.827457	11.225247
4585.637000	697.665672	290.359644	0.408614	25.250829	0.827461	11.224928
4585.637000	697.665672	290.367267	0.408612	25.251491	0.827458	11.225223
4585.657000	697.665591	290.369339	0.408611	25.251672	0.827456	11.225303
4585.677000	697.665672	290.364105	0.408612	25.251216	0.827459	11.225101
4585.697000	697.665672	290.361814	0.408613	25.251017	0.827460	11.225012
4585.737000	697.665672	290.360317	0.408613	25.250887	0.827461	11.224954
4585.757000	697.665672	290.362282	0.408613	25.251058	0.827460	11.225030
4585.777000	697.665672	290.350358	0.408616	25.250021	0.827466	11.224569
4585.797000	697.665672	290.344269	0.408618	25.249491	0.827469	11.224334
4585.817000	697.665672	290.365819	0.408612	25.251366	0.827458	11.225167
4585.837000	697.665672	290.367618	0.408612	25.251522	0.827457	11.225237
4585.837000	697.665672	290.351523	0.408616	25.250122	0.827465	11.224614
4585.857000	697.665672	290.359867	0.408614	25.250848	0.827461	11.224937
4585.877000	697.665672	290.350427	0.408616	25.250027	0.827466	11.224572
4585.917000	697.665672	290.359688	0.408614	25.250832	0.827461	11.224930
4585.917000	697.665672	290.369675	0.408611	25.251701	0.827456	11.225316
4585.957000	697.665672	290.378941	0.408609	25.252507	0.827452	11.225674
4585.977000	697.665672	290.355580	0.408615	25.250475	0.827463	11.224771
4585.997000	697.665672	290.350517	0.408616	25.250035	0.827466	11.224575
4586.017000	697.665672	290.359036	0.408614	25.250776	0.827462	11.224905
4586.037000	697.665672	290.362654	0.408613	25.251090	0.827460	11.225045
4586.057000	697.665672	290.351806	0.408616	25.250147	0.827465	11.224625
4586.057000	697.665672	290.367566	0.408612	25.251518	0.827457	11.225235
4586.077000	697.665672	290.349575	0.408616	25.249953	0.827466	11.224539
4586.097000	697.665672	290.347129	0.408617	25.249740	0.827467	11.224444
4586.117000	697.665672	290.337619	0.408619	25.248913	0.827472	11.224077
4586.157000	697.665672	290.338944	0.408619	25.249028	0.827472	11.224128
4586.177000	697.665672	290.353803	0.408615	25.250321	0.827464	11.224702
4586.197000	697.665672	290.336307	0.408620	25.248799	0.827473	11.224026
4586.217000	697.665672	290.329174	0.408622	25.248179	0.827476	11.223750
4586.237000	697.665672	290.329465	0.408621	25.248204	0.827476	11.223762
4586.257000	697.665672	290.321650	0.408624	25.247524	0.827480	11.223459
4586.277000	697.665672	290.328950	0.408622	25.248159	0.827476	11.223742
4586.277000	697.665672	290.329325	0.408622	25.248192	0.827476	11.223756
4586.297000	697.665672	290.315766	0.408625	25.247013	0.827483	11.223232
4586.317000	697.665672	290.324613	0.408623	25.247782	0.827479	11.223574
4586.337000	697.665591	290.325283	0.408623	25.247840	0.827478	11.223600
4586.357000	697.665672	290.328267	0.408622	25.248100	0.827477	11.223715
4586.377000	697.665672	290.335922	0.408620	25.248766	0.827473	11.224011
4586.417000	697.665672	290.327621	0.408622	25.248044	0.827477	11.223690
4586.437000	697.665672	290.310256	0.408627	25.246534	0.827486	11.223019
4586.457000	697.665672	290.313887	0.408626	25.246849	0.827484	11.223159
4586.477000	697.665591	290.309230	0.408627	25.246444	0.827486	11.222979
4586.477000	697.665591	290.310014	0.408627	25.246513	0.827486	11.223010
4586.497000	697.665672	290.305009	0.408628	25.246077	0.827488	11.222816
4586.517000	697.665672	290.305231	0.408628	25.246097	0.827488	11.222825
4586.557000	697.665672	290.310104	0.408627	25.246520	0.827486	11.223013
4586.577000	697.665672	290.290430	0.408632	25.244809	0.827496	11.222253
4586.597000	697.665672	290.296717	0.408630	25.245356	0.827492	11.222496
4586.617000	697.665672	290.299025	0.408629	25.245557	0.827491	11.222585
4586.637000	697.665672	290.298952	0.408629	25.245551	0.827491	11.222582
4586.657000	697.665672	290.298627	0.408630	25.245522	0.827491	11.222569
4586.677000	697.665672	290.287768	0.408632	25.244578	0.827497	11.222150
4586.697000	697.665672	290.280570	0.408634	25.243952	0.827500	11.221871
4586.697000	697.665672	290.297254	0.408630	25.245403	0.827492	11.222516
4586.717000	697.665672	290.296176	0.408630	25.245309	0.827493	11.222475
4586.737000	697.665672	290.294714	0.408631	25.245182	0.827493	11.222418
4586.757000	697.665672	290.288116	0.408632	25.244608	0.827497	11.222163
4586.777000	697.665672	290.292168	0.408631	25.244961	0.827495	11.222320
4586.817000	697.665672	290.281198	0.408634	25.244007	0.827500	11.221896
4586.837000	697.665672	290.273499	0.408636	25.243337	0.827504	11.221598
4586.857000	697.665672	290.270214	0.408637	25.243051	0.827506	11.221471
4586.877000	697.665672	290.276040	0.408635	25.243558	0.827503	11.221696
4586.897000	697.665672	290.276611	0.408635	25.243608	0.827502	11.221718
4586.917000	697.665672	290.274164	0.408636	25.243395	0.827504	11.221624
4586.917000	697.665672	290.267608	0.408638	25.242825	0.827507	11.221370
4586.937000	697.665672	290.253148	0.408641	25.241567	0.827514	11.220811
4586.957000	697.665672	290.257192	0.408640	25.241919	0.827512	11.220968
4586.977000	697.665672	290.254828	0.408641	25.241713	0.827513	11.220876
4587.017000	697.665672	290.253561	0.408641	25.241603	0.827514	11.220827
4587.037000	697.665672	290.249028	0.408643	25.241209	0.827516	11.220652
4587.057000	697.665672	290.234704	0.408646	25.239963	0.827523	11.220098
4587.077000	697.665672	290.245221	0.408644	25.240878	0.827518	11.220505
4587.097000	697.665672	290.254998	0.408641	25.241728	0.827513	11.220883
4587.117000	697.665672	290.261833	0.408639	25.242323	0.827510	11.221147
4587.117000	697.665672	290.254820	0.408641	25.241713	0.827513	11.220876
4587.137000	697.665672	290.255428	0.408641	25.241766	0.827513	11.220899
4587.157000	697.665672	290.246556	0.408643	25.240994	0.827517	11.220556
4587.177000	697.665591	290.252516	0.408642	25.241512	0.827514	11.220787
4587.197000	697.665672	290.250875	0.408642	25.241370	0.827515	11.220723
4587.217000	697.665672	290.251071	0.408642	25.241387	0.827515	11.220731
4587.257000	697.665672	290.248676	0.408643	25.241178	0.827516	11.220638
4587.277000	697.665672	290.257348	0.408640	25.241933	0.827512	11.220974
4587.297000	697.665672	290.247015	0.408643	25.241034	0.827517	11.220574
4587.317000	697.665672	290.247234	0.408643	25.241053	0.827517	11.220583
4587.337000	697.665672	290.242091	0.408644	25.240606	0.827519	11.220384
4587.337000	697.665672	290.227097	0.408648	25.239302	0.827527	11.219804
4587.357000	697.665672	290.224364	0.408649	25.239064	0.827528	11.219699
4587.377000	697.665672	290.213668	0.408652	25.238134	0.827533	11.219285
4587.397000	697.665672	290.239393	0.408645	25.240371	0.827521	11.220280
4587.417000	697.665672	290.231422	0.408647	25.239678	0.827525	11.219971
4587.457000	697.665672	290.226753	0.408648	25.239272	0.827527	11.219791
4587.477000	697.665672	290.225471	0.408649	25.239160	0.827528	11.219741
4587.497000	697.665672	290.210469	0.408653	25.237856	0.827535	11.219161
4587.517000	697.665672	290.217519	0.408651	25.238469	0.827532	11.219434
4587.537000	697.665672	290.246781	0.408643	25.241014	0.827517	11.220565
4587.557000	697.665672	290.232030	0.408647	25.239731	0.827524	11.219995
4587.557000	697.665672	290.230152	0.408647	25.239567	0.827525	11.219922
4587.577000	697.665672	290.236427	0.408646	25.240113	0.827522	11.220165
4587.617000	697.665672	290.221388	0.408650	25.238805	0.827530	11.219583
4587.637000	697.665672	290.225086	0.408649	25.239127	0.827528	11.219726
4587.657000	697.665591	290.218577	0.408650	25.238561	0.827531	11.219475
4587.677000	697.665672	290.215125	0.408651	25.238261	0.827533	11.219341
4587.697000	697.665672	290.228602	0.408648	25.239433	0.827526	11.219862
4587.717000	697.665672	290.209246	0.408653	25.237749	0.827536	11.219114
4587.737000	697.665672	290.204631	0.408654	25.237348	0.827538	11.218936
4587.757000	697.665672	290.217301	0.408651	25.238450	0.827532	11.219425
4587.757000	697.665672	290.208397	0.408653	25.237676	0.827536	11.219081
4587.777000	697.665672	290.204957	0.408654	25.237376	0.827538	11.218948
4587.797000	697.665672	290.195161	0.408657	25.236524	0.827543	11.218570
4587.817000	697.665672	290.195424	0.408657	25.236547	0.827542	11.218580
4587.837000	697.665591	290.182212	0.408660	25.235398	0.827549	11.218069
4587.857000	697.665672	290.183244	0.408660	25.235488	0.827548	11.218109
4587.897000	697.665672	290.176794	0.408661	25.234927	0.827552	11.217860
4587.917000	697.665672	290.181418	0.408660	25.235329	0.827549	11.218038
4587.937000	697.665672	290.171209	0.408663	25.234442	0.827554	11.217644
4587.957000	697.665672	290.180030	0.408661	25.235209	0.827550	11.217985
4587.977000	697.665672	290.175812	0.408662	25.234842	0.827552	11.217822
4587.977000	697.665672	290.184709	0.408659	25.235616	0.827548	11.218166
4587.997000	697.665672	290.171116	0.408663	25.234433	0.827554	11.217640
4588.017000	697.665672	290.171994	0.408663	25.234510	0.827554	11.217674
4588.037000	697.665672	290.173165	0.408662	25.234612	0.827553	11.217719
4588.057000	697.665672	290.173203	0.408662	25.234615	0.827553	11.217721
4588.097000	697.665672	290.162964	0.408665	25.233724	0.827559	11.217325
4588.117000	697.665672	290.151077	0.408668	25.232691	0.827564	11.216865
4588.137000	697.665672	290.171617	0.408663	25.234477	0.827554	11.217659
4588.157000	697.665672	290.156890	0.408667	25.233196	0.827562	11.217090
4588.177000	697.665672	290.150703	0.408668	25.232658	0.827565	11.216851
4588.197000	697.665672	290.152773	0.408668	25.232838	0.827564	11.216931
4588.197000	697.665672	290.158199	0.408666	25.233310	0.827561	11.217141
4588.217000	697.665672	290.160431	0.408666	25.233504	0.827560	11.217227
4588.237000	697.665672	290.167756	0.408664	25.234141	0.827556	11.217510
4588.277000	697.665672	290.169985	0.408663	25.234335	0.827555	11.217596
4588.277000	697.665672	290.156664	0.408667	25.233177	0.827562	11.217081
4588.317000	697.665672	290.158630	0.408666	25.233348	0.827561	11.217157
4588.337000	697.665672	290.147038	0.408669	25.232339	0.827566	11.216709
4588.357000	697.665672	290.156405	0.408667	25.233154	0.827562	11.217071
4588.377000	697.665672	290.166383	0.408664	25.234022	0.827557	11.217457
4588.397000	697.665672	290.156323	0.408667	25.233147	0.827562	11.217068
4588.397000	697.665672	290.162383	0.408665	25.233674	0.827559	11.217302
4588.417000	697.665672	290.141877	0.408671	25.231891	0.827569	11.216510
4588.437000	697.665672	290.154580	0.408667	25.232995	0.827563	11.217001
4588.457000	697.665672	290.162761	0.408665	25.233707	0.827559	11.217317
4588.497000	697.665672	290.139363	0.408671	25.231672	0.827570	11.216412
4588.517000	697.665672	290.153419	0.408667	25.232894	0.827563	11.216956
4588.537000	697.665672	290.148332	0.408669	25.232452	0.827566	11.216759
4588.557000	697.665672	290.128173	0.408674	25.230699	0.827576	11.215980
4588.577000	697.665672	290.130687	0.408673	25.230918	0.827574	11.216077
4588.597000	697.665672	290.117834	0.408677	25.229800	0.827581	11.215580
4588.617000	697.665672	290.127044	0.408674	25.230601	0.827576	11.215936
4588.617000	697.665672	290.118985	0.408676	25.229900	0.827580	11.215625
4588.637000	697.665672	290.124074	0.408675	25.230342	0.827578	11.215821
4588.657000	697.665672	290.115134	0.408678	25.229565	0.827582	11.215476
4588.677000	697.665672	290.117680	0.408677	25.229786	0.827581	11.215574
4588.717000	697.665672	290.114308	0.408678	25.229493	0.827583	11.215444
4588.737000	697.665672	290.105842	0.408680	25.228757	0.827587	11.215117
4588.757000	697.665672	290.103081	0.408681	25.228517	0.827588	11.215010
4588.777000	697.665672	290.097569	0.408682	25.228038	0.827591	11.214797
4588.797000	697.665672	290.118421	0.408677	25.229851	0.827581	11.215603
4588.817000	697.665672	290.114793	0.408678	25.229535	0.827582	11.215463
4588.837000	697.665672	290.110014	0.408679	25.229120	0.827585	11.215278
4588.837000	697.665672	290.115567	0.408677	25.229603	0.827582	11.215493
4588.857000	697.665672	290.092675	0.408683	25.227612	0.827593	11.214608
4588.877000	697.665591	290.092641	0.408683	25.227609	0.827593	11.214606
4588.917000	697.665672	290.093828	0.408683	25.227712	0.827593	11.214652
4588.937000	697.665672	290.090982	0.408684	25.227465	0.827594	11.214542
4588.957000	697.665672	290.107324	0.408680	25.228886	0.827586	11.215174
4588.977000	697.665672	290.097510	0.408682	25.228032	0.827591	11.214794
4588.977000	697.665672	290.089525	0.408684	25.227338	0.827595	11.214486
4589.017000	697.665672	290.094543	0.408683	25.227774	0.827592	11.214680
4589.037000	697.665672	290.091285	0.408684	25.227491	0.827594	11.214554
4589.037000	697.665672	290.081985	0.408686	25.226682	0.827599	11.214194
4589.057000	697.665672	290.093285	0.408683	25.227665	0.827593	11.214631
4589.077000	697.665672	290.089378	0.408684	25.227325	0.827595	11.214480
4589.117000	697.665672	290.087003	0.408685	25.227119	0.827596	11.214388
4589.137000	697.665672	290.087367	0.408685	25.227150	0.827596	11.214402
4589.157000	697.665672	290.074314	0.408688	25.226015	0.827602	11.213898
4589.177000	697.665672	290.079386	0.408687	25.226456	0.827600	11.214094
4589.197000	697.665672	290.083700	0.408686	25.226831	0.827598	11.214261
4589.217000	697.665672	290.074894	0.408688	25.226066	0.827602	11.213920
4589.237000	697.665672	290.069781	0.408689	25.225621	0.827605	11.213723
4589.257000	697.665672	290.082081	0.408686	25.226691	0.827598	11.214198
4589.257000	697.665672	290.076042	0.408688	25.226165	0.827601	11.213965
4589.277000	697.665672	290.070216	0.408689	25.225659	0.827604	11.213739
4589.297000	697.665672	290.059324	0.408692	25.224712	0.827610	11.213318
4589.317000	697.665672	290.064082	0.408691	25.225125	0.827607	11.213502
4589.337000	697.665672	290.061767	0.408691	25.224924	0.827609	11.213413
4589.377000	697.665591	290.068049	0.408690	25.225470	0.827605	11.213656
4589.397000	697.665591	290.056050	0.408693	25.224427	0.827611	11.213192
4589.417000	697.665672	290.062787	0.408691	25.225013	0.827608	11.213452
4589.437000	697.665672	290.066521	0.408690	25.225337	0.827606	11.213597
4589.457000	697.665672	290.056311	0.408693	25.224449	0.827611	11.213202
4589.477000	697.665672	290.043239	0.408696	25.223313	0.827618	11.212696
4589.477000	697.665672	290.056053	0.408693	25.224427	0.827611	11.213192
4589.497000	697.665672	290.049699	0.408695	25.223875	0.827614	11.212946
4589.517000	697.665672	290.045438	0.408696	25.223504	0.827617	11.212781
4589.557000	697.665672	290.046969	0.408695	25.223637	0.827616	11.212841
4589.557000	697.665672	290.038876	0.408697	25.222933	0.827620	11.212528
4589.597000	697.665672	290.038264	0.408698	25.222880	0.827620	11.212504
4589.617000	697.665672	290.038741	0.408697	25.222922	0.827620	11.212523
4589.637000	697.665672	290.026487	0.408701	25.221856	0.827626	11.212049
4589.657000	697.665672	290.034132	0.408699	25.222521	0.827622	11.212344
4589.677000	697.665672	290.037046	0.408698	25.222774	0.827621	11.212457
4589.677000	697.665672	290.044418	0.408696	25.223415	0.827617	11.212742
4589.697000	697.665591	290.027699	0.408700	25.221961	0.827625	11.212096
4589.717000	697.665672	290.026136	0.408701	25.221825	0.827626	11.212035
4589.757000	697.665672	290.018385	0.408703	25.221151	0.827630	11.211736
4589.777000	697.665672	290.014814	0.408704	25.220841	0.827632	11.211598
4589.797000	697.665672	290.023189	0.408702	25.221569	0.827628	11.211921
4589.817000	697.665672	290.002644	0.408707	25.219782	0.827638	11.211127
4589.837000	697.665672	290.005710	0.408706	25.220049	0.827636	11.211246
4589.857000	697.665672	290.009037	0.408705	25.220338	0.827635	11.211374
4589.877000	697.665672	290.016868	0.408703	25.221019	0.827631	11.211677
4589.897000	697.665672	290.012434	0.408704	25.220634	0.827633	11.211506
4589.897000	697.665672	290.005222	0.408706	25.220007	0.827636	11.211227
4589.917000	697.665672	290.009050	0.408705	25.220340	0.827635	11.211375
4589.937000	697.665672	290.014320	0.408704	25.220798	0.827632	11.211578
4589.957000	697.665672	290.014596	0.408704	25.220822	0.827632	11.211589
4589.997000	697.665672	290.007951	0.408706	25.220244	0.827635	11.211332
4590.017000	697.665672	290.010546	0.408705	25.220470	0.827634	11.211433
4590.037000	697.665672	290.016508	0.408703	25.220988	0.827631	11.211663
4590.057000	697.665672	290.007387	0.408706	25.220195	0.827635	11.211310
4590.077000	697.665591	290.003413	0.408707	25.219849	0.827637	11.211157
4590.097000	697.665672	289.991702	0.408710	25.218831	0.827643	11.210704
4590.117000	697.665672	289.985536	0.408711	25.218295	0.827646	11.210466
4590.117000	697.665672	289.996923	0.408708	25.219285	0.827641	11.210906
4590.137000	697.665672	289.991190	0.408710	25.218786	0.827643	11.210684
4590.157000	697.665672	289.992762	0.408709	25.218923	0.827643	11.210745
4590.177000	697.665672	289.990884	0.408710	25.218760	0.827644	11.210672
4590.217000	697.665672	289.980434	0.408713	25.217851	0.827649	11.210269
4590.237000	697.665672	289.966500	0.408716	25.216639	0.827656	11.209730
4590.257000	697.665672	289.980760	0.408713	25.217879	0.827649	11.210281
4590.277000	697.665672	289.983744	0.408712	25.218139	0.827647	11.210396
4590.297000	697.665672	289.970255	0.408715	25.216966	0.827654	11.209875
4590.317000	697.665672	289.975956	0.408714	25.217462	0.827651	11.210095
4590.317000	697.665672	289.979604	0.408713	25.217779	0.827649	11.210236
4590.337000	697.665672	289.960577	0.408718	25.216124	0.827659	11.209501
4590.357000	697.665591	289.969086	0.408716	25.216864	0.827654	11.209830
4590.397000	697.665672	289.969293	0.408716	25.216882	0.827654	11.209838
4590.397000	697.665672	289.963980	0.408717	25.216420	0.827657	11.209632
4590.437000	697.665672	289.959638	0.408718	25.216042	0.827659	11.209465
4590.457000	697.665591	289.967188	0.408716	25.216699	0.827655	11.209756
4590.477000	697.665672	289.942185	0.408723	25.214525	0.827668	11.208790
4590.497000	697.665672	289.959281	0.408718	25.216011	0.827659	11.209451
4590.517000	697.665672	289.952767	0.408720	25.215445	0.827662	11.209199
4590.537000	697.665672	289.960853	0.408718	25.216148	0.827658	11.209512
4590.537000	697.665672	289.947387	0.408721	25.214977	0.827665	11.208991
4590.557000	697.665672	289.947287	0.408721	25.214968	0.827665	11.208987
4590.577000	697.665672	289.944392	0.408722	25.214717	0.827667	11.208875
4590.597000	697.665672	289.939834	0.408723	25.214320	0.827669	11.208699
4590.617000	697.665672	289.937657	0.408724	25.214131	0.827670	11.208615
4590.657000	697.665672	289.926946	0.408727	25.213199	0.827675	11.208201
4590.677000	697.665672	289.931023	0.408726	25.213554	0.827673	11.208358
4590.697000	697.665591	289.933465	0.408725	25.213766	0.827672	11.208453
4590.717000	697.665672	289.928094	0.408726	25.213299	0.827675	11.208245
4590.737000	697.665591	289.934544	0.408725	25.213860	0.827671	11.208494
4590.757000	697.665672	289.936006	0.408724	25.213987	0.827671	11.208551
4590.757000	697.665672	289.925215	0.408727	25.213049	0.827676	11.208134
4590.777000	697.665591	289.925889	0.408727	25.213108	0.827676	11.208160
4590.797000	697.665591	289.927623	0.408726	25.213258	0.827675	11.208227
4590.817000	697.665672	289.925423	0.408727	25.213067	0.827676	11.208142
4590.837000	697.665672	289.927433	0.408727	25.213242	0.827675	11.208220
4590.857000	697.665672	289.925987	0.408727	25.213116	0.827676	11.208164
4590.877000	697.665672	289.928270	0.408726	25.213315	0.827674	11.208252
4590.917000	697.665672	289.941382	0.408723	25.214455	0.827668	11.208759
4590.937000	697.665672	289.929348	0.408726	25.213408	0.827674	11.208294
4590.957000	697.665672	289.915082	0.408730	25.212168	0.827681	11.207742
4590.957000	697.665672	289.919251	0.408729	25.212530	0.827679	11.207903
4590.977000	697.665672	289.908415	0.408732	25.211588	0.827684	11.207484
4590.997000	697.665672	289.915677	0.408730	25.212219	0.827681	11.207765
4591.037000	697.665591	289.914099	0.408730	25.212082	0.827681	11.207704
4591.057000	697.665672	289.897655	0.408734	25.210652	0.827690	11.207068
4591.077000	697.665672	289.922098	0.408728	25.212778	0.827678	11.208013
4591.097000	697.665672	289.910504	0.408731	25.211770	0.827683	11.207565
4591.117000	697.665672	289.914764	0.408730	25.212140	0.827681	11.207730
4591.137000	697.665672	289.903018	0.408733	25.211119	0.827687	11.207276
4591.157000	697.665672	289.911250	0.408731	25.211834	0.827683	11.207594
4591.177000	697.665672	289.903487	0.408733	25.211159	0.827687	11.207294
4591.177000	697.665672	289.898830	0.408734	25.210754	0.827689	11.207114
4591.197000	697.665672	289.910022	0.408731	25.211728	0.827683	11.207546
4591.217000	697.665672	289.904761	0.408732	25.211270	0.827686	11.207343
4591.257000	697.665672	289.907219	0.408732	25.211484	0.827685	11.207438
4591.257000	697.665672	289.904934	0.408732	25.211285	0.827686	11.207350
4591.297000	697.665672	289.897375	0.408734	25.210628	0.827690	11.207058
4591.317000	697.665672	289.891751	0.408736	25.210139	0.827693	11.206840
4591.337000	697.665672	289.883846	0.408738	25.209451	0.827696	11.206535
4591.357000	697.665672	289.891100	0.408736	25.210082	0.827693	11.206815
4591.377000	697.665672	289.898633	0.408734	25.210737	0.827689	11.207106
4591.397000	697.665672	289.874583	0.408740	25.208646	0.827701	11.206176
4591.397000	697.665672	289.896399	0.408735	25.210543	0.827690	11.207020
4591.417000	697.665672	289.895551	0.408735	25.210469	0.827691	11.206987
4591.437000	697.665672	289.893893	0.408735	25.210325	0.827691	11.206923
4591.457000	697.665672	289.891985	0.408736	25.210159	0.827692	11.206849
4591.477000	697.665672	289.885965	0.408737	25.209636	0.827695	11.206616
4591.517000	697.665672	289.891872	0.408736	25.210149	0.827692	11.206845
4591.537000	697.665591	289.891179	0.408736	25.210089	0.827693	11.206818
4591.557000	697.665672	289.888431	0.408737	25.209850	0.827694	11.206712
4591.577000	697.665672	289.891479	0.408736	25.210115	0.827693	11.206830
4591.597000	697.665672	289.889007	0.408737	25.209900	0.827694	11.206734
4591.597000	697.665672	289.876428	0.408740	25.208806	0.827700	11.206248
4591.617000	697.665672	289.880363	0.408739	25.209148	0.827698	11.206400
4591.637000	697.665672	289.877854	0.408740	25.208930	0.827699	11.206303
4591.677000	697.665672	289.886364	0.408737	25.209670	0.827695	11.206632
4591.677000	697.665672	289.888513	0.408737	25.209857	0.827694	11.206715
4591.717000	697.665672	289.876780	0.408740	25.208837	0.827700	11.206261
4591.737000	697.665672	289.881215	0.408739	25.209222	0.827698	11.206433
4591.757000	697.665672	289.878810	0.408739	25.209013	0.827699	11.206340
4591.777000	697.665672	289.877216	0.408740	25.208875	0.827700	11.206278
4591.797000	697.665672	289.873605	0.408741	25.208561	0.827701	11.206139
4591.817000	697.665672	289.876234	0.408740	25.208789	0.827700	11.206240
4591.817000	697.665672	289.867764	0.408742	25.208053	0.827704	11.205913
4591.837000	697.665672	289.868384	0.408742	25.208107	0.827704	11.205937
4591.857000	697.665591	289.864988	0.408743	25.207811	0.827706	11.205806
4591.877000	697.665672	289.867294	0.408742	25.208012	0.827705	11.205895
4591.917000	697.665672	289.860605	0.408744	25.207430	0.827708	11.205636
4591.937000	697.665672	289.859354	0.408744	25.207321	0.827709	11.205588
4591.957000	697.665672	289.860049	0.408744	25.207382	0.827708	11.205615
4591.977000	697.665672	289.855016	0.408745	25.206944	0.827711	11.205420
4591.997000	697.665672	289.861978	0.408744	25.207550	0.827707	11.205689
4592.017000	697.665672	289.864593	0.408743	25.207777	0.827706	11.205790
4592.037000	697.665672	289.860681	0.408744	25.207437	0.827708	11.205639
4592.037000	697.665672	289.859189	0.408744	25.207307	0.827709	11.205581
4592.057000	697.665672	289.848579	0.408747	25.206384	0.827714	11.205171
4592.077000	697.665672	289.853255	0.408746	25.206791	0.827712	11.205352
4592.117000	697.665672	289.859383	0.408744	25.207324	0.827709	11.205589
4592.117000	697.665672	289.854730	0.408746	25.206919	0.827711	11.205409
4592.157000	697.665672	289.861353	0.408744	25.207495	0.827708	11.205665
4592.177000	697.665672	289.848881	0.408747	25.206411	0.827714	11.205183
4592.197000	697.665672	289.844918	0.408748	25.206066	0.827716	11.205030
4592.217000	697.665672	289.833518	0.408751	25.205075	0.827721	11.204589
4592.237000	697.665672	289.825882	0.408753	25.204410	0.827725	11.204294
4592.237000	697.665672	289.826373	0.408753	25.204453	0.827725	11.204313
4592.257000	697.665672	289.843518	0.408748	25.205944	0.827716	11.204976
4592.277000	697.665672	289.833957	0.408751	25.205113	0.827721	11.204606
4592.317000	697.665672	289.831079	0.408752	25.204862	0.827723	11.204495
4592.317000	697.665672	289.830444	0.408752	25.204807	0.827723	11.204470
4592.357000	697.665672	289.839528	0.408750	25.205597	0.827718	11.204821
4592.377000	697.665672	289.828230	0.408752	25.204615	0.827724	11.204384
4592.397000	697.665672	289.821038	0.408754	25.203989	0.827727	11.204106
4592.417000	697.665672	289.830272	0.408752	25.204792	0.827723	11.204463
4592.437000	697.665672	289.820681	0.408754	25.203958	0.827728	11.204093
4592.457000	697.665672	289.810879	0.408757	25.203106	0.827732	11.203714
4592.457000	697.665672	289.827519	0.408753	25.204553	0.827724	11.204357
4592.477000	697.665672	289.833139	0.408751	25.205042	0.827721	11.204574
4592.497000	697.665672	289.821594	0.408754	25.204038	0.827727	11.204128
4592.537000	697.665672	289.818200	0.408755	25.203742	0.827729	11.203997
4592.537000	697.665672	289.814436	0.408756	25.203415	0.827731	11.203851
4592.557000	697.665591	289.810479	0.408757	25.203071	0.827733	11.203698
4592.597000	697.665672	289.813157	0.408756	25.203304	0.827731	11.203802
4592.617000	697.665591	289.816884	0.408755	25.203628	0.827729	11.203946
4592.637000	697.665672	289.808608	0.408758	25.202908	0.827734	11.203626
4592.657000	697.665672	289.812347	0.408757	25.203233	0.827732	11.203770
4592.677000	697.665672	289.806346	0.408758	25.202712	0.827735	11.203538
4592.677000	697.665672	289.817157	0.408755	25.203652	0.827729	11.203956
4592.697000	697.665672	289.805432	0.408758	25.202632	0.827735	11.203503
4592.717000	697.665672	289.798569	0.408760	25.202035	0.827739	11.203238
4592.737000	697.665672	289.803988	0.408759	25.202507	0.827736	11.203447
4592.757000	697.665672	289.799479	0.408760	25.202114	0.827738	11.203273
4592.797000	697.665672	289.796516	0.408761	25.201857	0.827740	11.203158
4592.817000	697.665672	289.803266	0.408759	25.202444	0.827736	11.203419
4592.837000	697.665672	289.790860	0.408762	25.201365	0.827742	11.202940
4592.857000	697.665672	289.802368	0.408759	25.202366	0.827737	11.203385
4592.877000	697.665672	289.797187	0.408761	25.201915	0.827739	11.203184
4592.877000	697.665672	289.804970	0.408759	25.202592	0.827735	11.203485
4592.897000	697.665672	289.793976	0.408761	25.201636	0.827741	11.203060
4592.917000	697.665672	289.793747	0.408761	25.201616	0.827741	11.203051
4592.937000	697.665672	289.796031	0.408761	25.201815	0.827740	11.203140
4592.957000	697.665672	289.795497	0.408761	25.201768	0.827740	11.203119
4592.977000	697.665672	289.793734	0.408761	25.201615	0.827741	11.203051
4593.017000	697.665672	289.798174	0.408760	25.202001	0.827739	11.203223
4593.037000	697.665672	289.784213	0.408764	25.200787	0.827746	11.202683
4593.057000	697.665672	289.794682	0.408761	25.201697	0.827740	11.203088
4593.077000	697.665672	289.788207	0.408763	25.201134	0.827744	11.202837
4593.097000	697.665672	289.786518	0.408763	25.200987	0.827745	11.202772
4593.097000	697.665672	289.783935	0.408764	25.200763	0.827746	11.202672
4593.117000	697.665672	289.789561	0.408763	25.201252	0.827743	11.202890
4593.137000	697.665672	289.789096	0.408763	25.201211	0.827743	11.202872
4593.177000	697.665672	289.798576	0.408760	25.202036	0.827739	11.203238
4593.177000	697.665672	289.795476	0.408761	25.201766	0.827740	11.203118
4593.217000	697.665672	289.790514	0.408762	25.201335	0.827743	11.202926
4593.237000	697.665672	289.786493	0.408763	25.200985	0.827745	11.202771
4593.257000	697.665672	289.785460	0.408764	25.200895	0.827745	11.202731
4593.277000	697.665672	289.794426	0.408761	25.201675	0.827741	11.203078
4593.297000	697.665672	289.787912	0.408763	25.201108	0.827744	11.202826
4593.317000	697.665672	289.776680	0.408766	25.200132	0.827749	11.202392
4593.317000	697.665672	289.774932	0.408766	25.199980	0.827750	11.202324
4593.337000	697.665672	289.788296	0.408763	25.201142	0.827744	11.202841
4593.357000	697.665672	289.786727	0.408763	25.201005	0.827744	11.202780
4593.377000	697.665672	289.775619	0.408766	25.200039	0.827750	11.202351
4593.417000	697.665672	289.787004	0.408763	25.201029	0.827744	11.202791
4593.437000	697.665672	289.781850	0.408765	25.200581	0.827747	11.202592
4593.457000	697.665672	289.779112	0.408765	25.200343	0.827748	11.202486
4593.477000	697.665591	289.763222	0.408769	25.198961	0.827756	11.201871
4593.497000	697.665672	289.755552	0.408771	25.198294	0.827760	11.201575
4593.517000	697.665672	289.768149	0.408768	25.199390	0.827754	11.202062
4593.517000	697.665672	289.745139	0.408774	25.197389	0.827765	11.201172
4593.537000	697.665672	289.761546	0.408770	25.198816	0.827757	11.201807
4593.557000	697.665672	289.751192	0.408773	25.197915	0.827762	11.201406
4593.577000	697.665672	289.744404	0.408774	25.197325	0.827765	11.201144
4593.597000	697.665672	289.747242	0.408774	25.197572	0.827764	11.201254
4593.617000	697.665672	289.758574	0.408771	25.198557	0.827758	11.201692
4593.657000	697.665672	289.746509	0.408774	25.197508	0.827764	11.201225
4593.677000	697.665672	289.738790	0.408776	25.196837	0.827768	11.200927
4593.697000	697.665672	289.756157	0.408771	25.198347	0.827760	11.201598
4593.717000	697.665672	289.748453	0.408773	25.197677	0.827763	11.201300
4593.737000	697.665672	289.745571	0.408774	25.197426	0.827765	11.201189
4593.737000	697.665672	289.747799	0.408773	25.197620	0.827764	11.201275
4593.757000	697.665672	289.740642	0.408775	25.196998	0.827767	11.200998
4593.777000	697.665672	289.743376	0.408775	25.197235	0.827766	11.201104
4593.817000	697.665672	289.731326	0.408778	25.196188	0.827772	11.200638
4593.817000	697.665672	289.734595	0.408777	25.196472	0.827770	11.200765
4593.857000	697.665672	289.725304	0.408779	25.195664	0.827775	11.200406
4593.877000	697.665672	289.724166	0.408780	25.195565	0.827775	11.200361
4593.897000	697.665672	289.734864	0.408777	25.196495	0.827770	11.200775
4593.917000	697.665672	289.718232	0.408781	25.195049	0.827778	11.200132
4593.937000	697.665672	289.722675	0.408780	25.195435	0.827776	11.200304
[truncated: 1,001 more rows]
