# Supplementary material for: Stress relaxation in the presence of sudden strain bursts: Methodology and stress relaxation data of microcast aluminium microwires
Source: Data Brief. 2018 Nov 14;21:2134–41. doi: 10.1016/j.dib.2018.11.047 (PMC6265499; doi:10.1016/j.dib.2018.11.047)
Supplement: Supplementary file 2 — Supplementary material [file mmc2.zip › Data in brief/As-cast/Al4N/Al_100_r_1/Stress relax txt files/Al_100_relax_1_Relaxcycle0039.txt]

Time[s]	Motordispl[�m]	Force[mN]	EngStrain	EngStress[MPa]	Shearstrain	Shearstress [MPa]
4657.393000	710.682852	299.881265	0.415165	26.078867	0.839842	11.593022
4657.413000	710.682852	299.876267	0.415166	26.078432	0.839845	11.592829
4657.433000	710.682852	299.859379	0.415171	26.076963	0.839853	11.592176
4657.453000	710.682852	299.858310	0.415171	26.076870	0.839854	11.592134
4657.473000	710.682852	299.837030	0.415177	26.075020	0.839864	11.591312
4657.493000	710.682933	299.833791	0.415178	26.074738	0.839866	11.591187
4657.513000	710.682933	299.826932	0.415179	26.074142	0.839869	11.590921
4657.513000	710.682933	299.818045	0.415182	26.073369	0.839874	11.590578
4657.553000	710.682933	299.803201	0.415186	26.072078	0.839881	11.590004
4657.573000	710.682933	299.804708	0.415185	26.072209	0.839880	11.590062
4657.593000	710.682933	299.791225	0.415189	26.071036	0.839887	11.589541
4657.613000	710.682933	299.781798	0.415191	26.070216	0.839891	11.589177
4657.633000	710.682933	299.771978	0.415194	26.069363	0.839896	11.588797
4657.653000	710.683013	299.764053	0.415196	26.068673	0.839900	11.588491
4657.673000	710.682933	299.764996	0.415196	26.068755	0.839900	11.588527
4657.693000	710.682933	299.746826	0.415200	26.067175	0.839909	11.587825
4657.713000	710.682933	299.732532	0.415204	26.065932	0.839916	11.587272
4657.733000	710.683013	299.720536	0.415207	26.064889	0.839922	11.586808
4657.753000	710.683013	299.726695	0.415206	26.065425	0.839919	11.587046
4657.773000	710.682933	299.708559	0.415210	26.063847	0.839928	11.586345
4657.793000	710.682933	299.701105	0.415212	26.063199	0.839931	11.586057
4657.813000	710.682933	299.700874	0.415212	26.063179	0.839931	11.586048
4657.833000	710.683013	299.678219	0.415218	26.061209	0.839943	11.585172
4657.853000	710.683013	299.678250	0.415218	26.061212	0.839943	11.585174
4657.873000	710.682933	299.663976	0.415222	26.059970	0.839950	11.584622
4657.893000	710.682933	299.642898	0.415227	26.058137	0.839960	11.583807
4657.913000	710.683013	299.636244	0.415229	26.057559	0.839963	11.583550
4657.933000	710.683013	299.636924	0.415229	26.057618	0.839963	11.583576
4657.953000	710.683013	299.631368	0.415231	26.057134	0.839966	11.583361
4657.973000	710.683013	299.619547	0.415234	26.056106	0.839972	11.582904
4657.993000	710.683013	299.616912	0.415234	26.055877	0.839973	11.582802
4658.013000	710.682933	299.609760	0.415236	26.055255	0.839976	11.582526
4658.033000	710.683013	299.597769	0.415239	26.054213	0.839982	11.582062
4658.053000	710.683013	299.589951	0.415241	26.053533	0.839986	11.581760
4658.073000	710.683013	299.584814	0.415243	26.053086	0.839989	11.581561
4658.093000	710.683013	299.568141	0.415247	26.051636	0.839997	11.580917
4658.113000	710.683013	299.553684	0.415251	26.050379	0.840004	11.580358
4658.133000	710.682933	299.544985	0.415253	26.049622	0.840008	11.580022
4658.153000	710.682933	299.542283	0.415254	26.049387	0.840010	11.579917
4658.173000	710.683013	299.534504	0.415256	26.048711	0.840014	11.579616
4658.173000	710.683013	299.521107	0.415259	26.047546	0.840020	11.579099
4658.193000	710.683013	299.515261	0.415261	26.047037	0.840023	11.578873
4658.233000	710.683013	299.501657	0.415264	26.045854	0.840030	11.578347
4658.253000	710.683013	299.493347	0.415267	26.045132	0.840034	11.578025
4658.273000	710.683013	299.484624	0.415269	26.044373	0.840038	11.577688
4658.293000	710.683013	299.476987	0.415271	26.043709	0.840042	11.577393
4658.313000	710.683013	299.461553	0.415275	26.042367	0.840050	11.576796
4658.333000	710.683013	299.449880	0.415278	26.041352	0.840055	11.576345
4658.353000	710.683013	299.445310	0.415279	26.040954	0.840058	11.576168
4658.373000	710.683013	299.439905	0.415281	26.040484	0.840060	11.575959
4658.393000	710.683013	299.423212	0.415285	26.039032	0.840068	11.575314
4658.393000	710.683013	299.418666	0.415286	26.038637	0.840071	11.575138
4658.433000	710.682933	299.398398	0.415291	26.036875	0.840081	11.574355
4658.453000	710.683013	299.400507	0.415291	26.037058	0.840080	11.574436
4658.473000	710.683013	299.383546	0.415295	26.035583	0.840088	11.573781
4658.493000	710.683013	299.375336	0.415297	26.034869	0.840092	11.573463
4658.513000	710.683013	299.378000	0.415297	26.035101	0.840091	11.573566
4658.533000	710.683013	299.374201	0.415298	26.034770	0.840093	11.573419
4658.553000	710.683013	299.361955	0.415301	26.033705	0.840099	11.572946
4658.573000	710.683013	299.358821	0.415302	26.033433	0.840100	11.572825
4658.593000	710.682933	299.356660	0.415302	26.033245	0.840101	11.572741
4658.593000	710.682933	299.341465	0.415306	26.031923	0.840109	11.572154
4658.633000	710.683013	299.330774	0.415309	26.030994	0.840114	11.571741
4658.653000	710.683013	299.315612	0.415313	26.029675	0.840122	11.571154
4658.673000	710.683013	299.309841	0.415315	26.029173	0.840124	11.570931
4658.693000	710.683013	299.295359	0.415318	26.027914	0.840132	11.570371
4658.713000	710.683013	299.298517	0.415318	26.028189	0.840130	11.570494
4658.733000	710.683013	299.288877	0.415320	26.027350	0.840135	11.570121
4658.753000	710.682933	299.285017	0.415321	26.027014	0.840137	11.569972
4658.773000	710.683013	299.278847	0.415323	26.026478	0.840140	11.569733
4658.793000	710.683013	299.269256	0.415325	26.025644	0.840144	11.569362
4658.793000	710.683013	299.250788	0.415330	26.024038	0.840154	11.568648
4658.833000	710.683013	299.249500	0.415330	26.023926	0.840154	11.568599
4658.833000	710.683013	299.246946	0.415331	26.023704	0.840155	11.568500
4658.873000	710.682933	299.223044	0.415337	26.021625	0.840167	11.567576
4658.893000	710.683013	299.221882	0.415338	26.021524	0.840168	11.567531
4658.913000	710.682933	299.210807	0.415340	26.020561	0.840173	11.567103
4658.933000	710.683013	299.211371	0.415340	26.020610	0.840173	11.567125
4658.953000	710.683013	299.199383	0.415343	26.019567	0.840179	11.566661
4658.973000	710.683013	299.195513	0.415344	26.019231	0.840181	11.566512
4658.993000	710.683013	299.184323	0.415347	26.018258	0.840186	11.566079
4659.013000	710.683013	299.179735	0.415349	26.017859	0.840189	11.565902
4659.033000	710.682933	299.178594	0.415349	26.017760	0.840189	11.565857
4659.033000	710.682933	299.168172	0.415352	26.016853	0.840194	11.565455
4659.053000	710.683013	299.166668	0.415352	26.016722	0.840195	11.565396
4659.093000	710.683013	299.151172	0.415356	26.015375	0.840203	11.564797
4659.113000	710.683013	299.156808	0.415355	26.015865	0.840200	11.565015
4659.133000	710.683013	299.137316	0.415360	26.014170	0.840210	11.564262
4659.153000	710.682933	299.143445	0.415358	26.014703	0.840206	11.564499
4659.173000	710.683013	299.143704	0.415358	26.014725	0.840206	11.564509
4659.193000	710.683013	299.120113	0.415364	26.012674	0.840218	11.563597
4659.213000	710.683013	299.115808	0.415365	26.012299	0.840220	11.563430
4659.233000	710.683013	299.047568	0.415383	26.006365	0.840254	11.560792
4659.253000	710.683013	298.989987	0.415398	26.001357	0.840282	11.558566
4659.253000	710.683013	298.949309	0.415409	25.997820	0.840302	11.556994
4659.273000	710.683013	298.915497	0.415418	25.994880	0.840319	11.555686
4659.313000	710.682933	298.924290	0.415415	25.995644	0.840315	11.556026
4659.333000	710.683013	298.891158	0.415424	25.992763	0.840331	11.554746
4659.353000	710.683013	298.886849	0.415425	25.992388	0.840333	11.554579
4659.373000	710.683013	298.887165	0.415425	25.992416	0.840333	11.554591
4659.393000	710.683013	298.860780	0.415432	25.990121	0.840346	11.553571
4659.413000	710.683013	298.838255	0.415438	25.988162	0.840357	11.552700
4659.433000	710.683013	298.808409	0.415446	25.985567	0.840372	11.551547
4659.453000	710.683013	298.793455	0.415450	25.984266	0.840379	11.550968
4659.473000	710.683013	298.775994	0.415454	25.982748	0.840388	11.550293
4659.473000	710.683013	298.762571	0.415458	25.981581	0.840394	11.549775
4659.513000	710.682933	298.753838	0.415460	25.980821	0.840399	11.549437
4659.533000	710.683013	298.747705	0.415461	25.980288	0.840402	11.549200
4659.553000	710.683013	298.742889	0.415463	25.979869	0.840404	11.549014
4659.573000	710.683013	298.732469	0.415465	25.978963	0.840409	11.548611
4659.593000	710.683013	298.717316	0.415469	25.977645	0.840417	11.548025
4659.613000	710.683013	298.722244	0.415468	25.978073	0.840414	11.548216
4659.633000	710.683013	298.708282	0.415472	25.976859	0.840421	11.547676
4659.653000	710.683013	298.705646	0.415472	25.976630	0.840423	11.547574
4659.653000	710.683013	298.702636	0.415473	25.976368	0.840424	11.547458
4659.673000	710.683013	298.688437	0.415477	25.975134	0.840431	11.546909
4659.713000	710.683013	298.690873	0.415476	25.975345	0.840430	11.547003
4659.733000	710.683013	298.697552	0.415475	25.975926	0.840427	11.547261
4659.753000	710.683013	298.685734	0.415478	25.974898	0.840432	11.546804
4659.773000	710.682933	298.663746	0.415483	25.972986	0.840443	11.545954
4659.793000	710.683013	298.679178	0.415479	25.974328	0.840436	11.546551
4659.813000	710.683013	298.659753	0.415484	25.972639	0.840445	11.545800
4659.833000	710.682933	298.650073	0.415487	25.971797	0.840450	11.545426
4659.853000	710.682933	298.650348	0.415487	25.971821	0.840450	11.545436
4659.873000	710.683013	298.636969	0.415490	25.970658	0.840456	11.544919
4659.873000	710.683013	298.636197	0.415491	25.970590	0.840457	11.544889
4659.913000	710.683013	298.630351	0.415492	25.970082	0.840460	11.544663
4659.933000	710.683013	298.636473	0.415491	25.970615	0.840457	11.544900
4659.953000	710.683013	298.613989	0.415496	25.968659	0.840468	11.544031
4659.973000	710.683013	298.614502	0.415496	25.968704	0.840468	11.544050
4659.993000	710.682933	298.611369	0.415497	25.968431	0.840469	11.543929
4660.013000	710.682933	298.586139	0.415504	25.966237	0.840481	11.542954
4660.033000	710.683013	298.579293	0.415505	25.965642	0.840485	11.542689
4660.053000	710.683013	298.580530	0.415505	25.965749	0.840484	11.542737
4660.073000	710.682933	298.565541	0.415509	25.964446	0.840492	11.542158
4660.073000	710.682933	298.557994	0.415511	25.963790	0.840495	11.541866
4660.093000	710.683013	298.516086	0.415522	25.960145	0.840516	11.540246
4660.113000	710.683013	298.536427	0.415517	25.961914	0.840506	11.541032
4660.153000	710.682933	298.537661	0.415516	25.962021	0.840505	11.541080
4660.173000	710.683013	298.509001	0.415524	25.959529	0.840520	11.539972
4660.193000	710.683013	298.511688	0.415523	25.959763	0.840518	11.540076
4660.213000	710.683013	298.494113	0.415528	25.958234	0.840527	11.539396
4660.233000	710.683013	298.501732	0.415526	25.958897	0.840523	11.539691
4660.253000	710.683013	298.480237	0.415531	25.957028	0.840534	11.538860
4660.273000	710.683013	298.486762	0.415530	25.957595	0.840531	11.539112
4660.293000	710.683013	298.472869	0.415533	25.956387	0.840537	11.538575
4660.293000	710.683013	298.481971	0.415531	25.957178	0.840533	11.538927
4660.313000	710.683013	298.470841	0.415534	25.956211	0.840538	11.538497
4660.353000	710.683013	298.458114	0.415537	25.955104	0.840545	11.538005
4660.373000	710.683013	298.453894	0.415538	25.954737	0.840547	11.537842
4660.393000	710.683013	298.448896	0.415540	25.954302	0.840549	11.537648
4660.413000	710.683013	298.446710	0.415540	25.954112	0.840550	11.537564
4660.433000	710.683013	298.431668	0.415544	25.952804	0.840558	11.536982
4660.453000	710.683013	298.424459	0.415546	25.952177	0.840561	11.536704
4660.473000	710.682933	298.416641	0.415548	25.951497	0.840565	11.536401
4660.493000	710.683013	298.405025	0.415551	25.950487	0.840571	11.535952
4660.513000	710.683013	298.415028	0.415548	25.951357	0.840566	11.536339
4660.513000	710.683013	298.404157	0.415551	25.950411	0.840571	11.535919
4660.533000	710.682933	298.396622	0.415553	25.949756	0.840575	11.535627
4660.573000	710.683013	298.396639	0.415553	25.949758	0.840575	11.535628
4660.593000	710.683013	298.391589	0.415555	25.949318	0.840578	11.535433
4660.613000	710.683013	298.395419	0.415554	25.949652	0.840576	11.535581
4660.633000	710.683013	298.376130	0.415559	25.947974	0.840585	11.534835
4660.653000	710.683013	298.381982	0.415557	25.948483	0.840582	11.535061
4660.673000	710.683013	298.368859	0.415560	25.947342	0.840589	11.534554
4660.693000	710.683013	298.367894	0.415561	25.947258	0.840589	11.534517
4660.713000	710.683013	298.366810	0.415561	25.947164	0.840590	11.534475
4660.713000	710.683013	298.367228	0.415561	25.947200	0.840590	11.534491
4660.733000	710.683013	298.361310	0.415562	25.946685	0.840592	11.534262
4660.773000	710.683013	298.361778	0.415562	25.946726	0.840592	11.534280
4660.793000	710.683013	298.358882	0.415563	25.946474	0.840594	11.534168
4660.813000	710.682933	298.326527	0.415571	25.943660	0.840610	11.532918
4660.833000	710.683013	298.325372	0.415572	25.943560	0.840610	11.532873
4660.853000	710.682933	298.339855	0.415568	25.944819	0.840603	11.533433
4660.873000	710.683013	298.325586	0.415572	25.943579	0.840610	11.532881
4660.893000	710.683013	298.322198	0.415573	25.943284	0.840612	11.532750
4660.913000	710.683013	298.324703	0.415572	25.943502	0.840611	11.532847
4660.933000	710.683013	298.326360	0.415572	25.943646	0.840610	11.532911
4660.953000	710.683013	298.323834	0.415572	25.943426	0.840611	11.532814
4660.973000	710.683013	298.312686	0.415575	25.942457	0.840616	11.532383
4660.993000	710.683013	298.303358	0.415578	25.941645	0.840621	11.532022
4661.013000	710.683013	298.297234	0.415579	25.941113	0.840624	11.531785
4661.013000	710.683013	298.296022	0.415580	25.941008	0.840625	11.531738
4661.053000	710.683013	298.304290	0.415577	25.941727	0.840621	11.532058
4661.073000	710.683013	298.285145	0.415582	25.940062	0.840630	11.531318
4661.093000	710.683013	298.286365	0.415582	25.940168	0.840629	11.531365
4661.113000	710.683013	298.288331	0.415582	25.940339	0.840628	11.531441
4661.133000	710.682933	298.277877	0.415584	25.939430	0.840634	11.531037
4661.153000	710.683013	298.254118	0.415590	25.937363	0.840645	11.530118
4661.153000	710.683013	298.265462	0.415587	25.938350	0.840640	11.530557
4661.173000	710.683013	298.255604	0.415590	25.937493	0.840645	11.530176
4661.213000	710.683013	298.240007	0.415594	25.936136	0.840652	11.529573
4661.233000	710.683013	298.238226	0.415595	25.935981	0.840653	11.529504
4661.253000	710.683013	298.238678	0.415594	25.936021	0.840653	11.529522
4661.273000	710.683013	298.224691	0.415598	25.934804	0.840660	11.528981
4661.293000	710.683013	298.227012	0.415598	25.935006	0.840659	11.529071
4661.313000	710.683013	298.221219	0.415599	25.934502	0.840662	11.528847
4661.333000	710.683013	298.203570	0.415604	25.932968	0.840670	11.528164
4661.353000	710.683013	298.213499	0.415601	25.933831	0.840665	11.528548
4661.353000	710.683013	298.201596	0.415604	25.932796	0.840671	11.528088
4661.373000	710.683013	298.199926	0.415605	25.932651	0.840672	11.528023
4661.413000	710.683013	298.207813	0.415603	25.933337	0.840668	11.528328
4661.433000	710.683013	298.195005	0.415606	25.932223	0.840675	11.527833
4661.453000	710.683013	298.183536	0.415609	25.931225	0.840680	11.527390
4661.473000	710.683013	298.184922	0.415609	25.931346	0.840680	11.527443
4661.493000	710.682933	298.160076	0.415615	25.929185	0.840692	11.526483
4661.513000	710.683013	298.162389	0.415614	25.929386	0.840691	11.526572
4661.533000	710.683013	298.162869	0.415614	25.929428	0.840690	11.526591
4661.553000	710.683013	298.155250	0.415616	25.928765	0.840694	11.526296
4661.573000	710.683013	298.159004	0.415615	25.929092	0.840692	11.526441
4661.593000	710.683013	298.155783	0.415616	25.928812	0.840694	11.526317
4661.613000	710.683013	298.154925	0.415616	25.928737	0.840694	11.526284
4661.633000	710.682933	298.142745	0.415620	25.927678	0.840700	11.525813
4661.653000	710.683013	298.134345	0.415622	25.926947	0.840704	11.525488
4661.673000	710.683013	298.128268	0.415623	25.926419	0.840707	11.525253
4661.693000	710.682933	298.126429	0.415624	25.926259	0.840708	11.525182
4661.713000	710.683013	298.120067	0.415625	25.925706	0.840712	11.524936
4661.733000	710.683013	298.122230	0.415625	25.925894	0.840710	11.525020
4661.753000	710.683013	298.118781	0.415626	25.925594	0.840712	11.524886
4661.773000	710.683013	298.121403	0.415625	25.925822	0.840711	11.524988
4661.793000	710.682933	298.110793	0.415628	25.924899	0.840716	11.524578
4661.813000	710.683013	298.108966	0.415628	25.924740	0.840717	11.524507
4661.833000	710.683013	298.097384	0.415631	25.923733	0.840723	11.524059
4661.853000	710.683013	298.099317	0.415631	25.923901	0.840722	11.524134
4661.873000	710.683013	298.091095	0.415633	25.923186	0.840726	11.523816
4661.893000	710.683013	298.093730	0.415632	25.923415	0.840725	11.523918
4661.913000	710.683013	298.089602	0.415633	25.923056	0.840727	11.523758
4661.933000	710.683013	298.074162	0.415637	25.921714	0.840734	11.523162
4661.953000	710.683013	298.065220	0.415640	25.920936	0.840739	11.522816
4661.973000	710.683013	298.057707	0.415642	25.920283	0.840742	11.522525
4661.993000	710.682933	298.062913	0.415640	25.920735	0.840740	11.522727
4661.993000	710.682933	298.043294	0.415645	25.919029	0.840749	11.521968
4662.013000	710.683013	298.039680	0.415646	25.918715	0.840751	11.521829
4662.033000	710.683013	298.035261	0.415648	25.918331	0.840753	11.521658
4662.053000	710.683013	298.052612	0.415643	25.919840	0.840745	11.522328
4662.093000	710.682933	298.039825	0.415646	25.918728	0.840751	11.521834
4662.113000	710.683013	298.027472	0.415650	25.917653	0.840757	11.521357
4662.133000	710.683013	298.030017	0.415649	25.917875	0.840756	11.521455
4662.153000	710.683013	298.024503	0.415650	25.917395	0.840759	11.521242
4662.173000	710.683013	298.023981	0.415651	25.917350	0.840759	11.521222
4662.193000	710.683013	298.019268	0.415652	25.916940	0.840761	11.521039
4662.213000	710.683013	298.012646	0.415654	25.916364	0.840765	11.520783
4662.213000	710.683013	298.006771	0.415655	25.915853	0.840767	11.520556
4662.253000	710.683013	297.990442	0.415659	25.914433	0.840775	11.519925
4662.273000	710.683013	297.997113	0.415658	25.915013	0.840772	11.520183
4662.293000	710.683013	298.004537	0.415656	25.915659	0.840769	11.520470
4662.313000	710.683013	297.999553	0.415657	25.915225	0.840771	11.520277
4662.333000	710.683013	297.984547	0.415661	25.913920	0.840778	11.519697
4662.353000	710.682933	297.987646	0.415660	25.914190	0.840777	11.519817
4662.373000	710.683013	297.978750	0.415662	25.913416	0.840781	11.519473
4662.393000	710.683013	297.985541	0.415661	25.914007	0.840778	11.519736
4662.413000	710.683013	297.979709	0.415662	25.913500	0.840781	11.519510
4662.433000	710.683013	297.966254	0.415666	25.912330	0.840787	11.518990
4662.433000	710.683013	297.961779	0.415667	25.911940	0.840790	11.518817
4662.453000	710.683013	297.967374	0.415665	25.912427	0.840787	11.519033
4662.493000	710.683013	297.975847	0.415663	25.913164	0.840783	11.519361
4662.513000	710.683013	297.975854	0.415663	25.913164	0.840783	11.519361
4662.533000	710.683013	297.958562	0.415668	25.911661	0.840791	11.518693
4662.553000	710.682933	297.949192	0.415670	25.910846	0.840796	11.518330
4662.573000	710.683013	297.950130	0.415670	25.910927	0.840795	11.518367
4662.593000	710.683013	297.950978	0.415670	25.911001	0.840795	11.518399
4662.613000	710.683013	297.945017	0.415671	25.910483	0.840798	11.518169
4662.633000	710.683013	297.945406	0.415671	25.910517	0.840798	11.518184
4662.633000	710.683013	297.943508	0.415672	25.910352	0.840799	11.518111
4662.653000	710.682933	297.923075	0.415677	25.908575	0.840809	11.517321
4662.673000	710.683013	297.931308	0.415675	25.909291	0.840805	11.517639
4662.713000	710.683013	297.936044	0.415674	25.909702	0.840802	11.517822
4662.733000	710.683013	297.923025	0.415677	25.908570	0.840809	11.517319
4662.753000	710.683013	297.918688	0.415678	25.908193	0.840811	11.517151
4662.773000	710.683013	297.933290	0.415674	25.909463	0.840804	11.517716
4662.793000	710.683013	297.925645	0.415676	25.908798	0.840807	11.517420
4662.813000	710.683013	297.925991	0.415676	25.908828	0.840807	11.517433
4662.833000	710.683013	297.902511	0.415682	25.906786	0.840819	11.516526
4662.853000	710.683013	297.910169	0.415680	25.907452	0.840815	11.516822
4662.853000	710.683013	297.919346	0.415678	25.908250	0.840811	11.517177
4662.893000	710.683013	297.911389	0.415680	25.907558	0.840814	11.516869
4662.893000	710.683013	297.912061	0.415680	25.907617	0.840814	11.516895
4662.933000	710.683013	297.896355	0.415684	25.906251	0.840822	11.516288
4662.953000	710.683013	297.903321	0.415682	25.906857	0.840818	11.516557
4662.973000	710.682933	297.901194	0.415683	25.906672	0.840819	11.516475
4662.993000	710.683013	297.885766	0.415687	25.905330	0.840827	11.515878
4663.013000	710.683013	297.880304	0.415688	25.904855	0.840830	11.515667
4663.033000	710.683013	297.878875	0.415689	25.904731	0.840831	11.515612
4663.053000	710.683013	297.873620	0.415690	25.904274	0.840833	11.515409
4663.073000	710.683013	297.865294	0.415692	25.903550	0.840837	11.515087
4663.073000	710.683013	297.878558	0.415689	25.904703	0.840831	11.515600
4663.113000	710.683013	297.872595	0.415690	25.904185	0.840834	11.515369
4663.133000	710.683013	297.862937	0.415693	25.903345	0.840838	11.514996
4663.153000	710.682933	297.855567	0.415695	25.902704	0.840842	11.514711
4663.173000	710.683013	297.855803	0.415695	25.902724	0.840842	11.514720
4663.193000	710.683013	297.855142	0.415695	25.902667	0.840842	11.514695
4663.213000	710.683013	297.847557	0.415697	25.902007	0.840846	11.514401
4663.233000	710.683013	297.848963	0.415696	25.902129	0.840845	11.514456
4663.253000	710.683013	297.843873	0.415698	25.901687	0.840848	11.514259
4663.273000	710.683013	297.845688	0.415697	25.901845	0.840847	11.514329
4663.273000	710.683013	297.840023	0.415699	25.901352	0.840850	11.514110
4663.313000	710.682933	297.835709	0.415700	25.900977	0.840852	11.513943
4663.333000	710.683013	297.829155	0.415702	25.900407	0.840855	11.513690
4663.353000	710.683013	297.829037	0.415702	25.900397	0.840855	11.513685
4663.373000	710.682933	297.821623	0.415703	25.899752	0.840859	11.513399
4663.393000	710.683013	297.827744	0.415702	25.900284	0.840856	11.513635
4663.413000	710.683013	297.812954	0.415706	25.898998	0.840863	11.513064
4663.433000	710.683013	297.818878	0.415704	25.899513	0.840860	11.513293
4663.453000	710.683013	297.808030	0.415707	25.898570	0.840865	11.512873
4663.473000	710.683013	297.806371	0.415707	25.898426	0.840866	11.512809
4663.493000	710.683013	297.803047	0.415708	25.898136	0.840868	11.512681
4663.493000	710.683013	297.797424	0.415710	25.897648	0.840871	11.512463
4663.533000	710.683013	297.787568	0.415712	25.896790	0.840876	11.512082
4663.533000	710.683013	297.782511	0.415714	25.896351	0.840878	11.511887
4663.573000	710.683013	297.779627	0.415714	25.896100	0.840880	11.511775
4663.593000	710.683013	297.773459	0.415716	25.895563	0.840883	11.511537
4663.613000	710.683013	297.767261	0.415718	25.895024	0.840886	11.511297
4663.633000	710.683013	297.771019	0.415717	25.895351	0.840884	11.511442
4663.653000	710.683013	297.770583	0.415717	25.895313	0.840884	11.511426
4663.673000	710.683013	297.763822	0.415719	25.894725	0.840887	11.511164
4663.693000	710.683013	297.757850	0.415720	25.894206	0.840890	11.510933
4663.713000	710.683013	297.769299	0.415717	25.895202	0.840885	11.511376
4663.733000	710.683013	297.747613	0.415723	25.893316	0.840895	11.510538
4663.733000	710.683013	297.757283	0.415720	25.894157	0.840891	11.510911
4663.773000	710.683013	297.751318	0.415722	25.893638	0.840893	11.510681
4663.793000	710.683013	297.742467	0.415724	25.892868	0.840898	11.510339
4663.813000	710.683013	297.723104	0.415729	25.891184	0.840907	11.509590
4663.833000	710.682933	297.722367	0.415729	25.891120	0.840908	11.509562
4663.853000	710.683013	297.716334	0.415731	25.890596	0.840911	11.509328
4663.873000	710.683013	297.722929	0.415729	25.891169	0.840907	11.509583
4663.893000	710.683013	297.713744	0.415732	25.890370	0.840912	11.509228
4663.913000	710.683013	297.719867	0.415730	25.890903	0.840909	11.509465
4663.913000	710.683013	297.704090	0.415734	25.889531	0.840917	11.508855
4663.933000	710.683013	297.693521	0.415737	25.888612	0.840922	11.508446
4663.953000	710.683013	297.686468	0.415739	25.887998	0.840925	11.508174
4663.973000	710.683013	297.683518	0.415740	25.887742	0.840927	11.508060
4664.013000	710.683013	297.676328	0.415741	25.887116	0.840930	11.507782
4664.033000	710.683013	297.675730	0.415742	25.887064	0.840931	11.507759
4664.053000	710.682933	297.683651	0.415739	25.887753	0.840927	11.508065
4664.073000	710.683013	297.681194	0.415740	25.887540	0.840928	11.507970
4664.093000	710.683013	297.663111	0.415745	25.885967	0.840937	11.507271
4664.113000	710.683013	297.665776	0.415744	25.886199	0.840936	11.507374
4664.133000	710.683013	297.675400	0.415742	25.887036	0.840931	11.507746
4664.133000	710.683013	297.656344	0.415747	25.885379	0.840940	11.507009
4664.153000	710.683013	297.671531	0.415743	25.886699	0.840933	11.507596
4664.173000	710.683013	297.667007	0.415744	25.886306	0.840935	11.507421
4664.213000	710.682933	297.652539	0.415748	25.885048	0.840942	11.506862
4664.233000	710.683013	297.638314	0.415751	25.883811	0.840949	11.506312
4664.253000	710.683013	297.635971	0.415752	25.883607	0.840950	11.506222
4664.273000	710.683013	297.653187	0.415747	25.885104	0.840942	11.506887
4664.293000	710.683013	297.634835	0.415752	25.883508	0.840951	11.506178
4664.313000	710.682933	297.639293	0.415751	25.883896	0.840949	11.506350
4664.333000	710.683013	297.629089	0.415754	25.883008	0.840954	11.505956
4664.353000	710.683013	297.624099	0.415755	25.882574	0.840956	11.505763
4664.373000	710.683013	297.630793	0.415753	25.883157	0.840953	11.506021
4664.393000	710.683013	297.620951	0.415756	25.882301	0.840958	11.505641
4664.413000	710.683013	297.613918	0.415758	25.881689	0.840961	11.505369
4664.433000	710.683013	297.610752	0.415759	25.881414	0.840963	11.505247
4664.453000	710.683013	297.609507	0.415759	25.881305	0.840963	11.505199
4664.473000	710.683013	297.613305	0.415758	25.881636	0.840962	11.505345
4664.493000	710.683013	297.604047	0.415760	25.880831	0.840966	11.504988
4664.513000	710.683013	297.601087	0.415761	25.880573	0.840968	11.504873
4664.533000	710.683013	297.587113	0.415765	25.879358	0.840974	11.504333
4664.553000	710.683013	297.601495	0.415761	25.880609	0.840967	11.504889
4664.553000	710.683013	297.586834	0.415765	25.879334	0.840975	11.504322
4664.573000	710.683013	297.601259	0.415761	25.880588	0.840968	11.504880
4664.613000	710.683013	297.582902	0.415766	25.878992	0.840977	11.504170
4664.633000	710.683013	297.580971	0.415766	25.878824	0.840978	11.504095
4664.653000	710.683013	297.589195	0.415764	25.879539	0.840973	11.504413
4664.673000	710.683013	297.574738	0.415768	25.878282	0.840981	11.503854
4664.693000	710.682933	297.573255	0.415768	25.878153	0.840981	11.503797
4664.713000	710.682933	297.574376	0.415768	25.878250	0.840981	11.503840
4664.733000	710.683013	297.567764	0.415770	25.877675	0.840984	11.503585
4664.753000	710.683013	297.577755	0.415767	25.878544	0.840979	11.503971
4664.773000	710.683013	297.559218	0.415772	25.876932	0.840988	11.503254
4664.773000	710.683013	297.563802	0.415771	25.877331	0.840986	11.503432
4664.813000	710.683013	297.552746	0.415774	25.876369	0.840991	11.503004
4664.833000	710.683013	297.546005	0.415775	25.875783	0.840995	11.502744
4664.853000	710.683013	297.549690	0.415775	25.876103	0.840993	11.502886
4664.873000	710.683013	297.555968	0.415773	25.876650	0.840990	11.503129
4664.893000	710.683013	297.546686	0.415775	25.875842	0.840994	11.502770
4664.913000	710.682933	297.542904	0.415776	25.875513	0.840996	11.502624
4664.933000	710.683013	297.539880	0.415777	25.875250	0.840998	11.502507
4664.953000	710.682933	297.544239	0.415776	25.875630	0.840996	11.502675
4664.973000	710.683013	297.532123	0.415779	25.874576	0.841002	11.502207
4664.993000	710.683013	297.533225	0.415779	25.874672	0.841001	11.502250
4665.013000	710.683013	297.545821	0.415776	25.875767	0.840995	11.502737
4665.033000	710.683013	297.527476	0.415780	25.874172	0.841004	11.502027
4665.033000	710.683013	297.533313	0.415779	25.874679	0.841001	11.502253
4665.073000	710.683013	297.521687	0.415782	25.873668	0.841007	11.501804
4665.093000	710.683013	297.514522	0.415784	25.873045	0.841010	11.501527
4665.113000	710.683013	297.519212	0.415782	25.873453	0.841008	11.501708
4665.133000	710.683013	297.517475	0.415783	25.873302	0.841009	11.501641
4665.153000	710.683013	297.511414	0.415785	25.872775	0.841012	11.501406
4665.173000	710.683013	297.505451	0.415786	25.872256	0.841015	11.501176
4665.193000	710.683013	297.506507	0.415786	25.872348	0.841014	11.501217
4665.193000	710.683013	297.497827	0.415788	25.871593	0.841019	11.500881
4665.233000	710.683013	297.505053	0.415786	25.872222	0.841015	11.501161
4665.253000	710.683013	297.487266	0.415791	25.870675	0.841024	11.500473
4665.273000	710.683013	297.491628	0.415790	25.871054	0.841022	11.500642
4665.293000	710.683013	297.495533	0.415789	25.871394	0.841020	11.500792
4665.313000	710.683013	297.496293	0.415788	25.871460	0.841019	11.500822
4665.333000	710.683013	297.486754	0.415791	25.870630	0.841024	11.500453
4665.353000	710.683013	297.481594	0.415792	25.870182	0.841027	11.500254
4665.373000	710.683013	297.475572	0.415794	25.869658	0.841030	11.500021
4665.393000	710.683013	297.481322	0.415792	25.870158	0.841027	11.500243
4665.413000	710.683013	297.470466	0.415795	25.869214	0.841032	11.499823
4665.413000	710.683013	297.477205	0.415793	25.869800	0.841029	11.500084
4665.433000	710.683013	297.462063	0.415797	25.868483	0.841036	11.499499
4665.473000	710.683013	297.469390	0.415796	25.869120	0.841033	11.499782
4665.493000	710.683013	297.468390	0.415796	25.869033	0.841033	11.499743
4665.513000	710.683013	297.456871	0.415799	25.868032	0.841039	11.499298
4665.533000	710.683013	297.464306	0.415797	25.868678	0.841035	11.499585
4665.553000	710.683013	297.468466	0.415796	25.869040	0.841033	11.499746
4665.573000	710.683013	297.454716	0.415799	25.867844	0.841040	11.499215
4665.593000	710.683013	297.466271	0.415796	25.868849	0.841034	11.499661
4665.613000	710.683013	297.460595	0.415798	25.868355	0.841037	11.499442
4665.633000	710.683013	297.451848	0.415800	25.867595	0.841041	11.499104
4665.633000	710.683013	297.444075	0.415802	25.866919	0.841045	11.498803
4665.653000	710.683013	297.461311	0.415798	25.868418	0.841037	11.499470
4665.693000	710.683013	297.463472	0.415797	25.868606	0.841036	11.499553
4665.713000	710.683013	297.442122	0.415803	25.866749	0.841046	11.498728
4665.733000	710.683013	297.428309	0.415806	25.865548	0.841053	11.498194
4665.753000	710.682933	297.449823	0.415801	25.867419	0.841042	11.499025
4665.753000	710.682933	297.441138	0.415803	25.866663	0.841046	11.498690
4665.793000	710.683013	297.433568	0.415805	25.866005	0.841050	11.498397
4665.813000	710.683013	297.430856	0.415806	25.865769	0.841052	11.498292
4665.833000	710.683013	297.433850	0.415805	25.866030	0.841050	11.498408
4665.833000	710.683013	297.421500	0.415808	25.864956	0.841056	11.497930
4665.853000	710.683013	297.417738	0.415809	25.864628	0.841058	11.497785
4665.873000	710.683013	297.419721	0.415808	25.864801	0.841057	11.497862
4665.913000	710.682933	297.421481	0.415808	25.864954	0.841056	11.497930
4665.933000	710.683013	297.419442	0.415809	25.864777	0.841057	11.497851
4665.953000	710.683013	297.410383	0.415811	25.863989	0.841062	11.497501
4665.973000	710.682933	297.409540	0.415811	25.863916	0.841062	11.497468
4665.993000	710.683013	297.396912	0.415814	25.862817	0.841068	11.496980
4666.013000	710.682933	297.411116	0.415811	25.864053	0.841061	11.497529
4666.033000	710.683013	297.410935	0.415811	25.864037	0.841061	11.497522
4666.053000	710.683013	297.413014	0.415810	25.864218	0.841060	11.497602
4666.053000	710.683013	297.405213	0.415812	25.863539	0.841064	11.497301
4666.073000	710.683013	297.389466	0.415816	25.862170	0.841072	11.496692
4666.113000	710.683013	297.388381	0.415817	25.862075	0.841073	11.496650
4666.133000	710.683013	297.391415	0.415816	25.862339	0.841071	11.496767
4666.153000	710.683013	297.389522	0.415816	25.862175	0.841072	11.496694
4666.173000	710.683013	297.372444	0.415821	25.860690	0.841080	11.496034
4666.193000	710.683013	297.379234	0.415819	25.861280	0.841077	11.496297
4666.213000	710.683013	297.369796	0.415822	25.860459	0.841082	11.495932
4666.233000	710.683013	297.368551	0.415822	25.860351	0.841082	11.495884
4666.253000	710.683013	297.355567	0.415825	25.859222	0.841089	11.495382
4666.273000	710.683013	297.352566	0.415826	25.858961	0.841090	11.495266
4666.273000	710.683013	297.354130	0.415826	25.859097	0.841089	11.495326
4666.313000	710.683013	297.361426	0.415824	25.859731	0.841086	11.495608
4666.333000	710.683013	297.346532	0.415828	25.858436	0.841093	11.495032
4666.353000	710.683013	297.345817	0.415828	25.858374	0.841094	11.495005
4666.373000	710.683013	297.340854	0.415829	25.857942	0.841096	11.494813
4666.393000	710.683013	297.337741	0.415830	25.857672	0.841098	11.494692
4666.413000	710.683013	297.336837	0.415830	25.857593	0.841098	11.494658
4666.433000	710.683013	297.327447	0.415833	25.856776	0.841103	11.494295
4666.453000	710.683013	297.332046	0.415831	25.857176	0.841100	11.494472
4666.473000	710.683013	297.325639	0.415833	25.856619	0.841104	11.494225
4666.473000	710.683013	297.337666	0.415830	25.857665	0.841098	11.494690
4666.513000	710.683013	297.343519	0.415828	25.858174	0.841095	11.494916
4666.533000	710.683013	297.336143	0.415830	25.857533	0.841098	11.494631
4666.553000	710.683013	297.337088	0.415830	25.857615	0.841098	11.494667
4666.573000	710.683013	297.338127	0.415830	25.857705	0.841097	11.494707
4666.593000	710.683013	297.325007	0.415833	25.856564	0.841104	11.494200
4666.613000	710.683013	297.344423	0.415828	25.858253	0.841094	11.494951
4666.633000	710.683013	297.328903	0.415832	25.856903	0.841102	11.494351
4666.653000	710.683013	297.320744	0.415834	25.856193	0.841106	11.494035
4666.673000	710.683013	297.317048	0.415835	25.855872	0.841108	11.493893
4666.693000	710.683013	297.317347	0.415835	25.855898	0.841108	11.493904
4666.693000	710.683013	297.292723	0.415842	25.853757	0.841120	11.492952
4666.733000	710.683013	297.297289	0.415840	25.854154	0.841118	11.493129
4666.733000	710.683013	297.300737	0.415840	25.854454	0.841116	11.493262
4666.773000	710.683013	297.291787	0.415842	25.853675	0.841120	11.492916
4666.793000	710.683013	297.282857	0.415844	25.852899	0.841125	11.492571
4666.813000	710.683013	297.292802	0.415842	25.853764	0.841120	11.492955
4666.833000	710.683013	297.281742	0.415845	25.852802	0.841125	11.492528
4666.853000	710.683013	297.277567	0.415846	25.852439	0.841127	11.492366
4666.873000	710.683013	297.273113	0.415847	25.852051	0.841129	11.492194
4666.893000	710.683013	297.265099	0.415849	25.851354	0.841133	11.491884
4666.913000	710.683013	297.255417	0.415851	25.850512	0.841138	11.491510
4666.913000	710.683013	297.255837	0.415851	25.850549	0.841138	11.491526
4666.933000	710.683013	297.248680	0.415853	25.849927	0.841141	11.491250
4666.953000	710.683013	297.243561	0.415855	25.849481	0.841144	11.491052
4666.993000	710.683013	297.251220	0.415853	25.850147	0.841140	11.491348
4667.013000	710.683013	297.220068	0.415861	25.847438	0.841156	11.490143
4667.033000	710.683013	297.235788	0.415857	25.848805	0.841148	11.490751
4667.053000	710.683013	297.228171	0.415859	25.848143	0.841152	11.490457
4667.073000	710.683013	297.228722	0.415858	25.848191	0.841151	11.490478
4667.093000	710.683013	297.230857	0.415858	25.848377	0.841150	11.490560
4667.113000	710.683013	297.230074	0.415858	25.848308	0.841151	11.490530
4667.113000	710.683013	297.215166	0.415862	25.847012	0.841158	11.489954
4667.133000	710.683013	297.205899	0.415864	25.846206	0.841163	11.489596
4667.153000	710.683013	297.207339	0.415864	25.846331	0.841162	11.489651
4667.193000	710.683013	297.212355	0.415863	25.846767	0.841159	11.489845
4667.213000	710.683013	297.193063	0.415868	25.845090	0.841169	11.489099
4667.233000	710.683013	297.192838	0.415868	25.845070	0.841169	11.489091
4667.253000	710.683013	297.194705	0.415867	25.845233	0.841168	11.489163
4667.273000	710.683013	297.192072	0.415868	25.845004	0.841169	11.489061
4667.293000	710.683013	297.187262	0.415869	25.844585	0.841172	11.488875
4667.313000	710.683013	297.192532	0.415868	25.845044	0.841169	11.489079
4667.333000	710.683013	297.200602	0.415866	25.845745	0.841165	11.489391
4667.333000	710.683013	297.182116	0.415871	25.844138	0.841174	11.488676
4667.353000	710.683013	297.190971	0.415868	25.844908	0.841170	11.489019
4667.373000	710.682933	297.178655	0.415871	25.843837	0.841176	11.488542
4667.413000	710.683013	297.179183	0.415871	25.843883	0.841176	11.488563
4667.433000	710.683013	297.172129	0.415873	25.843269	0.841179	11.488290
4667.453000	710.683013	297.169667	0.415874	25.843055	0.841180	11.488195
4667.473000	710.683013	297.177526	0.415872	25.843739	0.841177	11.488499
4667.493000	710.683013	297.168817	0.415874	25.842981	0.841181	11.488162
4667.513000	710.683013	297.156273	0.415877	25.841890	0.841187	11.487677
4667.533000	710.683013	297.159554	0.415876	25.842176	0.841185	11.487804
4667.553000	710.683013	297.159102	0.415877	25.842136	0.841186	11.487787
4667.553000	710.683013	297.145954	0.415880	25.840993	0.841192	11.487278
4667.573000	710.683013	297.149178	0.415879	25.841273	0.841191	11.487403
4667.593000	710.683013	297.142151	0.415881	25.840662	0.841194	11.487131
4667.633000	710.683013	297.137827	0.415882	25.840286	0.841196	11.486964
4667.653000	710.683013	297.130381	0.415884	25.839639	0.841200	11.486676
4667.673000	710.683013	297.131945	0.415884	25.839775	0.841199	11.486737
4667.693000	710.683013	297.140022	0.415882	25.840477	0.841195	11.487049
4667.713000	710.683013	297.128118	0.415885	25.839442	0.841201	11.486589
4667.733000	710.683013	297.129330	0.415884	25.839547	0.841200	11.486636
4667.753000	710.683013	297.127286	0.415885	25.839370	0.841201	11.486557
4667.753000	710.683013	297.133183	0.415883	25.839882	0.841198	11.486785
4667.773000	710.683013	297.121206	0.415887	25.838841	0.841204	11.486322
4667.813000	710.683013	297.111892	0.415889	25.838031	0.841209	11.485961
4667.833000	710.683013	297.123942	0.415886	25.839079	0.841203	11.486427
4667.853000	710.683013	297.107225	0.415890	25.837625	0.841211	11.485781
4667.873000	710.683013	297.115361	0.415888	25.838333	0.841207	11.486096
4667.893000	710.683013	297.104036	0.415891	25.837348	0.841213	11.485658
4667.913000	710.683013	297.098361	0.415892	25.836854	0.841216	11.485438
4667.933000	710.683013	297.099601	0.415892	25.836962	0.841215	11.485486
4667.953000	710.683013	297.089276	0.415895	25.836064	0.841220	11.485087
4667.973000	710.683013	297.088870	0.415895	25.836029	0.841220	11.485071
4667.973000	710.683013	297.092038	0.415894	25.836304	0.841219	11.485194
4668.013000	710.683013	297.095748	0.415893	25.836627	0.841217	11.485337
4668.033000	710.683013	297.085545	0.415896	25.835740	0.841222	11.484943
4668.053000	710.683013	297.086162	0.415896	25.835793	0.841222	11.484967
4668.073000	710.683013	297.091631	0.415894	25.836269	0.841219	11.485178
4668.093000	710.683013	297.084776	0.415896	25.835673	0.841222	11.484913
4668.113000	710.683013	297.081378	0.415897	25.835377	0.841224	11.484782
4668.133000	710.683013	297.090191	0.415895	25.836144	0.841220	11.485123
4668.153000	710.683013	297.065950	0.415901	25.834036	0.841232	11.484185
4668.173000	710.683013	297.088475	0.415895	25.835994	0.841221	11.485056
4668.193000	710.683013	297.057873	0.415903	25.833333	0.841236	11.483873
4668.193000	710.683013	297.063670	0.415902	25.833837	0.841233	11.484097
4668.233000	710.683013	297.060173	0.415902	25.833533	0.841234	11.483962
4668.253000	710.683013	297.064897	0.415901	25.833944	0.841232	11.484145
4668.273000	710.683013	297.063666	0.415902	25.833837	0.841233	11.484097
4668.273000	710.683013	297.050993	0.415905	25.832735	0.841239	11.483607
4668.313000	710.683013	297.068206	0.415900	25.834232	0.841231	11.484273
4668.333000	710.683013	297.070828	0.415900	25.834460	0.841229	11.484374
4668.353000	710.683013	297.071793	0.415899	25.834544	0.841229	11.484411
4668.373000	710.683013	297.057558	0.415903	25.833306	0.841236	11.483861
4668.393000	710.683013	297.059702	0.415903	25.833492	0.841235	11.483944
4668.393000	710.683013	297.053181	0.415904	25.832925	0.841238	11.483692
4668.433000	710.683013	297.050828	0.415905	25.832721	0.841239	11.483601
4668.433000	710.683013	297.053600	0.415904	25.832962	0.841238	11.483708
4668.473000	710.683013	297.044476	0.415907	25.832168	0.841242	11.483355
4668.493000	710.683013	297.060189	0.415902	25.833535	0.841234	11.483963
4668.513000	710.683013	297.037694	0.415908	25.831578	0.841246	11.483093
4668.533000	710.683013	297.036886	0.415909	25.831508	0.841246	11.483062
4668.553000	710.682933	297.020419	0.415913	25.830076	0.841254	11.482425
4668.573000	710.683013	297.041229	0.415907	25.831886	0.841244	11.483230
4668.593000	710.683013	297.037569	0.415908	25.831567	0.841246	11.483088
4668.613000	710.683013	297.041951	0.415907	25.831949	0.841243	11.483258
4668.613000	710.683013	297.020786	0.415913	25.830108	0.841254	11.482439
4668.633000	710.683013	297.029788	0.415910	25.830891	0.841249	11.482787
4668.653000	710.683013	297.041028	0.415907	25.831868	0.841244	11.483222
4668.693000	710.683013	297.034211	0.415909	25.831275	0.841247	11.482958
4668.713000	710.683013	297.034141	0.415909	25.831269	0.841247	11.482956
4668.733000	710.683013	297.032602	0.415910	25.831135	0.841248	11.482896
4668.753000	710.683013	297.015941	0.415914	25.829687	0.841256	11.482252
4668.773000	710.683013	297.012973	0.415915	25.829429	0.841258	11.482137
4668.793000	710.683013	297.020890	0.415913	25.830117	0.841254	11.482443
4668.813000	710.683013	297.033849	0.415909	25.831244	0.841247	11.482944
4668.833000	710.683013	297.014011	0.415915	25.829519	0.841257	11.482177
4668.833000	710.683013	297.019979	0.415913	25.830038	0.841254	11.482408
4668.853000	710.682933	297.020184	0.415913	25.830056	0.841254	11.482416
4668.873000	710.683013	297.014159	0.415914	25.829532	0.841257	11.482183
4668.913000	710.683013	297.012971	0.415915	25.829428	0.841258	11.482137
4668.933000	710.683013	297.013204	0.415915	25.829449	0.841258	11.482146
4668.953000	710.683013	297.006831	0.415916	25.828894	0.841261	11.481900
4668.973000	710.683013	297.010101	0.415916	25.829179	0.841259	11.482026
4668.993000	710.683013	297.015472	0.415914	25.829646	0.841257	11.482234
4669.013000	710.683013	296.996334	0.415919	25.827981	0.841266	11.481494
4669.033000	710.683013	296.987177	0.415922	25.827185	0.841271	11.481140
4669.033000	710.683013	296.991720	0.415920	25.827580	0.841268	11.481316
4669.053000	710.682933	296.993109	0.415920	25.827701	0.841267	11.481369
4669.093000	710.683013	296.989459	0.415921	25.827384	0.841269	11.481228
4669.113000	710.683013	297.002515	0.415918	25.828519	0.841263	11.481733
4669.133000	710.683013	296.986963	0.415922	25.827167	0.841271	11.481132
4669.153000	710.683013	296.975745	0.415925	25.826191	0.841276	11.480698
4669.173000	710.683013	296.981504	0.415923	25.826692	0.841273	11.480921
4669.193000	710.683013	296.989162	0.415921	25.827358	0.841270	11.481217
4669.213000	710.683013	296.986352	0.415922	25.827113	0.841271	11.481108
4669.233000	710.683013	296.975251	0.415925	25.826148	0.841276	11.480679
4669.253000	710.683013	296.975693	0.415925	25.826186	0.841276	11.480696
4669.253000	710.683013	296.970747	0.415926	25.825756	0.841279	11.480505
4669.273000	710.683013	296.987316	0.415921	25.827197	0.841270	11.481146
4669.313000	710.683013	296.979322	0.415924	25.826502	0.841274	11.480836
4669.333000	710.682933	296.965356	0.415927	25.825288	0.841281	11.480297
4669.353000	710.683013	296.964396	0.415927	25.825204	0.841282	11.480259
4669.373000	710.683013	296.968032	0.415927	25.825520	0.841280	11.480400
4669.393000	710.683013	296.965481	0.415927	25.825298	0.841281	11.480301
4669.413000	710.683013	296.965872	0.415927	25.825332	0.841281	11.480316
4669.433000	710.683013	296.958091	0.415929	25.824656	0.841285	11.480016
4669.453000	710.683013	296.951638	0.415931	25.824095	0.841288	11.479766
4669.473000	710.683013	296.947019	0.415932	25.823693	0.841290	11.479588
4669.473000	710.683013	296.958412	0.415929	25.824684	0.841285	11.480028
4669.513000	710.683013	296.941780	0.415933	25.823237	0.841293	11.479385
4669.533000	710.683013	296.950689	0.415931	25.824012	0.841289	11.479730
4669.553000	710.683013	296.943012	0.415933	25.823344	0.841292	11.479433
4669.573000	710.683013	296.940324	0.415934	25.823111	0.841294	11.479329
4669.593000	710.683013	296.955292	0.415930	25.824412	0.841286	11.479907
4669.613000	710.683013	296.932594	0.415936	25.822438	0.841297	11.479030
4669.633000	710.683013	296.935177	0.415935	25.822663	0.841296	11.479130
4669.653000	710.683013	296.918738	0.415939	25.821233	0.841304	11.478494
4669.673000	710.683013	296.928058	0.415937	25.822044	0.841300	11.478855
4669.673000	710.683013	296.936671	0.415935	25.822793	0.841295	11.479188
4669.713000	710.683013	296.929081	0.415937	25.822133	0.841299	11.478894
4669.713000	710.683013	296.911217	0.415941	25.820579	0.841308	11.478204
4669.733000	710.683013	296.908267	0.415942	25.820323	0.841309	11.478090
4669.773000	710.683013	296.922598	0.415938	25.821569	0.841302	11.478644
4669.793000	710.683013	296.928245	0.415937	25.822060	0.841300	11.478862
4669.813000	710.683013	296.926445	0.415937	25.821904	0.841300	11.478792
4669.833000	710.683013	296.920710	0.415939	25.821405	0.841303	11.478571
4669.853000	710.683013	296.926734	0.415937	25.821929	0.841300	11.478803
4669.873000	710.683013	296.931292	0.415936	25.822325	0.841298	11.478980
4669.893000	710.683013	296.936196	0.415935	25.822752	0.841296	11.479169
4669.893000	710.683013	296.932607	0.415936	25.822440	0.841297	11.479031
4669.913000	710.683013	296.919912	0.415939	25.821336	0.841304	11.478540
4669.933000	710.683013	296.906758	0.415943	25.820192	0.841310	11.478031
4669.973000	710.683013	296.912798	0.415941	25.820717	0.841307	11.478265
4669.993000	710.683013	296.912740	0.415941	25.820712	0.841307	11.478262
4670.013000	710.683013	296.909668	0.415942	25.820445	0.841309	11.478144
4670.033000	710.683013	296.909671	0.415942	25.820445	0.841309	11.478144
4670.053000	710.683013	296.916399	0.415940	25.821030	0.841305	11.478404
4670.073000	710.682933	296.897438	0.415945	25.819381	0.841315	11.477671
4670.093000	710.683013	296.897084	0.415945	25.819350	0.841315	11.477657
4670.113000	710.683013	296.894122	0.415946	25.819093	0.841316	11.477543
4670.113000	710.683013	296.893925	0.415946	25.819076	0.841317	11.477535
4670.133000	710.683013	296.905389	0.415943	25.820073	0.841311	11.477978
4670.153000	710.683013	296.884055	0.415948	25.818217	0.841321	11.477154
4670.173000	710.683013	296.883694	0.415949	25.818186	0.841322	11.477140
4670.213000	710.683013	296.892772	0.415946	25.818975	0.841317	11.477491
4670.233000	710.683013	296.873517	0.415951	25.817301	0.841327	11.476746
4670.253000	710.683013	296.891570	0.415947	25.818871	0.841318	11.477444
4670.273000	710.683013	296.882972	0.415949	25.818123	0.841322	11.477112
4670.293000	710.683013	296.871967	0.415952	25.817166	0.841327	11.476686
4670.313000	710.683013	296.865548	0.415953	25.816608	0.841331	11.476438
4670.313000	710.683013	296.857367	0.415955	25.815896	0.841335	11.476122
4670.333000	710.683013	296.860004	0.415955	25.816126	0.841333	11.476224
4670.353000	710.683013	296.859108	0.415955	25.816048	0.841334	11.476189
4670.373000	710.683013	296.849168	0.415958	25.815183	0.841339	11.475805
4670.413000	710.683013	296.842385	0.415959	25.814593	0.841342	11.475543
4670.433000	710.683013	296.846310	0.415958	25.814935	0.841340	11.475694
4670.453000	710.683013	296.845658	0.415959	25.814878	0.841340	11.475669
4670.473000	710.683013	296.840999	0.415960	25.814473	0.841343	11.475489
4670.493000	710.683013	296.837434	0.415961	25.814163	0.841344	11.475351
4670.513000	710.683013	296.840385	0.415960	25.814420	0.841343	11.475465
4670.533000	710.683013	296.839458	0.415960	25.814339	0.841343	11.475429
4670.533000	710.683013	296.845553	0.415959	25.814869	0.841340	11.475665
4670.553000	710.683013	296.842645	0.415959	25.814616	0.841342	11.475553
4670.573000	710.683013	296.831063	0.415962	25.813609	0.841348	11.475105
4670.613000	710.683013	296.828726	0.415963	25.813406	0.841349	11.475015
4670.633000	710.682933	296.823916	0.415964	25.812987	0.841351	11.474829
4670.653000	710.682933	296.826296	0.415964	25.813194	0.841350	11.474921
4670.673000	710.683013	296.821110	0.415965	25.812743	0.841352	11.474720
4670.693000	710.683013	296.809110	0.415968	25.811700	0.841358	11.474256
4670.713000	710.683013	296.813385	0.415967	25.812071	0.841356	11.474422
4670.733000	710.683013	296.809835	0.415968	25.811763	0.841358	11.474284
4670.753000	710.683013	296.796224	0.415971	25.810579	0.841365	11.473758
4670.753000	710.683013	296.797644	0.415971	25.810703	0.841364	11.473813
4670.773000	710.683013	296.802136	0.415970	25.811093	0.841362	11.473987
4670.793000	710.683013	296.796885	0.415971	25.810637	0.841364	11.473784
4670.833000	710.682933	296.791663	0.415973	25.810183	0.841367	11.473582
4670.853000	710.683013	296.788549	0.415973	25.809912	0.841369	11.473461
4670.873000	710.683013	296.782378	0.415975	25.809375	0.841372	11.473223
4670.893000	710.683013	296.790776	0.415973	25.810105	0.841367	11.473548
4670.913000	710.683013	296.782747	0.415975	25.809407	0.841371	11.473237
4670.933000	710.683013	296.790099	0.415973	25.810046	0.841368	11.473521
4670.953000	710.683013	296.787250	0.415974	25.809799	0.841369	11.473411
4670.953000	710.683013	296.790989	0.415973	25.810124	0.841367	11.473556
4670.973000	710.683013	296.774363	0.415977	25.808678	0.841376	11.472913
4671.013000	710.683013	296.774718	0.415977	25.808709	0.841375	11.472927
4671.033000	710.683013	296.763592	0.415980	25.807741	0.841381	11.472497
4671.053000	710.683013	296.769320	0.415978	25.808239	0.841378	11.472718
4671.073000	710.683013	296.756764	0.415982	25.807148	0.841384	11.472233
4671.093000	710.683013	296.761427	0.415981	25.807553	0.841382	11.472413
4671.113000	710.683013	296.750979	0.415983	25.806644	0.841387	11.472009
4671.132000	710.683013	296.753230	0.415983	25.806840	0.841386	11.472096
4671.152000	710.683013	296.750230	0.415983	25.806579	0.841387	11.471980
4671.172000	710.683013	296.753318	0.415983	25.806848	0.841386	11.472099
4671.192000	710.683013	296.736528	0.415987	25.805388	0.841394	11.471450
4671.212000	710.682933	296.738485	0.415986	25.805558	0.841393	11.471526
4671.232000	710.683013	296.731793	0.415988	25.804976	0.841397	11.471267
4671.252000	710.683013	296.734446	0.415988	25.805207	0.841395	11.471370
4671.272000	710.683013	296.721182	0.415991	25.804053	0.841402	11.470857
4671.292000	710.683013	296.722265	0.415991	25.804147	0.841401	11.470899
4671.312000	710.683013	296.713641	0.415993	25.803397	0.841405	11.470566
4671.332000	710.683013	296.719001	0.415992	25.803863	0.841403	11.470773
4671.352000	710.683013	296.707888	0.415995	25.802897	0.841408	11.470343
4671.372000	710.683013	296.704450	0.415995	25.802598	0.841410	11.470210
4671.392000	710.683013	296.719761	0.415991	25.803930	0.841402	11.470802
4671.412000	710.683013	296.704045	0.415996	25.802563	0.841410	11.470195
4671.432000	710.683013	296.699080	0.415997	25.802131	0.841413	11.470003
4671.452000	710.683013	296.698961	0.415997	25.802121	0.841413	11.469998
4671.472000	710.683013	296.698518	0.415997	25.802082	0.841413	11.469981
4671.492000	710.683013	296.688696	0.416000	25.801228	0.841418	11.469601
4671.512000	710.683013	296.694115	0.415998	25.801699	0.841415	11.469811
4671.532000	710.683013	296.692494	0.415999	25.801558	0.841416	11.469748
4671.552000	710.683013	296.682554	0.416001	25.800694	0.841421	11.469364
4671.572000	710.683013	296.686983	0.416000	25.801079	0.841419	11.469535
4671.592000	710.683013	296.674742	0.416003	25.800015	0.841425	11.469062
4671.612000	710.683013	296.681501	0.416001	25.800602	0.841421	11.469323
4671.632000	710.683013	296.673641	0.416003	25.799919	0.841425	11.469019
4671.652000	710.683013	296.683898	0.416001	25.800811	0.841420	11.469416
4671.672000	710.683013	296.689800	0.415999	25.801324	0.841417	11.469644
4671.692000	710.683013	296.689856	0.415999	25.801329	0.841417	11.469646
4671.712000	710.683013	296.671562	0.416004	25.799738	0.841426	11.468939
4671.732000	710.683013	296.675630	0.416003	25.800092	0.841424	11.469096
4671.752000	710.683013	296.670677	0.416004	25.799661	0.841427	11.468905
4671.772000	710.683013	296.659889	0.416007	25.798723	0.841432	11.468488
4671.792000	710.683013	296.647303	0.416010	25.797628	0.841438	11.468001
4671.812000	710.683013	296.654479	0.416008	25.798252	0.841435	11.468278
4671.812000	710.683013	296.651859	0.416009	25.798025	0.841436	11.468177
4671.852000	710.683013	296.646971	0.416010	25.797599	0.841438	11.467988
4671.872000	710.683013	296.637568	0.416013	25.796782	0.841443	11.467625
4671.892000	710.683013	296.636980	0.416013	25.796731	0.841443	11.467602
4671.912000	710.683013	296.629253	0.416015	25.796059	0.841447	11.467303
4671.932000	710.683013	296.633932	0.416014	25.796466	0.841445	11.467484
4671.952000	710.683013	296.636195	0.416013	25.796662	0.841444	11.467572
4671.972000	710.683013	296.626162	0.416016	25.795790	0.841449	11.467184
4671.992000	710.683013	296.628733	0.416015	25.796013	0.841447	11.467283
4672.012000	710.683013	296.620753	0.416017	25.795320	0.841451	11.466975
4672.032000	710.683013	296.624076	0.416016	25.795608	0.841450	11.467103
4672.052000	710.683013	296.628920	0.416015	25.796030	0.841447	11.467290
4672.072000	710.683013	296.611851	0.416020	25.794545	0.841456	11.466630
4672.092000	710.683013	296.619693	0.416018	25.795227	0.841452	11.466934
4672.112000	710.683013	296.614861	0.416019	25.794807	0.841454	11.466747
4672.132000	710.683013	296.615903	0.416019	25.794898	0.841454	11.466787
4672.152000	710.683013	296.605527	0.416021	25.793995	0.841459	11.466386
4672.172000	710.683013	296.617266	0.416018	25.795016	0.841453	11.466840
4672.192000	710.683013	296.609087	0.416020	25.794305	0.841457	11.466524
4672.212000	710.683013	296.609195	0.416020	25.794314	0.841457	11.466528
4672.232000	710.683013	296.607125	0.416021	25.794134	0.841458	11.466448
4672.252000	710.683013	296.612844	0.416019	25.794632	0.841455	11.466669
4672.252000	710.683013	296.595825	0.416024	25.793152	0.841464	11.466011
4672.292000	710.683013	296.607819	0.416021	25.794195	0.841458	11.466475
4672.312000	710.683013	296.591782	0.416025	25.792800	0.841466	11.465855
4672.332000	710.683013	296.589460	0.416025	25.792598	0.841467	11.465765
4672.352000	710.683013	296.595512	0.416024	25.793124	0.841464	11.465999
4672.372000	710.683013	296.589367	0.416025	25.792590	0.841467	11.465761
4672.392000	710.683013	296.578577	0.416028	25.791652	0.841472	11.465344
4672.412000	710.683013	296.588037	0.416026	25.792474	0.841467	11.465710
4672.432000	710.683013	296.591488	0.416025	25.792774	0.841466	11.465843
4672.452000	710.683013	296.584142	0.416027	25.792136	0.841469	11.465559
4672.452000	710.683013	296.584035	0.416027	25.792126	0.841469	11.465555
4672.472000	710.683013	296.588470	0.416026	25.792512	0.841467	11.465727
4672.512000	710.683013	296.584159	0.416027	25.792137	0.841469	11.465560
4672.532000	710.683013	296.581774	0.416027	25.791930	0.841471	11.465468
4672.552000	710.683013	296.583410	0.416027	25.792072	0.841470	11.465531
4672.572000	710.683013	296.582727	0.416027	25.792013	0.841470	11.465505
4672.592000	710.683013	296.579446	0.416028	25.791727	0.841472	11.465378
4672.612000	710.683013	296.570738	0.416030	25.790970	0.841476	11.465041
4672.632000	710.683013	296.566458	0.416031	25.790598	0.841478	11.464876
4672.652000	710.683013	296.564625	0.416032	25.790438	0.841479	11.464805
4672.672000	710.683013	296.566862	0.416031	25.790633	0.841478	11.464891
4672.692000	710.683013	296.559274	0.416033	25.789973	0.841482	11.464598
4672.712000	710.682933	296.569235	0.416031	25.790839	0.841477	11.464983
4672.732000	710.682933	296.568232	0.416031	25.790752	0.841477	11.464944
4672.752000	710.683013	296.565098	0.416032	25.790480	0.841479	11.464823
4672.772000	710.683013	296.567584	0.416031	25.790696	0.841478	11.464919
4672.792000	710.683013	296.550941	0.416036	25.789248	0.841486	11.464276
4672.812000	710.683013	296.558824	0.416033	25.789934	0.841482	11.464581
4672.832000	710.683013	296.557737	0.416034	25.789839	0.841482	11.464539
4672.852000	710.683013	296.567788	0.416031	25.790713	0.841477	11.464927
4672.872000	710.683013	296.558522	0.416034	25.789908	0.841482	11.464569
4672.892000	710.683013	296.555934	0.416034	25.789683	0.841483	11.464469
4672.892000	710.683013	296.569415	0.416031	25.790855	0.841477	11.464990
4672.932000	710.683013	296.550833	0.416036	25.789239	0.841486	11.464272
4672.952000	710.683013	296.538133	0.416039	25.788135	0.841492	11.463781
4672.972000	710.683013	296.541799	0.416038	25.788453	0.841490	11.463922
4672.992000	710.683013	296.547351	0.416036	25.788936	0.841488	11.464137
4673.012000	710.683013	296.553282	0.416035	25.789452	0.841485	11.464366
4673.032000	710.683013	296.545742	0.416037	25.788796	0.841488	11.464075
4673.052000	710.683013	296.552593	0.416035	25.789392	0.841485	11.464340
4673.072000	710.683013	296.548325	0.416036	25.789021	0.841487	11.464175
4673.092000	710.683013	296.546919	0.416037	25.788899	0.841488	11.464120
4673.112000	710.682933	296.541319	0.416038	25.788412	0.841490	11.463904
4673.132000	710.683013	296.547976	0.416036	25.788990	0.841487	11.464161
4673.152000	710.683013	296.532646	0.416040	25.787657	0.841495	11.463569
4673.172000	710.683013	296.542397	0.416038	25.788505	0.841490	11.463945
4673.192000	710.683013	296.533000	0.416040	25.787688	0.841495	11.463582
4673.212000	710.683013	296.530506	0.416041	25.787471	0.841496	11.463486
4673.232000	710.683013	296.530354	0.416041	25.787458	0.841496	11.463480
4673.252000	710.683013	296.536515	0.416039	25.787994	0.841493	11.463718
4673.272000	710.683013	296.532704	0.416040	25.787662	0.841495	11.463571
4673.292000	710.683013	296.531418	0.416041	25.787551	0.841495	11.463521
4673.312000	710.683013	296.528067	0.416042	25.787259	0.841497	11.463392
4673.332000	710.683013	296.517228	0.416044	25.786317	0.841502	11.462972
4673.352000	710.683013	296.521233	0.416043	25.786665	0.841500	11.463127
4673.372000	710.683013	296.524515	0.416042	25.786950	0.841499	11.463254
4673.392000	710.683013	296.536385	0.416039	25.787983	0.841493	11.463713
4673.412000	710.683013	296.521145	0.416043	25.786657	0.841500	11.463124
4673.432000	710.683013	296.531308	0.416041	25.787541	0.841495	11.463517
4673.452000	710.682933	296.524792	0.416042	25.786974	0.841499	11.463265
4673.472000	710.683013	296.522056	0.416043	25.786736	0.841500	11.463159
4673.492000	710.683013	296.518033	0.416044	25.786387	0.841502	11.463004
4673.512000	710.682933	296.513897	0.416045	25.786027	0.841504	11.462844
4673.512000	710.682933	296.505875	0.416047	25.785329	0.841508	11.462534
4673.552000	710.683013	296.507506	0.416047	25.785471	0.841507	11.462597
4673.572000	710.683013	296.503223	0.416048	25.785099	0.841509	11.462431
4673.592000	710.683013	296.498954	0.416049	25.784727	0.841511	11.462266
4673.612000	710.683013	296.502511	0.416048	25.785037	0.841510	11.462404
4673.632000	710.682933	296.497093	0.416050	25.784566	0.841512	11.462194
4673.652000	710.683013	296.489817	0.416051	25.783933	0.841516	11.461913
4673.672000	710.683013	296.495635	0.416050	25.784439	0.841513	11.462138
4673.692000	710.683013	296.479943	0.416054	25.783074	0.841521	11.461531
4673.712000	710.683013	296.491145	0.416051	25.784048	0.841515	11.461964
4673.732000	710.683013	296.484882	0.416053	25.783504	0.841518	11.461722
4673.752000	710.683013	296.483330	0.416053	25.783369	0.841519	11.461662
4673.772000	710.682933	296.477378	0.416055	25.782851	0.841522	11.461432
4673.792000	710.683013	296.480209	0.416054	25.783097	0.841521	11.461541
4673.812000	710.683013	296.490300	0.416051	25.783975	0.841516	11.461931
4673.832000	710.683013	296.471128	0.416056	25.782308	0.841525	11.461190
4673.852000	710.683013	296.461946	0.416059	25.781509	0.841530	11.460835
4673.872000	710.683013	296.477991	0.416055	25.782904	0.841522	11.461456
4673.892000	710.682933	296.476936	0.416055	25.782813	0.841522	11.461415
4673.912000	710.683013	296.465206	0.416058	25.781792	0.841528	11.460961
4673.932000	710.683013	296.475359	0.416055	25.782675	0.841523	11.461354
4673.952000	710.682933	296.472396	0.416056	25.782418	0.841524	11.461239
4673.972000	710.682933	296.464322	0.416058	25.781716	0.841528	11.460927
4673.992000	710.683013	296.478591	0.416054	25.782957	0.841521	11.461479
4674.012000	710.683013	296.468473	0.416057	25.782077	0.841526	11.461088
4674.012000	710.683013	296.473293	0.416056	25.782496	0.841524	11.461274
4674.052000	710.683013	296.474338	0.416056	25.782587	0.841524	11.461314
4674.072000	710.683013	296.458109	0.416060	25.781175	0.841532	11.460687
4674.092000	710.683013	296.471186	0.416056	25.782313	0.841525	11.461193
4674.112000	710.683013	296.455954	0.416060	25.780988	0.841533	11.460604
4674.132000	710.683013	296.459735	0.416059	25.781317	0.841531	11.460750
4674.152000	710.683013	296.445657	0.416063	25.780092	0.841538	11.460206
4674.172000	710.683013	296.451644	0.416061	25.780613	0.841535	11.460437
4674.172000	710.683013	296.444459	0.416063	25.779988	0.841538	11.460159
4674.212000	710.683013	296.457533	0.416060	25.781125	0.841532	11.460665
4674.232000	710.683013	296.443277	0.416064	25.779885	0.841539	11.460114
4674.252000	710.683013	296.435333	0.416066	25.779195	0.841543	11.459807
4674.272000	710.683013	296.440566	0.416064	25.779650	0.841540	11.460009
4674.292000	710.683013	296.440987	0.416064	25.779686	0.841540	11.460025
4674.312000	710.683013	296.455383	0.416060	25.780938	0.841533	11.460582
4674.332000	710.683013	296.453777	0.416061	25.780799	0.841534	11.460520
4674.352000	710.683013	296.443277	0.416064	25.779886	0.841539	11.460114
4674.372000	710.683013	296.444738	0.416063	25.780012	0.841538	11.460170
4674.392000	710.683013	296.427926	0.416068	25.778550	0.841546	11.459520
4674.412000	710.683013	296.450497	0.416062	25.780513	0.841535	11.460393
4674.432000	710.683013	296.446581	0.416063	25.780173	0.841537	11.460241
4674.452000	710.683013	296.433130	0.416066	25.779003	0.841544	11.459721
4674.472000	710.683013	296.430463	0.416067	25.778771	0.841545	11.459618
4674.492000	710.683013	296.415811	0.416071	25.777497	0.841552	11.459052
4674.512000	710.683013	296.420089	0.416070	25.777869	0.841550	11.459217
4674.532000	710.683013	296.421016	0.416069	25.777950	0.841550	11.459253
4674.552000	710.683013	296.413798	0.416071	25.777322	0.841553	11.458974
4674.572000	710.683013	296.399712	0.416075	25.776097	0.841560	11.458429
4674.592000	710.683013	296.389629	0.416078	25.775220	0.841565	11.458040
4674.612000	710.683013	296.386298	0.416079	25.774930	0.841567	11.457911
4674.632000	710.683013	296.401788	0.416075	25.776277	0.841559	11.458510
4674.652000	710.683013	296.380714	0.416080	25.774445	0.841570	11.457695
4674.672000	710.683013	296.389709	0.416078	25.775227	0.841565	11.458043
4674.692000	710.683013	296.394060	0.416077	25.775605	0.841563	11.458211
4674.712000	710.683013	296.403801	0.416074	25.776452	0.841558	11.458588
4674.732000	710.683013	296.398743	0.416075	25.776013	0.841561	11.458392
4674.752000	710.683013	296.388366	0.416078	25.775110	0.841566	11.457991
4674.772000	710.683013	296.369714	0.416083	25.773488	0.841575	11.457270
4674.792000	710.683013	296.380237	0.416080	25.774403	0.841570	11.457677
4674.792000	710.683013	296.375011	0.416081	25.773949	0.841573	11.457475
4674.812000	710.683013	296.371241	0.416082	25.773621	0.841574	11.457329
4674.852000	710.682933	296.374509	0.416082	25.773905	0.841573	11.457455
4674.872000	710.683013	296.376635	0.416081	25.774090	0.841572	11.457537
4674.892000	710.683013	296.381485	0.416080	25.774512	0.841569	11.457725
4674.912000	710.683013	296.368639	0.416083	25.773395	0.841576	11.457228
4674.932000	710.683013	296.371999	0.416082	25.773687	0.841574	11.457358
4674.952000	710.683013	296.368026	0.416083	25.773341	0.841576	11.457205
4674.972000	710.683013	296.363615	0.416084	25.772958	0.841578	11.457034
4674.992000	710.683013	296.365123	0.416084	25.773089	0.841577	11.457092
4675.012000	710.683013	296.353693	0.416087	25.772095	0.841583	11.456650
4675.012000	710.683013	296.355446	0.416087	25.772247	0.841582	11.456718
4675.052000	710.683013	296.347793	0.416089	25.771582	0.841586	11.456422
4675.072000	710.683013	296.357824	0.416086	25.772454	0.841581	11.456810
4675.092000	710.683013	296.349321	0.416088	25.771715	0.841585	11.456481
4675.112000	710.683013	296.353173	0.416087	25.772050	0.841583	11.456630
4675.132000	710.683013	296.354921	0.416087	25.772202	0.841582	11.456698
4675.152000	710.683013	296.352466	0.416087	25.771988	0.841584	11.456603
4675.172000	710.683013	296.352784	0.416087	25.772016	0.841584	11.456615
4675.192000	710.683013	296.353777	0.416087	25.772102	0.841583	11.456654
4675.212000	710.683013	296.349251	0.416088	25.771709	0.841585	11.456479
4675.232000	710.683013	296.350808	0.416088	25.771844	0.841585	11.456539
4675.252000	710.683013	296.343221	0.416090	25.771184	0.841588	11.456246
4675.272000	710.683013	296.335071	0.416092	25.770475	0.841592	11.455931
4675.292000	710.683013	296.332211	0.416093	25.770227	0.841594	11.455820
4675.312000	710.683013	296.336408	0.416092	25.770592	0.841592	11.455982
4675.332000	710.683013	296.337032	0.416091	25.770646	0.841591	11.456006
4675.352000	710.683013	296.325124	0.416095	25.769610	0.841597	11.455546
4675.372000	710.683013	296.325851	0.416094	25.769674	0.841597	11.455574
4675.392000	710.683013	296.334824	0.416092	25.770454	0.841592	11.455921
4675.412000	710.683013	296.326009	0.416094	25.769687	0.841597	11.455580
4675.432000	710.683013	296.334567	0.416092	25.770432	0.841593	11.455911
4675.452000	710.683013	296.315201	0.416097	25.768747	0.841602	11.455162
4675.452000	710.683013	296.319592	0.416096	25.769129	0.841600	11.455332
4675.492000	710.683013	296.303777	0.416100	25.767754	0.841608	11.454721
4675.512000	710.683013	296.308449	0.416099	25.768160	0.841605	11.454901
4675.532000	710.683013	296.322095	0.416095	25.769347	0.841599	11.455429
4675.552000	710.683013	296.320274	0.416096	25.769189	0.841600	11.455359
4675.572000	710.683013	296.320365	0.416096	25.769197	0.841600	11.455362
4675.592000	710.683013	296.310941	0.416098	25.768377	0.841604	11.454998
4675.612000	710.683013	296.301333	0.416101	25.767541	0.841609	11.454626
4675.632000	710.683013	296.309532	0.416099	25.768255	0.841605	11.454943
4675.652000	710.683013	296.302099	0.416101	25.767608	0.841609	11.454656
4675.652000	710.683013	296.292545	0.416103	25.766777	0.841613	11.454287
4675.692000	710.683013	296.297460	0.416102	25.767205	0.841611	11.454477
4675.712000	710.683013	296.291451	0.416103	25.766682	0.841614	11.454244
4675.732000	710.683013	296.292825	0.416103	25.766802	0.841613	11.454297
4675.752000	710.683013	296.288859	0.416104	25.766457	0.841615	11.454144
4675.772000	710.683013	296.310068	0.416098	25.768301	0.841605	11.454964
4675.792000	710.683013	296.289705	0.416104	25.766530	0.841615	11.454177
4675.812000	710.683013	296.294665	0.416102	25.766962	0.841612	11.454369
4675.832000	710.683013	296.287691	0.416104	25.766355	0.841616	11.454099
4675.852000	710.683013	296.276962	0.416107	25.765422	0.841621	11.453684
4675.872000	710.683013	296.275341	0.416108	25.765281	0.841622	11.453621
4675.892000	710.683013	296.271131	0.416109	25.764915	0.841624	11.453459
4675.912000	710.683013	296.278586	0.416107	25.765563	0.841620	11.453747
4675.932000	710.683013	296.282005	0.416106	25.765861	0.841618	11.453879
4675.952000	710.683013	296.272779	0.416108	25.765058	0.841623	11.453522
4675.972000	710.683013	296.265991	0.416110	25.764468	0.841626	11.453260
4675.992000	710.683013	296.271754	0.416108	25.764969	0.841624	11.453483
4676.012000	710.683013	296.282907	0.416106	25.765939	0.841618	11.453914
4676.032000	710.683013	296.272251	0.416108	25.765012	0.841623	11.453502
4676.052000	710.683013	296.271439	0.416109	25.764942	0.841624	11.453471
4676.072000	710.683013	296.269697	0.416109	25.764790	0.841625	11.453403
4676.072000	710.683013	296.268034	0.416109	25.764646	0.841625	11.453339
4676.112000	710.683013	296.267019	0.416110	25.764557	0.841626	11.453300
4676.132000	710.683013	296.263152	0.416111	25.764221	0.841628	11.453150
4676.152000	710.683013	296.272680	0.416108	25.765050	0.841623	11.453519
4676.172000	710.683013	296.279665	0.416106	25.765657	0.841620	11.453789
4676.192000	710.683013	296.270371	0.416109	25.764849	0.841624	11.453429
4676.212000	710.683013	296.262291	0.416111	25.764146	0.841628	11.453117
4676.232000	710.683013	296.256821	0.416112	25.763671	0.841631	11.452906
4676.252000	710.683013	296.257567	0.416112	25.763735	0.841631	11.452934
4676.272000	710.683013	296.264704	0.416110	25.764356	0.841627	11.453210
4676.292000	710.683013	296.253688	0.416113	25.763398	0.841632	11.452784
4676.312000	710.683013	296.250185	0.416114	25.763093	0.841634	11.452649
4676.312000	710.683013	296.245485	0.416115	25.762685	0.841636	11.452467
4676.352000	710.683013	296.251447	0.416114	25.763203	0.841634	11.452698
4676.372000	710.683013	296.241383	0.416116	25.762328	0.841638	11.452309
4676.392000	710.683013	296.236746	0.416118	25.761925	0.841641	11.452129
4676.412000	710.683013	296.245696	0.416115	25.762703	0.841636	11.452475
4676.432000	710.683013	296.240624	0.416117	25.762262	0.841639	11.452279
4676.452000	710.683013	296.241571	0.416116	25.762344	0.841638	11.452316
4676.472000	710.683013	296.231481	0.416119	25.761467	0.841643	11.451926
4676.492000	710.683013	296.237078	0.416118	25.761954	0.841641	11.452142
4676.512000	710.683013	296.243366	0.416116	25.762500	0.841638	11.452385
4676.532000	710.683013	296.230000	0.416119	25.761338	0.841644	11.451869
4676.552000	710.683013	296.239735	0.416117	25.762185	0.841639	11.452245
4676.572000	710.682933	296.219092	0.416122	25.760389	0.841649	11.451447
4676.592000	710.683013	296.230639	0.416119	25.761394	0.841644	11.451893
4676.612000	710.683013	296.215341	0.416123	25.760063	0.841651	11.451302
4676.632000	710.683013	296.225497	0.416121	25.760946	0.841646	11.451695
4676.652000	710.683013	296.229251	0.416120	25.761273	0.841644	11.451840
4676.672000	710.683013	296.207128	0.416125	25.759349	0.841655	11.450984
4676.692000	710.683013	296.214195	0.416124	25.759964	0.841652	11.451258
4676.712000	710.683013	296.213940	0.416124	25.759941	0.841652	11.451248
4676.732000	710.683013	296.211383	0.416124	25.759719	0.841653	11.451149
4676.732000	710.683013	296.206954	0.416125	25.759334	0.841655	11.450978
4676.752000	710.683013	296.194605	0.416129	25.758260	0.841662	11.450500
4676.792000	710.683013	296.200432	0.416127	25.758767	0.841659	11.450726
4676.812000	710.683013	296.196777	0.416128	25.758449	0.841661	11.450584
4676.832000	710.683013	296.191919	0.416129	25.758026	0.841663	11.450396
4676.852000	710.683013	296.186457	0.416131	25.757551	0.841666	11.450185
4676.872000	710.683013	296.202055	0.416127	25.758908	0.841658	11.450788
4676.892000	710.683013	296.197509	0.416128	25.758512	0.841660	11.450613
4676.912000	710.682933	296.195020	0.416128	25.758296	0.841661	11.450516
4676.932000	710.683013	296.186326	0.416131	25.757540	0.841666	11.450180
4676.952000	710.683013	296.193569	0.416129	25.758170	0.841662	11.450460
4676.952000	710.683013	296.189903	0.416130	25.757851	0.841664	11.450319
4676.992000	710.683013	296.194612	0.416129	25.758261	0.841662	11.450501
4677.012000	710.683013	296.179195	0.416133	25.756920	0.841669	11.449905
4677.032000	710.683013	296.192125	0.416129	25.758044	0.841663	11.450404
4677.052000	710.683013	296.183530	0.416132	25.757297	0.841667	11.450072
4677.072000	710.683013	296.187085	0.416131	25.757606	0.841665	11.450210
4677.092000	710.683013	296.177256	0.416133	25.756751	0.841670	11.449830
4677.112000	710.683013	296.179173	0.416133	25.756918	0.841669	11.449904
4677.132000	710.683013	296.177710	0.416133	25.756791	0.841670	11.449847
4677.152000	710.683013	296.170916	0.416135	25.756200	0.841673	11.449585
4677.172000	710.683013	296.178710	0.416133	25.756878	0.841669	11.449886
4677.192000	710.683013	296.178595	0.416133	25.756868	0.841669	11.449881
4677.212000	710.683013	296.172275	0.416134	25.756318	0.841673	11.449637
4677.232000	710.683013	296.171789	0.416135	25.756276	0.841673	11.449618
4677.252000	710.683013	296.168424	0.416135	25.755983	0.841674	11.449488
4677.272000	710.683013	296.164042	0.416137	25.755602	0.841677	11.449319
4677.292000	710.683013	296.158313	0.416138	25.755104	0.841679	11.449097
4677.312000	710.683013	296.153366	0.416139	25.754674	0.841682	11.448906
4677.332000	710.683013	296.154151	0.416139	25.754742	0.841682	11.448936
4677.352000	710.683013	296.175260	0.416134	25.756578	0.841671	11.449752
4677.352000	710.683013	296.163155	0.416137	25.755525	0.841677	11.449285
4677.372000	710.683013	296.167694	0.416136	25.755920	0.841675	11.449460
4677.412000	710.683013	296.158378	0.416138	25.755109	0.841679	11.449100
4677.432000	710.682933	296.155896	0.416139	25.754894	0.841681	11.449004
4677.452000	710.682933	296.137619	0.416143	25.753304	0.841690	11.448297
4677.472000	710.683013	296.149616	0.416140	25.754348	0.841684	11.448761
4677.492000	710.683013	296.138523	0.416143	25.753383	0.841689	11.448332
4677.512000	710.683013	296.146680	0.416141	25.754092	0.841685	11.448648
4677.532000	710.683013	296.134618	0.416144	25.753043	0.841691	11.448181
4677.552000	710.683013	296.134030	0.416144	25.752992	0.841691	11.448159
4677.572000	710.683013	296.140018	0.416143	25.753513	0.841689	11.448390
4677.572000	710.683013	296.131359	0.416145	25.752760	0.841693	11.448055
4677.592000	710.683013	296.117397	0.416149	25.751546	0.841700	11.447516
4677.632000	710.683013	296.135821	0.416144	25.753148	0.841691	11.448228
4677.652000	710.683013	296.134150	0.416144	25.753003	0.841691	11.448163
4677.672000	710.683013	296.143680	0.416142	25.753831	0.841687	11.448532
4677.692000	710.683013	296.130322	0.416145	25.752670	0.841693	11.448015
4677.712000	710.683013	296.145783	0.416141	25.754014	0.841686	11.448613
4677.732000	710.683013	296.130104	0.416145	25.752651	0.841693	11.448007
4677.752000	710.683013	296.117685	0.416149	25.751571	0.841700	11.447527
4677.772000	710.683013	296.127377	0.416146	25.752414	0.841695	11.447901
4677.792000	710.683013	296.125726	0.416147	25.752270	0.841696	11.447838
4677.792000	710.683013	296.131691	0.416145	25.752789	0.841693	11.448068
4677.832000	710.683013	296.135806	0.416144	25.753147	0.841691	11.448227
4677.852000	710.683013	296.137907	0.416143	25.753329	0.841690	11.448308
4677.872000	710.683013	296.126423	0.416146	25.752331	0.841695	11.447864
4677.892000	710.683013	296.132302	0.416145	25.752842	0.841692	11.448092
4677.912000	710.683013	296.118605	0.416149	25.751651	0.841699	11.447562
4677.932000	710.683013	296.124691	0.416147	25.752180	0.841696	11.447798
4677.952000	710.683013	296.105467	0.416152	25.750508	0.841706	11.447054
4677.972000	710.683013	296.119274	0.416148	25.751709	0.841699	11.447588
4677.992000	710.683013	296.125974	0.416147	25.752292	0.841695	11.447847
4677.992000	710.683013	296.122889	0.416147	25.752023	0.841697	11.447728
4678.032000	710.683013	296.097647	0.416154	25.749828	0.841709	11.446752
4678.052000	710.683013	296.121864	0.416148	25.751934	0.841697	11.447688
4678.072000	710.683013	296.104540	0.416152	25.750428	0.841706	11.447019
4678.092000	710.683013	296.100592	0.416153	25.750084	0.841708	11.446866
4678.112000	710.682933	296.104648	0.416152	25.750437	0.841706	11.447023
4678.132000	710.683013	296.102630	0.416153	25.750261	0.841707	11.446945
4678.152000	710.683013	296.102283	0.416153	25.750231	0.841707	11.446931
4678.172000	710.683013	296.107919	0.416151	25.750721	0.841704	11.447149
4678.192000	710.683013	296.097054	0.416154	25.749777	0.841710	11.446729
4678.212000	710.683013	296.087247	0.416157	25.748924	0.841715	11.446350
4678.212000	710.683013	296.083082	0.416158	25.748562	0.841717	11.446189
4678.232000	710.683013	296.079422	0.416159	25.748243	0.841718	11.446047
4678.272000	710.683013	296.094991	0.416155	25.749597	0.841711	11.446649
4678.292000	710.683013	296.083992	0.416158	25.748641	0.841716	11.446224
4678.312000	710.683013	296.081873	0.416158	25.748456	0.841717	11.446142
4678.332000	710.683013	296.079443	0.416159	25.748245	0.841718	11.446048
4678.352000	710.683013	296.068046	0.416162	25.747254	0.841724	11.445608
4678.372000	710.683013	296.068770	0.416162	25.747317	0.841724	11.445636
4678.392000	710.682933	296.062809	0.416163	25.746798	0.841727	11.445405
4678.412000	710.682933	296.059805	0.416164	25.746537	0.841728	11.445289
4678.432000	710.683013	296.089704	0.416156	25.749137	0.841713	11.446445
4678.432000	710.683013	296.073044	0.416160	25.747689	0.841722	11.445801
4678.472000	710.683013	296.074751	0.416160	25.747837	0.841721	11.445867
4678.492000	710.683013	296.089015	0.416156	25.749077	0.841714	11.446418
4678.492000	710.683013	296.074042	0.416160	25.747775	0.841721	11.445840
4678.532000	710.683013	296.075219	0.416160	25.747878	0.841720	11.445885
4678.552000	710.683013	296.076299	0.416160	25.747972	0.841720	11.445927
4678.572000	710.683013	296.066449	0.416162	25.747115	0.841725	11.445546
4678.592000	710.683013	296.057977	0.416164	25.746378	0.841729	11.445218
4678.612000	710.683013	296.065793	0.416162	25.747058	0.841725	11.445521
4678.632000	710.683013	296.059046	0.416164	25.746471	0.841728	11.445260
4678.632000	710.683013	296.045371	0.416168	25.745282	0.841735	11.444731
4678.652000	710.683013	296.056465	0.416165	25.746247	0.841730	11.445160
4678.692000	710.683013	296.058645	0.416164	25.746436	0.841729	11.445244
4678.712000	710.683013	296.042129	0.416168	25.745000	0.841737	11.444606
4678.732000	710.683013	296.041911	0.416169	25.744981	0.841737	11.444597
4678.752000	710.683013	296.039441	0.416169	25.744766	0.841738	11.444502
4678.772000	710.683013	296.046171	0.416167	25.745352	0.841735	11.444762
4678.792000	710.683013	296.053324	0.416166	25.745974	0.841731	11.445039
4678.812000	710.683013	296.049670	0.416167	25.745656	0.841733	11.444897
4678.832000	710.683013	296.040584	0.416169	25.744866	0.841738	11.444546
4678.852000	710.683013	296.020926	0.416174	25.743156	0.841747	11.443786
4678.872000	710.683013	296.033723	0.416171	25.744269	0.841741	11.444281
4678.872000	710.683013	296.018251	0.416175	25.742924	0.841749	11.443683
4678.912000	710.683013	296.019963	0.416174	25.743072	0.841748	11.443749
4678.932000	710.683013	296.034736	0.416170	25.744357	0.841740	11.444320
4678.952000	710.683013	296.025987	0.416173	25.743596	0.841745	11.443982
4678.972000	710.683013	296.018481	0.416175	25.742943	0.841748	11.443692
4678.992000	710.683013	296.022434	0.416174	25.743287	0.841747	11.443844
4679.012000	710.683013	296.015010	0.416176	25.742642	0.841750	11.443557
4679.032000	710.683013	296.030879	0.416171	25.744022	0.841742	11.444171
4679.052000	710.683013	296.023221	0.416173	25.743356	0.841746	11.443875
4679.072000	710.683013	296.019306	0.416174	25.743015	0.841748	11.443723
4679.072000	710.683013	296.003804	0.416179	25.741667	0.841756	11.443124
4679.112000	710.683013	296.007524	0.416178	25.741991	0.841754	11.443268
4679.132000	710.683013	296.005823	0.416178	25.741843	0.841755	11.443202
4679.152000	710.683013	296.014156	0.416176	25.742567	0.841751	11.443524
4679.172000	710.683013	295.997345	0.416180	25.741105	0.841759	11.442874
4679.192000	710.683013	295.996732	0.416180	25.741052	0.841759	11.442851
4679.212000	710.683013	295.992774	0.416181	25.740708	0.841761	11.442698
4679.232000	710.683013	295.989290	0.416182	25.740405	0.841763	11.442563
4679.252000	710.683013	295.993286	0.416181	25.740752	0.841761	11.442718
4679.272000	710.683013	295.988908	0.416182	25.740372	0.841763	11.442548
4679.272000	710.683013	295.986825	0.416183	25.740191	0.841764	11.442468
4679.292000	710.683013	295.977390	0.416185	25.739370	0.841769	11.442103
4679.332000	710.683013	295.990453	0.416182	25.740506	0.841762	11.442608
4679.352000	710.683013	295.977151	0.416185	25.739349	0.841769	11.442094
4679.372000	710.683013	295.977651	0.416185	25.739393	0.841769	11.442113
4679.392000	710.683013	295.963464	0.416189	25.738159	0.841776	11.441565
4679.412000	710.683013	295.963097	0.416189	25.738127	0.841776	11.441551
4679.432000	710.683013	295.974662	0.416186	25.739133	0.841770	11.441998
4679.452000	710.683013	295.963666	0.416189	25.738177	0.841776	11.441573
4679.472000	710.682933	295.957196	0.416191	25.737614	0.841779	11.441322
4679.492000	710.682933	295.960608	0.416190	25.737911	0.841777	11.441454
4679.492000	710.682933	295.945495	0.416194	25.736596	0.841784	11.440870
4679.512000	710.683013	295.960428	0.416190	25.737895	0.841777	11.441447
4679.532000	710.683013	295.954957	0.416191	25.737419	0.841780	11.441236
4679.572000	710.683013	295.950395	0.416192	25.737022	0.841782	11.441059
4679.592000	710.683013	295.939012	0.416195	25.736033	0.841788	11.440619
4679.612000	710.683013	295.935721	0.416196	25.735746	0.841789	11.440492
4679.632000	710.683013	295.936412	0.416196	25.735806	0.841789	11.440519
4679.652000	710.683013	295.937472	0.416196	25.735899	0.841788	11.440560
4679.672000	710.683013	295.924747	0.416199	25.734792	0.841795	11.440068
4679.692000	710.683013	295.926644	0.416199	25.734957	0.841794	11.440141
4679.712000	710.683013	295.918863	0.416201	25.734280	0.841798	11.439840
4679.712000	710.683013	295.922059	0.416200	25.734558	0.841796	11.439964
4679.732000	710.683013	295.908546	0.416203	25.733383	0.841803	11.439442
4679.772000	710.683013	295.923727	0.416199	25.734703	0.841795	11.440029
4679.792000	710.683013	295.918156	0.416201	25.734219	0.841798	11.439813
4679.812000	710.683013	295.926717	0.416199	25.734963	0.841794	11.440144
4679.832000	710.683013	295.918479	0.416201	25.734247	0.841798	11.439826
4679.852000	710.683013	295.916970	0.416201	25.734116	0.841799	11.439767
4679.872000	710.683013	295.921317	0.416200	25.734494	0.841796	11.439935
4679.892000	710.682933	295.921144	0.416200	25.734479	0.841796	11.439929
4679.912000	710.683013	295.908453	0.416203	25.733375	0.841803	11.439438
4679.932000	710.683013	295.904088	0.416205	25.732995	0.841805	11.439269
4679.932000	710.683013	295.899797	0.416206	25.732622	0.841807	11.439103
4679.972000	710.683013	295.914207	0.416202	25.733875	0.841800	11.439661
4679.992000	710.683013	295.914220	0.416202	25.733877	0.841800	11.439661
4680.012000	710.682933	295.911493	0.416203	25.733639	0.841801	11.439556
4680.032000	710.683013	295.911231	0.416203	25.733617	0.841801	11.439545
4680.052000	710.683013	295.914980	0.416202	25.733943	0.841800	11.439690
4680.072000	710.683013	295.919010	0.416201	25.734293	0.841798	11.439846
4680.092000	710.683013	295.897999	0.416206	25.732466	0.841808	11.439034
4680.112000	710.683013	295.898519	0.416206	25.732511	0.841808	11.439054
4680.132000	710.683013	295.894547	0.416207	25.732166	0.841810	11.438900
4680.152000	710.683013	295.898832	0.416206	25.732538	0.841808	11.439066
4680.172000	710.682933	295.895576	0.416207	25.732255	0.841809	11.438940
4680.192000	710.683013	295.883903	0.416210	25.731240	0.841815	11.438489
4680.212000	710.683013	295.878926	0.416211	25.730807	0.841817	11.438297
4680.232000	710.683013	295.877952	0.416211	25.730723	0.841818	11.438259
4680.252000	710.683013	295.874701	0.416212	25.730440	0.841819	11.438133
4680.272000	710.683013	295.863549	0.416215	25.729470	0.841825	11.437702
4680.292000	710.683013	295.877947	0.416211	25.730722	0.841818	11.438259
4680.312000	710.683013	295.872834	0.416213	25.730278	0.841820	11.438061
4680.332000	710.683013	295.855903	0.416217	25.728805	0.841829	11.437407
4680.352000	710.683013	295.864311	0.416215	25.729536	0.841825	11.437732
4680.372000	710.683013	295.855667	0.416217	25.728785	0.841829	11.437397
4680.372000	710.683013	295.857245	0.416217	25.728922	0.841828	11.437458
4680.412000	710.683013	295.868231	0.416214	25.729877	0.841823	11.437883
4680.432000	710.683013	295.861935	0.416216	25.729330	0.841826	11.437640
4680.452000	710.683013	295.843371	0.416220	25.727715	0.841835	11.436922
4680.472000	710.683013	295.849858	0.416219	25.728279	0.841832	11.437173
4680.492000	710.683013	295.847200	0.416219	25.728048	0.841833	11.437070
4680.512000	710.683013	295.840639	0.416221	25.727478	0.841836	11.436816
4680.532000	710.682933	295.856242	0.416217	25.728835	0.841828	11.437420
4680.552000	710.683013	295.849841	0.416219	25.728278	0.841832	11.437172
4680.572000	710.683013	295.856121	0.416217	25.728824	0.841829	11.437415
4680.592000	710.683013	295.864903	0.416215	25.729588	0.841824	11.437754
4680.612000	710.683013	295.856364	0.416217	25.728845	0.841828	11.437424
4680.632000	710.683013	295.851752	0.416218	25.728444	0.841831	11.437246
4680.652000	710.683013	295.860693	0.416216	25.729222	0.841826	11.437592
4680.672000	710.683013	295.854566	0.416218	25.728689	0.841829	11.437355
4680.692000	710.683013	295.845259	0.416220	25.727879	0.841834	11.436995
4680.712000	710.683013	295.841055	0.416221	25.727514	0.841836	11.436833
4680.732000	710.683013	295.827784	0.416224	25.726360	0.841843	11.436320
4680.752000	710.683013	295.828431	0.416224	25.726416	0.841842	11.436344
4680.772000	710.683013	295.844550	0.416220	25.727818	0.841834	11.436968
4680.772000	710.683013	295.836255	0.416222	25.727096	0.841838	11.436647
4680.792000	710.683013	295.822666	0.416226	25.725915	0.841845	11.436122
4680.832000	710.683013	295.829552	0.416224	25.726514	0.841842	11.436388
4680.852000	710.683013	295.822905	0.416226	25.725935	0.841845	11.436131
4680.872000	710.683013	295.810278	0.416229	25.724837	0.841851	11.435643
4680.892000	710.683013	295.817681	0.416227	25.725481	0.841848	11.435929
4680.912000	710.683013	295.811963	0.416229	25.724984	0.841850	11.435708
4680.932000	710.683013	295.816521	0.416227	25.725380	0.841848	11.435884
4680.952000	710.683013	295.804442	0.416231	25.724330	0.841854	11.435417
4680.972000	710.683013	295.791687	0.416234	25.723221	0.841860	11.434924
4680.992000	710.683013	295.800845	0.416232	25.724017	0.841856	11.435278
4681.012000	710.683013	295.805073	0.416230	25.724385	0.841854	11.435441
4681.012000	710.683013	295.807920	0.416230	25.724632	0.841852	11.435552
4681.052000	710.683013	295.807625	0.416230	25.724607	0.841853	11.435540
4681.072000	710.683013	295.800076	0.416232	25.723950	0.841856	11.435248
4681.092000	710.683013	295.800390	0.416232	25.723977	0.841856	11.435260
4681.112000	710.683013	295.803831	0.416231	25.724277	0.841854	11.435393
4681.132000	710.683013	295.798557	0.416232	25.723818	0.841857	11.435190
4681.152000	710.683013	295.789950	0.416234	25.723070	0.841861	11.434857
4681.172000	710.683013	295.790662	0.416234	25.723131	0.841861	11.434884
4681.192000	710.683013	295.794379	0.416233	25.723455	0.841859	11.435028
4681.192000	710.683013	295.788770	0.416235	25.722967	0.841862	11.434811
4681.232000	710.683013	295.786269	0.416235	25.722749	0.841863	11.434715
4681.252000	710.683013	295.771943	0.416239	25.721504	0.841870	11.434161
4681.272000	710.683013	295.766706	0.416240	25.721048	0.841873	11.433958
4681.292000	710.683013	295.761747	0.416242	25.720617	0.841875	11.433767
4681.312000	710.683013	295.765944	0.416241	25.720982	0.841873	11.433929
4681.332000	710.683013	295.777523	0.416238	25.721989	0.841867	11.434376
4681.352000	710.683013	295.776178	0.416238	25.721872	0.841868	11.434324
4681.372000	710.683013	295.771944	0.416239	25.721504	0.841870	11.434161
4681.392000	710.683013	295.770595	0.416239	25.721386	0.841871	11.434109
4681.412000	710.683013	295.780356	0.416237	25.722235	0.841866	11.434486
4681.432000	710.683013	295.782621	0.416236	25.722432	0.841865	11.434574
4681.452000	710.683013	295.779734	0.416237	25.722181	0.841866	11.434462
4681.472000	710.683013	295.769180	0.416240	25.721263	0.841871	11.434054
4681.472000	710.683013	295.775407	0.416238	25.721805	0.841868	11.434295
4681.512000	710.683013	295.753808	0.416244	25.719927	0.841879	11.433460
4681.532000	710.683013	295.753366	0.416244	25.719888	0.841879	11.433443
4681.552000	710.683013	295.754987	0.416244	25.720029	0.841878	11.433505
4681.572000	710.683013	295.761239	0.416242	25.720573	0.841875	11.433747
4681.592000	710.683013	295.760719	0.416242	25.720527	0.841876	11.433727
4681.612000	710.683013	295.756078	0.416243	25.720124	0.841878	11.433547
4681.632000	710.683013	295.755707	0.416243	25.720092	0.841878	11.433533
4681.652000	710.683013	295.748159	0.416245	25.719435	0.841882	11.433241
4681.652000	710.683013	295.761317	0.416242	25.720579	0.841875	11.433750
4681.672000	710.683013	295.754106	0.416244	25.719952	0.841879	11.433471
4681.712000	710.683013	295.756103	0.416243	25.720126	0.841878	11.433548
4681.732000	710.683013	295.751075	0.416245	25.719689	0.841880	11.433354
4681.752000	710.683013	295.740277	0.416247	25.718750	0.841886	11.432937
4681.772000	710.683013	295.734160	0.416249	25.718218	0.841889	11.432700
4681.792000	710.683013	295.746296	0.416246	25.719273	0.841883	11.433169
4681.812000	710.683013	295.725051	0.416251	25.717426	0.841893	11.432348
4681.832000	710.683013	295.728741	0.416250	25.717747	0.841891	11.432491
4681.852000	710.683013	295.719363	0.416253	25.716931	0.841896	11.432128
4681.872000	710.682933	295.721153	0.416252	25.717087	0.841895	11.432197
4681.872000	710.682933	295.703876	0.416257	25.715584	0.841904	11.431529
4681.912000	710.683013	295.724115	0.416252	25.717344	0.841894	11.432312
4681.932000	710.683013	295.719372	0.416253	25.716932	0.841896	11.432128
4681.952000	710.683013	295.704717	0.416257	25.715657	0.841903	11.431562
4681.972000	710.683013	295.711219	0.416255	25.716223	0.841900	11.431813
4681.992000	710.683013	295.719136	0.416253	25.716911	0.841896	11.432119
4682.012000	710.683013	295.704565	0.416257	25.715644	0.841903	11.431556
4682.032000	710.683013	295.722449	0.416252	25.717199	0.841895	11.432247
4682.052000	710.683013	295.700188	0.416258	25.715263	0.841906	11.431387
4682.052000	710.683013	295.710822	0.416255	25.716188	0.841900	11.431798
4682.072000	710.683013	295.709617	0.416255	25.716083	0.841901	11.431751
4682.112000	710.683013	295.688601	0.416261	25.714256	0.841911	11.430939
4682.132000	710.683013	295.696087	0.416259	25.714907	0.841908	11.431228
4682.152000	710.683013	295.689101	0.416261	25.714299	0.841911	11.430958
4682.172000	710.683013	295.701063	0.416258	25.715340	0.841905	11.431421
4682.192000	710.683013	295.691919	0.416260	25.714544	0.841910	11.431067
4682.212000	710.682933	295.680240	0.416263	25.713529	0.841915	11.430616
4682.232000	710.683013	295.681249	0.416263	25.713617	0.841915	11.430655
4682.252000	710.683013	295.683699	0.416262	25.713830	0.841914	11.430749
4682.272000	710.683013	295.687136	0.416261	25.714128	0.841912	11.430882
4682.292000	710.683013	295.684443	0.416262	25.713894	0.841913	11.430778
4682.312000	710.683013	295.682363	0.416263	25.713713	0.841914	11.430698
4682.332000	710.683013	295.687652	0.416261	25.714173	0.841912	11.430902
4682.352000	710.683013	295.671588	0.416265	25.712776	0.841920	11.430281
4682.372000	710.683013	295.679309	0.416263	25.713448	0.841916	11.430580
4682.392000	710.683013	295.684056	0.416262	25.713861	0.841913	11.430763
4682.412000	710.683013	295.680593	0.416263	25.713559	0.841915	11.430629
4682.432000	710.683013	295.679306	0.416263	25.713448	0.841916	11.430580
4682.452000	710.682933	295.676541	0.416264	25.713207	0.841917	11.430473
4682.472000	710.683013	295.677258	0.416264	25.713269	0.841917	11.430500
4682.492000	710.683013	295.671497	0.416265	25.712768	0.841920	11.430278
4682.512000	710.683013	295.685131	0.416262	25.713954	0.841913	11.430805
4682.532000	710.683013	295.670989	0.416265	25.712724	0.841920	11.430258
4682.552000	710.683013	295.664753	0.416267	25.712182	0.841923	11.430017
4682.572000	710.683013	295.656402	0.416269	25.711456	0.841927	11.429694
4682.592000	710.683013	295.672067	0.416265	25.712818	0.841919	11.430300
4682.612000	710.683013	295.664141	0.416267	25.712129	0.841923	11.429993
4682.632000	710.683013	295.652118	0.416270	25.711083	0.841929	11.429528
4682.652000	710.683013	295.659152	0.416269	25.711695	0.841926	11.429800
4682.672000	710.683013	295.653642	0.416270	25.711216	0.841928	11.429587
4682.692000	710.683013	295.661605	0.416268	25.711908	0.841925	11.429895
4682.692000	710.683013	295.665130	0.416267	25.712215	0.841923	11.430031
4682.732000	710.683013	295.659976	0.416268	25.711766	0.841925	11.429832
4682.752000	710.682933	295.650571	0.416271	25.710949	0.841930	11.429469
4682.772000	710.683013	295.652432	0.416270	25.711110	0.841929	11.429541
4682.792000	710.683013	295.666372	0.416267	25.712323	0.841922	11.430079
4682.812000	710.683013	295.647969	0.416271	25.710722	0.841931	11.429368
4682.832000	710.683013	295.657753	0.416269	25.711573	0.841926	11.429746
4682.852000	710.683013	295.639394	0.416274	25.709977	0.841936	11.429037
4682.872000	710.683013	295.649718	0.416271	25.710874	0.841930	11.429436
4682.892000	710.683013	295.655473	0.416270	25.711375	0.841928	11.429658
4682.912000	710.683013	295.652617	0.416270	25.711126	0.841929	11.429548
4682.932000	710.683013	295.655049	0.416270	25.711338	0.841928	11.429642
4682.932000	710.683013	295.652107	0.416270	25.711082	0.841929	11.429528
4682.972000	710.683013	295.631480	0.416276	25.709288	0.841939	11.428731
4682.992000	710.683013	295.641180	0.416273	25.710132	0.841935	11.429106
4683.012000	710.683013	295.634022	0.416275	25.709509	0.841938	11.428829
4683.032000	710.683013	295.623730	0.416278	25.708614	0.841943	11.428431
4683.052000	710.683013	295.626555	0.416277	25.708860	0.841942	11.428540
4683.072000	710.683013	295.640780	0.416273	25.710097	0.841935	11.429090
4683.092000	710.683013	295.636671	0.416274	25.709740	0.841937	11.428931
4683.112000	710.683013	295.635710	0.416275	25.709656	0.841937	11.428894
4683.132000	710.683013	295.634770	0.416275	25.709575	0.841938	11.428858
4683.152000	710.683013	295.637267	0.416274	25.709792	0.841937	11.428954
4683.172000	710.683013	295.638606	0.416274	25.709908	0.841936	11.429006
4683.192000	710.683013	295.631096	0.416276	25.709255	0.841940	11.428716
4683.212000	710.682933	295.635486	0.416275	25.709637	0.841937	11.428886
4683.232000	710.683013	295.633947	0.416275	25.709503	0.841938	11.428826
4683.252000	710.683013	295.647358	0.416272	25.710669	0.841932	11.429344
4683.272000	710.683013	295.645321	0.416272	25.710492	0.841933	11.429266
4683.292000	710.683013	295.640426	0.416273	25.710066	0.841935	11.429076
4683.312000	710.683013	295.632979	0.416275	25.709419	0.841939	11.428789
4683.332000	710.683013	295.646705	0.416272	25.710612	0.841932	11.429319
4683.352000	710.683013	295.629756	0.416276	25.709138	0.841940	11.428664
4683.352000	710.683013	295.628163	0.416277	25.709000	0.841941	11.428602
4683.392000	710.683013	295.617969	0.416279	25.708113	0.841946	11.428208
4683.412000	710.683013	295.621632	0.416278	25.708432	0.841944	11.428350
4683.432000	710.683013	295.628936	0.416276	25.709067	0.841941	11.428632
4683.452000	710.683013	295.609850	0.416281	25.707407	0.841950	11.427894
4683.472000	710.683013	295.615406	0.416280	25.707891	0.841947	11.428109
4683.492000	710.683013	295.610888	0.416281	25.707498	0.841950	11.427935
4683.512000	710.683013	295.617469	0.416279	25.708070	0.841946	11.428189
4683.532000	710.683013	295.609012	0.416282	25.707335	0.841951	11.427862
4683.552000	710.683013	295.610059	0.416281	25.707426	0.841950	11.427903
4683.552000	710.683013	295.600546	0.416284	25.706598	0.841955	11.427535
4683.572000	710.683013	295.600620	0.416284	25.706605	0.841955	11.427538
4683.612000	710.683013	295.600769	0.416284	25.706618	0.841955	11.427543
4683.632000	710.683013	295.601219	0.416284	25.706657	0.841954	11.427561
4683.652000	710.683013	295.601956	0.416284	25.706721	0.841954	11.427589
4683.672000	710.683013	295.601981	0.416284	25.706723	0.841954	11.427590
4683.692000	710.683013	295.604968	0.416283	25.706983	0.841952	11.427706
4683.712000	710.683013	295.591381	0.416286	25.705801	0.841959	11.427180
4683.732000	710.683013	295.586541	0.416288	25.705380	0.841962	11.426993
4683.752000	710.683013	295.595158	0.416285	25.706130	0.841957	11.427326
4683.772000	710.683013	295.597047	0.416285	25.706294	0.841956	11.427399
4683.772000	710.683013	295.609122	0.416282	25.707344	0.841950	11.427866
4683.812000	710.683013	295.603945	0.416283	25.706894	0.841953	11.427666
4683.832000	710.683013	295.595228	0.416285	25.706136	0.841957	11.427329
4683.852000	710.682933	295.589053	0.416287	25.705599	0.841960	11.427090
4683.872000	710.683013	295.586954	0.416287	25.705416	0.841961	11.427009
4683.892000	710.683013	295.600512	0.416284	25.706595	0.841955	11.427533
4683.912000	710.683013	295.590374	0.416287	25.705714	0.841960	11.427142
4683.932000	710.683013	295.589225	0.416287	25.705614	0.841960	11.427097
4683.952000	710.682933	295.588707	0.416287	25.705569	0.841960	11.427077
4683.972000	710.683013	295.596288	0.416285	25.706228	0.841957	11.427370
4683.972000	710.683013	295.588807	0.416287	25.705577	0.841960	11.427081
4684.012000	710.683013	295.602012	0.416283	25.706726	0.841954	11.427591
4684.032000	710.683013	295.587324	0.416287	25.705448	0.841961	11.427024
4684.052000	710.683013	295.582565	0.416289	25.705034	0.841964	11.426840
4684.072000	710.683013	295.592750	0.416286	25.705920	0.841959	11.427233
4684.092000	710.683013	295.571983	0.416291	25.704114	0.841969	11.426431
4684.112000	710.683013	295.563713	0.416294	25.703395	0.841973	11.426111
4684.132000	710.683013	295.574107	0.416291	25.704299	0.841968	11.426513
4684.152000	710.683013	295.575028	0.416291	25.704379	0.841967	11.426548
4684.172000	710.683013	295.567673	0.416292	25.703739	0.841971	11.426264
4684.192000	710.683013	295.575027	0.416291	25.704379	0.841967	11.426548
4684.212000	710.683013	295.578328	0.416290	25.704666	0.841966	11.426676
4684.232000	710.683013	295.575551	0.416290	25.704425	0.841967	11.426569
4684.252000	710.683013	295.583925	0.416288	25.705153	0.841963	11.426892
4684.272000	710.683013	295.580548	0.416289	25.704859	0.841965	11.426762
4684.292000	710.682933	295.584190	0.416288	25.705176	0.841963	11.426902
4684.312000	710.683013	295.574716	0.416291	25.704352	0.841967	11.426536
4684.332000	710.683013	295.584767	0.416288	25.705226	0.841962	11.426925
4684.352000	710.683013	295.568593	0.416292	25.703819	0.841970	11.426299
4684.372000	710.683013	295.573551	0.416291	25.704251	0.841968	11.426491
4684.392000	710.683013	295.562846	0.416294	25.703320	0.841973	11.426077
4684.392000	710.683013	295.570554	0.416292	25.703990	0.841969	11.426375
4684.412000	710.683013	295.568480	0.416292	25.703810	0.841970	11.426295
4684.432000	710.683013	295.566812	0.416293	25.703665	0.841971	11.426231
4684.472000	710.682933	295.568039	0.416292	25.703771	0.841971	11.426278
4684.472000	710.682933	295.561796	0.416294	25.703228	0.841974	11.426037
4684.512000	710.683013	295.563536	0.416294	25.703380	0.841973	11.426104
4684.532000	710.683013	295.553172	0.416296	25.702478	0.841978	11.425703
4684.552000	710.683013	295.570267	0.416292	25.703965	0.841970	11.426364
4684.572000	710.683013	295.572091	0.416291	25.704124	0.841969	11.426435
4684.592000	710.683013	295.566257	0.416293	25.703616	0.841972	11.426209
4684.612000	710.683013	295.573866	0.416291	25.704278	0.841968	11.426503
4684.632000	710.683013	295.565473	0.416293	25.703548	0.841972	11.426179
4684.652000	710.683013	295.551111	0.416297	25.702299	0.841979	11.425624
4684.672000	710.683013	295.554554	0.416296	25.702599	0.841977	11.425757
4684.692000	710.683013	295.548426	0.416298	25.702066	0.841980	11.425520
4684.712000	710.683013	295.540337	0.416300	25.701362	0.841984	11.425207
4684.732000	710.683013	295.549371	0.416297	25.702148	0.841980	11.425556
4684.752000	710.683013	295.542824	0.416299	25.701578	0.841983	11.425303
4684.772000	710.683013	295.548963	0.416297	25.702112	0.841980	11.425541
4684.792000	710.683013	295.556059	0.416296	25.702729	0.841977	11.425815
4684.812000	710.683013	295.545169	0.416298	25.701782	0.841982	11.425394
4684.832000	710.683013	295.550363	0.416297	25.702234	0.841979	11.425595
4684.852000	710.683013	295.558782	0.416295	25.702966	0.841975	11.425920
4684.872000	710.683013	295.556445	0.416295	25.702763	0.841976	11.425830
4684.892000	710.683013	295.547165	0.416298	25.701956	0.841981	11.425471
4684.912000	710.682933	295.560588	0.416294	25.703123	0.841974	11.425990
4684.932000	710.682933	295.537117	0.416300	25.701082	0.841986	11.425083
4684.952000	710.683013	295.547354	0.416298	25.701972	0.841981	11.425478
4684.972000	710.683013	295.548580	0.416297	25.702079	0.841980	11.425526
4684.992000	710.683013	295.529256	0.416303	25.700399	0.841990	11.424779
4685.012000	710.683013	295.534814	0.416301	25.700882	0.841987	11.424994
4685.032000	710.683013	295.534129	0.416301	25.700822	0.841987	11.424967
4685.032000	710.683013	295.522070	0.416304	25.699774	0.841993	11.424501
4685.072000	710.683013	295.525553	0.416303	25.700077	0.841992	11.424636
4685.072000	710.683013	295.519995	0.416305	25.699593	0.841994	11.424421
4685.112000	710.683013	295.515600	0.416306	25.699211	0.841997	11.424251
4685.132000	710.683013	295.521131	0.416305	25.699692	0.841994	11.424465
4685.152000	710.683013	295.512969	0.416307	25.698982	0.841998	11.424149
4685.172000	710.683013	295.522556	0.416304	25.699816	0.841993	11.424520
4685.192000	710.683013	295.521935	0.416304	25.699762	0.841993	11.424496
4685.212000	710.683013	295.523754	0.416304	25.699920	0.841993	11.424566
4685.232000	710.683013	295.520938	0.416305	25.699675	0.841994	11.424457
4685.252000	710.683013	295.516202	0.416306	25.699263	0.841996	11.424274
4685.272000	710.683013	295.522205	0.416304	25.699785	0.841993	11.424506
4685.272000	710.683013	295.519511	0.416305	25.699551	0.841995	11.424402
4685.312000	710.683013	295.519439	0.416305	25.699545	0.841995	11.424399
4685.332000	710.683013	295.516484	0.416306	25.699288	0.841996	11.424285
4685.352000	710.683013	295.505254	0.416309	25.698311	0.842002	11.423851
4685.372000	710.683013	295.515863	0.416306	25.699234	0.841996	11.424261
4685.392000	710.683013	295.508346	0.416308	25.698580	0.842000	11.423970
4685.412000	710.683013	295.511822	0.416307	25.698882	0.841998	11.424105
4685.432000	710.683013	295.510542	0.416307	25.698771	0.841999	11.424055
4685.452000	710.682933	295.506538	0.416308	25.698423	0.842001	11.423901
4685.472000	710.683013	295.510272	0.416307	25.698748	0.841999	11.424045
4685.472000	710.683013	295.502696	0.416309	25.698089	0.842003	11.423752
4685.512000	710.683013	295.509285	0.416308	25.698662	0.842000	11.424007
4685.532000	710.683013	295.516755	0.416306	25.699311	0.841996	11.424296
4685.552000	710.683013	295.504670	0.416309	25.698260	0.842002	11.423828
4685.572000	710.683013	295.498592	0.416311	25.697732	0.842005	11.423593
4685.592000	710.683013	295.495490	0.416311	25.697462	0.842007	11.423473
4685.612000	710.683013	295.501946	0.416310	25.698024	0.842003	11.423723
4685.632000	710.683013	295.495048	0.416311	25.697424	0.842007	11.423456
4685.652000	710.683013	295.497696	0.416311	25.697654	0.842005	11.423559
4685.672000	710.683013	295.501278	0.416310	25.697965	0.842004	11.423697
4685.672000	710.683013	295.492649	0.416312	25.697215	0.842008	11.423364
4685.692000	710.683013	295.496871	0.416311	25.697582	0.842006	11.423527
4685.712000	710.683013	295.485484	0.416314	25.696592	0.842011	11.423087
4685.752000	710.683013	295.492043	0.416312	25.697162	0.842008	11.423340
4685.772000	710.683013	295.489376	0.416313	25.696930	0.842010	11.423237
4685.792000	710.683013	295.491581	0.416312	25.697122	0.842008	11.423322
4685.812000	710.683013	295.510077	0.416308	25.698731	0.841999	11.424037
4685.832000	710.683013	295.502059	0.416310	25.698033	0.842003	11.423727
4685.852000	710.683013	295.497339	0.416311	25.697623	0.842006	11.423545
4685.872000	710.682933	295.507696	0.416308	25.698524	0.842000	11.423945
4685.892000	710.683013	295.487889	0.416313	25.696801	0.842010	11.423180
4685.892000	710.683013	295.498946	0.416310	25.697763	0.842005	11.423607
4685.912000	710.683013	295.495882	0.416311	25.697496	0.842006	11.423489
4685.952000	710.683013	295.473061	0.416317	25.695512	0.842018	11.422606
4685.972000	710.683013	295.477056	0.416316	25.695859	0.842016	11.422761
4685.992000	710.683013	295.484301	0.416314	25.696489	0.842012	11.423041
4686.012000	710.683013	295.483616	0.416314	25.696430	0.842012	11.423014
4686.032000	710.683013	295.479263	0.416316	25.696051	0.842015	11.422846
4686.052000	710.683013	295.486145	0.416314	25.696649	0.842011	11.423112
4686.072000	710.683013	295.470446	0.416318	25.695284	0.842019	11.422505
4686.092000	710.683013	295.481937	0.416315	25.696284	0.842013	11.422949
4686.112000	710.683013	295.472042	0.416317	25.695423	0.842018	11.422567
4686.132000	710.683013	295.469107	0.416318	25.695168	0.842020	11.422454
4686.152000	710.683013	295.466939	0.416319	25.694979	0.842021	11.422370
4686.172000	710.683013	295.473431	0.416317	25.695544	0.842017	11.422621
4686.192000	710.683013	295.484938	0.416314	25.696545	0.842012	11.423066
4686.212000	710.683013	295.481688	0.416315	25.696262	0.842013	11.422940
4686.232000	710.683013	295.469962	0.416318	25.695242	0.842019	11.422487
4686.252000	710.683013	295.471066	0.416318	25.695338	0.842019	11.422529
4686.272000	710.682933	295.467179	0.416319	25.695000	0.842020	11.422379
4686.292000	710.683013	295.459822	0.416321	25.694360	0.842024	11.422095
4686.312000	710.683013	295.454418	0.416322	25.693890	0.842027	11.421886
4686.312000	710.683013	295.473513	0.416317	25.695551	0.842017	11.422624
4686.332000	710.683013	295.469556	0.416318	25.695207	0.842019	11.422471
4686.352000	710.683013	295.467432	0.416319	25.695022	0.842020	11.422389
4686.372000	710.683013	295.461231	0.416320	25.694483	0.842023	11.422149
4686.412000	710.683013	295.461247	0.416320	25.694484	0.842023	11.422150
4686.432000	710.683013	295.461534	0.416320	25.694509	0.842023	11.422161
4686.452000	710.683013	295.456650	0.416321	25.694084	0.842026	11.421972
4686.472000	710.683013	295.460925	0.416320	25.694456	0.842024	11.422137
4686.492000	710.683013	295.445210	0.416324	25.693090	0.842031	11.421530
4686.512000	710.683013	295.459714	0.416321	25.694351	0.842024	11.422090
4686.532000	710.683013	295.454225	0.416322	25.693874	0.842027	11.421878
4686.552000	710.683013	295.454933	0.416322	25.693935	0.842027	11.421906
4686.552000	710.683013	295.439987	0.416326	25.692635	0.842034	11.421328
4686.572000	710.683013	295.438829	0.416326	25.692535	0.842034	11.421283
4686.612000	710.683013	295.446951	0.416324	25.693241	0.842030	11.421597
4686.632000	710.683013	295.441087	0.416326	25.692731	0.842033	11.421370
4686.652000	710.683013	295.433220	0.416328	25.692047	0.842037	11.421066
4686.672000	710.683013	295.430458	0.416328	25.691807	0.842039	11.420959
4686.692000	710.683013	295.434056	0.416327	25.692120	0.842037	11.421098
4686.712000	710.683013	295.445713	0.416324	25.693133	0.842031	11.421549
4686.732000	710.683013	295.429853	0.416328	25.691754	0.842039	11.420936
4686.752000	710.683013	295.434353	0.416327	25.692145	0.842037	11.421110
4686.752000	710.683013	295.443275	0.416325	25.692921	0.842032	11.421455
4686.772000	710.683013	295.440210	0.416326	25.692655	0.842034	11.421336
4686.812000	710.683013	295.434558	0.416327	25.692163	0.842037	11.421118
4686.832000	710.683013	295.430633	0.416328	25.691822	0.842039	11.420966
4686.852000	710.683013	295.432912	0.416328	25.692020	0.842037	11.421054
4686.872000	710.683013	295.424620	0.416330	25.691299	0.842041	11.420734
4686.892000	710.683013	295.427163	0.416329	25.691520	0.842040	11.420832
4686.912000	710.683013	295.426707	0.416329	25.691481	0.842040	11.420814
4686.932000	710.683013	295.428424	0.416329	25.691630	0.842040	11.420881
4686.952000	710.683013	295.424366	0.416330	25.691277	0.842042	11.420724
4686.952000	710.683013	295.418315	0.416332	25.690751	0.842045	11.420490
4686.972000	710.683013	295.419988	0.416331	25.690896	0.842044	11.420555
4686.992000	710.683013	295.425209	0.416330	25.691350	0.842041	11.420756
4687.032000	710.683013	295.431685	0.416328	25.691913	0.842038	11.421007
4687.052000	710.683013	295.411412	0.416333	25.690150	0.842048	11.420223
4687.072000	710.683013	295.419298	0.416331	25.690836	0.842044	11.420528
4687.092000	710.683013	295.425043	0.416330	25.691336	0.842041	11.420750
4687.112000	710.683013	295.409672	0.416334	25.689999	0.842049	11.420156
4687.132000	710.683013	295.415550	0.416332	25.690510	0.842046	11.420383
4687.152000	710.683013	295.412708	0.416333	25.690263	0.842047	11.420273
4687.172000	710.683013	295.417876	0.416332	25.690713	0.842045	11.420473
4687.172000	710.683013	295.411443	0.416333	25.690153	0.842048	11.420224
4687.212000	710.683013	295.412160	0.416333	25.690215	0.842048	11.420252
4687.232000	710.683013	295.410717	0.416333	25.690090	0.842048	11.420196
4687.252000	710.683013	295.407029	0.416334	25.689769	0.842050	11.420054
4687.272000	710.683013	295.392149	0.416338	25.688475	0.842057	11.419478
4687.292000	710.683013	295.409313	0.416334	25.689968	0.842049	11.420142
4687.312000	710.683013	295.403604	0.416335	25.689471	0.842052	11.419921
4687.332000	710.683013	295.398254	0.416337	25.689006	0.842054	11.419714
4687.352000	710.682933	295.397041	0.416337	25.688901	0.842055	11.419668
4687.372000	710.683013	295.402543	0.416336	25.689379	0.842052	11.419880
4687.392000	710.683013	295.396629	0.416337	25.688865	0.842055	11.419652
4687.392000	710.683013	295.399453	0.416336	25.689110	0.842054	11.419761
4687.412000	710.683013	295.395480	0.416337	25.688765	0.842056	11.419607
4687.452000	710.683013	295.389238	0.416339	25.688222	0.842059	11.419366
4687.472000	710.683013	295.385600	0.416340	25.687906	0.842061	11.419225
4687.492000	710.682933	295.402012	0.416336	25.689333	0.842053	11.419860
4687.512000	710.683013	295.397115	0.416337	25.688907	0.842055	11.419670
4687.532000	710.683013	295.410380	0.416334	25.690061	0.842049	11.420183
4687.552000	710.683013	295.391036	0.416339	25.688378	0.842058	11.419435
4687.572000	710.683013	295.406335	0.416335	25.689709	0.842050	11.420027
4687.592000	710.683013	295.385942	0.416340	25.687935	0.842061	11.419238
4687.592000	710.683013	295.385407	0.416340	25.687889	0.842061	11.419218
4687.632000	710.683013	295.382903	0.416341	25.687671	0.842062	11.419121
4687.652000	710.683013	295.394837	0.416338	25.688709	0.842056	11.419582
4687.672000	710.682933	295.391691	0.416338	25.688435	0.842058	11.419461
4687.692000	710.683013	295.371896	0.416344	25.686714	0.842067	11.418695
4687.712000	710.683013	295.388557	0.416339	25.688163	0.842059	11.419340
4687.732000	710.683013	295.378339	0.416342	25.687274	0.842064	11.418945
4687.752000	710.683013	295.389545	0.416339	25.688249	0.842059	11.419378
4687.772000	710.683013	295.379108	0.416342	25.687341	0.842064	11.418974
4687.792000	710.683013	295.377157	0.416342	25.687171	0.842065	11.418899
4687.812000	710.683013	295.381634	0.416341	25.687561	0.842063	11.419072
4687.832000	710.683013	295.372418	0.416343	25.686759	0.842067	11.418716
4687.832000	710.683013	295.382462	0.416341	25.687633	0.842062	11.419104
4687.872000	710.682933	295.385199	0.416340	25.687871	0.842061	11.419210
4687.872000	710.682933	295.391684	0.416338	25.688435	0.842058	11.419460
4687.912000	710.683013	295.373092	0.416343	25.686818	0.842067	11.418742
4687.932000	710.683013	295.372776	0.416343	25.686790	0.842067	11.418729
4687.952000	710.683013	295.371770	0.416344	25.686703	0.842068	11.418691
4687.972000	710.683013	295.368491	0.416345	25.686418	0.842069	11.418564
4687.992000	710.683013	295.362568	0.416346	25.685903	0.842072	11.418335
4688.012000	710.683013	295.372558	0.416343	25.686771	0.842067	11.418721
4688.032000	710.683013	295.362347	0.416346	25.685883	0.842072	11.418326
4688.032000	710.683013	295.375008	0.416343	25.686985	0.842066	11.418816
4688.052000	710.683013	295.361185	0.416346	25.685782	0.842073	11.418281
4688.072000	710.683013	295.368710	0.416344	25.686437	0.842069	11.418572
4688.112000	710.683013	295.368057	0.416345	25.686380	0.842069	11.418547
4688.132000	710.683013	295.351578	0.416349	25.684947	0.842078	11.417910
4688.152000	710.682933	295.367997	0.416345	25.686375	0.842069	11.418545
4688.172000	710.683013	295.364300	0.416346	25.686053	0.842071	11.418402
4688.192000	710.683013	295.353464	0.416348	25.685111	0.842077	11.417983
4688.212000	710.683013	295.360810	0.416347	25.685750	0.842073	11.418267
4688.232000	710.683013	295.359811	0.416347	25.685663	0.842073	11.418228
4688.232000	710.683013	295.351993	0.416349	25.684983	0.842077	11.417926
4688.252000	710.683013	295.356617	0.416348	25.685385	0.842075	11.418105
4688.292000	710.683013	295.367611	0.416345	25.686341	0.842070	11.418530
4688.312000	710.683013	295.356399	0.416348	25.685366	0.842075	11.418096
4688.332000	710.682933	295.350116	0.416349	25.684820	0.842078	11.417853
4688.352000	710.683013	295.355062	0.416348	25.685250	0.842076	11.418045
4688.372000	710.683013	295.368562	0.416345	25.686424	0.842069	11.418567
4688.392000	710.683013	295.365075	0.416345	25.686121	0.842071	11.418432
4688.412000	710.683013	295.350785	0.416349	25.684878	0.842078	11.417879
4688.432000	710.683013	295.344990	0.416351	25.684374	0.842081	11.417655
4688.452000	710.683013	295.349623	0.416349	25.684777	0.842078	11.417834
4688.452000	710.683013	295.352563	0.416349	25.685033	0.842077	11.417948
4688.472000	710.682933	295.352166	0.416349	25.684998	0.842077	11.417933
4688.492000	710.682933	295.338729	0.416352	25.683830	0.842084	11.417413
4688.532000	710.682933	295.338724	0.416352	25.683829	0.842084	11.417413
4688.532000	710.682933	295.351329	0.416349	25.684925	0.842078	11.417900
4688.572000	710.683013	295.353368	0.416348	25.685103	0.842077	11.417979
4688.592000	710.683013	295.356457	0.416348	25.685371	0.842075	11.418099
4688.611000	710.683013	295.349335	0.416350	25.684752	0.842079	11.417823
4688.631000	710.683013	295.345449	0.416351	25.684414	0.842081	11.417673
4688.651000	710.682933	295.346666	0.416350	25.684520	0.842080	11.417720
4688.671000	710.683013	295.332555	0.416354	25.683293	0.842087	11.417175
4688.691000	710.683013	295.340777	0.416352	25.684008	0.842083	11.417492
4688.711000	710.683013	295.347714	0.416350	25.684611	0.842079	11.417761
4688.731000	710.683013	295.343528	0.416351	25.684247	0.842081	11.417599
4688.751000	710.683013	295.327044	0.416355	25.682813	0.842090	11.416962
4688.771000	710.683013	295.335370	0.416353	25.683538	0.842086	11.417283
4688.791000	710.683013	295.333378	0.416354	25.683364	0.842086	11.417206
4688.811000	710.683013	295.321914	0.416357	25.682367	0.842092	11.416763
4688.831000	710.683013	295.334790	0.416353	25.683487	0.842086	11.417261
4688.851000	710.683013	295.336706	0.416353	25.683654	0.842085	11.417335
4688.871000	710.683013	295.350646	0.416349	25.684866	0.842078	11.417874
4688.871000	710.683013	295.329410	0.416355	25.683019	0.842088	11.417053
4688.911000	710.683013	295.323060	0.416356	25.682467	0.842092	11.416807
4688.931000	710.683013	295.330288	0.416355	25.683095	0.842088	11.417087
4688.951000	710.682933	295.332514	0.416354	25.683289	0.842087	11.417173
4688.971000	710.683013	295.334760	0.416353	25.683484	0.842086	11.417260
4688.991000	710.683013	295.326479	0.416356	25.682764	0.842090	11.416940
4689.011000	710.683013	295.313351	0.416359	25.681623	0.842096	11.416432
4689.031000	710.683013	295.324431	0.416356	25.682586	0.842091	11.416861
4689.051000	710.683013	295.320312	0.416357	25.682228	0.842093	11.416701
4689.071000	710.683013	295.322978	0.416356	25.682460	0.842092	11.416804
4689.091000	710.683013	295.321400	0.416357	25.682323	0.842092	11.416743
4689.111000	710.683013	295.325548	0.416356	25.682683	0.842090	11.416904
4689.131000	710.683013	295.324085	0.416356	25.682556	0.842091	11.416847
4689.151000	710.683013	295.323745	0.416356	25.682527	0.842091	11.416834
4689.171000	710.683013	295.316716	0.416358	25.681915	0.842095	11.416562
4689.191000	710.683013	295.312412	0.416359	25.681541	0.842097	11.416396
4689.211000	710.683013	295.309699	0.416360	25.681305	0.842098	11.416291
4689.231000	710.683013	295.312939	0.416359	25.681587	0.842097	11.416416
4689.251000	710.683013	295.309047	0.416360	25.681248	0.842098	11.416266
4689.271000	710.683013	295.306795	0.416361	25.681052	0.842100	11.416179
4689.291000	710.683013	295.314509	0.416359	25.681723	0.842096	11.416477
4689.311000	710.683013	295.295732	0.416364	25.680090	0.842105	11.415751
4689.331000	710.683013	295.304280	0.416361	25.680834	0.842101	11.416081
4689.351000	710.683013	295.306370	0.416361	25.681016	0.842100	11.416162
4689.371000	710.683013	295.291964	0.416365	25.679763	0.842107	11.415605
4689.391000	710.683013	295.299909	0.416362	25.680454	0.842103	11.415913
4689.411000	710.683013	295.296789	0.416363	25.680182	0.842105	11.415792
4689.431000	710.683013	295.288954	0.416365	25.679501	0.842108	11.415489
4689.451000	710.683013	295.289235	0.416365	25.679525	0.842108	11.415500
4689.471000	710.683013	295.299149	0.416363	25.680388	0.842103	11.415883
4689.491000	710.683013	295.301625	0.416362	25.680603	0.842102	11.415979
4689.511000	710.683013	295.304018	0.416361	25.680811	0.842101	11.416071
4689.511000	710.683013	295.297709	0.416363	25.680262	0.842104	11.415827
4689.551000	710.683013	295.309585	0.416360	25.681295	0.842098	11.416287
4689.571000	710.683013	295.303761	0.416361	25.680789	0.842101	11.416061
4689.591000	710.683013	295.294626	0.416364	25.679994	0.842106	11.415708
4689.611000	710.683013	295.283242	0.416367	25.679004	0.842111	11.415268
4689.631000	710.683013	295.283275	0.416367	25.679007	0.842111	11.415269
4689.651000	710.683013	295.301961	0.416362	25.680632	0.842102	11.415992
4689.671000	710.683013	295.289302	0.416365	25.679531	0.842108	11.415502
4689.691000	710.683013	295.283547	0.416367	25.679031	0.842111	11.415280
4689.711000	710.683013	295.280815	0.416367	25.678793	0.842112	11.415174
4689.731000	710.683013	295.288542	0.416365	25.679465	0.842109	11.415473
4689.751000	710.683013	295.282186	0.416367	25.678912	0.842112	11.415227
4689.771000	710.683013	295.286593	0.416366	25.679296	0.842110	11.415398
4689.791000	710.683013	295.286204	0.416366	25.679262	0.842110	11.415383
4689.811000	710.682933	295.292575	0.416364	25.679816	0.842107	11.415629
4689.831000	710.683013	295.288606	0.416365	25.679471	0.842109	11.415476
4689.851000	710.683013	295.280388	0.416368	25.678756	0.842113	11.415158
4689.871000	710.683013	295.269267	0.416370	25.677789	0.842118	11.414728
4689.891000	710.683013	295.260111	0.416373	25.676993	0.842123	11.414374
4689.911000	710.683013	295.264032	0.416372	25.677334	0.842121	11.414526
4689.931000	710.683013	295.272772	0.416370	25.678094	0.842116	11.414863
4689.951000	710.683013	295.270219	0.416370	25.677872	0.842118	11.414765
4689.971000	710.683013	295.265275	0.416371	25.677442	0.842120	11.414574
4689.991000	710.683013	295.276817	0.416368	25.678445	0.842114	11.415020
4690.011000	710.683013	295.278339	0.416368	25.678578	0.842114	11.415079
4690.031000	710.683013	295.272204	0.416370	25.678044	0.842117	11.414841
4690.051000	710.683013	295.269919	0.416370	25.677846	0.842118	11.414753
4690.071000	710.683013	295.265078	0.416372	25.677425	0.842120	11.414566
4690.091000	710.683013	295.271620	0.416370	25.677994	0.842117	11.414819
4690.111000	710.683013	295.263071	0.416372	25.677250	0.842121	11.414488
4690.131000	710.683013	295.279539	0.416368	25.678682	0.842113	11.415125
4690.151000	710.683013	295.265460	0.416371	25.677458	0.842120	11.414581
4690.171000	710.683013	295.256468	0.416374	25.676676	0.842124	11.414233
4690.191000	710.683013	295.265157	0.416372	25.677431	0.842120	11.414569
4690.211000	710.683013	295.252396	0.416375	25.676322	0.842126	11.414076
4690.231000	710.683013	295.270236	0.416370	25.677873	0.842118	11.414765
4690.251000	710.683013	295.256768	0.416374	25.676702	0.842124	11.414245
4690.271000	710.683013	295.256583	0.416374	25.676686	0.842124	11.414238
4690.291000	710.682933	295.252521	0.416375	25.676333	0.842126	11.414081
4690.311000	710.682933	295.261647	0.416372	25.677126	0.842122	11.414433
4690.331000	710.683013	295.256311	0.416374	25.676662	0.842125	11.414227
4690.351000	710.683013	295.249862	0.416376	25.676101	0.842128	11.413978
4690.371000	710.683013	295.242698	0.416377	25.675478	0.842131	11.413701
4690.391000	710.683013	295.239513	0.416378	25.675201	0.842133	11.413578
4690.391000	710.683013	295.240951	0.416378	25.675326	0.842132	11.413633
4690.431000	710.683013	295.245495	0.416377	25.675722	0.842130	11.413809
4690.451000	710.683013	295.249356	0.416376	25.676057	0.842128	11.413958
4690.471000	710.683013	295.252508	0.416375	25.676331	0.842126	11.414080
4690.491000	710.682933	295.228809	0.416381	25.674270	0.842138	11.413164
4690.511000	710.683013	295.224751	0.416382	25.673918	0.842140	11.413007
4690.531000	710.683013	295.227000	0.416381	25.674113	0.842139	11.413094
4690.551000	710.683013	295.218474	0.416384	25.673372	0.842143	11.412764
4690.571000	710.683013	295.222138	0.416383	25.673690	0.842141	11.412906
4690.591000	710.683013	295.226362	0.416382	25.674058	0.842139	11.413069
4690.611000	710.682933	295.213467	0.416385	25.672936	0.842146	11.412571
4690.631000	710.683013	295.214727	0.416385	25.673046	0.842145	11.412619
4690.651000	710.682933	295.214103	0.416385	25.672992	0.842145	11.412595
4690.671000	710.683013	295.211297	0.416386	25.672748	0.842147	11.412487
4690.691000	710.683013	295.223146	0.416383	25.673778	0.842141	11.412945
4690.711000	710.683013	295.212222	0.416385	25.672828	0.842146	11.412523
4690.731000	710.683013	295.211415	0.416386	25.672758	0.842147	11.412491
4690.751000	710.682933	295.198583	0.416389	25.671642	0.842153	11.411995
4690.771000	710.683013	295.201919	0.416388	25.671932	0.842151	11.412124
4690.791000	710.683013	295.198047	0.416389	25.671595	0.842153	11.411975
4690.811000	710.682933	295.214346	0.416385	25.673013	0.842145	11.412605
4690.831000	710.683013	295.199028	0.416389	25.671681	0.842153	11.412013
4690.851000	710.683013	295.192814	0.416390	25.671140	0.842156	11.411772
4690.871000	710.683013	295.201478	0.416388	25.671894	0.842152	11.412107
4690.891000	710.683013	295.191301	0.416391	25.671009	0.842157	11.411714
4690.911000	710.683013	295.185128	0.416392	25.670472	0.842160	11.411475
4690.931000	710.683013	295.202737	0.416388	25.672003	0.842151	11.412156
4690.951000	710.683013	295.191417	0.416391	25.671019	0.842157	11.411718
4690.971000	710.683013	295.193276	0.416390	25.671180	0.842156	11.411790
4690.991000	710.683013	295.176086	0.416395	25.669686	0.842164	11.411126
4691.011000	710.683013	295.188461	0.416392	25.670762	0.842158	11.411604
4691.011000	710.683013	295.185131	0.416392	25.670472	0.842160	11.411475
4691.051000	710.683013	295.180399	0.416394	25.670061	0.842162	11.411292
4691.071000	710.683013	295.179194	0.416394	25.669956	0.842163	11.411246
4691.091000	710.683013	295.183886	0.416393	25.670364	0.842160	11.411427
4691.111000	710.683013	295.176658	0.416395	25.669735	0.842164	11.411148
4691.131000	710.683013	295.168844	0.416397	25.669056	0.842168	11.410846
4691.151000	710.683013	295.159663	0.416399	25.668257	0.842172	11.410491
4691.171000	710.682933	295.168046	0.416397	25.668986	0.842168	11.410815
4691.191000	710.683013	295.160787	0.416399	25.668355	0.842172	11.410534
4691.211000	710.683013	295.159039	0.416399	25.668203	0.842173	11.410467
4691.231000	710.683013	295.160295	0.416399	25.668312	0.842172	11.410515
4691.251000	710.683013	295.148707	0.416402	25.667305	0.842178	11.410067
4691.271000	710.683013	295.146745	0.416402	25.667134	0.842179	11.409991
4691.291000	710.683013	295.150675	0.416401	25.667476	0.842177	11.410143
4691.311000	710.683013	295.154334	0.416400	25.667794	0.842175	11.410285
4691.331000	710.683013	295.164440	0.416398	25.668673	0.842170	11.410675
4691.351000	710.683013	295.154053	0.416401	25.667769	0.842175	11.410274
4691.371000	710.683013	295.139160	0.416404	25.666474	0.842182	11.409698
4691.391000	710.683013	295.146401	0.416403	25.667104	0.842179	11.409978
4691.411000	710.683013	295.140023	0.416404	25.666549	0.842182	11.409732
4691.431000	710.683013	295.133061	0.416406	25.665944	0.842185	11.409462
4691.451000	710.683013	295.138350	0.416405	25.666404	0.842183	11.409667
4691.471000	710.683013	295.128881	0.416407	25.665580	0.842187	11.409301
4691.491000	710.683013	295.143684	0.416403	25.666868	0.842180	11.409873
4691.511000	710.683013	295.132253	0.416406	25.665874	0.842186	11.409431
4691.531000	710.683013	295.128265	0.416407	25.665527	0.842188	11.409277
4691.551000	710.683013	295.129998	0.416407	25.665678	0.842187	11.409344
4691.571000	710.683013	295.140287	0.416404	25.666572	0.842182	11.409742
4691.591000	710.683013	295.130617	0.416407	25.665731	0.842187	11.409368
4691.611000	710.683013	295.131029	0.416407	25.665767	0.842186	11.409384
4691.631000	710.683013	295.116983	0.416410	25.664546	0.842193	11.408841
4691.651000	710.683013	295.121409	0.416409	25.664931	0.842191	11.409012
4691.671000	710.683013	295.126983	0.416408	25.665415	0.842188	11.409227
4691.691000	710.683013	295.125495	0.416408	25.665286	0.842189	11.409170
4691.711000	710.683013	295.120646	0.416409	25.664864	0.842191	11.408982
4691.731000	710.682933	295.092884	0.416416	25.662450	0.842205	11.407909
4691.751000	710.683013	295.116235	0.416410	25.664481	0.842194	11.408812
4691.771000	710.683013	295.109121	0.416412	25.663862	0.842197	11.408537
4691.791000	710.683013	295.101000	0.416414	25.663156	0.842201	11.408223
4691.811000	710.683013	295.105329	0.416413	25.663532	0.842199	11.408390
4691.831000	710.683013	295.100560	0.416415	25.663117	0.842201	11.408206
4691.851000	710.683013	295.084757	0.416419	25.661743	0.842209	11.407595
4691.871000	710.683013	295.089458	0.416417	25.662152	0.842207	11.407777
4691.891000	710.683013	295.072574	0.416422	25.660684	0.842215	11.407124
4691.911000	710.683013	295.077616	0.416421	25.661122	0.842213	11.407319
4691.931000	710.683013	295.079815	0.416420	25.661313	0.842212	11.407404
4691.951000	710.683013	295.081819	0.416419	25.661488	0.842211	11.407481
4691.971000	710.682933	295.084019	0.416419	25.661679	0.842209	11.407567
4691.991000	710.683013	295.066915	0.416423	25.660192	0.842218	11.406905
4692.011000	710.683013	295.084369	0.416419	25.661709	0.842209	11.407580
4692.031000	710.683013	295.078303	0.416420	25.661182	0.842212	11.407346
4692.051000	710.683013	295.074229	0.416421	25.660828	0.842214	11.407188
4692.071000	710.683013	295.071117	0.416422	25.660557	0.842216	11.407068
4692.091000	710.683013	295.060488	0.416425	25.659633	0.842221	11.406657
4692.111000	710.683013	295.063607	0.416424	25.659904	0.842220	11.406777
4692.131000	710.683013	295.067595	0.416423	25.660251	0.842218	11.406932
4692.151000	710.683013	295.058441	0.416426	25.659455	0.842222	11.406578
4692.171000	710.683013	295.057344	0.416426	25.659359	0.842223	11.406535
4692.191000	710.683013	295.068699	0.416423	25.660347	0.842217	11.406974
4692.211000	710.683013	295.059822	0.416425	25.659575	0.842221	11.406631
4692.231000	710.683013	295.060016	0.416425	25.659592	0.842221	11.406639
4692.251000	710.683013	295.050066	0.416428	25.658726	0.842226	11.406254
4692.271000	710.683013	295.060877	0.416425	25.659666	0.842221	11.406672
4692.291000	710.683013	295.064927	0.416424	25.660019	0.842219	11.406828
4692.291000	710.683013	295.060946	0.416425	25.659672	0.842221	11.406675
4692.331000	710.683013	295.060937	0.416425	25.659672	0.842221	11.406674
4692.351000	710.683013	295.042306	0.416430	25.658051	0.842230	11.405954
4692.371000	710.683013	295.030699	0.416433	25.657042	0.842236	11.405505
4692.391000	710.682933	295.047231	0.416428	25.658480	0.842228	11.406144
4692.411000	710.683013	295.033354	0.416432	25.657273	0.842235	11.405608
4692.431000	710.683013	295.039623	0.416430	25.657818	0.842231	11.405850
4692.451000	710.683013	295.041371	0.416430	25.657970	0.842231	11.405918
4692.471000	710.683013	295.028722	0.416433	25.656870	0.842237	11.405429
4692.491000	710.683013	295.029905	0.416433	25.656973	0.842236	11.405475
4692.511000	710.683013	295.037853	0.416431	25.657664	0.842232	11.405782
4692.531000	710.683013	295.036266	0.416431	25.657526	0.842233	11.405720
4692.531000	710.683013	295.037714	0.416431	25.657652	0.842232	11.405776
4692.551000	710.683013	295.044133	0.416429	25.658210	0.842229	11.406025
4692.591000	710.683013	295.029474	0.416433	25.656936	0.842236	11.405458
4692.611000	710.683013	295.038552	0.416431	25.657725	0.842232	11.405809
4692.631000	710.683013	295.046091	0.416429	25.658381	0.842228	11.406100
4692.651000	710.683013	295.034844	0.416432	25.657403	0.842234	11.405665
4692.671000	710.683013	295.035929	0.416431	25.657497	0.842233	11.405707
4692.691000	710.683013	295.026408	0.416434	25.656669	0.842238	11.405339
4692.711000	710.683013	295.020758	0.416435	25.656178	0.842241	11.405121
4692.731000	710.683013	295.032909	0.416432	25.657234	0.842235	11.405591
4692.751000	710.683013	295.021823	0.416435	25.656270	0.842240	11.405162
4692.771000	710.683013	295.022965	0.416435	25.656370	0.842240	11.405206
4692.791000	710.683013	295.035554	0.416432	25.657464	0.842233	11.405693
4692.811000	710.683013	295.027819	0.416434	25.656792	0.842237	11.405394
4692.831000	710.683013	295.029629	0.416433	25.656949	0.842236	11.405464
4692.851000	710.683013	295.033272	0.416432	25.657266	0.842235	11.405605
4692.871000	710.683013	295.032538	0.416432	25.657202	0.842235	11.405576
4692.891000	710.683013	295.030542	0.416433	25.657028	0.842236	11.405499
4692.911000	710.683013	295.018048	0.416436	25.655942	0.842242	11.405016
4692.931000	710.683013	295.009300	0.416438	25.655181	0.842246	11.404678
4692.931000	710.683013	295.022729	0.416435	25.656349	0.842240	11.405197
4692.971000	710.683013	295.014653	0.416437	25.655647	0.842244	11.404885
4692.991000	710.683013	295.015285	0.416437	25.655702	0.842243	11.404909
4693.011000	710.683013	295.009540	0.416438	25.655202	0.842246	11.404687
4693.031000	710.683013	295.018388	0.416436	25.655971	0.842242	11.405029
4693.051000	710.683013	295.011544	0.416438	25.655376	0.842245	11.404765
4693.071000	710.682933	295.001717	0.416440	25.654522	0.842250	11.404385
4693.091000	710.683013	294.995967	0.416442	25.654022	0.842253	11.404163
4693.111000	710.683013	295.011017	0.416438	25.655330	0.842246	11.404744
4693.131000	710.683013	295.007960	0.416439	25.655065	0.842247	11.404626
4693.151000	710.683013	295.001527	0.416440	25.654505	0.842250	11.404377
4693.171000	710.683013	295.004546	0.416440	25.654768	0.842249	11.404494
4693.191000	710.683013	295.008334	0.416439	25.655097	0.842247	11.404641
4693.211000	710.683013	295.005246	0.416439	25.654829	0.842248	11.404521
4693.231000	710.683013	294.999292	0.416441	25.654311	0.842251	11.404291
4693.251000	710.683013	294.996624	0.416442	25.654079	0.842253	11.404188
4693.271000	710.683013	294.991177	0.416443	25.653605	0.842255	11.403977
4693.291000	710.683013	294.984173	0.416445	25.652996	0.842259	11.403707
4693.311000	710.683013	294.997196	0.416442	25.654128	0.842252	11.404210
4693.331000	710.683013	294.990624	0.416443	25.653557	0.842256	11.403956
4693.351000	710.683013	294.992543	0.416443	25.653724	0.842255	11.404030
4693.351000	710.683013	295.000287	0.416441	25.654397	0.842251	11.404330
4693.391000	710.683013	295.004379	0.416440	25.654753	0.842249	11.404488
4693.411000	710.683013	294.994996	0.416442	25.653937	0.842253	11.404125
4693.431000	710.683013	294.991074	0.416443	25.653596	0.842255	11.403973
4693.451000	710.683013	294.994068	0.416442	25.653857	0.842254	11.404089
4693.471000	710.683013	294.989500	0.416444	25.653459	0.842256	11.403913
4693.491000	710.683013	294.983178	0.416445	25.652909	0.842259	11.403668
4693.511000	710.683013	294.982872	0.416445	25.652883	0.842259	11.403656
4693.531000	710.683013	294.983031	0.416445	25.652897	0.842259	11.403662
4693.551000	710.683013	294.982919	0.416445	25.652887	0.842259	11.403658
4693.571000	710.683013	294.989538	0.416444	25.653463	0.842256	11.403914
4693.571000	710.683013	294.987156	0.416444	25.653255	0.842257	11.403822
4693.611000	710.683013	294.975555	0.416447	25.652246	0.842263	11.403373
4693.631000	710.683013	294.963398	0.416450	25.651189	0.842269	11.402903
4693.651000	710.683013	294.984634	0.416445	25.653036	0.842259	11.403724
4693.671000	710.683013	294.975144	0.416447	25.652211	0.842263	11.403358
4693.691000	710.683013	294.972458	0.416448	25.651977	0.842265	11.403254
4693.711000	710.683013	294.965611	0.416450	25.651382	0.842268	11.402989
4693.731000	710.683013	294.959728	0.416451	25.650870	0.842271	11.402762
4693.751000	710.683013	294.964799	0.416450	25.651311	0.842268	11.402958
4693.771000	710.683013	294.972857	0.416448	25.652012	0.842264	11.403269
4693.791000	710.683013	294.959447	0.416451	25.650846	0.842271	11.402751
4693.811000	710.683013	294.974469	0.416447	25.652152	0.842264	11.403331
4693.831000	710.683013	294.974260	0.416448	25.652134	0.842264	11.403323
4693.851000	710.683013	294.955428	0.416452	25.650496	0.842273	11.402595
4693.871000	710.682933	294.964319	0.416450	25.651269	0.842268	11.402939
4693.891000	710.683013	294.970747	0.416448	25.651828	0.842265	11.403188
4693.911000	710.683013	294.947814	0.416454	25.649834	0.842277	11.402301
4693.931000	710.683013	294.953368	0.416453	25.650317	0.842274	11.402516
4693.951000	710.683013	294.962782	0.416451	25.651136	0.842269	11.402880
4693.971000	710.682933	294.955783	0.416452	25.650527	0.842273	11.402609
4693.991000	710.683013	294.955158	0.416453	25.650473	0.842273	11.402585
4694.011000	710.683013	294.955816	0.416452	25.650530	0.842273	11.402610
4694.011000	710.683013	294.950978	0.416454	25.650109	0.842275	11.402423
4694.051000	710.683013	294.945198	0.416455	25.649607	0.842278	11.402200
4694.071000	710.683013	294.952346	0.416453	25.650228	0.842274	11.402476
4694.091000	710.683013	294.943518	0.416456	25.649460	0.842279	11.402135
4694.111000	710.683013	294.939303	0.416457	25.649094	0.842281	11.401972
4694.131000	710.683013	294.943655	0.416456	25.649472	0.842279	11.402140
4694.151000	710.683013	294.935000	0.416458	25.648720	0.842283	11.401806
4694.171000	710.683013	294.938867	0.416457	25.649056	0.842281	11.401955
4694.191000	710.683013	294.934408	0.416458	25.648668	0.842283	11.401783
4694.211000	710.683013	294.943258	0.416456	25.649438	0.842279	11.402125
4694.231000	710.683013	294.940454	0.416456	25.649194	0.842280	11.402016
4694.251000	710.682933	294.941903	0.416456	25.649320	0.842280	11.402072
4694.271000	710.683013	294.933198	0.416458	25.648563	0.842284	11.401736
4694.291000	710.682933	294.949234	0.416454	25.649958	0.842276	11.402356
4694.311000	710.683013	294.928757	0.416459	25.648177	0.842286	11.401564
4694.331000	710.683013	294.937990	0.416457	25.648980	0.842282	11.401921
4694.351000	710.683013	294.939973	0.416457	25.649152	0.842281	11.401998
4694.371000	710.683013	294.925834	0.416460	25.647923	0.842288	11.401451
4694.391000	710.683013	294.926624	0.416460	25.647991	0.842287	11.401482
4694.411000	710.683013	294.932042	0.416459	25.648463	0.842284	11.401691
4694.431000	710.683013	294.921608	0.416461	25.647555	0.842290	11.401288
4694.451000	710.683013	294.930682	0.416459	25.648344	0.842285	11.401639
4694.471000	710.683013	294.921410	0.416461	25.647538	0.842290	11.401280
4694.471000	710.683013	294.945909	0.416455	25.649668	0.842278	11.402227
4694.511000	710.683013	294.937123	0.416457	25.648904	0.842282	11.401888
4694.531000	710.683013	294.922375	0.416461	25.647622	0.842289	11.401318
4694.551000	710.683013	294.920751	0.416462	25.647481	0.842290	11.401255
4694.571000	710.683013	294.924302	0.416461	25.647789	0.842288	11.401392
4694.591000	710.683013	294.913564	0.416463	25.646856	0.842294	11.400977
4694.611000	710.683013	294.910580	0.416464	25.646596	0.842295	11.400862
4694.631000	710.683013	294.939327	0.416457	25.649096	0.842281	11.401973
4694.651000	710.682933	294.934715	0.416458	25.648695	0.842283	11.401795
4694.671000	710.683013	294.924430	0.416461	25.647801	0.842288	11.401397
4694.691000	710.683013	294.930903	0.416459	25.648363	0.842285	11.401647
4694.711000	710.683013	294.915228	0.416463	25.647000	0.842293	11.401041
4694.731000	710.683013	294.910699	0.416464	25.646606	0.842295	11.400866
4694.751000	710.683013	294.903035	0.416466	25.645940	0.842299	11.400570
4694.771000	710.683013	294.912583	0.416464	25.646770	0.842294	11.400939
4694.791000	710.683013	294.911022	0.416464	25.646634	0.842295	11.400879
4694.811000	710.683013	294.923977	0.416461	25.647761	0.842288	11.401379
4694.831000	710.682933	294.927743	0.416460	25.648089	0.842287	11.401525
4694.851000	710.683013	294.915225	0.416463	25.647000	0.842293	11.401041
4694.871000	710.683013	294.907247	0.416465	25.646306	0.842297	11.400733
4694.871000	710.683013	294.902956	0.416466	25.645933	0.842299	11.400567
4694.911000	710.683013	294.901603	0.416467	25.645815	0.842300	11.400515
4694.931000	710.683013	294.909294	0.416465	25.646484	0.842296	11.400812
4694.951000	710.683013	294.892366	0.416469	25.645012	0.842304	11.400157
4694.971000	710.683013	294.892973	0.416469	25.645065	0.842304	11.400181
4694.991000	710.683013	294.886568	0.416470	25.644508	0.842307	11.399933
4695.011000	710.683013	294.890645	0.416469	25.644862	0.842305	11.400091
4695.031000	710.683013	294.881846	0.416472	25.644097	0.842309	11.399751
4695.051000	710.683013	294.874225	0.416474	25.643434	0.842313	11.399456
4695.071000	710.683013	294.880816	0.416472	25.644008	0.842310	11.399711
4695.071000	710.683013	294.870922	0.416475	25.643147	0.842315	11.399328
4695.111000	710.683013	294.882250	0.416472	25.644132	0.842309	11.399766
4695.131000	710.683013	294.871070	0.416475	25.643160	0.842315	11.399334
4695.151000	710.682933	294.869042	0.416475	25.642984	0.842315	11.399256
4695.171000	710.683013	294.858795	0.416478	25.642093	0.842321	11.398860
4695.191000	710.683013	294.875218	0.416473	25.643521	0.842313	11.399495
4695.211000	710.683013	294.867759	0.416475	25.642872	0.842316	11.399206
4695.231000	710.683013	294.870856	0.416475	25.643142	0.842315	11.399326
4695.251000	710.683013	294.851406	0.416480	25.641450	0.842324	11.398574
4695.271000	710.683013	294.856213	0.416478	25.641868	0.842322	11.398760
4695.291000	710.682933	294.860181	0.416477	25.642213	0.842320	11.398913
4695.311000	710.683013	294.856980	0.416478	25.641935	0.842322	11.398789
4695.331000	710.683013	294.865795	0.416476	25.642701	0.842317	11.399130
4695.351000	710.683013	294.853892	0.416479	25.641666	0.842323	11.398670
4695.371000	710.683013	294.858758	0.416478	25.642089	0.842321	11.398858
4695.391000	710.683013	294.855207	0.416479	25.641781	0.842322	11.398721
4695.411000	710.683013	294.863684	0.416476	25.642518	0.842318	11.399049
4695.431000	710.683013	294.850978	0.416480	25.641413	0.842324	11.398557
4695.451000	710.683013	294.857094	0.416478	25.641945	0.842321	11.398794
4695.471000	710.683013	294.855298	0.416479	25.641788	0.842322	11.398724
4695.491000	710.683013	294.852785	0.416479	25.641570	0.842324	11.398627
4695.491000	710.683013	294.846914	0.416481	25.641059	0.842326	11.398400
4695.531000	710.683013	294.861254	0.416477	25.642306	0.842319	11.398955
4695.551000	710.683013	294.849263	0.416480	25.641264	0.842325	11.398491
4695.571000	710.683013	294.857279	0.416478	25.641961	0.842321	11.398801
4695.591000	710.683013	294.844718	0.416481	25.640868	0.842328	11.398315
4695.611000	710.683013	294.844839	0.416481	25.640879	0.842328	11.398320
4695.631000	710.683013	294.842633	0.416482	25.640687	0.842329	11.398235
4695.651000	710.683013	294.843065	0.416482	25.640725	0.842328	11.398252
4695.671000	710.683013	294.828572	0.416486	25.639464	0.842336	11.397691
4695.691000	710.683013	294.859835	0.416477	25.642183	0.842320	11.398900
4695.711000	710.683013	294.851387	0.416480	25.641448	0.842324	11.398573
4695.731000	710.683013	294.837710	0.416483	25.640259	0.842331	11.398045
4695.751000	710.683013	294.841702	0.416482	25.640606	0.842329	11.398199
4695.771000	710.683013	294.854489	0.416479	25.641718	0.842323	11.398693
4695.791000	710.683013	294.851038	0.416480	25.641418	0.842324	11.398560
4695.811000	710.683013	294.848252	0.416480	25.641176	0.842326	11.398452
4695.831000	710.683013	294.827002	0.416486	25.639328	0.842336	11.397631
4695.851000	710.682933	294.840353	0.416482	25.640489	0.842330	11.398147
4695.871000	710.683013	294.837224	0.416483	25.640217	0.842331	11.398026
4695.891000	710.683013	294.832250	0.416485	25.639784	0.842334	11.397833
4695.911000	710.683013	294.824470	0.416487	25.639108	0.842338	11.397533
4695.911000	710.683013	294.817153	0.416489	25.638471	0.842341	11.397250
4695.951000	710.683013	294.827396	0.416486	25.639362	0.842336	11.397646
4695.971000	710.683013	294.822783	0.416487	25.638961	0.842338	11.397467
4695.991000	710.683013	294.833415	0.416484	25.639885	0.842333	11.397878
4696.011000	710.683013	294.829390	0.416485	25.639535	0.842335	11.397723
4696.031000	710.683013	294.832035	0.416485	25.639765	0.842334	11.397825
4696.051000	710.683013	294.830247	0.416485	25.639610	0.842335	11.397756
4696.071000	710.683013	294.838598	0.416483	25.640336	0.842331	11.398079
4696.091000	710.683013	294.839412	0.416483	25.640407	0.842330	11.398110
4696.111000	710.683013	294.813663	0.416490	25.638168	0.842343	11.397115
4696.131000	710.683013	294.824701	0.416487	25.639128	0.842337	11.397542
4696.151000	710.683013	294.829358	0.416485	25.639533	0.842335	11.397722
4696.171000	710.682933	294.821426	0.416487	25.638843	0.842339	11.397415
4696.191000	710.683013	294.832096	0.416485	25.639771	0.842334	11.397827
4696.211000	710.683013	294.818240	0.416488	25.638566	0.842341	11.397292
4696.231000	710.683013	294.829201	0.416485	25.639519	0.842335	11.397716
4696.251000	710.683013	294.821243	0.416488	25.638827	0.842339	11.397408
4696.271000	710.682933	294.827664	0.416486	25.639385	0.842336	11.397656
4696.291000	710.683013	294.827732	0.416486	25.639391	0.842336	11.397659
4696.311000	710.683013	294.819757	0.416488	25.638698	0.842340	11.397350
4696.331000	710.683013	294.833974	0.416484	25.639934	0.842333	11.397900
4696.351000	710.683013	294.822860	0.416487	25.638968	0.842338	11.397470
4696.371000	710.683013	294.826838	0.416486	25.639314	0.842336	11.397624
4696.391000	710.682933	294.808110	0.416491	25.637685	0.842346	11.396900
4696.411000	710.683013	294.828198	0.416486	25.639432	0.842336	11.397677
4696.431000	710.683013	294.835384	0.416484	25.640057	0.842332	11.397955
4696.451000	710.682933	294.825170	0.416486	25.639168	0.842337	11.397560
4696.471000	710.683013	294.818500	0.416488	25.638588	0.842341	11.397302
4696.491000	710.683013	294.807808	0.416491	25.637659	0.842346	11.396889
4696.511000	710.683013	294.812361	0.416490	25.638055	0.842344	11.397065
4696.531000	710.683013	294.795297	0.416494	25.636571	0.842352	11.396405
4696.551000	710.683013	294.790694	0.416496	25.636170	0.842354	11.396227
4696.551000	710.683013	294.792319	0.416495	25.636312	0.842353	11.396290
4696.571000	710.683013	294.790112	0.416496	25.636120	0.842355	11.396204
4696.611000	710.683013	294.804981	0.416492	25.637413	0.842347	11.396779
4696.631000	710.683013	294.795674	0.416494	25.636603	0.842352	11.396419
4696.651000	710.683013	294.800252	0.416493	25.637001	0.842350	11.396596
4696.671000	710.683013	294.802279	0.416492	25.637178	0.842349	11.396675
4696.691000	710.683013	294.792480	0.416495	25.636326	0.842353	11.396296
4696.711000	710.683013	294.797434	0.416494	25.636756	0.842351	11.396488
4696.731000	710.683013	294.796049	0.416494	25.636636	0.842352	11.396434
4696.751000	710.683013	294.793579	0.416495	25.636421	0.842353	11.396338
4696.771000	710.683013	294.801804	0.416493	25.637136	0.842349	11.396656
4696.771000	710.683013	294.790146	0.416496	25.636123	0.842355	11.396206
4696.811000	710.683013	294.787788	0.416496	25.635918	0.842356	11.396115
4696.831000	710.683013	294.793424	0.416495	25.636408	0.842353	11.396332
4696.851000	710.683013	294.787929	0.416496	25.635930	0.842356	11.396120
4696.871000	710.683013	294.801538	0.416493	25.637113	0.842349	11.396646
4696.891000	710.683013	294.782257	0.416498	25.635437	0.842358	11.395901
4696.911000	710.683013	294.795794	0.416494	25.636614	0.842352	11.396424
4696.931000	710.683013	294.777903	0.416499	25.635058	0.842361	11.395732
4696.951000	710.683013	294.767945	0.416501	25.634192	0.842365	11.395347
4696.971000	710.683013	294.788752	0.416496	25.636001	0.842355	11.396152
4696.991000	710.683013	294.799480	0.416493	25.636934	0.842350	11.396567
4697.011000	710.683013	294.775439	0.416499	25.634844	0.842362	11.395637
4697.031000	710.683013	294.771614	0.416500	25.634511	0.842364	11.395489
4697.051000	710.683013	294.775659	0.416499	25.634863	0.842362	11.395646
4697.071000	710.683013	294.768920	0.416501	25.634277	0.842365	11.395385
4697.091000	710.683013	294.774946	0.416500	25.634801	0.842362	11.395618
4697.111000	710.683013	294.765375	0.416502	25.633968	0.842367	11.395248
4697.131000	710.683013	294.765559	0.416502	25.633984	0.842367	11.395255
4697.151000	710.683013	294.771154	0.416501	25.634471	0.842364	11.395472
4697.171000	710.683013	294.756002	0.416505	25.633153	0.842371	11.394886
4697.191000	710.682933	294.765780	0.416502	25.634004	0.842366	11.395264
4697.191000	710.682933	294.768979	0.416501	25.634282	0.842365	11.395387
4697.231000	710.683013	294.759377	0.416504	25.633447	0.842370	11.395016
4697.251000	710.683013	294.759236	0.416504	25.633435	0.842370	11.395011
4697.271000	710.683013	294.758591	0.416504	25.633378	0.842370	11.394986
4697.291000	710.683013	294.761252	0.416503	25.633610	0.842369	11.395089
4697.311000	710.683013	294.755718	0.416505	25.633129	0.842371	11.394875
4697.331000	710.683013	294.772485	0.416500	25.634587	0.842363	11.395523
4697.351000	710.682933	294.761869	0.416503	25.633664	0.842368	11.395113
[truncated: 1,001 more rows]
