# Supplementary material for: Stress relaxation in the presence of sudden strain bursts: Methodology and stress relaxation data of microcast aluminium microwires
Source: Data Brief. 2018 Nov 14;21:2134–41. doi: 10.1016/j.dib.2018.11.047 (PMC6265499; doi:10.1016/j.dib.2018.11.047)
Supplement: Supplementary file 2 — Supplementary material [file mmc2.zip › Data in brief/As-cast/Al4N/Al_100_r_1/Stress relax txt files/Al_100_relax_1_Relaxcycle0040.txt]

Time[s]	Motordispl[�m]	Force[mN]	EngStrain	EngStress[MPa]	Shearstrain	Shearstress [MPa]
4783.786000	730.594289	304.990418	0.427657	26.523179	0.863403	11.790535
4783.806000	730.594209	304.984088	0.427659	26.522628	0.863406	11.790290
4783.826000	730.594289	304.977778	0.427661	26.522080	0.863409	11.790046
4783.846000	730.594289	304.974079	0.427662	26.521758	0.863411	11.789903
4783.866000	730.594289	304.954366	0.427667	26.520044	0.863421	11.789141
4783.886000	730.594289	304.938850	0.427671	26.518694	0.863429	11.788542
4783.906000	730.594209	304.934336	0.427672	26.518302	0.863431	11.788367
4783.926000	730.594289	304.912905	0.427678	26.516438	0.863441	11.787539
4783.946000	730.594289	304.884271	0.427685	26.513948	0.863455	11.786432
4783.966000	730.594289	304.864154	0.427690	26.512198	0.863465	11.785654
4783.986000	730.594289	304.839215	0.427697	26.510030	0.863478	11.784690
4784.006000	730.594289	304.827420	0.427700	26.509004	0.863483	11.784234
4784.026000	730.594289	304.815590	0.427703	26.507975	0.863489	11.783776
4784.046000	730.594289	304.795040	0.427708	26.506188	0.863499	11.782982
4784.066000	730.594289	304.774160	0.427714	26.504372	0.863510	11.782175
4784.086000	730.594209	304.766074	0.427716	26.503669	0.863514	11.781862
4784.106000	730.594209	304.759399	0.427718	26.503089	0.863517	11.781604
4784.126000	730.594289	304.735180	0.427724	26.500982	0.863529	11.780668
4784.146000	730.594209	304.723742	0.427727	26.499988	0.863534	11.780226
4784.166000	730.594289	304.713031	0.427730	26.499056	0.863540	11.779812
4784.186000	730.594289	304.700375	0.427733	26.497956	0.863546	11.779322
4784.206000	730.594289	304.692733	0.427735	26.497291	0.863550	11.779027
4784.226000	730.594289	304.665830	0.427742	26.494951	0.863563	11.777987
4784.246000	730.594289	304.652631	0.427746	26.493804	0.863570	11.777477
4784.266000	730.594289	304.656248	0.427745	26.494118	0.863568	11.777616
4784.286000	730.594289	304.624913	0.427753	26.491393	0.863583	11.776405
4784.306000	730.594289	304.630032	0.427752	26.491838	0.863581	11.776603
4784.326000	730.594289	304.622876	0.427753	26.491216	0.863584	11.776326
4784.346000	730.594289	304.615464	0.427755	26.490571	0.863588	11.776040
4784.366000	730.594289	304.604595	0.427758	26.489626	0.863593	11.775620
4784.386000	730.594289	304.594690	0.427761	26.488765	0.863598	11.775237
4784.406000	730.594289	304.581196	0.427764	26.487591	0.863605	11.774715
4784.426000	730.594289	304.570347	0.427767	26.486648	0.863610	11.774296
4784.446000	730.594209	304.549731	0.427773	26.484855	0.863620	11.773499
4784.466000	730.594289	304.550865	0.427772	26.484954	0.863620	11.773543
4784.486000	730.594289	304.541119	0.427775	26.484106	0.863624	11.773166
4784.506000	730.594289	304.537944	0.427776	26.483830	0.863626	11.773043
4784.526000	730.594209	304.535318	0.427776	26.483601	0.863627	11.772941
4784.546000	730.594289	304.519203	0.427781	26.482200	0.863635	11.772319
4784.566000	730.594289	304.511100	0.427783	26.481495	0.863639	11.772005
4784.586000	730.594209	304.486304	0.427789	26.479339	0.863651	11.771047
4784.606000	730.594289	304.490435	0.427788	26.479698	0.863649	11.771206
4784.626000	730.594289	304.479010	0.427791	26.478705	0.863655	11.770765
4784.646000	730.594289	304.447582	0.427799	26.475972	0.863670	11.769550
4784.666000	730.594289	304.456256	0.427797	26.476726	0.863666	11.769885
4784.686000	730.594289	304.450982	0.427798	26.476267	0.863669	11.769681
4784.706000	730.594289	304.445658	0.427800	26.475804	0.863671	11.769475
4784.726000	730.594289	304.430234	0.427804	26.474463	0.863679	11.768879
4784.746000	730.594289	304.426300	0.427805	26.474121	0.863681	11.768727
4784.766000	730.594289	304.415614	0.427808	26.473192	0.863686	11.768314
4784.786000	730.594289	304.411057	0.427809	26.472795	0.863688	11.768138
4784.806000	730.594289	304.404539	0.427811	26.472228	0.863692	11.767886
4784.826000	730.594289	304.386676	0.427815	26.470675	0.863700	11.767195
4784.846000	730.594289	304.381218	0.427817	26.470200	0.863703	11.766984
4784.866000	730.594289	304.353959	0.427824	26.467830	0.863717	11.765930
4784.886000	730.594289	304.352982	0.427824	26.467745	0.863717	11.765893
4784.906000	730.594289	304.331115	0.427830	26.465843	0.863728	11.765047
4784.926000	730.594289	304.322749	0.427832	26.465116	0.863732	11.764724
4784.946000	730.594289	304.310383	0.427835	26.464040	0.863738	11.764246
4784.966000	730.594289	304.304421	0.427837	26.463522	0.863741	11.764015
4784.986000	730.594209	304.289863	0.427840	26.462256	0.863748	11.763453
4785.006000	730.594289	304.301480	0.427837	26.463266	0.863742	11.763902
4785.026000	730.594289	304.270493	0.427846	26.460571	0.863758	11.762704
4785.046000	730.594289	304.272719	0.427845	26.460765	0.863757	11.762790
4785.066000	730.594289	304.272196	0.427845	26.460719	0.863757	11.762770
4785.086000	730.594289	304.263016	0.427847	26.459921	0.863761	11.762415
4785.106000	730.594289	304.242303	0.427853	26.458120	0.863771	11.761614
4785.126000	730.594289	304.236995	0.427854	26.457658	0.863774	11.761409
4785.146000	730.594289	304.243505	0.427853	26.458224	0.863771	11.761660
4785.166000	730.594289	304.236035	0.427855	26.457575	0.863775	11.761372
4785.186000	730.594289	304.233549	0.427855	26.457358	0.863776	11.761275
4785.206000	730.594209	304.225198	0.427857	26.456632	0.863780	11.760953
4785.226000	730.594209	304.211227	0.427861	26.455417	0.863787	11.760413
4785.246000	730.594289	304.200813	0.427864	26.454512	0.863792	11.760010
4785.266000	730.594289	304.197487	0.427865	26.454222	0.863794	11.759881
4785.286000	730.594289	304.170741	0.427872	26.451896	0.863807	11.758847
4785.306000	730.594289	304.169231	0.427872	26.451765	0.863807	11.758789
4785.326000	730.594289	304.169500	0.427872	26.451789	0.863807	11.758799
4785.346000	730.594289	304.152092	0.427876	26.450275	0.863816	11.758126
4785.366000	730.594209	304.152807	0.427876	26.450337	0.863815	11.758154
4785.386000	730.594209	304.135440	0.427881	26.448827	0.863824	11.757483
4785.406000	730.594289	304.151700	0.427877	26.450241	0.863816	11.758111
4785.426000	730.594289	304.122894	0.427884	26.447735	0.863830	11.756998
4785.446000	730.594289	304.122895	0.427884	26.447736	0.863830	11.756998
4785.466000	730.594289	304.118209	0.427885	26.447328	0.863833	11.756817
4785.486000	730.594289	304.105534	0.427889	26.446226	0.863839	11.756327
4785.506000	730.594289	304.107470	0.427888	26.446394	0.863838	11.756401
4785.526000	730.594289	304.093837	0.427892	26.445209	0.863845	11.755874
4785.546000	730.594289	304.103394	0.427889	26.446040	0.863840	11.756244
4785.566000	730.594289	304.082586	0.427895	26.444230	0.863850	11.755439
4785.586000	730.594289	304.087222	0.427893	26.444633	0.863848	11.755619
4785.606000	730.594289	304.067867	0.427898	26.442950	0.863857	11.754870
4785.626000	730.594289	304.054685	0.427902	26.441804	0.863864	11.754361
4785.646000	730.594289	304.053796	0.427902	26.441726	0.863864	11.754326
4785.666000	730.594289	304.045525	0.427904	26.441007	0.863868	11.754007
4785.686000	730.594289	304.033914	0.427907	26.439997	0.863874	11.753558
4785.706000	730.594209	304.024647	0.427910	26.439192	0.863879	11.753200
4785.726000	730.594289	304.020868	0.427911	26.438863	0.863880	11.753053
4785.746000	730.594289	304.006178	0.427915	26.437585	0.863888	11.752486
4785.766000	730.594289	303.982414	0.427921	26.435519	0.863899	11.751567
4785.786000	730.594289	303.982028	0.427921	26.435485	0.863900	11.751552
4785.806000	730.594289	303.976715	0.427922	26.435023	0.863902	11.751347
4785.826000	730.594209	303.966781	0.427925	26.434159	0.863907	11.750963
4785.846000	730.594289	303.971271	0.427924	26.434550	0.863905	11.751136
4785.866000	730.594289	303.958577	0.427927	26.433446	0.863911	11.750645
4785.886000	730.594289	303.954040	0.427928	26.433051	0.863913	11.750470
4785.906000	730.594289	303.929178	0.427935	26.430889	0.863926	11.749509
4785.926000	730.594209	303.926738	0.427935	26.430677	0.863927	11.749415
4785.946000	730.594209	303.933828	0.427933	26.431294	0.863923	11.749689
4785.966000	730.594209	303.928996	0.427935	26.430873	0.863926	11.749502
4785.986000	730.594209	303.915214	0.427938	26.429675	0.863932	11.748969
4786.006000	730.594209	303.904597	0.427941	26.428752	0.863938	11.748559
4786.026000	730.594209	303.901137	0.427942	26.428451	0.863939	11.748425
4786.046000	730.594289	303.896273	0.427943	26.428028	0.863942	11.748237
4786.066000	730.594289	303.893979	0.427944	26.427828	0.863943	11.748148
4786.086000	730.594289	303.882780	0.427947	26.426854	0.863948	11.747715
4786.106000	730.594289	303.872181	0.427950	26.425932	0.863954	11.747305
4786.126000	730.594209	303.877667	0.427948	26.426410	0.863951	11.747518
4786.146000	730.594289	303.879553	0.427948	26.426574	0.863950	11.747590
4786.166000	730.594289	303.865706	0.427951	26.425369	0.863957	11.747055
4786.186000	730.594209	303.871649	0.427950	26.425886	0.863954	11.747285
4786.206000	730.594209	303.862648	0.427952	26.425103	0.863958	11.746937
4786.226000	730.594289	303.844020	0.427957	26.423483	0.863968	11.746217
4786.246000	730.594289	303.852781	0.427955	26.424245	0.863963	11.746555
4786.266000	730.594289	303.850561	0.427955	26.424052	0.863964	11.746470
4786.286000	730.594289	303.844585	0.427957	26.423533	0.863967	11.746239
4786.306000	730.594289	303.853822	0.427954	26.424336	0.863963	11.746596
4786.326000	730.594209	303.842534	0.427957	26.423354	0.863968	11.746159
4786.346000	730.594289	303.827148	0.427961	26.422016	0.863976	11.745565
4786.366000	730.594289	303.834220	0.427960	26.422631	0.863972	11.745838
4786.386000	730.594209	303.811628	0.427965	26.420667	0.863983	11.744965
4786.406000	730.594289	303.792632	0.427970	26.419015	0.863993	11.744230
4786.426000	730.594289	303.789160	0.427971	26.418713	0.863995	11.744096
4786.446000	730.594289	303.790407	0.427971	26.418821	0.863994	11.744144
4786.466000	730.594289	303.773465	0.427975	26.417348	0.864002	11.743489
4786.486000	730.594289	303.772989	0.427976	26.417306	0.864002	11.743471
4786.506000	730.594209	303.777725	0.427974	26.417718	0.864000	11.743654
4786.526000	730.594209	303.757017	0.427980	26.415917	0.864010	11.742853
4786.546000	730.594209	303.758194	0.427979	26.416020	0.864010	11.742899
4786.566000	730.594289	303.756474	0.427980	26.415870	0.864011	11.742832
4786.586000	730.594289	303.768227	0.427977	26.416892	0.864005	11.743287
4786.606000	730.594289	303.761131	0.427979	26.416275	0.864008	11.743012
4786.626000	730.594289	303.745430	0.427983	26.414910	0.864016	11.742405
4786.646000	730.594209	303.734505	0.427986	26.413960	0.864021	11.741983
4786.666000	730.594289	303.718825	0.427990	26.412596	0.864029	11.741377
4786.686000	730.594289	303.716140	0.427990	26.412363	0.864030	11.741273
4786.706000	730.594289	303.721230	0.427989	26.412805	0.864028	11.741470
4786.726000	730.594289	303.705778	0.427993	26.411461	0.864036	11.740873
4786.746000	730.594289	303.703577	0.427994	26.411270	0.864037	11.740787
4786.766000	730.594289	303.703057	0.427994	26.411225	0.864037	11.740767
4786.786000	730.594209	303.687789	0.427998	26.409897	0.864044	11.740177
4786.806000	730.594289	303.697303	0.427995	26.410724	0.864040	11.740545
4786.826000	730.594289	303.680630	0.428000	26.409274	0.864048	11.739900
4786.846000	730.594289	303.690854	0.427997	26.410164	0.864043	11.740296
4786.866000	730.594289	303.680317	0.428000	26.409247	0.864048	11.739888
4786.886000	730.594289	303.671637	0.428002	26.408492	0.864052	11.739553
4786.906000	730.594289	303.669155	0.428003	26.408276	0.864054	11.739457
4786.926000	730.594289	303.661647	0.428005	26.407624	0.864057	11.739166
4786.946000	730.594289	303.661918	0.428005	26.407647	0.864057	11.739177
4786.966000	730.594289	303.659242	0.428005	26.407414	0.864058	11.739074
4786.986000	730.594289	303.634576	0.428012	26.405269	0.864071	11.738120
4787.006000	730.594209	303.625515	0.428014	26.404481	0.864075	11.737770
4787.026000	730.594289	303.633733	0.428012	26.405196	0.864071	11.738087
4787.046000	730.594289	303.628115	0.428013	26.404708	0.864074	11.737870
4787.066000	730.594209	303.606631	0.428019	26.402839	0.864084	11.737040
4787.086000	730.594289	303.617615	0.428016	26.403794	0.864079	11.737464
4787.106000	730.594289	303.613949	0.428017	26.403476	0.864081	11.737323
4787.126000	730.594289	303.604837	0.428019	26.402683	0.864085	11.736970
4787.146000	730.594209	303.595806	0.428022	26.401898	0.864090	11.736621
4787.166000	730.594209	303.599610	0.428021	26.402229	0.864088	11.736768
4787.186000	730.594209	303.596100	0.428022	26.401923	0.864089	11.736633
4787.206000	730.594289	303.580648	0.428026	26.400580	0.864097	11.736035
4787.226000	730.594209	303.569513	0.428029	26.399611	0.864103	11.735605
4787.246000	730.594209	303.578835	0.428026	26.400422	0.864098	11.735965
4787.266000	730.594209	303.571825	0.428028	26.399812	0.864101	11.735694
4787.286000	730.594289	303.573997	0.428028	26.400001	0.864100	11.735778
4787.306000	730.594289	303.562933	0.428030	26.399039	0.864106	11.735350
4787.326000	730.594289	303.559624	0.428031	26.398751	0.864108	11.735222
4787.346000	730.594289	303.557565	0.428032	26.398572	0.864109	11.735143
4787.366000	730.594209	303.546560	0.428035	26.397615	0.864114	11.734717
4787.386000	730.594289	303.532401	0.428038	26.396384	0.864121	11.734170
4787.406000	730.594209	303.526300	0.428040	26.395853	0.864124	11.733934
4787.426000	730.594289	303.527696	0.428040	26.395975	0.864123	11.733988
4787.446000	730.594289	303.524173	0.428041	26.395668	0.864125	11.733852
4787.466000	730.594289	303.521164	0.428041	26.395407	0.864126	11.733736
4787.486000	730.594289	303.513915	0.428043	26.394776	0.864130	11.733455
4787.506000	730.594209	303.514629	0.428043	26.394838	0.864130	11.733483
4787.526000	730.594289	303.525955	0.428040	26.395823	0.864124	11.733921
4787.546000	730.594289	303.513977	0.428043	26.394782	0.864130	11.733458
4787.566000	730.594289	303.503111	0.428046	26.393837	0.864135	11.733038
4787.586000	730.594289	303.493515	0.428049	26.393002	0.864140	11.732667
4787.606000	730.594289	303.496297	0.428048	26.393244	0.864139	11.732774
4787.626000	730.594209	303.478872	0.428052	26.391729	0.864147	11.732101
4787.646000	730.594289	303.490391	0.428049	26.392730	0.864142	11.732546
4787.666000	730.594289	303.472108	0.428054	26.391141	0.864151	11.731839
4787.686000	730.594289	303.477451	0.428053	26.391605	0.864148	11.732046
4787.706000	730.594289	303.456694	0.428058	26.389800	0.864158	11.731243
4787.726000	730.594289	303.458396	0.428058	26.389948	0.864157	11.731309
4787.746000	730.594289	303.445126	0.428061	26.388794	0.864164	11.730796
4787.766000	730.594289	303.443988	0.428062	26.388695	0.864164	11.730752
4787.786000	730.594289	303.439633	0.428063	26.388316	0.864167	11.730584
4787.806000	730.594209	303.436907	0.428063	26.388079	0.864168	11.730478
4787.826000	730.594209	303.434768	0.428064	26.387893	0.864169	11.730396
4787.846000	730.594289	303.437175	0.428063	26.388103	0.864168	11.730489
4787.866000	730.594289	303.432129	0.428065	26.387664	0.864170	11.730294
4787.886000	730.594289	303.430713	0.428065	26.387541	0.864171	11.730239
4787.906000	730.594209	303.414599	0.428069	26.386139	0.864179	11.729616
4787.926000	730.594289	303.411134	0.428070	26.385838	0.864181	11.729482
4787.946000	730.594209	303.388882	0.428076	26.383903	0.864191	11.728622
4787.966000	730.594209	303.397931	0.428073	26.384690	0.864187	11.728972
4787.986000	730.594289	303.388954	0.428076	26.383909	0.864192	11.728625
4788.006000	730.594289	303.390318	0.428076	26.384028	0.864191	11.728677
4788.026000	730.594209	303.394353	0.428074	26.384379	0.864189	11.728833
4788.046000	730.594289	303.378527	0.428079	26.383002	0.864197	11.728221
4788.066000	730.594209	303.371307	0.428080	26.382374	0.864200	11.727942
4788.086000	730.594289	303.362433	0.428083	26.381603	0.864205	11.727599
4788.106000	730.594289	303.379534	0.428078	26.383090	0.864196	11.728260
4788.126000	730.594289	303.368457	0.428081	26.382127	0.864202	11.727832
4788.146000	730.594289	303.362798	0.428083	26.381634	0.864204	11.727613
4788.166000	730.594289	303.356916	0.428084	26.381123	0.864207	11.727386
4788.186000	730.594289	303.358351	0.428084	26.381248	0.864207	11.727441
4788.206000	730.594289	303.349301	0.428086	26.380461	0.864211	11.727092
4788.226000	730.594289	303.349232	0.428086	26.380455	0.864211	11.727089
4788.246000	730.594289	303.344058	0.428088	26.380005	0.864214	11.726889
4788.266000	730.594289	303.347961	0.428087	26.380344	0.864212	11.727040
4788.286000	730.594289	303.336724	0.428090	26.379367	0.864217	11.726605
4788.306000	730.594289	303.339581	0.428089	26.379615	0.864216	11.726716
4788.326000	730.594209	303.337975	0.428089	26.379476	0.864216	11.726654
4788.346000	730.594289	303.330930	0.428091	26.378863	0.864220	11.726381
4788.366000	730.594209	303.323441	0.428093	26.378212	0.864224	11.726092
4788.386000	730.594289	303.323885	0.428093	26.378251	0.864224	11.726109
4788.406000	730.594289	303.307352	0.428097	26.376813	0.864232	11.725470
4788.426000	730.594289	303.314725	0.428095	26.377454	0.864228	11.725755
4788.446000	730.594289	303.303060	0.428098	26.376439	0.864234	11.725304
4788.466000	730.594289	303.301496	0.428099	26.376303	0.864235	11.725244
4788.486000	730.594289	303.299547	0.428099	26.376134	0.864236	11.725168
4788.506000	730.594209	303.301236	0.428099	26.376281	0.864235	11.725233
4788.526000	730.594209	303.295956	0.428100	26.375822	0.864237	11.725029
4788.546000	730.594289	303.276234	0.428105	26.374107	0.864247	11.724267
4788.566000	730.594289	303.262641	0.428109	26.372924	0.864254	11.723741
4788.586000	730.594289	303.275025	0.428106	26.374001	0.864248	11.724220
4788.606000	730.594289	303.267317	0.428108	26.373331	0.864251	11.723922
4788.626000	730.594209	303.265783	0.428108	26.373198	0.864252	11.723863
4788.646000	730.594289	303.260348	0.428110	26.372725	0.864255	11.723653
4788.666000	730.594209	303.236550	0.428116	26.370656	0.864266	11.722733
4788.686000	730.594289	303.255565	0.428111	26.372309	0.864257	11.723468
4788.706000	730.594289	303.243778	0.428114	26.371284	0.864263	11.723012
4788.726000	730.594209	303.242802	0.428114	26.371199	0.864263	11.722975
4788.746000	730.594209	303.253207	0.428111	26.372104	0.864258	11.723377
4788.766000	730.594209	303.230707	0.428117	26.370147	0.864269	11.722507
4788.786000	730.594209	303.242194	0.428114	26.371146	0.864264	11.722951
4788.806000	730.594209	303.228493	0.428118	26.369955	0.864270	11.722421
4788.826000	730.594289	303.226761	0.428118	26.369804	0.864271	11.722354
4788.846000	730.594289	303.223043	0.428119	26.369481	0.864273	11.722211
4788.866000	730.594289	303.220122	0.428120	26.369227	0.864275	11.722098
4788.886000	730.594289	303.216430	0.428121	26.368906	0.864276	11.721955
4788.906000	730.594289	303.207569	0.428123	26.368135	0.864281	11.721612
4788.926000	730.594289	303.210750	0.428122	26.368412	0.864279	11.721735
4788.946000	730.594289	303.198044	0.428126	26.367307	0.864285	11.721244
4788.966000	730.594289	303.195457	0.428126	26.367082	0.864287	11.721144
4788.986000	730.594209	303.185242	0.428129	26.366194	0.864292	11.720749
4789.006000	730.594289	303.180231	0.428130	26.365758	0.864294	11.720556
4789.026000	730.594289	303.177093	0.428131	26.365485	0.864296	11.720434
4789.046000	730.594289	303.180098	0.428130	26.365746	0.864294	11.720550
4789.066000	730.594289	303.172361	0.428132	26.365073	0.864298	11.720251
4789.086000	730.594289	303.167665	0.428134	26.364665	0.864300	11.720070
4789.106000	730.594209	303.182159	0.428130	26.365925	0.864293	11.720630
4789.126000	730.594289	303.164226	0.428135	26.364366	0.864302	11.719937
4789.146000	730.594209	303.157823	0.428136	26.363809	0.864305	11.719689
4789.166000	730.594289	303.158120	0.428136	26.363835	0.864305	11.719701
4789.186000	730.594209	303.163973	0.428135	26.364344	0.864302	11.719927
4789.206000	730.594289	303.155121	0.428137	26.363574	0.864307	11.719585
4789.226000	730.594209	303.148724	0.428139	26.363018	0.864310	11.719338
4789.246000	730.594209	303.148509	0.428139	26.362999	0.864310	11.719329
4789.266000	730.594289	303.142930	0.428140	26.362514	0.864313	11.719114
4789.286000	730.594289	303.154636	0.428137	26.363532	0.864307	11.719566
4789.306000	730.594209	303.141281	0.428141	26.362371	0.864313	11.719050
4789.326000	730.594289	303.136728	0.428142	26.361975	0.864316	11.718874
4789.346000	730.594209	303.146584	0.428139	26.362832	0.864311	11.719255
4789.366000	730.594209	303.126065	0.428145	26.361047	0.864321	11.718462
4789.386000	730.594289	303.125309	0.428145	26.360982	0.864321	11.718432
4789.406000	730.594289	303.127889	0.428144	26.361206	0.864320	11.718532
4789.426000	730.594209	303.109760	0.428149	26.359629	0.864329	11.717831
4789.446000	730.594289	303.122219	0.428146	26.360713	0.864323	11.718313
4789.466000	730.594289	303.119197	0.428146	26.360450	0.864324	11.718196
4789.486000	730.594289	303.125401	0.428145	26.360990	0.864321	11.718436
4789.506000	730.594289	303.120253	0.428146	26.360542	0.864324	11.718237
4789.526000	730.594289	303.108754	0.428149	26.359542	0.864329	11.717792
4789.546000	730.594209	303.123423	0.428145	26.360817	0.864322	11.718359
4789.566000	730.594209	303.126759	0.428144	26.361108	0.864320	11.718488
4789.586000	730.594289	303.108630	0.428149	26.359531	0.864329	11.717788
4789.606000	730.594289	303.085902	0.428155	26.357555	0.864341	11.716909
4789.626000	730.594289	303.088534	0.428154	26.357783	0.864339	11.717011
4789.646000	730.594289	303.088345	0.428154	26.357767	0.864339	11.717003
4789.666000	730.594289	303.086828	0.428155	26.357635	0.864340	11.716945
4789.686000	730.594289	303.090317	0.428154	26.357938	0.864338	11.717080
4789.706000	730.594289	303.088550	0.428154	26.357785	0.864339	11.717011
4789.726000	730.594289	303.080842	0.428156	26.357115	0.864343	11.716713
4789.746000	730.594289	303.072625	0.428159	26.356400	0.864347	11.716396
4789.766000	730.594289	303.059988	0.428162	26.355301	0.864353	11.715907
4789.786000	730.594289	303.057215	0.428163	26.355060	0.864355	11.715800
4789.806000	730.594289	303.049467	0.428165	26.354386	0.864359	11.715500
4789.826000	730.594289	303.060328	0.428162	26.355331	0.864353	11.715920
4789.846000	730.594289	303.055636	0.428163	26.354922	0.864356	11.715739
4789.866000	730.594289	303.048790	0.428165	26.354327	0.864359	11.715474
4789.886000	730.594289	303.045510	0.428166	26.354042	0.864361	11.715347
4789.906000	730.594289	303.052315	0.428164	26.354634	0.864357	11.715611
4789.926000	730.594209	303.036234	0.428168	26.353235	0.864365	11.714989
4789.946000	730.594289	303.036325	0.428168	26.353243	0.864365	11.714992
4789.966000	730.594289	303.035635	0.428168	26.353183	0.864365	11.714966
4789.986000	730.594289	303.029497	0.428170	26.352649	0.864368	11.714728
4789.986000	730.594289	303.026485	0.428171	26.352387	0.864370	11.714612
4790.026000	730.594209	303.027491	0.428170	26.352475	0.864369	11.714651
4790.046000	730.594289	303.036070	0.428168	26.353221	0.864365	11.714982
4790.066000	730.594289	303.038232	0.428168	26.353409	0.864364	11.715066
4790.086000	730.594289	303.033207	0.428169	26.352972	0.864367	11.714872
4790.106000	730.594289	303.023694	0.428171	26.352145	0.864371	11.714504
4790.126000	730.594289	303.025104	0.428171	26.352267	0.864371	11.714559
4790.146000	730.594289	303.005377	0.428176	26.350552	0.864380	11.713796
4790.166000	730.594209	303.021770	0.428172	26.351977	0.864372	11.714430
4790.186000	730.594289	303.000246	0.428177	26.350106	0.864383	11.713598
4790.206000	730.594289	303.005632	0.428176	26.350574	0.864380	11.713806
4790.226000	730.594289	302.991433	0.428180	26.349339	0.864387	11.713257
4790.246000	730.594289	302.992301	0.428180	26.349415	0.864387	11.713290
4790.266000	730.594289	303.001707	0.428177	26.350233	0.864382	11.713654
4790.286000	730.594289	302.993490	0.428179	26.349518	0.864386	11.713336
4790.306000	730.594289	302.996455	0.428178	26.349776	0.864385	11.713451
4790.326000	730.594289	302.986597	0.428181	26.348919	0.864390	11.713070
4790.346000	730.594289	302.981205	0.428182	26.348450	0.864392	11.712861
4790.366000	730.594289	302.972573	0.428185	26.347699	0.864396	11.712528
4790.386000	730.594289	302.986830	0.428181	26.348939	0.864389	11.713079
4790.406000	730.594289	302.975237	0.428184	26.347931	0.864395	11.712631
4790.426000	730.594209	302.977939	0.428183	26.348166	0.864394	11.712735
4790.446000	730.594289	302.961713	0.428188	26.346755	0.864402	11.712108
4790.466000	730.594289	302.955025	0.428189	26.346173	0.864405	11.711849
4790.486000	730.594289	302.958605	0.428188	26.346484	0.864403	11.711988
4790.506000	730.594289	302.956795	0.428189	26.346327	0.864404	11.711918
4790.526000	730.594289	302.944032	0.428192	26.345217	0.864410	11.711424
4790.546000	730.594289	302.945938	0.428192	26.345383	0.864410	11.711498
4790.566000	730.594289	302.935436	0.428194	26.344469	0.864415	11.711092
4790.586000	730.594289	302.932807	0.428195	26.344241	0.864416	11.710990
4790.606000	730.594289	302.928152	0.428196	26.343836	0.864418	11.710811
4790.626000	730.594289	302.916234	0.428199	26.342800	0.864424	11.710350
4790.646000	730.594209	302.925445	0.428197	26.343601	0.864420	11.710706
4790.666000	730.594289	302.912611	0.428200	26.342484	0.864426	11.710210
4790.686000	730.594289	302.895108	0.428205	26.340962	0.864435	11.709533
4790.706000	730.594289	302.906268	0.428202	26.341933	0.864429	11.709965
4790.726000	730.594289	302.885441	0.428207	26.340122	0.864439	11.709159
4790.746000	730.594289	302.896653	0.428205	26.341097	0.864434	11.709593
4790.766000	730.594209	302.888343	0.428207	26.340374	0.864438	11.709272
4790.786000	730.594289	302.876036	0.428210	26.339304	0.864444	11.708796
4790.806000	730.594209	302.881525	0.428208	26.339781	0.864441	11.709008
4790.826000	730.594209	302.894297	0.428205	26.340892	0.864435	11.709502
4790.846000	730.594289	302.894294	0.428205	26.340892	0.864435	11.709502
4790.866000	730.594289	302.888418	0.428207	26.340381	0.864438	11.709274
4790.886000	730.594289	302.869870	0.428212	26.338768	0.864447	11.708557
4790.906000	730.594289	302.861910	0.428214	26.338075	0.864451	11.708250
4790.926000	730.594289	302.861537	0.428214	26.338043	0.864451	11.708235
4790.946000	730.594209	302.856364	0.428215	26.337593	0.864454	11.708035
4790.966000	730.594289	302.873508	0.428211	26.339084	0.864445	11.708698
4790.986000	730.594289	302.846477	0.428218	26.336733	0.864459	11.707653
4791.006000	730.594289	302.850493	0.428217	26.337082	0.864457	11.707808
4791.026000	730.594289	302.839576	0.428219	26.336133	0.864462	11.707386
4791.046000	730.594289	302.842479	0.428219	26.336386	0.864460	11.707499
4791.066000	730.594289	302.839979	0.428219	26.336168	0.864462	11.707402
4791.086000	730.594289	302.840443	0.428219	26.336208	0.864461	11.707420
4791.106000	730.594289	302.838721	0.428220	26.336059	0.864462	11.707353
4791.126000	730.594209	302.828326	0.428222	26.335155	0.864467	11.706951
4791.146000	730.594289	302.826988	0.428223	26.335038	0.864468	11.706900
4791.166000	730.594289	302.825838	0.428223	26.334938	0.864469	11.706855
4791.186000	730.594289	302.812720	0.428226	26.333798	0.864475	11.706348
4791.206000	730.594289	302.810973	0.428227	26.333646	0.864476	11.706281
4791.226000	730.594289	302.794160	0.428231	26.332183	0.864484	11.705631
4791.246000	730.594289	302.799275	0.428230	26.332628	0.864482	11.705828
4791.266000	730.594289	302.788444	0.428233	26.331686	0.864487	11.705410
4791.286000	730.594289	302.787678	0.428233	26.331620	0.864487	11.705380
4791.306000	730.594289	302.790856	0.428232	26.331896	0.864486	11.705503
4791.326000	730.594289	302.779532	0.428235	26.330911	0.864491	11.705065
4791.346000	730.594209	302.781259	0.428235	26.331062	0.864491	11.705132
4791.366000	730.594289	302.761004	0.428240	26.329300	0.864501	11.704349
4791.386000	730.594209	302.760312	0.428240	26.329240	0.864501	11.704322
4791.406000	730.594289	302.763211	0.428239	26.329492	0.864499	11.704434
4791.426000	730.594209	302.767519	0.428238	26.329867	0.864497	11.704601
4791.446000	730.594209	302.775068	0.428236	26.330523	0.864494	11.704893
4791.466000	730.594289	302.766249	0.428239	26.329756	0.864498	11.704552
4791.486000	730.594289	302.749236	0.428243	26.328277	0.864506	11.703894
4791.506000	730.594289	302.760102	0.428240	26.329222	0.864501	11.704314
4791.526000	730.594289	302.759330	0.428240	26.329155	0.864501	11.704284
4791.546000	730.594289	302.759795	0.428240	26.329195	0.864501	11.704302
4791.566000	730.594289	302.749162	0.428243	26.328270	0.864506	11.703891
4791.586000	730.594289	302.747324	0.428244	26.328110	0.864507	11.703820
4791.606000	730.594289	302.744207	0.428244	26.327839	0.864509	11.703699
4791.626000	730.594289	302.726702	0.428249	26.326317	0.864517	11.703023
4791.646000	730.594289	302.723276	0.428250	26.326019	0.864519	11.702890
4791.666000	730.594289	302.739357	0.428246	26.327418	0.864511	11.703512
4791.686000	730.594209	302.722041	0.428250	26.325912	0.864520	11.702843
4791.706000	730.594289	302.715007	0.428252	26.325300	0.864523	11.702571
4791.726000	730.594209	302.710093	0.428253	26.324873	0.864526	11.702381
4791.746000	730.594289	302.716979	0.428251	26.325472	0.864522	11.702647
4791.766000	730.594289	302.704255	0.428255	26.324365	0.864529	11.702155
4791.786000	730.594289	302.705701	0.428254	26.324491	0.864528	11.702211
4791.806000	730.594289	302.701078	0.428256	26.324089	0.864530	11.702032
4791.826000	730.594209	302.703783	0.428255	26.324324	0.864529	11.702137
4791.846000	730.594289	302.700505	0.428256	26.324039	0.864530	11.702010
4791.866000	730.594289	302.702939	0.428255	26.324251	0.864529	11.702104
4791.886000	730.594289	302.689302	0.428259	26.323065	0.864536	11.701577
4791.906000	730.594289	302.700968	0.428256	26.324079	0.864530	11.702028
4791.926000	730.594209	302.695228	0.428257	26.323580	0.864533	11.701806
4791.946000	730.594289	302.673262	0.428263	26.321670	0.864544	11.700957
4791.966000	730.594289	302.676035	0.428262	26.321911	0.864542	11.701064
4791.986000	730.594289	302.667940	0.428264	26.321207	0.864546	11.700751
4792.006000	730.594289	302.685722	0.428260	26.322753	0.864538	11.701438
4792.026000	730.594289	302.677028	0.428262	26.321997	0.864542	11.701102
4792.046000	730.594289	302.670738	0.428264	26.321450	0.864545	11.700859
4792.066000	730.594289	302.653260	0.428268	26.319930	0.864554	11.700184
4792.086000	730.594209	302.661950	0.428266	26.320686	0.864549	11.700520
4792.106000	730.594289	302.656028	0.428267	26.320171	0.864552	11.700291
4792.126000	730.594289	302.662370	0.428266	26.320722	0.864549	11.700536
4792.146000	730.594289	302.653156	0.428268	26.319921	0.864554	11.700180
4792.166000	730.594289	302.643279	0.428271	26.319062	0.864559	11.699798
4792.186000	730.594289	302.642062	0.428271	26.318956	0.864559	11.699751
4792.206000	730.594289	302.647970	0.428270	26.319470	0.864556	11.699979
4792.226000	730.594289	302.627330	0.428275	26.317675	0.864566	11.699181
4792.246000	730.594289	302.607343	0.428280	26.315937	0.864576	11.698408
4792.266000	730.594209	302.616309	0.428278	26.316717	0.864572	11.698755
4792.286000	730.594289	302.607271	0.428280	26.315931	0.864576	11.698406
4792.306000	730.594289	302.629997	0.428274	26.317907	0.864565	11.699284
4792.326000	730.594289	302.619852	0.428277	26.317025	0.864570	11.698892
4792.346000	730.594289	302.605266	0.428281	26.315756	0.864577	11.698328
4792.366000	730.594209	302.610322	0.428279	26.316196	0.864575	11.698524
4792.386000	730.594289	302.596752	0.428283	26.315016	0.864581	11.697999
4792.406000	730.594289	302.606766	0.428280	26.315887	0.864576	11.698386
4792.426000	730.594209	302.596819	0.428283	26.315022	0.864581	11.698002
4792.446000	730.594289	302.587852	0.428285	26.314242	0.864586	11.697655
4792.466000	730.594209	302.588070	0.428285	26.314261	0.864586	11.697663
4792.486000	730.594289	302.583976	0.428286	26.313905	0.864588	11.697505
4792.506000	730.594289	302.595018	0.428283	26.314865	0.864582	11.697932
4792.526000	730.594289	302.574165	0.428289	26.313052	0.864593	11.697126
4792.546000	730.594289	302.589844	0.428285	26.314415	0.864585	11.697732
4792.566000	730.594289	302.585213	0.428286	26.314013	0.864587	11.697553
4792.586000	730.594289	302.590397	0.428285	26.314463	0.864585	11.697753
4792.606000	730.594289	302.582330	0.428287	26.313762	0.864589	11.697441
4792.626000	730.594289	302.588296	0.428285	26.314281	0.864586	11.697672
4792.646000	730.594209	302.562992	0.428292	26.312080	0.864598	11.696694
4792.666000	730.594289	302.578046	0.428288	26.313389	0.864591	11.697276
4792.686000	730.594289	302.572567	0.428289	26.312913	0.864593	11.697064
4792.706000	730.594289	302.553935	0.428294	26.311293	0.864602	11.696344
4792.726000	730.594289	302.557085	0.428293	26.311567	0.864601	11.696466
4792.746000	730.594209	302.559575	0.428293	26.311783	0.864600	11.696562
4792.766000	730.594289	302.545872	0.428296	26.310591	0.864606	11.696032
4792.786000	730.594289	302.554520	0.428294	26.311343	0.864602	11.696366
4792.806000	730.594289	302.542845	0.428297	26.310328	0.864608	11.695915
4792.826000	730.594289	302.555650	0.428294	26.311442	0.864602	11.696410
4792.846000	730.594289	302.542599	0.428297	26.310307	0.864608	11.695906
4792.866000	730.594289	302.546453	0.428296	26.310642	0.864606	11.696055
4792.886000	730.594289	302.547875	0.428296	26.310766	0.864605	11.696109
4792.906000	730.594289	302.537524	0.428298	26.309865	0.864611	11.695709
4792.926000	730.594289	302.540768	0.428298	26.310147	0.864609	11.695835
4792.946000	730.594289	302.536539	0.428299	26.309780	0.864611	11.695671
4792.966000	730.594289	302.524403	0.428302	26.308724	0.864617	11.695202
4792.986000	730.594289	302.528245	0.428301	26.309058	0.864615	11.695351
4793.006000	730.594209	302.531954	0.428300	26.309381	0.864613	11.695494
4793.006000	730.594209	302.520697	0.428303	26.308402	0.864619	11.695059
4793.046000	730.594289	302.504446	0.428307	26.306989	0.864627	11.694431
4793.066000	730.594289	302.504444	0.428307	26.306989	0.864627	11.694431
4793.086000	730.594289	302.513501	0.428305	26.307776	0.864622	11.694781
4793.106000	730.594289	302.508602	0.428306	26.307350	0.864625	11.694591
4793.126000	730.594289	302.507450	0.428306	26.307250	0.864625	11.694547
4793.146000	730.594289	302.513548	0.428305	26.307780	0.864622	11.694782
4793.166000	730.594209	302.498648	0.428308	26.306485	0.864630	11.694206
4793.186000	730.594289	302.503698	0.428307	26.306924	0.864627	11.694402
4793.206000	730.594289	302.493895	0.428310	26.306071	0.864632	11.694023
4793.226000	730.594289	302.492709	0.428310	26.305968	0.864633	11.693977
4793.246000	730.594209	302.483824	0.428312	26.305195	0.864637	11.693633
4793.266000	730.594289	302.487110	0.428312	26.305481	0.864635	11.693760
4793.286000	730.594289	302.485548	0.428312	26.305345	0.864636	11.693700
4793.306000	730.594289	302.477045	0.428314	26.304606	0.864640	11.693371
4793.326000	730.594209	302.477129	0.428314	26.304613	0.864640	11.693375
4793.346000	730.594289	302.477177	0.428314	26.304617	0.864640	11.693376
4793.366000	730.594289	302.473717	0.428315	26.304317	0.864642	11.693243
4793.386000	730.594289	302.469935	0.428316	26.303988	0.864644	11.693096
4793.406000	730.594289	302.477011	0.428314	26.304603	0.864640	11.693370
4793.406000	730.594289	302.469201	0.428316	26.303924	0.864644	11.693068
4793.446000	730.594289	302.458771	0.428319	26.303017	0.864649	11.692665
4793.466000	730.594209	302.454465	0.428320	26.302642	0.864651	11.692498
4793.486000	730.594289	302.446210	0.428322	26.301924	0.864656	11.692179
4793.505000	730.594289	302.459005	0.428319	26.303037	0.864649	11.692674
4793.525000	730.594289	302.441479	0.428323	26.301513	0.864658	11.691996
4793.545000	730.594289	302.446834	0.428322	26.301979	0.864655	11.692203
4793.565000	730.594289	302.443259	0.428323	26.301668	0.864657	11.692065
4793.585000	730.594289	302.439772	0.428324	26.301365	0.864659	11.691930
4793.605000	730.594289	302.424750	0.428328	26.300058	0.864666	11.691350
4793.625000	730.594289	302.425976	0.428328	26.300165	0.864665	11.691397
4793.645000	730.594289	302.415301	0.428330	26.299236	0.864671	11.690984
4793.665000	730.594289	302.426137	0.428328	26.300179	0.864665	11.691403
4793.685000	730.594209	302.414362	0.428331	26.299155	0.864671	11.690948
4793.705000	730.594209	302.413610	0.428331	26.299089	0.864671	11.690919
4793.725000	730.594289	302.411039	0.428331	26.298866	0.864673	11.690820
4793.745000	730.594289	302.418816	0.428329	26.299542	0.864669	11.691120
4793.765000	730.594209	302.414310	0.428331	26.299150	0.864671	11.690946
4793.785000	730.594289	302.422991	0.428328	26.299905	0.864667	11.691282
4793.805000	730.594289	302.400520	0.428334	26.297951	0.864678	11.690413
4793.825000	730.594289	302.403426	0.428333	26.298204	0.864677	11.690525
4793.845000	730.594289	302.401286	0.428334	26.298018	0.864678	11.690443
4793.865000	730.594289	302.391898	0.428336	26.297201	0.864682	11.690080
4793.885000	730.594289	302.397539	0.428335	26.297692	0.864679	11.690298
4793.905000	730.594289	302.372866	0.428341	26.295546	0.864692	11.689344
4793.925000	730.594289	302.371417	0.428342	26.295420	0.864692	11.689288
4793.945000	730.594289	302.368114	0.428343	26.295133	0.864694	11.689160
4793.965000	730.594289	302.372270	0.428342	26.295494	0.864692	11.689321
4793.985000	730.594289	302.372011	0.428342	26.295472	0.864692	11.689311
4794.005000	730.594289	302.364017	0.428344	26.294777	0.864696	11.689002
4794.025000	730.594209	302.360050	0.428345	26.294432	0.864698	11.688848
4794.045000	730.594289	302.359298	0.428345	26.294366	0.864698	11.688819
4794.065000	730.594209	302.365266	0.428343	26.294885	0.864695	11.689050
4794.085000	730.594289	302.358600	0.428345	26.294305	0.864699	11.688792
4794.105000	730.594289	302.361288	0.428344	26.294539	0.864697	11.688896
4794.125000	730.594289	302.353221	0.428347	26.293838	0.864701	11.688584
4794.145000	730.594289	302.350640	0.428347	26.293613	0.864703	11.688485
4794.165000	730.594209	302.347368	0.428348	26.293329	0.864704	11.688358
4794.185000	730.594289	302.350434	0.428347	26.293595	0.864703	11.688477
4794.205000	730.594209	302.342077	0.428349	26.292869	0.864707	11.688154
4794.225000	730.594289	302.348536	0.428348	26.293430	0.864704	11.688403
4794.245000	730.594289	302.355973	0.428346	26.294077	0.864700	11.688691
4794.265000	730.594209	302.341385	0.428350	26.292808	0.864707	11.688127
4794.285000	730.594209	302.349774	0.428347	26.293538	0.864703	11.688451
4794.305000	730.594209	302.338220	0.428350	26.292533	0.864709	11.688005
4794.325000	730.594289	302.328281	0.428353	26.291669	0.864714	11.687620
4794.345000	730.594289	302.332342	0.428352	26.292022	0.864712	11.687777
4794.365000	730.594209	302.334240	0.428351	26.292187	0.864711	11.687851
4794.385000	730.594289	302.330109	0.428353	26.291828	0.864713	11.687691
4794.405000	730.594289	302.323482	0.428354	26.291251	0.864716	11.687435
4794.425000	730.594289	302.335549	0.428351	26.292301	0.864710	11.687901
4794.445000	730.594289	302.321084	0.428355	26.291043	0.864717	11.687342
4794.465000	730.594289	302.312146	0.428357	26.290266	0.864721	11.686997
4794.485000	730.594289	302.313910	0.428357	26.290419	0.864721	11.687065
4794.505000	730.594289	302.321840	0.428355	26.291109	0.864717	11.687371
4794.525000	730.594289	302.317631	0.428356	26.290743	0.864719	11.687209
4794.545000	730.594289	302.321598	0.428355	26.291088	0.864717	11.687362
4794.565000	730.594289	302.315782	0.428356	26.290582	0.864720	11.687137
4794.585000	730.594289	302.318544	0.428356	26.290822	0.864718	11.687244
4794.605000	730.594289	302.300783	0.428360	26.289277	0.864727	11.686557
4794.625000	730.594289	302.318630	0.428356	26.290830	0.864718	11.687247
4794.645000	730.594209	302.304740	0.428359	26.289622	0.864725	11.686710
4794.665000	730.594289	302.311823	0.428357	26.290238	0.864722	11.686984
4794.685000	730.594209	302.313104	0.428357	26.290349	0.864721	11.687034
4794.705000	730.594289	302.315303	0.428356	26.290540	0.864720	11.687119
4794.725000	730.594209	302.314302	0.428357	26.290453	0.864720	11.687080
4794.745000	730.594209	302.304023	0.428359	26.289559	0.864725	11.686683
4794.765000	730.594289	302.281563	0.428365	26.287606	0.864737	11.685814
4794.785000	730.594289	302.281592	0.428365	26.287609	0.864737	11.685815
4794.805000	730.594289	302.285964	0.428364	26.287989	0.864734	11.685984
4794.825000	730.594289	302.293333	0.428362	26.288630	0.864731	11.686269
4794.845000	730.594289	302.293716	0.428362	26.288663	0.864731	11.686284
4794.865000	730.594209	302.280992	0.428365	26.287556	0.864737	11.685792
4794.885000	730.594289	302.281597	0.428365	26.287609	0.864737	11.685816
4794.905000	730.594289	302.297185	0.428361	26.288965	0.864729	11.686418
4794.925000	730.594289	302.301246	0.428360	26.289318	0.864727	11.686575
4794.945000	730.594209	302.293927	0.428362	26.288681	0.864730	11.686292
4794.965000	730.594209	302.282206	0.428365	26.287662	0.864736	11.685839
4794.985000	730.594289	302.295746	0.428362	26.288839	0.864730	11.686363
4795.005000	730.594289	302.284267	0.428365	26.287841	0.864735	11.685919
4795.025000	730.594289	302.284793	0.428364	26.287887	0.864735	11.685939
4795.045000	730.594289	302.289624	0.428363	26.288307	0.864733	11.686126
4795.065000	730.594289	302.279164	0.428366	26.287397	0.864738	11.685722
4795.085000	730.594289	302.286493	0.428364	26.288035	0.864734	11.686005
4795.105000	730.594289	302.267979	0.428369	26.286425	0.864743	11.685289
4795.125000	730.594289	302.263633	0.428370	26.286047	0.864745	11.685121
4795.145000	730.594289	302.260318	0.428371	26.285758	0.864747	11.684993
4795.165000	730.594289	302.264230	0.428370	26.286099	0.864745	11.685144
4795.185000	730.594289	302.248301	0.428374	26.284713	0.864753	11.684528
4795.205000	730.594289	302.257332	0.428372	26.285499	0.864748	11.684877
4795.225000	730.594289	302.257668	0.428372	26.285528	0.864748	11.684890
4795.245000	730.594289	302.259340	0.428371	26.285673	0.864747	11.684955
4795.265000	730.594289	302.252362	0.428373	26.285067	0.864751	11.684685
4795.285000	730.594289	302.248140	0.428374	26.284699	0.864753	11.684522
4795.305000	730.594289	302.242739	0.428375	26.284230	0.864756	11.684313
4795.325000	730.594289	302.255022	0.428372	26.285298	0.864750	11.684788
4795.345000	730.594289	302.245122	0.428375	26.284437	0.864754	11.684405
4795.365000	730.594289	302.252390	0.428373	26.285069	0.864751	11.684686
4795.385000	730.594289	302.242036	0.428376	26.284169	0.864756	11.684286
4795.405000	730.594289	302.235642	0.428377	26.283613	0.864759	11.684039
4795.425000	730.594289	302.239047	0.428376	26.283909	0.864757	11.684171
4795.445000	730.594289	302.231857	0.428378	26.283283	0.864761	11.683893
4795.465000	730.594289	302.236863	0.428377	26.283719	0.864759	11.684086
4795.485000	730.594289	302.230517	0.428379	26.283167	0.864762	11.683841
4795.505000	730.594289	302.226192	0.428380	26.282791	0.864764	11.683674
4795.525000	730.594289	302.222294	0.428381	26.282452	0.864766	11.683523
4795.545000	730.594289	302.227345	0.428379	26.282891	0.864763	11.683718
4795.565000	730.594289	302.221942	0.428381	26.282421	0.864766	11.683509
4795.585000	730.594289	302.218861	0.428382	26.282153	0.864767	11.683390
4795.605000	730.594289	302.217580	0.428382	26.282042	0.864768	11.683341
4795.625000	730.594289	302.219403	0.428382	26.282200	0.864767	11.683411
4795.645000	730.594289	302.213276	0.428383	26.281668	0.864770	11.683174
4795.665000	730.594289	302.218550	0.428382	26.282126	0.864768	11.683378
4795.685000	730.594289	302.211986	0.428383	26.281555	0.864771	11.683124
4795.705000	730.594289	302.222900	0.428381	26.282504	0.864765	11.683546
4795.725000	730.594289	302.226715	0.428380	26.282836	0.864764	11.683694
4795.745000	730.594289	302.219049	0.428382	26.282170	0.864767	11.683398
4795.765000	730.594209	302.219745	0.428381	26.282230	0.864767	11.683424
4795.785000	730.594289	302.214994	0.428383	26.281817	0.864769	11.683241
4795.805000	730.594209	302.211188	0.428384	26.281486	0.864771	11.683094
4795.825000	730.594209	302.210550	0.428384	26.281430	0.864771	11.683069
4795.845000	730.594289	302.194411	0.428388	26.280027	0.864779	11.682445
4795.865000	730.594289	302.200076	0.428387	26.280520	0.864777	11.682664
4795.885000	730.594209	302.196711	0.428387	26.280227	0.864778	11.682534
4795.905000	730.594209	302.208516	0.428384	26.281254	0.864772	11.682990
4795.925000	730.594289	302.199071	0.428387	26.280432	0.864777	11.682625
4795.945000	730.594209	302.201587	0.428386	26.280651	0.864776	11.682722
4795.965000	730.594289	302.195858	0.428388	26.280153	0.864779	11.682501
4795.985000	730.594289	302.194317	0.428388	26.280019	0.864779	11.682441
4796.005000	730.594289	302.188735	0.428390	26.279533	0.864782	11.682226
4796.025000	730.594289	302.204204	0.428385	26.280879	0.864775	11.682824
4796.045000	730.594289	302.197973	0.428387	26.280337	0.864778	11.682583
4796.065000	730.594289	302.190948	0.428389	26.279726	0.864781	11.682311
4796.085000	730.594289	302.178676	0.428392	26.278659	0.864787	11.681837
4796.105000	730.594209	302.196626	0.428387	26.280220	0.864778	11.682531
4796.125000	730.594289	302.181887	0.428391	26.278938	0.864786	11.681961
4796.145000	730.594289	302.181387	0.428391	26.278894	0.864786	11.681942
4796.165000	730.594289	302.180566	0.428392	26.278823	0.864786	11.681910
4796.185000	730.594289	302.172334	0.428394	26.278107	0.864790	11.681592
4796.205000	730.594289	302.163524	0.428396	26.277341	0.864795	11.681251
4796.225000	730.594289	302.161904	0.428397	26.277200	0.864795	11.681188
4796.245000	730.594289	302.153255	0.428399	26.276448	0.864800	11.680854
4796.265000	730.594289	302.151387	0.428399	26.276285	0.864801	11.680782
4796.285000	730.594289	302.160896	0.428397	26.277112	0.864796	11.681149
4796.305000	730.594209	302.155554	0.428398	26.276648	0.864798	11.680943
4796.325000	730.594289	302.159552	0.428397	26.276995	0.864797	11.681097
4796.345000	730.594209	302.167970	0.428395	26.277728	0.864792	11.681423
4796.365000	730.594289	302.154863	0.428398	26.276588	0.864799	11.680916
4796.385000	730.594289	302.152272	0.428399	26.276362	0.864800	11.680816
4796.405000	730.594289	302.154309	0.428399	26.276539	0.864799	11.680895
4796.425000	730.594289	302.155951	0.428398	26.276682	0.864798	11.680958
4796.445000	730.594289	302.139359	0.428402	26.275239	0.864807	11.680317
4796.465000	730.594289	302.136874	0.428403	26.275023	0.864808	11.680221
4796.485000	730.594289	302.143184	0.428401	26.275572	0.864805	11.680465
4796.505000	730.594289	302.142334	0.428402	26.275498	0.864805	11.680432
4796.525000	730.594289	302.136453	0.428403	26.274987	0.864808	11.680204
4796.545000	730.594289	302.127671	0.428405	26.274223	0.864812	11.679865
4796.565000	730.594289	302.135440	0.428403	26.274899	0.864808	11.680165
4796.585000	730.594289	302.130735	0.428405	26.274489	0.864811	11.679983
4796.605000	730.594289	302.124064	0.428406	26.273909	0.864814	11.679726
4796.625000	730.594289	302.115349	0.428409	26.273151	0.864818	11.679389
4796.645000	730.594289	302.123808	0.428407	26.273887	0.864814	11.679716
4796.665000	730.594289	302.115577	0.428409	26.273171	0.864818	11.679397
4796.685000	730.594289	302.119934	0.428408	26.273550	0.864816	11.679566
4796.705000	730.594289	302.124676	0.428406	26.273963	0.864814	11.679749
4796.725000	730.594289	302.126468	0.428406	26.274118	0.864813	11.679818
4796.745000	730.594289	302.121937	0.428407	26.273724	0.864815	11.679643
4796.765000	730.594289	302.131559	0.428404	26.274561	0.864810	11.680015
4796.785000	730.594289	302.120108	0.428407	26.273565	0.864816	11.679573
4796.805000	730.594209	302.113716	0.428409	26.273009	0.864819	11.679325
4796.825000	730.594209	302.121723	0.428407	26.273706	0.864815	11.679635
4796.845000	730.594289	302.109694	0.428410	26.272660	0.864821	11.679170
4796.865000	730.594289	302.110785	0.428410	26.272754	0.864821	11.679212
4796.885000	730.594209	302.113755	0.428409	26.273013	0.864819	11.679327
4796.905000	730.594209	302.112656	0.428409	26.272917	0.864820	11.679285
4796.925000	730.594289	302.098920	0.428413	26.271723	0.864826	11.678753
4796.945000	730.594209	302.101009	0.428412	26.271904	0.864825	11.678834
4796.965000	730.594289	302.107989	0.428411	26.272511	0.864822	11.679104
4796.985000	730.594209	302.099325	0.428413	26.271758	0.864826	11.678769
4797.005000	730.594289	302.103848	0.428412	26.272151	0.864824	11.678944
4797.025000	730.594209	302.105525	0.428411	26.272297	0.864823	11.679009
4797.045000	730.594289	302.094661	0.428414	26.271352	0.864829	11.678589
4797.065000	730.594289	302.089064	0.428416	26.270866	0.864831	11.678372
4797.085000	730.594209	302.090883	0.428415	26.271024	0.864830	11.678443
4797.105000	730.594209	302.087790	0.428416	26.270755	0.864832	11.678323
4797.125000	730.594289	302.095339	0.428414	26.271411	0.864828	11.678615
4797.145000	730.594289	302.085584	0.428416	26.270563	0.864833	11.678238
4797.165000	730.594289	302.081703	0.428418	26.270225	0.864835	11.678088
4797.185000	730.594289	302.089869	0.428415	26.270936	0.864831	11.678404
4797.205000	730.594289	302.073818	0.428420	26.269540	0.864839	11.677783
4797.225000	730.594289	302.092862	0.428415	26.271196	0.864829	11.678519
4797.245000	730.594289	302.080262	0.428418	26.270100	0.864836	11.678032
4797.265000	730.594289	302.070486	0.428420	26.269250	0.864840	11.677654
4797.285000	730.594289	302.080016	0.428418	26.270079	0.864836	11.678023
4797.305000	730.594289	302.079307	0.428418	26.270017	0.864836	11.677995
4797.325000	730.594289	302.075712	0.428419	26.269704	0.864838	11.677856
4797.345000	730.594289	302.078778	0.428418	26.269971	0.864836	11.677975
4797.365000	730.594289	302.064033	0.428422	26.268689	0.864844	11.677405
4797.385000	730.594289	302.061886	0.428423	26.268502	0.864845	11.677322
4797.405000	730.594289	302.067388	0.428421	26.268980	0.864842	11.677534
4797.425000	730.594289	302.066898	0.428421	26.268938	0.864842	11.677516
4797.445000	730.594289	302.074129	0.428419	26.269567	0.864839	11.677795
4797.465000	730.594289	302.079158	0.428418	26.270004	0.864836	11.677990
4797.485000	730.594289	302.072739	0.428420	26.269446	0.864839	11.677741
4797.505000	730.594289	302.075829	0.428419	26.269715	0.864838	11.677861
4797.525000	730.594209	302.078521	0.428418	26.269949	0.864836	11.677965
4797.545000	730.594209	302.080828	0.428418	26.270149	0.864835	11.678054
4797.565000	730.594289	302.076513	0.428419	26.269774	0.864837	11.677887
4797.585000	730.594289	302.075708	0.428419	26.269704	0.864838	11.677856
4797.605000	730.594209	302.074811	0.428419	26.269626	0.864838	11.677821
4797.625000	730.594209	302.047033	0.428427	26.267210	0.864852	11.676748
4797.645000	730.594209	302.055762	0.428424	26.267969	0.864848	11.677085
4797.665000	730.594209	302.050453	0.428426	26.267508	0.864850	11.676880
4797.685000	730.594289	302.040304	0.428428	26.266625	0.864855	11.676487
4797.705000	730.594289	302.051696	0.428425	26.267616	0.864850	11.676928
4797.725000	730.594289	302.042707	0.428428	26.266834	0.864854	11.676580
4797.745000	730.594289	302.049078	0.428426	26.267388	0.864851	11.676827
4797.765000	730.594289	302.048530	0.428426	26.267341	0.864851	11.676805
4797.785000	730.594289	302.033248	0.428430	26.266012	0.864859	11.676215
4797.805000	730.594289	302.035347	0.428430	26.266194	0.864858	11.676296
4797.825000	730.594289	302.045702	0.428427	26.267095	0.864853	11.676696
4797.845000	730.594289	302.047037	0.428427	26.267211	0.864852	11.676748
4797.865000	730.594289	302.031240	0.428431	26.265837	0.864860	11.676137
4797.885000	730.594289	302.010181	0.428436	26.264006	0.864870	11.675323
4797.905000	730.594289	302.027090	0.428432	26.265476	0.864862	11.675977
4797.925000	730.594289	302.022992	0.428433	26.265120	0.864864	11.675818
4797.945000	730.594289	302.022712	0.428433	26.265095	0.864864	11.675807
4797.965000	730.594289	302.024686	0.428432	26.265267	0.864863	11.675884
4797.985000	730.594289	302.019355	0.428434	26.264803	0.864866	11.675678
4798.005000	730.594209	302.018289	0.428434	26.264711	0.864866	11.675636
4798.025000	730.594289	302.013164	0.428435	26.264265	0.864869	11.675438
4798.045000	730.594209	302.015442	0.428435	26.264463	0.864867	11.675526
4798.065000	730.594289	302.022246	0.428433	26.265055	0.864864	11.675789
4798.085000	730.594289	302.018953	0.428434	26.264768	0.864866	11.675662
4798.105000	730.594289	302.025368	0.428432	26.265326	0.864863	11.675910
4798.125000	730.594289	302.040051	0.428428	26.266603	0.864855	11.676478
4798.145000	730.594289	302.019078	0.428434	26.264779	0.864866	11.675667
4798.165000	730.594289	302.016884	0.428434	26.264588	0.864867	11.675582
4798.185000	730.594289	302.002746	0.428438	26.263359	0.864874	11.675036
4798.205000	730.594289	302.011647	0.428436	26.264133	0.864869	11.675380
4798.225000	730.594289	302.014009	0.428435	26.264338	0.864868	11.675471
4798.245000	730.594289	302.009149	0.428436	26.263916	0.864871	11.675283
4798.265000	730.594289	302.011279	0.428436	26.264101	0.864870	11.675365
4798.285000	730.594289	302.005805	0.428437	26.263625	0.864872	11.675154
4798.305000	730.594289	302.018206	0.428434	26.264703	0.864866	11.675633
4798.325000	730.594289	301.994566	0.428440	26.262648	0.864878	11.674719
4798.345000	730.594209	301.991045	0.428441	26.262341	0.864879	11.674583
4798.365000	730.594209	302.005692	0.428437	26.263615	0.864872	11.675149
4798.385000	730.594289	301.995355	0.428440	26.262716	0.864877	11.674750
4798.405000	730.594289	301.990136	0.428441	26.262262	0.864880	11.674548
4798.425000	730.594209	301.989681	0.428441	26.262223	0.864880	11.674530
4798.445000	730.594289	301.988702	0.428442	26.262138	0.864881	11.674493
4798.465000	730.594289	301.986650	0.428442	26.261959	0.864882	11.674413
4798.485000	730.594289	301.980591	0.428444	26.261432	0.864885	11.674179
4798.505000	730.594289	301.996342	0.428440	26.262802	0.864877	11.674788
4798.525000	730.594289	301.984588	0.428443	26.261780	0.864883	11.674334
4798.545000	730.594289	301.983487	0.428443	26.261684	0.864883	11.674291
4798.565000	730.594289	301.985468	0.428443	26.261856	0.864882	11.674368
4798.585000	730.594289	301.991499	0.428441	26.262381	0.864879	11.674601
4798.605000	730.594209	301.973492	0.428446	26.260815	0.864888	11.673905
4798.625000	730.594209	301.973480	0.428446	26.260814	0.864888	11.673904
4798.645000	730.594289	301.972921	0.428446	26.260765	0.864888	11.673883
4798.665000	730.594289	301.987377	0.428442	26.262022	0.864881	11.674441
4798.685000	730.594289	301.969347	0.428447	26.260454	0.864890	11.673744
4798.705000	730.594289	301.969711	0.428447	26.260486	0.864890	11.673758
4798.725000	730.594289	301.974344	0.428446	26.260889	0.864888	11.673938
4798.745000	730.594289	301.970866	0.428446	26.260587	0.864889	11.673803
4798.765000	730.594289	301.972622	0.428446	26.260739	0.864889	11.673871
4798.785000	730.594209	301.969482	0.428447	26.260466	0.864890	11.673750
4798.805000	730.594289	301.952992	0.428451	26.259032	0.864898	11.673112
4798.825000	730.594289	301.956638	0.428450	26.259349	0.864896	11.673253
4798.845000	730.594289	301.949444	0.428452	26.258724	0.864900	11.672975
4798.865000	730.594289	301.955513	0.428450	26.259251	0.864897	11.673210
4798.885000	730.594289	301.941944	0.428454	26.258071	0.864904	11.672685
4798.905000	730.594209	301.951707	0.428451	26.258920	0.864899	11.673062
4798.925000	730.594209	301.946386	0.428453	26.258458	0.864901	11.672857
4798.945000	730.594209	301.952047	0.428451	26.258950	0.864899	11.673076
4798.965000	730.594289	301.949709	0.428452	26.258747	0.864900	11.672985
4798.985000	730.594289	301.938911	0.428455	26.257808	0.864905	11.672568
4799.005000	730.594289	301.944378	0.428453	26.258283	0.864902	11.672779
4799.025000	730.594289	301.927875	0.428458	26.256848	0.864911	11.672141
4799.045000	730.594289	301.921566	0.428459	26.256299	0.864914	11.671897
4799.065000	730.594289	301.935900	0.428456	26.257546	0.864907	11.672451
4799.085000	730.594289	301.928016	0.428458	26.256860	0.864911	11.672147
4799.105000	730.594289	301.919789	0.428460	26.256145	0.864915	11.671829
4799.125000	730.594209	301.923616	0.428459	26.256477	0.864913	11.671976
4799.145000	730.594289	301.920577	0.428460	26.256213	0.864914	11.671859
4799.165000	730.594289	301.919425	0.428460	26.256113	0.864915	11.671814
4799.185000	730.594289	301.913434	0.428461	26.255592	0.864918	11.671583
4799.205000	730.594209	301.930502	0.428457	26.257076	0.864909	11.672243
4799.225000	730.594209	301.922114	0.428459	26.256347	0.864913	11.671918
4799.245000	730.594289	301.911417	0.428462	26.255417	0.864919	11.671505
4799.265000	730.594209	301.910095	0.428462	26.255302	0.864919	11.671454
4799.285000	730.594289	301.908013	0.428463	26.255121	0.864920	11.671373
4799.305000	730.594289	301.924398	0.428459	26.256546	0.864912	11.672007
4799.325000	730.594289	301.896392	0.428466	26.254110	0.864926	11.670924
4799.345000	730.594289	301.905184	0.428464	26.254875	0.864922	11.671264
4799.365000	730.594289	301.894635	0.428466	26.253957	0.864927	11.670856
4799.385000	730.594289	301.890699	0.428467	26.253615	0.864929	11.670704
4799.405000	730.594289	301.884070	0.428469	26.253038	0.864932	11.670448
4799.425000	730.594289	301.895339	0.428466	26.254018	0.864927	11.670883
4799.445000	730.594289	301.889730	0.428468	26.253531	0.864929	11.670666
4799.465000	730.594289	301.879488	0.428470	26.252640	0.864934	11.670271
4799.485000	730.594289	301.876199	0.428471	26.252354	0.864936	11.670143
4799.505000	730.594289	301.870759	0.428473	26.251881	0.864939	11.669933
4799.525000	730.594289	301.868799	0.428473	26.251710	0.864940	11.669857
4799.545000	730.594289	301.865094	0.428474	26.251388	0.864942	11.669714
4799.565000	730.594289	301.876705	0.428471	26.252398	0.864936	11.670163
4799.585000	730.594289	301.868310	0.428473	26.251668	0.864940	11.669838
4799.605000	730.594209	301.862519	0.428475	26.251164	0.864943	11.669615
4799.625000	730.594289	301.865115	0.428474	26.251390	0.864941	11.669715
4799.645000	730.594289	301.871557	0.428472	26.251950	0.864938	11.669964
4799.665000	730.594289	301.866114	0.428474	26.251477	0.864941	11.669754
4799.685000	730.594289	301.868303	0.428473	26.251667	0.864940	11.669838
4799.705000	730.594289	301.860677	0.428475	26.251004	0.864944	11.669543
4799.725000	730.594289	301.866780	0.428474	26.251535	0.864941	11.669779
4799.745000	730.594289	301.859633	0.428476	26.250913	0.864944	11.669503
4799.765000	730.594209	301.853811	0.428477	26.250407	0.864947	11.669278
4799.785000	730.594289	301.862510	0.428475	26.251163	0.864943	11.669614
4799.805000	730.594289	301.855705	0.428477	26.250572	0.864946	11.669351
4799.825000	730.594289	301.847586	0.428479	26.249866	0.864950	11.669037
4799.845000	730.594209	301.839570	0.428481	26.249169	0.864954	11.668727
4799.865000	730.594289	301.846853	0.428479	26.249802	0.864950	11.669009
4799.885000	730.594289	301.844216	0.428480	26.249573	0.864952	11.668907
4799.905000	730.594289	301.836768	0.428482	26.248925	0.864955	11.668619
4799.925000	730.594289	301.828920	0.428484	26.248242	0.864959	11.668316
4799.945000	730.594289	301.819202	0.428486	26.247397	0.864964	11.667940
4799.965000	730.594289	301.834516	0.428482	26.248729	0.864957	11.668532
4799.985000	730.594289	301.820797	0.428486	26.247536	0.864963	11.668002
4800.005000	730.594289	301.814707	0.428487	26.247006	0.864966	11.667766
4800.025000	730.594209	301.801062	0.428491	26.245820	0.864973	11.667239
4800.045000	730.594289	301.810798	0.428488	26.246666	0.864968	11.667615
4800.065000	730.594289	301.807566	0.428489	26.246385	0.864970	11.667490
4800.085000	730.594289	301.808206	0.428489	26.246441	0.864970	11.667515
4800.105000	730.594209	301.803415	0.428490	26.246024	0.864972	11.667330
4800.125000	730.594289	301.803366	0.428490	26.246020	0.864972	11.667328
4800.145000	730.594289	301.793034	0.428493	26.245122	0.864977	11.666928
4800.165000	730.594289	301.782485	0.428496	26.244204	0.864982	11.666521
4800.185000	730.594209	301.784619	0.428495	26.244390	0.864981	11.666603
4800.205000	730.594209	301.799105	0.428491	26.245650	0.864974	11.667163
4800.225000	730.594289	301.784467	0.428495	26.244377	0.864981	11.666597
4800.245000	730.594289	301.778155	0.428497	26.243828	0.864984	11.666353
4800.265000	730.594289	301.777367	0.428497	26.243759	0.864985	11.666323
4800.285000	730.594289	301.788710	0.428494	26.244746	0.864979	11.666761
4800.305000	730.594289	301.778758	0.428497	26.243880	0.864984	11.666376
4800.325000	730.594289	301.774819	0.428498	26.243538	0.864986	11.666224
4800.345000	730.594289	301.773571	0.428498	26.243429	0.864987	11.666176
4800.365000	730.594289	301.771801	0.428498	26.243275	0.864987	11.666108
4800.385000	730.594289	301.755461	0.428503	26.241854	0.864995	11.665476
4800.405000	730.594289	301.760607	0.428501	26.242302	0.864993	11.665675
4800.425000	730.594289	301.757755	0.428502	26.242054	0.864994	11.665564
4800.445000	730.594289	301.757545	0.428502	26.242035	0.864994	11.665556
4800.465000	730.594289	301.748782	0.428505	26.241273	0.864999	11.665218
4800.485000	730.594209	301.743069	0.428506	26.240776	0.865001	11.664997
4800.505000	730.594209	301.757515	0.428502	26.242033	0.864994	11.665555
4800.525000	730.594209	301.758016	0.428502	26.242076	0.864994	11.665575
4800.545000	730.594289	301.754401	0.428503	26.241762	0.864996	11.665435
4800.565000	730.594289	301.758784	0.428502	26.242143	0.864994	11.665604
4800.585000	730.594289	301.761969	0.428501	26.242420	0.864992	11.665727
4800.605000	730.594289	301.761757	0.428501	26.242402	0.864992	11.665719
4800.625000	730.594289	301.747674	0.428505	26.241177	0.864999	11.665175
4800.645000	730.594289	301.762639	0.428501	26.242478	0.864992	11.665753
4800.665000	730.594289	301.722642	0.428511	26.239000	0.865012	11.664207
4800.685000	730.594289	301.738988	0.428507	26.240422	0.865004	11.664839
4800.705000	730.594289	301.735053	0.428508	26.240079	0.865006	11.664687
4800.725000	730.594289	301.732599	0.428509	26.239866	0.865007	11.664592
4800.745000	730.594289	301.740985	0.428507	26.240595	0.865003	11.664916
4800.765000	730.594289	301.722577	0.428511	26.238994	0.865012	11.664205
4800.785000	730.594289	301.731072	0.428509	26.239733	0.865007	11.664533
4800.805000	730.594209	301.734181	0.428508	26.240004	0.865006	11.664653
4800.825000	730.594289	301.730262	0.428509	26.239663	0.865008	11.664502
4800.845000	730.594209	301.744482	0.428506	26.240899	0.865001	11.665051
4800.865000	730.594209	301.747852	0.428505	26.241192	0.864999	11.665182
4800.885000	730.594209	301.726578	0.428510	26.239342	0.865010	11.664359
4800.905000	730.594289	301.728258	0.428510	26.239488	0.865009	11.664424
4800.925000	730.594289	301.724297	0.428511	26.239144	0.865011	11.664271
4800.945000	730.594289	301.729893	0.428509	26.239631	0.865008	11.664487
4800.965000	730.594289	301.718254	0.428512	26.238618	0.865014	11.664037
4800.985000	730.594209	301.728976	0.428510	26.239551	0.865008	11.664452
4801.005000	730.594289	301.728738	0.428510	26.239530	0.865009	11.664443
4801.025000	730.594289	301.730511	0.428509	26.239684	0.865008	11.664511
4801.045000	730.594289	301.723593	0.428511	26.239083	0.865011	11.664244
4801.065000	730.594289	301.715229	0.428513	26.238355	0.865015	11.663921
4801.085000	730.594289	301.722177	0.428511	26.238960	0.865012	11.664189
4801.105000	730.594289	301.710454	0.428515	26.237940	0.865018	11.663736
4801.125000	730.594289	301.704695	0.428516	26.237439	0.865020	11.663513
4801.145000	730.594289	301.711484	0.428514	26.238030	0.865017	11.663776
4801.165000	730.594289	301.710251	0.428515	26.237922	0.865018	11.663728
4801.185000	730.594289	301.703799	0.428516	26.237361	0.865021	11.663479
4801.205000	730.594289	301.703986	0.428516	26.237378	0.865021	11.663486
4801.225000	730.594289	301.703999	0.428516	26.237379	0.865021	11.663486
4801.245000	730.594289	301.709152	0.428515	26.237827	0.865018	11.663686
4801.265000	730.594209	301.700253	0.428517	26.237053	0.865023	11.663342
4801.285000	730.594209	301.687842	0.428520	26.235974	0.865029	11.662862
4801.305000	730.594289	301.695625	0.428518	26.236651	0.865025	11.663163
4801.325000	730.594289	301.686442	0.428521	26.235852	0.865029	11.662808
4801.345000	730.594289	301.688264	0.428520	26.236010	0.865029	11.662878
4801.365000	730.594289	301.683718	0.428522	26.235615	0.865031	11.662702
4801.385000	730.594289	301.696633	0.428518	26.236738	0.865024	11.663202
4801.405000	730.594289	301.696975	0.428518	26.236768	0.865024	11.663215
4801.425000	730.594209	301.676335	0.428523	26.234973	0.865034	11.662417
4801.445000	730.594289	301.681286	0.428522	26.235404	0.865032	11.662608
4801.465000	730.594289	301.666371	0.428526	26.234106	0.865039	11.662032
4801.485000	730.594289	301.664423	0.428527	26.233937	0.865040	11.661956
4801.505000	730.594289	301.659392	0.428528	26.233500	0.865043	11.661762
4801.525000	730.594289	301.684973	0.428521	26.235724	0.865030	11.662751
4801.545000	730.594209	301.660247	0.428528	26.233574	0.865042	11.661795
4801.565000	730.594289	301.680679	0.428522	26.235351	0.865032	11.662585
4801.585000	730.594289	301.680975	0.428522	26.235376	0.865032	11.662596
4801.605000	730.594289	301.668043	0.428526	26.234252	0.865038	11.662096
4801.625000	730.594289	301.673869	0.428524	26.234759	0.865036	11.662322
4801.645000	730.594289	301.670723	0.428525	26.234485	0.865037	11.662200
4801.665000	730.594289	301.668735	0.428525	26.234312	0.865038	11.662123
4801.685000	730.594209	301.672385	0.428524	26.234629	0.865036	11.662264
4801.705000	730.594289	301.664846	0.428526	26.233974	0.865040	11.661973
4801.725000	730.594289	301.647675	0.428531	26.232481	0.865049	11.661309
4801.745000	730.594289	301.645186	0.428532	26.232264	0.865050	11.661213
4801.765000	730.594289	301.654735	0.428529	26.233095	0.865045	11.661582
4801.785000	730.594289	301.642955	0.428532	26.232070	0.865051	11.661126
4801.805000	730.594289	301.634934	0.428534	26.231373	0.865055	11.660816
4801.825000	730.594209	301.641342	0.428533	26.231930	0.865052	11.661064
4801.845000	730.594289	301.635896	0.428534	26.231456	0.865054	11.660854
4801.865000	730.594289	301.639630	0.428533	26.231781	0.865052	11.660998
4801.885000	730.594289	301.647179	0.428531	26.232437	0.865049	11.661290
4801.905000	730.594289	301.641596	0.428533	26.231952	0.865052	11.661074
4801.925000	730.594209	301.661694	0.428527	26.233700	0.865042	11.661851
4801.945000	730.594289	301.658134	0.428528	26.233390	0.865043	11.661713
4801.965000	730.594209	301.625979	0.428537	26.230594	0.865059	11.660470
4801.985000	730.594209	301.631394	0.428535	26.231065	0.865056	11.660680
4802.005000	730.594289	301.638470	0.428533	26.231680	0.865053	11.660953
4802.025000	730.594209	301.640659	0.428533	26.231870	0.865052	11.661038
4802.045000	730.594209	301.629559	0.428536	26.230905	0.865057	11.660609
4802.065000	730.594289	301.626178	0.428537	26.230611	0.865059	11.660478
4802.085000	730.594289	301.629523	0.428536	26.230902	0.865057	11.660607
4802.105000	730.594289	301.630349	0.428535	26.230974	0.865057	11.660639
4802.125000	730.594289	301.621358	0.428538	26.230192	0.865061	11.660292
4802.145000	730.594289	301.635733	0.428534	26.231442	0.865054	11.660847
4802.165000	730.594289	301.620917	0.428538	26.230154	0.865062	11.660275
4802.185000	730.594289	301.617024	0.428539	26.229815	0.865064	11.660124
4802.205000	730.594289	301.628067	0.428536	26.230775	0.865058	11.660551
4802.225000	730.594289	301.650100	0.428530	26.232692	0.865047	11.661403
4802.245000	730.594209	301.626038	0.428537	26.230599	0.865059	11.660472
4802.265000	730.594209	301.620258	0.428538	26.230096	0.865062	11.660249
4802.285000	730.594209	301.617545	0.428539	26.229860	0.865063	11.660144
4802.305000	730.594289	301.608996	0.428541	26.229117	0.865068	11.659814
4802.325000	730.594289	301.608471	0.428541	26.229071	0.865068	11.659793
4802.345000	730.594289	301.623769	0.428537	26.230402	0.865060	11.660385
4802.365000	730.594209	301.604836	0.428542	26.228755	0.865069	11.659653
4802.385000	730.594289	301.598467	0.428544	26.228201	0.865073	11.659407
4802.405000	730.594289	301.615583	0.428539	26.229690	0.865064	11.660068
4802.425000	730.594289	301.596659	0.428544	26.228044	0.865074	11.659337
4802.445000	730.594289	301.601688	0.428543	26.228481	0.865071	11.659531
4802.465000	730.594289	301.592042	0.428545	26.227642	0.865076	11.659158
4802.485000	730.594289	301.599524	0.428544	26.228293	0.865072	11.659447
4802.505000	730.594289	301.597598	0.428544	26.228126	0.865073	11.659373
4802.525000	730.594289	301.610710	0.428541	26.229266	0.865067	11.659880
4802.545000	730.594289	301.606831	0.428542	26.228929	0.865069	11.659730
4802.565000	730.594209	301.589462	0.428546	26.227418	0.865077	11.659059
4802.585000	730.594209	301.593367	0.428545	26.227758	0.865075	11.659209
4802.605000	730.594289	301.586891	0.428547	26.227195	0.865078	11.658959
4802.625000	730.594289	301.604736	0.428542	26.228746	0.865070	11.659649
4802.645000	730.594289	301.585410	0.428547	26.227066	0.865079	11.658902
4802.665000	730.594209	301.573186	0.428550	26.226003	0.865085	11.658429
4802.685000	730.594289	301.588829	0.428546	26.227363	0.865077	11.659034
4802.705000	730.594289	301.585194	0.428547	26.227047	0.865079	11.658894
4802.725000	730.594289	301.584739	0.428547	26.227007	0.865079	11.658876
4802.745000	730.594289	301.584011	0.428548	26.226944	0.865080	11.658848
4802.765000	730.594209	301.589176	0.428546	26.227393	0.865077	11.659047
4802.785000	730.594289	301.586156	0.428547	26.227131	0.865079	11.658931
4802.805000	730.594289	301.588228	0.428546	26.227311	0.865078	11.659011
4802.825000	730.594209	301.580063	0.428549	26.226601	0.865082	11.658695
4802.845000	730.594289	301.583777	0.428548	26.226924	0.865080	11.658839
4802.865000	730.594289	301.582470	0.428548	26.226810	0.865081	11.658788
4802.885000	730.594289	301.573869	0.428550	26.226062	0.865085	11.658456
4802.905000	730.594289	301.578392	0.428549	26.226455	0.865083	11.658631
4802.925000	730.594289	301.581842	0.428548	26.226756	0.865081	11.658764
4802.945000	730.594209	301.570509	0.428551	26.225770	0.865086	11.658326
4802.965000	730.594289	301.585557	0.428547	26.227079	0.865079	11.658908
4802.985000	730.594289	301.580496	0.428548	26.226638	0.865082	11.658712
4803.005000	730.594289	301.569362	0.428551	26.225670	0.865087	11.658281
4803.025000	730.594289	301.580655	0.428548	26.226652	0.865081	11.658718
4803.045000	730.594289	301.579840	0.428549	26.226581	0.865082	11.658687
4803.065000	730.594209	301.575337	0.428550	26.226190	0.865084	11.658512
4803.085000	730.594289	301.587178	0.428547	26.227219	0.865078	11.658970
4803.105000	730.594289	301.586569	0.428547	26.227167	0.865079	11.658947
4803.125000	730.594289	301.576123	0.428550	26.226258	0.865084	11.658543
4803.145000	730.594289	301.562127	0.428553	26.225041	0.865091	11.658002
4803.165000	730.594289	301.585333	0.428547	26.227059	0.865079	11.658899
4803.185000	730.594289	301.569593	0.428551	26.225690	0.865087	11.658290
4803.205000	730.594209	301.569157	0.428551	26.225652	0.865087	11.658274
4803.225000	730.594289	301.569897	0.428551	26.225717	0.865087	11.658302
4803.245000	730.594289	301.577698	0.428549	26.226395	0.865083	11.658604
4803.265000	730.594289	301.559371	0.428554	26.224801	0.865092	11.657895
4803.285000	730.594289	301.561648	0.428553	26.224999	0.865091	11.657983
4803.305000	730.594289	301.562978	0.428553	26.225115	0.865090	11.658035
4803.325000	730.594289	301.542677	0.428558	26.223350	0.865100	11.657250
4803.345000	730.594289	301.546514	0.428557	26.223683	0.865098	11.657398
4803.365000	730.594289	301.546863	0.428557	26.223714	0.865098	11.657412
4803.385000	730.594209	301.537169	0.428560	26.222871	0.865103	11.657037
4803.405000	730.594289	301.539714	0.428559	26.223092	0.865102	11.657135
4803.425000	730.594289	301.545500	0.428558	26.223595	0.865099	11.657359
4803.445000	730.594289	301.546147	0.428557	26.223651	0.865098	11.657384
4803.465000	730.594289	301.544481	0.428558	26.223506	0.865099	11.657320
4803.485000	730.594289	301.547455	0.428557	26.223765	0.865098	11.657435
4803.505000	730.594289	301.528107	0.428562	26.222082	0.865107	11.656687
4803.525000	730.594289	301.534712	0.428560	26.222657	0.865104	11.656942
4803.545000	730.594289	301.530436	0.428562	26.222285	0.865106	11.656777
4803.565000	730.594289	301.522736	0.428564	26.221615	0.865110	11.656479
4803.585000	730.594209	301.526490	0.428563	26.221942	0.865108	11.656624
4803.605000	730.594289	301.544992	0.428558	26.223551	0.865099	11.657339
4803.625000	730.594289	301.534175	0.428561	26.222610	0.865104	11.656921
4803.645000	730.594289	301.530344	0.428562	26.222277	0.865106	11.656773
4803.665000	730.594289	301.521460	0.428564	26.221504	0.865111	11.656430
4803.685000	730.594289	301.513764	0.428566	26.220835	0.865114	11.656132
4803.705000	730.594289	301.518492	0.428565	26.221246	0.865112	11.656315
4803.725000	730.594289	301.528159	0.428562	26.222087	0.865107	11.656689
4803.745000	730.594289	301.527179	0.428562	26.222002	0.865108	11.656651
4803.765000	730.594289	301.542892	0.428558	26.223368	0.865100	11.657258
4803.785000	730.594289	301.515889	0.428565	26.221020	0.865113	11.656214
4803.805000	730.594289	301.512984	0.428566	26.220767	0.865115	11.656102
4803.825000	730.594289	301.521206	0.428564	26.221482	0.865111	11.656420
4803.845000	730.594289	301.510058	0.428567	26.220513	0.865116	11.655989
4803.865000	730.594209	301.522348	0.428564	26.221582	0.865110	11.656464
4803.885000	730.594289	301.521334	0.428564	26.221493	0.865111	11.656425
4803.905000	730.594289	301.507102	0.428568	26.220256	0.865118	11.655875
4803.925000	730.594289	301.515951	0.428565	26.221025	0.865113	11.656217
4803.945000	730.594289	301.507464	0.428568	26.220287	0.865118	11.655889
4803.965000	730.594289	301.511802	0.428566	26.220665	0.865115	11.656056
4803.985000	730.594289	301.522704	0.428564	26.221613	0.865110	11.656478
4804.005000	730.594289	301.512872	0.428566	26.220758	0.865115	11.656098
4804.025000	730.594209	301.515627	0.428565	26.220997	0.865113	11.656204
4804.045000	730.594289	301.507617	0.428568	26.220301	0.865117	11.655894
4804.065000	730.594209	301.508777	0.428567	26.220401	0.865117	11.655939
4804.085000	730.594289	301.512660	0.428566	26.220739	0.865115	11.656089
4804.105000	730.594289	301.505490	0.428568	26.220116	0.865118	11.655812
4804.125000	730.594289	301.500374	0.428569	26.219671	0.865121	11.655614
4804.145000	730.594289	301.499762	0.428570	26.219618	0.865121	11.655591
4804.165000	730.594289	301.513030	0.428566	26.220771	0.865115	11.656104
4804.185000	730.594289	301.504152	0.428568	26.219999	0.865119	11.655761
4804.205000	730.594289	301.512778	0.428566	26.220749	0.865115	11.656094
4804.225000	730.594289	301.508925	0.428567	26.220414	0.865117	11.655945
4804.245000	730.594209	301.497342	0.428570	26.219407	0.865122	11.655497
4804.265000	730.594289	301.494757	0.428571	26.219182	0.865124	11.655397
4804.285000	730.594289	301.495502	0.428571	26.219247	0.865123	11.655426
4804.305000	730.594289	301.491077	0.428572	26.218862	0.865126	11.655255
4804.325000	730.594209	301.499264	0.428570	26.219574	0.865121	11.655572
4804.345000	730.594209	301.493865	0.428571	26.219105	0.865124	11.655363
4804.365000	730.594289	301.485706	0.428573	26.218395	0.865128	11.655047
4804.385000	730.594289	301.488542	0.428573	26.218642	0.865127	11.655157
4804.405000	730.594289	301.486093	0.428573	26.218429	0.865128	11.655062
4804.425000	730.594289	301.475587	0.428576	26.217515	0.865133	11.654656
4804.445000	730.594289	301.477060	0.428576	26.217643	0.865132	11.654713
4804.465000	730.594289	301.488184	0.428573	26.218611	0.865127	11.655143
4804.485000	730.594289	301.486775	0.428573	26.218488	0.865128	11.655089
4804.505000	730.594289	301.482727	0.428574	26.218136	0.865130	11.654932
4804.525000	730.594289	301.488079	0.428573	26.218601	0.865127	11.655139
4804.545000	730.594289	301.482530	0.428574	26.218119	0.865130	11.654925
4804.565000	730.594289	301.479602	0.428575	26.217864	0.865131	11.654811
4804.585000	730.594289	301.488320	0.428573	26.218622	0.865127	11.655148
4804.605000	730.594209	301.469264	0.428577	26.216965	0.865136	11.654412
4804.625000	730.594289	301.478414	0.428575	26.217761	0.865132	11.654766
4804.645000	730.594289	301.468442	0.428578	26.216894	0.865137	11.654380
4804.665000	730.594289	301.477356	0.428575	26.217669	0.865132	11.654725
4804.685000	730.594209	301.482051	0.428574	26.218077	0.865130	11.654906
4804.705000	730.594289	301.480966	0.428574	26.217983	0.865131	11.654864
4804.725000	730.594289	301.486554	0.428573	26.218469	0.865128	11.655080
4804.745000	730.594289	301.480836	0.428575	26.217972	0.865131	11.654859
4804.765000	730.594289	301.481448	0.428574	26.218025	0.865130	11.654883
4804.785000	730.594289	301.451192	0.428582	26.215394	0.865145	11.653713
4804.805000	730.594289	301.464232	0.428579	26.216528	0.865139	11.654217
4804.825000	730.594289	301.453333	0.428582	26.215580	0.865144	11.653796
4804.845000	730.594289	301.456374	0.428581	26.215844	0.865143	11.653914
4804.865000	730.594289	301.458960	0.428580	26.216069	0.865141	11.654013
4804.885000	730.594289	301.451348	0.428582	26.215407	0.865145	11.653719
4804.905000	730.594289	301.445550	0.428584	26.214903	0.865148	11.653495
4804.925000	730.594289	301.460224	0.428580	26.216179	0.865141	11.654062
4804.945000	730.594289	301.457153	0.428581	26.215912	0.865142	11.653944
4804.965000	730.594289	301.447964	0.428583	26.215113	0.865147	11.653588
4804.985000	730.594289	301.449214	0.428583	26.215222	0.865146	11.653637
4805.005000	730.594289	301.433142	0.428587	26.213824	0.865154	11.653015
4805.025000	730.594289	301.435972	0.428586	26.214070	0.865153	11.653125
4805.045000	730.594289	301.450757	0.428582	26.215356	0.865145	11.653696
4805.065000	730.594289	301.437980	0.428586	26.214245	0.865152	11.653202
4805.085000	730.594289	301.444091	0.428584	26.214776	0.865149	11.653439
4805.105000	730.594289	301.437140	0.428586	26.214172	0.865152	11.653170
4805.125000	730.594289	301.430819	0.428588	26.213622	0.865155	11.652926
4805.145000	730.594289	301.431334	0.428587	26.213667	0.865155	11.652945
4805.165000	730.594289	301.422312	0.428590	26.212882	0.865159	11.652597
4805.185000	730.594289	301.440314	0.428585	26.214448	0.865151	11.653293
4805.205000	730.594289	301.432438	0.428587	26.213763	0.865154	11.652988
4805.225000	730.594289	301.436013	0.428586	26.214074	0.865153	11.653126
4805.245000	730.594289	301.434415	0.428587	26.213935	0.865153	11.653065
4805.265000	730.594289	301.436585	0.428586	26.214123	0.865152	11.653148
4805.285000	730.594289	301.436165	0.428586	26.214087	0.865153	11.653132
4805.305000	730.594289	301.434863	0.428587	26.213974	0.865153	11.653082
4805.325000	730.594289	301.435699	0.428586	26.214046	0.865153	11.653114
4805.345000	730.594289	301.422404	0.428590	26.212890	0.865159	11.652600
4805.365000	730.594209	301.427626	0.428588	26.213344	0.865157	11.652802
4805.385000	730.594289	301.426713	0.428589	26.213265	0.865157	11.652767
4805.405000	730.594289	301.431502	0.428587	26.213681	0.865155	11.652952
4805.425000	730.594209	301.427300	0.428588	26.213316	0.865157	11.652790
4805.445000	730.594289	301.416884	0.428591	26.212410	0.865162	11.652387
4805.465000	730.594289	301.405337	0.428594	26.211406	0.865168	11.651940
4805.485000	730.594209	301.404532	0.428594	26.211336	0.865168	11.651909
4805.505000	730.594289	301.403967	0.428595	26.211287	0.865168	11.651887
4805.525000	730.594289	301.396179	0.428597	26.210609	0.865172	11.651586
4805.545000	730.594289	301.399092	0.428596	26.210863	0.865171	11.651699
4805.565000	730.594289	301.404624	0.428594	26.211344	0.865168	11.651913
4805.585000	730.594289	301.399952	0.428596	26.210938	0.865170	11.651732
4805.605000	730.594289	301.392487	0.428598	26.210288	0.865174	11.651444
4805.625000	730.594289	301.402796	0.428595	26.211185	0.865169	11.651842
4805.645000	730.594289	301.408550	0.428593	26.211685	0.865166	11.652065
4805.665000	730.594209	301.414074	0.428592	26.212166	0.865163	11.652278
4805.685000	730.594289	301.390893	0.428598	26.210150	0.865175	11.651382
4805.705000	730.594289	301.410153	0.428593	26.211825	0.865165	11.652127
4805.725000	730.594289	301.406502	0.428594	26.211507	0.865167	11.651986
4805.745000	730.594289	301.398568	0.428596	26.210817	0.865171	11.651679
4805.765000	730.594289	301.401531	0.428595	26.211075	0.865170	11.651793
4805.785000	730.594289	301.391002	0.428598	26.210159	0.865175	11.651386
4805.805000	730.594289	301.393589	0.428597	26.210384	0.865174	11.651486
4805.825000	730.594289	301.394882	0.428597	26.210497	0.865173	11.651536
4805.845000	730.594289	301.401112	0.428595	26.211038	0.865170	11.651777
4805.865000	730.594289	301.385858	0.428599	26.209712	0.865177	11.651187
4805.885000	730.594289	301.389016	0.428599	26.209987	0.865176	11.651310
4805.905000	730.594289	301.378251	0.428601	26.209050	0.865181	11.650893
4805.925000	730.594289	301.373004	0.428603	26.208594	0.865184	11.650691
4805.945000	730.594289	301.377020	0.428602	26.208943	0.865182	11.650846
4805.965000	730.594289	301.377566	0.428602	26.208991	0.865181	11.650867
4805.985000	730.594289	301.383406	0.428600	26.209499	0.865179	11.651093
4806.005000	730.594289	301.386618	0.428599	26.209778	0.865177	11.651217
4806.025000	730.594209	301.378434	0.428601	26.209066	0.865181	11.650900
4806.045000	730.594289	301.369072	0.428604	26.208252	0.865186	11.650539
4806.065000	730.594289	301.369817	0.428604	26.208317	0.865185	11.650567
4806.085000	730.594289	301.366191	0.428604	26.208002	0.865187	11.650427
4806.105000	730.594289	301.372020	0.428603	26.208509	0.865184	11.650652
4806.125000	730.594289	301.354645	0.428608	26.206998	0.865193	11.649981
4806.145000	730.594289	301.369269	0.428604	26.208269	0.865186	11.650546
4806.165000	730.594289	301.367346	0.428604	26.208102	0.865186	11.650472
4806.185000	730.594289	301.353262	0.428608	26.206877	0.865193	11.649927
4806.205000	730.594209	301.350222	0.428609	26.206613	0.865195	11.649810
4806.225000	730.594289	301.358881	0.428606	26.207366	0.865191	11.650145
4806.245000	730.594289	301.352256	0.428608	26.206790	0.865194	11.649888
4806.265000	730.594289	301.371211	0.428603	26.208438	0.865185	11.650621
4806.285000	730.594289	301.361101	0.428606	26.207559	0.865190	11.650230
4806.305000	730.594289	301.356935	0.428607	26.207197	0.865192	11.650069
4806.325000	730.594209	301.365251	0.428605	26.207920	0.865187	11.650391
4806.345000	730.594289	301.345061	0.428610	26.206164	0.865197	11.649610
4806.365000	730.594289	301.346812	0.428610	26.206316	0.865197	11.649678
4806.385000	730.594289	301.357356	0.428607	26.207233	0.865191	11.650086
4806.405000	730.594289	301.342392	0.428611	26.205932	0.865199	11.649507
4806.425000	730.594289	301.348259	0.428609	26.206442	0.865196	11.649734
4806.445000	730.594289	301.351823	0.428608	26.206752	0.865194	11.649872
4806.465000	730.594289	301.348690	0.428609	26.206480	0.865196	11.649751
4806.485000	730.594289	301.348275	0.428609	26.206444	0.865196	11.649735
4806.505000	730.594289	301.339661	0.428611	26.205694	0.865200	11.649402
4806.525000	730.594289	301.328985	0.428614	26.204766	0.865205	11.648989
4806.545000	730.594289	301.335472	0.428613	26.205330	0.865202	11.649240
4806.565000	730.594289	301.341321	0.428611	26.205839	0.865199	11.649466
4806.585000	730.594289	301.332116	0.428613	26.205038	0.865204	11.649110
4806.605000	730.594289	301.329510	0.428614	26.204812	0.865205	11.649009
4806.625000	730.594209	301.332974	0.428613	26.205113	0.865203	11.649143
4806.645000	730.594289	301.320510	0.428616	26.204029	0.865210	11.648661
4806.665000	730.594289	301.327411	0.428615	26.204629	0.865206	11.648928
4806.685000	730.594289	301.345716	0.428610	26.206221	0.865197	11.649636
4806.705000	730.594289	301.337551	0.428612	26.205511	0.865201	11.649320
4806.725000	730.594289	301.317482	0.428617	26.203766	0.865211	11.648544
4806.745000	730.594289	301.334577	0.428613	26.205252	0.865203	11.649205
4806.765000	730.594289	301.330942	0.428614	26.204936	0.865204	11.649064
4806.785000	730.594289	301.320781	0.428616	26.204053	0.865209	11.648672
4806.805000	730.594289	301.311366	0.428619	26.203234	0.865214	11.648308
4806.825000	730.594289	301.313145	0.428618	26.203389	0.865213	11.648376
4806.845000	730.594209	301.317571	0.428617	26.203773	0.865211	11.648548
4806.865000	730.594209	301.324935	0.428615	26.204414	0.865207	11.648832
4806.885000	730.594209	301.320509	0.428616	26.204029	0.865209	11.648661
4806.905000	730.594289	301.324472	0.428615	26.204374	0.865208	11.648814
4806.925000	730.594289	301.320175	0.428617	26.204000	0.865210	11.648648
4806.945000	730.594289	301.331818	0.428613	26.205012	0.865204	11.649098
4806.965000	730.594289	301.332537	0.428613	26.205075	0.865204	11.649126
4806.985000	730.594289	301.310233	0.428619	26.203135	0.865215	11.648264
4807.005000	730.594209	301.312806	0.428618	26.203359	0.865213	11.648363
4807.025000	730.594209	301.308224	0.428620	26.202961	0.865215	11.648186
4807.045000	730.594209	301.306525	0.428620	26.202813	0.865216	11.648121
4807.065000	730.594209	301.317413	0.428617	26.203760	0.865211	11.648541
4807.085000	730.594289	301.303467	0.428621	26.202547	0.865218	11.648002
4807.105000	730.594289	301.314870	0.428618	26.203539	0.865212	11.648443
4807.125000	730.594209	301.298861	0.428622	26.202146	0.865220	11.647824
4807.145000	730.594289	301.301214	0.428621	26.202351	0.865219	11.647915
4807.165000	730.594209	301.309732	0.428619	26.203092	0.865215	11.648244
4807.185000	730.594289	301.300576	0.428622	26.202295	0.865219	11.647891
4807.205000	730.594289	301.306227	0.428620	26.202787	0.865217	11.648109
4807.225000	730.594289	301.295686	0.428623	26.201870	0.865222	11.647702
4807.245000	730.594289	301.303149	0.428621	26.202519	0.865218	11.647990
4807.265000	730.594209	301.299647	0.428622	26.202215	0.865220	11.647855
4807.285000	730.594289	301.293976	0.428623	26.201722	0.865223	11.647635
4807.305000	730.594289	301.285255	0.428626	26.200963	0.865227	11.647298
4807.325000	730.594289	301.287542	0.428625	26.201162	0.865226	11.647387
4807.345000	730.594289	301.290557	0.428624	26.201424	0.865224	11.647503
4807.365000	730.594209	301.289304	0.428625	26.201315	0.865225	11.647455
4807.385000	730.594289	301.284853	0.428626	26.200928	0.865227	11.647283
4807.405000	730.594289	301.274307	0.428628	26.200011	0.865232	11.646875
4807.425000	730.594289	301.284678	0.428626	26.200913	0.865227	11.647276
4807.445000	730.594289	301.291570	0.428624	26.201512	0.865224	11.647542
4807.465000	730.594289	301.292862	0.428624	26.201625	0.865223	11.647592
4807.485000	730.594289	301.287349	0.428625	26.201145	0.865226	11.647379
4807.505000	730.594289	301.285436	0.428626	26.200979	0.865227	11.647305
4807.525000	730.594289	301.296061	0.428623	26.201903	0.865222	11.647716
4807.545000	730.594289	301.290721	0.428624	26.201438	0.865224	11.647510
4807.565000	730.594289	301.267727	0.428630	26.199439	0.865236	11.646621
4807.585000	730.594289	301.258783	0.428633	26.198661	0.865240	11.646275
4807.605000	730.594289	301.275221	0.428628	26.200091	0.865232	11.646910
4807.625000	730.594289	301.266583	0.428631	26.199339	0.865236	11.646576
4807.645000	730.594289	301.247569	0.428635	26.197686	0.865245	11.645841
4807.665000	730.594209	301.249714	0.428635	26.197872	0.865244	11.645924
4807.685000	730.594289	301.260169	0.428632	26.198782	0.865239	11.646328
4807.705000	730.594289	301.251929	0.428634	26.198065	0.865243	11.646010
4807.725000	730.594289	301.257694	0.428633	26.198566	0.865240	11.646233
4807.745000	730.594289	301.262658	0.428632	26.198998	0.865238	11.646425
4807.765000	730.594289	301.254745	0.428634	26.198310	0.865242	11.646119
4807.785000	730.594289	301.260713	0.428632	26.198829	0.865239	11.646349
4807.805000	730.594289	301.265319	0.428631	26.199229	0.865237	11.646528
4807.825000	730.594289	301.257190	0.428633	26.198522	0.865241	11.646213
4807.845000	730.594209	301.260117	0.428632	26.198777	0.865239	11.646326
4807.865000	730.594289	301.246423	0.428636	26.197586	0.865246	11.645797
4807.885000	730.594289	301.247897	0.428635	26.197714	0.865245	11.645854
4807.905000	730.594289	301.258907	0.428633	26.198672	0.865240	11.646280
4807.925000	730.594289	301.253937	0.428634	26.198240	0.865242	11.646088
4807.945000	730.594209	301.272496	0.428629	26.199854	0.865233	11.646805
4807.965000	730.594289	301.252740	0.428634	26.198135	0.865243	11.646041
4807.985000	730.594289	301.249387	0.428635	26.197844	0.865245	11.645912
4808.005000	730.594289	301.251762	0.428634	26.198050	0.865243	11.646003
4808.025000	730.594289	301.262573	0.428632	26.198991	0.865238	11.646421
4808.045000	730.594289	301.242111	0.428637	26.197211	0.865248	11.645630
4808.065000	730.594289	301.247317	0.428636	26.197664	0.865246	11.645832
4808.085000	730.594289	301.230731	0.428640	26.196221	0.865254	11.645190
4808.105000	730.594289	301.241882	0.428637	26.197191	0.865248	11.645622
4808.125000	730.594289	301.237110	0.428638	26.196776	0.865251	11.645437
4808.145000	730.594289	301.233323	0.428639	26.196447	0.865252	11.645291
4808.165000	730.594289	301.232530	0.428639	26.196378	0.865253	11.645260
4808.185000	730.594289	301.234370	0.428639	26.196538	0.865252	11.645331
4808.205000	730.594289	301.235806	0.428639	26.196663	0.865251	11.645387
4808.225000	730.594289	301.228826	0.428640	26.196056	0.865255	11.645117
4808.245000	730.594289	301.230124	0.428640	26.196169	0.865254	11.645167
4808.265000	730.594289	301.223444	0.428642	26.195588	0.865257	11.644909
4808.285000	730.594289	301.232794	0.428639	26.196401	0.865253	11.645270
4808.305000	730.594289	301.216546	0.428644	26.194988	0.865261	11.644642
4808.325000	730.594289	301.221305	0.428642	26.195402	0.865258	11.644826
4808.345000	730.594289	301.213405	0.428644	26.194715	0.865262	11.644521
4808.365000	730.594289	301.219419	0.428643	26.195238	0.865259	11.644753
4808.385000	730.594289	301.221212	0.428642	26.195394	0.865258	11.644822
4808.405000	730.594289	301.223558	0.428642	26.195598	0.865257	11.644913
4808.425000	730.594289	301.211033	0.428645	26.194508	0.865263	11.644429
4808.445000	730.594289	301.204217	0.428647	26.193916	0.865267	11.644165
4808.465000	730.594289	301.211508	0.428645	26.194550	0.865263	11.644447
4808.485000	730.594289	301.208449	0.428646	26.194284	0.865265	11.644329
4808.505000	730.594289	301.194408	0.428649	26.193063	0.865272	11.643786
4808.525000	730.594289	301.202422	0.428647	26.193760	0.865268	11.644096
4808.545000	730.594289	301.190295	0.428650	26.192705	0.865274	11.643627
4808.565000	730.594289	301.201397	0.428648	26.193670	0.865268	11.644056
4808.585000	730.594209	301.205734	0.428646	26.194048	0.865266	11.644224
4808.605000	730.594289	301.197242	0.428649	26.193309	0.865270	11.643896
4808.625000	730.594289	301.189744	0.428651	26.192657	0.865274	11.643606
4808.645000	730.594209	301.197406	0.428649	26.193323	0.865270	11.643902
4808.665000	730.594289	301.199350	0.428648	26.193492	0.865269	11.643977
4808.685000	730.594289	301.180288	0.428653	26.191835	0.865279	11.643240
4808.705000	730.594289	301.191143	0.428650	26.192779	0.865273	11.643660
4808.725000	730.594289	301.186469	0.428651	26.192372	0.865275	11.643479
4808.745000	730.594289	301.186490	0.428651	26.192374	0.865275	11.643480
4808.765000	730.594289	301.183821	0.428652	26.192142	0.865277	11.643377
4808.785000	730.594289	301.188997	0.428651	26.192592	0.865274	11.643577
4808.805000	730.594289	301.190993	0.428650	26.192766	0.865273	11.643654
4808.825000	730.594289	301.180299	0.428653	26.191836	0.865279	11.643241
4808.845000	730.594289	301.176207	0.428654	26.191480	0.865281	11.643083
4808.865000	730.594289	301.186209	0.428652	26.192350	0.865276	11.643469
4808.885000	730.594289	301.181476	0.428653	26.191938	0.865278	11.643286
4808.905000	730.594289	301.180093	0.428653	26.191818	0.865279	11.643233
4808.925000	730.594289	301.174020	0.428655	26.191290	0.865282	11.642998
4808.945000	730.594289	301.161247	0.428658	26.190179	0.865288	11.642504
4808.965000	730.594289	301.161916	0.428658	26.190237	0.865288	11.642530
4808.985000	730.594289	301.175374	0.428654	26.191407	0.865281	11.643050
4809.005000	730.594289	301.179675	0.428653	26.191781	0.865279	11.643217
4809.025000	730.594289	301.156862	0.428659	26.189798	0.865290	11.642335
4809.045000	730.594289	301.165674	0.428657	26.190564	0.865286	11.642675
4809.065000	730.594289	301.177535	0.428654	26.191595	0.865280	11.643134
4809.085000	730.594289	301.149976	0.428661	26.189199	0.865293	11.642069
4809.105000	730.594289	301.159806	0.428658	26.190054	0.865289	11.642449
4809.125000	730.594209	301.169866	0.428656	26.190928	0.865284	11.642837
4809.145000	730.594289	301.169611	0.428656	26.190906	0.865284	11.642828
4809.165000	730.594289	301.173864	0.428655	26.191276	0.865282	11.642992
4809.185000	730.594289	301.166552	0.428657	26.190640	0.865285	11.642709
4809.205000	730.594289	301.170435	0.428656	26.190978	0.865283	11.642859
4809.225000	730.594289	301.152799	0.428660	26.189444	0.865292	11.642178
4809.245000	730.594289	301.170174	0.428656	26.190955	0.865284	11.642849
4809.265000	730.594289	301.183397	0.428652	26.192105	0.865277	11.643361
4809.285000	730.594289	301.173221	0.428655	26.191220	0.865282	11.642967
4809.305000	730.594289	301.166295	0.428657	26.190618	0.865285	11.642699
4809.325000	730.594289	301.165095	0.428657	26.190514	0.865286	11.642653
4809.345000	730.594289	301.177010	0.428654	26.191550	0.865280	11.643114
4809.365000	730.594289	301.165771	0.428657	26.190572	0.865286	11.642679
4809.385000	730.594289	301.171009	0.428655	26.191028	0.865283	11.642882
4809.405000	730.594289	301.168890	0.428656	26.190844	0.865284	11.642800
4809.425000	730.594289	301.162914	0.428658	26.190324	0.865287	11.642569
4809.445000	730.594289	301.149872	0.428661	26.189190	0.865294	11.642065
4809.465000	730.594289	301.156402	0.428659	26.189758	0.865290	11.642317
4809.485000	730.594289	301.155265	0.428660	26.189659	0.865291	11.642273
4809.505000	730.594289	301.163867	0.428657	26.190407	0.865287	11.642606
4809.525000	730.594209	301.149132	0.428661	26.189125	0.865294	11.642036
4809.545000	730.594209	301.152403	0.428660	26.189410	0.865292	11.642162
4809.565000	730.594209	301.154829	0.428660	26.189621	0.865291	11.642256
4809.585000	730.594289	301.160242	0.428658	26.190091	0.865288	11.642465
4809.605000	730.594289	301.156112	0.428659	26.189732	0.865290	11.642306
4809.625000	730.594289	301.155234	0.428660	26.189656	0.865291	11.642272
4809.645000	730.594289	301.157118	0.428659	26.189820	0.865290	11.642345
4809.665000	730.594289	301.153872	0.428660	26.189538	0.865292	11.642219
4809.685000	730.594289	301.152944	0.428660	26.189457	0.865292	11.642183
4809.705000	730.594289	301.147069	0.428662	26.188946	0.865295	11.641956
4809.725000	730.594289	301.153067	0.428660	26.189468	0.865292	11.642188
4809.745000	730.594289	301.151068	0.428661	26.189294	0.865293	11.642111
4809.765000	730.594289	301.133605	0.428665	26.187775	0.865302	11.641436
4809.785000	730.594289	301.129920	0.428666	26.187455	0.865303	11.641293
4809.805000	730.594289	301.132585	0.428666	26.187686	0.865302	11.641396
4809.825000	730.594289	301.137720	0.428664	26.188133	0.865299	11.641595
4809.845000	730.594209	301.144872	0.428662	26.188755	0.865296	11.641871
4809.865000	730.594289	301.151826	0.428661	26.189360	0.865293	11.642140
4809.885000	730.594289	301.142712	0.428663	26.188567	0.865297	11.641788
4809.905000	730.594289	301.136248	0.428665	26.188005	0.865300	11.641538
4809.925000	730.594289	301.142593	0.428663	26.188557	0.865297	11.641783
4809.945000	730.594289	301.141665	0.428663	26.188476	0.865298	11.641747
4809.965000	730.594289	301.120994	0.428669	26.186678	0.865308	11.640948
4809.985000	730.594289	301.135333	0.428665	26.187925	0.865301	11.641502
4810.005000	730.594289	301.136015	0.428665	26.187985	0.865300	11.641529
4810.025000	730.594209	301.137282	0.428664	26.188095	0.865300	11.641578
4810.045000	730.594289	301.133090	0.428665	26.187730	0.865302	11.641416
4810.065000	730.594289	301.122632	0.428668	26.186821	0.865307	11.641011
4810.085000	730.594209	301.117221	0.428669	26.186350	0.865309	11.640802
4810.105000	730.594289	301.116994	0.428670	26.186331	0.865310	11.640794
4810.125000	730.594289	301.114673	0.428670	26.186129	0.865311	11.640704
4810.145000	730.594289	301.135343	0.428665	26.187926	0.865301	11.641503
4810.165000	730.594289	301.134592	0.428665	26.187861	0.865301	11.641474
4810.185000	730.594289	301.126895	0.428667	26.187191	0.865305	11.641176
4810.205000	730.594289	301.119131	0.428669	26.186516	0.865309	11.640876
4810.225000	730.594289	301.113989	0.428670	26.186069	0.865311	11.640677
4810.245000	730.594289	301.111210	0.428671	26.185827	0.865313	11.640570
4810.265000	730.594289	301.111068	0.428671	26.185815	0.865313	11.640564
4810.285000	730.594289	301.101131	0.428674	26.184951	0.865317	11.640180
4810.305000	730.594289	301.116134	0.428670	26.186256	0.865310	11.640760
4810.325000	730.594289	301.113765	0.428670	26.186050	0.865311	11.640669
4810.345000	730.594289	301.100062	0.428674	26.184858	0.865318	11.640139
4810.365000	730.594289	301.112686	0.428671	26.185956	0.865312	11.640627
4810.385000	730.594289	301.097175	0.428675	26.184607	0.865319	11.640027
4810.405000	730.594289	301.109714	0.428672	26.185697	0.865313	11.640512
4810.425000	730.594209	301.106928	0.428672	26.185455	0.865315	11.640404
4810.445000	730.594209	301.111003	0.428671	26.185809	0.865313	11.640562
4810.465000	730.594289	301.108849	0.428672	26.185622	0.865314	11.640479
4810.485000	730.594289	301.099820	0.428674	26.184837	0.865318	11.640130
4810.505000	730.594289	301.101586	0.428674	26.184991	0.865317	11.640198
4810.525000	730.594209	301.095166	0.428675	26.184432	0.865320	11.639950
4810.545000	730.594289	301.083676	0.428678	26.183433	0.865326	11.639505
4810.565000	730.594289	301.099523	0.428674	26.184811	0.865318	11.640118
4810.585000	730.594289	301.100850	0.428674	26.184927	0.865318	11.640169
4810.605000	730.594289	301.100804	0.428674	26.184923	0.865318	11.640168
4810.625000	730.594289	301.086365	0.428678	26.183667	0.865325	11.639609
4810.645000	730.594289	301.087724	0.428677	26.183785	0.865324	11.639662
4810.665000	730.594209	301.089788	0.428677	26.183965	0.865323	11.639742
4810.685000	730.594289	301.080392	0.428679	26.183147	0.865328	11.639379
4810.705000	730.594289	301.085666	0.428678	26.183606	0.865325	11.639582
4810.725000	730.594289	301.081152	0.428679	26.183214	0.865327	11.639408
4810.745000	730.594289	301.076810	0.428680	26.182836	0.865329	11.639240
4810.765000	730.594289	301.067276	0.428683	26.182007	0.865334	11.638871
4810.785000	730.594289	301.069147	0.428682	26.182169	0.865333	11.638944
4810.805000	730.594289	301.067695	0.428682	26.182043	0.865334	11.638888
4810.825000	730.594289	301.064785	0.428683	26.181790	0.865335	11.638775
4810.845000	730.594289	301.066341	0.428683	26.181925	0.865335	11.638835
4810.865000	730.594209	301.070810	0.428682	26.182314	0.865332	11.639008
4810.885000	730.594289	301.062056	0.428684	26.181553	0.865337	11.638670
4810.905000	730.594209	301.063050	0.428684	26.181639	0.865336	11.638708
4810.925000	730.594209	301.047739	0.428688	26.180308	0.865344	11.638116
4810.945000	730.594289	301.058189	0.428685	26.181217	0.865339	11.638520
4810.965000	730.594209	301.061031	0.428684	26.181464	0.865337	11.638630
4810.984000	730.594289	301.050725	0.428687	26.180567	0.865342	11.638232
4811.004000	730.594289	301.059092	0.428685	26.181295	0.865338	11.638555
4811.024000	730.594289	301.050345	0.428687	26.180534	0.865342	11.638217
4811.044000	730.594289	301.045132	0.428688	26.180081	0.865345	11.638015
4811.064000	730.594209	301.051771	0.428687	26.180658	0.865342	11.638272
4811.084000	730.594289	301.059104	0.428685	26.181296	0.865338	11.638556
4811.104000	730.594289	301.047076	0.428688	26.180250	0.865344	11.638091
4811.124000	730.594289	301.034140	0.428691	26.179125	0.865350	11.637590
4811.144000	730.594289	301.039902	0.428690	26.179626	0.865348	11.637813
4811.164000	730.594289	301.050010	0.428687	26.180505	0.865343	11.638204
4811.184000	730.594289	301.032083	0.428692	26.178946	0.865351	11.637511
4811.204000	730.594289	301.032112	0.428692	26.178949	0.865351	11.637512
4811.224000	730.594289	301.027340	0.428693	26.178534	0.865354	11.637328
4811.244000	730.594289	301.020433	0.428695	26.177933	0.865357	11.637061
4811.264000	730.594289	301.012703	0.428697	26.177261	0.865361	11.636762
4811.284000	730.594209	301.018369	0.428695	26.177754	0.865358	11.636981
4811.304000	730.594289	301.000960	0.428700	26.176240	0.865367	11.636308
4811.324000	730.594289	301.011447	0.428697	26.177152	0.865362	11.636713
4811.344000	730.594209	301.007878	0.428698	26.176841	0.865363	11.636575
4811.364000	730.594289	301.018186	0.428695	26.177738	0.865358	11.636974
4811.384000	730.594289	301.008709	0.428698	26.176914	0.865363	11.636607
4811.404000	730.594289	300.995373	0.428701	26.175754	0.865370	11.636092
4811.424000	730.594289	300.989782	0.428703	26.175268	0.865372	11.635876
4811.444000	730.594289	301.000521	0.428700	26.176201	0.865367	11.636291
4811.464000	730.594209	300.995583	0.428701	26.175772	0.865369	11.636100
4811.484000	730.594289	300.997547	0.428701	26.175943	0.865368	11.636176
4811.504000	730.594289	300.990982	0.428703	26.175372	0.865372	11.635922
4811.524000	730.594289	300.993920	0.428702	26.175627	0.865370	11.636036
4811.544000	730.594209	300.988910	0.428703	26.175192	0.865373	11.635842
4811.564000	730.594209	300.985951	0.428704	26.174934	0.865374	11.635728
4811.584000	730.594289	300.983707	0.428704	26.174739	0.865375	11.635641
4811.604000	730.594289	300.978729	0.428706	26.174306	0.865378	11.635448
4811.624000	730.594209	300.983288	0.428704	26.174703	0.865375	11.635625
4811.644000	730.594209	300.972874	0.428707	26.173797	0.865381	11.635222
4811.664000	730.594209	300.970023	0.428708	26.173549	0.865382	11.635112
4811.684000	730.594209	300.974456	0.428707	26.173935	0.865380	11.635283
4811.704000	730.594209	300.968034	0.428708	26.173376	0.865383	11.635035
4811.724000	730.594289	300.964565	0.428709	26.173075	0.865385	11.634901
4811.744000	730.594209	300.968744	0.428708	26.173438	0.865383	11.635062
4811.764000	730.594289	300.970143	0.428708	26.173560	0.865382	11.635116
4811.784000	730.594289	300.970382	0.428708	26.173581	0.865382	11.635126
4811.804000	730.594209	300.979148	0.428706	26.174343	0.865377	11.635465
4811.824000	730.594209	300.969947	0.428708	26.173543	0.865382	11.635109
4811.844000	730.594289	300.976014	0.428706	26.174070	0.865379	11.635343
4811.864000	730.594289	300.941935	0.428715	26.171107	0.865396	11.634026
4811.884000	730.594209	300.963512	0.428710	26.172983	0.865385	11.634860
4811.904000	730.594289	300.966385	0.428709	26.173233	0.865384	11.634971
4811.924000	730.594289	300.949065	0.428713	26.171727	0.865392	11.634302
4811.944000	730.594289	300.948013	0.428714	26.171635	0.865393	11.634261
4811.964000	730.594289	300.959664	0.428711	26.172648	0.865387	11.634711
4811.984000	730.594289	300.950467	0.428713	26.171849	0.865392	11.634356
4812.004000	730.594289	300.961185	0.428710	26.172781	0.865386	11.634770
4812.024000	730.594289	300.946568	0.428714	26.171510	0.865394	11.634205
4812.044000	730.594289	300.945939	0.428714	26.171455	0.865394	11.634181
4812.064000	730.594289	300.944184	0.428715	26.171302	0.865395	11.634113
4812.084000	730.594289	300.948162	0.428714	26.171648	0.865393	11.634267
4812.104000	730.594289	300.937346	0.428717	26.170708	0.865398	11.633849
4812.124000	730.594289	300.945177	0.428715	26.171389	0.865394	11.634151
4812.144000	730.594209	300.934174	0.428717	26.170432	0.865400	11.633726
4812.164000	730.594289	300.949319	0.428713	26.171749	0.865392	11.634311
4812.184000	730.594289	300.942332	0.428715	26.171141	0.865396	11.634041
4812.204000	730.594289	300.930034	0.428718	26.170072	0.865402	11.633566
4812.224000	730.594289	300.933400	0.428718	26.170364	0.865400	11.633696
4812.244000	730.594289	300.931675	0.428718	26.170214	0.865401	11.633629
4812.264000	730.594289	300.926520	0.428719	26.169766	0.865403	11.633430
4812.284000	730.594289	300.920922	0.428721	26.169279	0.865406	11.633214
4812.304000	730.594289	300.904339	0.428725	26.167837	0.865414	11.632573
4812.324000	730.594289	300.923554	0.428720	26.169508	0.865405	11.633315
4812.344000	730.594289	300.912202	0.428723	26.168521	0.865410	11.632877
4812.364000	730.594209	300.925534	0.428720	26.169680	0.865404	11.633392
4812.384000	730.594209	300.924982	0.428720	26.169632	0.865404	11.633371
4812.404000	730.594289	300.920699	0.428721	26.169260	0.865406	11.633205
4812.424000	730.594289	300.927124	0.428719	26.169819	0.865403	11.633453
4812.444000	730.594289	300.910983	0.428723	26.168415	0.865411	11.632829
4812.464000	730.594289	300.915907	0.428722	26.168843	0.865409	11.633020
4812.484000	730.594289	300.914104	0.428723	26.168686	0.865410	11.632950
4812.504000	730.594289	300.914559	0.428723	26.168726	0.865409	11.632968
4812.524000	730.594209	300.920446	0.428721	26.169238	0.865406	11.633195
4812.544000	730.594209	300.911026	0.428723	26.168419	0.865411	11.632831
4812.564000	730.594289	300.921947	0.428721	26.169368	0.865406	11.633253
4812.584000	730.594289	300.913481	0.428723	26.168632	0.865410	11.632926
4812.604000	730.594289	300.910046	0.428724	26.168333	0.865412	11.632793
4812.624000	730.594289	300.900739	0.428726	26.167524	0.865416	11.632433
4812.644000	730.594289	300.922170	0.428721	26.169388	0.865406	11.633262
4812.664000	730.594289	300.900317	0.428726	26.167487	0.865416	11.632417
4812.684000	730.594289	300.902097	0.428726	26.167642	0.865415	11.632486
4812.704000	730.594289	300.894209	0.428728	26.166956	0.865419	11.632181
4812.724000	730.594289	300.901643	0.428726	26.167603	0.865416	11.632468
4812.744000	730.594289	300.892109	0.428728	26.166774	0.865420	11.632100
4812.764000	730.594289	300.887653	0.428730	26.166386	0.865423	11.631927
4812.784000	730.594289	300.901069	0.428726	26.167553	0.865416	11.632446
4812.804000	730.594289	300.896260	0.428727	26.167135	0.865418	11.632260
4812.824000	730.594209	300.874400	0.428733	26.165234	0.865429	11.631415
4812.844000	730.594289	300.893957	0.428728	26.166934	0.865419	11.632171
4812.864000	730.594289	300.892850	0.428728	26.166838	0.865420	11.632128
4812.884000	730.594289	300.895040	0.428728	26.167028	0.865419	11.632213
4812.904000	730.594289	300.899584	0.428726	26.167424	0.865417	11.632389
4812.924000	730.594289	300.886368	0.428730	26.166274	0.865423	11.631878
4812.944000	730.594289	300.882941	0.428731	26.165976	0.865425	11.631745
4812.964000	730.594289	300.905294	0.428725	26.167920	0.865414	11.632609
4812.984000	730.594209	300.892105	0.428728	26.166773	0.865420	11.632100
4813.004000	730.594289	300.885447	0.428730	26.166194	0.865424	11.631842
4813.024000	730.594289	300.892546	0.428728	26.166812	0.865420	11.632117
4813.044000	730.594289	300.891375	0.428729	26.166710	0.865421	11.632071
4813.064000	730.594289	300.884097	0.428730	26.166077	0.865424	11.631790
4813.084000	730.594209	300.882882	0.428731	26.165971	0.865425	11.631743
4813.104000	730.594209	300.891747	0.428728	26.166742	0.865420	11.632086
4813.124000	730.594209	300.875417	0.428733	26.165322	0.865428	11.631454
4813.144000	730.594289	300.891954	0.428728	26.166760	0.865420	11.632094
4813.164000	730.594289	300.885118	0.428730	26.166166	0.865424	11.631829
4813.184000	730.594289	300.889298	0.428729	26.166529	0.865422	11.631991
4813.204000	730.594289	300.879702	0.428732	26.165695	0.865426	11.631620
4813.224000	730.594289	300.881909	0.428731	26.165887	0.865425	11.631705
4813.244000	730.594289	300.875648	0.428733	26.165342	0.865428	11.631463
4813.264000	730.594209	300.865153	0.428735	26.164429	0.865434	11.631058
4813.284000	730.594289	300.862677	0.428736	26.164214	0.865435	11.630962
4813.304000	730.594289	300.861179	0.428736	26.164084	0.865436	11.630904
4813.324000	730.594289	300.870274	0.428734	26.164875	0.865431	11.631256
4813.344000	730.594289	300.873678	0.428733	26.165171	0.865429	11.631387
4813.364000	730.594209	300.864617	0.428735	26.164383	0.865434	11.631037
4813.384000	730.594289	300.847817	0.428740	26.162922	0.865442	11.630387
4813.404000	730.594289	300.860999	0.428737	26.164068	0.865436	11.630897
4813.424000	730.594289	300.880266	0.428731	26.165744	0.865426	11.631642
4813.444000	730.594289	300.873286	0.428733	26.165137	0.865430	11.631372
4813.464000	730.594289	300.880181	0.428731	26.165736	0.865426	11.631639
4813.484000	730.594289	300.883769	0.428731	26.166048	0.865424	11.631777
4813.504000	730.594289	300.859505	0.428737	26.163938	0.865436	11.630839
4813.524000	730.594289	300.857122	0.428738	26.163731	0.865438	11.630747
4813.544000	730.594209	300.867479	0.428735	26.164632	0.865432	11.631148
4813.564000	730.594289	300.855737	0.428738	26.163611	0.865438	11.630694
4813.584000	730.594289	300.862012	0.428736	26.164156	0.865435	11.630936
4813.604000	730.594209	300.858205	0.428737	26.163825	0.865437	11.630789
4813.624000	730.594289	300.865072	0.428735	26.164422	0.865434	11.631055
4813.644000	730.594289	300.856173	0.428738	26.163648	0.865438	11.630711
4813.664000	730.594209	300.853955	0.428738	26.163456	0.865439	11.630625
4813.684000	730.594289	300.847736	0.428740	26.162915	0.865442	11.630384
4813.704000	730.594289	300.845113	0.428741	26.162687	0.865443	11.630283
4813.724000	730.594289	300.869083	0.428734	26.164771	0.865432	11.631210
4813.744000	730.594289	300.862707	0.428736	26.164217	0.865435	11.630963
4813.764000	730.594289	300.844687	0.428741	26.162650	0.865444	11.630266
4813.784000	730.594289	300.844300	0.428741	26.162616	0.865444	11.630252
4813.804000	730.594289	300.837683	0.428743	26.162041	0.865447	11.629996
4813.824000	730.594289	300.842275	0.428741	26.162440	0.865445	11.630173
4813.844000	730.594209	300.849003	0.428740	26.163025	0.865441	11.630433
4813.864000	730.594209	300.859548	0.428737	26.163942	0.865436	11.630841
4813.884000	730.594209	300.839317	0.428742	26.162183	0.865446	11.630059
4813.904000	730.594289	300.841808	0.428742	26.162399	0.865445	11.630155
4813.924000	730.594289	300.844110	0.428741	26.162599	0.865444	11.630244
4813.944000	730.594289	300.853381	0.428738	26.163406	0.865439	11.630603
4813.964000	730.594289	300.852552	0.428739	26.163334	0.865440	11.630571
4813.984000	730.594289	300.855040	0.428738	26.163550	0.865439	11.630667
4814.004000	730.594289	300.841091	0.428742	26.162337	0.865445	11.630127
4814.024000	730.594289	300.833724	0.428744	26.161696	0.865449	11.629843
4814.044000	730.594289	300.851494	0.428739	26.163242	0.865440	11.630530
4814.064000	730.594289	300.832882	0.428744	26.161623	0.865450	11.629810
4814.084000	730.594289	300.823440	0.428746	26.160802	0.865454	11.629445
4814.104000	730.594289	300.825322	0.428746	26.160965	0.865453	11.629518
4814.124000	730.594289	300.831150	0.428744	26.161472	0.865450	11.629743
4814.144000	730.594209	300.826804	0.428745	26.161094	0.865452	11.629575
4814.164000	730.594289	300.829804	0.428745	26.161355	0.865451	11.629691
4814.184000	730.594289	300.839639	0.428742	26.162211	0.865446	11.630071
4814.204000	730.594289	300.831923	0.428744	26.161540	0.865450	11.629773
4814.224000	730.594209	300.824590	0.428746	26.160902	0.865453	11.629490
4814.244000	730.594289	300.823326	0.428746	26.160792	0.865454	11.629441
4814.264000	730.594289	300.825323	0.428746	26.160966	0.865453	11.629518
4814.284000	730.594289	300.829087	0.428745	26.161293	0.865451	11.629663
4814.304000	730.594209	300.817256	0.428748	26.160264	0.865457	11.629206
4814.324000	730.594289	300.825437	0.428746	26.160975	0.865453	11.629522
4814.344000	730.594289	300.825468	0.428746	26.160978	0.865453	11.629523
4814.364000	730.594289	300.828709	0.428745	26.161260	0.865452	11.629649
4814.384000	730.594289	300.817465	0.428748	26.160282	0.865457	11.629214
4814.404000	730.594289	300.812272	0.428749	26.159831	0.865460	11.629013
4814.424000	730.594289	300.819075	0.428747	26.160422	0.865456	11.629276
4814.444000	730.594209	300.813866	0.428749	26.159969	0.865459	11.629075
4814.464000	730.594289	300.817140	0.428748	26.160254	0.865457	11.629202
4814.484000	730.594289	300.803713	0.428751	26.159086	0.865464	11.628682
4814.504000	730.594289	300.801600	0.428752	26.158903	0.865465	11.628601
4814.524000	730.594289	300.799161	0.428753	26.158690	0.865466	11.628506
4814.544000	730.594289	300.810223	0.428750	26.159652	0.865461	11.628934
4814.564000	730.594289	300.805867	0.428751	26.159274	0.865463	11.628766
4814.584000	730.594209	300.811310	0.428749	26.159747	0.865460	11.628976
4814.604000	730.594289	300.809409	0.428750	26.159582	0.865461	11.628903
4814.624000	730.594289	300.801530	0.428752	26.158896	0.865465	11.628598
4814.644000	730.594289	300.807914	0.428750	26.159452	0.865462	11.628845
4814.664000	730.594289	300.805749	0.428751	26.159263	0.865463	11.628761
4814.684000	730.594289	300.795276	0.428754	26.158353	0.865468	11.628356
4814.704000	730.594289	300.804298	0.428751	26.159137	0.865464	11.628705
4814.724000	730.594289	300.804532	0.428751	26.159158	0.865463	11.628714
4814.744000	730.594209	300.792485	0.428754	26.158110	0.865469	11.628248
4814.764000	730.594289	300.784457	0.428757	26.157412	0.865473	11.627938
4814.784000	730.594289	300.799826	0.428752	26.158748	0.865466	11.628532
4814.804000	730.594289	300.792583	0.428754	26.158118	0.865469	11.628252
4814.824000	730.594289	300.793617	0.428754	26.158208	0.865469	11.628292
4814.844000	730.594289	300.798221	0.428753	26.158609	0.865467	11.628470
4814.864000	730.594289	300.800622	0.428752	26.158818	0.865465	11.628563
4814.884000	730.594289	300.801454	0.428752	26.158890	0.865465	11.628595
4814.904000	730.594209	300.792982	0.428754	26.158153	0.865469	11.628268
4814.924000	730.594289	300.790441	0.428755	26.157932	0.865470	11.628169
4814.944000	730.594289	300.799591	0.428753	26.158728	0.865466	11.628523
4814.964000	730.594289	300.794306	0.428754	26.158268	0.865468	11.628319
4814.984000	730.594289	300.791653	0.428755	26.158037	0.865470	11.628216
4815.004000	730.594289	300.789206	0.428755	26.157825	0.865471	11.628122
4815.024000	730.594289	300.783126	0.428757	26.157296	0.865474	11.627887
4815.044000	730.594289	300.785598	0.428756	26.157511	0.865473	11.627982
4815.064000	730.594289	300.781620	0.428757	26.157165	0.865475	11.627828
4815.084000	730.594289	300.777534	0.428758	26.156810	0.865477	11.627670
4815.104000	730.594289	300.789816	0.428755	26.157878	0.865471	11.628145
4815.124000	730.594289	300.774206	0.428759	26.156520	0.865478	11.627542
4815.144000	730.594289	300.785381	0.428756	26.157492	0.865473	11.627974
4815.164000	730.594289	300.775814	0.428759	26.156660	0.865478	11.627604
4815.184000	730.594289	300.791557	0.428755	26.158029	0.865470	11.628213
4815.204000	730.594289	300.785847	0.428756	26.157533	0.865473	11.627992
4815.224000	730.594289	300.778295	0.428758	26.156876	0.865476	11.627700
4815.244000	730.594289	300.772549	0.428760	26.156376	0.865479	11.627478
4815.264000	730.594289	300.770636	0.428760	26.156210	0.865480	11.627404
4815.284000	730.594289	300.779970	0.428758	26.157022	0.865476	11.627765
4815.304000	730.594289	300.775627	0.428759	26.156644	0.865478	11.627597
4815.324000	730.594289	300.786183	0.428756	26.157562	0.865472	11.628005
4815.344000	730.594289	300.760905	0.428763	26.155364	0.865485	11.627028
4815.364000	730.594289	300.768975	0.428761	26.156065	0.865481	11.627340
4815.384000	730.594289	300.761670	0.428762	26.155430	0.865485	11.627057
4815.404000	730.594289	300.766504	0.428761	26.155850	0.865482	11.627244
4815.424000	730.594289	300.762994	0.428762	26.155545	0.865484	11.627108
4815.444000	730.594289	300.762083	0.428762	26.155466	0.865484	11.627073
4815.464000	730.594289	300.748895	0.428766	26.154319	0.865491	11.626563
4815.484000	730.594289	300.763866	0.428762	26.155621	0.865483	11.627142
4815.504000	730.594289	300.754926	0.428764	26.154844	0.865488	11.626796
4815.524000	730.594289	300.762744	0.428762	26.155523	0.865484	11.627099
4815.544000	730.594289	300.755540	0.428764	26.154897	0.865488	11.626820
4815.564000	730.594289	300.763206	0.428762	26.155564	0.865484	11.627117
4815.584000	730.594289	300.763339	0.428762	26.155575	0.865484	11.627122
4815.604000	730.594289	300.771566	0.428760	26.156291	0.865480	11.627440
4815.624000	730.594289	300.752796	0.428765	26.154658	0.865489	11.626714
4815.644000	730.594289	300.758072	0.428763	26.155117	0.865486	11.626918
4815.664000	730.594289	300.764214	0.428762	26.155651	0.865483	11.627155
4815.684000	730.594289	300.759073	0.428763	26.155204	0.865486	11.626957
4815.704000	730.594289	300.758020	0.428763	26.155113	0.865486	11.626916
4815.724000	730.594289	300.766188	0.428761	26.155823	0.865482	11.627232
4815.744000	730.594289	300.763366	0.428762	26.155578	0.865484	11.627123
4815.764000	730.594209	300.753366	0.428765	26.154708	0.865489	11.626736
4815.784000	730.594209	300.745399	0.428767	26.154015	0.865492	11.626428
4815.804000	730.594289	300.755403	0.428764	26.154885	0.865488	11.626815
4815.824000	730.594289	300.746096	0.428767	26.154076	0.865492	11.626455
4815.844000	730.594289	300.745916	0.428767	26.154060	0.865492	11.626448
4815.864000	730.594289	300.753660	0.428765	26.154733	0.865488	11.626747
4815.884000	730.594289	300.750255	0.428765	26.154437	0.865490	11.626616
4815.904000	730.594289	300.754832	0.428764	26.154835	0.865488	11.626793
4815.924000	730.594289	300.756501	0.428764	26.154981	0.865487	11.626857
4815.944000	730.594289	300.749419	0.428766	26.154365	0.865491	11.626584
4815.964000	730.594289	300.728799	0.428771	26.152571	0.865501	11.625786
4815.984000	730.594209	300.739966	0.428768	26.153543	0.865495	11.626218
4816.004000	730.594209	300.727829	0.428771	26.152487	0.865501	11.625749
4816.024000	730.594209	300.739705	0.428768	26.153520	0.865495	11.626208
4816.044000	730.594289	300.742581	0.428767	26.153770	0.865494	11.626319
4816.064000	730.594209	300.732227	0.428770	26.152870	0.865499	11.625919
4816.084000	730.594289	300.728732	0.428771	26.152566	0.865501	11.625784
4816.104000	730.594289	300.734027	0.428770	26.153026	0.865498	11.625988
4816.124000	730.594209	300.749614	0.428766	26.154382	0.865490	11.626591
4816.144000	730.594209	300.728666	0.428771	26.152560	0.865501	11.625781
4816.164000	730.594209	300.752423	0.428765	26.154626	0.865489	11.626700
4816.184000	730.594289	300.733769	0.428770	26.153004	0.865498	11.625979
4816.204000	730.594209	300.739198	0.428768	26.153476	0.865495	11.626188
4816.224000	730.594209	300.753906	0.428764	26.154755	0.865488	11.626757
4816.244000	730.594289	300.743293	0.428767	26.153832	0.865494	11.626347
4816.264000	730.594289	300.741853	0.428768	26.153707	0.865494	11.626291
4816.284000	730.594289	300.735861	0.428769	26.153186	0.865497	11.626059
4816.304000	730.594289	300.733786	0.428770	26.153005	0.865498	11.625979
4816.324000	730.594289	300.743523	0.428767	26.153852	0.865493	11.626356
4816.344000	730.594289	300.723276	0.428772	26.152091	0.865503	11.625573
4816.364000	730.594289	300.722130	0.428773	26.151992	0.865504	11.625529
4816.384000	730.594289	300.720371	0.428773	26.151839	0.865505	11.625461
4816.404000	730.594289	300.721979	0.428773	26.151978	0.865504	11.625523
4816.424000	730.594289	300.725333	0.428772	26.152270	0.865502	11.625652
4816.444000	730.594289	300.721615	0.428773	26.151947	0.865504	11.625509
4816.464000	730.594289	300.719244	0.428774	26.151741	0.865505	11.625417
4816.484000	730.594289	300.715492	0.428775	26.151414	0.865507	11.625272
4816.504000	730.594289	300.713890	0.428775	26.151275	0.865508	11.625210
4816.524000	730.594209	300.713780	0.428775	26.151265	0.865508	11.625206
4816.544000	730.594289	300.723456	0.428772	26.152107	0.865503	11.625580
4816.564000	730.594289	300.719802	0.428773	26.151789	0.865505	11.625439
4816.584000	730.594289	300.710078	0.428776	26.150943	0.865510	11.625063
4816.604000	730.594289	300.704051	0.428778	26.150419	0.865513	11.624830
4816.624000	730.594209	300.705566	0.428777	26.150551	0.865512	11.624888
4816.644000	730.594289	300.714264	0.428775	26.151308	0.865508	11.625224
4816.664000	730.594289	300.711432	0.428776	26.151061	0.865509	11.625115
4816.684000	730.594289	300.716679	0.428774	26.151518	0.865507	11.625318
4816.704000	730.594289	300.698817	0.428779	26.149964	0.865515	11.624627
4816.724000	730.594289	300.717806	0.428774	26.151615	0.865506	11.625361
4816.744000	730.594289	300.700055	0.428779	26.150072	0.865515	11.624675
4816.764000	730.594289	300.704409	0.428777	26.150450	0.865513	11.624843
4816.784000	730.594289	300.703196	0.428778	26.150345	0.865513	11.624797
4816.804000	730.594289	300.692406	0.428781	26.149407	0.865519	11.624379
4816.824000	730.594289	300.709097	0.428776	26.150858	0.865510	11.625025
4816.844000	730.594289	300.694484	0.428780	26.149587	0.865518	11.624460
4816.864000	730.594289	300.699321	0.428779	26.150008	0.865515	11.624647
4816.884000	730.594289	300.712675	0.428775	26.151169	0.865509	11.625163
4816.904000	730.594289	300.719032	0.428774	26.151722	0.865506	11.625409
4816.924000	730.594289	300.695397	0.428780	26.149667	0.865517	11.624495
4816.944000	730.594289	300.697263	0.428779	26.149829	0.865516	11.624567
4816.964000	730.594289	300.700389	0.428778	26.150101	0.865515	11.624688
4816.984000	730.594289	300.689102	0.428781	26.149119	0.865520	11.624252
4817.004000	730.594289	300.684226	0.428783	26.148695	0.865523	11.624063
4817.024000	730.594289	300.699902	0.428779	26.150058	0.865515	11.624669
4817.044000	730.594289	300.691707	0.428781	26.149346	0.865519	11.624352
4817.064000	730.594289	300.680214	0.428784	26.148346	0.865525	11.623908
4817.084000	730.594289	300.687822	0.428782	26.149008	0.865521	11.624202
4817.104000	730.594209	300.677541	0.428784	26.148114	0.865526	11.623805
4817.124000	730.594289	300.669571	0.428787	26.147421	0.865530	11.623497
4817.144000	730.594289	300.683758	0.428783	26.148655	0.865523	11.624045
4817.164000	730.594289	300.686970	0.428782	26.148934	0.865521	11.624169
4817.184000	730.594289	300.683119	0.428783	26.148599	0.865523	11.624020
4817.204000	730.594289	300.692237	0.428781	26.149392	0.865519	11.624373
4817.224000	730.594289	300.678345	0.428784	26.148184	0.865526	11.623836
4817.244000	730.594289	300.692941	0.428780	26.149453	0.865518	11.624400
4817.264000	730.594289	300.672742	0.428786	26.147697	0.865528	11.623619
4817.284000	730.594289	300.683580	0.428783	26.148639	0.865523	11.624038
4817.304000	730.594289	300.682621	0.428783	26.148556	0.865523	11.624001
4817.324000	730.594289	300.689775	0.428781	26.149178	0.865520	11.624278
4817.344000	730.594289	300.692657	0.428780	26.149428	0.865519	11.624389
4817.364000	730.594289	300.688717	0.428782	26.149086	0.865520	11.624237
4817.384000	730.594289	300.691338	0.428781	26.149314	0.865519	11.624338
4817.404000	730.594289	300.692031	0.428781	26.149374	0.865519	11.624365
4817.424000	730.594209	300.694125	0.428780	26.149556	0.865518	11.624446
4817.444000	730.594289	300.695166	0.428780	26.149647	0.865517	11.624486
4817.464000	730.594289	300.684521	0.428783	26.148721	0.865523	11.624075
4817.484000	730.594209	300.695551	0.428780	26.149680	0.865517	11.624501
4817.504000	730.594289	300.682744	0.428783	26.148566	0.865523	11.624006
4817.524000	730.594289	300.670657	0.428786	26.147515	0.865529	11.623539
4817.544000	730.594209	300.681958	0.428783	26.148498	0.865524	11.623976
4817.564000	730.594289	300.691433	0.428781	26.149322	0.865519	11.624342
4817.584000	730.594289	300.680942	0.428784	26.148410	0.865524	11.623936
4817.604000	730.594289	300.682863	0.428783	26.148577	0.865523	11.624011
4817.624000	730.594289	300.680333	0.428784	26.148357	0.865525	11.623913
4817.644000	730.594289	300.677447	0.428784	26.148106	0.865526	11.623801
4817.664000	730.594289	300.678842	0.428784	26.148227	0.865525	11.623855
4817.684000	730.594289	300.668451	0.428787	26.147323	0.865530	11.623453
4817.704000	730.594289	300.693355	0.428780	26.149489	0.865518	11.624416
4817.724000	730.594289	300.669853	0.428786	26.147445	0.865530	11.623508
4817.744000	730.594289	300.666450	0.428787	26.147149	0.865531	11.623376
4817.764000	730.594289	300.668531	0.428787	26.147330	0.865530	11.623456
4817.784000	730.594289	300.663205	0.428788	26.146867	0.865533	11.623251
4817.804000	730.594289	300.662170	0.428788	26.146777	0.865534	11.623211
4817.824000	730.594289	300.670561	0.428786	26.147507	0.865529	11.623535
4817.844000	730.594289	300.664835	0.428788	26.147009	0.865532	11.623314
4817.864000	730.594289	300.670483	0.428786	26.147500	0.865529	11.623532
4817.884000	730.594289	300.668657	0.428787	26.147341	0.865530	11.623461
4817.904000	730.594289	300.679598	0.428784	26.148293	0.865525	11.623884
4817.924000	730.594289	300.675313	0.428785	26.147920	0.865527	11.623719
4817.944000	730.594289	300.677381	0.428784	26.148100	0.865526	11.623799
4817.964000	730.594289	300.660574	0.428789	26.146638	0.865534	11.623149
4817.984000	730.594289	300.669462	0.428787	26.147411	0.865530	11.623492
4818.004000	730.594289	300.658182	0.428790	26.146430	0.865535	11.623056
4818.024000	730.594289	300.655285	0.428790	26.146178	0.865537	11.622944
4818.044000	730.594289	300.655529	0.428790	26.146200	0.865537	11.622954
4818.064000	730.594289	300.656657	0.428790	26.146298	0.865536	11.622997
4818.084000	730.594289	300.659534	0.428789	26.146548	0.865535	11.623109
4818.104000	730.594209	300.652871	0.428791	26.145969	0.865538	11.622851
4818.124000	730.594289	300.645503	0.428793	26.145328	0.865542	11.622566
4818.144000	730.594289	300.656531	0.428790	26.146287	0.865536	11.622993
4818.164000	730.594209	300.643177	0.428793	26.145125	0.865543	11.622476
4818.184000	730.594289	300.643462	0.428793	26.145150	0.865543	11.622487
4818.204000	730.594289	300.652517	0.428791	26.145938	0.865538	11.622837
4818.224000	730.594289	300.660335	0.428789	26.146618	0.865534	11.623140
4818.244000	730.594289	300.667143	0.428787	26.147210	0.865531	11.623403
4818.264000	730.594289	300.655178	0.428790	26.146169	0.865537	11.622940
4818.284000	730.594289	300.663393	0.428788	26.146884	0.865533	11.623258
4818.304000	730.594289	300.653611	0.428791	26.146033	0.865538	11.622880
4818.324000	730.594289	300.650864	0.428791	26.145794	0.865539	11.622774
4818.344000	730.594289	300.662067	0.428788	26.146768	0.865534	11.623207
4818.364000	730.594289	300.660418	0.428789	26.146625	0.865534	11.623143
4818.384000	730.594289	300.657493	0.428790	26.146370	0.865536	11.623030
4818.404000	730.594289	300.658579	0.428789	26.146465	0.865535	11.623072
4818.424000	730.594289	300.651133	0.428791	26.145817	0.865539	11.622784
4818.444000	730.594289	300.645955	0.428793	26.145367	0.865541	11.622584
4818.464000	730.594289	300.642498	0.428794	26.145066	0.865543	11.622450
4818.484000	730.594289	300.646167	0.428793	26.145385	0.865541	11.622592
4818.504000	730.594289	300.633184	0.428796	26.144256	0.865548	11.622090
4818.524000	730.594289	300.639187	0.428794	26.144778	0.865545	11.622322
4818.544000	730.594209	300.634929	0.428796	26.144408	0.865547	11.622157
4818.564000	730.594209	300.630308	0.428797	26.144006	0.865549	11.621979
4818.584000	730.594289	300.634822	0.428796	26.144399	0.865547	11.622153
4818.604000	730.594209	300.632500	0.428796	26.144197	0.865548	11.622064
4818.624000	730.594209	300.629548	0.428797	26.143940	0.865549	11.621949
4818.644000	730.594289	300.641664	0.428794	26.144994	0.865544	11.622418
4818.664000	730.594289	300.631174	0.428797	26.144082	0.865549	11.622012
4818.684000	730.594289	300.620576	0.428799	26.143160	0.865554	11.621603
4818.704000	730.594289	300.623663	0.428799	26.143428	0.865552	11.621722
4818.724000	730.594289	300.622076	0.428799	26.143290	0.865553	11.621661
4818.744000	730.594289	300.620529	0.428799	26.143156	0.865554	11.621601
4818.764000	730.594289	300.629428	0.428797	26.143930	0.865550	11.621945
4818.784000	730.594289	300.629130	0.428797	26.143904	0.865550	11.621933
4818.804000	730.594289	300.640117	0.428794	26.144859	0.865544	11.622358
4818.824000	730.594289	300.632184	0.428796	26.144169	0.865548	11.622051
4818.844000	730.594289	300.633349	0.428796	26.144271	0.865548	11.622096
4818.864000	730.594289	300.625521	0.428798	26.143590	0.865552	11.621794
4818.884000	730.594289	300.607457	0.428803	26.142019	0.865560	11.621095
4818.904000	730.594289	300.623135	0.428799	26.143382	0.865553	11.621702
4818.924000	730.594289	300.617936	0.428800	26.142930	0.865555	11.621501
4818.944000	730.594289	300.608488	0.428802	26.142109	0.865560	11.621135
4818.964000	730.594289	300.601565	0.428804	26.141507	0.865563	11.620868
4818.984000	730.594289	300.606032	0.428803	26.141895	0.865561	11.621040
4819.004000	730.594289	300.611900	0.428802	26.142405	0.865558	11.621267
4819.024000	730.594289	300.616101	0.428800	26.142771	0.865556	11.621430
4819.044000	730.594289	300.620005	0.428799	26.143110	0.865554	11.621581
4819.064000	730.594209	300.623369	0.428799	26.143403	0.865553	11.621711
4819.084000	730.594289	300.615425	0.428801	26.142712	0.865557	11.621404
4819.104000	730.594289	300.601809	0.428804	26.141528	0.865563	11.620877
4819.124000	730.594289	300.618124	0.428800	26.142947	0.865555	11.621508
4819.144000	730.594289	300.614670	0.428801	26.142646	0.865557	11.621374
4819.164000	730.594209	300.615486	0.428801	26.142717	0.865556	11.621406
4819.184000	730.594289	300.615614	0.428801	26.142728	0.865556	11.621411
4819.204000	730.594289	300.609605	0.428802	26.142206	0.865559	11.621179
4819.224000	730.594289	300.607545	0.428803	26.142027	0.865560	11.621099
4819.244000	730.594289	300.607732	0.428803	26.142043	0.865560	11.621106
4819.264000	730.594209	300.608518	0.428802	26.142111	0.865560	11.621136
4819.284000	730.594289	300.600142	0.428805	26.141383	0.865564	11.620813
4819.304000	730.594209	300.606727	0.428803	26.141956	0.865561	11.621067
4819.324000	730.594209	300.606926	0.428803	26.141973	0.865561	11.621075
4819.344000	730.594289	300.610481	0.428802	26.142282	0.865559	11.621212
4819.364000	730.594289	300.601320	0.428804	26.141485	0.865563	11.620858
4819.384000	730.594209	300.598714	0.428805	26.141259	0.865565	11.620757
4819.404000	730.594289	300.595902	0.428806	26.141014	0.865566	11.620649
4819.424000	730.594289	300.591092	0.428807	26.140596	0.865568	11.620463
4819.444000	730.594209	300.594140	0.428806	26.140861	0.865567	11.620581
4819.464000	730.594289	300.593086	0.428807	26.140769	0.865568	11.620540
4819.484000	730.594289	300.593195	0.428806	26.140779	0.865567	11.620544
4819.504000	730.594289	300.593245	0.428806	26.140783	0.865567	11.620546
4819.524000	730.594289	300.599060	0.428805	26.141289	0.865565	11.620771
4819.544000	730.594289	300.587369	0.428808	26.140272	0.865570	11.620319
4819.564000	730.594289	300.590936	0.428807	26.140582	0.865569	11.620457
4819.584000	730.594209	300.581760	0.428809	26.139784	0.865573	11.620102
4819.604000	730.594289	300.576356	0.428811	26.139314	0.865576	11.619893
4819.624000	730.594209	300.575076	0.428811	26.139203	0.865576	11.619844
4819.644000	730.594289	300.566793	0.428813	26.138483	0.865580	11.619523
4819.664000	730.594289	300.559201	0.428815	26.137823	0.865584	11.619230
4819.684000	730.594289	300.575623	0.428811	26.139251	0.865576	11.619865
4819.704000	730.594289	300.565101	0.428814	26.138336	0.865581	11.619458
4819.724000	730.594289	300.556462	0.428816	26.137584	0.865586	11.619124
4819.744000	730.594289	300.552187	0.428817	26.137213	0.865588	11.618959
4819.764000	730.594289	300.554774	0.428817	26.137438	0.865586	11.619059
4819.784000	730.594289	300.574353	0.428811	26.139140	0.865577	11.619816
4819.804000	730.594289	300.572612	0.428812	26.138989	0.865578	11.619748
4819.824000	730.594289	300.571628	0.428812	26.138903	0.865578	11.619710
4819.844000	730.594289	300.553197	0.428817	26.137300	0.865587	11.618998
4819.864000	730.594289	300.554348	0.428817	26.137401	0.865587	11.619042
4819.884000	730.594289	300.560652	0.428815	26.137949	0.865583	11.619286
4819.904000	730.594289	300.571915	0.428812	26.138928	0.865578	11.619721
4819.924000	730.594289	300.551798	0.428817	26.137179	0.865588	11.618944
4819.944000	730.594209	300.542971	0.428820	26.136411	0.865592	11.618603
4819.964000	730.594289	300.545354	0.428819	26.136618	0.865591	11.618695
4819.984000	730.594209	300.538275	0.428821	26.136003	0.865594	11.618421
4820.004000	730.594289	300.535055	0.428822	26.135723	0.865596	11.618297
4820.024000	730.594289	300.538987	0.428821	26.136065	0.865594	11.618448
4820.044000	730.594289	300.541158	0.428820	26.136253	0.865593	11.618532
4820.064000	730.594289	300.541141	0.428820	26.136252	0.865593	11.618532
4820.084000	730.594289	300.533367	0.428822	26.135576	0.865597	11.618231
4820.104000	730.594209	300.534394	0.428822	26.135665	0.865596	11.618271
4820.124000	730.594289	300.545239	0.428819	26.136608	0.865591	11.618690
4820.144000	730.594289	300.549997	0.428818	26.137022	0.865589	11.618874
4820.164000	730.594289	300.536390	0.428821	26.135839	0.865595	11.618348
4820.184000	730.594289	300.540326	0.428820	26.136181	0.865593	11.618500
4820.204000	730.594289	300.533396	0.428822	26.135578	0.865597	11.618232
4820.224000	730.594289	300.540846	0.428820	26.136226	0.865593	11.618520
4820.244000	730.594289	300.533971	0.428822	26.135628	0.865597	11.618255
4820.264000	730.594289	300.530555	0.428823	26.135331	0.865598	11.618123
4820.284000	730.594289	300.532163	0.428822	26.135471	0.865597	11.618185
4820.304000	730.594289	300.526771	0.428824	26.135002	0.865600	11.617976
4820.324000	730.594289	300.534943	0.428822	26.135713	0.865596	11.618292
4820.344000	730.594289	300.530532	0.428823	26.135329	0.865598	11.618122
4820.364000	730.594289	300.536654	0.428821	26.135862	0.865595	11.618358
4820.384000	730.594289	300.531212	0.428823	26.135389	0.865598	11.618148
4820.404000	730.594289	300.532485	0.428822	26.135499	0.865597	11.618197
4820.424000	730.594289	300.522629	0.428825	26.134642	0.865602	11.617816
4820.444000	730.594209	300.522603	0.428825	26.134640	0.865602	11.617815
4820.464000	730.594289	300.525318	0.428824	26.134876	0.865601	11.617920
4820.484000	730.594289	300.531669	0.428823	26.135428	0.865598	11.618166
4820.504000	730.594289	300.530970	0.428823	26.135367	0.865598	11.618139
4820.524000	730.594209	300.535043	0.428822	26.135722	0.865596	11.618296
4820.544000	730.594289	300.527909	0.428824	26.135101	0.865600	11.618020
4820.564000	730.594209	300.526635	0.428824	26.134990	0.865600	11.617971
4820.584000	730.594289	300.520435	0.428825	26.134451	0.865603	11.617731
4820.604000	730.594289	300.524424	0.428824	26.134798	0.865601	11.617886
4820.624000	730.594289	300.530830	0.428823	26.135355	0.865598	11.618133
4820.644000	730.594289	300.517062	0.428826	26.134158	0.865605	11.617601
4820.664000	730.594289	300.523328	0.428825	26.134703	0.865602	11.617843
4820.684000	730.594209	300.524141	0.428824	26.134774	0.865601	11.617875
4820.704000	730.594209	300.518436	0.428826	26.134278	0.865604	11.617654
4820.724000	730.594289	300.512832	0.428827	26.133790	0.865607	11.617437
4820.744000	730.594289	300.520478	0.428825	26.134455	0.865603	11.617733
4820.764000	730.594209	300.509808	0.428828	26.133527	0.865608	11.617320
4820.784000	730.594209	300.515149	0.428827	26.133992	0.865606	11.617527
4820.804000	730.594209	300.512750	0.428827	26.133783	0.865607	11.617434
4820.824000	730.594289	300.513096	0.428827	26.133813	0.865607	11.617448
4820.844000	730.594289	300.507031	0.428829	26.133286	0.865610	11.617213
4820.864000	730.594209	300.513280	0.428827	26.133829	0.865607	11.617455
4820.884000	730.594289	300.518132	0.428826	26.134251	0.865604	11.617642
4820.904000	730.594289	300.520343	0.428826	26.134443	0.865603	11.617728
4820.924000	730.594289	300.511423	0.428828	26.133668	0.865608	11.617383
4820.944000	730.594289	300.502992	0.428830	26.132934	0.865612	11.617057
4820.964000	730.594289	300.499200	0.428831	26.132605	0.865614	11.616910
4820.984000	730.594289	300.514370	0.428827	26.133924	0.865606	11.617497
4821.004000	730.594289	300.524863	0.428824	26.134836	0.865601	11.617902
4821.024000	730.594209	300.499816	0.428831	26.132658	0.865613	11.616934
4821.044000	730.594289	300.490669	0.428833	26.131863	0.865618	11.616581
4821.064000	730.594289	300.491010	0.428833	26.131892	0.865618	11.616594
4821.084000	730.594209	300.484941	0.428835	26.131365	0.865621	11.616359
4821.104000	730.594289	300.497622	0.428831	26.132467	0.865614	11.616849
4821.124000	730.594289	300.501388	0.428830	26.132795	0.865613	11.616995
4821.144000	730.594289	300.504869	0.428830	26.133098	0.865611	11.617130
4821.164000	730.594289	300.501944	0.428830	26.132843	0.865612	11.617016
4821.184000	730.594289	300.502067	0.428830	26.132854	0.865612	11.617021
4821.204000	730.594289	300.490082	0.428833	26.131812	0.865618	11.616558
4821.224000	730.594289	300.498453	0.428831	26.132540	0.865614	11.616881
4821.244000	730.594289	300.493912	0.428832	26.132145	0.865616	11.616706
4821.264000	730.594289	300.501071	0.428831	26.132767	0.865613	11.616983
4821.284000	730.594289	300.479078	0.428836	26.130855	0.865624	11.616132
4821.304000	730.594289	300.486861	0.428834	26.131532	0.865620	11.616433
4821.324000	730.594209	300.503799	0.428830	26.133005	0.865611	11.617088
4821.344000	730.594289	300.494565	0.428832	26.132202	0.865616	11.616731
4821.364000	730.594289	300.483455	0.428835	26.131235	0.865621	11.616302
4821.384000	730.594289	300.492912	0.428833	26.132058	0.865617	11.616667
4821.404000	730.594209	300.488315	0.428834	26.131658	0.865619	11.616490
4821.424000	730.594289	300.478649	0.428836	26.130817	0.865624	11.616116
4821.444000	730.594289	300.482533	0.428835	26.131155	0.865622	11.616266
4821.464000	730.594289	300.477409	0.428837	26.130710	0.865624	11.616068
4821.484000	730.594289	300.487444	0.428834	26.131582	0.865619	11.616456
4821.504000	730.594289	300.483115	0.428835	26.131206	0.865622	11.616289
4821.524000	730.594289	300.494670	0.428832	26.132211	0.865616	11.616735
4821.544000	730.594289	300.488637	0.428834	26.131686	0.865619	11.616502
4821.564000	730.594289	300.502833	0.428830	26.132921	0.865612	11.617051
4821.584000	730.594289	300.501318	0.428830	26.132789	0.865613	11.616992
4821.604000	730.594289	300.486653	0.428834	26.131514	0.865620	11.616425
4821.624000	730.594289	300.495575	0.428832	26.132289	0.865615	11.616770
4821.644000	730.594289	300.484163	0.428835	26.131297	0.865621	11.616329
4821.664000	730.594289	300.491972	0.428833	26.131976	0.865617	11.616631
4821.684000	730.594289	300.480347	0.428836	26.130965	0.865623	11.616182
4821.704000	730.594289	300.481403	0.428836	26.131057	0.865622	11.616222
4821.724000	730.594289	300.484066	0.428835	26.131289	0.865621	11.616325
4821.744000	730.594289	300.482872	0.428835	26.131185	0.865622	11.616279
4821.764000	730.594289	300.484308	0.428835	26.131310	0.865621	11.616335
4821.784000	730.594289	300.477644	0.428837	26.130730	0.865624	11.616077
4821.804000	730.594289	300.473081	0.428838	26.130333	0.865627	11.615901
4821.824000	730.594209	300.472924	0.428838	26.130320	0.865627	11.615895
4821.844000	730.594289	300.469634	0.428839	26.130033	0.865628	11.615767
4821.864000	730.594289	300.489582	0.428834	26.131768	0.865618	11.616539
4821.884000	730.594209	300.484355	0.428835	26.131314	0.865621	11.616337
4821.904000	730.594289	300.477618	0.428837	26.130728	0.865624	11.616076
4821.924000	730.594289	300.462715	0.428841	26.129432	0.865632	11.615500
4821.944000	730.594209	300.456886	0.428842	26.128925	0.865634	11.615275
4821.964000	730.594289	300.466268	0.428840	26.129741	0.865630	11.615637
4821.984000	730.594289	300.472014	0.428838	26.130240	0.865627	11.615859
4822.004000	730.594209	300.479072	0.428836	26.130854	0.865624	11.616132
4822.024000	730.594289	300.472634	0.428838	26.130294	0.865627	11.615883
4822.044000	730.594289	300.471435	0.428838	26.130190	0.865627	11.615837
4822.064000	730.594289	300.474346	0.428838	26.130443	0.865626	11.615950
4822.084000	730.594289	300.445042	0.428845	26.127895	0.865640	11.614817
4822.104000	730.594289	300.453575	0.428843	26.128637	0.865636	11.615147
4822.124000	730.594209	300.453554	0.428843	26.128635	0.865636	11.615146
4822.144000	730.594289	300.456891	0.428842	26.128925	0.865635	11.615275
4822.164000	730.594289	300.465521	0.428840	26.129676	0.865630	11.615608
4822.184000	730.594289	300.456108	0.428842	26.128857	0.865635	11.615245
4822.204000	730.594289	300.446416	0.428845	26.128014	0.865640	11.614870
4822.224000	730.594289	300.458665	0.428842	26.129080	0.865634	11.615343
4822.244000	730.594289	300.459457	0.428841	26.129148	0.865633	11.615374
4822.264000	730.594289	300.449807	0.428844	26.128309	0.865638	11.615001
4822.284000	730.594289	300.463506	0.428840	26.129501	0.865631	11.615530
4822.304000	730.594289	300.456865	0.428842	26.128923	0.865635	11.615274
4822.324000	730.594289	300.450052	0.428844	26.128331	0.865638	11.615010
4822.344000	730.594289	300.461781	0.428841	26.129351	0.865632	11.615464
4822.364000	730.594289	300.454241	0.428843	26.128695	0.865636	11.615172
4822.384000	730.594289	300.445782	0.428845	26.127959	0.865640	11.614845
4822.404000	730.594289	300.447347	0.428845	26.128095	0.865639	11.614906
4822.424000	730.594289	300.447295	0.428845	26.128091	0.865639	11.614904
4822.444000	730.594209	300.447229	0.428845	26.128085	0.865639	11.614901
4822.464000	730.594289	300.444698	0.428845	26.127865	0.865641	11.614803
4822.484000	730.594289	300.455198	0.428843	26.128778	0.865635	11.615209
4822.504000	730.594289	300.456304	0.428842	26.128874	0.865635	11.615252
4822.524000	730.594289	300.445358	0.428845	26.127922	0.865640	11.614829
4822.544000	730.594289	300.452362	0.428843	26.128531	0.865637	11.615100
4822.564000	730.594289	300.452333	0.428843	26.128529	0.865637	11.615099
4822.584000	730.594289	300.446661	0.428845	26.128036	0.865640	11.614879
4822.604000	730.594289	300.443167	0.428846	26.127732	0.865641	11.614744
4822.624000	730.594289	300.449606	0.428844	26.128292	0.865638	11.614993
4822.644000	730.594289	300.444980	0.428845	26.127889	0.865640	11.614814
4822.664000	730.594289	300.436671	0.428847	26.127167	0.865644	11.614493
4822.684000	730.594209	300.435285	0.428848	26.127046	0.865645	11.614440
4822.704000	730.594289	300.447794	0.428844	26.128134	0.865639	11.614923
4822.724000	730.594289	300.440560	0.428846	26.127505	0.865643	11.614643
4822.744000	730.594289	300.434435	0.428848	26.126972	0.865646	11.614407
4822.764000	730.594289	300.439117	0.428847	26.127380	0.865643	11.614588
4822.784000	730.594289	300.436219	0.428848	26.127128	0.865645	11.614476
4822.804000	730.594289	300.426490	0.428850	26.126281	0.865649	11.614100
4822.824000	730.594289	300.428799	0.428849	26.126482	0.865648	11.614189
4822.844000	730.594289	300.441107	0.428846	26.127553	0.865642	11.614665
4822.864000	730.594289	300.437536	0.428847	26.127242	0.865644	11.614527
4822.884000	730.594289	300.431556	0.428849	26.126722	0.865647	11.614295
4822.904000	730.594289	300.432469	0.428848	26.126801	0.865647	11.614331
4822.924000	730.594289	300.426982	0.428850	26.126324	0.865649	11.614119
4822.944000	730.594289	300.435001	0.428848	26.127022	0.865645	11.614429
4822.964000	730.594289	300.430875	0.428849	26.126663	0.865647	11.614269
4822.984000	730.594289	300.427295	0.428850	26.126351	0.865649	11.614131
4823.004000	730.594289	300.420854	0.428852	26.125791	0.865652	11.613882
4823.024000	730.594289	300.426702	0.428850	26.126300	0.865649	11.614108
4823.044000	730.594289	300.416638	0.428853	26.125425	0.865654	11.613719
4823.064000	730.594289	300.419471	0.428852	26.125671	0.865653	11.613828
4823.084000	730.594289	300.409859	0.428854	26.124835	0.865658	11.613457
4823.104000	730.594289	300.420694	0.428852	26.125777	0.865652	11.613875
4823.124000	730.594289	300.433956	0.428848	26.126931	0.865646	11.614388
4823.144000	730.594289	300.418659	0.428852	26.125601	0.865653	11.613797
4823.164000	730.594289	300.419145	0.428852	26.125643	0.865653	11.613816
4823.184000	730.594289	300.419060	0.428852	26.125635	0.865653	11.613812
4823.204000	730.594289	300.417768	0.428852	26.125523	0.865654	11.613762
4823.224000	730.594289	300.418709	0.428852	26.125605	0.865653	11.613799
4823.244000	730.594209	300.416430	0.428853	26.125407	0.865654	11.613711
4823.264000	730.594289	300.404407	0.428856	26.124361	0.865660	11.613246
4823.284000	730.594289	300.407305	0.428855	26.124613	0.865659	11.613358
4823.304000	730.594289	300.407302	0.428855	26.124613	0.865659	11.613358
4823.324000	730.594289	300.415943	0.428853	26.125364	0.865655	11.613692
4823.344000	730.594289	300.408495	0.428855	26.124717	0.865658	11.613404
4823.364000	730.594289	300.412776	0.428854	26.125089	0.865656	11.613569
4823.384000	730.594289	300.413266	0.428854	26.125131	0.865656	11.613588
4823.404000	730.594289	300.414520	0.428853	26.125241	0.865655	11.613637
4823.424000	730.594289	300.402853	0.428856	26.124226	0.865661	11.613186
4823.444000	730.594209	300.400761	0.428857	26.124044	0.865662	11.613105
4823.464000	730.594289	300.385865	0.428861	26.122749	0.865669	11.612529
4823.484000	730.594289	300.393978	0.428859	26.123454	0.865665	11.612843
4823.504000	730.594289	300.392950	0.428859	26.123365	0.865666	11.612803
4823.524000	730.594289	300.397625	0.428858	26.123771	0.865664	11.612984
4823.544000	730.594289	300.392590	0.428859	26.123333	0.865666	11.612789
4823.564000	730.594289	300.414953	0.428853	26.125278	0.865655	11.613653
4823.584000	730.594289	300.397048	0.428858	26.123721	0.865664	11.612961
4823.604000	730.594289	300.390723	0.428859	26.123171	0.865667	11.612717
4823.624000	730.594289	300.402924	0.428856	26.124232	0.865661	11.613188
4823.644000	730.594289	300.405054	0.428856	26.124417	0.865660	11.613271
4823.664000	730.594289	300.404401	0.428856	26.124361	0.865660	11.613246
4823.684000	730.594289	300.409294	0.428855	26.124786	0.865658	11.613435
4823.704000	730.594289	300.405836	0.428855	26.124485	0.865660	11.613301
4823.724000	730.594289	300.406677	0.428855	26.124558	0.865659	11.613334
4823.744000	730.594209	300.395430	0.428858	26.123580	0.865665	11.612899
[truncated: 1,001 more rows]
