# Supplementary material for: Stress relaxation in the presence of sudden strain bursts: Methodology and stress relaxation data of microcast aluminium microwires
Source: Data Brief. 2018 Nov 14;21:2134–41. doi: 10.1016/j.dib.2018.11.047 (PMC6265499; doi:10.1016/j.dib.2018.11.047)
Supplement: Supplementary file 2 — Supplementary material [file mmc2.zip › Data in brief/As-cast/Al4N/Al_100_r_1/Stress relax txt files/Al_100_relax_1_Relaxcycle0041.txt]

Time[s]	Motordispl[�m]	Force[mN]	EngStrain	EngStress[MPa]	Shearstrain	Shearstress [MPa]
4908.139000	749.899581	310.002329	0.439754	26.959034	0.886162	11.984289
4908.139000	749.899581	310.003236	0.439754	26.959113	0.886161	11.984324
4908.179000	749.905953	309.994723	0.439761	26.958373	0.886174	11.983995
4908.199000	749.905953	309.989134	0.439762	26.957887	0.886177	11.983779
4908.219000	749.906033	309.992953	0.439761	26.958219	0.886175	11.983927
4908.239000	749.905953	309.974768	0.439766	26.956638	0.886184	11.983224
4908.259000	749.905953	309.961322	0.439769	26.955468	0.886190	11.982704
4908.279000	749.905953	309.952222	0.439772	26.954677	0.886195	11.982352
4908.299000	749.905953	309.943641	0.439774	26.953931	0.886199	11.982020
4908.319000	749.905953	309.925251	0.439779	26.952331	0.886208	11.981309
4908.339000	749.906033	309.922128	0.439780	26.952060	0.886210	11.981189
4908.359000	749.905953	309.902727	0.439785	26.950373	0.886219	11.980439
4908.379000	749.906033	309.897275	0.439786	26.949899	0.886222	11.980228
4908.399000	749.905953	309.882404	0.439790	26.948605	0.886229	11.979653
4908.419000	749.905953	309.862123	0.439795	26.946842	0.886239	11.978869
4908.439000	749.906033	309.860399	0.439796	26.946692	0.886240	11.978802
4908.459000	749.906033	309.841607	0.439801	26.945058	0.886249	11.978076
4908.479000	749.906033	309.826016	0.439805	26.943702	0.886257	11.977473
4908.499000	749.906033	309.810026	0.439809	26.942311	0.886265	11.976855
4908.519000	749.906033	309.800632	0.439811	26.941494	0.886269	11.976492
4908.539000	749.905953	309.786332	0.439815	26.940251	0.886276	11.975939
4908.559000	749.905953	309.772882	0.439819	26.939081	0.886283	11.975419
4908.579000	749.905953	309.767853	0.439820	26.938644	0.886285	11.975225
4908.599000	749.906033	309.753568	0.439824	26.937401	0.886292	11.974672
4908.619000	749.906033	309.743412	0.439826	26.936518	0.886297	11.974280
4908.639000	749.906033	309.738255	0.439828	26.936070	0.886300	11.974080
4908.659000	749.906033	309.730328	0.439830	26.935380	0.886304	11.973774
4908.679000	749.906033	309.707888	0.439836	26.933429	0.886315	11.972906
4908.699000	749.906033	309.702103	0.439837	26.932926	0.886318	11.972683
4908.719000	749.906033	309.675162	0.439844	26.930583	0.886331	11.971641
4908.739000	749.905953	309.635916	0.439854	26.927170	0.886350	11.970124
4908.759000	749.905953	309.616133	0.439859	26.925449	0.886360	11.969359
4908.779000	749.905953	309.591004	0.439866	26.923264	0.886372	11.968388
4908.799000	749.905953	309.558011	0.439875	26.920395	0.886388	11.967112
4908.819000	749.905953	309.539832	0.439879	26.918814	0.886397	11.966410
4908.839000	749.906033	309.509724	0.439887	26.916196	0.886412	11.965246
4908.859000	749.905953	309.483674	0.439894	26.913930	0.886425	11.964239
4908.879000	749.906033	309.465490	0.439899	26.912349	0.886434	11.963536
4908.899000	749.906033	309.438894	0.439906	26.910036	0.886447	11.962507
4908.919000	749.906033	309.428902	0.439908	26.909167	0.886452	11.962121
4908.939000	749.905953	309.411336	0.439913	26.907639	0.886460	11.961442
4908.959000	749.905953	309.403373	0.439915	26.906947	0.886464	11.961134
4908.979000	749.906033	309.395112	0.439917	26.906228	0.886468	11.960815
4908.999000	749.905953	309.355430	0.439928	26.902778	0.886488	11.959281
4909.019000	749.906033	309.337076	0.439932	26.901181	0.886497	11.958571
4909.039000	749.906033	309.318674	0.439937	26.899581	0.886506	11.957860
4909.059000	749.906033	309.300687	0.439942	26.898017	0.886515	11.957164
4909.079000	749.906033	309.284316	0.439946	26.896593	0.886523	11.956532
4909.099000	749.906033	309.271484	0.439950	26.895477	0.886529	11.956036
4909.119000	749.906033	309.264495	0.439951	26.894870	0.886533	11.955765
4909.139000	749.906033	309.254003	0.439954	26.893957	0.886538	11.955360
4909.159000	749.906033	309.237909	0.439958	26.892557	0.886546	11.954738
4909.179000	749.906033	309.232347	0.439960	26.892074	0.886548	11.954523
4909.199000	749.906033	309.223611	0.439962	26.891314	0.886553	11.954185
4909.219000	749.905953	309.213265	0.439965	26.890414	0.886558	11.953785
4909.239000	749.906033	309.185307	0.439972	26.887983	0.886571	11.952704
4909.259000	749.905953	309.165564	0.439977	26.886266	0.886581	11.951941
4909.279000	749.905953	309.157523	0.439979	26.885567	0.886585	11.951630
4909.299000	749.906033	309.153556	0.439980	26.885222	0.886587	11.951477
4909.319000	749.906033	309.140049	0.439984	26.884047	0.886594	11.950954
4909.339000	749.906033	309.140057	0.439984	26.884048	0.886594	11.950955
4909.359000	749.906033	309.127406	0.439987	26.882948	0.886600	11.950466
4909.379000	749.905953	309.113185	0.439991	26.881711	0.886607	11.949916
4909.399000	749.905953	309.104094	0.439993	26.880920	0.886611	11.949564
4909.419000	749.906033	309.094817	0.439996	26.880114	0.886616	11.949206
4909.439000	749.906033	309.095997	0.439995	26.880216	0.886615	11.949251
4909.459000	749.905953	309.071356	0.440002	26.878073	0.886627	11.948299
4909.479000	749.906033	309.069723	0.440002	26.877931	0.886628	11.948236
4909.499000	749.906033	309.060874	0.440005	26.877162	0.886633	11.947894
4909.519000	749.906033	309.055287	0.440006	26.876676	0.886635	11.947678
4909.539000	749.906033	309.042376	0.440009	26.875553	0.886642	11.947179
4909.559000	749.906033	309.019327	0.440016	26.873549	0.886653	11.946287
4909.579000	749.905953	309.020520	0.440015	26.873652	0.886652	11.946334
4909.599000	749.906033	309.009234	0.440018	26.872671	0.886658	11.945897
4909.619000	749.906033	308.981759	0.440025	26.870282	0.886671	11.944835
4909.639000	749.906033	308.997626	0.440021	26.871662	0.886664	11.945449
4909.659000	749.906033	308.973412	0.440028	26.869556	0.886675	11.944512
4909.679000	749.905953	308.964284	0.440030	26.868762	0.886680	11.944160
4909.699000	749.906033	308.951855	0.440033	26.867681	0.886686	11.943679
4909.719000	749.905953	308.941022	0.440036	26.866739	0.886691	11.943260
4909.739000	749.905953	308.942128	0.440036	26.866835	0.886691	11.943303
4909.759000	749.906033	308.923686	0.440041	26.865231	0.886700	11.942590
4909.779000	749.906033	308.923518	0.440041	26.865217	0.886700	11.942584
4909.799000	749.906033	308.912827	0.440043	26.864287	0.886705	11.942170
4909.819000	749.906033	308.907084	0.440045	26.863788	0.886708	11.941948
4909.839000	749.906033	308.891632	0.440049	26.862444	0.886716	11.941351
4909.859000	749.906033	308.876999	0.440053	26.861171	0.886723	11.940785
4909.879000	749.905953	308.864038	0.440056	26.860044	0.886729	11.940284
4909.899000	749.905953	308.864831	0.440056	26.860113	0.886729	11.940315
4909.919000	749.906033	308.867421	0.440055	26.860338	0.886728	11.940415
4909.939000	749.905953	308.858663	0.440057	26.859577	0.886732	11.940076
4909.959000	749.906033	308.843555	0.440061	26.858263	0.886739	11.939492
4909.979000	749.906033	308.833177	0.440064	26.857360	0.886744	11.939091
4909.999000	749.906033	308.827688	0.440066	26.856883	0.886747	11.938879
4910.019000	749.905953	308.822510	0.440067	26.856433	0.886749	11.938679
4910.039000	749.905953	308.822707	0.440067	26.856450	0.886749	11.938686
4910.059000	749.906033	308.809544	0.440070	26.855305	0.886756	11.938178
4910.079000	749.906033	308.783167	0.440077	26.853011	0.886769	11.937158
4910.099000	749.905953	308.805536	0.440071	26.854957	0.886758	11.938023
4910.119000	749.905953	308.784802	0.440077	26.853154	0.886768	11.937221
4910.139000	749.906033	308.779769	0.440078	26.852716	0.886771	11.937026
4910.159000	749.905953	308.764687	0.440082	26.851404	0.886778	11.936443
4910.179000	749.905953	308.764658	0.440082	26.851402	0.886778	11.936442
4910.199000	749.905953	308.753732	0.440085	26.850452	0.886783	11.936020
4910.219000	749.905953	308.762692	0.440083	26.851231	0.886779	11.936366
4910.239000	749.906033	308.755430	0.440084	26.850599	0.886782	11.936086
4910.259000	749.905953	308.749588	0.440086	26.850091	0.886785	11.935860
4910.279000	749.905953	308.742494	0.440088	26.849474	0.886789	11.935585
4910.299000	749.905953	308.720978	0.440093	26.847603	0.886799	11.934754
4910.319000	749.905953	308.706970	0.440097	26.846385	0.886806	11.934212
4910.339000	749.906033	308.710086	0.440096	26.846656	0.886805	11.934333
4910.359000	749.906033	308.715135	0.440095	26.847095	0.886802	11.934528
4910.379000	749.906033	308.700930	0.440099	26.845860	0.886809	11.933979
4910.399000	749.906033	308.711531	0.440096	26.846782	0.886804	11.934388
4910.419000	749.906033	308.686471	0.440102	26.844602	0.886816	11.933420
4910.439000	749.906033	308.699355	0.440099	26.845723	0.886810	11.933918
4910.459000	749.905953	308.678207	0.440105	26.843884	0.886820	11.933100
4910.479000	749.906033	308.678027	0.440105	26.843868	0.886821	11.933093
4910.499000	749.905953	308.681046	0.440104	26.844130	0.886819	11.933210
4910.519000	749.905953	308.680447	0.440104	26.844078	0.886819	11.933187
4910.539000	749.906033	308.650062	0.440112	26.841436	0.886834	11.932012
4910.559000	749.906033	308.645455	0.440113	26.841035	0.886836	11.931834
4910.579000	749.906033	308.639879	0.440115	26.840550	0.886839	11.931618
4910.599000	749.905953	308.633864	0.440116	26.840027	0.886842	11.931386
4910.619000	749.905953	308.632923	0.440116	26.839946	0.886843	11.931350
4910.639000	749.906033	308.627580	0.440118	26.839481	0.886845	11.931143
4910.659000	749.905953	308.608500	0.440123	26.837822	0.886855	11.930405
4910.679000	749.906033	308.611400	0.440122	26.838074	0.886853	11.930518
4910.699000	749.905953	308.603480	0.440124	26.837385	0.886857	11.930211
4910.719000	749.905953	308.595105	0.440126	26.836657	0.886861	11.929888
4910.739000	749.906033	308.579083	0.440131	26.835263	0.886869	11.929268
4910.759000	749.906033	308.591760	0.440127	26.836366	0.886863	11.929758
4910.779000	749.906033	308.581824	0.440130	26.835502	0.886868	11.929374
4910.799000	749.905953	308.561649	0.440135	26.833747	0.886878	11.928594
4910.819000	749.906033	308.560104	0.440136	26.833613	0.886878	11.928535
4910.839000	749.906033	308.557169	0.440136	26.833358	0.886880	11.928421
4910.859000	749.905953	308.557982	0.440136	26.833428	0.886879	11.928452
4910.879000	749.906033	308.550047	0.440138	26.832738	0.886883	11.928146
4910.899000	749.906033	308.536881	0.440142	26.831593	0.886890	11.927637
4910.919000	749.906033	308.530615	0.440143	26.831048	0.886893	11.927395
4910.939000	749.906033	308.516657	0.440147	26.829835	0.886900	11.926855
4910.959000	749.906033	308.523642	0.440145	26.830442	0.886896	11.927125
4910.979000	749.905953	308.518245	0.440146	26.829973	0.886899	11.926916
4910.999000	749.906033	308.498806	0.440152	26.828282	0.886909	11.926165
4911.019000	749.906033	308.497111	0.440152	26.828135	0.886909	11.926099
4911.039000	749.906033	308.482686	0.440156	26.826880	0.886916	11.925542
4911.059000	749.906033	308.473990	0.440158	26.826124	0.886921	11.925205
4911.079000	749.906033	308.467833	0.440160	26.825589	0.886924	11.924967
4911.099000	749.906033	308.455928	0.440163	26.824553	0.886930	11.924507
4911.119000	749.906033	308.442293	0.440166	26.823368	0.886936	11.923980
4911.139000	749.905953	308.444106	0.440166	26.823525	0.886935	11.924050
4911.159000	749.906033	308.431700	0.440169	26.822446	0.886941	11.923571
4911.179000	749.906033	308.433543	0.440169	26.822607	0.886941	11.923642
4911.199000	749.905953	308.426361	0.440170	26.821982	0.886944	11.923364
4911.219000	749.906033	308.413374	0.440174	26.820853	0.886950	11.922862
4911.239000	749.906033	308.423650	0.440171	26.821746	0.886945	11.923259
4911.259000	749.906033	308.401984	0.440177	26.819862	0.886956	11.922422
4911.279000	749.906033	308.389753	0.440180	26.818798	0.886962	11.921949
4911.299000	749.906033	308.396277	0.440178	26.819366	0.886959	11.922201
4911.319000	749.906033	308.382300	0.440182	26.818150	0.886966	11.921661
4911.339000	749.906033	308.384914	0.440181	26.818378	0.886964	11.921762
4911.359000	749.906033	308.374536	0.440184	26.817475	0.886970	11.921361
4911.379000	749.906033	308.379846	0.440183	26.817937	0.886967	11.921566
4911.399000	749.905953	308.359720	0.440188	26.816187	0.886977	11.920788
4911.419000	749.906033	308.368501	0.440186	26.816950	0.886972	11.921127
4911.439000	749.906033	308.340332	0.440193	26.814501	0.886986	11.920038
4911.459000	749.906033	308.344100	0.440192	26.814828	0.886984	11.920184
4911.479000	749.906033	308.334304	0.440195	26.813976	0.886989	11.919805
4911.499000	749.906033	308.330950	0.440195	26.813685	0.886991	11.919676
4911.519000	749.905953	308.318673	0.440199	26.812617	0.886997	11.919201
4911.539000	749.906033	308.324862	0.440197	26.813155	0.886994	11.919440
4911.559000	749.906033	308.326073	0.440197	26.813261	0.886993	11.919487
4911.579000	749.906033	308.313188	0.440200	26.812140	0.887000	11.918989
4911.599000	749.906033	308.305194	0.440202	26.811445	0.887004	11.918680
4911.619000	749.906033	308.318082	0.440199	26.812566	0.886997	11.919178
4911.639000	749.906033	308.306374	0.440202	26.811548	0.887003	11.918726
4911.659000	749.906033	308.298118	0.440204	26.810830	0.887007	11.918406
4911.679000	749.905953	308.302534	0.440203	26.811214	0.887005	11.918577
4911.699000	749.905953	308.282262	0.440208	26.809451	0.887015	11.917793
4911.719000	749.906033	308.286581	0.440207	26.809826	0.887013	11.917960
4911.739000	749.905953	308.288189	0.440207	26.809966	0.887012	11.918023
4911.759000	749.905953	308.259119	0.440214	26.807438	0.887026	11.916899
4911.779000	749.906033	308.259564	0.440214	26.807477	0.887026	11.916916
4911.799000	749.906033	308.253447	0.440216	26.806945	0.887029	11.916680
4911.819000	749.905953	308.248089	0.440217	26.806479	0.887032	11.916472
4911.839000	749.905953	308.242210	0.440219	26.805968	0.887034	11.916245
4911.859000	749.905953	308.217825	0.440225	26.803847	0.887046	11.915302
4911.879000	749.905953	308.220828	0.440224	26.804108	0.887045	11.915419
4911.899000	749.905953	308.205085	0.440228	26.802739	0.887053	11.914810
4911.919000	749.906033	308.183267	0.440234	26.800842	0.887063	11.913966
4911.939000	749.906033	308.189904	0.440232	26.801419	0.887060	11.914223
4911.959000	749.906033	308.186485	0.440233	26.801122	0.887062	11.914091
4911.979000	749.906033	308.185954	0.440233	26.801075	0.887062	11.914070
4911.999000	749.905953	308.177041	0.440236	26.800300	0.887066	11.913726
4912.019000	749.906033	308.165370	0.440239	26.799285	0.887072	11.913275
4912.039000	749.905953	308.169729	0.440237	26.799664	0.887070	11.913443
4912.059000	749.906033	308.149490	0.440243	26.797904	0.887080	11.912661
4912.079000	749.906033	308.143190	0.440244	26.797356	0.887083	11.912417
4912.099000	749.905953	308.143174	0.440244	26.797355	0.887083	11.912417
4912.119000	749.906033	308.142376	0.440245	26.797286	0.887084	11.912386
4912.139000	749.905953	308.136809	0.440246	26.796801	0.887086	11.912170
4912.159000	749.906033	308.138844	0.440246	26.796978	0.887085	11.912249
4912.179000	749.906033	308.121818	0.440250	26.795498	0.887094	11.911591
4912.199000	749.906033	308.131986	0.440247	26.796382	0.887089	11.911984
4912.219000	749.905953	308.124700	0.440249	26.795748	0.887092	11.911702
4912.239000	749.905953	308.110315	0.440253	26.794497	0.887099	11.911146
4912.259000	749.906033	308.109703	0.440253	26.794444	0.887100	11.911123
4912.279000	749.905953	308.111708	0.440253	26.794619	0.887098	11.911200
4912.299000	749.906033	308.107542	0.440254	26.794256	0.887101	11.911039
4912.319000	749.905953	308.103500	0.440255	26.793905	0.887102	11.910883
4912.339000	749.905953	308.109542	0.440253	26.794430	0.887100	11.911116
4912.359000	749.906033	308.100865	0.440256	26.793676	0.887104	11.910781
4912.379000	749.905953	308.101465	0.440255	26.793728	0.887103	11.910804
4912.399000	749.906033	308.083806	0.440260	26.792192	0.887112	11.910121
4912.419000	749.905953	308.076557	0.440262	26.791562	0.887116	11.909841
4912.439000	749.906033	308.088157	0.440259	26.792570	0.887110	11.910290
4912.459000	749.905953	308.068689	0.440264	26.790877	0.887120	11.909537
4912.479000	749.906033	308.062954	0.440265	26.790379	0.887123	11.909315
4912.499000	749.906033	308.057818	0.440267	26.789932	0.887125	11.909117
4912.519000	749.906033	308.048975	0.440269	26.789163	0.887129	11.908775
4912.539000	749.906033	308.044783	0.440270	26.788798	0.887131	11.908613
4912.559000	749.905953	308.045241	0.440270	26.788838	0.887131	11.908631
4912.579000	749.905953	308.040707	0.440271	26.788444	0.887133	11.908455
4912.599000	749.905953	308.036941	0.440272	26.788117	0.887135	11.908310
4912.619000	749.905953	308.040384	0.440271	26.788416	0.887133	11.908443
4912.639000	749.906033	308.030171	0.440274	26.787528	0.887139	11.908048
4912.659000	749.906033	308.029353	0.440274	26.787457	0.887139	11.908016
4912.679000	749.906033	308.020196	0.440277	26.786660	0.887144	11.907662
4912.699000	749.906033	308.030769	0.440274	26.787580	0.887138	11.908071
4912.719000	749.906033	308.005555	0.440280	26.785387	0.887151	11.907096
4912.739000	749.906033	308.015982	0.440278	26.786294	0.887146	11.907499
4912.759000	749.906033	308.008658	0.440280	26.785657	0.887149	11.907216
4912.779000	749.906033	307.983810	0.440286	26.783496	0.887161	11.906256
4912.799000	749.906033	307.996914	0.440283	26.784636	0.887155	11.906762
4912.819000	749.906033	307.980855	0.440287	26.783239	0.887163	11.906141
4912.839000	749.905953	307.983921	0.440286	26.783506	0.887161	11.906260
4912.859000	749.905953	307.982730	0.440286	26.783402	0.887162	11.906214
4912.879000	749.906033	307.975089	0.440288	26.782738	0.887166	11.905919
4912.899000	749.905953	307.978159	0.440288	26.783005	0.887164	11.906037
4912.919000	749.906033	307.967310	0.440290	26.782061	0.887169	11.905618
4912.939000	749.905953	307.963908	0.440291	26.781765	0.887171	11.905486
4912.959000	749.906033	307.961121	0.440292	26.781523	0.887173	11.905379
4912.979000	749.906033	307.942378	0.440297	26.779893	0.887182	11.904654
4912.999000	749.905953	307.942524	0.440297	26.779906	0.887182	11.904660
4913.019000	749.906033	307.956251	0.440293	26.781099	0.887175	11.905190
4913.039000	749.906033	307.948433	0.440295	26.780420	0.887179	11.904888
4913.059000	749.906033	307.944919	0.440296	26.780114	0.887180	11.904752
4913.079000	749.906033	307.939989	0.440298	26.779685	0.887183	11.904562
4913.099000	749.905953	307.918766	0.440303	26.777840	0.887193	11.903741
4913.119000	749.905953	307.924040	0.440302	26.778298	0.887191	11.903945
4913.139000	749.905953	307.909355	0.440306	26.777021	0.887198	11.903377
4913.159000	749.906033	307.889501	0.440311	26.775295	0.887208	11.902610
4913.179000	749.906033	307.892999	0.440310	26.775599	0.887206	11.902745
4913.199000	749.905953	307.900735	0.440308	26.776272	0.887202	11.903044
4913.219000	749.906033	307.888538	0.440311	26.775211	0.887208	11.902573
4913.239000	749.905953	307.872981	0.440315	26.773858	0.887216	11.901971
4913.259000	749.906033	307.880441	0.440313	26.774507	0.887212	11.902260
4913.279000	749.906033	307.879602	0.440313	26.774434	0.887213	11.902227
4913.299000	749.906033	307.872202	0.440315	26.773790	0.887216	11.901941
4913.319000	749.906033	307.856246	0.440319	26.772403	0.887224	11.901324
4913.339000	749.906033	307.832802	0.440326	26.770364	0.887236	11.900418
4913.359000	749.906033	307.815182	0.440330	26.768832	0.887244	11.899737
4913.379000	749.906033	307.795563	0.440335	26.767125	0.887254	11.898978
4913.399000	749.906033	307.796309	0.440335	26.767190	0.887253	11.899007
4913.419000	749.906033	307.789400	0.440337	26.766589	0.887257	11.898740
4913.439000	749.906033	307.772281	0.440341	26.765101	0.887265	11.898078
4913.459000	749.906033	307.781847	0.440339	26.765933	0.887261	11.898448
4913.479000	749.906033	307.766021	0.440343	26.764556	0.887268	11.897836
4913.499000	749.906033	307.768361	0.440342	26.764760	0.887267	11.897927
4913.519000	749.906033	307.760533	0.440344	26.764079	0.887271	11.897624
4913.539000	749.906033	307.763709	0.440344	26.764355	0.887269	11.897747
4913.559000	749.906033	307.752263	0.440347	26.763360	0.887275	11.897304
4913.579000	749.906033	307.747806	0.440348	26.762972	0.887277	11.897132
4913.599000	749.906033	307.739944	0.440350	26.762289	0.887281	11.896828
4913.619000	749.906033	307.734903	0.440351	26.761850	0.887284	11.896633
4913.639000	749.906033	307.721546	0.440355	26.760689	0.887290	11.896117
4913.659000	749.906033	307.729557	0.440353	26.761385	0.887286	11.896427
4913.679000	749.906033	307.719966	0.440355	26.760551	0.887291	11.896056
4913.699000	749.905953	307.718377	0.440355	26.760413	0.887292	11.895994
4913.719000	749.906033	307.717168	0.440356	26.760308	0.887292	11.895948
4913.739000	749.906033	307.713182	0.440357	26.759961	0.887294	11.895794
4913.759000	749.905953	307.714310	0.440356	26.760059	0.887294	11.895837
4913.779000	749.905953	307.704497	0.440359	26.759206	0.887298	11.895458
4913.799000	749.906033	307.711445	0.440357	26.759810	0.887295	11.895726
4913.819000	749.906033	307.700160	0.440360	26.758829	0.887301	11.895290
4913.839000	749.905953	307.693295	0.440362	26.758232	0.887304	11.895025
4913.859000	749.906033	307.695230	0.440362	26.758400	0.887303	11.895100
4913.879000	749.906033	307.686895	0.440364	26.757675	0.887307	11.894777
4913.899000	749.906033	307.682223	0.440365	26.757269	0.887309	11.894597
4913.919000	749.905953	307.672260	0.440367	26.756402	0.887314	11.894212
4913.939000	749.905953	307.675666	0.440367	26.756699	0.887313	11.894343
4913.959000	749.906033	307.665347	0.440369	26.755801	0.887318	11.893944
4913.979000	749.906033	307.649819	0.440373	26.754451	0.887325	11.893344
4913.999000	749.906033	307.654382	0.440372	26.754848	0.887323	11.893520
4914.019000	749.906033	307.654734	0.440372	26.754878	0.887323	11.893534
4914.039000	749.906033	307.662242	0.440370	26.755531	0.887319	11.893824
4914.059000	749.906033	307.636647	0.440377	26.753305	0.887332	11.892835
4914.079000	749.905953	307.633859	0.440378	26.753063	0.887333	11.892727
4914.099000	749.906033	307.636189	0.440377	26.753266	0.887332	11.892817
4914.119000	749.906033	307.628404	0.440379	26.752589	0.887336	11.892516
4914.139000	749.905953	307.618405	0.440382	26.751719	0.887341	11.892130
4914.159000	749.906033	307.613166	0.440383	26.751263	0.887343	11.891927
4914.179000	749.905953	307.607601	0.440384	26.750779	0.887346	11.891712
4914.199000	749.905953	307.590981	0.440389	26.749334	0.887354	11.891069
4914.219000	749.905953	307.592439	0.440388	26.749461	0.887353	11.891126
4914.239000	749.906033	307.591868	0.440389	26.749411	0.887354	11.891104
4914.259000	749.906033	307.564296	0.440396	26.747013	0.887367	11.890038
4914.279000	749.905953	307.555997	0.440398	26.746292	0.887371	11.889717
4914.299000	749.906033	307.545028	0.440401	26.745338	0.887377	11.889293
4914.319000	749.906033	307.552096	0.440399	26.745953	0.887373	11.889566
4914.339000	749.905953	307.534128	0.440404	26.744390	0.887382	11.888872
4914.359000	749.905953	307.536588	0.440403	26.744604	0.887381	11.888967
4914.379000	749.905953	307.547127	0.440400	26.745520	0.887376	11.889374
4914.399000	749.905953	307.523237	0.440406	26.743443	0.887387	11.888451
4914.419000	749.905953	307.518390	0.440408	26.743021	0.887390	11.888263
4914.439000	749.906033	307.523650	0.440406	26.743479	0.887387	11.888467
4914.459000	749.906033	307.511783	0.440409	26.742447	0.887393	11.888008
4914.479000	749.906033	307.517514	0.440408	26.742945	0.887390	11.888229
4914.499000	749.905953	307.503532	0.440412	26.741729	0.887397	11.887689
4914.519000	749.905953	307.498669	0.440413	26.741306	0.887399	11.887501
4914.539000	749.906033	307.497075	0.440413	26.741168	0.887400	11.887439
4914.559000	749.906033	307.484533	0.440417	26.740077	0.887407	11.886954
4914.579000	749.905953	307.482796	0.440417	26.739926	0.887407	11.886887
4914.599000	749.905953	307.462960	0.440422	26.738201	0.887417	11.886120
4914.619000	749.905953	307.470117	0.440420	26.738823	0.887413	11.886397
4914.639000	749.905953	307.465475	0.440422	26.738420	0.887416	11.886218
4914.659000	749.905953	307.468136	0.440421	26.738651	0.887414	11.886320
4914.679000	749.906033	307.459215	0.440423	26.737875	0.887419	11.885976
4914.699000	749.905953	307.445680	0.440427	26.736698	0.887425	11.885452
4914.719000	749.906033	307.450065	0.440426	26.737079	0.887423	11.885622
4914.739000	749.905953	307.431277	0.440430	26.735446	0.887433	11.884896
4914.759000	749.906033	307.433236	0.440430	26.735616	0.887432	11.884971
4914.779000	749.905953	307.439337	0.440428	26.736147	0.887429	11.885207
4914.799000	749.906033	307.431262	0.440431	26.735444	0.887433	11.884895
4914.819000	749.906033	307.435359	0.440429	26.735801	0.887431	11.885053
4914.839000	749.905953	307.414758	0.440435	26.734009	0.887441	11.884257
4914.859000	749.905953	307.429332	0.440431	26.735276	0.887434	11.884820
4914.879000	749.905953	307.404859	0.440437	26.733148	0.887446	11.883874
4914.899000	749.906033	307.403827	0.440438	26.733058	0.887446	11.883834
4914.919000	749.905953	307.400567	0.440438	26.732775	0.887448	11.883708
4914.939000	749.906033	307.411813	0.440436	26.733753	0.887442	11.884143
4914.959000	749.905953	307.408660	0.440436	26.733479	0.887444	11.884021
4914.979000	749.906033	307.391015	0.440441	26.731944	0.887452	11.883339
4914.999000	749.905953	307.391809	0.440441	26.732013	0.887452	11.883370
4915.019000	749.906033	307.374735	0.440445	26.730528	0.887460	11.882710
4915.039000	749.905953	307.386122	0.440442	26.731519	0.887455	11.883150
4915.059000	749.905953	307.373152	0.440446	26.730391	0.887461	11.882648
4915.079000	749.906033	307.376940	0.440445	26.730720	0.887459	11.882795
4915.099000	749.906033	307.384472	0.440443	26.731375	0.887456	11.883086
4915.119000	749.905953	307.379220	0.440444	26.730919	0.887458	11.882883
4915.139000	749.906033	307.368817	0.440447	26.730014	0.887463	11.882481
4915.159000	749.906033	307.346428	0.440453	26.728067	0.887474	11.881615
4915.179000	749.906033	307.346549	0.440453	26.728077	0.887474	11.881620
4915.199000	749.905953	307.321752	0.440459	26.725921	0.887486	11.880661
4915.219000	749.906033	307.340049	0.440454	26.727512	0.887477	11.881369
4915.239000	749.905953	307.326260	0.440458	26.726313	0.887484	11.880836
4915.259000	749.905953	307.319004	0.440460	26.725682	0.887488	11.880555
4915.279000	749.906033	307.312693	0.440461	26.725133	0.887491	11.880311
4915.299000	749.906033	307.314853	0.440461	26.725321	0.887490	11.880395
4915.319000	749.906033	307.289227	0.440468	26.723092	0.887502	11.879404
4915.339000	749.906033	307.290676	0.440467	26.723218	0.887502	11.879460
4915.359000	749.906033	307.297430	0.440465	26.723806	0.887498	11.879721
4915.379000	749.906033	307.301063	0.440465	26.724122	0.887497	11.879862
4915.399000	749.905953	307.292822	0.440467	26.723405	0.887501	11.879543
4915.419000	749.905953	307.295019	0.440466	26.723596	0.887499	11.879628
4915.439000	749.905953	307.284573	0.440469	26.722688	0.887505	11.879224
4915.459000	749.905953	307.269636	0.440473	26.721389	0.887512	11.878647
4915.479000	749.905953	307.266379	0.440474	26.721105	0.887514	11.878521
4915.499000	749.905953	307.272263	0.440472	26.721617	0.887511	11.878748
4915.519000	749.906033	307.269142	0.440473	26.721346	0.887512	11.878628
4915.539000	749.906033	307.275636	0.440471	26.721910	0.887509	11.878879
4915.559000	749.906033	307.259575	0.440475	26.720514	0.887517	11.878258
4915.579000	749.906033	307.256600	0.440476	26.720255	0.887518	11.878143
4915.599000	749.906033	307.263285	0.440474	26.720836	0.887515	11.878401
4915.619000	749.906033	307.250333	0.440478	26.719710	0.887522	11.877900
4915.639000	749.906033	307.269365	0.440473	26.721365	0.887512	11.878636
4915.659000	749.905953	307.234850	0.440482	26.718364	0.887529	11.877302
4915.679000	749.905953	307.255270	0.440476	26.720139	0.887519	11.878091
4915.699000	749.905953	307.233861	0.440482	26.718278	0.887529	11.877264
4915.719000	749.906033	307.240781	0.440480	26.718879	0.887526	11.877531
4915.739000	749.905953	307.224099	0.440485	26.717429	0.887534	11.876886
4915.759000	749.906033	307.227791	0.440484	26.717750	0.887533	11.877029
4915.779000	749.906033	307.235208	0.440482	26.718395	0.887529	11.877316
4915.799000	749.906033	307.221858	0.440485	26.717234	0.887535	11.876800
4915.819000	749.906033	307.213200	0.440487	26.716481	0.887540	11.876465
4915.839000	749.906033	307.197284	0.440492	26.715097	0.887548	11.875850
4915.859000	749.906033	307.200964	0.440491	26.715417	0.887546	11.875992
4915.878000	749.906033	307.207062	0.440489	26.715947	0.887543	11.876228
4915.898000	749.906033	307.197877	0.440491	26.715148	0.887547	11.875873
4915.918000	749.906033	307.187191	0.440494	26.714219	0.887553	11.875459
4915.938000	749.906033	307.178442	0.440497	26.713458	0.887557	11.875121
4915.958000	749.906033	307.181192	0.440496	26.713697	0.887555	11.875228
4915.978000	749.906033	307.160719	0.440501	26.711917	0.887566	11.874436
4915.998000	749.906033	307.160132	0.440501	26.711866	0.887566	11.874413
4916.018000	749.906033	307.164166	0.440500	26.712217	0.887564	11.874569
4916.038000	749.905953	307.147022	0.440505	26.710726	0.887572	11.873907
4916.058000	749.906033	307.145194	0.440505	26.710567	0.887573	11.873836
4916.078000	749.906033	307.135765	0.440508	26.709747	0.887578	11.873471
4916.098000	749.906033	307.143175	0.440506	26.710391	0.887574	11.873758
4916.118000	749.906033	307.135852	0.440508	26.709754	0.887578	11.873475
4916.138000	749.906033	307.142356	0.440506	26.710320	0.887575	11.873726
4916.158000	749.906033	307.140193	0.440507	26.710132	0.887576	11.873643
4916.178000	749.906033	307.126292	0.440510	26.708923	0.887582	11.873105
4916.198000	749.906033	307.116522	0.440513	26.708073	0.887587	11.872727
4916.218000	749.905953	307.129507	0.440509	26.709202	0.887581	11.873229
4916.238000	749.906033	307.108156	0.440515	26.707346	0.887591	11.872404
4916.258000	749.906033	307.111708	0.440514	26.707655	0.887590	11.872541
4916.278000	749.906033	307.111500	0.440514	26.707637	0.887590	11.872533
4916.298000	749.906033	307.102595	0.440516	26.706862	0.887594	11.872189
4916.318000	749.906033	307.101524	0.440517	26.706769	0.887595	11.872148
4916.338000	749.906033	307.092807	0.440519	26.706011	0.887599	11.871811
4916.358000	749.905953	307.093275	0.440519	26.706052	0.887599	11.871829
4916.378000	749.906033	307.096912	0.440518	26.706368	0.887597	11.871969
4916.398000	749.905953	307.083905	0.440521	26.705237	0.887603	11.871467
4916.418000	749.905953	307.089481	0.440520	26.705722	0.887600	11.871682
4916.438000	749.905953	307.094134	0.440519	26.706126	0.887598	11.871862
4916.458000	749.906033	307.098173	0.440518	26.706478	0.887596	11.872018
4916.478000	749.905953	307.086329	0.440521	26.705448	0.887602	11.871560
4916.498000	749.906033	307.104880	0.440516	26.707061	0.887593	11.872277
4916.518000	749.905953	307.086881	0.440520	26.705496	0.887602	11.871582
4916.538000	749.906033	307.069027	0.440525	26.703943	0.887611	11.870891
4916.558000	749.906033	307.069651	0.440525	26.703997	0.887610	11.870916
4916.578000	749.905953	307.050653	0.440530	26.702345	0.887619	11.870181
4916.598000	749.906033	307.073207	0.440524	26.704306	0.887608	11.871053
4916.618000	749.906033	307.058788	0.440528	26.703052	0.887616	11.870496
4916.638000	749.905953	307.071826	0.440524	26.704186	0.887609	11.871000
4916.658000	749.905953	307.054021	0.440529	26.702638	0.887618	11.870311
4916.678000	749.906033	307.054394	0.440529	26.702670	0.887618	11.870326
4916.698000	749.906033	307.055494	0.440529	26.702766	0.887617	11.870368
4916.718000	749.906033	307.049075	0.440530	26.702208	0.887620	11.870120
4916.738000	749.905953	307.026705	0.440536	26.700262	0.887631	11.869255
4916.758000	749.906033	307.017429	0.440539	26.699456	0.887636	11.868897
4916.778000	749.906033	307.014612	0.440539	26.699211	0.887637	11.868788
4916.798000	749.905953	307.019329	0.440538	26.699621	0.887635	11.868970
4916.818000	749.905953	306.998495	0.440544	26.697809	0.887645	11.868165
4916.838000	749.906033	307.007665	0.440541	26.698607	0.887641	11.868519
4916.858000	749.905953	306.995867	0.440544	26.697581	0.887646	11.868063
4916.878000	749.906033	306.992756	0.440545	26.697310	0.887648	11.867943
4916.898000	749.906033	306.999250	0.440543	26.697875	0.887645	11.868194
4916.918000	749.906033	306.995825	0.440544	26.697577	0.887646	11.868062
4916.938000	749.906033	306.994102	0.440545	26.697427	0.887647	11.867995
4916.958000	749.905953	306.994831	0.440544	26.697491	0.887647	11.868023
4916.978000	749.906033	306.987585	0.440546	26.696860	0.887651	11.867743
4916.998000	749.906033	306.991067	0.440546	26.697163	0.887649	11.867878
4917.018000	749.905953	306.976802	0.440549	26.695923	0.887656	11.867326
4917.038000	749.906033	306.966843	0.440552	26.695057	0.887661	11.866941
4917.058000	749.905953	306.970516	0.440551	26.695376	0.887659	11.867083
4917.078000	749.906033	306.957094	0.440554	26.694209	0.887665	11.866564
4917.098000	749.906033	306.963731	0.440553	26.694786	0.887662	11.866821
4917.118000	749.906033	306.965416	0.440552	26.694932	0.887661	11.866886
4917.138000	749.906033	306.954799	0.440555	26.694009	0.887667	11.866476
4917.158000	749.906033	306.952342	0.440556	26.693796	0.887668	11.866381
4917.178000	749.906033	306.947345	0.440557	26.693361	0.887670	11.866187
4917.198000	749.906033	306.956874	0.440554	26.694190	0.887666	11.866556
4917.218000	749.905953	306.944959	0.440558	26.693153	0.887671	11.866095
4917.238000	749.906033	306.932640	0.440561	26.692082	0.887677	11.865619
4917.258000	749.906033	306.941683	0.440558	26.692869	0.887673	11.865968
4917.278000	749.906033	306.924987	0.440563	26.691417	0.887681	11.865323
4917.298000	749.906033	306.929463	0.440562	26.691806	0.887679	11.865496
4917.318000	749.906033	306.916336	0.440565	26.690664	0.887685	11.864989
4917.338000	749.906033	306.917818	0.440565	26.690793	0.887685	11.865046
4917.358000	749.906033	306.909507	0.440567	26.690070	0.887689	11.864725
4917.378000	749.906033	306.900419	0.440569	26.689280	0.887693	11.864373
4917.398000	749.905953	306.895911	0.440570	26.688888	0.887695	11.864199
4917.418000	749.905953	306.899194	0.440569	26.689174	0.887694	11.864326
4917.438000	749.906033	306.902288	0.440569	26.689443	0.887692	11.864446
4917.458000	749.906033	306.903227	0.440568	26.689524	0.887692	11.864482
4917.478000	749.905953	306.904503	0.440568	26.689635	0.887691	11.864531
4917.498000	749.906033	306.884172	0.440573	26.687867	0.887701	11.863745
4917.518000	749.906033	306.885074	0.440573	26.687946	0.887701	11.863780
4917.538000	749.906033	306.886043	0.440573	26.688030	0.887700	11.863817
4917.558000	749.906033	306.901189	0.440569	26.689347	0.887693	11.864403
4917.578000	749.906033	306.891458	0.440572	26.688501	0.887698	11.864027
4917.598000	749.906033	306.888465	0.440572	26.688240	0.887699	11.863911
4917.618000	749.906033	306.875583	0.440576	26.687120	0.887705	11.863413
4917.638000	749.906033	306.877978	0.440575	26.687329	0.887704	11.863506
4917.658000	749.906033	306.869583	0.440577	26.686598	0.887708	11.863181
4917.678000	749.905953	306.876114	0.440576	26.687166	0.887705	11.863434
4917.698000	749.906033	306.873934	0.440576	26.686977	0.887706	11.863349
4917.718000	749.906033	306.858702	0.440580	26.685652	0.887714	11.862761
4917.738000	749.906033	306.857471	0.440580	26.685545	0.887714	11.862713
4917.758000	749.906033	306.845922	0.440583	26.684541	0.887720	11.862266
4917.778000	749.905953	306.857193	0.440580	26.685521	0.887714	11.862702
4917.798000	749.906033	306.847715	0.440583	26.684697	0.887719	11.862336
4917.818000	749.906033	306.858711	0.440580	26.685653	0.887714	11.862761
4917.838000	749.906033	306.860596	0.440580	26.685817	0.887713	11.862834
4917.858000	749.906033	306.865945	0.440578	26.686282	0.887710	11.863041
4917.878000	749.906033	306.872794	0.440576	26.686878	0.887707	11.863305
4917.898000	749.906033	306.866955	0.440578	26.686370	0.887710	11.863080
4917.918000	749.906033	306.864220	0.440579	26.686132	0.887711	11.862974
4917.938000	749.906033	306.860331	0.440580	26.685794	0.887713	11.862823
4917.958000	749.906033	306.846149	0.440583	26.684561	0.887720	11.862275
4917.978000	749.905953	306.842794	0.440584	26.684269	0.887721	11.862146
4917.998000	749.905953	306.830191	0.440588	26.683173	0.887728	11.861658
4918.018000	749.906033	306.823959	0.440589	26.682631	0.887731	11.861417
4918.038000	749.906033	306.850829	0.440582	26.684968	0.887718	11.862456
4918.058000	749.905953	306.833983	0.440587	26.683503	0.887726	11.861805
4918.078000	749.906033	306.819493	0.440590	26.682242	0.887733	11.861245
4918.098000	749.906033	306.813818	0.440592	26.681749	0.887736	11.861025
4918.118000	749.906033	306.800894	0.440595	26.680625	0.887742	11.860526
4918.138000	749.906033	306.814609	0.440592	26.681818	0.887735	11.861056
4918.158000	749.906033	306.804299	0.440594	26.680921	0.887740	11.860657
4918.178000	749.906033	306.819826	0.440590	26.682271	0.887733	11.861258
4918.198000	749.906033	306.803186	0.440595	26.680824	0.887741	11.860614
4918.218000	749.906033	306.799691	0.440596	26.680520	0.887743	11.860479
4918.238000	749.905953	306.799255	0.440596	26.680482	0.887743	11.860462
4918.258000	749.906033	306.787433	0.440599	26.679454	0.887749	11.860005
4918.278000	749.906033	306.797005	0.440596	26.680287	0.887744	11.860375
4918.298000	749.906033	306.785335	0.440599	26.679272	0.887750	11.859924
4918.318000	749.906033	306.777726	0.440601	26.678610	0.887754	11.859630
4918.338000	749.906033	306.785230	0.440599	26.679263	0.887750	11.859920
4918.358000	749.906033	306.771363	0.440603	26.678057	0.887757	11.859384
4918.378000	749.906033	306.766134	0.440604	26.677602	0.887759	11.859182
4918.398000	749.906033	306.772447	0.440603	26.678151	0.887756	11.859426
4918.418000	749.906033	306.763013	0.440605	26.677331	0.887761	11.859061
4918.438000	749.906033	306.759029	0.440606	26.676984	0.887763	11.858907
4918.458000	749.906033	306.769508	0.440603	26.677896	0.887758	11.859312
4918.478000	749.905953	306.767692	0.440604	26.677738	0.887758	11.859242
4918.498000	749.906033	306.770523	0.440603	26.677984	0.887757	11.859352
4918.518000	749.906033	306.754404	0.440607	26.676582	0.887765	11.858728
4918.538000	749.906033	306.755896	0.440607	26.676712	0.887764	11.858786
4918.558000	749.906033	306.757070	0.440607	26.676814	0.887764	11.858832
4918.578000	749.906033	306.751135	0.440608	26.676298	0.887767	11.858602
4918.598000	749.906033	306.742910	0.440610	26.675583	0.887771	11.858284
4918.618000	749.906033	306.751938	0.440608	26.676368	0.887766	11.858633
4918.638000	749.905953	306.738540	0.440611	26.675202	0.887773	11.858115
4918.658000	749.905953	306.735786	0.440612	26.674963	0.887774	11.858009
4918.678000	749.906033	306.730839	0.440614	26.674533	0.887777	11.857817
4918.698000	749.906033	306.722987	0.440616	26.673850	0.887780	11.857514
4918.718000	749.906033	306.726406	0.440615	26.674147	0.887779	11.857646
4918.738000	749.906033	306.721910	0.440616	26.673756	0.887781	11.857472
4918.758000	749.906033	306.713514	0.440618	26.673026	0.887785	11.857148
4918.778000	749.906033	306.726617	0.440615	26.674166	0.887779	11.857654
4918.798000	749.906033	306.720687	0.440616	26.673650	0.887782	11.857425
4918.818000	749.906033	306.718360	0.440617	26.673447	0.887783	11.857335
4918.838000	749.906033	306.718254	0.440617	26.673438	0.887783	11.857331
4918.858000	749.906033	306.724014	0.440615	26.673939	0.887780	11.857554
4918.878000	749.906033	306.707403	0.440620	26.672495	0.887788	11.856911
4918.898000	749.905953	306.704870	0.440620	26.672274	0.887789	11.856814
4918.918000	749.906033	306.694186	0.440623	26.671345	0.887795	11.856401
4918.938000	749.906033	306.691075	0.440624	26.671075	0.887796	11.856280
4918.958000	749.906033	306.687596	0.440625	26.670772	0.887798	11.856146
4918.978000	749.905953	306.695083	0.440623	26.671423	0.887794	11.856435
4918.998000	749.906033	306.679339	0.440627	26.670054	0.887802	11.855827
4919.018000	749.906033	306.685472	0.440625	26.670587	0.887799	11.856064
4919.038000	749.906033	306.665734	0.440631	26.668871	0.887809	11.855301
4919.058000	749.906033	306.664405	0.440631	26.668755	0.887809	11.855249
4919.078000	749.906033	306.679585	0.440627	26.670075	0.887802	11.855836
4919.098000	749.906033	306.662874	0.440631	26.668622	0.887810	11.855190
4919.118000	749.905953	306.667682	0.440630	26.669040	0.887807	11.855376
4919.138000	749.906033	306.656159	0.440633	26.668038	0.887813	11.854930
4919.158000	749.906033	306.653289	0.440634	26.667789	0.887815	11.854819
4919.178000	749.906033	306.651229	0.440634	26.667610	0.887816	11.854740
4919.198000	749.906033	306.640704	0.440637	26.666694	0.887821	11.854333
4919.218000	749.905953	306.629616	0.440640	26.665730	0.887826	11.853904
4919.238000	749.906033	306.643462	0.440636	26.666934	0.887819	11.854440
4919.258000	749.906033	306.631789	0.440639	26.665919	0.887825	11.853988
4919.278000	749.905953	306.635250	0.440638	26.666220	0.887823	11.854122
4919.298000	749.906033	306.624464	0.440641	26.665282	0.887829	11.853705
4919.318000	749.906033	306.619292	0.440643	26.664832	0.887831	11.853505
4919.338000	749.906033	306.620048	0.440642	26.664898	0.887831	11.853534
4919.358000	749.906033	306.618952	0.440643	26.664803	0.887831	11.853492
4919.378000	749.906033	306.624591	0.440641	26.665293	0.887829	11.853710
4919.398000	749.906033	306.631924	0.440639	26.665931	0.887825	11.853994
4919.418000	749.906033	306.602624	0.440647	26.663383	0.887840	11.852861
4919.438000	749.905953	306.614869	0.440644	26.664448	0.887833	11.853334
4919.458000	749.906033	306.611954	0.440645	26.664194	0.887835	11.853222
4919.478000	749.906033	306.599123	0.440648	26.663078	0.887841	11.852726
4919.498000	749.906033	306.598182	0.440648	26.662996	0.887842	11.852689
4919.518000	749.906033	306.585243	0.440652	26.661871	0.887848	11.852189
4919.538000	749.906033	306.590024	0.440650	26.662287	0.887846	11.852374
4919.558000	749.906033	306.583482	0.440652	26.661718	0.887849	11.852121
4919.578000	749.905953	306.578217	0.440653	26.661260	0.887851	11.851917
4919.598000	749.906033	306.585115	0.440652	26.661860	0.887848	11.852184
4919.618000	749.906033	306.593432	0.440649	26.662583	0.887844	11.852506
4919.638000	749.906033	306.583756	0.440652	26.661742	0.887849	11.852131
4919.658000	749.906033	306.584531	0.440652	26.661809	0.887848	11.852161
4919.678000	749.906033	306.582321	0.440652	26.661617	0.887849	11.852076
4919.698000	749.906033	306.557972	0.440659	26.659500	0.887861	11.851135
4919.718000	749.906033	306.573110	0.440655	26.660816	0.887854	11.851720
4919.738000	749.906033	306.565288	0.440657	26.660136	0.887858	11.851418
4919.758000	749.906033	306.569938	0.440656	26.660540	0.887856	11.851597
4919.778000	749.906033	306.548381	0.440661	26.658665	0.887866	11.850764
4919.798000	749.906033	306.561993	0.440658	26.659849	0.887859	11.851290
4919.818000	749.906033	306.558702	0.440659	26.659563	0.887861	11.851163
4919.838000	749.906033	306.561336	0.440658	26.659792	0.887860	11.851265
4919.858000	749.906033	306.546050	0.440662	26.658463	0.887867	11.850674
4919.878000	749.906033	306.537864	0.440664	26.657751	0.887871	11.850357
4919.898000	749.906033	306.529345	0.440666	26.657010	0.887875	11.850028
4919.918000	749.906033	306.531499	0.440666	26.657197	0.887874	11.850111
4919.938000	749.906033	306.520981	0.440668	26.656283	0.887880	11.849705
4919.958000	749.906033	306.524458	0.440667	26.656585	0.887878	11.849839
4919.978000	749.905953	306.519654	0.440669	26.656167	0.887880	11.849653
4919.998000	749.906033	306.510152	0.440671	26.655341	0.887885	11.849286
4920.018000	749.906033	306.511012	0.440671	26.655416	0.887884	11.849319
4920.038000	749.906033	306.508823	0.440672	26.655225	0.887886	11.849235
4920.058000	749.906033	306.507974	0.440672	26.655151	0.887886	11.849202
4920.078000	749.906033	306.521935	0.440668	26.656366	0.887879	11.849742
4920.098000	749.906033	306.512297	0.440671	26.655527	0.887884	11.849369
4920.118000	749.906033	306.495921	0.440675	26.654103	0.887892	11.848736
4920.138000	749.906033	306.500650	0.440674	26.654515	0.887890	11.848919
4920.158000	749.906033	306.505926	0.440672	26.654973	0.887887	11.849123
4920.178000	749.906033	306.500285	0.440674	26.654483	0.887890	11.848905
4920.198000	749.906033	306.515386	0.440670	26.655796	0.887882	11.849488
4920.218000	749.906033	306.501563	0.440673	26.654594	0.887889	11.848954
4920.238000	749.906033	306.502033	0.440673	26.654635	0.887889	11.848972
4920.258000	749.906033	306.498321	0.440674	26.654312	0.887891	11.848829
4920.278000	749.906033	306.490062	0.440676	26.653594	0.887895	11.848509
4920.298000	749.905953	306.492799	0.440676	26.653832	0.887893	11.848615
4920.318000	749.905953	306.495595	0.440675	26.654075	0.887892	11.848723
4920.338000	749.906033	306.489791	0.440677	26.653570	0.887895	11.848499
4920.358000	749.906033	306.492275	0.440676	26.653786	0.887894	11.848595
4920.378000	749.906033	306.473834	0.440681	26.652183	0.887903	11.847882
4920.398000	749.906033	306.465332	0.440683	26.651443	0.887907	11.847553
4920.418000	749.906033	306.475062	0.440680	26.652289	0.887902	11.847929
4920.438000	749.906033	306.463985	0.440683	26.651326	0.887908	11.847501
4920.458000	749.906033	306.457129	0.440685	26.650730	0.887911	11.847236
4920.478000	749.906033	306.466892	0.440683	26.651579	0.887906	11.847614
4920.498000	749.906033	306.454889	0.440686	26.650535	0.887912	11.847150
4920.518000	749.906033	306.462181	0.440684	26.651169	0.887908	11.847432
4920.538000	749.906033	306.457925	0.440685	26.650799	0.887911	11.847267
4920.558000	749.906033	306.449403	0.440687	26.650058	0.887915	11.846938
4920.578000	749.906033	306.443817	0.440689	26.649572	0.887917	11.846722
4920.598000	749.906033	306.449398	0.440687	26.650058	0.887915	11.846937
4920.618000	749.905953	306.445726	0.440688	26.649738	0.887916	11.846795
4920.638000	749.905953	306.445082	0.440688	26.649682	0.887917	11.846770
4920.658000	749.906033	306.437208	0.440690	26.648997	0.887921	11.846466
4920.678000	749.906033	306.431298	0.440692	26.648483	0.887924	11.846238
4920.698000	749.906033	306.425023	0.440693	26.647938	0.887927	11.845995
4920.718000	749.906033	306.423692	0.440694	26.647822	0.887927	11.845944
4920.738000	749.906033	306.428226	0.440693	26.648216	0.887925	11.846119
4920.758000	749.906033	306.412651	0.440697	26.646862	0.887933	11.845517
4920.778000	749.906033	306.419236	0.440695	26.647435	0.887930	11.845771
4920.798000	749.906033	306.435002	0.440691	26.648806	0.887922	11.846381
4920.818000	749.906033	306.430703	0.440692	26.648432	0.887924	11.846215
4920.838000	749.906033	306.429926	0.440692	26.648364	0.887924	11.846185
4920.858000	749.906033	306.436153	0.440691	26.648906	0.887921	11.846425
4920.878000	749.906033	306.434709	0.440691	26.648780	0.887922	11.846370
4920.898000	749.906033	306.424931	0.440693	26.647930	0.887927	11.845991
4920.918000	749.906033	306.431746	0.440692	26.648522	0.887923	11.846255
4920.938000	749.906033	306.396971	0.440701	26.645498	0.887940	11.844911
4920.958000	749.906033	306.388107	0.440703	26.644727	0.887945	11.844568
4920.978000	749.906033	306.390896	0.440702	26.644970	0.887943	11.844676
4920.998000	749.906033	306.406218	0.440698	26.646302	0.887936	11.845268
4921.018000	749.906033	306.396912	0.440701	26.645493	0.887941	11.844908
4921.038000	749.906033	306.390993	0.440702	26.644978	0.887943	11.844679
4921.058000	749.906033	306.394749	0.440701	26.645305	0.887942	11.844825
4921.078000	749.905953	306.404027	0.440699	26.646112	0.887937	11.845183
4921.098000	749.906033	306.382616	0.440705	26.644250	0.887948	11.844356
4921.118000	749.906033	306.384351	0.440704	26.644401	0.887947	11.844423
4921.138000	749.906033	306.391287	0.440702	26.645004	0.887943	11.844691
4921.158000	749.906033	306.388556	0.440703	26.644766	0.887945	11.844585
4921.178000	749.906033	306.387491	0.440703	26.644674	0.887945	11.844544
4921.198000	749.906033	306.383573	0.440704	26.644333	0.887947	11.844393
4921.218000	749.905953	306.377692	0.440706	26.643822	0.887950	11.844165
4921.238000	749.906033	306.380743	0.440705	26.644087	0.887948	11.844283
4921.258000	749.906033	306.375179	0.440706	26.643603	0.887951	11.844068
4921.278000	749.906033	306.367546	0.440708	26.642939	0.887955	11.843773
4921.298000	749.906033	306.369126	0.440708	26.643077	0.887954	11.843834
4921.318000	749.906033	306.371596	0.440707	26.643292	0.887953	11.843930
4921.338000	749.906033	306.359086	0.440711	26.642204	0.887959	11.843446
4921.358000	749.906033	306.362988	0.440710	26.642543	0.887957	11.843597
4921.378000	749.906033	306.365784	0.440709	26.642786	0.887956	11.843705
4921.398000	749.906033	306.358623	0.440711	26.642163	0.887959	11.843428
4921.418000	749.906033	306.359347	0.440711	26.642226	0.887959	11.843456
4921.438000	749.906033	306.358303	0.440711	26.642136	0.887959	11.843416
4921.458000	749.906033	306.364065	0.440709	26.642637	0.887957	11.843638
4921.478000	749.905953	306.376013	0.440706	26.643676	0.887951	11.844100
4921.498000	749.906033	306.352007	0.440713	26.641588	0.887963	11.843172
4921.518000	749.906033	306.351001	0.440713	26.641500	0.887963	11.843133
4921.538000	749.906033	306.351466	0.440713	26.641541	0.887963	11.843151
4921.558000	749.906033	306.358578	0.440711	26.642159	0.887959	11.843426
4921.578000	749.906033	306.359170	0.440711	26.642211	0.887959	11.843449
4921.598000	749.905953	306.352415	0.440712	26.641624	0.887962	11.843188
4921.618000	749.906033	306.352982	0.440712	26.641673	0.887962	11.843210
4921.638000	749.906033	306.347927	0.440714	26.641233	0.887965	11.843015
4921.658000	749.906033	306.347813	0.440714	26.641223	0.887965	11.843010
4921.678000	749.906033	306.349281	0.440713	26.641351	0.887964	11.843067
4921.698000	749.906033	306.330512	0.440718	26.639719	0.887973	11.842341
4921.718000	749.906033	306.323687	0.440720	26.639125	0.887976	11.842078
4921.738000	749.906033	306.335765	0.440717	26.640176	0.887971	11.842544
4921.758000	749.906033	306.346133	0.440714	26.641077	0.887965	11.842945
4921.778000	749.906033	306.340995	0.440715	26.640630	0.887968	11.842747
4921.798000	749.906033	306.337738	0.440716	26.640347	0.887970	11.842621
4921.818000	749.905953	306.332267	0.440718	26.639871	0.887972	11.842409
4921.838000	749.905953	306.321346	0.440720	26.638922	0.887978	11.841987
4921.858000	749.905953	306.319500	0.440721	26.638761	0.887978	11.841916
4921.878000	749.906033	306.314959	0.440722	26.638366	0.887981	11.841740
4921.898000	749.906033	306.319597	0.440721	26.638769	0.887978	11.841919
4921.918000	749.906033	306.323741	0.440720	26.639130	0.887976	11.842080
4921.938000	749.906033	306.320891	0.440721	26.638882	0.887978	11.841969
4921.958000	749.906033	306.330508	0.440718	26.639718	0.887973	11.842341
4921.978000	749.906033	306.336079	0.440717	26.640203	0.887970	11.842557
4921.998000	749.906033	306.324215	0.440720	26.639171	0.887976	11.842098
4922.018000	749.906033	306.313092	0.440723	26.638204	0.887982	11.841668
4922.038000	749.906033	306.322446	0.440720	26.639017	0.887977	11.842030
4922.058000	749.906033	306.326474	0.440719	26.639368	0.887975	11.842185
4922.078000	749.906033	306.319775	0.440721	26.638785	0.887978	11.841926
4922.098000	749.906033	306.322080	0.440720	26.638985	0.887977	11.842015
4922.118000	749.906033	306.309788	0.440724	26.637917	0.887983	11.841540
4922.138000	749.905953	306.305921	0.440725	26.637580	0.887985	11.841391
4922.158000	749.905953	306.306211	0.440724	26.637605	0.887985	11.841402
4922.178000	749.905953	306.314522	0.440722	26.638328	0.887981	11.841723
4922.198000	749.906033	306.286996	0.440730	26.635934	0.887994	11.840659
4922.218000	749.906033	306.300456	0.440726	26.637105	0.887988	11.841179
4922.238000	749.906033	306.297295	0.440727	26.636830	0.887989	11.841057
4922.258000	749.906033	306.295747	0.440727	26.636695	0.887990	11.840997
4922.278000	749.906033	306.298025	0.440727	26.636893	0.887989	11.841085
4922.298000	749.906033	306.306523	0.440724	26.637633	0.887985	11.841414
4922.318000	749.906033	306.300512	0.440726	26.637110	0.887988	11.841182
4922.338000	749.906033	306.295055	0.440727	26.636635	0.887991	11.840971
4922.358000	749.906033	306.288397	0.440729	26.636056	0.887994	11.840713
4922.378000	749.906033	306.289582	0.440729	26.636159	0.887993	11.840759
4922.398000	749.906033	306.283936	0.440730	26.635668	0.887996	11.840541
4922.418000	749.906033	306.280542	0.440731	26.635373	0.887998	11.840410
4922.438000	749.906033	306.273471	0.440733	26.634758	0.888001	11.840136
4922.458000	749.906033	306.281985	0.440731	26.635499	0.887997	11.840465
4922.478000	749.906033	306.289691	0.440729	26.636169	0.887993	11.840763
4922.498000	749.906033	306.283570	0.440730	26.635636	0.887996	11.840527
4922.518000	749.906033	306.281827	0.440731	26.635485	0.887997	11.840459
4922.538000	749.906033	306.278560	0.440732	26.635201	0.887999	11.840333
4922.558000	749.906033	306.272407	0.440733	26.634666	0.888002	11.840095
4922.578000	749.906033	306.259182	0.440737	26.633516	0.888008	11.839584
4922.598000	749.906033	306.279956	0.440731	26.635322	0.887998	11.840387
4922.618000	749.906033	306.273126	0.440733	26.634728	0.888001	11.840123
4922.638000	749.905953	306.273730	0.440733	26.634781	0.888001	11.840146
4922.658000	749.906033	306.275372	0.440733	26.634923	0.888000	11.840210
4922.678000	749.906033	306.273663	0.440733	26.634775	0.888001	11.840144
4922.698000	749.906033	306.273025	0.440733	26.634719	0.888001	11.840119
4922.718000	749.906033	306.269454	0.440734	26.634409	0.888003	11.839981
4922.738000	749.906033	306.264556	0.440735	26.633983	0.888005	11.839792
4922.758000	749.906033	306.265376	0.440735	26.634054	0.888005	11.839823
4922.778000	749.905953	306.264988	0.440735	26.634020	0.888005	11.839808
4922.798000	749.906033	306.262093	0.440736	26.633769	0.888007	11.839696
4922.818000	749.906033	306.254182	0.440738	26.633081	0.888011	11.839391
4922.838000	749.906033	306.249901	0.440739	26.632708	0.888013	11.839225
4922.858000	749.906033	306.256138	0.440738	26.633251	0.888010	11.839466
4922.878000	749.906033	306.248219	0.440740	26.632562	0.888014	11.839160
4922.898000	749.906033	306.243197	0.440741	26.632125	0.888016	11.838966
4922.918000	749.906033	306.240991	0.440742	26.631934	0.888017	11.838881
4922.938000	749.906033	306.239243	0.440742	26.631782	0.888018	11.838813
4922.958000	749.906033	306.232996	0.440744	26.631238	0.888021	11.838572
4922.978000	749.906033	306.243978	0.440741	26.632193	0.888016	11.838996
4922.998000	749.906033	306.224621	0.440746	26.630510	0.888025	11.838248
4923.018000	749.906033	306.235967	0.440743	26.631497	0.888020	11.838686
4923.038000	749.906033	306.239656	0.440742	26.631818	0.888018	11.838829
4923.058000	749.906033	306.224310	0.440746	26.630483	0.888025	11.838236
4923.078000	749.906033	306.221100	0.440747	26.630204	0.888027	11.838112
4923.098000	749.906033	306.224550	0.440746	26.630504	0.888025	11.838245
4923.118000	749.906033	306.237810	0.440742	26.631657	0.888019	11.838758
4923.138000	749.905953	306.227015	0.440745	26.630718	0.888024	11.838340
4923.158000	749.906033	306.230648	0.440744	26.631034	0.888022	11.838481
4923.178000	749.906033	306.208585	0.440750	26.629115	0.888033	11.837628
4923.198000	749.906033	306.211631	0.440749	26.629380	0.888031	11.837746
4923.218000	749.905953	306.215498	0.440748	26.629717	0.888029	11.837895
4923.238000	749.905953	306.222748	0.440746	26.630347	0.888026	11.838175
4923.258000	749.906033	306.223516	0.440746	26.630414	0.888026	11.838205
4923.278000	749.905953	306.213184	0.440749	26.629515	0.888031	11.837806
4923.298000	749.906033	306.201028	0.440752	26.628458	0.888037	11.837336
4923.318000	749.906033	306.202381	0.440752	26.628576	0.888036	11.837388
4923.338000	749.906033	306.199146	0.440752	26.628295	0.888038	11.837263
4923.358000	749.906033	306.208158	0.440750	26.629078	0.888033	11.837611
4923.378000	749.906033	306.211841	0.440749	26.629399	0.888031	11.837754
4923.398000	749.906033	306.211629	0.440749	26.629380	0.888031	11.837745
4923.418000	749.906033	306.188116	0.440755	26.627335	0.888043	11.836837
4923.438000	749.906033	306.181144	0.440757	26.626729	0.888046	11.836567
4923.458000	749.906033	306.200895	0.440752	26.628447	0.888037	11.837331
4923.478000	749.906033	306.183103	0.440757	26.626899	0.888045	11.836643
4923.498000	749.906033	306.175078	0.440759	26.626202	0.888049	11.836332
4923.518000	749.906033	306.173864	0.440759	26.626096	0.888050	11.836286
4923.538000	749.906033	306.165017	0.440761	26.625327	0.888054	11.835944
4923.558000	749.906033	306.153240	0.440764	26.624302	0.888060	11.835488
4923.578000	749.906033	306.157132	0.440763	26.624641	0.888058	11.835639
4923.598000	749.906033	306.144417	0.440767	26.623535	0.888064	11.835147
4923.618000	749.906033	306.155770	0.440764	26.624522	0.888059	11.835586
4923.638000	749.905953	306.151987	0.440765	26.624194	0.888061	11.835440
4923.658000	749.906033	306.142491	0.440767	26.623368	0.888065	11.835073
4923.678000	749.906033	306.140985	0.440768	26.623237	0.888066	11.835014
4923.698000	749.906033	306.139580	0.440768	26.623115	0.888067	11.834960
4923.718000	749.906033	306.134970	0.440769	26.622714	0.888069	11.834782
4923.738000	749.906033	306.127788	0.440771	26.622089	0.888073	11.834504
4923.758000	749.906033	306.140039	0.440768	26.623154	0.888067	11.834978
4923.778000	749.906033	306.142421	0.440767	26.623362	0.888065	11.835070
4923.798000	749.905953	306.143695	0.440767	26.623472	0.888065	11.835119
4923.818000	749.905953	306.129043	0.440771	26.622198	0.888072	11.834553
4923.838000	749.905953	306.127024	0.440771	26.622023	0.888073	11.834475
4923.858000	749.906033	306.136257	0.440769	26.622826	0.888068	11.834832
4923.878000	749.906033	306.121740	0.440773	26.621563	0.888076	11.834271
4923.898000	749.906033	306.135933	0.440769	26.622797	0.888069	11.834819
4923.918000	749.906033	306.140700	0.440768	26.623212	0.888066	11.835003
4923.938000	749.906033	306.132515	0.440770	26.622500	0.888070	11.834687
4923.958000	749.906033	306.118163	0.440774	26.621252	0.888077	11.834132
4923.978000	749.906033	306.118875	0.440773	26.621314	0.888077	11.834160
4923.998000	749.905953	306.115151	0.440774	26.620990	0.888079	11.834016
4924.018000	749.906033	306.123229	0.440772	26.621693	0.888075	11.834328
4924.038000	749.906033	306.122749	0.440772	26.621651	0.888075	11.834310
4924.058000	749.906033	306.120513	0.440773	26.621456	0.888076	11.834223
4924.078000	749.906033	306.117834	0.440774	26.621223	0.888078	11.834120
4924.098000	749.906033	306.118222	0.440774	26.621257	0.888077	11.834135
4924.118000	749.906033	306.106261	0.440777	26.620217	0.888083	11.833672
4924.138000	749.906033	306.115130	0.440774	26.620988	0.888079	11.834015
4924.158000	749.906033	306.115568	0.440774	26.621026	0.888079	11.834032
4924.178000	749.906033	306.105032	0.440777	26.620110	0.888084	11.833625
4924.198000	749.906033	306.105056	0.440777	26.620112	0.888084	11.833626
4924.218000	749.906033	306.101607	0.440778	26.619812	0.888085	11.833492
4924.238000	749.906033	306.093151	0.440780	26.619077	0.888090	11.833165
4924.258000	749.906033	306.083806	0.440783	26.618264	0.888094	11.832804
4924.278000	749.906033	306.090592	0.440781	26.618854	0.888091	11.833066
4924.298000	749.906033	306.102158	0.440778	26.619860	0.888085	11.833514
4924.318000	749.906033	306.094892	0.440780	26.619228	0.888089	11.833233
4924.338000	749.906033	306.075273	0.440785	26.617522	0.888098	11.832474
4924.358000	749.906033	306.089930	0.440781	26.618797	0.888091	11.833041
4924.378000	749.906033	306.083129	0.440783	26.618205	0.888095	11.832778
4924.398000	749.906033	306.083018	0.440783	26.618196	0.888095	11.832774
4924.418000	749.906033	306.069801	0.440786	26.617046	0.888101	11.832263
4924.438000	749.906033	306.066909	0.440787	26.616795	0.888103	11.832151
4924.458000	749.905953	306.071315	0.440786	26.617178	0.888100	11.832321
4924.478000	749.905953	306.060838	0.440789	26.616267	0.888105	11.831916
4924.498000	749.906033	306.075561	0.440785	26.617547	0.888098	11.832485
4924.518000	749.906033	306.076351	0.440785	26.617616	0.888098	11.832516
4924.538000	749.906033	306.074752	0.440785	26.617477	0.888099	11.832454
4924.558000	749.906033	306.053537	0.440791	26.615632	0.888109	11.831634
4924.578000	749.906033	306.065407	0.440787	26.616664	0.888103	11.832093
4924.598000	749.906033	306.055351	0.440790	26.615790	0.888108	11.831704
4924.618000	749.906033	306.061962	0.440788	26.616365	0.888105	11.831960
4924.638000	749.906033	306.042844	0.440793	26.614702	0.888114	11.831220
4924.658000	749.906033	306.070214	0.440786	26.617082	0.888101	11.832279
4924.678000	749.906033	306.064718	0.440788	26.616604	0.888104	11.832066
4924.698000	749.905953	306.059122	0.440789	26.616118	0.888106	11.831850
4924.718000	749.906033	306.056208	0.440790	26.615864	0.888108	11.831737
4924.738000	749.906033	306.047733	0.440792	26.615127	0.888112	11.831409
4924.758000	749.905953	306.040081	0.440794	26.614462	0.888116	11.831114
4924.778000	749.906033	306.038577	0.440794	26.614331	0.888116	11.831056
4924.798000	749.905953	306.043455	0.440793	26.614755	0.888114	11.831244
4924.818000	749.906033	306.041091	0.440794	26.614549	0.888115	11.831153
4924.838000	749.906033	306.050018	0.440791	26.615326	0.888111	11.831498
4924.858000	749.906033	306.038841	0.440794	26.614354	0.888116	11.831066
4924.878000	749.906033	306.034818	0.440795	26.614004	0.888118	11.830910
4924.898000	749.905953	306.039022	0.440794	26.614370	0.888116	11.831073
4924.918000	749.906033	306.033490	0.440796	26.613888	0.888119	11.830859
4924.938000	749.906033	306.032575	0.440796	26.613809	0.888119	11.830823
4924.958000	749.906033	306.040186	0.440794	26.614471	0.888116	11.831118
4924.978000	749.906033	306.032344	0.440796	26.613789	0.888119	11.830815
4924.998000	749.905953	306.031689	0.440796	26.613732	0.888120	11.830789
4925.018000	749.906033	306.033625	0.440796	26.613900	0.888119	11.830864
4925.038000	749.906033	306.018251	0.440800	26.612563	0.888126	11.830270
4925.058000	749.906033	306.014530	0.440801	26.612240	0.888128	11.830126
4925.078000	749.905953	306.004078	0.440803	26.611331	0.888133	11.829722
4925.098000	749.906033	306.003101	0.440804	26.611246	0.888134	11.829684
4925.118000	749.906033	306.021501	0.440799	26.612846	0.888125	11.830395
4925.138000	749.906033	306.021380	0.440799	26.612835	0.888125	11.830391
4925.158000	749.906033	305.994247	0.440806	26.610476	0.888138	11.829342
4925.178000	749.906033	306.009119	0.440802	26.611769	0.888131	11.829917
4925.198000	749.906033	305.996625	0.440805	26.610683	0.888137	11.829434
4925.218000	749.906033	305.995274	0.440806	26.610565	0.888138	11.829382
4925.238000	749.906033	305.994460	0.440806	26.610494	0.888138	11.829350
4925.258000	749.906033	305.982534	0.440809	26.609457	0.888144	11.828889
4925.278000	749.905953	305.985019	0.440808	26.609673	0.888143	11.828985
4925.298000	749.906033	305.989954	0.440807	26.610102	0.888140	11.829176
4925.318000	749.906033	305.985272	0.440808	26.609695	0.888143	11.828995
4925.338000	749.906033	305.992811	0.440806	26.610351	0.888139	11.829286
4925.358000	749.905953	305.987331	0.440808	26.609874	0.888141	11.829074
4925.378000	749.906033	305.991985	0.440807	26.610279	0.888139	11.829254
4925.398000	749.906033	305.967540	0.440813	26.608153	0.888151	11.828309
4925.418000	749.905953	305.968918	0.440813	26.608273	0.888151	11.828363
4925.438000	749.906033	305.969194	0.440813	26.608297	0.888150	11.828373
4925.458000	749.905953	305.965479	0.440813	26.607974	0.888152	11.828230
4925.478000	749.906033	305.954842	0.440816	26.607049	0.888158	11.827818
4925.498000	749.906033	305.962829	0.440814	26.607744	0.888154	11.828127
4925.518000	749.905953	305.955309	0.440816	26.607090	0.888157	11.827836
4925.538000	749.906033	305.955037	0.440816	26.607066	0.888157	11.827826
4925.558000	749.906033	305.965764	0.440813	26.607999	0.888152	11.828241
4925.578000	749.906033	305.965573	0.440814	26.607982	0.888152	11.828233
4925.598000	749.906033	305.962848	0.440814	26.607745	0.888154	11.828128
4925.618000	749.906033	305.960373	0.440815	26.607530	0.888155	11.828032
4925.638000	749.906033	305.959754	0.440815	26.607476	0.888155	11.828008
4925.658000	749.906033	305.957407	0.440816	26.607272	0.888156	11.827918
4925.678000	749.906033	305.949640	0.440818	26.606597	0.888160	11.827617
4925.698000	749.906033	305.958176	0.440815	26.607339	0.888156	11.827947
4925.718000	749.906033	305.945678	0.440819	26.606252	0.888162	11.827464
4925.738000	749.905953	305.944859	0.440819	26.606181	0.888162	11.827433
4925.758000	749.906033	305.943980	0.440819	26.606104	0.888163	11.827399
4925.778000	749.906033	305.949652	0.440818	26.606598	0.888160	11.827618
4925.798000	749.906033	305.927824	0.440823	26.604699	0.888171	11.826774
4925.818000	749.906033	305.941471	0.440820	26.605886	0.888164	11.827302
4925.838000	749.906033	305.945443	0.440819	26.606232	0.888162	11.827455
4925.858000	749.905953	305.928940	0.440823	26.604796	0.888170	11.826817
4925.878000	749.905953	305.926290	0.440824	26.604566	0.888171	11.826715
4925.898000	749.906033	305.934355	0.440822	26.605267	0.888168	11.827026
4925.918000	749.906033	305.930870	0.440823	26.604964	0.888169	11.826892
4925.938000	749.906033	305.918473	0.440826	26.603886	0.888175	11.826412
4925.958000	749.906033	305.932124	0.440822	26.605073	0.888169	11.826940
4925.978000	749.905953	305.916978	0.440826	26.603756	0.888176	11.826355
4925.998000	749.906033	305.923817	0.440824	26.604351	0.888173	11.826619
4926.018000	749.906033	305.918311	0.440826	26.603872	0.888175	11.826406
4926.038000	749.906033	305.919425	0.440826	26.603969	0.888175	11.826449
4926.058000	749.906033	305.904971	0.440829	26.602712	0.888182	11.825890
4926.078000	749.906033	305.907665	0.440829	26.602946	0.888181	11.825995
4926.098000	749.906033	305.908102	0.440829	26.602984	0.888180	11.826012
4926.118000	749.906033	305.914338	0.440827	26.603527	0.888177	11.826253
4926.138000	749.906033	305.915193	0.440827	26.603601	0.888177	11.826286
4926.158000	749.906033	305.916184	0.440826	26.603687	0.888177	11.826324
4926.178000	749.906033	305.901661	0.440830	26.602424	0.888184	11.825763
4926.198000	749.906033	305.894851	0.440832	26.601832	0.888187	11.825499
4926.218000	749.906033	305.898159	0.440831	26.602120	0.888185	11.825627
4926.238000	749.906033	305.883371	0.440835	26.600834	0.888193	11.825055
4926.258000	749.906033	305.872113	0.440838	26.599855	0.888198	11.824620
4926.278000	749.906033	305.877297	0.440837	26.600305	0.888196	11.824821
4926.298000	749.906033	305.892434	0.440833	26.601622	0.888188	11.825406
4926.318000	749.906033	305.881746	0.440835	26.600692	0.888193	11.824993
4926.338000	749.906033	305.875270	0.440837	26.600129	0.888197	11.824742
4926.358000	749.906033	305.864001	0.440840	26.599149	0.888202	11.824307
4926.378000	749.906033	305.877412	0.440837	26.600315	0.888196	11.824825
4926.398000	749.906033	305.866956	0.440839	26.599406	0.888201	11.824421
4926.418000	749.905953	305.872374	0.440838	26.599877	0.888198	11.824630
4926.438000	749.906033	305.872955	0.440838	26.599928	0.888198	11.824653
4926.458000	749.906033	305.881890	0.440835	26.600705	0.888193	11.824998
4926.478000	749.906033	305.871572	0.440838	26.599807	0.888198	11.824599
4926.498000	749.906033	305.877078	0.440837	26.600286	0.888196	11.824812
4926.518000	749.906033	305.872023	0.440838	26.599847	0.888198	11.824617
4926.538000	749.906033	305.864444	0.440840	26.599188	0.888202	11.824324
4926.558000	749.906033	305.872962	0.440838	26.599928	0.888198	11.824653
4926.578000	749.906033	305.870456	0.440838	26.599710	0.888199	11.824556
4926.598000	749.906033	305.867997	0.440839	26.599497	0.888200	11.824461
4926.618000	749.906033	305.878010	0.440836	26.600367	0.888195	11.824848
4926.638000	749.906033	305.851265	0.440843	26.598041	0.888208	11.823814
4926.658000	749.906033	305.852082	0.440843	26.598113	0.888208	11.823846
4926.678000	749.906033	305.857546	0.440842	26.598588	0.888205	11.824057
4926.698000	749.906033	305.846554	0.440845	26.597632	0.888211	11.823632
4926.718000	749.906033	305.854439	0.440843	26.598318	0.888207	11.823937
4926.738000	749.906033	305.847331	0.440844	26.597699	0.888210	11.823662
4926.758000	749.906033	305.862843	0.440840	26.599048	0.888203	11.824262
4926.778000	749.906033	305.845963	0.440845	26.597580	0.888211	11.823609
4926.798000	749.906033	305.863083	0.440840	26.599069	0.888203	11.824271
4926.818000	749.906033	305.856380	0.440842	26.598486	0.888206	11.824012
4926.838000	749.906033	305.838394	0.440847	26.596922	0.888215	11.823317
4926.858000	749.905953	305.834285	0.440848	26.596565	0.888217	11.823158
4926.878000	749.906033	305.849026	0.440844	26.597847	0.888209	11.823728
4926.898000	749.906033	305.848019	0.440844	26.597759	0.888210	11.823689
4926.918000	749.906033	305.849974	0.440844	26.597929	0.888209	11.823764
4926.938000	749.906033	305.821078	0.440851	26.595416	0.888223	11.822647
4926.958000	749.906033	305.823548	0.440851	26.595631	0.888222	11.822743
4926.978000	749.906033	305.825344	0.440850	26.595787	0.888221	11.822812
4926.998000	749.906033	305.810325	0.440854	26.594481	0.888228	11.822232
4927.018000	749.906033	305.807008	0.440855	26.594193	0.888230	11.822103
4927.038000	749.906033	305.796539	0.440858	26.593282	0.888235	11.821699
4927.058000	749.906033	305.810042	0.440854	26.594457	0.888229	11.822221
4927.078000	749.906033	305.807587	0.440855	26.594243	0.888230	11.822126
4927.098000	749.906033	305.804804	0.440856	26.594001	0.888231	11.822018
4927.118000	749.906033	305.803254	0.440856	26.593866	0.888232	11.821958
4927.138000	749.906033	305.807144	0.440855	26.594205	0.888230	11.822109
4927.158000	749.906033	305.800080	0.440857	26.593590	0.888234	11.821836
4927.178000	749.905953	305.796126	0.440858	26.593246	0.888235	11.821683
4927.198000	749.905953	305.801384	0.440856	26.593704	0.888233	11.821886
4927.218000	749.906033	305.797161	0.440858	26.593336	0.888235	11.821723
4927.238000	749.906033	305.799461	0.440857	26.593536	0.888234	11.821812
4927.258000	749.906033	305.798174	0.440857	26.593425	0.888234	11.821762
4927.278000	749.906033	305.789225	0.440860	26.592646	0.888239	11.821416
4927.298000	749.906033	305.791940	0.440859	26.592882	0.888238	11.821521
4927.318000	749.906033	305.781698	0.440862	26.591992	0.888243	11.821125
4927.338000	749.906033	305.791568	0.440859	26.592850	0.888238	11.821506
4927.358000	749.905953	305.786678	0.440860	26.592425	0.888240	11.821317
4927.378000	749.905953	305.785510	0.440861	26.592323	0.888241	11.821272
4927.398000	749.906033	305.785913	0.440860	26.592358	0.888240	11.821288
4927.418000	749.906033	305.780233	0.440862	26.591864	0.888243	11.821068
4927.438000	749.906033	305.772731	0.440864	26.591212	0.888247	11.820778
4927.458000	749.906033	305.767885	0.440865	26.590790	0.888249	11.820591
4927.478000	749.906033	305.757574	0.440868	26.589894	0.888254	11.820192
4927.498000	749.905953	305.759605	0.440867	26.590070	0.888253	11.820271
4927.518000	749.906033	305.760147	0.440867	26.590118	0.888253	11.820292
4927.538000	749.906033	305.745727	0.440871	26.588863	0.888260	11.819734
4927.558000	749.906033	305.761008	0.440867	26.590192	0.888253	11.820325
4927.578000	749.906033	305.751119	0.440870	26.589332	0.888258	11.819943
4927.598000	749.906033	305.757544	0.440868	26.589891	0.888254	11.820191
4927.618000	749.906033	305.748607	0.440870	26.589114	0.888259	11.819846
4927.638000	749.906033	305.749618	0.440870	26.589202	0.888258	11.819885
4927.658000	749.906033	305.748139	0.440870	26.589073	0.888259	11.819828
4927.678000	749.906033	305.748239	0.440870	26.589082	0.888259	11.819831
4927.698000	749.906033	305.754105	0.440869	26.589592	0.888256	11.820058
4927.718000	749.906033	305.740805	0.440872	26.588435	0.888263	11.819544
4927.738000	749.906033	305.742016	0.440872	26.588541	0.888262	11.819591
4927.758000	749.906033	305.750978	0.440870	26.589320	0.888258	11.819937
4927.778000	749.906033	305.739954	0.440872	26.588361	0.888263	11.819511
4927.798000	749.906033	305.747868	0.440870	26.589050	0.888259	11.819817
4927.818000	749.906033	305.731966	0.440875	26.587667	0.888267	11.819202
4927.838000	749.906033	305.721266	0.440877	26.586736	0.888272	11.818789
4927.858000	749.906033	305.726162	0.440876	26.587162	0.888270	11.818978
4927.878000	749.906033	305.725032	0.440876	26.587064	0.888270	11.818934
4927.898000	749.906033	305.731691	0.440875	26.587643	0.888267	11.819192
4927.918000	749.906033	305.723146	0.440877	26.586900	0.888271	11.818861
4927.938000	749.906033	305.715670	0.440879	26.586250	0.888275	11.818572
4927.958000	749.906033	305.711485	0.440880	26.585886	0.888277	11.818411
4927.978000	749.906033	305.734604	0.440874	26.587896	0.888266	11.819304
4927.998000	749.906033	305.728034	0.440876	26.587325	0.888269	11.819050
4928.018000	749.906033	305.719297	0.440878	26.586565	0.888273	11.818713
4928.038000	749.906033	305.728105	0.440876	26.587331	0.888269	11.819053
4928.058000	749.906033	305.725421	0.440876	26.587098	0.888270	11.818949
4928.078000	749.906033	305.715205	0.440879	26.586209	0.888275	11.818554
4928.098000	749.906033	305.710312	0.440880	26.585784	0.888278	11.818365
4928.118000	749.906033	305.714939	0.440879	26.586186	0.888275	11.818544
4928.138000	749.906033	305.714773	0.440879	26.586172	0.888275	11.818538
4928.158000	749.906033	305.699623	0.440883	26.584854	0.888283	11.817952
4928.178000	749.906033	305.707820	0.440881	26.585567	0.888279	11.818269
4928.198000	749.906033	305.701564	0.440883	26.585023	0.888282	11.818027
4928.218000	749.906033	305.690698	0.440885	26.584078	0.888287	11.817607
4928.238000	749.906033	305.696221	0.440884	26.584558	0.888285	11.817821
4928.258000	749.906033	305.682839	0.440887	26.583394	0.888291	11.817303
4928.278000	749.906033	305.688088	0.440886	26.583851	0.888289	11.817506
4928.298000	749.906033	305.682562	0.440887	26.583370	0.888291	11.817292
4928.318000	749.906033	305.680502	0.440888	26.583191	0.888292	11.817213
4928.338000	749.906033	305.680846	0.440888	26.583221	0.888292	11.817226
4928.358000	749.905953	305.685638	0.440887	26.583638	0.888290	11.817411
4928.378000	749.906033	305.688692	0.440886	26.583903	0.888288	11.817529
4928.398000	749.906033	305.682376	0.440888	26.583354	0.888291	11.817285
4928.418000	749.906033	305.681175	0.440888	26.583250	0.888292	11.817239
4928.438000	749.906033	305.676095	0.440889	26.582808	0.888294	11.817042
4928.458000	749.906033	305.674929	0.440889	26.582707	0.888295	11.816997
4928.478000	749.906033	305.667690	0.440891	26.582077	0.888299	11.816718
4928.498000	749.906033	305.685316	0.440887	26.583610	0.888290	11.817399
4928.518000	749.906033	305.679797	0.440888	26.583130	0.888293	11.817186
4928.538000	749.906033	305.679050	0.440888	26.583065	0.888293	11.817157
4928.558000	749.906033	305.673522	0.440890	26.582584	0.888296	11.816943
4928.578000	749.906033	305.677567	0.440889	26.582936	0.888294	11.817099
4928.598000	749.906033	305.681524	0.440888	26.583280	0.888292	11.817252
4928.618000	749.906033	305.659563	0.440893	26.581370	0.888303	11.816403
4928.638000	749.906033	305.666616	0.440892	26.581984	0.888299	11.816676
4928.658000	749.906033	305.671662	0.440890	26.582423	0.888297	11.816871
4928.678000	749.906033	305.674483	0.440890	26.582668	0.888295	11.816980
4928.698000	749.906033	305.658944	0.440894	26.581317	0.888303	11.816379
4928.718000	749.906033	305.662941	0.440893	26.581664	0.888301	11.816534
4928.738000	749.906033	305.663378	0.440892	26.581702	0.888301	11.816551
4928.758000	749.906033	305.670044	0.440891	26.582282	0.888297	11.816809
4928.778000	749.906033	305.668783	0.440891	26.582172	0.888298	11.816760
4928.798000	749.906033	305.667953	0.440891	26.582100	0.888298	11.816728
4928.818000	749.906033	305.661775	0.440893	26.581563	0.888301	11.816489
4928.838000	749.905953	305.659158	0.440894	26.581335	0.888303	11.816388
4928.858000	749.906033	305.664182	0.440892	26.581772	0.888300	11.816582
4928.878000	749.906033	305.661494	0.440893	26.581538	0.888302	11.816478
4928.898000	749.906033	305.648155	0.440896	26.580378	0.888308	11.815962
4928.918000	749.906033	305.625877	0.440902	26.578441	0.888319	11.815101
4928.938000	749.906033	305.635313	0.440900	26.579261	0.888314	11.815466
4928.958000	749.906033	305.632293	0.440901	26.578999	0.888316	11.815349
4928.978000	749.906033	305.628265	0.440902	26.578649	0.888318	11.815193
4928.998000	749.906033	305.608754	0.440907	26.576952	0.888327	11.814439
4929.018000	749.906033	305.596892	0.440910	26.575920	0.888333	11.813981
4929.038000	749.906033	305.606338	0.440907	26.576742	0.888329	11.814346
4929.058000	749.906033	305.602628	0.440908	26.576419	0.888330	11.814202
4929.078000	749.906033	305.602333	0.440908	26.576393	0.888331	11.814191
4929.098000	749.906033	305.607284	0.440907	26.576824	0.888328	11.814382
4929.118000	749.906033	305.592385	0.440911	26.575528	0.888335	11.813806
4929.138000	749.905953	305.589923	0.440912	26.575314	0.888337	11.813711
4929.158000	749.906033	305.590559	0.440912	26.575369	0.888336	11.813736
4929.178000	749.906033	305.573789	0.440916	26.573911	0.888345	11.813087
4929.198000	749.906033	305.574305	0.440916	26.573956	0.888344	11.813107
4929.218000	749.905953	305.562872	0.440919	26.572962	0.888350	11.812665
4929.238000	749.906033	305.571803	0.440916	26.573738	0.888346	11.813011
4929.258000	749.906033	305.578884	0.440915	26.574354	0.888342	11.813284
4929.278000	749.905953	305.572021	0.440916	26.573757	0.888345	11.813019
4929.298000	749.905953	305.577889	0.440915	26.574268	0.888343	11.813246
4929.318000	749.906033	305.568291	0.440917	26.573433	0.888347	11.812875
4929.338000	749.906033	305.561974	0.440919	26.572884	0.888350	11.812631
4929.358000	749.905953	305.542382	0.440924	26.571180	0.888360	11.811873
4929.378000	749.906033	305.557130	0.440920	26.572462	0.888353	11.812443
4929.398000	749.906033	305.557659	0.440920	26.572508	0.888353	11.812464
4929.418000	749.906033	305.566495	0.440918	26.573277	0.888348	11.812805
4929.438000	749.906033	305.552143	0.440922	26.572029	0.888355	11.812251
4929.458000	749.906033	305.559038	0.440920	26.572628	0.888352	11.812517
4929.478000	749.906033	305.549161	0.440922	26.571769	0.888357	11.812135
4929.498000	749.906033	305.547638	0.440923	26.571637	0.888357	11.812076
4929.518000	749.906033	305.546156	0.440923	26.571508	0.888358	11.812019
4929.538000	749.905953	305.543257	0.440924	26.571256	0.888360	11.811907
4929.558000	749.905953	305.541649	0.440924	26.571116	0.888360	11.811845
4929.578000	749.906033	305.530546	0.440927	26.570150	0.888366	11.811416
4929.598000	749.906033	305.541170	0.440924	26.571074	0.888361	11.811826
4929.618000	749.906033	305.549434	0.440922	26.571793	0.888357	11.812146
4929.638000	749.906033	305.516854	0.440931	26.568960	0.888373	11.810886
4929.658000	749.906033	305.539720	0.440925	26.570948	0.888361	11.811770
4929.678000	749.906033	305.526089	0.440928	26.569763	0.888368	11.811243
4929.698000	749.906033	305.519023	0.440930	26.569148	0.888372	11.810970
4929.718000	749.906033	305.530881	0.440927	26.570180	0.888366	11.811429
4929.738000	749.906033	305.513382	0.440932	26.568658	0.888374	11.810752
4929.758000	749.906033	305.521679	0.440930	26.569379	0.888370	11.811073
4929.778000	749.906033	305.514229	0.440931	26.568731	0.888374	11.810785
4929.798000	749.906033	305.510222	0.440933	26.568383	0.888376	11.810630
4929.818000	749.906033	305.507900	0.440933	26.568181	0.888377	11.810540
4929.838000	749.906033	305.502903	0.440934	26.567747	0.888379	11.810347
4929.858000	749.906033	305.495804	0.440936	26.567129	0.888383	11.810073
4929.878000	749.906033	305.511449	0.440932	26.568490	0.888375	11.810677
4929.898000	749.906033	305.516134	0.440931	26.568897	0.888373	11.810859
4929.918000	749.906033	305.494532	0.440937	26.567019	0.888384	11.810023
4929.938000	749.906033	305.497923	0.440936	26.567313	0.888382	11.810155
4929.958000	749.905953	305.492589	0.440937	26.566850	0.888384	11.809948
4929.978000	749.905953	305.490835	0.440938	26.566697	0.888385	11.809881
4929.998000	749.906033	305.496218	0.440936	26.567165	0.888383	11.810089
4930.018000	749.906033	305.480900	0.440940	26.565833	0.888390	11.809496
4930.038000	749.906033	305.476295	0.440941	26.565433	0.888392	11.809318
4930.058000	749.906033	305.478494	0.440941	26.565624	0.888391	11.809403
4930.078000	749.906033	305.485270	0.440939	26.566213	0.888388	11.809665
4930.098000	749.906033	305.475207	0.440942	26.565338	0.888393	11.809276
4930.118000	749.906033	305.479534	0.440941	26.565714	0.888391	11.809444
4930.138000	749.906033	305.492960	0.440937	26.566882	0.888384	11.809963
4930.158000	749.906033	305.486245	0.440939	26.566298	0.888388	11.809703
4930.178000	749.906033	305.474510	0.440942	26.565277	0.888393	11.809249
4930.198000	749.906033	305.477109	0.440941	26.565503	0.888392	11.809350
4930.218000	749.906033	305.461112	0.440945	26.564112	0.888400	11.808732
4930.238000	749.906033	305.466164	0.440944	26.564552	0.888397	11.808927
4930.258000	749.906033	305.473757	0.440942	26.565212	0.888394	11.809220
4930.278000	749.906033	305.450540	0.440948	26.563193	0.888405	11.808323
4930.298000	749.906033	305.469962	0.440943	26.564882	0.888396	11.809074
4930.318000	749.906033	305.451623	0.440948	26.563287	0.888405	11.808365
4930.338000	749.905953	305.451119	0.440948	26.563243	0.888405	11.808345
4930.358000	749.906033	305.443506	0.440950	26.562581	0.888409	11.808051
4930.378000	749.905953	305.441607	0.440950	26.562416	0.888409	11.807977
4930.398000	749.905953	305.438075	0.440951	26.562109	0.888411	11.807841
4930.418000	749.906033	305.446092	0.440949	26.562806	0.888407	11.808151
4930.438000	749.905953	305.449894	0.440948	26.563137	0.888405	11.808298
4930.458000	749.906033	305.442672	0.440950	26.562509	0.888409	11.808019
4930.478000	749.906033	305.454958	0.440947	26.563577	0.888403	11.808494
4930.498000	749.905953	305.445518	0.440949	26.562756	0.888407	11.808129
4930.518000	749.906033	305.423801	0.440955	26.560868	0.888418	11.807289
4930.538000	749.906033	305.428746	0.440954	26.561298	0.888416	11.807480
4930.558000	749.906033	305.428818	0.440954	26.561304	0.888416	11.807483
4930.578000	749.906033	305.430856	0.440953	26.561481	0.888415	11.807562
4930.598000	749.906033	305.423172	0.440955	26.560813	0.888419	11.807265
4930.618000	749.905953	305.413074	0.440958	26.559935	0.888423	11.806874
4930.638000	749.906033	305.421927	0.440956	26.560705	0.888419	11.807217
4930.658000	749.906033	305.422558	0.440955	26.560759	0.888419	11.807241
4930.678000	749.906033	305.407575	0.440959	26.559456	0.888426	11.806662
4930.698000	749.906033	305.405742	0.440960	26.559297	0.888427	11.806591
4930.718000	749.906033	305.412085	0.440958	26.559849	0.888424	11.806836
4930.738000	749.906033	305.404414	0.440960	26.559182	0.888428	11.806540
4930.758000	749.906033	305.407816	0.440959	26.559477	0.888426	11.806671
4930.778000	749.906033	305.391260	0.440964	26.558038	0.888434	11.806031
4930.798000	749.905953	305.409134	0.440959	26.559592	0.888425	11.806722
4930.818000	749.906033	305.409013	0.440959	26.559581	0.888426	11.806717
4930.838000	749.906033	305.410919	0.440958	26.559747	0.888425	11.806791
4930.858000	749.906033	305.400607	0.440961	26.558851	0.888430	11.806392
4930.878000	749.906033	305.396947	0.440962	26.558532	0.888431	11.806251
4930.898000	749.906033	305.391232	0.440964	26.558035	0.888434	11.806030
4930.918000	749.906033	305.388323	0.440964	26.557782	0.888436	11.805918
4930.938000	749.905953	305.389843	0.440964	26.557914	0.888435	11.805976
4930.958000	749.906033	305.377884	0.440967	26.556874	0.888441	11.805514
4930.978000	749.906033	305.384601	0.440965	26.557459	0.888437	11.805774
4930.998000	749.906033	305.389086	0.440964	26.557849	0.888435	11.805947
4931.018000	749.906033	305.374700	0.440968	26.556598	0.888442	11.805391
4931.038000	749.906033	305.376466	0.440967	26.556751	0.888441	11.805459
4931.058000	749.906033	305.377872	0.440967	26.556873	0.888441	11.805514
4931.078000	749.905953	305.376879	0.440967	26.556787	0.888441	11.805475
4931.098000	749.906033	305.379686	0.440967	26.557031	0.888440	11.805584
4931.118000	749.906033	305.377071	0.440967	26.556804	0.888441	11.805483
4931.138000	749.906033	305.361342	0.440971	26.555436	0.888449	11.804874
4931.158000	749.906033	305.373294	0.440968	26.556475	0.888443	11.805337
4931.178000	749.906033	305.354500	0.440973	26.554841	0.888452	11.804610
4931.198000	749.906033	305.367100	0.440970	26.555937	0.888446	11.805097
4931.218000	749.906033	305.366224	0.440970	26.555860	0.888447	11.805063
4931.238000	749.906033	305.346735	0.440975	26.554166	0.888456	11.804310
4931.258000	749.906033	305.350344	0.440974	26.554479	0.888454	11.804449
4931.278000	749.905953	305.363591	0.440971	26.555631	0.888448	11.804961
4931.298000	749.906033	305.356255	0.440973	26.554993	0.888451	11.804678
4931.318000	749.906033	305.353012	0.440974	26.554711	0.888453	11.804552
4931.338000	749.906033	305.356098	0.440973	26.554980	0.888451	11.804672
4931.358000	749.906033	305.361872	0.440971	26.555482	0.888449	11.804895
4931.378000	749.906033	305.355415	0.440973	26.554920	0.888452	11.804645
4931.398000	749.906033	305.333417	0.440979	26.553007	0.888463	11.803795
4931.418000	749.905953	305.326832	0.440980	26.552435	0.888466	11.803540
4931.438000	749.906033	305.348313	0.440975	26.554303	0.888455	11.804371
4931.458000	749.906033	305.324445	0.440981	26.552227	0.888467	11.803448
4931.478000	749.906033	305.324249	0.440981	26.552210	0.888467	11.803441
4931.498000	749.906033	305.329366	0.440980	26.552655	0.888465	11.803638
4931.518000	749.906033	305.329913	0.440980	26.552703	0.888464	11.803659
4931.538000	749.906033	305.320563	0.440982	26.551890	0.888469	11.803298
4931.558000	749.906033	305.321933	0.440982	26.552009	0.888468	11.803351
4931.578000	749.905953	305.315883	0.440983	26.551483	0.888471	11.803117
4931.598000	749.906033	305.339049	0.440977	26.553497	0.888460	11.804013
4931.618000	749.906033	305.342723	0.440976	26.553817	0.888458	11.804155
4931.638000	749.906033	305.324438	0.440981	26.552227	0.888467	11.803448
4931.658000	749.906033	305.329357	0.440980	26.552654	0.888465	11.803638
4931.678000	749.906033	305.332207	0.440979	26.552902	0.888463	11.803748
4931.698000	749.906033	305.329747	0.440980	26.552688	0.888464	11.803653
4931.718000	749.906033	305.329694	0.440980	26.552684	0.888464	11.803651
4931.738000	749.906033	305.317726	0.440983	26.551643	0.888470	11.803188
4931.758000	749.906033	305.325472	0.440981	26.552316	0.888467	11.803488
4931.778000	749.906033	305.333086	0.440979	26.552979	0.888463	11.803782
4931.798000	749.906033	305.331629	0.440979	26.552852	0.888464	11.803726
4931.818000	749.906033	305.312064	0.440984	26.551150	0.888473	11.802969
4931.838000	749.906033	305.323607	0.440981	26.552154	0.888467	11.803416
4931.858000	749.906033	305.311350	0.440984	26.551088	0.888473	11.802942
4931.878000	749.906033	305.320378	0.440982	26.551873	0.888469	11.803291
4931.898000	749.906033	305.314190	0.440984	26.551335	0.888472	11.803052
4931.918000	749.906033	305.305605	0.440986	26.550589	0.888476	11.802720
4931.938000	749.906033	305.290336	0.440990	26.549261	0.888484	11.802130
4931.958000	749.906033	305.293508	0.440989	26.549537	0.888482	11.802252
4931.978000	749.906033	305.294498	0.440989	26.549623	0.888482	11.802290
4931.998000	749.906033	305.285645	0.440991	26.548853	0.888486	11.801948
4932.018000	749.906033	305.287959	0.440991	26.549054	0.888485	11.802038
4932.038000	749.906033	305.283226	0.440992	26.548643	0.888487	11.801855
4932.058000	749.906033	305.282637	0.440992	26.548591	0.888488	11.801832
4932.078000	749.906033	305.273067	0.440994	26.547759	0.888492	11.801462
4932.098000	749.906033	305.281590	0.440992	26.548500	0.888488	11.801791
4932.118000	749.906033	305.281237	0.440992	26.548470	0.888488	11.801778
4932.138000	749.906033	305.275519	0.440994	26.547972	0.888491	11.801557
4932.158000	749.906033	305.281576	0.440992	26.548499	0.888488	11.801791
4932.178000	749.906033	305.270649	0.440995	26.547549	0.888493	11.801368
4932.198000	749.906033	305.275533	0.440994	26.547974	0.888491	11.801557
4932.218000	749.906033	305.281307	0.440992	26.548476	0.888488	11.801780
4932.238000	749.906033	305.268249	0.440996	26.547340	0.888495	11.801276
4932.258000	749.906033	305.271518	0.440995	26.547624	0.888493	11.801402
4932.278000	749.906033	305.264751	0.440997	26.547036	0.888496	11.801140
4932.298000	749.906033	305.278111	0.440993	26.548198	0.888490	11.801657
4932.318000	749.906033	305.276587	0.440994	26.548065	0.888491	11.801598
4932.338000	749.906033	305.273050	0.440994	26.547758	0.888492	11.801461
4932.358000	749.905953	305.265742	0.440996	26.547122	0.888496	11.801179
4932.378000	749.906033	305.266781	0.440996	26.547212	0.888495	11.801219
4932.398000	749.906033	305.264244	0.440997	26.546992	0.888497	11.801121
4932.418000	749.906033	305.266092	0.440996	26.547153	0.888496	11.801192
4932.438000	749.906033	305.261673	0.440997	26.546768	0.888498	11.801021
4932.458000	749.906033	305.267591	0.440996	26.547283	0.888495	11.801250
4932.478000	749.906033	305.264342	0.440997	26.547000	0.888497	11.801125
4932.498000	749.906033	305.258585	0.440998	26.546500	0.888499	11.800902
4932.518000	749.906033	305.266805	0.440996	26.547215	0.888495	11.801220
4932.538000	749.906033	305.240870	0.441003	26.544959	0.888508	11.800217
4932.558000	749.906033	305.246563	0.441001	26.545454	0.888505	11.800437
4932.578000	749.906033	305.254406	0.440999	26.546136	0.888501	11.800740
4932.598000	749.906033	305.254945	0.440999	26.546183	0.888501	11.800761
4932.618000	749.906033	305.245633	0.441002	26.545373	0.888506	11.800401
4932.638000	749.905953	305.231459	0.441005	26.544141	0.888513	11.799853
4932.658000	749.906033	305.240560	0.441003	26.544932	0.888508	11.800205
4932.678000	749.906033	305.241697	0.441003	26.545031	0.888508	11.800249
4932.698000	749.905953	305.236403	0.441004	26.544571	0.888510	11.800045
4932.718000	749.905953	305.242053	0.441003	26.545062	0.888507	11.800263
4932.738000	749.906033	305.244398	0.441002	26.545266	0.888506	11.800354
4932.758000	749.906033	305.233961	0.441005	26.544358	0.888511	11.799950
4932.778000	749.906033	305.238027	0.441004	26.544712	0.888509	11.800107
4932.798000	749.905953	305.250750	0.441000	26.545818	0.888503	11.800599
4932.818000	749.906033	305.250850	0.441000	26.545827	0.888503	11.800603
4932.838000	749.905953	305.254630	0.440999	26.546156	0.888501	11.800749
4932.858000	749.905953	305.231919	0.441005	26.544181	0.888512	11.799871
4932.878000	749.906033	305.228327	0.441006	26.543868	0.888514	11.799732
4932.898000	749.906033	305.238135	0.441004	26.544721	0.888509	11.800111
4932.918000	749.906033	305.226291	0.441007	26.543691	0.888515	11.799654
4932.938000	749.906033	305.226698	0.441007	26.543727	0.888515	11.799669
4932.958000	749.906033	305.238385	0.441004	26.544743	0.888509	11.800121
4932.978000	749.906033	305.235036	0.441004	26.544452	0.888511	11.799992
4932.998000	749.906033	305.224590	0.441007	26.543543	0.888516	11.799588
4933.018000	749.906033	305.230179	0.441006	26.544029	0.888513	11.799804
4933.038000	749.905953	305.219402	0.441008	26.543092	0.888518	11.799387
4933.058000	749.906033	305.233298	0.441005	26.544301	0.888512	11.799924
4933.078000	749.906033	305.230553	0.441006	26.544062	0.888513	11.799818
4933.098000	749.906033	305.214535	0.441010	26.542669	0.888521	11.799199
4933.118000	749.906033	305.218145	0.441009	26.542983	0.888519	11.799339
4933.138000	749.906033	305.208454	0.441011	26.542140	0.888524	11.798964
4933.158000	749.906033	305.216974	0.441009	26.542881	0.888520	11.799293
4933.178000	749.905953	305.214363	0.441010	26.542654	0.888521	11.799192
4933.198000	749.906033	305.218281	0.441009	26.542995	0.888519	11.799344
4933.218000	749.906033	305.226242	0.441007	26.543687	0.888515	11.799652
4933.238000	749.906033	305.221532	0.441008	26.543277	0.888518	11.799470
4933.258000	749.906033	305.216187	0.441009	26.542813	0.888520	11.799263
4933.278000	749.905953	305.210224	0.441011	26.542294	0.888523	11.799032
4933.298000	749.906033	305.213579	0.441010	26.542586	0.888521	11.799162
4933.318000	749.906033	305.209798	0.441011	26.542257	0.888523	11.799016
4933.338000	749.906033	305.205779	0.441012	26.541907	0.888525	11.798861
4933.358000	749.905953	305.201223	0.441013	26.541511	0.888527	11.798685
4933.377000	749.906033	305.208194	0.441011	26.542117	0.888524	11.798954
4933.397000	749.906033	305.210499	0.441011	26.542318	0.888523	11.799043
4933.417000	749.906033	305.199107	0.441014	26.541327	0.888529	11.798603
4933.437000	749.906033	305.191636	0.441016	26.540678	0.888532	11.798314
4933.457000	749.906033	305.192873	0.441015	26.540785	0.888532	11.798362
4933.477000	749.906033	305.201836	0.441013	26.541565	0.888527	11.798708
4933.497000	749.906033	305.195076	0.441015	26.540977	0.888531	11.798447
4933.517000	749.905953	305.191273	0.441016	26.540646	0.888532	11.798300
4933.537000	749.906033	305.186279	0.441017	26.540212	0.888535	11.798107
4933.557000	749.906033	305.187080	0.441017	26.540281	0.888534	11.798138
4933.577000	749.906033	305.193716	0.441015	26.540858	0.888531	11.798394
4933.597000	749.906033	305.196547	0.441014	26.541105	0.888530	11.798504
4933.617000	749.906033	305.188563	0.441017	26.540410	0.888534	11.798195
4933.637000	749.906033	305.196584	0.441014	26.541108	0.888530	11.798505
4933.657000	749.906033	305.191757	0.441016	26.540688	0.888532	11.798319
4933.677000	749.906033	305.172983	0.441021	26.539055	0.888541	11.797593
4933.697000	749.906033	305.196624	0.441014	26.541111	0.888530	11.798507
4933.717000	749.905953	305.184043	0.441018	26.540017	0.888536	11.798020
4933.737000	749.906033	305.191462	0.441016	26.540662	0.888532	11.798307
4933.757000	749.906033	305.181833	0.441018	26.539825	0.888537	11.797935
4933.777000	749.906033	305.185411	0.441017	26.540136	0.888535	11.798073
4933.797000	749.906033	305.189174	0.441016	26.540463	0.888533	11.798219
4933.817000	749.906033	305.174959	0.441020	26.539227	0.888540	11.797669
4933.837000	749.906033	305.170356	0.441021	26.538827	0.888543	11.797491
4933.857000	749.906033	305.182676	0.441018	26.539898	0.888537	11.797968
4933.877000	749.906033	305.170346	0.441021	26.538826	0.888543	11.797491
4933.897000	749.906033	305.175989	0.441020	26.539317	0.888540	11.797709
4933.917000	749.906033	305.172771	0.441021	26.539037	0.888541	11.797585
4933.937000	749.906033	305.175547	0.441020	26.539278	0.888540	11.797692
4933.957000	749.906033	305.172911	0.441021	26.539049	0.888541	11.797590
4933.977000	749.906033	305.167689	0.441022	26.538595	0.888544	11.797388
4933.997000	749.906033	305.158938	0.441024	26.537834	0.888548	11.797050
4934.017000	749.906033	305.167557	0.441022	26.538583	0.888544	11.797383
4934.037000	749.906033	305.172161	0.441021	26.538984	0.888542	11.797561
4934.057000	749.906033	305.163474	0.441023	26.538228	0.888546	11.797225
4934.077000	749.905953	305.159769	0.441024	26.537906	0.888548	11.797082
4934.097000	749.906033	305.162936	0.441023	26.538182	0.888546	11.797204
4934.117000	749.906033	305.173648	0.441020	26.539113	0.888541	11.797618
4934.137000	749.905953	305.163621	0.441023	26.538241	0.888546	11.797231
4934.157000	749.906033	305.155329	0.441025	26.537520	0.888550	11.796910
4934.177000	749.906033	305.158683	0.441024	26.537812	0.888548	11.797040
4934.197000	749.906033	305.143651	0.441028	26.536505	0.888556	11.796459
4934.217000	749.906033	305.145245	0.441028	26.536643	0.888555	11.796520
4934.237000	749.906033	305.146174	0.441028	26.536724	0.888555	11.796556
4934.257000	749.906033	305.142225	0.441029	26.536381	0.888556	11.796404
4934.277000	749.906033	305.138846	0.441030	26.536087	0.888558	11.796273
4934.297000	749.906033	305.130477	0.441032	26.535359	0.888562	11.795950
4934.317000	749.906033	305.125799	0.441033	26.534952	0.888565	11.795769
4934.337000	749.906033	305.132490	0.441031	26.535534	0.888561	11.796027
4934.357000	749.906033	305.142765	0.441029	26.536428	0.888556	11.796425
4934.377000	749.906033	305.133524	0.441031	26.535624	0.888561	11.796067
4934.397000	749.906033	305.135404	0.441030	26.535787	0.888560	11.796140
4934.417000	749.906033	305.139546	0.441029	26.536148	0.888558	11.796300
4934.437000	749.906033	305.130470	0.441032	26.535358	0.888562	11.795949
4934.457000	749.906033	305.121047	0.441034	26.534539	0.888567	11.795585
4934.477000	749.905953	305.130656	0.441032	26.535374	0.888562	11.795956
4934.497000	749.906033	305.125326	0.441033	26.534911	0.888565	11.795750
4934.517000	749.906033	305.130758	0.441032	26.535383	0.888562	11.795960
4934.537000	749.906033	305.127910	0.441032	26.535136	0.888564	11.795850
4934.557000	749.906033	305.120050	0.441034	26.534452	0.888567	11.795546
4934.577000	749.906033	305.107539	0.441038	26.533364	0.888574	11.795063
4934.597000	749.906033	305.117001	0.441035	26.534187	0.888569	11.795429
4934.617000	749.905953	305.121685	0.441034	26.534594	0.888566	11.795610
4934.637000	749.906033	305.120586	0.441034	26.534499	0.888567	11.795567
4934.657000	749.906033	305.121243	0.441034	26.534556	0.888567	11.795593
4934.677000	749.906033	305.122827	0.441034	26.534694	0.888566	11.795654
4934.697000	749.906033	305.120492	0.441034	26.534491	0.888567	11.795564
4934.717000	749.906033	305.109940	0.441037	26.533573	0.888572	11.795156
4934.737000	749.905953	305.111951	0.441037	26.533748	0.888571	11.795233
4934.757000	749.906033	305.100782	0.441039	26.532776	0.888577	11.794802
4934.777000	749.905953	305.109938	0.441037	26.533573	0.888572	11.795156
4934.797000	749.905953	305.115426	0.441036	26.534050	0.888570	11.795368
4934.817000	749.906033	305.107218	0.441038	26.533336	0.888574	11.795050
4934.837000	749.906033	305.090519	0.441042	26.531884	0.888582	11.794405
4934.857000	749.906033	305.094758	0.441041	26.532253	0.888580	11.794569
4934.877000	749.906033	305.103490	0.441039	26.533012	0.888576	11.794906
4934.897000	749.906033	305.087062	0.441043	26.531583	0.888584	11.794271
4934.917000	749.906033	305.091617	0.441042	26.531979	0.888581	11.794447
4934.937000	749.906033	305.098184	0.441040	26.532551	0.888578	11.794701
4934.957000	749.906033	305.096748	0.441041	26.532426	0.888579	11.794646
4934.977000	749.906033	305.095119	0.441041	26.532284	0.888580	11.794583
4934.997000	749.906033	305.090706	0.441042	26.531900	0.888582	11.794412
4935.017000	749.906033	305.088457	0.441043	26.531705	0.888583	11.794325
4935.037000	749.905953	305.092117	0.441042	26.532023	0.888581	11.794467
4935.057000	749.906033	305.099777	0.441040	26.532689	0.888577	11.794763
4935.077000	749.906033	305.093768	0.441041	26.532167	0.888580	11.794530
4935.097000	749.906033	305.083612	0.441044	26.531283	0.888585	11.794138
4935.117000	749.906033	305.076900	0.441046	26.530700	0.888589	11.793878
4935.137000	749.906033	305.084769	0.441044	26.531384	0.888585	11.794183
4935.157000	749.906033	305.078452	0.441045	26.530835	0.888588	11.793938
4935.177000	749.906033	305.075839	0.441046	26.530607	0.888589	11.793837
4935.197000	749.905953	305.078256	0.441045	26.530818	0.888588	11.793931
4935.217000	749.906033	305.083715	0.441044	26.531292	0.888585	11.794142
4935.237000	749.906033	305.076950	0.441046	26.530704	0.888589	11.793880
4935.257000	749.906033	305.067358	0.441048	26.529870	0.888593	11.793509
4935.277000	749.906033	305.075625	0.441046	26.530589	0.888589	11.793829
4935.297000	749.906033	305.072337	0.441047	26.530303	0.888591	11.793702
4935.317000	749.906033	305.056194	0.441051	26.528899	0.888599	11.793078
4935.337000	749.906033	305.065787	0.441049	26.529733	0.888594	11.793449
4935.357000	749.906033	305.071088	0.441047	26.530194	0.888591	11.793654
4935.377000	749.906033	305.062248	0.441050	26.529425	0.888596	11.793312
4935.397000	749.906033	305.061280	0.441050	26.529341	0.888596	11.793275
4935.417000	749.906033	305.069198	0.441048	26.530030	0.888592	11.793581
4935.437000	749.906033	305.066301	0.441049	26.529778	0.888594	11.793469
4935.457000	749.906033	305.078495	0.441045	26.530838	0.888588	11.793940
4935.477000	749.905953	305.051664	0.441052	26.528505	0.888601	11.792903
4935.497000	749.906033	305.067180	0.441048	26.529854	0.888593	11.793503
4935.517000	749.906033	305.064078	0.441049	26.529585	0.888595	11.793383
4935.537000	749.906033	305.054804	0.441052	26.528778	0.888599	11.793024
4935.557000	749.906033	305.063507	0.441049	26.529535	0.888595	11.793361
4935.577000	749.906033	305.053887	0.441052	26.528698	0.888600	11.792989
4935.597000	749.906033	305.064790	0.441049	26.529646	0.888595	11.793410
4935.617000	749.905953	305.058589	0.441050	26.529107	0.888597	11.793170
4935.637000	749.906033	305.061582	0.441050	26.529368	0.888596	11.793286
4935.657000	749.906033	305.053621	0.441052	26.528675	0.888600	11.792978
4935.677000	749.906033	305.060431	0.441050	26.529267	0.888597	11.793242
4935.697000	749.906033	305.060490	0.441050	26.529273	0.888597	11.793244
4935.717000	749.906033	305.064052	0.441049	26.529582	0.888595	11.793382
4935.737000	749.906033	305.059252	0.441050	26.529165	0.888597	11.793196
4935.757000	749.906033	305.061906	0.441050	26.529396	0.888596	11.793299
4935.777000	749.906033	305.041851	0.441055	26.527652	0.888606	11.792523
4935.797000	749.906033	305.044270	0.441054	26.527862	0.888605	11.792617
4935.817000	749.906033	305.048117	0.441053	26.528197	0.888603	11.792766
4935.837000	749.906033	305.055476	0.441051	26.528836	0.888599	11.793050
4935.857000	749.906033	305.056428	0.441051	26.528919	0.888599	11.793087
4935.877000	749.906033	305.049733	0.441053	26.528337	0.888602	11.792828
4935.897000	749.906033	305.033546	0.441057	26.526929	0.888610	11.792202
4935.917000	749.906033	305.047209	0.441053	26.528118	0.888603	11.792731
4935.937000	749.906033	305.032558	0.441057	26.526843	0.888610	11.792164
4935.957000	749.906033	305.036655	0.441056	26.527200	0.888608	11.792323
4935.977000	749.906033	305.038518	0.441056	26.527362	0.888607	11.792395
4935.997000	749.906033	305.035934	0.441056	26.527137	0.888609	11.792295
4936.017000	749.906033	305.035176	0.441057	26.527071	0.888609	11.792265
4936.037000	749.906033	305.036634	0.441056	26.527198	0.888608	11.792322
4936.057000	749.905953	305.034844	0.441057	26.527042	0.888609	11.792253
4936.077000	749.906033	305.026528	0.441059	26.526319	0.888613	11.791931
4936.097000	749.906033	305.032558	0.441057	26.526843	0.888610	11.792164
4936.117000	749.906033	305.034135	0.441057	26.526981	0.888610	11.792225
4936.137000	749.906033	305.022856	0.441060	26.526000	0.888615	11.791789
4936.157000	749.906033	305.029661	0.441058	26.526591	0.888612	11.792052
4936.177000	749.906033	305.018938	0.441061	26.525659	0.888617	11.791638
4936.197000	749.906033	305.022605	0.441060	26.525978	0.888615	11.791779
4936.217000	749.906033	305.025036	0.441059	26.526189	0.888614	11.791873
4936.237000	749.906033	305.013012	0.441062	26.525144	0.888620	11.791409
4936.257000	749.906033	305.005448	0.441064	26.524486	0.888624	11.791116
4936.277000	749.906033	305.015286	0.441062	26.525341	0.888619	11.791496
4936.297000	749.906033	305.017736	0.441061	26.525554	0.888618	11.791591
4936.317000	749.906033	305.025582	0.441059	26.526237	0.888614	11.791894
4936.337000	749.906033	305.006750	0.441064	26.524599	0.888623	11.791166
4936.357000	749.906033	305.012586	0.441063	26.525107	0.888620	11.791392
4936.377000	749.906033	305.015607	0.441062	26.525369	0.888619	11.791509
4936.397000	749.906033	305.008485	0.441064	26.524750	0.888622	11.791233
4936.417000	749.906033	305.006897	0.441064	26.524612	0.888623	11.791172
4936.437000	749.906033	305.007252	0.441064	26.524643	0.888623	11.791186
4936.457000	749.906033	304.999554	0.441066	26.523973	0.888627	11.790888
4936.477000	749.906033	305.016514	0.441062	26.525448	0.888618	11.791544
4936.497000	749.906033	305.008610	0.441064	26.524761	0.888622	11.791238
4936.517000	749.905953	305.013441	0.441062	26.525181	0.888620	11.791425
4936.537000	749.906033	305.009948	0.441063	26.524877	0.888621	11.791290
4936.557000	749.906033	304.998848	0.441066	26.523912	0.888627	11.790861
4936.577000	749.906033	305.009702	0.441063	26.524856	0.888622	11.791281
4936.597000	749.906033	305.009561	0.441063	26.524844	0.888622	11.791275
4936.617000	749.906033	305.001660	0.441065	26.524156	0.888625	11.790970
4936.637000	749.906033	305.008531	0.441064	26.524754	0.888622	11.791235
4936.657000	749.905953	304.992894	0.441068	26.523394	0.888630	11.790631
4936.677000	749.906033	305.000923	0.441066	26.524092	0.888626	11.790941
4936.697000	749.905953	305.000854	0.441066	26.524086	0.888626	11.790938
4936.717000	749.906033	304.992502	0.441068	26.523360	0.888630	11.790616
4936.737000	749.906033	304.988281	0.441069	26.522993	0.888632	11.790452
4936.757000	749.906033	304.987396	0.441069	26.522916	0.888633	11.790418
4936.777000	749.906033	304.988792	0.441069	26.523037	0.888632	11.790472
4936.797000	749.906033	304.999003	0.441066	26.523925	0.888627	11.790867
4936.817000	749.906033	304.983308	0.441070	26.522561	0.888635	11.790260
4936.837000	749.906033	304.988801	0.441069	26.523038	0.888632	11.790473
4936.857000	749.906033	304.987411	0.441069	26.522917	0.888632	11.790419
4936.877000	749.906033	304.975142	0.441072	26.521850	0.888639	11.789945
4936.897000	749.906033	304.984195	0.441070	26.522638	0.888634	11.790294
4936.917000	749.906033	304.992160	0.441068	26.523330	0.888630	11.790602
4936.937000	749.906033	304.995975	0.441067	26.523662	0.888628	11.790750
4936.957000	749.906033	304.986162	0.441069	26.522809	0.888633	11.790371
4936.977000	749.906033	304.985247	0.441070	26.522729	0.888634	11.790335
4936.997000	749.906033	304.992365	0.441068	26.523348	0.888630	11.790610
4937.017000	749.906033	304.979015	0.441071	26.522187	0.888637	11.790094
4937.037000	749.906033	304.992861	0.441068	26.523391	0.888630	11.790629
4937.057000	749.906033	304.981778	0.441071	26.522427	0.888635	11.790201
4937.077000	749.906033	304.985616	0.441070	26.522761	0.888633	11.790349
4937.097000	749.906033	304.986105	0.441069	26.522804	0.888633	11.790368
4937.117000	749.905953	304.980608	0.441071	26.522326	0.888636	11.790156
4937.137000	749.906033	304.973937	0.441073	26.521746	0.888639	11.789898
4937.157000	749.906033	304.969445	0.441074	26.521355	0.888641	11.789724
4937.177000	749.906033	304.972516	0.441073	26.521622	0.888640	11.789843
4937.197000	749.906033	304.975840	0.441072	26.521911	0.888638	11.789972
4937.217000	749.906033	304.975014	0.441072	26.521839	0.888639	11.789940
4937.237000	749.906033	304.979817	0.441071	26.522257	0.888636	11.790125
4937.257000	749.906033	304.971167	0.441073	26.521505	0.888640	11.789791
4937.277000	749.906033	304.967992	0.441074	26.521229	0.888642	11.789668
4937.297000	749.906033	304.974733	0.441072	26.521815	0.888639	11.789929
4937.317000	749.906033	304.970643	0.441074	26.521459	0.888641	11.789771
4937.337000	749.906033	304.964785	0.441075	26.520950	0.888644	11.789544
4937.357000	749.906033	304.963948	0.441075	26.520877	0.888644	11.789512
4937.377000	749.906033	304.964602	0.441075	26.520934	0.888644	11.789537
4937.397000	749.906033	304.955050	0.441078	26.520103	0.888648	11.789168
4937.417000	749.906033	304.962024	0.441076	26.520710	0.888645	11.789437
4937.437000	749.906033	304.960849	0.441076	26.520607	0.888646	11.789392
4937.457000	749.906033	304.965440	0.441075	26.521007	0.888643	11.789569
4937.477000	749.906033	304.947160	0.441080	26.519417	0.888652	11.788863
4937.497000	749.906033	304.941107	0.441081	26.518891	0.888655	11.788629
4937.517000	749.906033	304.960229	0.441076	26.520553	0.888646	11.789368
4937.537000	749.906033	304.953666	0.441078	26.519983	0.888649	11.789114
4937.557000	749.906033	304.951062	0.441079	26.519756	0.888650	11.789014
4937.577000	749.906033	304.964817	0.441075	26.520952	0.888644	11.789545
4937.597000	749.906033	304.967320	0.441074	26.521170	0.888642	11.789642
4937.617000	749.906033	304.942124	0.441081	26.518979	0.888655	11.788668
4937.637000	749.906033	304.943309	0.441081	26.519082	0.888654	11.788714
4937.657000	749.906033	304.949150	0.441079	26.519590	0.888651	11.788940
4937.677000	749.905953	304.933156	0.441083	26.518199	0.888659	11.788321
4937.697000	749.906033	304.938899	0.441082	26.518699	0.888656	11.788543
4937.717000	749.906033	304.940492	0.441081	26.518837	0.888656	11.788605
4937.737000	749.906033	304.937545	0.441082	26.518581	0.888657	11.788491
4937.757000	749.905953	304.940205	0.441081	26.518812	0.888656	11.788594
4937.777000	749.906033	304.923940	0.441086	26.517398	0.888664	11.787965
4937.797000	749.906033	304.932122	0.441084	26.518109	0.888660	11.788281
4937.817000	749.905953	304.944447	0.441080	26.519181	0.888653	11.788758
4937.837000	749.906033	304.954227	0.441078	26.520031	0.888649	11.789136
4937.857000	749.906033	304.942519	0.441081	26.519013	0.888655	11.788683
4937.877000	749.906033	304.941006	0.441081	26.518882	0.888655	11.788625
4937.897000	749.906033	304.935504	0.441083	26.518403	0.888658	11.788412
4937.917000	749.906033	304.938641	0.441082	26.518676	0.888656	11.788533
4937.937000	749.906033	304.928613	0.441084	26.517804	0.888661	11.788146
4937.957000	749.906033	304.922188	0.441086	26.517245	0.888665	11.787897
4937.977000	749.906033	304.908663	0.441090	26.516069	0.888671	11.787375
4937.997000	749.906033	304.917020	0.441088	26.516796	0.888667	11.787698
4938.017000	749.906033	304.922791	0.441086	26.517298	0.888664	11.787921
4938.037000	749.905953	304.914784	0.441088	26.516601	0.888668	11.787611
4938.057000	749.906033	304.907501	0.441090	26.515968	0.888672	11.787330
4938.077000	749.905953	304.915680	0.441088	26.516679	0.888668	11.787646
4938.097000	749.906033	304.902495	0.441091	26.515533	0.888674	11.787136
4938.117000	749.906033	304.915077	0.441088	26.516627	0.888668	11.787622
4938.137000	749.905953	304.908425	0.441090	26.516048	0.888671	11.787365
4938.157000	749.905953	304.906609	0.441090	26.515890	0.888672	11.787295
4938.177000	749.906033	304.897521	0.441093	26.515100	0.888677	11.786944
4938.197000	749.906033	304.906441	0.441090	26.515876	0.888672	11.787289
4938.217000	749.905953	304.901212	0.441092	26.515421	0.888675	11.787086
4938.237000	749.906033	304.909304	0.441090	26.516125	0.888671	11.787399
4938.257000	749.905953	304.906906	0.441090	26.515916	0.888672	11.787307
4938.277000	749.906033	304.891029	0.441094	26.514536	0.888680	11.786693
4938.297000	749.906033	304.917564	0.441087	26.516843	0.888667	11.787719
4938.317000	749.906033	304.914381	0.441088	26.516566	0.888668	11.787596
4938.337000	749.906033	304.910883	0.441089	26.516262	0.888670	11.787460
4938.357000	749.906033	304.902356	0.441091	26.515521	0.888674	11.787131
4938.377000	749.906033	304.899546	0.441092	26.515276	0.888676	11.787022
4938.397000	749.906033	304.905480	0.441091	26.515792	0.888673	11.787251
4938.417000	749.906033	304.900040	0.441092	26.515319	0.888675	11.787041
4938.437000	749.906033	304.919379	0.441087	26.517001	0.888666	11.787789
4938.457000	749.905953	304.888886	0.441095	26.514349	0.888681	11.786610
4938.477000	749.906033	304.905805	0.441090	26.515821	0.888673	11.787264
4938.497000	749.906033	304.902103	0.441091	26.515499	0.888674	11.787121
4938.517000	749.906033	304.890366	0.441094	26.514478	0.888680	11.786667
4938.537000	749.906033	304.916870	0.441088	26.516783	0.888667	11.787692
4938.557000	749.906033	304.894078	0.441094	26.514801	0.888678	11.786811
4938.577000	749.906033	304.892615	0.441094	26.514673	0.888679	11.786754
4938.597000	749.906033	304.899570	0.441092	26.515278	0.888676	11.787023
4938.617000	749.906033	304.889831	0.441095	26.514431	0.888680	11.786647
4938.637000	749.906033	304.899199	0.441092	26.515246	0.888676	11.787009
4938.657000	749.905953	304.900430	0.441092	26.515353	0.888675	11.787056
4938.677000	749.906033	304.900908	0.441092	26.515395	0.888675	11.787075
4938.697000	749.906033	304.885013	0.441096	26.514012	0.888683	11.786460
4938.717000	749.906033	304.875741	0.441098	26.513206	0.888687	11.786102
4938.737000	749.906033	304.874253	0.441099	26.513077	0.888688	11.786044
4938.757000	749.906033	304.887304	0.441095	26.514212	0.888682	11.786549
4938.777000	749.905953	304.885339	0.441096	26.514041	0.888682	11.786473
4938.797000	749.906033	304.878453	0.441098	26.513442	0.888686	11.786207
4938.817000	749.906033	304.890034	0.441095	26.514449	0.888680	11.786654
4938.837000	749.906033	304.902177	0.441091	26.515505	0.888674	11.787124
4938.857000	749.906033	304.880284	0.441097	26.513601	0.888685	11.786277
4938.877000	749.906033	304.876601	0.441098	26.513281	0.888687	11.786135
4938.897000	749.906033	304.886966	0.441095	26.514182	0.888682	11.786536
4938.917000	749.906033	304.881453	0.441097	26.513703	0.888685	11.786323
4938.937000	749.906033	304.880040	0.441097	26.513580	0.888685	11.786268
4938.957000	749.906033	304.880414	0.441097	26.513612	0.888685	11.786282
4938.977000	749.906033	304.887648	0.441095	26.514241	0.888681	11.786562
4938.997000	749.906033	304.873517	0.441099	26.513013	0.888688	11.786016
4939.017000	749.906033	304.880871	0.441097	26.513652	0.888685	11.786300
4939.037000	749.906033	304.874964	0.441099	26.513139	0.888688	11.786072
4939.057000	749.906033	304.876430	0.441098	26.513266	0.888687	11.786128
4939.077000	749.906033	304.857176	0.441103	26.511592	0.888696	11.785384
4939.097000	749.906033	304.853376	0.441104	26.511261	0.888698	11.785237
4939.117000	749.906033	304.862528	0.441102	26.512057	0.888694	11.785591
4939.137000	749.906033	304.884235	0.441096	26.513945	0.888683	11.786430
4939.157000	749.906033	304.867956	0.441100	26.512529	0.888691	11.785801
4939.177000	749.906033	304.877466	0.441098	26.513356	0.888686	11.786168
4939.197000	749.906033	304.864820	0.441101	26.512256	0.888693	11.785680
4939.217000	749.905953	304.872632	0.441099	26.512936	0.888689	11.785982
4939.237000	749.906033	304.870162	0.441100	26.512721	0.888690	11.785886
4939.257000	749.906033	304.862309	0.441102	26.512038	0.888694	11.785583
4939.277000	749.906033	304.875101	0.441098	26.513150	0.888688	11.786077
4939.297000	749.906033	304.870051	0.441100	26.512711	0.888690	11.785882
4939.317000	749.906033	304.868386	0.441100	26.512566	0.888691	11.785817
4939.337000	749.906033	304.867548	0.441100	26.512494	0.888691	11.785785
4939.357000	749.906033	304.860784	0.441102	26.511905	0.888695	11.785524
4939.377000	749.906033	304.855309	0.441104	26.511429	0.888697	11.785312
4939.397000	749.906033	304.852808	0.441104	26.511212	0.888699	11.785215
4939.417000	749.906033	304.850712	0.441105	26.511029	0.888700	11.785134
4939.437000	749.906033	304.870553	0.441100	26.512755	0.888690	11.785901
4939.457000	749.906033	304.861278	0.441102	26.511948	0.888694	11.785543
4939.477000	749.906033	304.856306	0.441103	26.511516	0.888697	11.785350
4939.497000	749.906033	304.855177	0.441104	26.511418	0.888697	11.785307
4939.517000	749.906033	304.861552	0.441102	26.511972	0.888694	11.785553
4939.537000	749.906033	304.857595	0.441103	26.511628	0.888696	11.785400
4939.557000	749.906033	304.837447	0.441108	26.509876	0.888706	11.784621
4939.577000	749.906033	304.852666	0.441104	26.511199	0.888699	11.785210
4939.597000	749.906033	304.834302	0.441109	26.509602	0.888708	11.784500
4939.617000	749.906033	304.840296	0.441108	26.510124	0.888705	11.784732
4939.637000	749.906033	304.835282	0.441109	26.509688	0.888707	11.784538
4939.657000	749.906033	304.840711	0.441107	26.510160	0.888705	11.784748
4939.677000	749.906033	304.839635	0.441108	26.510066	0.888705	11.784706
4939.697000	749.906033	304.845503	0.441106	26.510576	0.888702	11.784933
4939.717000	749.906033	304.828776	0.441111	26.509122	0.888710	11.784286
4939.737000	749.906033	304.833727	0.441109	26.509552	0.888708	11.784478
4939.757000	749.906033	304.829852	0.441110	26.509215	0.888710	11.784328
4939.777000	749.906033	304.834806	0.441109	26.509646	0.888707	11.784519
4939.797000	749.905953	304.841795	0.441107	26.510254	0.888704	11.784790
4939.817000	749.906033	304.828416	0.441111	26.509090	0.888711	11.784272
4939.837000	749.906033	304.830971	0.441110	26.509313	0.888709	11.784371
4939.857000	749.906033	304.843400	0.441107	26.510394	0.888703	11.784852
4939.877000	749.906033	304.830238	0.441110	26.509249	0.888710	11.784343
4939.897000	749.906033	304.832009	0.441110	26.509403	0.888709	11.784411
4939.917000	749.906033	304.837049	0.441108	26.509841	0.888706	11.784606
4939.937000	749.906033	304.831337	0.441110	26.509345	0.888709	11.784385
4939.957000	749.906033	304.831729	0.441110	26.509379	0.888709	11.784400
4939.977000	749.906033	304.824825	0.441112	26.508778	0.888712	11.784133
4939.997000	749.906033	304.822500	0.441112	26.508576	0.888713	11.784044
4940.017000	749.906033	304.821676	0.441112	26.508504	0.888714	11.784012
4940.037000	749.906033	304.812366	0.441115	26.507695	0.888718	11.783652
4940.057000	749.905953	304.835457	0.441109	26.509703	0.888707	11.784544
4940.077000	749.906033	304.815430	0.441114	26.507961	0.888717	11.783770
4940.097000	749.906033	304.823755	0.441112	26.508685	0.888713	11.784092
4940.117000	749.906033	304.810809	0.441115	26.507559	0.888719	11.783592
4940.137000	749.905953	304.824042	0.441112	26.508710	0.888713	11.784103
4940.157000	749.906033	304.816114	0.441114	26.508021	0.888717	11.783797
4940.177000	749.906033	304.817809	0.441113	26.508168	0.888716	11.783862
4940.197000	749.905953	304.806994	0.441116	26.507228	0.888721	11.783444
4940.217000	749.906033	304.809595	0.441116	26.507454	0.888720	11.783545
4940.237000	749.906033	304.817306	0.441114	26.508124	0.888716	11.783843
4940.257000	749.906033	304.811773	0.441115	26.507643	0.888719	11.783629
4940.277000	749.906033	304.793207	0.441120	26.506029	0.888728	11.782911
4940.297000	749.905953	304.824023	0.441112	26.508708	0.888713	11.784102
4940.317000	749.906033	304.811940	0.441115	26.507658	0.888719	11.783635
4940.337000	749.906033	304.815903	0.441114	26.508002	0.888717	11.783789
4940.357000	749.906033	304.808854	0.441116	26.507389	0.888720	11.783516
4940.377000	749.906033	304.809267	0.441116	26.507425	0.888720	11.783532
4940.397000	749.906033	304.816041	0.441114	26.508014	0.888717	11.783794
4940.417000	749.906033	304.827257	0.441111	26.508990	0.888711	11.784227
4940.437000	749.906033	304.810157	0.441115	26.507503	0.888720	11.783566
4940.457000	749.906033	304.807587	0.441116	26.507279	0.888721	11.783467
4940.477000	749.906033	304.812932	0.441115	26.507744	0.888718	11.783674
4940.497000	749.906033	304.818133	0.441113	26.508196	0.888716	11.783875
4940.517000	749.906033	304.808936	0.441116	26.507396	0.888720	11.783519
4940.537000	749.906033	304.814927	0.441114	26.507917	0.888717	11.783751
4940.557000	749.905953	304.807826	0.441116	26.507300	0.888721	11.783476
4940.577000	749.906033	304.813048	0.441115	26.507754	0.888718	11.783678
4940.597000	749.906033	304.812774	0.441115	26.507730	0.888718	11.783668
4940.617000	749.906033	304.825450	0.441111	26.508833	0.888712	11.784158
4940.637000	749.906033	304.813049	0.441115	26.507754	0.888718	11.783678
4940.657000	749.906033	304.818541	0.441113	26.508232	0.888715	11.783891
4940.677000	749.906033	304.810183	0.441115	26.507505	0.888719	11.783567
4940.697000	749.906033	304.812401	0.441115	26.507698	0.888718	11.783653
4940.717000	749.906033	304.802166	0.441118	26.506808	0.888723	11.783257
4940.737000	749.906033	304.807668	0.441116	26.507286	0.888721	11.783470
4940.757000	749.906033	304.798355	0.441119	26.506476	0.888725	11.783110
4940.777000	749.906033	304.801392	0.441118	26.506740	0.888724	11.783228
4940.797000	749.906033	304.795787	0.441119	26.506253	0.888727	11.783011
4940.817000	749.905953	304.804386	0.441117	26.507001	0.888722	11.783343
4940.837000	749.906033	304.798325	0.441119	26.506474	0.888725	11.783109
4940.857000	749.906033	304.795344	0.441119	26.506214	0.888727	11.782994
4940.877000	749.905953	304.784765	0.441122	26.505294	0.888732	11.782585
4940.897000	749.906033	304.799374	0.441118	26.506565	0.888725	11.783150
4940.917000	749.906033	304.787552	0.441121	26.505537	0.888731	11.782693
4940.937000	749.906033	304.795316	0.441119	26.506212	0.888727	11.782993
4940.957000	749.906033	304.786667	0.441122	26.505460	0.888731	11.782658
4940.977000	749.905953	304.787656	0.441121	26.505546	0.888730	11.782697
4940.997000	749.906033	304.801437	0.441118	26.506744	0.888724	11.783229
4941.017000	749.905953	304.793571	0.441120	26.506060	0.888728	11.782925
4941.037000	749.906033	304.789528	0.441121	26.505709	0.888730	11.782769
4941.057000	749.906033	304.796384	0.441119	26.506305	0.888726	11.783034
4941.077000	749.906033	304.803840	0.441117	26.506953	0.888723	11.783322
4941.097000	749.906033	304.796439	0.441119	26.506310	0.888726	11.783036
4941.117000	749.906033	304.781940	0.441123	26.505049	0.888733	11.782476
4941.137000	749.905953	304.785944	0.441122	26.505397	0.888731	11.782630
4941.157000	749.906033	304.784058	0.441122	26.505233	0.888732	11.782557
4941.177000	749.906033	304.796332	0.441119	26.506300	0.888726	11.783032
4941.197000	749.905953	304.778800	0.441124	26.504776	0.888735	11.782354
4941.217000	749.905953	304.772837	0.441125	26.504257	0.888738	11.782124
4941.237000	749.906033	304.767323	0.441127	26.503778	0.888741	11.781910
4941.257000	749.905953	304.787797	0.441121	26.505558	0.888730	11.782702
4941.277000	749.906033	304.777947	0.441124	26.504701	0.888735	11.782321
4941.297000	749.906033	304.781418	0.441123	26.505003	0.888734	11.782455
4941.317000	749.906033	304.774798	0.441125	26.504428	0.888737	11.782199
4941.337000	749.906033	304.771968	0.441125	26.504182	0.888738	11.782090
4941.357000	749.906033	304.774318	0.441125	26.504386	0.888737	11.782181
4941.377000	749.906033	304.771851	0.441125	26.504171	0.888738	11.782086
4941.397000	749.906033	304.764045	0.441127	26.503492	0.888742	11.781784
4941.417000	749.906033	304.759357	0.441129	26.503085	0.888744	11.781603
4941.437000	749.906033	304.771769	0.441125	26.504164	0.888738	11.782082
4941.457000	749.906033	304.772488	0.441125	26.504227	0.888738	11.782110
4941.477000	749.906033	304.759857	0.441129	26.503128	0.888744	11.781622
4941.497000	749.906033	304.752130	0.441131	26.502456	0.888748	11.781323
4941.517000	749.906033	304.767356	0.441127	26.503780	0.888741	11.781912
4941.537000	749.906033	304.766021	0.441127	26.503664	0.888741	11.781860
4941.557000	749.906033	304.765961	0.441127	26.503659	0.888741	11.781858
4941.577000	749.905953	304.758699	0.441129	26.503028	0.888745	11.781577
4941.597000	749.906033	304.761387	0.441128	26.503261	0.888743	11.781681
4941.617000	749.906033	304.752360	0.441131	26.502476	0.888748	11.781332
4941.637000	749.906033	304.760320	0.441128	26.503169	0.888744	11.781640
4941.657000	749.906033	304.758237	0.441129	26.502987	0.888745	11.781559
4941.677000	749.906033	304.753733	0.441130	26.502596	0.888747	11.781385
4941.697000	749.905953	304.754123	0.441130	26.502630	0.888747	11.781400
4941.717000	749.906033	304.763780	0.441128	26.503470	0.888742	11.781774
4941.737000	749.906033	304.765026	0.441127	26.503578	0.888742	11.781822
4941.757000	749.906033	304.747012	0.441132	26.502011	0.888751	11.781125
4941.777000	749.906033	304.743070	0.441133	26.501668	0.888752	11.780973
4941.797000	749.906033	304.743533	0.441133	26.501709	0.888752	11.780991
4941.817000	749.906033	304.742183	0.441133	26.501591	0.888753	11.780939
4941.837000	749.906033	304.742402	0.441133	26.501610	0.888753	11.780947
4941.857000	749.906033	304.754409	0.441130	26.502655	0.888747	11.781411
4941.877000	749.906033	304.756047	0.441130	26.502797	0.888746	11.781475
4941.897000	749.906033	304.743295	0.441133	26.501688	0.888752	11.780982
4941.917000	749.906033	304.746896	0.441132	26.502001	0.888751	11.781121
4941.937000	749.906033	304.737624	0.441134	26.501195	0.888755	11.780762
4941.957000	749.906033	304.744410	0.441133	26.501785	0.888752	11.781025
4941.977000	749.906033	304.754391	0.441130	26.502653	0.888747	11.781411
4941.997000	749.905953	304.732724	0.441136	26.500769	0.888757	11.780573
4942.017000	749.906033	304.737824	0.441134	26.501212	0.888755	11.780770
4942.037000	749.906033	304.738330	0.441134	26.501256	0.888755	11.780790
4942.057000	749.906033	304.742281	0.441133	26.501600	0.888753	11.780942
4942.077000	749.906033	304.738914	0.441134	26.501307	0.888754	11.780812
4942.097000	749.906033	304.726949	0.441137	26.500266	0.888760	11.780350
4942.117000	749.906033	304.727959	0.441137	26.500354	0.888760	11.780389
4942.137000	749.906033	304.724902	0.441138	26.500088	0.888761	11.780271
4942.157000	749.906033	304.724351	0.441138	26.500041	0.888762	11.780249
4942.177000	749.906033	304.728277	0.441137	26.500382	0.888760	11.780401
4942.197000	749.906033	304.728700	0.441137	26.500419	0.888760	11.780417
4942.217000	749.906033	304.717210	0.441140	26.499420	0.888765	11.779973
4942.237000	749.906033	304.712790	0.441141	26.499035	0.888767	11.779802
4942.257000	749.905953	304.721456	0.441139	26.499789	0.888763	11.780137
4942.277000	749.906033	304.712987	0.441141	26.499052	0.888767	11.779810
4942.297000	749.906033	304.721616	0.441139	26.499803	0.888763	11.780144
4942.317000	749.905953	304.713522	0.441141	26.499099	0.888767	11.779831
4942.337000	749.906033	304.709063	0.441142	26.498711	0.888769	11.779658
4942.357000	749.906033	304.726448	0.441137	26.500223	0.888761	11.780330
4942.377000	749.906033	304.721537	0.441139	26.499796	0.888763	11.780140
4942.397000	749.906033	304.712396	0.441141	26.499001	0.888768	11.779787
4942.417000	749.906033	304.720203	0.441139	26.499680	0.888764	11.780089
4942.437000	749.906033	304.711030	0.441141	26.498882	0.888768	11.779734
4942.457000	749.906033	304.705711	0.441143	26.498420	0.888771	11.779529
4942.477000	749.906033	304.717262	0.441140	26.499424	0.888765	11.779975
4942.497000	749.906033	304.720588	0.441139	26.499713	0.888763	11.780104
4942.517000	749.906033	304.716906	0.441140	26.499393	0.888765	11.779961
4942.537000	749.906033	304.714556	0.441140	26.499189	0.888766	11.779871
4942.557000	749.906033	304.715387	0.441140	26.499261	0.888766	11.779903
4942.577000	749.906033	304.719960	0.441139	26.499659	0.888764	11.780080
4942.597000	749.906033	304.702552	0.441144	26.498145	0.888772	11.779407
4942.617000	749.906033	304.711542	0.441141	26.498927	0.888768	11.779754
4942.637000	749.906033	304.702793	0.441144	26.498166	0.888772	11.779416
4942.657000	749.906033	304.697846	0.441145	26.497736	0.888775	11.779225
4942.677000	749.906033	304.712455	0.441141	26.499006	0.888767	11.779789
4942.697000	749.906033	304.699911	0.441144	26.497915	0.888774	11.779304
4942.717000	749.906033	304.703889	0.441143	26.498261	0.888772	11.779458
4942.737000	749.905953	304.708627	0.441142	26.498673	0.888769	11.779641
4942.757000	749.906033	304.709128	0.441142	26.498717	0.888769	11.779661
4942.777000	749.906033	304.703961	0.441143	26.498267	0.888772	11.779461
4942.797000	749.906033	304.705840	0.441143	26.498431	0.888771	11.779534
4942.817000	749.906033	304.695563	0.441145	26.497537	0.888776	11.779136
4942.837000	749.905953	304.707026	0.441142	26.498534	0.888770	11.779579
4942.857000	749.906033	304.706508	0.441143	26.498489	0.888770	11.779559
4942.877000	749.906033	304.705615	0.441143	26.498411	0.888771	11.779525
4942.897000	749.906033	304.708442	0.441142	26.498657	0.888769	11.779634
4942.917000	749.906033	304.703056	0.441143	26.498189	0.888772	11.779426
4942.937000	749.906033	304.706603	0.441143	26.498497	0.888770	11.779563
4942.957000	749.906033	304.717854	0.441140	26.499476	0.888765	11.779998
4942.977000	749.906033	304.722818	0.441138	26.499907	0.888762	11.780190
4942.997000	749.906033	304.703541	0.441143	26.498231	0.888772	11.779445
4943.017000	749.906033	304.712821	0.441141	26.499038	0.888767	11.779804
4943.037000	749.906033	304.690682	0.441147	26.497113	0.888778	11.778948
4943.057000	749.906033	304.682196	0.441149	26.496375	0.888782	11.778620
4943.077000	749.905953	304.682991	0.441149	26.496444	0.888782	11.778650
4943.097000	749.906033	304.687371	0.441148	26.496825	0.888780	11.778820
4943.117000	749.906033	304.685493	0.441148	26.496661	0.888781	11.778747
4943.137000	749.906033	304.693739	0.441146	26.497378	0.888777	11.779066
4943.157000	749.906033	304.693609	0.441146	26.497367	0.888777	11.779061
4943.177000	749.906033	304.691779	0.441146	26.497208	0.888778	11.778990
4943.197000	749.906033	304.706825	0.441142	26.498516	0.888770	11.779572
4943.217000	749.906033	304.695477	0.441145	26.497530	0.888776	11.779133
4943.237000	749.906033	304.692396	0.441146	26.497262	0.888777	11.779014
4943.257000	749.906033	304.674018	0.441151	26.495663	0.888786	11.778303
4943.277000	749.905953	304.685487	0.441148	26.496661	0.888781	11.778747
4943.297000	749.906033	304.686353	0.441148	26.496736	0.888780	11.778780
4943.317000	749.906033	304.685193	0.441148	26.496635	0.888781	11.778735
4943.337000	749.906033	304.682696	0.441149	26.496418	0.888782	11.778639
4943.357000	749.906033	304.671426	0.441152	26.495438	0.888788	11.778203
4943.377000	749.906033	304.675287	0.441151	26.495774	0.888786	11.778353
4943.397000	749.906033	304.679326	0.441150	26.496125	0.888784	11.778509
4943.417000	749.906033	304.652640	0.441157	26.493804	0.888797	11.777477
4943.437000	749.906033	304.674434	0.441151	26.495700	0.888786	11.778320
4943.457000	749.906033	304.665300	0.441153	26.494905	0.888791	11.777966
4943.477000	749.906033	304.659603	0.441155	26.494410	0.888793	11.777746
4943.497000	749.906033	304.676179	0.441150	26.495851	0.888785	11.778387
4943.517000	749.906033	304.666649	0.441153	26.495023	0.888790	11.778019
4943.537000	749.906033	304.665120	0.441153	26.494890	0.888791	11.777959
4943.557000	749.906033	304.659529	0.441155	26.494403	0.888793	11.777743
4943.577000	749.906033	304.656200	0.441156	26.494114	0.888795	11.777615
4943.597000	749.906033	304.649347	0.441157	26.493518	0.888798	11.777350
4943.617000	749.906033	304.657309	0.441155	26.494210	0.888795	11.777657
4943.637000	749.906033	304.657350	0.441155	26.494214	0.888795	11.777659
4943.657000	749.906033	304.650253	0.441157	26.493597	0.888798	11.777385
4943.677000	749.906033	304.660266	0.441155	26.494467	0.888793	11.777772
4943.697000	749.906033	304.663704	0.441154	26.494766	0.888791	11.777905
4943.717000	749.906033	304.643183	0.441159	26.492982	0.888801	11.777111
4943.737000	749.906033	304.647505	0.441158	26.493358	0.888799	11.777278
4943.757000	749.905953	304.653148	0.441156	26.493848	0.888796	11.777497
4943.777000	749.905953	304.642302	0.441159	26.492905	0.888802	11.777077
4943.797000	749.906033	304.638647	0.441160	26.492587	0.888804	11.776936
4943.817000	749.906033	304.648481	0.441158	26.493443	0.888799	11.777316
4943.837000	749.906033	304.648460	0.441158	26.493441	0.888799	11.777315
4943.857000	749.906033	304.638605	0.441160	26.492584	0.888804	11.776934
4943.877000	749.905953	304.630144	0.441162	26.491848	0.888808	11.776607
4943.897000	749.906033	304.641791	0.441159	26.492861	0.888802	11.777058
4943.917000	749.906033	304.634368	0.441161	26.492215	0.888806	11.776771
4943.937000	749.905953	304.648501	0.441158	26.493444	0.888799	11.777317
4943.957000	749.906033	304.628592	0.441163	26.491713	0.888809	11.776547
4943.977000	749.906033	304.638070	0.441160	26.492537	0.888804	11.776914
4943.997000	749.906033	304.635046	0.441161	26.492274	0.888805	11.776797
4944.017000	749.906033	304.633156	0.441162	26.492110	0.888806	11.776724
4944.037000	749.906033	304.649616	0.441157	26.493541	0.888798	11.777360
4944.057000	749.906033	304.646179	0.441158	26.493242	0.888800	11.777227
4944.077000	749.906033	304.625123	0.441164	26.491411	0.888810	11.776413
4944.097000	749.905953	304.631777	0.441162	26.491990	0.888807	11.776670
4944.117000	749.906033	304.632408	0.441162	26.492045	0.888807	11.776695
4944.137000	749.906033	304.626836	0.441163	26.491560	0.888810	11.776479
4944.157000	749.905953	304.624403	0.441164	26.491349	0.888811	11.776385
4944.177000	749.906033	304.619246	0.441165	26.490900	0.888813	11.776186
4944.197000	749.906033	304.625228	0.441164	26.491420	0.888810	11.776417
4944.217000	749.906033	304.619921	0.441165	26.490959	0.888813	11.776212
4944.237000	749.906033	304.629616	0.441163	26.491802	0.888808	11.776587
4944.257000	749.906033	304.635795	0.441161	26.492339	0.888805	11.776826
4944.277000	749.906033	304.625225	0.441164	26.491420	0.888810	11.776417
4944.297000	749.906033	304.622530	0.441164	26.491186	0.888812	11.776313
4944.317000	749.906033	304.629412	0.441163	26.491784	0.888808	11.776579
4944.337000	749.906033	304.637291	0.441161	26.492470	0.888804	11.776884
4944.357000	749.905953	304.624868	0.441164	26.491389	0.888810	11.776403
4944.377000	749.906033	304.620477	0.441165	26.491007	0.888813	11.776234
4944.397000	749.905953	304.621798	0.441165	26.491122	0.888812	11.776285
4944.417000	749.906033	304.619346	0.441165	26.490909	0.888813	11.776190
4944.437000	749.906033	304.613875	0.441167	26.490433	0.888816	11.775978
4944.457000	749.906033	304.631045	0.441162	26.491926	0.888807	11.776642
4944.477000	749.906033	304.615876	0.441166	26.490607	0.888815	11.776056
4944.497000	749.906033	304.621041	0.441165	26.491056	0.888812	11.776255
4944.517000	749.906033	304.613428	0.441167	26.490394	0.888816	11.775961
4944.537000	749.906033	304.617046	0.441166	26.490709	0.888814	11.776101
4944.557000	749.906033	304.607897	0.441168	26.489913	0.888819	11.775747
4944.577000	749.906033	304.597220	0.441171	26.488985	0.888824	11.775335
4944.597000	749.906033	304.600345	0.441170	26.489257	0.888823	11.775455
4944.617000	749.906033	304.596089	0.441171	26.488886	0.888825	11.775291
4944.637000	749.906033	304.598919	0.441171	26.489133	0.888823	11.775400
4944.657000	749.906033	304.596657	0.441171	26.488936	0.888824	11.775313
4944.677000	749.906033	304.607731	0.441168	26.489899	0.888819	11.775741
4944.697000	749.906033	304.599801	0.441170	26.489209	0.888823	11.775434
4944.717000	749.906033	304.605464	0.441169	26.489702	0.888820	11.775653
4944.737000	749.906033	304.599968	0.441170	26.489224	0.888823	11.775441
4944.757000	749.906033	304.595610	0.441172	26.488845	0.888825	11.775272
4944.777000	749.906033	304.589535	0.441173	26.488316	0.888828	11.775037
4944.797000	749.906033	304.589147	0.441173	26.488283	0.888828	11.775022
4944.817000	749.906033	304.582554	0.441175	26.487709	0.888831	11.774768
4944.837000	749.906033	304.586988	0.441174	26.488095	0.888829	11.774939
4944.857000	749.906033	304.592234	0.441172	26.488551	0.888826	11.775142
4944.877000	749.906033	304.593862	0.441172	26.488693	0.888826	11.775205
4944.897000	749.906033	304.582354	0.441175	26.487692	0.888831	11.774760
4944.917000	749.906033	304.581300	0.441175	26.487600	0.888832	11.774719
4944.937000	749.906033	304.585436	0.441174	26.487960	0.888830	11.774879
4944.957000	749.906033	304.581981	0.441175	26.487659	0.888832	11.774745
4944.977000	749.905953	304.588470	0.441173	26.488224	0.888828	11.774996
4944.997000	749.906033	304.583387	0.441175	26.487782	0.888831	11.774800
4945.017000	749.906033	304.589876	0.441173	26.488346	0.888828	11.775051
4945.037000	749.906033	304.591042	0.441173	26.488447	0.888827	11.775096
4945.057000	749.906033	304.582386	0.441175	26.487695	0.888831	11.774761
4945.077000	749.905953	304.571206	0.441178	26.486722	0.888837	11.774329
4945.097000	749.906033	304.589764	0.441173	26.488336	0.888828	11.775046
4945.117000	749.906033	304.580109	0.441176	26.487497	0.888832	11.774673
4945.137000	749.906033	304.589824	0.441173	26.488342	0.888828	11.775049
4945.157000	749.906033	304.576587	0.441176	26.487190	0.888834	11.774537
4945.177000	749.905953	304.594826	0.441172	26.488777	0.888825	11.775242
4945.197000	749.906033	304.582266	0.441175	26.487684	0.888831	11.774756
4945.217000	749.906033	304.593771	0.441172	26.488685	0.888826	11.775201
4945.237000	749.906033	304.584179	0.441174	26.487851	0.888830	11.774830
4945.257000	749.906033	304.576957	0.441176	26.487223	0.888834	11.774551
4945.277000	749.906033	304.569822	0.441178	26.486602	0.888837	11.774275
4945.297000	749.906033	304.579723	0.441176	26.487463	0.888833	11.774658
4945.317000	749.906033	304.587594	0.441174	26.488148	0.888829	11.774962
4945.337000	749.905953	304.581227	0.441175	26.487594	0.888832	11.774716
4945.357000	749.906033	304.585407	0.441174	26.487957	0.888830	11.774878
4945.377000	749.905953	304.573557	0.441177	26.486927	0.888836	11.774420
4945.397000	749.906033	304.561764	0.441180	26.485901	0.888841	11.773964
4945.417000	749.906033	304.579002	0.441176	26.487400	0.888833	11.774630
4945.437000	749.906033	304.578088	0.441176	26.487321	0.888833	11.774595
4945.457000	749.906033	304.573788	0.441177	26.486947	0.888836	11.774429
4945.477000	749.906033	304.568080	0.441179	26.486451	0.888838	11.774208
4945.497000	749.906033	304.564372	0.441180	26.486128	0.888840	11.774065
4945.517000	749.906033	304.564839	0.441180	26.486169	0.888840	11.774083
4945.537000	749.906033	304.564438	0.441180	26.486134	0.888840	11.774067
4945.557000	749.906033	304.569031	0.441178	26.486533	0.888838	11.774245
4945.577000	749.906033	304.555036	0.441182	26.485316	0.888845	11.773704
4945.597000	749.906033	304.561110	0.441181	26.485844	0.888842	11.773939
4945.617000	749.906033	304.570233	0.441178	26.486638	0.888837	11.774291
4945.637000	749.906033	304.564914	0.441180	26.486175	0.888840	11.774086
4945.657000	749.906033	304.573216	0.441177	26.486897	0.888836	11.774407
4945.677000	749.906033	304.570294	0.441178	26.486643	0.888837	11.774294
4945.697000	749.906033	304.560421	0.441181	26.485785	0.888842	11.773912
4945.717000	749.906033	304.555830	0.441182	26.485385	0.888844	11.773734
4945.737000	749.906033	304.575669	0.441177	26.487111	0.888835	11.774501
4945.757000	749.906033	304.577918	0.441176	26.487306	0.888834	11.774588
4945.777000	749.906033	304.573265	0.441177	26.486901	0.888836	11.774408
4945.797000	749.906033	304.552039	0.441183	26.485056	0.888846	11.773588
4945.817000	749.906033	304.557434	0.441181	26.485525	0.888844	11.773796
4945.837000	749.906033	304.556437	0.441182	26.485438	0.888844	11.773758
4945.857000	749.906033	304.555712	0.441182	26.485375	0.888844	11.773730
4945.877000	749.905953	304.549457	0.441184	26.484831	0.888847	11.773488
4945.897000	749.905953	304.549990	0.441183	26.484877	0.888847	11.773509
4945.917000	749.906033	304.566965	0.441179	26.486354	0.888839	11.774165
4945.937000	749.906033	304.561690	0.441180	26.485895	0.888841	11.773961
4945.957000	749.906033	304.563088	0.441180	26.486017	0.888841	11.774015
4945.977000	749.906033	304.553309	0.441183	26.485166	0.888846	11.773637
4945.997000	749.906033	304.565755	0.441179	26.486248	0.888839	11.774118
4946.017000	749.906033	304.555578	0.441182	26.485363	0.888844	11.773725
4946.037000	749.906033	304.557471	0.441181	26.485528	0.888844	11.773798
4946.057000	749.906033	304.540606	0.441186	26.484061	0.888852	11.773146
4946.077000	749.906033	304.535786	0.441187	26.483642	0.888854	11.772960
4946.097000	749.906033	304.555506	0.441182	26.485357	0.888845	11.773722
4946.117000	749.906033	304.542958	0.441185	26.484266	0.888851	11.773237
4946.137000	749.906033	304.538584	0.441186	26.483886	0.888853	11.773068
4946.157000	749.906033	304.540871	0.441186	26.484084	0.888852	11.773156
4946.177000	749.906033	304.536182	0.441187	26.483677	0.888854	11.772975
4946.197000	749.905953	304.543544	0.441185	26.484317	0.888850	11.773259
4946.217000	749.906033	304.537828	0.441187	26.483820	0.888853	11.773039
4946.237000	749.905953	304.543756	0.441185	26.484335	0.888850	11.773268
4946.257000	749.906033	304.546643	0.441184	26.484586	0.888849	11.773379
4946.277000	749.906033	304.533313	0.441188	26.483427	0.888855	11.772864
4946.297000	749.906033	304.536243	0.441187	26.483682	0.888854	11.772977
4946.317000	749.906033	304.526295	0.441190	26.482817	0.888859	11.772593
4946.337000	749.906033	304.527499	0.441189	26.482922	0.888858	11.772639
4946.357000	749.906033	304.538075	0.441187	26.483841	0.888853	11.773048
4946.377000	749.906033	304.531501	0.441188	26.483270	0.888856	11.772794
4946.397000	749.906033	304.519314	0.441191	26.482210	0.888862	11.772323
4946.417000	749.906033	304.530942	0.441188	26.483221	0.888857	11.772772
4946.437000	749.905953	304.528784	0.441189	26.483033	0.888858	11.772689
4946.457000	749.906033	304.533764	0.441188	26.483466	0.888855	11.772881
4946.477000	749.906033	304.531663	0.441188	26.483284	0.888856	11.772800
4946.497000	749.905953	304.520319	0.441191	26.482297	0.888862	11.772362
4946.517000	749.906033	304.518474	0.441192	26.482137	0.888863	11.772290
4946.537000	749.906033	304.519266	0.441191	26.482206	0.888862	11.772321
4946.557000	749.905953	304.506801	0.441195	26.481122	0.888868	11.771839
4946.577000	749.906033	304.530280	0.441189	26.483163	0.888857	11.772747
4946.597000	749.906033	304.520295	0.441191	26.482295	0.888862	11.772361
4946.617000	749.906033	304.529470	0.441189	26.483093	0.888857	11.772715
4946.637000	749.906033	304.525928	0.441190	26.482785	0.888859	11.772578
4946.657000	749.906033	304.528980	0.441189	26.483050	0.888858	11.772696
4946.677000	749.906033	304.530445	0.441189	26.483178	0.888857	11.772753
4946.697000	749.906033	304.524259	0.441190	26.482640	0.888860	11.772514
4946.717000	749.906033	304.526129	0.441190	26.482802	0.888859	11.772586
4946.737000	749.906033	304.520542	0.441191	26.482317	0.888862	11.772370
4946.757000	749.906033	304.524063	0.441190	26.482623	0.888860	11.772506
4946.777000	749.906033	304.527966	0.441189	26.482962	0.888858	11.772657
4946.797000	749.906033	304.510810	0.441194	26.481470	0.888866	11.771994
4946.817000	749.906033	304.515421	0.441192	26.481871	0.888864	11.772172
4946.837000	749.906033	304.507066	0.441195	26.481145	0.888868	11.771849
4946.857000	749.906033	304.515465	0.441192	26.481875	0.888864	11.772174
4946.877000	749.905953	304.508689	0.441194	26.481286	0.888867	11.771912
4946.897000	749.906033	304.516614	0.441192	26.481975	0.888864	11.772218
4946.917000	749.906033	304.511258	0.441194	26.481509	0.888866	11.772011
4946.937000	749.906033	304.514207	0.441193	26.481766	0.888865	11.772125
4946.957000	749.906033	304.499925	0.441197	26.480524	0.888872	11.771573
4946.977000	749.906033	304.501578	0.441196	26.480667	0.888871	11.771637
4946.997000	749.906033	304.508085	0.441194	26.481233	0.888868	11.771889
4947.017000	749.906033	304.507687	0.441194	26.481199	0.888868	11.771873
4947.037000	749.906033	304.498560	0.441197	26.480405	0.888872	11.771520
4947.057000	749.906033	304.507275	0.441195	26.481163	0.888868	11.771857
4947.077000	749.906033	304.496671	0.441197	26.480241	0.888873	11.771447
4947.097000	749.905953	304.504298	0.441195	26.480904	0.888870	11.771742
4947.117000	749.906033	304.509495	0.441194	26.481356	0.888867	11.771943
4947.137000	749.906033	304.516916	0.441192	26.482001	0.888863	11.772230
4947.157000	749.906033	304.493648	0.441198	26.479978	0.888875	11.771331
4947.177000	749.906033	304.502248	0.441196	26.480726	0.888871	11.771663
4947.197000	749.906033	304.495365	0.441198	26.480127	0.888874	11.771397
4947.217000	749.906033	304.507991	0.441194	26.481225	0.888868	11.771885
4947.237000	749.906033	304.499437	0.441197	26.480481	0.888872	11.771554
4947.257000	749.906033	304.483464	0.441201	26.479092	0.888880	11.770937
4947.277000	749.906033	304.495135	0.441198	26.480107	0.888874	11.771388
4947.297000	749.906033	304.496935	0.441197	26.480264	0.888873	11.771458
4947.317000	749.906033	304.504118	0.441195	26.480888	0.888870	11.771735
4947.337000	749.906033	304.504102	0.441195	26.480887	0.888870	11.771735
4947.357000	749.906033	304.495777	0.441198	26.480163	0.888874	11.771413
4947.377000	749.905953	304.472528	0.441204	26.478141	0.888885	11.770514
4947.397000	749.906033	304.498559	0.441197	26.480405	0.888872	11.771520
4947.417000	749.906033	304.478949	0.441202	26.478699	0.888882	11.770762
4947.437000	749.906033	304.472718	0.441204	26.478158	0.888885	11.770521
4947.457000	749.906033	304.485960	0.441200	26.479309	0.888879	11.771033
4947.477000	749.906033	304.473685	0.441203	26.478242	0.888885	11.770559
4947.497000	749.906033	304.474457	0.441203	26.478309	0.888884	11.770589
4947.517000	749.906033	304.471033	0.441204	26.478011	0.888886	11.770456
4947.537000	749.906033	304.469745	0.441204	26.477899	0.888887	11.770407
4947.557000	749.906033	304.463731	0.441206	26.477376	0.888890	11.770174
4947.577000	749.906033	304.480273	0.441202	26.478815	0.888881	11.770814
4947.597000	749.906033	304.485744	0.441200	26.479290	0.888879	11.771025
4947.617000	749.906033	304.468133	0.441205	26.477759	0.888887	11.770344
4947.637000	749.906033	304.483958	0.441201	26.479135	0.888880	11.770956
4947.657000	749.906033	304.488256	0.441200	26.479509	0.888878	11.771122
4947.677000	749.906033	304.476914	0.441203	26.478522	0.888883	11.770684
4947.697000	749.906033	304.471378	0.441204	26.478041	0.888886	11.770470
4947.717000	749.906033	304.480369	0.441202	26.478823	0.888881	11.770817
4947.737000	749.905953	304.478391	0.441202	26.478651	0.888882	11.770741
4947.757000	749.906033	304.478889	0.441202	26.478694	0.888882	11.770760
4947.777000	749.906033	304.478678	0.441202	26.478676	0.888882	11.770752
4947.797000	749.906033	304.480048	0.441202	26.478795	0.888882	11.770805
4947.817000	749.906033	304.467178	0.441205	26.477676	0.888888	11.770307
4947.837000	749.905953	304.479161	0.441202	26.478718	0.888882	11.770771
4947.857000	749.905953	304.475357	0.441203	26.478387	0.888884	11.770623
4947.877000	749.906033	304.460542	0.441207	26.477099	0.888891	11.770051
4947.897000	749.906033	304.466770	0.441205	26.477640	0.888888	11.770291
4947.917000	749.906033	304.481353	0.441201	26.478908	0.888881	11.770855
4947.937000	749.906033	304.470235	0.441204	26.477942	0.888886	11.770425
4947.957000	749.906033	304.466356	0.441205	26.477604	0.888888	11.770276
4947.977000	749.905953	304.466653	0.441205	26.477630	0.888888	11.770287
4947.997000	749.906033	304.466167	0.441205	26.477588	0.888888	11.770268
4948.017000	749.906033	304.462487	0.441206	26.477268	0.888890	11.770126
4948.037000	749.906033	304.466130	0.441205	26.477585	0.888888	11.770267
4948.057000	749.905953	304.457151	0.441208	26.476804	0.888893	11.769920
4948.077000	749.906033	304.456041	0.441208	26.476707	0.888893	11.769877
4948.097000	749.906033	304.462669	0.441206	26.477284	0.888890	11.770133
[truncated: 1,003 more rows]
