# Supplementary material for: Stress relaxation in the presence of sudden strain bursts: Methodology and stress relaxation data of microcast aluminium microwires
Source: Data Brief. 2018 Nov 14;21:2134–41. doi: 10.1016/j.dib.2018.11.047 (PMC6265499; doi:10.1016/j.dib.2018.11.047)
Supplement: Supplementary file 2 — Supplementary material [file mmc2.zip › Data in brief/As-cast/Al4N/Al_100_r_1/Stress relax txt files/Al_100_relax_1_Relaxcycle0042.txt]

Time[s]	Motordispl[�m]	Force[mN]	EngStrain	EngStress[MPa]	Shearstrain	Shearstress [MPa]
5040.211000	771.515325	314.889705	0.453488	27.384060	0.911935	12.173229
5040.231000	771.515406	314.867633	0.453494	27.382141	0.911946	12.172375
5040.251000	771.515406	314.864877	0.453494	27.381901	0.911947	12.172269
5040.271000	771.515406	314.865005	0.453494	27.381912	0.911947	12.172274
5040.291000	771.515406	314.842341	0.453500	27.379941	0.911958	12.171398
5040.311000	771.515406	314.829342	0.453504	27.378811	0.911965	12.170895
5040.331000	771.515406	314.828528	0.453504	27.378740	0.911965	12.170864
5040.351000	771.515406	314.793646	0.453513	27.375707	0.911982	12.169515
5040.371000	771.515406	314.795929	0.453512	27.375905	0.911981	12.169603
5040.391000	771.515486	314.774838	0.453518	27.374071	0.911992	12.168788
5040.411000	771.515406	314.740043	0.453527	27.371045	0.912009	12.167443
5040.431000	771.515406	314.720916	0.453532	27.369382	0.912018	12.166704
5040.451000	771.515486	314.688467	0.453541	27.366560	0.912034	12.165449
5040.471000	771.515486	314.676129	0.453544	27.365487	0.912040	12.164972
5040.491000	771.515486	314.654123	0.453550	27.363573	0.912051	12.164121
5040.511000	771.515406	314.638270	0.453554	27.362194	0.912058	12.163509
5040.531000	771.515406	314.610377	0.453561	27.359769	0.912072	12.162430
5040.551000	771.515406	314.596444	0.453565	27.358557	0.912079	12.161892
5040.571000	771.515486	314.573150	0.453571	27.356531	0.912090	12.160991
5040.591000	771.515486	314.571354	0.453571	27.356375	0.912091	12.160922
5040.611000	771.515486	314.553861	0.453576	27.354854	0.912100	12.160245
5040.631000	771.515486	314.541715	0.453579	27.353798	0.912106	12.159776
5040.651000	771.515486	314.522283	0.453584	27.352108	0.912115	12.159025
5040.671000	771.515486	314.518666	0.453585	27.351793	0.912117	12.158885
5040.691000	771.515406	314.504763	0.453589	27.350584	0.912124	12.158347
5040.711000	771.515486	314.504013	0.453589	27.350519	0.912124	12.158318
5040.731000	771.515486	314.491341	0.453592	27.349417	0.912130	12.157828
5040.751000	771.515486	314.478823	0.453595	27.348328	0.912137	12.157345
5040.771000	771.515486	314.454755	0.453602	27.346235	0.912148	12.156414
5040.791000	771.515486	314.439058	0.453606	27.344870	0.912156	12.155807
5040.811000	771.515486	314.423134	0.453610	27.343485	0.912164	12.155192
5040.831000	771.515486	314.417086	0.453612	27.342959	0.912167	12.154958
5040.851000	771.515486	314.382645	0.453621	27.339964	0.912184	12.153626
5040.871000	771.515486	314.370684	0.453624	27.338924	0.912190	12.153164
5040.891000	771.515486	314.359148	0.453627	27.337921	0.912195	12.152718
5040.911000	771.515486	314.347850	0.453630	27.336938	0.912201	12.152281
5040.931000	771.515486	314.352112	0.453629	27.337309	0.912199	12.152446
5040.951000	771.515486	314.344483	0.453631	27.336645	0.912202	12.152151
5040.971000	771.515486	314.330078	0.453634	27.335393	0.912209	12.151594
5040.991000	771.515486	314.313379	0.453639	27.333941	0.912218	12.150949
5041.011000	771.515486	314.302046	0.453642	27.332955	0.912223	12.150511
5041.031000	771.515406	314.297019	0.453643	27.332518	0.912225	12.150316
5041.051000	771.515486	314.282013	0.453647	27.331213	0.912233	12.149736
5041.071000	771.515486	314.282873	0.453647	27.331288	0.912233	12.149769
5041.091000	771.515486	314.263711	0.453652	27.329621	0.912242	12.149029
5041.111000	771.515486	314.257957	0.453653	27.329121	0.912245	12.148806
5041.131000	771.515486	314.243551	0.453657	27.327868	0.912252	12.148249
5041.151000	771.515486	314.234003	0.453659	27.327038	0.912256	12.147880
5041.171000	771.515486	314.217836	0.453664	27.325632	0.912264	12.147255
5041.191000	771.515486	314.207945	0.453666	27.324772	0.912269	12.146873
5041.211000	771.515486	314.206889	0.453666	27.324680	0.912270	12.146832
5041.231000	771.515486	314.181440	0.453673	27.322467	0.912282	12.145848
5041.251000	771.515406	314.173236	0.453675	27.321753	0.912286	12.145531
5041.271000	771.515486	314.167080	0.453677	27.321218	0.912289	12.145293
5041.291000	771.515486	314.139564	0.453684	27.318825	0.912303	12.144229
5041.311000	771.515486	314.126571	0.453687	27.317695	0.912309	12.143727
5041.331000	771.515486	314.126532	0.453687	27.317692	0.912309	12.143725
5041.351000	771.515486	314.095861	0.453695	27.315024	0.912324	12.142540
5041.371000	771.515486	314.021074	0.453715	27.308521	0.912361	12.139649
5041.391000	771.515486	313.971005	0.453728	27.304166	0.912385	12.137713
5041.411000	771.515486	313.952540	0.453733	27.302561	0.912394	12.136999
5041.431000	771.515486	313.926380	0.453740	27.300286	0.912407	12.135988
5041.451000	771.515486	313.907359	0.453745	27.298631	0.912416	12.135252
5041.471000	771.515486	313.895697	0.453748	27.297617	0.912422	12.134802
5041.491000	771.515486	313.859555	0.453757	27.294474	0.912440	12.133404
5041.511000	771.515486	313.849755	0.453760	27.293622	0.912445	12.133026
5041.531000	771.515486	313.825352	0.453766	27.291500	0.912457	12.132082
5041.551000	771.515486	313.794032	0.453774	27.288776	0.912472	12.130871
5041.571000	771.515486	313.779167	0.453778	27.287483	0.912479	12.130297
5041.591000	771.515486	313.741578	0.453788	27.284214	0.912498	12.128844
5041.611000	771.515486	313.707186	0.453797	27.281224	0.912514	12.127514
5041.631000	771.515486	313.686223	0.453803	27.279401	0.912525	12.126704
5041.651000	771.515486	313.651920	0.453811	27.276417	0.912542	12.125378
5041.671000	771.515486	313.635536	0.453816	27.274993	0.912550	12.124744
5041.691000	771.515486	313.612997	0.453822	27.273033	0.912561	12.123873
5041.711000	771.515406	313.585094	0.453829	27.270606	0.912574	12.122794
5041.731000	771.515406	313.592893	0.453827	27.271284	0.912570	12.123096
5041.751000	771.515486	313.569570	0.453833	27.269256	0.912582	12.122194
5041.771000	771.515406	313.571835	0.453832	27.269453	0.912581	12.122282
5041.791000	771.515486	313.553353	0.453837	27.267846	0.912590	12.121567
5041.811000	771.515486	313.545626	0.453839	27.267174	0.912594	12.121268
5041.831000	771.515486	313.524938	0.453845	27.265375	0.912604	12.120469
5041.851000	771.515486	313.525349	0.453845	27.265410	0.912603	12.120484
5041.871000	771.515486	313.506307	0.453850	27.263754	0.912613	12.119748
5041.891000	771.515486	313.506145	0.453850	27.263740	0.912613	12.119742
5041.911000	771.515406	313.490608	0.453854	27.262389	0.912620	12.119141
5041.931000	771.515486	313.481793	0.453856	27.261623	0.912625	12.118801
5041.951000	771.515486	313.467955	0.453860	27.260419	0.912632	12.118266
5041.971000	771.515486	313.467911	0.453860	27.260415	0.912632	12.118264
5041.991000	771.515486	313.454366	0.453863	27.259237	0.912638	12.117740
5042.011000	771.515486	313.446268	0.453865	27.258533	0.912642	12.117427
5042.031000	771.515486	313.441735	0.453866	27.258139	0.912644	12.117252
5042.051000	771.515486	313.431690	0.453869	27.257265	0.912649	12.116864
5042.071000	771.515486	313.423334	0.453871	27.256539	0.912653	12.116541
5042.091000	771.515486	313.433792	0.453868	27.257448	0.912648	12.116945
5042.111000	771.515486	313.407225	0.453875	27.255138	0.912661	12.115918
5042.131000	771.515486	313.409311	0.453875	27.255319	0.912660	12.115999
5042.151000	771.515486	313.389374	0.453880	27.253585	0.912670	12.115228
5042.171000	771.515406	313.377583	0.453883	27.252560	0.912676	12.114772
5042.191000	771.515486	313.383772	0.453882	27.253098	0.912673	12.115011
5042.211000	771.515486	313.384962	0.453881	27.253202	0.912672	12.115057
5042.231000	771.515486	313.346000	0.453891	27.249813	0.912691	12.113551
5042.251000	771.515486	313.341635	0.453893	27.249434	0.912693	12.113382
5042.271000	771.515486	313.319901	0.453898	27.247544	0.912704	12.112542
5042.291000	771.515486	313.315704	0.453899	27.247179	0.912706	12.112380
5042.311000	771.515486	313.283519	0.453908	27.244380	0.912722	12.111136
5042.331000	771.515486	313.252499	0.453916	27.241682	0.912737	12.109936
5042.351000	771.515486	313.219990	0.453924	27.238855	0.912753	12.108680
5042.371000	771.515486	313.199427	0.453930	27.237067	0.912763	12.107885
5042.391000	771.515486	313.172955	0.453937	27.234765	0.912776	12.106861
5042.411000	771.515486	313.156866	0.453941	27.233366	0.912784	12.106239
5042.431000	771.515486	313.139785	0.453945	27.231880	0.912792	12.105579
5042.451000	771.515486	313.135605	0.453946	27.231517	0.912794	12.105417
5042.471000	771.515486	313.126301	0.453949	27.230708	0.912799	12.105058
5042.491000	771.515486	313.111669	0.453953	27.229435	0.912806	12.104492
5042.511000	771.515486	313.104240	0.453955	27.228789	0.912810	12.104205
5042.531000	771.515406	313.087123	0.453959	27.227300	0.912818	12.103543
5042.551000	771.515486	313.081058	0.453961	27.226773	0.912821	12.103309
5042.571000	771.515406	313.056195	0.453967	27.224611	0.912833	12.102348
5042.591000	771.515486	313.058271	0.453967	27.224791	0.912832	12.102428
5042.611000	771.515486	313.046369	0.453970	27.223756	0.912838	12.101968
5042.631000	771.515486	313.035854	0.453972	27.222842	0.912843	12.101561
5042.651000	771.515486	313.028617	0.453974	27.222213	0.912847	12.101281
5042.671000	771.515486	313.017735	0.453977	27.221266	0.912852	12.100861
5042.691000	771.515406	312.997428	0.453982	27.219500	0.912862	12.100076
5042.711000	771.515486	312.988649	0.453985	27.218737	0.912866	12.099736
5042.731000	771.515406	312.975310	0.453988	27.217577	0.912873	12.099221
5042.751000	771.515486	312.972012	0.453989	27.217290	0.912874	12.099093
5042.771000	771.515486	312.948066	0.453995	27.215208	0.912886	12.098167
5042.791000	771.515486	312.945438	0.453996	27.214979	0.912887	12.098066
5042.811000	771.515406	312.926049	0.454001	27.213293	0.912897	12.097316
5042.831000	771.515486	312.903816	0.454007	27.211359	0.912908	12.096457
5042.851000	771.515406	312.888454	0.454011	27.210023	0.912915	12.095863
5042.871000	771.515406	312.856689	0.454019	27.207261	0.912931	12.094635
5042.891000	771.515486	312.844581	0.454022	27.206208	0.912937	12.094167
5042.911000	771.515486	312.832903	0.454026	27.205192	0.912943	12.093715
5042.931000	771.515486	312.798439	0.454035	27.202195	0.912959	12.092383
5042.951000	771.515486	312.804383	0.454033	27.202712	0.912957	12.092613
5042.971000	771.515486	312.797341	0.454035	27.202100	0.912960	12.092341
5042.991000	771.515486	312.770300	0.454042	27.199748	0.912973	12.091295
5043.011000	771.515486	312.749806	0.454047	27.197966	0.912983	12.090503
5043.031000	771.515406	312.751167	0.454047	27.198084	0.912983	12.090556
5043.051000	771.515406	312.749522	0.454047	27.197941	0.912983	12.090492
5043.071000	771.515486	312.739305	0.454050	27.197053	0.912988	12.090097
5043.091000	771.515486	312.725473	0.454054	27.195850	0.912995	12.089562
5043.111000	771.515486	312.711496	0.454057	27.194634	0.913002	12.089022
5043.131000	771.515486	312.705191	0.454059	27.194086	0.913005	12.088778
5043.151000	771.515486	312.699949	0.454060	27.193630	0.913008	12.088576
5043.171000	771.515486	312.691267	0.454063	27.192875	0.913012	12.088240
5043.191000	771.515486	312.672328	0.454067	27.191228	0.913021	12.087508
5043.211000	771.515486	312.663652	0.454070	27.190474	0.913025	12.087172
5043.231000	771.515406	312.643572	0.454075	27.188727	0.913035	12.086396
5043.251000	771.515486	312.629053	0.454079	27.187465	0.913042	12.085835
5043.271000	771.515486	312.628571	0.454079	27.187423	0.913043	12.085816
5043.291000	771.515486	312.627316	0.454079	27.187314	0.913043	12.085768
5043.311000	771.515406	312.613985	0.454083	27.186155	0.913050	12.085252
5043.331000	771.515486	312.600420	0.454086	27.184975	0.913056	12.084728
5043.351000	771.515486	312.596984	0.454087	27.184676	0.913058	12.084595
5043.371000	771.515486	312.600406	0.454086	27.184974	0.913056	12.084727
5043.391000	771.515486	312.593269	0.454088	27.184353	0.913060	12.084451
5043.411000	771.515486	312.576532	0.454093	27.182897	0.913068	12.083804
5043.431000	771.515486	312.573730	0.454093	27.182654	0.913070	12.083696
5043.451000	771.515486	312.564138	0.454096	27.181820	0.913074	12.083325
5043.471000	771.515486	312.549948	0.454099	27.180586	0.913081	12.082777
5043.491000	771.515486	312.556363	0.454098	27.181143	0.913078	12.083025
5043.511000	771.515486	312.523330	0.454106	27.178271	0.913094	12.081748
5043.531000	771.515486	312.524743	0.454106	27.178394	0.913094	12.081802
5043.551000	771.515406	312.524661	0.454106	27.178387	0.913093	12.081799
5043.571000	771.515486	312.526898	0.454105	27.178581	0.913092	12.081886
5043.591000	771.515486	312.510664	0.454110	27.177169	0.913100	12.081258
5043.611000	771.515486	312.509748	0.454110	27.177090	0.913101	12.081223
5043.631000	771.515486	312.495062	0.454114	27.175812	0.913108	12.080655
5043.651000	771.515486	312.490442	0.454115	27.175411	0.913110	12.080476
5043.671000	771.515406	312.479743	0.454118	27.174480	0.913115	12.080063
5043.691000	771.515486	312.483355	0.454117	27.174794	0.913114	12.080202
5043.711000	771.515486	312.471627	0.454120	27.173774	0.913120	12.079749
5043.731000	771.515486	312.478738	0.454118	27.174393	0.913116	12.080024
5043.751000	771.515406	312.465611	0.454121	27.173251	0.913122	12.079516
5043.771000	771.515486	312.446523	0.454126	27.171591	0.913132	12.078778
5043.791000	771.515486	312.437125	0.454129	27.170774	0.913136	12.078415
5043.811000	771.515486	312.436047	0.454129	27.170680	0.913137	12.078373
5043.831000	771.515486	312.421754	0.454133	27.169437	0.913144	12.077821
5043.851000	771.515486	312.417625	0.454134	27.169078	0.913146	12.077661
5043.871000	771.515486	312.407849	0.454137	27.168228	0.913151	12.077283
5043.891000	771.515486	312.423465	0.454133	27.169586	0.913143	12.077887
5043.911000	771.515486	312.397177	0.454139	27.167300	0.913156	12.076871
5043.931000	771.515486	312.400690	0.454138	27.167606	0.913154	12.077007
5043.951000	771.515486	312.389778	0.454141	27.166657	0.913160	12.076585
5043.971000	771.515486	312.357107	0.454150	27.163815	0.913176	12.075322
5043.991000	771.515486	312.351663	0.454151	27.163342	0.913178	12.075111
5044.011000	771.515486	312.342287	0.454154	27.162527	0.913183	12.074749
5044.031000	771.515406	312.322500	0.454159	27.160806	0.913192	12.073984
5044.051000	771.515486	312.330421	0.454157	27.161495	0.913189	12.074290
5044.071000	771.515486	312.317455	0.454160	27.160367	0.913195	12.073789
5044.091000	771.515486	312.299356	0.454165	27.158793	0.913204	12.073089
5044.111000	771.515486	312.298280	0.454165	27.158699	0.913204	12.073048
5044.131000	771.515486	312.287780	0.454168	27.157786	0.913210	12.072642
5044.151000	771.515486	312.278067	0.454171	27.156942	0.913214	12.072266
5044.171000	771.515486	312.280144	0.454170	27.157122	0.913213	12.072346
5044.191000	771.515486	312.272247	0.454172	27.156436	0.913217	12.072041
5044.211000	771.515486	312.265675	0.454174	27.155864	0.913220	12.071787
5044.231000	771.515486	312.252832	0.454177	27.154747	0.913227	12.071291
5044.251000	771.515486	312.255698	0.454176	27.154996	0.913225	12.071401
5044.271000	771.515486	312.239332	0.454181	27.153573	0.913233	12.070769
5044.291000	771.515486	312.247634	0.454178	27.154295	0.913229	12.071090
5044.311000	771.515486	312.221902	0.454185	27.152057	0.913242	12.070095
5044.331000	771.515486	312.208512	0.454189	27.150893	0.913248	12.069577
5044.351000	771.515486	312.199816	0.454191	27.150137	0.913253	12.069241
5044.371000	771.515486	312.207999	0.454189	27.150848	0.913249	12.069557
5044.391000	771.515486	312.183944	0.454195	27.148756	0.913260	12.068627
5044.411000	771.515486	312.189009	0.454194	27.149197	0.913258	12.068823
5044.431000	771.515486	312.178235	0.454197	27.148260	0.913263	12.068407
5044.451000	771.515486	312.181048	0.454196	27.148505	0.913262	12.068516
5044.471000	771.515486	312.170163	0.454199	27.147558	0.913267	12.068095
5044.491000	771.515486	312.175429	0.454197	27.148016	0.913265	12.068298
5044.511000	771.515486	312.150227	0.454204	27.145824	0.913277	12.067324
5044.531000	771.515486	312.164944	0.454200	27.147104	0.913270	12.067893
5044.551000	771.515486	312.165001	0.454200	27.147109	0.913270	12.067895
5044.571000	771.515486	312.144473	0.454205	27.145324	0.913280	12.067102
5044.591000	771.515486	312.141438	0.454206	27.145060	0.913281	12.066984
5044.611000	771.515486	312.136688	0.454207	27.144647	0.913284	12.066801
5044.631000	771.515486	312.129907	0.454209	27.144057	0.913287	12.066538
5044.651000	771.515486	312.114907	0.454213	27.142753	0.913294	12.065959
5044.671000	771.515486	312.109496	0.454215	27.142282	0.913297	12.065749
5044.691000	771.515486	312.099799	0.454217	27.141439	0.913302	12.065375
5044.711000	771.515486	312.092205	0.454219	27.140778	0.913305	12.065081
5044.731000	771.515486	312.101712	0.454217	27.141605	0.913301	12.065448
5044.751000	771.515406	312.083489	0.454221	27.140020	0.913309	12.064744
5044.771000	771.515486	312.084208	0.454221	27.140083	0.913309	12.064772
5044.791000	771.515486	312.061740	0.454227	27.138129	0.913320	12.063903
5044.811000	771.515486	312.067343	0.454226	27.138616	0.913317	12.064120
5044.831000	771.515486	312.066565	0.454226	27.138549	0.913318	12.064090
5044.851000	771.515486	312.064119	0.454226	27.138336	0.913319	12.063995
5044.871000	771.515486	312.066424	0.454226	27.138536	0.913318	12.064084
5044.891000	771.515486	312.052621	0.454229	27.137336	0.913325	12.063551
5044.911000	771.515486	312.039982	0.454233	27.136237	0.913331	12.063062
5044.931000	771.515486	312.044485	0.454232	27.136628	0.913329	12.063236
5044.951000	771.515486	312.035757	0.454234	27.135869	0.913333	12.062899
5044.971000	771.515486	312.039914	0.454233	27.136231	0.913331	12.063059
5044.991000	771.515486	312.026947	0.454236	27.135103	0.913337	12.062558
5045.011000	771.515486	312.025021	0.454237	27.134936	0.913338	12.062484
5045.031000	771.515486	312.022215	0.454237	27.134692	0.913340	12.062375
5045.051000	771.515486	312.016554	0.454239	27.134199	0.913342	12.062156
5045.071000	771.515486	312.016406	0.454239	27.134187	0.913342	12.062151
5045.091000	771.515486	312.013620	0.454240	27.133944	0.913344	12.062043
5045.111000	771.515486	312.012202	0.454240	27.133821	0.913344	12.061988
5045.131000	771.515486	312.009218	0.454241	27.133562	0.913346	12.061873
5045.151000	771.515486	311.993846	0.454245	27.132225	0.913353	12.061279
5045.171000	771.515486	312.007620	0.454241	27.133423	0.913347	12.061811
5045.191000	771.515486	311.986684	0.454247	27.131602	0.913357	12.061002
5045.211000	771.515486	311.993652	0.454245	27.132208	0.913354	12.061271
5045.231000	771.515486	311.985159	0.454247	27.131469	0.913358	12.060943
5045.251000	771.515486	311.978797	0.454249	27.130916	0.913361	12.060697
5045.271000	771.515486	311.976507	0.454249	27.130717	0.913362	12.060608
5045.291000	771.515486	311.985447	0.454247	27.131494	0.913358	12.060954
5045.311000	771.515486	311.972004	0.454250	27.130325	0.913364	12.060434
5045.331000	771.515486	311.965631	0.454252	27.129771	0.913367	12.060188
5045.351000	771.515486	311.980320	0.454248	27.131048	0.913360	12.060756
5045.371000	771.515486	311.975178	0.454250	27.130601	0.913363	12.060557
5045.391000	771.515486	311.946708	0.454257	27.128125	0.913377	12.059456
5045.411000	771.515486	311.951186	0.454256	27.128515	0.913374	12.059629
5045.431000	771.515406	311.950938	0.454256	27.128493	0.913374	12.059620
5045.451000	771.515486	311.924670	0.454263	27.126209	0.913387	12.058604
5045.471000	771.515486	311.953236	0.454255	27.128693	0.913373	12.059709
5045.491000	771.515486	311.926139	0.454262	27.126337	0.913387	12.058661
5045.511000	771.515486	311.916672	0.454265	27.125513	0.913391	12.058295
5045.531000	771.515486	311.908212	0.454267	27.124778	0.913395	12.057968
5045.551000	771.515486	311.913332	0.454266	27.125223	0.913393	12.058166
5045.571000	771.515486	311.921383	0.454264	27.125923	0.913389	12.058477
5045.591000	771.515486	311.914959	0.454265	27.125364	0.913392	12.058229
5045.611000	771.515486	311.918079	0.454265	27.125636	0.913391	12.058349
5045.631000	771.515486	311.909938	0.454267	27.124928	0.913395	12.058035
5045.651000	771.515486	311.897966	0.454270	27.123887	0.913400	12.057572
5045.671000	771.515486	311.902042	0.454269	27.124241	0.913398	12.057730
5045.691000	771.515486	311.891463	0.454272	27.123321	0.913404	12.057321
5045.711000	771.515486	311.890807	0.454272	27.123264	0.913404	12.057295
5045.731000	771.515486	311.865698	0.454278	27.121080	0.913416	12.056324
5045.751000	771.515486	311.857346	0.454280	27.120354	0.913420	12.056002
5045.771000	771.515486	311.848056	0.454283	27.119546	0.913425	12.055642
5045.791000	771.515486	311.852467	0.454282	27.119930	0.913423	12.055813
5045.811000	771.515486	311.839779	0.454285	27.118826	0.913429	12.055323
5045.831000	771.515486	311.844602	0.454284	27.119246	0.913427	12.055509
5045.851000	771.515486	311.850913	0.454282	27.119795	0.913423	12.055753
5045.871000	771.515486	311.823405	0.454289	27.117402	0.913437	12.054689
5045.891000	771.515486	311.835647	0.454286	27.118467	0.913431	12.055163
5045.911000	771.515486	311.819571	0.454290	27.117069	0.913439	12.054541
5045.931000	771.515486	311.815416	0.454291	27.116708	0.913441	12.054381
5045.951000	771.515486	311.809368	0.454293	27.116182	0.913444	12.054147
5045.971000	771.515486	311.805817	0.454294	27.115873	0.913446	12.054010
5045.991000	771.515486	311.802709	0.454295	27.115603	0.913447	12.053889
5046.011000	771.515486	311.794936	0.454297	27.114927	0.913451	12.053589
5046.031000	771.515486	311.800476	0.454295	27.115409	0.913448	12.053803
5046.051000	771.515486	311.797408	0.454296	27.115142	0.913450	12.053685
5046.071000	771.515486	311.781425	0.454300	27.113752	0.913457	12.053067
5046.091000	771.515486	311.778058	0.454301	27.113459	0.913459	12.052936
5046.111000	771.515486	311.784996	0.454299	27.114062	0.913456	12.053205
5046.131000	771.515486	311.775323	0.454302	27.113221	0.913460	12.052831
5046.151000	771.515486	311.765488	0.454304	27.112366	0.913465	12.052451
5046.171000	771.515486	311.756155	0.454307	27.111554	0.913470	12.052090
5046.191000	771.515486	311.762776	0.454305	27.112130	0.913467	12.052346
5046.211000	771.515486	311.744995	0.454310	27.110584	0.913475	12.051658
5046.231000	771.515486	311.750171	0.454308	27.111034	0.913473	12.051858
5046.251000	771.515486	311.738859	0.454311	27.110050	0.913478	12.051421
5046.271000	771.515486	311.737081	0.454312	27.109895	0.913479	12.051352
5046.291000	771.515486	311.723302	0.454315	27.108697	0.913486	12.050820
5046.311000	771.515486	311.732438	0.454313	27.109492	0.913481	12.051173
5046.331000	771.515486	311.722301	0.454316	27.108610	0.913486	12.050781
5046.351000	771.515486	311.710444	0.454319	27.107579	0.913492	12.050323
5046.371000	771.515486	311.718739	0.454317	27.108300	0.913488	12.050643
5046.391000	771.515486	311.710347	0.454319	27.107571	0.913492	12.050319
5046.411000	771.515486	311.715087	0.454318	27.107983	0.913490	12.050502
5046.431000	771.515486	311.709860	0.454319	27.107528	0.913493	12.050300
5046.451000	771.515486	311.701017	0.454321	27.106759	0.913497	12.049958
5046.471000	771.515486	311.698836	0.454322	27.106570	0.913498	12.049874
5046.491000	771.515486	311.701025	0.454321	27.106760	0.913497	12.049958
5046.511000	771.515486	311.683775	0.454326	27.105260	0.913505	12.049292
5046.531000	771.515486	311.683913	0.454326	27.105272	0.913505	12.049297
5046.551000	771.515486	311.688233	0.454325	27.105647	0.913503	12.049464
5046.571000	771.515486	311.682561	0.454326	27.105154	0.913506	12.049245
5046.591000	771.515486	311.670774	0.454329	27.104129	0.913512	12.048789
5046.611000	771.515486	311.669818	0.454329	27.104046	0.913512	12.048752
5046.631000	771.515486	311.651883	0.454334	27.102486	0.913521	12.048059
5046.651000	771.515486	311.644038	0.454336	27.101804	0.913525	12.047755
5046.671000	771.515406	311.638062	0.454338	27.101284	0.913528	12.047524
5046.691000	771.515486	311.634521	0.454339	27.100976	0.913529	12.047387
5046.711000	771.515486	311.653366	0.454334	27.102615	0.913520	12.048116
5046.731000	771.515486	311.632130	0.454339	27.100768	0.913531	12.047295
5046.751000	771.515486	311.634607	0.454339	27.100984	0.913529	12.047391
5046.771000	771.515486	311.624703	0.454341	27.100123	0.913534	12.047008
5046.791000	771.515486	311.620811	0.454342	27.099784	0.913536	12.046857
5046.811000	771.515406	311.622402	0.454342	27.099922	0.913535	12.046919
5046.831000	771.515486	311.617312	0.454343	27.099480	0.913538	12.046722
5046.851000	771.515486	311.613851	0.454344	27.099179	0.913540	12.046588
5046.871000	771.515486	311.601541	0.454347	27.098108	0.913546	12.046113
5046.891000	771.515486	311.595700	0.454349	27.097600	0.913548	12.045887
5046.911000	771.515486	311.589676	0.454350	27.097077	0.913551	12.045654
5046.931000	771.515406	311.589568	0.454350	27.097067	0.913551	12.045650
5046.951000	771.515486	311.589609	0.454350	27.097071	0.913551	12.045651
5046.971000	771.515486	311.576394	0.454354	27.095921	0.913558	12.045140
5046.991000	771.515486	311.567861	0.454356	27.095179	0.913562	12.044810
5047.011000	771.515486	311.566137	0.454357	27.095029	0.913563	12.044744
5047.031000	771.515486	311.555782	0.454359	27.094129	0.913568	12.044344
5047.051000	771.515486	311.556900	0.454359	27.094226	0.913567	12.044387
5047.071000	771.515486	311.549818	0.454361	27.093610	0.913571	12.044113
5047.091000	771.515486	311.550421	0.454361	27.093663	0.913571	12.044136
5047.111000	771.515486	311.552753	0.454360	27.093866	0.913569	12.044226
5047.131000	771.515486	311.535228	0.454365	27.092341	0.913578	12.043549
5047.151000	771.515486	311.527381	0.454367	27.091659	0.913582	12.043246
5047.171000	771.515486	311.524125	0.454368	27.091376	0.913583	12.043120
5047.191000	771.515486	311.526306	0.454367	27.091566	0.913582	12.043204
5047.211000	771.515486	311.509783	0.454371	27.090129	0.913591	12.042565
5047.231000	771.515486	311.510521	0.454371	27.090193	0.913590	12.042594
5047.251000	771.515486	311.492897	0.454376	27.088660	0.913599	12.041913
5047.271000	771.515486	311.501898	0.454373	27.089443	0.913594	12.042260
5047.291000	771.515486	311.486163	0.454377	27.088075	0.913602	12.041652
5047.311000	771.515486	311.485045	0.454378	27.087977	0.913603	12.041609
5047.331000	771.515406	311.481390	0.454379	27.087660	0.913604	12.041468
5047.351000	771.515486	311.492308	0.454376	27.088609	0.913599	12.041890
5047.371000	771.515486	311.493067	0.454376	27.088675	0.913599	12.041919
5047.391000	771.515486	311.476251	0.454380	27.087213	0.913607	12.041269
5047.411000	771.515486	311.473712	0.454381	27.086992	0.913608	12.041171
5047.431000	771.515406	311.467564	0.454382	27.086457	0.913611	12.040933
5047.451000	771.515486	311.451954	0.454386	27.085100	0.913619	12.040330
5047.471000	771.515486	311.458159	0.454385	27.085639	0.913616	12.040570
5047.491000	771.515486	311.446100	0.454388	27.084591	0.913622	12.040103
5047.511000	771.515406	311.440215	0.454389	27.084079	0.913624	12.039876
5047.531000	771.515486	311.442902	0.454389	27.084312	0.913623	12.039980
5047.551000	771.515486	311.441846	0.454389	27.084221	0.913624	12.039939
5047.571000	771.515486	311.429949	0.454392	27.083186	0.913630	12.039479
5047.591000	771.515486	311.422011	0.454394	27.082496	0.913633	12.039172
5047.611000	771.515486	311.413779	0.454396	27.081780	0.913638	12.038854
5047.631000	771.515486	311.415840	0.454396	27.081959	0.913637	12.038934
5047.651000	771.515406	311.400237	0.454400	27.080602	0.913644	12.038330
5047.671000	771.515486	311.390220	0.454403	27.079731	0.913649	12.037943
5047.691000	771.515406	311.392022	0.454402	27.079888	0.913648	12.038013
5047.711000	771.515406	311.402422	0.454399	27.080792	0.913643	12.038415
5047.731000	771.515486	311.402836	0.454399	27.080828	0.913643	12.038431
5047.751000	771.515486	311.395299	0.454401	27.080173	0.913647	12.038139
5047.771000	771.515486	311.383810	0.454404	27.079174	0.913652	12.037695
5047.791000	771.515406	311.373486	0.454407	27.078276	0.913657	12.037296
5047.811000	771.515486	311.371793	0.454407	27.078129	0.913658	12.037231
5047.831000	771.515486	311.374956	0.454407	27.078404	0.913657	12.037353
5047.851000	771.515486	311.362183	0.454410	27.077293	0.913663	12.036859
5047.871000	771.515406	311.346814	0.454414	27.075956	0.913670	12.036265
5047.891000	771.515486	311.349421	0.454413	27.076183	0.913669	12.036366
5047.911000	771.515486	311.345270	0.454414	27.075822	0.913671	12.036205
5047.931000	771.515486	311.341304	0.454415	27.075477	0.913673	12.036052
5047.951000	771.515486	311.336596	0.454417	27.075068	0.913675	12.035870
5047.971000	771.515486	311.317795	0.454421	27.073433	0.913685	12.035143
5047.991000	771.515486	311.327598	0.454419	27.074285	0.913680	12.035522
5048.011000	771.515486	311.319790	0.454421	27.073606	0.913684	12.035220
5048.031000	771.515486	311.318152	0.454421	27.073464	0.913684	12.035157
5048.051000	771.515486	311.309653	0.454424	27.072725	0.913689	12.034829
5048.071000	771.515486	311.294588	0.454428	27.071414	0.913696	12.034246
5048.091000	771.515486	311.285227	0.454430	27.070600	0.913700	12.033884
5048.111000	771.515486	311.285180	0.454430	27.070596	0.913700	12.033882
5048.131000	771.515486	311.279070	0.454432	27.070065	0.913703	12.033646
5048.151000	771.515486	311.271779	0.454433	27.069431	0.913707	12.033364
5048.171000	771.515486	311.268320	0.454434	27.069130	0.913709	12.033231
5048.191000	771.515486	311.265136	0.454435	27.068853	0.913710	12.033108
5048.211000	771.515486	311.267660	0.454435	27.069073	0.913709	12.033205
5048.231000	771.515486	311.261721	0.454436	27.068556	0.913712	12.032976
5048.251000	771.515486	311.250689	0.454439	27.067597	0.913717	12.032549
5048.271000	771.515486	311.254490	0.454438	27.067927	0.913716	12.032696
5048.291000	771.515486	311.247814	0.454440	27.067347	0.913719	12.032438
5048.311000	771.515486	311.242800	0.454441	27.066911	0.913721	12.032244
5048.331000	771.515486	311.225111	0.454446	27.065372	0.913730	12.031560
5048.351000	771.515486	311.236349	0.454443	27.066350	0.913724	12.031995
5048.371000	771.515486	311.235991	0.454443	27.066319	0.913725	12.031981
5048.391000	771.515406	311.235569	0.454443	27.066282	0.913725	12.031965
5048.411000	771.515486	311.234145	0.454443	27.066158	0.913725	12.031909
5048.431000	771.515486	311.218214	0.454447	27.064773	0.913733	12.031294
5048.451000	771.515486	311.220098	0.454447	27.064937	0.913732	12.031366
5048.471000	771.515486	311.214489	0.454448	27.064449	0.913735	12.031150
5048.491000	771.515486	311.206869	0.454450	27.063786	0.913739	12.030855
5048.511000	771.515486	311.198531	0.454453	27.063061	0.913743	12.030533
5048.531000	771.515486	311.186678	0.454456	27.062030	0.913749	12.030074
5048.551000	771.515486	311.195174	0.454453	27.062769	0.913745	12.030403
5048.571000	771.515486	311.178899	0.454458	27.061354	0.913753	12.029774
5048.591000	771.515486	311.183459	0.454457	27.061750	0.913750	12.029950
5048.611000	771.515486	311.183589	0.454457	27.061762	0.913750	12.029955
5048.631000	771.515406	311.164695	0.454461	27.060118	0.913759	12.029225
5048.651000	771.515486	311.176941	0.454458	27.061183	0.913753	12.029698
5048.671000	771.515486	311.154238	0.454464	27.059209	0.913765	12.028820
5048.691000	771.515486	311.158614	0.454463	27.059590	0.913762	12.028990
5048.711000	771.515486	311.168681	0.454460	27.060465	0.913758	12.029379
5048.731000	771.515486	311.157880	0.454463	27.059526	0.913763	12.028961
5048.751000	771.515406	311.170931	0.454460	27.060661	0.913756	12.029466
5048.771000	771.515486	311.134791	0.454469	27.057518	0.913774	12.028069
5048.791000	771.515486	311.158279	0.454463	27.059561	0.913763	12.028977
5048.811000	771.515486	311.140839	0.454468	27.058044	0.913771	12.028302
5048.831000	771.515486	311.141222	0.454468	27.058077	0.913771	12.028317
5048.851000	771.515486	311.133272	0.454470	27.057386	0.913775	12.028010
5048.871000	771.515486	311.107979	0.454476	27.055186	0.913787	12.027032
5048.891000	771.515486	311.115788	0.454474	27.055865	0.913783	12.027334
5048.911000	771.515486	311.103829	0.454477	27.054825	0.913789	12.026872
5048.931000	771.515486	311.118944	0.454473	27.056140	0.913782	12.027456
5048.951000	771.515486	311.109036	0.454476	27.055278	0.913787	12.027073
5048.971000	771.515486	311.101719	0.454478	27.054642	0.913790	12.026790
5048.991000	771.515486	311.103624	0.454477	27.054808	0.913789	12.026864
5049.011000	771.515486	311.090622	0.454481	27.053677	0.913796	12.026361
5049.031000	771.515486	311.096357	0.454479	27.054176	0.913793	12.026583
5049.051000	771.515486	311.086136	0.454482	27.053287	0.913798	12.026188
5049.071000	771.515486	311.082790	0.454483	27.052996	0.913800	12.026058
5049.091000	771.515486	311.088040	0.454481	27.053452	0.913797	12.026261
5049.111000	771.515486	311.066566	0.454487	27.051585	0.913808	12.025431
5049.131000	771.515486	311.078602	0.454484	27.052632	0.913802	12.025896
5049.151000	771.515486	311.072532	0.454486	27.052104	0.913805	12.025662
5049.171000	771.515486	311.067584	0.454487	27.051673	0.913807	12.025470
5049.191000	771.515486	311.056361	0.454490	27.050697	0.913813	12.025037
5049.211000	771.515486	311.048322	0.454492	27.049998	0.913816	12.024726
5049.231000	771.515486	311.045491	0.454493	27.049752	0.913818	12.024616
5049.251000	771.515486	311.043598	0.454493	27.049587	0.913819	12.024543
5049.271000	771.515486	311.048443	0.454492	27.050009	0.913816	12.024730
5049.291000	771.515486	311.034321	0.454496	27.048781	0.913823	12.024185
5049.311000	771.515486	311.041092	0.454494	27.049369	0.913820	12.024446
5049.331000	771.515486	311.036053	0.454495	27.048931	0.913822	12.024252
5049.351000	771.515406	311.030418	0.454496	27.048441	0.913825	12.024034
5049.371000	771.515486	311.038597	0.454494	27.049152	0.913821	12.024350
5049.391000	771.515486	311.026260	0.454498	27.048080	0.913827	12.023873
5049.411000	771.515486	311.027173	0.454497	27.048159	0.913827	12.023908
5049.431000	771.515486	311.016323	0.454500	27.047215	0.913832	12.023489
5049.451000	771.515486	311.001484	0.454504	27.045925	0.913839	12.022915
5049.471000	771.515486	311.006839	0.454503	27.046391	0.913837	12.023122
5049.491000	771.515486	310.995858	0.454506	27.045436	0.913842	12.022698
5049.511000	771.515486	310.999840	0.454505	27.045782	0.913840	12.022852
5049.531000	771.515486	311.015166	0.454501	27.047115	0.913833	12.023444
5049.551000	771.515486	311.004967	0.454503	27.046228	0.913838	12.023050
5049.571000	771.515486	310.999830	0.454505	27.045781	0.913840	12.022851
5049.591000	771.515406	310.992515	0.454506	27.045145	0.913844	12.022568
5049.611000	771.515486	310.991266	0.454507	27.045036	0.913844	12.022520
5049.631000	771.515486	310.977571	0.454510	27.043845	0.913851	12.021991
5049.651000	771.515486	310.975302	0.454511	27.043648	0.913852	12.021903
5049.671000	771.515486	310.983003	0.454509	27.044318	0.913848	12.022201
5049.691000	771.515486	310.968562	0.454513	27.043062	0.913856	12.021642
5049.711000	771.515486	310.966282	0.454513	27.042864	0.913857	12.021554
5049.731000	771.515486	310.965472	0.454514	27.042793	0.913857	12.021523
5049.751000	771.515486	310.961835	0.454514	27.042477	0.913859	12.021382
5049.771000	771.515486	310.962644	0.454514	27.042547	0.913858	12.021414
5049.791000	771.515486	310.955336	0.454516	27.041912	0.913862	12.021131
5049.811000	771.515486	310.948598	0.454518	27.041326	0.913865	12.020871
5049.831000	771.515486	310.962408	0.454514	27.042527	0.913859	12.021404
5049.851000	771.515486	310.958560	0.454515	27.042192	0.913860	12.021256
5049.871000	771.515486	310.950347	0.454517	27.041478	0.913864	12.020938
5049.891000	771.515486	310.947977	0.454518	27.041272	0.913866	12.020847
5049.911000	771.515486	310.940993	0.454520	27.040664	0.913869	12.020577
5049.931000	771.515406	310.944418	0.454519	27.040962	0.913867	12.020709
5049.951000	771.515486	310.943846	0.454519	27.040913	0.913868	12.020687
5049.971000	771.515486	310.928933	0.454523	27.039616	0.913875	12.020110
5049.991000	771.515486	310.943464	0.454519	27.040879	0.913868	12.020672
5050.011000	771.515406	310.926592	0.454524	27.039412	0.913876	12.020020
5050.031000	771.515486	310.930690	0.454523	27.039768	0.913874	12.020178
5050.051000	771.515486	310.914132	0.454527	27.038328	0.913882	12.019538
5050.071000	771.515486	310.920132	0.454525	27.038850	0.913879	12.019770
5050.091000	771.515486	310.926816	0.454524	27.039432	0.913876	12.020029
5050.111000	771.515486	310.903488	0.454530	27.037403	0.913887	12.019127
5050.131000	771.515486	310.913530	0.454527	27.038276	0.913882	12.019515
5050.151000	771.515486	310.900730	0.454530	27.037163	0.913889	12.019020
5050.171000	771.515486	310.881394	0.454535	27.035481	0.913898	12.018273
5050.191000	771.515406	310.883195	0.454535	27.035638	0.913897	12.018342
5050.211000	771.515486	310.888877	0.454534	27.036132	0.913895	12.018562
5050.231000	771.515406	310.873379	0.454538	27.034784	0.913902	12.017963
5050.251000	771.515486	310.866843	0.454539	27.034216	0.913905	12.017710
5050.271000	771.515406	310.879623	0.454536	27.035327	0.913899	12.018204
5050.291000	771.515486	310.860168	0.454541	27.033636	0.913909	12.017452
5050.311000	771.515486	310.860664	0.454541	27.033679	0.913908	12.017471
5050.331000	771.515486	310.849760	0.454544	27.032731	0.913914	12.017050
5050.351000	771.515486	310.865827	0.454540	27.034128	0.913906	12.017671
5050.371000	771.515486	310.854984	0.454542	27.033185	0.913911	12.017252
5050.391000	771.515486	310.846598	0.454545	27.032456	0.913915	12.016927
5050.411000	771.515486	310.827640	0.454550	27.030807	0.913925	12.016195
5050.431000	771.515486	310.812709	0.454553	27.029508	0.913932	12.015617
5050.451000	771.515486	310.820411	0.454551	27.030178	0.913928	12.015915
5050.471000	771.515406	310.823131	0.454551	27.030415	0.913927	12.016020
5050.491000	771.515486	310.816006	0.454553	27.029795	0.913930	12.015745
5050.511000	771.515486	310.797212	0.454557	27.028161	0.913939	12.015018
5050.531000	771.515406	310.796006	0.454558	27.028056	0.913940	12.014972
5050.551000	771.515486	310.790682	0.454559	27.027593	0.913943	12.014766
5050.571000	771.515406	310.768367	0.454565	27.025652	0.913953	12.013903
5050.591000	771.515486	310.773158	0.454564	27.026069	0.913951	12.014088
5050.611000	771.515486	310.761677	0.454567	27.025070	0.913957	12.013644
5050.631000	771.515486	310.751733	0.454569	27.024206	0.913962	12.013260
5050.651000	771.515486	310.745757	0.454571	27.023686	0.913965	12.013029
5050.671000	771.515486	310.743822	0.454571	27.023518	0.913966	12.012954
5050.691000	771.515486	310.741079	0.454572	27.023279	0.913967	12.012848
5050.711000	771.515486	310.720575	0.454578	27.021496	0.913977	12.012056
5050.731000	771.515406	310.727792	0.454576	27.022124	0.913973	12.012335
5050.751000	771.515486	310.722416	0.454577	27.021656	0.913976	12.012127
5050.771000	771.515406	310.714459	0.454579	27.020964	0.913980	12.011819
5050.791000	771.515486	310.715683	0.454579	27.021071	0.913979	12.011866
5050.811000	771.515486	310.720463	0.454578	27.021486	0.913977	12.012051
5050.831000	771.515486	310.723796	0.454577	27.021776	0.913975	12.012180
5050.851000	771.515486	310.711022	0.454580	27.020665	0.913982	12.011686
5050.871000	771.515406	310.709471	0.454580	27.020530	0.913982	12.011626
5050.891000	771.515406	310.705362	0.454581	27.020173	0.913984	12.011467
5050.911000	771.515486	310.689932	0.454586	27.018831	0.913992	12.010871
5050.931000	771.515486	310.693123	0.454585	27.019109	0.913990	12.010994
5050.951000	771.515486	310.693972	0.454584	27.019183	0.913990	12.011027
5050.971000	771.515486	310.692653	0.454585	27.019068	0.913991	12.010976
5050.991000	771.515486	310.693293	0.454585	27.019123	0.913990	12.011001
5051.011000	771.515486	310.689063	0.454586	27.018756	0.913992	12.010837
5051.031000	771.515406	310.693864	0.454584	27.019173	0.913990	12.011023
5051.051000	771.515486	310.682608	0.454587	27.018194	0.913996	12.010588
5051.071000	771.515486	310.695725	0.454584	27.019335	0.913989	12.011095
5051.091000	771.515486	310.680332	0.454588	27.017996	0.913997	12.010500
5051.111000	771.515486	310.673227	0.454590	27.017378	0.914000	12.010225
5051.131000	771.515486	310.682884	0.454587	27.018218	0.913995	12.010598
5051.151000	771.515406	310.664696	0.454592	27.016637	0.914004	12.009895
5051.171000	771.515486	310.658880	0.454594	27.016131	0.914007	12.009670
5051.191000	771.515486	310.670132	0.454591	27.017109	0.914002	12.010105
5051.211000	771.515486	310.673015	0.454590	27.017360	0.914000	12.010217
5051.231000	771.515406	310.670176	0.454591	27.017113	0.914002	12.010107
5051.251000	771.515486	310.654203	0.454595	27.015724	0.914009	12.009490
5051.271000	771.515486	310.656459	0.454594	27.015920	0.914008	12.009577
5051.291000	771.515406	310.659087	0.454594	27.016149	0.914007	12.009678
5051.311000	771.515406	310.642292	0.454598	27.014688	0.914015	12.009029
5051.331000	771.515406	310.636530	0.454599	27.014187	0.914018	12.008806
5051.351000	771.515486	310.638757	0.454599	27.014381	0.914017	12.008893
5051.371000	771.515486	310.638430	0.454599	27.014352	0.914017	12.008880
5051.391000	771.515486	310.626835	0.454602	27.013344	0.914023	12.008432
5051.411000	771.515486	310.636907	0.454599	27.014220	0.914018	12.008821
5051.431000	771.515486	310.634188	0.454600	27.013983	0.914019	12.008716
5051.451000	771.515486	310.625574	0.454602	27.013234	0.914023	12.008383
5051.471000	771.515486	310.615103	0.454605	27.012324	0.914029	12.007978
5051.491000	771.515486	310.610737	0.454606	27.011944	0.914031	12.007809
5051.511000	771.515406	310.627432	0.454602	27.013396	0.914022	12.008455
5051.531000	771.515486	310.613210	0.454606	27.012159	0.914030	12.007905
5051.551000	771.515406	310.607539	0.454607	27.011666	0.914032	12.007686
5051.571000	771.515486	310.618335	0.454604	27.012605	0.914027	12.008103
5051.591000	771.515486	310.608060	0.454607	27.011711	0.914032	12.007706
5051.611000	771.515486	310.590451	0.454612	27.010180	0.914041	12.007025
5051.631000	771.515486	310.590626	0.454611	27.010195	0.914041	12.007032
5051.651000	771.515486	310.608766	0.454607	27.011773	0.914032	12.007733
5051.671000	771.515486	310.587589	0.454612	27.009931	0.914042	12.006914
5051.691000	771.515486	310.584955	0.454613	27.009702	0.914043	12.006813
5051.711000	771.515486	310.581759	0.454614	27.009424	0.914045	12.006689
5051.731000	771.515486	310.576417	0.454615	27.008960	0.914048	12.006483
5051.751000	771.515486	310.585194	0.454613	27.009723	0.914043	12.006822
5051.771000	771.515486	310.573732	0.454616	27.008726	0.914049	12.006379
5051.791000	771.515486	310.583829	0.454613	27.009604	0.914044	12.006769
5051.811000	771.515486	310.568855	0.454617	27.008302	0.914051	12.006190
5051.831000	771.515486	310.569103	0.454617	27.008323	0.914051	12.006200
5051.851000	771.515486	310.568476	0.454617	27.008269	0.914051	12.006176
5051.871000	771.515486	310.550901	0.454622	27.006741	0.914060	12.005496
5051.891000	771.515486	310.569225	0.454617	27.008334	0.914051	12.006205
5051.911000	771.515486	310.552619	0.454621	27.006890	0.914059	12.005563
5051.931000	771.515486	310.568232	0.454617	27.008248	0.914052	12.006166
5051.951000	771.515406	310.554012	0.454621	27.007011	0.914058	12.005616
5051.971000	771.515486	310.560698	0.454619	27.007593	0.914055	12.005875
5051.991000	771.515486	310.554855	0.454621	27.007084	0.914058	12.005649
5052.011000	771.515406	310.555160	0.454621	27.007111	0.914058	12.005661
5052.031000	771.515486	310.543877	0.454624	27.006130	0.914063	12.005225
5052.051000	771.515486	310.531374	0.454627	27.005042	0.914070	12.004741
5052.071000	771.515486	310.534401	0.454626	27.005306	0.914068	12.004858
5052.091000	771.515486	310.540596	0.454625	27.005844	0.914065	12.005098
5052.111000	771.515486	310.518790	0.454630	27.003948	0.914076	12.004255
5052.131000	771.515486	310.529330	0.454627	27.004865	0.914071	12.004662
5052.151000	771.515486	310.531542	0.454627	27.005057	0.914070	12.004748
5052.171000	771.515486	310.521055	0.454630	27.004145	0.914075	12.004342
5052.191000	771.515486	310.530447	0.454627	27.004962	0.914070	12.004705
5052.211000	771.515486	310.523951	0.454629	27.004397	0.914073	12.004454
5052.231000	771.515486	310.510827	0.454632	27.003256	0.914080	12.003947
5052.251000	771.515486	310.514867	0.454631	27.003607	0.914078	12.004103
5052.271000	771.515486	310.525476	0.454628	27.004529	0.914072	12.004513
5052.291000	771.515406	310.522430	0.454629	27.004265	0.914074	12.004395
5052.311000	771.515486	310.527690	0.454628	27.004722	0.914071	12.004599
5052.331000	771.515486	310.514850	0.454631	27.003605	0.914078	12.004102
5052.351000	771.515486	310.516666	0.454631	27.003763	0.914077	12.004173
5052.371000	771.515406	310.513174	0.454632	27.003460	0.914078	12.004038
5052.391000	771.515486	310.502033	0.454635	27.002491	0.914084	12.003607
5052.411000	771.515486	310.496279	0.454636	27.001990	0.914087	12.003385
5052.431000	771.515486	310.502746	0.454634	27.002553	0.914084	12.003635
5052.451000	771.515486	310.487171	0.454639	27.001198	0.914091	12.003032
5052.471000	771.515486	310.478964	0.454641	27.000485	0.914095	12.002715
5052.491000	771.515406	310.498869	0.454635	27.002216	0.914085	12.003485
5052.511000	771.515406	310.506984	0.454633	27.002921	0.914081	12.003798
5052.531000	771.515406	310.490311	0.454638	27.001471	0.914090	12.003154
5052.551000	771.515486	310.488388	0.454638	27.001304	0.914091	12.003079
5052.571000	771.515486	310.490656	0.454638	27.001501	0.914090	12.003167
5052.591000	771.515486	310.480665	0.454640	27.000632	0.914094	12.002781
5052.611000	771.515486	310.479676	0.454640	27.000546	0.914095	12.002743
5052.631000	771.515486	310.481601	0.454640	27.000714	0.914094	12.002817
5052.651000	771.515486	310.472526	0.454642	26.999925	0.914098	12.002466
5052.671000	771.515486	310.481496	0.454640	27.000705	0.914094	12.002813
5052.691000	771.515486	310.477363	0.454641	27.000345	0.914096	12.002653
5052.711000	771.515486	310.454646	0.454647	26.998370	0.914107	12.001775
5052.731000	771.515486	310.461915	0.454645	26.999002	0.914104	12.002056
5052.751000	771.515486	310.456356	0.454647	26.998518	0.914106	12.001841
5052.771000	771.515486	310.473363	0.454642	26.999998	0.914098	12.002499
5052.791000	771.515486	310.469890	0.454643	26.999695	0.914100	12.002364
5052.811000	771.515486	310.467786	0.454644	26.999512	0.914101	12.002283
5052.831000	771.515486	310.456729	0.454646	26.998551	0.914106	12.001856
5052.851000	771.515406	310.446915	0.454649	26.997697	0.914111	12.001476
5052.871000	771.515486	310.452851	0.454647	26.998214	0.914108	12.001706
5052.891000	771.515486	310.446124	0.454649	26.997629	0.914111	12.001446
5052.911000	771.515486	310.444101	0.454650	26.997453	0.914112	12.001367
5052.931000	771.515486	310.437675	0.454651	26.996894	0.914115	12.001119
5052.951000	771.515486	310.433597	0.454653	26.996539	0.914117	12.000961
5052.971000	771.515486	310.436572	0.454652	26.996798	0.914116	12.001076
5052.991000	771.515486	310.431552	0.454653	26.996361	0.914118	12.000882
5053.011000	771.515406	310.428279	0.454654	26.996077	0.914120	12.000756
5053.031000	771.515486	310.427492	0.454654	26.996008	0.914120	12.000725
5053.051000	771.515406	310.418271	0.454656	26.995206	0.914125	12.000369
5053.071000	771.515486	310.423695	0.454655	26.995678	0.914122	12.000579
5053.091000	771.515486	310.416423	0.454657	26.995046	0.914126	12.000297
5053.111000	771.515486	310.414873	0.454657	26.994911	0.914127	12.000237
5053.131000	771.515486	310.394609	0.454663	26.993149	0.914137	11.999454
5053.151000	771.515486	310.406463	0.454660	26.994180	0.914131	11.999912
5053.171000	771.515486	310.399970	0.454661	26.993615	0.914134	11.999661
5053.191000	771.515486	310.403970	0.454660	26.993963	0.914132	11.999816
5053.211000	771.515486	310.414236	0.454658	26.994856	0.914127	12.000213
5053.231000	771.515486	310.394735	0.454663	26.993160	0.914137	11.999459
5053.251000	771.515486	310.391624	0.454663	26.992889	0.914138	11.999339
5053.271000	771.515486	310.393590	0.454663	26.993060	0.914137	11.999415
5053.291000	771.515406	310.400995	0.454661	26.993704	0.914133	11.999701
5053.311000	771.515486	310.389085	0.454664	26.992668	0.914139	11.999241
5053.331000	771.515486	310.372203	0.454669	26.991200	0.914148	11.998588
5053.351000	771.515406	310.388215	0.454664	26.992593	0.914140	11.999207
5053.371000	771.515486	310.378413	0.454667	26.991740	0.914145	11.998828
5053.391000	771.515486	310.372983	0.454668	26.991268	0.914147	11.998618
5053.411000	771.515486	310.374742	0.454668	26.991421	0.914146	11.998686
5053.431000	771.515486	310.371295	0.454669	26.991121	0.914148	11.998553
5053.451000	771.515486	310.370405	0.454669	26.991044	0.914148	11.998518
5053.471000	771.515486	310.361759	0.454671	26.990292	0.914153	11.998184
5053.491000	771.515486	310.367745	0.454670	26.990813	0.914150	11.998416
5053.511000	771.515486	310.365391	0.454670	26.990608	0.914151	11.998325
5053.531000	771.515486	310.375724	0.454668	26.991506	0.914146	11.998724
5053.551000	771.515486	310.350903	0.454674	26.989348	0.914158	11.997764
5053.571000	771.515406	310.365975	0.454670	26.990659	0.914150	11.998347
5053.591000	771.515486	310.352825	0.454674	26.989515	0.914157	11.997839
5053.611000	771.515406	310.348993	0.454675	26.989182	0.914159	11.997691
5053.631000	771.515486	310.341768	0.454676	26.988553	0.914162	11.997411
5053.651000	771.515486	310.344438	0.454676	26.988786	0.914161	11.997515
5053.671000	771.515486	310.356071	0.454673	26.989797	0.914155	11.997964
5053.691000	771.515486	310.349887	0.454674	26.989260	0.914158	11.997725
5053.711000	771.515486	310.339382	0.454677	26.988346	0.914164	11.997319
5053.731000	771.515486	310.336776	0.454678	26.988119	0.914165	11.997218
5053.751000	771.515486	310.327537	0.454680	26.987316	0.914169	11.996861
5053.771000	771.515486	310.323823	0.454681	26.986993	0.914171	11.996718
5053.791000	771.515486	310.329841	0.454680	26.987516	0.914168	11.996950
5053.811000	771.515486	310.321971	0.454682	26.986832	0.914172	11.996646
5053.831000	771.515486	310.327008	0.454680	26.987270	0.914170	11.996841
5053.851000	771.515486	310.319874	0.454682	26.986649	0.914173	11.996565
5053.871000	771.515486	310.310923	0.454685	26.985871	0.914178	11.996219
5053.891000	771.515486	310.312816	0.454684	26.986036	0.914177	11.996292
5053.911000	771.515486	310.291833	0.454690	26.984211	0.914187	11.995481
5053.931000	771.515486	310.311955	0.454684	26.985961	0.914177	11.996259
5053.951000	771.515486	310.290699	0.454690	26.984112	0.914187	11.995437
5053.971000	771.515406	310.300550	0.454687	26.984969	0.914183	11.995818
5053.991000	771.515486	310.288185	0.454690	26.983894	0.914189	11.995340
5054.011000	771.515486	310.288256	0.454690	26.983900	0.914189	11.995343
5054.031000	771.515406	310.275803	0.454694	26.982817	0.914195	11.994861
5054.051000	771.515486	310.264464	0.454697	26.981831	0.914200	11.994423
5054.071000	771.515486	310.260875	0.454698	26.981519	0.914202	11.994284
5054.091000	771.515486	310.262149	0.454697	26.981629	0.914201	11.994333
5054.111000	771.515406	310.257314	0.454699	26.981209	0.914204	11.994146
5054.131000	771.515486	310.254475	0.454699	26.980962	0.914205	11.994037
5054.151000	771.515486	310.234927	0.454704	26.979262	0.914215	11.993281
5054.171000	771.515406	310.214465	0.454710	26.977483	0.914225	11.992490
5054.191000	771.515486	310.217523	0.454709	26.977749	0.914223	11.992608
5054.211000	771.515486	310.197453	0.454714	26.976003	0.914233	11.991832
5054.231000	771.515406	310.193239	0.454715	26.975637	0.914235	11.991669
5054.251000	771.515486	310.210111	0.454711	26.977104	0.914227	11.992322
5054.271000	771.515486	310.181188	0.454718	26.974589	0.914241	11.991204
5054.291000	771.515486	310.194892	0.454715	26.975781	0.914234	11.991733
5054.311000	771.515486	310.188268	0.454717	26.975204	0.914238	11.991477
5054.331000	771.515486	310.186554	0.454717	26.975055	0.914238	11.991411
5054.351000	771.515486	310.181760	0.454718	26.974639	0.914241	11.991226
5054.371000	771.515486	310.185060	0.454717	26.974926	0.914239	11.991353
5054.391000	771.515486	310.171793	0.454721	26.973772	0.914246	11.990840
5054.411000	771.515486	310.173965	0.454720	26.973961	0.914245	11.990924
5054.431000	771.515406	310.155597	0.454725	26.972363	0.914253	11.990214
5054.451000	771.515486	310.178786	0.454719	26.974380	0.914242	11.991111
5054.471000	771.515486	310.168453	0.454722	26.973481	0.914247	11.990711
5054.491000	771.515486	310.166631	0.454722	26.973323	0.914248	11.990641
5054.511000	771.515486	310.163241	0.454723	26.973028	0.914250	11.990510
5054.531000	771.515406	310.164692	0.454723	26.973154	0.914249	11.990566
5054.551000	771.515486	310.158224	0.454724	26.972592	0.914252	11.990316
5054.571000	771.515486	310.133825	0.454731	26.970470	0.914264	11.989373
5054.591000	771.515486	310.144473	0.454728	26.971396	0.914259	11.989784
5054.611000	771.515406	310.138733	0.454729	26.970897	0.914262	11.989562
5054.631000	771.515486	310.130738	0.454732	26.970201	0.914266	11.989253
5054.651000	771.515486	310.126188	0.454733	26.969806	0.914268	11.989077
5054.671000	771.515486	310.113339	0.454736	26.968688	0.914274	11.988581
5054.691000	771.515486	310.119237	0.454735	26.969201	0.914271	11.988809
5054.711000	771.515406	310.105125	0.454738	26.967974	0.914278	11.988263
5054.731000	771.515486	310.112516	0.454736	26.968617	0.914275	11.988549
5054.751000	771.515486	310.103510	0.454739	26.967834	0.914279	11.988201
5054.771000	771.515486	310.095853	0.454741	26.967168	0.914283	11.987905
5054.791000	771.515486	310.088379	0.454743	26.966518	0.914287	11.987616
5054.811000	771.515486	310.096430	0.454741	26.967218	0.914283	11.987927
5054.831000	771.515486	310.092456	0.454742	26.966872	0.914285	11.987773
5054.851000	771.515486	310.100925	0.454739	26.967609	0.914280	11.988101
5054.871000	771.515486	310.096319	0.454741	26.967208	0.914283	11.987923
5054.891000	771.515486	310.087730	0.454743	26.966461	0.914287	11.987591
5054.911000	771.515486	310.084449	0.454744	26.966176	0.914288	11.987464
5054.931000	771.515486	310.094892	0.454741	26.967084	0.914283	11.987867
5054.951000	771.515486	310.072157	0.454747	26.965107	0.914294	11.986989
5054.971000	771.515486	310.061033	0.454750	26.964140	0.914300	11.986558
5054.991000	771.515406	310.069774	0.454748	26.964900	0.914296	11.986896
5055.011000	771.515406	310.053162	0.454752	26.963455	0.914304	11.986254
5055.031000	771.515406	310.065346	0.454749	26.964515	0.914298	11.986725
5055.051000	771.515406	310.067840	0.454748	26.964732	0.914296	11.986822
5055.071000	771.515486	310.072340	0.454747	26.965123	0.914294	11.986996
5055.091000	771.515486	310.063842	0.454749	26.964384	0.914299	11.986667
5055.111000	771.515486	310.057132	0.454751	26.963800	0.914302	11.986408
5055.131000	771.515486	310.062896	0.454749	26.964302	0.914299	11.986631
5055.151000	771.515486	310.053568	0.454752	26.963490	0.914304	11.986270
5055.171000	771.515486	310.057377	0.454751	26.963822	0.914302	11.986417
5055.191000	771.515486	310.053822	0.454752	26.963513	0.914303	11.986280
5055.211000	771.515486	310.047887	0.454753	26.962996	0.914306	11.986050
5055.231000	771.515486	310.057283	0.454751	26.963814	0.914302	11.986414
5055.251000	771.515486	310.058917	0.454750	26.963956	0.914301	11.986477
5055.271000	771.515486	310.042882	0.454755	26.962561	0.914309	11.985857
5055.291000	771.515486	310.037391	0.454756	26.962084	0.914311	11.985645
5055.311000	771.515486	310.036556	0.454756	26.962011	0.914312	11.985612
5055.331000	771.515486	310.043414	0.454754	26.962607	0.914309	11.985877
5055.351000	771.515486	310.038712	0.454756	26.962199	0.914311	11.985696
5055.371000	771.515406	310.032445	0.454757	26.961654	0.914314	11.985453
5055.391000	771.515486	310.035646	0.454756	26.961932	0.914312	11.985577
5055.411000	771.515406	310.024075	0.454759	26.960926	0.914318	11.985130
5055.431000	771.515406	310.037192	0.454756	26.962066	0.914311	11.985637
5055.451000	771.515486	310.032573	0.454757	26.961665	0.914314	11.985458
5055.471000	771.515486	310.024667	0.454759	26.960977	0.914318	11.985153
5055.491000	771.515486	310.036744	0.454756	26.962027	0.914312	11.985619
5055.511000	771.515406	310.027988	0.454758	26.961266	0.914316	11.985281
5055.531000	771.515406	310.024501	0.454759	26.960963	0.914318	11.985146
5055.551000	771.515406	310.012060	0.454763	26.959881	0.914324	11.984665
5055.571000	771.515486	310.014610	0.454762	26.960103	0.914323	11.984764
5055.591000	771.515486	310.002852	0.454765	26.959080	0.914328	11.984309
5055.611000	771.515486	310.003648	0.454765	26.959149	0.914328	11.984340
5055.631000	771.515486	310.001895	0.454765	26.958997	0.914329	11.984272
5055.651000	771.515486	309.996554	0.454767	26.958532	0.914331	11.984066
5055.671000	771.515486	310.001425	0.454765	26.958956	0.914329	11.984254
5055.691000	771.515486	309.985725	0.454770	26.957591	0.914337	11.983647
5055.711000	771.515486	309.987835	0.454769	26.957774	0.914336	11.983729
5055.731000	771.515486	309.984540	0.454770	26.957487	0.914337	11.983601
5055.750000	771.515486	309.982066	0.454770	26.957272	0.914339	11.983506
5055.770000	771.515486	309.964896	0.454775	26.955779	0.914347	11.982842
5055.790000	771.515486	309.949738	0.454779	26.954461	0.914354	11.982256
5055.810000	771.515486	309.953121	0.454778	26.954755	0.914353	11.982387
5055.830000	771.515486	309.951901	0.454778	26.954649	0.914353	11.982340
5055.850000	771.515486	309.929104	0.454784	26.952667	0.914365	11.981458
5055.870000	771.515486	309.934925	0.454783	26.953173	0.914362	11.981683
5055.890000	771.515486	309.927708	0.454785	26.952545	0.914365	11.981404
5055.910000	771.515486	309.908983	0.454790	26.950917	0.914374	11.980680
5055.930000	771.515486	309.910264	0.454789	26.951028	0.914374	11.980730
5055.950000	771.515486	309.897642	0.454793	26.949931	0.914380	11.980242
5055.970000	771.515486	309.899257	0.454792	26.950071	0.914379	11.980304
5055.990000	771.515486	309.908441	0.454790	26.950870	0.914375	11.980659
5056.010000	771.515486	309.902649	0.454791	26.950366	0.914377	11.980436
5056.030000	771.515486	309.899521	0.454792	26.950094	0.914379	11.980315
5056.050000	771.515486	309.897666	0.454793	26.949933	0.914380	11.980243
5056.070000	771.515486	309.897156	0.454793	26.949888	0.914380	11.980223
5056.090000	771.515486	309.904873	0.454791	26.950559	0.914376	11.980522
5056.110000	771.515486	309.883183	0.454796	26.948673	0.914387	11.979683
5056.130000	771.515486	309.889016	0.454795	26.949180	0.914384	11.979909
5056.150000	771.515486	309.887276	0.454795	26.949029	0.914385	11.979841
5056.170000	771.515406	309.893197	0.454794	26.949544	0.914382	11.980070
5056.190000	771.515486	309.883035	0.454796	26.948660	0.914387	11.979677
5056.210000	771.515486	309.868439	0.454800	26.947391	0.914394	11.979113
5056.230000	771.515406	309.858490	0.454803	26.946526	0.914399	11.978728
5056.250000	771.515406	309.852406	0.454804	26.945997	0.914402	11.978493
5056.270000	771.515486	309.830184	0.454810	26.944064	0.914413	11.977634
5056.290000	771.515486	309.844884	0.454806	26.945342	0.914406	11.978202
5056.310000	771.515486	309.835113	0.454809	26.944493	0.914411	11.977825
5056.330000	771.515486	309.820448	0.454813	26.943217	0.914418	11.977258
5056.350000	771.515486	309.817207	0.454814	26.942936	0.914419	11.977132
5056.370000	771.515486	309.803386	0.454817	26.941734	0.914426	11.976598
5056.390000	771.515486	309.798206	0.454819	26.941283	0.914429	11.976398
5056.410000	771.515406	309.786529	0.454822	26.940268	0.914434	11.975947
5056.430000	771.515486	309.801307	0.454818	26.941553	0.914427	11.976518
5056.450000	771.515406	309.786571	0.454822	26.940271	0.914434	11.975948
5056.470000	771.515486	309.786614	0.454822	26.940275	0.914434	11.975950
5056.490000	771.515486	309.782600	0.454823	26.939926	0.914436	11.975795
5056.510000	771.515486	309.779753	0.454823	26.939678	0.914438	11.975685
5056.530000	771.515486	309.766702	0.454827	26.938543	0.914444	11.975180
5056.550000	771.515406	309.761514	0.454828	26.938092	0.914446	11.974979
5056.570000	771.515486	309.769825	0.454826	26.938815	0.914442	11.975301
5056.590000	771.515486	309.764813	0.454827	26.938379	0.914445	11.975107
5056.610000	771.515406	309.751210	0.454831	26.937196	0.914451	11.974581
5056.630000	771.515486	309.744865	0.454832	26.936644	0.914455	11.974336
5056.650000	771.515486	309.725774	0.454837	26.934984	0.914464	11.973598
5056.670000	771.515486	309.730567	0.454836	26.935401	0.914462	11.973783
5056.690000	771.515486	309.726518	0.454837	26.935049	0.914464	11.973627
5056.710000	771.515486	309.726063	0.454837	26.935009	0.914464	11.973609
5056.730000	771.515486	309.724637	0.454838	26.934885	0.914465	11.973554
5056.750000	771.515406	309.716636	0.454840	26.934190	0.914468	11.973245
5056.770000	771.515486	309.703895	0.454843	26.933082	0.914475	11.972752
5056.790000	771.515486	309.700348	0.454844	26.932773	0.914477	11.972615
5056.810000	771.515486	309.669755	0.454852	26.930113	0.914491	11.971432
5056.830000	771.515486	309.668065	0.454853	26.929966	0.914492	11.971367
5056.850000	771.515406	309.669103	0.454852	26.930056	0.914492	11.971407
5056.870000	771.515486	309.661637	0.454854	26.929407	0.914495	11.971118
5056.890000	771.515486	309.642233	0.454859	26.927719	0.914505	11.970368
5056.910000	771.515486	309.643000	0.454859	26.927786	0.914505	11.970398
5056.930000	771.515486	309.633981	0.454861	26.927001	0.914509	11.970049
5056.950000	771.515486	309.623583	0.454864	26.926097	0.914514	11.969647
5056.970000	771.515486	309.619239	0.454865	26.925719	0.914516	11.969479
5056.990000	771.515486	309.612280	0.454867	26.925114	0.914520	11.969210
5057.010000	771.515486	309.615879	0.454866	26.925427	0.914518	11.969349
5057.030000	771.515486	309.604196	0.454869	26.924411	0.914524	11.968898
5057.050000	771.515486	309.603208	0.454869	26.924325	0.914524	11.968860
5057.070000	771.515486	309.599549	0.454870	26.924007	0.914526	11.968718
5057.090000	771.515486	309.589535	0.454873	26.923136	0.914531	11.968331
5057.110000	771.515486	309.591363	0.454873	26.923295	0.914530	11.968402
5057.130000	771.515486	309.580201	0.454876	26.922325	0.914535	11.967970
5057.150000	771.515406	309.580039	0.454875	26.922310	0.914535	11.967964
5057.170000	771.515486	309.579403	0.454876	26.922255	0.914536	11.967939
5057.190000	771.515486	309.586625	0.454874	26.922883	0.914532	11.968218
5057.210000	771.515486	309.581611	0.454875	26.922447	0.914535	11.968025
5057.230000	771.515486	309.573086	0.454877	26.921706	0.914539	11.967695
5057.250000	771.515486	309.572150	0.454878	26.921624	0.914539	11.967659
5057.270000	771.515486	309.568925	0.454878	26.921344	0.914541	11.967534
5057.290000	771.515486	309.568909	0.454878	26.921343	0.914541	11.967534
5057.310000	771.515486	309.568271	0.454879	26.921287	0.914541	11.967509
5057.330000	771.515486	309.560767	0.454881	26.920635	0.914545	11.967219
5057.350000	771.515406	309.580652	0.454875	26.922364	0.914535	11.967988
5057.370000	771.515486	309.579478	0.454876	26.922262	0.914536	11.967942
5057.390000	771.515406	309.577397	0.454876	26.922081	0.914537	11.967862
5057.410000	771.515406	309.555151	0.454882	26.920146	0.914547	11.967002
5057.430000	771.515486	309.550271	0.454883	26.919722	0.914550	11.966813
5057.450000	771.515486	309.560598	0.454881	26.920620	0.914545	11.967212
5057.470000	771.515486	309.556919	0.454882	26.920300	0.914547	11.967070
5057.490000	771.515486	309.553983	0.454882	26.920045	0.914548	11.966957
5057.510000	771.515486	309.547717	0.454884	26.919500	0.914551	11.966714
5057.530000	771.515486	309.539239	0.454886	26.918762	0.914555	11.966387
5057.550000	771.515486	309.547934	0.454884	26.919518	0.914551	11.966723
5057.570000	771.515406	309.546442	0.454884	26.919389	0.914552	11.966665
5057.590000	771.515486	309.549710	0.454883	26.919673	0.914550	11.966791
5057.610000	771.515406	309.546329	0.454884	26.919379	0.914552	11.966661
5057.630000	771.515486	309.545382	0.454885	26.919297	0.914552	11.966624
5057.650000	771.515406	309.543685	0.454885	26.919149	0.914553	11.966558
5057.670000	771.515406	309.548436	0.454884	26.919562	0.914551	11.966742
5057.690000	771.515486	309.549666	0.454883	26.919669	0.914550	11.966790
5057.710000	771.515486	309.540080	0.454886	26.918835	0.914555	11.966419
5057.730000	771.515486	309.529223	0.454889	26.917891	0.914560	11.965999
5057.750000	771.515486	309.538211	0.454886	26.918673	0.914556	11.966347
5057.770000	771.515406	309.541365	0.454886	26.918947	0.914554	11.966469
5057.790000	771.515486	309.533791	0.454888	26.918289	0.914558	11.966176
5057.810000	771.515486	309.528576	0.454889	26.917835	0.914561	11.965974
5057.830000	771.515486	309.537856	0.454887	26.918642	0.914556	11.966333
5057.850000	771.515486	309.521572	0.454891	26.917226	0.914564	11.965704
5057.870000	771.515486	309.514886	0.454893	26.916645	0.914567	11.965445
5057.890000	771.515486	309.516226	0.454892	26.916761	0.914567	11.965497
5057.910000	771.515486	309.526622	0.454890	26.917665	0.914562	11.965899
5057.930000	771.515486	309.518829	0.454892	26.916987	0.914565	11.965598
5057.950000	771.515486	309.518419	0.454892	26.916952	0.914566	11.965582
5057.970000	771.515486	309.517509	0.454892	26.916873	0.914566	11.965547
5057.990000	771.515486	309.524691	0.454890	26.917497	0.914563	11.965824
5058.010000	771.515486	309.515889	0.454892	26.916732	0.914567	11.965484
5058.030000	771.515486	309.517880	0.454892	26.916905	0.914566	11.965561
5058.050000	771.515406	309.514598	0.454893	26.916620	0.914567	11.965434
5058.070000	771.515486	309.499926	0.454896	26.915344	0.914575	11.964867
5058.090000	771.515486	309.491987	0.454899	26.914653	0.914579	11.964560
5058.110000	771.515486	309.494787	0.454898	26.914897	0.914577	11.964668
5058.130000	771.515486	309.508389	0.454894	26.916080	0.914570	11.965194
5058.150000	771.515486	309.495244	0.454898	26.914936	0.914577	11.964686
5058.170000	771.515486	309.501711	0.454896	26.915499	0.914574	11.964936
5058.190000	771.515486	309.486710	0.454900	26.914194	0.914581	11.964356
5058.210000	771.515486	309.481894	0.454901	26.913775	0.914583	11.964170
5058.230000	771.515486	309.471218	0.454904	26.912847	0.914589	11.963757
5058.250000	771.515486	309.465224	0.454906	26.912326	0.914592	11.963525
5058.270000	771.515486	309.469192	0.454905	26.912671	0.914590	11.963679
5058.290000	771.515486	309.465890	0.454905	26.912384	0.914591	11.963551
5058.310000	771.515486	309.476504	0.454903	26.913307	0.914586	11.963961
5058.330000	771.515486	309.472446	0.454904	26.912954	0.914588	11.963804
5058.350000	771.515486	309.478464	0.454902	26.913477	0.914585	11.964037
5058.370000	771.515486	309.457889	0.454907	26.911688	0.914595	11.963242
5058.390000	771.515486	309.458491	0.454907	26.911740	0.914595	11.963265
5058.410000	771.515486	309.459072	0.454907	26.911791	0.914595	11.963287
5058.430000	771.515486	309.457337	0.454908	26.911640	0.914595	11.963220
5058.450000	771.515406	309.440026	0.454912	26.910134	0.914604	11.962551
5058.470000	771.515486	309.447458	0.454910	26.910781	0.914600	11.962838
5058.490000	771.515486	309.439520	0.454912	26.910090	0.914604	11.962532
5058.510000	771.515406	309.452923	0.454909	26.911256	0.914598	11.963050
5058.530000	771.515486	309.440412	0.454912	26.910168	0.914604	11.962566
5058.550000	771.515486	309.446579	0.454910	26.910704	0.914601	11.962804
5058.570000	771.515486	309.455557	0.454908	26.911485	0.914596	11.963152
5058.590000	771.515486	309.435214	0.454913	26.909716	0.914606	11.962365
5058.610000	771.515486	309.445628	0.454911	26.910622	0.914601	11.962768
5058.630000	771.515486	309.436742	0.454913	26.909849	0.914606	11.962424
5058.650000	771.515486	309.435196	0.454913	26.909714	0.914606	11.962364
5058.670000	771.515486	309.436380	0.454913	26.909817	0.914606	11.962410
5058.690000	771.515486	309.439565	0.454912	26.910094	0.914604	11.962533
5058.710000	771.515486	309.439502	0.454912	26.910089	0.914604	11.962531
5058.730000	771.515486	309.445781	0.454911	26.910635	0.914601	11.962774
5058.750000	771.515486	309.420369	0.454917	26.908425	0.914614	11.961791
5058.770000	771.515486	309.423774	0.454916	26.908721	0.914612	11.961923
5058.790000	771.515486	309.428829	0.454915	26.909161	0.914609	11.962118
5058.810000	771.515486	309.426525	0.454916	26.908960	0.914611	11.962029
5058.830000	771.515486	309.431459	0.454914	26.909389	0.914608	11.962220
5058.850000	771.515406	309.444270	0.454911	26.910503	0.914602	11.962715
5058.870000	771.515406	309.423885	0.454916	26.908731	0.914612	11.961927
5058.890000	771.515486	309.416105	0.454918	26.908054	0.914616	11.961626
5058.910000	771.515486	309.412864	0.454919	26.907772	0.914617	11.961501
5058.930000	771.515486	309.420764	0.454917	26.908459	0.914613	11.961807
5058.950000	771.515406	309.426399	0.454916	26.908949	0.914611	11.962024
5058.970000	771.515406	309.418920	0.454918	26.908299	0.914614	11.961735
5058.990000	771.515486	309.401428	0.454922	26.906778	0.914623	11.961059
5059.010000	771.515486	309.416574	0.454918	26.908095	0.914615	11.961645
5059.030000	771.515486	309.406515	0.454921	26.907220	0.914620	11.961256
5059.050000	771.515486	309.413727	0.454919	26.907847	0.914617	11.961534
5059.070000	771.515406	309.399909	0.454923	26.906646	0.914624	11.961000
5059.090000	771.515486	309.400022	0.454923	26.906656	0.914624	11.961005
5059.110000	771.515486	309.392639	0.454925	26.906013	0.914627	11.960719
5059.130000	771.515486	309.413544	0.454919	26.907831	0.914617	11.961527
5059.150000	771.515486	309.398864	0.454923	26.906555	0.914624	11.960960
5059.170000	771.515486	309.390109	0.454925	26.905793	0.914628	11.960621
5059.190000	771.515486	309.390129	0.454925	26.905795	0.914628	11.960622
5059.210000	771.515486	309.388613	0.454926	26.905663	0.914629	11.960564
5059.230000	771.515486	309.393494	0.454924	26.906088	0.914627	11.960752
5059.250000	771.515486	309.380311	0.454928	26.904941	0.914633	11.960243
5059.270000	771.515486	309.381471	0.454927	26.905042	0.914633	11.960287
5059.290000	771.515486	309.380556	0.454928	26.904963	0.914633	11.960252
5059.310000	771.515486	309.384371	0.454927	26.905294	0.914631	11.960400
5059.330000	771.515486	309.383462	0.454927	26.905215	0.914632	11.960364
5059.350000	771.515486	309.376907	0.454929	26.904645	0.914635	11.960111
5059.370000	771.515486	309.368979	0.454931	26.903956	0.914639	11.959805
5059.390000	771.515486	309.361720	0.454933	26.903325	0.914642	11.959524
5059.410000	771.515486	309.356627	0.454934	26.902882	0.914645	11.959327
5059.430000	771.515486	309.353718	0.454935	26.902629	0.914646	11.959215
5059.450000	771.515486	309.338955	0.454939	26.901345	0.914653	11.958644
5059.470000	771.515486	309.346311	0.454937	26.901985	0.914650	11.958928
5059.490000	771.515486	309.333935	0.454940	26.900908	0.914656	11.958450
5059.510000	771.515486	309.330017	0.454941	26.900568	0.914658	11.958298
5059.530000	771.515486	309.324810	0.454942	26.900115	0.914660	11.958097
5059.550000	771.515486	309.322153	0.454943	26.899884	0.914662	11.957994
5059.570000	771.515406	309.307611	0.454947	26.898619	0.914669	11.957432
5059.590000	771.515486	309.317640	0.454944	26.899491	0.914664	11.957820
5059.610000	771.515486	309.320989	0.454943	26.899782	0.914662	11.957949
5059.630000	771.515486	309.317696	0.454944	26.899496	0.914664	11.957822
5059.650000	771.515486	309.301829	0.454948	26.898116	0.914672	11.957209
5059.670000	771.515406	309.304877	0.454947	26.898381	0.914670	11.957326
5059.690000	771.515406	309.306425	0.454947	26.898516	0.914669	11.957386
5059.710000	771.515406	309.296514	0.454950	26.897654	0.914674	11.957003
5059.730000	771.515406	309.289467	0.454951	26.897041	0.914678	11.956731
5059.750000	771.515406	309.310019	0.454946	26.898828	0.914668	11.957525
5059.770000	771.515486	309.295475	0.454950	26.897564	0.914675	11.956963
5059.790000	771.515486	309.301386	0.454948	26.898078	0.914672	11.957192
5059.810000	771.515486	309.287077	0.454952	26.896833	0.914679	11.956638
5059.830000	771.515486	309.302071	0.454948	26.898137	0.914672	11.957218
5059.850000	771.515486	309.287281	0.454952	26.896851	0.914679	11.956646
5059.870000	771.515486	309.282582	0.454953	26.896442	0.914681	11.956465
5059.890000	771.515486	309.290012	0.454951	26.897089	0.914677	11.956752
5059.910000	771.515486	309.286466	0.454952	26.896780	0.914679	11.956615
5059.930000	771.515486	309.287311	0.454952	26.896854	0.914679	11.956647
5059.950000	771.515486	309.287218	0.454952	26.896846	0.914679	11.956644
5059.970000	771.515486	309.288819	0.454952	26.896985	0.914678	11.956706
5059.990000	771.515486	309.271992	0.454956	26.895521	0.914686	11.956055
5060.010000	771.515486	309.271030	0.454956	26.895438	0.914687	11.956018
5060.030000	771.515486	309.268698	0.454957	26.895235	0.914688	11.955928
5060.050000	771.515486	309.268274	0.454957	26.895198	0.914688	11.955911
5060.070000	771.515486	309.274825	0.454955	26.895768	0.914685	11.956165
5060.090000	771.515486	309.265909	0.454958	26.894993	0.914689	11.955820
5060.110000	771.515486	309.262018	0.454959	26.894654	0.914691	11.955670
5060.130000	771.515486	309.266265	0.454958	26.895023	0.914689	11.955834
5060.150000	771.515486	309.254679	0.454961	26.894016	0.914695	11.955386
5060.170000	771.515406	309.266568	0.454957	26.895050	0.914689	11.955845
5060.190000	771.515486	309.251010	0.454962	26.893697	0.914697	11.955244
5060.210000	771.515486	309.261061	0.454959	26.894571	0.914692	11.955633
5060.230000	771.515486	309.255815	0.454960	26.894115	0.914694	11.955430
5060.250000	771.515486	309.253465	0.454961	26.893910	0.914695	11.955339
5060.270000	771.515486	309.252618	0.454961	26.893837	0.914696	11.955306
5060.290000	771.515486	309.255505	0.454960	26.894088	0.914694	11.955418
5060.310000	771.515486	309.248467	0.454962	26.893476	0.914698	11.955146
5060.330000	771.515406	309.251393	0.454961	26.893730	0.914696	11.955259
5060.350000	771.515486	309.251298	0.454961	26.893722	0.914696	11.955255
5060.370000	771.515486	309.236194	0.454965	26.892408	0.914704	11.954671
5060.390000	771.515406	309.236545	0.454965	26.892439	0.914703	11.954685
5060.410000	771.515406	309.238010	0.454965	26.892566	0.914703	11.954741
5060.430000	771.515486	309.245297	0.454963	26.893200	0.914699	11.955023
5060.450000	771.515486	309.250592	0.454962	26.893660	0.914697	11.955228
5060.470000	771.515486	309.257168	0.454960	26.894232	0.914694	11.955482
5060.490000	771.515486	309.250776	0.454962	26.893677	0.914697	11.955235
5060.510000	771.515486	309.228849	0.454967	26.891770	0.914707	11.954387
5060.530000	771.515486	309.245239	0.454963	26.893195	0.914699	11.955021
5060.550000	771.515486	309.238850	0.454965	26.892639	0.914702	11.954774
5060.570000	771.515486	309.233694	0.454966	26.892191	0.914705	11.954575
5060.590000	771.515486	309.233505	0.454966	26.892175	0.914705	11.954567
5060.610000	771.515486	309.227837	0.454968	26.891682	0.914708	11.954348
5060.630000	771.515486	309.219386	0.454970	26.890947	0.914712	11.954021
5060.650000	771.515486	309.227497	0.454968	26.891652	0.914708	11.954335
5060.670000	771.515486	309.218240	0.454970	26.890847	0.914713	11.953977
5060.690000	771.515486	309.216366	0.454971	26.890684	0.914713	11.953905
5060.710000	771.515486	309.214249	0.454971	26.890500	0.914715	11.953823
5060.730000	771.515486	309.215279	0.454971	26.890589	0.914714	11.953863
5060.750000	771.515486	309.208839	0.454973	26.890029	0.914717	11.953614
5060.770000	771.515406	309.215440	0.454971	26.890604	0.914714	11.953869
5060.790000	771.515486	309.217183	0.454970	26.890755	0.914713	11.953936
5060.810000	771.515486	309.208341	0.454973	26.889986	0.914717	11.953594
5060.830000	771.515486	309.210898	0.454972	26.890209	0.914716	11.953693
5060.850000	771.515486	309.197188	0.454976	26.889016	0.914723	11.953163
5060.870000	771.515486	309.214424	0.454971	26.890515	0.914714	11.953830
5060.890000	771.515486	309.214469	0.454971	26.890519	0.914714	11.953831
5060.910000	771.515486	309.218112	0.454970	26.890836	0.914713	11.953972
5060.930000	771.515486	309.201107	0.454975	26.889357	0.914721	11.953315
5060.950000	771.515486	309.188888	0.454978	26.888294	0.914727	11.952842
5060.970000	771.515486	309.183057	0.454979	26.887787	0.914730	11.952617
5060.990000	771.515486	309.174103	0.454982	26.887009	0.914734	11.952271
5061.010000	771.515486	309.168398	0.454983	26.886513	0.914737	11.952050
5061.030000	771.515486	309.144302	0.454989	26.884417	0.914749	11.951119
5061.050000	771.515486	309.139384	0.454991	26.883989	0.914751	11.950929
5061.070000	771.515486	309.137978	0.454991	26.883867	0.914752	11.950874
5061.090000	771.515486	309.134215	0.454992	26.883540	0.914754	11.950729
5061.110000	771.515486	309.125352	0.454994	26.882769	0.914758	11.950386
5061.130000	771.515486	309.121778	0.454995	26.882458	0.914760	11.950248
5061.150000	771.515486	309.124371	0.454995	26.882684	0.914759	11.950348
5061.170000	771.515486	309.119169	0.454996	26.882231	0.914761	11.950147
5061.190000	771.515486	309.120748	0.454996	26.882369	0.914760	11.950208
5061.210000	771.515486	309.118363	0.454996	26.882161	0.914761	11.950116
5061.230000	771.515486	309.114279	0.454997	26.881806	0.914763	11.949958
5061.250000	771.515486	309.114411	0.454997	26.881818	0.914763	11.949963
5061.270000	771.515486	309.103713	0.455000	26.880887	0.914769	11.949550
5061.290000	771.515486	309.101607	0.455001	26.880704	0.914770	11.949468
5061.310000	771.515406	309.099366	0.455001	26.880509	0.914771	11.949382
5061.330000	771.515486	309.094404	0.455002	26.880078	0.914773	11.949190
5061.350000	771.515406	309.092634	0.455003	26.879924	0.914774	11.949121
5061.370000	771.515486	309.078616	0.455007	26.878705	0.914781	11.948580
5061.390000	771.515486	309.078462	0.455007	26.878691	0.914781	11.948574
5061.410000	771.515486	309.078836	0.455007	26.878724	0.914781	11.948588
5061.430000	771.515486	309.075365	0.455007	26.878422	0.914783	11.948454
5061.450000	771.515486	309.067871	0.455009	26.877770	0.914786	11.948164
5061.470000	771.515486	309.066781	0.455010	26.877676	0.914787	11.948122
5061.490000	771.515486	309.066418	0.455010	26.877644	0.914787	11.948108
5061.510000	771.515486	309.056298	0.455012	26.876764	0.914792	11.947717
5061.530000	771.515486	309.051264	0.455014	26.876326	0.914794	11.947522
5061.550000	771.515486	309.048748	0.455014	26.876107	0.914796	11.947425
5061.570000	771.515486	309.059610	0.455012	26.877052	0.914790	11.947845
5061.590000	771.515486	309.062700	0.455011	26.877321	0.914789	11.947964
5061.610000	771.515486	309.036496	0.455018	26.875042	0.914802	11.946951
5061.630000	771.515486	309.060328	0.455011	26.877114	0.914790	11.947873
5061.650000	771.515486	309.053212	0.455013	26.876496	0.914793	11.947597
5061.670000	771.515486	309.047451	0.455015	26.875994	0.914796	11.947375
5061.690000	771.515486	309.038194	0.455017	26.875189	0.914801	11.947017
5061.710000	771.515486	309.035655	0.455018	26.874969	0.914802	11.946919
5061.730000	771.515486	309.034812	0.455018	26.874895	0.914802	11.946886
5061.750000	771.515486	309.021466	0.455022	26.873735	0.914809	11.946370
5061.770000	771.515486	309.042885	0.455016	26.875597	0.914798	11.947198
5061.790000	771.515486	309.040694	0.455016	26.875407	0.914799	11.947113
5061.810000	771.515486	309.041989	0.455016	26.875520	0.914799	11.947164
5061.830000	771.515486	309.012791	0.455024	26.872980	0.914813	11.946035
5061.850000	771.515406	309.012811	0.455024	26.872982	0.914813	11.946036
5061.870000	771.515486	309.017901	0.455022	26.873425	0.914811	11.946232
5061.890000	771.515486	309.001688	0.455027	26.872015	0.914819	11.945606
5061.910000	771.515486	309.013359	0.455024	26.873030	0.914813	11.946057
5061.930000	771.515486	309.021768	0.455021	26.873761	0.914809	11.946382
5061.950000	771.515486	309.005338	0.455026	26.872332	0.914817	11.945747
5061.970000	771.515486	308.989248	0.455030	26.870933	0.914825	11.945125
5061.990000	771.515486	308.992971	0.455029	26.871257	0.914823	11.945269
5062.010000	771.515486	308.991147	0.455029	26.871098	0.914824	11.945198
5062.030000	771.515486	309.003485	0.455026	26.872171	0.914818	11.945675
5062.050000	771.515486	308.978143	0.455033	26.869967	0.914830	11.944695
5062.070000	771.515486	308.988738	0.455030	26.870889	0.914825	11.945105
5062.090000	771.515486	308.990911	0.455030	26.871078	0.914824	11.945189
5062.110000	771.515486	308.995373	0.455028	26.871466	0.914822	11.945361
5062.130000	771.515486	308.993363	0.455029	26.871291	0.914823	11.945284
5062.150000	771.515486	308.974393	0.455034	26.869641	0.914832	11.944550
5062.170000	771.515486	308.977920	0.455033	26.869948	0.914830	11.944687
5062.190000	771.515406	309.000185	0.455027	26.871884	0.914819	11.945547
5062.210000	771.515486	308.994346	0.455029	26.871376	0.914822	11.945322
5062.230000	771.515406	308.996022	0.455028	26.871522	0.914821	11.945387
5062.250000	771.515486	308.990548	0.455030	26.871046	0.914824	11.945175
5062.270000	771.515486	308.992243	0.455029	26.871193	0.914823	11.945240
5062.290000	771.515486	308.982233	0.455032	26.870323	0.914828	11.944853
5062.310000	771.515486	308.977729	0.455033	26.869931	0.914830	11.944679
5062.330000	771.515486	308.981678	0.455032	26.870275	0.914828	11.944832
5062.350000	771.515486	308.983567	0.455031	26.870439	0.914827	11.944905
5062.370000	771.515486	308.962788	0.455037	26.868632	0.914838	11.944102
5062.390000	771.515486	308.955378	0.455039	26.867988	0.914841	11.943815
5062.410000	771.515486	308.955228	0.455039	26.867974	0.914841	11.943810
5062.430000	771.515486	308.961361	0.455037	26.868508	0.914838	11.944047
5062.450000	771.515486	308.964037	0.455037	26.868741	0.914837	11.944150
5062.470000	771.515486	308.951804	0.455040	26.867677	0.914843	11.943677
5062.490000	771.515486	308.947237	0.455041	26.867280	0.914845	11.943501
5062.510000	771.515486	308.965758	0.455036	26.868890	0.914836	11.944217
5062.530000	771.515486	308.964361	0.455036	26.868769	0.914837	11.944163
5062.550000	771.515486	308.947914	0.455041	26.867338	0.914845	11.943527
5062.570000	771.515486	308.964415	0.455036	26.868773	0.914837	11.944165
5062.590000	771.515486	308.956707	0.455038	26.868103	0.914841	11.943867
5062.610000	771.515486	308.965753	0.455036	26.868890	0.914836	11.944216
5062.630000	771.515486	308.956806	0.455038	26.868112	0.914841	11.943871
5062.650000	771.515486	308.949339	0.455040	26.867462	0.914844	11.943582
5062.670000	771.515486	308.941908	0.455042	26.866816	0.914848	11.943295
5062.690000	771.515486	308.943146	0.455042	26.866924	0.914847	11.943342
5062.710000	771.515486	308.943606	0.455042	26.866964	0.914847	11.943360
5062.730000	771.515486	308.947417	0.455041	26.867295	0.914845	11.943508
5062.750000	771.515486	308.940250	0.455043	26.866672	0.914849	11.943230
5062.770000	771.515486	308.942449	0.455042	26.866863	0.914848	11.943315
5062.790000	771.515486	308.942153	0.455042	26.866837	0.914848	11.943304
5062.810000	771.515486	308.943767	0.455042	26.866978	0.914847	11.943366
5062.830000	771.515406	308.934334	0.455044	26.866157	0.914851	11.943002
5062.850000	771.515486	308.942642	0.455042	26.866880	0.914847	11.943323
5062.870000	771.515486	308.931751	0.455045	26.865933	0.914853	11.942902
5062.890000	771.515406	308.930673	0.455045	26.865839	0.914853	11.942860
5062.910000	771.515486	308.926713	0.455046	26.865495	0.914855	11.942707
5062.930000	771.515406	308.925074	0.455047	26.865352	0.914856	11.942644
5062.950000	771.515486	308.935374	0.455044	26.866248	0.914851	11.943042
5062.970000	771.515486	308.917949	0.455049	26.864733	0.914860	11.942368
5062.990000	771.515486	308.921628	0.455048	26.865052	0.914858	11.942511
5063.010000	771.515486	308.917372	0.455049	26.864682	0.914860	11.942346
5063.030000	771.515486	308.926666	0.455046	26.865491	0.914855	11.942705
5063.050000	771.515406	308.909611	0.455051	26.864007	0.914864	11.942046
5063.070000	771.515486	308.902171	0.455053	26.863360	0.914867	11.941758
5063.090000	771.515486	308.903210	0.455052	26.863451	0.914867	11.941799
5063.110000	771.515486	308.904087	0.455052	26.863527	0.914866	11.941832
5063.130000	771.515406	308.908086	0.455051	26.863875	0.914864	11.941987
5063.150000	771.515406	308.907895	0.455051	26.863858	0.914864	11.941980
5063.170000	771.515406	308.900651	0.455053	26.863228	0.914868	11.941700
5063.190000	771.515406	308.894149	0.455055	26.862663	0.914871	11.941448
5063.210000	771.515486	308.893623	0.455055	26.862617	0.914871	11.941428
5063.230000	771.515486	308.889641	0.455056	26.862271	0.914873	11.941274
5063.250000	771.515486	308.906558	0.455052	26.863742	0.914865	11.941928
5063.270000	771.515486	308.907488	0.455051	26.863823	0.914865	11.941964
5063.290000	771.515486	308.905023	0.455052	26.863608	0.914866	11.941869
5063.310000	771.515486	308.893223	0.455055	26.862582	0.914872	11.941412
5063.330000	771.515486	308.879404	0.455059	26.861380	0.914878	11.940878
5063.350000	771.515486	308.895446	0.455054	26.862776	0.914871	11.941498
5063.370000	771.515486	308.881662	0.455058	26.861577	0.914877	11.940966
5063.390000	771.515486	308.882685	0.455058	26.861666	0.914877	11.941005
5063.410000	771.515486	308.879082	0.455059	26.861352	0.914879	11.940866
5063.430000	771.515486	308.871048	0.455061	26.860654	0.914883	11.940555
5063.450000	771.515486	308.872121	0.455061	26.860747	0.914882	11.940597
5063.470000	771.515486	308.888597	0.455056	26.862180	0.914874	11.941234
5063.490000	771.515406	308.879838	0.455058	26.861418	0.914878	11.940895
5063.510000	771.515486	308.863373	0.455063	26.859986	0.914886	11.940258
5063.530000	771.515486	308.872474	0.455060	26.860778	0.914882	11.940610
5063.550000	771.515486	308.883184	0.455058	26.861709	0.914877	11.941024
5063.570000	771.515486	308.877741	0.455059	26.861236	0.914879	11.940814
5063.590000	771.515486	308.873038	0.455060	26.860827	0.914882	11.940632
5063.610000	771.515486	308.866386	0.455062	26.860248	0.914885	11.940375
5063.630000	771.515486	308.875776	0.455060	26.861065	0.914880	11.940738
5063.650000	771.515486	308.860648	0.455064	26.859749	0.914888	11.940153
5063.670000	771.515406	308.858524	0.455064	26.859565	0.914889	11.940071
5063.690000	771.515486	308.865529	0.455062	26.860174	0.914885	11.940342
5063.710000	771.515486	308.855348	0.455065	26.859288	0.914890	11.939948
5063.730000	771.515486	308.861454	0.455063	26.859819	0.914887	11.940184
5063.750000	771.515486	308.860768	0.455064	26.859760	0.914888	11.940158
5063.770000	771.515486	308.861965	0.455063	26.859864	0.914887	11.940204
5063.790000	771.515486	308.865005	0.455062	26.860128	0.914886	11.940322
5063.810000	771.515486	308.856234	0.455065	26.859366	0.914890	11.939983
5063.830000	771.515486	308.860928	0.455063	26.859774	0.914888	11.940164
5063.850000	771.515486	308.853785	0.455065	26.859153	0.914891	11.939888
5063.870000	771.515406	308.847486	0.455067	26.858605	0.914894	11.939644
5063.890000	771.515486	308.850635	0.455066	26.858879	0.914893	11.939766
5063.910000	771.515486	308.857239	0.455064	26.859453	0.914889	11.940021
5063.930000	771.515486	308.854499	0.455065	26.859215	0.914891	11.939915
5063.950000	771.515486	308.846161	0.455067	26.858490	0.914895	11.939593
5063.970000	771.515486	308.849666	0.455066	26.858794	0.914893	11.939729
5063.990000	771.515406	308.841066	0.455069	26.858046	0.914897	11.939396
5064.010000	771.515486	308.832002	0.455071	26.857258	0.914902	11.939046
5064.030000	771.515486	308.819950	0.455074	26.856210	0.914908	11.938580
5064.050000	771.515486	308.800545	0.455079	26.854523	0.914917	11.937830
5064.070000	771.515486	308.806930	0.455078	26.855078	0.914914	11.938077
5064.090000	771.515486	308.808902	0.455077	26.855249	0.914913	11.938153
5064.110000	771.515486	308.813538	0.455076	26.855653	0.914911	11.938332
5064.130000	771.515486	308.792896	0.455081	26.853857	0.914921	11.937534
5064.150000	771.515486	308.797422	0.455080	26.854251	0.914919	11.937709
5064.170000	771.515486	308.810233	0.455077	26.855365	0.914912	11.938204
5064.190000	771.515486	308.786649	0.455083	26.853314	0.914924	11.937292
5064.210000	771.515486	308.799568	0.455080	26.854438	0.914918	11.937792
5064.230000	771.515486	308.797201	0.455080	26.854232	0.914919	11.937700
5064.250000	771.515486	308.771362	0.455087	26.851985	0.914931	11.936701
5064.270000	771.515486	308.767617	0.455088	26.851659	0.914933	11.936557
5064.290000	771.515486	308.780447	0.455084	26.852775	0.914927	11.937053
5064.310000	771.515486	308.773727	0.455086	26.852190	0.914930	11.936793
5064.330000	771.515486	308.760371	0.455090	26.851029	0.914937	11.936277
5064.350000	771.515486	308.756396	0.455091	26.850683	0.914939	11.936123
5064.370000	771.515486	308.745621	0.455094	26.849746	0.914944	11.935706
5064.390000	771.515486	308.753368	0.455092	26.850420	0.914940	11.936006
5064.410000	771.515486	308.754895	0.455091	26.850553	0.914939	11.936065
5064.430000	771.515486	308.748626	0.455093	26.850008	0.914942	11.935823
5064.450000	771.515486	308.737047	0.455096	26.849001	0.914948	11.935375
5064.470000	771.515406	308.741375	0.455095	26.849377	0.914946	11.935542
5064.490000	771.515486	308.732102	0.455097	26.848571	0.914951	11.935184
5064.510000	771.515486	308.728982	0.455098	26.848299	0.914952	11.935063
5064.530000	771.515486	308.734617	0.455096	26.848789	0.914949	11.935281
5064.550000	771.515486	308.714424	0.455102	26.847033	0.914959	11.934500
5064.570000	771.515486	308.700247	0.455105	26.845800	0.914966	11.933952
5064.590000	771.515486	308.705034	0.455104	26.846217	0.914964	11.934137
5064.610000	771.515486	308.713053	0.455102	26.846914	0.914960	11.934447
5064.630000	771.515486	308.709135	0.455103	26.846573	0.914962	11.934296
5064.650000	771.515486	308.713121	0.455102	26.846920	0.914960	11.934450
5064.670000	771.515486	308.699755	0.455106	26.845757	0.914966	11.933933
5064.690000	771.515486	308.702650	0.455105	26.846009	0.914965	11.934045
5064.710000	771.515486	308.689135	0.455108	26.844834	0.914972	11.933523
5064.730000	771.515486	308.675749	0.455112	26.843670	0.914978	11.933005
5064.750000	771.515486	308.694657	0.455107	26.845314	0.914969	11.933736
5064.770000	771.515486	308.684897	0.455109	26.844465	0.914974	11.933359
5064.790000	771.515486	308.685325	0.455109	26.844503	0.914973	11.933375
5064.810000	771.515486	308.681073	0.455110	26.844133	0.914976	11.933211
5064.830000	771.515486	308.680102	0.455111	26.844048	0.914976	11.933173
5064.850000	771.515486	308.665309	0.455115	26.842762	0.914983	11.932602
5064.870000	771.515486	308.661918	0.455115	26.842467	0.914985	11.932470
5064.890000	771.515486	308.667218	0.455114	26.842928	0.914982	11.932675
5064.910000	771.515486	308.663245	0.455115	26.842582	0.914984	11.932522
5064.930000	771.515486	308.662526	0.455115	26.842520	0.914985	11.932494
5064.950000	771.515486	308.642381	0.455121	26.840768	0.914995	11.931715
5064.970000	771.515486	308.649315	0.455119	26.841371	0.914991	11.931983
5064.990000	771.515486	308.639085	0.455121	26.840481	0.914996	11.931588
5065.010000	771.515486	308.636034	0.455122	26.840216	0.914998	11.931470
5065.030000	771.515486	308.635923	0.455122	26.840206	0.914998	11.931466
5065.050000	771.515486	308.630541	0.455124	26.839738	0.915000	11.931258
5065.070000	771.515486	308.617475	0.455127	26.838602	0.915007	11.930752
5065.090000	771.515486	308.619941	0.455126	26.838817	0.915005	11.930848
5065.110000	771.515406	308.610179	0.455129	26.837968	0.915010	11.930470
5065.130000	771.515486	308.616330	0.455127	26.838503	0.915007	11.930708
5065.150000	771.515486	308.617314	0.455127	26.838588	0.915007	11.930746
5065.170000	771.515486	308.614421	0.455128	26.838336	0.915008	11.930634
5065.190000	771.515486	308.613624	0.455128	26.838267	0.915009	11.930604
5065.210000	771.515486	308.606076	0.455130	26.837611	0.915012	11.930312
5065.230000	771.515486	308.600161	0.455132	26.837096	0.915015	11.930083
5065.250000	771.515406	308.593178	0.455133	26.836489	0.915018	11.929813
5065.270000	771.515406	308.608416	0.455129	26.837814	0.915011	11.930402
5065.290000	771.515486	308.590636	0.455134	26.836268	0.915020	11.929715
5065.310000	771.515486	308.583346	0.455136	26.835634	0.915023	11.929433
5065.330000	771.515486	308.575447	0.455138	26.834947	0.915027	11.929128
5065.350000	771.515486	308.581890	0.455136	26.835507	0.915024	11.929377
5065.370000	771.515486	308.573382	0.455139	26.834768	0.915028	11.929048
5065.390000	771.515486	308.577657	0.455137	26.835139	0.915026	11.929213
5065.410000	771.515486	308.577263	0.455138	26.835105	0.915026	11.929198
5065.430000	771.515486	308.573341	0.455139	26.834764	0.915028	11.929046
5065.450000	771.515486	308.576511	0.455138	26.835040	0.915027	11.929169
5065.470000	771.515486	308.568275	0.455140	26.834323	0.915031	11.928850
5065.490000	771.515486	308.554556	0.455144	26.833130	0.915038	11.928320
5065.510000	771.515486	308.549820	0.455145	26.832719	0.915040	11.928137
5065.530000	771.515406	308.562066	0.455142	26.833783	0.915034	11.928610
5065.550000	771.515486	308.554398	0.455144	26.833117	0.915038	11.928314
5065.570000	771.515486	308.557277	0.455143	26.833367	0.915036	11.928425
5065.590000	771.515486	308.556452	0.455143	26.833295	0.915037	11.928393
5065.610000	771.515486	308.561064	0.455142	26.833696	0.915034	11.928572
5065.630000	771.515486	308.550239	0.455145	26.832755	0.915040	11.928153
5065.650000	771.515486	308.543461	0.455146	26.832166	0.915043	11.927891
5065.670000	771.515406	308.523077	0.455152	26.830393	0.915053	11.927103
5065.690000	771.515486	308.541841	0.455147	26.832025	0.915044	11.927828
5065.710000	771.515486	308.547542	0.455145	26.832520	0.915041	11.928049
5065.730000	771.515486	308.540120	0.455147	26.831875	0.915045	11.927762
5065.750000	771.515486	308.536044	0.455148	26.831521	0.915047	11.927604
5065.770000	771.515486	308.532424	0.455149	26.831206	0.915048	11.927464
5065.790000	771.515486	308.536484	0.455148	26.831559	0.915046	11.927621
5065.810000	771.515486	308.538218	0.455148	26.831710	0.915046	11.927688
5065.830000	771.515486	308.533323	0.455149	26.831284	0.915048	11.927499
5065.850000	771.515486	308.532412	0.455149	26.831205	0.915048	11.927464
5065.870000	771.515486	308.532512	0.455149	26.831213	0.915048	11.927468
5065.890000	771.515486	308.530377	0.455150	26.831028	0.915049	11.927385
5065.910000	771.515486	308.527411	0.455151	26.830770	0.915051	11.927271
5065.930000	771.515486	308.513747	0.455154	26.829581	0.915057	11.926742
5065.950000	771.515486	308.501924	0.455157	26.828553	0.915063	11.926285
5065.970000	771.515486	308.517718	0.455153	26.829927	0.915056	11.926896
5065.990000	771.515486	308.511361	0.455155	26.829374	0.915059	11.926650
5066.010000	771.515486	308.503936	0.455157	26.828728	0.915062	11.926363
5066.030000	771.515486	308.491549	0.455160	26.827651	0.915068	11.925884
5066.050000	771.515486	308.499933	0.455158	26.828380	0.915064	11.926208
5066.070000	771.515486	308.498067	0.455158	26.828218	0.915065	11.926136
5066.090000	771.515486	308.499420	0.455158	26.828336	0.915065	11.926189
5066.110000	771.515486	308.496810	0.455159	26.828109	0.915066	11.926088
5066.130000	771.515486	308.503705	0.455157	26.828708	0.915062	11.926354
5066.150000	771.515486	308.488490	0.455161	26.827385	0.915070	11.925766
5066.170000	771.515486	308.479025	0.455163	26.826562	0.915074	11.925400
5066.190000	771.515486	308.488810	0.455161	26.827413	0.915070	11.925778
5066.210000	771.515486	308.480258	0.455163	26.826669	0.915074	11.925448
5066.230000	771.515486	308.485192	0.455162	26.827098	0.915071	11.925639
5066.250000	771.515486	308.473803	0.455165	26.826108	0.915077	11.925198
5066.270000	771.515486	308.469150	0.455166	26.825703	0.915079	11.925018
5066.290000	771.515486	308.469541	0.455166	26.825737	0.915079	11.925033
5066.310000	771.515486	308.472996	0.455165	26.826038	0.915077	11.925167
5066.330000	771.515486	308.482308	0.455162	26.826847	0.915073	11.925527
5066.350000	771.515486	308.461460	0.455168	26.825034	0.915083	11.924721
5066.370000	771.515486	308.471140	0.455165	26.825876	0.915078	11.925095
5066.390000	771.515406	308.470463	0.455165	26.825817	0.915079	11.925069
5066.410000	771.515406	308.464899	0.455167	26.825334	0.915081	11.924854
5066.430000	771.515486	308.457399	0.455169	26.824681	0.915085	11.924564
5066.450000	771.515486	308.460441	0.455168	26.824946	0.915084	11.924682
5066.470000	771.515486	308.462889	0.455167	26.825159	0.915082	11.924776
5066.490000	771.515486	308.456373	0.455169	26.824592	0.915086	11.924524
5066.510000	771.515486	308.458238	0.455169	26.824754	0.915085	11.924596
5066.530000	771.515486	308.447016	0.455172	26.823778	0.915090	11.924163
5066.550000	771.515486	308.452478	0.455170	26.824253	0.915087	11.924374
5066.570000	771.515486	308.449233	0.455171	26.823971	0.915089	11.924248
5066.590000	771.515486	308.453569	0.455170	26.824348	0.915087	11.924416
5066.610000	771.515486	308.450700	0.455171	26.824099	0.915088	11.924305
5066.630000	771.515486	308.449198	0.455171	26.823968	0.915089	11.924247
5066.650000	771.515486	308.439573	0.455174	26.823131	0.915094	11.923875
5066.670000	771.515486	308.437286	0.455174	26.822932	0.915095	11.923787
5066.690000	771.515486	308.437421	0.455174	26.822944	0.915095	11.923792
5066.710000	771.515486	308.439948	0.455173	26.823164	0.915094	11.923889
5066.730000	771.515486	308.444316	0.455172	26.823543	0.915091	11.924058
5066.750000	771.515486	308.432310	0.455175	26.822499	0.915097	11.923594
5066.770000	771.515406	308.427639	0.455177	26.822093	0.915100	11.923414
5066.790000	771.515486	308.439398	0.455174	26.823116	0.915094	11.923868
5066.810000	771.515486	308.425260	0.455177	26.821886	0.915101	11.923322
5066.830000	771.515486	308.444047	0.455172	26.823520	0.915092	11.924048
5066.850000	771.515486	308.444896	0.455172	26.823594	0.915091	11.924081
5066.870000	771.515486	308.450332	0.455171	26.824067	0.915089	11.924291
5066.890000	771.515486	308.457504	0.455169	26.824690	0.915085	11.924568
5066.910000	771.515486	308.443081	0.455173	26.823436	0.915092	11.924011
5066.930000	771.515486	308.451501	0.455170	26.824168	0.915088	11.924336
5066.950000	771.515486	308.456739	0.455169	26.824624	0.915085	11.924539
5066.970000	771.515486	308.440503	0.455173	26.823212	0.915093	11.923911
5066.990000	771.515486	308.433390	0.455175	26.822593	0.915097	11.923636
5067.010000	771.515486	308.431991	0.455176	26.822472	0.915098	11.923582
5067.030000	771.515486	308.430997	0.455176	26.822385	0.915098	11.923543
5067.050000	771.515486	308.433317	0.455175	26.822587	0.915097	11.923633
5067.070000	771.515486	308.431044	0.455176	26.822389	0.915098	11.923545
5067.090000	771.515486	308.426837	0.455177	26.822023	0.915100	11.923383
5067.110000	771.515486	308.426934	0.455177	26.822032	0.915100	11.923386
5067.130000	771.515486	308.423330	0.455178	26.821718	0.915102	11.923247
5067.150000	771.515486	308.419713	0.455179	26.821404	0.915104	11.923107
5067.170000	771.515486	308.419441	0.455179	26.821380	0.915104	11.923097
5067.190000	771.515486	308.424637	0.455177	26.821832	0.915101	11.923298
5067.210000	771.515486	308.417208	0.455179	26.821186	0.915105	11.923010
5067.230000	771.515486	308.404584	0.455183	26.820088	0.915111	11.922522
5067.250000	771.515486	308.402982	0.455183	26.819949	0.915112	11.922460
5067.270000	771.515486	308.411173	0.455181	26.820661	0.915108	11.922777
5067.290000	771.515486	308.418938	0.455179	26.821337	0.915104	11.923077
5067.310000	771.515486	308.413508	0.455180	26.820864	0.915107	11.922867
5067.330000	771.515486	308.406585	0.455182	26.820262	0.915110	11.922600
5067.350000	771.515486	308.411604	0.455181	26.820699	0.915107	11.922794
5067.370000	771.515486	308.401392	0.455184	26.819811	0.915112	11.922399
5067.390000	771.515486	308.404417	0.455183	26.820074	0.915111	11.922516
5067.410000	771.515486	308.412642	0.455181	26.820789	0.915107	11.922834
5067.430000	771.515486	308.402262	0.455183	26.819886	0.915112	11.922433
5067.450000	771.515486	308.411007	0.455181	26.820647	0.915108	11.922771
5067.470000	771.515486	308.405800	0.455182	26.820194	0.915110	11.922569
5067.490000	771.515406	308.382189	0.455189	26.818141	0.915122	11.921657
5067.510000	771.515486	308.372012	0.455191	26.817256	0.915127	11.921263
5067.530000	771.515486	308.371700	0.455191	26.817229	0.915127	11.921251
5067.550000	771.515486	308.381679	0.455189	26.818096	0.915122	11.921637
5067.570000	771.515486	308.381062	0.455189	26.818043	0.915122	11.921613
5067.590000	771.515486	308.379693	0.455189	26.817924	0.915123	11.921560
5067.610000	771.515486	308.376750	0.455190	26.817668	0.915125	11.921446
5067.630000	771.515486	308.365431	0.455193	26.816683	0.915130	11.921009
5067.650000	771.515486	308.376991	0.455190	26.817689	0.915124	11.921456
5067.670000	771.515486	308.380057	0.455189	26.817955	0.915123	11.921574
5067.690000	771.515486	308.353836	0.455196	26.815675	0.915136	11.920560
5067.710000	771.515486	308.349248	0.455197	26.815276	0.915138	11.920383
5067.730000	771.515486	308.343421	0.455199	26.814769	0.915141	11.920158
5067.750000	771.515486	308.339856	0.455200	26.814459	0.915143	11.920020
5067.770000	771.515486	308.333700	0.455201	26.813924	0.915146	11.919782
5067.790000	771.515486	308.322076	0.455204	26.812913	0.915151	11.919333
5067.810000	771.515486	308.325652	0.455203	26.813224	0.915150	11.919471
5067.830000	771.515486	308.312547	0.455207	26.812084	0.915156	11.918964
5067.850000	771.515486	308.324560	0.455204	26.813129	0.915150	11.919429
5067.870000	771.515486	308.312875	0.455207	26.812113	0.915156	11.918977
5067.890000	771.515486	308.317884	0.455205	26.812548	0.915153	11.919171
5067.910000	771.515486	308.306941	0.455208	26.811597	0.915159	11.918748
5067.930000	771.515486	308.318846	0.455205	26.812632	0.915153	11.919208
5067.950000	771.515486	308.313755	0.455206	26.812189	0.915155	11.919011
5067.970000	771.515486	308.310224	0.455207	26.811882	0.915157	11.918874
5067.990000	771.515486	308.317085	0.455206	26.812479	0.915154	11.919140
5068.010000	771.515486	308.310698	0.455207	26.811924	0.915157	11.918893
5068.030000	771.515486	308.307142	0.455208	26.811614	0.915159	11.918755
5068.050000	771.515486	308.310687	0.455207	26.811923	0.915157	11.918892
5068.070000	771.515406	308.299134	0.455210	26.810918	0.915162	11.918446
5068.090000	771.515486	308.288837	0.455213	26.810022	0.915168	11.918048
5068.110000	771.515486	308.301990	0.455210	26.811166	0.915161	11.918556
5068.130000	771.515486	308.292286	0.455212	26.810322	0.915166	11.918181
5068.150000	771.515486	308.275283	0.455217	26.808844	0.915174	11.917524
5068.170000	771.515486	308.277532	0.455216	26.809039	0.915173	11.917611
5068.190000	771.515486	308.263667	0.455220	26.807834	0.915180	11.917075
5068.210000	771.515486	308.250569	0.455223	26.806695	0.915186	11.916568
5068.230000	771.515486	308.245274	0.455224	26.806234	0.915189	11.916364
5068.250000	771.515486	308.239057	0.455226	26.805693	0.915192	11.916123
5068.270000	771.515486	308.219034	0.455231	26.803952	0.915202	11.915349
5068.290000	771.515486	308.221158	0.455231	26.804137	0.915201	11.915431
5068.310000	771.515406	308.218049	0.455231	26.803866	0.915202	11.915311
5068.330000	771.515486	308.214581	0.455232	26.803565	0.915204	11.915177
5068.350000	771.515486	308.215683	0.455232	26.803661	0.915203	11.915220
5068.370000	771.515486	308.199017	0.455236	26.802211	0.915212	11.914575
5068.390000	771.515486	308.191225	0.455238	26.801534	0.915215	11.914274
5068.410000	771.515486	308.202992	0.455235	26.802557	0.915210	11.914729
5068.430000	771.515486	308.201369	0.455236	26.802416	0.915210	11.914666
5068.450000	771.515486	308.183327	0.455241	26.800847	0.915219	11.913969
5068.470000	771.515486	308.181600	0.455241	26.800697	0.915220	11.913902
5068.490000	771.515486	308.181439	0.455241	26.800683	0.915220	11.913896
5068.510000	771.515486	308.186362	0.455240	26.801111	0.915218	11.914086
5068.530000	771.515486	308.184752	0.455240	26.800971	0.915219	11.914024
5068.550000	771.515486	308.176949	0.455242	26.800292	0.915222	11.913722
5068.570000	771.515486	308.172646	0.455243	26.799918	0.915224	11.913556
5068.590000	771.515486	308.161836	0.455246	26.798978	0.915230	11.913138
5068.610000	771.515486	308.164369	0.455245	26.799198	0.915229	11.913236
5068.630000	771.515486	308.154212	0.455248	26.798315	0.915234	11.912843
5068.650000	771.515486	308.155564	0.455248	26.798432	0.915233	11.912896
5068.670000	771.515486	308.158532	0.455247	26.798691	0.915231	11.913010
5068.690000	771.515486	308.144076	0.455251	26.797433	0.915238	11.912451
5068.710000	771.515486	308.148804	0.455250	26.797845	0.915236	11.912634
5068.730000	771.515486	308.145162	0.455251	26.797528	0.915238	11.912493
5068.750000	771.515486	308.147322	0.455250	26.797716	0.915237	11.912577
5068.770000	771.515486	308.138490	0.455252	26.796948	0.915241	11.912235
5068.790000	771.515486	308.137839	0.455252	26.796891	0.915242	11.912210
5068.810000	771.515486	308.142658	0.455251	26.797310	0.915239	11.912397
5068.830000	771.515486	308.139705	0.455252	26.797053	0.915241	11.912282
5068.850000	771.515486	308.137533	0.455253	26.796864	0.915242	11.912198
5068.870000	771.515486	308.110552	0.455260	26.794518	0.915255	11.911155
5068.890000	771.515486	308.103402	0.455261	26.793896	0.915258	11.910879
5068.910000	771.515486	308.119379	0.455257	26.795286	0.915251	11.911497
5068.930000	771.515486	308.108719	0.455260	26.794359	0.915256	11.911085
5068.950000	771.515486	308.109637	0.455260	26.794438	0.915255	11.911120
5068.970000	771.515486	308.112627	0.455259	26.794698	0.915254	11.911236
5068.990000	771.515486	308.110037	0.455260	26.794473	0.915255	11.911135
5069.010000	771.515486	308.094309	0.455264	26.793106	0.915263	11.910527
5069.030000	771.515486	308.085152	0.455266	26.792309	0.915267	11.910173
5069.050000	771.515486	308.069523	0.455270	26.790950	0.915275	11.909569
5069.070000	771.515486	308.051400	0.455275	26.789374	0.915284	11.908869
5069.090000	771.515486	308.040574	0.455278	26.788432	0.915289	11.908450
5069.110000	771.515486	308.025959	0.455282	26.787162	0.915296	11.907885
5069.130000	771.515406	308.024185	0.455282	26.787007	0.915297	11.907817
5069.150000	771.515486	308.020463	0.455283	26.786684	0.915299	11.907673
5069.170000	771.515486	308.019279	0.455283	26.786581	0.915300	11.907627
5069.190000	771.515486	308.022551	0.455283	26.786865	0.915298	11.907753
5069.210000	771.515486	308.013531	0.455285	26.786081	0.915302	11.907405
5069.230000	771.515486	308.010962	0.455286	26.785857	0.915304	11.907305
5069.250000	771.515486	308.006249	0.455287	26.785447	0.915306	11.907123
5069.270000	771.515486	308.008429	0.455286	26.785637	0.915305	11.907207
5069.290000	771.515486	308.019672	0.455283	26.786615	0.915299	11.907642
5069.310000	771.515486	308.003585	0.455288	26.785216	0.915307	11.907020
5069.330000	771.515486	308.010349	0.455286	26.785804	0.915304	11.907282
5069.350000	771.515486	308.009291	0.455286	26.785712	0.915304	11.907241
5069.370000	771.515486	308.001933	0.455288	26.785072	0.915308	11.906956
5069.390000	771.515486	307.989227	0.455291	26.783967	0.915314	11.906465
5069.410000	771.515486	307.986909	0.455292	26.783766	0.915315	11.906376
5069.430000	771.515486	307.979223	0.455294	26.783097	0.915319	11.906078
5069.450000	771.515486	307.978227	0.455294	26.783011	0.915320	11.906040
5069.470000	771.515486	307.971563	0.455296	26.782431	0.915323	11.905782
5069.490000	771.515486	307.965324	0.455298	26.781888	0.915326	11.905541
5069.510000	771.515486	307.965100	0.455298	26.781869	0.915326	11.905532
5069.530000	771.515486	307.955017	0.455300	26.780992	0.915331	11.905143
5069.550000	771.515486	307.946757	0.455302	26.780274	0.915335	11.904823
5069.570000	771.515486	307.957566	0.455300	26.781214	0.915330	11.905241
5069.590000	771.515486	307.951141	0.455301	26.780655	0.915333	11.904993
5069.610000	771.515486	307.943952	0.455303	26.780030	0.915336	11.904715
5069.630000	771.515486	307.938986	0.455304	26.779598	0.915339	11.904523
5069.650000	771.515486	307.956926	0.455300	26.781158	0.915330	11.905216
5069.670000	771.515486	307.949052	0.455302	26.780473	0.915334	11.904912
5069.690000	771.515486	307.938417	0.455305	26.779549	0.915339	11.904501
5069.710000	771.515486	307.945493	0.455303	26.780164	0.915336	11.904774
5069.730000	771.515486	307.935693	0.455305	26.779312	0.915341	11.904396
5069.750000	771.515486	307.937071	0.455305	26.779432	0.915340	11.904449
5069.770000	771.515406	307.931243	0.455306	26.778925	0.915343	11.904224
5069.790000	771.515486	307.923576	0.455308	26.778258	0.915346	11.903927
5069.810000	771.515486	307.920094	0.455309	26.777955	0.915348	11.903793
5069.830000	771.515486	307.937585	0.455305	26.779476	0.915340	11.904469
5069.850000	771.515486	307.916227	0.455310	26.777619	0.915350	11.903643
5069.870000	771.515486	307.915065	0.455311	26.777518	0.915351	11.903598
5069.890000	771.515486	307.907141	0.455313	26.776829	0.915354	11.903292
5069.910000	771.515486	307.912466	0.455311	26.777292	0.915352	11.903498
5069.930000	771.515486	307.917635	0.455310	26.777741	0.915349	11.903697
5069.950000	771.515486	307.910062	0.455312	26.777083	0.915353	11.903405
5069.970000	771.515486	307.912376	0.455311	26.777284	0.915352	11.903494
5069.990000	771.515486	307.900691	0.455314	26.776268	0.915358	11.903042
5070.010000	771.515486	307.902699	0.455314	26.776442	0.915357	11.903120
5070.030000	771.515486	307.898501	0.455315	26.776077	0.915359	11.902958
5070.050000	771.515486	307.902388	0.455314	26.776415	0.915357	11.903108
5070.070000	771.515486	307.898526	0.455315	26.776079	0.915359	11.902959
5070.090000	771.515486	307.901382	0.455314	26.776328	0.915357	11.903069
5070.110000	771.515486	307.905217	0.455313	26.776661	0.915355	11.903217
5070.130000	771.515486	307.892906	0.455316	26.775591	0.915361	11.902741
5070.150000	771.515406	307.887529	0.455318	26.775123	0.915364	11.902534
5070.170000	771.515486	307.902889	0.455314	26.776459	0.915357	11.903127
5070.190000	771.515486	307.904309	0.455313	26.776582	0.915356	11.903182
5070.210000	771.515486	307.897234	0.455315	26.775967	0.915359	11.902909
5070.230000	771.515486	307.892598	0.455317	26.775564	0.915362	11.902730
5070.250000	771.515486	307.893166	0.455316	26.775613	0.915361	11.902752
5070.270000	771.515486	307.893792	0.455316	26.775668	0.915361	11.902776
5070.290000	771.515486	307.879543	0.455320	26.774429	0.915368	11.902225
5070.310000	771.515486	307.878986	0.455320	26.774380	0.915368	11.902203
5070.330000	771.515486	307.863365	0.455324	26.773022	0.915376	11.901599
5070.350000	771.515486	307.863144	0.455324	26.773003	0.915376	11.901591
5070.370000	771.515486	307.874351	0.455321	26.773977	0.915371	11.902024
5070.390000	771.515486	307.863737	0.455324	26.773054	0.915376	11.901614
5070.410000	771.515486	307.865427	0.455324	26.773201	0.915375	11.901679
5070.430000	771.515486	307.857417	0.455326	26.772504	0.915379	11.901370
5070.450000	771.515486	307.850316	0.455328	26.771887	0.915382	11.901095
5070.470000	771.515406	307.841894	0.455330	26.771155	0.915386	11.900769
5070.490000	771.515486	307.847428	0.455328	26.771636	0.915384	11.900983
5070.510000	771.515486	307.847115	0.455328	26.771609	0.915384	11.900971
5070.530000	771.515486	307.849250	0.455328	26.771794	0.915383	11.901054
5070.550000	771.515486	307.838687	0.455331	26.770876	0.915388	11.900645
5070.570000	771.515486	307.840262	0.455330	26.771013	0.915387	11.900706
5070.590000	771.515486	307.830995	0.455333	26.770207	0.915392	11.900348
5070.610000	771.515486	307.824336	0.455334	26.769628	0.915395	11.900091
5070.630000	771.515486	307.810269	0.455338	26.768404	0.915402	11.899547
5070.650000	771.515486	307.809404	0.455338	26.768329	0.915402	11.899513
5070.670000	771.515486	307.812643	0.455337	26.768611	0.915401	11.899639
5070.690000	771.515486	307.813537	0.455337	26.768688	0.915400	11.899673
5070.710000	771.515486	307.793815	0.455342	26.766973	0.915410	11.898911
5070.730000	771.515486	307.785432	0.455345	26.766244	0.915414	11.898587
5070.750000	771.515486	307.790842	0.455343	26.766715	0.915411	11.898796
5070.770000	771.515486	307.790719	0.455343	26.766704	0.915411	11.898791
5070.790000	771.515486	307.793110	0.455343	26.766912	0.915410	11.898884
5070.810000	771.515486	307.781048	0.455346	26.765863	0.915416	11.898417
5070.830000	771.515486	307.790149	0.455343	26.766655	0.915412	11.898769
5070.850000	771.515486	307.793856	0.455342	26.766977	0.915410	11.898912
5070.870000	771.515486	307.778437	0.455346	26.765636	0.915417	11.898316
5070.890000	771.515486	307.784430	0.455345	26.766157	0.915415	11.898548
5070.910000	771.515486	307.788183	0.455344	26.766484	0.915413	11.898693
5070.930000	771.515486	307.779005	0.455346	26.765685	0.915417	11.898338
5070.950000	771.515486	307.774093	0.455347	26.765258	0.915420	11.898148
5070.970000	771.515486	307.784529	0.455345	26.766166	0.915415	11.898552
5070.990000	771.515486	307.770096	0.455349	26.764911	0.915422	11.897994
5071.010000	771.515486	307.775230	0.455347	26.765357	0.915419	11.898192
5071.030000	771.515486	307.759732	0.455351	26.764009	0.915427	11.897593
5071.050000	771.515486	307.768880	0.455349	26.764805	0.915422	11.897947
5071.070000	771.515486	307.749581	0.455354	26.763127	0.915432	11.897201
5071.090000	771.515486	307.742909	0.455356	26.762546	0.915435	11.896943
5071.110000	771.515486	307.736729	0.455357	26.762009	0.915438	11.896704
5071.130000	771.515486	307.718007	0.455362	26.760381	0.915447	11.895980
5071.150000	771.515486	307.721005	0.455361	26.760642	0.915446	11.896096
5071.170000	771.515486	307.705406	0.455365	26.759285	0.915453	11.895493
5071.190000	771.515486	307.714833	0.455363	26.760105	0.915449	11.895857
5071.210000	771.515486	307.695985	0.455368	26.758466	0.915458	11.895129
5071.230000	771.515486	307.701132	0.455367	26.758913	0.915455	11.895328
5071.250000	771.515486	307.680947	0.455372	26.757158	0.915465	11.894547
5071.270000	771.515486	307.670279	0.455375	26.756230	0.915470	11.894135
5071.290000	771.515486	307.662383	0.455377	26.755543	0.915474	11.893830
5071.310000	771.515486	307.659108	0.455378	26.755259	0.915476	11.893703
5071.330000	771.515486	307.652032	0.455379	26.754643	0.915479	11.893430
5071.350000	771.515486	307.656286	0.455378	26.755013	0.915477	11.893594
5071.370000	771.515486	307.660647	0.455377	26.755393	0.915475	11.893763
5071.390000	771.515486	307.656338	0.455378	26.755018	0.915477	11.893596
5071.410000	771.515486	307.658259	0.455378	26.755185	0.915476	11.893670
5071.430000	771.515486	307.651525	0.455380	26.754599	0.915480	11.893410
5071.450000	771.515486	307.626995	0.455386	26.752466	0.915492	11.892462
5071.470000	771.515486	307.630717	0.455385	26.752790	0.915490	11.892606
5071.490000	771.515486	307.634019	0.455384	26.753077	0.915488	11.892733
5071.510000	771.515486	307.632965	0.455384	26.752985	0.915489	11.892693
5071.530000	771.515486	307.633341	0.455384	26.753018	0.915489	11.892707
5071.550000	771.515486	307.620724	0.455388	26.751921	0.915495	11.892219
5071.570000	771.515486	307.621368	0.455387	26.751977	0.915494	11.892244
5071.590000	771.515486	307.609008	0.455391	26.750902	0.915500	11.891766
5071.610000	771.515486	307.607123	0.455391	26.750738	0.915501	11.891693
5071.630000	771.515486	307.601229	0.455393	26.750225	0.915504	11.891466
5071.650000	771.515406	307.612370	0.455390	26.751194	0.915499	11.891896
5071.670000	771.515486	307.598283	0.455393	26.749969	0.915506	11.891352
5071.690000	771.515486	307.608915	0.455391	26.750894	0.915500	11.891763
5071.710000	771.515486	307.598158	0.455393	26.749958	0.915506	11.891347
5071.730000	771.515486	307.593025	0.455395	26.749512	0.915508	11.891148
5071.750000	771.515486	307.588526	0.455396	26.749121	0.915510	11.890975
5071.770000	771.515486	307.607320	0.455391	26.750755	0.915501	11.891701
5071.790000	771.515486	307.611156	0.455390	26.751089	0.915499	11.891849
5071.810000	771.515486	307.594500	0.455394	26.749640	0.915508	11.891206
5071.830000	771.515486	307.590924	0.455395	26.749329	0.915509	11.891067
5071.850000	771.515486	307.590196	0.455396	26.749266	0.915510	11.891039
5071.870000	771.515486	307.586561	0.455396	26.748950	0.915511	11.890899
5071.890000	771.515486	307.575235	0.455399	26.747965	0.915517	11.890461
5071.910000	771.515486	307.568180	0.455401	26.747351	0.915520	11.890188
5071.930000	771.515486	307.558827	0.455404	26.746538	0.915525	11.889826
5071.950000	771.515486	307.568535	0.455401	26.747382	0.915520	11.890202
5071.970000	771.515486	307.567693	0.455401	26.747309	0.915521	11.890169
5071.990000	771.515486	307.555158	0.455405	26.746219	0.915527	11.889685
5072.010000	771.515486	307.553508	0.455405	26.746075	0.915528	11.889621
5072.030000	771.515486	307.555198	0.455405	26.746222	0.915527	11.889686
5072.050000	771.515486	307.548991	0.455406	26.745683	0.915530	11.889446
5072.070000	771.515486	307.559713	0.455403	26.746615	0.915525	11.889861
5072.090000	771.515486	307.552003	0.455406	26.745944	0.915528	11.889563
5072.110000	771.515486	307.553311	0.455405	26.746058	0.915528	11.889613
5072.130000	771.515486	307.540642	0.455408	26.744956	0.915534	11.889123
5072.150000	771.515486	307.536961	0.455409	26.744636	0.915536	11.888981
5072.170000	771.515486	307.530335	0.455411	26.744060	0.915539	11.888725
5072.190000	771.515486	307.536244	0.455410	26.744574	0.915536	11.888953
5072.210000	771.515486	307.522147	0.455413	26.743348	0.915543	11.888408
5072.230000	771.515486	307.522634	0.455413	26.743390	0.915543	11.888427
5072.250000	771.515486	307.520826	0.455414	26.743233	0.915544	11.888357
5072.270000	771.515486	307.525596	0.455412	26.743648	0.915541	11.888542
5072.290000	771.515486	307.534151	0.455410	26.744392	0.915537	11.888873
5072.310000	771.515486	307.531901	0.455411	26.744196	0.915538	11.888786
5072.330000	771.515486	307.521545	0.455413	26.743296	0.915543	11.888385
5072.350000	771.515486	307.523131	0.455413	26.743434	0.915542	11.888446
5072.370000	771.515406	307.526584	0.455412	26.743734	0.915541	11.888580
5072.390000	771.515406	307.523282	0.455413	26.743447	0.915542	11.888452
5072.410000	771.515486	307.517400	0.455415	26.742935	0.915545	11.888225
5072.430000	771.515486	307.513102	0.455416	26.742561	0.915547	11.888059
5072.450000	771.515486	307.509937	0.455417	26.742286	0.915549	11.887936
5072.470000	771.515486	307.500472	0.455419	26.741463	0.915554	11.887570
5072.490000	771.515486	307.494963	0.455420	26.740984	0.915556	11.887358
5072.510000	771.515486	307.501502	0.455419	26.741553	0.915553	11.887610
5072.530000	771.515486	307.508171	0.455417	26.742133	0.915550	11.887868
5072.550000	771.515486	307.498172	0.455420	26.741263	0.915555	11.887482
5072.570000	771.515486	307.493022	0.455421	26.740815	0.915557	11.887282
5072.590000	771.515486	307.501820	0.455419	26.741580	0.915553	11.887623
5072.610000	771.515486	307.493169	0.455421	26.740828	0.915557	11.887288
5072.630000	771.515486	307.483729	0.455423	26.740007	0.915562	11.886923
5072.650000	771.515486	307.486220	0.455423	26.740224	0.915561	11.887020
5072.670000	771.515486	307.478851	0.455425	26.739583	0.915564	11.886735
5072.690000	771.515486	307.475022	0.455426	26.739250	0.915566	11.886587
5072.710000	771.515486	307.468200	0.455427	26.738657	0.915569	11.886323
5072.730000	771.515486	307.483349	0.455423	26.739974	0.915562	11.886909
5072.750000	771.515486	307.472268	0.455426	26.739010	0.915567	11.886480
5072.770000	771.515486	307.484148	0.455423	26.740043	0.915562	11.886939
5072.790000	771.515486	307.483206	0.455423	26.739962	0.915562	11.886903
5072.810000	771.515486	307.481514	0.455424	26.739814	0.915563	11.886838
5072.830000	771.515486	307.481899	0.455424	26.739848	0.915563	11.886852
5072.850000	771.515486	307.471197	0.455427	26.738917	0.915568	11.886439
5072.870000	771.515486	307.468685	0.455427	26.738699	0.915569	11.886342
5072.890000	771.515486	307.467777	0.455428	26.738620	0.915570	11.886307
5072.910000	771.515486	307.455323	0.455431	26.737537	0.915576	11.885825
5072.930000	771.515486	307.445331	0.455433	26.736668	0.915581	11.885439
5072.950000	771.515486	307.449307	0.455432	26.737014	0.915579	11.885593
5072.970000	771.515486	307.452514	0.455432	26.737292	0.915577	11.885717
5072.990000	771.515486	307.442501	0.455434	26.736422	0.915582	11.885329
5073.010000	771.515486	307.438292	0.455435	26.736056	0.915584	11.885167
5073.030000	771.515486	307.452594	0.455431	26.737299	0.915577	11.885720
5073.050000	771.515486	307.446211	0.455433	26.736744	0.915580	11.885473
5073.070000	771.515486	307.437768	0.455435	26.736010	0.915584	11.885146
5073.090000	771.515486	307.422605	0.455439	26.734691	0.915592	11.884560
5073.110000	771.515486	307.431932	0.455437	26.735503	0.915587	11.884921
5073.130000	771.515486	307.417078	0.455441	26.734211	0.915594	11.884347
5073.150000	771.515486	307.407169	0.455443	26.733349	0.915599	11.883964
5073.170000	771.515406	307.392109	0.455447	26.732039	0.915607	11.883381
5073.190000	771.515486	307.396274	0.455446	26.732402	0.915605	11.883542
5073.210000	771.515406	307.401802	0.455445	26.732882	0.915602	11.883756
5073.229000	771.515486	307.383262	0.455450	26.731270	0.915611	11.883039
5073.249000	771.515486	307.391482	0.455447	26.731985	0.915607	11.883357
5073.269000	771.515486	307.378881	0.455451	26.730889	0.915613	11.882870
5073.289000	771.515486	307.389875	0.455448	26.731845	0.915608	11.883295
5073.309000	771.515486	307.388378	0.455448	26.731715	0.915608	11.883237
5073.329000	771.515486	307.381810	0.455450	26.731144	0.915612	11.882983
5073.349000	771.515486	307.371377	0.455453	26.730236	0.915617	11.882580
5073.369000	771.515486	307.374689	0.455452	26.730525	0.915615	11.882708
5073.389000	771.515486	307.378051	0.455451	26.730817	0.915614	11.882838
5073.409000	771.515486	307.368863	0.455453	26.730018	0.915618	11.882483
5073.429000	771.515486	307.366831	0.455454	26.729841	0.915619	11.882404
5073.449000	771.515486	307.371472	0.455453	26.730245	0.915617	11.882584
5073.469000	771.515486	307.359804	0.455456	26.729230	0.915622	11.882132
5073.489000	771.515486	307.359377	0.455456	26.729193	0.915623	11.882116
5073.509000	771.515486	307.356990	0.455456	26.728985	0.915624	11.882024
5073.529000	771.515486	307.353072	0.455457	26.728645	0.915626	11.881872
5073.549000	771.515486	307.342796	0.455460	26.727751	0.915631	11.881475
5073.569000	771.515486	307.361433	0.455455	26.729372	0.915622	11.882195
5073.589000	771.515486	307.364969	0.455454	26.729679	0.915620	11.882332
5073.609000	771.515486	307.368196	0.455454	26.729960	0.915618	11.882457
5073.629000	771.515486	307.363660	0.455455	26.729565	0.915621	11.882282
5073.649000	771.515486	307.355114	0.455457	26.728822	0.915625	11.881951
5073.669000	771.515486	307.353830	0.455457	26.728711	0.915625	11.881902
5073.689000	771.515486	307.346986	0.455459	26.728115	0.915629	11.881637
5073.709000	771.515406	307.351838	0.455458	26.728537	0.915626	11.881825
5073.729000	771.515486	307.353014	0.455458	26.728640	0.915626	11.881870
5073.749000	771.515486	307.348443	0.455459	26.728242	0.915628	11.881693
5073.769000	771.515406	307.357156	0.455456	26.729000	0.915624	11.882030
5073.789000	771.515486	307.333460	0.455463	26.726939	0.915635	11.881114
5073.809000	771.515486	307.340888	0.455461	26.727585	0.915632	11.881401
5073.829000	771.515406	307.354118	0.455457	26.728736	0.915625	11.881913
5073.849000	771.515406	307.341418	0.455460	26.727631	0.915631	11.881422
5073.869000	771.515486	307.339475	0.455461	26.727462	0.915632	11.881347
5073.889000	771.515406	307.340978	0.455461	26.727593	0.915632	11.881405
5073.909000	771.515486	307.339434	0.455461	26.727459	0.915632	11.881345
5073.929000	771.515486	307.336382	0.455462	26.727193	0.915634	11.881227
5073.949000	771.515486	307.326173	0.455465	26.726305	0.915639	11.880832
5073.969000	771.515486	307.324741	0.455465	26.726181	0.915640	11.880777
5073.989000	771.515486	307.334575	0.455462	26.727036	0.915635	11.881157
5074.009000	771.515486	307.329097	0.455464	26.726560	0.915637	11.880945
5074.029000	771.515486	307.325776	0.455465	26.726271	0.915639	11.880817
5074.049000	771.515406	307.331337	0.455463	26.726754	0.915636	11.881032
5074.069000	771.515486	307.307347	0.455469	26.724668	0.915648	11.880105
5074.089000	771.515486	307.302235	0.455471	26.724224	0.915651	11.879907
5074.109000	771.515486	307.315109	0.455467	26.725343	0.915644	11.880405
5074.129000	771.515486	307.316875	0.455467	26.725497	0.915643	11.880473
5074.149000	771.515486	307.320433	0.455466	26.725806	0.915642	11.880610
5074.169000	771.515486	307.306298	0.455470	26.724577	0.915649	11.880064
5074.189000	771.515486	307.310262	0.455469	26.724922	0.915647	11.880217
5074.209000	771.515486	307.306987	0.455470	26.724637	0.915648	11.880091
5074.229000	771.515486	307.304285	0.455470	26.724402	0.915650	11.879986
5074.249000	771.515486	307.296667	0.455472	26.723739	0.915653	11.879692
5074.269000	771.515486	307.298435	0.455472	26.723893	0.915652	11.879760
5074.289000	771.515486	307.285092	0.455475	26.722733	0.915659	11.879244
5074.309000	771.515486	307.279350	0.455477	26.722233	0.915662	11.879022
5074.329000	771.515486	307.287359	0.455475	26.722930	0.915658	11.879332
5074.349000	771.515486	307.291448	0.455474	26.723286	0.915656	11.879490
5074.369000	771.515486	307.285874	0.455475	26.722801	0.915659	11.879274
5074.389000	771.515486	307.286810	0.455475	26.722882	0.915658	11.879311
5074.409000	771.515486	307.291375	0.455474	26.723279	0.915656	11.879487
5074.429000	771.515486	307.274373	0.455478	26.721801	0.915664	11.878830
5074.449000	771.515486	307.280894	0.455476	26.722368	0.915661	11.879082
5074.469000	771.515486	307.271252	0.455479	26.721529	0.915666	11.878709
5074.489000	771.515486	307.292528	0.455473	26.723379	0.915655	11.879532
5074.509000	771.515486	307.279318	0.455477	26.722231	0.915662	11.879021
5074.529000	771.515486	307.282790	0.455476	26.722533	0.915660	11.879155
5074.549000	771.515486	307.268342	0.455480	26.721276	0.915667	11.878597
5074.569000	771.515486	307.272076	0.455479	26.721601	0.915665	11.878741
5074.589000	771.515486	307.273283	0.455478	26.721706	0.915665	11.878788
5074.609000	771.515486	307.286913	0.455475	26.722891	0.915658	11.879315
5074.629000	771.515486	307.253358	0.455484	26.719973	0.915675	11.878017
5074.649000	771.515486	307.270382	0.455479	26.721454	0.915666	11.878676
5074.669000	771.515486	307.290815	0.455474	26.723231	0.915656	11.879465
5074.689000	771.515486	307.289391	0.455474	26.723107	0.915657	11.879410
5074.709000	771.515486	307.269424	0.455479	26.721370	0.915667	11.878639
5074.729000	771.515486	307.270293	0.455479	26.721446	0.915666	11.878672
5074.749000	771.515486	307.269519	0.455479	26.721378	0.915667	11.878642
5074.769000	771.515486	307.265301	0.455480	26.721012	0.915669	11.878479
5074.789000	771.515486	307.271332	0.455479	26.721536	0.915666	11.878712
5074.809000	771.515486	307.261933	0.455481	26.720719	0.915670	11.878349
5074.829000	771.515486	307.266741	0.455480	26.721137	0.915668	11.878535
5074.849000	771.515486	307.272662	0.455479	26.721652	0.915665	11.878764
5074.869000	771.515486	307.263832	0.455481	26.720884	0.915669	11.878422
5074.889000	771.515486	307.253206	0.455484	26.719960	0.915675	11.878012
5074.909000	771.515486	307.254165	0.455483	26.720043	0.915674	11.878049
5074.929000	771.515486	307.245487	0.455486	26.719289	0.915678	11.877713
5074.949000	771.515486	307.248910	0.455485	26.719586	0.915677	11.877845
5074.969000	771.515486	307.242557	0.455486	26.719034	0.915680	11.877600
5074.989000	771.515486	307.261323	0.455481	26.720666	0.915671	11.878325
5075.009000	771.515486	307.239247	0.455487	26.718746	0.915681	11.877472
5075.029000	771.515486	307.254195	0.455483	26.720046	0.915674	11.878050
5075.049000	771.515486	307.241503	0.455487	26.718942	0.915680	11.877559
5075.069000	771.515486	307.245220	0.455486	26.719265	0.915679	11.877703
5075.089000	771.515486	307.244019	0.455486	26.719161	0.915679	11.877656
5075.109000	771.515486	307.261983	0.455481	26.720723	0.915670	11.878351
5075.129000	771.515486	307.249286	0.455485	26.719619	0.915677	11.877860
5075.149000	771.515486	307.232245	0.455489	26.718137	0.915685	11.877201
5075.169000	771.515486	307.241782	0.455487	26.718966	0.915680	11.877570
5075.189000	771.515486	307.242365	0.455486	26.719017	0.915680	11.877592
5075.209000	771.515486	307.233550	0.455489	26.718250	0.915684	11.877252
5075.229000	771.515486	307.229164	0.455490	26.717869	0.915686	11.877082
5075.249000	771.515486	307.237498	0.455488	26.718594	0.915682	11.877404
5075.269000	771.515486	307.226840	0.455490	26.717667	0.915688	11.876992
5075.289000	771.515486	307.225854	0.455491	26.717581	0.915688	11.876954
5075.309000	771.515486	307.223643	0.455491	26.717389	0.915689	11.876869
5075.329000	771.515486	307.231145	0.455489	26.718041	0.915685	11.877159
5075.349000	771.515486	307.230780	0.455489	26.718010	0.915686	11.877145
5075.369000	771.515486	307.246218	0.455485	26.719352	0.915678	11.877741
5075.389000	771.515486	307.218447	0.455493	26.716937	0.915692	11.876668
5075.409000	771.515486	307.200088	0.455497	26.715341	0.915701	11.875958
5075.429000	771.515486	307.192564	0.455499	26.714686	0.915704	11.875667
5075.449000	771.515486	307.180111	0.455503	26.713603	0.915710	11.875186
5075.469000	771.515486	307.202318	0.455497	26.715534	0.915700	11.876044
5075.489000	771.515486	307.195136	0.455499	26.714910	0.915703	11.875767
5075.509000	771.515486	307.200253	0.455497	26.715355	0.915701	11.875964
5075.529000	771.515486	307.186341	0.455501	26.714145	0.915707	11.875427
5075.549000	771.515486	307.189967	0.455500	26.714460	0.915706	11.875567
5075.569000	771.515486	307.197110	0.455498	26.715082	0.915702	11.875843
5075.589000	771.515486	307.199553	0.455498	26.715294	0.915701	11.875937
5075.609000	771.515486	307.182601	0.455502	26.713820	0.915709	11.875282
5075.629000	771.515486	307.191299	0.455500	26.714576	0.915705	11.875618
5075.649000	771.515486	307.187039	0.455501	26.714206	0.915707	11.875454
5075.669000	771.515486	307.181298	0.455502	26.713706	0.915710	11.875232
5075.689000	771.515486	307.186108	0.455501	26.714125	0.915707	11.875418
5075.709000	771.515486	307.185030	0.455501	26.714031	0.915708	11.875376
5075.729000	771.515486	307.178151	0.455503	26.713433	0.915711	11.875110
5075.749000	771.515486	307.185487	0.455501	26.714071	0.915708	11.875394
5075.769000	771.515486	307.170969	0.455505	26.712808	0.915715	11.874832
5075.789000	771.515486	307.168450	0.455506	26.712589	0.915716	11.874735
5075.809000	771.515486	307.169557	0.455505	26.712685	0.915716	11.874778
5075.829000	771.515486	307.147501	0.455511	26.710767	0.915726	11.873925
5075.849000	771.515486	307.149689	0.455511	26.710958	0.915725	11.874010
5075.869000	771.515486	307.152058	0.455510	26.711164	0.915724	11.874101
5075.889000	771.515486	307.149538	0.455511	26.710944	0.915725	11.874004
5075.909000	771.515486	307.149566	0.455511	26.710947	0.915725	11.874005
5075.929000	771.515486	307.153784	0.455510	26.711314	0.915723	11.874168
5075.949000	771.515486	307.149544	0.455511	26.710945	0.915725	11.874004
5075.969000	771.515486	307.136611	0.455514	26.709820	0.915732	11.873504
5075.989000	771.515486	307.136020	0.455514	26.709769	0.915732	11.873481
5076.009000	771.515486	307.124700	0.455517	26.708784	0.915738	11.873044
5076.029000	771.515486	307.132982	0.455515	26.709505	0.915733	11.873364
5076.049000	771.515486	307.120119	0.455518	26.708386	0.915740	11.872867
5076.069000	771.515486	307.148228	0.455511	26.710831	0.915726	11.873953
5076.089000	771.515486	307.123488	0.455517	26.708679	0.915738	11.872997
5076.109000	771.515486	307.125542	0.455517	26.708858	0.915737	11.873076
5076.129000	771.515486	307.122971	0.455518	26.708634	0.915738	11.872977
5076.149000	771.515486	307.118873	0.455519	26.708278	0.915740	11.872818
5076.169000	771.515486	307.114296	0.455520	26.707880	0.915743	11.872641
5076.189000	771.515486	307.122909	0.455518	26.708629	0.915738	11.872974
5076.209000	771.515486	307.118971	0.455519	26.708286	0.915740	11.872822
5076.229000	771.515486	307.123198	0.455518	26.708654	0.915738	11.872986
5076.249000	771.515486	307.116214	0.455519	26.708046	0.915742	11.872716
5076.269000	771.515486	307.118490	0.455519	26.708244	0.915741	11.872804
5076.289000	771.515486	307.104681	0.455522	26.707043	0.915747	11.872270
5076.309000	771.515486	307.093622	0.455525	26.706082	0.915753	11.871842
5076.329000	771.515486	307.092873	0.455525	26.706017	0.915753	11.871813
5076.349000	771.515486	307.100595	0.455523	26.706688	0.915749	11.872112
5076.369000	771.515486	307.092679	0.455526	26.706000	0.915753	11.871806
5076.389000	771.515486	307.085249	0.455527	26.705354	0.915757	11.871519
5076.409000	771.515486	307.089508	0.455526	26.705724	0.915755	11.871683
5076.429000	771.515486	307.100573	0.455523	26.706686	0.915749	11.872111
5076.449000	771.515486	307.087806	0.455527	26.705576	0.915756	11.871617
5076.469000	771.515486	307.092377	0.455526	26.705974	0.915753	11.871794
5076.489000	771.515486	307.082244	0.455528	26.705092	0.915758	11.871402
5076.509000	771.515486	307.089513	0.455526	26.705724	0.915755	11.871683
5076.529000	771.515486	307.076302	0.455530	26.704576	0.915761	11.871173
5076.549000	771.515486	307.084830	0.455528	26.705317	0.915757	11.871502
5076.569000	771.515486	307.077882	0.455529	26.704713	0.915760	11.871234
5076.589000	771.515486	307.082839	0.455528	26.705144	0.915758	11.871425
5076.609000	771.515486	307.083137	0.455528	26.705170	0.915758	11.871437
5076.629000	771.515486	307.077235	0.455530	26.704657	0.915761	11.871209
5076.649000	771.515486	307.080476	0.455529	26.704939	0.915759	11.871334
5076.669000	771.515486	307.087696	0.455527	26.705566	0.915756	11.871613
5076.689000	771.515486	307.073112	0.455531	26.704298	0.915763	11.871049
5076.709000	771.515486	307.062166	0.455534	26.703346	0.915768	11.870626
5076.729000	771.515486	307.075480	0.455530	26.704504	0.915762	11.871141
5076.749000	771.515486	307.083681	0.455528	26.705217	0.915758	11.871458
5076.769000	771.515486	307.068169	0.455532	26.703868	0.915765	11.870858
5076.789000	771.515486	307.070465	0.455531	26.704068	0.915764	11.870947
5076.809000	771.515486	307.066154	0.455532	26.703693	0.915766	11.870780
5076.829000	771.515406	307.053604	0.455536	26.702602	0.915772	11.870295
5076.849000	771.515486	307.067997	0.455532	26.703853	0.915765	11.870852
5076.869000	771.515486	307.072788	0.455531	26.704270	0.915763	11.871037
5076.889000	771.515486	307.058004	0.455535	26.702984	0.915770	11.870465
5076.909000	771.515486	307.054788	0.455535	26.702705	0.915772	11.870341
5076.929000	771.515486	307.062555	0.455533	26.703380	0.915768	11.870641
5076.949000	771.515486	307.067759	0.455532	26.703833	0.915765	11.870842
5076.969000	771.515486	307.063680	0.455533	26.703478	0.915767	11.870685
5076.989000	771.515486	307.053980	0.455536	26.702634	0.915772	11.870310
5077.009000	771.515486	307.058869	0.455534	26.703060	0.915770	11.870499
5077.029000	771.515486	307.050769	0.455536	26.702355	0.915774	11.870186
5077.049000	771.515486	307.047381	0.455537	26.702061	0.915775	11.870055
5077.069000	771.515406	307.046766	0.455537	26.702007	0.915776	11.870031
5077.089000	771.515406	307.061765	0.455534	26.703311	0.915768	11.870611
5077.109000	771.515406	307.056642	0.455535	26.702866	0.915771	11.870413
5077.129000	771.515486	307.068578	0.455532	26.703904	0.915765	11.870874
5077.149000	771.515486	307.051087	0.455536	26.702383	0.915774	11.870198
5077.169000	771.515406	307.058898	0.455534	26.703062	0.915770	11.870500
5077.189000	771.515486	307.048122	0.455537	26.702125	0.915775	11.870083
5077.209000	771.515486	307.055873	0.455535	26.702799	0.915771	11.870383
5077.229000	771.515486	307.038329	0.455540	26.701273	0.915780	11.869705
5077.249000	771.515486	307.037804	0.455540	26.701228	0.915780	11.869684
5077.269000	771.515486	307.046070	0.455538	26.701946	0.915776	11.870004
5077.289000	771.515486	307.039031	0.455540	26.701334	0.915779	11.869732
5077.309000	771.515486	307.047260	0.455537	26.702050	0.915775	11.870050
5077.329000	771.515406	307.050543	0.455536	26.702336	0.915774	11.870177
5077.349000	771.515486	307.039510	0.455539	26.701376	0.915779	11.869750
5077.369000	771.515486	307.035486	0.455540	26.701026	0.915781	11.869595
5077.389000	771.515486	307.033357	0.455541	26.700841	0.915782	11.869512
5077.409000	771.515486	307.035443	0.455541	26.701022	0.915781	11.869593
5077.429000	771.515486	307.015604	0.455546	26.699297	0.915791	11.868826
5077.449000	771.515486	307.017256	0.455545	26.699441	0.915790	11.868890
5077.469000	771.515486	307.029632	0.455542	26.700517	0.915784	11.869368
5077.489000	771.515486	307.018204	0.455545	26.699523	0.915790	11.868927
5077.509000	771.515486	307.014597	0.455546	26.699209	0.915791	11.868787
5077.529000	771.515486	307.021705	0.455544	26.699828	0.915788	11.869062
5077.549000	771.515486	307.013385	0.455546	26.699104	0.915792	11.868740
5077.569000	771.515486	307.012020	0.455547	26.698985	0.915793	11.868688
5077.589000	771.515486	307.011275	0.455547	26.698921	0.915793	11.868659
5077.609000	771.515486	307.009627	0.455547	26.698777	0.915794	11.868595
5077.629000	771.515486	307.008493	0.455548	26.698679	0.915794	11.868551
5077.649000	771.515486	307.007709	0.455548	26.698610	0.915795	11.868521
5077.669000	771.515486	307.011305	0.455547	26.698923	0.915793	11.868660
5077.689000	771.515486	307.000099	0.455550	26.697949	0.915799	11.868227
5077.709000	771.515486	307.018406	0.455545	26.699541	0.915790	11.868934
5077.729000	771.515406	307.009782	0.455547	26.698791	0.915794	11.868601
5077.749000	771.515486	307.015672	0.455546	26.699303	0.915791	11.868829
5077.769000	771.515486	306.994988	0.455551	26.697504	0.915801	11.868029
5077.789000	771.515486	306.996290	0.455551	26.697617	0.915800	11.868079
5077.809000	771.515486	307.008480	0.455548	26.698677	0.915794	11.868551
5077.829000	771.515486	307.007360	0.455548	26.698580	0.915795	11.868507
5077.849000	771.515486	306.990419	0.455552	26.697107	0.915803	11.867852
5077.869000	771.515486	307.000173	0.455550	26.697955	0.915799	11.868230
5077.889000	771.515486	306.994706	0.455551	26.697480	0.915801	11.868018
5077.909000	771.515486	306.999030	0.455550	26.697856	0.915799	11.868185
5077.929000	771.515486	306.988288	0.455553	26.696922	0.915804	11.867770
5077.949000	771.515486	306.998724	0.455550	26.697829	0.915799	11.868174
5077.969000	771.515486	306.977702	0.455556	26.696001	0.915810	11.867361
5077.989000	771.515486	306.977112	0.455556	26.695950	0.915810	11.867338
5078.009000	771.515486	306.965161	0.455559	26.694910	0.915816	11.866876
5078.029000	771.515486	306.978996	0.455555	26.696113	0.915809	11.867411
5078.049000	771.515486	306.973000	0.455557	26.695592	0.915812	11.867179
5078.069000	771.515486	306.961755	0.455560	26.694614	0.915817	11.866744
5078.089000	771.515486	306.969766	0.455558	26.695311	0.915813	11.867054
5078.109000	771.515486	306.965889	0.455559	26.694974	0.915815	11.866904
5078.129000	771.515486	306.961050	0.455560	26.694553	0.915818	11.866717
5078.149000	771.515406	306.968971	0.455558	26.695242	0.915814	11.867023
5078.169000	771.515486	306.967804	0.455558	26.695140	0.915814	11.866978
5078.189000	771.515486	306.960718	0.455560	26.694524	0.915818	11.866704
5078.209000	771.515486	306.960803	0.455560	26.694531	0.915818	11.866708
5078.229000	771.515486	306.955700	0.455561	26.694088	0.915820	11.866510
5078.249000	771.515486	306.963063	0.455559	26.694728	0.915817	11.866795
5078.269000	771.515486	306.960942	0.455560	26.694543	0.915818	11.866713
5078.289000	771.515486	306.947386	0.455564	26.693364	0.915824	11.866189
5078.309000	771.515486	306.948382	0.455563	26.693451	0.915824	11.866227
5078.329000	771.515486	306.950903	0.455563	26.693670	0.915823	11.866325
5078.349000	771.515486	306.961421	0.455560	26.694585	0.915817	11.866731
5078.369000	771.515486	306.946101	0.455564	26.693253	0.915825	11.866139
5078.389000	771.515486	306.939891	0.455565	26.692713	0.915828	11.865899
5078.409000	771.515486	306.939441	0.455566	26.692674	0.915828	11.865882
5078.429000	771.515486	306.928867	0.455568	26.691754	0.915833	11.865473
5078.449000	771.515406	306.924891	0.455569	26.691408	0.915835	11.865319
5078.469000	771.515486	306.936836	0.455566	26.692447	0.915830	11.865781
5078.489000	771.515486	306.919280	0.455571	26.690920	0.915838	11.865102
5078.509000	771.515486	306.927585	0.455569	26.691643	0.915834	11.865423
5078.529000	771.515486	306.935209	0.455567	26.692306	0.915830	11.865718
5078.549000	771.515486	306.932009	0.455568	26.692027	0.915832	11.865594
5078.569000	771.515486	306.926423	0.455569	26.691541	0.915835	11.865379
5078.589000	771.515486	306.935247	0.455567	26.692309	0.915830	11.865720
5078.609000	771.515486	306.918499	0.455571	26.690852	0.915838	11.865072
5078.629000	771.515486	306.917639	0.455571	26.690778	0.915839	11.865039
5078.649000	771.515486	306.934937	0.455567	26.692282	0.915830	11.865708
5078.669000	771.515406	306.934483	0.455567	26.692242	0.915831	11.865690
5078.689000	771.515486	306.924575	0.455569	26.691381	0.915836	11.865307
5078.709000	771.515486	306.915037	0.455572	26.690551	0.915840	11.864938
5078.729000	771.515486	306.917540	0.455571	26.690769	0.915839	11.865035
5078.749000	771.515486	306.915292	0.455572	26.690573	0.915840	11.864948
5078.769000	771.515486	306.915027	0.455572	26.690550	0.915840	11.864938
5078.789000	771.515486	306.925540	0.455569	26.691465	0.915835	11.865344
5078.809000	771.515486	306.912949	0.455573	26.690370	0.915841	11.864858
5078.829000	771.515486	306.902531	0.455575	26.689464	0.915846	11.864455
5078.849000	771.515486	306.922680	0.455570	26.691216	0.915836	11.865234
5078.869000	771.515486	306.922616	0.455570	26.691210	0.915836	11.865231
5078.889000	771.515486	306.914292	0.455572	26.690487	0.915841	11.864910
5078.909000	771.515486	306.914710	0.455572	26.690523	0.915840	11.864926
5078.929000	771.515486	306.916900	0.455571	26.690713	0.915839	11.865010
5078.949000	771.515486	306.906962	0.455574	26.689849	0.915844	11.864626
5078.969000	771.515486	306.904874	0.455575	26.689668	0.915845	11.864545
5078.989000	771.515486	306.891757	0.455578	26.688527	0.915852	11.864038
5079.009000	771.515486	306.906424	0.455574	26.689802	0.915844	11.864605
5079.029000	771.515486	306.905427	0.455574	26.689716	0.915845	11.864567
5079.049000	771.515486	306.892383	0.455578	26.688581	0.915851	11.864063
5079.069000	771.515486	306.890540	0.455578	26.688421	0.915852	11.863991
5079.089000	771.515486	306.904365	0.455575	26.689623	0.915845	11.864526
5079.109000	771.515486	306.894332	0.455577	26.688751	0.915850	11.864138
5079.129000	771.515486	306.885941	0.455580	26.688021	0.915854	11.863814
5079.149000	771.515486	306.896636	0.455577	26.688951	0.915849	11.864227
5079.169000	771.515406	306.883560	0.455580	26.687814	0.915855	11.863722
5079.189000	771.515486	306.881651	0.455581	26.687648	0.915857	11.863648
5079.209000	771.515486	306.880833	0.455581	26.687577	0.915857	11.863616
5079.229000	771.515486	306.874063	0.455583	26.686988	0.915860	11.863354
5079.249000	771.515486	306.885724	0.455580	26.688002	0.915855	11.863805
5079.269000	771.515486	306.870935	0.455583	26.686716	0.915862	11.863233
5079.289000	771.515486	306.866856	0.455585	26.686361	0.915864	11.863076
5079.309000	771.515486	306.874717	0.455583	26.687045	0.915860	11.863380
5079.329000	771.515486	306.850464	0.455589	26.684936	0.915872	11.862442
5079.349000	771.515486	306.851352	0.455589	26.685013	0.915871	11.862476
5079.369000	771.515486	306.844978	0.455590	26.684459	0.915874	11.862230
5079.389000	771.515486	306.846434	0.455590	26.684585	0.915874	11.862286
5079.409000	771.515486	306.866328	0.455585	26.686315	0.915864	11.863055
5079.429000	771.515406	306.841892	0.455591	26.684190	0.915876	11.862111
5079.449000	771.515406	306.843931	0.455590	26.684368	0.915875	11.862189
5079.469000	771.515486	306.847908	0.455590	26.684714	0.915873	11.862343
5079.489000	771.515486	306.834034	0.455593	26.683507	0.915880	11.861807
5079.509000	771.515486	306.834385	0.455593	26.683538	0.915880	11.861820
5079.529000	771.515486	306.837199	0.455592	26.683782	0.915878	11.861929
5079.549000	771.515486	306.832496	0.455594	26.683373	0.915881	11.861747
5079.569000	771.515486	306.841994	0.455591	26.684199	0.915876	11.862115
5079.589000	771.515486	306.845940	0.455590	26.684542	0.915874	11.862267
5079.609000	771.515486	306.836288	0.455593	26.683703	0.915879	11.861894
5079.629000	771.515486	306.841365	0.455591	26.684144	0.915876	11.862090
5079.649000	771.515406	306.833337	0.455593	26.683446	0.915880	11.861780
5079.669000	771.515406	306.833438	0.455593	26.683455	0.915880	11.861784
5079.689000	771.515486	306.833832	0.455593	26.683489	0.915880	11.861799
5079.709000	771.515486	306.816995	0.455598	26.682025	0.915888	11.861148
5079.729000	771.515486	306.837198	0.455592	26.683782	0.915878	11.861929
5079.749000	771.515486	306.828187	0.455595	26.682999	0.915883	11.861581
5079.769000	771.515486	306.825886	0.455595	26.682798	0.915884	11.861492
5079.789000	771.515486	306.839401	0.455592	26.683974	0.915877	11.862014
5079.809000	771.515486	306.834161	0.455593	26.683518	0.915880	11.861812
5079.829000	771.515486	306.833841	0.455593	26.683490	0.915880	11.861799
5079.849000	771.515486	306.811678	0.455599	26.681563	0.915891	11.860943
5079.869000	771.515486	306.821347	0.455596	26.682404	0.915886	11.861316
5079.889000	771.515486	306.824440	0.455596	26.682673	0.915885	11.861436
5079.909000	771.515486	306.809236	0.455600	26.681350	0.915892	11.860848
5079.929000	771.515486	306.810165	0.455599	26.681431	0.915892	11.860884
5079.949000	771.515406	306.807576	0.455600	26.681206	0.915893	11.860784
5079.969000	771.515486	306.799272	0.455602	26.680484	0.915897	11.860463
5079.989000	771.515486	306.801037	0.455602	26.680637	0.915896	11.860531
5080.009000	771.515486	306.796375	0.455603	26.680232	0.915898	11.860351
5080.029000	771.515486	306.800434	0.455602	26.680585	0.915896	11.860508
5080.049000	771.515486	306.803042	0.455601	26.680812	0.915895	11.860609
5080.069000	771.515486	306.797122	0.455603	26.680297	0.915898	11.860380
5080.089000	771.515486	306.794038	0.455604	26.680029	0.915899	11.860261
5080.109000	771.515486	306.788740	0.455605	26.679568	0.915902	11.860056
5080.129000	771.515486	306.787979	0.455605	26.679502	0.915902	11.860026
5080.149000	771.515406	306.777466	0.455608	26.678588	0.915907	11.859620
5080.169000	771.515486	306.787383	0.455605	26.679450	0.915903	11.860003
[truncated: 1,002 more rows]
