# Supplementary material for: Stress relaxation in the presence of sudden strain bursts: Methodology and stress relaxation data of microcast aluminium microwires
Source: Data Brief. 2018 Nov 14;21:2134–41. doi: 10.1016/j.dib.2018.11.047 (PMC6265499; doi:10.1016/j.dib.2018.11.047)
Supplement: Supplementary file 2 — Supplementary material [file mmc2.zip › Data in brief/As-cast/Al4N/Al_100_r_1/Stress relax txt files/Al_100_relax_1_Relaxcycle0043.txt]

Time[s]	Motordispl[�m]	Force[mN]	EngStrain	EngStress[MPa]	Shearstrain	Shearstress [MPa]
5276.718000	824.461042	319.885341	0.488950	27.818500	0.978182	12.366354
5276.738000	824.461042	319.672906	0.489006	27.800026	0.978285	12.358141
5276.758000	824.461042	319.553544	0.489037	27.789646	0.978343	12.353527
5276.778000	824.461042	319.502668	0.489050	27.785222	0.978368	12.351560
5276.798000	824.461042	319.454425	0.489063	27.781026	0.978391	12.349695
5276.818000	824.461042	319.365337	0.489086	27.773279	0.978435	12.346251
5276.838000	824.460961	319.325396	0.489097	27.769805	0.978454	12.344707
5276.858000	824.461042	319.271952	0.489111	27.765158	0.978480	12.342641
5276.878000	824.461042	319.226431	0.489123	27.761199	0.978502	12.340881
5276.898000	824.461042	319.168722	0.489138	27.756180	0.978530	12.338650
5276.918000	824.461042	319.112294	0.489152	27.751273	0.978558	12.336469
5276.938000	824.461042	319.082478	0.489160	27.748680	0.978572	12.335316
5276.958000	824.461042	319.073374	0.489163	27.747889	0.978577	12.334964
5276.978000	824.461042	319.052763	0.489168	27.746096	0.978587	12.334167
5276.998000	824.461042	319.044302	0.489170	27.745360	0.978591	12.333840
5277.018000	824.461042	319.004088	0.489181	27.741863	0.978610	12.332285
5277.038000	824.461042	318.993868	0.489183	27.740975	0.978615	12.331890
5277.058000	824.461042	318.952966	0.489194	27.737417	0.978635	12.330309
5277.078000	824.461042	318.905627	0.489206	27.733301	0.978658	12.328479
5277.098000	824.461042	318.850488	0.489221	27.728506	0.978685	12.326347
5277.118000	824.461042	318.827354	0.489227	27.726494	0.978696	12.325453
5277.138000	824.461042	318.803204	0.489233	27.724394	0.978708	12.324520
5277.158000	824.461042	318.767367	0.489242	27.721277	0.978726	12.323134
5277.178000	824.461042	318.748385	0.489247	27.719626	0.978735	12.322400
5277.198000	824.461042	318.725572	0.489253	27.717642	0.978746	12.321518
5277.218000	824.461042	318.693786	0.489262	27.714878	0.978761	12.320290
5277.238000	824.461042	318.648013	0.489274	27.710898	0.978784	12.318520
5277.258000	824.461042	318.624722	0.489280	27.708872	0.978795	12.317620
5277.278000	824.461042	318.572196	0.489293	27.704304	0.978821	12.315589
5277.298000	824.461042	318.531939	0.489304	27.700803	0.978840	12.314033
5277.318000	824.461042	318.500896	0.489312	27.698104	0.978855	12.312833
5277.338000	824.461042	318.505639	0.489311	27.698516	0.978853	12.313016
5277.358000	824.461042	318.487679	0.489316	27.696954	0.978862	12.312322
5277.378000	824.461042	318.447355	0.489326	27.693447	0.978881	12.310763
5277.398000	824.461042	318.426838	0.489331	27.691663	0.978891	12.309970
5277.418000	824.460961	318.418588	0.489334	27.690946	0.978895	12.309651
5277.438000	824.460961	318.404639	0.489337	27.689733	0.978902	12.309111
5277.458000	824.461042	318.389993	0.489341	27.688459	0.978909	12.308545
5277.478000	824.461042	318.365301	0.489348	27.686312	0.978921	12.307591
5277.498000	824.460961	318.333149	0.489356	27.683516	0.978937	12.306348
5277.518000	824.461042	318.303546	0.489364	27.680941	0.978951	12.305203
5277.538000	824.461042	318.294375	0.489366	27.680144	0.978956	12.304849
5277.558000	824.460961	318.273958	0.489371	27.678368	0.978966	12.304060
5277.578000	824.460961	318.260767	0.489375	27.677221	0.978972	12.303550
5277.598000	824.460961	318.256084	0.489376	27.676814	0.978974	12.303369
5277.618000	824.461042	318.241767	0.489380	27.675569	0.978981	12.302815
5277.638000	824.460961	318.216673	0.489386	27.673387	0.978993	12.301845
5277.658000	824.461042	318.210221	0.489388	27.672825	0.978997	12.301596
5277.678000	824.461042	318.190253	0.489393	27.671089	0.979006	12.300824
5277.698000	824.461042	318.195070	0.489392	27.671508	0.979004	12.301010
5277.718000	824.461042	318.189348	0.489394	27.671010	0.979007	12.300789
5277.738000	824.461042	318.179228	0.489396	27.670130	0.979012	12.300397
5277.758000	824.461042	318.167928	0.489399	27.669147	0.979017	12.299961
5277.778000	824.461042	318.161937	0.489401	27.668626	0.979020	12.299729
5277.798000	824.461042	318.155971	0.489402	27.668108	0.979023	12.299498
5277.818000	824.461042	318.157211	0.489402	27.668215	0.979023	12.299546
5277.838000	824.461042	318.146486	0.489405	27.667283	0.979028	12.299132
5277.858000	824.461042	318.114748	0.489413	27.664523	0.979043	12.297905
5277.878000	824.461042	318.118266	0.489412	27.664829	0.979041	12.298041
5277.898000	824.460961	318.099653	0.489417	27.663210	0.979050	12.297321
5277.918000	824.461042	318.089986	0.489419	27.662369	0.979055	12.296947
5277.938000	824.461042	318.072082	0.489424	27.660812	0.979064	12.296255
5277.958000	824.460961	318.075670	0.489423	27.661124	0.979062	12.296394
5277.978000	824.461042	318.054977	0.489429	27.659325	0.979072	12.295594
5277.998000	824.461042	318.055958	0.489428	27.659410	0.979072	12.295632
5278.018000	824.460961	318.031626	0.489435	27.657294	0.979084	12.294691
5278.038000	824.461042	318.041106	0.489432	27.658119	0.979079	12.295058
5278.058000	824.460961	318.015674	0.489439	27.655907	0.979091	12.294075
5278.078000	824.461042	318.023938	0.489437	27.656625	0.979087	12.294394
5278.098000	824.461042	317.992704	0.489445	27.653909	0.979103	12.293187
5278.118000	824.461042	317.994150	0.489445	27.654035	0.979102	12.293243
5278.138000	824.461042	317.974125	0.489450	27.652294	0.979112	12.292468
5278.158000	824.461042	317.973336	0.489450	27.652225	0.979112	12.292438
5278.178000	824.460961	317.954526	0.489455	27.650589	0.979121	12.291711
5278.198000	824.461042	317.934433	0.489460	27.648842	0.979131	12.290934
5278.218000	824.461042	317.930871	0.489461	27.648532	0.979133	12.290796
5278.238000	824.461042	317.910616	0.489466	27.646771	0.979142	12.290013
5278.258000	824.461042	317.908162	0.489467	27.646557	0.979144	12.289918
5278.278000	824.461042	317.904956	0.489468	27.646278	0.979145	12.289794
5278.298000	824.461042	317.923962	0.489463	27.647931	0.979136	12.290529
5278.318000	824.461042	317.901009	0.489469	27.645935	0.979147	12.289642
5278.338000	824.461042	317.901861	0.489469	27.646009	0.979147	12.289675
5278.358000	824.461042	317.891680	0.489471	27.645124	0.979152	12.289281
5278.378000	824.461042	317.881428	0.489474	27.644232	0.979157	12.288885
5278.398000	824.460961	317.877907	0.489475	27.643926	0.979158	12.288749
5278.418000	824.461042	317.869177	0.489477	27.643167	0.979163	12.288411
5278.438000	824.461042	317.857210	0.489480	27.642126	0.979168	12.287949
5278.458000	824.461042	317.865794	0.489478	27.642873	0.979164	12.288280
5278.478000	824.461042	317.854997	0.489481	27.641934	0.979170	12.287863
5278.498000	824.460961	317.853313	0.489481	27.641787	0.979170	12.287798
5278.518000	824.461042	317.855027	0.489481	27.641936	0.979170	12.287864
5278.538000	824.461042	317.845905	0.489483	27.641143	0.979174	12.287512
5278.558000	824.461042	317.833378	0.489487	27.640054	0.979180	12.287027
5278.578000	824.461042	317.832927	0.489487	27.640014	0.979180	12.287010
5278.598000	824.460961	317.827433	0.489488	27.639537	0.979183	12.286797
5278.618000	824.461042	317.818329	0.489490	27.638745	0.979187	12.286446
5278.638000	824.461042	317.825195	0.489489	27.639342	0.979184	12.286711
5278.658000	824.461042	317.818477	0.489490	27.638758	0.979187	12.286451
5278.678000	824.460961	317.816665	0.489491	27.638600	0.979188	12.286381
5278.698000	824.461042	317.815156	0.489491	27.638469	0.979189	12.286323
5278.718000	824.461042	317.807342	0.489493	27.637789	0.979193	12.286021
5278.738000	824.461042	317.800662	0.489495	27.637209	0.979196	12.285763
5278.758000	824.461042	317.788438	0.489498	27.636145	0.979202	12.285290
5278.778000	824.461042	317.798345	0.489496	27.637007	0.979197	12.285673
5278.798000	824.460961	317.785272	0.489499	27.635870	0.979203	12.285168
5278.818000	824.461042	317.770232	0.489503	27.634562	0.979211	12.284586
5278.838000	824.461042	317.761535	0.489505	27.633806	0.979215	12.284250
5278.858000	824.460961	317.753301	0.489507	27.633090	0.979219	12.283932
5278.878000	824.461042	317.751744	0.489508	27.632954	0.979220	12.283871
5278.898000	824.460961	317.741076	0.489511	27.632027	0.979225	12.283459
5278.918000	824.461042	317.733643	0.489513	27.631380	0.979229	12.283172
5278.938000	824.461042	317.741849	0.489510	27.632094	0.979225	12.283489
5278.958000	824.461042	317.721115	0.489516	27.630291	0.979235	12.282687
5278.978000	824.461042	317.714268	0.489518	27.629695	0.979238	12.282423
5278.998000	824.461042	317.722877	0.489515	27.630444	0.979234	12.282755
5279.018000	824.461042	317.727474	0.489514	27.630844	0.979232	12.282933
5279.038000	824.461042	317.715978	0.489517	27.629844	0.979237	12.282489
5279.058000	824.461042	317.699019	0.489522	27.628369	0.979245	12.281833
5279.078000	824.461042	317.709279	0.489519	27.629262	0.979240	12.282230
5279.098000	824.461042	317.693730	0.489523	27.627909	0.979248	12.281629
5279.118000	824.461042	317.695356	0.489523	27.628051	0.979247	12.281692
5279.138000	824.461042	317.679800	0.489527	27.626698	0.979255	12.281090
5279.158000	824.461042	317.669304	0.489529	27.625785	0.979260	12.280684
5279.178000	824.461042	317.672185	0.489529	27.626036	0.979259	12.280796
5279.198000	824.461042	317.679785	0.489527	27.626697	0.979255	12.281090
5279.218000	824.460961	317.676610	0.489527	27.626421	0.979256	12.280967
5279.238000	824.461042	317.677655	0.489527	27.626511	0.979256	12.281007
5279.258000	824.461042	317.651409	0.489534	27.624229	0.979269	12.279993
5279.278000	824.460961	317.656579	0.489533	27.624679	0.979266	12.280192
5279.298000	824.461042	317.660032	0.489532	27.624979	0.979264	12.280326
5279.318000	824.461042	317.646261	0.489535	27.623781	0.979271	12.279794
5279.338000	824.461042	317.633378	0.489539	27.622661	0.979277	12.279296
5279.358000	824.461042	317.635569	0.489538	27.622851	0.979276	12.279380
5279.378000	824.460961	317.622021	0.489542	27.621673	0.979283	12.278856
5279.398000	824.461042	317.619524	0.489542	27.621456	0.979284	12.278760
5279.418000	824.461042	317.608563	0.489545	27.620503	0.979289	12.278336
5279.438000	824.461042	317.600240	0.489547	27.619779	0.979294	12.278014
5279.458000	824.461042	317.619083	0.489543	27.621418	0.979284	12.278743
5279.478000	824.461042	317.604516	0.489546	27.620151	0.979291	12.278180
5279.498000	824.461042	317.588000	0.489551	27.618715	0.979299	12.277541
5279.518000	824.461042	317.593705	0.489549	27.619211	0.979297	12.277762
5279.538000	824.461042	317.591889	0.489550	27.619053	0.979298	12.277692
5279.558000	824.460961	317.583578	0.489552	27.618330	0.979302	12.277370
5279.578000	824.461042	317.575271	0.489554	27.617608	0.979306	12.277049
5279.598000	824.461042	317.568127	0.489556	27.616986	0.979309	12.276773
5279.618000	824.461042	317.573271	0.489555	27.617434	0.979307	12.276972
5279.638000	824.461042	317.556670	0.489559	27.615990	0.979315	12.276330
5279.658000	824.461042	317.547341	0.489561	27.615179	0.979319	12.275969
5279.678000	824.461042	317.542122	0.489563	27.614725	0.979322	12.275768
5279.698000	824.461042	317.557192	0.489559	27.616035	0.979314	12.276350
5279.718000	824.461042	317.552481	0.489560	27.615626	0.979317	12.276168
5279.738000	824.461042	317.551720	0.489560	27.615560	0.979317	12.276139
5279.758000	824.461042	317.548668	0.489561	27.615294	0.979319	12.276021
5279.778000	824.461042	317.539013	0.489563	27.614455	0.979323	12.275648
5279.798000	824.461042	317.532346	0.489565	27.613875	0.979327	12.275390
5279.818000	824.461042	317.528103	0.489566	27.613506	0.979329	12.275226
5279.838000	824.461042	317.526796	0.489567	27.613392	0.979329	12.275175
5279.858000	824.461042	317.515411	0.489570	27.612402	0.979335	12.274735
5279.878000	824.461042	317.510761	0.489571	27.611998	0.979337	12.274555
5279.898000	824.461042	317.507857	0.489572	27.611745	0.979338	12.274443
5279.918000	824.461042	317.513717	0.489570	27.612255	0.979336	12.274670
5279.938000	824.461042	317.501581	0.489573	27.611199	0.979342	12.274200
5279.958000	824.461042	317.502592	0.489573	27.611287	0.979341	12.274240
5279.978000	824.460961	317.483963	0.489578	27.609667	0.979350	12.273519
5279.998000	824.461042	317.476545	0.489580	27.609022	0.979354	12.273233
5280.018000	824.461042	317.482370	0.489578	27.609529	0.979351	12.273458
5280.038000	824.461042	317.466776	0.489582	27.608172	0.979358	12.272855
5280.058000	824.461042	317.466909	0.489582	27.608184	0.979358	12.272860
5280.078000	824.461042	317.446753	0.489588	27.606431	0.979368	12.272081
5280.098000	824.460961	317.457967	0.489585	27.607406	0.979363	12.272514
5280.118000	824.460961	317.428060	0.489592	27.604806	0.979377	12.271358
5280.138000	824.461042	317.439922	0.489589	27.605837	0.979372	12.271817
5280.158000	824.461042	317.435828	0.489590	27.605481	0.979374	12.271659
5280.178000	824.461042	317.415522	0.489596	27.603715	0.979383	12.270874
5280.198000	824.461042	317.430751	0.489592	27.605040	0.979376	12.271462
5280.218000	824.461042	317.401718	0.489599	27.602515	0.979390	12.270340
5280.238000	824.461042	317.409918	0.489597	27.603228	0.979386	12.270657
5280.258000	824.461042	317.398264	0.489600	27.602214	0.979392	12.270206
5280.278000	824.461042	317.394700	0.489601	27.601905	0.979394	12.270069
5280.298000	824.461042	317.396639	0.489601	27.602073	0.979393	12.270144
5280.318000	824.461042	317.393160	0.489602	27.601771	0.979394	12.270009
5280.338000	824.461042	317.384274	0.489604	27.600998	0.979399	12.269666
5280.358000	824.461042	317.373458	0.489607	27.600057	0.979404	12.269247
5280.378000	824.461042	317.372333	0.489607	27.599959	0.979404	12.269204
5280.398000	824.461042	317.360551	0.489610	27.598935	0.979410	12.268748
5280.418000	824.461042	317.362275	0.489610	27.599085	0.979409	12.268815
5280.438000	824.461042	317.348971	0.489613	27.597928	0.979416	12.268301
5280.458000	824.461042	317.348395	0.489613	27.597878	0.979416	12.268278
5280.478000	824.461042	317.340423	0.489615	27.597184	0.979420	12.267970
5280.498000	824.461042	317.335090	0.489617	27.596721	0.979423	12.267764
5280.518000	824.461042	317.337654	0.489616	27.596943	0.979421	12.267863
5280.538000	824.461042	317.326297	0.489619	27.595956	0.979427	12.267424
5280.558000	824.461042	317.309705	0.489623	27.594513	0.979435	12.266783
5280.578000	824.461042	317.307765	0.489624	27.594344	0.979436	12.266708
5280.598000	824.461042	317.316428	0.489622	27.595098	0.979432	12.267043
5280.618000	824.461042	317.288548	0.489629	27.592673	0.979445	12.265965
5280.638000	824.461042	317.285800	0.489630	27.592434	0.979447	12.265859
5280.658000	824.461042	317.288414	0.489629	27.592661	0.979445	12.265960
5280.678000	824.461042	317.273711	0.489633	27.591383	0.979452	12.265391
5280.698000	824.461042	317.271431	0.489633	27.591184	0.979453	12.265303
5280.718000	824.461042	317.258763	0.489637	27.590083	0.979460	12.264813
5280.738000	824.461042	317.277793	0.489632	27.591738	0.979450	12.265549
5280.758000	824.461042	317.259777	0.489636	27.590171	0.979459	12.264853
5280.778000	824.461042	317.248175	0.489639	27.589162	0.979465	12.264404
5280.798000	824.460961	317.257627	0.489637	27.589984	0.979460	12.264770
5280.818000	824.461042	317.249034	0.489639	27.589237	0.979464	12.264437
5280.838000	824.461042	317.230616	0.489644	27.587635	0.979473	12.263725
5280.858000	824.461042	317.227327	0.489645	27.587349	0.979475	12.263598
5280.878000	824.461042	317.220873	0.489647	27.586788	0.979478	12.263349
5280.898000	824.461042	317.208975	0.489650	27.585753	0.979484	12.262889
5280.918000	824.461042	317.213058	0.489649	27.586108	0.979482	12.263047
5280.938000	824.461042	317.188560	0.489655	27.583978	0.979494	12.262099
5280.958000	824.461042	317.182986	0.489657	27.583493	0.979497	12.261884
5280.978000	824.461042	317.161177	0.489662	27.581596	0.979507	12.261041
5280.998000	824.461042	317.150607	0.489665	27.580677	0.979512	12.260632
5281.018000	824.461042	317.148095	0.489666	27.580459	0.979514	12.260535
5281.038000	824.461042	317.145366	0.489666	27.580221	0.979515	12.260430
5281.058000	824.461042	317.144500	0.489667	27.580146	0.979515	12.260396
5281.078000	824.461042	317.124702	0.489672	27.578424	0.979525	12.259631
5281.098000	824.461042	317.129698	0.489670	27.578859	0.979522	12.259824
5281.118000	824.461042	317.117613	0.489674	27.577808	0.979528	12.259357
5281.138000	824.461042	317.114077	0.489675	27.577500	0.979530	12.259220
5281.158000	824.461042	317.096392	0.489679	27.575962	0.979539	12.258536
5281.178000	824.461042	317.102805	0.489677	27.576520	0.979536	12.258784
5281.198000	824.461042	317.092875	0.489680	27.575657	0.979540	12.258400
5281.218000	824.461042	317.093375	0.489680	27.575700	0.979540	12.258420
5281.238000	824.460961	317.089541	0.489681	27.575367	0.979542	12.258272
5281.258000	824.461042	317.087116	0.489682	27.575156	0.979543	12.258178
5281.278000	824.461042	317.063958	0.489688	27.573142	0.979554	12.257283
5281.298000	824.461042	317.069451	0.489686	27.573620	0.979552	12.257495
5281.318000	824.461042	317.056806	0.489689	27.572520	0.979558	12.257006
5281.338000	824.461042	317.053239	0.489690	27.572210	0.979560	12.256868
5281.358000	824.461042	317.052443	0.489691	27.572140	0.979560	12.256837
5281.378000	824.461042	317.041300	0.489694	27.571171	0.979565	12.256407
5281.398000	824.461042	317.044143	0.489693	27.571419	0.979564	12.256516
5281.418000	824.461042	317.020079	0.489699	27.569326	0.979576	12.255586
5281.438000	824.461042	317.009144	0.489702	27.568375	0.979581	12.255163
5281.458000	824.461042	317.020299	0.489699	27.569345	0.979576	12.255595
5281.478000	824.461042	316.999035	0.489705	27.567496	0.979586	12.254773
5281.498000	824.461042	317.006327	0.489703	27.568130	0.979582	12.255055
5281.518000	824.461042	316.986917	0.489708	27.566442	0.979592	12.254304
5281.538000	824.461042	316.980995	0.489709	27.565927	0.979595	12.254075
5281.558000	824.461042	316.986294	0.489708	27.566388	0.979592	12.254280
5281.578000	824.461042	316.984756	0.489708	27.566254	0.979593	12.254221
5281.598000	824.461042	316.977118	0.489710	27.565590	0.979597	12.253925
5281.618000	824.461042	316.966886	0.489713	27.564700	0.979602	12.253530
5281.638000	824.461042	316.956029	0.489716	27.563756	0.979607	12.253110
5281.658000	824.461042	316.950947	0.489717	27.563314	0.979609	12.252914
5281.678000	824.461042	316.954059	0.489716	27.563585	0.979608	12.253034
5281.698000	824.461042	316.948245	0.489718	27.563079	0.979611	12.252809
5281.718000	824.461042	316.947502	0.489718	27.563014	0.979611	12.252780
5281.738000	824.460961	316.935022	0.489721	27.561929	0.979617	12.252298
5281.758000	824.461042	316.929763	0.489723	27.561472	0.979620	12.252095
5281.778000	824.461042	316.937089	0.489721	27.562109	0.979616	12.252378
5281.798000	824.461042	316.931843	0.489722	27.561653	0.979619	12.252175
5281.818000	824.461042	316.916319	0.489726	27.560303	0.979626	12.251575
5281.838000	824.461042	316.901703	0.489730	27.559031	0.979633	12.251010
5281.858000	824.461042	316.926473	0.489724	27.561186	0.979621	12.251968
5281.878000	824.461042	316.913110	0.489727	27.560024	0.979628	12.251451
5281.898000	824.461042	316.910894	0.489728	27.559831	0.979629	12.251365
5281.918000	824.461042	316.906077	0.489729	27.559412	0.979631	12.251179
5281.938000	824.461042	316.906416	0.489729	27.559441	0.979631	12.251192
5281.958000	824.461042	316.900004	0.489730	27.558884	0.979634	12.250944
5281.978000	824.461042	316.888998	0.489733	27.557927	0.979640	12.250519
5281.998000	824.461042	316.893758	0.489732	27.558341	0.979637	12.250703
5282.018000	824.461042	316.893733	0.489732	27.558338	0.979637	12.250702
5282.038000	824.461042	316.880497	0.489736	27.557187	0.979644	12.250190
5282.058000	824.461042	316.881883	0.489735	27.557308	0.979643	12.250244
5282.078000	824.461042	316.881466	0.489735	27.557272	0.979643	12.250228
5282.098000	824.461042	316.855734	0.489742	27.555034	0.979656	12.249233
5282.118000	824.461042	316.833009	0.489748	27.553058	0.979667	12.248354
5282.138000	824.461042	316.848958	0.489744	27.554445	0.979659	12.248971
5282.158000	824.461042	316.839908	0.489746	27.553658	0.979663	12.248621
5282.178000	824.461042	316.830196	0.489749	27.552813	0.979668	12.248246
5282.198000	824.461042	316.810973	0.489754	27.551141	0.979678	12.247502
5282.218000	824.461042	316.813362	0.489753	27.551349	0.979676	12.247595
5282.238000	824.461042	316.810624	0.489754	27.551111	0.979678	12.247489
5282.258000	824.461042	316.804177	0.489755	27.550550	0.979681	12.247240
5282.278000	824.461042	316.796857	0.489757	27.549914	0.979684	12.246957
5282.298000	824.461042	316.794173	0.489758	27.549680	0.979686	12.246853
5282.318000	824.461042	316.784782	0.489761	27.548864	0.979690	12.246490
5282.338000	824.461042	316.781903	0.489761	27.548613	0.979692	12.246379
5282.358000	824.461042	316.767513	0.489765	27.547362	0.979699	12.245822
5282.378000	824.461042	316.761034	0.489767	27.546798	0.979702	12.245572
5282.398000	824.461042	316.753082	0.489769	27.546107	0.979706	12.245264
5282.418000	824.461042	316.758544	0.489767	27.546582	0.979703	12.245476
5282.438000	824.461042	316.750212	0.489770	27.545857	0.979707	12.245153
5282.458000	824.461042	316.748745	0.489770	27.545730	0.979708	12.245097
5282.478000	824.461042	316.742291	0.489772	27.545168	0.979711	12.244847
5282.498000	824.461042	316.729986	0.489775	27.544098	0.979717	12.244372
5282.518000	824.461042	316.722832	0.489777	27.543476	0.979720	12.244095
5282.538000	824.461042	316.717421	0.489778	27.543006	0.979723	12.243886
5282.558000	824.461042	316.698314	0.489783	27.541344	0.979732	12.243147
5282.578000	824.461042	316.696448	0.489784	27.541182	0.979733	12.243075
5282.598000	824.461042	316.682099	0.489787	27.539934	0.979740	12.242520
5282.618000	824.461042	316.673602	0.489790	27.539195	0.979744	12.242192
5282.638000	824.461042	316.668757	0.489791	27.538774	0.979747	12.242005
5282.658000	824.461042	316.668692	0.489791	27.538768	0.979747	12.242002
5282.678000	824.461042	316.657357	0.489794	27.537782	0.979752	12.241564
5282.698000	824.460961	316.652144	0.489795	27.537329	0.979755	12.241362
5282.718000	824.461042	316.653525	0.489795	27.537449	0.979754	12.241416
5282.738000	824.461042	316.649890	0.489796	27.537133	0.979756	12.241275
5282.758000	824.461042	316.636288	0.489799	27.535950	0.979763	12.240749
5282.778000	824.461042	316.638074	0.489799	27.536105	0.979762	12.240818
5282.798000	824.461042	316.632160	0.489800	27.535591	0.979765	12.240590
5282.818000	824.461042	316.633880	0.489800	27.535741	0.979764	12.240656
5282.838000	824.461042	316.623512	0.489803	27.534839	0.979769	12.240255
5282.858000	824.461042	316.610167	0.489806	27.533678	0.979775	12.239740
5282.878000	824.460961	316.609618	0.489806	27.533631	0.979775	12.239718
5282.898000	824.461042	316.615782	0.489805	27.534167	0.979773	12.239957
5282.918000	824.461042	316.592325	0.489811	27.532127	0.979784	12.239050
5282.938000	824.461042	316.594811	0.489810	27.532343	0.979783	12.239146
5282.958000	824.461042	316.578112	0.489815	27.530891	0.979791	12.238500
5282.978000	824.461042	316.553391	0.489821	27.528741	0.979803	12.237545
5282.998000	824.461042	316.556918	0.489820	27.529048	0.979801	12.237681
5283.017000	824.461042	316.549613	0.489822	27.528412	0.979805	12.237399
5283.037000	824.461042	316.543725	0.489824	27.527900	0.979808	12.237171
5283.057000	824.461042	316.523993	0.489829	27.526184	0.979817	12.236408
5283.077000	824.461042	316.531985	0.489827	27.526879	0.979813	12.236717
5283.097000	824.461042	316.513198	0.489832	27.525246	0.979822	12.235991
5283.117000	824.461042	316.516197	0.489831	27.525506	0.979821	12.236107
5283.137000	824.461042	316.510382	0.489832	27.525001	0.979824	12.235882
5283.157000	824.461042	316.498895	0.489835	27.524002	0.979829	12.235438
5283.177000	824.461042	316.487932	0.489838	27.523048	0.979835	12.235014
5283.197000	824.461042	316.497619	0.489836	27.523891	0.979830	12.235389
5283.217000	824.461042	316.491380	0.489837	27.523348	0.979833	12.235147
5283.237000	824.461042	316.475288	0.489841	27.521949	0.979841	12.234525
5283.257000	824.461042	316.472536	0.489842	27.521709	0.979842	12.234419
5283.277000	824.461042	316.465971	0.489844	27.521139	0.979845	12.234165
5283.297000	824.461042	316.461731	0.489845	27.520770	0.979847	12.234001
5283.317000	824.461042	316.462782	0.489845	27.520861	0.979847	12.234042
5283.337000	824.461042	316.450430	0.489848	27.519787	0.979853	12.233564
5283.357000	824.461042	316.455640	0.489847	27.520240	0.979850	12.233766
5283.377000	824.461042	316.451493	0.489848	27.519879	0.979852	12.233605
5283.397000	824.461042	316.433333	0.489852	27.518300	0.979861	12.232903
5283.417000	824.461042	316.441327	0.489850	27.518995	0.979857	12.233212
5283.437000	824.461042	316.442778	0.489850	27.519122	0.979857	12.233269
5283.457000	824.461042	316.421107	0.489856	27.517237	0.979867	12.232431
5283.477000	824.461042	316.422804	0.489855	27.517384	0.979866	12.232496
5283.497000	824.461042	316.417845	0.489856	27.516953	0.979869	12.232305
5283.517000	824.461042	316.396326	0.489862	27.515082	0.979879	12.231473
5283.537000	824.460961	316.388606	0.489864	27.514411	0.979883	12.231174
5283.557000	824.461042	316.387678	0.489864	27.514330	0.979883	12.231138
5283.577000	824.461042	316.372047	0.489868	27.512971	0.979891	12.230534
5283.597000	824.461042	316.351108	0.489874	27.511150	0.979901	12.229725
5283.617000	824.461042	316.350721	0.489874	27.511116	0.979901	12.229710
5283.637000	824.461042	316.359933	0.489872	27.511917	0.979897	12.230066
5283.657000	824.461042	316.328681	0.489880	27.509199	0.979912	12.228858
5283.677000	824.461042	316.323719	0.489881	27.508768	0.979915	12.228666
5283.697000	824.461042	316.321647	0.489882	27.508587	0.979916	12.228586
5283.717000	824.461042	316.325272	0.489881	27.508903	0.979914	12.228726
5283.737000	824.461042	316.307756	0.489885	27.507380	0.979922	12.228049
5283.757000	824.461042	316.309280	0.489885	27.507512	0.979922	12.228108
5283.777000	824.461042	316.299613	0.489887	27.506671	0.979926	12.227734
5283.797000	824.461042	316.301913	0.489887	27.506871	0.979925	12.227823
5283.817000	824.460961	316.299092	0.489887	27.506626	0.979926	12.227714
5283.837000	824.461042	316.279756	0.489893	27.504945	0.979936	12.226966
5283.857000	824.461042	316.278159	0.489893	27.504806	0.979937	12.226905
5283.877000	824.461042	316.280034	0.489892	27.504969	0.979936	12.226977
5283.897000	824.461042	316.281882	0.489892	27.505129	0.979935	12.227048
5283.917000	824.461042	316.275767	0.489894	27.504598	0.979938	12.226812
5283.937000	824.461042	316.271185	0.489895	27.504199	0.979940	12.226635
5283.957000	824.461042	316.255922	0.489899	27.502872	0.979948	12.226045
5283.977000	824.461042	316.251979	0.489900	27.502529	0.979950	12.225892
5283.997000	824.460961	316.241733	0.489902	27.501638	0.979954	12.225496
5284.017000	824.461042	316.235532	0.489904	27.501099	0.979958	12.225257
5284.037000	824.461042	316.236418	0.489904	27.501176	0.979957	12.225291
5284.057000	824.461042	316.220212	0.489908	27.499766	0.979965	12.224664
5284.077000	824.461042	316.210790	0.489911	27.498947	0.979970	12.224300
5284.097000	824.461042	316.199757	0.489913	27.497988	0.979975	12.223874
5284.117000	824.461042	316.195375	0.489915	27.497606	0.979977	12.223704
5284.137000	824.461042	316.174284	0.489920	27.495772	0.979987	12.222889
5284.157000	824.461042	316.161781	0.489923	27.494685	0.979993	12.222405
5284.177000	824.461042	316.168131	0.489922	27.495237	0.979990	12.222651
5284.197000	824.461042	316.148180	0.489927	27.493502	0.980000	12.221880
5284.217000	824.461042	316.150923	0.489926	27.493741	0.979999	12.221986
5284.237000	824.461042	316.137400	0.489930	27.492565	0.980005	12.221463
5284.257000	824.461042	316.120425	0.489934	27.491088	0.980014	12.220807
5284.277000	824.461042	316.117013	0.489935	27.490792	0.980015	12.220675
5284.297000	824.461042	316.086658	0.489943	27.488152	0.980030	12.219501
5284.317000	824.461042	316.075217	0.489946	27.487157	0.980036	12.219059
5284.337000	824.461042	316.060654	0.489950	27.485891	0.980043	12.218496
5284.357000	824.461042	316.036120	0.489956	27.483757	0.980055	12.217548
5284.377000	824.461042	316.026322	0.489959	27.482905	0.980059	12.217169
5284.397000	824.461042	316.025843	0.489959	27.482863	0.980060	12.217150
5284.417000	824.461042	316.016073	0.489961	27.482014	0.980064	12.216773
5284.437000	824.461042	315.991842	0.489968	27.479906	0.980076	12.215836
5284.457000	824.461042	315.975928	0.489972	27.478522	0.980084	12.215221
5284.477000	824.461042	315.960125	0.489976	27.477148	0.980092	12.214610
5284.497000	824.461042	315.962626	0.489975	27.477366	0.980090	12.214706
5284.517000	824.461042	315.945638	0.489980	27.475888	0.980099	12.214050
5284.537000	824.461042	315.910806	0.489989	27.472859	0.980116	12.212703
5284.557000	824.461042	315.897959	0.489992	27.471742	0.980122	12.212207
5284.577000	824.461042	315.892903	0.489994	27.471302	0.980124	12.212011
5284.597000	824.461042	315.878744	0.489997	27.470071	0.980131	12.211464
5284.617000	824.461042	315.863013	0.490001	27.468703	0.980139	12.210856
5284.637000	824.461042	315.857057	0.490003	27.468185	0.980142	12.210625
5284.657000	824.461042	315.855920	0.490003	27.468086	0.980142	12.210581
5284.677000	824.461042	315.845632	0.490006	27.467191	0.980147	12.210184
5284.697000	824.461042	315.838526	0.490008	27.466573	0.980151	12.209909
5284.717000	824.461042	315.839994	0.490007	27.466701	0.980150	12.209966
5284.737000	824.461042	315.834415	0.490009	27.466216	0.980153	12.209750
5284.757000	824.461042	315.831647	0.490010	27.465975	0.980154	12.209643
5284.777000	824.461042	315.837973	0.490008	27.466525	0.980151	12.209888
5284.797000	824.461042	315.834195	0.490009	27.466197	0.980153	12.209741
5284.817000	824.461042	315.812182	0.490015	27.464282	0.980163	12.208890
5284.837000	824.461042	315.816348	0.490014	27.464645	0.980161	12.209052
5284.857000	824.461042	315.811360	0.490015	27.464211	0.980164	12.208859
5284.877000	824.461042	315.813420	0.490014	27.464390	0.980163	12.208938
5284.897000	824.461042	315.796175	0.490019	27.462890	0.980171	12.208272
5284.917000	824.461042	315.797434	0.490019	27.463000	0.980171	12.208320
5284.937000	824.461042	315.788980	0.490021	27.462265	0.980175	12.207994
5284.957000	824.461042	315.774081	0.490025	27.460969	0.980182	12.207418
5284.977000	824.461042	315.758814	0.490029	27.459641	0.980189	12.206827
5284.997000	824.461042	315.759303	0.490029	27.459684	0.980189	12.206846
5285.017000	824.461042	315.744541	0.490032	27.458400	0.980196	12.206276
5285.037000	824.461042	315.753306	0.490030	27.459162	0.980192	12.206614
5285.057000	824.461042	315.728780	0.490037	27.457029	0.980204	12.205666
5285.077000	824.461042	315.730979	0.490036	27.457221	0.980203	12.205751
5285.097000	824.461042	315.723347	0.490038	27.456557	0.980207	12.205456
5285.117000	824.461042	315.723871	0.490038	27.456602	0.980206	12.205476
5285.137000	824.461042	315.711141	0.490041	27.455495	0.980213	12.204984
5285.157000	824.461042	315.701276	0.490044	27.454638	0.980217	12.204603
5285.177000	824.461042	315.702532	0.490043	27.454747	0.980217	12.204652
5285.197000	824.461042	315.688388	0.490047	27.453517	0.980224	12.204105
5285.217000	824.461042	315.692526	0.490046	27.453877	0.980222	12.204265
5285.237000	824.461042	315.680576	0.490049	27.452837	0.980228	12.203803
5285.257000	824.461042	315.665035	0.490053	27.451486	0.980235	12.203202
5285.277000	824.461042	315.666785	0.490053	27.451638	0.980234	12.203270
5285.297000	824.461042	315.669260	0.490052	27.451853	0.980233	12.203365
5285.317000	824.461042	315.653311	0.490056	27.450466	0.980241	12.202749
5285.337000	824.461042	315.652010	0.490057	27.450353	0.980241	12.202698
5285.357000	824.461042	315.632925	0.490062	27.448694	0.980251	12.201961
5285.377000	824.461042	315.627837	0.490063	27.448251	0.980253	12.201764
5285.397000	824.461042	315.624269	0.490064	27.447941	0.980255	12.201626
5285.417000	824.461042	315.614980	0.490066	27.447133	0.980259	12.201267
5285.437000	824.461042	315.588369	0.490073	27.444819	0.980272	12.200238
5285.457000	824.461042	315.595737	0.490071	27.445460	0.980269	12.200523
5285.477000	824.461042	315.595159	0.490071	27.445409	0.980269	12.200501
5285.497000	824.461042	315.596595	0.490071	27.445534	0.980268	12.200556
5285.517000	824.461042	315.590158	0.490073	27.444974	0.980272	12.200307
5285.537000	824.461042	315.585542	0.490074	27.444573	0.980274	12.200129
5285.557000	824.461042	315.577989	0.490076	27.443916	0.980277	12.199837
5285.577000	824.461042	315.567373	0.490079	27.442993	0.980283	12.199426
5285.597000	824.461042	315.578130	0.490076	27.443928	0.980277	12.199842
5285.617000	824.461042	315.565310	0.490079	27.442813	0.980284	12.199347
5285.637000	824.461042	315.540635	0.490086	27.440668	0.980296	12.198393
5285.657000	824.461042	315.537794	0.490086	27.440421	0.980297	12.198283
5285.677000	824.461042	315.533246	0.490088	27.440025	0.980299	12.198107
5285.697000	824.461042	315.541948	0.490085	27.440782	0.980295	12.198444
5285.717000	824.461042	315.534925	0.490087	27.440171	0.980298	12.198172
5285.737000	824.461042	315.530110	0.490088	27.439752	0.980301	12.197986
5285.757000	824.461042	315.531360	0.490088	27.439861	0.980300	12.198034
5285.777000	824.461042	315.523859	0.490090	27.439209	0.980304	12.197744
5285.797000	824.461042	315.518860	0.490091	27.438774	0.980306	12.197551
5285.817000	824.461042	315.516989	0.490092	27.438611	0.980307	12.197479
5285.837000	824.461042	315.515494	0.490092	27.438481	0.980308	12.197421
5285.857000	824.461042	315.499893	0.490096	27.437124	0.980315	12.196818
5285.877000	824.461042	315.512496	0.490093	27.438221	0.980309	12.197305
5285.897000	824.461042	315.496436	0.490097	27.436824	0.980317	12.196684
5285.917000	824.461042	315.489014	0.490099	27.436178	0.980321	12.196397
5285.937000	824.461042	315.475831	0.490103	27.435032	0.980327	12.195888
5285.957000	824.461042	315.483706	0.490101	27.435717	0.980323	12.196192
5285.977000	824.461042	315.482770	0.490101	27.435635	0.980324	12.196156
5285.997000	824.461042	315.475514	0.490103	27.435004	0.980327	12.195875
5286.017000	824.460961	315.466658	0.490105	27.434234	0.980331	12.195533
5286.037000	824.461042	315.470638	0.490104	27.434580	0.980330	12.195687
5286.057000	824.461042	315.467936	0.490105	27.434345	0.980331	12.195582
5286.077000	824.461042	315.449034	0.490110	27.432702	0.980340	12.194852
5286.097000	824.461042	315.450034	0.490109	27.432789	0.980340	12.194890
5286.117000	824.461042	315.449259	0.490110	27.432721	0.980340	12.194860
5286.137000	824.461042	315.440017	0.490112	27.431917	0.980345	12.194503
5286.157000	824.461042	315.440175	0.490112	27.431931	0.980344	12.194509
5286.177000	824.461042	315.432063	0.490114	27.431226	0.980348	12.194196
5286.197000	824.461042	315.425342	0.490116	27.430641	0.980352	12.193936
5286.217000	824.461042	315.431035	0.490114	27.431136	0.980349	12.194156
5286.237000	824.460961	315.419185	0.490117	27.430106	0.980355	12.193698
5286.257000	824.461042	315.426740	0.490115	27.430763	0.980351	12.193990
5286.277000	824.461042	315.423244	0.490116	27.430459	0.980353	12.193855
5286.297000	824.461042	315.415269	0.490118	27.429765	0.980357	12.193546
5286.317000	824.461042	315.417830	0.490118	27.429988	0.980355	12.193645
5286.337000	824.461042	315.417791	0.490118	27.429985	0.980355	12.193644
5286.357000	824.461042	315.417191	0.490118	27.429932	0.980356	12.193621
5286.377000	824.461042	315.405264	0.490121	27.428895	0.980361	12.193160
5286.397000	824.461042	315.415851	0.490118	27.429816	0.980356	12.193569
5286.417000	824.461042	315.416180	0.490118	27.429845	0.980356	12.193582
5286.437000	824.461042	315.392379	0.490124	27.427775	0.980368	12.192661
5286.457000	824.461042	315.377434	0.490128	27.426475	0.980375	12.192084
5286.477000	824.461042	315.370979	0.490130	27.425914	0.980378	12.191834
5286.497000	824.461042	315.379896	0.490128	27.426689	0.980374	12.192179
5286.517000	824.461042	315.371944	0.490130	27.425998	0.980378	12.191871
5286.537000	824.461042	315.355762	0.490134	27.424590	0.980386	12.191246
5286.557000	824.461042	315.348409	0.490136	27.423951	0.980389	12.190962
5286.577000	824.461042	315.355014	0.490134	27.424525	0.980386	12.191217
5286.597000	824.461042	315.352647	0.490135	27.424319	0.980387	12.191125
5286.617000	824.461042	315.338917	0.490138	27.423125	0.980394	12.190595
5286.637000	824.461042	315.333945	0.490140	27.422693	0.980396	12.190402
5286.657000	824.461042	315.330592	0.490141	27.422401	0.980398	12.190273
5286.677000	824.461042	315.316842	0.490144	27.421206	0.980404	12.189741
5286.697000	824.461042	315.313643	0.490145	27.420927	0.980406	12.189618
5286.717000	824.461042	315.316226	0.490144	27.421152	0.980405	12.189717
5286.737000	824.461042	315.299147	0.490149	27.419667	0.980413	12.189057
5286.757000	824.461042	315.316193	0.490144	27.421149	0.980405	12.189716
5286.777000	824.461042	315.311390	0.490146	27.420732	0.980407	12.189530
5286.797000	824.461042	315.320844	0.490143	27.421554	0.980403	12.189896
5286.817000	824.461042	315.324425	0.490142	27.421865	0.980401	12.190034
5286.837000	824.460961	315.306665	0.490147	27.420321	0.980409	12.189348
5286.857000	824.461042	315.298840	0.490149	27.419640	0.980413	12.189045
5286.877000	824.461042	315.301642	0.490148	27.419884	0.980412	12.189154
5286.897000	824.461042	315.271919	0.490156	27.417299	0.980426	12.188005
5286.917000	824.461042	315.280190	0.490154	27.418018	0.980422	12.188324
5286.937000	824.461042	315.292263	0.490151	27.419068	0.980416	12.188791
5286.957000	824.461042	315.264763	0.490158	27.416677	0.980430	12.187728
5286.977000	824.461042	315.258126	0.490160	27.416099	0.980433	12.187471
5286.997000	824.461042	315.258317	0.490159	27.416116	0.980433	12.187479
5287.017000	824.461042	315.254069	0.490161	27.415747	0.980435	12.187315
5287.037000	824.461042	315.241161	0.490164	27.414624	0.980441	12.186816
5287.057000	824.461042	315.235050	0.490166	27.414093	0.980444	12.186579
5287.077000	824.461042	315.246012	0.490163	27.415046	0.980439	12.187003
5287.097000	824.461042	315.226360	0.490168	27.413337	0.980449	12.186243
5287.117000	824.461042	315.217989	0.490170	27.412609	0.980453	12.185920
5287.137000	824.461042	315.218455	0.490170	27.412650	0.980452	12.185938
5287.157000	824.461042	315.215653	0.490171	27.412406	0.980454	12.185829
5287.177000	824.461042	315.206723	0.490173	27.411629	0.980458	12.185484
5287.197000	824.461042	315.206587	0.490173	27.411618	0.980458	12.185479
5287.217000	824.461042	315.198631	0.490175	27.410926	0.980462	12.185171
5287.237000	824.461042	315.196302	0.490176	27.410723	0.980463	12.185081
5287.257000	824.461042	315.195527	0.490176	27.410656	0.980464	12.185051
5287.277000	824.461042	315.185116	0.490179	27.409750	0.980469	12.184649
5287.297000	824.461042	315.185004	0.490179	27.409740	0.980469	12.184645
5287.317000	824.461042	315.167222	0.490183	27.408194	0.980477	12.183957
5287.337000	824.461042	315.152220	0.490187	27.406889	0.980485	12.183377
5287.357000	824.461042	315.167382	0.490183	27.408208	0.980477	12.183963
5287.377000	824.461042	315.154917	0.490186	27.407124	0.980483	12.183481
5287.397000	824.461042	315.154003	0.490187	27.407045	0.980484	12.183446
5287.417000	824.461042	315.145082	0.490189	27.406269	0.980488	12.183101
5287.437000	824.461042	315.129512	0.490193	27.404915	0.980496	12.182499
5287.457000	824.461042	315.121639	0.490195	27.404230	0.980499	12.182195
5287.477000	824.461042	315.118492	0.490196	27.403956	0.980501	12.182073
5287.497000	824.461042	315.115173	0.490197	27.403668	0.980503	12.181945
5287.517000	824.461042	315.107493	0.490199	27.403000	0.980506	12.181648
5287.537000	824.461042	315.100263	0.490201	27.402371	0.980510	12.181369
5287.557000	824.461042	315.102825	0.490200	27.402594	0.980509	12.181468
5287.577000	824.461042	315.093208	0.490203	27.401758	0.980513	12.181096
5287.597000	824.461042	315.091950	0.490203	27.401648	0.980514	12.181047
5287.617000	824.461042	315.098019	0.490201	27.402176	0.980511	12.181282
5287.637000	824.461042	315.086098	0.490204	27.401139	0.980517	12.180821
5287.657000	824.461042	315.073994	0.490208	27.400087	0.980523	12.180353
5287.677000	824.461042	315.070770	0.490208	27.399806	0.980524	12.180228
5287.697000	824.461042	315.089475	0.490204	27.401433	0.980515	12.180952
5287.717000	824.461042	315.068594	0.490209	27.399617	0.980525	12.180144
5287.737000	824.461042	315.070743	0.490208	27.399804	0.980524	12.180227
5287.757000	824.461042	315.061922	0.490211	27.399037	0.980529	12.179886
5287.777000	824.461042	315.076642	0.490207	27.400317	0.980521	12.180455
5287.797000	824.461042	315.062173	0.490211	27.399059	0.980528	12.179896
5287.817000	824.461042	315.068774	0.490209	27.399633	0.980525	12.180151
5287.837000	824.461042	315.058937	0.490212	27.398777	0.980530	12.179771
5287.857000	824.461042	315.065636	0.490210	27.399360	0.980527	12.180030
5287.877000	824.461042	315.050436	0.490214	27.398038	0.980534	12.179442
5287.897000	824.461042	315.047509	0.490215	27.397783	0.980536	12.179329
5287.917000	824.461042	315.063304	0.490210	27.399157	0.980528	12.179940
5287.937000	824.461042	315.044224	0.490215	27.397498	0.980537	12.179202
5287.957000	824.461042	315.046265	0.490215	27.397675	0.980536	12.179281
5287.977000	824.461042	315.048138	0.490214	27.397838	0.980535	12.179354
5287.997000	824.461042	315.038055	0.490217	27.396961	0.980540	12.178964
5288.017000	824.461042	315.031789	0.490219	27.396416	0.980543	12.178721
5288.037000	824.461042	315.025701	0.490220	27.395887	0.980546	12.178486
5288.057000	824.461042	315.022248	0.490221	27.395587	0.980548	12.178353
5288.077000	824.461042	315.009719	0.490224	27.394497	0.980554	12.177868
5288.097000	824.461042	315.005547	0.490226	27.394134	0.980556	12.177707
5288.117000	824.461042	315.007662	0.490225	27.394318	0.980555	12.177789
5288.137000	824.460961	314.982490	0.490231	27.392129	0.980567	12.176816
5288.157000	824.461042	314.997898	0.490228	27.393469	0.980560	12.177411
5288.177000	824.461042	314.984428	0.490231	27.392298	0.980566	12.176891
5288.197000	824.461042	314.989579	0.490230	27.392746	0.980564	12.177090
5288.217000	824.461042	314.980917	0.490232	27.391992	0.980568	12.176755
5288.237000	824.461042	314.978460	0.490233	27.391779	0.980569	12.176660
5288.257000	824.461042	314.966269	0.490236	27.390718	0.980575	12.176189
5288.277000	824.461042	314.972166	0.490234	27.391231	0.980572	12.176417
5288.297000	824.461042	314.954572	0.490239	27.389701	0.980581	12.175736
5288.317000	824.461042	314.966249	0.490236	27.390717	0.980575	12.176188
5288.337000	824.461042	314.951150	0.490240	27.389404	0.980582	12.175604
5288.357000	824.461042	314.970702	0.490235	27.391104	0.980573	12.176360
5288.377000	824.461042	314.956264	0.490238	27.389848	0.980580	12.175802
5288.397000	824.461042	314.941742	0.490242	27.388585	0.980587	12.175240
5288.417000	824.461042	314.941462	0.490242	27.388561	0.980587	12.175230
5288.437000	824.461042	314.945426	0.490241	27.388906	0.980585	12.175383
5288.457000	824.461042	314.947299	0.490241	27.389069	0.980584	12.175455
5288.477000	824.461042	314.933850	0.490244	27.387899	0.980591	12.174935
5288.497000	824.461042	314.929375	0.490245	27.387510	0.980593	12.174762
5288.517000	824.461042	314.922362	0.490247	27.386900	0.980596	12.174491
5288.537000	824.461042	314.931891	0.490245	27.387729	0.980592	12.174860
5288.557000	824.461042	314.922612	0.490247	27.386922	0.980596	12.174501
5288.577000	824.461042	314.917273	0.490249	27.386458	0.980599	12.174294
5288.597000	824.461042	314.920105	0.490248	27.386704	0.980597	12.174404
5288.617000	824.461042	314.920120	0.490248	27.386705	0.980597	12.174405
5288.637000	824.461042	314.913583	0.490250	27.386137	0.980601	12.174152
5288.657000	824.461042	314.899376	0.490253	27.384901	0.980608	12.173603
5288.677000	824.461042	314.912940	0.490250	27.386081	0.980601	12.174127
5288.697000	824.461042	314.909594	0.490251	27.385790	0.980603	12.173998
5288.717000	824.461042	314.899780	0.490253	27.384936	0.980607	12.173618
5288.737000	824.461042	314.884350	0.490257	27.383594	0.980615	12.173022
5288.757000	824.461042	314.882076	0.490258	27.383397	0.980616	12.172934
5288.777000	824.461042	314.895792	0.490254	27.384590	0.980609	12.173464
5288.797000	824.461042	314.895334	0.490254	27.384550	0.980610	12.173446
5288.817000	824.461042	314.876800	0.490259	27.382938	0.980619	12.172730
5288.837000	824.460961	314.870331	0.490261	27.382375	0.980622	12.172480
5288.857000	824.461042	314.870637	0.490261	27.382402	0.980622	12.172492
5288.877000	824.461042	314.866819	0.490262	27.382070	0.980623	12.172344
5288.897000	824.461042	314.868369	0.490261	27.382205	0.980623	12.172404
5288.917000	824.461042	314.865228	0.490262	27.381932	0.980624	12.172282
5288.937000	824.461042	314.869076	0.490261	27.382266	0.980622	12.172431
5288.957000	824.461042	314.858405	0.490264	27.381338	0.980628	12.172019
5288.977000	824.461042	314.846436	0.490267	27.380297	0.980633	12.171556
5288.997000	824.461042	314.846979	0.490267	27.380344	0.980633	12.171577
5289.017000	824.461042	314.835550	0.490270	27.379351	0.980639	12.171135
5289.037000	824.461042	314.821919	0.490273	27.378165	0.980645	12.170608
5289.057000	824.461042	314.826988	0.490272	27.378606	0.980643	12.170804
5289.077000	824.461042	314.814018	0.490276	27.377478	0.980649	12.170303
5289.097000	824.461042	314.802918	0.490278	27.376513	0.980655	12.169874
5289.117000	824.461042	314.801208	0.490279	27.376364	0.980655	12.169808
5289.137000	824.461042	314.807455	0.490277	27.376907	0.980652	12.170049
5289.157000	824.461042	314.797214	0.490280	27.376017	0.980657	12.169653
5289.177000	824.461042	314.794898	0.490281	27.375815	0.980658	12.169564
5289.197000	824.461042	314.786589	0.490283	27.375093	0.980662	12.169242
5289.217000	824.461042	314.792766	0.490281	27.375630	0.980659	12.169481
5289.237000	824.461042	314.785346	0.490283	27.374985	0.980663	12.169194
5289.257000	824.461042	314.776654	0.490285	27.374229	0.980667	12.168858
5289.277000	824.461042	314.772208	0.490286	27.373842	0.980669	12.168686
5289.297000	824.461042	314.783623	0.490284	27.374835	0.980664	12.169128
5289.317000	824.461042	314.778354	0.490285	27.374377	0.980666	12.168924
5289.337000	824.461042	314.778256	0.490285	27.374368	0.980667	12.168920
5289.357000	824.461042	314.767599	0.490288	27.373441	0.980672	12.168508
5289.377000	824.460961	314.766476	0.490288	27.373344	0.980672	12.168465
5289.397000	824.461042	314.774817	0.490286	27.374069	0.980668	12.168787
5289.417000	824.461042	314.765259	0.490288	27.373238	0.980673	12.168418
5289.437000	824.461042	314.765978	0.490288	27.373300	0.980672	12.168446
5289.457000	824.461042	314.750986	0.490292	27.371997	0.980680	12.167866
5289.477000	824.461042	314.756143	0.490291	27.372445	0.980677	12.168065
5289.497000	824.461042	314.763919	0.490289	27.373121	0.980673	12.168366
5289.517000	824.461042	314.759252	0.490290	27.372715	0.980676	12.168186
5289.537000	824.461042	314.751161	0.490292	27.372012	0.980680	12.167873
5289.557000	824.461042	314.750223	0.490292	27.371930	0.980680	12.167836
5289.577000	824.461042	314.746704	0.490293	27.371624	0.980682	12.167700
5289.597000	824.461042	314.732107	0.490297	27.370355	0.980689	12.167136
5289.617000	824.461042	314.738670	0.490295	27.370926	0.980686	12.167390
5289.637000	824.461042	314.741249	0.490295	27.371150	0.980685	12.167490
5289.657000	824.461042	314.732798	0.490297	27.370415	0.980689	12.167163
5289.677000	824.461042	314.737720	0.490295	27.370843	0.980686	12.167353
5289.697000	824.461042	314.730415	0.490297	27.370208	0.980690	12.167071
5289.717000	824.461042	314.737522	0.490296	27.370826	0.980686	12.167345
5289.737000	824.461042	314.728772	0.490298	27.370065	0.980691	12.167007
5289.757000	824.461042	314.721987	0.490300	27.369475	0.980694	12.166745
5289.777000	824.461042	314.708514	0.490303	27.368303	0.980700	12.166224
5289.797000	824.461042	314.713396	0.490302	27.368728	0.980698	12.166413
5289.817000	824.461042	314.706623	0.490304	27.368139	0.980701	12.166151
5289.837000	824.461042	314.709444	0.490303	27.368384	0.980700	12.166260
5289.857000	824.461042	314.699189	0.490306	27.367492	0.980705	12.165864
5289.877000	824.461042	314.705232	0.490304	27.368018	0.980702	12.166097
5289.897000	824.461042	314.679911	0.490311	27.365816	0.980714	12.165118
5289.917000	824.461042	314.694605	0.490307	27.367093	0.980707	12.165686
5289.937000	824.461042	314.697252	0.490306	27.367324	0.980706	12.165789
5289.957000	824.461042	314.689602	0.490308	27.366658	0.980710	12.165493
5289.977000	824.461042	314.681895	0.490310	27.365988	0.980713	12.165195
5289.997000	824.461042	314.678835	0.490311	27.365722	0.980715	12.165077
5290.017000	824.461042	314.685972	0.490309	27.366343	0.980711	12.165353
5290.037000	824.461042	314.684206	0.490309	27.366189	0.980712	12.165284
5290.057000	824.461042	314.673604	0.490312	27.365267	0.980717	12.164875
5290.077000	824.461042	314.678600	0.490311	27.365702	0.980715	12.165068
5290.097000	824.461042	314.686879	0.490309	27.366422	0.980711	12.165388
5290.117000	824.461042	314.695526	0.490307	27.367174	0.980707	12.165722
5290.137000	824.461042	314.681897	0.490310	27.365988	0.980713	12.165195
5290.157000	824.461042	314.690921	0.490308	27.366773	0.980709	12.165544
5290.177000	824.461042	314.667028	0.490314	27.364695	0.980721	12.164620
5290.197000	824.461042	314.671609	0.490313	27.365094	0.980718	12.164797
5290.217000	824.461042	314.681532	0.490310	27.365957	0.980714	12.165181
5290.237000	824.461042	314.680131	0.490311	27.365835	0.980714	12.165127
5290.257000	824.461042	314.671660	0.490313	27.365098	0.980718	12.164799
5290.277000	824.461042	314.666442	0.490314	27.364644	0.980721	12.164598
5290.297000	824.461042	314.671576	0.490313	27.365091	0.980718	12.164796
5290.317000	824.461042	314.670860	0.490313	27.365029	0.980719	12.164768
5290.337000	824.461042	314.661356	0.490315	27.364202	0.980723	12.164401
5290.357000	824.461042	314.667863	0.490314	27.364768	0.980720	12.164653
5290.377000	824.461042	314.645266	0.490320	27.362803	0.980731	12.163779
5290.397000	824.461042	314.645080	0.490320	27.362787	0.980731	12.163772
5290.417000	824.461042	314.650875	0.490318	27.363291	0.980728	12.163996
5290.437000	824.461042	314.650965	0.490318	27.363298	0.980728	12.163999
5290.457000	824.461042	314.643215	0.490320	27.362624	0.980732	12.163700
5290.477000	824.461042	314.634995	0.490322	27.361910	0.980736	12.163382
5290.497000	824.461042	314.625874	0.490325	27.361116	0.980741	12.163029
5290.517000	824.461042	314.623660	0.490325	27.360924	0.980742	12.162944
5290.537000	824.460961	314.619947	0.490326	27.360601	0.980743	12.162800
5290.557000	824.461042	314.623803	0.490325	27.360936	0.980742	12.162949
5290.577000	824.461042	314.628207	0.490324	27.361319	0.980740	12.163120
5290.597000	824.461042	314.612649	0.490328	27.359966	0.980747	12.162518
5290.617000	824.461042	314.602168	0.490331	27.359055	0.980752	12.162113
5290.637000	824.461042	314.621314	0.490326	27.360720	0.980743	12.162853
5290.657000	824.461042	314.617451	0.490327	27.360384	0.980745	12.162704
5290.677000	824.461042	314.608544	0.490329	27.359609	0.980749	12.162359
5290.697000	824.461042	314.608476	0.490329	27.359603	0.980749	12.162357
5290.717000	824.461042	314.604220	0.490330	27.359233	0.980751	12.162192
5290.737000	824.461042	314.594974	0.490333	27.358429	0.980756	12.161835
5290.757000	824.461042	314.600170	0.490331	27.358881	0.980753	12.162036
5290.777000	824.461042	314.602155	0.490331	27.359054	0.980752	12.162112
5290.797000	824.461042	314.612185	0.490328	27.359926	0.980747	12.162500
5290.817000	824.461042	314.590108	0.490334	27.358006	0.980758	12.161647
5290.837000	824.461042	314.598001	0.490332	27.358692	0.980754	12.161952
5290.857000	824.461042	314.592365	0.490333	27.358202	0.980757	12.161734
5290.877000	824.461042	314.600256	0.490331	27.358888	0.980753	12.162039
5290.897000	824.461042	314.587796	0.490335	27.357805	0.980759	12.161557
5290.917000	824.461042	314.581681	0.490336	27.357273	0.980762	12.161321
5290.937000	824.461042	314.576548	0.490338	27.356827	0.980765	12.161122
5290.957000	824.461042	314.581339	0.490336	27.357243	0.980762	12.161308
5290.977000	824.461042	314.578408	0.490337	27.356989	0.980764	12.161194
5290.997000	824.461042	314.589426	0.490334	27.357947	0.980758	12.161620
5291.017000	824.461042	314.585080	0.490335	27.357569	0.980760	12.161452
5291.037000	824.461042	314.574282	0.490338	27.356630	0.980766	12.161035
5291.057000	824.461042	314.565564	0.490340	27.355872	0.980770	12.160698
5291.077000	824.461042	314.580943	0.490336	27.357209	0.980763	12.161292
5291.097000	824.461042	314.578560	0.490337	27.357002	0.980764	12.161200
5291.117000	824.461042	314.568030	0.490340	27.356086	0.980769	12.160793
5291.137000	824.461042	314.577707	0.490337	27.356928	0.980764	12.161167
5291.157000	824.461042	314.561376	0.490342	27.355507	0.980772	12.160536
5291.177000	824.461042	314.570354	0.490339	27.356288	0.980768	12.160883
5291.197000	824.461042	314.567793	0.490340	27.356065	0.980769	12.160784
5291.217000	824.461042	314.568628	0.490340	27.356138	0.980768	12.160816
5291.237000	824.461042	314.575864	0.490338	27.356767	0.980765	12.161096
5291.257000	824.461042	314.583090	0.490336	27.357396	0.980761	12.161375
5291.277000	824.461042	314.563893	0.490341	27.355726	0.980771	12.160633
5291.297000	824.461042	314.559044	0.490342	27.355305	0.980773	12.160446
5291.317000	824.461042	314.539272	0.490347	27.353585	0.980783	12.159681
5291.337000	824.461042	314.553345	0.490344	27.354809	0.980776	12.160225
5291.357000	824.461042	314.535797	0.490348	27.353283	0.980784	12.159547
5291.377000	824.461042	314.538535	0.490348	27.353521	0.980783	12.159653
5291.397000	824.461042	314.544673	0.490346	27.354055	0.980780	12.159890
5291.417000	824.461042	314.542042	0.490347	27.353826	0.980781	12.159788
5291.437000	824.461042	314.537594	0.490348	27.353439	0.980784	12.159617
5291.457000	824.461042	314.529458	0.490350	27.352732	0.980788	12.159302
5291.477000	824.461042	314.520913	0.490352	27.351989	0.980792	12.158972
5291.497000	824.461042	314.516163	0.490353	27.351575	0.980794	12.158788
5291.517000	824.461042	314.509173	0.490355	27.350968	0.980797	12.158518
5291.537000	824.461042	314.514882	0.490354	27.351464	0.980795	12.158739
5291.557000	824.461042	314.515920	0.490353	27.351554	0.980794	12.158779
5291.577000	824.461042	314.527100	0.490351	27.352527	0.980789	12.159211
5291.597000	824.461042	314.514541	0.490354	27.351434	0.980795	12.158725
5291.617000	824.461042	314.513593	0.490354	27.351352	0.980795	12.158689
5291.637000	824.461042	314.512668	0.490354	27.351272	0.980796	12.158653
5291.657000	824.461042	314.513537	0.490354	27.351347	0.980795	12.158687
5291.677000	824.461042	314.515175	0.490354	27.351490	0.980794	12.158750
5291.697000	824.461042	314.511380	0.490355	27.351160	0.980796	12.158603
5291.717000	824.461042	314.508852	0.490355	27.350940	0.980798	12.158505
5291.737000	824.461042	314.511397	0.490355	27.351161	0.980796	12.158604
5291.757000	824.461042	314.513930	0.490354	27.351381	0.980795	12.158702
5291.777000	824.461042	314.523142	0.490352	27.352182	0.980791	12.159058
5291.797000	824.461042	314.516796	0.490353	27.351631	0.980794	12.158813
5291.817000	824.461042	314.509318	0.490355	27.350980	0.980797	12.158523
5291.837000	824.461042	314.508097	0.490356	27.350874	0.980798	12.158476
5291.857000	824.461042	314.499875	0.490358	27.350159	0.980802	12.158158
5291.877000	824.461042	314.497591	0.490358	27.349960	0.980803	12.158070
5291.897000	824.461042	314.497246	0.490358	27.349930	0.980803	12.158057
5291.917000	824.461042	314.500944	0.490357	27.350252	0.980801	12.158200
5291.937000	824.461042	314.489162	0.490360	27.349227	0.980807	12.157744
5291.957000	824.461042	314.496455	0.490359	27.349862	0.980804	12.158026
5291.977000	824.461042	314.483667	0.490362	27.348749	0.980810	12.157532
5291.997000	824.461042	314.486909	0.490361	27.349031	0.980808	12.157657
5292.017000	824.460961	314.470050	0.490365	27.347565	0.980816	12.157005
5292.037000	824.461042	314.489340	0.490360	27.349243	0.980807	12.157751
5292.057000	824.461042	314.479893	0.490363	27.348421	0.980812	12.157386
5292.077000	824.461042	314.486184	0.490361	27.348968	0.980809	12.157629
5292.097000	824.461042	314.481980	0.490362	27.348603	0.980811	12.157467
5292.117000	824.461042	314.489082	0.490360	27.349220	0.980807	12.157741
5292.137000	824.461042	314.472129	0.490365	27.347746	0.980815	12.157086
5292.157000	824.461042	314.465624	0.490367	27.347180	0.980819	12.156834
5292.177000	824.461042	314.469791	0.490366	27.347543	0.980817	12.156995
5292.197000	824.461042	314.475697	0.490364	27.348056	0.980814	12.157224
5292.217000	824.461042	314.462423	0.490367	27.346902	0.980820	12.156711
5292.237000	824.461042	314.466570	0.490366	27.347263	0.980818	12.156871
5292.257000	824.461042	314.467262	0.490366	27.347323	0.980818	12.156898
5292.277000	824.461042	314.459941	0.490368	27.346686	0.980821	12.156615
5292.297000	824.461042	314.448802	0.490371	27.345717	0.980827	12.156184
5292.317000	824.461042	314.458422	0.490368	27.346554	0.980822	12.156556
5292.337000	824.461042	314.459415	0.490368	27.346640	0.980822	12.156594
5292.357000	824.461042	314.453925	0.490370	27.346163	0.980824	12.156382
5292.377000	824.461042	314.440317	0.490373	27.344980	0.980831	12.155856
5292.397000	824.461042	314.447169	0.490371	27.345575	0.980828	12.156121
5292.417000	824.461042	314.447810	0.490371	27.345631	0.980827	12.156146
5292.437000	824.461042	314.445935	0.490372	27.345468	0.980828	12.156073
5292.457000	824.461042	314.427933	0.490376	27.343903	0.980837	12.155377
5292.477000	824.461042	314.426745	0.490377	27.343799	0.980838	12.155331
5292.497000	824.461042	314.431658	0.490375	27.344227	0.980835	12.155521
5292.517000	824.461042	314.420238	0.490378	27.343233	0.980841	12.155080
5292.537000	824.461042	314.407830	0.490382	27.342154	0.980847	12.154600
5292.557000	824.461042	314.422834	0.490378	27.343459	0.980839	12.155180
5292.577000	824.461042	314.409949	0.490381	27.342339	0.980846	12.154682
5292.597000	824.461042	314.409091	0.490381	27.342264	0.980846	12.154649
5292.617000	824.461042	314.420772	0.490378	27.343280	0.980840	12.155100
5292.637000	824.461042	314.414338	0.490380	27.342720	0.980844	12.154852
5292.657000	824.461042	314.403443	0.490383	27.341773	0.980849	12.154430
5292.677000	824.461042	314.401678	0.490383	27.341619	0.980850	12.154362
5292.697000	824.461042	314.392418	0.490386	27.340814	0.980854	12.154004
5292.717000	824.461042	314.393049	0.490386	27.340869	0.980854	12.154029
5292.737000	824.461042	314.394328	0.490385	27.340980	0.980853	12.154078
5292.757000	824.460961	314.396723	0.490385	27.341188	0.980852	12.154171
5292.777000	824.461042	314.400453	0.490384	27.341513	0.980850	12.154315
5292.797000	824.461042	314.401130	0.490383	27.341572	0.980850	12.154341
5292.817000	824.460961	314.390297	0.490386	27.340630	0.980855	12.153922
5292.837000	824.461042	314.384804	0.490388	27.340152	0.980858	12.153710
5292.857000	824.461042	314.382734	0.490388	27.339972	0.980859	12.153630
5292.877000	824.461042	314.390988	0.490386	27.340690	0.980855	12.153949
5292.897000	824.460961	314.382033	0.490388	27.339911	0.980859	12.153603
5292.917000	824.461042	314.399540	0.490384	27.341433	0.980851	12.154280
5292.937000	824.461042	314.393650	0.490385	27.340921	0.980854	12.154052
5292.957000	824.461042	314.392929	0.490386	27.340859	0.980854	12.154024
5292.977000	824.461042	314.398066	0.490384	27.341305	0.980851	12.154223
5292.997000	824.461042	314.388856	0.490387	27.340504	0.980856	12.153867
5293.017000	824.461042	314.381144	0.490389	27.339834	0.980860	12.153568
5293.037000	824.461042	314.383547	0.490388	27.340043	0.980859	12.153661
5293.057000	824.461042	314.380225	0.490389	27.339754	0.980860	12.153533
5293.077000	824.460961	314.369930	0.490392	27.338858	0.980865	12.153135
5293.097000	824.461042	314.369257	0.490392	27.338800	0.980865	12.153109
5293.117000	824.461042	314.372148	0.490391	27.339051	0.980864	12.153221
5293.137000	824.461042	314.363946	0.490393	27.338338	0.980868	12.152904
5293.157000	824.461042	314.367873	0.490392	27.338680	0.980866	12.153055
5293.177000	824.461042	314.369831	0.490392	27.338850	0.980865	12.153131
5293.197000	824.461042	314.360753	0.490394	27.338060	0.980870	12.152780
5293.217000	824.461042	314.364305	0.490393	27.338369	0.980868	12.152917
5293.237000	824.461042	314.352776	0.490396	27.337367	0.980874	12.152472
5293.257000	824.461042	314.372220	0.490391	27.339058	0.980864	12.153223
5293.277000	824.461042	314.361048	0.490394	27.338086	0.980869	12.152791
5293.297000	824.461042	314.355327	0.490395	27.337588	0.980872	12.152570
5293.317000	824.461042	314.375753	0.490390	27.339365	0.980862	12.153360
5293.337000	824.461042	314.366520	0.490393	27.338562	0.980867	12.153003
5293.357000	824.461042	314.366507	0.490393	27.338561	0.980867	12.153003
5293.377000	824.461042	314.359090	0.490394	27.337916	0.980870	12.152716
5293.397000	824.461042	314.371587	0.490391	27.339003	0.980864	12.153199
5293.417000	824.461042	314.367486	0.490392	27.338646	0.980866	12.153040
5293.437000	824.461042	314.369866	0.490392	27.338853	0.980865	12.153132
5293.457000	824.461042	314.374608	0.490390	27.339265	0.980863	12.153316
5293.477000	824.461042	314.360933	0.490394	27.338076	0.980870	12.152787
5293.497000	824.461042	314.352228	0.490396	27.337319	0.980874	12.152451
5293.517000	824.461042	314.364873	0.490393	27.338419	0.980868	12.152939
5293.537000	824.461042	314.349444	0.490397	27.337077	0.980875	12.152343
5293.557000	824.461042	314.365252	0.490393	27.338452	0.980867	12.152954
5293.577000	824.461042	314.360391	0.490394	27.338029	0.980870	12.152766
5293.597000	824.461042	314.362965	0.490393	27.338253	0.980869	12.152866
5293.617000	824.461042	314.358630	0.490395	27.337876	0.980871	12.152698
5293.637000	824.461042	314.356196	0.490395	27.337664	0.980872	12.152604
5293.657000	824.461042	314.364039	0.490393	27.338346	0.980868	12.152907
5293.677000	824.461042	314.341900	0.490399	27.336421	0.980879	12.152051
5293.697000	824.461042	314.324407	0.490404	27.334900	0.980887	12.151375
5293.717000	824.461042	314.323351	0.490404	27.334808	0.980888	12.151334
5293.737000	824.461042	314.329302	0.490402	27.335325	0.980885	12.151564
5293.757000	824.461042	314.318226	0.490405	27.334362	0.980890	12.151136
5293.777000	824.461042	314.331461	0.490402	27.335513	0.980884	12.151648
5293.797000	824.461042	314.329641	0.490402	27.335355	0.980885	12.151577
5293.817000	824.461042	314.332476	0.490401	27.335601	0.980883	12.151687
5293.837000	824.461042	314.330065	0.490402	27.335392	0.980885	12.151594
5293.857000	824.461042	314.332470	0.490401	27.335601	0.980883	12.151687
5293.877000	824.461042	314.328378	0.490402	27.335245	0.980885	12.151529
5293.897000	824.461042	314.332308	0.490401	27.335587	0.980883	12.151680
5293.917000	824.461042	314.314973	0.490406	27.334079	0.980892	12.151010
5293.937000	824.461042	314.309576	0.490407	27.333610	0.980895	12.150802
5293.957000	824.461042	314.303764	0.490409	27.333104	0.980897	12.150577
5293.977000	824.461042	314.302079	0.490409	27.332958	0.980898	12.150512
5293.997000	824.461042	314.302048	0.490409	27.332955	0.980898	12.150511
5294.017000	824.461042	314.314510	0.490406	27.334039	0.980892	12.150992
5294.037000	824.461042	314.299645	0.490410	27.332746	0.980899	12.150418
5294.057000	824.461042	314.306832	0.490408	27.333371	0.980896	12.150696
5294.077000	824.461042	314.296732	0.490411	27.332493	0.980901	12.150305
5294.097000	824.461042	314.306304	0.490408	27.333325	0.980896	12.150675
5294.117000	824.461042	314.314425	0.490406	27.334032	0.980892	12.150989
5294.137000	824.461042	314.287289	0.490413	27.331672	0.980905	12.149940
5294.157000	824.461042	314.297133	0.490411	27.332528	0.980901	12.150321
5294.177000	824.461042	314.277292	0.490416	27.330802	0.980910	12.149554
5294.197000	824.461042	314.288229	0.490413	27.331753	0.980905	12.149976
5294.217000	824.461042	314.292487	0.490412	27.332124	0.980903	12.150141
5294.237000	824.461042	314.293418	0.490412	27.332205	0.980902	12.150177
5294.257000	824.461042	314.306031	0.490408	27.333302	0.980896	12.150665
5294.277000	824.461042	314.282646	0.490414	27.331268	0.980908	12.149761
5294.297000	824.461042	314.285025	0.490414	27.331475	0.980906	12.149853
5294.317000	824.461042	314.285302	0.490414	27.331499	0.980906	12.149863
5294.337000	824.461042	314.270920	0.490417	27.330248	0.980913	12.149307
5294.357000	824.461042	314.278439	0.490416	27.330902	0.980910	12.149598
5294.377000	824.461042	314.271556	0.490417	27.330303	0.980913	12.149332
5294.397000	824.461042	314.270657	0.490418	27.330225	0.980913	12.149297
5294.417000	824.461042	314.266665	0.490419	27.329878	0.980915	12.149143
5294.437000	824.461042	314.265821	0.490419	27.329805	0.980916	12.149110
5294.457000	824.461042	314.284376	0.490414	27.331418	0.980907	12.149827
5294.477000	824.461042	314.275986	0.490416	27.330689	0.980911	12.149503
5294.497000	824.461042	314.278298	0.490416	27.330890	0.980910	12.149593
5294.517000	824.461042	314.288406	0.490413	27.331769	0.980905	12.149983
5294.537000	824.461042	314.279198	0.490415	27.330968	0.980909	12.149627
5294.557000	824.461042	314.272288	0.490417	27.330367	0.980913	12.149360
5294.577000	824.461042	314.270800	0.490418	27.330238	0.980913	12.149303
5294.597000	824.461042	314.271509	0.490417	27.330299	0.980913	12.149330
5294.617000	824.461042	314.275716	0.490416	27.330665	0.980911	12.149493
5294.637000	824.461042	314.272190	0.490417	27.330359	0.980913	12.149356
5294.657000	824.461042	314.252922	0.490422	27.328683	0.980922	12.148611
5294.677000	824.461042	314.253593	0.490422	27.328741	0.980922	12.148637
5294.697000	824.461042	314.250920	0.490423	27.328509	0.980923	12.148534
5294.717000	824.461042	314.243778	0.490425	27.327888	0.980927	12.148258
5294.737000	824.461042	314.250206	0.490423	27.328447	0.980923	12.148506
5294.757000	824.461042	314.239771	0.490426	27.327539	0.980928	12.148103
5294.777000	824.461042	314.241681	0.490425	27.327705	0.980928	12.148177
5294.797000	824.461042	314.253792	0.490422	27.328759	0.980922	12.148645
5294.817000	824.461042	314.250991	0.490423	27.328515	0.980923	12.148537
5294.837000	824.461042	314.268274	0.490418	27.330018	0.980915	12.149205
5294.857000	824.461042	314.248330	0.490423	27.328284	0.980924	12.148434
5294.877000	824.461042	314.255453	0.490422	27.328903	0.980921	12.148709
5294.897000	824.461042	314.241030	0.490425	27.327649	0.980928	12.148152
5294.917000	824.461042	314.238225	0.490426	27.327405	0.980929	12.148043
5294.937000	824.461042	314.251482	0.490423	27.328558	0.980923	12.148556
5294.957000	824.461042	314.240263	0.490425	27.327582	0.980928	12.148122
5294.977000	824.461042	314.245018	0.490424	27.327996	0.980926	12.148306
5294.997000	824.460961	314.253618	0.490422	27.328744	0.980922	12.148638
5295.017000	824.461042	314.239481	0.490426	27.327514	0.980929	12.148092
5295.037000	824.461042	314.230303	0.490428	27.326716	0.980933	12.147737
5295.057000	824.461042	314.242267	0.490425	27.327756	0.980927	12.148200
5295.077000	824.461042	314.228423	0.490429	27.326552	0.980934	12.147664
5295.097000	824.460961	314.231004	0.490428	27.326777	0.980933	12.147764
5295.117000	824.461042	314.228507	0.490429	27.326560	0.980934	12.147668
5295.137000	824.461042	314.235541	0.490427	27.327171	0.980931	12.147940
5295.157000	824.461042	314.233149	0.490427	27.326963	0.980932	12.147847
5295.177000	824.461042	314.224965	0.490429	27.326252	0.980936	12.147531
5295.197000	824.461042	314.219564	0.490431	27.325782	0.980938	12.147322
5295.217000	824.461042	314.220838	0.490431	27.325893	0.980938	12.147371
5295.237000	824.461042	314.218249	0.490431	27.325668	0.980939	12.147271
5295.257000	824.461042	314.217804	0.490431	27.325629	0.980939	12.147254
5295.277000	824.461042	314.215882	0.490432	27.325462	0.980940	12.147180
5295.297000	824.461042	314.213989	0.490432	27.325297	0.980941	12.147106
5295.317000	824.461042	314.208783	0.490434	27.324844	0.980944	12.146905
5295.337000	824.461042	314.214088	0.490432	27.325306	0.980941	12.147110
5295.357000	824.461042	314.205597	0.490435	27.324567	0.980945	12.146782
5295.377000	824.461042	314.224762	0.490430	27.326234	0.980936	12.147523
5295.397000	824.461042	314.218963	0.490431	27.325730	0.980939	12.147299
5295.417000	824.461042	314.211595	0.490433	27.325089	0.980942	12.147014
5295.437000	824.461042	314.212870	0.490433	27.325200	0.980942	12.147063
5295.457000	824.461042	314.201389	0.490436	27.324201	0.980947	12.146619
5295.477000	824.461042	314.209555	0.490434	27.324912	0.980943	12.146935
5295.497000	824.461042	314.200813	0.490436	27.324151	0.980947	12.146597
5295.517000	824.461042	314.202138	0.490435	27.324267	0.980947	12.146648
5295.537000	824.461042	314.186735	0.490439	27.322927	0.980954	12.146053
5295.557000	824.461042	314.198004	0.490437	27.323907	0.980949	12.146488
5295.577000	824.461042	314.190769	0.490438	27.323278	0.980952	12.146209
5295.597000	824.461042	314.184175	0.490440	27.322704	0.980956	12.145954
5295.617000	824.461042	314.198537	0.490436	27.323953	0.980949	12.146509
5295.637000	824.461042	314.200149	0.490436	27.324094	0.980948	12.146571
5295.657000	824.461042	314.189550	0.490439	27.323172	0.980953	12.146162
5295.677000	824.461042	314.195095	0.490437	27.323654	0.980950	12.146376
5295.697000	824.461042	314.183564	0.490440	27.322651	0.980956	12.145930
5295.717000	824.461042	314.183300	0.490440	27.322628	0.980956	12.145920
5295.737000	824.461042	314.205966	0.490434	27.324599	0.980945	12.146796
5295.757000	824.461042	314.207247	0.490434	27.324711	0.980944	12.146846
5295.777000	824.461042	314.178728	0.490442	27.322231	0.980958	12.145743
5295.797000	824.461042	314.199869	0.490436	27.324069	0.980948	12.146561
5295.817000	824.461042	314.187642	0.490439	27.323006	0.980954	12.146088
5295.837000	824.461042	314.186599	0.490440	27.322915	0.980954	12.146048
5295.857000	824.461042	314.187011	0.490439	27.322951	0.980954	12.146063
5295.877000	824.461042	314.189527	0.490439	27.323170	0.980953	12.146161
5295.897000	824.461042	314.185958	0.490440	27.322860	0.980955	12.146023
5295.917000	824.461042	314.192486	0.490438	27.323427	0.980951	12.146275
5295.937000	824.461042	314.176309	0.490442	27.322020	0.980959	12.145650
5295.957000	824.461042	314.188543	0.490439	27.323084	0.980953	12.146123
5295.977000	824.461042	314.184379	0.490440	27.322722	0.980955	12.145962
5295.997000	824.461042	314.185380	0.490440	27.322809	0.980955	12.146000
5296.017000	824.461042	314.178668	0.490442	27.322226	0.980958	12.145741
5296.037000	824.461042	314.191447	0.490438	27.323337	0.980952	12.146235
5296.057000	824.461042	314.160292	0.490446	27.320628	0.980967	12.145031
5296.077000	824.461042	314.179431	0.490441	27.322292	0.980958	12.145770
5296.097000	824.461042	314.165388	0.490445	27.321071	0.980965	12.145228
5296.117000	824.461042	314.181646	0.490441	27.322485	0.980957	12.145856
5296.137000	824.461042	314.169728	0.490444	27.321448	0.980963	12.145395
5296.157000	824.461042	314.172756	0.490443	27.321711	0.980961	12.145512
5296.177000	824.461042	314.167317	0.490445	27.321238	0.980964	12.145302
5296.197000	824.461042	314.175432	0.490442	27.321944	0.980960	12.145616
5296.217000	824.461042	314.178202	0.490442	27.322185	0.980958	12.145723
5296.237000	824.461042	314.169723	0.490444	27.321448	0.980963	12.145395
5296.257000	824.461042	314.174319	0.490443	27.321847	0.980960	12.145573
5296.277000	824.461042	314.174208	0.490443	27.321838	0.980960	12.145569
5296.297000	824.461042	314.173194	0.490443	27.321750	0.980961	12.145529
5296.317000	824.461042	314.176572	0.490442	27.322043	0.980959	12.145660
5296.337000	824.461042	314.188614	0.490439	27.323091	0.980953	12.146125
5296.357000	824.461042	314.174307	0.490443	27.321846	0.980960	12.145572
5296.377000	824.461042	314.187502	0.490439	27.322994	0.980954	12.146082
5296.397000	824.461042	314.181193	0.490441	27.322445	0.980957	12.145839
5296.417000	824.461042	314.187263	0.490439	27.322973	0.980954	12.146073
5296.437000	824.461042	314.168152	0.490444	27.321311	0.980963	12.145334
5296.457000	824.461042	314.175107	0.490443	27.321916	0.980960	12.145603
5296.477000	824.460961	314.170998	0.490444	27.321558	0.980962	12.145444
5296.497000	824.461042	314.173238	0.490443	27.321753	0.980961	12.145531
5296.517000	824.461042	314.173185	0.490443	27.321749	0.980961	12.145529
5296.537000	824.461042	314.152252	0.490448	27.319928	0.980971	12.144720
5296.557000	824.461042	314.164108	0.490445	27.320959	0.980965	12.145178
5296.577000	824.461042	314.150224	0.490449	27.319752	0.980972	12.144641
5296.597000	824.461042	314.149134	0.490449	27.319657	0.980973	12.144599
5296.617000	824.461042	314.144279	0.490451	27.319235	0.980975	12.144412
5296.637000	824.461042	314.151721	0.490449	27.319882	0.980971	12.144699
5296.657000	824.461042	314.160843	0.490446	27.320675	0.980967	12.145052
5296.677000	824.461042	314.154741	0.490448	27.320145	0.980970	12.144816
5296.697000	824.461042	314.158900	0.490447	27.320506	0.980968	12.144977
5296.717000	824.461042	314.161308	0.490446	27.320716	0.980967	12.145070
5296.737000	824.461042	314.143623	0.490451	27.319178	0.980975	12.144386
5296.757000	824.461042	314.152270	0.490448	27.319930	0.980971	12.144720
5296.777000	824.461042	314.141530	0.490451	27.318996	0.980976	12.144305
5296.797000	824.461042	314.127175	0.490455	27.317747	0.980983	12.143750
5296.817000	824.461042	314.152390	0.490448	27.319940	0.980971	12.144725
5296.837000	824.461042	314.138442	0.490452	27.318727	0.980978	12.144186
5296.857000	824.461042	314.154125	0.490448	27.320091	0.980970	12.144792
5296.877000	824.461042	314.135830	0.490453	27.318500	0.980979	12.144085
5296.897000	824.461042	314.138163	0.490452	27.318703	0.980978	12.144175
5296.917000	824.461042	314.143978	0.490451	27.319209	0.980975	12.144400
5296.937000	824.461042	314.131704	0.490454	27.318141	0.980981	12.143925
5296.957000	824.461042	314.143132	0.490451	27.319135	0.980975	12.144367
5296.977000	824.461042	314.137705	0.490452	27.318663	0.980978	12.144157
5296.997000	824.461042	314.142929	0.490451	27.319118	0.980976	12.144359
5297.017000	824.461042	314.146158	0.490450	27.319398	0.980974	12.144484
5297.037000	824.461042	314.142637	0.490451	27.319092	0.980976	12.144348
5297.057000	824.461042	314.139428	0.490452	27.318813	0.980977	12.144224
5297.077000	824.461042	314.145980	0.490450	27.319383	0.980974	12.144477
5297.097000	824.461042	314.134731	0.490453	27.318405	0.980980	12.144042
5297.117000	824.461042	314.146057	0.490450	27.319390	0.980974	12.144480
5297.137000	824.461042	314.140358	0.490452	27.318894	0.980977	12.144260
5297.157000	824.461042	314.128767	0.490455	27.317886	0.980982	12.143812
5297.177000	824.461042	314.140426	0.490452	27.318900	0.980977	12.144263
5297.197000	824.461042	314.134796	0.490453	27.318410	0.980980	12.144045
5297.217000	824.461042	314.123385	0.490456	27.317418	0.980985	12.143604
5297.237000	824.461042	314.124016	0.490456	27.317473	0.980985	12.143628
5297.257000	824.461042	314.136009	0.490453	27.318516	0.980979	12.144092
5297.277000	824.461042	314.143492	0.490451	27.319167	0.980975	12.144381
5297.297000	824.461042	314.120061	0.490457	27.317129	0.980987	12.143475
5297.317000	824.461042	314.116577	0.490458	27.316826	0.980988	12.143341
5297.337000	824.461042	314.132250	0.490454	27.318189	0.980981	12.143946
5297.357000	824.461042	314.126153	0.490455	27.317659	0.980984	12.143711
5297.377000	824.461042	314.124637	0.490456	27.317527	0.980984	12.143652
5297.397000	824.461042	314.128722	0.490455	27.317882	0.980983	12.143810
5297.417000	824.461042	314.119305	0.490457	27.317063	0.980987	12.143446
5297.437000	824.461042	314.127123	0.490455	27.317743	0.980983	12.143748
5297.457000	824.461042	314.119734	0.490457	27.317100	0.980987	12.143463
5297.477000	824.461042	314.119461	0.490457	27.317077	0.980987	12.143452
5297.497000	824.461042	314.118558	0.490457	27.316998	0.980987	12.143417
5297.517000	824.461042	314.109537	0.490460	27.316214	0.980992	12.143068
5297.537000	824.461042	314.117573	0.490458	27.316913	0.980988	12.143379
5297.557000	824.460961	314.117424	0.490458	27.316899	0.980988	12.143373
5297.577000	824.461042	314.121593	0.490457	27.317262	0.980986	12.143534
5297.597000	824.461042	314.116448	0.490458	27.316815	0.980988	12.143336
5297.617000	824.461042	314.114963	0.490458	27.316685	0.980989	12.143278
5297.637000	824.461042	314.127636	0.490455	27.317788	0.980983	12.143768
5297.657000	824.461042	314.108233	0.490460	27.316100	0.980992	12.143018
5297.677000	824.461042	314.101413	0.490462	27.315507	0.980996	12.142754
5297.697000	824.461042	314.098491	0.490463	27.315253	0.980997	12.142641
5297.717000	824.461042	314.118558	0.490457	27.316998	0.980987	12.143417
5297.737000	824.461042	314.106715	0.490460	27.315968	0.980993	12.142959
5297.757000	824.461042	314.116715	0.490458	27.316838	0.980988	12.143346
5297.777000	824.461042	314.107993	0.490460	27.316079	0.980993	12.143009
5297.797000	824.461042	314.095700	0.490463	27.315010	0.980999	12.142534
5297.817000	824.461042	314.100113	0.490462	27.315394	0.980996	12.142704
5297.837000	824.461042	314.104590	0.490461	27.315783	0.980994	12.142877
5297.857000	824.461042	314.107858	0.490460	27.316068	0.980993	12.143003
5297.877000	824.461042	314.106831	0.490460	27.315978	0.980993	12.142964
5297.897000	824.461042	314.101845	0.490462	27.315545	0.980996	12.142771
5297.917000	824.461042	314.101929	0.490462	27.315552	0.980996	12.142774
5297.937000	824.461042	314.100967	0.490462	27.315468	0.980996	12.142737
5297.957000	824.460961	314.092933	0.490464	27.314770	0.981000	12.142427
5297.977000	824.461042	314.076228	0.490468	27.313317	0.981008	12.141781
5297.997000	824.461042	314.079573	0.490467	27.313608	0.981006	12.141910
5298.017000	824.461042	314.072356	0.490469	27.312980	0.981010	12.141631
5298.037000	824.461042	314.073872	0.490469	27.313112	0.981009	12.141690
5298.057000	824.461042	314.071351	0.490470	27.312893	0.981010	12.141592
5298.077000	824.461042	314.081435	0.490467	27.313770	0.981006	12.141982
5298.097000	824.461042	314.091744	0.490464	27.314666	0.981000	12.142381
5298.117000	824.461042	314.080219	0.490467	27.313664	0.981006	12.141935
5298.137000	824.461042	314.066859	0.490471	27.312502	0.981013	12.141419
5298.157000	824.461042	314.071576	0.490470	27.312912	0.981010	12.141601
5298.177000	824.461042	314.070125	0.490470	27.312786	0.981011	12.141545
5298.197000	824.461042	314.067568	0.490471	27.312564	0.981012	12.141446
5298.217000	824.460961	314.056901	0.490473	27.311636	0.981017	12.141034
5298.237000	824.460961	314.078475	0.490468	27.313512	0.981007	12.141868
5298.257000	824.461042	314.087368	0.490465	27.314286	0.981003	12.142211
5298.277000	824.461042	314.066013	0.490471	27.312429	0.981013	12.141386
5298.297000	824.461042	314.067051	0.490471	27.312519	0.981013	12.141426
5298.317000	824.461042	314.061527	0.490472	27.312039	0.981015	12.141212
5298.337000	824.461042	314.053270	0.490474	27.311320	0.981019	12.140893
5298.357000	824.461042	314.070515	0.490470	27.312820	0.981011	12.141560
5298.377000	824.461042	314.064961	0.490471	27.312337	0.981014	12.141345
5298.397000	824.461042	314.066761	0.490471	27.312494	0.981013	12.141415
5298.417000	824.461042	314.055696	0.490474	27.311531	0.981018	12.140987
5298.437000	824.461042	314.052369	0.490475	27.311242	0.981020	12.140858
5298.457000	824.461042	314.051187	0.490475	27.311139	0.981020	12.140813
5298.477000	824.461042	314.052007	0.490475	27.311211	0.981020	12.140844
5298.497000	824.461042	314.047201	0.490476	27.310793	0.981022	12.140659
5298.517000	824.461042	314.054317	0.490474	27.311411	0.981019	12.140934
5298.537000	824.461042	314.050807	0.490475	27.311106	0.981020	12.140798
5298.557000	824.461042	314.042328	0.490477	27.310369	0.981025	12.140470
5298.577000	824.461042	314.035441	0.490479	27.309770	0.981028	12.140204
5298.597000	824.461042	314.034972	0.490479	27.309729	0.981028	12.140186
5298.617000	824.461042	314.037197	0.490479	27.309923	0.981027	12.140272
5298.637000	824.461042	314.030848	0.490480	27.309371	0.981030	12.140026
5298.657000	824.461042	314.026000	0.490481	27.308949	0.981032	12.139839
5298.677000	824.461042	314.022047	0.490483	27.308605	0.981034	12.139686
5298.697000	824.461042	314.027165	0.490481	27.309050	0.981032	12.139884
5298.717000	824.460961	314.021796	0.490483	27.308583	0.981034	12.139676
5298.737000	824.461042	314.029815	0.490480	27.309281	0.981031	12.139986
5298.757000	824.461042	314.027354	0.490481	27.309067	0.981032	12.139891
5298.777000	824.461042	314.033657	0.490479	27.309615	0.981029	12.140135
5298.797000	824.461042	314.026490	0.490481	27.308992	0.981032	12.139858
5298.817000	824.461042	314.038523	0.490478	27.310038	0.981026	12.140323
5298.837000	824.461042	314.028064	0.490481	27.309128	0.981031	12.139919
5298.857000	824.461042	314.034654	0.490479	27.309701	0.981028	12.140174
5298.877000	824.461042	314.033742	0.490479	27.309622	0.981029	12.140138
5298.897000	824.461042	314.037006	0.490479	27.309906	0.981027	12.140264
5298.917000	824.461042	314.035236	0.490479	27.309752	0.981028	12.140196
5298.937000	824.461042	314.034772	0.490479	27.309712	0.981028	12.140178
5298.957000	824.461042	314.028333	0.490481	27.309152	0.981031	12.139929
5298.977000	824.461042	314.033413	0.490480	27.309594	0.981029	12.140126
5298.997000	824.461042	314.027899	0.490481	27.309114	0.981032	12.139912
5299.017000	824.461042	314.020261	0.490483	27.308450	0.981035	12.139617
5299.037000	824.461042	314.026392	0.490481	27.308983	0.981032	12.139854
5299.057000	824.461042	314.021715	0.490483	27.308576	0.981035	12.139673
5299.077000	824.461042	314.024712	0.490482	27.308837	0.981033	12.139789
5299.097000	824.461042	314.028001	0.490481	27.309123	0.981032	12.139916
5299.117000	824.461042	314.021600	0.490483	27.308566	0.981035	12.139669
5299.137000	824.460961	314.014523	0.490484	27.307951	0.981038	12.139395
5299.157000	824.461042	314.029359	0.490481	27.309241	0.981031	12.139969
5299.177000	824.461042	314.022435	0.490482	27.308639	0.981034	12.139701
5299.197000	824.461042	314.018774	0.490483	27.308320	0.981036	12.139560
5299.217000	824.461042	314.018938	0.490483	27.308335	0.981036	12.139566
5299.237000	824.460961	314.023869	0.490482	27.308764	0.981033	12.139757
5299.257000	824.461042	314.027126	0.490481	27.309047	0.981032	12.139882
5299.277000	824.461042	314.010764	0.490485	27.307624	0.981040	12.139250
5299.297000	824.461042	314.001509	0.490488	27.306819	0.981044	12.138892
5299.317000	824.461042	313.998317	0.490489	27.306542	0.981046	12.138769
5299.337000	824.461042	313.988301	0.490491	27.305670	0.981051	12.138382
5299.357000	824.461042	313.996677	0.490489	27.306399	0.981047	12.138705
5299.377000	824.461042	313.997349	0.490489	27.306457	0.981046	12.138731
5299.397000	824.461042	313.967732	0.490497	27.303882	0.981061	12.137586
5299.417000	824.461042	313.975891	0.490495	27.304591	0.981057	12.137902
5299.437000	824.461042	313.990476	0.490491	27.305860	0.981050	12.138466
5299.457000	824.461042	313.993291	0.490490	27.306104	0.981048	12.138575
5299.477000	824.461042	313.974478	0.490495	27.304468	0.981058	12.137847
5299.497000	824.461042	313.986487	0.490492	27.305513	0.981052	12.138311
5299.517000	824.461042	313.967841	0.490497	27.303891	0.981061	12.137591
5299.537000	824.461042	313.973679	0.490495	27.304399	0.981058	12.137816
5299.557000	824.461042	313.980362	0.490493	27.304980	0.981055	12.138075
5299.577000	824.461042	313.971161	0.490496	27.304180	0.981059	12.137719
5299.597000	824.461042	313.981326	0.490493	27.305064	0.981054	12.138112
5299.617000	824.460961	313.962067	0.490498	27.303389	0.981063	12.137367
5299.637000	824.461042	313.957398	0.490499	27.302983	0.981066	12.137187
5299.657000	824.461042	313.969951	0.490496	27.304075	0.981060	12.137672
5299.677000	824.461042	313.973111	0.490495	27.304350	0.981058	12.137794
5299.697000	824.461042	313.983456	0.490493	27.305249	0.981053	12.138194
5299.717000	824.460961	313.967954	0.490497	27.303901	0.981061	12.137595
5299.737000	824.461042	313.963908	0.490498	27.303549	0.981063	12.137439
5299.757000	824.461042	313.958065	0.490499	27.303041	0.981066	12.137213
5299.777000	824.461042	313.966690	0.490497	27.303791	0.981061	12.137546
5299.797000	824.460961	313.961174	0.490498	27.303311	0.981064	12.137333
5299.817000	824.461042	313.957655	0.490499	27.303005	0.981066	12.137197
5299.837000	824.461042	313.956181	0.490500	27.302877	0.981066	12.137140
5299.857000	824.461042	313.958589	0.490499	27.303087	0.981065	12.137233
5299.877000	824.461042	313.946672	0.490502	27.302050	0.981071	12.136772
5299.897000	824.461042	313.934536	0.490505	27.300995	0.981077	12.136303
5299.917000	824.461042	313.942229	0.490503	27.301664	0.981073	12.136600
5299.937000	824.461042	313.941034	0.490504	27.301560	0.981074	12.136554
5299.957000	824.461042	313.943188	0.490503	27.301747	0.981073	12.136638
5299.977000	824.461042	313.919711	0.490509	27.299706	0.981084	12.135730
5299.997000	824.461042	313.929454	0.490507	27.300553	0.981079	12.136107
5300.017000	824.461042	313.925114	0.490508	27.300175	0.981082	12.135939
5300.037000	824.461042	313.935292	0.490505	27.301061	0.981077	12.136332
5300.057000	824.461042	313.929096	0.490507	27.300522	0.981080	12.136093
5300.077000	824.461042	313.925871	0.490508	27.300241	0.981081	12.135968
5300.097000	824.461042	313.920136	0.490509	27.299743	0.981084	12.135746
5300.117000	824.461042	313.926700	0.490507	27.300313	0.981081	12.136000
5300.137000	824.461042	313.939313	0.490504	27.301410	0.981075	12.136488
5300.157000	824.461042	313.927385	0.490507	27.300373	0.981080	12.136027
5300.177000	824.460961	313.920334	0.490509	27.299760	0.981084	12.135754
5300.197000	824.461042	313.919736	0.490509	27.299708	0.981084	12.135731
5300.217000	824.461042	313.934642	0.490505	27.301004	0.981077	12.136307
5300.237000	824.461042	313.916009	0.490510	27.299384	0.981086	12.135587
5300.257000	824.461042	313.919511	0.490509	27.299688	0.981084	12.135722
5300.277000	824.461042	313.905127	0.490513	27.298437	0.981091	12.135166
5300.297000	824.461042	313.920854	0.490509	27.299805	0.981084	12.135774
5300.317000	824.461042	313.916872	0.490510	27.299459	0.981086	12.135620
5300.337000	824.461042	313.917423	0.490510	27.299507	0.981085	12.135642
5300.357000	824.461042	313.918823	0.490509	27.299628	0.981085	12.135696
5300.377000	824.461042	313.914220	0.490511	27.299228	0.981087	12.135518
5300.397000	824.461042	313.918275	0.490510	27.299581	0.981085	12.135674
5300.417000	824.461042	313.907718	0.490512	27.298663	0.981090	12.135266
5300.437000	824.461042	313.910122	0.490512	27.298872	0.981089	12.135359
5300.457000	824.461042	313.910364	0.490512	27.298893	0.981089	12.135369
5300.477000	824.461042	313.919747	0.490509	27.299709	0.981084	12.135731
5300.496000	824.461042	313.899352	0.490515	27.297935	0.981094	12.134943
5300.516000	824.461042	313.901267	0.490514	27.298102	0.981093	12.135017
5300.536000	824.461042	313.911480	0.490511	27.298990	0.981088	12.135412
5300.556000	824.461042	313.910397	0.490512	27.298896	0.981089	12.135370
5300.576000	824.461042	313.901861	0.490514	27.298153	0.981093	12.135040
5300.596000	824.461042	313.895335	0.490516	27.297586	0.981096	12.134788
5300.616000	824.461042	313.898986	0.490515	27.297903	0.981094	12.134929
5300.636000	824.461042	313.883964	0.490519	27.296597	0.981102	12.134348
5300.656000	824.461042	313.895893	0.490515	27.297634	0.981096	12.134809
5300.676000	824.461042	313.901891	0.490514	27.298156	0.981093	12.135041
5300.696000	824.461042	313.890419	0.490517	27.297158	0.981098	12.134598
5300.716000	824.461042	313.904171	0.490513	27.298354	0.981092	12.135129
5300.736000	824.461042	313.900129	0.490514	27.298003	0.981094	12.134973
5300.756000	824.461042	313.908476	0.490512	27.298729	0.981090	12.135296
5300.776000	824.461042	313.898153	0.490515	27.297831	0.981095	12.134897
5300.796000	824.461042	313.900341	0.490514	27.298021	0.981094	12.134981
5300.816000	824.461042	313.915369	0.490510	27.299328	0.981086	12.135562
5300.836000	824.461042	313.893144	0.490516	27.297395	0.981097	12.134703
5300.856000	824.461042	313.904533	0.490513	27.298386	0.981092	12.135143
5300.876000	824.461042	313.888906	0.490517	27.297027	0.981099	12.134539
5300.896000	824.461042	313.887276	0.490518	27.296885	0.981100	12.134476
5300.916000	824.461042	313.880058	0.490520	27.296257	0.981103	12.134197
5300.936000	824.461042	313.894914	0.490516	27.297549	0.981096	12.134771
5300.956000	824.461042	313.885528	0.490518	27.296733	0.981101	12.134409
5300.976000	824.461042	313.897705	0.490515	27.297792	0.981095	12.134879
5300.996000	824.461042	313.895837	0.490515	27.297629	0.981096	12.134807
5301.016000	824.461042	313.888921	0.490517	27.297028	0.981099	12.134540
5301.036000	824.461042	313.894564	0.490516	27.297519	0.981096	12.134758
5301.056000	824.461042	313.883554	0.490519	27.296561	0.981102	12.134332
5301.076000	824.461042	313.881779	0.490519	27.296407	0.981103	12.134264
5301.096000	824.461042	313.875964	0.490521	27.295901	0.981105	12.134039
5301.116000	824.461042	313.870587	0.490522	27.295434	0.981108	12.133831
5301.136000	824.461042	313.878998	0.490520	27.296165	0.981104	12.134156
5301.156000	824.461042	313.904787	0.490513	27.298408	0.981091	12.135153
5301.176000	824.461042	313.899938	0.490514	27.297986	0.981094	12.134966
5301.196000	824.461042	313.896211	0.490515	27.297662	0.981096	12.134822
5301.216000	824.461042	313.895907	0.490515	27.297636	0.981096	12.134810
5301.236000	824.461042	313.894599	0.490516	27.297522	0.981096	12.134759
5301.256000	824.461042	313.896263	0.490515	27.297667	0.981096	12.134824
5301.276000	824.461042	313.890173	0.490517	27.297137	0.981099	12.134588
5301.296000	824.461042	313.884785	0.490518	27.296668	0.981101	12.134380
5301.316000	824.461042	313.877752	0.490520	27.296057	0.981105	12.134108
5301.336000	824.461042	313.877757	0.490520	27.296057	0.981105	12.134108
5301.356000	824.461042	313.882218	0.490519	27.296445	0.981102	12.134281
5301.376000	824.461042	313.875086	0.490521	27.295825	0.981106	12.134005
5301.396000	824.461042	313.868959	0.490523	27.295292	0.981109	12.133768
5301.416000	824.461042	313.857413	0.490526	27.294288	0.981114	12.133322
5301.436000	824.461042	313.850729	0.490527	27.293707	0.981118	12.133063
5301.456000	824.461042	313.859949	0.490525	27.294508	0.981113	12.133420
5301.476000	824.461042	313.868672	0.490523	27.295267	0.981109	12.133757
5301.496000	824.461042	313.861468	0.490524	27.294641	0.981113	12.133478
5301.516000	824.461042	313.847201	0.490528	27.293400	0.981119	12.132927
5301.536000	824.461042	313.854044	0.490526	27.293995	0.981116	12.133191
5301.556000	824.461042	313.854099	0.490526	27.294000	0.981116	12.133193
5301.576000	824.461042	313.856474	0.490526	27.294206	0.981115	12.133285
5301.596000	824.461042	313.857023	0.490526	27.294254	0.981115	12.133307
5301.616000	824.461042	313.846257	0.490528	27.293318	0.981120	12.132890
5301.636000	824.461042	313.839362	0.490530	27.292718	0.981123	12.132624
5301.656000	824.461042	313.869176	0.490522	27.295311	0.981109	12.133776
5301.676000	824.461042	313.855685	0.490526	27.294138	0.981115	12.133255
5301.696000	824.461042	313.854018	0.490526	27.293993	0.981116	12.133190
5301.716000	824.461042	313.843118	0.490529	27.293045	0.981121	12.132769
5301.736000	824.461042	313.848372	0.490528	27.293502	0.981119	12.132972
5301.756000	824.461042	313.846775	0.490528	27.293363	0.981120	12.132910
5301.776000	824.461042	313.851276	0.490527	27.293754	0.981117	12.133084
5301.796000	824.461042	313.834082	0.490532	27.292259	0.981126	12.132420
5301.816000	824.461042	313.854266	0.490526	27.294014	0.981116	12.133200
5301.836000	824.461042	313.845909	0.490529	27.293288	0.981120	12.132877
5301.856000	824.461042	313.863266	0.490524	27.294797	0.981112	12.133548
5301.876000	824.461042	313.853020	0.490527	27.293906	0.981117	12.133152
5301.896000	824.461042	313.839727	0.490530	27.292750	0.981123	12.132638
5301.916000	824.461042	313.847515	0.490528	27.293427	0.981119	12.132939
5301.936000	824.461042	313.844673	0.490529	27.293180	0.981121	12.132829
5301.956000	824.461042	313.841479	0.490530	27.292902	0.981122	12.132706
5301.976000	824.461042	313.848877	0.490528	27.293546	0.981119	12.132992
5301.996000	824.461042	313.835536	0.490531	27.292385	0.981125	12.132476
5302.016000	824.461042	313.841524	0.490530	27.292906	0.981122	12.132707
5302.036000	824.461042	313.848201	0.490528	27.293487	0.981119	12.132966
5302.056000	824.461042	313.843535	0.490529	27.293081	0.981121	12.132785
5302.076000	824.461042	313.837077	0.490531	27.292519	0.981124	12.132535
5302.096000	824.461042	313.845552	0.490529	27.293256	0.981120	12.132863
5302.116000	824.461042	313.834991	0.490531	27.292338	0.981125	12.132455
5302.136000	824.461042	313.825272	0.490534	27.291493	0.981130	12.132079
5302.156000	824.461042	313.838949	0.490530	27.292682	0.981123	12.132608
5302.176000	824.461042	313.837863	0.490531	27.292588	0.981124	12.132566
5302.196000	824.461042	313.839017	0.490530	27.292688	0.981123	12.132610
5302.216000	824.461042	313.834621	0.490531	27.292306	0.981126	12.132441
5302.236000	824.461042	313.829502	0.490533	27.291861	0.981128	12.132243
5302.256000	824.461042	313.826346	0.490534	27.291586	0.981130	12.132121
5302.276000	824.461042	313.814326	0.490537	27.290541	0.981135	12.131656
5302.296000	824.461042	313.825711	0.490534	27.291531	0.981130	12.132096
5302.316000	824.461042	313.827433	0.490533	27.291681	0.981129	12.132163
5302.336000	824.461042	313.832054	0.490532	27.292083	0.981127	12.132341
5302.356000	824.461042	313.830752	0.490533	27.291969	0.981127	12.132291
5302.376000	824.461042	313.824388	0.490534	27.291416	0.981131	12.132045
5302.396000	824.461042	313.827989	0.490533	27.291729	0.981129	12.132184
5302.416000	824.461042	313.832178	0.490532	27.292093	0.981127	12.132346
5302.436000	824.461042	313.829280	0.490533	27.291841	0.981128	12.132234
5302.456000	824.461042	313.816730	0.490536	27.290750	0.981134	12.131749
5302.476000	824.461042	313.823590	0.490534	27.291347	0.981131	12.132014
5302.496000	824.461042	313.812843	0.490537	27.290412	0.981136	12.131599
5302.516000	824.461042	313.816767	0.490536	27.290753	0.981134	12.131750
5302.536000	824.461042	313.813406	0.490537	27.290461	0.981136	12.131620
5302.556000	824.461042	313.813398	0.490537	27.290460	0.981136	12.131620
5302.576000	824.461042	313.819087	0.490536	27.290955	0.981133	12.131840
5302.596000	824.461042	313.806587	0.490539	27.289868	0.981139	12.131357
5302.616000	824.461042	313.801068	0.490540	27.289388	0.981142	12.131143
5302.636000	824.461042	313.813795	0.490537	27.290495	0.981136	12.131635
5302.656000	824.461042	313.822278	0.490535	27.291232	0.981132	12.131963
5302.676000	824.461042	313.811726	0.490537	27.290315	0.981137	12.131555
5302.696000	824.461042	313.824606	0.490534	27.291435	0.981130	12.132053
5302.716000	824.460961	313.812715	0.490537	27.290401	0.981136	12.131594
5302.736000	824.461042	313.813462	0.490537	27.290466	0.981136	12.131623
5302.756000	824.461042	313.811722	0.490537	27.290314	0.981137	12.131555
5302.776000	824.461042	313.809432	0.490538	27.290115	0.981138	12.131467
5302.796000	824.461042	313.810822	0.490538	27.290236	0.981137	12.131520
5302.816000	824.461042	313.809536	0.490538	27.290124	0.981138	12.131471
5302.836000	824.461042	313.790376	0.490543	27.288458	0.981147	12.130730
5302.856000	824.460961	313.799224	0.490541	27.289228	0.981143	12.131072
5302.876000	824.461042	313.791591	0.490543	27.288564	0.981147	12.130777
5302.896000	824.461042	313.796899	0.490541	27.289025	0.981144	12.130982
5302.916000	824.461042	313.803262	0.490540	27.289579	0.981141	12.131228
5302.936000	824.461042	313.785318	0.490544	27.288018	0.981150	12.130535
5302.956000	824.461042	313.784324	0.490545	27.287932	0.981150	12.130496
5302.976000	824.461042	313.779560	0.490546	27.287518	0.981152	12.130312
5302.996000	824.461042	313.788456	0.490544	27.288291	0.981148	12.130656
5303.016000	824.461042	313.780655	0.490546	27.287613	0.981152	12.130354
5303.036000	824.461042	313.781980	0.490545	27.287728	0.981151	12.130405
5303.056000	824.461042	313.786940	0.490544	27.288159	0.981149	12.130597
5303.076000	824.461042	313.782229	0.490545	27.287750	0.981151	12.130415
5303.096000	824.461042	313.783429	0.490545	27.287854	0.981150	12.130461
5303.116000	824.461042	313.765831	0.490549	27.286324	0.981159	12.129781
5303.136000	824.461042	313.773132	0.490548	27.286959	0.981155	12.130063
5303.156000	824.461042	313.791773	0.490543	27.288580	0.981146	12.130784
5303.176000	824.461042	313.777673	0.490546	27.287353	0.981153	12.130239
5303.196000	824.461042	313.785636	0.490544	27.288046	0.981149	12.130547
5303.216000	824.461042	313.787877	0.490544	27.288241	0.981148	12.130633
5303.236000	824.461042	313.774568	0.490547	27.287083	0.981155	12.130119
5303.256000	824.461042	313.775788	0.490547	27.287189	0.981154	12.130166
5303.276000	824.461042	313.767992	0.490549	27.286512	0.981158	12.129865
5303.296000	824.461042	313.768288	0.490549	27.286537	0.981158	12.129876
5303.316000	824.460961	313.772161	0.490548	27.286874	0.981156	12.130026
5303.336000	824.461042	313.769835	0.490548	27.286672	0.981157	12.129936
5303.356000	824.461042	313.760952	0.490551	27.285899	0.981161	12.129593
5303.376000	824.461042	313.768180	0.490549	27.286528	0.981158	12.129872
5303.396000	824.461042	313.766917	0.490549	27.286418	0.981159	12.129823
5303.416000	824.461042	313.755206	0.490552	27.285400	0.981164	12.129370
5303.436000	824.461042	313.760524	0.490551	27.285862	0.981162	12.129576
5303.456000	824.461042	313.765704	0.490550	27.286313	0.981159	12.129776
5303.476000	824.461042	313.760585	0.490551	27.285867	0.981162	12.129578
5303.496000	824.461042	313.748677	0.490554	27.284832	0.981167	12.129118
5303.516000	824.461042	313.747185	0.490554	27.284702	0.981168	12.129060
5303.536000	824.461042	313.755897	0.490552	27.285460	0.981164	12.129397
5303.556000	824.461042	313.756663	0.490552	27.285526	0.981164	12.129427
5303.576000	824.461042	313.750724	0.490553	27.285010	0.981166	12.129197
5303.596000	824.461042	313.765068	0.490550	27.286257	0.981159	12.129752
5303.616000	824.461042	313.750188	0.490554	27.284963	0.981167	12.129176
5303.636000	824.460961	313.752584	0.490553	27.285172	0.981165	12.129269
5303.656000	824.461042	313.752738	0.490553	27.285185	0.981165	12.129275
5303.676000	824.461042	313.744373	0.490555	27.284458	0.981169	12.128952
5303.696000	824.461042	313.751872	0.490553	27.285110	0.981166	12.129242
5303.716000	824.461042	313.751295	0.490553	27.285060	0.981166	12.129219
5303.736000	824.461042	313.751741	0.490553	27.285098	0.981166	12.129236
5303.756000	824.461042	313.750565	0.490553	27.284996	0.981166	12.129191
5303.776000	824.461042	313.756568	0.490552	27.285518	0.981164	12.129423
5303.796000	824.461042	313.745643	0.490555	27.284568	0.981169	12.129001
5303.816000	824.461042	313.741179	0.490556	27.284180	0.981171	12.128828
5303.836000	824.461042	313.739908	0.490556	27.284069	0.981172	12.128779
5303.856000	824.461042	313.736687	0.490557	27.283789	0.981173	12.128655
5303.876000	824.461042	313.749203	0.490554	27.284878	0.981167	12.129138
5303.896000	824.461042	313.739418	0.490556	27.284027	0.981172	12.128760
5303.916000	824.461042	313.740252	0.490556	27.284099	0.981171	12.128792
5303.936000	824.461042	313.716085	0.490562	27.281997	0.981183	12.127858
5303.956000	824.461042	313.725192	0.490560	27.282789	0.981179	12.128210
5303.976000	824.461042	313.726530	0.490560	27.282906	0.981178	12.128262
5303.996000	824.461042	313.717979	0.490562	27.282162	0.981182	12.127931
5304.016000	824.461042	313.723531	0.490561	27.282645	0.981180	12.128146
5304.036000	824.461042	313.732269	0.490558	27.283405	0.981175	12.128484
5304.056000	824.461042	313.735616	0.490557	27.283696	0.981174	12.128613
5304.076000	824.461042	313.722781	0.490561	27.282580	0.981180	12.128117
5304.096000	824.460961	313.725869	0.490560	27.282848	0.981178	12.128236
5304.116000	824.461042	313.739322	0.490556	27.284018	0.981172	12.128756
5304.136000	824.461042	313.724771	0.490560	27.282753	0.981179	12.128194
5304.156000	824.461042	313.720921	0.490561	27.282418	0.981181	12.128045
5304.176000	824.460961	313.714799	0.490563	27.281886	0.981184	12.127808
5304.196000	824.461042	313.728918	0.490559	27.283113	0.981177	12.128354
5304.216000	824.461042	313.729008	0.490559	27.283121	0.981177	12.128358
5304.236000	824.461042	313.714682	0.490563	27.281875	0.981184	12.127804
5304.256000	824.461042	313.721689	0.490561	27.282485	0.981181	12.128075
5304.276000	824.461042	313.718155	0.490562	27.282177	0.981182	12.127938
5304.296000	824.461042	313.726143	0.490560	27.282872	0.981178	12.128247
5304.316000	824.461042	313.718934	0.490562	27.282245	0.981182	12.127968
5304.336000	824.461042	313.724587	0.490560	27.282737	0.981179	12.128187
5304.356000	824.461042	313.724482	0.490560	27.282728	0.981179	12.128183
5304.376000	824.461042	313.726075	0.490560	27.282866	0.981178	12.128244
5304.396000	824.461042	313.723742	0.490560	27.282663	0.981180	12.128154
5304.416000	824.461042	313.714678	0.490563	27.281875	0.981184	12.127804
5304.436000	824.461042	313.718132	0.490562	27.282176	0.981182	12.127937
5304.456000	824.461042	313.713451	0.490563	27.281768	0.981185	12.127756
5304.476000	824.461042	313.712094	0.490564	27.281650	0.981185	12.127704
5304.496000	824.461042	313.715926	0.490563	27.281984	0.981183	12.127852
5304.516000	824.461042	313.726057	0.490560	27.282865	0.981178	12.128244
5304.536000	824.461042	313.699617	0.490567	27.280565	0.981191	12.127221
5304.556000	824.461042	313.721147	0.490561	27.282438	0.981181	12.128054
5304.576000	824.461042	313.715477	0.490563	27.281945	0.981184	12.127835
5304.596000	824.461042	313.708860	0.490564	27.281369	0.981187	12.127579
5304.616000	824.461042	313.724185	0.490560	27.282702	0.981179	12.128171
5304.636000	824.461042	313.715072	0.490563	27.281909	0.981184	12.127819
5304.656000	824.461042	313.719284	0.490562	27.282276	0.981182	12.127982
5304.676000	824.461042	313.715764	0.490563	27.281970	0.981183	12.127846
5304.696000	824.461042	313.714453	0.490563	27.281856	0.981184	12.127795
5304.716000	824.461042	313.706841	0.490565	27.281194	0.981188	12.127501
5304.736000	824.461042	313.711283	0.490564	27.281580	0.981186	12.127672
5304.756000	824.461042	313.710978	0.490564	27.281553	0.981186	12.127661
5304.776000	824.461042	313.715446	0.490563	27.281942	0.981184	12.127833
5304.796000	824.461042	313.715325	0.490563	27.281931	0.981184	12.127829
5304.816000	824.461042	313.703963	0.490566	27.280943	0.981189	12.127389
5304.836000	824.461042	313.706272	0.490565	27.281144	0.981188	12.127479
5304.856000	824.461042	313.699400	0.490567	27.280546	0.981191	12.127213
5304.876000	824.461042	313.693442	0.490568	27.280028	0.981194	12.126983
5304.896000	824.461042	313.691000	0.490569	27.279816	0.981195	12.126888
5304.916000	824.461042	313.698027	0.490567	27.280427	0.981192	12.127160
5304.936000	824.461042	313.698536	0.490567	27.280471	0.981192	12.127180
5304.956000	824.460961	313.695375	0.490568	27.280196	0.981193	12.127057
5304.976000	824.461042	313.682917	0.490571	27.279113	0.981199	12.126576
5304.996000	824.461042	313.697822	0.490567	27.280409	0.981192	12.127152
5305.016000	824.461042	313.698003	0.490567	27.280425	0.981192	12.127159
5305.036000	824.461042	313.685892	0.490570	27.279372	0.981198	12.126691
5305.056000	824.461042	313.692857	0.490569	27.279977	0.981195	12.126960
5305.076000	824.461042	313.692785	0.490569	27.279971	0.981195	12.126957
5305.096000	824.461042	313.686813	0.490570	27.279452	0.981197	12.126726
5305.116000	824.461042	313.684707	0.490571	27.279269	0.981199	12.126645
5305.136000	824.461042	313.693184	0.490568	27.280006	0.981194	12.126973
5305.156000	824.461042	313.689006	0.490570	27.279643	0.981196	12.126811
5305.176000	824.460961	313.677473	0.490573	27.278640	0.981202	12.126365
5305.196000	824.460961	313.682018	0.490571	27.279035	0.981200	12.126541
5305.216000	824.461042	313.695891	0.490568	27.280241	0.981193	12.127077
5305.236000	824.461042	313.678239	0.490572	27.278706	0.981202	12.126395
5305.256000	824.461042	313.689152	0.490570	27.279655	0.981196	12.126817
5305.276000	824.461042	313.685010	0.490571	27.279295	0.981198	12.126657
5305.296000	824.461042	313.696637	0.490568	27.280306	0.981193	12.127106
5305.316000	824.460961	313.682668	0.490571	27.279091	0.981199	12.126566
5305.336000	824.461042	313.690252	0.490569	27.279751	0.981196	12.126859
5305.356000	824.461042	313.687596	0.490570	27.279520	0.981197	12.126757
5305.376000	824.461042	313.683222	0.490571	27.279140	0.981199	12.126588
5305.396000	824.461042	313.685532	0.490570	27.279340	0.981198	12.126677
5305.416000	824.461042	313.676650	0.490573	27.278568	0.981202	12.126334
5305.436000	824.461042	313.665491	0.490576	27.277598	0.981208	12.125902
5305.456000	824.461042	313.671731	0.490574	27.278140	0.981205	12.126143
5305.476000	824.461042	313.673572	0.490574	27.278300	0.981204	12.126215
5305.496000	824.461042	313.666704	0.490575	27.277703	0.981207	12.125949
5305.516000	824.461042	313.670472	0.490574	27.278031	0.981205	12.126095
5305.536000	824.461042	313.669354	0.490575	27.277934	0.981206	12.126052
5305.556000	824.461042	313.676293	0.490573	27.278537	0.981203	12.126320
5305.576000	824.461042	313.656347	0.490578	27.276802	0.981212	12.125549
5305.596000	824.461042	313.672956	0.490574	27.278247	0.981204	12.126191
5305.616000	824.461042	313.666344	0.490575	27.277672	0.981207	12.125935
5305.636000	824.461042	313.668131	0.490575	27.277827	0.981207	12.126004
5305.656000	824.461042	313.660283	0.490577	27.277145	0.981210	12.125701
5305.676000	824.461042	313.648868	0.490580	27.276152	0.981216	12.125260
5305.696000	824.461042	313.649769	0.490580	27.276230	0.981216	12.125294
5305.716000	824.461042	313.658712	0.490577	27.277008	0.981211	12.125640
5305.736000	824.461042	313.663634	0.490576	27.277436	0.981209	12.125830
5305.756000	824.461042	313.661388	0.490577	27.277241	0.981210	12.125744
5305.776000	824.460961	313.655090	0.490578	27.276693	0.981213	12.125500
5305.796000	824.461042	313.664850	0.490576	27.277542	0.981208	12.125877
5305.816000	824.461042	313.674504	0.490573	27.278381	0.981203	12.126251
5305.836000	824.461042	313.650138	0.490580	27.276263	0.981215	12.125309
5305.856000	824.461042	313.659655	0.490577	27.277090	0.981211	12.125677
5305.876000	824.461042	313.666905	0.490575	27.277721	0.981207	12.125957
5305.896000	824.461042	313.667327	0.490575	27.277757	0.981207	12.125973
5305.916000	824.461042	313.659751	0.490577	27.277098	0.981211	12.125680
5305.936000	824.461042	313.649693	0.490580	27.276224	0.981216	12.125291
5305.956000	824.461042	313.653077	0.490579	27.276518	0.981214	12.125422
5305.976000	824.461042	313.648911	0.490580	27.276156	0.981216	12.125261
5305.996000	824.461042	313.635846	0.490583	27.275020	0.981222	12.124756
5306.016000	824.461042	313.644706	0.490581	27.275790	0.981218	12.125099
5306.036000	824.461042	313.644851	0.490581	27.275803	0.981218	12.125104
5306.056000	824.461042	313.644281	0.490581	27.275753	0.981218	12.125082
5306.076000	824.461042	313.651537	0.490579	27.276384	0.981215	12.125363
5306.096000	824.461042	313.633253	0.490584	27.274794	0.981224	12.124656
5306.116000	824.461042	313.636184	0.490583	27.275049	0.981222	12.124769
5306.136000	824.461042	313.640113	0.490582	27.275391	0.981220	12.124921
5306.156000	824.461042	313.638686	0.490583	27.275267	0.981221	12.124866
5306.176000	824.461042	313.641304	0.490582	27.275494	0.981220	12.124967
5306.196000	824.461042	313.636719	0.490583	27.275095	0.981222	12.124790
5306.216000	824.461042	313.641854	0.490582	27.275542	0.981219	12.124988
5306.236000	824.461042	313.625408	0.490586	27.274112	0.981227	12.124353
5306.256000	824.461042	313.645952	0.490581	27.275898	0.981217	12.125147
5306.276000	824.461042	313.639445	0.490582	27.275333	0.981221	12.124895
5306.296000	824.461042	313.649512	0.490580	27.276208	0.981216	12.125284
5306.316000	824.461042	313.654544	0.490579	27.276646	0.981213	12.125479
5306.336000	824.461042	313.646107	0.490581	27.275912	0.981217	12.125153
5306.356000	824.461042	313.643179	0.490582	27.275657	0.981219	12.125040
5306.376000	824.461042	313.639197	0.490583	27.275311	0.981221	12.124886
5306.396000	824.461042	313.634655	0.490584	27.274916	0.981223	12.124710
5306.416000	824.461042	313.640237	0.490582	27.275401	0.981220	12.124926
5306.436000	824.461042	313.628120	0.490585	27.274348	0.981226	12.124457
5306.456000	824.461042	313.623341	0.490587	27.273932	0.981228	12.124273
5306.476000	824.461042	313.613689	0.490589	27.273093	0.981233	12.123900
5306.496000	824.461042	313.621769	0.490587	27.273795	0.981229	12.124212
5306.516000	824.461042	313.634306	0.490584	27.274886	0.981223	12.124697
5306.536000	824.461042	313.621641	0.490587	27.273784	0.981229	12.124207
5306.556000	824.461042	313.615089	0.490589	27.273214	0.981232	12.123954
5306.576000	824.461042	313.604097	0.490592	27.272259	0.981238	12.123529
5306.596000	824.461042	313.615924	0.490589	27.273287	0.981232	12.123986
5306.616000	824.461042	313.610932	0.490590	27.272853	0.981234	12.123793
5306.636000	824.461042	313.619684	0.490588	27.273614	0.981230	12.124131
5306.656000	824.461042	313.605945	0.490591	27.272419	0.981237	12.123600
5306.676000	824.461042	313.603910	0.490592	27.272242	0.981238	12.123522
5306.696000	824.461042	313.603903	0.490592	27.272242	0.981238	12.123521
5306.716000	824.461042	313.609020	0.490590	27.272687	0.981235	12.123719
5306.736000	824.461042	313.600222	0.490593	27.271922	0.981240	12.123379
5306.756000	824.461042	313.583134	0.490597	27.270436	0.981248	12.122718
5306.776000	824.461042	313.590179	0.490595	27.271048	0.981244	12.122991
5306.796000	824.461042	313.594904	0.490594	27.271459	0.981242	12.123173
5306.816000	824.461042	313.591241	0.490595	27.271141	0.981244	12.123032
5306.836000	824.461042	313.593340	0.490595	27.271323	0.981243	12.123113
5306.856000	824.461042	313.595514	0.490594	27.271512	0.981242	12.123197
5306.876000	824.461042	313.590909	0.490595	27.271112	0.981244	12.123019
5306.896000	824.461042	313.584111	0.490597	27.270521	0.981247	12.122756
5306.916000	824.461042	313.583965	0.490597	27.270508	0.981248	12.122750
5306.936000	824.461042	313.586119	0.490596	27.270695	0.981246	12.122834
5306.956000	824.461042	313.584167	0.490597	27.270525	0.981247	12.122758
5306.976000	824.461042	313.583232	0.490597	27.270444	0.981248	12.122722
5306.996000	824.461042	313.583550	0.490597	27.270472	0.981248	12.122734
5307.016000	824.461042	313.589723	0.490595	27.271009	0.981245	12.122973
5307.036000	824.461042	313.585283	0.490597	27.270622	0.981247	12.122801
5307.056000	824.461042	313.581654	0.490598	27.270307	0.981249	12.122661
5307.076000	824.461042	313.580209	0.490598	27.270181	0.981249	12.122605
5307.096000	824.461042	313.571453	0.490600	27.269420	0.981254	12.122267
5307.116000	824.461042	313.575653	0.490599	27.269785	0.981252	12.122429
5307.136000	824.461042	313.589473	0.490596	27.270987	0.981245	12.122963
5307.156000	824.461042	313.573317	0.490600	27.269582	0.981253	12.122339
5307.176000	824.461042	313.560608	0.490603	27.268477	0.981259	12.121848
5307.196000	824.461042	313.574405	0.490599	27.269676	0.981252	12.122381
5307.216000	824.461042	313.574057	0.490600	27.269646	0.981252	12.122367
5307.236000	824.461042	313.578927	0.490598	27.270070	0.981250	12.122556
5307.256000	824.461042	313.568589	0.490601	27.269171	0.981255	12.122156
5307.276000	824.461042	313.562757	0.490603	27.268663	0.981258	12.121931
5307.296000	824.461042	313.562083	0.490603	27.268605	0.981258	12.121905
5307.316000	824.461042	313.557076	0.490604	27.268169	0.981261	12.121711
5307.336000	824.461042	313.560735	0.490603	27.268488	0.981259	12.121852
5307.356000	824.461042	313.562938	0.490602	27.268679	0.981258	12.121938
5307.376000	824.461042	313.557630	0.490604	27.268218	0.981260	12.121732
5307.396000	824.461042	313.548954	0.490606	27.267463	0.981265	12.121397
5307.416000	824.461042	313.556209	0.490604	27.268094	0.981261	12.121677
5307.436000	824.461042	313.561490	0.490603	27.268553	0.981258	12.121882
5307.456000	824.461042	313.562453	0.490603	27.268637	0.981258	12.121919
5307.476000	824.461042	313.550942	0.490606	27.267636	0.981264	12.121474
5307.496000	824.461042	313.548548	0.490606	27.267428	0.981265	12.121381
5307.516000	824.461042	313.553593	0.490605	27.267867	0.981262	12.121576
5307.536000	824.461042	313.552983	0.490605	27.267814	0.981263	12.121553
5307.556000	824.461042	313.563001	0.490602	27.268685	0.981258	12.121940
5307.576000	824.461042	313.557302	0.490604	27.268189	0.981260	12.121720
5307.596000	824.461042	313.566709	0.490602	27.269007	0.981256	12.122083
5307.616000	824.461042	313.552667	0.490605	27.267786	0.981263	12.121541
5307.636000	824.461042	313.564526	0.490602	27.268817	0.981257	12.121999
5307.656000	824.461042	313.560134	0.490603	27.268435	0.981259	12.121829
5307.676000	824.461042	313.555468	0.490604	27.268030	0.981261	12.121649
5307.696000	824.461042	313.538004	0.490609	27.266511	0.981270	12.120974
5307.716000	824.461042	313.554372	0.490605	27.267934	0.981262	12.121606
5307.736000	824.461042	313.547271	0.490607	27.267317	0.981265	12.121332
5307.756000	824.461042	313.561560	0.490603	27.268559	0.981258	12.121884
5307.776000	824.461042	313.544020	0.490607	27.267034	0.981267	12.121206
5307.796000	824.461042	313.535688	0.490610	27.266309	0.981271	12.120884
5307.816000	824.461042	313.540414	0.490608	27.266720	0.981269	12.121067
5307.836000	824.461042	313.547014	0.490607	27.267294	0.981265	12.121322
5307.856000	824.461042	313.545073	0.490607	27.267126	0.981266	12.121247
5307.876000	824.461042	313.542448	0.490608	27.266897	0.981268	12.121146
5307.896000	824.461042	313.546924	0.490607	27.267287	0.981266	12.121319
5307.916000	824.461042	313.551212	0.490606	27.267659	0.981263	12.121484
5307.936000	824.461042	313.537612	0.490609	27.266477	0.981270	12.120959
5307.956000	824.461042	313.546222	0.490607	27.267226	0.981266	12.121291
5307.976000	824.461042	313.546448	0.490607	27.267245	0.981266	12.121300
5307.996000	824.461042	313.549538	0.490606	27.267514	0.981264	12.121420
5308.016000	824.461042	313.537265	0.490609	27.266447	0.981270	12.120945
5308.036000	824.461042	313.544373	0.490607	27.267065	0.981267	12.121220
5308.056000	824.461042	313.523622	0.490613	27.265260	0.981277	12.120418
5308.076000	824.461042	313.536858	0.490609	27.266411	0.981270	12.120929
5308.096000	824.461042	313.528406	0.490612	27.265676	0.981275	12.120603
5308.116000	824.461042	313.525339	0.490612	27.265409	0.981276	12.120484
5308.136000	824.461042	313.528743	0.490611	27.265706	0.981274	12.120616
5308.156000	824.461042	313.530157	0.490611	27.265828	0.981274	12.120670
5308.176000	824.461042	313.539841	0.490609	27.266671	0.981269	12.121045
5308.196000	824.461042	313.529629	0.490611	27.265783	0.981274	12.120650
5308.216000	824.461042	313.533355	0.490610	27.266107	0.981272	12.120794
5308.236000	824.461042	313.519331	0.490614	27.264887	0.981279	12.120252
5308.256000	824.461042	313.523057	0.490613	27.265211	0.981277	12.120396
5308.276000	824.461042	313.528082	0.490612	27.265648	0.981275	12.120590
5308.296000	824.461042	313.540669	0.490608	27.266743	0.981269	12.121077
5308.316000	824.461042	313.533073	0.490610	27.266082	0.981272	12.120783
5308.336000	824.461042	313.533545	0.490610	27.266123	0.981272	12.120801
5308.356000	824.461042	313.537964	0.490609	27.266507	0.981270	12.120972
5308.376000	824.461042	313.529775	0.490611	27.265795	0.981274	12.120656
5308.396000	824.461042	313.534521	0.490610	27.266208	0.981272	12.120839
5308.416000	824.461042	313.524798	0.490612	27.265362	0.981276	12.120463
5308.436000	824.461042	313.513179	0.490615	27.264352	0.981282	12.120014
5308.456000	824.461042	313.520702	0.490614	27.265006	0.981278	12.120305
5308.476000	824.461042	313.526070	0.490612	27.265473	0.981276	12.120512
5308.496000	824.461042	313.512843	0.490616	27.264323	0.981282	12.120001
5308.516000	824.461042	313.507568	0.490617	27.263864	0.981285	12.119797
5308.536000	824.461042	313.519156	0.490614	27.264872	0.981279	12.120245
5308.556000	824.461042	313.507504	0.490617	27.263858	0.981285	12.119795
5308.576000	824.461042	313.503629	0.490618	27.263521	0.981287	12.119645
5308.596000	824.461042	313.511358	0.490616	27.264194	0.981283	12.119944
5308.616000	824.461042	313.519055	0.490614	27.264863	0.981279	12.120241
5308.636000	824.461042	313.517930	0.490614	27.264765	0.981280	12.120198
5308.656000	824.461042	313.511745	0.490616	27.264227	0.981283	12.119959
5308.676000	824.461042	313.511893	0.490616	27.264240	0.981283	12.119964
5308.696000	824.461042	313.501560	0.490619	27.263342	0.981288	12.119565
5308.716000	824.461042	313.518328	0.490614	27.264800	0.981279	12.120213
5308.736000	824.461042	313.506895	0.490617	27.263805	0.981285	12.119771
5308.756000	824.461042	313.506601	0.490617	27.263780	0.981285	12.119760
5308.776000	824.461042	313.505135	0.490618	27.263652	0.981286	12.119703
5308.796000	824.461042	313.505203	0.490618	27.263658	0.981286	12.119706
5308.816000	824.461042	313.507738	0.490617	27.263879	0.981285	12.119804
5308.836000	824.461042	313.511632	0.490616	27.264217	0.981283	12.119954
5308.856000	824.461042	313.514525	0.490615	27.264469	0.981281	12.120066
5308.876000	824.461042	313.518957	0.490614	27.264854	0.981279	12.120237
5308.896000	824.461042	313.517057	0.490614	27.264689	0.981280	12.120164
5308.916000	824.461042	313.510333	0.490616	27.264105	0.981283	12.119904
5308.936000	824.461042	313.503017	0.490618	27.263468	0.981287	12.119621
5308.956000	824.461042	313.511878	0.490616	27.264239	0.981283	12.119964
5308.976000	824.461042	313.509727	0.490616	27.264052	0.981284	12.119881
5308.996000	824.461042	313.528104	0.490612	27.265650	0.981275	12.120591
5309.016000	824.461042	313.520808	0.490613	27.265015	0.981278	12.120309
5309.036000	824.461042	313.505607	0.490617	27.263693	0.981286	12.119721
5309.056000	824.461042	313.503335	0.490618	27.263496	0.981287	12.119633
5309.076000	824.461042	313.514287	0.490615	27.264448	0.981281	12.120057
5309.096000	824.461042	313.501825	0.490618	27.263365	0.981287	12.119575
5309.116000	824.461042	313.495032	0.490620	27.262774	0.981291	12.119312
5309.136000	824.461042	313.490797	0.490621	27.262406	0.981293	12.119149
5309.156000	824.461042	313.502597	0.490618	27.263432	0.981287	12.119605
5309.176000	824.461042	313.501209	0.490619	27.263311	0.981288	12.119551
5309.196000	824.461042	313.498013	0.490619	27.263033	0.981289	12.119428
5309.216000	824.461042	313.484340	0.490623	27.261844	0.981296	12.118899
5309.236000	824.461042	313.489392	0.490622	27.262283	0.981294	12.119094
5309.256000	824.461042	313.482105	0.490624	27.261650	0.981297	12.118813
5309.276000	824.460961	313.490523	0.490621	27.262382	0.981293	12.119138
5309.296000	824.461042	313.480063	0.490624	27.261472	0.981298	12.118734
5309.316000	824.461042	313.478477	0.490625	27.261334	0.981299	12.118672
5309.336000	824.461042	313.479383	0.490624	27.261413	0.981298	12.118707
5309.356000	824.461042	313.483071	0.490623	27.261734	0.981297	12.118850
5309.376000	824.461042	313.477754	0.490625	27.261271	0.981299	12.118644
5309.396000	824.461042	313.479883	0.490624	27.261456	0.981298	12.118727
5309.416000	824.461042	313.483237	0.490623	27.261748	0.981297	12.118856
5309.436000	824.461042	313.478351	0.490625	27.261323	0.981299	12.118668
5309.456000	824.461042	313.478379	0.490625	27.261326	0.981299	12.118669
5309.476000	824.461042	313.472252	0.490626	27.260793	0.981302	12.118432
5309.496000	824.460961	313.469856	0.490627	27.260584	0.981303	12.118339
5309.516000	824.461042	313.472447	0.490626	27.260810	0.981302	12.118439
5309.536000	824.461042	313.472256	0.490626	27.260793	0.981302	12.118432
5309.556000	824.461042	313.461384	0.490629	27.259848	0.981307	12.118012
5309.576000	824.461042	313.460534	0.490629	27.259774	0.981308	12.117979
5309.596000	824.461042	313.449390	0.490632	27.258805	0.981313	12.117548
5309.616000	824.461042	313.454767	0.490631	27.259272	0.981310	12.117756
5309.636000	824.461042	313.455430	0.490631	27.259330	0.981310	12.117781
5309.656000	824.461042	313.468038	0.490627	27.260426	0.981304	12.118269
5309.676000	824.461042	313.460959	0.490629	27.259811	0.981307	12.117995
5309.696000	824.461042	313.448211	0.490632	27.258702	0.981314	12.117502
5309.716000	824.461042	313.453395	0.490631	27.259153	0.981311	12.117703
5309.736000	824.461042	313.462541	0.490629	27.259948	0.981307	12.118056
5309.756000	824.461042	313.454804	0.490631	27.259275	0.981310	12.117757
5309.776000	824.461042	313.455240	0.490631	27.259313	0.981310	12.117774
5309.796000	824.461042	313.444380	0.490633	27.258369	0.981315	12.117354
5309.816000	824.461042	313.463740	0.490628	27.260053	0.981306	12.118103
5309.836000	824.461042	313.452623	0.490631	27.259086	0.981311	12.117673
5309.856000	824.460961	313.463290	0.490628	27.260013	0.981306	12.118085
5309.876000	824.461042	313.446888	0.490633	27.258587	0.981314	12.117451
5309.896000	824.461042	313.448359	0.490632	27.258715	0.981313	12.117508
5309.916000	824.461042	313.456919	0.490630	27.259459	0.981309	12.117839
5309.936000	824.461042	313.453792	0.490631	27.259187	0.981311	12.117718
5309.956000	824.461042	313.449844	0.490632	27.258844	0.981313	12.117566
5309.976000	824.461042	313.447595	0.490633	27.258649	0.981314	12.117479
5309.996000	824.461042	313.455057	0.490631	27.259297	0.981310	12.117767
5310.016000	824.461042	313.448615	0.490632	27.258737	0.981313	12.117518
5310.036000	824.461042	313.452684	0.490631	27.259091	0.981311	12.117675
5310.056000	824.461042	313.442464	0.490634	27.258202	0.981316	12.117280
5310.076000	824.461042	313.438189	0.490635	27.257831	0.981318	12.117115
5310.096000	824.461042	313.435826	0.490636	27.257625	0.981320	12.117024
5310.116000	824.461042	313.437503	0.490635	27.257771	0.981319	12.117088
5310.136000	824.461042	313.441616	0.490634	27.258129	0.981317	12.117247
5310.156000	824.461042	313.432176	0.490637	27.257308	0.981321	12.116883
5310.176000	824.461042	313.432574	0.490637	27.257342	0.981321	12.116898
5310.196000	824.461042	313.436306	0.490636	27.257667	0.981319	12.117042
5310.216000	824.461042	313.441535	0.490634	27.258122	0.981317	12.117244
5310.236000	824.461042	313.427436	0.490638	27.256895	0.981324	12.116699
5310.256000	824.461042	313.439733	0.490635	27.257965	0.981318	12.117175
5310.276000	824.461042	313.441615	0.490634	27.258128	0.981317	12.117247
5310.296000	824.461042	313.431745	0.490637	27.257270	0.981322	12.116866
5310.316000	824.461042	313.428749	0.490638	27.257010	0.981323	12.116750
5310.336000	824.461042	313.432140	0.490637	27.257305	0.981321	12.116881
5310.356000	824.461042	313.436746	0.490635	27.257705	0.981319	12.117059
5310.376000	824.461042	313.428346	0.490638	27.256975	0.981323	12.116734
5310.396000	824.461042	313.422063	0.490639	27.256428	0.981326	12.116492
5310.416000	824.460961	313.436293	0.490636	27.257666	0.981319	12.117042
5310.436000	824.461042	313.437356	0.490635	27.257758	0.981319	12.117083
5310.456000	824.461042	313.427928	0.490638	27.256938	0.981323	12.116718
5310.476000	824.461042	313.424645	0.490639	27.256653	0.981325	12.116591
5310.496000	824.461042	313.423063	0.490639	27.256515	0.981326	12.116530
5310.516000	824.461042	313.424722	0.490639	27.256659	0.981325	12.116594
5310.536000	824.461042	313.418190	0.490640	27.256091	0.981328	12.116342
5310.556000	824.461042	313.411714	0.490642	27.255528	0.981331	12.116091
5310.576000	824.461042	313.425688	0.490638	27.256743	0.981325	12.116632
5310.596000	824.461042	313.433774	0.490636	27.257447	0.981321	12.116944
5310.616000	824.461042	313.427730	0.490638	27.256921	0.981324	12.116711
5310.636000	824.461042	313.421222	0.490640	27.256355	0.981327	12.116459
5310.656000	824.461042	313.427381	0.490638	27.256891	0.981324	12.116697
5310.676000	824.461042	313.428724	0.490638	27.257007	0.981323	12.116749
5310.696000	824.461042	313.437367	0.490635	27.257759	0.981319	12.117083
5310.716000	824.461042	313.434045	0.490636	27.257470	0.981320	12.116955
5310.736000	824.461042	313.423930	0.490639	27.256591	0.981325	12.116564
5310.756000	824.461042	313.434102	0.490636	27.257475	0.981320	12.116957
5310.776000	824.460961	313.439009	0.490635	27.257902	0.981318	12.117147
5310.796000	824.461042	313.425396	0.490638	27.256718	0.981325	12.116620
5310.816000	824.461042	313.426279	0.490638	27.256795	0.981324	12.116655
5310.836000	824.461042	313.426655	0.490638	27.256827	0.981324	12.116669
5310.856000	824.461042	313.426880	0.490638	27.256847	0.981324	12.116678
5310.876000	824.461042	313.422715	0.490639	27.256485	0.981326	12.116517
5310.896000	824.461042	313.413348	0.490642	27.255670	0.981331	12.116155
5310.916000	824.461042	313.407752	0.490643	27.255184	0.981333	12.115938
5310.936000	824.461042	313.420077	0.490640	27.256255	0.981327	12.116415
5310.956000	824.461042	313.411405	0.490642	27.255501	0.981331	12.116080
5310.976000	824.461042	313.437654	0.490635	27.257784	0.981319	12.117094
5310.996000	824.461042	313.412712	0.490642	27.255615	0.981331	12.116130
5311.016000	824.461042	313.424452	0.490639	27.256636	0.981325	12.116584
5311.036000	824.461042	313.414686	0.490641	27.255787	0.981330	12.116206
5311.056000	824.461042	313.420771	0.490640	27.256316	0.981327	12.116442
5311.076000	824.461042	313.421380	0.490639	27.256369	0.981327	12.116465
5311.096000	824.461042	313.405801	0.490644	27.255014	0.981334	12.115863
5311.116000	824.461042	313.412078	0.490642	27.255560	0.981331	12.116106
5311.136000	824.461042	313.429620	0.490637	27.257085	0.981323	12.116784
5311.156000	824.461042	313.416490	0.490641	27.255944	0.981329	12.116276
5311.176000	824.461042	313.414048	0.490641	27.255731	0.981330	12.116182
5311.196000	824.461042	313.416928	0.490641	27.255982	0.981329	12.116293
5311.216000	824.461042	313.414198	0.490641	27.255744	0.981330	12.116187
5311.236000	824.461042	313.419094	0.490640	27.256170	0.981328	12.116377
5311.256000	824.461042	313.409718	0.490643	27.255355	0.981332	12.116014
5311.276000	824.461042	313.417610	0.490640	27.256041	0.981328	12.116319
5311.296000	824.461042	313.414653	0.490641	27.255784	0.981330	12.116205
5311.316000	824.461042	313.410326	0.490642	27.255407	0.981332	12.116038
5311.336000	824.461042	313.401578	0.490645	27.254647	0.981336	12.115700
5311.356000	824.461042	313.403361	0.490644	27.254802	0.981335	12.115769
5311.376000	824.461042	313.411512	0.490642	27.255511	0.981331	12.116084
5311.396000	824.461042	313.411907	0.490642	27.255545	0.981331	12.116099
5311.416000	824.461042	313.397266	0.490646	27.254272	0.981338	12.115533
5311.436000	824.460961	313.407425	0.490643	27.255155	0.981333	12.115926
5311.456000	824.461042	313.399746	0.490645	27.254487	0.981337	12.115629
5311.476000	824.461042	313.397305	0.490646	27.254275	0.981338	12.115534
5311.496000	824.461042	313.403878	0.490644	27.254847	0.981335	12.115789
5311.516000	824.461042	313.404473	0.490644	27.254898	0.981335	12.115812
5311.536000	824.461042	313.401602	0.490645	27.254649	0.981336	12.115701
5311.556000	824.461042	313.393776	0.490647	27.253968	0.981340	12.115398
5311.576000	824.461042	313.396935	0.490646	27.254243	0.981339	12.115520
5311.596000	824.461042	313.391540	0.490647	27.253774	0.981341	12.115312
5311.616000	824.461042	313.390034	0.490648	27.253643	0.981342	12.115253
5311.636000	824.461042	313.383325	0.490649	27.253059	0.981345	12.114994
5311.656000	824.461042	313.393064	0.490647	27.253906	0.981340	12.115371
5311.676000	824.461042	313.392965	0.490647	27.253898	0.981340	12.115367
5311.696000	824.461042	313.402976	0.490644	27.254768	0.981336	12.115754
5311.716000	824.461042	313.392625	0.490647	27.253868	0.981341	12.115354
5311.736000	824.461042	313.389568	0.490648	27.253602	0.981342	12.115235
5311.756000	824.461042	313.397679	0.490646	27.254308	0.981338	12.115549
5311.776000	824.461042	313.386593	0.490649	27.253344	0.981344	12.115120
5311.796000	824.461042	313.391376	0.490647	27.253759	0.981341	12.115305
5311.816000	824.461042	313.391263	0.490647	27.253750	0.981341	12.115301
5311.836000	824.461042	313.396324	0.490646	27.254190	0.981339	12.115497
5311.856000	824.461042	313.389130	0.490648	27.253564	0.981342	12.115218
5311.876000	824.461042	313.385741	0.490649	27.253269	0.981344	12.115087
5311.896000	824.461042	313.381491	0.490650	27.252900	0.981346	12.114923
5311.916000	824.461042	313.382295	0.490650	27.252970	0.981346	12.114954
5311.936000	824.461042	313.394653	0.490646	27.254044	0.981340	12.115432
5311.956000	824.461042	313.391641	0.490647	27.253783	0.981341	12.115315
5311.976000	824.461042	313.381040	0.490650	27.252861	0.981346	12.114906
5311.996000	824.460961	313.380443	0.490650	27.252809	0.981346	12.114883
5312.016000	824.460961	313.384770	0.490649	27.253185	0.981344	12.115050
5312.036000	824.461042	313.369777	0.490653	27.251881	0.981352	12.114470
5312.056000	824.461042	313.377837	0.490651	27.252582	0.981348	12.114782
5312.076000	824.461042	313.368994	0.490653	27.251813	0.981352	12.114440
5312.096000	824.461042	313.367817	0.490653	27.251711	0.981353	12.114394
5312.116000	824.461042	313.382359	0.490650	27.252975	0.981346	12.114957
5312.136000	824.461042	313.375436	0.490651	27.252373	0.981349	12.114689
5312.156000	824.461042	313.368926	0.490653	27.251807	0.981352	12.114437
5312.176000	824.461042	313.371845	0.490652	27.252061	0.981351	12.114550
5312.196000	824.461042	313.369126	0.490653	27.251825	0.981352	12.114445
5312.216000	824.461042	313.370636	0.490653	27.251956	0.981351	12.114503
5312.236000	824.461042	313.370760	0.490653	27.251967	0.981351	12.114508
5312.256000	824.461042	313.358482	0.490656	27.250899	0.981357	12.114034
5312.276000	824.461042	313.363136	0.490655	27.251304	0.981355	12.114214
5312.296000	824.461042	313.351607	0.490658	27.250301	0.981361	12.113768
5312.316000	824.461042	313.351529	0.490658	27.250294	0.981361	12.113765
5312.336000	824.461042	313.363329	0.490655	27.251320	0.981355	12.114221
5312.356000	824.461042	313.360943	0.490655	27.251113	0.981356	12.114129
5312.376000	824.461042	313.358411	0.490656	27.250893	0.981357	12.114031
5312.396000	824.461042	313.361666	0.490655	27.251176	0.981356	12.114157
5312.416000	824.461042	313.355051	0.490657	27.250601	0.981359	12.113901
5312.436000	824.461042	313.353265	0.490657	27.250445	0.981360	12.113832
5312.456000	824.461042	313.361960	0.490655	27.251201	0.981356	12.114168
5312.476000	824.461042	313.347289	0.490659	27.249926	0.981363	12.113601
5312.496000	824.461042	313.355195	0.490657	27.250613	0.981359	12.113907
5312.516000	824.461042	313.356179	0.490657	27.250699	0.981358	12.113945
5312.536000	824.461042	313.353720	0.490657	27.250485	0.981360	12.113850
5312.556000	824.461042	313.350521	0.490658	27.250207	0.981361	12.113726
5312.576000	824.461042	313.336907	0.490662	27.249023	0.981368	12.113200
5312.596000	824.461042	313.339489	0.490661	27.249247	0.981366	12.113299
5312.616000	824.461042	313.338451	0.490661	27.249157	0.981367	12.113259
5312.636000	824.461042	313.325111	0.490665	27.247997	0.981373	12.112744
5312.656000	824.461042	313.333803	0.490662	27.248753	0.981369	12.113080
5312.676000	824.461042	313.320832	0.490666	27.247625	0.981376	12.112578
5312.696000	824.461042	313.354047	0.490657	27.250513	0.981359	12.113862
5312.716000	824.461042	313.335156	0.490662	27.248870	0.981369	12.113132
5312.736000	824.461042	313.336700	0.490662	27.249005	0.981368	12.113192
5312.756000	824.461042	313.338437	0.490661	27.249156	0.981367	12.113259
5312.776000	824.461042	313.323623	0.490665	27.247867	0.981374	12.112686
5312.796000	824.461042	313.326970	0.490664	27.248158	0.981373	12.112815
5312.816000	824.461042	313.327038	0.490664	27.248164	0.981373	12.112818
5312.836000	824.461042	313.321696	0.490666	27.247700	0.981375	12.112611
5312.856000	824.461042	313.314877	0.490667	27.247107	0.981378	12.112348
5312.876000	824.461042	313.331883	0.490663	27.248586	0.981370	12.113005
5312.896000	824.461042	313.325466	0.490665	27.248028	0.981373	12.112757
5312.916000	824.461042	313.328165	0.490664	27.248262	0.981372	12.112862
5312.936000	824.461042	313.332270	0.490663	27.248619	0.981370	12.113020
5312.956000	824.461042	313.331142	0.490663	27.248521	0.981371	12.112977
5312.976000	824.461042	313.317417	0.490667	27.247328	0.981377	12.112446
5312.996000	824.461042	313.322937	0.490665	27.247808	0.981375	12.112659
5313.016000	824.461042	313.310529	0.490668	27.246729	0.981381	12.112180
5313.036000	824.461042	313.319831	0.490666	27.247538	0.981376	12.112539
5313.056000	824.461042	313.318936	0.490666	27.247460	0.981376	12.112505
5313.076000	824.461042	313.307688	0.490669	27.246482	0.981382	12.112070
5313.096000	824.461042	313.319664	0.490666	27.247523	0.981376	12.112533
5313.116000	824.461042	313.316846	0.490667	27.247278	0.981377	12.112424
5313.136000	824.461042	313.299107	0.490671	27.245735	0.981386	12.111738
5313.156000	824.461042	313.308295	0.490669	27.246534	0.981382	12.112093
5313.176000	824.461042	313.294798	0.490673	27.245361	0.981388	12.111572
5313.196000	824.461042	313.295880	0.490672	27.245455	0.981388	12.111613
5313.216000	824.461042	313.299595	0.490671	27.245778	0.981386	12.111757
5313.236000	824.461042	313.304570	0.490670	27.246211	0.981383	12.111949
5313.256000	824.461042	313.306802	0.490669	27.246405	0.981382	12.112036
5313.276000	824.461042	313.297424	0.490672	27.245589	0.981387	12.111673
5313.296000	824.461042	313.302631	0.490671	27.246042	0.981384	12.111874
5313.316000	824.461042	313.297852	0.490672	27.245626	0.981387	12.111690
5313.336000	824.461042	313.298130	0.490672	27.245650	0.981387	12.111700
5313.356000	824.461042	313.306479	0.490670	27.246377	0.981383	12.112023
5313.376000	824.461042	313.303131	0.490670	27.246085	0.981384	12.111894
5313.396000	824.461042	313.300147	0.490671	27.245826	0.981386	12.111778
5313.416000	824.460961	313.306163	0.490670	27.246349	0.981383	12.112011
5313.436000	824.461042	313.306353	0.490670	27.246366	0.981383	12.112018
5313.456000	824.461042	313.309057	0.490669	27.246601	0.981381	12.112123
5313.476000	824.461042	313.301187	0.490671	27.245916	0.981385	12.111819
5313.496000	824.461042	313.282186	0.490676	27.244264	0.981394	12.111084
5313.516000	824.461042	313.300193	0.490671	27.245830	0.981386	12.111780
5313.536000	824.461042	313.295510	0.490672	27.245423	0.981388	12.111599
5313.556000	824.461042	313.288151	0.490674	27.244783	0.981391	12.111315
5313.576000	824.461042	313.286151	0.490675	27.244609	0.981392	12.111237
5313.596000	824.461042	313.291538	0.490673	27.245077	0.981390	12.111446
5313.616000	824.461042	313.290431	0.490674	27.244981	0.981390	12.111403
5313.636000	824.461042	313.301309	0.490671	27.245927	0.981385	12.111823
5313.656000	824.461042	313.285587	0.490675	27.244560	0.981393	12.111216
5313.676000	824.460961	313.285231	0.490675	27.244529	0.981393	12.111202
5313.696000	824.461042	313.278749	0.490677	27.243965	0.981396	12.110951
5313.716000	824.461042	313.289659	0.490674	27.244914	0.981391	12.111373
5313.736000	824.461042	313.284002	0.490675	27.244422	0.981393	12.111154
5313.756000	824.461042	313.277639	0.490677	27.243869	0.981397	12.110908
5313.776000	824.461042	313.275089	0.490678	27.243647	0.981398	12.110810
5313.796000	824.460961	313.277317	0.490677	27.243840	0.981397	12.110896
5313.816000	824.461042	313.283110	0.490676	27.244344	0.981394	12.111120
5313.836000	824.461042	313.278522	0.490677	27.243945	0.981396	12.110942
5313.856000	824.461042	313.282926	0.490676	27.244328	0.981394	12.111113
5313.876000	824.461042	313.281525	0.490676	27.244206	0.981395	12.111059
5313.896000	824.461042	313.294367	0.490673	27.245323	0.981388	12.111555
5313.916000	824.461042	313.285234	0.490675	27.244529	0.981393	12.111202
5313.936000	824.461042	313.284596	0.490675	27.244474	0.981393	12.111177
5313.956000	824.461042	313.294842	0.490673	27.245365	0.981388	12.111573
5313.976000	824.461042	313.285140	0.490675	27.244521	0.981393	12.111198
5313.996000	824.461042	313.279766	0.490676	27.244053	0.981396	12.110991
5314.016000	824.461042	313.274119	0.490678	27.243562	0.981398	12.110772
5314.036000	824.461042	313.280151	0.490676	27.244087	0.981395	12.111005
5314.056000	824.461042	313.288253	0.490674	27.244792	0.981391	12.111319
5314.076000	824.461042	313.268034	0.490680	27.243033	0.981401	12.110537
5314.096000	824.461042	313.273168	0.490678	27.243480	0.981399	12.110735
5314.116000	824.461042	313.271039	0.490679	27.243294	0.981400	12.110653
5314.136000	824.461042	313.264672	0.490680	27.242741	0.981403	12.110407
5314.156000	824.461042	313.271247	0.490679	27.243313	0.981400	12.110661
5314.176000	824.461042	313.280698	0.490676	27.244134	0.981395	12.111027
5314.196000	824.461042	313.283433	0.490676	27.244372	0.981394	12.111132
5314.216000	824.461042	313.269080	0.490679	27.243124	0.981401	12.110577
5314.236000	824.461042	313.272326	0.490678	27.243406	0.981399	12.110703
5314.256000	824.461042	313.264713	0.490680	27.242744	0.981403	12.110409
5314.276000	824.461042	313.260538	0.490682	27.242381	0.981405	12.110247
5314.296000	824.461042	313.254408	0.490683	27.241848	0.981408	12.110010
5314.316000	824.461042	313.265625	0.490680	27.242824	0.981402	12.110444
5314.336000	824.460961	313.266494	0.490680	27.242899	0.981402	12.110477
5314.356000	824.461042	313.277023	0.490677	27.243815	0.981397	12.110884
5314.376000	824.461042	313.285974	0.490675	27.244593	0.981392	12.111231
5314.396000	824.461042	313.275370	0.490678	27.243671	0.981398	12.110821
5314.416000	824.461042	313.257553	0.490682	27.242122	0.981406	12.110132
5314.436000	824.461042	313.264915	0.490680	27.242762	0.981403	12.110416
5314.456000	824.461042	313.265428	0.490680	27.242807	0.981402	12.110436
5314.476000	824.461042	313.271096	0.490679	27.243299	0.981400	12.110655
5314.496000	824.461042	313.264748	0.490680	27.242747	0.981403	12.110410
5314.516000	824.461042	313.275832	0.490678	27.243711	0.981397	12.110838
5314.536000	824.461042	313.261974	0.490681	27.242506	0.981404	12.110303
5314.556000	824.461042	313.253123	0.490683	27.241736	0.981408	12.109961
5314.576000	824.461042	313.262016	0.490681	27.242510	0.981404	12.110304
5314.596000	824.461042	313.263505	0.490681	27.242639	0.981403	12.110362
5314.616000	824.461042	313.262190	0.490681	27.242525	0.981404	12.110311
5314.636000	824.461042	313.260514	0.490682	27.242379	0.981405	12.110246
5314.656000	824.461042	313.253700	0.490683	27.241787	0.981408	12.109983
5314.676000	824.461042	313.249353	0.490684	27.241409	0.981410	12.109815
5314.696000	824.461042	313.257546	0.490682	27.242121	0.981406	12.110132
5314.716000	824.461042	313.259926	0.490682	27.242328	0.981405	12.110224
5314.736000	824.461042	313.256215	0.490683	27.242005	0.981407	12.110080
5314.756000	824.461042	313.254142	0.490683	27.241825	0.981408	12.110000
5314.776000	824.461042	313.258495	0.490682	27.242204	0.981406	12.110168
5314.796000	824.461042	313.238962	0.490687	27.240505	0.981415	12.109413
5314.816000	824.461042	313.235006	0.490688	27.240161	0.981417	12.109260
5314.836000	824.461042	313.240121	0.490687	27.240606	0.981415	12.109458
5314.856000	824.461042	313.254097	0.490683	27.241821	0.981408	12.109998
5314.876000	824.461042	313.255743	0.490683	27.241964	0.981407	12.110062
5314.896000	824.461042	313.246762	0.490685	27.241183	0.981412	12.109715
5314.916000	824.461042	313.236062	0.490688	27.240253	0.981417	12.109301
5314.936000	824.461042	313.248981	0.490685	27.241376	0.981410	12.109800
5314.956000	824.461042	313.252120	0.490684	27.241649	0.981409	12.109922
5314.976000	824.461042	313.235836	0.490688	27.240233	0.981417	12.109292
5314.996000	824.461042	313.236698	0.490688	27.240308	0.981416	12.109326
5315.016000	824.461042	313.239894	0.490687	27.240586	0.981415	12.109449
5315.036000	824.460961	313.246163	0.490685	27.241131	0.981412	12.109691
5315.056000	824.461042	313.243513	0.490686	27.240901	0.981413	12.109589
5315.076000	824.461042	313.235211	0.490688	27.240179	0.981417	12.109268
5315.096000	824.461042	313.230368	0.490689	27.239758	0.981420	12.109081
5315.116000	824.461042	313.225711	0.490691	27.239353	0.981422	12.108901
5315.136000	824.461042	313.225435	0.490691	27.239329	0.981422	12.108890
5315.156000	824.461042	313.232322	0.490689	27.239928	0.981419	12.109156
5315.176000	824.461042	313.230874	0.490689	27.239802	0.981419	12.109100
5315.196000	824.461042	313.235474	0.490688	27.240202	0.981417	12.109278
5315.216000	824.461042	313.234914	0.490688	27.240153	0.981417	12.109257
5315.236000	824.460961	313.224831	0.490691	27.239276	0.981422	12.108867
5315.256000	824.461042	313.228405	0.490690	27.239587	0.981420	12.109005
5315.276000	824.461042	313.231013	0.490689	27.239814	0.981419	12.109106
5315.296000	824.461042	313.230103	0.490689	27.239735	0.981420	12.109071
5315.316000	824.461042	313.235203	0.490688	27.240178	0.981417	12.109268
5315.336000	824.461042	313.243207	0.490686	27.240874	0.981413	12.109577
5315.356000	824.460961	313.246094	0.490685	27.241125	0.981412	12.109689
5315.376000	824.461042	313.236131	0.490688	27.240259	0.981417	12.109304
5315.396000	824.461042	313.242142	0.490686	27.240781	0.981414	12.109536
5315.416000	824.461042	313.231370	0.490689	27.239845	0.981419	12.109120
5315.436000	824.461042	313.242978	0.490686	27.240854	0.981413	12.109568
5315.456000	824.461042	313.226720	0.490690	27.239440	0.981421	12.108940
5315.476000	824.461042	313.243026	0.490686	27.240858	0.981413	12.109570
5315.496000	824.461042	313.232251	0.490689	27.239921	0.981419	12.109154
5315.516000	824.461042	313.229152	0.490690	27.239652	0.981420	12.109034
5315.536000	824.461042	313.221389	0.490692	27.238977	0.981424	12.108734
5315.556000	824.461042	313.232365	0.490689	27.239931	0.981419	12.109158
5315.576000	824.461042	313.223707	0.490691	27.239178	0.981423	12.108823
5315.596000	824.461042	313.224286	0.490691	27.239229	0.981422	12.108846
5315.616000	824.461042	313.218071	0.490693	27.238688	0.981426	12.108605
5315.636000	824.461042	313.216306	0.490693	27.238535	0.981426	12.108537
5315.656000	824.461042	313.218378	0.490693	27.238715	0.981425	12.108617
5315.676000	824.461042	313.209049	0.490695	27.237904	0.981430	12.108257
5315.696000	824.461042	313.219961	0.490692	27.238853	0.981425	12.108679
5315.716000	824.461042	313.210672	0.490695	27.238045	0.981429	12.108319
5315.736000	824.461042	313.216293	0.490693	27.238534	0.981426	12.108537
5315.756000	824.461042	313.217351	0.490693	27.238626	0.981426	12.108578
5315.776000	824.461042	313.220087	0.490692	27.238864	0.981425	12.108683
5315.796000	824.461042	313.213329	0.490694	27.238276	0.981428	12.108422
5315.816000	824.461042	313.212329	0.490694	27.238189	0.981428	12.108384
5315.836000	824.461042	313.211736	0.490694	27.238137	0.981429	12.108361
5315.856000	824.461042	313.210715	0.490695	27.238048	0.981429	12.108321
5315.876000	824.461042	313.211128	0.490694	27.238084	0.981429	12.108337
5315.896000	824.461042	313.212282	0.490694	27.238185	0.981428	12.108382
5315.916000	824.461042	313.218419	0.490693	27.238718	0.981425	12.108619
5315.936000	824.461042	313.204930	0.490696	27.237545	0.981432	12.108097
5315.956000	824.461042	313.212753	0.490694	27.238226	0.981428	12.108400
5315.976000	824.461042	313.213925	0.490694	27.238328	0.981428	12.108445
5315.996000	824.461042	313.212290	0.490694	27.238185	0.981428	12.108382
5316.016000	824.461042	313.223646	0.490691	27.239173	0.981423	12.108821
5316.036000	824.461042	313.205701	0.490696	27.237612	0.981432	12.108127
5316.056000	824.461042	313.202696	0.490697	27.237351	0.981433	12.108011
5316.076000	824.461042	313.210698	0.490695	27.238047	0.981429	12.108320
5316.096000	824.461042	313.209745	0.490695	27.237964	0.981430	12.108284
5316.116000	824.461042	313.204322	0.490696	27.237493	0.981432	12.108074
5316.136000	824.461042	313.218883	0.490692	27.238759	0.981425	12.108637
5316.156000	824.461042	313.201169	0.490697	27.237218	0.981434	12.107952
5316.176000	824.461042	313.193369	0.490699	27.236540	0.981438	12.107651
5316.196000	824.461042	313.210430	0.490695	27.238024	0.981429	12.108310
5316.216000	824.460961	313.202507	0.490697	27.237335	0.981433	12.108004
5316.236000	824.461042	313.198105	0.490698	27.236952	0.981435	12.107834
5316.256000	824.461042	313.196819	0.490698	27.236840	0.981436	12.107784
5316.276000	824.461042	313.210617	0.490695	27.238040	0.981429	12.108317
5316.296000	824.461042	313.209211	0.490695	27.237918	0.981430	12.108263
5316.316000	824.461042	313.196400	0.490698	27.236804	0.981436	12.107768
5316.336000	824.461042	313.202749	0.490697	27.237356	0.981433	12.108013
5316.356000	824.461042	313.215025	0.490693	27.238423	0.981427	12.108488
5316.376000	824.461042	313.211774	0.490694	27.238141	0.981429	12.108362
5316.396000	824.461042	313.226138	0.490691	27.239390	0.981422	12.108917
5316.416000	824.461042	313.198750	0.490698	27.237008	0.981435	12.107859
5316.436000	824.460961	313.205733	0.490696	27.237615	0.981431	12.108129
5316.456000	824.461042	313.213364	0.490694	27.238279	0.981428	12.108424
5316.476000	824.460961	313.212739	0.490694	27.238225	0.981428	12.108399
5316.496000	824.461042	313.209745	0.490695	27.237964	0.981430	12.108284
5316.516000	824.461042	313.205246	0.490696	27.237573	0.981432	12.108110
5316.536000	824.461042	313.215654	0.490693	27.238478	0.981427	12.108512
5316.556000	824.461042	313.199723	0.490697	27.237093	0.981434	12.107896
5316.576000	824.461042	313.197557	0.490698	27.236904	0.981436	12.107812
5316.596000	824.461042	313.210260	0.490695	27.238009	0.981429	12.108304
5316.616000	824.461042	313.204715	0.490696	27.237527	0.981432	12.108089
5316.636000	824.461042	313.189399	0.490700	27.236195	0.981439	12.107497
5316.656000	824.461042	313.183712	0.490702	27.235700	0.981442	12.107277
5316.676000	824.461042	313.183322	0.490702	27.235666	0.981442	12.107262
[truncated: 1,002 more rows]
