# Supplementary material for: Stress relaxation in the presence of sudden strain bursts: Methodology and stress relaxation data of microcast aluminium microwires
Source: Data Brief. 2018 Nov 14;21:2134–41. doi: 10.1016/j.dib.2018.11.047 (PMC6265499; doi:10.1016/j.dib.2018.11.047)
Supplement: Supplementary file 2 — Supplementary material [file mmc2.zip › Data in brief/As-cast/Al4N/Al_100_r_1/Stress relax txt files/Al_100_relax_1_Relaxcycle0044.txt]

Time[s]	Motordispl[�m]	Force[mN]	EngStrain	EngStress[MPa]	Shearstrain	Shearstress [MPa]
5409.050000	846.155590	324.953522	0.502692	28.259250	1.003740	12.562283
5409.070000	846.155751	324.955913	0.502691	28.259458	1.003739	12.562375
5409.090000	846.155670	324.958021	0.502690	28.259641	1.003738	12.562457
5409.110000	846.155751	324.931815	0.502697	28.257362	1.003751	12.561444
5409.130000	846.155670	324.933485	0.502697	28.257507	1.003750	12.561508
5409.150000	846.155751	324.913716	0.502702	28.255788	1.003759	12.560744
5409.170000	846.155751	324.900842	0.502705	28.254668	1.003766	12.560246
5409.190000	846.155751	324.896366	0.502707	28.254279	1.003768	12.560073
5409.210000	846.155670	324.878861	0.502711	28.252757	1.003776	12.559397
5409.230000	846.155670	324.852540	0.502718	28.250468	1.003789	12.558379
5409.250000	846.155751	324.843925	0.502720	28.249719	1.003793	12.558046
5409.270000	846.155670	324.843120	0.502720	28.249649	1.003794	12.558015
5409.290000	846.155751	324.827147	0.502725	28.248260	1.003801	12.557397
5409.310000	846.155670	324.819339	0.502727	28.247581	1.003805	12.557096
5409.330000	846.155751	324.815305	0.502728	28.247230	1.003807	12.556940
5409.350000	846.155751	324.783191	0.502736	28.244437	1.003823	12.555698
5409.370000	846.155670	324.767259	0.502740	28.243052	1.003830	12.555082
5409.390000	846.155751	324.750677	0.502745	28.241609	1.003839	12.554441
5409.410000	846.155751	324.744769	0.502746	28.241096	1.003841	12.554213
5409.430000	846.155670	324.728479	0.502750	28.239679	1.003849	12.553583
5409.450000	846.155751	324.723687	0.502752	28.239262	1.003852	12.553398
5409.470000	846.155751	324.703987	0.502757	28.237549	1.003861	12.552636
5409.490000	846.155751	324.683755	0.502762	28.235790	1.003871	12.551854
5409.510000	846.155751	324.678142	0.502764	28.235302	1.003874	12.551637
5409.530000	846.155751	324.673981	0.502765	28.234940	1.003876	12.551476
5409.550000	846.155751	324.660521	0.502768	28.233769	1.003882	12.550956
5409.570000	846.155751	324.639392	0.502774	28.231932	1.003893	12.550139
5409.590000	846.155751	324.628753	0.502777	28.231006	1.003898	12.549728
5409.610000	846.155751	324.616502	0.502780	28.229941	1.003904	12.549254
5409.630000	846.155751	324.595733	0.502785	28.228135	1.003914	12.548451
5409.650000	846.155751	324.591698	0.502786	28.227784	1.003916	12.548295
5409.670000	846.155751	324.575937	0.502790	28.226413	1.003923	12.547686
5409.690000	846.155751	324.569640	0.502792	28.225866	1.003926	12.547442
5409.710000	846.155751	324.550829	0.502797	28.224230	1.003936	12.546715
5409.730000	846.155751	324.540703	0.502800	28.223349	1.003940	12.546324
5409.750000	846.155751	324.530404	0.502802	28.222454	1.003945	12.545926
5409.770000	846.155751	324.502084	0.502810	28.219991	1.003959	12.544831
5409.790000	846.155670	324.505062	0.502809	28.220250	1.003958	12.544946
5409.810000	846.155751	324.477078	0.502816	28.217816	1.003971	12.543864
5409.830000	846.155751	324.477670	0.502816	28.217868	1.003971	12.543887
5409.850000	846.155751	324.465516	0.502819	28.216811	1.003977	12.543417
5409.870000	846.155751	324.456022	0.502822	28.215985	1.003982	12.543050
5409.890000	846.155751	324.431219	0.502828	28.213828	1.003994	12.542091
5409.910000	846.155751	324.425197	0.502830	28.213304	1.003997	12.541858
5409.930000	846.155751	324.416717	0.502832	28.212567	1.004001	12.541531
5409.950000	846.155751	324.411203	0.502833	28.212087	1.004003	12.541317
5409.970000	846.155751	324.399295	0.502837	28.211052	1.004009	12.540857
5409.990000	846.155751	324.377446	0.502842	28.209152	1.004020	12.540012
5410.010000	846.155751	324.379581	0.502842	28.209337	1.004019	12.540095
5410.030000	846.155670	324.354701	0.502848	28.207174	1.004031	12.539133
5410.050000	846.155751	324.354640	0.502848	28.207168	1.004031	12.539131
5410.070000	846.155751	324.353941	0.502848	28.207108	1.004031	12.539104
5410.090000	846.155751	324.341149	0.502852	28.205995	1.004037	12.538609
5410.110000	846.155751	324.319469	0.502857	28.204110	1.004048	12.537771
5410.130000	846.155751	324.304813	0.502861	28.202835	1.004055	12.537205
5410.150000	846.155751	324.305923	0.502861	28.202932	1.004054	12.537248
5410.170000	846.155751	324.282778	0.502867	28.200919	1.004066	12.536353
5410.190000	846.155751	324.278760	0.502868	28.200570	1.004068	12.536197
5410.210000	846.155751	324.252992	0.502875	28.198329	1.004080	12.535201
5410.230000	846.155751	324.250364	0.502875	28.198100	1.004081	12.535100
5410.250000	846.155751	324.235696	0.502879	28.196825	1.004089	12.534533
5410.270000	846.155751	324.227671	0.502881	28.196127	1.004092	12.534222
5410.290000	846.155751	324.214418	0.502885	28.194974	1.004099	12.533710
5410.310000	846.155751	324.199949	0.502889	28.193716	1.004106	12.533151
5410.330000	846.155751	324.191045	0.502891	28.192942	1.004110	12.532806
5410.350000	846.155751	324.184957	0.502893	28.192412	1.004113	12.532571
5410.370000	846.155751	324.179416	0.502894	28.191930	1.004116	12.532357
5410.390000	846.155751	324.163707	0.502898	28.190564	1.004123	12.531750
5410.410000	846.155751	324.161098	0.502899	28.190337	1.004125	12.531649
5410.430000	846.155751	324.155128	0.502900	28.189818	1.004128	12.531418
5410.450000	846.155751	324.145627	0.502903	28.188992	1.004132	12.531051
5410.470000	846.155751	324.139697	0.502904	28.188476	1.004135	12.530821
5410.490000	846.155751	324.114358	0.502911	28.186273	1.004147	12.529842
5410.510000	846.155751	324.118540	0.502910	28.186636	1.004145	12.530004
5410.530000	846.155751	324.106821	0.502913	28.185617	1.004151	12.529550
5410.550000	846.155751	324.092442	0.502917	28.184367	1.004158	12.528995
5410.570000	846.155751	324.092304	0.502917	28.184355	1.004158	12.528989
5410.590000	846.155751	324.082416	0.502919	28.183495	1.004163	12.528607
5410.610000	846.155751	324.065683	0.502924	28.182040	1.004171	12.527960
5410.630000	846.155751	324.062754	0.502924	28.181785	1.004173	12.527847
5410.650000	846.155751	324.046997	0.502929	28.180415	1.004180	12.527238
5410.670000	846.155751	324.046744	0.502929	28.180393	1.004180	12.527228
5410.690000	846.155751	324.024717	0.502934	28.178477	1.004191	12.526376
5410.710000	846.155751	324.019435	0.502936	28.178018	1.004194	12.526172
5410.730000	846.155751	324.015345	0.502937	28.177662	1.004196	12.526014
5410.750000	846.155751	323.981660	0.502946	28.174733	1.004212	12.524712
5410.770000	846.155751	323.997767	0.502941	28.176133	1.004204	12.525335
5410.790000	846.155751	323.974895	0.502947	28.174144	1.004215	12.524450
5410.810000	846.155751	323.971466	0.502948	28.173846	1.004217	12.524318
5410.830000	846.155751	323.981471	0.502946	28.174716	1.004212	12.524705
5410.850000	846.155751	323.954578	0.502953	28.172378	1.004225	12.523665
5410.870000	846.155751	323.935181	0.502958	28.170691	1.004234	12.522915
5410.890000	846.155751	323.941673	0.502956	28.171255	1.004231	12.523166
5410.910000	846.155751	323.918131	0.502962	28.169208	1.004243	12.522256
5410.930000	846.155751	323.926336	0.502960	28.169922	1.004239	12.522573
5410.950000	846.155751	323.908737	0.502965	28.168391	1.004247	12.521893
5410.970000	846.155751	323.898542	0.502967	28.167504	1.004252	12.521499
5410.990000	846.155751	323.897843	0.502968	28.167444	1.004253	12.521472
5411.010000	846.155751	323.880421	0.502972	28.165929	1.004261	12.520798
5411.030000	846.155751	323.867731	0.502975	28.164825	1.004267	12.520308
5411.050000	846.155751	323.844770	0.502981	28.162828	1.004278	12.519420
5411.070000	846.155751	323.847938	0.502981	28.163104	1.004277	12.519542
5411.090000	846.155751	323.851410	0.502980	28.163406	1.004275	12.519677
5411.110000	846.155751	323.836500	0.502984	28.162109	1.004282	12.519100
5411.130000	846.155751	323.829955	0.502985	28.161540	1.004286	12.518847
5411.150000	846.155751	323.819767	0.502988	28.160654	1.004290	12.518453
5411.170000	846.155751	323.814278	0.502989	28.160176	1.004293	12.518241
5411.190000	846.155751	323.807044	0.502991	28.159547	1.004297	12.517961
5411.210000	846.155751	323.797337	0.502994	28.158703	1.004301	12.517586
5411.230000	846.155751	323.786286	0.502997	28.157742	1.004307	12.517159
5411.250000	846.155751	323.792605	0.502995	28.158292	1.004304	12.517403
5411.270000	846.155751	323.781584	0.502998	28.157333	1.004309	12.516977
5411.290000	846.155751	323.770338	0.503001	28.156355	1.004314	12.516542
5411.310000	846.155751	323.764598	0.503002	28.155856	1.004317	12.516321
5411.330000	846.155751	323.765536	0.503002	28.155938	1.004317	12.516357
5411.350000	846.155751	323.751112	0.503006	28.154683	1.004324	12.515799
5411.370000	846.155751	323.740021	0.503009	28.153719	1.004329	12.515370
5411.390000	846.155751	323.725339	0.503013	28.152442	1.004336	12.514803
5411.410000	846.155751	323.730405	0.503011	28.152883	1.004334	12.514999
5411.430000	846.155751	323.719654	0.503014	28.151948	1.004339	12.514583
5411.450000	846.155751	323.719988	0.503014	28.151977	1.004339	12.514596
5411.470000	846.155751	323.692151	0.503021	28.149556	1.004352	12.513520
5411.490000	846.155751	323.700348	0.503019	28.150269	1.004348	12.513837
5411.510000	846.155751	323.692046	0.503021	28.149547	1.004352	12.513516
5411.530000	846.155751	323.699227	0.503019	28.150171	1.004349	12.513793
5411.550000	846.155751	323.687633	0.503022	28.149163	1.004355	12.513345
5411.570000	846.155670	323.677285	0.503025	28.148263	1.004360	12.512945
5411.590000	846.155751	323.667498	0.503028	28.147412	1.004364	12.512567
5411.610000	846.155751	323.659145	0.503030	28.146686	1.004368	12.512244
5411.630000	846.155751	323.655782	0.503031	28.146393	1.004370	12.512114
5411.650000	846.155751	323.658685	0.503030	28.146645	1.004369	12.512226
5411.670000	846.155751	323.646012	0.503033	28.145543	1.004375	12.511736
5411.690000	846.155751	323.653426	0.503031	28.146188	1.004371	12.512023
5411.710000	846.155751	323.626526	0.503038	28.143849	1.004384	12.510983
5411.730000	846.155751	323.630116	0.503038	28.144161	1.004383	12.511122
5411.750000	846.155751	323.614573	0.503042	28.142809	1.004390	12.510521
5411.770000	846.155751	323.616691	0.503041	28.142994	1.004389	12.510603
5411.790000	846.155751	323.604418	0.503044	28.141926	1.004395	12.510128
5411.810000	846.155751	323.590631	0.503048	28.140727	1.004402	12.509595
5411.830000	846.155670	323.598625	0.503046	28.141422	1.004398	12.509904
5411.850000	846.155670	323.588865	0.503048	28.140574	1.004402	12.509527
5411.870000	846.155751	323.580366	0.503051	28.139835	1.004407	12.509198
5411.890000	846.155751	323.577149	0.503051	28.139555	1.004408	12.509074
5411.910000	846.155751	323.573119	0.503052	28.139204	1.004410	12.508918
5411.930000	846.155670	323.563448	0.503055	28.138363	1.004415	12.508544
5411.950000	846.155751	323.564992	0.503055	28.138498	1.004414	12.508604
5411.970000	846.155751	323.551904	0.503058	28.137359	1.004420	12.508098
5411.990000	846.155751	323.550299	0.503058	28.137220	1.004421	12.508036
5412.010000	846.155751	323.545060	0.503060	28.136764	1.004424	12.507834
5412.030000	846.155670	323.545836	0.503059	28.136832	1.004423	12.507864
5412.050000	846.155751	323.531533	0.503063	28.135588	1.004430	12.507311
5412.070000	846.155751	323.522773	0.503066	28.134826	1.004435	12.506972
5412.090000	846.155751	323.535765	0.503062	28.135956	1.004428	12.507474
5412.110000	846.155751	323.520151	0.503066	28.134598	1.004436	12.506871
5412.130000	846.155751	323.505725	0.503070	28.133344	1.004443	12.506313
5412.150000	846.155751	323.492904	0.503073	28.132229	1.004449	12.505817
5412.170000	846.155751	323.480044	0.503077	28.131110	1.004455	12.505320
5412.190000	846.155751	323.480223	0.503077	28.131126	1.004455	12.505327
5412.210000	846.155751	323.470526	0.503079	28.130282	1.004460	12.504952
5412.230000	846.155670	323.464310	0.503081	28.129742	1.004463	12.504712
5412.250000	846.155751	323.447275	0.503085	28.128260	1.004471	12.504053
5412.270000	846.155751	323.456795	0.503083	28.129088	1.004467	12.504421
5412.290000	846.155751	323.447598	0.503085	28.128289	1.004471	12.504066
5412.310000	846.155751	323.438170	0.503088	28.127469	1.004476	12.503701
5412.330000	846.155751	323.417055	0.503093	28.125632	1.004486	12.502885
5412.350000	846.155751	323.418013	0.503093	28.125716	1.004485	12.502922
5412.370000	846.155751	323.420540	0.503092	28.125935	1.004484	12.503020
5412.390000	846.155751	323.407140	0.503096	28.124770	1.004491	12.502502
5412.410000	846.155751	323.416978	0.503093	28.125626	1.004486	12.502882
5412.430000	846.155751	323.407818	0.503096	28.124829	1.004490	12.502528
5412.450000	846.155751	323.410298	0.503095	28.125045	1.004489	12.502624
5412.470000	846.155751	323.394830	0.503099	28.123700	1.004497	12.502026
5412.490000	846.155751	323.396737	0.503099	28.123865	1.004496	12.502100
5412.510000	846.155751	323.392222	0.503100	28.123473	1.004498	12.501925
5412.530000	846.155751	323.374147	0.503104	28.121901	1.004507	12.501226
5412.550000	846.155751	323.369876	0.503106	28.121529	1.004509	12.501061
5412.570000	846.155751	323.364603	0.503107	28.121071	1.004511	12.500857
5412.590000	846.155751	323.363580	0.503107	28.120982	1.004512	12.500818
5412.610000	846.155751	323.366002	0.503107	28.121193	1.004511	12.500911
5412.630000	846.155751	323.351419	0.503110	28.119924	1.004518	12.500348
5412.650000	846.155751	323.339699	0.503113	28.118905	1.004524	12.499895
5412.670000	846.155751	323.336791	0.503114	28.118652	1.004525	12.499782
5412.690000	846.155751	323.330295	0.503116	28.118087	1.004528	12.499531
5412.710000	846.155751	323.332422	0.503115	28.118272	1.004527	12.499613
5412.730000	846.155751	323.326619	0.503117	28.117768	1.004530	12.499389
5412.750000	846.155751	323.311491	0.503121	28.116452	1.004537	12.498804
5412.770000	846.155751	323.321767	0.503118	28.117346	1.004532	12.499201
5412.790000	846.155751	323.326697	0.503117	28.117775	1.004530	12.499392
5412.810000	846.155670	323.317867	0.503119	28.117007	1.004534	12.499051
5412.830000	846.155751	323.310609	0.503121	28.116375	1.004538	12.498770
5412.850000	846.155751	323.298931	0.503124	28.115360	1.004543	12.498319
5412.870000	846.155751	323.282936	0.503128	28.113969	1.004551	12.497700
5412.890000	846.155751	323.298232	0.503124	28.115299	1.004544	12.498291
5412.910000	846.155751	323.293371	0.503126	28.114876	1.004546	12.498104
5412.930000	846.155751	323.287483	0.503127	28.114364	1.004549	12.497876
5412.950000	846.155751	323.285530	0.503128	28.114194	1.004550	12.497800
5412.970000	846.155751	323.274857	0.503130	28.113266	1.004555	12.497388
5412.990000	846.155670	323.260800	0.503134	28.112044	1.004562	12.496844
5413.010000	846.155670	323.256158	0.503135	28.111640	1.004564	12.496665
5413.030000	846.155751	323.263007	0.503133	28.112236	1.004561	12.496930
5413.050000	846.155751	323.257351	0.503135	28.111744	1.004563	12.496711
5413.070000	846.155751	323.238285	0.503140	28.110086	1.004573	12.495974
5413.090000	846.155751	323.237417	0.503140	28.110010	1.004573	12.495940
5413.110000	846.155670	323.244825	0.503138	28.110655	1.004569	12.496227
5413.130000	846.155751	323.240142	0.503139	28.110247	1.004572	12.496046
5413.150000	846.155751	323.235628	0.503141	28.109855	1.004574	12.495871
5413.170000	846.155751	323.217338	0.503145	28.108264	1.004583	12.495164
5413.190000	846.155751	323.226668	0.503143	28.109076	1.004578	12.495525
5413.210000	846.155751	323.224373	0.503144	28.108876	1.004579	12.495436
5413.230000	846.155751	323.208117	0.503148	28.107462	1.004587	12.494808
5413.250000	846.155751	323.191998	0.503152	28.106061	1.004595	12.494185
5413.270000	846.155670	323.205824	0.503148	28.107263	1.004588	12.494719
5413.290000	846.155670	323.194413	0.503151	28.106271	1.004594	12.494278
5413.310000	846.155751	323.181125	0.503155	28.105115	1.004600	12.493764
5413.330000	846.155751	323.192044	0.503152	28.106065	1.004595	12.494186
5413.350000	846.155751	323.189435	0.503153	28.105838	1.004596	12.494086
5413.370000	846.155751	323.175136	0.503156	28.104594	1.004603	12.493533
5413.390000	846.155751	323.176897	0.503156	28.104747	1.004603	12.493601
5413.410000	846.155751	323.178072	0.503156	28.104849	1.004602	12.493646
5413.430000	846.155751	323.165138	0.503159	28.103725	1.004608	12.493146
5413.450000	846.155670	323.171302	0.503157	28.104261	1.004605	12.493385
5413.470000	846.155670	323.172802	0.503157	28.104391	1.004604	12.493443
5413.490000	846.155751	323.154581	0.503162	28.102807	1.004613	12.492738
5413.510000	846.155751	323.149878	0.503163	28.102398	1.004616	12.492556
5413.530000	846.155751	323.141380	0.503165	28.101659	1.004620	12.492228
5413.550000	846.155751	323.138676	0.503166	28.101423	1.004621	12.492123
5413.570000	846.155751	323.138652	0.503166	28.101421	1.004621	12.492122
5413.590000	846.155751	323.137525	0.503166	28.101323	1.004622	12.492079
5413.610000	846.155751	323.127870	0.503169	28.100484	1.004626	12.491705
5413.630000	846.155751	323.119157	0.503171	28.099726	1.004631	12.491369
5413.650000	846.155751	323.116583	0.503172	28.099502	1.004632	12.491269
5413.670000	846.155751	323.125487	0.503169	28.100276	1.004628	12.491613
5413.690000	846.155751	323.103713	0.503175	28.098383	1.004638	12.490772
5413.710000	846.155751	323.097357	0.503177	28.097830	1.004641	12.490526
5413.730000	846.155751	323.102465	0.503175	28.098274	1.004639	12.490723
5413.750000	846.155751	323.085747	0.503180	28.096821	1.004647	12.490077
5413.770000	846.155751	323.077209	0.503182	28.096078	1.004651	12.489747
5413.790000	846.155751	323.082559	0.503181	28.096543	1.004648	12.489954
5413.810000	846.155751	323.077150	0.503182	28.096073	1.004651	12.489745
5413.830000	846.155751	323.075381	0.503182	28.095919	1.004652	12.489676
5413.850000	846.155751	323.069576	0.503184	28.095414	1.004655	12.489452
5413.870000	846.155751	323.077555	0.503182	28.096108	1.004651	12.489760
5413.890000	846.155751	323.058543	0.503187	28.094455	1.004660	12.489025
5413.910000	846.155751	323.054425	0.503188	28.094097	1.004662	12.488866
5413.930000	846.155751	323.054154	0.503188	28.094073	1.004662	12.488856
5413.950000	846.155751	323.053351	0.503188	28.094003	1.004663	12.488825
5413.970000	846.155751	323.052203	0.503189	28.093903	1.004663	12.488780
5413.990000	846.155751	323.041701	0.503191	28.092990	1.004668	12.488374
5414.010000	846.155751	323.037566	0.503192	28.092631	1.004670	12.488214
5414.030000	846.155751	323.012034	0.503199	28.090410	1.004683	12.487227
5414.050000	846.155751	323.019241	0.503197	28.091037	1.004679	12.487506
5414.070000	846.155670	323.018960	0.503197	28.091012	1.004679	12.487495
5414.090000	846.155751	323.019344	0.503197	28.091046	1.004679	12.487510
5414.110000	846.155751	323.006622	0.503200	28.089940	1.004685	12.487018
5414.130000	846.155751	323.008819	0.503200	28.090131	1.004684	12.487103
5414.150000	846.155751	322.996177	0.503203	28.089031	1.004690	12.486614
5414.170000	846.155751	322.993151	0.503204	28.088768	1.004692	12.486497
5414.190000	846.155751	322.991853	0.503204	28.088655	1.004692	12.486447
5414.210000	846.155751	322.983101	0.503207	28.087894	1.004697	12.486109
5414.230000	846.155751	322.987954	0.503205	28.088316	1.004694	12.486297
5414.250000	846.155751	322.971774	0.503210	28.086909	1.004702	12.485671
5414.270000	846.155751	322.980704	0.503207	28.087686	1.004698	12.486016
5414.290000	846.155751	322.975184	0.503209	28.087206	1.004700	12.485803
5414.310000	846.155751	322.970875	0.503210	28.086831	1.004703	12.485636
5414.330000	846.155751	322.961069	0.503212	28.085978	1.004707	12.485257
5414.350000	846.155751	322.958659	0.503213	28.085768	1.004708	12.485164
5414.370000	846.155751	322.951603	0.503215	28.085155	1.004712	12.484891
5414.390000	846.155751	322.945833	0.503216	28.084653	1.004715	12.484668
5414.410000	846.155751	322.951790	0.503215	28.085171	1.004712	12.484898
5414.430000	846.155670	322.949461	0.503215	28.084969	1.004713	12.484808
5414.450000	846.155751	322.934297	0.503219	28.083650	1.004720	12.484222
5414.470000	846.155751	322.935773	0.503219	28.083778	1.004720	12.484279
5414.490000	846.155751	322.931167	0.503220	28.083378	1.004722	12.484101
5414.510000	846.155751	322.925252	0.503222	28.082863	1.004725	12.483873
5414.530000	846.155751	322.919226	0.503223	28.082339	1.004728	12.483640
5414.550000	846.155751	322.913599	0.503225	28.081850	1.004730	12.483422
5414.570000	846.155751	322.908903	0.503226	28.081441	1.004733	12.483241
5414.590000	846.155751	322.926687	0.503221	28.082988	1.004724	12.483928
5414.610000	846.155751	322.907972	0.503226	28.081361	1.004733	12.483205
5414.630000	846.155751	322.907889	0.503226	28.081353	1.004733	12.483201
5414.650000	846.155751	322.907989	0.503226	28.081362	1.004733	12.483205
5414.670000	846.155751	322.897292	0.503229	28.080432	1.004738	12.482792
5414.690000	846.155751	322.894085	0.503230	28.080153	1.004740	12.482668
5414.710000	846.155751	322.893394	0.503230	28.080093	1.004740	12.482641
5414.730000	846.155751	322.890931	0.503231	28.079879	1.004741	12.482546
5414.750000	846.155751	322.870557	0.503236	28.078107	1.004751	12.481758
5414.770000	846.155751	322.874902	0.503235	28.078485	1.004749	12.481926
5414.790000	846.155751	322.875194	0.503235	28.078510	1.004749	12.481937
5414.810000	846.155751	322.863354	0.503238	28.077480	1.004755	12.481480
5414.830000	846.155751	322.857504	0.503239	28.076972	1.004758	12.481253
5414.850000	846.155751	322.858720	0.503239	28.077077	1.004757	12.481301
5414.870000	846.155751	322.856393	0.503240	28.076875	1.004758	12.481211
5414.890000	846.155751	322.860988	0.503239	28.077275	1.004756	12.481388
5414.910000	846.155751	322.852193	0.503241	28.076510	1.004760	12.481048
5414.930000	846.155751	322.843178	0.503243	28.075726	1.004765	12.480700
5414.950000	846.155751	322.856105	0.503240	28.076850	1.004758	12.481199
5414.970000	846.155751	322.856723	0.503240	28.076904	1.004758	12.481223
5414.990000	846.155751	322.839209	0.503244	28.075381	1.004766	12.480546
5415.010000	846.155751	322.826941	0.503247	28.074314	1.004772	12.480072
5415.030000	846.155751	322.827847	0.503247	28.074393	1.004772	12.480107
5415.050000	846.155751	322.810668	0.503252	28.072899	1.004780	12.479443
5415.070000	846.155751	322.823379	0.503248	28.074004	1.004774	12.479934
5415.090000	846.155751	322.810411	0.503252	28.072876	1.004780	12.479433
5415.110000	846.155751	322.811765	0.503251	28.072994	1.004780	12.479485
5415.130000	846.155751	322.806180	0.503253	28.072508	1.004783	12.479269
5415.150000	846.155751	322.808017	0.503252	28.072668	1.004782	12.479340
5415.170000	846.155751	322.804945	0.503253	28.072401	1.004783	12.479222
5415.190000	846.155751	322.811585	0.503251	28.072978	1.004780	12.479478
5415.210000	846.155751	322.791690	0.503257	28.071248	1.004790	12.478709
5415.230000	846.155751	322.804224	0.503253	28.072338	1.004783	12.479194
5415.250000	846.155751	322.812388	0.503251	28.073048	1.004779	12.479509
5415.270000	846.155751	322.782708	0.503259	28.070467	1.004794	12.478362
5415.290000	846.155751	322.777413	0.503260	28.070007	1.004796	12.478157
5415.310000	846.155751	322.778625	0.503260	28.070112	1.004796	12.478204
5415.330000	846.155751	322.771856	0.503262	28.069523	1.004799	12.477942
5415.350000	846.155751	322.763126	0.503264	28.068764	1.004803	12.477605
5415.370000	846.155751	322.766202	0.503263	28.069032	1.004802	12.477724
5415.390000	846.155751	322.760817	0.503265	28.068563	1.004805	12.477516
5415.410000	846.155751	322.768070	0.503263	28.069194	1.004801	12.477796
5415.430000	846.155670	322.760935	0.503265	28.068574	1.004804	12.477520
5415.450000	846.155751	322.755837	0.503266	28.068130	1.004807	12.477323
5415.470000	846.155751	322.761954	0.503264	28.068662	1.004804	12.477560
5415.490000	846.155751	322.767380	0.503263	28.069134	1.004801	12.477769
5415.510000	846.155751	322.755500	0.503266	28.068101	1.004807	12.477310
5415.530000	846.155751	322.756311	0.503266	28.068171	1.004807	12.477341
5415.550000	846.155751	322.753284	0.503267	28.067908	1.004808	12.477224
5415.570000	846.155751	322.736961	0.503271	28.066489	1.004816	12.476593
5415.590000	846.155751	322.730172	0.503273	28.065898	1.004819	12.476331
5415.610000	846.155751	322.733038	0.503272	28.066148	1.004818	12.476442
5415.630000	846.155751	322.722432	0.503275	28.065225	1.004823	12.476032
5415.650000	846.155751	322.713002	0.503277	28.064405	1.004828	12.475667
5415.670000	846.155751	322.713827	0.503277	28.064477	1.004827	12.475699
5415.690000	846.155751	322.727401	0.503273	28.065657	1.004821	12.476224
5415.710000	846.155751	322.706362	0.503279	28.063828	1.004831	12.475411
5415.730000	846.155751	322.709758	0.503278	28.064123	1.004829	12.475542
5415.750000	846.155751	322.701840	0.503280	28.063434	1.004833	12.475236
5415.770000	846.155751	322.695746	0.503282	28.062904	1.004836	12.475000
5415.790000	846.155751	322.704609	0.503279	28.063675	1.004832	12.475343
5415.810000	846.155751	322.685548	0.503284	28.062018	1.004841	12.474606
5415.830000	846.155751	322.680401	0.503286	28.061570	1.004844	12.474407
5415.850000	846.155751	322.666064	0.503289	28.060323	1.004851	12.473853
5415.870000	846.155751	322.675194	0.503287	28.061117	1.004846	12.474206
5415.890000	846.155751	322.666984	0.503289	28.060403	1.004850	12.473888
5415.910000	846.155751	322.662882	0.503290	28.060046	1.004852	12.473730
5415.930000	846.155751	322.660997	0.503291	28.059883	1.004853	12.473657
5415.950000	846.155751	322.662191	0.503290	28.059986	1.004852	12.473703
5415.970000	846.155751	322.663487	0.503290	28.060099	1.004852	12.473753
5415.990000	846.155751	322.653498	0.503293	28.059230	1.004857	12.473367
5416.010000	846.155751	322.661569	0.503291	28.059932	1.004853	12.473679
5416.030000	846.155751	322.650117	0.503294	28.058936	1.004858	12.473236
5416.050000	846.155751	322.642795	0.503296	28.058300	1.004862	12.472953
5416.070000	846.155751	322.653084	0.503293	28.059194	1.004857	12.473351
5416.090000	846.155751	322.641931	0.503296	28.058224	1.004862	12.472920
5416.110000	846.155751	322.635872	0.503297	28.057698	1.004865	12.472685
5416.130000	846.155751	322.637890	0.503297	28.057873	1.004864	12.472764
5416.150000	846.155751	322.637019	0.503297	28.057797	1.004865	12.472730
5416.170000	846.155751	322.634505	0.503298	28.057579	1.004866	12.472633
5416.190000	846.155751	322.634996	0.503298	28.057621	1.004866	12.472652
5416.210000	846.155751	322.628846	0.503299	28.057087	1.004869	12.472414
5416.230000	846.155751	322.635422	0.503297	28.057658	1.004865	12.472668
5416.250000	846.155751	322.635462	0.503297	28.057662	1.004865	12.472670
5416.270000	846.155751	322.640988	0.503296	28.058143	1.004863	12.472883
5416.290000	846.155751	322.630225	0.503299	28.057207	1.004868	12.472467
5416.310000	846.155751	322.640560	0.503296	28.058105	1.004863	12.472867
5416.330000	846.155751	322.624495	0.503300	28.056708	1.004871	12.472246
5416.350000	846.155751	322.616942	0.503302	28.056051	1.004874	12.471954
5416.370000	846.155751	322.619388	0.503302	28.056264	1.004873	12.472048
5416.390000	846.155751	322.614707	0.503303	28.055857	1.004875	12.471867
5416.410000	846.155751	322.609406	0.503304	28.055396	1.004878	12.471662
5416.430000	846.155670	322.603431	0.503306	28.054876	1.004881	12.471431
5416.450000	846.155751	322.593598	0.503308	28.054021	1.004886	12.471051
5416.470000	846.155751	322.594850	0.503308	28.054130	1.004885	12.471100
5416.490000	846.155751	322.593006	0.503309	28.053970	1.004886	12.471028
5416.510000	846.155670	322.589874	0.503309	28.053697	1.004887	12.470907
5416.530000	846.155751	322.587995	0.503310	28.053534	1.004888	12.470835
5416.550000	846.155751	322.589576	0.503309	28.053672	1.004888	12.470896
5416.570000	846.155751	322.578006	0.503312	28.052665	1.004893	12.470448
5416.590000	846.155751	322.577530	0.503313	28.052624	1.004893	12.470430
5416.610000	846.155751	322.561394	0.503317	28.051221	1.004901	12.469806
5416.630000	846.155751	322.564001	0.503316	28.051447	1.004900	12.469907
5416.650000	846.155751	322.549734	0.503320	28.050207	1.004907	12.469356
5416.670000	846.155751	322.553611	0.503319	28.050544	1.004905	12.469505
5416.690000	846.155751	322.548446	0.503320	28.050095	1.004908	12.469306
5416.710000	846.155751	322.544883	0.503321	28.049785	1.004909	12.469168
5416.730000	846.155751	322.553319	0.503319	28.050519	1.004905	12.469494
5416.750000	846.155751	322.549798	0.503320	28.050212	1.004907	12.469358
5416.770000	846.155751	322.547479	0.503320	28.050011	1.004908	12.469268
5416.790000	846.155751	322.539312	0.503323	28.049300	1.004912	12.468953
5416.810000	846.155751	322.551367	0.503319	28.050349	1.004906	12.469419
5416.830000	846.155751	322.545992	0.503321	28.049881	1.004909	12.469211
5416.850000	846.155751	322.541198	0.503322	28.049464	1.004911	12.469026
5416.870000	846.155751	322.531206	0.503325	28.048595	1.004916	12.468639
5416.890000	846.155751	322.530632	0.503325	28.048545	1.004916	12.468617
5416.910000	846.155670	322.520448	0.503327	28.047660	1.004921	12.468223
5416.930000	846.155751	322.522522	0.503327	28.047840	1.004920	12.468304
5416.950000	846.155751	322.518378	0.503328	28.047480	1.004922	12.468143
5416.970000	846.155751	322.522302	0.503327	28.047821	1.004920	12.468295
5416.990000	846.155751	322.525018	0.503326	28.048057	1.004919	12.468400
5417.010000	846.155751	322.513200	0.503329	28.047030	1.004925	12.467943
5417.030000	846.155751	322.504602	0.503332	28.046282	1.004929	12.467611
5417.050000	846.155751	322.507534	0.503331	28.046537	1.004927	12.467724
5417.070000	846.155751	322.503630	0.503332	28.046197	1.004929	12.467573
5417.090000	846.155751	322.500213	0.503333	28.045900	1.004931	12.467441
5417.110000	846.155751	322.483233	0.503337	28.044423	1.004939	12.466785
5417.130000	846.155751	322.480908	0.503338	28.044221	1.004940	12.466695
5417.150000	846.155751	322.491344	0.503335	28.045129	1.004935	12.467098
5417.170000	846.155751	322.483526	0.503337	28.044449	1.004939	12.466796
5417.190000	846.155751	322.485778	0.503337	28.044645	1.004938	12.466883
5417.210000	846.155751	322.479834	0.503338	28.044128	1.004941	12.466653
5417.230000	846.155751	322.482063	0.503338	28.044322	1.004940	12.466739
5417.250000	846.155751	322.473555	0.503340	28.043582	1.004944	12.466411
5417.270000	846.155751	322.472540	0.503340	28.043494	1.004944	12.466371
5417.290000	846.155751	322.472421	0.503340	28.043483	1.004945	12.466367
5417.310000	846.155751	322.462103	0.503343	28.042586	1.004950	12.465968
5417.330000	846.155751	322.459889	0.503343	28.042393	1.004951	12.465882
5417.350000	846.155670	322.456598	0.503344	28.042107	1.004952	12.465755
5417.370000	846.155751	322.450096	0.503346	28.041542	1.004955	12.465504
5417.390000	846.155751	322.451963	0.503345	28.041704	1.004954	12.465576
5417.410000	846.155751	322.446528	0.503347	28.041232	1.004957	12.465366
5417.430000	846.155751	322.451496	0.503346	28.041664	1.004955	12.465558
5417.450000	846.155751	322.451955	0.503345	28.041703	1.004954	12.465575
5417.470000	846.155670	322.448115	0.503346	28.041370	1.004956	12.465427
5417.490000	846.155751	322.454471	0.503345	28.041922	1.004953	12.465673
5417.510000	846.155751	322.434806	0.503350	28.040212	1.004963	12.464913
5417.530000	846.155751	322.433710	0.503350	28.040117	1.004963	12.464870
5417.550000	846.155751	322.434772	0.503350	28.040209	1.004963	12.464911
5417.570000	846.155751	322.443151	0.503348	28.040938	1.004959	12.465235
5417.590000	846.155751	322.415588	0.503355	28.038541	1.004972	12.464170
5417.610000	846.155751	322.419136	0.503354	28.038849	1.004970	12.464307
5417.630000	846.155751	322.414194	0.503355	28.038420	1.004973	12.464116
5417.650000	846.155751	322.419395	0.503354	28.038872	1.004970	12.464317
5417.670000	846.155751	322.408002	0.503357	28.037881	1.004976	12.463876
5417.690000	846.155751	322.408292	0.503357	28.037906	1.004976	12.463888
5417.710000	846.155751	322.398970	0.503359	28.037096	1.004980	12.463527
5417.730000	846.155751	322.404125	0.503358	28.037544	1.004978	12.463726
5417.750000	846.155751	322.413273	0.503356	28.038339	1.004973	12.464080
5417.770000	846.155751	322.409359	0.503357	28.037999	1.004975	12.463929
5417.790000	846.155751	322.413001	0.503356	28.038316	1.004973	12.464070
5417.810000	846.155751	322.403132	0.503358	28.037458	1.004978	12.463688
5417.830000	846.155751	322.395875	0.503360	28.036827	1.004982	12.463408
5417.850000	846.155751	322.401939	0.503358	28.037354	1.004979	12.463642
5417.870000	846.155751	322.393860	0.503361	28.036651	1.004983	12.463330
5417.890000	846.155751	322.398721	0.503359	28.037074	1.004980	12.463518
5417.910000	846.155751	322.378549	0.503365	28.035320	1.004990	12.462738
5417.930000	846.155751	322.389748	0.503362	28.036294	1.004985	12.463171
5417.950000	846.155751	322.387745	0.503362	28.036119	1.004986	12.463093
5417.970000	846.155751	322.386436	0.503363	28.036006	1.004986	12.463043
5417.990000	846.155751	322.383766	0.503363	28.035773	1.004988	12.462939
5418.010000	846.155670	322.370391	0.503367	28.034610	1.004994	12.462422
5418.030000	846.155751	322.353853	0.503371	28.033172	1.005002	12.461783
5418.050000	846.155751	322.369413	0.503367	28.034525	1.004995	12.462385
5418.070000	846.155751	322.354954	0.503371	28.033268	1.005002	12.461826
5418.090000	846.155751	322.357894	0.503370	28.033524	1.005000	12.461939
5418.110000	846.155751	322.348637	0.503372	28.032719	1.005005	12.461581
5418.130000	846.155751	322.352037	0.503372	28.033014	1.005003	12.461713
5418.150000	846.155751	322.360260	0.503369	28.033729	1.004999	12.462031
5418.170000	846.155751	322.342177	0.503374	28.032157	1.005008	12.461332
5418.190000	846.155751	322.349293	0.503372	28.032776	1.005004	12.461607
5418.210000	846.155751	322.347420	0.503373	28.032613	1.005005	12.461534
5418.230000	846.155751	322.349572	0.503372	28.032800	1.005004	12.461618
5418.250000	846.155751	322.347326	0.503373	28.032605	1.005005	12.461531
5418.270000	846.155751	322.331264	0.503377	28.031208	1.005013	12.460910
5418.290000	846.155751	322.348882	0.503372	28.032740	1.005004	12.461591
5418.310000	846.155751	322.347944	0.503373	28.032658	1.005005	12.461555
5418.330000	846.155751	322.346253	0.503373	28.032511	1.005006	12.461489
5418.350000	846.155751	322.331243	0.503377	28.031206	1.005013	12.460909
5418.370000	846.155751	322.331797	0.503377	28.031254	1.005013	12.460930
5418.390000	846.155751	322.299128	0.503385	28.028413	1.005029	12.459667
5418.410000	846.155751	322.319346	0.503380	28.030171	1.005019	12.460449
5418.430000	846.155751	322.331475	0.503377	28.031226	1.005013	12.460918
5418.450000	846.155751	322.317972	0.503380	28.030052	1.005019	12.460396
5418.470000	846.155751	322.300670	0.503385	28.028547	1.005028	12.459727
5418.490000	846.155751	322.312895	0.503382	28.029610	1.005022	12.460200
5418.510000	846.155751	322.310443	0.503382	28.029397	1.005023	12.460105
5418.530000	846.155670	322.297441	0.503386	28.028266	1.005029	12.459602
5418.550000	846.155751	322.295696	0.503386	28.028115	1.005030	12.459535
5418.570000	846.155751	322.300205	0.503385	28.028507	1.005028	12.459709
5418.590000	846.155751	322.303491	0.503384	28.028792	1.005027	12.459836
5418.610000	846.155751	322.299716	0.503385	28.028464	1.005028	12.459690
5418.630000	846.155751	322.291109	0.503387	28.027716	1.005033	12.459357
5418.650000	846.155751	322.298772	0.503385	28.028382	1.005029	12.459654
5418.670000	846.155751	322.289223	0.503388	28.027552	1.005033	12.459284
5418.690000	846.155751	322.278491	0.503391	28.026618	1.005039	12.458870
5418.710000	846.155751	322.286549	0.503389	28.027319	1.005035	12.459181
5418.730000	846.155751	322.282974	0.503390	28.027008	1.005036	12.459043
5418.750000	846.155751	322.287479	0.503388	28.027400	1.005034	12.459217
5418.770000	846.155751	322.280788	0.503390	28.026818	1.005038	12.458958
5418.790000	846.155751	322.264254	0.503394	28.025380	1.005046	12.458319
5418.810000	846.155751	322.261498	0.503395	28.025141	1.005047	12.458213
5418.830000	846.155751	322.264812	0.503394	28.025429	1.005045	12.458341
5418.850000	846.155751	322.265779	0.503394	28.025513	1.005045	12.458378
5418.870000	846.155670	322.251362	0.503398	28.024259	1.005052	12.457821
5418.890000	846.155751	322.260151	0.503396	28.025023	1.005048	12.458161
5418.910000	846.155751	322.263832	0.503395	28.025344	1.005046	12.458303
5418.930000	846.155751	322.276672	0.503391	28.026460	1.005040	12.458799
5418.950000	846.155751	322.272978	0.503392	28.026139	1.005041	12.458656
5418.970000	846.155751	322.259785	0.503396	28.024992	1.005048	12.458146
5418.990000	846.155751	322.262878	0.503395	28.025261	1.005046	12.458266
5419.010000	846.155751	322.257719	0.503396	28.024812	1.005049	12.458067
5419.030000	846.155751	322.255910	0.503397	28.024655	1.005050	12.457997
5419.050000	846.155751	322.246167	0.503399	28.023807	1.005054	12.457620
5419.070000	846.155751	322.233485	0.503402	28.022704	1.005061	12.457130
5419.090000	846.155751	322.238761	0.503401	28.023163	1.005058	12.457334
5419.110000	846.155751	322.221578	0.503406	28.021669	1.005066	12.456669
5419.130000	846.155751	322.235560	0.503402	28.022885	1.005059	12.457210
5419.150000	846.155751	322.231735	0.503403	28.022552	1.005061	12.457062
5419.170000	846.155751	322.238842	0.503401	28.023170	1.005058	12.457337
5419.190000	846.155751	322.212363	0.503408	28.020868	1.005071	12.456313
5419.210000	846.155751	322.217526	0.503407	28.021317	1.005068	12.456513
5419.230000	846.155751	322.214928	0.503407	28.021091	1.005070	12.456412
5419.250000	846.155670	322.221846	0.503405	28.021692	1.005066	12.456680
5419.270000	846.155751	322.212271	0.503408	28.020860	1.005071	12.456310
5419.290000	846.155751	322.222359	0.503405	28.021737	1.005066	12.456700
5419.310000	846.155670	322.204799	0.503410	28.020210	1.005074	12.456021
5419.330000	846.155751	322.195410	0.503412	28.019393	1.005079	12.455658
5419.350000	846.155751	322.189288	0.503414	28.018861	1.005082	12.455421
5419.370000	846.155751	322.200203	0.503411	28.019810	1.005077	12.455843
5419.390000	846.155751	322.192739	0.503413	28.019161	1.005080	12.455555
5419.410000	846.155751	322.196467	0.503412	28.019485	1.005078	12.455699
5419.430000	846.155751	322.204391	0.503410	28.020174	1.005075	12.456005
5419.450000	846.155751	322.199025	0.503411	28.019708	1.005077	12.455798
5419.470000	846.155751	322.187747	0.503414	28.018727	1.005083	12.455362
5419.490000	846.155751	322.187500	0.503414	28.018705	1.005083	12.455352
5419.510000	846.155751	322.178368	0.503417	28.017911	1.005087	12.454999
5419.530000	846.155751	322.182526	0.503416	28.018273	1.005085	12.455160
5419.550000	846.155751	322.184178	0.503415	28.018417	1.005084	12.455224
5419.570000	846.155751	322.184022	0.503415	28.018403	1.005085	12.455218
5419.590000	846.155751	322.176539	0.503417	28.017752	1.005088	12.454928
5419.610000	846.155751	322.185227	0.503415	28.018508	1.005084	12.455264
5419.630000	846.155751	322.182623	0.503416	28.018281	1.005085	12.455163
5419.650000	846.155751	322.176812	0.503417	28.017776	1.005088	12.454939
5419.670000	846.155751	322.167960	0.503420	28.017006	1.005092	12.454597
5419.690000	846.155751	322.163989	0.503421	28.016661	1.005094	12.454443
5419.710000	846.155751	322.152946	0.503424	28.015700	1.005100	12.454016
5419.730000	846.155751	322.164510	0.503421	28.016706	1.005094	12.454463
5419.750000	846.155751	322.153942	0.503423	28.015787	1.005099	12.454055
5419.770000	846.155751	322.134919	0.503428	28.014133	1.005108	12.453319
5419.790000	846.155751	322.132583	0.503429	28.013930	1.005109	12.453229
5419.810000	846.155751	322.136511	0.503428	28.014271	1.005108	12.453381
5419.830000	846.155751	322.128681	0.503430	28.013590	1.005111	12.453078
5419.850000	846.155751	322.132130	0.503429	28.013890	1.005110	12.453211
5419.870000	846.155751	322.131021	0.503429	28.013794	1.005110	12.453169
5419.890000	846.155751	322.133498	0.503429	28.014009	1.005109	12.453264
5419.910000	846.155751	322.121992	0.503432	28.013009	1.005115	12.452820
5419.930000	846.155751	322.114416	0.503434	28.012350	1.005118	12.452527
5419.950000	846.155751	322.121213	0.503432	28.012941	1.005115	12.452789
5419.970000	846.155751	322.110394	0.503435	28.012000	1.005120	12.452371
5419.990000	846.155751	322.105205	0.503436	28.011549	1.005123	12.452171
5420.010000	846.155751	322.109809	0.503435	28.011949	1.005121	12.452349
5420.030000	846.155751	322.110783	0.503435	28.012034	1.005120	12.452386
5420.050000	846.155751	322.111103	0.503434	28.012062	1.005120	12.452399
5420.070000	846.155751	322.117780	0.503433	28.012642	1.005117	12.452657
5420.090000	846.155751	322.110068	0.503435	28.011972	1.005120	12.452359
5420.110000	846.155751	322.111461	0.503434	28.012093	1.005120	12.452412
5420.130000	846.155751	322.105861	0.503436	28.011606	1.005122	12.452196
5420.150000	846.155751	322.094126	0.503439	28.010585	1.005128	12.451742
5420.170000	846.155751	322.077315	0.503443	28.009123	1.005136	12.451092
5420.190000	846.155751	322.090604	0.503440	28.010279	1.005130	12.451606
5420.210000	846.155751	322.086634	0.503441	28.009934	1.005132	12.451453
5420.230000	846.155751	322.071605	0.503445	28.008627	1.005139	12.450872
5420.250000	846.155751	322.095100	0.503439	28.010670	1.005128	12.451780
5420.270000	846.155751	322.085182	0.503441	28.009807	1.005132	12.451397
5420.290000	846.155751	322.068102	0.503446	28.008322	1.005141	12.450736
5420.310000	846.155751	322.067911	0.503446	28.008305	1.005141	12.450729
5420.330000	846.155751	322.064521	0.503447	28.008011	1.005143	12.450598
5420.350000	846.155751	322.072999	0.503444	28.008748	1.005138	12.450926
5420.370000	846.155751	322.075227	0.503444	28.008942	1.005137	12.451012
5420.390000	846.155751	322.066933	0.503446	28.008220	1.005141	12.450691
5420.410000	846.155751	322.061694	0.503447	28.007765	1.005144	12.450489
5420.430000	846.155751	322.060885	0.503448	28.007694	1.005144	12.450457
5420.450000	846.155751	322.042383	0.503452	28.006085	1.005153	12.449742
5420.470000	846.155751	322.046014	0.503451	28.006401	1.005152	12.449882
5420.490000	846.155751	322.050917	0.503450	28.006828	1.005149	12.450072
5420.510000	846.155751	322.042137	0.503452	28.006064	1.005153	12.449732
5420.530000	846.155751	322.056311	0.503449	28.007297	1.005147	12.450280
5420.550000	846.155751	322.036955	0.503454	28.005613	1.005156	12.449532
5420.570000	846.155751	322.047773	0.503451	28.006554	1.005151	12.449950
5420.590000	846.155751	322.028283	0.503456	28.004859	1.005160	12.449197
5420.610000	846.155751	322.031147	0.503455	28.005108	1.005159	12.449308
5420.630000	846.155751	322.020552	0.503458	28.004187	1.005164	12.448898
5420.650000	846.155751	322.032612	0.503455	28.005236	1.005158	12.449364
5420.670000	846.155751	322.031896	0.503455	28.005173	1.005158	12.449337
5420.690000	846.155751	322.010319	0.503461	28.003297	1.005169	12.448502
5420.710000	846.155751	321.996002	0.503465	28.002052	1.005176	12.447949
5420.730000	846.155751	321.996372	0.503464	28.002084	1.005176	12.447963
5420.750000	846.155751	322.006532	0.503462	28.002968	1.005171	12.448356
5420.770000	846.155751	321.996062	0.503465	28.002057	1.005176	12.447951
5420.790000	846.155751	321.990278	0.503466	28.001554	1.005179	12.447728
5420.810000	846.155751	321.991061	0.503466	28.001622	1.005178	12.447758
5420.830000	846.155751	321.986236	0.503467	28.001203	1.005181	12.447571
5420.850000	846.155751	321.994165	0.503465	28.001892	1.005177	12.447878
5420.870000	846.155751	321.982573	0.503468	28.000884	1.005182	12.447430
5420.890000	846.155751	321.985126	0.503467	28.001106	1.005181	12.447529
5420.910000	846.155751	321.981469	0.503468	28.000788	1.005183	12.447387
5420.930000	846.155751	321.979297	0.503469	28.000599	1.005184	12.447303
5420.950000	846.155751	321.977025	0.503470	28.000402	1.005185	12.447215
5420.970000	846.155751	321.979842	0.503469	28.000647	1.005184	12.447324
5420.990000	846.155751	321.961352	0.503474	27.999039	1.005193	12.446609
5421.010000	846.155751	321.969325	0.503472	27.999732	1.005189	12.446918
5421.030000	846.155751	321.962190	0.503473	27.999112	1.005192	12.446642
5421.050000	846.155751	321.955391	0.503475	27.998520	1.005195	12.446379
5421.070000	846.155751	321.955966	0.503475	27.998570	1.005195	12.446401
5421.090000	846.155751	321.971520	0.503471	27.999923	1.005188	12.447003
5421.110000	846.155751	321.965024	0.503473	27.999358	1.005191	12.446751
5421.130000	846.155751	321.952074	0.503476	27.998232	1.005197	12.446251
5421.150000	846.155751	321.944012	0.503478	27.997531	1.005201	12.445939
5421.170000	846.155751	321.955364	0.503475	27.998518	1.005196	12.446378
5421.190000	846.155751	321.950516	0.503476	27.998096	1.005198	12.446191
5421.210000	846.155751	321.949334	0.503477	27.997994	1.005198	12.446145
5421.230000	846.155751	321.949510	0.503477	27.998009	1.005198	12.446152
5421.250000	846.155751	321.956195	0.503475	27.998590	1.005195	12.446410
5421.270000	846.155751	321.950665	0.503476	27.998109	1.005198	12.446196
5421.290000	846.155751	321.943267	0.503478	27.997466	1.005201	12.445910
5421.310000	846.155751	321.940140	0.503479	27.997194	1.005203	12.445789
5421.330000	846.155751	321.937743	0.503480	27.996986	1.005204	12.445697
5421.350000	846.155751	321.932139	0.503481	27.996498	1.005207	12.445480
5421.370000	846.155751	321.937309	0.503480	27.996948	1.005204	12.445680
5421.390000	846.155751	321.920215	0.503484	27.995461	1.005213	12.445019
5421.410000	846.155751	321.935744	0.503480	27.996812	1.005205	12.445619
5421.430000	846.155751	321.928806	0.503482	27.996208	1.005208	12.445351
5421.450000	846.155751	321.911721	0.503487	27.994723	1.005217	12.444691
5421.470000	846.155670	321.913496	0.503486	27.994877	1.005216	12.444759
5421.490000	846.155751	321.911680	0.503487	27.994719	1.005217	12.444689
5421.510000	846.155751	321.927075	0.503483	27.996058	1.005209	12.445284
5421.530000	846.155751	321.913871	0.503486	27.994910	1.005216	12.444774
5421.550000	846.155751	321.900013	0.503490	27.993704	1.005222	12.444238
5421.570000	846.155751	321.893373	0.503491	27.993127	1.005226	12.443981
5421.590000	846.155751	321.897444	0.503490	27.993481	1.005224	12.444139
5421.610000	846.155751	321.900353	0.503490	27.993734	1.005222	12.444251
5421.630000	846.155751	321.895832	0.503491	27.993341	1.005224	12.444077
5421.650000	846.155670	321.881293	0.503494	27.992076	1.005231	12.443514
5421.670000	846.155751	321.882425	0.503494	27.992175	1.005231	12.443558
5421.690000	846.155751	321.878187	0.503495	27.991806	1.005233	12.443394
5421.710000	846.155751	321.877495	0.503496	27.991746	1.005233	12.443368
5421.730000	846.155751	321.868496	0.503498	27.990964	1.005238	12.443020
5421.750000	846.155751	321.879145	0.503495	27.991890	1.005233	12.443431
5421.770000	846.155751	321.870920	0.503497	27.991174	1.005236	12.443113
5421.790000	846.155751	321.873384	0.503497	27.991389	1.005235	12.443209
5421.810000	846.155751	321.872666	0.503497	27.991326	1.005236	12.443181
5421.830000	846.155751	321.877478	0.503496	27.991745	1.005233	12.443367
5421.850000	846.155751	321.869459	0.503498	27.991047	1.005237	12.443057
5421.870000	846.155751	321.860170	0.503500	27.990239	1.005242	12.442698
5421.890000	846.155751	321.861335	0.503500	27.990341	1.005241	12.442743
5421.910000	846.155751	321.850340	0.503503	27.989385	1.005246	12.442318
5421.930000	846.155751	321.851437	0.503502	27.989480	1.005246	12.442360
5421.950000	846.155751	321.847683	0.503503	27.989154	1.005248	12.442215
5421.970000	846.155751	321.842921	0.503505	27.988739	1.005250	12.442031
5421.990000	846.155751	321.844370	0.503504	27.988865	1.005249	12.442087
5422.010000	846.155751	321.870216	0.503497	27.991113	1.005237	12.443086
5422.030000	846.155751	321.846465	0.503504	27.989048	1.005248	12.442168
5422.050000	846.155751	321.841359	0.503505	27.988604	1.005251	12.441971
5422.070000	846.155751	321.852291	0.503502	27.989554	1.005246	12.442393
5422.090000	846.155751	321.844409	0.503504	27.988869	1.005249	12.442089
5422.110000	846.155751	321.823131	0.503510	27.987018	1.005260	12.441266
5422.130000	846.155751	321.839028	0.503506	27.988401	1.005252	12.441881
5422.150000	846.155751	321.837759	0.503506	27.988291	1.005253	12.441831
5422.170000	846.155751	321.835176	0.503507	27.988066	1.005254	12.441732
5422.190000	846.155751	321.842160	0.503505	27.988673	1.005250	12.442002
5422.210000	846.155751	321.846396	0.503504	27.989042	1.005248	12.442165
5422.230000	846.155751	321.831815	0.503507	27.987774	1.005255	12.441602
5422.250000	846.155751	321.831652	0.503507	27.987759	1.005256	12.441595
5422.270000	846.155670	321.827329	0.503509	27.987383	1.005258	12.441428
5422.290000	846.155751	321.827992	0.503508	27.987441	1.005257	12.441454
5422.310000	846.155751	321.817086	0.503511	27.986493	1.005263	12.441032
5422.330000	846.155751	321.815110	0.503512	27.986321	1.005264	12.440956
5422.350000	846.155751	321.812586	0.503512	27.986101	1.005265	12.440858
5422.370000	846.155751	321.818395	0.503511	27.986607	1.005262	12.441083
5422.390000	846.155751	321.805687	0.503514	27.985501	1.005268	12.440592
5422.410000	846.155751	321.795696	0.503517	27.984633	1.005273	12.440205
5422.430000	846.155751	321.811006	0.503513	27.985964	1.005266	12.440797
5422.450000	846.155751	321.801719	0.503515	27.985156	1.005270	12.440438
5422.470000	846.155670	321.791976	0.503518	27.984309	1.005275	12.440062
5422.490000	846.155751	321.793211	0.503518	27.984416	1.005274	12.440109
5422.510000	846.155751	321.807209	0.503514	27.985634	1.005267	12.440650
5422.530000	846.155751	321.797439	0.503516	27.984784	1.005272	12.440273
5422.550000	846.155751	321.779779	0.503521	27.983248	1.005281	12.439590
5422.570000	846.155751	321.790096	0.503518	27.984146	1.005276	12.439989
5422.590000	846.155751	321.787820	0.503519	27.983948	1.005277	12.439901
5422.610000	846.155751	321.771438	0.503523	27.982523	1.005285	12.439268
5422.630000	846.155751	321.785042	0.503520	27.983706	1.005278	12.439794
5422.650000	846.155751	321.761945	0.503526	27.981697	1.005289	12.438901
5422.670000	846.155751	321.771907	0.503523	27.982564	1.005285	12.439286
5422.690000	846.155751	321.774457	0.503522	27.982786	1.005283	12.439384
5422.710000	846.155751	321.760176	0.503526	27.981544	1.005290	12.438832
5422.730000	846.155751	321.759217	0.503526	27.981460	1.005291	12.438795
5422.750000	846.155751	321.762410	0.503526	27.981738	1.005289	12.438919
5422.770000	846.155751	321.754380	0.503528	27.981040	1.005293	12.438608
5422.790000	846.155751	321.752616	0.503528	27.980886	1.005294	12.438540
5422.810000	846.155751	321.760101	0.503526	27.981537	1.005290	12.438829
5422.830000	846.155751	321.750635	0.503529	27.980714	1.005295	12.438463
5422.850000	846.155751	321.732552	0.503533	27.979141	1.005304	12.437764
5422.869000	846.155751	321.736907	0.503532	27.979520	1.005302	12.437933
5422.889000	846.155751	321.736193	0.503532	27.979458	1.005302	12.437905
5422.909000	846.155751	321.735704	0.503533	27.979415	1.005302	12.437886
5422.929000	846.155751	321.727219	0.503535	27.978678	1.005306	12.437558
5422.949000	846.155751	321.719325	0.503537	27.977991	1.005310	12.437253
5422.969000	846.155751	321.727587	0.503535	27.978710	1.005306	12.437572
5422.989000	846.155751	321.726226	0.503535	27.978591	1.005307	12.437520
5423.009000	846.155751	321.731102	0.503534	27.979015	1.005304	12.437708
5423.029000	846.155751	321.728422	0.503534	27.978782	1.005306	12.437605
5423.049000	846.155751	321.723182	0.503536	27.978326	1.005308	12.437402
5423.069000	846.155670	321.729423	0.503534	27.978869	1.005305	12.437643
5423.089000	846.155751	321.724115	0.503536	27.978408	1.005308	12.437438
5423.109000	846.155751	321.716956	0.503537	27.977785	1.005311	12.437161
5423.129000	846.155751	321.723108	0.503536	27.978320	1.005308	12.437399
5423.149000	846.155751	321.711892	0.503539	27.977345	1.005314	12.436966
5423.169000	846.155751	321.692750	0.503544	27.975680	1.005323	12.436226
5423.189000	846.155751	321.705324	0.503541	27.976774	1.005317	12.436712
5423.209000	846.155751	321.702279	0.503541	27.976509	1.005318	12.436594
5423.229000	846.155751	321.704213	0.503541	27.976677	1.005317	12.436669
5423.249000	846.155751	321.706569	0.503540	27.976882	1.005316	12.436760
5423.269000	846.155751	321.677599	0.503548	27.974362	1.005330	12.435640
5423.289000	846.155751	321.681113	0.503547	27.974668	1.005329	12.435776
5423.309000	846.155751	321.662969	0.503552	27.973090	1.005337	12.435074
5423.329000	846.155751	321.673308	0.503549	27.973989	1.005332	12.435474
5423.349000	846.155751	321.669942	0.503550	27.973696	1.005334	12.435344
5423.369000	846.155751	321.667164	0.503550	27.973455	1.005335	12.435237
5423.389000	846.155751	321.653587	0.503554	27.972274	1.005342	12.434712
5423.409000	846.155670	321.650898	0.503555	27.972040	1.005343	12.434608
5423.429000	846.155751	321.661745	0.503552	27.972984	1.005338	12.435027
5423.449000	846.155751	321.664054	0.503551	27.973184	1.005337	12.435116
5423.469000	846.155751	321.647098	0.503556	27.971710	1.005345	12.434461
5423.489000	846.155751	321.648698	0.503555	27.971849	1.005344	12.434523
5423.509000	846.155751	321.635639	0.503559	27.970713	1.005351	12.434018
5423.529000	846.155751	321.636225	0.503559	27.970764	1.005350	12.434040
5423.549000	846.155751	321.636304	0.503559	27.970771	1.005350	12.434043
5423.569000	846.155751	321.633879	0.503559	27.970560	1.005352	12.433950
5423.589000	846.155751	321.642099	0.503557	27.971275	1.005348	12.434268
5423.609000	846.155751	321.608681	0.503566	27.968369	1.005364	12.432976
5423.629000	846.155751	321.619127	0.503563	27.969277	1.005359	12.433379
5423.649000	846.155670	321.608470	0.503566	27.968351	1.005364	12.432967
5423.669000	846.155751	321.632376	0.503560	27.970430	1.005352	12.433892
5423.689000	846.155751	321.630234	0.503560	27.970243	1.005353	12.433809
5423.709000	846.155751	321.613665	0.503564	27.968802	1.005361	12.433168
5423.729000	846.155751	321.611052	0.503565	27.968575	1.005363	12.433067
5423.749000	846.155751	321.616274	0.503564	27.969029	1.005360	12.433269
5423.769000	846.155751	321.611260	0.503565	27.968593	1.005363	12.433075
5423.789000	846.155751	321.612163	0.503565	27.968672	1.005362	12.433110
5423.809000	846.155751	321.592856	0.503570	27.966993	1.005371	12.432364
5423.829000	846.155751	321.590682	0.503570	27.966804	1.005373	12.432280
5423.849000	846.155751	321.578020	0.503574	27.965703	1.005379	12.431790
5423.869000	846.155751	321.586921	0.503571	27.966477	1.005374	12.432134
5423.889000	846.155751	321.583250	0.503572	27.966157	1.005376	12.431993
5423.909000	846.155751	321.580818	0.503573	27.965946	1.005377	12.431898
5423.929000	846.155751	321.583749	0.503572	27.966201	1.005376	12.432012
5423.949000	846.155751	321.579617	0.503573	27.965841	1.005378	12.431852
5423.969000	846.155751	321.573824	0.503575	27.965338	1.005381	12.431628
5423.989000	846.155751	321.572493	0.503575	27.965222	1.005381	12.431577
5424.009000	846.155751	321.559087	0.503579	27.964056	1.005388	12.431058
5424.029000	846.155751	321.562358	0.503578	27.964341	1.005386	12.431185
5424.049000	846.155751	321.562360	0.503578	27.964341	1.005386	12.431185
5424.069000	846.155751	321.575348	0.503574	27.965470	1.005380	12.431687
5424.089000	846.155751	321.560327	0.503578	27.964164	1.005387	12.431106
5424.109000	846.155751	321.565175	0.503577	27.964586	1.005385	12.431294
5424.129000	846.155751	321.545338	0.503582	27.962860	1.005395	12.430527
5424.149000	846.155751	321.548362	0.503582	27.963123	1.005393	12.430644
5424.169000	846.155751	321.558130	0.503579	27.963973	1.005388	12.431021
5424.189000	846.155670	321.547890	0.503582	27.963082	1.005393	12.430626
5424.209000	846.155751	321.545730	0.503582	27.962895	1.005394	12.430542
5424.229000	846.155751	321.540415	0.503584	27.962432	1.005397	12.430337
5424.249000	846.155751	321.534704	0.503585	27.961936	1.005400	12.430116
5424.269000	846.155751	321.534465	0.503585	27.961915	1.005400	12.430107
5424.289000	846.155670	321.528245	0.503587	27.961374	1.005403	12.429866
5424.309000	846.155751	321.522956	0.503588	27.960914	1.005405	12.429662
5424.329000	846.155751	321.523638	0.503588	27.960973	1.005405	12.429688
5424.349000	846.155751	321.522350	0.503588	27.960861	1.005406	12.429638
5424.369000	846.155751	321.510343	0.503591	27.959817	1.005412	12.429174
5424.389000	846.155751	321.509468	0.503592	27.959741	1.005412	12.429140
5424.409000	846.155751	321.525044	0.503588	27.961096	1.005404	12.429742
5424.429000	846.155751	321.514875	0.503590	27.960211	1.005409	12.429349
5424.449000	846.155751	321.510827	0.503591	27.959859	1.005411	12.429193
5424.469000	846.155751	321.505531	0.503593	27.959399	1.005414	12.428988
5424.489000	846.155751	321.512993	0.503591	27.960048	1.005410	12.429276
5424.509000	846.155751	321.491624	0.503596	27.958189	1.005421	12.428450
5424.529000	846.155751	321.507996	0.503592	27.959613	1.005413	12.429083
5424.549000	846.155751	321.496343	0.503595	27.958600	1.005418	12.428633
5424.569000	846.155751	321.492956	0.503596	27.958305	1.005420	12.428502
5424.589000	846.155751	321.490229	0.503597	27.958068	1.005421	12.428396
5424.609000	846.155751	321.491498	0.503596	27.958178	1.005421	12.428445
5424.629000	846.155751	321.501004	0.503594	27.959005	1.005416	12.428813
5424.649000	846.155751	321.485016	0.503598	27.957615	1.005424	12.428195
5424.669000	846.155751	321.478792	0.503600	27.957073	1.005427	12.427954
5424.689000	846.155751	321.474884	0.503601	27.956733	1.005429	12.427803
5424.709000	846.155751	321.475272	0.503601	27.956767	1.005429	12.427818
5424.729000	846.155751	321.478552	0.503600	27.957052	1.005427	12.427945
5424.749000	846.155751	321.481445	0.503599	27.957304	1.005426	12.428057
5424.769000	846.155751	321.473521	0.503601	27.956615	1.005429	12.427751
5424.789000	846.155751	321.469261	0.503602	27.956245	1.005431	12.427586
5424.809000	846.155751	321.447439	0.503608	27.954347	1.005442	12.426742
5424.829000	846.155751	321.448178	0.503608	27.954411	1.005442	12.426771
5424.849000	846.155751	321.456484	0.503606	27.955133	1.005438	12.427092
5424.869000	846.155751	321.458733	0.503605	27.955329	1.005437	12.427179
5424.889000	846.155670	321.447380	0.503608	27.954342	1.005442	12.426740
5424.909000	846.155670	321.449279	0.503607	27.954507	1.005441	12.426813
5424.929000	846.155751	321.451339	0.503607	27.954686	1.005440	12.426893
5424.949000	846.155751	321.445694	0.503608	27.954195	1.005443	12.426675
5424.969000	846.155751	321.441965	0.503609	27.953871	1.005445	12.426531
5424.989000	846.155751	321.446979	0.503608	27.954307	1.005442	12.426724
5425.009000	846.155751	321.455034	0.503606	27.955007	1.005438	12.427036
5425.029000	846.155751	321.446992	0.503608	27.954308	1.005442	12.426725
5425.049000	846.155751	321.438794	0.503610	27.953595	1.005446	12.426408
5425.069000	846.155751	321.434652	0.503611	27.953235	1.005448	12.426248
5425.089000	846.155751	321.436711	0.503611	27.953414	1.005447	12.426327
5425.109000	846.155751	321.442089	0.503609	27.953881	1.005445	12.426535
5425.129000	846.155751	321.437848	0.503610	27.953513	1.005447	12.426371
5425.149000	846.155751	321.433791	0.503611	27.953160	1.005449	12.426215
5425.169000	846.155751	321.428786	0.503613	27.952725	1.005451	12.426021
5425.189000	846.155751	321.410721	0.503617	27.951154	1.005460	12.425323
5425.209000	846.155751	321.418506	0.503615	27.951831	1.005456	12.425624
5425.229000	846.155751	321.411055	0.503617	27.951183	1.005460	12.425336
5425.249000	846.155751	321.411542	0.503617	27.951225	1.005459	12.425354
5425.269000	846.155751	321.410075	0.503618	27.951097	1.005460	12.425298
5425.289000	846.155751	321.408873	0.503618	27.950993	1.005461	12.425251
5425.309000	846.155751	321.405464	0.503619	27.950696	1.005462	12.425120
5425.329000	846.155751	321.417861	0.503616	27.951775	1.005456	12.425599
5425.349000	846.155751	321.406594	0.503619	27.950795	1.005462	12.425163
5425.369000	846.155751	321.400548	0.503620	27.950269	1.005465	12.424929
5425.389000	846.155751	321.398766	0.503621	27.950114	1.005466	12.424861
5425.409000	846.155751	321.393352	0.503622	27.949643	1.005468	12.424651
5425.429000	846.155751	321.381433	0.503625	27.948607	1.005474	12.424191
5425.449000	846.155751	321.392221	0.503622	27.949545	1.005469	12.424608
5425.469000	846.155751	321.389214	0.503623	27.949283	1.005470	12.424491
5425.489000	846.155751	321.385992	0.503624	27.949003	1.005472	12.424367
5425.509000	846.155751	321.388940	0.503623	27.949259	1.005470	12.424481
5425.529000	846.155751	321.374220	0.503627	27.947979	1.005478	12.423912
5425.549000	846.155751	321.372842	0.503627	27.947859	1.005478	12.423858
5425.569000	846.155751	321.371893	0.503628	27.947777	1.005479	12.423822
5425.589000	846.155751	321.375239	0.503627	27.948068	1.005477	12.423951
5425.609000	846.155751	321.366989	0.503629	27.947351	1.005481	12.423632
5425.629000	846.155751	321.372926	0.503627	27.947867	1.005478	12.423862
5425.649000	846.155751	321.357084	0.503632	27.946489	1.005486	12.423249
5425.669000	846.155751	321.361744	0.503630	27.946894	1.005484	12.423429
5425.689000	846.155751	321.370230	0.503628	27.947632	1.005480	12.423757
5425.709000	846.155751	321.365402	0.503629	27.947213	1.005482	12.423571
5425.729000	846.155751	321.358393	0.503631	27.946603	1.005485	12.423300
5425.749000	846.155751	321.340128	0.503636	27.945015	1.005494	12.422594
5425.769000	846.155751	321.370047	0.503628	27.947616	1.005480	12.423750
5425.789000	846.155751	321.353199	0.503633	27.946151	1.005488	12.423099
5425.809000	846.155751	321.353163	0.503633	27.946148	1.005488	12.423098
5425.829000	846.155751	321.347368	0.503634	27.945644	1.005491	12.422874
5425.849000	846.155751	321.343000	0.503635	27.945264	1.005493	12.422705
5425.869000	846.155751	321.331429	0.503638	27.944258	1.005498	12.422257
5425.889000	846.155751	321.327942	0.503639	27.943955	1.005500	12.422123
5425.909000	846.155751	321.314499	0.503643	27.942786	1.005507	12.421603
5425.929000	846.155751	321.311490	0.503643	27.942524	1.005508	12.421487
5425.949000	846.155751	321.318126	0.503642	27.943101	1.005505	12.421743
5425.969000	846.155751	321.309835	0.503644	27.942380	1.005509	12.421423
5425.989000	846.155751	321.307578	0.503644	27.942184	1.005510	12.421335
5426.009000	846.155751	321.318480	0.503642	27.943132	1.005505	12.421757
5426.029000	846.155751	321.306122	0.503645	27.942057	1.005511	12.421279
5426.049000	846.155751	321.299759	0.503646	27.941504	1.005514	12.421033
5426.069000	846.155751	321.308513	0.503644	27.942265	1.005509	12.421372
5426.089000	846.155751	321.298214	0.503647	27.941370	1.005514	12.420973
5426.109000	846.155751	321.292199	0.503648	27.940846	1.005517	12.420741
5426.129000	846.155751	321.291609	0.503649	27.940795	1.005518	12.420718
5426.149000	846.155751	321.296396	0.503647	27.941211	1.005515	12.420903
5426.169000	846.155751	321.296127	0.503647	27.941188	1.005516	12.420893
5426.189000	846.155751	321.299798	0.503646	27.941507	1.005514	12.421035
5426.209000	846.155751	321.304569	0.503645	27.941922	1.005511	12.421219
5426.229000	846.155751	321.288443	0.503649	27.940520	1.005519	12.420596
5426.249000	846.155751	321.286591	0.503650	27.940359	1.005520	12.420524
5426.269000	846.155751	321.295212	0.503648	27.941108	1.005516	12.420857
5426.289000	846.155751	321.288023	0.503650	27.940483	1.005519	12.420579
5426.309000	846.155751	321.283034	0.503651	27.940049	1.005522	12.420387
5426.329000	846.155751	321.274132	0.503653	27.939275	1.005526	12.420042
5426.349000	846.155751	321.290953	0.503649	27.940738	1.005518	12.420693
5426.369000	846.155751	321.270711	0.503654	27.938978	1.005528	12.419910
5426.389000	846.155751	321.272179	0.503654	27.939105	1.005527	12.419967
5426.409000	846.155751	321.269083	0.503655	27.938836	1.005529	12.419847
5426.429000	846.155751	321.265087	0.503656	27.938489	1.005531	12.419693
5426.449000	846.155751	321.266996	0.503655	27.938655	1.005530	12.419767
5426.469000	846.155751	321.278774	0.503652	27.939679	1.005524	12.420222
5426.489000	846.155751	321.263149	0.503656	27.938320	1.005532	12.419618
5426.509000	846.155751	321.248984	0.503660	27.937088	1.005538	12.419070
5426.529000	846.155751	321.260868	0.503657	27.938122	1.005533	12.419530
5426.549000	846.155751	321.263241	0.503656	27.938328	1.005531	12.419621
5426.569000	846.155751	321.259748	0.503657	27.938024	1.005533	12.419486
5426.589000	846.155751	321.260905	0.503657	27.938125	1.005533	12.419531
5426.609000	846.155751	321.249804	0.503660	27.937160	1.005538	12.419102
5426.629000	846.155751	321.254269	0.503658	27.937548	1.005536	12.419275
5426.649000	846.155751	321.259337	0.503657	27.937989	1.005533	12.419470
5426.669000	846.155751	321.258497	0.503657	27.937916	1.005534	12.419438
5426.689000	846.155751	321.242809	0.503661	27.936551	1.005541	12.418831
5426.709000	846.155751	321.233849	0.503664	27.935772	1.005546	12.418485
5426.729000	846.155751	321.217995	0.503668	27.934393	1.005553	12.417872
5426.749000	846.155751	321.237147	0.503663	27.936059	1.005544	12.418613
5426.769000	846.155751	321.220479	0.503667	27.934609	1.005552	12.417968
5426.789000	846.155751	321.232591	0.503664	27.935663	1.005546	12.418436
5426.809000	846.155751	321.228715	0.503665	27.935326	1.005548	12.418287
5426.829000	846.155751	321.230726	0.503665	27.935501	1.005547	12.418364
5426.849000	846.155751	321.209458	0.503670	27.933651	1.005558	12.417542
5426.869000	846.155751	321.228940	0.503665	27.935345	1.005548	12.418295
5426.889000	846.155751	321.214426	0.503669	27.934083	1.005555	12.417734
5426.909000	846.155751	321.212509	0.503669	27.933916	1.005556	12.417660
5426.929000	846.155751	321.226505	0.503666	27.935133	1.005549	12.418201
5426.949000	846.155751	321.223930	0.503666	27.934910	1.005551	12.418102
5426.969000	846.155751	321.214810	0.503669	27.934116	1.005555	12.417749
5426.989000	846.155751	321.202630	0.503672	27.933057	1.005561	12.417278
5427.009000	846.155751	321.206093	0.503671	27.933358	1.005559	12.417412
5427.029000	846.155751	321.208959	0.503670	27.933608	1.005558	12.417523
5427.049000	846.155751	321.195890	0.503674	27.932471	1.005564	12.417018
5427.069000	846.155751	321.200181	0.503673	27.932844	1.005562	12.417184
5427.089000	846.155751	321.197908	0.503673	27.932647	1.005563	12.417096
5427.109000	846.155751	321.189231	0.503675	27.931892	1.005567	12.416760
5427.129000	846.155751	321.187777	0.503676	27.931766	1.005568	12.416704
5427.149000	846.155751	321.180114	0.503678	27.931099	1.005572	12.416408
5427.169000	846.155751	321.184024	0.503677	27.931439	1.005570	12.416559
5427.189000	846.155751	321.171667	0.503680	27.930365	1.005576	12.416081
5427.209000	846.155751	321.163855	0.503682	27.929685	1.005580	12.415779
5427.229000	846.155751	321.171233	0.503680	27.930327	1.005576	12.416064
5427.249000	846.155751	321.167529	0.503681	27.930005	1.005578	12.415921
5427.269000	846.155751	321.163757	0.503682	27.929677	1.005580	12.415775
5427.289000	846.155751	321.170671	0.503680	27.930278	1.005576	12.416043
5427.309000	846.155751	321.156996	0.503684	27.929089	1.005583	12.415514
5427.329000	846.155751	321.170268	0.503680	27.930243	1.005577	12.416027
5427.349000	846.155751	321.160209	0.503683	27.929368	1.005581	12.415638
5427.369000	846.155751	321.169791	0.503680	27.930201	1.005577	12.416009
5427.389000	846.155751	321.163642	0.503682	27.929667	1.005580	12.415771
5427.409000	846.155751	321.154679	0.503684	27.928887	1.005584	12.415425
5427.429000	846.155751	321.147504	0.503686	27.928263	1.005588	12.415147
5427.449000	846.155751	321.143813	0.503687	27.927942	1.005589	12.415004
5427.469000	846.155751	321.137778	0.503689	27.927417	1.005592	12.414771
5427.489000	846.155751	321.148359	0.503686	27.928338	1.005587	12.415180
5427.509000	846.155751	321.137313	0.503689	27.927377	1.005593	12.414753
5427.529000	846.155751	321.140781	0.503688	27.927679	1.005591	12.414887
5427.549000	846.155751	321.133195	0.503690	27.927019	1.005595	12.414594
5427.569000	846.155751	321.123267	0.503693	27.926155	1.005599	12.414210
5427.589000	846.155751	321.120080	0.503693	27.925878	1.005601	12.414087
5427.609000	846.155751	321.122166	0.503693	27.926060	1.005600	12.414168
5427.629000	846.155751	321.123600	0.503693	27.926184	1.005599	12.414223
5427.649000	846.155751	321.132193	0.503690	27.926932	1.005595	12.414555
5427.669000	846.155751	321.123849	0.503692	27.926206	1.005599	12.414233
5427.689000	846.155751	321.121318	0.503693	27.925986	1.005600	12.414135
5427.709000	846.155751	321.114871	0.503695	27.925425	1.005603	12.413886
5427.729000	846.155751	321.117039	0.503694	27.925614	1.005602	12.413969
5427.749000	846.155670	321.110133	0.503696	27.925013	1.005606	12.413702
5427.769000	846.155751	321.123589	0.503693	27.926183	1.005599	12.414223
5427.789000	846.155751	321.115654	0.503695	27.925493	1.005603	12.413916
5427.809000	846.155751	321.123994	0.503692	27.926219	1.005599	12.414238
5427.829000	846.155751	321.109054	0.503696	27.924919	1.005606	12.413661
5427.849000	846.155751	321.108657	0.503696	27.924885	1.005607	12.413645
5427.869000	846.155751	321.114576	0.503695	27.925400	1.005604	12.413874
5427.889000	846.155751	321.114310	0.503695	27.925377	1.005604	12.413864
5427.909000	846.155751	321.113617	0.503695	27.925316	1.005604	12.413837
5427.929000	846.155751	321.108571	0.503696	27.924877	1.005607	12.413642
5427.949000	846.155751	321.103509	0.503698	27.924437	1.005609	12.413446
5427.969000	846.155751	321.103863	0.503698	27.924468	1.005609	12.413460
5427.989000	846.155751	321.092346	0.503701	27.923466	1.005614	12.413015
5428.009000	846.155751	321.103035	0.503698	27.924396	1.005609	12.413428
5428.029000	846.155751	321.089955	0.503701	27.923258	1.005616	12.412922
5428.049000	846.155751	321.096364	0.503700	27.923816	1.005612	12.413170
5428.069000	846.155751	321.078737	0.503704	27.922283	1.005621	12.412489
5428.089000	846.155751	321.089192	0.503702	27.923192	1.005616	12.412893
5428.109000	846.155751	321.087075	0.503702	27.923008	1.005617	12.412811
5428.129000	846.155751	321.085665	0.503702	27.922885	1.005618	12.412757
5428.149000	846.155751	321.076789	0.503705	27.922114	1.005622	12.412413
5428.169000	846.155751	321.077764	0.503704	27.922198	1.005621	12.412451
5428.189000	846.155751	321.085960	0.503702	27.922911	1.005618	12.412768
5428.209000	846.155751	321.077209	0.503705	27.922150	1.005622	12.412430
5428.229000	846.155751	321.100196	0.503699	27.924149	1.005611	12.413318
5428.249000	846.155751	321.074971	0.503705	27.921955	1.005623	12.412343
5428.269000	846.155751	321.070078	0.503707	27.921530	1.005625	12.412154
5428.289000	846.155751	321.070154	0.503706	27.921537	1.005625	12.412157
5428.309000	846.155751	321.063870	0.503708	27.920990	1.005628	12.411914
5428.329000	846.155751	321.071730	0.503706	27.921674	1.005624	12.412218
5428.349000	846.155751	321.068711	0.503707	27.921411	1.005626	12.412101
5428.369000	846.155751	321.069743	0.503707	27.921501	1.005625	12.412141
5428.389000	846.155751	321.064804	0.503708	27.921071	1.005628	12.411950
5428.409000	846.155751	321.067478	0.503707	27.921304	1.005626	12.412053
5428.429000	846.155751	321.066585	0.503707	27.921226	1.005627	12.412019
5428.449000	846.155751	321.056204	0.503710	27.920323	1.005632	12.411618
5428.469000	846.155751	321.055724	0.503710	27.920282	1.005632	12.411599
5428.489000	846.155751	321.050831	0.503712	27.919856	1.005635	12.411410
5428.509000	846.155751	321.048021	0.503712	27.919612	1.005636	12.411301
5428.529000	846.155751	321.048291	0.503712	27.919635	1.005636	12.411312
5428.549000	846.155751	321.040931	0.503714	27.918995	1.005639	12.411027
5428.569000	846.155751	321.059758	0.503709	27.920633	1.005630	12.411755
5428.589000	846.155751	321.060780	0.503709	27.920721	1.005630	12.411794
5428.609000	846.155751	321.053331	0.503711	27.920074	1.005633	12.411506
5428.629000	846.155751	321.057770	0.503710	27.920460	1.005631	12.411678
5428.649000	846.155751	321.054681	0.503711	27.920191	1.005633	12.411559
5428.669000	846.155751	321.059425	0.503709	27.920604	1.005630	12.411742
5428.689000	846.155751	321.056046	0.503710	27.920310	1.005632	12.411611
5428.709000	846.155751	321.040610	0.503714	27.918967	1.005640	12.411015
5428.729000	846.155751	321.035895	0.503715	27.918557	1.005642	12.410832
5428.749000	846.155751	321.049679	0.503712	27.919756	1.005635	12.411365
5428.769000	846.155751	321.036903	0.503715	27.918645	1.005641	12.410871
5428.789000	846.155751	321.041171	0.503714	27.919016	1.005639	12.411036
5428.809000	846.155751	321.036444	0.503715	27.918605	1.005642	12.410854
5428.829000	846.155751	321.041504	0.503714	27.919045	1.005639	12.411049
5428.849000	846.155751	321.026805	0.503718	27.917767	1.005646	12.410481
5428.869000	846.155751	321.038382	0.503715	27.918774	1.005641	12.410929
5428.889000	846.155751	321.023008	0.503719	27.917437	1.005648	12.410334
5428.909000	846.155751	321.021065	0.503719	27.917268	1.005649	12.410259
5428.929000	846.155751	321.024420	0.503718	27.917559	1.005647	12.410389
5428.949000	846.155751	321.026338	0.503718	27.917726	1.005646	12.410463
5428.969000	846.155751	321.007914	0.503723	27.916124	1.005655	12.409751
5428.989000	846.155751	321.024984	0.503718	27.917608	1.005647	12.410411
5429.009000	846.155751	321.008822	0.503723	27.916203	1.005655	12.409786
5429.029000	846.155751	321.009326	0.503722	27.916247	1.005655	12.409805
5429.049000	846.155670	321.003578	0.503724	27.915747	1.005657	12.409583
5429.069000	846.155751	321.019598	0.503720	27.917140	1.005650	12.410202
5429.089000	846.155751	321.002779	0.503724	27.915677	1.005658	12.409552
5429.109000	846.155751	320.997604	0.503725	27.915227	1.005660	12.409352
5429.129000	846.155670	320.995809	0.503726	27.915071	1.005661	12.409283
5429.149000	846.155751	320.992948	0.503727	27.914822	1.005663	12.409172
5429.169000	846.155751	321.001316	0.503724	27.915550	1.005659	12.409496
5429.189000	846.155751	321.007003	0.503723	27.916045	1.005656	12.409716
5429.209000	846.155751	320.986469	0.503728	27.914259	1.005666	12.408922
5429.229000	846.155751	321.001407	0.503724	27.915558	1.005659	12.409499
5429.249000	846.155751	321.002463	0.503724	27.915650	1.005658	12.409540
5429.269000	846.155751	320.989179	0.503728	27.914495	1.005664	12.409026
5429.289000	846.155670	320.988552	0.503728	27.914440	1.005665	12.409002
5429.309000	846.155751	320.976761	0.503731	27.913415	1.005671	12.408546
5429.329000	846.155751	320.984326	0.503729	27.914073	1.005667	12.408839
5429.349000	846.155751	320.975498	0.503731	27.913305	1.005671	12.408498
5429.369000	846.155670	320.980884	0.503730	27.913773	1.005668	12.408706
5429.389000	846.155751	320.978103	0.503731	27.913531	1.005670	12.408598
5429.409000	846.155751	320.977220	0.503731	27.913455	1.005670	12.408564
5429.429000	846.155751	320.987273	0.503728	27.914329	1.005665	12.408953
5429.449000	846.155751	320.976414	0.503731	27.913385	1.005671	12.408533
5429.469000	846.155751	320.966788	0.503733	27.912547	1.005675	12.408161
5429.489000	846.155751	320.980137	0.503730	27.913708	1.005669	12.408677
5429.509000	846.155751	320.970750	0.503732	27.912892	1.005673	12.408314
5429.529000	846.155751	320.975797	0.503731	27.913331	1.005671	12.408509
5429.549000	846.155751	320.970364	0.503733	27.912858	1.005674	12.408299
5429.569000	846.155751	320.967940	0.503733	27.912648	1.005675	12.408205
5429.589000	846.155751	320.970209	0.503733	27.912845	1.005674	12.408293
5429.609000	846.155751	320.970735	0.503732	27.912891	1.005673	12.408313
5429.629000	846.155751	320.964569	0.503734	27.912355	1.005676	12.408075
5429.649000	846.155751	320.966309	0.503734	27.912506	1.005676	12.408142
5429.669000	846.155751	320.957082	0.503736	27.911703	1.005680	12.407786
5429.689000	846.155751	320.956925	0.503736	27.911690	1.005680	12.407780
5429.709000	846.155751	320.948871	0.503738	27.910989	1.005684	12.407468
5429.729000	846.155751	320.942564	0.503740	27.910441	1.005687	12.407224
5429.749000	846.155751	320.967283	0.503733	27.912590	1.005675	12.408180
5429.769000	846.155751	320.967342	0.503733	27.912596	1.005675	12.408182
5429.789000	846.155751	320.941120	0.503740	27.910315	1.005688	12.407169
5429.809000	846.155751	320.950589	0.503738	27.911139	1.005683	12.407535
5429.829000	846.155751	320.941822	0.503740	27.910376	1.005687	12.407196
5429.849000	846.155751	320.939184	0.503741	27.910147	1.005689	12.407094
5429.869000	846.155751	320.928759	0.503743	27.909240	1.005694	12.406691
5429.889000	846.155751	320.927475	0.503744	27.909129	1.005694	12.406641
5429.909000	846.155751	320.924841	0.503744	27.908900	1.005696	12.406539
5429.929000	846.155751	320.922204	0.503745	27.908670	1.005697	12.406437
5429.949000	846.155751	320.927358	0.503744	27.909118	1.005695	12.406637
5429.969000	846.155670	320.921026	0.503745	27.908568	1.005697	12.406392
5429.989000	846.155751	320.907868	0.503749	27.907424	1.005704	12.405883
5430.009000	846.155751	320.914033	0.503747	27.907960	1.005701	12.406121
5430.029000	846.155751	320.898610	0.503751	27.906618	1.005708	12.405525
5430.049000	846.155751	320.914365	0.503747	27.907989	1.005701	12.406134
5430.069000	846.155751	320.903130	0.503750	27.907011	1.005706	12.405700
5430.089000	846.155751	320.914542	0.503747	27.908004	1.005701	12.406141
5430.109000	846.155751	320.909805	0.503748	27.907592	1.005703	12.405958
5430.129000	846.155751	320.907941	0.503749	27.907430	1.005704	12.405886
5430.149000	846.155751	320.888450	0.503754	27.905735	1.005713	12.405132
5430.169000	846.155751	320.893625	0.503753	27.906185	1.005711	12.405332
5430.189000	846.155751	320.892650	0.503753	27.906100	1.005711	12.405295
5430.209000	846.155751	320.889814	0.503754	27.905853	1.005713	12.405185
5430.229000	846.155751	320.896427	0.503752	27.906429	1.005710	12.405441
5430.249000	846.155751	320.893479	0.503753	27.906172	1.005711	12.405327
5430.269000	846.155751	320.884982	0.503755	27.905433	1.005715	12.404998
5430.289000	846.155751	320.885331	0.503755	27.905464	1.005715	12.405012
5430.309000	846.155751	320.887173	0.503754	27.905624	1.005714	12.405083
5430.329000	846.155751	320.887487	0.503754	27.905651	1.005714	12.405095
5430.349000	846.155751	320.871549	0.503758	27.904265	1.005722	12.404479
5430.369000	846.155751	320.880656	0.503756	27.905057	1.005717	12.404831
5430.389000	846.155751	320.890322	0.503753	27.905898	1.005712	12.405205
5430.409000	846.155751	320.863899	0.503760	27.903600	1.005725	12.404183
5430.429000	846.155751	320.862117	0.503761	27.903445	1.005726	12.404114
5430.449000	846.155751	320.864611	0.503760	27.903662	1.005725	12.404211
5430.469000	846.155751	320.862376	0.503761	27.903467	1.005726	12.404124
5430.489000	846.155751	320.852293	0.503763	27.902591	1.005731	12.403735
5430.509000	846.155751	320.860164	0.503761	27.903275	1.005727	12.404039
5430.529000	846.155751	320.861086	0.503761	27.903355	1.005727	12.404075
5430.549000	846.155751	320.844792	0.503765	27.901938	1.005735	12.403445
5430.569000	846.155751	320.854533	0.503763	27.902785	1.005730	12.403821
5430.589000	846.155751	320.842658	0.503766	27.901753	1.005736	12.403362
5430.609000	846.155670	320.832620	0.503768	27.900880	1.005740	12.402974
5430.629000	846.155751	320.839671	0.503767	27.901493	1.005737	12.403247
5430.649000	846.155751	320.846486	0.503765	27.902085	1.005734	12.403510
5430.669000	846.155751	320.836120	0.503768	27.901184	1.005739	12.403109
5430.689000	846.155670	320.834643	0.503768	27.901056	1.005739	12.403052
5430.709000	846.155751	320.824665	0.503771	27.900188	1.005744	12.402667
5430.729000	846.155751	320.825786	0.503770	27.900285	1.005744	12.402710
5430.749000	846.155751	320.828151	0.503770	27.900491	1.005743	12.402801
5430.769000	846.155751	320.836122	0.503768	27.901184	1.005739	12.403109
5430.789000	846.155751	320.834152	0.503768	27.901013	1.005740	12.403033
5430.809000	846.155751	320.833095	0.503768	27.900921	1.005740	12.402992
5430.829000	846.155751	320.836811	0.503767	27.901244	1.005738	12.403136
5430.849000	846.155751	320.843179	0.503766	27.901798	1.005735	12.403382
5430.869000	846.155751	320.827214	0.503770	27.900410	1.005743	12.402765
5430.889000	846.155751	320.840022	0.503767	27.901523	1.005737	12.403260
5430.909000	846.155751	320.834003	0.503768	27.901000	1.005740	12.403028
5430.929000	846.155751	320.828966	0.503770	27.900562	1.005742	12.402833
5430.949000	846.155751	320.817237	0.503773	27.899542	1.005748	12.402379
5430.969000	846.155751	320.813790	0.503773	27.899242	1.005750	12.402246
5430.989000	846.155751	320.810861	0.503774	27.898987	1.005751	12.402133
5431.009000	846.155670	320.805702	0.503776	27.898539	1.005753	12.401933
5431.029000	846.155751	320.807712	0.503775	27.898714	1.005753	12.402011
5431.049000	846.155751	320.798166	0.503778	27.897883	1.005757	12.401642
5431.069000	846.155751	320.805215	0.503776	27.898496	1.005754	12.401915
5431.089000	846.155751	320.804029	0.503776	27.898393	1.005754	12.401869
5431.109000	846.155751	320.805701	0.503776	27.898539	1.005754	12.401933
5431.129000	846.155751	320.800954	0.503777	27.898126	1.005756	12.401750
5431.149000	846.155751	320.805809	0.503776	27.898548	1.005754	12.401938
5431.169000	846.155751	320.805149	0.503776	27.898491	1.005754	12.401912
5431.189000	846.155751	320.802453	0.503776	27.898256	1.005755	12.401808
5431.209000	846.155751	320.813990	0.503773	27.899260	1.005750	12.402254
5431.229000	846.155751	320.814401	0.503773	27.899295	1.005749	12.402270
5431.249000	846.155751	320.802461	0.503776	27.898257	1.005755	12.401808
5431.269000	846.155751	320.803380	0.503776	27.898337	1.005755	12.401844
5431.289000	846.155751	320.794862	0.503778	27.897596	1.005759	12.401514
5431.309000	846.155751	320.787598	0.503780	27.896964	1.005762	12.401234
5431.329000	846.155751	320.786875	0.503781	27.896901	1.005763	12.401206
5431.349000	846.155751	320.773979	0.503784	27.895780	1.005769	12.400707
5431.369000	846.155751	320.788333	0.503780	27.897028	1.005762	12.401262
5431.389000	846.155751	320.786253	0.503781	27.896847	1.005763	12.401182
5431.409000	846.155751	320.784109	0.503781	27.896661	1.005764	12.401099
5431.429000	846.155751	320.773066	0.503784	27.895701	1.005769	12.400672
5431.449000	846.155751	320.761606	0.503787	27.894704	1.005775	12.400229
5431.469000	846.155751	320.765553	0.503786	27.895047	1.005773	12.400381
5431.489000	846.155751	320.774092	0.503784	27.895790	1.005769	12.400711
5431.509000	846.155751	320.770223	0.503785	27.895453	1.005771	12.400562
5431.529000	846.155751	320.760082	0.503788	27.894571	1.005776	12.400170
5431.549000	846.155751	320.752906	0.503789	27.893947	1.005779	12.399892
5431.569000	846.155751	320.754510	0.503789	27.894087	1.005778	12.399954
5431.589000	846.155751	320.758613	0.503788	27.894444	1.005776	12.400113
5431.609000	846.155751	320.750258	0.503790	27.893717	1.005780	12.399790
5431.629000	846.155751	320.744341	0.503792	27.893203	1.005783	12.399561
5431.649000	846.155751	320.752919	0.503789	27.893949	1.005779	12.399893
5431.669000	846.155751	320.748274	0.503791	27.893545	1.005781	12.399713
5431.689000	846.155751	320.755364	0.503789	27.894161	1.005778	12.399987
5431.709000	846.155751	320.750869	0.503790	27.893770	1.005780	12.399814
5431.729000	846.155751	320.750058	0.503790	27.893700	1.005781	12.399782
5431.749000	846.155751	320.747019	0.503791	27.893435	1.005782	12.399665
5431.769000	846.155670	320.741902	0.503792	27.892990	1.005784	12.399467
5431.789000	846.155751	320.751799	0.503790	27.893851	1.005780	12.399850
5431.809000	846.155751	320.738073	0.503793	27.892657	1.005786	12.399319
5431.829000	846.155751	320.745442	0.503791	27.893298	1.005783	12.399604
5431.849000	846.155751	320.743439	0.503792	27.893124	1.005784	12.399526
5431.869000	846.155751	320.726605	0.503796	27.891660	1.005792	12.398876
5431.889000	846.155751	320.737521	0.503793	27.892610	1.005787	12.399298
5431.909000	846.155751	320.746587	0.503791	27.893398	1.005782	12.399648
5431.929000	846.155751	320.730546	0.503795	27.892003	1.005790	12.399028
5431.949000	846.155670	320.738572	0.503793	27.892701	1.005786	12.399338
5431.969000	846.155751	320.741748	0.503792	27.892977	1.005785	12.399461
5431.989000	846.155751	320.722164	0.503797	27.891274	1.005794	12.398704
5432.009000	846.155751	320.711455	0.503800	27.890343	1.005799	12.398290
5432.029000	846.155751	320.719765	0.503798	27.891065	1.005795	12.398611
5432.049000	846.155670	320.714710	0.503799	27.890626	1.005798	12.398416
5432.069000	846.155751	320.717980	0.503799	27.890910	1.005796	12.398542
5432.089000	846.155751	320.716769	0.503799	27.890805	1.005797	12.398495
5432.109000	846.155751	320.723791	0.503797	27.891415	1.005793	12.398767
5432.129000	846.155670	320.722679	0.503797	27.891319	1.005794	12.398724
5432.149000	846.155751	320.726010	0.503796	27.891608	1.005792	12.398853
5432.169000	846.155751	320.720661	0.503798	27.891143	1.005795	12.398646
5432.189000	846.155751	320.698822	0.503804	27.889244	1.005805	12.397802
5432.209000	846.155751	320.705131	0.503802	27.889793	1.005802	12.398046
5432.229000	846.155751	320.713100	0.503800	27.890486	1.005799	12.398354
5432.249000	846.155751	320.711096	0.503800	27.890311	1.005799	12.398276
5432.269000	846.155751	320.709738	0.503801	27.890193	1.005800	12.398224
5432.289000	846.155751	320.720374	0.503798	27.891118	1.005795	12.398635
5432.309000	846.155751	320.703640	0.503802	27.889663	1.005803	12.397988
5432.329000	846.155751	320.702256	0.503803	27.889543	1.005804	12.397934
5432.349000	846.155751	320.682652	0.503808	27.887838	1.005813	12.397177
5432.369000	846.155670	320.684092	0.503807	27.887963	1.005812	12.397232
5432.389000	846.155751	320.693238	0.503805	27.888758	1.005808	12.397586
5432.409000	846.155751	320.675162	0.503810	27.887186	1.005817	12.396887
5432.429000	846.155751	320.696039	0.503804	27.889002	1.005807	12.397694
5432.449000	846.155751	320.694738	0.503805	27.888889	1.005807	12.397644
5432.469000	846.155751	320.690302	0.503806	27.888503	1.005810	12.397472
5432.489000	846.155751	320.684943	0.503807	27.888037	1.005812	12.397265
5432.509000	846.155751	320.683402	0.503808	27.887903	1.005813	12.397206
5432.529000	846.155751	320.684546	0.503807	27.888003	1.005812	12.397250
5432.549000	846.155751	320.681618	0.503808	27.887748	1.005814	12.397137
5432.569000	846.155751	320.677749	0.503809	27.887411	1.005816	12.396987
5432.589000	846.155751	320.676196	0.503809	27.887276	1.005816	12.396927
5432.609000	846.155751	320.690447	0.503806	27.888516	1.005809	12.397478
5432.629000	846.155751	320.683837	0.503807	27.887941	1.005813	12.397222
5432.649000	846.155751	320.683242	0.503808	27.887889	1.005813	12.397199
5432.669000	846.155751	320.669659	0.503811	27.886708	1.005820	12.396674
5432.689000	846.155751	320.674865	0.503810	27.887161	1.005817	12.396875
5432.709000	846.155670	320.678988	0.503809	27.887519	1.005815	12.397035
5432.729000	846.155751	320.653647	0.503815	27.885315	1.005827	12.396055
5432.749000	846.155751	320.668950	0.503811	27.886646	1.005820	12.396647
5432.769000	846.155751	320.656408	0.503815	27.885556	1.005826	12.396162
5432.789000	846.155751	320.666935	0.503812	27.886471	1.005821	12.396569
5432.809000	846.155751	320.661741	0.503813	27.886019	1.005823	12.396368
5432.829000	846.155751	320.671522	0.503811	27.886870	1.005819	12.396746
5432.849000	846.155751	320.650907	0.503816	27.885077	1.005829	12.395949
5432.869000	846.155751	320.650015	0.503816	27.885000	1.005829	12.395915
5432.889000	846.155751	320.656746	0.503815	27.885585	1.005826	12.396175
5432.909000	846.155751	320.653236	0.503815	27.885280	1.005828	12.396039
5432.929000	846.155751	320.643741	0.503818	27.884454	1.005832	12.395672
5432.949000	846.155751	320.645539	0.503817	27.884610	1.005831	12.395742
5432.969000	846.155751	320.635129	0.503820	27.883705	1.005836	12.395339
5432.989000	846.155751	320.645057	0.503818	27.884568	1.005832	12.395723
5433.009000	846.155751	320.646551	0.503817	27.884698	1.005831	12.395781
5433.029000	846.155751	320.650983	0.503816	27.885084	1.005829	12.395952
5433.049000	846.155751	320.634513	0.503820	27.883651	1.005837	12.395316
5433.069000	846.155751	320.626564	0.503822	27.882960	1.005841	12.395008
5433.089000	846.155751	320.622793	0.503823	27.882632	1.005842	12.394862
5433.109000	846.155751	320.630337	0.503821	27.883288	1.005839	12.395154
5433.129000	846.155751	320.630991	0.503821	27.883345	1.005838	12.395179
5433.149000	846.155751	320.628144	0.503822	27.883098	1.005840	12.395069
5433.169000	846.155751	320.626899	0.503822	27.882989	1.005840	12.395021
5433.189000	846.155751	320.631598	0.503821	27.883398	1.005838	12.395203
5433.209000	846.155751	320.618368	0.503825	27.882247	1.005844	12.394691
5433.229000	846.155751	320.622958	0.503823	27.882647	1.005842	12.394869
5433.249000	846.155751	320.622110	0.503824	27.882573	1.005843	12.394836
5433.269000	846.155751	320.615004	0.503825	27.881955	1.005846	12.394561
5433.289000	846.155751	320.600122	0.503829	27.880661	1.005853	12.393986
5433.309000	846.155751	320.608773	0.503827	27.881413	1.005849	12.394320
5433.329000	846.155751	320.611930	0.503826	27.881688	1.005848	12.394443
5433.349000	846.155670	320.603695	0.503828	27.880971	1.005852	12.394124
5433.369000	846.155751	320.605797	0.503828	27.881154	1.005851	12.394205
5433.389000	846.155751	320.605546	0.503828	27.881132	1.005851	12.394196
5433.409000	846.155751	320.609821	0.503827	27.881504	1.005849	12.394361
5433.429000	846.155751	320.604009	0.503828	27.880999	1.005851	12.394136
5433.449000	846.155751	320.595534	0.503831	27.880262	1.005856	12.393809
5433.469000	846.155751	320.589894	0.503832	27.879771	1.005858	12.393591
5433.489000	846.155751	320.595369	0.503831	27.880247	1.005856	12.393802
5433.509000	846.155670	320.583264	0.503834	27.879195	1.005861	12.393334
5433.529000	846.155751	320.588477	0.503832	27.879648	1.005859	12.393536
5433.549000	846.155751	320.574643	0.503836	27.878445	1.005866	12.393001
5433.569000	846.155751	320.577451	0.503835	27.878689	1.005864	12.393110
5433.589000	846.155751	320.576998	0.503835	27.878650	1.005865	12.393092
5433.609000	846.155751	320.577506	0.503835	27.878694	1.005864	12.393112
5433.629000	846.155751	320.589570	0.503832	27.879743	1.005858	12.393578
5433.649000	846.155751	320.578093	0.503835	27.878745	1.005864	12.393134
5433.669000	846.155751	320.582571	0.503834	27.879134	1.005862	12.393308
5433.689000	846.155751	320.577528	0.503835	27.878696	1.005864	12.393113
5433.709000	846.155751	320.564686	0.503839	27.877579	1.005871	12.392616
5433.729000	846.155751	320.570847	0.503837	27.878115	1.005868	12.392854
5433.749000	846.155751	320.563494	0.503839	27.877475	1.005871	12.392570
5433.769000	846.155751	320.571249	0.503837	27.878150	1.005867	12.392870
5433.789000	846.155751	320.565990	0.503838	27.877692	1.005870	12.392667
5433.809000	846.155751	320.571540	0.503837	27.878175	1.005867	12.392881
5433.829000	846.155751	320.557257	0.503841	27.876933	1.005874	12.392329
5433.849000	846.155751	320.553772	0.503841	27.876630	1.005876	12.392194
5433.869000	846.155751	320.562914	0.503839	27.877425	1.005871	12.392548
5433.889000	846.155751	320.554883	0.503841	27.876727	1.005875	12.392237
5433.909000	846.155751	320.567305	0.503838	27.877807	1.005869	12.392717
5433.929000	846.155751	320.558701	0.503840	27.877059	1.005873	12.392385
5433.949000	846.155751	320.541220	0.503845	27.875538	1.005882	12.391709
5433.969000	846.155751	320.558466	0.503840	27.877038	1.005874	12.392376
5433.989000	846.155751	320.557348	0.503840	27.876941	1.005874	12.392332
5434.009000	846.155751	320.555535	0.503841	27.876783	1.005875	12.392262
5434.029000	846.155751	320.549605	0.503843	27.876268	1.005878	12.392033
5434.049000	846.155751	320.546844	0.503843	27.876027	1.005879	12.391926
5434.069000	846.155751	320.554983	0.503841	27.876735	1.005875	12.392241
5434.089000	846.155751	320.545849	0.503843	27.875941	1.005880	12.391888
5434.109000	846.155751	320.545046	0.503844	27.875871	1.005880	12.391857
5434.129000	846.155751	320.541059	0.503845	27.875524	1.005882	12.391703
5434.149000	846.155751	320.534786	0.503846	27.874979	1.005885	12.391460
5434.169000	846.155751	320.535154	0.503846	27.875011	1.005885	12.391474
5434.189000	846.155751	320.541902	0.503845	27.875598	1.005882	12.391735
5434.209000	846.155751	320.535385	0.503846	27.875031	1.005885	12.391483
5434.229000	846.155751	320.549428	0.503843	27.876252	1.005878	12.392026
5434.249000	846.155751	320.533018	0.503847	27.874825	1.005886	12.391392
5434.269000	846.155751	320.545666	0.503844	27.875925	1.005880	12.391881
5434.289000	846.155751	320.533212	0.503847	27.874842	1.005886	12.391399
5434.309000	846.155751	320.530587	0.503847	27.874614	1.005887	12.391298
5434.329000	846.155751	320.517447	0.503851	27.873471	1.005893	12.390790
5434.349000	846.155751	320.527747	0.503848	27.874367	1.005888	12.391188
5434.369000	846.155751	320.519412	0.503850	27.873642	1.005893	12.390866
5434.389000	846.155751	320.518985	0.503851	27.873605	1.005893	12.390849
5434.409000	846.155751	320.513320	0.503852	27.873112	1.005895	12.390630
5434.429000	846.155751	320.522718	0.503850	27.873929	1.005891	12.390994
5434.449000	846.155751	320.510545	0.503853	27.872871	1.005897	12.390523
5434.469000	846.155751	320.508030	0.503853	27.872652	1.005898	12.390426
5434.489000	846.155751	320.501484	0.503855	27.872083	1.005901	12.390173
5434.509000	846.155751	320.500272	0.503855	27.871977	1.005902	12.390126
5434.529000	846.155751	320.487705	0.503859	27.870884	1.005908	12.389640
5434.549000	846.155751	320.502198	0.503855	27.872145	1.005901	12.390200
5434.569000	846.155751	320.506287	0.503854	27.872500	1.005899	12.390358
5434.589000	846.155751	320.499089	0.503856	27.871874	1.005902	12.390080
5434.609000	846.155751	320.494679	0.503857	27.871491	1.005905	12.389910
5434.629000	846.155751	320.496527	0.503856	27.871652	1.005904	12.389981
5434.649000	846.155751	320.493895	0.503857	27.871423	1.005905	12.389879
5434.669000	846.155751	320.510423	0.503853	27.872860	1.005897	12.390518
5434.689000	846.155751	320.504598	0.503854	27.872354	1.005900	12.390293
5434.709000	846.155751	320.490044	0.503858	27.871088	1.005907	12.389731
5434.729000	846.155751	320.499534	0.503856	27.871913	1.005902	12.390097
5434.749000	846.155751	320.487717	0.503859	27.870886	1.005908	12.389641
5434.769000	846.155751	320.497737	0.503856	27.871757	1.005903	12.390028
5434.789000	846.155751	320.481109	0.503860	27.870311	1.005911	12.389385
5434.809000	846.155751	320.483669	0.503860	27.870533	1.005910	12.389484
5434.829000	846.155751	320.480316	0.503861	27.870242	1.005911	12.389355
5434.849000	846.155751	320.472932	0.503863	27.869600	1.005915	12.389069
5434.869000	846.155751	320.474037	0.503862	27.869696	1.005915	12.389112
5434.889000	846.155751	320.467834	0.503864	27.869156	1.005918	12.388872
5434.909000	846.155751	320.477643	0.503861	27.870009	1.005913	12.389251
5434.929000	846.155751	320.473886	0.503862	27.869683	1.005915	12.389106
5434.949000	846.155751	320.487293	0.503859	27.870849	1.005908	12.389624
5434.969000	846.155751	320.481096	0.503860	27.870310	1.005911	12.389385
5434.989000	846.155751	320.489190	0.503858	27.871014	1.005907	12.389698
5435.009000	846.155751	320.483980	0.503860	27.870561	1.005910	12.389496
5435.029000	846.155751	320.475147	0.503862	27.869792	1.005914	12.389155
5435.049000	846.155751	320.461228	0.503866	27.868582	1.005921	12.388617
5435.069000	846.155751	320.467361	0.503864	27.869115	1.005918	12.388854
5435.089000	846.155751	320.459668	0.503866	27.868446	1.005922	12.388556
5435.109000	846.155751	320.472010	0.503863	27.869520	1.005916	12.389033
5435.129000	846.155751	320.464548	0.503865	27.868871	1.005919	12.388745
5435.149000	846.155751	320.451705	0.503868	27.867754	1.005925	12.388248
5435.169000	846.155751	320.454427	0.503867	27.867991	1.005924	12.388354
5435.189000	846.155751	320.458761	0.503866	27.868367	1.005922	12.388521
5435.209000	846.155751	320.445610	0.503870	27.867224	1.005928	12.388013
5435.229000	846.155751	320.453719	0.503868	27.867929	1.005924	12.388326
5435.249000	846.155751	320.449041	0.503869	27.867522	1.005927	12.388145
5435.269000	846.155751	320.467069	0.503864	27.869090	1.005918	12.388842
5435.289000	846.155751	320.445397	0.503870	27.867205	1.005928	12.388005
5435.309000	846.155751	320.452731	0.503868	27.867843	1.005925	12.388288
5435.329000	846.155751	320.445382	0.503870	27.867204	1.005928	12.388004
5435.349000	846.155751	320.446246	0.503870	27.867279	1.005928	12.388037
5435.369000	846.155751	320.444421	0.503870	27.867120	1.005929	12.387967
5435.389000	846.155751	320.443065	0.503870	27.867002	1.005930	12.387914
5435.409000	846.155751	320.437215	0.503872	27.866494	1.005932	12.387688
5435.429000	846.155751	320.439355	0.503871	27.866680	1.005931	12.387771
5435.449000	846.155751	320.435997	0.503872	27.866388	1.005933	12.387641
5435.469000	846.155751	320.434656	0.503873	27.866271	1.005934	12.387589
5435.489000	846.155751	320.435641	0.503872	27.866357	1.005933	12.387627
5435.509000	846.155751	320.431165	0.503873	27.865967	1.005935	12.387454
5435.529000	846.155751	320.435814	0.503872	27.866372	1.005933	12.387634
5435.549000	846.155751	320.454767	0.503867	27.868020	1.005924	12.388367
5435.569000	846.155670	320.433684	0.503873	27.866187	1.005934	12.387552
5435.589000	846.155751	320.433749	0.503873	27.866192	1.005934	12.387554
5435.609000	846.155751	320.442878	0.503870	27.866986	1.005930	12.387907
5435.629000	846.155751	320.439235	0.503871	27.866669	1.005931	12.387766
5435.649000	846.155751	320.435940	0.503872	27.866383	1.005933	12.387639
5435.669000	846.155751	320.440946	0.503871	27.866818	1.005931	12.387833
5435.689000	846.155751	320.435983	0.503872	27.866387	1.005933	12.387641
5435.709000	846.155751	320.436193	0.503872	27.866405	1.005933	12.387649
5435.729000	846.155751	320.433310	0.503873	27.866154	1.005934	12.387537
5435.749000	846.155751	320.416861	0.503877	27.864724	1.005942	12.386901
5435.769000	846.155751	320.424262	0.503875	27.865367	1.005939	12.387188
5435.789000	846.155751	320.416567	0.503877	27.864698	1.005942	12.386890
5435.809000	846.155751	320.407306	0.503880	27.863893	1.005947	12.386532
5435.829000	846.155751	320.400251	0.503882	27.863279	1.005950	12.386259
5435.849000	846.155751	320.390243	0.503884	27.862409	1.005955	12.385872
5435.869000	846.155751	320.411400	0.503879	27.864249	1.005945	12.386690
5435.889000	846.155751	320.400599	0.503881	27.863309	1.005950	12.386273
5435.909000	846.155751	320.393761	0.503883	27.862715	1.005954	12.386008
5435.929000	846.155751	320.399123	0.503882	27.863181	1.005951	12.386216
5435.949000	846.155670	320.399415	0.503882	27.863206	1.005951	12.386227
5435.969000	846.155751	320.393944	0.503883	27.862731	1.005953	12.386015
5435.989000	846.155751	320.382094	0.503886	27.861700	1.005959	12.385557
5436.009000	846.155751	320.395620	0.503883	27.862876	1.005953	12.386080
5436.029000	846.155751	320.378157	0.503887	27.861358	1.005961	12.385405
5436.049000	846.155751	320.388775	0.503885	27.862281	1.005956	12.385816
5436.069000	846.155751	320.388897	0.503885	27.862292	1.005956	12.385820
5436.089000	846.155751	320.393206	0.503883	27.862666	1.005954	12.385987
5436.109000	846.155751	320.390519	0.503884	27.862433	1.005955	12.385883
5436.129000	846.155751	320.383262	0.503886	27.861802	1.005959	12.385603
5436.149000	846.155751	320.384633	0.503886	27.861921	1.005958	12.385656
5436.169000	846.155751	320.382198	0.503886	27.861709	1.005959	12.385561
5436.189000	846.155751	320.380492	0.503887	27.861561	1.005960	12.385495
5436.209000	846.155751	320.374952	0.503888	27.861079	1.005963	12.385281
5436.229000	846.155751	320.372970	0.503889	27.860907	1.005964	12.385205
5436.249000	846.155751	320.375862	0.503888	27.861158	1.005962	12.385316
5436.269000	846.155751	320.388020	0.503885	27.862215	1.005956	12.385786
5436.289000	846.155751	320.365279	0.503891	27.860238	1.005967	12.384907
5436.309000	846.155751	320.376853	0.503888	27.861244	1.005962	12.385355
5436.329000	846.155751	320.374134	0.503888	27.861008	1.005963	12.385250
5436.349000	846.155751	320.370496	0.503889	27.860692	1.005965	12.385109
5436.369000	846.155751	320.375617	0.503888	27.861137	1.005962	12.385307
5436.389000	846.155751	320.366323	0.503890	27.860329	1.005967	12.384948
5436.409000	846.155751	320.361705	0.503892	27.859927	1.005969	12.384769
5436.429000	846.155751	320.367267	0.503890	27.860411	1.005966	12.384984
5436.449000	846.155751	320.361517	0.503892	27.859911	1.005969	12.384762
5436.469000	846.155751	320.360474	0.503892	27.859820	1.005970	12.384722
5436.489000	846.155751	320.372045	0.503889	27.860826	1.005964	12.385169
5436.509000	846.155751	320.376264	0.503888	27.861193	1.005962	12.385332
5436.529000	846.155751	320.366585	0.503890	27.860351	1.005967	12.384958
5436.549000	846.155751	320.367110	0.503890	27.860397	1.005966	12.384978
5436.569000	846.155751	320.375947	0.503888	27.861166	1.005962	12.385320
5436.589000	846.155670	320.357931	0.503893	27.859599	1.005971	12.384623
5436.609000	846.155751	320.375435	0.503888	27.861121	1.005962	12.385300
5436.629000	846.155751	320.363873	0.503891	27.860116	1.005968	12.384853
5436.649000	846.155751	320.357344	0.503893	27.859548	1.005971	12.384601
5436.669000	846.155751	320.353179	0.503894	27.859186	1.005973	12.384440
5436.689000	846.155751	320.344233	0.503896	27.858408	1.005978	12.384094
5436.709000	846.155751	320.348495	0.503895	27.858778	1.005975	12.384258
5436.729000	846.155751	320.345284	0.503896	27.858499	1.005977	12.384134
5436.749000	846.155751	320.355522	0.503893	27.859389	1.005972	12.384530
5436.769000	846.155751	320.354505	0.503893	27.859301	1.005973	12.384491
5436.789000	846.155751	320.354264	0.503894	27.859280	1.005973	12.384481
5436.809000	846.155751	320.344988	0.503896	27.858473	1.005977	12.384123
5436.829000	846.155751	320.332480	0.503899	27.857385	1.005983	12.383639
5436.849000	846.155751	320.319877	0.503903	27.856289	1.005989	12.383152
5436.869000	846.155751	320.339648	0.503897	27.858009	1.005980	12.383916
5436.889000	846.155751	320.332043	0.503899	27.857348	1.005983	12.383622
5436.909000	846.155751	320.340603	0.503897	27.858092	1.005979	12.383953
5436.929000	846.155751	320.334036	0.503899	27.857521	1.005982	12.383700
5436.949000	846.155751	320.336412	0.503898	27.857727	1.005981	12.383791
5436.969000	846.155751	320.330812	0.503900	27.857240	1.005984	12.383575
5436.989000	846.155751	320.316077	0.503904	27.855959	1.005991	12.383005
5437.009000	846.155751	320.329731	0.503900	27.857146	1.005985	12.383533
5437.029000	846.155751	320.318394	0.503903	27.856161	1.005990	12.383095
5437.049000	846.155751	320.325143	0.503901	27.856747	1.005987	12.383356
5437.069000	846.155751	320.322117	0.503902	27.856484	1.005988	12.383239
5437.089000	846.155751	320.313957	0.503904	27.855775	1.005992	12.382923
5437.109000	846.155751	320.329486	0.503900	27.857125	1.005985	12.383524
5437.129000	846.155751	320.331526	0.503900	27.857303	1.005984	12.383602
5437.149000	846.155751	320.327838	0.503900	27.856982	1.005986	12.383460
5437.169000	846.155751	320.320347	0.503902	27.856330	1.005989	12.383170
5437.189000	846.155751	320.327798	0.503900	27.856978	1.005986	12.383458
5437.209000	846.155751	320.318836	0.503903	27.856199	1.005990	12.383112
5437.229000	846.155751	320.322655	0.503902	27.856531	1.005988	12.383259
5437.249000	846.155670	320.300738	0.503907	27.854625	1.005999	12.382412
5437.269000	846.155751	320.302901	0.503907	27.854813	1.005998	12.382496
5437.289000	846.155751	320.298448	0.503908	27.854426	1.006000	12.382324
5437.309000	846.155751	320.287060	0.503911	27.853436	1.006005	12.381883
5437.329000	846.155751	320.295621	0.503909	27.854180	1.006001	12.382214
5437.349000	846.155751	320.288958	0.503911	27.853601	1.006004	12.381957
5437.369000	846.155751	320.286273	0.503911	27.853367	1.006006	12.381853
5437.389000	846.155751	320.282877	0.503912	27.853072	1.006007	12.381722
5437.409000	846.155751	320.278745	0.503913	27.852712	1.006009	12.381562
5437.429000	846.155751	320.275419	0.503914	27.852423	1.006011	12.381433
5437.449000	846.155751	320.275688	0.503914	27.852447	1.006011	12.381444
5437.469000	846.155751	320.279764	0.503913	27.852801	1.006009	12.381601
5437.489000	846.155751	320.278799	0.503913	27.852717	1.006009	12.381564
5437.509000	846.155751	320.268564	0.503916	27.851827	1.006014	12.381168
5437.529000	846.155751	320.275953	0.503914	27.852470	1.006011	12.381454
5437.549000	846.155751	320.269928	0.503916	27.851946	1.006014	12.381221
5437.569000	846.155751	320.258355	0.503919	27.850939	1.006019	12.380774
5437.589000	846.155751	320.265786	0.503917	27.851586	1.006016	12.381061
5437.609000	846.155751	320.280596	0.503913	27.852873	1.006008	12.381634
5437.629000	846.155751	320.262150	0.503918	27.851269	1.006017	12.380920
5437.649000	846.155751	320.265021	0.503917	27.851519	1.006016	12.381031
5437.669000	846.155751	320.244720	0.503922	27.849754	1.006026	12.380247
5437.689000	846.155751	320.249345	0.503921	27.850156	1.006024	12.380425
5437.709000	846.155751	320.252989	0.503920	27.850473	1.006022	12.380566
5437.729000	846.155751	320.252181	0.503920	27.850402	1.006022	12.380535
5437.749000	846.155751	320.250409	0.503921	27.850248	1.006023	12.380467
5437.769000	846.155751	320.249531	0.503921	27.850172	1.006024	12.380433
5437.789000	846.155751	320.237916	0.503924	27.849162	1.006029	12.379984
5437.809000	846.155751	320.247049	0.503922	27.849956	1.006025	12.380337
5437.829000	846.155751	320.250681	0.503921	27.850272	1.006023	12.380477
5437.849000	846.155751	320.243430	0.503923	27.849641	1.006026	12.380197
5437.869000	846.155751	320.236874	0.503924	27.849071	1.006030	12.379943
5437.889000	846.155751	320.228570	0.503926	27.848349	1.006034	12.379622
5437.909000	846.155751	320.232547	0.503925	27.848695	1.006032	12.379776
5437.929000	846.155751	320.216959	0.503929	27.847339	1.006039	12.379173
5437.949000	846.155670	320.231509	0.503926	27.848605	1.006032	12.379736
5437.969000	846.155751	320.227781	0.503927	27.848280	1.006034	12.379592
5437.989000	846.155751	320.224554	0.503927	27.848000	1.006036	12.379467
5438.009000	846.155751	320.228319	0.503926	27.848327	1.006034	12.379613
5438.029000	846.155751	320.229386	0.503926	27.848420	1.006033	12.379654
5438.049000	846.155670	320.216002	0.503930	27.847256	1.006040	12.379136
5438.069000	846.155751	320.218807	0.503929	27.847500	1.006038	12.379245
5438.089000	846.155751	320.220129	0.503929	27.847615	1.006038	12.379296
5438.109000	846.155751	320.210293	0.503931	27.846760	1.006043	12.378916
5438.129000	846.155751	320.215171	0.503930	27.847184	1.006040	12.379104
5438.149000	846.155751	320.191822	0.503936	27.845153	1.006052	12.378202
5438.169000	846.155751	320.201558	0.503933	27.846000	1.006047	12.378578
5438.189000	846.155751	320.203003	0.503933	27.846126	1.006046	12.378634
5438.209000	846.155751	320.193574	0.503936	27.845306	1.006051	12.378269
5438.229000	846.155751	320.206467	0.503932	27.846427	1.006044	12.378768
5438.249000	846.155751	320.197692	0.503934	27.845664	1.006049	12.378429
5438.269000	846.155751	320.203449	0.503933	27.846164	1.006046	12.378651
5438.289000	846.155751	320.203022	0.503933	27.846127	1.006046	12.378635
5438.309000	846.155751	320.193380	0.503936	27.845289	1.006051	12.378262
5438.329000	846.155751	320.205055	0.503933	27.846304	1.006045	12.378713
5438.349000	846.155751	320.190504	0.503936	27.845039	1.006052	12.378151
5438.369000	846.155751	320.194295	0.503935	27.845368	1.006050	12.378297
5438.389000	846.155751	320.189019	0.503937	27.844910	1.006053	12.378093
5438.409000	846.155751	320.184693	0.503938	27.844533	1.006055	12.377926
5438.429000	846.155751	320.192061	0.503936	27.845174	1.006051	12.378211
5438.449000	846.155751	320.185736	0.503938	27.844624	1.006054	12.377966
5438.469000	846.155751	320.180067	0.503939	27.844131	1.006057	12.377747
5438.489000	846.155751	320.202592	0.503933	27.846090	1.006046	12.378618
5438.509000	846.155751	320.191420	0.503936	27.845118	1.006052	12.378186
5438.529000	846.155751	320.192809	0.503936	27.845239	1.006051	12.378240
5438.549000	846.155751	320.188386	0.503937	27.844855	1.006053	12.378069
5438.569000	846.155751	320.181353	0.503939	27.844243	1.006057	12.377797
5438.589000	846.155751	320.191407	0.503936	27.845117	1.006052	12.378186
5438.609000	846.155751	320.187125	0.503937	27.844745	1.006054	12.378020
5438.629000	846.155751	320.185340	0.503938	27.844590	1.006055	12.377951
5438.649000	846.155751	320.170822	0.503941	27.843327	1.006062	12.377390
5438.669000	846.155751	320.187096	0.503937	27.844742	1.006054	12.378019
5438.689000	846.155670	320.177181	0.503940	27.843880	1.006059	12.377636
5438.709000	846.155751	320.188810	0.503937	27.844891	1.006053	12.378085
5438.729000	846.155751	320.177329	0.503940	27.843893	1.006059	12.377641
5438.749000	846.155751	320.169031	0.503942	27.843171	1.006063	12.377321
5438.769000	846.155751	320.187998	0.503937	27.844821	1.006053	12.378054
5438.789000	846.155751	320.174197	0.503941	27.843621	1.006060	12.377520
5438.809000	846.155751	320.168838	0.503942	27.843154	1.006063	12.377313
5438.829000	846.155751	320.164214	0.503943	27.842752	1.006065	12.377134
5438.849000	846.155751	320.175228	0.503940	27.843710	1.006060	12.377560
5438.869000	846.155751	320.167883	0.503942	27.843072	1.006063	12.377276
5438.889000	846.155751	320.172930	0.503941	27.843510	1.006061	12.377471
5438.909000	846.155670	320.158528	0.503945	27.842258	1.006068	12.376915
5438.929000	846.155670	320.177798	0.503940	27.843934	1.006058	12.377660
5438.949000	846.155751	320.171069	0.503941	27.843349	1.006062	12.377399
5438.969000	846.155751	320.174447	0.503941	27.843642	1.006060	12.377530
5438.989000	846.155751	320.170597	0.503942	27.843307	1.006062	12.377381
5439.009000	846.155751	320.177178	0.503940	27.843880	1.006059	12.377636
5439.029000	846.155670	320.159793	0.503944	27.842368	1.006067	12.376963
5439.049000	846.155751	320.156536	0.503945	27.842085	1.006069	12.376838
5439.069000	846.155751	320.156093	0.503945	27.842046	1.006069	12.376820
5439.089000	846.155751	320.146699	0.503948	27.841229	1.006073	12.376457
5439.109000	846.155751	320.152351	0.503946	27.841721	1.006071	12.376676
5439.129000	846.155751	320.149220	0.503947	27.841448	1.006072	12.376555
5439.149000	846.155751	320.146708	0.503948	27.841230	1.006073	12.376458
5439.169000	846.155751	320.139968	0.503950	27.840644	1.006077	12.376197
5439.189000	846.155751	320.149430	0.503947	27.841467	1.006072	12.376563
5439.209000	846.155751	320.147220	0.503948	27.841275	1.006073	12.376477
5439.229000	846.155751	320.148144	0.503947	27.841355	1.006073	12.376513
5439.249000	846.155751	320.146095	0.503948	27.841177	1.006074	12.376434
5439.269000	846.155751	320.139451	0.503950	27.840599	1.006077	12.376177
5439.289000	846.155751	320.119957	0.503955	27.838904	1.006086	12.375423
5439.309000	846.155751	320.141291	0.503949	27.840759	1.006076	12.376248
5439.329000	846.155751	320.135343	0.503951	27.840242	1.006079	12.376018
5439.349000	846.155751	320.129964	0.503952	27.839774	1.006082	12.375810
5439.369000	846.155751	320.143232	0.503949	27.840928	1.006075	12.376323
5439.389000	846.155751	320.136466	0.503950	27.840339	1.006078	12.376062
5439.409000	846.155751	320.121975	0.503954	27.839079	1.006085	12.375501
5439.429000	846.155751	320.126340	0.503953	27.839459	1.006083	12.375670
5439.449000	846.155751	320.130862	0.503952	27.839852	1.006081	12.375845
5439.469000	846.155751	320.128960	0.503952	27.839687	1.006082	12.375772
5439.489000	846.155751	320.115634	0.503956	27.838528	1.006089	12.375256
5439.509000	846.155751	320.123194	0.503954	27.839185	1.006085	12.375549
5439.529000	846.155751	320.123909	0.503954	27.839247	1.006084	12.375576
5439.549000	846.155751	320.116496	0.503956	27.838603	1.006088	12.375290
5439.569000	846.155751	320.117405	0.503955	27.838682	1.006088	12.375325
5439.589000	846.155751	320.113865	0.503956	27.838374	1.006089	12.375188
5439.609000	846.155751	320.124168	0.503954	27.839270	1.006084	12.375586
5439.629000	846.155751	320.111275	0.503957	27.838149	1.006091	12.375088
5439.649000	846.155751	320.132452	0.503952	27.839990	1.006080	12.375907
5439.669000	846.155751	320.114367	0.503956	27.838418	1.006089	12.375207
5439.689000	846.155751	320.119480	0.503955	27.838862	1.006087	12.375405
5439.709000	846.155751	320.121208	0.503954	27.839012	1.006086	12.375472
5439.729000	846.155751	320.096318	0.503961	27.836848	1.006098	12.374510
5439.749000	846.155751	320.101392	0.503960	27.837289	1.006095	12.374706
5439.769000	846.155751	320.107386	0.503958	27.837810	1.006093	12.374938
5439.789000	846.155751	320.105671	0.503959	27.837661	1.006093	12.374871
5439.809000	846.155751	320.103030	0.503959	27.837432	1.006095	12.374769
5439.829000	846.155751	320.093503	0.503962	27.836603	1.006099	12.374401
5439.849000	846.155751	320.098445	0.503960	27.837033	1.006097	12.374592
5439.869000	846.155670	320.099612	0.503960	27.837134	1.006096	12.374637
5439.889000	846.155751	320.091127	0.503962	27.836396	1.006100	12.374309
5439.909000	846.155751	320.102766	0.503959	27.837409	1.006095	12.374759
5439.929000	846.155751	320.093744	0.503962	27.836624	1.006099	12.374410
5439.949000	846.155751	320.080100	0.503965	27.835438	1.006106	12.373883
5439.969000	846.155751	320.077458	0.503966	27.835208	1.006107	12.373781
5439.989000	846.155751	320.079216	0.503965	27.835361	1.006106	12.373848
5440.009000	846.155751	320.086985	0.503963	27.836036	1.006102	12.374149
5440.029000	846.155751	320.085012	0.503964	27.835865	1.006103	12.374073
5440.049000	846.155751	320.100305	0.503960	27.837195	1.006096	12.374664
5440.069000	846.155751	320.099917	0.503960	27.837161	1.006096	12.374649
5440.089000	846.155751	320.092395	0.503962	27.836507	1.006100	12.374358
5440.109000	846.155751	320.095030	0.503961	27.836736	1.006099	12.374460
5440.129000	846.155751	320.101741	0.503960	27.837319	1.006095	12.374719
5440.149000	846.155751	320.083197	0.503964	27.835707	1.006104	12.374002
5440.169000	846.155751	320.076005	0.503966	27.835081	1.006108	12.373724
5440.189000	846.155751	320.076584	0.503966	27.835132	1.006107	12.373747
5440.209000	846.155751	320.086567	0.503964	27.836000	1.006103	12.374133
5440.229000	846.155751	320.061954	0.503970	27.833859	1.006115	12.373181
5440.249000	846.155751	320.067733	0.503968	27.834362	1.006112	12.373405
5440.269000	846.155751	320.067768	0.503968	27.834365	1.006112	12.373406
5440.289000	846.155751	320.061440	0.503970	27.833815	1.006115	12.373161
5440.309000	846.155751	320.050997	0.503973	27.832907	1.006120	12.372758
5440.329000	846.155751	320.056467	0.503971	27.833382	1.006117	12.372969
5440.349000	846.155751	320.062437	0.503970	27.833902	1.006114	12.373200
5440.368000	846.155751	320.056633	0.503971	27.833397	1.006117	12.372975
5440.388000	846.155751	320.053299	0.503972	27.833107	1.006119	12.372847
5440.408000	846.155751	320.046445	0.503974	27.832511	1.006122	12.372582
5440.428000	846.155751	320.044982	0.503974	27.832384	1.006123	12.372525
5440.448000	846.155751	320.046430	0.503974	27.832509	1.006122	12.372581
5440.468000	846.155751	320.035993	0.503977	27.831602	1.006127	12.372178
5440.488000	846.155751	320.041374	0.503975	27.832070	1.006125	12.372386
5440.508000	846.155751	320.042028	0.503975	27.832127	1.006124	12.372411
5440.528000	846.155751	320.050514	0.503973	27.832865	1.006120	12.372739
5440.548000	846.155751	320.046755	0.503974	27.832538	1.006122	12.372594
5440.568000	846.155751	320.035856	0.503977	27.831590	1.006127	12.372172
5440.588000	846.155751	320.036219	0.503977	27.831621	1.006127	12.372186
5440.608000	846.155751	320.036196	0.503977	27.831619	1.006127	12.372185
5440.628000	846.155751	320.030975	0.503978	27.831165	1.006130	12.371984
5440.648000	846.155751	320.030844	0.503978	27.831154	1.006130	12.371978
5440.668000	846.155751	320.028616	0.503979	27.830960	1.006131	12.371892
5440.688000	846.155751	320.027910	0.503979	27.830899	1.006131	12.371865
5440.708000	846.155751	320.023638	0.503980	27.830527	1.006133	12.371700
5440.728000	846.155751	320.022146	0.503980	27.830398	1.006134	12.371642
5440.748000	846.155751	320.027347	0.503979	27.830850	1.006131	12.371843
5440.768000	846.155751	320.024136	0.503980	27.830571	1.006133	12.371719
5440.788000	846.155751	320.026382	0.503979	27.830766	1.006132	12.371806
5440.808000	846.155751	320.026813	0.503979	27.830803	1.006132	12.371823
5440.828000	846.155751	320.018964	0.503981	27.830121	1.006135	12.371519
5440.848000	846.155751	320.013211	0.503983	27.829621	1.006138	12.371297
5440.868000	846.155751	320.012763	0.503983	27.829582	1.006138	12.371279
5440.888000	846.155751	320.013551	0.503983	27.829650	1.006138	12.371310
5440.908000	846.155751	320.008341	0.503984	27.829197	1.006141	12.371109
5440.928000	846.155751	320.006342	0.503984	27.829023	1.006142	12.371031
5440.948000	846.155751	320.010538	0.503983	27.829388	1.006140	12.371193
5440.968000	846.155751	320.003858	0.503985	27.828807	1.006143	12.370935
5440.988000	846.155751	320.011993	0.503983	27.829515	1.006139	12.371250
5441.008000	846.155751	320.007718	0.503984	27.829143	1.006141	12.371084
5441.028000	846.155751	320.022219	0.503980	27.830404	1.006134	12.371645
5441.048000	846.155751	320.008359	0.503984	27.829199	1.006141	12.371109
5441.068000	846.155751	320.003251	0.503985	27.828754	1.006143	12.370912
5441.088000	846.155751	320.013988	0.503982	27.829688	1.006138	12.371327
5441.108000	846.155751	320.004527	0.503985	27.828865	1.006142	12.370961
5441.128000	846.155751	320.013143	0.503983	27.829615	1.006138	12.371294
5441.148000	846.155670	320.004870	0.503985	27.828895	1.006142	12.370974
5441.168000	846.155670	319.992749	0.503988	27.827841	1.006148	12.370506
5441.188000	846.155751	320.001080	0.503986	27.828566	1.006144	12.370828
5441.208000	846.155751	320.002511	0.503985	27.828690	1.006143	12.370883
5441.228000	846.155751	320.006021	0.503985	27.828995	1.006142	12.371019
5441.248000	846.155751	320.005330	0.503985	27.828935	1.006142	12.370992
5441.268000	846.155751	319.987246	0.503989	27.827363	1.006151	12.370293
5441.288000	846.155751	319.998181	0.503987	27.828314	1.006146	12.370716
5441.308000	846.155751	319.998796	0.503986	27.828367	1.006145	12.370740
5441.328000	846.155751	319.992428	0.503988	27.827813	1.006148	12.370493
5441.348000	846.155751	319.988091	0.503989	27.827436	1.006150	12.370326
5441.368000	846.155751	319.976213	0.503992	27.826403	1.006156	12.369867
5441.388000	846.155751	319.993277	0.503988	27.827887	1.006148	12.370526
5441.408000	846.155751	319.985153	0.503990	27.827181	1.006152	12.370212
5441.428000	846.155751	319.978703	0.503992	27.826620	1.006155	12.369963
5441.448000	846.155751	319.971443	0.503994	27.825988	1.006158	12.369682
5441.468000	846.155751	319.974880	0.503993	27.826287	1.006157	12.369815
5441.488000	846.155751	319.969216	0.503994	27.825795	1.006160	12.369596
5441.508000	846.155751	319.957303	0.503997	27.824759	1.006165	12.369135
5441.528000	846.155751	319.993182	0.503988	27.827879	1.006148	12.370523
5441.548000	846.155751	319.973107	0.503993	27.826133	1.006158	12.369746
5441.568000	846.155751	319.976733	0.503992	27.826448	1.006156	12.369887
5441.588000	846.155751	319.975320	0.503993	27.826325	1.006157	12.369832
5441.608000	846.155751	319.971057	0.503994	27.825955	1.006159	12.369667
5441.628000	846.155751	319.960162	0.503997	27.825007	1.006164	12.369246
5441.648000	846.155751	319.965973	0.503995	27.825513	1.006161	12.369471
5441.668000	846.155751	319.972677	0.503993	27.826096	1.006158	12.369730
5441.688000	846.155670	319.968050	0.503994	27.825693	1.006160	12.369551
5441.708000	846.155751	319.970977	0.503994	27.825948	1.006159	12.369664
5441.728000	846.155751	319.973378	0.503993	27.826157	1.006158	12.369757
5441.748000	846.155751	319.964482	0.503995	27.825383	1.006162	12.369413
5441.768000	846.155751	319.958147	0.503997	27.824832	1.006165	12.369168
5441.788000	846.155670	319.957579	0.503997	27.824783	1.006165	12.369146
5441.808000	846.155751	319.973575	0.503993	27.826174	1.006157	12.369765
5441.828000	846.155751	319.970615	0.503994	27.825916	1.006159	12.369650
5441.848000	846.155751	319.965223	0.503995	27.825447	1.006162	12.369442
5441.868000	846.155751	319.967850	0.503995	27.825676	1.006160	12.369543
5441.888000	846.155751	319.963260	0.503996	27.825277	1.006162	12.369366
5441.908000	846.155751	319.950184	0.503999	27.824140	1.006169	12.368860
5441.928000	846.155751	319.960948	0.503996	27.825076	1.006164	12.369276
5441.948000	846.155751	319.954486	0.503998	27.824514	1.006167	12.369027
5441.968000	846.155751	319.958602	0.503997	27.824872	1.006165	12.369186
5441.988000	846.155751	319.956771	0.503997	27.824712	1.006166	12.369115
5442.008000	846.155751	319.954548	0.503998	27.824519	1.006167	12.369029
5442.028000	846.155751	319.949128	0.503999	27.824048	1.006169	12.368819
5442.048000	846.155751	319.945570	0.504000	27.823738	1.006171	12.368682
5442.068000	846.155751	319.964436	0.503995	27.825379	1.006162	12.369411
5442.088000	846.155670	319.951022	0.503999	27.824212	1.006168	12.368893
5442.108000	846.155751	319.934042	0.504003	27.822736	1.006177	12.368236
5442.128000	846.155751	319.927011	0.504005	27.822124	1.006180	12.367964
5442.148000	846.155751	319.934774	0.504003	27.822799	1.006176	12.368265
5442.168000	846.155751	319.922855	0.504006	27.821763	1.006182	12.367804
5442.188000	846.155751	319.922376	0.504006	27.821721	1.006182	12.367785
5442.208000	846.155670	319.925370	0.504006	27.821982	1.006181	12.367901
5442.228000	846.155751	319.931310	0.504004	27.822498	1.006178	12.368131
5442.248000	846.155751	319.935724	0.504003	27.822882	1.006176	12.368301
5442.268000	846.155751	319.920603	0.504007	27.821567	1.006183	12.367717
5442.288000	846.155751	319.932335	0.504004	27.822587	1.006177	12.368170
5442.308000	846.155751	319.928435	0.504005	27.822248	1.006179	12.368019
5442.328000	846.155751	319.917695	0.504008	27.821314	1.006185	12.367604
5442.348000	846.155751	319.917587	0.504008	27.821305	1.006185	12.367600
5442.368000	846.155751	319.922420	0.504006	27.821725	1.006182	12.367787
5442.388000	846.155751	319.932723	0.504004	27.822621	1.006177	12.368185
5442.408000	846.155751	319.920373	0.504007	27.821547	1.006183	12.367708
5442.428000	846.155751	319.920214	0.504007	27.821533	1.006183	12.367702
5442.448000	846.155751	319.923072	0.504006	27.821782	1.006182	12.367812
5442.468000	846.155751	319.926316	0.504005	27.822064	1.006180	12.367938
5442.488000	846.155670	319.909281	0.504010	27.820582	1.006189	12.367279
5442.508000	846.155751	319.923236	0.504006	27.821796	1.006182	12.367818
5442.528000	846.155751	319.913163	0.504009	27.820920	1.006187	12.367429
5442.548000	846.155751	319.912740	0.504009	27.820883	1.006187	12.367413
5442.568000	846.155751	319.901596	0.504012	27.819914	1.006192	12.366982
5442.588000	846.155751	319.915110	0.504008	27.821089	1.006186	12.367504
5442.608000	846.155751	319.892216	0.504014	27.819098	1.006197	12.366619
5442.628000	846.155751	319.892362	0.504014	27.819111	1.006197	12.366625
5442.648000	846.155751	319.891753	0.504014	27.819058	1.006197	12.366601
5442.668000	846.155751	319.901814	0.504012	27.819933	1.006192	12.366990
5442.688000	846.155751	319.888995	0.504015	27.818818	1.006199	12.366495
5442.708000	846.155751	319.892607	0.504014	27.819132	1.006197	12.366634
5442.728000	846.155751	319.885916	0.504016	27.818551	1.006200	12.366376
5442.748000	846.155751	319.890442	0.504015	27.818944	1.006198	12.366551
5442.768000	846.155751	319.896974	0.504013	27.819512	1.006195	12.366803
5442.788000	846.155751	319.878883	0.504018	27.817939	1.006203	12.366104
5442.808000	846.155751	319.877573	0.504018	27.817825	1.006204	12.366053
5442.828000	846.155751	319.884242	0.504016	27.818405	1.006201	12.366311
5442.848000	846.155751	319.872148	0.504020	27.817353	1.006207	12.365843
5442.868000	846.155751	319.871284	0.504020	27.817278	1.006207	12.365810
5442.888000	846.155751	319.865630	0.504021	27.816786	1.006210	12.365592
5442.908000	846.155751	319.872276	0.504020	27.817364	1.006207	12.365848
5442.928000	846.155751	319.869697	0.504020	27.817140	1.006208	12.365749
5442.948000	846.155751	319.865674	0.504021	27.816790	1.006210	12.365593
5442.968000	846.155751	319.868076	0.504021	27.816999	1.006209	12.365686
5442.988000	846.155751	319.873117	0.504019	27.817437	1.006206	12.365881
5443.008000	846.155751	319.875493	0.504019	27.817644	1.006205	12.365973
5443.028000	846.155751	319.864788	0.504021	27.816713	1.006210	12.365559
5443.048000	846.155751	319.851403	0.504025	27.815549	1.006217	12.365042
5443.068000	846.155751	319.860938	0.504022	27.816378	1.006212	12.365410
5443.088000	846.155751	319.854802	0.504024	27.815845	1.006215	12.365173
5443.108000	846.155751	319.856193	0.504024	27.815966	1.006214	12.365227
5443.128000	846.155751	319.855922	0.504024	27.815942	1.006215	12.365216
5443.148000	846.155751	319.847733	0.504026	27.815230	1.006219	12.364900
5443.168000	846.155751	319.846839	0.504026	27.815152	1.006219	12.364865
5443.188000	846.155751	319.858256	0.504023	27.816145	1.006213	12.365306
5443.208000	846.155751	319.840721	0.504028	27.814620	1.006222	12.364629
5443.228000	846.155751	319.836896	0.504029	27.814288	1.006224	12.364481
5443.248000	846.155751	319.842526	0.504027	27.814777	1.006221	12.364698
5443.268000	846.155751	319.834010	0.504030	27.814037	1.006225	12.364369
5443.288000	846.155751	319.839759	0.504028	27.814537	1.006222	12.364591
5443.308000	846.155751	319.826235	0.504032	27.813360	1.006229	12.364069
5443.328000	846.155751	319.824652	0.504032	27.813223	1.006230	12.364007
5443.348000	846.155751	319.828967	0.504031	27.813598	1.006228	12.364174
5443.368000	846.155751	319.828775	0.504031	27.813581	1.006228	12.364167
5443.388000	846.155751	319.836936	0.504029	27.814291	1.006224	12.364482
5443.408000	846.155751	319.834707	0.504029	27.814097	1.006225	12.364396
5443.428000	846.155751	319.833138	0.504030	27.813961	1.006226	12.364335
5443.448000	846.155751	319.825793	0.504032	27.813322	1.006229	12.364051
5443.468000	846.155751	319.817170	0.504034	27.812572	1.006233	12.363718
5443.488000	846.155751	319.823243	0.504032	27.813100	1.006230	12.363953
5443.508000	846.155751	319.810283	0.504036	27.811973	1.006237	12.363452
5443.528000	846.155751	319.823826	0.504032	27.813151	1.006230	12.363975
5443.548000	846.155751	319.819991	0.504033	27.812817	1.006232	12.363827
5443.568000	846.155751	319.825888	0.504032	27.813330	1.006229	12.364055
5443.588000	846.155751	319.801923	0.504038	27.811246	1.006241	12.363129
5443.608000	846.155751	319.806873	0.504037	27.811677	1.006238	12.363320
5443.628000	846.155751	319.807961	0.504036	27.811771	1.006238	12.363362
5443.648000	846.155751	319.804131	0.504037	27.811438	1.006240	12.363214
5443.668000	846.155751	319.803446	0.504037	27.811379	1.006240	12.363188
5443.688000	846.155670	319.798488	0.504039	27.810947	1.006242	12.362996
5443.708000	846.155751	319.797556	0.504039	27.810866	1.006243	12.362960
5443.728000	846.155751	319.799212	0.504039	27.811010	1.006242	12.363024
5443.748000	846.155751	319.798425	0.504039	27.810942	1.006242	12.362993
5443.768000	846.155751	319.792967	0.504040	27.810467	1.006245	12.362782
5443.788000	846.155751	319.791857	0.504041	27.810371	1.006246	12.362740
5443.808000	846.155751	319.782046	0.504043	27.809518	1.006250	12.362360
5443.828000	846.155751	319.789292	0.504041	27.810148	1.006247	12.362640
5443.848000	846.155751	319.777960	0.504044	27.809162	1.006252	12.362202
5443.868000	846.155751	319.781998	0.504043	27.809513	1.006250	12.362358
5443.888000	846.155751	319.792375	0.504040	27.810416	1.006245	12.362760
5443.908000	846.155751	319.788622	0.504041	27.810089	1.006247	12.362614
5443.928000	846.155751	319.779821	0.504044	27.809324	1.006251	12.362274
5443.948000	846.155751	319.777912	0.504044	27.809158	1.006252	12.362200
5443.968000	846.155751	319.779108	0.504044	27.809262	1.006252	12.362247
5443.988000	846.155751	319.778224	0.504044	27.809185	1.006252	12.362213
5444.008000	846.155751	319.776716	0.504044	27.809054	1.006253	12.362154
5444.028000	846.155751	319.786345	0.504042	27.809891	1.006248	12.362526
5444.048000	846.155751	319.775323	0.504045	27.808933	1.006254	12.362100
5444.068000	846.155751	319.777980	0.504044	27.809164	1.006252	12.362203
5444.088000	846.155670	319.781878	0.504043	27.809503	1.006250	12.362354
5444.108000	846.155751	319.776631	0.504045	27.809047	1.006253	12.362151
5444.128000	846.155751	319.768340	0.504047	27.808326	1.006257	12.361830
5444.148000	846.155751	319.772860	0.504045	27.808719	1.006255	12.362005
5444.168000	846.155751	319.761062	0.504049	27.807693	1.006261	12.361549
5444.188000	846.155751	319.781064	0.504043	27.809432	1.006251	12.362322
5444.208000	846.155751	319.764412	0.504048	27.807984	1.006259	12.361679
5444.228000	846.155751	319.769775	0.504046	27.808450	1.006256	12.361886
5444.248000	846.155751	319.770595	0.504046	27.808522	1.006256	12.361918
5444.268000	846.155751	319.764448	0.504048	27.807987	1.006259	12.361680
5444.288000	846.155751	319.758221	0.504049	27.807446	1.006262	12.361439
5444.308000	846.155751	319.752884	0.504051	27.806981	1.006265	12.361233
5444.328000	846.155751	319.745965	0.504053	27.806380	1.006268	12.360965
5444.348000	846.155751	319.742461	0.504053	27.806075	1.006270	12.360830
5444.368000	846.155751	319.734230	0.504056	27.805359	1.006274	12.360512
5444.388000	846.155751	319.739167	0.504054	27.805789	1.006271	12.360703
5444.408000	846.155751	319.737712	0.504055	27.805662	1.006272	12.360646
5444.428000	846.155751	319.728574	0.504057	27.804867	1.006276	12.360293
5444.448000	846.155751	319.716033	0.504060	27.803777	1.006282	12.359808
5444.468000	846.155751	319.727332	0.504057	27.804759	1.006277	12.360245
5444.488000	846.155751	319.732180	0.504056	27.805181	1.006275	12.360433
5444.508000	846.155751	319.709109	0.504062	27.803175	1.006286	12.359541
5444.528000	846.155751	319.726685	0.504058	27.804703	1.006277	12.360220
5444.548000	846.155751	319.721091	0.504059	27.804217	1.006280	12.360004
5444.568000	846.155751	319.717521	0.504060	27.803906	1.006282	12.359866
5444.588000	846.155751	319.708485	0.504062	27.803120	1.006286	12.359517
5444.608000	846.155751	319.707532	0.504063	27.803038	1.006287	12.359480
5444.628000	846.155751	319.685986	0.504068	27.801164	1.006297	12.358647
5444.648000	846.155751	319.677784	0.504070	27.800450	1.006301	12.358330
5444.668000	846.155751	319.689848	0.504067	27.801500	1.006295	12.358796
5444.688000	846.155751	319.674838	0.504071	27.800194	1.006302	12.358216
5444.708000	846.155751	319.666090	0.504073	27.799434	1.006307	12.357878
5444.728000	846.155751	319.657232	0.504076	27.798663	1.006311	12.357535
5444.748000	846.155751	319.648325	0.504078	27.797889	1.006315	12.357191
5444.768000	846.155751	319.644387	0.504079	27.797546	1.006317	12.357039
5444.788000	846.155751	319.659351	0.504075	27.798848	1.006310	12.357617
5444.808000	846.155751	319.654085	0.504077	27.798390	1.006313	12.357413
5444.828000	846.155751	319.653679	0.504077	27.798354	1.006313	12.357398
5444.848000	846.155751	319.642046	0.504080	27.797343	1.006318	12.356948
5444.868000	846.155751	319.635719	0.504081	27.796792	1.006321	12.356703
5444.888000	846.155751	319.641664	0.504080	27.797309	1.006319	12.356933
5444.908000	846.155751	319.637551	0.504081	27.796952	1.006321	12.356774
5444.928000	846.155751	319.628944	0.504083	27.796203	1.006325	12.356442
5444.948000	846.155751	319.627107	0.504084	27.796043	1.006326	12.356371
5444.968000	846.155751	319.649464	0.504078	27.797988	1.006315	12.357235
5444.988000	846.155751	319.644163	0.504079	27.797527	1.006317	12.357030
5445.008000	846.155751	319.624710	0.504084	27.795835	1.006327	12.356278
5445.028000	846.155751	319.634910	0.504082	27.796722	1.006322	12.356672
5445.048000	846.155751	319.618731	0.504086	27.795315	1.006330	12.356047
5445.068000	846.155751	319.624913	0.504084	27.795853	1.006327	12.356286
5445.088000	846.155751	319.601014	0.504090	27.793774	1.006338	12.355362
5445.108000	846.155751	319.618203	0.504086	27.795269	1.006330	12.356026
5445.128000	846.155751	319.613666	0.504087	27.794875	1.006332	12.355851
5445.148000	846.155751	319.614141	0.504087	27.794916	1.006332	12.355869
5445.168000	846.155751	319.604975	0.504089	27.794119	1.006336	12.355515
5445.188000	846.155751	319.609993	0.504088	27.794555	1.006334	12.355709
5445.208000	846.155670	319.599057	0.504091	27.793604	1.006339	12.355286
5445.228000	846.155751	319.603358	0.504090	27.793978	1.006337	12.355452
5445.248000	846.155751	319.597805	0.504091	27.793495	1.006340	12.355238
5445.268000	846.155751	319.597008	0.504091	27.793426	1.006340	12.355207
5445.288000	846.155751	319.595152	0.504092	27.793265	1.006341	12.355135
5445.308000	846.155751	319.586748	0.504094	27.792534	1.006345	12.354810
5445.328000	846.155751	319.589301	0.504093	27.792756	1.006344	12.354909
5445.348000	846.155751	319.589887	0.504093	27.792807	1.006344	12.354932
5445.368000	846.155751	319.588826	0.504094	27.792714	1.006344	12.354891
5445.388000	846.155751	319.593156	0.504092	27.793091	1.006342	12.355058
5445.408000	846.155751	319.586180	0.504094	27.792484	1.006345	12.354788
5445.428000	846.155751	319.609612	0.504088	27.794522	1.006334	12.355694
5445.448000	846.155751	319.599203	0.504091	27.793617	1.006339	12.355292
5445.468000	846.155751	319.593835	0.504092	27.793150	1.006342	12.355084
5445.488000	846.155751	319.585091	0.504095	27.792390	1.006346	12.354746
5445.508000	846.155751	319.578339	0.504096	27.791802	1.006349	12.354485
5445.528000	846.155751	319.574478	0.504097	27.791467	1.006351	12.354336
5445.548000	846.155751	319.580515	0.504096	27.791992	1.006348	12.354569
5445.568000	846.155751	319.591242	0.504093	27.792925	1.006343	12.354984
5445.588000	846.155751	319.583588	0.504095	27.792259	1.006347	12.354688
5445.608000	846.155751	319.581236	0.504096	27.792054	1.006348	12.354597
5445.628000	846.155751	319.574421	0.504097	27.791462	1.006351	12.354334
5445.648000	846.155751	319.571649	0.504098	27.791221	1.006353	12.354227
5445.668000	846.155751	319.540836	0.504106	27.788541	1.006367	12.353035
5445.688000	846.155751	319.548300	0.504104	27.789190	1.006364	12.353324
5445.708000	846.155751	319.551911	0.504103	27.789504	1.006362	12.353464
5445.728000	846.155751	319.571343	0.504098	27.791194	1.006353	12.354215
5445.748000	846.155751	319.548232	0.504104	27.789184	1.006364	12.353321
5445.768000	846.155751	319.566832	0.504099	27.790802	1.006355	12.354040
5445.788000	846.155751	319.561037	0.504101	27.790298	1.006358	12.353816
5445.808000	846.155751	319.553941	0.504103	27.789681	1.006361	12.353542
5445.828000	846.155751	319.562342	0.504101	27.790411	1.006357	12.353867
5445.848000	846.155751	319.551023	0.504103	27.789427	1.006363	12.353429
5445.868000	846.155751	319.551567	0.504103	27.789474	1.006362	12.353450
5445.888000	846.155751	319.551432	0.504103	27.789462	1.006362	12.353445
5445.908000	846.155751	319.535627	0.504107	27.788088	1.006370	12.352834
5445.928000	846.155751	319.534055	0.504108	27.787951	1.006371	12.352773
5445.948000	846.155751	319.545633	0.504105	27.788958	1.006365	12.353221
5445.968000	846.155751	319.532653	0.504108	27.787829	1.006371	12.352719
5445.988000	846.155751	319.531955	0.504108	27.787769	1.006372	12.352692
5446.008000	846.155751	319.532252	0.504108	27.787795	1.006372	12.352704
5446.028000	846.155751	319.537965	0.504107	27.788291	1.006369	12.352924
5446.048000	846.155751	319.548680	0.504104	27.789223	1.006364	12.353339
5446.068000	846.155751	319.519375	0.504112	27.786675	1.006378	12.352206
5446.088000	846.155751	319.522989	0.504111	27.786989	1.006376	12.352345
5446.108000	846.155751	319.515919	0.504113	27.786374	1.006380	12.352072
5446.128000	846.155670	319.504842	0.504115	27.785411	1.006385	12.351644
5446.148000	846.155751	319.512280	0.504114	27.786058	1.006381	12.351931
5446.168000	846.155751	319.492094	0.504119	27.784302	1.006391	12.351151
5446.188000	846.155751	319.512131	0.504114	27.786045	1.006381	12.351926
5446.208000	846.155751	319.508041	0.504115	27.785689	1.006383	12.351768
5446.228000	846.155751	319.513200	0.504113	27.786138	1.006381	12.351967
5446.248000	846.155751	319.515235	0.504113	27.786315	1.006380	12.352046
5446.268000	846.155751	319.505775	0.504115	27.785492	1.006385	12.351680
5446.288000	846.155751	319.521448	0.504111	27.786855	1.006377	12.352286
5446.308000	846.155670	319.514081	0.504113	27.786214	1.006380	12.352001
5446.328000	846.155751	319.507186	0.504115	27.785615	1.006384	12.351735
5446.348000	846.155751	319.508054	0.504115	27.785690	1.006383	12.351768
5446.368000	846.155751	319.499066	0.504117	27.784909	1.006388	12.351421
5446.388000	846.155751	319.510383	0.504114	27.785893	1.006382	12.351858
5446.408000	846.155751	319.500676	0.504117	27.785049	1.006387	12.351483
5446.428000	846.155751	319.505216	0.504115	27.785443	1.006385	12.351658
5446.448000	846.155751	319.511087	0.504114	27.785954	1.006382	12.351885
5446.468000	846.155751	319.503333	0.504116	27.785280	1.006386	12.351586
5446.488000	846.155751	319.476677	0.504123	27.782961	1.006399	12.350555
5446.508000	846.155751	319.482687	0.504121	27.783484	1.006396	12.350787
5446.528000	846.155670	319.495937	0.504118	27.784636	1.006389	12.351300
5446.548000	846.155670	319.502204	0.504116	27.785181	1.006386	12.351542
5446.568000	846.155751	319.487692	0.504120	27.783919	1.006393	12.350981
5446.588000	846.155751	319.477408	0.504123	27.783025	1.006398	12.350583
5446.608000	846.155751	319.483218	0.504121	27.783530	1.006395	12.350808
5446.628000	846.155751	319.474361	0.504123	27.782760	1.006400	12.350466
5446.648000	846.155751	319.483316	0.504121	27.783539	1.006395	12.350812
5446.668000	846.155751	319.488505	0.504120	27.783990	1.006393	12.351012
5446.688000	846.155670	319.486937	0.504120	27.783854	1.006394	12.350952
5446.708000	846.155751	319.475698	0.504123	27.782876	1.006399	12.350517
5446.728000	846.155751	319.469853	0.504125	27.782368	1.006402	12.350291
5446.748000	846.155751	319.481981	0.504122	27.783423	1.006396	12.350760
5446.768000	846.155751	319.476515	0.504123	27.782947	1.006399	12.350549
5446.788000	846.155751	319.465610	0.504126	27.781999	1.006404	12.350127
5446.808000	846.155751	319.480540	0.504122	27.783297	1.006397	12.350704
5446.828000	846.155751	319.478233	0.504122	27.783097	1.006398	12.350615
5446.848000	846.155751	319.465126	0.504126	27.781957	1.006404	12.350109
5446.868000	846.155751	319.468683	0.504125	27.782266	1.006403	12.350246
5446.888000	846.155751	319.477818	0.504123	27.783061	1.006398	12.350599
5446.908000	846.155751	319.469497	0.504125	27.782337	1.006402	12.350278
5446.928000	846.155751	319.466879	0.504125	27.782109	1.006403	12.350176
5446.948000	846.155751	319.472639	0.504124	27.782610	1.006401	12.350399
5446.968000	846.155751	319.468433	0.504125	27.782245	1.006403	12.350236
5446.988000	846.155751	319.462565	0.504127	27.781734	1.006405	12.350010
5447.008000	846.155751	319.456742	0.504128	27.781228	1.006408	12.349784
5447.028000	846.155751	319.458514	0.504128	27.781382	1.006407	12.349853
5447.048000	846.155751	319.449877	0.504130	27.780631	1.006412	12.349519
5447.068000	846.155751	319.460399	0.504127	27.781546	1.006407	12.349926
5447.088000	846.155751	319.461858	0.504127	27.781673	1.006406	12.349982
5447.108000	846.155751	319.454982	0.504129	27.781075	1.006409	12.349716
5447.128000	846.155751	319.456283	0.504128	27.781188	1.006409	12.349767
5447.148000	846.155751	319.464067	0.504126	27.781865	1.006405	12.350068
5447.168000	846.155751	319.464750	0.504126	27.781924	1.006404	12.350094
5447.188000	846.155751	319.453776	0.504129	27.780970	1.006410	12.349670
5447.208000	846.155751	319.437415	0.504133	27.779547	1.006418	12.349037
5447.228000	846.155751	319.439312	0.504133	27.779712	1.006417	12.349111
5447.248000	846.155751	319.454674	0.504129	27.781048	1.006409	12.349704
5447.268000	846.155751	319.441887	0.504132	27.779936	1.006416	12.349210
5447.288000	846.155751	319.448461	0.504130	27.780508	1.006412	12.349464
5447.308000	846.155670	319.431185	0.504135	27.779005	1.006421	12.348796
5447.328000	846.155751	319.436426	0.504133	27.779461	1.006418	12.348999
5447.348000	846.155751	319.451558	0.504129	27.780777	1.006411	12.349584
5447.368000	846.155751	319.413384	0.504139	27.777457	1.006429	12.348108
5447.388000	846.155751	319.409431	0.504140	27.777114	1.006431	12.347955
5447.408000	846.155751	319.408987	0.504141	27.777075	1.006431	12.347938
5447.428000	846.155751	319.419351	0.504138	27.777976	1.006426	12.348339
5447.448000	846.155751	319.419907	0.504138	27.778025	1.006426	12.348360
5447.468000	846.155751	319.437541	0.504133	27.779558	1.006418	12.349042
5447.488000	846.155751	319.408356	0.504141	27.777020	1.006432	12.347914
5447.508000	846.155751	319.415492	0.504139	27.777641	1.006428	12.348190
5447.528000	846.155751	319.426988	0.504136	27.778640	1.006423	12.348634
5447.548000	846.155751	319.425116	0.504136	27.778478	1.006424	12.348562
5447.568000	846.155751	319.428801	0.504135	27.778798	1.006422	12.348704
5447.588000	846.155751	319.438160	0.504133	27.779612	1.006417	12.349066
5447.608000	846.155751	319.435883	0.504134	27.779414	1.006418	12.348978
5447.628000	846.155751	319.421699	0.504137	27.778180	1.006425	12.348430
5447.648000	846.155751	319.427784	0.504136	27.778709	1.006422	12.348665
5447.668000	846.155751	319.410402	0.504140	27.777198	1.006431	12.347993
5447.688000	846.155751	319.414058	0.504139	27.777516	1.006429	12.348134
5447.708000	846.155751	319.411889	0.504140	27.777327	1.006430	12.348050
5447.728000	846.155751	319.423230	0.504137	27.778314	1.006425	12.348489
5447.748000	846.155751	319.404081	0.504142	27.776648	1.006434	12.347749
5447.768000	846.155751	319.415713	0.504139	27.777660	1.006428	12.348198
5447.788000	846.155751	319.416246	0.504139	27.777706	1.006428	12.348219
5447.808000	846.155751	319.417090	0.504138	27.777780	1.006428	12.348252
5447.828000	846.155751	319.403109	0.504142	27.776564	1.006434	12.347711
5447.848000	846.155751	319.395153	0.504144	27.775872	1.006438	12.347404
5447.868000	846.155751	319.388406	0.504146	27.775285	1.006441	12.347143
5447.888000	846.155751	319.408205	0.504141	27.777007	1.006432	12.347908
5447.908000	846.155751	319.396688	0.504144	27.776005	1.006437	12.347463
5447.928000	846.155751	319.393241	0.504145	27.775706	1.006439	12.347330
5447.948000	846.155751	319.403857	0.504142	27.776629	1.006434	12.347740
5447.968000	846.155751	319.387508	0.504146	27.775207	1.006442	12.347108
5447.988000	846.155751	319.395280	0.504144	27.775883	1.006438	12.347408
5448.008000	846.155751	319.393963	0.504145	27.775768	1.006439	12.347357
5448.028000	846.155751	319.397468	0.504144	27.776073	1.006437	12.347493
5448.048000	846.155751	319.388229	0.504146	27.775270	1.006442	12.347136
5448.068000	846.155751	319.382408	0.504148	27.774763	1.006444	12.346911
5448.088000	846.155751	319.382901	0.504147	27.774806	1.006444	12.346930
5448.108000	846.155751	319.380954	0.504148	27.774637	1.006445	12.346855
5448.128000	846.155751	319.375427	0.504149	27.774156	1.006448	12.346641
5448.148000	846.155751	319.379397	0.504148	27.774502	1.006446	12.346794
5448.168000	846.155751	319.366079	0.504152	27.773343	1.006452	12.346280
5448.188000	846.155751	319.369759	0.504151	27.773663	1.006451	12.346422
5448.208000	846.155751	319.364200	0.504152	27.773180	1.006453	12.346207
5448.228000	846.155751	319.367110	0.504152	27.773433	1.006452	12.346319
5448.248000	846.155751	319.365891	0.504152	27.773327	1.006452	12.346272
5448.268000	846.155751	319.355090	0.504155	27.772388	1.006458	12.345855
5448.288000	846.155751	319.366602	0.504152	27.773389	1.006452	12.346300
5448.308000	846.155670	319.358995	0.504154	27.772727	1.006456	12.346006
5448.328000	846.155751	319.355705	0.504155	27.772441	1.006457	12.345878
5448.348000	846.155751	319.361087	0.504153	27.772909	1.006455	12.346087
5448.368000	846.155751	319.348761	0.504156	27.771837	1.006461	12.345610
5448.388000	846.155751	319.343696	0.504158	27.771397	1.006463	12.345414
5448.408000	846.155751	319.344980	0.504157	27.771509	1.006463	12.345464
5448.428000	846.155751	319.356585	0.504154	27.772518	1.006457	12.345912
5448.448000	846.155751	319.342910	0.504158	27.771329	1.006464	12.345384
5448.468000	846.155751	319.332363	0.504161	27.770411	1.006469	12.344976
5448.488000	846.155751	319.352384	0.504155	27.772152	1.006459	12.345750
5448.508000	846.155751	319.333756	0.504160	27.770532	1.006468	12.345030
5448.528000	846.155751	319.332946	0.504160	27.770462	1.006468	12.344999
5448.548000	846.155751	319.344585	0.504157	27.771474	1.006463	12.345449
5448.568000	846.155751	319.333288	0.504160	27.770492	1.006468	12.345012
5448.588000	846.155751	319.337073	0.504159	27.770821	1.006466	12.345158
5448.608000	846.155751	319.335579	0.504160	27.770691	1.006467	12.345100
5448.628000	846.155751	319.325658	0.504162	27.769828	1.006472	12.344717
5448.648000	846.155751	319.324437	0.504163	27.769722	1.006473	12.344670
5448.668000	846.155751	319.320477	0.504164	27.769378	1.006474	12.344517
5448.688000	846.155751	319.320573	0.504164	27.769386	1.006474	12.344520
5448.708000	846.155751	319.310962	0.504166	27.768550	1.006479	12.344149
5448.728000	846.155751	319.313980	0.504165	27.768813	1.006478	12.344265
5448.748000	846.155751	319.317954	0.504164	27.769158	1.006476	12.344419
5448.768000	846.155751	319.318800	0.504164	27.769232	1.006475	12.344452
5448.788000	846.155751	319.317846	0.504164	27.769149	1.006476	12.344415
5448.808000	846.155751	319.313645	0.504165	27.768784	1.006478	12.344252
5448.828000	846.155751	319.308475	0.504167	27.768334	1.006480	12.344053
5448.848000	846.155751	319.314226	0.504165	27.768834	1.006477	12.344275
5448.868000	846.155751	319.313167	0.504166	27.768742	1.006478	12.344234
5448.888000	846.155751	319.312116	0.504166	27.768651	1.006479	12.344193
5448.908000	846.155751	319.305915	0.504168	27.768111	1.006482	12.343954
5448.928000	846.155751	319.315525	0.504165	27.768947	1.006477	12.344325
5448.948000	846.155751	319.302719	0.504168	27.767833	1.006483	12.343830
5448.968000	846.155751	319.319057	0.504164	27.769254	1.006475	12.344462
5448.988000	846.155751	319.321934	0.504163	27.769504	1.006474	12.344573
5449.008000	846.155751	319.313189	0.504166	27.768744	1.006478	12.344235
[truncated: 1,002 more rows]
