# Supplementary material for: Stress relaxation in the presence of sudden strain bursts: Methodology and stress relaxation data of microcast aluminium microwires
Source: Data Brief. 2018 Nov 14;21:2134–41. doi: 10.1016/j.dib.2018.11.047 (PMC6265499; doi:10.1016/j.dib.2018.11.047)
Supplement: Supplementary file 2 — Supplementary material [file mmc2.zip › Data in brief/As-cast/Al4N/Al_100_r_1/Stress relax txt files/Al_100_relax_1_Relaxcycle0045.txt]

Time[s]	Motordispl[�m]	Force[mN]	EngStrain	EngStress[MPa]	Shearstrain	Shearstress [MPa]
5566.381000	875.348605	330.000161	0.521646	28.698125	1.038898	12.757379
5566.401000	875.354331	329.989005	0.521653	28.697155	1.038910	12.756948
5566.421000	875.358687	329.977449	0.521659	28.696150	1.038921	12.756501
5566.441000	875.358687	329.973307	0.521660	28.695790	1.038923	12.756341
5566.481000	875.358768	329.965628	0.521662	28.695122	1.038927	12.756044
5566.481000	875.358768	329.944577	0.521667	28.693292	1.038938	12.755231
5566.501000	875.358768	329.956788	0.521664	28.694354	1.038932	12.755703
5566.521000	875.358768	329.938274	0.521669	28.692744	1.038941	12.754987
5566.541000	875.358768	329.922545	0.521673	28.691376	1.038948	12.754379
5566.561000	875.358768	329.911616	0.521676	28.690425	1.038953	12.753956
5566.581000	875.358768	329.894553	0.521680	28.688941	1.038962	12.753297
5566.601000	875.358768	329.884775	0.521683	28.688091	1.038966	12.752919
5566.641000	875.358687	329.862992	0.521689	28.686197	1.038977	12.752077
5566.661000	875.358768	329.866074	0.521688	28.686465	1.038975	12.752196
5566.681000	875.358768	329.850228	0.521692	28.685087	1.038983	12.751583
5566.701000	875.358768	329.827550	0.521698	28.683114	1.038994	12.750706
5566.721000	875.358768	329.807862	0.521703	28.681402	1.039004	12.749945
5566.721000	875.358768	329.788846	0.521708	28.679749	1.039013	12.749210
5566.741000	875.358687	329.768621	0.521713	28.677990	1.039023	12.748428
5566.761000	875.358768	329.775066	0.521712	28.678550	1.039020	12.748678
5566.781000	875.358768	329.757083	0.521716	28.676986	1.039028	12.747982
5566.801000	875.358687	329.734829	0.521722	28.675051	1.039039	12.747122
5566.821000	875.358687	329.724821	0.521725	28.674181	1.039044	12.746735
5566.861000	875.358687	329.705423	0.521730	28.672494	1.039053	12.745985
5566.861000	875.358687	329.703686	0.521730	28.672343	1.039054	12.745918
5566.881000	875.358687	329.682113	0.521736	28.670467	1.039064	12.745084
5566.921000	875.358768	329.665532	0.521740	28.669025	1.039073	12.744443
5566.921000	875.358768	329.643852	0.521746	28.667139	1.039083	12.743605
5566.941000	875.358687	329.637755	0.521747	28.666609	1.039086	12.743369
5566.961000	875.358768	329.619551	0.521752	28.665026	1.039095	12.742665
5566.981000	875.358768	329.609525	0.521755	28.664154	1.039100	12.742278
5567.001000	875.358687	329.602382	0.521757	28.663533	1.039103	12.742002
5567.021000	875.358768	329.589662	0.521760	28.662427	1.039109	12.741510
5567.041000	875.358768	329.581282	0.521762	28.661698	1.039113	12.741186
5567.061000	875.358768	329.567198	0.521766	28.660473	1.039120	12.740642
5567.101000	875.358687	329.560404	0.521768	28.659882	1.039123	12.740379
5567.121000	875.358768	329.538040	0.521774	28.657938	1.039134	12.739514
5567.141000	875.358687	329.531278	0.521775	28.657350	1.039137	12.739253
5567.141000	875.358687	329.520339	0.521778	28.656398	1.039143	12.738830
5567.161000	875.358687	329.496275	0.521784	28.654306	1.039154	12.737900
5567.181000	875.358687	329.489303	0.521786	28.653699	1.039158	12.737630
5567.201000	875.358687	329.460920	0.521794	28.651231	1.039171	12.736533
5567.221000	875.358768	329.444620	0.521798	28.649813	1.039179	12.735903
5567.241000	875.358768	329.445609	0.521798	28.649899	1.039179	12.735941
5567.261000	875.358768	329.439972	0.521799	28.649409	1.039182	12.735723
5567.281000	875.358687	329.432860	0.521801	28.648791	1.039185	12.735448
5567.321000	875.358687	329.421324	0.521804	28.647787	1.039191	12.735002
5567.341000	875.358768	329.401552	0.521809	28.646068	1.039200	12.734238
5567.361000	875.358768	329.402764	0.521809	28.646173	1.039200	12.734285
5567.361000	875.358768	329.395510	0.521811	28.645543	1.039203	12.734004
5567.381000	875.358687	329.383586	0.521814	28.644506	1.039209	12.733543
5567.401000	875.358768	329.356429	0.521821	28.642144	1.039222	12.732494
5567.421000	875.358687	329.346911	0.521823	28.641316	1.039227	12.732126
5567.441000	875.358687	329.338648	0.521826	28.640598	1.039231	12.731806
5567.461000	875.358687	329.335236	0.521826	28.640301	1.039232	12.731674
5567.501000	875.358768	329.325885	0.521829	28.639488	1.039237	12.731313
5567.521000	875.358687	329.308073	0.521834	28.637939	1.039245	12.730624
5567.541000	875.358687	329.303945	0.521835	28.637580	1.039247	12.730465
5567.561000	875.358687	329.287227	0.521839	28.636126	1.039256	12.729818
5567.561000	875.358687	329.266278	0.521844	28.634304	1.039266	12.729008
5567.581000	875.358687	329.263500	0.521845	28.634063	1.039267	12.728901
5567.601000	875.358768	329.258837	0.521846	28.633657	1.039269	12.728721
5567.621000	875.358687	329.245591	0.521850	28.632505	1.039276	12.728209
5567.641000	875.358687	329.229224	0.521854	28.631082	1.039284	12.727576
5567.661000	875.358768	329.224135	0.521856	28.630639	1.039286	12.727379
5567.681000	875.358687	329.211116	0.521859	28.629507	1.039292	12.726876
5567.701000	875.358768	329.196294	0.521863	28.628218	1.039300	12.726303
5567.721000	875.358768	329.184967	0.521866	28.627233	1.039305	12.725865
5567.761000	875.358687	329.184637	0.521866	28.627204	1.039305	12.725852
5567.781000	875.358687	329.176684	0.521868	28.626513	1.039309	12.725545
5567.781000	875.358687	329.159965	0.521872	28.625059	1.039317	12.724898
5567.801000	875.358768	329.147175	0.521876	28.623946	1.039323	12.724404
5567.821000	875.358768	329.148662	0.521875	28.624076	1.039323	12.724462
5567.841000	875.358768	329.128300	0.521881	28.622305	1.039333	12.723674
5567.861000	875.358768	329.129940	0.521880	28.622448	1.039332	12.723738
5567.881000	875.358687	329.127994	0.521881	28.622278	1.039333	12.723663
5567.901000	875.358768	329.113257	0.521885	28.620997	1.039340	12.723093
5567.941000	875.358687	329.096994	0.521889	28.619582	1.039348	12.722464
5567.961000	875.358768	329.088263	0.521891	28.618823	1.039352	12.722127
5567.981000	875.358687	329.101854	0.521887	28.620005	1.039345	12.722652
5568.001000	875.358687	329.068249	0.521896	28.617083	1.039362	12.721353
5568.001000	875.358687	329.072501	0.521895	28.617452	1.039359	12.721517
5568.021000	875.358687	329.058216	0.521899	28.616210	1.039366	12.720965
5568.041000	875.358768	329.057344	0.521899	28.616134	1.039367	12.720931
5568.061000	875.358768	329.043018	0.521903	28.614889	1.039374	12.720377
5568.081000	875.358687	329.037180	0.521904	28.614381	1.039377	12.720152
5568.101000	875.358768	329.022523	0.521908	28.613106	1.039384	12.719585
5568.141000	875.358768	329.004987	0.521913	28.611581	1.039392	12.718907
5568.161000	875.358768	328.999972	0.521914	28.611145	1.039395	12.718713
5568.181000	875.358768	328.991502	0.521916	28.610408	1.039399	12.718386
5568.201000	875.358768	328.988147	0.521917	28.610117	1.039400	12.718256
5568.201000	875.358768	328.983253	0.521919	28.609691	1.039403	12.718067
5568.221000	875.358768	328.979945	0.521919	28.609403	1.039404	12.717939
5568.241000	875.358687	328.961694	0.521924	28.607816	1.039413	12.717234
5568.261000	875.358768	328.960917	0.521924	28.607749	1.039414	12.717204
5568.281000	875.358768	328.942070	0.521929	28.606110	1.039423	12.716475
5568.301000	875.358768	328.945181	0.521928	28.606380	1.039421	12.716595
5568.321000	875.358768	328.933312	0.521932	28.605348	1.039427	12.716136
5568.361000	875.358768	328.937496	0.521930	28.605712	1.039425	12.716298
5568.361000	875.358768	328.939365	0.521930	28.605874	1.039424	12.716370
5568.401000	875.358768	328.926815	0.521933	28.604783	1.039430	12.715885
5568.401000	875.358768	328.909009	0.521938	28.603235	1.039439	12.715197
5568.421000	875.358768	328.911032	0.521937	28.603410	1.039438	12.715275
5568.441000	875.358768	328.898324	0.521941	28.602305	1.039444	12.714784
5568.461000	875.358768	328.889636	0.521943	28.601550	1.039448	12.714448
5568.481000	875.358768	328.877256	0.521946	28.600473	1.039454	12.713969
5568.501000	875.358768	328.872912	0.521947	28.600095	1.039456	12.713801
5568.521000	875.358768	328.870096	0.521948	28.599850	1.039457	12.713693
5568.541000	875.358768	328.860296	0.521951	28.598998	1.039462	12.713314
5568.561000	875.358768	328.854563	0.521952	28.598500	1.039465	12.713092
5568.581000	875.358768	328.847324	0.521954	28.597870	1.039469	12.712812
5568.621000	875.358768	328.830245	0.521958	28.596385	1.039477	12.712152
5568.641000	875.358768	328.830366	0.521958	28.596395	1.039477	12.712157
5568.641000	875.358768	328.823693	0.521960	28.595815	1.039480	12.711899
5568.661000	875.358768	328.818176	0.521962	28.595335	1.039483	12.711685
5568.681000	875.358687	328.827886	0.521959	28.596180	1.039478	12.712061
5568.701000	875.358768	328.781847	0.521971	28.592176	1.039500	12.710281
5568.721000	875.358768	328.793578	0.521968	28.593196	1.039495	12.710734
5568.741000	875.358768	328.795542	0.521968	28.593367	1.039494	12.710810
5568.781000	875.358768	328.789833	0.521969	28.592871	1.039496	12.710590
5568.781000	875.358768	328.775356	0.521973	28.591612	1.039503	12.710030
5568.821000	875.358768	328.777137	0.521972	28.591766	1.039502	12.710099
5568.841000	875.358687	328.775106	0.521973	28.591590	1.039503	12.710020
5568.841000	875.358687	328.752931	0.521979	28.589661	1.039514	12.709163
5568.861000	875.358687	328.750356	0.521979	28.589437	1.039515	12.709064
5568.881000	875.358768	328.758735	0.521977	28.590166	1.039511	12.709387
5568.901000	875.358687	328.745922	0.521980	28.589052	1.039517	12.708892
5568.921000	875.358768	328.726531	0.521986	28.587366	1.039527	12.708142
5568.941000	875.358687	328.720442	0.521987	28.586836	1.039530	12.707907
5568.961000	875.358768	328.723860	0.521986	28.587133	1.039528	12.708039
5569.001000	875.358687	328.718056	0.521988	28.586628	1.039531	12.707815
5569.021000	875.358687	328.710588	0.521990	28.585979	1.039535	12.707526
5569.041000	875.358768	328.715674	0.521988	28.586421	1.039532	12.707723
5569.061000	875.358768	328.700931	0.521992	28.585139	1.039539	12.707153
5569.061000	875.358768	328.697616	0.521993	28.584851	1.039541	12.707025
5569.081000	875.358768	328.698795	0.521993	28.584953	1.039540	12.707070
5569.101000	875.358687	328.688575	0.521995	28.584065	1.039545	12.706675
5569.121000	875.358687	328.685349	0.521996	28.583784	1.039547	12.706550
5569.141000	875.358687	328.672036	0.522000	28.582626	1.039553	12.706036
5569.161000	875.358687	328.673403	0.521999	28.582745	1.039553	12.706089
5569.181000	875.358768	328.671666	0.522000	28.582594	1.039554	12.706021
5569.201000	875.358768	328.668803	0.522001	28.582345	1.039555	12.705911
5569.221000	875.358687	328.664375	0.522002	28.581960	1.039557	12.705740
5569.261000	875.358687	328.657827	0.522003	28.581391	1.039560	12.705486
5569.281000	875.358687	328.638967	0.522008	28.579751	1.039569	12.704757
5569.281000	875.358687	328.636733	0.522009	28.579556	1.039570	12.704671
5569.301000	875.358687	328.629421	0.522011	28.578920	1.039574	12.704388
5569.321000	875.358687	328.630413	0.522011	28.579007	1.039573	12.704427
5569.341000	875.358687	328.616330	0.522014	28.577782	1.039580	12.703882
5569.361000	875.358687	328.613043	0.522015	28.577496	1.039582	12.703755
5569.381000	875.358687	328.607221	0.522017	28.576990	1.039585	12.703530
5569.421000	875.358768	328.602960	0.522018	28.576619	1.039587	12.703365
5569.421000	875.358768	328.581888	0.522023	28.574787	1.039597	12.702551
5569.461000	875.358768	328.582476	0.522023	28.574838	1.039597	12.702574
5569.481000	875.358768	328.587319	0.522022	28.575259	1.039594	12.702761
5569.481000	875.358768	328.564288	0.522028	28.573256	1.039605	12.701870
5569.501000	875.358768	328.567632	0.522027	28.573547	1.039604	12.702000
5569.521000	875.358768	328.569539	0.522027	28.573713	1.039603	12.702073
5569.541000	875.358687	328.544256	0.522033	28.571514	1.039615	12.701096
5569.561000	875.358687	328.559510	0.522029	28.572841	1.039608	12.701686
5569.581000	875.358768	328.554866	0.522030	28.572437	1.039610	12.701506
5569.601000	875.358687	328.547639	0.522032	28.571808	1.039613	12.701227
5569.641000	875.358687	328.524525	0.522038	28.569798	1.039625	12.700333
5569.641000	875.358687	328.527898	0.522037	28.570092	1.039623	12.700464
5569.681000	875.358768	328.535017	0.522036	28.570711	1.039620	12.700739
5569.701000	875.358687	328.516238	0.522040	28.569078	1.039629	12.700013
5569.701000	875.358687	328.511588	0.522042	28.568673	1.039631	12.699833
5569.721000	875.358687	328.502756	0.522044	28.567905	1.039635	12.699492
5569.741000	875.358768	328.497468	0.522045	28.567445	1.039638	12.699287
5569.761000	875.358768	328.485768	0.522049	28.566428	1.039643	12.698835
5569.781000	875.358768	328.474546	0.522051	28.565452	1.039649	12.698401
5569.801000	875.358687	328.492565	0.522047	28.567019	1.039640	12.699098
5569.821000	875.358768	328.486207	0.522048	28.566466	1.039643	12.698852
5569.861000	875.358768	328.478317	0.522050	28.565780	1.039647	12.698547
5569.861000	875.358768	328.475523	0.522051	28.565537	1.039648	12.698439
5569.881000	875.358687	328.483139	0.522049	28.566199	1.039645	12.698733
5569.921000	875.358768	328.462394	0.522055	28.564395	1.039655	12.697931
5569.921000	875.358768	328.466470	0.522054	28.564750	1.039653	12.698089
5569.941000	875.358768	328.445495	0.522059	28.562925	1.039663	12.697278
5569.961000	875.358768	328.449742	0.522058	28.563295	1.039661	12.697442
5569.981000	875.358768	328.433460	0.522062	28.561879	1.039669	12.696813
5570.001000	875.358768	328.420548	0.522066	28.560756	1.039675	12.696314
5570.021000	875.358768	328.414661	0.522067	28.560244	1.039678	12.696086
5570.041000	875.358768	328.418167	0.522066	28.560549	1.039676	12.696222
5570.081000	875.358768	328.404256	0.522070	28.559339	1.039683	12.695684
5570.101000	875.358768	328.401632	0.522071	28.559111	1.039684	12.695582
5570.121000	875.358768	328.399542	0.522071	28.558929	1.039685	12.695502
5570.121000	875.358768	328.398227	0.522071	28.558815	1.039686	12.695451
5570.141000	875.358768	328.388658	0.522074	28.557983	1.039690	12.695081
5570.161000	875.358687	328.380628	0.522076	28.557284	1.039694	12.694770
5570.181000	875.358768	328.365022	0.522080	28.555927	1.039702	12.694167
5570.201000	875.358768	328.385520	0.522075	28.557710	1.039692	12.694959
5570.221000	875.358768	328.395693	0.522072	28.558595	1.039687	12.695353
5570.241000	875.358768	328.369402	0.522079	28.556308	1.039700	12.694336
5570.281000	875.358768	328.356529	0.522082	28.555189	1.039706	12.693839
5570.301000	875.358687	328.360712	0.522081	28.555552	1.039704	12.694000
5570.321000	875.358768	328.337349	0.522087	28.553521	1.039715	12.693097
5570.341000	875.358768	328.351594	0.522084	28.554760	1.039708	12.693648
5570.341000	875.358768	328.340408	0.522087	28.553787	1.039714	12.693215
5570.361000	875.358687	328.330788	0.522089	28.552950	1.039718	12.692844
5570.381000	875.358768	328.331871	0.522089	28.553044	1.039718	12.692885
5570.401000	875.358768	328.330568	0.522089	28.552931	1.039719	12.692835
5570.421000	875.358768	328.319289	0.522092	28.551950	1.039724	12.692399
5570.441000	875.358768	328.320213	0.522092	28.552030	1.039724	12.692435
5570.461000	875.358768	328.303330	0.522096	28.550562	1.039732	12.691782
5570.481000	875.358768	328.324600	0.522091	28.552412	1.039721	12.692604
5570.501000	875.358687	328.310235	0.522094	28.551163	1.039728	12.692049
5570.541000	875.358768	328.294857	0.522098	28.549825	1.039736	12.691455
5570.561000	875.358768	328.288896	0.522100	28.549307	1.039739	12.691224
5570.561000	875.358768	328.287773	0.522100	28.549209	1.039739	12.691181
5570.581000	875.358768	328.280531	0.522102	28.548580	1.039743	12.690901
5570.601000	875.358687	328.279484	0.522102	28.548489	1.039743	12.690860
5570.621000	875.358768	328.267272	0.522106	28.547427	1.039749	12.690388
5570.641000	875.358768	328.260160	0.522107	28.546808	1.039753	12.690113
5570.661000	875.358687	328.257543	0.522108	28.546580	1.039754	12.690012
5570.701000	875.358687	328.252717	0.522109	28.546161	1.039756	12.689825
5570.701000	875.358687	328.245200	0.522111	28.545507	1.039760	12.689535
5570.721000	875.358687	328.233746	0.522114	28.544511	1.039765	12.689092
5570.761000	875.358768	328.236815	0.522114	28.544778	1.039764	12.689211
5570.761000	875.358768	328.219695	0.522118	28.543289	1.039772	12.688549
5570.781000	875.358768	328.211454	0.522120	28.542572	1.039776	12.688230
5570.801000	875.358768	328.200871	0.522123	28.541652	1.039781	12.687821
5570.821000	875.358768	328.195061	0.522124	28.541147	1.039784	12.687597
5570.841000	875.358768	328.204570	0.522122	28.541974	1.039780	12.687964
5570.861000	875.358768	328.200397	0.522123	28.541611	1.039782	12.687803
5570.881000	875.358768	328.185329	0.522127	28.540300	1.039789	12.687220
5570.901000	875.358768	328.188179	0.522126	28.540548	1.039788	12.687330
5570.921000	875.358768	328.177948	0.522129	28.539659	1.039792	12.686935
5570.961000	875.358768	328.172293	0.522130	28.539167	1.039795	12.686716
5570.981000	875.358687	328.165683	0.522132	28.538592	1.039798	12.686461
5570.981000	875.358687	328.142160	0.522138	28.536546	1.039810	12.685551
5571.001000	875.358687	328.140922	0.522139	28.536439	1.039810	12.685504
5571.021000	875.358768	328.129362	0.522142	28.535433	1.039816	12.685057
5571.041000	875.358768	328.143505	0.522138	28.536663	1.039809	12.685603
5571.061000	875.358768	328.124704	0.522143	28.535028	1.039818	12.684877
5571.081000	875.358768	328.125418	0.522143	28.535090	1.039818	12.684904
5571.101000	875.358768	328.121433	0.522144	28.534744	1.039820	12.684750
5571.121000	875.358768	328.112815	0.522146	28.533994	1.039824	12.684417
5571.161000	875.358768	328.103131	0.522149	28.533152	1.039829	12.684043
5571.181000	875.358768	328.107092	0.522147	28.533497	1.039827	12.684196
5571.201000	875.358768	328.088464	0.522152	28.531877	1.039836	12.683476
5571.201000	875.358768	328.089428	0.522152	28.531961	1.039835	12.683513
5571.221000	875.358768	328.086655	0.522153	28.531719	1.039837	12.683406
5571.241000	875.358768	328.077582	0.522155	28.530930	1.039841	12.683055
5571.261000	875.358768	328.071495	0.522157	28.530401	1.039844	12.682820
5571.281000	875.358768	328.070670	0.522157	28.530329	1.039844	12.682788
5571.301000	875.358687	328.071395	0.522157	28.530392	1.039844	12.682816
5571.341000	875.358768	328.073477	0.522156	28.530573	1.039843	12.682896
5571.361000	875.358768	328.056597	0.522161	28.529105	1.039851	12.682244
5571.381000	875.358768	328.051580	0.522162	28.528669	1.039854	12.682050
5571.401000	875.358768	328.048234	0.522163	28.528378	1.039855	12.681920
5571.401000	875.358768	328.038930	0.522165	28.527569	1.039860	12.681561
5571.421000	875.358768	328.051013	0.522162	28.528620	1.039854	12.682028
5571.441000	875.358768	328.033870	0.522167	28.527129	1.039862	12.681365
5571.461000	875.358768	328.038362	0.522165	28.527520	1.039860	12.681539
5571.481000	875.358768	328.042270	0.522164	28.527859	1.039858	12.681690
5571.501000	875.358768	328.020727	0.522170	28.525986	1.039869	12.680857
5571.521000	875.358768	328.013597	0.522172	28.525366	1.039872	12.680581
5571.541000	875.358768	328.004431	0.522174	28.524569	1.039876	12.680227
5571.581000	875.358687	328.002553	0.522175	28.524406	1.039877	12.680154
5571.601000	875.358687	328.017181	0.522171	28.525678	1.039870	12.680720
5571.621000	875.358768	327.999857	0.522175	28.524171	1.039879	12.680050
5571.621000	875.358768	327.999160	0.522176	28.524110	1.039879	12.680023
5571.641000	875.358768	327.989538	0.522178	28.523274	1.039884	12.679651
5571.661000	875.358768	327.983700	0.522180	28.522766	1.039886	12.679426
5571.681000	875.358768	327.974232	0.522182	28.521943	1.039891	12.679060
5571.701000	875.358768	327.968550	0.522184	28.521448	1.039894	12.678840
5571.721000	875.358768	327.978979	0.522181	28.522355	1.039889	12.679243
5571.741000	875.358768	327.975319	0.522182	28.522037	1.039891	12.679102
5571.761000	875.358768	327.954898	0.522187	28.520261	1.039900	12.678312
5571.781000	875.358768	327.960727	0.522186	28.520768	1.039898	12.678538
5571.821000	875.358768	327.966330	0.522184	28.521255	1.039895	12.678754
5571.841000	875.358687	327.951510	0.522188	28.519967	1.039902	12.678181
5571.841000	875.358687	327.950237	0.522188	28.519856	1.039903	12.678132
5571.861000	875.358768	327.938073	0.522192	28.518798	1.039909	12.677662
5571.881000	875.358687	327.937354	0.522192	28.518736	1.039909	12.677634
5571.901000	875.358687	327.932807	0.522193	28.518340	1.039911	12.677458
5571.921000	875.358768	327.931917	0.522193	28.518263	1.039912	12.677424
5571.941000	875.358687	327.937901	0.522192	28.518783	1.039909	12.677655
5571.961000	875.358768	327.917899	0.522197	28.517044	1.039918	12.676882
5571.981000	875.358768	327.921197	0.522196	28.517331	1.039917	12.677009
5572.021000	875.358687	327.924897	0.522195	28.517652	1.039915	12.677152
5572.041000	875.358768	327.909911	0.522199	28.516349	1.039922	12.676573
5572.041000	875.358768	327.913651	0.522198	28.516674	1.039920	12.676718
5572.061000	875.358768	327.914079	0.522198	28.516711	1.039920	12.676734
5572.081000	875.358768	327.910911	0.522199	28.516436	1.039922	12.676612
5572.101000	875.358687	327.895165	0.522203	28.515067	1.039929	12.676003
5572.121000	875.358768	327.900149	0.522202	28.515500	1.039927	12.676196
5572.141000	875.358768	327.889091	0.522204	28.514538	1.039932	12.675768
5572.161000	875.358768	327.889467	0.522204	28.514571	1.039932	12.675783
5572.201000	875.358768	327.865283	0.522211	28.512468	1.039944	12.674848
5572.201000	875.358768	327.865113	0.522211	28.512453	1.039944	12.674841
5572.241000	875.358768	327.873101	0.522209	28.513148	1.039940	12.675150
5572.261000	875.358687	327.857544	0.522213	28.511795	1.039947	12.674549
5572.261000	875.358687	327.860955	0.522212	28.512092	1.039946	12.674680
5572.281000	875.358687	327.864575	0.522211	28.512406	1.039944	12.674820
5572.301000	875.358768	327.848087	0.522215	28.510973	1.039952	12.674183
5572.321000	875.358768	327.848564	0.522215	28.511014	1.039952	12.674201
5572.341000	875.358768	327.847978	0.522215	28.510963	1.039952	12.674179
5572.361000	875.358687	327.838116	0.522218	28.510105	1.039957	12.673798
5572.381000	875.358687	327.827364	0.522221	28.509170	1.039962	12.673382
5572.421000	875.358768	327.829022	0.522220	28.509315	1.039961	12.673446
5572.441000	875.358768	327.826993	0.522221	28.509138	1.039962	12.673368
5572.461000	875.358768	327.808764	0.522225	28.507553	1.039971	12.672663
5572.481000	875.358687	327.827231	0.522221	28.509159	1.039962	12.673377
5572.481000	875.358687	327.799334	0.522228	28.506733	1.039976	12.672298
5572.501000	875.358768	327.807133	0.522226	28.507411	1.039972	12.672600
5572.521000	875.358768	327.812023	0.522225	28.507836	1.039970	12.672789
5572.541000	875.358687	327.807551	0.522226	28.507447	1.039972	12.672616
5572.561000	875.358768	327.801025	0.522227	28.506880	1.039975	12.672364
5572.581000	875.358687	327.792993	0.522229	28.506181	1.039979	12.672053
5572.601000	875.358768	327.792269	0.522230	28.506118	1.039979	12.672025
5572.641000	875.358768	327.777746	0.522234	28.504855	1.039986	12.671464
5572.641000	875.358768	327.789378	0.522230	28.505867	1.039980	12.671913
5572.661000	875.358687	327.779379	0.522233	28.504997	1.039985	12.671527
5572.681000	875.358768	327.775984	0.522234	28.504702	1.039987	12.671396
5572.701000	875.358768	327.772901	0.522235	28.504434	1.039988	12.671276
5572.721000	875.358768	327.765549	0.522237	28.503795	1.039992	12.670992
5572.741000	875.358768	327.757012	0.522239	28.503052	1.039996	12.670662
5572.761000	875.358687	327.749976	0.522241	28.502440	1.039999	12.670390
5572.781000	875.358768	327.755594	0.522239	28.502929	1.039997	12.670607
5572.801000	875.358768	327.741496	0.522243	28.501703	1.040004	12.670062
5572.841000	875.358768	327.754885	0.522240	28.502867	1.039997	12.670580
5572.861000	875.358768	327.744263	0.522242	28.501944	1.040002	12.670169
5572.881000	875.358687	327.742482	0.522243	28.501789	1.040003	12.670100
5572.901000	875.358768	327.725189	0.522247	28.500285	1.040012	12.669432
5572.901000	875.358768	327.724857	0.522247	28.500256	1.040012	12.669419
5572.921000	875.358768	327.719998	0.522249	28.499833	1.040014	12.669231
5572.941000	875.358768	327.718620	0.522249	28.499714	1.040015	12.669178
5572.961000	875.358768	327.723364	0.522248	28.500126	1.040012	12.669361
5572.981000	875.358768	327.721180	0.522248	28.499936	1.040013	12.669277
5573.001000	875.358768	327.720459	0.522249	28.499874	1.040014	12.669249
5573.021000	875.358768	327.721115	0.522248	28.499931	1.040014	12.669274
5573.041000	875.358768	327.704837	0.522253	28.498515	1.040021	12.668645
5573.081000	875.358768	327.704878	0.522253	28.498519	1.040021	12.668647
5573.081000	875.358768	327.692708	0.522256	28.497460	1.040027	12.668176
5573.121000	875.358768	327.697109	0.522255	28.497843	1.040025	12.668346
5573.121000	875.358768	327.683982	0.522258	28.496701	1.040031	12.667839
5573.141000	875.358768	327.674403	0.522261	28.495868	1.040036	12.667469
5573.161000	875.358687	327.672839	0.522261	28.495732	1.040037	12.667408
5573.181000	875.358687	327.668795	0.522262	28.495381	1.040039	12.667252
5573.201000	875.358768	327.672958	0.522261	28.495743	1.040037	12.667413
5573.221000	875.358687	327.675357	0.522260	28.495951	1.040036	12.667505
5573.241000	875.358687	327.672179	0.522261	28.495675	1.040037	12.667383
5573.261000	875.358768	327.661405	0.522264	28.494738	1.040042	12.666966
5573.301000	875.358768	327.647327	0.522268	28.493514	1.040049	12.666422
5573.321000	875.358768	327.652311	0.522266	28.493947	1.040047	12.666615
5573.321000	875.358768	327.657408	0.522265	28.494390	1.040044	12.666812
5573.341000	875.358768	327.648024	0.522267	28.493574	1.040049	12.666449
5573.361000	875.358768	327.631933	0.522272	28.492175	1.040057	12.665827
5573.381000	875.358768	327.645514	0.522268	28.493356	1.040050	12.666352
5573.401000	875.358768	327.629128	0.522272	28.491931	1.040058	12.665718
5573.421000	875.358768	327.640633	0.522269	28.492932	1.040052	12.666163
5573.441000	875.358768	327.625470	0.522273	28.491613	1.040060	12.665577
5573.461000	875.358768	327.613114	0.522277	28.490538	1.040066	12.665099
5573.481000	875.358687	327.617472	0.522275	28.490917	1.040064	12.665268
5573.521000	875.358768	327.624547	0.522274	28.491533	1.040060	12.665541
5573.541000	875.358768	327.608076	0.522278	28.490100	1.040068	12.664904
5573.541000	875.358768	327.602376	0.522279	28.489605	1.040071	12.664684
5573.561000	875.358768	327.598281	0.522280	28.489248	1.040073	12.664526
5573.581000	875.358768	327.594138	0.522282	28.488888	1.040075	12.664366
5573.601000	875.358768	327.601860	0.522279	28.489560	1.040071	12.664664
5573.621000	875.358768	327.584942	0.522284	28.488088	1.040079	12.664010
5573.641000	875.358768	327.606223	0.522278	28.489939	1.040069	12.664833
5573.661000	875.358768	327.585839	0.522284	28.488166	1.040079	12.664045
5573.701000	875.358768	327.587170	0.522283	28.488282	1.040078	12.664096
5573.701000	875.358768	327.590196	0.522283	28.488545	1.040077	12.664213
5573.741000	875.358768	327.585025	0.522284	28.488096	1.040079	12.664013
5573.761000	875.358768	327.573652	0.522287	28.487107	1.040085	12.663574
5573.761000	875.358768	327.570843	0.522288	28.486862	1.040086	12.663465
5573.781000	875.358768	327.559141	0.522291	28.485845	1.040092	12.663013
5573.801000	875.358768	327.560361	0.522290	28.485951	1.040091	12.663060
5573.821000	875.358768	327.563391	0.522290	28.486214	1.040090	12.663177
5573.841000	875.358768	327.553092	0.522292	28.485319	1.040095	12.662779
5573.861000	875.358768	327.550625	0.522293	28.485104	1.040096	12.662684
5573.881000	875.358768	327.556671	0.522291	28.485630	1.040093	12.662917
5573.921000	875.358768	327.551968	0.522293	28.485221	1.040095	12.662735
5573.921000	875.358768	327.544827	0.522294	28.484600	1.040099	12.662459
5573.941000	875.358768	327.542501	0.522295	28.484398	1.040100	12.662369
5573.961000	875.358687	327.540003	0.522296	28.484180	1.040101	12.662273
5573.981000	875.358768	327.531942	0.522298	28.483479	1.040105	12.661961
5574.001000	875.358687	327.526751	0.522299	28.483028	1.040107	12.661761
5574.021000	875.358768	327.520857	0.522301	28.482515	1.040110	12.661533
5574.041000	875.358768	327.510079	0.522303	28.481578	1.040116	12.661116
5574.061000	875.358768	327.521842	0.522300	28.482601	1.040110	12.661571
5574.081000	875.358687	327.515902	0.522302	28.482084	1.040113	12.661341
5574.101000	875.358768	327.512412	0.522303	28.481781	1.040115	12.661206
5574.121000	875.358768	327.512851	0.522303	28.481819	1.040114	12.661223
5574.161000	875.358768	327.500149	0.522306	28.480714	1.040120	12.660732
5574.181000	875.358768	327.512115	0.522303	28.481755	1.040115	12.661195
5574.181000	875.358768	327.489338	0.522309	28.479774	1.040126	12.660314
5574.201000	875.358768	327.499532	0.522306	28.480661	1.040121	12.660708
5574.221000	875.358768	327.499964	0.522306	28.480698	1.040121	12.660725
5574.241000	875.358768	327.495713	0.522307	28.480329	1.040123	12.660561
5574.261000	875.358768	327.480806	0.522311	28.479032	1.040130	12.659984
5574.281000	875.358768	327.497861	0.522307	28.480515	1.040122	12.660644
5574.301000	875.358768	327.480750	0.522311	28.479027	1.040130	12.659982
5574.321000	875.358768	327.465322	0.522315	28.477686	1.040137	12.659386
5574.341000	875.358768	327.470583	0.522314	28.478143	1.040135	12.659589
5574.381000	875.358687	327.473893	0.522313	28.478431	1.040133	12.659717
5574.401000	875.358687	327.462726	0.522316	28.477460	1.040138	12.659285
5574.401000	875.358687	327.460958	0.522316	28.477306	1.040139	12.659217
5574.421000	875.358768	327.465982	0.522315	28.477743	1.040137	12.659411
5574.441000	875.358768	327.460012	0.522317	28.477224	1.040140	12.659181
5574.461000	875.358768	327.448621	0.522320	28.476233	1.040145	12.658740
5574.481000	875.358768	327.453764	0.522318	28.476681	1.040143	12.658939
5574.501000	875.358768	327.459555	0.522317	28.477184	1.040140	12.659163
5574.521000	875.358768	327.469457	0.522314	28.478045	1.040135	12.659546
5574.561000	875.358768	327.448277	0.522320	28.476203	1.040146	12.658727
5574.561000	875.358768	327.439956	0.522322	28.475480	1.040150	12.658405
5574.601000	875.358768	327.425935	0.522325	28.474260	1.040156	12.657863
5574.601000	875.358768	327.428850	0.522325	28.474514	1.040155	12.657976
5574.621000	875.358768	327.418827	0.522327	28.473642	1.040160	12.657588
5574.641000	875.358687	327.422719	0.522326	28.473981	1.040158	12.657739
5574.661000	875.358768	327.420806	0.522327	28.473815	1.040159	12.657665
5574.681000	875.358768	327.411060	0.522329	28.472967	1.040164	12.657288
5574.701000	875.358768	327.404945	0.522331	28.472435	1.040167	12.657052
5574.721000	875.358768	327.399501	0.522332	28.471962	1.040169	12.656841
5574.761000	875.358768	327.396551	0.522333	28.471705	1.040171	12.656727
5574.781000	875.358768	327.401392	0.522332	28.472126	1.040168	12.656914
5574.801000	875.358687	327.390552	0.522335	28.471183	1.040173	12.656495
5574.821000	875.358768	327.384778	0.522336	28.470681	1.040176	12.656272
5574.821000	875.358768	327.389159	0.522335	28.471062	1.040174	12.656441
5574.841000	875.358768	327.398152	0.522333	28.471844	1.040170	12.656789
5574.861000	875.358768	327.397213	0.522333	28.471763	1.040170	12.656753
5574.881000	875.358768	327.399223	0.522332	28.471938	1.040169	12.656830
5574.901000	875.358768	327.383443	0.522337	28.470565	1.040177	12.656220
5574.921000	875.358768	327.375511	0.522339	28.469875	1.040181	12.655914
5574.941000	875.358768	327.375232	0.522339	28.469851	1.040181	12.655903
5574.961000	875.358687	327.372012	0.522340	28.469571	1.040182	12.655779
5575.001000	875.358768	327.365142	0.522341	28.468974	1.040186	12.655513
5575.021000	875.358768	327.364849	0.522341	28.468948	1.040186	12.655502
5575.041000	875.358768	327.369986	0.522340	28.469395	1.040183	12.655700
5575.041000	875.358768	327.367891	0.522341	28.469213	1.040184	12.655619
5575.061000	875.358768	327.360344	0.522343	28.468556	1.040188	12.655327
5575.081000	875.358768	327.356350	0.522344	28.468209	1.040190	12.655173
5575.101000	875.358768	327.350277	0.522345	28.467681	1.040193	12.654938
5575.121000	875.358768	327.345693	0.522346	28.467282	1.040195	12.654761
5575.141000	875.358768	327.344770	0.522347	28.467202	1.040196	12.654725
5575.161000	875.358768	327.337707	0.522349	28.466588	1.040199	12.654452
5575.181000	875.358687	327.336434	0.522349	28.466477	1.040200	12.654403
5575.221000	875.358687	327.336267	0.522349	28.466463	1.040200	12.654397
5575.241000	875.358768	327.339894	0.522348	28.466778	1.040198	12.654537
5575.241000	875.358768	327.344099	0.522347	28.467144	1.040196	12.654699
5575.261000	875.358768	327.336611	0.522349	28.466493	1.040200	12.654410
5575.281000	875.358768	327.332085	0.522350	28.466099	1.040202	12.654235
5575.301000	875.358687	327.322600	0.522352	28.465274	1.040206	12.653868
5575.321000	875.358768	327.322960	0.522352	28.465305	1.040206	12.653882
5575.341000	875.358768	327.319286	0.522353	28.464986	1.040208	12.653740
5575.361000	875.358768	327.316445	0.522354	28.464739	1.040209	12.653630
5575.401000	875.358768	327.309633	0.522356	28.464146	1.040213	12.653367
5575.421000	875.358768	327.309061	0.522356	28.464097	1.040213	12.653345
5575.441000	875.358768	327.299901	0.522358	28.463300	1.040217	12.652991
5575.461000	875.358768	327.299987	0.522358	28.463308	1.040217	12.652994
5575.461000	875.358768	327.300162	0.522358	28.463323	1.040217	12.653001
5575.481000	875.358768	327.293255	0.522360	28.462722	1.040221	12.652734
5575.501000	875.358768	327.299049	0.522359	28.463226	1.040218	12.652958
5575.521000	875.358768	327.273784	0.522365	28.461029	1.040230	12.651981
5575.541000	875.358768	327.288627	0.522361	28.462320	1.040223	12.652555
5575.561000	875.358768	327.282925	0.522363	28.461824	1.040226	12.652335
5575.581000	875.358768	327.279214	0.522364	28.461501	1.040227	12.652191
5575.621000	875.358768	327.274614	0.522365	28.461101	1.040230	12.652013
5575.621000	875.358768	327.276019	0.522365	28.461223	1.040229	12.652068
5575.661000	875.358768	327.263998	0.522368	28.460178	1.040235	12.651603
5575.681000	875.358768	327.268915	0.522367	28.460605	1.040232	12.651793
5575.681000	875.358768	327.269664	0.522366	28.460671	1.040232	12.651822
5575.701000	875.358768	327.264535	0.522368	28.460225	1.040234	12.651624
5575.721000	875.358687	327.266101	0.522367	28.460361	1.040234	12.651684
5575.741000	875.358768	327.250245	0.522371	28.458982	1.040241	12.651071
5575.761000	875.358768	327.261505	0.522368	28.459961	1.040236	12.651506
5575.781000	875.358768	327.256721	0.522370	28.459545	1.040238	12.651322
5575.801000	875.358768	327.236273	0.522375	28.457767	1.040248	12.650531
5575.821000	875.358768	327.238250	0.522375	28.457939	1.040247	12.650607
5575.841000	875.358768	327.238923	0.522374	28.457997	1.040247	12.650633
5575.881000	875.358768	327.252553	0.522371	28.459183	1.040240	12.651160
5575.881000	875.358768	327.245743	0.522373	28.458590	1.040244	12.650897
5575.901000	875.358768	327.238061	0.522375	28.457922	1.040247	12.650600
5575.921000	875.358768	327.231459	0.522376	28.457348	1.040250	12.650345
5575.941000	875.358768	327.230835	0.522376	28.457294	1.040251	12.650321
5575.961000	875.358768	327.237927	0.522375	28.457911	1.040247	12.650595
5575.981000	875.358768	327.224263	0.522378	28.456722	1.040254	12.650067
5576.001000	875.358768	327.222775	0.522379	28.456593	1.040255	12.650009
5576.041000	875.358768	327.223551	0.522378	28.456660	1.040254	12.650039
5576.041000	875.358768	327.212102	0.522381	28.455665	1.040260	12.649597
5576.081000	875.358768	327.212485	0.522381	28.455698	1.040260	12.649611
5576.101000	875.358768	327.218851	0.522380	28.456252	1.040257	12.649858
5576.101000	875.358768	327.205908	0.522383	28.455126	1.040263	12.649357
5576.121000	875.358768	327.198661	0.522385	28.454496	1.040266	12.649077
5576.141000	875.358687	327.196970	0.522385	28.454349	1.040267	12.649012
5576.161000	875.358687	327.196884	0.522385	28.454341	1.040267	12.649008
5576.181000	875.358768	327.193424	0.522386	28.454040	1.040269	12.648875
5576.201000	875.358768	327.176862	0.522391	28.452600	1.040277	12.648234
5576.221000	875.358768	327.188830	0.522387	28.453641	1.040271	12.648697
5576.241000	875.358768	327.192471	0.522386	28.453958	1.040269	12.648838
5576.261000	875.358768	327.183511	0.522389	28.453178	1.040274	12.648491
5576.301000	875.358768	327.189134	0.522387	28.453667	1.040271	12.648709
5576.321000	875.358768	327.171211	0.522392	28.452109	1.040280	12.648016
5576.321000	875.358768	327.170485	0.522392	28.452046	1.040280	12.647988
5576.341000	875.358768	327.194901	0.522386	28.454169	1.040268	12.648932
5576.361000	875.358768	327.167521	0.522393	28.451788	1.040281	12.647873
5576.381000	875.358768	327.177769	0.522390	28.452679	1.040276	12.648269
5576.401000	875.358768	327.160023	0.522395	28.451136	1.040285	12.647583
5576.421000	875.358687	327.172909	0.522392	28.452256	1.040279	12.648081
5576.441000	875.358768	327.162241	0.522394	28.451329	1.040284	12.647669
5576.461000	875.358768	327.158773	0.522395	28.451027	1.040286	12.647535
5576.481000	875.358768	327.169490	0.522392	28.451959	1.040280	12.647949
5576.521000	875.358768	327.153134	0.522397	28.450537	1.040288	12.647317
5576.521000	875.358768	327.147069	0.522398	28.450009	1.040291	12.647083
5576.541000	875.358768	327.149229	0.522398	28.450197	1.040290	12.647166
5576.561000	875.358768	327.150092	0.522398	28.450272	1.040290	12.647199
5576.581000	875.358687	327.144308	0.522399	28.449769	1.040293	12.646976
5576.601000	875.358768	327.132531	0.522402	28.448745	1.040298	12.646521
5576.621000	875.358768	327.136922	0.522401	28.449127	1.040296	12.646690
5576.641000	875.358768	327.131383	0.522402	28.448645	1.040299	12.646476
5576.681000	875.358768	327.129203	0.522403	28.448456	1.040300	12.646392
5576.681000	875.358768	327.123426	0.522405	28.447953	1.040303	12.646169
5576.701000	875.358687	327.120874	0.522405	28.447731	1.040304	12.646070
5576.741000	875.358768	327.122323	0.522405	28.447857	1.040303	12.646126
5576.741000	875.358768	327.102406	0.522410	28.446125	1.040313	12.645356
5576.761000	875.358768	327.115364	0.522407	28.447252	1.040307	12.645857
5576.781000	875.358768	327.112034	0.522407	28.446962	1.040308	12.645728
5576.801000	875.358768	327.104881	0.522409	28.446340	1.040312	12.645452
5576.821000	875.358768	327.108810	0.522408	28.446682	1.040310	12.645603
5576.841000	875.358768	327.105301	0.522409	28.446377	1.040312	12.645468
5576.861000	875.358687	327.117370	0.522406	28.447426	1.040306	12.645934
5576.881000	875.358768	327.107999	0.522409	28.446612	1.040310	12.645572
5576.901000	875.358687	327.102389	0.522410	28.446124	1.040313	12.645355
5576.941000	875.358768	327.101936	0.522410	28.446084	1.040313	12.645338
5576.961000	875.358768	327.090813	0.522413	28.445117	1.040319	12.644908
5576.961000	875.358768	327.081075	0.522416	28.444270	1.040323	12.644531
5576.981000	875.358768	327.085699	0.522414	28.444672	1.040321	12.644710
5577.001000	875.358768	327.086495	0.522414	28.444741	1.040321	12.644741
5577.021000	875.358768	327.077258	0.522417	28.443938	1.040325	12.644384
5577.041000	875.358768	327.080723	0.522416	28.444239	1.040323	12.644518
5577.061000	875.358768	327.085106	0.522415	28.444621	1.040321	12.644687
5577.081000	875.358687	327.072250	0.522418	28.443503	1.040327	12.644190
5577.121000	875.358768	327.055730	0.522422	28.442066	1.040336	12.643551
5577.141000	875.358768	327.060348	0.522421	28.442468	1.040333	12.643730
5577.161000	875.358768	327.073953	0.522417	28.443651	1.040327	12.644256
5577.161000	875.358768	327.082615	0.522415	28.444404	1.040323	12.644591
5577.181000	875.358768	327.079622	0.522416	28.444144	1.040324	12.644475
5577.201000	875.358768	327.065778	0.522420	28.442940	1.040331	12.643940
5577.221000	875.358768	327.053660	0.522423	28.441886	1.040337	12.643471
5577.241000	875.358768	327.055640	0.522422	28.442058	1.040336	12.643548
5577.261000	875.358768	327.051467	0.522423	28.441695	1.040338	12.643387
5577.281000	875.358768	327.041310	0.522426	28.440812	1.040342	12.642994
5577.301000	875.358768	327.040912	0.522426	28.440777	1.040343	12.642979
5577.341000	875.358768	327.041810	0.522426	28.440856	1.040342	12.643013
5577.341000	875.358768	327.047277	0.522424	28.441331	1.040340	12.643225
5577.381000	875.358768	327.040122	0.522426	28.440709	1.040343	12.642948
5577.381000	875.358768	327.031472	0.522429	28.439956	1.040347	12.642614
5577.401000	875.358768	327.033701	0.522428	28.440150	1.040346	12.642700
5577.421000	875.358768	327.029342	0.522429	28.439771	1.040348	12.642531
5577.441000	875.358768	327.029733	0.522429	28.439805	1.040348	12.642546
5577.461000	875.358768	327.029022	0.522429	28.439743	1.040348	12.642519
5577.481000	875.358768	327.024394	0.522430	28.439341	1.040351	12.642340
5577.501000	875.358768	327.046788	0.522425	28.441288	1.040340	12.643206
5577.541000	875.358768	327.040111	0.522426	28.440708	1.040343	12.642948
5577.561000	875.358687	327.022095	0.522431	28.439141	1.040352	12.642251
5577.581000	875.358768	327.026488	0.522430	28.439523	1.040350	12.642421
5577.601000	875.358768	327.023579	0.522431	28.439270	1.040351	12.642309
5577.601000	875.358768	327.024757	0.522430	28.439372	1.040351	12.642354
5577.621000	875.358768	327.015415	0.522433	28.438560	1.040355	12.641993
5577.641000	875.358768	327.005591	0.522435	28.437706	1.040360	12.641613
5577.661000	875.358768	327.012051	0.522434	28.438268	1.040357	12.641863
5577.681000	875.358768	327.010123	0.522434	28.438100	1.040358	12.641788
5577.701000	875.358687	327.007766	0.522435	28.437895	1.040359	12.641697
5577.721000	875.358687	326.995949	0.522438	28.436867	1.040364	12.641240
5577.761000	875.358768	327.004819	0.522436	28.437639	1.040360	12.641583
5577.781000	875.358768	326.994202	0.522438	28.436715	1.040365	12.641173
5577.801000	875.358768	327.005476	0.522435	28.437696	1.040360	12.641609
5577.801000	875.358768	327.002544	0.522436	28.437441	1.040361	12.641495
5577.821000	875.358687	327.006502	0.522435	28.437785	1.040359	12.641648
5577.841000	875.358768	326.977691	0.522443	28.435279	1.040373	12.640535
5577.861000	875.358768	326.975864	0.522443	28.435121	1.040374	12.640464
5577.881000	875.358687	326.980927	0.522442	28.435561	1.040372	12.640660
5577.901000	875.358768	326.982319	0.522441	28.435682	1.040371	12.640714
5577.921000	875.358768	326.975013	0.522443	28.435047	1.040375	12.640431
5577.941000	875.358768	326.978423	0.522442	28.435343	1.040373	12.640563
5577.981000	875.358768	326.981736	0.522442	28.435631	1.040371	12.640691
5577.981000	875.358768	326.965109	0.522446	28.434185	1.040379	12.640048
5578.021000	875.358768	326.978359	0.522442	28.435338	1.040373	12.640560
5578.021000	875.358768	326.967548	0.522445	28.434397	1.040378	12.640142
5578.041000	875.358768	326.959873	0.522447	28.433730	1.040382	12.639846
5578.061000	875.358768	326.949393	0.522450	28.432819	1.040387	12.639441
5578.081000	875.358768	326.962344	0.522447	28.433945	1.040381	12.639941
5578.101000	875.358768	326.953927	0.522449	28.433213	1.040385	12.639616
5578.121000	875.358768	326.954083	0.522449	28.433226	1.040385	12.639622
5578.141000	875.358768	326.951090	0.522450	28.432966	1.040386	12.639506
5578.181000	875.358768	326.952026	0.522449	28.433048	1.040386	12.639542
5578.201000	875.358768	326.944565	0.522451	28.432399	1.040389	12.639254
5578.221000	875.358768	326.934686	0.522454	28.431540	1.040394	12.638872
5578.241000	875.358687	326.929101	0.522455	28.431054	1.040397	12.638656
5578.241000	875.358687	326.929089	0.522455	28.431053	1.040397	12.638656
5578.261000	875.358768	326.914793	0.522459	28.429810	1.040404	12.638103
5578.281000	875.358768	326.921629	0.522457	28.430404	1.040400	12.638367
5578.301000	875.358768	326.920620	0.522458	28.430316	1.040401	12.638328
5578.321000	875.358768	326.912123	0.522460	28.429577	1.040405	12.638000
5578.341000	875.358768	326.936892	0.522453	28.431731	1.040393	12.638957
5578.361000	875.358768	326.928432	0.522455	28.430996	1.040397	12.638630
5578.381000	875.358768	326.920200	0.522458	28.430280	1.040401	12.638312
5578.421000	875.358768	326.912283	0.522460	28.429591	1.040405	12.638006
5578.441000	875.358768	326.914271	0.522459	28.429764	1.040404	12.638083
5578.441000	875.358768	326.903743	0.522462	28.428849	1.040409	12.637676
5578.461000	875.358768	326.905199	0.522462	28.428975	1.040408	12.637732
5578.481000	875.358687	326.904767	0.522462	28.428938	1.040408	12.637715
5578.501000	875.358687	326.891394	0.522465	28.427775	1.040415	12.637198
5578.521000	875.358687	326.899704	0.522463	28.428497	1.040411	12.637520
5578.541000	875.358768	326.901905	0.522462	28.428689	1.040410	12.637605
5578.561000	875.358687	326.893017	0.522465	28.427916	1.040414	12.637261
5578.581000	875.358768	326.879930	0.522468	28.426778	1.040421	12.636755
5578.621000	875.358768	326.892697	0.522465	28.427888	1.040414	12.637249
5578.621000	875.358768	326.884985	0.522467	28.427217	1.040418	12.636951
5578.661000	875.358687	326.888803	0.522466	28.427549	1.040416	12.637098
5578.661000	875.358687	326.881952	0.522468	28.426954	1.040420	12.636833
5578.681000	875.358768	326.895542	0.522464	28.428135	1.040413	12.637359
5578.701000	875.358768	326.889742	0.522466	28.427631	1.040416	12.637135
5578.721000	875.358687	326.885339	0.522467	28.427248	1.040418	12.636964
5578.741000	875.358687	326.891361	0.522465	28.427772	1.040415	12.637197
5578.761000	875.358687	326.874308	0.522470	28.426289	1.040423	12.636538
5578.781000	875.358768	326.873288	0.522470	28.426200	1.040424	12.636499
5578.821000	875.358687	326.872664	0.522470	28.426146	1.040424	12.636474
5578.821000	875.358687	326.876951	0.522469	28.426519	1.040422	12.636640
5578.861000	875.358768	326.867379	0.522471	28.425686	1.040427	12.636270
5578.881000	875.358768	326.863223	0.522473	28.425325	1.040429	12.636109
5578.881000	875.358768	326.866692	0.522472	28.425627	1.040427	12.636244
5578.901000	875.358768	326.878943	0.522468	28.426692	1.040421	12.636717
5578.921000	875.358768	326.858521	0.522474	28.424916	1.040431	12.635928
5578.941000	875.358687	326.864992	0.522472	28.425479	1.040428	12.636178
5578.961000	875.358768	326.865846	0.522472	28.425553	1.040427	12.636211
5578.981000	875.358768	326.865501	0.522472	28.425523	1.040428	12.636197
5579.001000	875.358768	326.857243	0.522474	28.424805	1.040432	12.635878
5579.041000	875.358687	326.860266	0.522473	28.425068	1.040430	12.635995
5579.041000	875.358687	326.860206	0.522473	28.425062	1.040430	12.635993
5579.061000	875.358768	326.839446	0.522479	28.423257	1.040440	12.635190
5579.081000	875.358768	326.837774	0.522479	28.423112	1.040441	12.635126
5579.101000	875.358768	326.829536	0.522481	28.422395	1.040445	12.634807
5579.121000	875.358768	326.826717	0.522482	28.422150	1.040446	12.634698
5579.141000	875.358768	326.820022	0.522484	28.421568	1.040450	12.634439
5579.161000	875.358768	326.821579	0.522483	28.421703	1.040449	12.634500
5579.181000	875.358687	326.823389	0.522483	28.421861	1.040448	12.634569
5579.201000	875.358687	326.807421	0.522487	28.420472	1.040456	12.633952
5579.221000	875.358768	326.814551	0.522485	28.421092	1.040452	12.634228
5579.241000	875.358768	326.808713	0.522487	28.420584	1.040455	12.634002
5579.261000	875.358687	326.820722	0.522484	28.421629	1.040449	12.634466
5579.281000	875.358768	326.813328	0.522486	28.420986	1.040453	12.634181
5579.301000	875.358768	326.820693	0.522484	28.421626	1.040449	12.634465
5579.321000	875.358687	326.809174	0.522487	28.420625	1.040455	12.634020
5579.341000	875.358768	326.802875	0.522488	28.420077	1.040458	12.633776
5579.361000	875.358687	326.792260	0.522491	28.419154	1.040463	12.633366
5579.381000	875.358768	326.802632	0.522488	28.420056	1.040458	12.633767
5579.401000	875.358768	326.800018	0.522489	28.419828	1.040459	12.633666
5579.421000	875.358687	326.800388	0.522489	28.419860	1.040459	12.633680
5579.461000	875.358768	326.795018	0.522490	28.419393	1.040462	12.633473
5579.461000	875.358768	326.794638	0.522490	28.419360	1.040462	12.633458
5579.481000	875.358687	326.786111	0.522493	28.418619	1.040466	12.633128
5579.521000	875.358768	326.792264	0.522491	28.419154	1.040463	12.633366
5579.521000	875.358768	326.790331	0.522492	28.418986	1.040464	12.633292
5579.541000	875.358687	326.778188	0.522495	28.417930	1.040470	12.632822
5579.561000	875.358768	326.781926	0.522494	28.418255	1.040468	12.632967
5579.581000	875.358768	326.772043	0.522496	28.417396	1.040473	12.632585
5579.601000	875.358687	326.782141	0.522494	28.418274	1.040468	12.632975
5579.621000	875.358768	326.770935	0.522497	28.417299	1.040473	12.632542
5579.641000	875.358687	326.767762	0.522497	28.417023	1.040475	12.632419
5579.681000	875.358768	326.770358	0.522497	28.417249	1.040474	12.632519
5579.701000	875.358768	326.756927	0.522500	28.416081	1.040480	12.632000
5579.721000	875.358768	326.760543	0.522499	28.416395	1.040478	12.632140
5579.721000	875.358768	326.754241	0.522501	28.415847	1.040481	12.631896
5579.741000	875.358768	326.758506	0.522500	28.416218	1.040479	12.632061
5579.761000	875.358768	326.752830	0.522501	28.415725	1.040482	12.631842
5579.781000	875.358768	326.761765	0.522499	28.416502	1.040478	12.632187
5579.801000	875.358687	326.755722	0.522501	28.415976	1.040481	12.631954
5579.821000	875.358768	326.754693	0.522501	28.415887	1.040481	12.631914
5579.841000	875.358768	326.755972	0.522501	28.415998	1.040481	12.631963
5579.861000	875.358768	326.755045	0.522501	28.415917	1.040481	12.631927
5579.881000	875.358768	326.757084	0.522500	28.416095	1.040480	12.632006
5579.921000	875.358687	326.751671	0.522502	28.415624	1.040483	12.631797
5579.941000	875.358768	326.737333	0.522505	28.414377	1.040490	12.631243
5579.941000	875.358768	326.743344	0.522504	28.414900	1.040487	12.631475
5579.961000	875.358768	326.740774	0.522505	28.414676	1.040488	12.631376
5579.981000	875.358768	326.726637	0.522508	28.413447	1.040495	12.630829
5580.001000	875.358768	326.729783	0.522507	28.413720	1.040493	12.630951
5580.021000	875.358768	326.719398	0.522510	28.412817	1.040498	12.630549
5580.041000	875.358768	326.719599	0.522510	28.412835	1.040498	12.630557
5580.061000	875.358768	326.715952	0.522511	28.412518	1.040500	12.630416
5580.081000	875.358768	326.719159	0.522510	28.412796	1.040498	12.630540
5580.121000	875.358768	326.714434	0.522511	28.412386	1.040501	12.630357
5580.121000	875.358768	326.728180	0.522508	28.413581	1.040494	12.630889
5580.161000	875.358687	326.713299	0.522512	28.412287	1.040501	12.630314
5580.161000	875.358687	326.711502	0.522512	28.412131	1.040502	12.630244
5580.181000	875.358768	326.715994	0.522511	28.412521	1.040500	12.630418
5580.201000	875.358768	326.708100	0.522513	28.411835	1.040504	12.630113
5580.220000	875.358768	326.710634	0.522512	28.412055	1.040503	12.630211
5580.240000	875.358768	326.701186	0.522515	28.411234	1.040507	12.629845
5580.260000	875.358768	326.699764	0.522515	28.411110	1.040508	12.629790
5580.280000	875.358768	326.690688	0.522518	28.410321	1.040512	12.629439
5580.320000	875.358687	326.695421	0.522516	28.410732	1.040510	12.629622
5580.340000	875.358768	326.687558	0.522518	28.410048	1.040514	12.629318
5580.360000	875.358687	326.695743	0.522516	28.410760	1.040510	12.629635
5580.360000	875.358687	326.693193	0.522517	28.410538	1.040511	12.629536
5580.380000	875.358768	326.689178	0.522518	28.410189	1.040513	12.629381
5580.400000	875.358768	326.692257	0.522517	28.410457	1.040511	12.629500
5580.420000	875.358768	326.699785	0.522515	28.411112	1.040508	12.629791
5580.440000	875.358768	326.699113	0.522515	28.411053	1.040508	12.629765
5580.460000	875.358768	326.682824	0.522520	28.409637	1.040516	12.629135
5580.480000	875.358687	326.677420	0.522521	28.409167	1.040518	12.628926
5580.500000	875.358768	326.673736	0.522522	28.408846	1.040520	12.628784
5580.540000	875.358768	326.672035	0.522522	28.408698	1.040521	12.628718
5580.560000	875.358768	326.664968	0.522524	28.408084	1.040525	12.628445
5580.580000	875.358687	326.671553	0.522523	28.408656	1.040521	12.628700
5580.580000	875.358687	326.678056	0.522521	28.409222	1.040518	12.628951
5580.600000	875.358768	326.669866	0.522523	28.408510	1.040522	12.628635
5580.620000	875.358768	326.655781	0.522527	28.407285	1.040529	12.628090
5580.640000	875.358768	326.655671	0.522527	28.407275	1.040529	12.628086
5580.660000	875.358768	326.666299	0.522524	28.408200	1.040524	12.628497
5580.680000	875.358768	326.675219	0.522522	28.408975	1.040520	12.628841
5580.720000	875.358687	326.642598	0.522530	28.406138	1.040535	12.627580
5580.740000	875.358768	326.640929	0.522531	28.405993	1.040536	12.627516
5580.760000	875.358768	326.641685	0.522530	28.406059	1.040536	12.627545
5580.780000	875.358768	326.643939	0.522530	28.406255	1.040535	12.627632
5580.800000	875.358768	326.645243	0.522529	28.406368	1.040534	12.627683
5580.800000	875.358768	326.636866	0.522532	28.405640	1.040538	12.627359
5580.820000	875.358687	326.645954	0.522529	28.406430	1.040534	12.627710
5580.840000	875.358768	326.646482	0.522529	28.406476	1.040534	12.627731
5580.860000	875.358768	326.635724	0.522532	28.405541	1.040539	12.627315
5580.880000	875.358768	326.628686	0.522534	28.404929	1.040542	12.627043
5580.920000	875.358687	326.641860	0.522530	28.406074	1.040536	12.627552
5580.920000	875.358687	326.632635	0.522533	28.405272	1.040540	12.627195
5580.960000	875.358687	326.639276	0.522531	28.405850	1.040537	12.627452
5580.980000	875.358768	326.630255	0.522533	28.405065	1.040541	12.627103
5581.000000	875.358768	326.622040	0.522536	28.404351	1.040545	12.626786
5581.000000	875.358768	326.635799	0.522532	28.405547	1.040539	12.627317
5581.020000	875.358687	326.634894	0.522532	28.405468	1.040539	12.627283
5581.040000	875.358768	326.627849	0.522534	28.404856	1.040543	12.627010
5581.060000	875.358768	326.627796	0.522534	28.404851	1.040543	12.627008
5581.080000	875.358768	326.632511	0.522533	28.405261	1.040540	12.627190
5581.100000	875.358768	326.622294	0.522535	28.404373	1.040545	12.626795
5581.120000	875.358768	326.613759	0.522538	28.403631	1.040549	12.626465
5581.160000	875.358768	326.616259	0.522537	28.403848	1.040548	12.626562
5581.180000	875.358768	326.601383	0.522541	28.402554	1.040555	12.625987
5581.200000	875.358768	326.593549	0.522543	28.401873	1.040559	12.625684
5581.220000	875.358687	326.607482	0.522539	28.403085	1.040552	12.626223
5581.220000	875.358687	326.600503	0.522541	28.402478	1.040556	12.625953
5581.240000	875.358768	326.597485	0.522542	28.402215	1.040557	12.625836
5581.260000	875.358768	326.606202	0.522540	28.402973	1.040553	12.626173
5581.280000	875.358768	326.609556	0.522539	28.403265	1.040551	12.626303
5581.300000	875.358768	326.614524	0.522538	28.403697	1.040549	12.626495
5581.320000	875.358768	326.608284	0.522539	28.403154	1.040552	12.626254
5581.360000	875.358768	326.612591	0.522538	28.403529	1.040550	12.626420
5581.380000	875.358768	326.605390	0.522540	28.402903	1.040553	12.626142
5581.400000	875.358768	326.611498	0.522538	28.403434	1.040550	12.626378
5581.420000	875.358768	326.594456	0.522543	28.401952	1.040559	12.625719
5581.440000	875.358768	326.597830	0.522542	28.402245	1.040557	12.625850
5581.440000	875.358768	326.580657	0.522546	28.400752	1.040565	12.625186
5581.460000	875.358687	326.581436	0.522546	28.400820	1.040565	12.625216
5581.480000	875.358768	326.589556	0.522544	28.401526	1.040561	12.625530
5581.500000	875.358768	326.571526	0.522549	28.399958	1.040570	12.624833
5581.520000	875.358768	326.575754	0.522548	28.400325	1.040568	12.624996
5581.560000	875.358687	326.582116	0.522546	28.400879	1.040565	12.625242
5581.560000	875.358687	326.577060	0.522547	28.400439	1.040567	12.625047
5581.600000	875.358768	326.578793	0.522547	28.400590	1.040566	12.625114
5581.620000	875.358768	326.576799	0.522547	28.400416	1.040567	12.625037
5581.640000	875.358768	326.588433	0.522544	28.401428	1.040562	12.625486
5581.640000	875.358768	326.564930	0.522550	28.399384	1.040573	12.624578
5581.660000	875.358768	326.569656	0.522549	28.399795	1.040571	12.624761
5581.680000	875.358768	326.565829	0.522550	28.399462	1.040573	12.624613
5581.700000	875.358687	326.573144	0.522548	28.400098	1.040569	12.624895
5581.720000	875.358768	326.568303	0.522550	28.399677	1.040571	12.624708
5581.740000	875.358687	326.563469	0.522551	28.399257	1.040574	12.624521
5581.780000	875.358687	326.560556	0.522552	28.399004	1.040575	12.624409
5581.780000	875.358687	326.575807	0.522548	28.400330	1.040568	12.624998
5581.820000	875.358768	326.559010	0.522552	28.398869	1.040576	12.624349
5581.840000	875.358768	326.549255	0.522555	28.398021	1.040581	12.623972
5581.860000	875.358768	326.552764	0.522554	28.398326	1.040579	12.624107
5581.860000	875.358768	326.545585	0.522556	28.397702	1.040582	12.623830
5581.880000	875.358768	326.543079	0.522556	28.397484	1.040584	12.623733
5581.900000	875.358768	326.546064	0.522555	28.397743	1.040582	12.623848
5581.920000	875.358768	326.537093	0.522558	28.396963	1.040586	12.623502
5581.940000	875.358687	326.550052	0.522554	28.398090	1.040580	12.624003
5581.960000	875.358768	326.551718	0.522554	28.398235	1.040579	12.624067
5581.980000	875.358768	326.551046	0.522554	28.398177	1.040580	12.624041
5582.000000	875.358687	326.549177	0.522555	28.398014	1.040581	12.623969
5582.040000	875.358768	326.533387	0.522559	28.396641	1.040588	12.623358
5582.060000	875.358687	326.535193	0.522558	28.396798	1.040587	12.623428
5582.080000	875.358687	326.534209	0.522558	28.396712	1.040588	12.623390
5582.080000	875.358687	326.532385	0.522559	28.396554	1.040589	12.623320
5582.100000	875.358768	326.531140	0.522559	28.396446	1.040589	12.623272
5582.120000	875.358768	326.524283	0.522561	28.395849	1.040593	12.623006
5582.140000	875.358768	326.527552	0.522560	28.396134	1.040591	12.623133
5582.160000	875.358768	326.522775	0.522561	28.395718	1.040593	12.622948
5582.180000	875.358768	326.517908	0.522563	28.395295	1.040596	12.622760
5582.220000	875.358768	326.537681	0.522558	28.397014	1.040586	12.623524
5582.240000	875.358768	326.523266	0.522561	28.395761	1.040593	12.622967
5582.260000	875.358687	326.522545	0.522561	28.395698	1.040593	12.622939
5582.280000	875.358768	326.519628	0.522562	28.395444	1.040595	12.622826
5582.280000	875.358768	326.523846	0.522561	28.395811	1.040593	12.622990
5582.300000	875.358768	326.506726	0.522566	28.394322	1.040601	12.622328
5582.320000	875.358768	326.516481	0.522563	28.395171	1.040596	12.622705
5582.340000	875.358768	326.510179	0.522565	28.394623	1.040600	12.622461
5582.360000	875.358687	326.505599	0.522566	28.394224	1.040602	12.622284
5582.380000	875.358768	326.513650	0.522564	28.394925	1.040598	12.622595
5582.420000	875.358768	326.503464	0.522567	28.394039	1.040603	12.622202
5582.420000	875.358768	326.508078	0.522565	28.394440	1.040601	12.622380
5582.460000	875.358768	326.502518	0.522567	28.393956	1.040603	12.622165
5582.480000	875.358768	326.479114	0.522573	28.391921	1.040615	12.621260
5582.500000	875.358768	326.479338	0.522573	28.391941	1.040614	12.621269
5582.500000	875.358768	326.478162	0.522573	28.391838	1.040615	12.621223
5582.520000	875.358768	326.491385	0.522570	28.392988	1.040609	12.621735
5582.540000	875.358768	326.483942	0.522572	28.392341	1.040612	12.621447
5582.560000	875.358768	326.485788	0.522571	28.392502	1.040611	12.621518
5582.580000	875.358768	326.480038	0.522573	28.392002	1.040614	12.621296
5582.600000	875.358768	326.474196	0.522574	28.391494	1.040617	12.621070
5582.620000	875.358768	326.465972	0.522576	28.390778	1.040621	12.620752
5582.640000	875.358768	326.471439	0.522575	28.391254	1.040618	12.620964
5582.680000	875.358768	326.472256	0.522575	28.391325	1.040618	12.620995
5582.700000	875.358768	326.475118	0.522574	28.391574	1.040616	12.621106
5582.720000	875.358768	326.478118	0.522573	28.391835	1.040615	12.621222
5582.720000	875.358768	326.462961	0.522577	28.390516	1.040622	12.620636
5582.740000	875.358768	326.482943	0.522572	28.392254	1.040613	12.621408
5582.760000	875.358768	326.467178	0.522576	28.390883	1.040620	12.620799
5582.780000	875.358768	326.480489	0.522573	28.392041	1.040614	12.621313
5582.800000	875.358768	326.466534	0.522576	28.390827	1.040621	12.620774
5582.820000	875.358768	326.455174	0.522579	28.389839	1.040626	12.620335
5582.840000	875.358768	326.454378	0.522579	28.389770	1.040627	12.620304
5582.860000	875.358768	326.460395	0.522578	28.390293	1.040624	12.620537
5582.900000	875.358768	326.462655	0.522577	28.390490	1.040623	12.620624
5582.920000	875.358768	326.456197	0.522579	28.389928	1.040626	12.620374
5582.920000	875.358768	326.453550	0.522580	28.389698	1.040627	12.620272
5582.940000	875.358768	326.443347	0.522582	28.388811	1.040632	12.619878
5582.960000	875.358768	326.462172	0.522577	28.390448	1.040623	12.620605
5582.980000	875.358687	326.440205	0.522583	28.388538	1.040633	12.619756
5583.000000	875.358687	326.450704	0.522580	28.389451	1.040628	12.620162
5583.020000	875.358768	326.446021	0.522582	28.389043	1.040631	12.619981
5583.040000	875.358768	326.440970	0.522583	28.388604	1.040633	12.619786
5583.060000	875.358768	326.436459	0.522584	28.388212	1.040635	12.619611
5583.100000	875.358768	326.433194	0.522585	28.387928	1.040637	12.619485
5583.120000	875.358768	326.432074	0.522585	28.387830	1.040637	12.619442
5583.140000	875.358768	326.428775	0.522586	28.387544	1.040639	12.619314
5583.140000	875.358768	326.424392	0.522587	28.387162	1.040641	12.619145
5583.160000	875.358768	326.430154	0.522586	28.387663	1.040638	12.619368
5583.180000	875.358768	326.423039	0.522588	28.387045	1.040642	12.619092
5583.200000	875.358768	326.423111	0.522588	28.387051	1.040642	12.619095
5583.220000	875.358687	326.424695	0.522587	28.387189	1.040641	12.619156
5583.240000	875.358768	326.423244	0.522587	28.387062	1.040642	12.619100
5583.260000	875.358768	326.423098	0.522588	28.387050	1.040642	12.619095
5583.280000	875.358687	326.425275	0.522587	28.387239	1.040640	12.619179
5583.320000	875.358768	326.419533	0.522588	28.386740	1.040643	12.618957
5583.340000	875.358768	326.409841	0.522591	28.385897	1.040648	12.618582
5583.360000	875.358768	326.405562	0.522592	28.385525	1.040650	12.618417
5583.360000	875.358768	326.406274	0.522592	28.385587	1.040650	12.618444
5583.380000	875.358768	326.400098	0.522594	28.385050	1.040653	12.618206
5583.400000	875.358768	326.408710	0.522591	28.385799	1.040649	12.618539
5583.420000	875.358768	326.415486	0.522590	28.386388	1.040645	12.618800
5583.440000	875.358768	326.419098	0.522589	28.386702	1.040644	12.618940
5583.460000	875.358687	326.396422	0.522594	28.384730	1.040654	12.618063
5583.480000	875.358768	326.400991	0.522593	28.385127	1.040652	12.618240
5583.520000	875.358768	326.394016	0.522595	28.384521	1.040656	12.617970
5583.540000	875.358768	326.381497	0.522598	28.383432	1.040662	12.617486
5583.540000	875.358768	326.403541	0.522593	28.385349	1.040651	12.618339
5583.560000	875.358768	326.394889	0.522595	28.384597	1.040655	12.618004
5583.580000	875.358768	326.388039	0.522597	28.384001	1.040659	12.617739
5583.600000	875.358687	326.379530	0.522599	28.383261	1.040663	12.617410
5583.620000	875.358768	326.375780	0.522600	28.382935	1.040665	12.617266
5583.640000	875.358768	326.385075	0.522597	28.383743	1.040660	12.617625
5583.660000	875.358768	326.381328	0.522598	28.383417	1.040662	12.617480
5583.680000	875.358687	326.378588	0.522599	28.383179	1.040663	12.617374
5583.720000	875.358687	326.388637	0.522596	28.384053	1.040658	12.617763
5583.740000	875.358768	326.391715	0.522596	28.384321	1.040657	12.617882
5583.760000	875.358768	326.372143	0.522601	28.382619	1.040666	12.617125
5583.780000	875.358768	326.374646	0.522600	28.382836	1.040665	12.617222
5583.780000	875.358768	326.370574	0.522601	28.382482	1.040667	12.617064
5583.800000	875.358768	326.372380	0.522601	28.382639	1.040666	12.617134
5583.820000	875.358687	326.380771	0.522599	28.383369	1.040662	12.617458
5583.840000	875.358768	326.367827	0.522602	28.382243	1.040668	12.616958
5583.860000	875.358768	326.363989	0.522603	28.381909	1.040670	12.616810
5583.880000	875.358768	326.351846	0.522606	28.380853	1.040676	12.616340
5583.920000	875.358768	326.367165	0.522602	28.382186	1.040669	12.616932
5583.940000	875.358687	326.366896	0.522602	28.382162	1.040669	12.616922
5583.960000	875.358768	326.357028	0.522605	28.381304	1.040674	12.616541
5583.980000	875.358687	326.352853	0.522606	28.380941	1.040676	12.616379
5584.000000	875.358768	326.352702	0.522606	28.380928	1.040676	12.616373
5584.000000	875.358768	326.338250	0.522610	28.379671	1.040683	12.615815
5584.020000	875.358768	326.333912	0.522611	28.379294	1.040685	12.615647
5584.040000	875.358687	326.331275	0.522611	28.379065	1.040686	12.615545
5584.060000	875.358768	326.332499	0.522611	28.379171	1.040685	12.615592
5584.080000	875.358768	326.330340	0.522612	28.378983	1.040687	12.615509
5584.120000	875.358768	326.340680	0.522609	28.379882	1.040682	12.615909
5584.120000	875.358768	326.331241	0.522612	28.379062	1.040686	12.615544
5584.160000	875.358768	326.333399	0.522611	28.379249	1.040685	12.615627
5584.180000	875.358768	326.330139	0.522612	28.378966	1.040687	12.615501
5584.200000	875.358768	326.340306	0.522609	28.379850	1.040682	12.615894
5584.200000	875.358768	326.325209	0.522613	28.378537	1.040689	12.615310
5584.220000	875.358768	326.318877	0.522615	28.377986	1.040692	12.615066
5584.240000	875.358768	326.332165	0.522611	28.379142	1.040686	12.615579
5584.260000	875.358768	326.322798	0.522614	28.378327	1.040690	12.615217
5584.280000	875.358768	326.310985	0.522617	28.377300	1.040696	12.614761
5584.300000	875.358768	326.325433	0.522613	28.378556	1.040689	12.615319
5584.340000	875.358768	326.321865	0.522614	28.378246	1.040691	12.615181
5584.360000	875.358768	326.306209	0.522618	28.376885	1.040698	12.614576
5584.380000	875.358768	326.302580	0.522619	28.376569	1.040700	12.614436
5584.400000	875.358768	326.305562	0.522618	28.376828	1.040699	12.614551
5584.420000	875.358768	326.301242	0.522619	28.376453	1.040701	12.614384
5584.420000	875.358768	326.300565	0.522620	28.376394	1.040701	12.614358
5584.440000	875.358768	326.303584	0.522619	28.376656	1.040699	12.614474
5584.460000	875.358768	326.304118	0.522619	28.376703	1.040699	12.614495
5584.480000	875.358768	326.294228	0.522621	28.375843	1.040704	12.614113
5584.500000	875.358768	326.291242	0.522622	28.375583	1.040705	12.613997
5584.520000	875.358768	326.299017	0.522620	28.376259	1.040702	12.614298
5584.540000	875.358768	326.310031	0.522617	28.377217	1.040696	12.614724
5584.580000	875.358768	326.287492	0.522623	28.375257	1.040707	12.613852
5584.600000	875.358768	326.289466	0.522622	28.375429	1.040706	12.613929
5584.620000	875.358768	326.294874	0.522621	28.375899	1.040704	12.614138
5584.640000	875.358768	326.288461	0.522623	28.375341	1.040707	12.613890
5584.640000	875.358768	326.277383	0.522626	28.374378	1.040712	12.613462
5584.660000	875.358687	326.282584	0.522624	28.374830	1.040710	12.613663
5584.680000	875.358768	326.294408	0.522621	28.375858	1.040704	12.614120
5584.700000	875.358768	326.282467	0.522624	28.374820	1.040710	12.613658
5584.720000	875.358768	326.271814	0.522627	28.373894	1.040715	12.613246
5584.760000	875.358768	326.276101	0.522626	28.374266	1.040713	12.613412
5584.780000	875.358768	326.284780	0.522624	28.375021	1.040709	12.613748
5584.800000	875.358768	326.269986	0.522628	28.373735	1.040716	12.613176
5584.820000	875.358768	326.266915	0.522628	28.373468	1.040717	12.613057
5584.840000	875.358768	326.257697	0.522631	28.372666	1.040722	12.612701
5584.840000	875.358768	326.266019	0.522629	28.373390	1.040718	12.613022
5584.860000	875.358768	326.278797	0.522625	28.374501	1.040711	12.613516
5584.880000	875.358687	326.279502	0.522625	28.374562	1.040711	12.613544
5584.900000	875.358768	326.290207	0.522622	28.375493	1.040706	12.613957
5584.920000	875.358768	326.284084	0.522624	28.374961	1.040709	12.613721
5584.940000	875.358768	326.283833	0.522624	28.374939	1.040709	12.613711
5584.960000	875.358768	326.272692	0.522627	28.373970	1.040714	12.613280
5584.980000	875.358768	326.265775	0.522629	28.373368	1.040718	12.613013
5585.020000	875.358768	326.257613	0.522631	28.372659	1.040722	12.612697
5585.040000	875.358768	326.241220	0.522635	28.371233	1.040730	12.612064
5585.060000	875.358768	326.250632	0.522633	28.372051	1.040725	12.612427
5585.060000	875.358768	326.245207	0.522634	28.371580	1.040728	12.612218
5585.080000	875.358768	326.249108	0.522633	28.371919	1.040726	12.612369
5585.100000	875.358768	326.240013	0.522635	28.371128	1.040730	12.612017
5585.120000	875.358768	326.237821	0.522636	28.370937	1.040731	12.611932
5585.140000	875.358687	326.235089	0.522637	28.370700	1.040733	12.611827
5585.160000	875.358768	326.245616	0.522634	28.371615	1.040728	12.612234
5585.180000	875.358768	326.240025	0.522635	28.371129	1.040730	12.612017
5585.220000	875.358768	326.232713	0.522637	28.370493	1.040734	12.611735
5585.240000	875.358768	326.248194	0.522633	28.371840	1.040726	12.612333
5585.260000	875.358768	326.230704	0.522638	28.370319	1.040735	12.611657
5585.280000	875.358768	326.230888	0.522638	28.370335	1.040735	12.611664
5585.280000	875.358768	326.245818	0.522634	28.371633	1.040727	12.612241
5585.300000	875.358768	326.242463	0.522635	28.371341	1.040729	12.612112
5585.320000	875.358687	326.247208	0.522633	28.371754	1.040727	12.612295
5585.340000	875.358768	326.237995	0.522636	28.370953	1.040731	12.611939
5585.360000	875.358768	326.222510	0.522640	28.369606	1.040739	12.611340
5585.380000	875.358768	326.223314	0.522640	28.369676	1.040738	12.611371
5585.400000	875.358768	326.226039	0.522639	28.369913	1.040737	12.611477
5585.440000	875.358768	326.227935	0.522639	28.370078	1.040736	12.611550
5585.460000	875.358768	326.229775	0.522638	28.370238	1.040735	12.611621
5585.480000	875.358768	326.226906	0.522639	28.369988	1.040737	12.611510
5585.480000	875.358768	326.218466	0.522641	28.369254	1.040741	12.611184
5585.500000	875.358768	326.223357	0.522640	28.369680	1.040738	12.611373
5585.520000	875.358687	326.213274	0.522642	28.368803	1.040743	12.610983
5585.540000	875.358687	326.207094	0.522644	28.368265	1.040746	12.610744
5585.560000	875.358768	326.217540	0.522641	28.369174	1.040741	12.611148
5585.580000	875.358768	326.205133	0.522644	28.368095	1.040747	12.610668
5585.620000	875.358768	326.203910	0.522645	28.367988	1.040748	12.610621
5585.620000	875.358768	326.205391	0.522644	28.368117	1.040747	12.610678
5585.660000	875.358768	326.203847	0.522645	28.367983	1.040748	12.610619
5585.680000	875.358768	326.203271	0.522645	28.367933	1.040748	12.610597
5585.700000	875.358768	326.215764	0.522642	28.369019	1.040742	12.611079
5585.700000	875.358768	326.209398	0.522643	28.368466	1.040745	12.610833
5585.720000	875.358768	326.207053	0.522644	28.368262	1.040746	12.610743
5585.740000	875.358768	326.200305	0.522646	28.367675	1.040749	12.610482
5585.760000	875.358768	326.201233	0.522646	28.367756	1.040749	12.610518
5585.780000	875.358768	326.191472	0.522648	28.366907	1.040754	12.610140
5585.800000	875.358768	326.184826	0.522650	28.366329	1.040757	12.609883
5585.820000	875.358768	326.176580	0.522652	28.365612	1.040761	12.609565
5585.840000	875.358687	326.188021	0.522649	28.366607	1.040755	12.610007
5585.880000	875.358687	326.187753	0.522649	28.366583	1.040755	12.609997
5585.900000	875.358768	326.199557	0.522646	28.367610	1.040750	12.610453
5585.920000	875.358768	326.181678	0.522651	28.366055	1.040758	12.609762
5585.920000	875.358768	326.176773	0.522652	28.365628	1.040761	12.609572
5585.940000	875.358768	326.173646	0.522653	28.365356	1.040762	12.609451
5585.960000	875.358768	326.175021	0.522652	28.365476	1.040762	12.609504
5585.980000	875.358768	326.177773	0.522652	28.365715	1.040760	12.609611
5586.000000	875.358768	326.172415	0.522653	28.365249	1.040763	12.609404
5586.020000	875.358768	326.176178	0.522652	28.365577	1.040761	12.609549
5586.040000	875.358768	326.168044	0.522654	28.364869	1.040765	12.609235
5586.060000	875.358768	326.165124	0.522655	28.364615	1.040766	12.609122
5586.100000	875.358687	326.170114	0.522654	28.365049	1.040764	12.609315
5586.120000	875.358687	326.168259	0.522654	28.364888	1.040765	12.609243
5586.120000	875.358687	326.172450	0.522653	28.365252	1.040763	12.609405
5586.140000	875.358768	326.163552	0.522655	28.364479	1.040767	12.609061
5586.160000	875.358768	326.180294	0.522651	28.365935	1.040759	12.609708
5586.180000	875.358768	326.173801	0.522653	28.365370	1.040762	12.609457
5586.200000	875.358768	326.169167	0.522654	28.364967	1.040765	12.609278
5586.220000	875.358768	326.161095	0.522656	28.364265	1.040768	12.608966
5586.260000	875.358768	326.167573	0.522654	28.364828	1.040765	12.609216
5586.280000	875.358768	326.151025	0.522659	28.363389	1.040773	12.608577
5586.300000	875.358768	326.153052	0.522658	28.363566	1.040772	12.608655
5586.320000	875.358768	326.162930	0.522656	28.364425	1.040768	12.609037
5586.340000	875.358768	326.167447	0.522654	28.364817	1.040765	12.609212
5586.340000	875.358768	326.161492	0.522656	28.364300	1.040768	12.608981
5586.360000	875.358768	326.153431	0.522658	28.363599	1.040772	12.608670
5586.380000	875.358768	326.165735	0.522655	28.364669	1.040766	12.609145
5586.400000	875.358687	326.154188	0.522658	28.363664	1.040772	12.608699
5586.420000	875.358687	326.139137	0.522662	28.362355	1.040779	12.608117
5586.440000	875.358768	326.127329	0.522665	28.361329	1.040785	12.607661
5586.460000	875.358768	326.126218	0.522665	28.361232	1.040785	12.607618
5586.480000	875.358687	326.127667	0.522665	28.361358	1.040784	12.607674
5586.500000	875.358768	326.135756	0.522663	28.362061	1.040781	12.607986
5586.540000	875.358768	326.132079	0.522664	28.361742	1.040782	12.607844
5586.560000	875.358768	326.140604	0.522661	28.362483	1.040778	12.608174
5586.560000	875.358768	326.148612	0.522659	28.363179	1.040774	12.608483
5586.580000	875.358687	326.147533	0.522659	28.363086	1.040775	12.608442
5586.600000	875.358768	326.131505	0.522664	28.361692	1.040783	12.607822
5586.620000	875.358768	326.137819	0.522662	28.362241	1.040780	12.608066
5586.640000	875.358768	326.125720	0.522665	28.361189	1.040786	12.607598
5586.660000	875.358768	326.128540	0.522665	28.361434	1.040784	12.607708
5586.700000	875.358768	326.121543	0.522666	28.360825	1.040788	12.607437
5586.700000	875.358768	326.126929	0.522665	28.361294	1.040785	12.607645
5586.740000	875.358768	326.123728	0.522666	28.361015	1.040787	12.607522
5586.760000	875.358687	326.112446	0.522669	28.360034	1.040792	12.607085
5586.760000	875.358687	326.118224	0.522667	28.360537	1.040789	12.607309
5586.780000	875.358768	326.129577	0.522664	28.361524	1.040784	12.607748
5586.800000	875.358768	326.112458	0.522669	28.360035	1.040792	12.607086
5586.820000	875.358768	326.128889	0.522664	28.361464	1.040784	12.607721
5586.840000	875.358768	326.113003	0.522669	28.360083	1.040792	12.607107
5586.860000	875.358768	326.123247	0.522666	28.360974	1.040787	12.607503
5586.900000	875.358768	326.112389	0.522669	28.360029	1.040792	12.607083
5586.900000	875.358768	326.121775	0.522666	28.360846	1.040787	12.607446
5586.940000	875.358768	326.115094	0.522668	28.360265	1.040791	12.607188
5586.960000	875.358768	326.096336	0.522673	28.358633	1.040800	12.606463
5586.980000	875.358768	326.106556	0.522670	28.359522	1.040795	12.606858
5586.980000	875.358768	326.105338	0.522671	28.359416	1.040795	12.606811
5587.000000	875.358768	326.088078	0.522675	28.357915	1.040804	12.606143
5587.020000	875.358768	326.106065	0.522670	28.359479	1.040795	12.606839
5587.040000	875.358768	326.094268	0.522673	28.358453	1.040801	12.606383
5587.060000	875.358768	326.083731	0.522676	28.357537	1.040806	12.605975
5587.080000	875.358768	326.101107	0.522672	28.359048	1.040797	12.606647
5587.100000	875.358768	326.087270	0.522675	28.357845	1.040804	12.606112
5587.140000	875.358768	326.090553	0.522674	28.358130	1.040803	12.606239
5587.160000	875.358768	326.111459	0.522669	28.359949	1.040792	12.607047
5587.180000	875.358768	326.104627	0.522671	28.359354	1.040796	12.606783
5587.200000	875.358768	326.098407	0.522672	28.358813	1.040799	12.606543
5587.200000	875.358768	326.094200	0.522673	28.358448	1.040801	12.606380
5587.220000	875.358768	326.090060	0.522675	28.358088	1.040803	12.606220
5587.240000	875.358768	326.073475	0.522679	28.356645	1.040811	12.605579
5587.260000	875.358768	326.065079	0.522681	28.355915	1.040815	12.605254
5587.280000	875.358768	326.081606	0.522677	28.357352	1.040807	12.605893
5587.300000	875.358768	326.066305	0.522681	28.356022	1.040814	12.605302
5587.320000	875.358687	326.075610	0.522678	28.356831	1.040810	12.605661
5587.360000	875.358768	326.060819	0.522682	28.355545	1.040817	12.605090
5587.380000	875.358768	326.063726	0.522681	28.355797	1.040816	12.605202
5587.400000	875.358768	326.063511	0.522681	28.355779	1.040816	12.605194
5587.400000	875.358768	326.064439	0.522681	28.355859	1.040815	12.605229
5587.420000	875.358768	326.065302	0.522681	28.355934	1.040815	12.605263
5587.440000	875.358768	326.057372	0.522683	28.355245	1.040819	12.604956
5587.460000	875.358768	326.063153	0.522682	28.355748	1.040816	12.605180
5587.480000	875.358768	326.065522	0.522681	28.355954	1.040815	12.605271
5587.500000	875.358768	326.046361	0.522686	28.354287	1.040824	12.604531
5587.520000	875.358768	326.048686	0.522685	28.354489	1.040823	12.604620
5587.540000	875.358768	326.040766	0.522687	28.353801	1.040827	12.604314
5587.580000	875.358768	326.052208	0.522684	28.354796	1.040821	12.604757
5587.600000	875.358768	326.057158	0.522683	28.355226	1.040819	12.604948
5587.620000	875.358768	326.043193	0.522687	28.354012	1.040825	12.604408
5587.620000	875.358768	326.055125	0.522684	28.355049	1.040820	12.604869
5587.640000	875.358768	326.045011	0.522686	28.354170	1.040825	12.604478
5587.660000	875.358768	326.036829	0.522688	28.353458	1.040829	12.604162
5587.680000	875.358768	326.040234	0.522688	28.353754	1.040827	12.604294
5587.700000	875.358768	326.044952	0.522686	28.354165	1.040825	12.604476
5587.720000	875.358768	326.036285	0.522689	28.353411	1.040829	12.604141
5587.740000	875.358768	326.039041	0.522688	28.353651	1.040827	12.604248
5587.760000	875.358768	326.031646	0.522690	28.353008	1.040831	12.603962
5587.800000	875.358768	326.030120	0.522690	28.352875	1.040832	12.603903
5587.820000	875.358768	326.021333	0.522693	28.352111	1.040836	12.603563
5587.840000	875.358768	326.024734	0.522692	28.352407	1.040834	12.603695
5587.840000	875.358768	326.019027	0.522693	28.351910	1.040837	12.603474
5587.860000	875.358768	326.012571	0.522695	28.351349	1.040840	12.603224
5587.880000	875.358768	326.009044	0.522696	28.351042	1.040842	12.603088
5587.900000	875.358768	326.019426	0.522693	28.351945	1.040837	12.603489
5587.920000	875.358768	326.017910	0.522693	28.351813	1.040838	12.603431
5587.940000	875.358768	326.014076	0.522694	28.351480	1.040840	12.603282
5587.960000	875.358768	326.013672	0.522695	28.351445	1.040840	12.603267
5587.980000	875.358687	326.005248	0.522697	28.350712	1.040844	12.602941
5588.020000	875.358687	326.011654	0.522695	28.351269	1.040841	12.603189
5588.040000	875.358768	325.993026	0.522700	28.349649	1.040850	12.602469
5588.040000	875.358768	326.009317	0.522696	28.351066	1.040842	12.603099
5588.060000	875.358768	325.991710	0.522700	28.349535	1.040850	12.602418
5588.080000	875.358768	325.993480	0.522700	28.349689	1.040850	12.602486
5588.100000	875.358768	325.994499	0.522700	28.349777	1.040849	12.602526
5588.120000	875.358687	325.992102	0.522700	28.349569	1.040850	12.602433
5588.140000	875.358768	325.995332	0.522699	28.349850	1.040849	12.602558
5588.160000	875.358768	325.988375	0.522701	28.349245	1.040852	12.602289
5588.180000	875.358687	325.982644	0.522703	28.348746	1.040855	12.602067
5588.220000	875.358687	325.984906	0.522702	28.348943	1.040854	12.602155
5588.240000	875.358768	325.976826	0.522704	28.348240	1.040858	12.601842
5588.260000	875.358768	325.968147	0.522706	28.347485	1.040862	12.601507
5588.260000	875.358768	325.988605	0.522701	28.349265	1.040852	12.602298
5588.280000	875.358768	325.984138	0.522702	28.348876	1.040854	12.602125
5588.300000	875.358768	325.988903	0.522701	28.349290	1.040852	12.602309
5588.320000	875.358768	325.985131	0.522702	28.348962	1.040854	12.602164
5588.340000	875.358687	325.991800	0.522700	28.349542	1.040850	12.602421
5588.360000	875.358768	325.968574	0.522706	28.347523	1.040862	12.601523
5588.380000	875.358768	325.966986	0.522707	28.347385	1.040862	12.601462
5588.420000	875.358687	325.970409	0.522706	28.347682	1.040861	12.601594
5588.440000	875.358768	325.973547	0.522705	28.347955	1.040859	12.601716
5588.460000	875.358768	325.987574	0.522701	28.349175	1.040852	12.602258
5588.480000	875.358768	325.971180	0.522706	28.347749	1.040860	12.601624
5588.480000	875.358768	325.963787	0.522708	28.347106	1.040864	12.601338
5588.500000	875.358687	325.975489	0.522704	28.348124	1.040858	12.601791
5588.520000	875.358687	325.964018	0.522707	28.347126	1.040864	12.601347
5588.540000	875.358768	325.973605	0.522705	28.347960	1.040859	12.601718
5588.560000	875.358768	325.970205	0.522706	28.347664	1.040861	12.601586
5588.580000	875.358768	325.960057	0.522709	28.346782	1.040866	12.601194
5588.600000	875.358768	325.963404	0.522708	28.347073	1.040864	12.601324
5588.620000	875.358768	325.981813	0.522703	28.348674	1.040855	12.602035
5588.660000	875.358687	325.965287	0.522707	28.347237	1.040863	12.601396
5588.680000	875.358768	325.962892	0.522708	28.347028	1.040864	12.601304
5588.680000	875.358768	325.969902	0.522706	28.347638	1.040861	12.601575
5588.700000	875.358768	325.950713	0.522711	28.345969	1.040870	12.600833
5588.720000	875.358768	325.953205	0.522710	28.346186	1.040869	12.600929
5588.740000	875.358768	325.953659	0.522710	28.346226	1.040869	12.600947
5588.760000	875.358768	325.958306	0.522709	28.346630	1.040867	12.601126
5588.780000	875.358768	325.942194	0.522713	28.345229	1.040874	12.600504
5588.820000	875.358768	325.935171	0.522715	28.344618	1.040878	12.600232
5588.840000	875.358768	325.930408	0.522716	28.344204	1.040880	12.600048
5588.860000	875.358768	325.925757	0.522717	28.343799	1.040882	12.599868
5588.880000	875.358768	325.941812	0.522713	28.345195	1.040875	12.600489
5588.880000	875.358768	325.936021	0.522715	28.344692	1.040877	12.600265
5588.900000	875.358768	325.928369	0.522717	28.344026	1.040881	12.599969
5588.920000	875.358687	325.931425	0.522716	28.344292	1.040879	12.600087
5588.940000	875.358768	325.921175	0.522719	28.343401	1.040885	12.599691
5588.960000	875.358768	325.919947	0.522719	28.343294	1.040885	12.599644
5588.980000	875.358768	325.920201	0.522719	28.343316	1.040885	12.599653
5589.000000	875.358768	325.929710	0.522716	28.344143	1.040880	12.600021
5589.020000	875.358768	325.918992	0.522719	28.343211	1.040886	12.599607
5589.060000	875.358768	325.917392	0.522720	28.343072	1.040886	12.599545
5589.080000	875.358768	325.920569	0.522719	28.343348	1.040885	12.599668
5589.100000	875.358768	325.917133	0.522720	28.343049	1.040886	12.599535
5589.120000	875.358687	325.926556	0.522717	28.343869	1.040882	12.599899
5589.120000	875.358687	325.926922	0.522717	28.343900	1.040882	12.599913
5589.140000	875.358768	325.928642	0.522717	28.344050	1.040881	12.599980
5589.160000	875.358768	325.930451	0.522716	28.344207	1.040880	12.600050
5589.180000	875.358768	325.919044	0.522719	28.343215	1.040886	12.599609
5589.200000	875.358768	325.909511	0.522722	28.342386	1.040890	12.599240
5589.220000	875.358768	325.914776	0.522720	28.342844	1.040888	12.599444
5589.240000	875.358687	325.908129	0.522722	28.342266	1.040891	12.599187
5589.280000	875.358768	325.926343	0.522717	28.343850	1.040882	12.599891
5589.300000	875.358687	325.916302	0.522720	28.342977	1.040887	12.599503
5589.320000	875.358768	325.905383	0.522723	28.342027	1.040892	12.599081
5589.320000	875.358768	325.901747	0.522724	28.341711	1.040894	12.598940
5589.340000	875.358768	325.908080	0.522722	28.342262	1.040891	12.599185
5589.360000	875.358768	325.891206	0.522727	28.340794	1.040899	12.598532
5589.380000	875.358768	325.901255	0.522724	28.341668	1.040894	12.598921
5589.400000	875.358768	325.907926	0.522722	28.342248	1.040891	12.599179
5589.420000	875.358768	325.912251	0.522721	28.342625	1.040889	12.599346
5589.440000	875.358768	325.904021	0.522723	28.341909	1.040893	12.599028
5589.480000	875.358768	325.899764	0.522724	28.341539	1.040895	12.598863
5589.480000	875.358768	325.905102	0.522723	28.342003	1.040892	12.599070
5589.520000	875.358768	325.889067	0.522727	28.340608	1.040900	12.598450
5589.540000	875.358687	325.894814	0.522726	28.341108	1.040897	12.598672
5589.540000	875.358687	325.893615	0.522726	28.341004	1.040898	12.598626
5589.560000	875.358768	325.880702	0.522729	28.339881	1.040904	12.598126
5589.580000	875.358768	325.877377	0.522730	28.339592	1.040906	12.597998
5589.600000	875.358687	325.894628	0.522726	28.341092	1.040897	12.598665
5589.620000	875.358768	325.881701	0.522729	28.339968	1.040904	12.598165
5589.640000	875.358768	325.879015	0.522730	28.339734	1.040905	12.598061
5589.660000	875.358768	325.879444	0.522730	28.339772	1.040905	12.598078
5589.680000	875.358768	325.881072	0.522729	28.339913	1.040904	12.598141
5589.720000	875.358687	325.881245	0.522729	28.339928	1.040904	12.598147
5589.740000	875.358768	325.882318	0.522729	28.340021	1.040903	12.598189
5589.760000	875.358768	325.875029	0.522731	28.339388	1.040907	12.597907
5589.760000	875.358768	325.870964	0.522732	28.339034	1.040909	12.597750
5589.780000	875.358768	325.869733	0.522732	28.338927	1.040909	12.597702
5589.800000	875.358768	325.876216	0.522730	28.339491	1.040906	12.597953
5589.820000	875.358768	325.876014	0.522730	28.339473	1.040906	12.597945
5589.840000	875.358768	325.877863	0.522730	28.339634	1.040905	12.598017
5589.860000	875.358768	325.879562	0.522730	28.339782	1.040905	12.598082
5589.880000	875.358687	325.858813	0.522735	28.337977	1.040915	12.597280
5589.900000	875.358768	325.863349	0.522734	28.338372	1.040912	12.597456
5589.940000	875.358768	325.874529	0.522731	28.339344	1.040907	12.597888
5589.960000	875.358768	325.865382	0.522733	28.338549	1.040912	12.597534
5589.960000	875.358768	325.877770	0.522730	28.339626	1.040906	12.598013
5589.980000	875.358768	325.870462	0.522732	28.338990	1.040909	12.597731
5590.000000	875.358768	325.861497	0.522734	28.338211	1.040913	12.597384
5590.020000	875.358768	325.862519	0.522734	28.338300	1.040913	12.597423
5590.040000	875.358768	325.856982	0.522735	28.337818	1.040916	12.597209
5590.060000	875.358768	325.860072	0.522735	28.338087	1.040914	12.597329
5590.080000	875.358768	325.863471	0.522734	28.338382	1.040912	12.597460
5590.120000	875.358687	325.853876	0.522736	28.337548	1.040917	12.597089
5590.120000	875.358687	325.837947	0.522740	28.336163	1.040925	12.596474
5590.160000	875.358768	325.841105	0.522740	28.336437	1.040923	12.596596
5590.180000	875.358687	325.851930	0.522737	28.337379	1.040918	12.597014
5590.180000	875.358687	325.840780	0.522740	28.336409	1.040923	12.596583
5590.200000	875.358768	325.856626	0.522736	28.337787	1.040916	12.597196
5590.220000	875.358768	325.851095	0.522737	28.337306	1.040918	12.596982
5590.240000	875.358768	325.841920	0.522739	28.336508	1.040923	12.596627
5590.260000	875.358768	325.837062	0.522741	28.336086	1.040925	12.596439
5590.280000	875.358768	325.836718	0.522741	28.336056	1.040925	12.596426
5590.320000	875.358768	325.850089	0.522737	28.337219	1.040919	12.596943
5590.340000	875.358768	325.839130	0.522740	28.336266	1.040924	12.596519
5590.360000	875.358768	325.855870	0.522736	28.337721	1.040916	12.597166
5590.380000	875.358768	325.835312	0.522741	28.335934	1.040926	12.596372
5590.400000	875.358768	325.832770	0.522742	28.335713	1.040927	12.596273
5590.400000	875.358768	325.834181	0.522741	28.335835	1.040927	12.596328
5590.420000	875.358768	325.829919	0.522743	28.335465	1.040929	12.596163
5590.440000	875.358768	325.831706	0.522742	28.335620	1.040928	12.596232
5590.460000	875.358768	325.825942	0.522744	28.335119	1.040931	12.596009
5590.480000	875.358768	325.820656	0.522745	28.334659	1.040933	12.595805
5590.500000	875.358687	325.831476	0.522742	28.335600	1.040928	12.596223
5590.540000	875.358687	325.826760	0.522743	28.335190	1.040930	12.596041
5590.560000	875.358768	325.829549	0.522743	28.335432	1.040929	12.596149
5590.580000	875.358768	325.844105	0.522739	28.336698	1.040922	12.596712
5590.600000	875.358768	325.825323	0.522744	28.335065	1.040931	12.595986
5590.600000	875.358768	325.829012	0.522743	28.335386	1.040929	12.596128
5590.620000	875.358768	325.827701	0.522743	28.335272	1.040930	12.596077
5590.640000	875.358768	325.820574	0.522745	28.334652	1.040933	12.595802
5590.660000	875.358687	325.808976	0.522748	28.333643	1.040939	12.595354
5590.680000	875.358768	325.797734	0.522751	28.332666	1.040944	12.594919
5590.700000	875.358768	325.812990	0.522747	28.333992	1.040937	12.595509
5590.740000	875.358768	325.807630	0.522748	28.333526	1.040939	12.595302
5590.740000	875.358768	325.802447	0.522750	28.333076	1.040942	12.595101
5590.760000	875.358768	325.815182	0.522746	28.334183	1.040936	12.595594
5590.800000	875.358768	325.820644	0.522745	28.334658	1.040933	12.595805
5590.820000	875.358768	325.812007	0.522747	28.333907	1.040937	12.595471
5590.820000	875.358768	325.806329	0.522749	28.333413	1.040940	12.595251
5590.840000	875.358768	325.813966	0.522747	28.334077	1.040936	12.595546
5590.860000	875.358768	325.806102	0.522749	28.333393	1.040940	12.595242
5590.880000	875.358768	325.807297	0.522748	28.333497	1.040940	12.595289
5590.900000	875.358687	325.812217	0.522747	28.333925	1.040937	12.595479
5590.920000	875.358768	325.794606	0.522752	28.332394	1.040946	12.594798
5590.940000	875.358768	325.803728	0.522749	28.333187	1.040941	12.595151
5590.980000	875.358768	325.796370	0.522751	28.332547	1.040945	12.594866
5591.000000	875.358768	325.804896	0.522749	28.333289	1.040941	12.595196
5591.020000	875.358768	325.801519	0.522750	28.332995	1.040942	12.595065
5591.040000	875.358768	325.788312	0.522753	28.331846	1.040949	12.594555
5591.040000	875.358768	325.783016	0.522755	28.331386	1.040951	12.594350
5591.060000	875.358768	325.792759	0.522752	28.332233	1.040947	12.594727
5591.080000	875.358768	325.798187	0.522751	28.332705	1.040944	12.594936
5591.100000	875.358768	325.778681	0.522756	28.331009	1.040953	12.594182
5591.120000	875.358768	325.789639	0.522753	28.331962	1.040948	12.594606
5591.140000	875.358768	325.793441	0.522752	28.332292	1.040946	12.594753
5591.160000	875.358768	325.785222	0.522754	28.331578	1.040950	12.594435
5591.180000	875.358768	325.778965	0.522756	28.331033	1.040953	12.594193
5591.220000	875.358768	325.781037	0.522755	28.331214	1.040952	12.594273
5591.240000	875.358768	325.779646	0.522756	28.331093	1.040953	12.594220
5591.240000	875.358768	325.787574	0.522754	28.331782	1.040949	12.594526
5591.260000	875.358768	325.776591	0.522756	28.330827	1.040954	12.594102
5591.280000	875.358768	325.769030	0.522758	28.330169	1.040958	12.593809
5591.300000	875.358768	325.768660	0.522759	28.330137	1.040958	12.593795
5591.320000	875.358768	325.764703	0.522760	28.329793	1.040960	12.593642
5591.340000	875.358768	325.775489	0.522757	28.330731	1.040955	12.594059
5591.360000	875.358768	325.768924	0.522758	28.330160	1.040958	12.593805
5591.380000	875.358768	325.766105	0.522759	28.329915	1.040960	12.593696
5591.420000	875.358768	325.766770	0.522759	28.329973	1.040959	12.593722
5591.440000	875.358687	325.774321	0.522757	28.330630	1.040955	12.594014
5591.460000	875.358768	325.777117	0.522756	28.330873	1.040954	12.594122
5591.460000	875.358768	325.774130	0.522757	28.330613	1.040956	12.594006
5591.480000	875.358687	325.763706	0.522760	28.329707	1.040961	12.593604
5591.500000	875.358768	325.771215	0.522758	28.330359	1.040957	12.593894
5591.520000	875.358768	325.763122	0.522760	28.329656	1.040961	12.593581
5591.540000	875.358768	325.761644	0.522760	28.329527	1.040962	12.593524
5591.560000	875.358768	325.766628	0.522759	28.329961	1.040959	12.593716
5591.580000	875.358768	325.758254	0.522761	28.329232	1.040963	12.593393
5591.620000	875.358768	325.752639	0.522763	28.328744	1.040966	12.593176
5591.640000	875.358768	325.748535	0.522764	28.328387	1.040968	12.593017
5591.660000	875.358768	325.743415	0.522765	28.327942	1.040971	12.592819
5591.680000	875.358768	325.746566	0.522764	28.328216	1.040969	12.592941
5591.680000	875.358768	325.754293	0.522762	28.328888	1.040965	12.593240
5591.700000	875.358768	325.745344	0.522765	28.328110	1.040970	12.592894
5591.720000	875.358768	325.758875	0.522761	28.329286	1.040963	12.593417
5591.740000	875.358768	325.767348	0.522759	28.330023	1.040959	12.593744
5591.760000	875.358768	325.747968	0.522764	28.328338	1.040968	12.592995
5591.780000	875.358687	325.748196	0.522764	28.328358	1.040968	12.593004
5591.820000	875.358768	325.737108	0.522767	28.327393	1.040974	12.592575
5591.820000	875.358768	325.740836	0.522766	28.327718	1.040972	12.592719
5591.840000	875.358687	325.739067	0.522766	28.327564	1.040973	12.592651
5591.880000	875.358768	325.739158	0.522766	28.327572	1.040973	12.592655
5591.880000	875.358768	325.720132	0.522771	28.325917	1.040982	12.591919
5591.900000	875.358768	325.717121	0.522772	28.325655	1.040983	12.591803
5591.920000	875.358768	325.724886	0.522770	28.326331	1.040979	12.592103
5591.940000	875.358768	325.721436	0.522771	28.326030	1.040981	12.591969
5591.960000	875.358687	325.727829	0.522769	28.326586	1.040978	12.592217
5591.980000	875.358768	325.715422	0.522772	28.325508	1.040984	12.591737
5592.000000	875.358687	325.719075	0.522771	28.325825	1.040982	12.591878
5592.040000	875.358768	325.705046	0.522775	28.324605	1.040989	12.591336
5592.060000	875.358768	325.708769	0.522774	28.324929	1.040987	12.591480
5592.080000	875.358768	325.711371	0.522774	28.325155	1.040986	12.591580
5592.100000	875.358768	325.698695	0.522777	28.324053	1.040992	12.591090
5592.100000	875.358768	325.699479	0.522777	28.324121	1.040992	12.591121
5592.120000	875.358768	325.705653	0.522775	28.324658	1.040989	12.591359
5592.140000	875.358768	325.690776	0.522779	28.323364	1.040996	12.590784
5592.160000	875.358687	325.696494	0.522777	28.323861	1.040993	12.591005
5592.180000	875.358768	325.704448	0.522775	28.324553	1.040989	12.591313
5592.200000	875.358687	325.689469	0.522779	28.323251	1.040997	12.590734
5592.240000	875.358687	325.700381	0.522776	28.324200	1.040991	12.591155
5592.240000	875.358687	325.699265	0.522777	28.324102	1.040992	12.591112
5592.280000	875.358768	325.691820	0.522779	28.323455	1.040995	12.590825
5592.300000	875.358768	325.694808	0.522778	28.323715	1.040994	12.590940
5592.320000	875.358768	325.696488	0.522777	28.323861	1.040993	12.591005
5592.320000	875.358768	325.688615	0.522779	28.323176	1.040997	12.590701
5592.340000	875.358768	325.690600	0.522779	28.323349	1.040996	12.590777
5592.360000	875.358768	325.689935	0.522779	28.323291	1.040996	12.590752
5592.380000	875.358768	325.681789	0.522781	28.322583	1.041000	12.590437
5592.400000	875.358768	325.676959	0.522783	28.322163	1.041003	12.590250
5592.420000	875.358768	325.679693	0.522782	28.322400	1.041001	12.590356
5592.440000	875.358768	325.679007	0.522782	28.322341	1.041002	12.590329
5592.460000	875.358687	325.670788	0.522784	28.321626	1.041006	12.590011
5592.500000	875.358768	325.676669	0.522783	28.322137	1.041003	12.590239
5592.520000	875.358768	325.686044	0.522780	28.322953	1.040998	12.590601
5592.520000	875.358768	325.696463	0.522777	28.323859	1.040993	12.591004
5592.540000	875.358768	325.680336	0.522782	28.322456	1.041001	12.590381
5592.560000	875.358687	325.664505	0.522786	28.321080	1.041009	12.589769
5592.580000	875.358768	325.683324	0.522781	28.322716	1.041000	12.590496
5592.600000	875.358768	325.676695	0.522783	28.322140	1.041003	12.590240
5592.620000	875.358768	325.665909	0.522785	28.321202	1.041008	12.589823
5592.640000	875.358768	325.668746	0.522785	28.321448	1.041007	12.589932
5592.680000	875.358768	325.662147	0.522786	28.320875	1.041010	12.589677
5592.680000	875.358768	325.656364	0.522788	28.320372	1.041013	12.589454
5592.720000	875.358768	325.675319	0.522783	28.322020	1.041003	12.590187
5592.720000	875.358768	325.669227	0.522785	28.321490	1.041006	12.589951
5592.740000	875.358768	325.662276	0.522786	28.320886	1.041010	12.589682
5592.760000	875.358768	325.656250	0.522788	28.320362	1.041013	12.589449
5592.780000	875.358768	325.657266	0.522788	28.320450	1.041012	12.589489
5592.800000	875.358768	325.670346	0.522784	28.321588	1.041006	12.589994
5592.820000	875.358687	325.659271	0.522787	28.320624	1.041011	12.589566
5592.840000	875.358768	325.658641	0.522787	28.320570	1.041012	12.589542
5592.860000	875.358768	325.654722	0.522788	28.320229	1.041013	12.589390
5592.900000	875.358768	325.642570	0.522791	28.319172	1.041019	12.588921
5592.920000	875.358768	325.645797	0.522791	28.319453	1.041018	12.589045
5592.920000	875.358768	325.650113	0.522790	28.319828	1.041016	12.589212
5592.960000	875.358768	325.648593	0.522790	28.319696	1.041016	12.589153
5592.960000	875.358768	325.645899	0.522791	28.319462	1.041018	12.589049
5592.980000	875.358768	325.644935	0.522791	28.319378	1.041018	12.589012
5593.000000	875.358768	325.644182	0.522791	28.319312	1.041019	12.588983
5593.020000	875.358768	325.654590	0.522788	28.320217	1.041014	12.589385
5593.040000	875.358768	325.636020	0.522793	28.318602	1.041022	12.588667
5593.060000	875.358768	325.653790	0.522789	28.320148	1.041014	12.589354
5593.100000	875.358768	325.652896	0.522789	28.320070	1.041014	12.589320
5593.120000	875.358687	325.648783	0.522790	28.319712	1.041016	12.589161
5593.140000	875.358768	325.646822	0.522790	28.319542	1.041017	12.589085
5593.160000	875.358768	325.637042	0.522793	28.318691	1.041022	12.588707
5593.160000	875.358768	325.626851	0.522796	28.317805	1.041027	12.588313
5593.180000	875.358768	325.633956	0.522794	28.318423	1.041023	12.588588
5593.200000	875.358768	325.625819	0.522796	28.317715	1.041027	12.588273
5593.220000	875.358768	325.624651	0.522796	28.317614	1.041028	12.588228
5593.240000	875.358687	325.628148	0.522795	28.317918	1.041026	12.588363
5593.260000	875.358768	325.619338	0.522798	28.317152	1.041031	12.588022
5593.280000	875.358768	325.629043	0.522795	28.317996	1.041026	12.588398
5593.320000	875.358768	325.628855	0.522795	28.317979	1.041026	12.588390
5593.340000	875.358768	325.620535	0.522797	28.317256	1.041030	12.588069
5593.360000	875.358768	325.612670	0.522799	28.316572	1.041034	12.587765
5593.380000	875.358768	325.633633	0.522794	28.318395	1.041024	12.588575
5593.380000	875.358768	325.625248	0.522796	28.317666	1.041028	12.588251
5593.400000	875.358768	325.613323	0.522799	28.316629	1.041033	12.587790
5593.420000	875.358768	325.616350	0.522798	28.316892	1.041032	12.587907
5593.440000	875.358768	325.614181	0.522799	28.316703	1.041033	12.587823
5593.460000	875.358768	325.605388	0.522801	28.315939	1.041037	12.587483
5593.480000	875.358768	325.606172	0.522801	28.316007	1.041037	12.587513
5593.500000	875.358768	325.603521	0.522802	28.315776	1.041038	12.587411
5593.540000	875.358768	325.608074	0.522801	28.316172	1.041036	12.587587
5593.560000	875.358768	325.611092	0.522800	28.316435	1.041035	12.587704
5593.580000	875.358768	325.599673	0.522803	28.315442	1.041040	12.587262
5593.600000	875.358687	325.594467	0.522804	28.314989	1.041042	12.587061
5593.600000	875.358687	325.591245	0.522805	28.314709	1.041044	12.586936
5593.620000	875.358768	325.587196	0.522806	28.314356	1.041046	12.586780
5593.640000	875.358768	325.596074	0.522804	28.315129	1.041042	12.587123
5593.660000	875.358768	325.583180	0.522807	28.314007	1.041048	12.586625
5593.680000	875.358768	325.583557	0.522807	28.314040	1.041048	12.586639
5593.700000	875.358768	325.575868	0.522809	28.313371	1.041052	12.586342
5593.740000	875.358768	325.592320	0.522805	28.314802	1.041044	12.586978
5593.740000	875.358768	325.591539	0.522805	28.314734	1.041044	12.586948
5593.780000	875.358768	325.592766	0.522805	28.314841	1.041043	12.586995
5593.800000	875.358768	325.583655	0.522807	28.314049	1.041048	12.586643
5593.800000	875.358768	325.576049	0.522809	28.313387	1.041052	12.586349
5593.820000	875.358768	325.587846	0.522806	28.314413	1.041046	12.586805
5593.840000	875.358768	325.569962	0.522810	28.312858	1.041054	12.586114
5593.860000	875.358768	325.570337	0.522810	28.312890	1.041054	12.586128
5593.880000	875.358687	325.570796	0.522810	28.312930	1.041054	12.586146
5593.900000	875.358687	325.577011	0.522809	28.313471	1.041051	12.586386
5593.920000	875.358687	325.566402	0.522811	28.312548	1.041056	12.585976
5593.960000	875.358768	325.578871	0.522808	28.313633	1.041050	12.586458
5593.980000	875.358768	325.566109	0.522811	28.312523	1.041056	12.585965
5594.000000	875.358768	325.557987	0.522814	28.311816	1.041060	12.585651
5594.020000	875.358768	325.561801	0.522813	28.312148	1.041058	12.585798
5594.020000	875.358768	325.561004	0.522813	28.312079	1.041059	12.585767
5594.040000	875.358768	325.565589	0.522812	28.312477	1.041057	12.585945
5594.060000	875.358768	325.559911	0.522813	28.311984	1.041059	12.585725
5594.080000	875.358687	325.551053	0.522815	28.311213	1.041064	12.585383
5594.100000	875.358768	325.555395	0.522814	28.311591	1.041062	12.585550
5594.120000	875.358768	325.563214	0.522812	28.312271	1.041058	12.585853
5594.140000	875.358768	325.560123	0.522813	28.312002	1.041059	12.585733
5594.160000	875.358768	325.565655	0.522812	28.312483	1.041057	12.585947
5594.180000	875.358687	325.561131	0.522813	28.312090	1.041059	12.585772
5594.220000	875.358687	325.565749	0.522812	28.312491	1.041056	12.585951
5594.240000	875.358768	325.552357	0.522815	28.311327	1.041063	12.585433
5594.240000	875.358768	325.560001	0.522813	28.311992	1.041059	12.585729
5594.260000	875.358768	325.565861	0.522812	28.312501	1.041056	12.585955
5594.280000	875.358768	325.547574	0.522816	28.310911	1.041065	12.585248
5594.300000	875.358768	325.549318	0.522816	28.311062	1.041064	12.585316
5594.320000	875.358768	325.552083	0.522815	28.311303	1.041063	12.585422
5594.340000	875.358768	325.531179	0.522821	28.309485	1.041073	12.584614
5594.360000	875.358768	325.535788	0.522819	28.309886	1.041071	12.584793
5594.380000	875.358768	325.531538	0.522821	28.309516	1.041073	12.584628
5594.420000	875.358768	325.521294	0.522823	28.308625	1.041078	12.584232
5594.440000	875.358768	325.520363	0.522823	28.308544	1.041078	12.584196
5594.440000	875.358768	325.525253	0.522822	28.308970	1.041076	12.584385
5594.460000	875.358768	325.520786	0.522823	28.308581	1.041078	12.584213
5594.480000	875.358768	325.518257	0.522824	28.308361	1.041079	12.584115
5594.500000	875.358687	325.524609	0.522822	28.308914	1.041076	12.584360
5594.520000	875.358687	325.533611	0.522820	28.309697	1.041072	12.584708
5594.540000	875.358768	325.539687	0.522818	28.310225	1.041069	12.584943
5594.560000	875.358768	325.524217	0.522822	28.308880	1.041077	12.584345
5594.580000	875.358768	325.532258	0.522820	28.309579	1.041073	12.584656
5594.600000	875.358768	325.529652	0.522821	28.309352	1.041074	12.584555
5594.640000	875.358768	325.514893	0.522825	28.308069	1.041081	12.583985
5594.660000	875.358768	325.528783	0.522821	28.309277	1.041074	12.584522
5594.660000	875.358768	325.525803	0.522822	28.309018	1.041076	12.584406
5594.680000	875.358768	325.522909	0.522823	28.308766	1.041077	12.584295
5594.700000	875.358768	325.521271	0.522823	28.308623	1.041078	12.584231
5594.720000	875.358768	325.513297	0.522825	28.307930	1.041082	12.583923
5594.740000	875.358768	325.512800	0.522825	28.307887	1.041082	12.583904
5594.760000	875.358687	325.508223	0.522827	28.307489	1.041084	12.583727
5594.780000	875.358768	325.500727	0.522829	28.306837	1.041088	12.583437
5594.820000	875.358687	325.497961	0.522829	28.306596	1.041089	12.583330
5594.820000	875.358687	325.504902	0.522827	28.307200	1.041086	12.583598
5594.860000	875.358768	325.491708	0.522831	28.306052	1.041092	12.583088
5594.880000	875.358768	325.506835	0.522827	28.307368	1.041085	12.583673
5594.880000	875.358768	325.488401	0.522832	28.305765	1.041094	12.582961
5594.900000	875.358768	325.496697	0.522830	28.306486	1.041090	12.583281
5594.920000	875.358687	325.494224	0.522830	28.306271	1.041091	12.583186
5594.940000	875.358768	325.487420	0.522832	28.305680	1.041094	12.582923
5594.960000	875.358768	325.492206	0.522831	28.306096	1.041092	12.583108
5594.980000	875.358768	325.464319	0.522838	28.303671	1.041106	12.582030
5595.000000	875.358687	325.474509	0.522835	28.304557	1.041101	12.582424
5595.020000	875.358768	325.464990	0.522838	28.303729	1.041105	12.582056
5595.060000	875.358768	325.476719	0.522835	28.304749	1.041100	12.582509
5595.080000	875.358768	325.482571	0.522833	28.305258	1.041097	12.582735
5595.080000	875.358768	325.475184	0.522835	28.304615	1.041100	12.582450
5595.100000	875.358687	325.479794	0.522834	28.305016	1.041098	12.582628
5595.120000	875.358768	325.475332	0.522835	28.304628	1.041100	12.582455
5595.140000	875.358687	325.488916	0.522832	28.305810	1.041094	12.582980
5595.160000	875.358768	325.480650	0.522834	28.305091	1.041098	12.582661
5595.180000	875.358768	325.464372	0.522838	28.303675	1.041106	12.582032
5595.200000	875.358768	325.475090	0.522835	28.304607	1.041100	12.582446
5595.220000	875.358768	325.474599	0.522835	28.304565	1.041101	12.582427
5595.260000	875.358687	325.457597	0.522840	28.303086	1.041109	12.581770
5595.280000	875.358768	325.450276	0.522842	28.302449	1.041112	12.581487
5595.300000	875.358768	325.454444	0.522841	28.302812	1.041110	12.581648
5595.300000	875.358768	325.463292	0.522838	28.303581	1.041106	12.581990
5595.320000	875.358768	325.462072	0.522839	28.303475	1.041107	12.581943
5595.340000	875.358768	325.465207	0.522838	28.303748	1.041105	12.582064
5595.360000	875.358768	325.462033	0.522839	28.303472	1.041107	12.581941
5595.380000	875.358768	325.442056	0.522844	28.301735	1.041116	12.581169
5595.400000	875.358768	325.460213	0.522839	28.303314	1.041108	12.581871
5595.420000	875.358768	325.440045	0.522844	28.301560	1.041117	12.581091
5595.440000	875.358687	325.470100	0.522837	28.304173	1.041103	12.582253
5595.460000	875.358768	325.455125	0.522840	28.302871	1.041110	12.581674
5595.500000	875.358687	325.454204	0.522841	28.302791	1.041110	12.581639
5595.520000	875.358687	325.448656	0.522842	28.302308	1.041113	12.581424
5595.520000	875.358687	325.444493	0.522843	28.301946	1.041115	12.581263
5595.540000	875.358768	325.444838	0.522843	28.301976	1.041115	12.581276
5595.560000	875.358687	325.453507	0.522841	28.302730	1.041111	12.581612
5595.580000	875.358768	325.440127	0.522844	28.301567	1.041117	12.581094
5595.600000	875.358768	325.441256	0.522844	28.301665	1.041117	12.581138
5595.620000	875.358687	325.438737	0.522845	28.301446	1.041118	12.581041
5595.640000	875.358768	325.427289	0.522848	28.300450	1.041123	12.580598
5595.660000	875.358768	325.432829	0.522846	28.300932	1.041121	12.580812
5595.700000	875.358768	325.432107	0.522846	28.300869	1.041121	12.580784
5595.720000	875.358768	325.434122	0.522846	28.301045	1.041120	12.580862
5595.720000	875.358768	325.430935	0.522847	28.300767	1.041122	12.580739
5595.740000	875.358768	325.420717	0.522849	28.299879	1.041127	12.580344
5595.760000	875.358768	325.414360	0.522851	28.299326	1.041130	12.580098
5595.780000	875.358768	325.412132	0.522852	28.299132	1.041131	12.580012
5595.800000	875.358768	325.418175	0.522850	28.299658	1.041128	12.580246
5595.820000	875.358768	325.416513	0.522851	28.299513	1.041129	12.580181
5595.840000	875.358768	325.397627	0.522856	28.297871	1.041138	12.579451
5595.880000	875.358768	325.400673	0.522855	28.298136	1.041136	12.579569
5595.880000	875.358768	325.411743	0.522852	28.299098	1.041131	12.579997
5595.920000	875.358768	325.403590	0.522854	28.298389	1.041135	12.579682
5595.940000	875.358768	325.409155	0.522852	28.298873	1.041132	12.579897
5595.940000	875.358768	325.405484	0.522853	28.298554	1.041134	12.579755
5595.960000	875.358768	325.406890	0.522853	28.298676	1.041133	12.579809
5595.980000	875.358768	325.415783	0.522851	28.299450	1.041129	12.580153
5596.000000	875.358768	325.403666	0.522854	28.298396	1.041135	12.579685
5596.020000	875.358768	325.398681	0.522855	28.297962	1.041137	12.579492
5596.040000	875.358768	325.399669	0.522855	28.298048	1.041137	12.579530
5596.060000	875.358768	325.403534	0.522854	28.298384	1.041135	12.579680
5596.080000	875.358768	325.392940	0.522857	28.297463	1.041140	12.579270
5596.100000	875.358768	325.382495	0.522859	28.296555	1.041145	12.578866
5596.140000	875.358768	325.394854	0.522856	28.297630	1.041139	12.579344
5596.160000	875.358768	325.389075	0.522858	28.297127	1.041142	12.579121
5596.160000	875.358768	325.383015	0.522859	28.296600	1.041145	12.578887
5596.180000	875.358768	325.382626	0.522859	28.296566	1.041145	12.578871
5596.200000	875.358768	325.381157	0.522860	28.296439	1.041146	12.578815
5596.220000	875.358768	325.374688	0.522862	28.295876	1.041149	12.578565
5596.240000	875.358687	325.379874	0.522860	28.296327	1.041146	12.578765
5596.260000	875.358768	325.374755	0.522861	28.295882	1.041149	12.578567
5596.280000	875.358768	325.380133	0.522860	28.296349	1.041146	12.578775
5596.320000	875.358768	325.369786	0.522863	28.295450	1.041151	12.578375
5596.340000	875.358768	325.370310	0.522863	28.295495	1.041151	12.578395
5596.360000	875.358768	325.365981	0.522864	28.295119	1.041153	12.578228
5596.360000	875.358768	325.365930	0.522864	28.295114	1.041153	12.578226
5596.380000	875.358768	325.366529	0.522864	28.295166	1.041153	12.578249
5596.400000	875.358768	325.355654	0.522866	28.294221	1.041158	12.577829
5596.420000	875.358768	325.358588	0.522866	28.294476	1.041157	12.577942
5596.440000	875.358768	325.363303	0.522864	28.294886	1.041154	12.578124
5596.460000	875.358768	325.362874	0.522865	28.294849	1.041155	12.578108
5596.480000	875.358768	325.356872	0.522866	28.294327	1.041158	12.577876
5596.500000	875.358768	325.357872	0.522866	28.294414	1.041157	12.577915
5596.540000	875.358687	325.353683	0.522867	28.294049	1.041159	12.577753
5596.560000	875.358687	325.346206	0.522869	28.293399	1.041163	12.577463
5596.580000	875.358768	325.335141	0.522872	28.292437	1.041168	12.577036
5596.580000	875.358768	325.354195	0.522867	28.294094	1.041159	12.577772
5596.600000	875.358768	325.349836	0.522868	28.293715	1.041161	12.577604
5596.620000	875.358687	325.350991	0.522868	28.293815	1.041160	12.577648
5596.640000	875.358768	325.329293	0.522873	28.291928	1.041171	12.576810
5596.660000	875.358687	325.347487	0.522869	28.293510	1.041162	12.577513
5596.680000	875.358687	325.336665	0.522871	28.292569	1.041167	12.577095
5596.700000	875.358768	325.338810	0.522871	28.292756	1.041166	12.577178
5596.720000	875.358687	325.332804	0.522872	28.292234	1.041169	12.576945
5596.740000	875.358768	325.329208	0.522873	28.291921	1.041171	12.576806
5596.780000	875.358768	325.344404	0.522869	28.293242	1.041164	12.577394
5596.800000	875.358768	325.333394	0.522872	28.292285	1.041169	12.576968
5596.800000	875.358768	325.325791	0.522874	28.291624	1.041173	12.576674
5596.820000	875.358687	325.335243	0.522872	28.292446	1.041168	12.577040
5596.840000	875.358768	325.329026	0.522873	28.291905	1.041171	12.576799
5596.860000	875.358768	325.321176	0.522875	28.291222	1.041175	12.576496
5596.880000	875.358768	325.330832	0.522873	28.292062	1.041170	12.576869
5596.900000	875.358768	325.322090	0.522875	28.291302	1.041174	12.576531
5596.940000	875.358768	325.325912	0.522874	28.291634	1.041173	12.576679
5596.940000	875.358768	325.321743	0.522875	28.291272	1.041175	12.576518
5596.960000	875.358768	325.321139	0.522875	28.291219	1.041175	12.576494
5597.000000	875.358768	325.306442	0.522879	28.289941	1.041182	12.575926
5597.000000	875.358768	325.320268	0.522876	28.291143	1.041175	12.576461
5597.020000	875.358768	325.294268	0.522883	28.288882	1.041188	12.575456
5597.040000	875.358768	325.313453	0.522878	28.290551	1.041179	12.576197
5597.060000	875.358768	325.300619	0.522881	28.289435	1.041185	12.575701
5597.080000	875.358687	325.301574	0.522881	28.289518	1.041184	12.575738
5597.100000	875.358768	325.304366	0.522880	28.289760	1.041183	12.575846
5597.120000	875.358768	325.301541	0.522881	28.289515	1.041184	12.575737
5597.140000	875.358768	325.301792	0.522881	28.289537	1.041184	12.575747
5597.160000	875.358768	325.300843	0.522881	28.289454	1.041185	12.575710
5597.180000	875.358768	325.298452	0.522881	28.289246	1.041186	12.575617
5597.220000	875.358768	325.298404	0.522881	28.289242	1.041186	12.575616
5597.220000	875.358768	325.304021	0.522880	28.289730	1.041183	12.575833
5597.240000	875.358768	325.299714	0.522881	28.289356	1.041185	12.575666
5597.260000	875.358768	325.295997	0.522882	28.289033	1.041187	12.575522
5597.280000	875.358768	325.289419	0.522884	28.288461	1.041190	12.575268
5597.300000	875.358768	325.293412	0.522883	28.288808	1.041188	12.575423
5597.320000	875.358768	325.288807	0.522884	28.288407	1.041191	12.575245
5597.340000	875.358768	325.288384	0.522884	28.288371	1.041191	12.575228
5597.380000	875.358768	325.306219	0.522879	28.289922	1.041182	12.575918
5597.380000	875.358768	325.295862	0.522882	28.289021	1.041187	12.575517
5597.420000	875.358687	325.302479	0.522880	28.289596	1.041184	12.575773
5597.440000	875.358768	325.296929	0.522882	28.289114	1.041187	12.575559
5597.440000	875.358768	325.291249	0.522883	28.288620	1.041189	12.575339
5597.460000	875.358768	325.282659	0.522886	28.287873	1.041193	12.575007
5597.480000	875.358768	325.293406	0.522883	28.288807	1.041188	12.575422
5597.500000	875.358768	325.297462	0.522882	28.289160	1.041186	12.575579
5597.520000	875.358768	325.285495	0.522885	28.288119	1.041192	12.575117
5597.540000	875.358768	325.285688	0.522885	28.288136	1.041192	12.575124
5597.580000	875.358768	325.290891	0.522883	28.288589	1.041189	12.575325
5597.580000	875.358768	325.292391	0.522883	28.288719	1.041189	12.575383
5597.600000	875.358768	325.271662	0.522888	28.286916	1.041199	12.574582
5597.640000	875.358768	325.280561	0.522886	28.287690	1.041194	12.574926
5597.640000	875.358768	325.281155	0.522886	28.287742	1.041194	12.574949
5597.660000	875.358768	325.270919	0.522889	28.286852	1.041199	12.574553
5597.680000	875.358768	325.274031	0.522888	28.287122	1.041198	12.574673
5597.699000	875.358768	325.281128	0.522886	28.287740	1.041194	12.574948
5597.719000	875.358768	325.278523	0.522887	28.287513	1.041195	12.574847
5597.739000	875.358768	325.277941	0.522887	28.287462	1.041196	12.574824
5597.759000	875.358687	325.282653	0.522885	28.287872	1.041193	12.575007
5597.799000	875.358768	325.264908	0.522890	28.286329	1.041202	12.574321
5597.819000	875.358768	325.269044	0.522889	28.286689	1.041200	12.574481
5597.839000	875.358687	325.272522	0.522888	28.286991	1.041198	12.574615
5597.859000	875.358768	325.266682	0.522890	28.286483	1.041201	12.574389
5597.859000	875.358768	325.262527	0.522891	28.286122	1.041203	12.574229
5597.879000	875.358768	325.275266	0.522887	28.287230	1.041197	12.574721
5597.899000	875.358768	325.256796	0.522892	28.285624	1.041206	12.574007
5597.919000	875.358768	325.261957	0.522891	28.286072	1.041203	12.574207
5597.939000	875.358768	325.260920	0.522891	28.285982	1.041204	12.574166
5597.959000	875.358768	325.268450	0.522889	28.286637	1.041200	12.574458
5597.999000	875.358687	325.271038	0.522889	28.286862	1.041199	12.574558
5598.019000	875.358768	325.252010	0.522894	28.285207	1.041208	12.573822
5598.039000	875.358768	325.257466	0.522892	28.285682	1.041206	12.574033
5598.059000	875.358768	325.247573	0.522895	28.284822	1.041210	12.573650
5598.079000	875.358768	325.254507	0.522893	28.285425	1.041207	12.573919
5598.079000	875.358768	325.242871	0.522896	28.284413	1.041213	12.573469
5598.099000	875.358768	325.252766	0.522893	28.285273	1.041208	12.573851
5598.119000	875.358768	325.242568	0.522896	28.284386	1.041213	12.573457
5598.139000	875.358768	325.257606	0.522892	28.285694	1.041206	12.574038
5598.159000	875.358768	325.244034	0.522896	28.284514	1.041212	12.573514
5598.199000	875.358768	325.249492	0.522894	28.284988	1.041210	12.573725
5598.219000	875.358768	325.251706	0.522894	28.285181	1.041208	12.573810
5598.239000	875.358768	325.244819	0.522895	28.284582	1.041212	12.573544
5598.259000	875.358687	325.244875	0.522895	28.284587	1.041212	12.573546
5598.279000	875.358768	325.254793	0.522893	28.285449	1.041207	12.573930
5598.279000	875.358768	325.248861	0.522894	28.284933	1.041210	12.573700
5598.299000	875.358687	325.248693	0.522894	28.284919	1.041210	12.573694
5598.319000	875.358768	325.245377	0.522895	28.284631	1.041212	12.573566
5598.339000	875.358768	325.219554	0.522902	28.282385	1.041224	12.572567
5598.359000	875.358768	325.234564	0.522898	28.283690	1.041217	12.573148
5598.399000	875.358768	325.236353	0.522898	28.283846	1.041216	12.573217
5598.419000	875.358768	325.231975	0.522899	28.283465	1.041218	12.573047
5598.439000	875.358768	325.235513	0.522898	28.283773	1.041216	12.573184
5598.459000	875.358768	325.228090	0.522900	28.283127	1.041220	12.572897
5598.479000	875.358687	325.237556	0.522897	28.283950	1.041215	12.573263
5598.499000	875.358768	325.240099	0.522897	28.284172	1.041214	12.573362
5598.499000	875.358768	325.227146	0.522900	28.283045	1.041220	12.572861
5598.519000	875.358768	325.220901	0.522902	28.282502	1.041223	12.572619
5598.539000	875.358768	325.218384	0.522902	28.282283	1.041225	12.572522
5598.559000	875.358768	325.217948	0.522902	28.282245	1.041225	12.572505
5598.579000	875.358768	325.224615	0.522901	28.282825	1.041222	12.572763
5598.599000	875.358768	325.222310	0.522901	28.282625	1.041223	12.572674
5598.619000	875.358768	325.198097	0.522908	28.280519	1.041234	12.571738
5598.659000	875.358768	325.194104	0.522909	28.280172	1.041236	12.571583
5598.679000	875.358768	325.193746	0.522909	28.280141	1.041236	12.571570
5598.699000	875.358768	325.199457	0.522907	28.280637	1.041234	12.571790
5598.719000	875.358768	325.205447	0.522906	28.281158	1.041231	12.572022
5598.719000	875.358768	325.194863	0.522908	28.280238	1.041236	12.571613
5598.739000	875.358768	325.196669	0.522908	28.280395	1.041235	12.571683
5598.759000	875.358687	325.199654	0.522907	28.280654	1.041234	12.571798
5598.779000	875.358768	325.194658	0.522909	28.280220	1.041236	12.571605
5598.819000	875.358768	325.187867	0.522910	28.279629	1.041239	12.571342
5598.819000	875.358768	325.184472	0.522911	28.279334	1.041241	12.571211
5598.859000	875.358768	325.199157	0.522907	28.280611	1.041234	12.571779
5598.879000	875.358687	325.188942	0.522910	28.279723	1.041239	12.571384
5598.899000	875.358768	325.187329	0.522910	28.279582	1.041240	12.571322
5598.919000	875.358768	325.190791	0.522910	28.279884	1.041238	12.571455
5598.919000	875.358768	325.168865	0.522915	28.277977	1.041249	12.570608
5598.939000	875.358768	325.183409	0.522911	28.279242	1.041242	12.571170
5598.959000	875.358768	325.187109	0.522911	28.279563	1.041240	12.571313
5598.979000	875.358768	325.175043	0.522914	28.278514	1.041246	12.570847
5598.999000	875.358768	325.166331	0.522916	28.277756	1.041250	12.570510
5599.019000	875.358768	325.165750	0.522916	28.277706	1.041250	12.570487
5599.039000	875.358687	325.173674	0.522914	28.278395	1.041246	12.570794
5599.079000	875.358768	325.162144	0.522917	28.277392	1.041252	12.570348
5599.099000	875.358687	325.162954	0.522917	28.277463	1.041251	12.570379
5599.119000	875.358768	325.171594	0.522915	28.278214	1.041247	12.570713
5599.139000	875.358768	325.167250	0.522916	28.277836	1.041249	12.570545
5599.139000	875.358768	325.174731	0.522914	28.278487	1.041246	12.570834
5599.159000	875.358768	325.168003	0.522916	28.277902	1.041249	12.570574
5599.179000	875.358768	325.171180	0.522915	28.278178	1.041247	12.570697
5599.199000	875.358768	325.175748	0.522913	28.278575	1.041245	12.570874
5599.219000	875.358768	325.166656	0.522916	28.277785	1.041250	12.570522
5599.259000	875.358768	325.159675	0.522918	28.277178	1.041253	12.570252
5599.259000	875.358768	325.162598	0.522917	28.277432	1.041252	12.570365
5599.279000	875.358768	325.152413	0.522920	28.276546	1.041257	12.569972
5599.319000	875.358768	325.163399	0.522917	28.277501	1.041251	12.570396
5599.339000	875.358768	325.155512	0.522919	28.276816	1.041255	12.570092
5599.359000	875.358768	325.149915	0.522920	28.276329	1.041258	12.569875
5599.359000	875.358768	325.153254	0.522919	28.276619	1.041256	12.570004
5599.379000	875.358768	325.154335	0.522919	28.276713	1.041256	12.570046
5599.399000	875.358768	325.150326	0.522920	28.276365	1.041258	12.569891
5599.419000	875.358768	325.147440	0.522921	28.276114	1.041259	12.569779
5599.439000	875.358687	325.134258	0.522924	28.274967	1.041265	12.569270
5599.459000	875.358768	325.131778	0.522925	28.274752	1.041266	12.569174
5599.479000	875.358768	325.139135	0.522923	28.275391	1.041263	12.569458
5599.519000	875.358768	325.133148	0.522925	28.274871	1.041266	12.569227
5599.539000	875.358768	325.122252	0.522927	28.273923	1.041271	12.568806
5599.559000	875.358687	325.128308	0.522926	28.274450	1.041268	12.569040
5599.559000	875.358687	325.134759	0.522924	28.275011	1.041265	12.569289
5599.579000	875.358768	325.113698	0.522930	28.273179	1.041275	12.568475
5599.599000	875.358687	325.142825	0.522922	28.275712	1.041261	12.569601
5599.619000	875.358768	325.127827	0.522926	28.274408	1.041268	12.569021
5599.639000	875.358768	325.121056	0.522928	28.273819	1.041272	12.568759
5599.659000	875.358768	325.122583	0.522927	28.273952	1.041271	12.568819
5599.679000	875.358768	325.113428	0.522930	28.273156	1.041275	12.568465
5599.719000	875.358768	325.123322	0.522927	28.274016	1.041271	12.568847
5599.739000	875.358768	325.117198	0.522929	28.273484	1.041274	12.568610
5599.759000	875.358768	325.120730	0.522928	28.273791	1.041272	12.568747
5599.779000	875.358768	325.114933	0.522929	28.273287	1.041275	12.568523
5599.779000	875.358768	325.110854	0.522930	28.272932	1.041277	12.568365
5599.799000	875.358768	325.115153	0.522929	28.273306	1.041275	12.568531
5599.819000	875.358768	325.110944	0.522930	28.272940	1.041277	12.568369
5599.839000	875.358768	325.115623	0.522929	28.273347	1.041274	12.568549
5599.859000	875.358768	325.109404	0.522931	28.272806	1.041277	12.568309
5599.899000	875.358768	325.106257	0.522932	28.272532	1.041279	12.568187
5599.919000	875.358768	325.122433	0.522927	28.273939	1.041271	12.568813
5599.939000	875.358768	325.112647	0.522930	28.273088	1.041276	12.568434
5599.959000	875.358768	325.113741	0.522930	28.273183	1.041275	12.568477
5599.979000	875.358687	325.096220	0.522934	28.271659	1.041284	12.567799
5599.999000	875.358768	325.100974	0.522933	28.272073	1.041281	12.567983
5599.999000	875.358768	325.093235	0.522935	28.271400	1.041285	12.567684
5600.019000	875.358768	325.097962	0.522934	28.271811	1.041283	12.567867
5600.039000	875.358768	325.113682	0.522930	28.273178	1.041275	12.568474
5600.059000	875.358768	325.105674	0.522932	28.272481	1.041279	12.568165
5600.079000	875.358768	325.101119	0.522933	28.272085	1.041281	12.567989
5600.099000	875.358768	325.101468	0.522933	28.272116	1.041281	12.568002
5600.139000	875.358768	325.107748	0.522931	28.272662	1.041278	12.568245
5600.159000	875.358768	325.093417	0.522935	28.271415	1.041285	12.567691
5600.179000	875.358687	325.095908	0.522934	28.271632	1.041284	12.567787
5600.199000	875.358768	325.094677	0.522935	28.271525	1.041284	12.567740
5600.199000	875.358768	325.088754	0.522936	28.271010	1.041287	12.567511
5600.219000	875.358768	325.089567	0.522936	28.271081	1.041287	12.567542
5600.239000	875.358768	325.088359	0.522936	28.270976	1.041287	12.567495
5600.259000	875.358768	325.097068	0.522934	28.271733	1.041283	12.567832
5600.279000	875.358768	325.089990	0.522936	28.271118	1.041287	12.567559
5600.299000	875.358768	325.074201	0.522940	28.269744	1.041294	12.566948
5600.319000	875.358768	325.081544	0.522938	28.270383	1.041291	12.567232
5600.359000	875.358687	325.089160	0.522936	28.271045	1.041287	12.567526
5600.379000	875.358768	325.084373	0.522937	28.270629	1.041289	12.567341
5600.399000	875.358768	325.073872	0.522940	28.269716	1.041295	12.566935
5600.419000	875.358768	325.084196	0.522937	28.270614	1.041290	12.567335
5600.419000	875.358768	325.083457	0.522938	28.270549	1.041290	12.567306
5600.439000	875.358768	325.080164	0.522938	28.270263	1.041291	12.567179
5600.459000	875.358768	325.084105	0.522937	28.270606	1.041290	12.567331
5600.479000	875.358768	325.081684	0.522938	28.270395	1.041291	12.567237
5600.499000	875.358768	325.082439	0.522938	28.270461	1.041290	12.567267
5600.539000	875.358768	325.078214	0.522939	28.270093	1.041292	12.567103
5600.559000	875.358768	325.084782	0.522937	28.270665	1.041289	12.567357
5600.579000	875.358768	325.078983	0.522939	28.270160	1.041292	12.567133
5600.599000	875.358768	325.074442	0.522940	28.269765	1.041294	12.566957
5600.619000	875.358768	325.069531	0.522941	28.269338	1.041297	12.566768
5600.639000	875.358768	325.076965	0.522939	28.269985	1.041293	12.567055
5600.639000	875.358768	325.076128	0.522940	28.269912	1.041293	12.567023
5600.659000	875.358768	325.061560	0.522943	28.268645	1.041300	12.566459
5600.679000	875.358768	325.065003	0.522942	28.268944	1.041299	12.566593
5600.699000	875.358768	325.064041	0.522943	28.268861	1.041299	12.566555
5600.719000	875.358768	325.057741	0.522944	28.268313	1.041302	12.566312
5600.739000	875.358768	325.060605	0.522944	28.268562	1.041301	12.566423
5600.759000	875.358687	325.054977	0.522945	28.268073	1.041304	12.566205
5600.799000	875.358768	325.057484	0.522944	28.268291	1.041302	12.566302
5600.819000	875.358768	325.062817	0.522943	28.268754	1.041300	12.566508
5600.839000	875.358768	325.054792	0.522945	28.268056	1.041304	12.566198
5600.839000	875.358768	325.067878	0.522942	28.269195	1.041297	12.566704
5600.859000	875.358768	325.069219	0.522941	28.269311	1.041297	12.566756
5600.879000	875.358768	325.071547	0.522941	28.269514	1.041296	12.566846
5600.899000	875.358768	325.071595	0.522941	28.269518	1.041296	12.566847
5600.919000	875.358768	325.066504	0.522942	28.269075	1.041298	12.566651
5600.959000	875.358687	325.065162	0.522942	28.268958	1.041299	12.566599
5600.959000	875.358768	325.066978	0.522942	28.269116	1.041298	12.566669
5600.979000	875.358768	325.056320	0.522945	28.268189	1.041303	12.566257
5601.019000	875.358768	325.050575	0.522946	28.267690	1.041306	12.566035
5601.039000	875.358768	325.057140	0.522944	28.268261	1.041303	12.566289
5601.059000	875.358768	325.047425	0.522947	28.267416	1.041307	12.565913
5601.059000	875.358768	325.043722	0.522948	28.267094	1.041309	12.565770
5601.079000	875.358768	325.055064	0.522945	28.268080	1.041304	12.566208
5601.099000	875.358768	325.065218	0.522942	28.268963	1.041299	12.566601
5601.119000	875.358768	325.063018	0.522943	28.268772	1.041300	12.566516
5601.139000	875.358768	325.049370	0.522947	28.267585	1.041306	12.565988
5601.159000	875.358768	325.038481	0.522949	28.266638	1.041312	12.565567
5601.199000	875.358768	325.029755	0.522952	28.265879	1.041316	12.565230
5601.219000	875.358768	325.047985	0.522947	28.267465	1.041307	12.565935
5601.239000	875.358768	325.036065	0.522950	28.266428	1.041313	12.565474
5601.259000	875.358768	325.050626	0.522946	28.267694	1.041306	12.566037
5601.279000	875.358768	325.033165	0.522951	28.266176	1.041314	12.565362
5601.279000	875.358768	325.030588	0.522951	28.265952	1.041315	12.565262
5601.299000	875.358768	325.026994	0.522952	28.265639	1.041317	12.565123
5601.319000	875.358768	325.026479	0.522952	28.265594	1.041317	12.565103
5601.339000	875.358768	325.032120	0.522951	28.266085	1.041315	12.565321
5601.359000	875.358768	325.034280	0.522950	28.266273	1.041314	12.565405
5601.399000	875.358768	325.028117	0.522952	28.265737	1.041317	12.565167
5601.419000	875.358768	325.037590	0.522950	28.266561	1.041312	12.565533
5601.439000	875.358768	325.034165	0.522950	28.266263	1.041314	12.565400
5601.459000	875.358768	325.021596	0.522954	28.265170	1.041320	12.564914
5601.479000	875.358768	325.015994	0.522955	28.264682	1.041323	12.564698
5601.479000	875.358768	325.012758	0.522956	28.264401	1.041324	12.564573
5601.499000	875.358768	325.011762	0.522956	28.264314	1.041325	12.564534
5601.519000	875.358768	325.008943	0.522957	28.264069	1.041326	12.564425
5601.539000	875.358768	325.007671	0.522957	28.263959	1.041327	12.564376
5601.559000	875.358768	325.002753	0.522959	28.263531	1.041329	12.564186
5601.599000	875.358768	325.006402	0.522958	28.263848	1.041327	12.564327
5601.619000	875.358768	325.007346	0.522957	28.263930	1.041327	12.564364
5601.639000	875.358768	324.984689	0.522963	28.261960	1.041338	12.563488
5601.659000	875.358687	325.002507	0.522959	28.263510	1.041329	12.564177
5601.679000	875.358768	325.001680	0.522959	28.263438	1.041329	12.564145
5601.699000	875.358768	325.011504	0.522956	28.264292	1.041325	12.564524
5601.699000	875.358768	324.987941	0.522963	28.262243	1.041336	12.563613
5601.719000	875.358768	324.996395	0.522960	28.262978	1.041332	12.563940
5601.739000	875.358768	324.991605	0.522962	28.262561	1.041334	12.563755
5601.759000	875.358768	324.989618	0.522962	28.262389	1.041335	12.563678
5601.779000	875.358768	324.990481	0.522962	28.262464	1.041335	12.563712
5601.819000	875.358768	324.988953	0.522962	28.262331	1.041336	12.563653
5601.839000	875.358768	324.996438	0.522960	28.262982	1.041332	12.563942
5601.859000	875.358768	324.987034	0.522963	28.262164	1.041337	12.563578
5601.879000	875.358768	324.992558	0.522961	28.262644	1.041334	12.563792
5601.899000	875.358768	324.999856	0.522959	28.263279	1.041330	12.564074
5601.919000	875.358768	324.985724	0.522963	28.262050	1.041337	12.563528
5601.919000	875.358768	324.990999	0.522962	28.262509	1.041335	12.563732
5601.939000	875.358687	325.002191	0.522959	28.263482	1.041329	12.564164
5601.959000	875.358768	324.993624	0.522961	28.262737	1.041333	12.563833
5601.979000	875.358768	324.991715	0.522962	28.262571	1.041334	12.563759
5601.999000	875.358768	324.988282	0.522962	28.262273	1.041336	12.563627
5602.039000	875.358768	324.980812	0.522964	28.261623	1.041340	12.563338
5602.059000	875.358768	324.977300	0.522965	28.261318	1.041341	12.563202
5602.079000	875.358687	324.968479	0.522968	28.260550	1.041345	12.562861
5602.099000	875.358768	324.966492	0.522968	28.260378	1.041346	12.562784
5602.119000	875.358687	324.988478	0.522962	28.262290	1.041336	12.563634
5602.119000	875.358687	324.987420	0.522963	28.262198	1.041336	12.563593
5602.139000	875.358768	324.977396	0.522965	28.261326	1.041341	12.563206
5602.159000	875.358768	324.970903	0.522967	28.260761	1.041344	12.562955
5602.179000	875.358768	324.965550	0.522968	28.260296	1.041347	12.562748
5602.199000	875.358768	324.958386	0.522970	28.259673	1.041350	12.562471
5602.239000	875.358768	324.965354	0.522968	28.260279	1.041347	12.562740
5602.239000	875.358768	324.962801	0.522969	28.260057	1.041348	12.562642
5602.279000	875.358768	324.963780	0.522969	28.260142	1.041348	12.562679
5602.299000	875.358768	324.965770	0.522968	28.260315	1.041347	12.562756
5602.319000	875.358768	324.977761	0.522965	28.261358	1.041341	12.563220
5602.339000	875.358768	324.965657	0.522968	28.260305	1.041347	12.562752
5602.339000	875.358768	324.963110	0.522969	28.260084	1.041348	12.562654
5602.359000	875.358687	324.976910	0.522965	28.261284	1.041341	12.563187
5602.379000	875.358768	324.976964	0.522965	28.261288	1.041341	12.563189
5602.399000	875.358687	324.982102	0.522964	28.261735	1.041339	12.563388
5602.419000	875.358768	324.951138	0.522972	28.259042	1.041354	12.562191
5602.459000	875.358768	324.961548	0.522969	28.259948	1.041349	12.562593
5602.479000	875.358768	324.955094	0.522971	28.259386	1.041352	12.562344
5602.499000	875.358768	324.946152	0.522973	28.258609	1.041356	12.561998
5602.519000	875.358768	324.958465	0.522970	28.259680	1.041350	12.562474
5602.539000	875.358768	324.961210	0.522970	28.259918	1.041349	12.562580
5602.559000	875.358768	324.964305	0.522969	28.260187	1.041348	12.562700
5602.559000	875.358768	324.940979	0.522975	28.258159	1.041359	12.561798
5602.579000	875.358687	324.964898	0.522969	28.260239	1.041347	12.562723
5602.599000	875.358768	324.954833	0.522971	28.259364	1.041352	12.562334
5602.619000	875.358687	324.949346	0.522973	28.258886	1.041355	12.562121
5602.639000	875.358768	324.952568	0.522972	28.259167	1.041353	12.562246
5602.659000	875.358768	324.945307	0.522974	28.258535	1.041357	12.561965
5602.679000	875.358768	324.953612	0.522972	28.259257	1.041353	12.562286
5602.719000	875.358768	324.944177	0.522974	28.258437	1.041357	12.561922
5602.739000	875.358768	324.944184	0.522974	28.258438	1.041357	12.561922
5602.759000	875.358768	324.942045	0.522975	28.258252	1.041358	12.561839
5602.759000	875.358768	324.946417	0.522973	28.258632	1.041356	12.562008
5602.779000	875.358768	324.930344	0.522978	28.257234	1.041364	12.561387
5602.799000	875.358687	324.932972	0.522977	28.257463	1.041363	12.561488
5602.819000	875.358768	324.928908	0.522978	28.257109	1.041365	12.561331
5602.839000	875.358768	324.938728	0.522975	28.257963	1.041360	12.561711
5602.859000	875.358768	324.925198	0.522979	28.256786	1.041366	12.561188
5602.879000	875.358768	324.924664	0.522979	28.256740	1.041367	12.561167
5602.919000	875.358687	324.932171	0.522977	28.257393	1.041363	12.561457
5602.939000	875.358768	324.944956	0.522974	28.258505	1.041357	12.561952
5602.959000	875.358768	324.929491	0.522978	28.257160	1.041364	12.561354
5602.979000	875.358768	324.930257	0.522978	28.257226	1.041364	12.561383
5602.979000	875.358768	324.923196	0.522979	28.256612	1.041367	12.561110
5602.999000	875.358768	324.930360	0.522978	28.257235	1.041364	12.561387
5603.019000	875.358768	324.915537	0.522981	28.255946	1.041371	12.560814
5603.039000	875.358768	324.914290	0.522982	28.255838	1.041372	12.560766
5603.059000	875.358687	324.902131	0.522985	28.254781	1.041377	12.560296
5603.099000	875.358768	324.900031	0.522986	28.254598	1.041379	12.560215
5603.119000	875.358687	324.909214	0.522983	28.255396	1.041374	12.560570
5603.139000	875.358768	324.920358	0.522980	28.256366	1.041369	12.561001
5603.159000	875.358768	324.917715	0.522981	28.256136	1.041370	12.560899
5603.179000	875.358687	324.923564	0.522979	28.256644	1.041367	12.561125
5603.199000	875.358687	324.922022	0.522980	28.256510	1.041368	12.561065
5603.199000	875.358687	324.913354	0.522982	28.255757	1.041372	12.560730
5603.219000	875.358687	324.907530	0.522984	28.255250	1.041375	12.560505
5603.239000	875.358687	324.913019	0.522982	28.255727	1.041372	12.560717
5603.259000	875.358768	324.899092	0.522986	28.254516	1.041379	12.560179
5603.279000	875.358768	324.895515	0.522987	28.254205	1.041381	12.560040
5603.319000	875.358687	324.904550	0.522984	28.254991	1.041376	12.560390
5603.319000	875.358687	324.904320	0.522984	28.254971	1.041376	12.560381
5603.359000	875.358768	324.899317	0.522986	28.254536	1.041379	12.560187
5603.379000	875.358687	324.910082	0.522983	28.255472	1.041374	12.560603
5603.399000	875.358768	324.892748	0.522987	28.253965	1.041382	12.559933
5603.399000	875.358768	324.887936	0.522989	28.253546	1.041384	12.559747
5603.419000	875.358768	324.900862	0.522985	28.254670	1.041378	12.560247
5603.439000	875.358768	324.890524	0.522988	28.253771	1.041383	12.559847
5603.459000	875.358768	324.884327	0.522990	28.253232	1.041386	12.559608
5603.479000	875.358768	324.899173	0.522986	28.254523	1.041379	12.560182
5603.499000	875.358768	324.897031	0.522986	28.254337	1.041380	12.560099
5603.539000	875.358768	324.887908	0.522989	28.253544	1.041384	12.559746
5603.559000	875.358768	324.892815	0.522987	28.253970	1.041382	12.559936
5603.579000	875.358768	324.884659	0.522990	28.253261	1.041386	12.559621
5603.599000	875.358687	324.888839	0.522988	28.253625	1.041384	12.559782
5603.619000	875.358768	324.884534	0.522990	28.253250	1.041386	12.559616
5603.619000	875.358768	324.875663	0.522992	28.252479	1.041390	12.559273
5603.639000	875.358768	324.865752	0.522994	28.251617	1.041395	12.558890
5603.659000	875.358768	324.882283	0.522990	28.253054	1.041387	12.559529
5603.679000	875.358768	324.882254	0.522990	28.253052	1.041387	12.559528
5603.699000	875.358687	324.874992	0.522992	28.252420	1.041391	12.559247
5603.739000	875.358768	324.872398	0.522993	28.252195	1.041392	12.559147
5603.759000	875.358768	324.871446	0.522993	28.252112	1.041392	12.559110
5603.779000	875.358768	324.863681	0.522995	28.251437	1.041396	12.558810
5603.799000	875.358768	324.869491	0.522994	28.251942	1.041393	12.559034
5603.819000	875.358768	324.880251	0.522991	28.252878	1.041388	12.559450
5603.839000	875.358768	324.883134	0.522990	28.253128	1.041387	12.559562
5603.839000	875.358768	324.869764	0.522993	28.251966	1.041393	12.559045
5603.859000	875.358768	324.851180	0.522998	28.250350	1.041402	12.558326
5603.879000	875.358768	324.875620	0.522992	28.252475	1.041390	12.559271
5603.899000	875.358768	324.870504	0.522993	28.252030	1.041393	12.559073
5603.919000	875.358768	324.861197	0.522996	28.251221	1.041397	12.558714
5603.939000	875.358768	324.862994	0.522995	28.251377	1.041397	12.558783
5603.959000	875.358687	324.847634	0.522999	28.250041	1.041404	12.558189
5603.999000	875.358768	324.850814	0.522998	28.250318	1.041402	12.558312
5604.019000	875.358768	324.848580	0.522999	28.250123	1.041404	12.558226
5604.039000	875.358687	324.858809	0.522996	28.251013	1.041398	12.558621
5604.039000	875.358687	324.851579	0.522998	28.250384	1.041402	12.558342
5604.059000	875.358768	324.860271	0.522996	28.251140	1.041398	12.558678
5604.079000	875.358768	324.860697	0.522996	28.251177	1.041398	12.558694
5604.099000	875.358687	324.862465	0.522995	28.251331	1.041397	12.558763
5604.119000	875.358768	324.861334	0.522996	28.251233	1.041397	12.558719
5604.139000	875.358768	324.853837	0.522998	28.250581	1.041401	12.558429
5604.159000	875.358687	324.851804	0.522998	28.250404	1.041402	12.558351
5604.179000	875.358768	324.863764	0.522995	28.251444	1.041396	12.558813
5604.219000	875.358768	324.863172	0.522995	28.251392	1.041396	12.558790
5604.219000	875.358768	324.854199	0.522998	28.250612	1.041401	12.558443
5604.259000	875.358768	324.863128	0.522995	28.251389	1.041396	12.558788
5604.259000	875.358768	324.851056	0.522998	28.250339	1.041402	12.558322
5604.279000	875.358768	324.847729	0.522999	28.250050	1.041404	12.558193
5604.299000	875.358768	324.858406	0.522996	28.250978	1.041399	12.558606
5604.319000	875.358768	324.855825	0.522997	28.250754	1.041400	12.558506
5604.339000	875.358768	324.848113	0.522999	28.250083	1.041404	12.558208
5604.359000	875.358687	324.846899	0.522999	28.249977	1.041404	12.558161
5604.379000	875.358768	324.852791	0.522998	28.250490	1.041401	12.558389
5604.419000	875.358768	324.842697	0.523001	28.249612	1.041406	12.557999
5604.439000	875.358768	324.832830	0.523003	28.248754	1.041411	12.557617
5604.459000	875.358768	324.840223	0.523001	28.249397	1.041408	12.557903
5604.479000	875.358768	324.844769	0.523000	28.249792	1.041405	12.558079
5604.479000	875.358768	324.825078	0.523005	28.248080	1.041415	12.557317
5604.499000	875.358768	324.823088	0.523006	28.247907	1.041416	12.557240
5604.519000	875.358768	324.832752	0.523003	28.248747	1.041411	12.557614
5604.539000	875.358768	324.839207	0.523001	28.249308	1.041408	12.557864
5604.559000	875.358768	324.833705	0.523003	28.248830	1.041411	12.557651
5604.599000	875.358687	324.819615	0.523006	28.247605	1.041417	12.557106
5604.619000	875.358768	324.837428	0.523002	28.249154	1.041409	12.557795
5604.639000	875.358687	324.823847	0.523005	28.247973	1.041415	12.557270
5604.659000	875.358768	324.836598	0.523002	28.249081	1.041409	12.557763
5604.679000	875.358768	324.824456	0.523005	28.248026	1.041415	12.557293
5604.679000	875.358768	324.817419	0.523007	28.247414	1.041419	12.557021
5604.699000	875.358687	324.824467	0.523005	28.248026	1.041415	12.557294
5604.719000	875.358768	324.816670	0.523007	28.247348	1.041419	12.556992
5604.739000	875.358768	324.814299	0.523008	28.247142	1.041420	12.556901
5604.759000	875.358768	324.823606	0.523006	28.247952	1.041416	12.557260
5604.779000	875.358768	324.821192	0.523006	28.247742	1.041417	12.557167
5604.819000	875.358768	324.823660	0.523005	28.247956	1.041416	12.557263
5604.839000	875.358768	324.815016	0.523008	28.247205	1.041420	12.556928
5604.839000	875.358768	324.820225	0.523006	28.247658	1.041417	12.557130
5604.879000	875.358768	324.818033	0.523007	28.247467	1.041418	12.557045
5604.899000	875.358768	324.814325	0.523008	28.247145	1.041420	12.556902
5604.899000	875.358768	324.804696	0.523010	28.246307	1.041425	12.556529
5604.919000	875.358768	324.809364	0.523009	28.246713	1.041422	12.556710
5604.939000	875.358768	324.813999	0.523008	28.247116	1.041420	12.556889
5604.959000	875.358768	324.814443	0.523008	28.247155	1.041420	12.556906
5604.979000	875.358768	324.795322	0.523013	28.245492	1.041429	12.556167
5604.999000	875.358768	324.807978	0.523010	28.246593	1.041423	12.556656
5605.019000	875.358768	324.808186	0.523010	28.246611	1.041423	12.556664
5605.059000	875.358768	324.816988	0.523007	28.247376	1.041419	12.557005
5605.079000	875.358768	324.801255	0.523011	28.246008	1.041426	12.556396
5605.099000	875.358768	324.810506	0.523009	28.246812	1.041422	12.556754
5605.119000	875.358768	324.800643	0.523012	28.245955	1.041427	12.556373
5605.119000	875.358768	324.797467	0.523012	28.245679	1.041428	12.556250
5605.139000	875.358768	324.810579	0.523009	28.246819	1.041422	12.556757
5605.159000	875.358768	324.805925	0.523010	28.246414	1.041424	12.556577
5605.179000	875.358768	324.791896	0.523014	28.245194	1.041431	12.556035
5605.199000	875.358768	324.785502	0.523015	28.244638	1.041434	12.555787
5605.239000	875.358768	324.790842	0.523014	28.245102	1.041431	12.555994
5605.259000	875.358768	324.788659	0.523015	28.244913	1.041433	12.555909
5605.279000	875.358768	324.800523	0.523012	28.245944	1.041427	12.556368
5605.299000	875.358687	324.778607	0.523017	28.244038	1.041437	12.555521
5605.319000	875.358768	324.786744	0.523015	28.244746	1.041433	12.555835
5605.319000	875.358768	324.786469	0.523015	28.244722	1.041434	12.555825
5605.339000	875.358768	324.784642	0.523016	28.244563	1.041434	12.555754
5605.359000	875.358768	324.776970	0.523018	28.243896	1.041438	12.555458
5605.379000	875.358768	324.781433	0.523017	28.244284	1.041436	12.555630
5605.399000	875.358768	324.782026	0.523016	28.244336	1.041436	12.555653
5605.419000	875.358768	324.789937	0.523014	28.245024	1.041432	12.555959
5605.439000	875.358768	324.793656	0.523013	28.245347	1.041430	12.556103
5605.459000	875.358768	324.798310	0.523012	28.245752	1.041428	12.556283
5605.499000	875.358768	324.799177	0.523012	28.245827	1.041427	12.556316
5605.519000	875.358768	324.790686	0.523014	28.245089	1.041432	12.555988
5605.539000	875.358768	324.790660	0.523014	28.245087	1.041432	12.555987
5605.539000	875.358768	324.772023	0.523019	28.243466	1.041441	12.555266
5605.559000	875.358768	324.770670	0.523019	28.243348	1.041441	12.555214
5605.579000	875.358768	324.784936	0.523016	28.244589	1.041434	12.555766
5605.599000	875.358687	324.770658	0.523019	28.243347	1.041441	12.555214
5605.619000	875.358687	324.788227	0.523015	28.244875	1.041433	12.555893
5605.639000	875.358768	324.784866	0.523016	28.244583	1.041434	12.555763
5605.659000	875.358768	324.775516	0.523018	28.243770	1.041439	12.555401
5605.699000	875.358687	324.785188	0.523015	28.244611	1.041434	12.555775
5605.719000	875.358768	324.782557	0.523016	28.244382	1.041435	12.555674
5605.739000	875.358768	324.780195	0.523017	28.244176	1.041437	12.555582
5605.759000	875.358768	324.760780	0.523022	28.242488	1.041446	12.554832
5605.759000	875.358768	324.758425	0.523023	28.242283	1.041447	12.554741
5605.779000	875.358768	324.761274	0.523022	28.242531	1.041446	12.554851
5605.799000	875.358768	324.767734	0.523020	28.243093	1.041443	12.555101
5605.819000	875.358768	324.779157	0.523017	28.244086	1.041437	12.555542
5605.839000	875.358768	324.759342	0.523022	28.242363	1.041447	12.554776
5605.859000	875.358768	324.760889	0.523022	28.242498	1.041446	12.554836
5605.899000	875.358768	324.763006	0.523021	28.242682	1.041445	12.554918
5605.919000	875.358768	324.758431	0.523023	28.242284	1.041447	12.554741
5605.939000	875.358768	324.756756	0.523023	28.242138	1.041448	12.554676
5605.959000	875.358768	324.746257	0.523026	28.241225	1.041453	12.554270
5605.959000	875.358768	324.764968	0.523021	28.242852	1.041444	12.554994
5605.979000	875.358768	324.742755	0.523027	28.240921	1.041455	12.554135
5605.999000	875.358768	324.746634	0.523026	28.241258	1.041453	12.554285
5606.019000	875.358768	324.764358	0.523021	28.242799	1.041444	12.554970
5606.039000	875.358768	324.750105	0.523025	28.241560	1.041451	12.554419
5606.059000	875.358768	324.750152	0.523025	28.241564	1.041451	12.554421
5606.079000	875.358768	324.749150	0.523025	28.241477	1.041452	12.554382
5606.099000	875.358768	324.736817	0.523028	28.240404	1.041458	12.553905
5606.139000	875.358768	324.743917	0.523026	28.241022	1.041454	12.554180
5606.159000	875.358768	324.746186	0.523026	28.241219	1.041453	12.554267
5606.179000	875.358768	324.736640	0.523028	28.240389	1.041458	12.553898
5606.179000	875.358768	324.744835	0.523026	28.241101	1.041454	12.554215
5606.199000	875.358768	324.746371	0.523026	28.241235	1.041453	12.554275
5606.219000	875.358687	324.731413	0.523030	28.239934	1.041460	12.553696
5606.239000	875.358768	324.744188	0.523026	28.241045	1.041454	12.554190
5606.259000	875.358687	324.743071	0.523026	28.240948	1.041454	12.554147
5606.299000	875.358768	324.742423	0.523027	28.240892	1.041455	12.554122
5606.299000	875.358768	324.728171	0.523030	28.239652	1.041462	12.553571
5606.339000	875.358768	324.750178	0.523025	28.241566	1.041451	12.554422
5606.359000	875.358768	324.742120	0.523027	28.240865	1.041455	12.554110
[truncated: 1,002 more rows]
