# Supplementary material for: Stress relaxation in the presence of sudden strain bursts: Methodology and stress relaxation data of microcast aluminium microwires
Source: Data Brief. 2018 Nov 14;21:2134–41. doi: 10.1016/j.dib.2018.11.047 (PMC6265499; doi:10.1016/j.dib.2018.11.047)
Supplement: Supplementary file 2 — Supplementary material [file mmc2.zip › Data in brief/As-cast/Al4N/Al_100_r_1/Stress relax txt files/Al_100_relax_1_Relaxcycle0046.txt]

Time[s]	Motordispl[�m]	Force[mN]	EngStrain	EngStress[MPa]	Shearstrain	Shearstress [MPa]
5739.691000	909.336829	335.011870	0.543939	29.133964	1.080112	12.951126
5739.711000	909.336829	334.992734	0.543944	29.132299	1.080121	12.950386
5739.751000	909.336829	334.976243	0.543948	29.130865	1.080129	12.949748
5739.771000	909.336909	334.969205	0.543950	29.130253	1.080133	12.949476
5739.791000	909.336909	334.964604	0.543951	29.129853	1.080135	12.949298
5739.811000	909.336909	334.952146	0.543955	29.128770	1.080141	12.948817
5739.831000	909.336829	334.938626	0.543958	29.127594	1.080147	12.948294
5739.851000	909.336909	334.917732	0.543964	29.125777	1.080158	12.947486
5739.871000	909.336909	334.921600	0.543963	29.126113	1.080156	12.947636
5739.891000	909.336909	334.886113	0.543972	29.123027	1.080173	12.946264
5739.911000	909.336909	334.885731	0.543972	29.122994	1.080173	12.946249
5739.931000	909.336909	334.874098	0.543975	29.121982	1.080179	12.945799
5739.931000	909.336909	334.853658	0.543980	29.120205	1.080189	12.945009
5739.951000	909.336909	334.840000	0.543984	29.119017	1.080195	12.944481
5739.971000	909.336909	334.817335	0.543990	29.117046	1.080206	12.943605
5740.011000	909.336909	334.806179	0.543993	29.116076	1.080211	12.943174
5740.031000	909.336909	334.795233	0.543996	29.115124	1.080217	12.942751
5740.051000	909.336909	334.784169	0.543999	29.114162	1.080222	12.942323
5740.071000	909.336909	334.778978	0.544000	29.113710	1.080225	12.942122
5740.091000	909.336909	334.777874	0.544000	29.113614	1.080225	12.942080
5740.111000	909.336909	334.754339	0.544006	29.111568	1.080236	12.941170
5740.131000	909.336909	334.734134	0.544012	29.109811	1.080246	12.940389
5740.151000	909.336909	334.716099	0.544016	29.108242	1.080255	12.939691
5740.171000	909.336909	334.687501	0.544024	29.105755	1.080269	12.938586
5740.171000	909.336909	334.670885	0.544028	29.104310	1.080277	12.937944
5740.191000	909.336909	334.652075	0.544033	29.102674	1.080286	12.937216
5740.231000	909.336909	334.650202	0.544034	29.102511	1.080287	12.937144
5740.251000	909.336909	334.638245	0.544037	29.101472	1.080292	12.936682
5740.271000	909.336909	334.605122	0.544045	29.098591	1.080308	12.935401
5740.291000	909.336909	334.603777	0.544046	29.098474	1.080309	12.935349
5740.311000	909.336909	334.601726	0.544046	29.098296	1.080310	12.935270
5740.331000	909.336909	334.598774	0.544047	29.098039	1.080311	12.935156
5740.351000	909.336909	334.580857	0.544052	29.096481	1.080320	12.934463
5740.351000	909.336909	334.557293	0.544058	29.094432	1.080331	12.933552
5740.371000	909.336909	334.542660	0.544062	29.093159	1.080339	12.932987
5740.411000	909.336909	334.532863	0.544064	29.092307	1.080343	12.932608
5740.431000	909.336909	334.526095	0.544066	29.091719	1.080347	12.932346
5740.451000	909.336909	334.499149	0.544073	29.089375	1.080360	12.931304
5740.471000	909.336909	334.488249	0.544076	29.088427	1.080365	12.930883
5740.491000	909.336909	334.474189	0.544080	29.087205	1.080372	12.930340
5740.511000	909.336909	334.459023	0.544084	29.085886	1.080379	12.929753
5740.531000	909.336909	334.451369	0.544086	29.085220	1.080383	12.929457
5740.551000	909.336909	334.430582	0.544091	29.083412	1.080393	12.928654
5740.571000	909.336909	334.430773	0.544091	29.083429	1.080393	12.928661
5740.571000	909.336909	334.428936	0.544091	29.083269	1.080393	12.928590
5740.591000	909.336909	334.406864	0.544097	29.081350	1.080404	12.927737
5740.631000	909.336909	334.407066	0.544097	29.081367	1.080404	12.927745
5740.651000	909.336909	334.399572	0.544099	29.080716	1.080408	12.927455
5740.671000	909.336909	334.387659	0.544102	29.079680	1.080413	12.926994
5740.691000	909.336909	334.365567	0.544108	29.077759	1.080424	12.926140
5740.711000	909.336909	334.354402	0.544111	29.076788	1.080429	12.925709
5740.731000	909.336909	334.337347	0.544115	29.075304	1.080438	12.925049
5740.751000	909.336909	334.331369	0.544117	29.074784	1.080440	12.924818
5740.771000	909.336909	334.319374	0.544120	29.073741	1.080446	12.924355
5740.791000	909.336909	334.299692	0.544125	29.072030	1.080456	12.923594
5740.811000	909.336909	334.293949	0.544127	29.071530	1.080458	12.923372
5740.831000	909.336909	334.276493	0.544131	29.070012	1.080467	12.922697
5740.851000	909.336909	334.268899	0.544133	29.069352	1.080471	12.922403
5740.871000	909.336909	334.262294	0.544135	29.068777	1.080474	12.922148
5740.891000	909.336909	334.257246	0.544136	29.068338	1.080476	12.921953
5740.911000	909.336909	334.238058	0.544141	29.066670	1.080485	12.921211
5740.931000	909.336909	334.222012	0.544145	29.065274	1.080493	12.920591
5740.951000	909.336909	334.212575	0.544148	29.064454	1.080498	12.920226
5740.971000	909.336990	334.213052	0.544148	29.064495	1.080498	12.920244
5740.991000	909.336990	334.202733	0.544151	29.063598	1.080503	12.919845
5740.991000	909.336990	334.186410	0.544155	29.062178	1.080510	12.919214
5741.011000	909.336909	334.176531	0.544157	29.061319	1.080515	12.918832
5741.051000	909.336990	334.177462	0.544157	29.061400	1.080515	12.918868
5741.071000	909.336990	334.162947	0.544161	29.060138	1.080522	12.918307
5741.091000	909.336990	334.140160	0.544167	29.058156	1.080533	12.917426
5741.111000	909.336990	334.147633	0.544165	29.058806	1.080529	12.917715
5741.131000	909.336990	334.140782	0.544167	29.058210	1.080532	12.917450
5741.151000	909.336990	334.143218	0.544166	29.058422	1.080531	12.917545
5741.171000	909.336990	334.109648	0.544175	29.055503	1.080547	12.916247
5741.191000	909.336990	334.102814	0.544177	29.054908	1.080551	12.915983
5741.211000	909.336990	334.091786	0.544180	29.053949	1.080556	12.915556
5741.211000	909.336990	334.083772	0.544182	29.053253	1.080560	12.915247
5741.231000	909.336990	334.072472	0.544185	29.052270	1.080565	12.914810
5741.271000	909.336990	334.068487	0.544186	29.051923	1.080567	12.914656
5741.271000	909.336990	334.058583	0.544188	29.051062	1.080572	12.914273
5741.311000	909.336990	334.059450	0.544188	29.051137	1.080572	12.914306
5741.331000	909.336990	334.039740	0.544193	29.049423	1.080581	12.913544
5741.351000	909.336990	334.029663	0.544196	29.048547	1.080586	12.913155
5741.371000	909.336990	334.016111	0.544199	29.047368	1.080593	12.912631
5741.391000	909.336990	334.005388	0.544202	29.046436	1.080598	12.912216
5741.411000	909.336990	334.002345	0.544203	29.046171	1.080599	12.912099
5741.431000	909.336990	333.989225	0.544206	29.045030	1.080606	12.911591
5741.451000	909.336990	333.975166	0.544210	29.043808	1.080612	12.911048
5741.471000	909.336990	333.972144	0.544211	29.043545	1.080614	12.910931
5741.471000	909.336990	333.955006	0.544215	29.042055	1.080622	12.910269
5741.511000	909.336990	333.952037	0.544216	29.041796	1.080623	12.910154
5741.531000	909.336990	333.942885	0.544218	29.041000	1.080628	12.909800
5741.551000	909.336990	333.936949	0.544220	29.040484	1.080631	12.909570
5741.571000	909.336990	333.927796	0.544222	29.039688	1.080635	12.909217
5741.591000	909.336990	333.927659	0.544222	29.039676	1.080635	12.909211
5741.611000	909.336990	333.927014	0.544223	29.039620	1.080636	12.909186
5741.631000	909.336990	333.908424	0.544227	29.038004	1.080645	12.908468
5741.651000	909.336990	333.901909	0.544229	29.037437	1.080648	12.908216
5741.651000	909.336990	333.894441	0.544231	29.036787	1.080651	12.907927
5741.671000	909.336990	333.899234	0.544230	29.037204	1.080649	12.908113
5741.711000	909.336990	333.885316	0.544234	29.035994	1.080656	12.907574
5741.731000	909.336990	333.870064	0.544237	29.034668	1.080663	12.906985
5741.751000	909.336990	333.858653	0.544240	29.033675	1.080669	12.906544
5741.771000	909.336990	333.848730	0.544243	29.032812	1.080673	12.906160
5741.791000	909.336990	333.837929	0.544246	29.031873	1.080679	12.905743
5741.811000	909.336990	333.810380	0.544253	29.029477	1.080692	12.904678
5741.831000	909.336990	333.827741	0.544249	29.030987	1.080683	12.905349
5741.851000	909.336990	333.826538	0.544249	29.030882	1.080684	12.905302
5741.851000	909.336990	333.819209	0.544251	29.030245	1.080688	12.905019
5741.871000	909.336990	333.806337	0.544254	29.029126	1.080694	12.904521
5741.891000	909.336990	333.796458	0.544257	29.028267	1.080699	12.904139
5741.931000	909.336990	333.814008	0.544252	29.029793	1.080690	12.904818
5741.951000	909.336990	333.784153	0.544260	29.027196	1.080704	12.903664
5741.971000	909.336990	333.775968	0.544262	29.026485	1.080708	12.903347
5741.991000	909.336990	333.763130	0.544265	29.025368	1.080715	12.902851
5742.011000	909.336990	333.764905	0.544265	29.025523	1.080714	12.902920
5742.031000	909.336990	333.755642	0.544267	29.024717	1.080718	12.902561
5742.051000	909.336990	333.743275	0.544271	29.023642	1.080724	12.902083
5742.071000	909.336990	333.742890	0.544271	29.023608	1.080724	12.902068
5742.071000	909.336990	333.726211	0.544275	29.022158	1.080732	12.901424
5742.091000	909.336990	333.710823	0.544279	29.020819	1.080740	12.900829
5742.131000	909.336990	333.702200	0.544281	29.020069	1.080744	12.900495
5742.151000	909.336990	333.701518	0.544282	29.020010	1.080744	12.900469
5742.171000	909.336990	333.694379	0.544283	29.019389	1.080748	12.900193
5742.191000	909.336990	333.684229	0.544286	29.018507	1.080753	12.899801
5742.211000	909.336990	333.676335	0.544288	29.017820	1.080756	12.899496
5742.231000	909.336990	333.668570	0.544290	29.017145	1.080760	12.899195
5742.251000	909.336990	333.655560	0.544294	29.016013	1.080766	12.898692
5742.271000	909.336990	333.666854	0.544291	29.016996	1.080761	12.899129
5742.271000	909.336990	333.654165	0.544294	29.015892	1.080767	12.898638
5742.291000	909.336990	333.655751	0.544293	29.016030	1.080766	12.898700
5742.331000	909.336990	333.643547	0.544297	29.014969	1.080772	12.898228
5742.351000	909.336990	333.624393	0.544302	29.013303	1.080781	12.897488
5742.371000	909.336990	333.624817	0.544302	29.013340	1.080781	12.897504
5742.391000	909.336990	333.621352	0.544302	29.013039	1.080783	12.897370
5742.411000	909.336990	333.610478	0.544305	29.012093	1.080788	12.896950
5742.431000	909.336990	333.598535	0.544308	29.011054	1.080794	12.896488
5742.451000	909.336990	333.601748	0.544308	29.011334	1.080792	12.896612
5742.471000	909.336990	333.589464	0.544311	29.010266	1.080798	12.896137
5742.491000	909.336990	333.583901	0.544312	29.009782	1.080801	12.895922
5742.491000	909.336990	333.572456	0.544315	29.008786	1.080807	12.895480
5742.531000	909.336990	333.565888	0.544317	29.008215	1.080810	12.895226
5742.551000	909.336990	333.563261	0.544318	29.007987	1.080811	12.895124
5742.571000	909.336990	333.552369	0.544321	29.007040	1.080816	12.894703
5742.591000	909.336990	333.541356	0.544323	29.006082	1.080822	12.894277
5742.611000	909.336990	333.535473	0.544325	29.005570	1.080824	12.894050
5742.631000	909.336990	333.529205	0.544327	29.005025	1.080827	12.893808
5742.651000	909.336990	333.532807	0.544326	29.005338	1.080826	12.893947
5742.671000	909.336990	333.521816	0.544328	29.004383	1.080831	12.893522
5742.691000	909.336990	333.511600	0.544331	29.003494	1.080836	12.893127
5742.711000	909.336990	333.507148	0.544332	29.003107	1.080838	12.892955
5742.711000	909.336990	333.504273	0.544333	29.002857	1.080839	12.892844
5742.751000	909.336990	333.496439	0.544335	29.002176	1.080843	12.892541
5742.771000	909.336990	333.478173	0.544340	29.000587	1.080852	12.891835
5742.791000	909.336990	333.469827	0.544342	28.999861	1.080856	12.891512
5742.811000	909.336990	333.478857	0.544340	29.000647	1.080852	12.891861
5742.831000	909.336990	333.464839	0.544343	28.999428	1.080858	12.891319
5742.851000	909.336990	333.466332	0.544343	28.999557	1.080858	12.891377
5742.871000	909.336990	333.463726	0.544344	28.999331	1.080859	12.891276
5742.891000	909.336990	333.459800	0.544345	28.998989	1.080861	12.891125
5742.911000	909.336990	333.454340	0.544346	28.998515	1.080863	12.890913
5742.931000	909.336990	333.449332	0.544347	28.998079	1.080866	12.890720
5742.951000	909.336990	333.423296	0.544354	28.995815	1.080878	12.889713
5742.971000	909.336990	333.427620	0.544353	28.996191	1.080876	12.889881
5742.991000	909.336990	333.421783	0.544355	28.995683	1.080879	12.889655
5743.011000	909.336990	333.407239	0.544358	28.994418	1.080886	12.889093
5743.031000	909.336990	333.414349	0.544357	28.995037	1.080883	12.889367
5743.051000	909.336990	333.401520	0.544360	28.993921	1.080889	12.888872
5743.071000	909.336990	333.402536	0.544360	28.994010	1.080888	12.888911
5743.091000	909.336990	333.391695	0.544362	28.993067	1.080894	12.888492
5743.111000	909.336990	333.381476	0.544365	28.992178	1.080899	12.888097
5743.131000	909.336990	333.378286	0.544366	28.991901	1.080900	12.887973
5743.151000	909.336990	333.371097	0.544368	28.991275	1.080904	12.887695
5743.171000	909.336990	333.368005	0.544369	28.991007	1.080905	12.887576
5743.191000	909.336990	333.366051	0.544369	28.990837	1.080906	12.887500
5743.211000	909.336990	333.363246	0.544370	28.990593	1.080907	12.887392
5743.231000	909.336990	333.358022	0.544371	28.990138	1.080910	12.887190
5743.251000	909.336990	333.356820	0.544372	28.990034	1.080911	12.887143
5743.271000	909.336990	333.343471	0.544375	28.988873	1.080917	12.886627
5743.291000	909.336990	333.335353	0.544377	28.988167	1.080921	12.886314
5743.311000	909.336990	333.334407	0.544377	28.988085	1.080921	12.886277
5743.331000	909.336990	333.313555	0.544383	28.986271	1.080931	12.885471
5743.351000	909.336990	333.311523	0.544383	28.986095	1.080932	12.885392
5743.351000	909.336990	333.311248	0.544384	28.986071	1.080933	12.885382
5743.371000	909.336990	333.294910	0.544388	28.984650	1.080940	12.884750
5743.391000	909.336990	333.295611	0.544388	28.984711	1.080940	12.884777
5743.431000	909.336990	333.289229	0.544389	28.984156	1.080943	12.884530
5743.451000	909.336990	333.284925	0.544390	28.983782	1.080945	12.884364
5743.471000	909.336990	333.278448	0.544392	28.983218	1.080948	12.884114
5743.491000	909.336990	333.265728	0.544395	28.982112	1.080954	12.883622
5743.511000	909.336990	333.259378	0.544397	28.981560	1.080958	12.883376
5743.531000	909.336990	333.261084	0.544397	28.981708	1.080957	12.883442
5743.551000	909.336990	333.248117	0.544400	28.980581	1.080963	12.882941
5743.551000	909.336990	333.245544	0.544401	28.980357	1.080964	12.882842
5743.571000	909.336990	333.241930	0.544402	28.980043	1.080966	12.882702
5743.611000	909.336990	333.225371	0.544406	28.978603	1.080974	12.882062
5743.631000	909.336990	333.235156	0.544403	28.979453	1.080969	12.882440
5743.651000	909.336990	333.219921	0.544407	28.978129	1.080977	12.881851
5743.671000	909.336990	333.208842	0.544410	28.977165	1.080982	12.881423
5743.691000	909.336990	333.214325	0.544409	28.977642	1.080979	12.881635
5743.711000	909.336990	333.204222	0.544411	28.976763	1.080984	12.881244
5743.731000	909.336990	333.191740	0.544415	28.975678	1.080990	12.880762
5743.751000	909.336990	333.177182	0.544419	28.974412	1.080997	12.880199
5743.771000	909.336990	333.187151	0.544416	28.975279	1.080992	12.880584
5743.771000	909.336990	333.174765	0.544419	28.974202	1.080998	12.880105
5743.811000	909.336990	333.170756	0.544420	28.973853	1.081000	12.879950
5743.831000	909.336990	333.170248	0.544420	28.973809	1.081001	12.879931
5743.851000	909.336990	333.154099	0.544425	28.972404	1.081008	12.879307
5743.871000	909.336990	333.162667	0.544422	28.973150	1.081004	12.879638
5743.891000	909.336990	333.152164	0.544425	28.972236	1.081009	12.879232
5743.911000	909.336990	333.132662	0.544430	28.970540	1.081019	12.878478
5743.931000	909.336990	333.145211	0.544427	28.971631	1.081013	12.878963
5743.951000	909.336990	333.144217	0.544427	28.971545	1.081013	12.878925
5743.971000	909.336990	333.125963	0.544432	28.969958	1.081022	12.878219
5743.991000	909.336990	333.120034	0.544433	28.969442	1.081025	12.877990
5744.011000	909.336990	333.114036	0.544435	28.968920	1.081028	12.877758
5744.011000	909.336990	333.125107	0.544432	28.969883	1.081022	12.878186
5744.051000	909.336990	333.115120	0.544435	28.969015	1.081027	12.877800
5744.051000	909.336990	333.108270	0.544437	28.968419	1.081030	12.877535
5744.091000	909.336990	333.099533	0.544439	28.967659	1.081035	12.877197
5744.111000	909.336990	333.091202	0.544441	28.966935	1.081039	12.876875
5744.131000	909.336990	333.087725	0.544442	28.966632	1.081040	12.876741
5744.151000	909.336990	333.082358	0.544443	28.966166	1.081043	12.876533
5744.171000	909.336990	333.083427	0.544443	28.966259	1.081042	12.876574
5744.191000	909.336990	333.080458	0.544444	28.966000	1.081044	12.876460
5744.191000	909.336990	333.068363	0.544447	28.964949	1.081050	12.875992
5744.231000	909.336990	333.058260	0.544450	28.964070	1.081055	12.875602
5744.251000	909.336990	333.050226	0.544452	28.963371	1.081058	12.875291
5744.271000	909.336990	333.058315	0.544450	28.964075	1.081054	12.875604
5744.291000	909.336990	333.047566	0.544452	28.963140	1.081060	12.875188
5744.311000	909.336990	333.042892	0.544454	28.962733	1.081062	12.875007
5744.331000	909.336990	333.032746	0.544456	28.961851	1.081067	12.874615
5744.351000	909.336990	333.033754	0.544456	28.961939	1.081066	12.874654
5744.371000	909.337070	333.028573	0.544457	28.961488	1.081069	12.874454
5744.391000	909.337070	333.029725	0.544457	28.961588	1.081068	12.874498
5744.411000	909.336990	333.013484	0.544461	28.960176	1.081076	12.873871
5744.411000	909.336990	333.027539	0.544458	28.961398	1.081069	12.874414
5744.451000	909.336990	333.023382	0.544459	28.961037	1.081071	12.874253
5744.451000	909.336990	333.018237	0.544460	28.960589	1.081074	12.874054
5744.491000	909.336990	333.012805	0.544462	28.960117	1.081076	12.873844
5744.511000	909.336990	332.999877	0.544465	28.958993	1.081083	12.873345
5744.531000	909.336990	332.989516	0.544468	28.958092	1.081088	12.872944
5744.551000	909.337070	332.990093	0.544467	28.958142	1.081087	12.872966
5744.571000	909.336990	332.981516	0.544470	28.957396	1.081092	12.872635
5744.591000	909.337070	332.979000	0.544470	28.957177	1.081093	12.872537
5744.611000	909.336990	332.961548	0.544475	28.955659	1.081101	12.871863
5744.631000	909.336990	332.964880	0.544474	28.955949	1.081100	12.871992
5744.631000	909.336990	332.970521	0.544473	28.956440	1.081097	12.872210
5744.651000	909.336990	332.970377	0.544473	28.956427	1.081097	12.872204
5744.691000	909.337070	332.959104	0.544476	28.955447	1.081102	12.871768
5744.711000	909.336990	332.956173	0.544476	28.955192	1.081104	12.871655
5744.731000	909.336990	332.949911	0.544478	28.954647	1.081107	12.871413
5744.751000	909.336990	332.947090	0.544479	28.954402	1.081108	12.871304
5744.771000	909.336990	332.933702	0.544482	28.953238	1.081115	12.870786
5744.791000	909.336990	332.906944	0.544489	28.950911	1.081127	12.869752
5744.811000	909.336990	332.909465	0.544489	28.951130	1.081126	12.869849
5744.831000	909.336990	332.906412	0.544489	28.950865	1.081128	12.869731
5744.831000	909.336990	332.894779	0.544492	28.949853	1.081133	12.869282
5744.851000	909.337070	332.894679	0.544492	28.949844	1.081133	12.869278
5744.871000	909.336990	332.888315	0.544494	28.949291	1.081136	12.869032
5744.911000	909.336990	332.866601	0.544500	28.947402	1.081147	12.868192
5744.931000	909.336990	332.862236	0.544501	28.947023	1.081149	12.868023
5744.951000	909.336990	332.855611	0.544503	28.946447	1.081152	12.867767
5744.971000	909.337070	332.859902	0.544502	28.946820	1.081150	12.867933
5744.991000	909.336990	332.849029	0.544504	28.945874	1.081155	12.867513
5745.011000	909.336990	332.861475	0.544501	28.946957	1.081149	12.867994
5745.031000	909.336990	332.850321	0.544504	28.945987	1.081155	12.867563
5745.051000	909.336990	332.841103	0.544506	28.945185	1.081159	12.867207
5745.071000	909.336990	332.842251	0.544506	28.945285	1.081159	12.867251
5745.091000	909.336990	332.832869	0.544509	28.944469	1.081163	12.866888
5745.111000	909.336990	332.836200	0.544508	28.944759	1.081162	12.867017
5745.131000	909.336990	332.823238	0.544511	28.943631	1.081168	12.866516
5745.151000	909.336990	332.818621	0.544512	28.943230	1.081170	12.866337
5745.171000	909.336990	332.826099	0.544510	28.943880	1.081166	12.866626
5745.191000	909.336990	332.815382	0.544513	28.942948	1.081172	12.866212
5745.211000	909.336990	332.795206	0.544518	28.941194	1.081181	12.865432
5745.231000	909.336990	332.800156	0.544517	28.941624	1.081179	12.865624
5745.251000	909.336990	332.794652	0.544519	28.941145	1.081182	12.865411
5745.271000	909.336990	332.784646	0.544521	28.940275	1.081186	12.865024
5745.271000	909.336990	332.794017	0.544519	28.941090	1.081182	12.865386
5745.291000	909.336990	332.780900	0.544522	28.939950	1.081188	12.864879
5745.331000	909.336990	332.780806	0.544522	28.939941	1.081188	12.864876
5745.351000	909.336990	332.778194	0.544523	28.939714	1.081190	12.864775
5745.371000	909.336990	332.763152	0.544527	28.938406	1.081197	12.864193
5745.391000	909.336990	332.752283	0.544530	28.937461	1.081202	12.863773
5745.411000	909.336990	332.765307	0.544526	28.938594	1.081196	12.864276
5745.431000	909.337070	332.753386	0.544529	28.937557	1.081202	12.863815
5745.451000	909.337070	332.746665	0.544531	28.936972	1.081205	12.863556
5745.471000	909.336990	332.742572	0.544532	28.936616	1.081207	12.863397
5745.471000	909.336990	332.735411	0.544534	28.935994	1.081210	12.863121
5745.511000	909.336990	332.735618	0.544534	28.936012	1.081210	12.863129
5745.531000	909.336990	332.733349	0.544535	28.935814	1.081211	12.863041
5745.551000	909.336990	332.732064	0.544535	28.935703	1.081212	12.862991
5745.571000	909.336990	332.733909	0.544534	28.935863	1.081211	12.863063
5745.591000	909.336990	332.728680	0.544536	28.935408	1.081213	12.862860
5745.611000	909.336990	332.716602	0.544539	28.934358	1.081219	12.862393
5745.631000	909.336990	332.709980	0.544541	28.933782	1.081222	12.862137
5745.651000	909.336990	332.708020	0.544541	28.933612	1.081223	12.862062
5745.671000	909.336990	332.702832	0.544543	28.933160	1.081226	12.861861
5745.691000	909.337070	332.705248	0.544542	28.933371	1.081225	12.861955
5745.711000	909.336990	332.697346	0.544544	28.932683	1.081229	12.861649
5745.711000	909.336990	332.680737	0.544548	28.931239	1.081237	12.861007
5745.751000	909.336990	332.692145	0.544545	28.932231	1.081231	12.861448
5745.771000	909.336990	332.681621	0.544548	28.931316	1.081236	12.861041
5745.791000	909.336990	332.672668	0.544550	28.930537	1.081240	12.860695
5745.811000	909.337070	332.682368	0.544548	28.931381	1.081236	12.861070
5745.831000	909.336990	332.674649	0.544550	28.930710	1.081239	12.860772
5745.851000	909.336990	332.670148	0.544551	28.930318	1.081242	12.860598
5745.871000	909.337070	332.674386	0.544550	28.930687	1.081240	12.860761
5745.891000	909.336990	332.668271	0.544552	28.930155	1.081243	12.860525
5745.911000	909.336990	332.662324	0.544553	28.929638	1.081245	12.860295
5745.911000	909.336990	332.671005	0.544551	28.930393	1.081241	12.860631
5745.931000	909.336990	332.660409	0.544554	28.929471	1.081246	12.860221
5745.971000	909.336990	332.657873	0.544554	28.929251	1.081248	12.860123
5745.991000	909.336990	332.644380	0.544558	28.928077	1.081254	12.859601
5746.011000	909.337070	332.662031	0.544553	28.929612	1.081246	12.860284
5746.031000	909.337070	332.634808	0.544560	28.927245	1.081259	12.859231
5746.051000	909.336990	332.630633	0.544561	28.926882	1.081261	12.859070
5746.071000	909.337070	332.645492	0.544558	28.928174	1.081254	12.859644
5746.091000	909.336990	332.621351	0.544564	28.926075	1.081265	12.858711
5746.111000	909.336990	332.620835	0.544564	28.926030	1.081265	12.858691
5746.131000	909.336990	332.628550	0.544562	28.926701	1.081262	12.858990
5746.151000	909.337070	332.625904	0.544563	28.926471	1.081263	12.858887
5746.171000	909.337070	332.620380	0.544564	28.925990	1.081266	12.858674
5746.191000	909.336990	332.620405	0.544564	28.925992	1.081266	12.858675
5746.211000	909.336990	332.620148	0.544564	28.925970	1.081266	12.858665
5746.231000	909.336990	332.604162	0.544568	28.924580	1.081273	12.858047
5746.251000	909.336990	332.597510	0.544570	28.924001	1.081277	12.857790
5746.271000	909.336990	332.599365	0.544570	28.924163	1.081276	12.857861
5746.291000	909.336990	332.589353	0.544572	28.923292	1.081281	12.857474
5746.311000	909.337070	332.589257	0.544572	28.923284	1.081281	12.857470
5746.331000	909.336990	332.581835	0.544574	28.922638	1.081284	12.857184
5746.331000	909.336990	332.583752	0.544574	28.922805	1.081283	12.857258
5746.351000	909.336990	332.582380	0.544574	28.922685	1.081284	12.857205
5746.391000	909.336990	332.567619	0.544578	28.921402	1.081291	12.856634
5746.411000	909.337070	332.564504	0.544579	28.921131	1.081293	12.856514
5746.431000	909.336990	332.551923	0.544582	28.920037	1.081299	12.856027
5746.451000	909.337070	332.558942	0.544580	28.920647	1.081295	12.856299
5746.471000	909.337070	332.550707	0.544582	28.919931	1.081299	12.855980
5746.491000	909.336990	332.548054	0.544583	28.919700	1.081301	12.855878
5746.511000	909.336990	332.548928	0.544583	28.919776	1.081300	12.855911
5746.531000	909.336990	332.534624	0.544586	28.918532	1.081307	12.855358
5746.551000	909.337070	332.526246	0.544589	28.917804	1.081311	12.855035
5746.551000	909.337070	332.528410	0.544588	28.917992	1.081310	12.855118
5746.571000	909.337070	332.519015	0.544591	28.917175	1.081315	12.854755
5746.611000	909.337070	332.512655	0.544592	28.916622	1.081318	12.854509
5746.631000	909.336990	332.503516	0.544595	28.915827	1.081322	12.854156
5746.651000	909.336990	332.511118	0.544593	28.916488	1.081318	12.854450
5746.671000	909.336990	332.511649	0.544592	28.916534	1.081318	12.854470
5746.691000	909.336990	332.492557	0.544597	28.914874	1.081327	12.853732
5746.711000	909.336990	332.499287	0.544596	28.915459	1.081324	12.853992
5746.731000	909.337070	332.492468	0.544598	28.914866	1.081327	12.853729
5746.751000	909.336990	332.491169	0.544598	28.914753	1.081328	12.853679
5746.771000	909.336990	332.486939	0.544599	28.914386	1.081330	12.853515
5746.771000	909.336990	332.475726	0.544602	28.913410	1.081335	12.853082
5746.811000	909.336990	332.485338	0.544599	28.914246	1.081331	12.853453
5746.831000	909.337070	332.482895	0.544600	28.914034	1.081332	12.853359
5746.851000	909.337070	332.484373	0.544600	28.914162	1.081331	12.853416
5746.871000	909.337070	332.480369	0.544601	28.913814	1.081333	12.853261
5746.891000	909.336990	332.455358	0.544607	28.911639	1.081345	12.852294
5746.911000	909.336990	332.449630	0.544609	28.911141	1.081348	12.852073
5746.931000	909.336990	332.442159	0.544611	28.910491	1.081352	12.851784
5746.951000	909.336990	332.451305	0.544608	28.911287	1.081347	12.852137
5746.971000	909.336990	332.436177	0.544612	28.909971	1.081354	12.851553
5746.971000	909.336990	332.434260	0.544613	28.909804	1.081355	12.851479
5746.991000	909.337070	332.431689	0.544613	28.909581	1.081357	12.851379
5747.031000	909.336990	332.431880	0.544613	28.909597	1.081357	12.851386
5747.051000	909.336990	332.425180	0.544615	28.909015	1.081360	12.851127
5747.071000	909.336990	332.423412	0.544616	28.908861	1.081361	12.851059
5747.091000	909.336990	332.407198	0.544620	28.907451	1.081368	12.850432
5747.111000	909.337070	332.403723	0.544621	28.907149	1.081370	12.850298
5747.131000	909.337070	332.406073	0.544620	28.907353	1.081369	12.850389
5747.151000	909.337070	332.403184	0.544621	28.907102	1.081371	12.850277
5747.171000	909.336990	332.402113	0.544621	28.907009	1.081371	12.850236
5747.191000	909.336990	332.386185	0.544625	28.905624	1.081379	12.849620
5747.211000	909.336990	332.390272	0.544624	28.905979	1.081377	12.849778
5747.231000	909.336990	332.379712	0.544627	28.905061	1.081382	12.849370
5747.251000	909.336990	332.386496	0.544625	28.905651	1.081378	12.849632
5747.271000	909.336990	332.374643	0.544628	28.904620	1.081384	12.849174
5747.291000	909.337070	332.382996	0.544626	28.905346	1.081380	12.849497
5747.311000	909.336990	332.375173	0.544628	28.904666	1.081384	12.849194
5747.331000	909.336990	332.364005	0.544631	28.903695	1.081389	12.848763
5747.351000	909.336990	332.362666	0.544631	28.903578	1.081390	12.848711
5747.371000	909.337070	332.376321	0.544628	28.904766	1.081383	12.849239
5747.391000	909.336990	332.361228	0.544632	28.903453	1.081391	12.848655
5747.411000	909.336990	332.355826	0.544633	28.902983	1.081393	12.848446
5747.411000	909.336990	332.346496	0.544636	28.902172	1.081398	12.848086
5747.431000	909.336990	332.331700	0.544639	28.900885	1.081405	12.847514
5747.471000	909.336990	332.339584	0.544637	28.901571	1.081401	12.847818
5747.491000	909.336990	332.313994	0.544644	28.899346	1.081413	12.846829
5747.511000	909.337070	332.340832	0.544637	28.901680	1.081401	12.847867
5747.531000	909.337070	332.316988	0.544643	28.899606	1.081412	12.846945
5747.551000	909.337070	332.310321	0.544645	28.899026	1.081415	12.846687
5747.571000	909.336990	332.321869	0.544642	28.900030	1.081410	12.847134
5747.591000	909.336990	332.301601	0.544647	28.898268	1.081419	12.846350
5747.611000	909.336990	332.302838	0.544647	28.898375	1.081419	12.846398
5747.611000	909.336990	332.311114	0.544645	28.899095	1.081415	12.846718
5747.631000	909.336990	332.305236	0.544646	28.898584	1.081418	12.846491
5747.671000	909.336990	332.313379	0.544644	28.899292	1.081414	12.846805
5747.691000	909.337070	332.296145	0.544649	28.897793	1.081422	12.846139
5747.711000	909.336990	332.297254	0.544648	28.897890	1.081421	12.846182
5747.731000	909.336990	332.286240	0.544651	28.896932	1.081427	12.845756
5747.751000	909.336990	332.295552	0.544649	28.897742	1.081422	12.846116
5747.771000	909.336990	332.269136	0.544656	28.895445	1.081435	12.845095
5747.791000	909.336990	332.260290	0.544658	28.894675	1.081439	12.844753
5747.811000	909.336990	332.275961	0.544654	28.896038	1.081432	12.845359
5747.831000	909.337070	332.259719	0.544658	28.894626	1.081440	12.844731
5747.851000	909.336990	332.267015	0.544656	28.895260	1.081436	12.845013
5747.851000	909.336990	332.264238	0.544657	28.895019	1.081437	12.844906
5747.891000	909.336990	332.261747	0.544658	28.894802	1.081439	12.844809
5747.911000	909.337070	332.260954	0.544658	28.894733	1.081439	12.844779
5747.931000	909.337070	332.240620	0.544663	28.892965	1.081449	12.843993
5747.951000	909.336990	332.238725	0.544664	28.892800	1.081450	12.843919
5747.971000	909.337070	332.239643	0.544664	28.892880	1.081449	12.843955
5747.991000	909.336990	332.243166	0.544663	28.893186	1.081448	12.844091
5748.011000	909.336990	332.230977	0.544666	28.892126	1.081453	12.843620
5748.031000	909.336990	332.230617	0.544666	28.892095	1.081454	12.843606
5748.031000	909.336990	332.222622	0.544668	28.891399	1.081457	12.843297
5748.051000	909.336990	332.223284	0.544668	28.891457	1.081457	12.843322
5748.091000	909.336990	332.235771	0.544665	28.892543	1.081451	12.843805
5748.111000	909.336990	332.224408	0.544668	28.891555	1.081457	12.843366
5748.131000	909.336990	332.213606	0.544670	28.890615	1.081462	12.842948
5748.151000	909.336990	332.213027	0.544671	28.890565	1.081462	12.842926
5748.171000	909.336990	332.225028	0.544667	28.891609	1.081456	12.843390
5748.191000	909.336990	332.220892	0.544668	28.891249	1.081458	12.843230
5748.211000	909.337070	332.205317	0.544673	28.889895	1.081466	12.842628
5748.231000	909.336990	332.210813	0.544671	28.890373	1.081463	12.842840
5748.251000	909.336990	332.213277	0.544670	28.890587	1.081462	12.842936
5748.251000	909.336990	332.196077	0.544675	28.889091	1.081470	12.842271
5748.271000	909.337070	332.192112	0.544676	28.888746	1.081472	12.842117
5748.311000	909.336990	332.179627	0.544679	28.887660	1.081478	12.841635
5748.331000	909.336990	332.178701	0.544679	28.887580	1.081479	12.841599
5748.351000	909.336990	332.189729	0.544677	28.888539	1.081473	12.842025
5748.371000	909.336990	332.193649	0.544676	28.888880	1.081471	12.842177
5748.391000	909.336990	332.164542	0.544683	28.886349	1.081485	12.841052
5748.411000	909.336990	332.162189	0.544684	28.886144	1.081487	12.840961
5748.431000	909.337070	332.159088	0.544685	28.885874	1.081488	12.840841
5748.451000	909.336990	332.159420	0.544685	28.885903	1.081488	12.840854
5748.471000	909.336990	332.155170	0.544686	28.885534	1.081490	12.840689
5748.491000	909.336990	332.136640	0.544690	28.883922	1.081499	12.839973
5748.491000	909.336990	332.150286	0.544687	28.885109	1.081492	12.840500
5748.531000	909.336990	332.144814	0.544688	28.884633	1.081495	12.840289
5748.551000	909.336990	332.146929	0.544688	28.884817	1.081494	12.840371
5748.571000	909.336990	332.148607	0.544687	28.884963	1.081493	12.840436
5748.591000	909.336990	332.133681	0.544691	28.883665	1.081500	12.839859
5748.611000	909.336990	332.137350	0.544690	28.883984	1.081499	12.840000
5748.631000	909.336990	332.134367	0.544691	28.883724	1.081500	12.839885
5748.651000	909.336990	332.125120	0.544693	28.882920	1.081504	12.839528
5748.671000	909.337070	332.133058	0.544691	28.883611	1.081501	12.839834
5748.671000	909.337070	332.120563	0.544695	28.882524	1.081507	12.839351
5748.711000	909.336990	332.124924	0.544694	28.882903	1.081505	12.839520
5748.711000	909.336990	332.130750	0.544692	28.883410	1.081502	12.839745
5748.731000	909.336990	332.123764	0.544694	28.882802	1.081505	12.839475
5748.771000	909.336990	332.124346	0.544694	28.882853	1.081505	12.839498
5748.791000	909.336990	332.114054	0.544696	28.881958	1.081510	12.839100
5748.811000	909.336990	332.107548	0.544698	28.881392	1.081513	12.838848
5748.831000	909.337070	332.105341	0.544699	28.881200	1.081514	12.838763
5748.851000	909.336990	332.108536	0.544698	28.881478	1.081512	12.838886
5748.871000	909.336990	332.092090	0.544702	28.880048	1.081520	12.838251
5748.891000	909.336990	332.086950	0.544703	28.879601	1.081523	12.838052
5748.911000	909.336990	332.080791	0.544705	28.879065	1.081526	12.837814
5748.911000	909.336990	332.089490	0.544703	28.879822	1.081522	12.838150
5748.951000	909.336990	332.077059	0.544706	28.878741	1.081528	12.837670
5748.971000	909.336990	332.081183	0.544705	28.879099	1.081526	12.837829
5748.991000	909.336990	332.076706	0.544706	28.878710	1.081528	12.837656
5749.011000	909.337070	332.088461	0.544703	28.879732	1.081522	12.838110
5749.031000	909.336990	332.086675	0.544704	28.879577	1.081523	12.838041
5749.051000	909.337070	332.066857	0.544709	28.877854	1.081533	12.837275
5749.071000	909.336990	332.062655	0.544710	28.877488	1.081535	12.837113
5749.091000	909.337070	332.060414	0.544710	28.877293	1.081536	12.837026
5749.111000	909.336990	332.062913	0.544710	28.877511	1.081534	12.837123
5749.131000	909.336990	332.057172	0.544711	28.877011	1.081537	12.836901
5749.131000	909.336990	332.033004	0.544718	28.874910	1.081549	12.835966
5749.171000	909.337070	332.045939	0.544714	28.876034	1.081543	12.836467
5749.191000	909.337070	332.033824	0.544717	28.874981	1.081549	12.835998
5749.211000	909.336990	332.029418	0.544718	28.874598	1.081551	12.835828
5749.231000	909.336990	332.031356	0.544718	28.874766	1.081550	12.835903
5749.251000	909.336990	332.028533	0.544719	28.874521	1.081551	12.835794
5749.271000	909.336990	332.015998	0.544722	28.873431	1.081557	12.835309
5749.291000	909.336990	332.019447	0.544721	28.873731	1.081555	12.835442
5749.311000	909.336990	332.022258	0.544720	28.873975	1.081554	12.835551
5749.311000	909.336990	332.012766	0.544723	28.873150	1.081559	12.835184
5749.331000	909.336990	332.027010	0.544719	28.874388	1.081552	12.835735
5749.351000	909.337070	332.003231	0.544725	28.872320	1.081563	12.834815
5749.391000	909.336990	332.024293	0.544720	28.874152	1.081553	12.835630
5749.411000	909.336990	332.022574	0.544720	28.874003	1.081554	12.835563
5749.431000	909.336990	332.008439	0.544724	28.872773	1.081561	12.835017
5749.451000	909.336990	331.993824	0.544728	28.871502	1.081568	12.834452
5749.471000	909.336990	331.998410	0.544727	28.871901	1.081566	12.834629
5749.491000	909.336990	332.000076	0.544726	28.872046	1.081565	12.834694
5749.511000	909.336990	331.987978	0.544729	28.870994	1.081571	12.834226
5749.531000	909.336990	331.987440	0.544729	28.870947	1.081571	12.834205
5749.531000	909.336990	331.963147	0.544736	28.868835	1.081583	12.833266
5749.551000	909.336990	331.959773	0.544737	28.868541	1.081584	12.833135
5749.591000	909.336990	331.974969	0.544733	28.869863	1.081577	12.833723
5749.611000	909.336990	331.970961	0.544734	28.869514	1.081579	12.833568
5749.631000	909.337070	331.968166	0.544735	28.869271	1.081580	12.833460
5749.651000	909.336990	331.960055	0.544737	28.868566	1.081584	12.833146
5749.671000	909.336990	331.964418	0.544735	28.868945	1.081582	12.833315
5749.691000	909.337070	331.953241	0.544738	28.867973	1.081587	12.832883
5749.711000	909.336990	331.958995	0.544737	28.868473	1.081585	12.833105
5749.731000	909.336990	331.955228	0.544738	28.868146	1.081586	12.832960
5749.751000	909.336990	331.948539	0.544740	28.867564	1.081590	12.832701
5749.771000	909.336990	331.935188	0.544743	28.866403	1.081596	12.832185
5749.791000	909.336990	331.941171	0.544742	28.866923	1.081593	12.832416
5749.811000	909.336990	331.942898	0.544741	28.867074	1.081592	12.832483
5749.831000	909.336990	331.927906	0.544745	28.865770	1.081600	12.831904
5749.851000	909.337070	331.935405	0.544743	28.866422	1.081596	12.832193
5749.871000	909.336990	331.926817	0.544745	28.865675	1.081600	12.831861
5749.891000	909.336990	331.917644	0.544748	28.864877	1.081605	12.831507
5749.911000	909.336990	331.921912	0.544747	28.865249	1.081602	12.831672
5749.931000	909.337070	331.911411	0.544749	28.864335	1.081608	12.831266
5749.951000	909.337070	331.905698	0.544751	28.863839	1.081610	12.831045
5749.951000	909.337070	331.903032	0.544752	28.863607	1.081612	12.830942
5749.991000	909.336990	331.887994	0.544755	28.862299	1.081619	12.830361
5749.991000	909.337070	331.885434	0.544756	28.862076	1.081620	12.830262
5750.011000	909.336990	331.881942	0.544757	28.861773	1.081622	12.830127
5750.051000	909.336990	331.880882	0.544757	28.861680	1.081622	12.830086
5750.071000	909.336990	331.885835	0.544756	28.862111	1.081620	12.830277
5750.091000	909.336990	331.875803	0.544759	28.861239	1.081625	12.829889
5750.111000	909.337070	331.875440	0.544759	28.861207	1.081625	12.829875
5750.131000	909.336990	331.886289	0.544756	28.862151	1.081620	12.830295
5750.151000	909.336990	331.878060	0.544758	28.861435	1.081624	12.829977
5750.171000	909.336990	331.875619	0.544759	28.861223	1.081625	12.829882
5750.191000	909.336990	331.867554	0.544761	28.860521	1.081629	12.829570
5750.211000	909.336990	331.862486	0.544762	28.860081	1.081631	12.829374
5750.231000	909.336990	331.854063	0.544764	28.859348	1.081635	12.829049
5750.251000	909.337070	331.857366	0.544763	28.859635	1.081634	12.829177
5750.271000	909.336990	331.848795	0.544766	28.858890	1.081638	12.828845
5750.291000	909.336990	331.858043	0.544763	28.859694	1.081633	12.829203
5750.311000	909.336990	331.856339	0.544764	28.859546	1.081634	12.829137
5750.331000	909.336990	331.848739	0.544766	28.858885	1.081638	12.828843
5750.351000	909.336990	331.851155	0.544765	28.859095	1.081637	12.828936
5750.371000	909.337070	331.844122	0.544767	28.858484	1.081640	12.828665
5750.391000	909.336990	331.840828	0.544768	28.858197	1.081642	12.828537
5750.411000	909.337070	331.851054	0.544765	28.859086	1.081637	12.828932
5750.431000	909.336990	331.844901	0.544767	28.858551	1.081640	12.828695
5750.451000	909.336990	331.855317	0.544764	28.859457	1.081635	12.829097
5750.471000	909.336990	331.841263	0.544768	28.858235	1.081641	12.828554
5750.491000	909.337070	331.846469	0.544766	28.858688	1.081639	12.828755
5750.511000	909.336990	331.835449	0.544769	28.857729	1.081644	12.828329
5750.531000	909.336990	331.828929	0.544771	28.857162	1.081647	12.828077
5750.551000	909.336990	331.824812	0.544772	28.856804	1.081649	12.827918
5750.571000	909.336990	331.831755	0.544770	28.857408	1.081646	12.828186
5750.591000	909.337070	331.829204	0.544771	28.857186	1.081647	12.828088
5750.591000	909.337070	331.814751	0.544775	28.855929	1.081654	12.827529
5750.611000	909.336990	331.808619	0.544776	28.855396	1.081657	12.827292
5750.631000	909.337070	331.810642	0.544776	28.855572	1.081656	12.827370
5750.671000	909.336990	331.797357	0.544779	28.854417	1.081663	12.826857
5750.691000	909.336990	331.795515	0.544780	28.854257	1.081663	12.826785
5750.711000	909.337070	331.801264	0.544778	28.854757	1.081661	12.827008
5750.731000	909.336990	331.786709	0.544782	28.853491	1.081668	12.826445
5750.751000	909.337070	331.788153	0.544782	28.853616	1.081667	12.826501
5750.771000	909.336990	331.786942	0.544782	28.853511	1.081668	12.826454
5750.791000	909.336990	331.782194	0.544783	28.853098	1.081670	12.826270
5750.811000	909.336990	331.766587	0.544787	28.851741	1.081677	12.825667
5750.811000	909.336990	331.777068	0.544784	28.852652	1.081672	12.826072
5750.851000	909.337070	331.769905	0.544786	28.852029	1.081676	12.825795
5750.871000	909.336990	331.782243	0.544783	28.853102	1.081670	12.826272
5750.891000	909.336990	331.767166	0.544787	28.851791	1.081677	12.825690
5750.911000	909.336990	331.781451	0.544783	28.853033	1.081670	12.826242
5750.931000	909.336990	331.778100	0.544784	28.852742	1.081672	12.826112
5750.951000	909.336990	331.758670	0.544789	28.851052	1.081681	12.825361
5750.971000	909.336990	331.749243	0.544792	28.850233	1.081686	12.824997
5750.991000	909.336990	331.757247	0.544790	28.850929	1.081682	12.825306
5751.011000	909.337070	331.759393	0.544789	28.851115	1.081681	12.825389
5751.031000	909.336990	331.742234	0.544794	28.849623	1.081689	12.824726
5751.051000	909.336990	331.732167	0.544796	28.848748	1.081694	12.824336
5751.071000	909.336990	331.741754	0.544794	28.849581	1.081689	12.824707
5751.091000	909.336990	331.739384	0.544794	28.849375	1.081691	12.824616
5751.111000	909.336990	331.729097	0.544797	28.848481	1.081695	12.824218
5751.131000	909.336990	331.713673	0.544801	28.847139	1.081703	12.823622
5751.151000	909.336990	331.720173	0.544799	28.847704	1.081700	12.823873
5751.171000	909.336990	331.725255	0.544798	28.848147	1.081697	12.824069
5751.191000	909.336990	331.717483	0.544800	28.847471	1.081701	12.823769
5751.211000	909.336990	331.708594	0.544802	28.846698	1.081705	12.823425
5751.231000	909.337070	331.713276	0.544801	28.847105	1.081703	12.823606
5751.231000	909.337070	331.709390	0.544802	28.846767	1.081705	12.823456
5751.251000	909.336990	331.706227	0.544803	28.846492	1.081706	12.823334
5751.271000	909.336990	331.697927	0.544805	28.845770	1.081710	12.823013
5751.311000	909.336990	331.689356	0.544807	28.845025	1.081715	12.822681
5751.331000	909.336990	331.706045	0.544803	28.846476	1.081707	12.823327
5751.351000	909.336990	331.706956	0.544803	28.846555	1.081706	12.823362
5751.371000	909.336990	331.699927	0.544805	28.845944	1.081710	12.823090
5751.391000	909.336990	331.701911	0.544804	28.846116	1.081709	12.823167
5751.411000	909.336990	331.698637	0.544805	28.845832	1.081710	12.823040
5751.431000	909.336990	331.680787	0.544810	28.844279	1.081719	12.822350
5751.451000	909.336990	331.696544	0.544805	28.845650	1.081711	12.822959
5751.471000	909.336990	331.686577	0.544808	28.844783	1.081716	12.822574
5751.471000	909.336990	331.691270	0.544807	28.845191	1.081714	12.822755
5751.511000	909.337070	331.673700	0.544811	28.843663	1.081722	12.822076
5751.531000	909.337070	331.678034	0.544810	28.844040	1.081720	12.822244
5751.551000	909.336990	331.676138	0.544811	28.843875	1.081721	12.822170
5751.571000	909.337070	331.664133	0.544814	28.842831	1.081727	12.821706
5751.591000	909.336990	331.657518	0.544816	28.842256	1.081730	12.821451
5751.611000	909.336990	331.676649	0.544811	28.843919	1.081721	12.822190
5751.631000	909.336990	331.661166	0.544815	28.842573	1.081728	12.821592
5751.651000	909.336990	331.659338	0.544815	28.842414	1.081729	12.821521
5751.671000	909.336990	331.661216	0.544815	28.842577	1.081728	12.821594
5751.691000	909.336990	331.666483	0.544813	28.843035	1.081726	12.821797
5751.711000	909.336990	331.650445	0.544818	28.841641	1.081733	12.821177
5751.731000	909.336990	331.657961	0.544816	28.842294	1.081730	12.821468
5751.751000	909.336990	331.639840	0.544820	28.840718	1.081739	12.820767
5751.771000	909.336990	331.657944	0.544816	28.842293	1.081730	12.821467
5751.791000	909.337070	331.641757	0.544820	28.840885	1.081738	12.820841
5751.811000	909.337070	331.646998	0.544818	28.841341	1.081735	12.821044
5751.831000	909.336990	331.641338	0.544820	28.840849	1.081738	12.820825
5751.851000	909.336990	331.643457	0.544819	28.841033	1.081737	12.820907
5751.871000	909.336990	331.639009	0.544821	28.840646	1.081739	12.820735
5751.871000	909.336990	331.629607	0.544823	28.839829	1.081743	12.820372
5751.911000	909.336990	331.637359	0.544821	28.840503	1.081740	12.820671
5751.931000	909.336990	331.621397	0.544825	28.839115	1.081747	12.820054
5751.951000	909.337070	331.633885	0.544822	28.840201	1.081741	12.820537
5751.971000	909.336990	331.630049	0.544823	28.839867	1.081743	12.820389
5751.991000	909.336990	331.628179	0.544823	28.839704	1.081744	12.820316
5752.011000	909.336990	331.625281	0.544824	28.839452	1.081746	12.820204
5752.031000	909.336990	331.615619	0.544827	28.838612	1.081750	12.819831
5752.051000	909.336990	331.613958	0.544827	28.838468	1.081751	12.819767
5752.071000	909.336990	331.627180	0.544824	28.839618	1.081745	12.820278
5752.091000	909.336990	331.613871	0.544827	28.838460	1.081751	12.819763
5752.091000	909.336990	331.607772	0.544829	28.837930	1.081754	12.819528
5752.111000	909.336990	331.610499	0.544828	28.838167	1.081753	12.819633
5752.151000	909.336990	331.614892	0.544827	28.838549	1.081751	12.819803
5752.171000	909.336990	331.614010	0.544827	28.838472	1.081751	12.819769
5752.191000	909.336990	331.601370	0.544830	28.837373	1.081757	12.819280
5752.211000	909.336990	331.595061	0.544832	28.836824	1.081760	12.819036
5752.231000	909.336990	331.609070	0.544828	28.838043	1.081753	12.819578
5752.251000	909.336990	331.593947	0.544832	28.836727	1.081761	12.818993
5752.271000	909.337070	331.598039	0.544831	28.837083	1.081759	12.819151
5752.291000	909.336990	331.585881	0.544834	28.836026	1.081765	12.818681
5752.311000	909.336990	331.590248	0.544833	28.836406	1.081762	12.818850
5752.311000	909.336990	331.583273	0.544835	28.835799	1.081766	12.818580
5752.351000	909.336990	331.580312	0.544836	28.835542	1.081767	12.818466
5752.371000	909.336990	331.586206	0.544834	28.836054	1.081764	12.818694
5752.391000	909.336990	331.584888	0.544835	28.835940	1.081765	12.818643
5752.411000	909.337070	331.565348	0.544840	28.834240	1.081775	12.817887
5752.431000	909.337070	331.555531	0.544842	28.833387	1.081779	12.817508
5752.451000	909.336990	331.569693	0.544839	28.834618	1.081772	12.818055
5752.471000	909.336990	331.544659	0.544845	28.832441	1.081784	12.817088
5752.491000	909.336990	331.554970	0.544842	28.833338	1.081779	12.817486
5752.511000	909.336990	331.573759	0.544838	28.834972	1.081770	12.818213
5752.511000	909.336990	331.557195	0.544842	28.833531	1.081778	12.817572
5752.531000	909.336990	331.556810	0.544842	28.833498	1.081779	12.817557
5752.551000	909.337070	331.561947	0.544841	28.833945	1.081776	12.817756
5752.591000	909.336990	331.555808	0.544842	28.833411	1.081779	12.817519
5752.611000	909.336990	331.544657	0.544845	28.832441	1.081784	12.817088
5752.631000	909.336990	331.538677	0.544847	28.831921	1.081787	12.816856
5752.651000	909.337070	331.539971	0.544846	28.832033	1.081787	12.816906
5752.671000	909.337070	331.534792	0.544848	28.831583	1.081789	12.816706
5752.691000	909.336990	331.548121	0.544844	28.832742	1.081783	12.817222
5752.711000	909.336990	331.536809	0.544847	28.831758	1.081788	12.816784
5752.731000	909.336990	331.541613	0.544846	28.832176	1.081786	12.816970
5752.731000	909.336990	331.531927	0.544848	28.831334	1.081791	12.816595
5752.751000	909.336990	331.524294	0.544850	28.830670	1.081794	12.816300
5752.791000	909.336990	331.542436	0.544846	28.832248	1.081785	12.817002
5752.811000	909.336990	331.528931	0.544849	28.831073	1.081792	12.816480
5752.831000	909.337070	331.533725	0.544848	28.831490	1.081790	12.816665
5752.851000	909.336990	331.516538	0.544853	28.829996	1.081798	12.816001
5752.871000	909.337070	331.515744	0.544853	28.829927	1.081798	12.815970
5752.891000	909.336990	331.511356	0.544854	28.829545	1.081800	12.815800
5752.911000	909.336990	331.508896	0.544855	28.829331	1.081802	12.815705
5752.931000	909.336990	331.503012	0.544856	28.828819	1.081804	12.815478
5752.951000	909.336990	331.504401	0.544856	28.828940	1.081804	12.815531
5752.951000	909.336990	331.509843	0.544854	28.829413	1.081801	12.815742
5752.971000	909.336990	331.511751	0.544854	28.829579	1.081800	12.815815
5753.011000	909.336990	331.486698	0.544860	28.827401	1.081812	12.814847
5753.031000	909.336990	331.496295	0.544858	28.828235	1.081808	12.815218
5753.051000	909.336990	331.494139	0.544858	28.828048	1.081809	12.815135
5753.071000	909.336990	331.482551	0.544861	28.827040	1.081814	12.814687
5753.091000	909.336990	331.492678	0.544859	28.827921	1.081809	12.815078
5753.111000	909.336990	331.486275	0.544860	28.827364	1.081813	12.814831
5753.131000	909.336990	331.486247	0.544860	28.827361	1.081813	12.814830
5753.151000	909.337070	331.474350	0.544864	28.826327	1.081818	12.814370
5753.151000	909.337070	331.471174	0.544864	28.826051	1.081820	12.814247
5753.171000	909.336990	331.465911	0.544866	28.825593	1.081822	12.814043
5753.191000	909.336990	331.462054	0.544867	28.825257	1.081824	12.813894
5753.231000	909.336990	331.465948	0.544866	28.825596	1.081822	12.814045
5753.251000	909.337070	331.466180	0.544866	28.825616	1.081822	12.814054
5753.271000	909.337070	331.460779	0.544867	28.825147	1.081825	12.813845
5753.291000	909.337070	331.461375	0.544867	28.825198	1.081825	12.813868
5753.311000	909.336990	331.445058	0.544871	28.823779	1.081832	12.813237
5753.331000	909.336990	331.449857	0.544870	28.824197	1.081830	12.813423
5753.351000	909.337070	331.455002	0.544869	28.824644	1.081828	12.813622
5753.371000	909.336990	331.452584	0.544869	28.824434	1.081829	12.813528
5753.371000	909.336990	331.440380	0.544872	28.823373	1.081835	12.813056
5753.411000	909.337070	331.445320	0.544871	28.823802	1.081832	12.813247
5753.411000	909.337070	331.432713	0.544874	28.822706	1.081838	12.812760
5753.451000	909.336990	331.443781	0.544872	28.823668	1.081833	12.813188
5753.471000	909.336990	331.433089	0.544874	28.822739	1.081838	12.812775
5753.491000	909.337070	331.438214	0.544873	28.823184	1.081836	12.812973
5753.511000	909.337070	331.429982	0.544875	28.822468	1.081840	12.812654
5753.531000	909.337070	331.433442	0.544874	28.822769	1.081838	12.812788
5753.551000	909.336990	331.426671	0.544876	28.822180	1.081841	12.812526
5753.571000	909.336990	331.434425	0.544874	28.822855	1.081838	12.812826
5753.591000	909.336990	331.426228	0.544876	28.822142	1.081842	12.812509
5753.611000	909.337070	331.413378	0.544880	28.821024	1.081848	12.812013
5753.611000	909.337070	331.413556	0.544879	28.821040	1.081848	12.812019
5753.651000	909.336990	331.406491	0.544881	28.820426	1.081851	12.811746
5753.671000	909.336990	331.397943	0.544883	28.819682	1.081855	12.811416
5753.691000	909.336990	331.413826	0.544879	28.821063	1.081847	12.812030
5753.711000	909.336990	331.411207	0.544880	28.820836	1.081849	12.811929
5753.731000	909.336990	331.404556	0.544882	28.820257	1.081852	12.811671
5753.751000	909.337070	331.406820	0.544881	28.820454	1.081851	12.811759
5753.771000	909.337070	331.395891	0.544884	28.819504	1.081856	12.811336
5753.791000	909.336990	331.387832	0.544886	28.818803	1.081860	12.811025
5753.791000	909.336990	331.396875	0.544884	28.819589	1.081856	12.811375
5753.831000	909.336990	331.377128	0.544889	28.817872	1.081865	12.810611
5753.851000	909.336990	331.397009	0.544884	28.819601	1.081856	12.811380
5753.871000	909.336990	331.374319	0.544890	28.817628	1.081867	12.810503
5753.891000	909.336990	331.380196	0.544888	28.818139	1.081864	12.810730
5753.911000	909.336990	331.384465	0.544887	28.818510	1.081862	12.810895
5753.931000	909.336990	331.387224	0.544886	28.818750	1.081860	12.811001
5753.951000	909.336990	331.377476	0.544889	28.817902	1.081865	12.810625
5753.971000	909.336990	331.358467	0.544894	28.816249	1.081874	12.809890
5753.991000	909.336990	331.381908	0.544888	28.818288	1.081863	12.810796
5754.011000	909.336990	331.376071	0.544889	28.817780	1.081866	12.810570
5754.011000	909.336990	331.366317	0.544892	28.816932	1.081870	12.810193
5754.031000	909.337070	331.369764	0.544891	28.817232	1.081869	12.810326
5754.051000	909.336990	331.346377	0.544897	28.815198	1.081880	12.809422
5754.091000	909.337070	331.357068	0.544894	28.816127	1.081875	12.809836
5754.111000	909.336990	331.357922	0.544894	28.816202	1.081874	12.809869
5754.131000	909.336990	331.353459	0.544895	28.815814	1.081877	12.809696
5754.151000	909.336990	331.356482	0.544894	28.816076	1.081875	12.809813
5754.171000	909.336990	331.351938	0.544896	28.815681	1.081877	12.809637
5754.191000	909.337070	331.340751	0.544898	28.814708	1.081883	12.809205
5754.211000	909.336990	331.343221	0.544898	28.814923	1.081882	12.809300
5754.231000	909.337070	331.356109	0.544894	28.816044	1.081875	12.809799
5754.251000	909.336990	331.359654	0.544894	28.816352	1.081874	12.809936
5754.271000	909.336990	331.356778	0.544894	28.816102	1.081875	12.809824
5754.291000	909.336990	331.359625	0.544894	28.816350	1.081874	12.809934
5754.311000	909.337070	331.330782	0.544901	28.813842	1.081888	12.808819
5754.331000	909.336990	331.336111	0.544900	28.814305	1.081885	12.809025
5754.351000	909.336990	331.325544	0.544902	28.813386	1.081890	12.808617
5754.371000	909.336990	331.327257	0.544902	28.813535	1.081889	12.808683
5754.391000	909.336990	331.317778	0.544904	28.812711	1.081894	12.808317
5754.411000	909.336990	331.308420	0.544907	28.811897	1.081898	12.807955
5754.431000	909.337070	331.311052	0.544906	28.812126	1.081897	12.808057
5754.431000	909.337070	331.309569	0.544907	28.811997	1.081898	12.807999
5754.451000	909.336990	331.312019	0.544906	28.812210	1.081897	12.808094
5754.471000	909.337070	331.309908	0.544907	28.812026	1.081898	12.808013
5754.511000	909.336990	331.315585	0.544905	28.812520	1.081895	12.808232
5754.531000	909.336990	331.313601	0.544906	28.812347	1.081896	12.808155
5754.551000	909.336990	331.287268	0.544912	28.810057	1.081909	12.807137
5754.571000	909.336990	331.305165	0.544908	28.811614	1.081900	12.807829
5754.591000	909.336990	331.295578	0.544910	28.810780	1.081905	12.807459
5754.611000	909.336990	331.301518	0.544909	28.811297	1.081902	12.807688
5754.631000	909.336990	331.309451	0.544907	28.811987	1.081898	12.807995
5754.651000	909.336990	331.300443	0.544909	28.811203	1.081902	12.807647
5754.651000	909.336990	331.307552	0.544907	28.811821	1.081899	12.807921
5754.691000	909.336990	331.307090	0.544907	28.811781	1.081899	12.807904
5754.691000	909.336990	331.293858	0.544911	28.810630	1.081905	12.807392
5754.731000	909.336990	331.290634	0.544912	28.810350	1.081907	12.807267
5754.751000	909.336990	331.288096	0.544912	28.810129	1.081908	12.807169
5754.771000	909.337070	331.275331	0.544916	28.809019	1.081914	12.806676
5754.791000	909.336990	331.282145	0.544914	28.809612	1.081911	12.806939
5754.811000	909.336990	331.272850	0.544916	28.808804	1.081915	12.806580
5754.831000	909.337070	331.292810	0.544911	28.810539	1.081906	12.807352
5754.851000	909.337070	331.293719	0.544911	28.810618	1.081906	12.807387
5754.871000	909.336990	331.283129	0.544914	28.809697	1.081911	12.806977
5754.891000	909.336990	331.263637	0.544919	28.808002	1.081920	12.806224
5754.911000	909.336990	331.279037	0.544915	28.809342	1.081912	12.806819
5754.931000	909.336990	331.259928	0.544920	28.807680	1.081922	12.806080
5754.951000	909.337070	331.258232	0.544920	28.807532	1.081923	12.806015
5754.971000	909.336990	331.257211	0.544920	28.807444	1.081923	12.805975
5754.991000	909.336990	331.261239	0.544919	28.807794	1.081921	12.806131
5755.011000	909.336990	331.252617	0.544921	28.807044	1.081925	12.805798
5755.031000	909.336990	331.258028	0.544920	28.807515	1.081923	12.806007
5755.050000	909.336990	331.258649	0.544920	28.807569	1.081922	12.806031
5755.070000	909.336990	331.259098	0.544920	28.807608	1.081922	12.806048
5755.070000	909.336990	331.253682	0.544921	28.807137	1.081925	12.805839
5755.110000	909.336990	331.251305	0.544922	28.806930	1.081926	12.805747
5755.130000	909.336990	331.234918	0.544926	28.805505	1.081934	12.805113
5755.150000	909.336990	331.244544	0.544924	28.806342	1.081929	12.805486
5755.170000	909.336990	331.237612	0.544925	28.805739	1.081932	12.805218
5755.190000	909.336990	331.230898	0.544927	28.805155	1.081936	12.804958
5755.210000	909.337070	331.237647	0.544925	28.805742	1.081933	12.805219
5755.230000	909.337070	331.230025	0.544927	28.805079	1.081936	12.804924
5755.250000	909.336990	331.232492	0.544927	28.805294	1.081935	12.805020
5755.270000	909.336990	331.241375	0.544924	28.806066	1.081931	12.805363
5755.290000	909.336990	331.227544	0.544928	28.804864	1.081937	12.804828
5755.290000	909.336990	331.228746	0.544928	28.804968	1.081937	12.804875
5755.330000	909.336990	331.227936	0.544928	28.804898	1.081937	12.804844
5755.350000	909.336990	331.226257	0.544928	28.804752	1.081938	12.804779
5755.370000	909.336990	331.214081	0.544932	28.803693	1.081944	12.804308
5755.390000	909.336990	331.221948	0.544929	28.804377	1.081940	12.804612
5755.410000	909.336990	331.213630	0.544932	28.803654	1.081944	12.804291
5755.430000	909.336990	331.211967	0.544932	28.803509	1.081945	12.804226
5755.450000	909.336990	331.202712	0.544935	28.802704	1.081949	12.803868
5755.470000	909.336990	331.204973	0.544934	28.802901	1.081948	12.803956
5755.490000	909.336990	331.207716	0.544933	28.803139	1.081947	12.804062
5755.510000	909.336990	331.205335	0.544934	28.802932	1.081948	12.803970
5755.530000	909.336990	331.196486	0.544936	28.802163	1.081952	12.803628
5755.550000	909.337070	331.190674	0.544938	28.801657	1.081955	12.803403
5755.570000	909.336990	331.210302	0.544933	28.803364	1.081946	12.804162
5755.590000	909.336990	331.185563	0.544939	28.801213	1.081958	12.803205
5755.610000	909.336990	331.194238	0.544937	28.801967	1.081953	12.803541
5755.630000	909.337070	331.190724	0.544938	28.801662	1.081955	12.803405
5755.650000	909.337070	331.183068	0.544940	28.800996	1.081959	12.803109
5755.670000	909.336990	331.188893	0.544938	28.801502	1.081956	12.803334
5755.690000	909.337070	331.174284	0.544942	28.800232	1.081963	12.802769
5755.710000	909.337070	331.189520	0.544938	28.801557	1.081956	12.803358
5755.710000	909.337070	331.186322	0.544939	28.801279	1.081957	12.803235
5755.750000	909.336990	331.187765	0.544938	28.801404	1.081956	12.803291
5755.770000	909.337070	331.176945	0.544941	28.800463	1.081962	12.802872
5755.790000	909.337070	331.176227	0.544941	28.800401	1.081962	12.802845
5755.810000	909.336990	331.168400	0.544943	28.799720	1.081966	12.802542
5755.830000	909.336990	331.161285	0.544945	28.799101	1.081969	12.802267
5755.850000	909.336990	331.164102	0.544945	28.799346	1.081968	12.802376
5755.870000	909.336990	331.143992	0.544950	28.797598	1.081978	12.801598
5755.890000	909.336990	331.153891	0.544947	28.798458	1.081973	12.801981
5755.910000	909.336990	331.163212	0.544945	28.799269	1.081968	12.802341
5755.930000	909.336990	331.153549	0.544947	28.798429	1.081973	12.801968
5755.950000	909.336990	331.145620	0.544949	28.797739	1.081977	12.801661
5755.970000	909.337070	331.141530	0.544951	28.797383	1.081979	12.801503
5755.970000	909.337070	331.137303	0.544952	28.797016	1.081981	12.801340
5756.010000	909.336990	331.135386	0.544952	28.796849	1.081982	12.801266
5756.030000	909.336990	331.130416	0.544953	28.796417	1.081984	12.801074
5756.050000	909.336990	331.138295	0.544951	28.797102	1.081980	12.801378
5756.070000	909.336990	331.141251	0.544951	28.797359	1.081979	12.801492
5756.090000	909.336990	331.134545	0.544952	28.796776	1.081982	12.801233
5756.110000	909.337070	331.143221	0.544950	28.797530	1.081978	12.801569
5756.130000	909.337070	331.132114	0.544953	28.796565	1.081983	12.801139
5756.150000	909.336990	331.124588	0.544955	28.795910	1.081987	12.800848
5756.170000	909.336990	331.128381	0.544954	28.796240	1.081985	12.800995
5756.190000	909.336990	331.111184	0.544958	28.794744	1.081993	12.800330
5756.210000	909.336990	331.132996	0.544953	28.796641	1.081983	12.801173
5756.230000	909.337070	331.118796	0.544957	28.795406	1.081990	12.800624
5756.250000	909.336990	331.117766	0.544957	28.795317	1.081990	12.800585
5756.270000	909.336990	331.120532	0.544956	28.795557	1.081989	12.800691
5756.290000	909.336990	331.116846	0.544957	28.795237	1.081991	12.800549
5756.310000	909.336990	331.120278	0.544956	28.795535	1.081989	12.800682
5756.330000	909.336990	331.107198	0.544959	28.794398	1.081995	12.800176
5756.350000	909.336990	331.112956	0.544958	28.794898	1.081993	12.800399
5756.370000	909.336990	331.114357	0.544958	28.795020	1.081992	12.800453
5756.370000	909.336990	331.108837	0.544959	28.794540	1.081995	12.800239
5756.410000	909.336990	331.107495	0.544959	28.794424	1.081995	12.800187
5756.430000	909.336990	331.104739	0.544960	28.794184	1.081997	12.800081
5756.450000	909.336990	331.101726	0.544961	28.793922	1.081998	12.799964
5756.470000	909.336990	331.100563	0.544961	28.793821	1.081999	12.799919
5756.490000	909.336990	331.095226	0.544963	28.793357	1.082001	12.799713
5756.510000	909.336990	331.098295	0.544962	28.793624	1.082000	12.799832
5756.530000	909.336990	331.082146	0.544966	28.792219	1.082007	12.799208
5756.550000	909.336990	331.077641	0.544967	28.791827	1.082010	12.799033
5756.570000	909.336990	331.067634	0.544970	28.790957	1.082014	12.798647
5756.570000	909.336990	331.080551	0.544966	28.792080	1.082008	12.799146
5756.610000	909.336990	331.081058	0.544966	28.792125	1.082008	12.799165
5756.630000	909.336990	331.081804	0.544966	28.792189	1.082008	12.799194
5756.650000	909.336990	331.080284	0.544967	28.792057	1.082008	12.799136
5756.670000	909.336990	331.076523	0.544967	28.791730	1.082010	12.798990
5756.690000	909.337070	331.072747	0.544969	28.791402	1.082012	12.798844
5756.710000	909.336990	331.079875	0.544967	28.792022	1.082009	12.799120
5756.730000	909.337070	331.074157	0.544968	28.791524	1.082011	12.798899
5756.750000	909.336990	331.063954	0.544971	28.790637	1.082016	12.798504
5756.770000	909.336990	331.071344	0.544969	28.791280	1.082013	12.798790
5756.790000	909.336990	331.072913	0.544968	28.791416	1.082012	12.798851
5756.810000	909.336990	331.071072	0.544969	28.791256	1.082013	12.798779
5756.830000	909.336990	331.075558	0.544968	28.791646	1.082011	12.798953
5756.850000	909.336990	331.064546	0.544971	28.790689	1.082016	12.798527
5756.870000	909.336990	331.062502	0.544971	28.790511	1.082017	12.798448
5756.890000	909.336990	331.058175	0.544972	28.790135	1.082019	12.798281
5756.910000	909.336990	331.069349	0.544969	28.791106	1.082014	12.798713
5756.930000	909.336990	331.078331	0.544967	28.791887	1.082009	12.799060
5756.950000	909.337070	331.053655	0.544974	28.789742	1.082021	12.798106
5756.970000	909.336990	331.074033	0.544968	28.791514	1.082011	12.798894
5756.990000	909.336990	331.069859	0.544969	28.791151	1.082013	12.798733
5756.990000	909.336990	331.062628	0.544971	28.790522	1.082017	12.798453
5757.030000	909.336990	331.040873	0.544977	28.788630	1.082027	12.797612
5757.050000	909.336990	331.046326	0.544975	28.789104	1.082025	12.797823
5757.070000	909.336990	331.027074	0.544980	28.787430	1.082034	12.797078
5757.090000	909.337070	331.038628	0.544977	28.788435	1.082029	12.797525
5757.110000	909.336990	331.039509	0.544977	28.788511	1.082028	12.797559
5757.130000	909.336990	331.040240	0.544977	28.788575	1.082028	12.797588
5757.150000	909.336990	331.031441	0.544979	28.787810	1.082032	12.797247
5757.170000	909.336990	331.037468	0.544978	28.788334	1.082029	12.797480
5757.190000	909.336990	331.029096	0.544980	28.787606	1.082033	12.797157
5757.210000	909.337070	331.033289	0.544979	28.787970	1.082031	12.797319
5757.230000	909.337070	331.026797	0.544981	28.787406	1.082034	12.797068
5757.250000	909.336990	331.032386	0.544979	28.787892	1.082031	12.797284
5757.270000	909.337070	331.019467	0.544982	28.786768	1.082038	12.796784
5757.290000	909.337070	331.031484	0.544979	28.787813	1.082032	12.797249
5757.310000	909.336990	331.023154	0.544981	28.787089	1.082036	12.796927
5757.330000	909.337070	331.019297	0.544983	28.786754	1.082038	12.796778
5757.350000	909.337070	331.025569	0.544981	28.787299	1.082035	12.797020
5757.370000	909.336990	331.028899	0.544980	28.787589	1.082033	12.797149
5757.390000	909.337070	331.010606	0.544985	28.785998	1.082042	12.796442
5757.410000	909.336990	331.010106	0.544985	28.785954	1.082042	12.796423
5757.430000	909.336990	331.013524	0.544984	28.786252	1.082041	12.796555
5757.450000	909.336990	331.009457	0.544985	28.785898	1.082042	12.796397
5757.470000	909.336990	331.013687	0.544984	28.786266	1.082040	12.796561
5757.470000	909.336990	331.005567	0.544986	28.785560	1.082044	12.796247
5757.510000	909.336990	331.008148	0.544985	28.785784	1.082043	12.796347
5757.530000	909.337070	331.005177	0.544986	28.785526	1.082045	12.796232
5757.550000	909.336990	331.001441	0.544987	28.785201	1.082046	12.796088
5757.570000	909.336990	331.001984	0.544987	28.785248	1.082046	12.796109
5757.590000	909.337070	331.000329	0.544987	28.785104	1.082047	12.796045
5757.610000	909.336990	330.994952	0.544989	28.784636	1.082049	12.795837
5757.630000	909.336990	330.998375	0.544988	28.784934	1.082048	12.795969
5757.630000	909.336990	331.009301	0.544985	28.785884	1.082043	12.796391
5757.670000	909.336990	330.983895	0.544992	28.783675	1.082055	12.795409
5757.690000	909.336990	330.982739	0.544992	28.783574	1.082055	12.795365
5757.710000	909.336990	330.993402	0.544989	28.784502	1.082050	12.795777
5757.730000	909.336990	330.983551	0.544992	28.783645	1.082055	12.795396
5757.750000	909.337070	330.972857	0.544995	28.782715	1.082060	12.794983
5757.770000	909.337070	330.988117	0.544991	28.784042	1.082053	12.795572
5757.790000	909.336990	330.971601	0.544995	28.782606	1.082061	12.794934
5757.810000	909.336990	330.979090	0.544993	28.783257	1.082057	12.795224
5757.830000	909.336990	330.983427	0.544992	28.783634	1.082055	12.795391
5757.850000	909.336990	330.964285	0.544997	28.781969	1.082064	12.794651
5757.870000	909.336990	330.965629	0.544996	28.782086	1.082064	12.794703
5757.890000	909.336990	330.960761	0.544998	28.781663	1.082066	12.794515
5757.910000	909.336990	330.948907	0.545001	28.780632	1.082072	12.794057
5757.930000	909.336990	330.957265	0.544999	28.781359	1.082068	12.794380
5757.950000	909.337070	330.965166	0.544997	28.782046	1.082064	12.794685
5757.970000	909.336990	330.950890	0.545000	28.780805	1.082071	12.794133
5757.990000	909.337070	330.954179	0.545000	28.781091	1.082069	12.794260
5758.010000	909.336990	330.949218	0.545001	28.780659	1.082072	12.794069
5758.030000	909.336990	330.957454	0.544999	28.781375	1.082068	12.794387
5758.050000	909.336990	330.956850	0.544999	28.781323	1.082068	12.794364
5758.070000	909.336990	330.945960	0.545002	28.780376	1.082073	12.793943
5758.070000	909.336990	330.950368	0.545000	28.780759	1.082071	12.794113
5758.110000	909.336990	330.940729	0.545003	28.779921	1.082076	12.793741
5758.130000	909.336990	330.936455	0.545004	28.779549	1.082078	12.793575
5758.150000	909.336990	330.941783	0.545003	28.780013	1.082075	12.793781
5758.170000	909.336990	330.942866	0.545002	28.780107	1.082075	12.793823
5758.190000	909.337070	330.938263	0.545004	28.779707	1.082077	12.793645
5758.210000	909.336990	330.930472	0.545006	28.779029	1.082081	12.793344
5758.230000	909.336990	330.934175	0.545005	28.779351	1.082079	12.793487
5758.250000	909.336990	330.924648	0.545007	28.778522	1.082083	12.793119
5758.270000	909.336990	330.928667	0.545006	28.778872	1.082081	12.793274
5758.270000	909.336990	330.933813	0.545005	28.779320	1.082079	12.793473
5758.310000	909.336990	330.934786	0.545005	28.779404	1.082078	12.793511
5758.330000	909.336990	330.918914	0.545009	28.778024	1.082086	12.792897
5758.350000	909.336990	330.905993	0.545012	28.776900	1.082092	12.792398
5758.370000	909.336990	330.909788	0.545011	28.777230	1.082091	12.792544
5758.390000	909.336990	330.903158	0.545013	28.776654	1.082094	12.792288
5758.410000	909.336990	330.903548	0.545013	28.776688	1.082094	12.792303
5758.430000	909.337070	330.884955	0.545018	28.775071	1.082103	12.791584
5758.450000	909.336990	330.890358	0.545016	28.775540	1.082100	12.791793
5758.470000	909.336990	330.891275	0.545016	28.775620	1.082099	12.791829
5758.490000	909.336990	330.882244	0.545018	28.774835	1.082104	12.791480
5758.490000	909.336990	330.878289	0.545019	28.774491	1.082106	12.791327
5758.530000	909.336990	330.894649	0.545015	28.775914	1.082098	12.791959
5758.530000	909.336990	330.892653	0.545016	28.775740	1.082099	12.791882
5758.570000	909.336990	330.882685	0.545018	28.774873	1.082104	12.791497
5758.590000	909.336990	330.892366	0.545016	28.775715	1.082099	12.791871
5758.610000	909.337070	330.879052	0.545019	28.774557	1.082105	12.791356
5758.630000	909.337070	330.886250	0.545017	28.775183	1.082102	12.791634
5758.650000	909.337070	330.887553	0.545017	28.775297	1.082101	12.791685
5758.670000	909.336990	330.886008	0.545017	28.775162	1.082102	12.791625
5758.690000	909.336990	330.866840	0.545022	28.773495	1.082111	12.790884
5758.710000	909.336990	330.853242	0.545026	28.772313	1.082118	12.790358
5758.730000	909.336990	330.870522	0.545021	28.773816	1.082109	12.791026
5758.750000	909.336990	330.867992	0.545022	28.773595	1.082111	12.790929
5758.770000	909.336990	330.857179	0.545025	28.772655	1.082116	12.790511
5758.790000	909.336990	330.855380	0.545025	28.772499	1.082117	12.790441
5758.810000	909.336990	330.865436	0.545023	28.773373	1.082112	12.790830
5758.830000	909.336990	330.852796	0.545026	28.772274	1.082118	12.790341
5758.850000	909.336990	330.853637	0.545026	28.772347	1.082118	12.790374
5758.870000	909.336990	330.848998	0.545027	28.771944	1.082120	12.790194
5758.890000	909.336990	330.854049	0.545026	28.772383	1.082117	12.790390
5758.910000	909.336990	330.857043	0.545025	28.772643	1.082116	12.790505
5758.910000	909.336990	330.854692	0.545025	28.772439	1.082117	12.790414
5758.950000	909.336990	330.833155	0.545031	28.770566	1.082127	12.789582
5758.970000	909.337070	330.851401	0.545026	28.772153	1.082119	12.790287
5758.990000	909.336990	330.840192	0.545029	28.771178	1.082124	12.789854
5759.010000	909.336990	330.830437	0.545032	28.770330	1.082129	12.789477
5759.030000	909.337070	330.829546	0.545032	28.770252	1.082129	12.789442
5759.050000	909.337070	330.830067	0.545032	28.770297	1.082129	12.789462
5759.070000	909.336990	330.825599	0.545033	28.769909	1.082131	12.789290
5759.090000	909.336990	330.826143	0.545033	28.769956	1.082131	12.789311
5759.110000	909.336990	330.832953	0.545031	28.770548	1.082128	12.789574
5759.130000	909.336990	330.817793	0.545035	28.769230	1.082135	12.788988
5759.150000	909.337070	330.805435	0.545038	28.768155	1.082141	12.788510
5759.170000	909.336990	330.803959	0.545039	28.768027	1.082142	12.788453
5759.190000	909.336990	330.799506	0.545040	28.767640	1.082144	12.788281
5759.210000	909.336990	330.805495	0.545038	28.768160	1.082141	12.788513
5759.230000	909.336990	330.807952	0.545038	28.768374	1.082140	12.788608
5759.250000	909.336990	330.792339	0.545042	28.767016	1.082147	12.788004
5759.270000	909.336990	330.805249	0.545038	28.768139	1.082141	12.788503
5759.290000	909.336990	330.812779	0.545036	28.768794	1.082137	12.788794
5759.310000	909.336990	330.804243	0.545039	28.768052	1.082141	12.788464
5759.330000	909.336990	330.799373	0.545040	28.767628	1.082144	12.788276
5759.350000	909.336990	330.789541	0.545042	28.766773	1.082149	12.787896
5759.350000	909.336990	330.796442	0.545041	28.767373	1.082145	12.788163
5759.390000	909.337070	330.792489	0.545042	28.767029	1.082147	12.788010
5759.410000	909.336990	330.799564	0.545040	28.767645	1.082144	12.788283
5759.430000	909.336990	330.800011	0.545040	28.767684	1.082143	12.788301
5759.450000	909.336990	330.785251	0.545044	28.766400	1.082151	12.787730
5759.470000	909.337070	330.783939	0.545044	28.766286	1.082151	12.787679
5759.490000	909.337070	330.786557	0.545043	28.766514	1.082150	12.787780
5759.510000	909.337070	330.775604	0.545046	28.765561	1.082155	12.787357
5759.530000	909.336990	330.785398	0.545044	28.766413	1.082151	12.787736
5759.550000	909.336990	330.780639	0.545045	28.765999	1.082153	12.787552
5759.570000	909.336990	330.769825	0.545048	28.765058	1.082158	12.787134
5759.590000	909.336990	330.763136	0.545049	28.764477	1.082161	12.786875
5759.610000	909.337070	330.760880	0.545050	28.764281	1.082162	12.786788
5759.630000	909.336990	330.764532	0.545049	28.764598	1.082161	12.786929
5759.650000	909.336990	330.748923	0.545053	28.763241	1.082168	12.786326
5759.670000	909.337070	330.758545	0.545051	28.764078	1.082164	12.786698
5759.690000	909.336990	330.764457	0.545049	28.764592	1.082161	12.786926
5759.710000	909.336990	330.766291	0.545049	28.764751	1.082160	12.786997
5759.730000	909.336990	330.749590	0.545053	28.763299	1.082168	12.786351
5759.750000	909.336990	330.749209	0.545053	28.763266	1.082168	12.786337
5759.770000	909.336990	330.757793	0.545051	28.764012	1.082164	12.786668
5759.770000	909.336990	330.742708	0.545055	28.762700	1.082171	12.786085
5759.810000	909.336990	330.760868	0.545050	28.764280	1.082162	12.786787
5759.830000	909.336990	330.742421	0.545055	28.762675	1.082171	12.786074
5759.850000	909.336990	330.741143	0.545055	28.762564	1.082172	12.786025
5759.870000	909.336990	330.745152	0.545054	28.762913	1.082170	12.786180
5759.890000	909.336990	330.738952	0.545056	28.762374	1.082173	12.785940
5759.910000	909.336990	330.748374	0.545053	28.763193	1.082168	12.786304
5759.930000	909.337070	330.743452	0.545055	28.762765	1.082171	12.786114
5759.950000	909.336990	330.741736	0.545055	28.762616	1.082172	12.786048
5759.970000	909.336990	330.735709	0.545057	28.762092	1.082174	12.785815
5759.990000	909.337070	330.735943	0.545057	28.762112	1.082174	12.785824
5759.990000	909.337070	330.727144	0.545059	28.761347	1.082179	12.785484
5760.030000	909.336990	330.724777	0.545059	28.761141	1.082180	12.785392
5760.050000	909.336990	330.729941	0.545058	28.761590	1.082177	12.785592
5760.070000	909.336990	330.722678	0.545060	28.760958	1.082181	12.785311
5760.090000	909.336990	330.721043	0.545060	28.760816	1.082182	12.785248
5760.110000	909.336990	330.711432	0.545063	28.759980	1.082186	12.784876
5760.130000	909.336990	330.717726	0.545061	28.760528	1.082183	12.785120
5760.150000	909.336990	330.706275	0.545064	28.759532	1.082189	12.784677
5760.170000	909.337070	330.714770	0.545062	28.760271	1.082185	12.785005
5760.190000	909.336990	330.705345	0.545064	28.759451	1.082189	12.784641
5760.190000	909.336990	330.710144	0.545063	28.759868	1.082187	12.784826
5760.230000	909.336990	330.705757	0.545064	28.759487	1.082189	12.784657
5760.230000	909.336990	330.705801	0.545064	28.759491	1.082189	12.784658
5760.270000	909.336990	330.706239	0.545064	28.759529	1.082189	12.784675
5760.290000	909.337070	330.704835	0.545065	28.759407	1.082189	12.784621
5760.310000	909.336990	330.708092	0.545064	28.759690	1.082188	12.784747
5760.330000	909.336990	330.681092	0.545071	28.757342	1.082201	12.783703
5760.350000	909.337070	330.719613	0.545061	28.760692	1.082182	12.785192
5760.370000	909.337070	330.695486	0.545067	28.758594	1.082194	12.784260
5760.390000	909.337070	330.696729	0.545067	28.758702	1.082193	12.784308
5760.410000	909.337070	330.682266	0.545071	28.757444	1.082200	12.783749
5760.430000	909.336990	330.692094	0.545068	28.758299	1.082196	12.784129
5760.450000	909.336990	330.688071	0.545069	28.757949	1.082197	12.783973
5760.470000	909.337070	330.680648	0.545071	28.757303	1.082201	12.783686
5760.490000	909.336990	330.681603	0.545071	28.757386	1.082201	12.783723
5760.510000	909.336990	330.681896	0.545071	28.757412	1.082200	12.783734
5760.530000	909.336990	330.669652	0.545074	28.756347	1.082206	12.783261
5760.550000	909.337070	330.682343	0.545071	28.757451	1.082200	12.783752
5760.570000	909.337070	330.689258	0.545069	28.758052	1.082197	12.784019
5760.590000	909.337070	330.677068	0.545072	28.756992	1.082203	12.783548
5760.610000	909.336990	330.669933	0.545074	28.756371	1.082206	12.783272
5760.630000	909.336990	330.670512	0.545074	28.756422	1.082206	12.783294
5760.650000	909.336990	330.661388	0.545076	28.755628	1.082210	12.782942
5760.670000	909.336990	330.662093	0.545076	28.755690	1.082210	12.782969
5760.690000	909.336990	330.671187	0.545073	28.756481	1.082206	12.783320
5760.710000	909.336990	330.659630	0.545076	28.755475	1.082211	12.782874
5760.730000	909.337070	330.646428	0.545080	28.754327	1.082218	12.782363
5760.750000	909.337070	330.654103	0.545078	28.754995	1.082214	12.782660
5760.770000	909.337070	330.647341	0.545080	28.754407	1.082217	12.782399
5760.790000	909.337070	330.651315	0.545079	28.754752	1.082215	12.782552
5760.810000	909.336990	330.648312	0.545079	28.754491	1.082217	12.782436
5760.830000	909.336990	330.649159	0.545079	28.754565	1.082216	12.782469
5760.850000	909.336990	330.644076	0.545080	28.754123	1.082219	12.782272
5760.870000	909.336990	330.645236	0.545080	28.754224	1.082218	12.782317
5760.870000	909.336990	330.637082	0.545082	28.753515	1.082222	12.782002
5760.910000	909.336990	330.631684	0.545084	28.753045	1.082225	12.781793
5760.930000	909.336990	330.636004	0.545083	28.753421	1.082223	12.781960
5760.950000	909.336990	330.635962	0.545083	28.753417	1.082223	12.781959
5760.970000	909.336990	330.642404	0.545081	28.753977	1.082219	12.782208
5760.990000	909.337070	330.632367	0.545084	28.753105	1.082224	12.781820
5761.010000	909.337070	330.616550	0.545088	28.751729	1.082232	12.781208
5761.030000	909.336990	330.619084	0.545087	28.751949	1.082231	12.781306
5761.050000	909.336990	330.627906	0.545085	28.752717	1.082226	12.781647
5761.070000	909.336990	330.616451	0.545088	28.751721	1.082232	12.781204
5761.090000	909.336990	330.624187	0.545086	28.752393	1.082228	12.781503
5761.110000	909.336990	330.618472	0.545087	28.751896	1.082231	12.781282
5761.130000	909.336990	330.618684	0.545087	28.751915	1.082231	12.781291
5761.150000	909.336990	330.608681	0.545090	28.751045	1.082236	12.780904
5761.170000	909.336990	330.614670	0.545088	28.751566	1.082233	12.781136
5761.190000	909.336990	330.608299	0.545090	28.751012	1.082236	12.780889
5761.210000	909.336990	330.607039	0.545090	28.750902	1.082237	12.780841
5761.230000	909.336990	330.613612	0.545088	28.751474	1.082233	12.781095
5761.250000	909.337070	330.607765	0.545090	28.750965	1.082236	12.780869
5761.270000	909.336990	330.601065	0.545092	28.750382	1.082239	12.780610
5761.270000	909.336990	330.603964	0.545091	28.750635	1.082238	12.780722
5761.310000	909.337070	330.607546	0.545090	28.750946	1.082236	12.780860
5761.310000	909.337070	330.601608	0.545092	28.750430	1.082239	12.780631
5761.350000	909.337070	330.598165	0.545093	28.750130	1.082241	12.780497
5761.370000	909.337070	330.573710	0.545099	28.748004	1.082253	12.779552
5761.390000	909.336990	330.593566	0.545094	28.749730	1.082243	12.780320
5761.410000	909.337070	330.575127	0.545099	28.748127	1.082252	12.779607
5761.430000	909.336990	330.578291	0.545098	28.748402	1.082250	12.779729
5761.450000	909.336990	330.586783	0.545095	28.749140	1.082246	12.780057
5761.470000	909.336990	330.575408	0.545098	28.748151	1.082252	12.779618
5761.470000	909.336990	330.587085	0.545095	28.749167	1.082246	12.780069
5761.510000	909.336990	330.592543	0.545094	28.749641	1.082244	12.780280
5761.510000	909.336990	330.564293	0.545101	28.747185	1.082257	12.779188
5761.550000	909.336990	330.581352	0.545097	28.748668	1.082249	12.779847
5761.570000	909.336990	330.568800	0.545100	28.747577	1.082255	12.779362
5761.590000	909.337070	330.582690	0.545097	28.748784	1.082248	12.779899
5761.610000	909.336990	330.564719	0.545101	28.747222	1.082257	12.779204
5761.630000	909.336990	330.580757	0.545097	28.748616	1.082249	12.779824
5761.650000	909.337070	330.573699	0.545099	28.748003	1.082253	12.779552
5761.670000	909.336990	330.578110	0.545098	28.748386	1.082250	12.779722
5761.690000	909.337070	330.571585	0.545099	28.747819	1.082254	12.779470
5761.690000	909.337070	330.555362	0.545104	28.746408	1.082262	12.778843
5761.730000	909.337070	330.556307	0.545103	28.746490	1.082261	12.778879
5761.750000	909.336990	330.548444	0.545105	28.745806	1.082265	12.778575
5761.770000	909.336990	330.563341	0.545102	28.747102	1.082258	12.779151
5761.790000	909.336990	330.556526	0.545103	28.746509	1.082261	12.778888
5761.810000	909.336990	330.562056	0.545102	28.746990	1.082258	12.779102
5761.830000	909.336990	330.561495	0.545102	28.746941	1.082258	12.779080
5761.850000	909.336990	330.550366	0.545105	28.745973	1.082264	12.778650
5761.870000	909.336990	330.552272	0.545104	28.746139	1.082263	12.778723
5761.890000	909.336990	330.546830	0.545106	28.745666	1.082266	12.778513
5761.910000	909.336990	330.554302	0.545104	28.746316	1.082262	12.778802
5761.910000	909.336990	330.538494	0.545108	28.744941	1.082270	12.778191
5761.930000	909.336990	330.539668	0.545108	28.745043	1.082269	12.778236
5761.970000	909.336990	330.543875	0.545107	28.745409	1.082267	12.778399
5761.990000	909.336990	330.546607	0.545106	28.745647	1.082266	12.778504
5762.010000	909.336990	330.539342	0.545108	28.745015	1.082269	12.778223
5762.030000	909.336990	330.541354	0.545107	28.745190	1.082268	12.778301
5762.050000	909.336990	330.546672	0.545106	28.745652	1.082266	12.778507
5762.070000	909.336990	330.527276	0.545111	28.743965	1.082275	12.777757
5762.090000	909.337070	330.550583	0.545105	28.745992	1.082264	12.778658
5762.110000	909.336990	330.543576	0.545107	28.745383	1.082267	12.778387
5762.130000	909.336990	330.542951	0.545107	28.745329	1.082267	12.778363
5762.130000	909.336990	330.552379	0.545104	28.746149	1.082263	12.778727
5762.170000	909.336990	330.541004	0.545107	28.745159	1.082268	12.778288
5762.190000	909.336990	330.546647	0.545106	28.745650	1.082266	12.778506
5762.210000	909.336990	330.537270	0.545108	28.744835	1.082270	12.778143
5762.230000	909.336990	330.540308	0.545108	28.745099	1.082269	12.778261
5762.250000	909.336990	330.531991	0.545110	28.744376	1.082273	12.777939
5762.270000	909.336990	330.539619	0.545108	28.745039	1.082269	12.778234
5762.290000	909.336990	330.527704	0.545111	28.744003	1.082275	12.777773
5762.310000	909.336990	330.517886	0.545113	28.743149	1.082280	12.777394
5762.330000	909.336990	330.527356	0.545111	28.743972	1.082275	12.777760
5762.350000	909.336990	330.519885	0.545113	28.743323	1.082279	12.777471
5762.370000	909.336990	330.524382	0.545112	28.743714	1.082276	12.777645
5762.390000	909.336990	330.508769	0.545116	28.742356	1.082284	12.777041
5762.410000	909.336990	330.516894	0.545114	28.743063	1.082280	12.777356
5762.430000	909.337070	330.500152	0.545118	28.741607	1.082288	12.776708
5762.450000	909.336990	330.503968	0.545117	28.741939	1.082286	12.776856
5762.470000	909.336990	330.511194	0.545115	28.742567	1.082283	12.777135
5762.490000	909.336990	330.498061	0.545119	28.741425	1.082289	12.776628
5762.510000	909.336990	330.491457	0.545120	28.740851	1.082292	12.776372
5762.530000	909.336990	330.508029	0.545116	28.742292	1.082284	12.777013
5762.550000	909.337070	330.495975	0.545119	28.741243	1.082290	12.776547
5762.550000	909.337070	330.490877	0.545121	28.740800	1.082293	12.776350
5762.590000	909.336990	330.489034	0.545121	28.740640	1.082293	12.776279
5762.610000	909.337070	330.488063	0.545121	28.740555	1.082294	12.776241
5762.630000	909.336990	330.494460	0.545120	28.741112	1.082291	12.776488
5762.650000	909.337070	330.485159	0.545122	28.740303	1.082295	12.776129
5762.670000	909.337070	330.490577	0.545121	28.740774	1.082293	12.776338
5762.690000	909.336990	330.478544	0.545124	28.739728	1.082298	12.775873
5762.710000	909.336990	330.490575	0.545121	28.740774	1.082293	12.776338
5762.730000	909.336990	330.496780	0.545119	28.741313	1.082290	12.776578
5762.750000	909.336990	330.478982	0.545124	28.739766	1.082298	12.775890
5762.770000	909.337070	330.493063	0.545120	28.740990	1.082292	12.776434
5762.770000	909.337070	330.488495	0.545121	28.740593	1.082294	12.776258
5762.810000	909.337070	330.496258	0.545119	28.741268	1.082290	12.776558
5762.830000	909.336990	330.492062	0.545120	28.740903	1.082292	12.776396
5762.850000	909.337070	330.497360	0.545119	28.741364	1.082290	12.776600
5762.870000	909.337070	330.484013	0.545122	28.740203	1.082296	12.776084
5762.890000	909.337070	330.485865	0.545122	28.740364	1.082295	12.776156
5762.910000	909.336990	330.484066	0.545122	28.740208	1.082296	12.776087
5762.930000	909.337070	330.487767	0.545121	28.740530	1.082294	12.776230
5762.950000	909.336990	330.497809	0.545119	28.741403	1.082289	12.776618
5762.970000	909.336990	330.474534	0.545125	28.739379	1.082300	12.775718
5762.990000	909.337070	330.481392	0.545123	28.739975	1.082297	12.775983
5763.010000	909.336990	330.471335	0.545126	28.739101	1.082302	12.775594
5763.030000	909.337070	330.471892	0.545126	28.739149	1.082302	12.775616
5763.050000	909.336990	330.478075	0.545124	28.739687	1.082299	12.775855
5763.070000	909.337070	330.474557	0.545125	28.739381	1.082301	12.775719
5763.090000	909.336990	330.461737	0.545128	28.738266	1.082307	12.775223
5763.110000	909.337070	330.467641	0.545127	28.738779	1.082304	12.775452
5763.130000	909.336990	330.469714	0.545126	28.738960	1.082303	12.775532
5763.150000	909.336990	330.466128	0.545127	28.738648	1.082304	12.775393
5763.170000	909.336990	330.476999	0.545124	28.739593	1.082299	12.775813
5763.190000	909.336990	330.460651	0.545128	28.738172	1.082307	12.775181
5763.190000	909.336990	330.455511	0.545130	28.737724	1.082310	12.774983
5763.230000	909.336990	330.459913	0.545129	28.738107	1.082307	12.775153
5763.250000	909.337070	330.454160	0.545130	28.737607	1.082310	12.774930
5763.270000	909.336990	330.450356	0.545131	28.737276	1.082312	12.774783
5763.290000	909.337070	330.463618	0.545128	28.738430	1.082306	12.775296
5763.310000	909.336990	330.452440	0.545131	28.737457	1.082311	12.774864
5763.330000	909.336990	330.439855	0.545134	28.736363	1.082317	12.774377
5763.350000	909.337070	330.432830	0.545136	28.735752	1.082321	12.774106
5763.370000	909.337070	330.441501	0.545133	28.736506	1.082316	12.774441
5763.390000	909.336990	330.441886	0.545133	28.736540	1.082316	12.774456
5763.390000	909.336990	330.433171	0.545136	28.735782	1.082320	12.774119
5763.430000	909.336990	330.439523	0.545134	28.736334	1.082317	12.774365
5763.450000	909.336990	330.431980	0.545136	28.735678	1.082321	12.774073
5763.470000	909.336990	330.414843	0.545140	28.734188	1.082329	12.773410
5763.490000	909.336990	330.436599	0.545135	28.736080	1.082319	12.774252
5763.510000	909.337070	330.435573	0.545135	28.735991	1.082319	12.774212
5763.530000	909.336990	330.429783	0.545136	28.735487	1.082322	12.773988
5763.550000	909.337070	330.437915	0.545134	28.736194	1.082318	12.774302
5763.570000	909.337070	330.419893	0.545139	28.734627	1.082327	12.773606
5763.590000	909.336990	330.428170	0.545137	28.735347	1.082323	12.773926
5763.610000	909.336990	330.423830	0.545138	28.734969	1.082325	12.773758
5763.630000	909.336990	330.415882	0.545140	28.734278	1.082329	12.773451
5763.630000	909.336990	330.415548	0.545140	28.734249	1.082329	12.773438
5763.670000	909.336990	330.412997	0.545141	28.734027	1.082330	12.773339
5763.690000	909.336990	330.410038	0.545142	28.733770	1.082332	12.773225
5763.710000	909.336990	330.414481	0.545140	28.734156	1.082329	12.773396
5763.730000	909.337070	330.406753	0.545143	28.733484	1.082333	12.773098
5763.750000	909.336990	330.398716	0.545145	28.732785	1.082337	12.772787
5763.770000	909.336990	330.414171	0.545141	28.734129	1.082330	12.773384
5763.790000	909.337070	330.399466	0.545144	28.732851	1.082337	12.772816
5763.810000	909.337070	330.401033	0.545144	28.732987	1.082336	12.772877
5763.830000	909.336990	330.396584	0.545145	28.732600	1.082338	12.772705
5763.830000	909.336990	330.394920	0.545146	28.732455	1.082339	12.772640
5763.870000	909.336990	330.388884	0.545147	28.731930	1.082342	12.772407
5763.890000	909.336990	330.397661	0.545145	28.732694	1.082337	12.772746
5763.910000	909.337070	330.393488	0.545146	28.732331	1.082340	12.772585
5763.930000	909.336990	330.407887	0.545142	28.733583	1.082333	12.773142
5763.950000	909.336990	330.393036	0.545146	28.732291	1.082340	12.772567
5763.970000	909.336990	330.397431	0.545145	28.732674	1.082338	12.772737
5763.990000	909.336990	330.387226	0.545148	28.731786	1.082343	12.772343
5764.010000	909.337070	330.400851	0.545144	28.732971	1.082336	12.772870
5764.030000	909.337070	330.400550	0.545144	28.732945	1.082336	12.772858
5764.050000	909.336990	330.391563	0.545146	28.732163	1.082340	12.772510
5764.050000	909.336990	330.390652	0.545147	28.732084	1.082341	12.772475
5764.090000	909.336990	330.374658	0.545151	28.730693	1.082349	12.771857
5764.110000	909.336990	330.375202	0.545151	28.730741	1.082348	12.771878
5764.130000	909.337070	330.365950	0.545153	28.729936	1.082353	12.771520
5764.150000	909.336990	330.377391	0.545150	28.730931	1.082347	12.771963
5764.170000	909.337070	330.373758	0.545151	28.730615	1.082349	12.771822
5764.190000	909.336990	330.356686	0.545156	28.729130	1.082357	12.771162
5764.210000	909.336990	330.375001	0.545151	28.730723	1.082348	12.771870
5764.230000	909.337070	330.360108	0.545155	28.729428	1.082356	12.771294
5764.250000	909.336990	330.361926	0.545154	28.729586	1.082355	12.771365
5764.270000	909.336990	330.375451	0.545151	28.730762	1.082348	12.771888
5764.290000	909.337070	330.366236	0.545153	28.729961	1.082353	12.771531
5764.310000	909.336990	330.366213	0.545153	28.729959	1.082353	12.771530
5764.330000	909.336990	330.371833	0.545152	28.730448	1.082350	12.771748
5764.350000	909.336990	330.368754	0.545152	28.730180	1.082351	12.771629
5764.370000	909.336990	330.369073	0.545152	28.730207	1.082351	12.771641
5764.390000	909.336990	330.356762	0.545156	28.729137	1.082357	12.771165
5764.410000	909.337070	330.357615	0.545155	28.729211	1.082357	12.771198
5764.430000	909.336990	330.353969	0.545156	28.728894	1.082359	12.771057
5764.450000	909.336990	330.342048	0.545159	28.727857	1.082364	12.770596
5764.470000	909.336990	330.340895	0.545160	28.727757	1.082365	12.770552
5764.470000	909.336990	330.347773	0.545158	28.728355	1.082362	12.770818
5764.490000	909.337070	330.362772	0.545154	28.729660	1.082354	12.771397
5764.530000	909.337070	330.332434	0.545162	28.727021	1.082369	12.770225
5764.550000	909.336990	330.345272	0.545159	28.728138	1.082363	12.770721
5764.570000	909.336990	330.354951	0.545156	28.728979	1.082358	12.771095
5764.590000	909.336990	330.339053	0.545160	28.727597	1.082366	12.770481
5764.610000	909.336990	330.345971	0.545158	28.728199	1.082362	12.770748
5764.630000	909.337070	330.344103	0.545159	28.728036	1.082363	12.770676
5764.650000	909.337070	330.340339	0.545160	28.727709	1.082365	12.770530
5764.670000	909.336990	330.336266	0.545161	28.727354	1.082367	12.770373
5764.670000	909.336990	330.331415	0.545162	28.726933	1.082369	12.770185
5764.710000	909.336990	330.332694	0.545162	28.727044	1.082369	12.770235
5764.730000	909.336990	330.342213	0.545159	28.727872	1.082364	12.770603
5764.750000	909.337070	330.325618	0.545164	28.726429	1.082372	12.769961
5764.770000	909.336990	330.328057	0.545163	28.726641	1.082371	12.770055
5764.790000	909.337070	330.326704	0.545163	28.726523	1.082372	12.770003
5764.810000	909.336990	330.312907	0.545167	28.725323	1.082378	12.769470
5764.830000	909.337070	330.312460	0.545167	28.725284	1.082379	12.769452
5764.850000	909.336990	330.316925	0.545166	28.725672	1.082376	12.769625
5764.870000	909.336990	330.319513	0.545165	28.725898	1.082375	12.769725
5764.890000	909.336990	330.327790	0.545163	28.726617	1.082371	12.770045
5764.890000	909.336990	330.320147	0.545165	28.725953	1.082375	12.769750
5764.930000	909.336990	330.322447	0.545165	28.726153	1.082374	12.769839
5764.950000	909.336990	330.317485	0.545166	28.725721	1.082376	12.769647
5764.970000	909.336990	330.313466	0.545167	28.725372	1.082378	12.769491
5764.990000	909.336990	330.314745	0.545167	28.725483	1.082377	12.769541
5765.010000	909.336990	330.308577	0.545168	28.724947	1.082380	12.769302
5765.030000	909.337070	330.308295	0.545168	28.724922	1.082381	12.769291
5765.050000	909.336990	330.310388	0.545168	28.725104	1.082380	12.769372
5765.070000	909.336990	330.314266	0.545167	28.725441	1.082378	12.769522
5765.090000	909.336990	330.301586	0.545170	28.724339	1.082384	12.769032
5765.110000	909.337070	330.294417	0.545172	28.723715	1.082387	12.768755
5765.110000	909.337070	330.310227	0.545168	28.725090	1.082380	12.769366
5765.150000	909.337070	330.290374	0.545173	28.723364	1.082389	12.768599
5765.170000	909.337070	330.286866	0.545174	28.723058	1.082391	12.768463
5765.190000	909.336990	330.292733	0.545172	28.723569	1.082388	12.768690
5765.210000	909.337070	330.288095	0.545174	28.723165	1.082390	12.768511
5765.230000	909.337070	330.297527	0.545171	28.723986	1.082386	12.768875
5765.250000	909.337070	330.294505	0.545172	28.723723	1.082387	12.768758
5765.270000	909.336990	330.300424	0.545170	28.724237	1.082384	12.768987
5765.290000	909.337070	330.289108	0.545173	28.723253	1.082390	12.768550
5765.310000	909.336990	330.292185	0.545172	28.723521	1.082388	12.768669
5765.310000	909.336990	330.274101	0.545177	28.721948	1.082397	12.767970
5765.330000	909.336990	330.284122	0.545175	28.722820	1.082392	12.768357
5765.370000	909.337070	330.272806	0.545178	28.721836	1.082398	12.767920
5765.390000	909.337070	330.280486	0.545176	28.722504	1.082394	12.768216
5765.410000	909.336990	330.280162	0.545176	28.722475	1.082394	12.768204
5765.430000	909.336990	330.275964	0.545177	28.722110	1.082396	12.768042
5765.450000	909.337070	330.269976	0.545178	28.721590	1.082399	12.767810
5765.470000	909.337070	330.272492	0.545178	28.721808	1.082398	12.767907
5765.490000	909.336990	330.252951	0.545183	28.720109	1.082407	12.767152
5765.510000	909.336990	330.260369	0.545181	28.720754	1.082404	12.767439
5765.530000	909.336990	330.265360	0.545179	28.721188	1.082401	12.767632
5765.550000	909.337070	330.263063	0.545180	28.720988	1.082402	12.767543
5765.570000	909.336990	330.247472	0.545184	28.719633	1.082410	12.766940
5765.590000	909.337070	330.258980	0.545181	28.720633	1.082404	12.767385
5765.610000	909.336990	330.252959	0.545183	28.720110	1.082407	12.767152
5765.630000	909.336990	330.256333	0.545182	28.720403	1.082406	12.767283
5765.650000	909.337070	330.260745	0.545181	28.720787	1.082404	12.767453
5765.670000	909.336990	330.255354	0.545182	28.720318	1.082406	12.767245
5765.690000	909.336990	330.251499	0.545183	28.719983	1.082408	12.767096
5765.710000	909.336990	330.249631	0.545184	28.719820	1.082409	12.767024
5765.730000	909.336990	330.254080	0.545182	28.720207	1.082407	12.767196
5765.750000	909.336990	330.245855	0.545185	28.719492	1.082411	12.766878
5765.770000	909.336990	330.243208	0.545185	28.719262	1.082412	12.766775
5765.790000	909.337070	330.233784	0.545188	28.718442	1.082417	12.766411
5765.810000	909.336990	330.234413	0.545188	28.718497	1.082416	12.766435
5765.830000	909.336990	330.240363	0.545186	28.719014	1.082413	12.766665
5765.850000	909.337070	330.243904	0.545185	28.719322	1.082412	12.766802
5765.870000	909.337070	330.239605	0.545186	28.718948	1.082414	12.766636
5765.890000	909.336990	330.220034	0.545191	28.717246	1.082423	12.765879
5765.910000	909.336990	330.236699	0.545187	28.718696	1.082415	12.766524
5765.930000	909.336990	330.227547	0.545189	28.717900	1.082420	12.766170
5765.950000	909.337070	330.231571	0.545188	28.718250	1.082418	12.766325
5765.970000	909.336990	330.244934	0.545185	28.719412	1.082411	12.766842
5765.990000	909.337070	330.236155	0.545187	28.718648	1.082415	12.766503
5766.010000	909.336990	330.232896	0.545188	28.718365	1.082417	12.766377
5766.030000	909.336990	330.241489	0.545186	28.719112	1.082413	12.766709
5766.050000	909.336990	330.226689	0.545190	28.717825	1.082420	12.766137
5766.070000	909.336990	330.222829	0.545191	28.717490	1.082422	12.765987
5766.090000	909.336990	330.234232	0.545188	28.718481	1.082416	12.766428
5766.110000	909.337070	330.225402	0.545190	28.717713	1.082421	12.766087
5766.130000	909.336990	330.223724	0.545190	28.717567	1.082421	12.766022
5766.150000	909.336990	330.221707	0.545191	28.717392	1.082422	12.765944
5766.170000	909.336990	330.213380	0.545193	28.716668	1.082426	12.765622
5766.170000	909.336990	330.219345	0.545191	28.717187	1.082423	12.765853
5766.190000	909.336990	330.219528	0.545191	28.717202	1.082423	12.765860
5766.210000	909.337070	330.217469	0.545192	28.717023	1.082424	12.765780
5766.250000	909.337070	330.203144	0.545196	28.715778	1.082431	12.765226
5766.270000	909.336990	330.208340	0.545194	28.716229	1.082429	12.765427
5766.290000	909.337070	330.213518	0.545193	28.716680	1.082426	12.765627
5766.310000	909.336990	330.214161	0.545193	28.716736	1.082426	12.765652
5766.330000	909.336990	330.209601	0.545194	28.716339	1.082428	12.765476
5766.350000	909.336990	330.205756	0.545195	28.716005	1.082430	12.765327
5766.370000	909.337070	330.203369	0.545196	28.715797	1.082431	12.765235
5766.390000	909.336990	330.197281	0.545197	28.715268	1.082434	12.765000
5766.390000	909.336990	330.213215	0.545193	28.716654	1.082426	12.765616
5766.430000	909.337070	330.212321	0.545193	28.716576	1.082427	12.765581
5766.430000	909.337070	330.217854	0.545192	28.717057	1.082424	12.765795
5766.470000	909.337070	330.201828	0.545196	28.715663	1.082432	12.765176
5766.490000	909.336990	330.202260	0.545196	28.715701	1.082432	12.765192
5766.510000	909.336990	330.196400	0.545197	28.715191	1.082435	12.764966
5766.530000	909.337070	330.193567	0.545198	28.714945	1.082436	12.764856
5766.550000	909.336990	330.187949	0.545200	28.714456	1.082439	12.764639
5766.570000	909.337070	330.182800	0.545201	28.714008	1.082441	12.764440
5766.590000	909.336990	330.187651	0.545200	28.714430	1.082439	12.764627
5766.610000	909.337070	330.196363	0.545198	28.715188	1.082435	12.764964
5766.610000	909.337070	330.203456	0.545196	28.715805	1.082431	12.765239
5766.650000	909.337070	330.199581	0.545197	28.715468	1.082433	12.765089
5766.670000	909.337070	330.201845	0.545196	28.715665	1.082432	12.765176
5766.690000	909.337070	330.195731	0.545198	28.715133	1.082435	12.764940
5766.710000	909.336990	330.202894	0.545196	28.715756	1.082431	12.765217
5766.730000	909.336990	330.188981	0.545199	28.714546	1.082438	12.764679
5766.750000	909.336990	330.187243	0.545200	28.714395	1.082439	12.764612
5766.770000	909.336990	330.178535	0.545202	28.713638	1.082443	12.764275
5766.790000	909.336990	330.176280	0.545203	28.713441	1.082444	12.764188
5766.810000	909.336990	330.168036	0.545205	28.712725	1.082448	12.763869
5766.830000	909.337070	330.156584	0.545208	28.711729	1.082454	12.763427
5766.830000	909.337070	330.176552	0.545203	28.713465	1.082444	12.764198
5766.870000	909.337070	330.169858	0.545204	28.712883	1.082447	12.763940
5766.890000	909.336990	330.163283	0.545206	28.712311	1.082450	12.763685
5766.910000	909.337070	330.158348	0.545207	28.711882	1.082453	12.763495
5766.930000	909.336990	330.160557	0.545207	28.712074	1.082452	12.763580
5766.950000	909.336990	330.171809	0.545204	28.713053	1.082446	12.764015
5766.970000	909.337070	330.160799	0.545207	28.712095	1.082452	12.763589
5766.990000	909.336990	330.160347	0.545207	28.712056	1.082452	12.763572
5767.010000	909.336990	330.153960	0.545209	28.711500	1.082455	12.763325
5767.030000	909.336990	330.163162	0.545206	28.712301	1.082451	12.763681
5767.050000	909.336990	330.162449	0.545206	28.712239	1.082451	12.763653
5767.070000	909.336990	330.150427	0.545209	28.711193	1.082457	12.763188
5767.090000	909.337070	330.153761	0.545209	28.711483	1.082455	12.763317
5767.110000	909.336990	330.142135	0.545212	28.710472	1.082461	12.762868
5767.130000	909.337070	330.145744	0.545211	28.710786	1.082459	12.763007
5767.150000	909.337070	330.148895	0.545210	28.711060	1.082458	12.763129
5767.170000	909.336990	330.141618	0.545212	28.710427	1.082461	12.762848
5767.190000	909.336990	330.146580	0.545211	28.710859	1.082459	12.763040
5767.210000	909.337070	330.137326	0.545213	28.710054	1.082463	12.762682
5767.230000	909.336990	330.139506	0.545212	28.710243	1.082462	12.762766
5767.230000	909.336990	330.130954	0.545215	28.709500	1.082466	12.762436
5767.250000	909.336990	330.132492	0.545214	28.709633	1.082465	12.762495
5767.290000	909.336990	330.135616	0.545213	28.709905	1.082464	12.762616
5767.310000	909.336990	330.132907	0.545214	28.709670	1.082465	12.762511
5767.330000	909.336990	330.134370	0.545214	28.709797	1.082464	12.762568
5767.350000	909.336990	330.128968	0.545215	28.709327	1.082467	12.762359
5767.370000	909.336990	330.124592	0.545216	28.708946	1.082469	12.762190
5767.390000	909.336990	330.115396	0.545219	28.708147	1.082474	12.761834
5767.410000	909.336990	330.119137	0.545218	28.708472	1.082472	12.761979
5767.430000	909.336990	330.115905	0.545219	28.708191	1.082473	12.761854
5767.450000	909.336990	330.117222	0.545218	28.708306	1.082473	12.761905
5767.470000	909.336990	330.123974	0.545216	28.708893	1.082469	12.762166
5767.470000	909.336990	330.126709	0.545216	28.709131	1.082468	12.762272
5767.510000	909.336990	330.125370	0.545216	28.709014	1.082469	12.762220
5767.530000	909.336990	330.125933	0.545216	28.709063	1.082469	12.762242
5767.550000	909.336990	330.106837	0.545221	28.707402	1.082478	12.761503
5767.570000	909.336990	330.120889	0.545217	28.708624	1.082471	12.762047
5767.590000	909.336990	330.108512	0.545220	28.707548	1.082477	12.761568
5767.610000	909.337070	330.103690	0.545222	28.707129	1.082479	12.761382
5767.630000	909.336990	330.098105	0.545223	28.706643	1.082482	12.761166
5767.650000	909.336990	330.105976	0.545221	28.707328	1.082478	12.761470
5767.670000	909.336990	330.101363	0.545222	28.706926	1.082480	12.761292
5767.670000	909.336990	330.092840	0.545225	28.706185	1.082484	12.760962
5767.710000	909.337070	330.100865	0.545223	28.706883	1.082481	12.761272
5767.730000	909.337070	330.116342	0.545218	28.708229	1.082473	12.761871
5767.750000	909.337070	330.110892	0.545220	28.707755	1.082476	12.761660
5767.770000	909.336990	330.113668	0.545219	28.707996	1.082474	12.761767
5767.790000	909.336990	330.108218	0.545221	28.707523	1.082477	12.761557
5767.810000	909.336990	330.105591	0.545221	28.707294	1.082478	12.761455
5767.830000	909.336990	330.109908	0.545220	28.707670	1.082476	12.761622
5767.850000	909.336990	330.094969	0.545224	28.706370	1.082483	12.761045
5767.870000	909.336990	330.098383	0.545223	28.706667	1.082482	12.761177
5767.890000	909.336990	330.090220	0.545225	28.705957	1.082486	12.760861
5767.890000	909.336990	330.093364	0.545224	28.706231	1.082484	12.760982
5767.930000	909.337070	330.081984	0.545227	28.705241	1.082490	12.760543
5767.950000	909.336990	330.070975	0.545230	28.704284	1.082495	12.760117
5767.970000	909.336990	330.080899	0.545228	28.705147	1.082490	12.760501
5767.990000	909.337070	330.078381	0.545228	28.704928	1.082492	12.760403
5768.010000	909.336990	330.067830	0.545231	28.704010	1.082497	12.759995
5768.030000	909.336990	330.082224	0.545227	28.705262	1.082490	12.760552
5768.050000	909.336990	330.061125	0.545233	28.703427	1.082500	12.759736
5768.070000	909.337070	330.077238	0.545229	28.704828	1.082492	12.760359
5768.090000	909.337070	330.079484	0.545228	28.705024	1.082491	12.760446
5768.110000	909.336990	330.074720	0.545229	28.704609	1.082493	12.760262
5768.130000	909.336990	330.060999	0.545233	28.703416	1.082500	12.759731
5768.150000	909.336990	330.073593	0.545230	28.704511	1.082494	12.760218
5768.170000	909.337070	330.072182	0.545230	28.704389	1.082495	12.760164
5768.190000	909.336990	330.062531	0.545232	28.703549	1.082499	12.759791
5768.210000	909.336990	330.060436	0.545233	28.703367	1.082500	12.759710
5768.230000	909.336990	330.057011	0.545234	28.703069	1.082502	12.759577
5768.250000	909.336990	330.051566	0.545235	28.702596	1.082504	12.759367
5768.270000	909.337070	330.054621	0.545235	28.702861	1.082503	12.759485
5768.290000	909.336990	330.049099	0.545236	28.702381	1.082506	12.759271
5768.310000	909.336990	330.049072	0.545236	28.702379	1.082506	12.759270
5768.330000	909.336990	330.050846	0.545236	28.702533	1.082505	12.759339
5768.350000	909.337070	330.038651	0.545239	28.701473	1.082511	12.758867
5768.370000	909.336990	330.051558	0.545235	28.702595	1.082504	12.759366
5768.390000	909.336990	330.052108	0.545235	28.702643	1.082504	12.759388
5768.410000	909.337070	330.043064	0.545238	28.701856	1.082509	12.759038
5768.430000	909.336990	330.036347	0.545239	28.701272	1.082512	12.758778
5768.450000	909.336990	330.033708	0.545240	28.701043	1.082513	12.758676
5768.470000	909.337070	330.025805	0.545242	28.700356	1.082517	12.758371
5768.490000	909.336990	330.039458	0.545238	28.701543	1.082510	12.758899
5768.510000	909.336990	330.038114	0.545239	28.701426	1.082511	12.758847
5768.510000	909.336990	330.033560	0.545240	28.701030	1.082513	12.758671
5768.530000	909.336990	330.036479	0.545239	28.701284	1.082512	12.758783
5768.570000	909.337070	330.035682	0.545240	28.701215	1.082512	12.758753
5768.590000	909.336990	330.036890	0.545239	28.701320	1.082511	12.758799
5768.610000	909.336990	330.031672	0.545241	28.700866	1.082514	12.758598
5768.630000	909.337070	330.009491	0.545246	28.698937	1.082525	12.757740
5768.650000	909.336990	330.026599	0.545242	28.700425	1.082516	12.758401
5768.670000	909.336990	330.033364	0.545240	28.701013	1.082513	12.758663
5768.690000	909.336990	330.026200	0.545242	28.700390	1.082517	12.758386
5768.710000	909.336990	330.030863	0.545241	28.700795	1.082514	12.758566
5768.730000	909.336990	330.037901	0.545239	28.701407	1.082511	12.758838
5768.730000	909.336990	330.038278	0.545239	28.701440	1.082511	12.758853
5768.750000	909.337070	330.035732	0.545240	28.701219	1.082512	12.758755
5768.790000	909.337070	330.021331	0.545243	28.699966	1.082519	12.758198
5768.810000	909.336990	330.020965	0.545243	28.699935	1.082519	12.758184
5768.830000	909.337070	330.021610	0.545243	28.699991	1.082519	12.758209
5768.850000	909.337070	330.018726	0.545244	28.699740	1.082520	12.758097
5768.870000	909.336990	330.008391	0.545247	28.698841	1.082525	12.757698
5768.890000	909.337070	330.022873	0.545243	28.700101	1.082518	12.758257
5768.910000	909.336990	330.007607	0.545247	28.698773	1.082526	12.757667
5768.930000	909.337070	330.003034	0.545248	28.698375	1.082528	12.757490
5768.950000	909.336990	329.998032	0.545249	28.697940	1.082530	12.757297
5768.970000	909.336990	329.998415	0.545249	28.697974	1.082530	12.757312
5768.990000	909.336990	329.998215	0.545249	28.697956	1.082530	12.757304
5769.010000	909.336990	329.997676	0.545249	28.697909	1.082530	12.757283
5769.030000	909.336990	329.988741	0.545252	28.697132	1.082535	12.756938
5769.050000	909.336990	329.990880	0.545251	28.697318	1.082534	12.757021
5769.070000	909.336990	330.002246	0.545248	28.698307	1.082528	12.757460
5769.090000	909.337070	329.979300	0.545254	28.696311	1.082539	12.756573
5769.110000	909.336990	329.989178	0.545252	28.697170	1.082534	12.756955
5769.130000	909.336990	329.978841	0.545254	28.696271	1.082539	12.756555
5769.150000	909.336990	329.975895	0.545255	28.696015	1.082541	12.756441
5769.150000	909.336990	329.982226	0.545253	28.696566	1.082538	12.756686
5769.170000	909.336990	329.985125	0.545253	28.696818	1.082536	12.756798
5769.210000	909.336990	329.970759	0.545256	28.695568	1.082543	12.756243
5769.230000	909.337070	329.984867	0.545253	28.696795	1.082537	12.756788
5769.250000	909.337070	329.965917	0.545258	28.695147	1.082546	12.756056
5769.270000	909.336990	329.980892	0.545254	28.696450	1.082538	12.756634
5769.290000	909.336990	329.966744	0.545257	28.695219	1.082545	12.756088
5769.310000	909.336990	329.981558	0.545254	28.696508	1.082538	12.756660
5769.330000	909.336990	329.961188	0.545259	28.694736	1.082548	12.755873
5769.350000	909.337070	329.955673	0.545260	28.694257	1.082551	12.755660
5769.370000	909.336990	329.962670	0.545259	28.694865	1.082547	12.755930
5769.390000	909.336990	329.969252	0.545257	28.695437	1.082544	12.756184
5769.410000	909.336990	329.970434	0.545257	28.695540	1.082543	12.756230
5769.430000	909.337070	329.956132	0.545260	28.694297	1.082550	12.755677
5769.450000	909.336990	329.955388	0.545260	28.694232	1.082551	12.755649
5769.470000	909.336990	329.965943	0.545258	28.695150	1.082546	12.756057
5769.490000	909.337070	329.958279	0.545260	28.694483	1.082549	12.755760
5769.510000	909.337070	329.960751	0.545259	28.694698	1.082548	12.755856
5769.530000	909.336990	329.958811	0.545260	28.694529	1.082549	12.755781
5769.550000	909.336990	329.948705	0.545262	28.693651	1.082554	12.755390
5769.570000	909.336990	329.949656	0.545262	28.693733	1.082553	12.755427
5769.590000	909.336990	329.948651	0.545262	28.693646	1.082554	12.755388
5769.590000	909.336990	329.954083	0.545261	28.694118	1.082551	12.755598
5769.630000	909.336990	329.954642	0.545261	28.694167	1.082551	12.755620
5769.650000	909.336990	329.941730	0.545264	28.693044	1.082557	12.755120
5769.670000	909.336990	329.947939	0.545262	28.693584	1.082554	12.755361
5769.690000	909.337070	329.938108	0.545265	28.692729	1.082559	12.754980
5769.710000	909.336990	329.954361	0.545261	28.694142	1.082551	12.755609
5769.730000	909.336990	329.959967	0.545259	28.694630	1.082549	12.755826
5769.750000	909.336990	329.943291	0.545264	28.693180	1.082557	12.755181
5769.770000	909.336990	329.941913	0.545264	28.693060	1.082557	12.755128
5769.790000	909.336990	329.940273	0.545264	28.692917	1.082558	12.755064
5769.790000	909.336990	329.942946	0.545264	28.693150	1.082557	12.755168
5769.830000	909.336990	329.934489	0.545266	28.692414	1.082561	12.754841
5769.850000	909.336990	329.943658	0.545264	28.693212	1.082556	12.755195
5769.870000	909.336990	329.933365	0.545266	28.692317	1.082561	12.754797
5769.890000	909.336990	329.937721	0.545265	28.692695	1.082559	12.754966
5769.910000	909.337070	329.940261	0.545264	28.692916	1.082558	12.755064
5769.930000	909.337070	329.932814	0.545266	28.692269	1.082562	12.754776
5769.950000	909.336990	329.927035	0.545268	28.691766	1.082564	12.754552
5769.970000	909.336990	329.943875	0.545263	28.693231	1.082556	12.755203
5769.990000	909.336990	329.941379	0.545264	28.693014	1.082557	12.755107
5770.010000	909.337070	329.953788	0.545261	28.694093	1.082552	12.755587
5770.030000	909.336990	329.930186	0.545267	28.692040	1.082563	12.754674
5770.050000	909.336990	329.936773	0.545265	28.692613	1.082560	12.754929
5770.070000	909.337070	329.924540	0.545269	28.691549	1.082566	12.754456
5770.090000	909.336990	329.932188	0.545267	28.692214	1.082562	12.754752
5770.110000	909.336990	329.929694	0.545267	28.691997	1.082563	12.754655
5770.130000	909.336990	329.923269	0.545269	28.691439	1.082566	12.754407
5770.150000	909.337070	329.916459	0.545271	28.690846	1.082570	12.754144
5770.170000	909.336990	329.910644	0.545272	28.690341	1.082572	12.753919
5770.190000	909.336990	329.921745	0.545269	28.691306	1.082567	12.754348
5770.210000	909.336990	329.912239	0.545272	28.690479	1.082572	12.753980
5770.230000	909.336990	329.912308	0.545272	28.690485	1.082572	12.753983
5770.250000	909.337070	329.928862	0.545267	28.691925	1.082564	12.754623
5770.270000	909.336990	329.922539	0.545269	28.691375	1.082567	12.754379
5770.290000	909.337070	329.925916	0.545268	28.691669	1.082565	12.754509
5770.310000	909.336990	329.919351	0.545270	28.691098	1.082568	12.754255
5770.330000	909.336990	329.917619	0.545270	28.690947	1.082569	12.754188
5770.350000	909.337070	329.923574	0.545269	28.691465	1.082566	12.754419
5770.370000	909.337070	329.906125	0.545273	28.689948	1.082575	12.753744
5770.390000	909.336990	329.908216	0.545273	28.690130	1.082573	12.753825
5770.410000	909.336990	329.914032	0.545271	28.690635	1.082571	12.754050
5770.430000	909.336990	329.908800	0.545273	28.690180	1.082573	12.753847
5770.450000	909.336990	329.897140	0.545276	28.689166	1.082579	12.753397
5770.470000	909.337070	329.901185	0.545275	28.689518	1.082577	12.753553
5770.470000	909.337070	329.906062	0.545273	28.689942	1.082575	12.753742
5770.510000	909.337070	329.900200	0.545275	28.689432	1.082577	12.753515
5770.530000	909.336990	329.908144	0.545273	28.690123	1.082574	12.753822
5770.550000	909.336990	329.897878	0.545275	28.689231	1.082578	12.753425
5770.570000	909.336990	329.908408	0.545273	28.690146	1.082573	12.753832
5770.590000	909.337070	329.908150	0.545273	28.690124	1.082574	12.753822
5770.610000	909.337070	329.895514	0.545276	28.689025	1.082580	12.753334
5770.630000	909.336990	329.894520	0.545276	28.688938	1.082580	12.753295
5770.650000	909.336990	329.885623	0.545279	28.688165	1.082584	12.752951
5770.650000	909.336990	329.899374	0.545275	28.689361	1.082578	12.753483
5770.690000	909.336990	329.896642	0.545276	28.689123	1.082579	12.753377
5770.710000	909.337070	329.896365	0.545276	28.689099	1.082579	12.753367
5770.730000	909.337070	329.884477	0.545279	28.688065	1.082585	12.752907
5770.750000	909.336990	329.880998	0.545280	28.687763	1.082587	12.752773
5770.770000	909.337070	329.897328	0.545276	28.689183	1.082579	12.753404
5770.790000	909.337070	329.894202	0.545277	28.688911	1.082580	12.753283
5770.810000	909.336990	329.885743	0.545279	28.688175	1.082584	12.752956
5770.830000	909.337070	329.870676	0.545283	28.686865	1.082592	12.752374
5770.850000	909.336990	329.887671	0.545278	28.688343	1.082583	12.753031
5770.870000	909.336990	329.879695	0.545280	28.687649	1.082587	12.752722
5770.870000	909.336990	329.889374	0.545278	28.688491	1.082583	12.753096
5770.890000	909.337070	329.879559	0.545280	28.687637	1.082587	12.752717
5770.930000	909.336990	329.866103	0.545284	28.686467	1.082594	12.752197
5770.950000	909.336990	329.863784	0.545284	28.686266	1.082595	12.752107
5770.970000	909.337070	329.870095	0.545283	28.686814	1.082592	12.752351
5770.990000	909.337070	329.874367	0.545282	28.687186	1.082590	12.752516
5771.010000	909.336990	329.860265	0.545285	28.685960	1.082597	12.751971
5771.030000	909.336990	329.870298	0.545283	28.686832	1.082592	12.752359
5771.050000	909.336990	329.861450	0.545285	28.686063	1.082596	12.752017
5771.070000	909.336990	329.877130	0.545281	28.687426	1.082588	12.752623
5771.070000	909.336990	329.869377	0.545283	28.686752	1.082592	12.752323
5771.090000	909.336990	329.857496	0.545286	28.685719	1.082598	12.751864
5771.130000	909.336990	329.860909	0.545285	28.686016	1.082596	12.751996
5771.150000	909.336990	329.859772	0.545285	28.685917	1.082597	12.751952
5771.170000	909.337070	329.861728	0.545285	28.686087	1.082596	12.752028
5771.190000	909.336990	329.861334	0.545285	28.686052	1.082596	12.752012
5771.210000	909.336990	329.867871	0.545283	28.686621	1.082593	12.752265
5771.230000	909.336990	329.844084	0.545290	28.684552	1.082604	12.751346
5771.250000	909.336990	329.862639	0.545285	28.686166	1.082595	12.752063
5771.270000	909.336990	329.859717	0.545285	28.685912	1.082597	12.751950
5771.290000	909.336990	329.872691	0.545282	28.687040	1.082591	12.752452
5771.290000	909.336990	329.865179	0.545284	28.686387	1.082594	12.752161
5771.330000	909.336990	329.852652	0.545287	28.685297	1.082600	12.751677
5771.350000	909.337070	329.843446	0.545290	28.684497	1.082605	12.751321
5771.370000	909.336990	329.856269	0.545286	28.685612	1.082599	12.751817
5771.390000	909.336990	329.852884	0.545287	28.685318	1.082600	12.751686
5771.410000	909.336990	329.850390	0.545288	28.685101	1.082601	12.751589
5771.430000	909.336990	329.840260	0.545291	28.684220	1.082606	12.751198
5771.450000	909.336990	329.847045	0.545289	28.684810	1.082603	12.751460
5771.470000	909.336990	329.837210	0.545291	28.683955	1.082608	12.751080
5771.490000	909.336990	329.836194	0.545292	28.683866	1.082608	12.751041
5771.510000	909.336990	329.833048	0.545292	28.683593	1.082610	12.750919
5771.510000	909.336990	329.845713	0.545289	28.684694	1.082604	12.751409
5771.550000	909.336990	329.845156	0.545289	28.684646	1.082604	12.751387
5771.570000	909.336990	329.824649	0.545295	28.682862	1.082614	12.750594
5771.590000	909.336990	329.823657	0.545295	28.682776	1.082614	12.750556
5771.610000	909.337070	329.812787	0.545298	28.681831	1.082620	12.750136
5771.630000	909.336990	329.820582	0.545296	28.682509	1.082616	12.750437
5771.650000	909.336990	329.826654	0.545294	28.683037	1.082613	12.750672
5771.670000	909.336990	329.820746	0.545296	28.682523	1.082616	12.750443
5771.690000	909.337070	329.829539	0.545293	28.683287	1.082612	12.750783
5771.710000	909.336990	329.828500	0.545294	28.683197	1.082612	12.750743
5771.730000	909.336990	329.826013	0.545294	28.682981	1.082613	12.750647
5771.750000	909.337070	329.812075	0.545298	28.681769	1.082620	12.750108
5771.770000	909.336990	329.810973	0.545298	28.681673	1.082620	12.750066
5771.790000	909.336990	329.815275	0.545297	28.682047	1.082618	12.750232
5771.810000	909.337070	329.807749	0.545299	28.681393	1.082622	12.749941
5771.830000	909.336990	329.805186	0.545300	28.681170	1.082623	12.749842
5771.850000	909.336990	329.810867	0.545298	28.681664	1.082620	12.750062
5771.870000	909.336990	329.805508	0.545300	28.681198	1.082623	12.749854
5771.890000	909.336990	329.807499	0.545299	28.681371	1.082622	12.749931
5771.910000	909.337070	329.796033	0.545302	28.680374	1.082628	12.749488
5771.930000	909.336990	329.809713	0.545299	28.681563	1.082621	12.750017
5771.950000	909.336990	329.805218	0.545300	28.681172	1.082623	12.749843
5771.950000	909.336990	329.798537	0.545301	28.680591	1.082626	12.749585
5771.990000	909.336990	329.791731	0.545303	28.680000	1.082630	12.749322
5772.010000	909.336990	329.798368	0.545301	28.680577	1.082626	12.749578
5772.030000	909.336990	329.800846	0.545301	28.680792	1.082625	12.749674
5772.050000	909.337070	329.799576	0.545301	28.680682	1.082626	12.749625
5772.070000	909.336990	329.803511	0.545300	28.681024	1.082624	12.749777
5772.090000	909.336990	329.792754	0.545303	28.680089	1.082629	12.749361
5772.110000	909.336990	329.790894	0.545303	28.679927	1.082630	12.749289
5772.130000	909.336990	329.781450	0.545306	28.679105	1.082635	12.748924
5772.150000	909.336990	329.800599	0.545301	28.680771	1.082625	12.749665
5772.150000	909.336990	329.783657	0.545305	28.679297	1.082634	12.749010
5772.170000	909.336990	329.787608	0.545304	28.679641	1.082632	12.749162
5772.210000	909.336990	329.788115	0.545304	28.679685	1.082631	12.749182
5772.230000	909.336990	329.788760	0.545304	28.679741	1.082631	12.749207
5772.250000	909.337070	329.791458	0.545303	28.679976	1.082630	12.749311
5772.270000	909.336990	329.784526	0.545305	28.679373	1.082633	12.749043
5772.290000	909.336990	329.776093	0.545307	28.678640	1.082637	12.748717
5772.310000	909.336990	329.780446	0.545306	28.679018	1.082635	12.748885
5772.330000	909.336990	329.775460	0.545307	28.678585	1.082637	12.748693
5772.350000	909.336990	329.782711	0.545306	28.679215	1.082634	12.748973
5772.350000	909.336990	329.770975	0.545309	28.678195	1.082640	12.748519
5772.390000	909.336990	329.779598	0.545306	28.678944	1.082635	12.748853
5772.410000	909.336990	329.770954	0.545309	28.678193	1.082640	12.748519
5772.430000	909.337070	329.765869	0.545310	28.677750	1.082642	12.748322
5772.450000	909.336990	329.765624	0.545310	28.677729	1.082642	12.748312
5772.470000	909.337070	329.781681	0.545306	28.679126	1.082635	12.748933
5772.490000	909.336990	329.768845	0.545309	28.678009	1.082641	12.748437
5772.510000	909.336990	329.765693	0.545310	28.677735	1.082642	12.748315
5772.529000	909.337070	329.768032	0.545309	28.677939	1.082641	12.748406
5772.549000	909.336990	329.756162	0.545313	28.676906	1.082647	12.747947
5772.569000	909.336990	329.778002	0.545307	28.678806	1.082636	12.748791
5772.589000	909.337070	329.773768	0.545308	28.678437	1.082638	12.748627
5772.609000	909.336990	329.771609	0.545308	28.678250	1.082639	12.748544
5772.629000	909.337070	329.758608	0.545312	28.677119	1.082646	12.748041
5772.649000	909.336990	329.760734	0.545311	28.677304	1.082645	12.748123
5772.669000	909.336990	329.751408	0.545314	28.676493	1.082649	12.747763
5772.689000	909.336990	329.756912	0.545312	28.676972	1.082646	12.747976
5772.709000	909.336990	329.766473	0.545310	28.677803	1.082642	12.748345
5772.729000	909.336990	329.755261	0.545313	28.676828	1.082647	12.747912
5772.749000	909.336990	329.763217	0.545311	28.677520	1.082643	12.748219
5772.769000	909.337070	329.757990	0.545312	28.677065	1.082646	12.748017
5772.789000	909.336990	329.757498	0.545312	28.677022	1.082646	12.747998
5772.789000	909.336990	329.739100	0.545317	28.675423	1.082655	12.747287
5772.829000	909.337070	329.751127	0.545314	28.676468	1.082649	12.747752
5772.849000	909.337070	329.744236	0.545316	28.675869	1.082653	12.747486
5772.869000	909.337070	329.730201	0.545319	28.674649	1.082659	12.746943
5772.889000	909.336990	329.756033	0.545313	28.676895	1.082647	12.747942
5772.909000	909.336990	329.726107	0.545320	28.674293	1.082661	12.746785
5772.929000	909.336990	329.736866	0.545318	28.675228	1.082656	12.747201
5772.949000	909.336990	329.739266	0.545317	28.675437	1.082655	12.747294
5772.969000	909.336990	329.733506	0.545318	28.674936	1.082658	12.747071
5772.989000	909.336990	329.731729	0.545319	28.674782	1.082659	12.747002
5773.009000	909.336990	329.723920	0.545321	28.674102	1.082662	12.746700
5773.029000	909.337070	329.734871	0.545318	28.675055	1.082657	12.747124
5773.049000	909.336990	329.735174	0.545318	28.675081	1.082657	12.747135
5773.069000	909.336990	329.727647	0.545320	28.674427	1.082661	12.746844
5773.089000	909.336990	329.737956	0.545317	28.675323	1.082656	12.747243
5773.109000	909.336990	329.730141	0.545319	28.674643	1.082659	12.746941
5773.129000	909.337070	329.734657	0.545318	28.675036	1.082657	12.747115
5773.149000	909.337070	329.739622	0.545317	28.675468	1.082655	12.747307
5773.169000	909.336990	329.736791	0.545318	28.675222	1.082656	12.747198
5773.189000	909.336990	329.712433	0.545324	28.673104	1.082668	12.746256
5773.209000	909.336990	329.729225	0.545320	28.674564	1.082660	12.746905
5773.229000	909.336990	329.728569	0.545320	28.674507	1.082660	12.746880
5773.249000	909.336990	329.736654	0.545318	28.675210	1.082656	12.747193
5773.269000	909.337070	329.728366	0.545320	28.674489	1.082660	12.746872
5773.289000	909.337070	329.735704	0.545318	28.675127	1.082657	12.747156
5773.309000	909.336990	329.715639	0.545323	28.673382	1.082666	12.746380
5773.329000	909.337070	329.713524	0.545324	28.673198	1.082667	12.746298
5773.349000	909.336990	329.723296	0.545321	28.674048	1.082663	12.746676
5773.369000	909.336990	329.710815	0.545324	28.672963	1.082669	12.746194
5773.389000	909.336990	329.717164	0.545323	28.673515	1.082666	12.746439
5773.409000	909.336990	329.722244	0.545321	28.673957	1.082663	12.746635
5773.429000	909.336990	329.709020	0.545325	28.672807	1.082670	12.746124
5773.449000	909.336990	329.699081	0.545327	28.671942	1.082674	12.745740
5773.449000	909.336990	329.717957	0.545323	28.673584	1.082665	12.746470
5773.489000	909.336990	329.703878	0.545326	28.672360	1.082672	12.745925
5773.509000	909.337070	329.708530	0.545325	28.672764	1.082670	12.746105
5773.529000	909.336990	329.718948	0.545322	28.673670	1.082665	12.746508
5773.549000	909.336990	329.715177	0.545323	28.673342	1.082667	12.746362
5773.569000	909.336990	329.713329	0.545324	28.673181	1.082667	12.746291
5773.589000	909.336990	329.714306	0.545323	28.673266	1.082667	12.746329
5773.609000	909.336990	329.690838	0.545330	28.671225	1.082678	12.745421
5773.629000	909.337070	329.696663	0.545328	28.671732	1.082676	12.745647
5773.649000	909.336990	329.694903	0.545329	28.671579	1.082676	12.745579
5773.669000	909.337070	329.706702	0.545326	28.672605	1.082671	12.746035
5773.669000	909.337070	329.694171	0.545329	28.671515	1.082677	12.745550
5773.709000	909.336990	329.703037	0.545326	28.672286	1.082672	12.745893
5773.729000	909.337070	329.692929	0.545329	28.671407	1.082677	12.745502
5773.749000	909.336990	329.687370	0.545331	28.670924	1.082680	12.745287
5773.769000	909.336990	329.697216	0.545328	28.671780	1.082675	12.745668
5773.789000	909.336990	329.695022	0.545329	28.671589	1.082676	12.745583
5773.809000	909.336990	329.684701	0.545331	28.670692	1.082681	12.745184
5773.829000	909.336990	329.683391	0.545332	28.670578	1.082682	12.745133
5773.849000	909.336990	329.691265	0.545329	28.671263	1.082678	12.745438
5773.869000	909.336990	329.693456	0.545329	28.671453	1.082677	12.745523
5773.889000	909.336990	329.698812	0.545328	28.671919	1.082674	12.745730
5773.909000	909.337070	329.688447	0.545330	28.671018	1.082680	12.745329
5773.929000	909.336990	329.688620	0.545330	28.671033	1.082679	12.745336
5773.949000	909.336990	329.700063	0.545327	28.672028	1.082674	12.745778
5773.969000	909.336990	329.686378	0.545331	28.670838	1.082680	12.745249
5773.989000	909.336990	329.688849	0.545330	28.671052	1.082679	12.745344
5774.009000	909.336990	329.688362	0.545330	28.671010	1.082679	12.745326
5774.029000	909.336990	329.678446	0.545333	28.670148	1.082684	12.744942
5774.049000	909.336990	329.670391	0.545335	28.669447	1.082688	12.744631
5774.069000	909.336990	329.675034	0.545334	28.669851	1.082686	12.744810
5774.069000	909.336990	329.679516	0.545333	28.670241	1.082684	12.744984
5774.109000	909.336990	329.686077	0.545331	28.670811	1.082681	12.745237
5774.129000	909.336990	329.671506	0.545335	28.669544	1.082688	12.744674
5774.149000	909.336990	329.679595	0.545333	28.670248	1.082684	12.744987
5774.169000	909.337070	329.666342	0.545336	28.669095	1.082690	12.744474
5774.189000	909.336990	329.675772	0.545334	28.669915	1.082686	12.744839
5774.209000	909.336990	329.675767	0.545334	28.669915	1.082686	12.744839
5774.229000	909.336990	329.675850	0.545334	28.669922	1.082686	12.744842
5774.249000	909.336990	329.667648	0.545336	28.669209	1.082689	12.744525
5774.269000	909.337070	329.669947	0.545335	28.669409	1.082688	12.744614
5774.269000	909.337070	329.669690	0.545335	28.669386	1.082689	12.744604
5774.289000	909.336990	329.657803	0.545338	28.668353	1.082694	12.744144
5774.329000	909.337070	329.654461	0.545339	28.668062	1.082696	12.744015
5774.349000	909.336990	329.672444	0.545334	28.669626	1.082687	12.744710
5774.369000	909.336990	329.651232	0.545340	28.667781	1.082697	12.743890
5774.389000	909.336990	329.651376	0.545340	28.667794	1.082697	12.743896
5774.409000	909.336990	329.653794	0.545339	28.668004	1.082696	12.743989
5774.429000	909.336990	329.641160	0.545343	28.666905	1.082702	12.743501
5774.449000	909.337070	329.647489	0.545341	28.667456	1.082699	12.743746
5774.469000	909.336990	329.641667	0.545342	28.666949	1.082702	12.743520
5774.489000	909.336990	329.641556	0.545342	28.666940	1.082702	12.743516
5774.509000	909.336990	329.626708	0.545346	28.665648	1.082709	12.742942
5774.529000	909.337070	329.643296	0.545342	28.667091	1.082701	12.743583
5774.549000	909.337070	329.642461	0.545342	28.667018	1.082702	12.743551
5774.569000	909.336990	329.639567	0.545343	28.666767	1.082703	12.743439
5774.589000	909.337070	329.642578	0.545342	28.667029	1.082702	12.743556
5774.609000	909.337070	329.636337	0.545344	28.666486	1.082705	12.743314
5774.629000	909.336990	329.646278	0.545341	28.667350	1.082700	12.743699
5774.649000	909.337070	329.623595	0.545347	28.665378	1.082711	12.742822
5774.669000	909.336990	329.636893	0.545344	28.666534	1.082704	12.743336
5774.689000	909.336990	329.640631	0.545343	28.666859	1.082702	12.743480
5774.709000	909.336990	329.643095	0.545342	28.667074	1.082701	12.743576
5774.729000	909.336990	329.625086	0.545347	28.665507	1.082710	12.742879
5774.749000	909.336990	329.644074	0.545342	28.667159	1.082701	12.743614
5774.769000	909.337070	329.637466	0.545344	28.666584	1.082704	12.743358
5774.789000	909.336990	329.640294	0.545343	28.666830	1.082703	12.743467
5774.809000	909.336990	329.626558	0.545346	28.665635	1.082709	12.742936
5774.829000	909.336990	329.628943	0.545346	28.665843	1.082708	12.743029
5774.849000	909.336990	329.626041	0.545347	28.665590	1.082710	12.742916
5774.869000	909.336990	329.624227	0.545347	28.665433	1.082710	12.742846
5774.889000	909.336990	329.632426	0.545345	28.666146	1.082706	12.743163
5774.909000	909.336990	329.610941	0.545350	28.664277	1.082717	12.742333
5774.929000	909.336990	329.610371	0.545351	28.664228	1.082717	12.742311
5774.949000	909.336990	329.613551	0.545350	28.664504	1.082716	12.742434
5774.969000	909.336990	329.620302	0.545348	28.665091	1.082712	12.742695
5774.989000	909.336990	329.612866	0.545350	28.664445	1.082716	12.742407
5775.009000	909.336990	329.611547	0.545350	28.664330	1.082717	12.742356
5775.029000	909.336990	329.608759	0.545351	28.664088	1.082718	12.742248
5775.049000	909.336990	329.613457	0.545350	28.664496	1.082716	12.742430
5775.069000	909.336990	329.605034	0.545352	28.663764	1.082720	12.742104
5775.089000	909.337070	329.613564	0.545350	28.664505	1.082716	12.742434
5775.109000	909.337070	329.600423	0.545353	28.663363	1.082722	12.741926
5775.129000	909.336990	329.615337	0.545349	28.664660	1.082715	12.742503
5775.149000	909.337070	329.604656	0.545352	28.663731	1.082720	12.742090
5775.169000	909.336990	329.614734	0.545349	28.664607	1.082715	12.742479
5775.189000	909.337070	329.612081	0.545350	28.664376	1.082716	12.742377
5775.209000	909.336990	329.597530	0.545354	28.663111	1.082723	12.741814
5775.229000	909.337070	329.600782	0.545353	28.663394	1.082722	12.741940
5775.249000	909.336990	329.605337	0.545352	28.663790	1.082720	12.742116
5775.269000	909.336990	329.602453	0.545353	28.663539	1.082721	12.742005
5775.289000	909.336990	329.607074	0.545351	28.663941	1.082719	12.742183
5775.309000	909.336990	329.586926	0.545357	28.662189	1.082728	12.741404
5775.329000	909.336990	329.599757	0.545353	28.663305	1.082722	12.741900
5775.349000	909.336990	329.597862	0.545354	28.663140	1.082723	12.741827
5775.369000	909.336990	329.608315	0.545351	28.664049	1.082718	12.742231
5775.389000	909.336990	329.588865	0.545356	28.662358	1.082727	12.741479
5775.409000	909.336990	329.602002	0.545353	28.663500	1.082721	12.741987
5775.429000	909.337070	329.587470	0.545357	28.662236	1.082728	12.741425
5775.449000	909.336990	329.572060	0.545361	28.660896	1.082736	12.740830
5775.469000	909.337070	329.589213	0.545356	28.662388	1.082727	12.741493
5775.489000	909.336990	329.592169	0.545355	28.662645	1.082726	12.741607
5775.509000	909.336990	329.578813	0.545359	28.661483	1.082732	12.741091
5775.529000	909.336990	329.584738	0.545357	28.661999	1.082729	12.741320
5775.549000	909.336990	329.595547	0.545354	28.662939	1.082724	12.741738
5775.549000	909.336990	329.588209	0.545356	28.662300	1.082728	12.741454
5775.569000	909.336990	329.585487	0.545357	28.662064	1.082729	12.741349
5775.609000	909.336990	329.577033	0.545359	28.661329	1.082733	12.741022
5775.629000	909.337070	329.583908	0.545358	28.661926	1.082730	12.741288
5775.649000	909.336990	329.578861	0.545359	28.661488	1.082732	12.741092
5775.669000	909.336990	329.573654	0.545360	28.661035	1.082735	12.740891
5775.689000	909.337070	329.588698	0.545356	28.662343	1.082728	12.741473
5775.709000	909.336990	329.580026	0.545359	28.661589	1.082732	12.741138
5775.729000	909.337070	329.580734	0.545358	28.661650	1.082731	12.741165
5775.749000	909.336990	329.573623	0.545360	28.661032	1.082735	12.740890
5775.769000	909.336990	329.573241	0.545360	28.660999	1.082735	12.740875
5775.769000	909.336990	329.566924	0.545362	28.660449	1.082738	12.740631
5775.809000	909.336990	329.562477	0.545363	28.660063	1.082740	12.740459
5775.829000	909.336990	329.574190	0.545360	28.661081	1.082735	12.740912
5775.849000	909.337070	329.573027	0.545360	28.660980	1.082735	12.740867
5775.869000	909.337070	329.572848	0.545360	28.660965	1.082735	12.740860
5775.889000	909.336990	329.570981	0.545361	28.660802	1.082736	12.740788
5775.909000	909.336990	329.565663	0.545362	28.660340	1.082739	12.740582
5775.929000	909.337070	329.565042	0.545363	28.660286	1.082739	12.740558
5775.949000	909.336990	329.573058	0.545360	28.660983	1.082735	12.740868
5775.969000	909.336990	329.567525	0.545362	28.660502	1.082738	12.740654
5775.989000	909.336990	329.562959	0.545363	28.660105	1.082740	12.740478
5776.009000	909.336990	329.566027	0.545362	28.660371	1.082738	12.740596
5776.029000	909.336990	329.554248	0.545365	28.659347	1.082744	12.740141
5776.049000	909.337070	329.555995	0.545365	28.659499	1.082743	12.740209
5776.069000	909.337070	329.549369	0.545367	28.658923	1.082747	12.739952
5776.089000	909.336990	329.561551	0.545363	28.659982	1.082741	12.740423
5776.109000	909.336990	329.552405	0.545366	28.659187	1.082745	12.740070
5776.129000	909.336990	329.549515	0.545367	28.658935	1.082746	12.739958
5776.149000	909.336990	329.546978	0.545367	28.658715	1.082748	12.739860
5776.169000	909.336990	329.549829	0.545366	28.658963	1.082746	12.739970
5776.189000	909.336990	329.559298	0.545364	28.659786	1.082742	12.740336
5776.209000	909.336990	329.556990	0.545365	28.659586	1.082743	12.740247
5776.229000	909.337070	329.552379	0.545366	28.659185	1.082745	12.740069
5776.249000	909.337070	329.551318	0.545366	28.659092	1.082746	12.740028
5776.269000	909.336990	329.551190	0.545366	28.659081	1.082746	12.740023
5776.289000	909.336990	329.540344	0.545369	28.658138	1.082751	12.739603
5776.309000	909.337070	329.524147	0.545373	28.656729	1.082759	12.738977
5776.329000	909.336990	329.550415	0.545366	28.659014	1.082746	12.739993
5776.349000	909.336990	329.532042	0.545371	28.657416	1.082755	12.739282
5776.369000	909.336990	329.526921	0.545372	28.656971	1.082757	12.739085
5776.389000	909.336990	329.526209	0.545373	28.656909	1.082758	12.739057
5776.409000	909.337070	329.536353	0.545370	28.657791	1.082753	12.739449
5776.429000	909.336990	329.524654	0.545373	28.656773	1.082758	12.738997
5776.449000	909.336990	329.531032	0.545371	28.657328	1.082755	12.739243
5776.469000	909.336990	329.521280	0.545374	28.656480	1.082760	12.738866
5776.489000	909.336990	329.528161	0.545372	28.657078	1.082757	12.739132
5776.509000	909.337070	329.525230	0.545373	28.656824	1.082758	12.739019
5776.529000	909.336990	329.523203	0.545373	28.656647	1.082759	12.738941
5776.549000	909.336990	329.524024	0.545373	28.656719	1.082759	12.738973
5776.569000	909.336990	329.517684	0.545375	28.656167	1.082762	12.738727
5776.589000	909.336990	329.519409	0.545374	28.656317	1.082761	12.738794
5776.609000	909.336990	329.511966	0.545376	28.655670	1.082765	12.738506
5776.629000	909.336990	329.518156	0.545375	28.656208	1.082762	12.738746
5776.649000	909.336990	329.519253	0.545374	28.656304	1.082761	12.738788
5776.669000	909.336990	329.509185	0.545377	28.655428	1.082766	12.738399
5776.689000	909.337070	329.512921	0.545376	28.655753	1.082764	12.738543
5776.709000	909.337070	329.509170	0.545377	28.655427	1.082766	12.738398
5776.729000	909.336990	329.511894	0.545376	28.655664	1.082765	12.738504
5776.749000	909.336990	329.497181	0.545380	28.654384	1.082772	12.737935
5776.769000	909.336990	329.500558	0.545379	28.654678	1.082770	12.738065
5776.789000	909.336990	329.503927	0.545378	28.654971	1.082768	12.738196
5776.809000	909.337070	329.501240	0.545379	28.654737	1.082770	12.738092
5776.829000	909.337070	329.483987	0.545384	28.653237	1.082778	12.737425
5776.829000	909.337070	329.493738	0.545381	28.654085	1.082773	12.737802
5776.849000	909.337070	329.511677	0.545376	28.655645	1.082765	12.738495
5776.889000	909.336990	329.507888	0.545377	28.655315	1.082767	12.738349
5776.909000	909.337070	329.507128	0.545378	28.655249	1.082767	12.738319
5776.929000	909.337070	329.512486	0.545376	28.655715	1.082764	12.738526
5776.949000	909.336990	329.505199	0.545378	28.655082	1.082768	12.738245
5776.969000	909.336990	329.508368	0.545377	28.655357	1.082766	12.738367
5776.989000	909.336990	329.520783	0.545374	28.656437	1.082760	12.738847
5777.009000	909.336990	329.504387	0.545378	28.655011	1.082768	12.738213
5777.029000	909.337070	329.506429	0.545378	28.655189	1.082767	12.738292
5777.049000	909.337070	329.506294	0.545378	28.655177	1.082767	12.738287
5777.069000	909.336990	329.488843	0.545382	28.653659	1.082776	12.737612
5777.069000	909.336990	329.489893	0.545382	28.653751	1.082775	12.737653
5777.109000	909.336990	329.489136	0.545382	28.653685	1.082776	12.737624
5777.129000	909.336990	329.491523	0.545382	28.653892	1.082774	12.737716
5777.149000	909.337070	329.486675	0.545383	28.653471	1.082777	12.737529
5777.169000	909.337070	329.489692	0.545382	28.653733	1.082775	12.737645
5777.189000	909.336990	329.494880	0.545381	28.654184	1.082773	12.737846
5777.209000	909.336990	329.491547	0.545382	28.653894	1.082774	12.737717
5777.229000	909.336990	329.485094	0.545383	28.653333	1.082777	12.737468
5777.249000	909.337070	329.481753	0.545384	28.653043	1.082779	12.737338
5777.269000	909.336990	329.480016	0.545385	28.652892	1.082780	12.737271
5777.289000	909.336990	329.481854	0.545384	28.653051	1.082779	12.737342
5777.309000	909.336990	329.474480	0.545386	28.652410	1.082783	12.737057
5777.329000	909.336990	329.465865	0.545388	28.651661	1.082787	12.736724
5777.349000	909.336990	329.480769	0.545384	28.652957	1.082780	12.737300
5777.369000	909.336990	329.482941	0.545384	28.653146	1.082779	12.737384
5777.389000	909.336990	329.471933	0.545387	28.652189	1.082784	12.736959
5777.409000	909.336990	329.463404	0.545389	28.651447	1.082788	12.736629
5777.429000	909.337070	329.467196	0.545388	28.651777	1.082786	12.736776
5777.449000	909.337070	329.467248	0.545388	28.651781	1.082786	12.736778
5777.469000	909.337070	329.475137	0.545386	28.652467	1.082782	12.737083
5777.469000	909.337070	329.461616	0.545390	28.651291	1.082789	12.736560
5777.509000	909.336990	329.472021	0.545387	28.652196	1.082784	12.736962
5777.529000	909.336990	329.479270	0.545385	28.652827	1.082780	12.737242
5777.549000	909.336990	329.472502	0.545387	28.652238	1.082784	12.736981
5777.569000	909.336990	329.466545	0.545388	28.651720	1.082786	12.736750
5777.589000	909.336990	329.473003	0.545387	28.652282	1.082783	12.737000
5777.609000	909.337070	329.470717	0.545387	28.652083	1.082785	12.736912
5777.629000	909.336990	329.471596	0.545387	28.652159	1.082784	12.736946
5777.649000	909.336990	329.466532	0.545388	28.651719	1.082786	12.736750
5777.669000	909.336990	329.467273	0.545388	28.651783	1.082786	12.736779
5777.689000	909.336990	329.473881	0.545386	28.652358	1.082783	12.737034
5777.709000	909.337070	329.463171	0.545389	28.651427	1.082788	12.736620
5777.729000	909.336990	329.473323	0.545386	28.652310	1.082783	12.737013
5777.749000	909.336990	329.463138	0.545389	28.651424	1.082788	12.736619
5777.769000	909.336990	329.448604	0.545393	28.650160	1.082795	12.736057
5777.789000	909.336990	329.457503	0.545391	28.650934	1.082791	12.736401
5777.809000	909.336990	329.440471	0.545395	28.649453	1.082799	12.735742
5777.829000	909.336990	329.454441	0.545391	28.650667	1.082792	12.736283
5777.849000	909.336990	329.453368	0.545392	28.650574	1.082793	12.736241
5777.869000	909.336990	329.449175	0.545393	28.650210	1.082795	12.736079
5777.889000	909.337070	329.446289	0.545394	28.649959	1.082796	12.735967
5777.909000	909.336990	329.440864	0.545395	28.649487	1.082799	12.735758
5777.929000	909.337070	329.447036	0.545393	28.650024	1.082796	12.735996
5777.949000	909.337070	329.445248	0.545394	28.649868	1.082797	12.735927
5777.969000	909.337070	329.445502	0.545394	28.649890	1.082797	12.735937
5777.989000	909.336990	329.435934	0.545396	28.649058	1.082801	12.735567
5778.009000	909.337070	329.437840	0.545396	28.649224	1.082800	12.735641
5778.029000	909.337070	329.437222	0.545396	28.649170	1.082801	12.735617
5778.049000	909.337070	329.441940	0.545395	28.649580	1.082798	12.735799
5778.069000	909.336990	329.448777	0.545393	28.650175	1.082795	12.736064
5778.089000	909.337070	329.435702	0.545396	28.649038	1.082801	12.735558
5778.109000	909.336990	329.445839	0.545394	28.649919	1.082796	12.735950
5778.129000	909.337070	329.437787	0.545396	28.649219	1.082800	12.735639
5778.149000	909.336990	329.435106	0.545396	28.648986	1.082802	12.735535
5778.169000	909.336990	329.428385	0.545398	28.648402	1.082805	12.735275
5778.189000	909.336990	329.426115	0.545399	28.648204	1.082806	12.735187
5778.209000	909.336990	329.434943	0.545396	28.648972	1.082802	12.735529
5778.229000	909.337070	329.433328	0.545397	28.648831	1.082803	12.735466
5778.249000	909.336990	329.428194	0.545398	28.648385	1.082805	12.735268
5778.269000	909.336990	329.436342	0.545396	28.649093	1.082801	12.735583
5778.289000	909.337070	329.423929	0.545399	28.648014	1.082807	12.735103
5778.309000	909.337070	329.426517	0.545399	28.648239	1.082806	12.735203
5778.329000	909.336990	329.435638	0.545396	28.649032	1.082801	12.735556
5778.349000	909.336990	329.422022	0.545400	28.647848	1.082808	12.735029
5778.369000	909.337070	329.428573	0.545398	28.648418	1.082805	12.735283
5778.389000	909.336990	329.422899	0.545400	28.647924	1.082807	12.735063
5778.409000	909.336990	329.413424	0.545402	28.647100	1.082812	12.734697
5778.429000	909.336990	329.410588	0.545403	28.646854	1.082813	12.734587
5778.449000	909.337070	329.409566	0.545403	28.646765	1.082814	12.734548
5778.469000	909.337070	329.403008	0.545405	28.646195	1.082817	12.734294
5778.489000	909.337070	329.422532	0.545400	28.647893	1.082808	12.735049
5778.509000	909.336990	329.422579	0.545400	28.647897	1.082808	12.735051
5778.529000	909.336990	329.417485	0.545401	28.647454	1.082810	12.734854
5778.549000	909.336990	329.416469	0.545401	28.647365	1.082811	12.734815
5778.569000	909.336990	329.420371	0.545400	28.647705	1.082809	12.734965
5778.569000	909.336990	329.417041	0.545401	28.647415	1.082810	12.734837
5778.609000	909.336990	329.407438	0.545404	28.646580	1.082815	12.734465
5778.629000	909.336990	329.416638	0.545401	28.647380	1.082811	12.734821
5778.649000	909.337070	329.408284	0.545403	28.646654	1.082815	12.734498
5778.669000	909.337070	329.406113	0.545404	28.646465	1.082816	12.734414
5778.689000	909.337070	329.418522	0.545401	28.647544	1.082810	12.734894
5778.709000	909.336990	329.422552	0.545400	28.647894	1.082808	12.735050
5778.729000	909.336990	329.398555	0.545406	28.645807	1.082819	12.734122
5778.749000	909.337070	329.416938	0.545401	28.647406	1.082810	12.734833
5778.769000	909.336990	329.392644	0.545408	28.645293	1.082822	12.733894
5778.789000	909.336990	329.397220	0.545406	28.645691	1.082820	12.734070
5778.809000	909.336990	329.395015	0.545407	28.645500	1.082821	12.733985
5778.829000	909.336990	329.401207	0.545405	28.646038	1.082818	12.734225
5778.849000	909.336990	329.382445	0.545410	28.644406	1.082827	12.733499
5778.869000	909.336990	329.387689	0.545409	28.644862	1.082824	12.733702
5778.889000	909.336990	329.395484	0.545407	28.645540	1.082821	12.734003
5778.909000	909.336990	329.390954	0.545408	28.645146	1.082823	12.733828
5778.929000	909.336990	329.394238	0.545407	28.645432	1.082821	12.733955
5778.949000	909.337070	329.381487	0.545410	28.644323	1.082828	12.733462
5778.969000	909.336990	329.383930	0.545410	28.644536	1.082826	12.733557
5778.989000	909.336990	329.370822	0.545413	28.643396	1.082833	12.733050
5779.009000	909.337070	329.374487	0.545412	28.643714	1.082831	12.733192
5779.029000	909.337070	329.383364	0.545410	28.644486	1.082827	12.733535
5779.049000	909.336990	329.378292	0.545411	28.644045	1.082829	12.733339
5779.069000	909.337070	329.382876	0.545410	28.644444	1.082827	12.733516
5779.089000	909.336990	329.372490	0.545413	28.643541	1.082832	12.733114
5779.109000	909.336990	329.388138	0.545409	28.644901	1.082824	12.733719
5779.129000	909.336990	329.377931	0.545411	28.644014	1.082829	12.733325
5779.149000	909.336990	329.392833	0.545407	28.645310	1.082822	12.733901
5779.169000	909.337070	329.367904	0.545414	28.643142	1.082834	12.732937
5779.189000	909.336990	329.379957	0.545411	28.644190	1.082828	12.733403
5779.209000	909.336990	329.379774	0.545411	28.644174	1.082828	12.733396
5779.229000	909.336990	329.368257	0.545414	28.643173	1.082834	12.732951
5779.249000	909.337070	329.372526	0.545413	28.643544	1.082832	12.733116
5779.269000	909.336990	329.373933	0.545412	28.643666	1.082831	12.733170
5779.289000	909.336990	329.370798	0.545413	28.643394	1.082833	12.733049
5779.309000	909.336990	329.382194	0.545410	28.644385	1.082827	12.733490
5779.329000	909.336990	329.368976	0.545414	28.643235	1.082833	12.732979
5779.349000	909.337070	329.369398	0.545414	28.643272	1.082833	12.732995
5779.369000	909.336990	329.378699	0.545411	28.644081	1.082829	12.733354
5779.389000	909.336990	329.365761	0.545415	28.642956	1.082835	12.732854
5779.409000	909.336990	329.357332	0.545417	28.642222	1.082839	12.732528
5779.429000	909.337070	329.363152	0.545415	28.642729	1.082836	12.732753
5779.449000	909.336990	329.360811	0.545416	28.642525	1.082837	12.732663
5779.469000	909.337070	329.355424	0.545417	28.642057	1.082840	12.732455
5779.489000	909.336990	329.353003	0.545418	28.641846	1.082841	12.732361
5779.509000	909.336990	329.360791	0.545416	28.642523	1.082837	12.732662
5779.529000	909.336990	329.351411	0.545418	28.641708	1.082842	12.732300
5779.549000	909.336990	329.372132	0.545413	28.643510	1.082832	12.733101
5779.569000	909.336990	329.354814	0.545417	28.642004	1.082840	12.732431
5779.589000	909.336990	329.350122	0.545419	28.641595	1.082843	12.732250
5779.609000	909.336990	329.362081	0.545416	28.642636	1.082837	12.732712
5779.609000	909.336990	329.357627	0.545417	28.642248	1.082839	12.732540
5779.649000	909.336990	329.358135	0.545417	28.642292	1.082839	12.732559
5779.669000	909.336990	329.362396	0.545415	28.642663	1.082837	12.732724
[truncated: 1,001 more rows]
