# Supplementary material for: Stress relaxation in the presence of sudden strain bursts: Methodology and stress relaxation data of microcast aluminium microwires
Source: Data Brief. 2018 Nov 14;21:2134–41. doi: 10.1016/j.dib.2018.11.047 (PMC6265499; doi:10.1016/j.dib.2018.11.047)
Supplement: Supplementary file 2 — Supplementary material [file mmc2.zip › Data in brief/As-cast/Al4N/Al_100_r_1/Stress relax txt files/Al_100_relax_1_Relaxcycle0047.txt]

Time[s]	Motordispl[�m]	Force[mN]	EngStrain	EngStress[MPa]	Shearstrain	Shearstress [MPa]
5902.662000	940.221810	339.963252	0.564093	29.564555	1.117251	13.142540
5902.682000	940.227053	339.959108	0.564098	29.564195	1.117259	13.142379
5902.702000	940.227133	339.966450	0.564096	29.564834	1.117256	13.142663
5902.722000	940.227133	339.941950	0.564102	29.562703	1.117268	13.141716
5902.742000	940.227214	339.938932	0.564103	29.562440	1.117269	13.141599
5902.762000	940.227133	339.928756	0.564106	29.561556	1.117274	13.141206
5902.782000	940.227133	339.907124	0.564111	29.559674	1.117285	13.140370
5902.802000	940.227214	339.898253	0.564114	29.558903	1.117289	13.140027
5902.822000	940.227133	339.886569	0.564117	29.557887	1.117294	13.139575
5902.842000	940.227133	339.860152	0.564124	29.555589	1.117307	13.138554
5902.862000	940.227133	339.849131	0.564127	29.554631	1.117312	13.138128
5902.882000	940.227133	339.842375	0.564128	29.554044	1.117316	13.137867
5902.902000	940.227214	339.817397	0.564135	29.551871	1.117328	13.136901
5902.922000	940.227133	339.803667	0.564138	29.550677	1.117334	13.136370
5902.942000	940.227133	339.779125	0.564145	29.548543	1.117346	13.135421
5902.962000	940.227214	339.780664	0.564144	29.548677	1.117345	13.135481
5902.982000	940.227214	339.762623	0.564149	29.547108	1.117354	13.134784
5903.002000	940.227133	339.757530	0.564150	29.546665	1.117357	13.134587
5903.022000	940.227133	339.731892	0.564157	29.544435	1.117369	13.133596
5903.042000	940.227214	339.708839	0.564163	29.542431	1.117380	13.132704
5903.062000	940.227133	339.698864	0.564166	29.541563	1.117385	13.132319
5903.082000	940.227133	339.712091	0.564162	29.542713	1.117378	13.132830
5903.102000	940.227214	339.681872	0.564170	29.540086	1.117393	13.131662
5903.122000	940.227214	339.666049	0.564174	29.538709	1.117401	13.131050
5903.142000	940.227133	339.656605	0.564177	29.537888	1.117405	13.130685
5903.162000	940.227214	339.631186	0.564184	29.535678	1.117417	13.129702
5903.182000	940.227214	339.642597	0.564181	29.536670	1.117412	13.130143
5903.202000	940.227133	339.613423	0.564188	29.534133	1.117426	13.129016
5903.222000	940.227214	339.603529	0.564191	29.533272	1.117431	13.128633
5903.242000	940.227133	339.598358	0.564192	29.532823	1.117433	13.128433
5903.262000	940.227133	339.579749	0.564197	29.531205	1.117442	13.127714
5903.282000	940.227214	339.570716	0.564199	29.530419	1.117446	13.127365
5903.302000	940.227133	339.554871	0.564203	29.529041	1.117454	13.126752
5903.322000	940.227133	339.550356	0.564205	29.528648	1.117456	13.126578
5903.342000	940.227133	339.540210	0.564207	29.527766	1.117461	13.126185
5903.362000	940.227214	339.526281	0.564211	29.526555	1.117468	13.125647
5903.382000	940.227133	339.515769	0.564214	29.525641	1.117473	13.125240
5903.402000	940.227133	339.497305	0.564218	29.524035	1.117482	13.124527
5903.422000	940.227133	339.492232	0.564220	29.523594	1.117484	13.124331
5903.442000	940.227214	339.470731	0.564225	29.521724	1.117495	13.123499
5903.462000	940.227214	339.476866	0.564224	29.522257	1.117492	13.123737
5903.482000	940.227133	339.444590	0.564232	29.519451	1.117507	13.122489
5903.502000	940.227214	339.440570	0.564233	29.519101	1.117509	13.122333
5903.522000	940.227133	339.423939	0.564238	29.517655	1.117517	13.121690
5903.542000	940.227133	339.414978	0.564240	29.516875	1.117521	13.121344
5903.562000	940.227133	339.402357	0.564243	29.515778	1.117527	13.120856
5903.582000	940.227133	339.394533	0.564245	29.515097	1.117531	13.120554
5903.602000	940.227133	339.367918	0.564252	29.512783	1.117544	13.119525
5903.622000	940.227214	339.362826	0.564254	29.512340	1.117546	13.119328
5903.642000	940.227133	339.354990	0.564256	29.511659	1.117550	13.119025
5903.662000	940.227214	339.339904	0.564260	29.510347	1.117557	13.118442
5903.682000	940.227133	339.341277	0.564259	29.510466	1.117557	13.118495
5903.702000	940.227214	339.324250	0.564264	29.508985	1.117565	13.117837
5903.722000	940.227133	339.303220	0.564269	29.507156	1.117575	13.117024
5903.742000	940.227214	339.295854	0.564271	29.506516	1.117579	13.116739
5903.762000	940.227214	339.279786	0.564275	29.505119	1.117586	13.116118
5903.782000	940.227214	339.263818	0.564280	29.503730	1.117594	13.115500
5903.802000	940.227214	339.265914	0.564279	29.503912	1.117593	13.115581
5903.822000	940.227214	339.252684	0.564282	29.502762	1.117599	13.115070
5903.842000	940.227214	339.240920	0.564286	29.501739	1.117605	13.114615
5903.862000	940.227214	339.225969	0.564289	29.500438	1.117612	13.114037
5903.882000	940.227214	339.213897	0.564293	29.499389	1.117618	13.113570
5903.902000	940.227214	339.208265	0.564294	29.498899	1.117621	13.113353
5903.922000	940.227214	339.187407	0.564300	29.497085	1.117631	13.112546
5903.942000	940.227214	339.182255	0.564301	29.496637	1.117633	13.112347
5903.962000	940.227214	339.154294	0.564308	29.494205	1.117647	13.111266
5903.982000	940.227214	339.120572	0.564317	29.491273	1.117663	13.109963
5904.002000	940.227214	339.116473	0.564318	29.490916	1.117665	13.109804
5904.022000	940.227214	339.094659	0.564324	29.489019	1.117675	13.108961
5904.042000	940.227214	339.078761	0.564328	29.487637	1.117683	13.108346
5904.062000	940.227214	339.064940	0.564332	29.486435	1.117690	13.107812
5904.082000	940.227214	339.050202	0.564335	29.485153	1.117697	13.107242
5904.102000	940.227133	339.055216	0.564334	29.485589	1.117694	13.107436
5904.122000	940.227214	339.030999	0.564340	29.483483	1.117706	13.106500
5904.142000	940.227214	339.026214	0.564342	29.483067	1.117708	13.106315
5904.162000	940.227214	339.011641	0.564345	29.481800	1.117715	13.105752
5904.182000	940.227214	338.998001	0.564349	29.480613	1.117722	13.105224
5904.202000	940.227214	338.999252	0.564349	29.480722	1.117721	13.105273
5904.222000	940.227214	338.983286	0.564353	29.479334	1.117729	13.104655
5904.242000	940.227133	338.980086	0.564354	29.479055	1.117730	13.104532
5904.262000	940.227133	338.965939	0.564357	29.477825	1.117737	13.103985
5904.282000	940.227214	338.951473	0.564361	29.476567	1.117744	13.103426
5904.302000	940.227214	338.948231	0.564362	29.476285	1.117746	13.103300
5904.322000	940.227214	338.924676	0.564368	29.474237	1.117757	13.102390
5904.342000	940.227133	338.907385	0.564373	29.472733	1.117765	13.101721
5904.362000	940.227133	338.896744	0.564375	29.471808	1.117770	13.101310
5904.382000	940.227214	338.901500	0.564374	29.472221	1.117768	13.101494
5904.402000	940.227133	338.882993	0.564379	29.470612	1.117777	13.100778
5904.422000	940.227214	338.885578	0.564378	29.470837	1.117776	13.100878
5904.442000	940.227133	338.858310	0.564385	29.468465	1.117789	13.099824
5904.462000	940.227214	338.842969	0.564390	29.467131	1.117796	13.099231
5904.482000	940.227214	338.843072	0.564389	29.467140	1.117796	13.099235
5904.502000	940.227133	338.824716	0.564394	29.465544	1.117805	13.098525
5904.522000	940.227133	338.819101	0.564396	29.465056	1.117808	13.098308
5904.542000	940.227214	338.814962	0.564397	29.464696	1.117810	13.098148
5904.562000	940.227133	338.801580	0.564400	29.463532	1.117816	13.097631
5904.582000	940.227214	338.792981	0.564403	29.462784	1.117820	13.097298
5904.602000	940.227133	338.786139	0.564404	29.462189	1.117824	13.097034
5904.622000	940.227214	338.787253	0.564404	29.462286	1.117823	13.097077
5904.642000	940.227214	338.770254	0.564409	29.460808	1.117831	13.096420
5904.662000	940.227214	338.753724	0.564413	29.459370	1.117839	13.095781
5904.682000	940.227214	338.750646	0.564414	29.459102	1.117841	13.095662
5904.702000	940.227214	338.736937	0.564417	29.457910	1.117847	13.095132
5904.722000	940.227214	338.717302	0.564422	29.456203	1.117857	13.094373
5904.742000	940.227133	338.719101	0.564422	29.456359	1.117856	13.094442
5904.762000	940.227133	338.705439	0.564425	29.455171	1.117862	13.093914
5904.782000	940.227133	338.697330	0.564428	29.454466	1.117866	13.093601
5904.802000	940.227133	338.685767	0.564431	29.453460	1.117872	13.093154
5904.822000	940.227214	338.683895	0.564431	29.453297	1.117873	13.093081
5904.842000	940.227214	338.663777	0.564436	29.451548	1.117882	13.092304
5904.862000	940.227214	338.652611	0.564439	29.450577	1.117888	13.091872
5904.882000	940.227214	338.658778	0.564438	29.451113	1.117885	13.092110
5904.902000	940.227214	338.651837	0.564439	29.450510	1.117888	13.091842
5904.922000	940.227214	338.645459	0.564441	29.449955	1.117891	13.091595
5904.942000	940.227214	338.645639	0.564441	29.449971	1.117891	13.091602
5904.962000	940.227133	338.628913	0.564445	29.448516	1.117899	13.090956
5904.982000	940.227133	338.621931	0.564447	29.447909	1.117903	13.090686
5905.002000	940.227214	338.618758	0.564448	29.447633	1.117904	13.090563
5905.022000	940.227214	338.621587	0.564447	29.447879	1.117903	13.090673
5905.042000	940.227214	338.609533	0.564451	29.446831	1.117909	13.090207
5905.062000	940.227214	338.594094	0.564455	29.445488	1.117916	13.089610
5905.082000	940.227214	338.585731	0.564457	29.444761	1.117920	13.089286
5905.102000	940.227214	338.591463	0.564455	29.445259	1.117917	13.089508
5905.122000	940.227214	338.575993	0.564459	29.443914	1.117925	13.088910
5905.142000	940.227133	338.560178	0.564463	29.442539	1.117932	13.088299
5905.162000	940.227214	338.562204	0.564463	29.442715	1.117931	13.088377
5905.182000	940.227214	338.554951	0.564465	29.442084	1.117935	13.088097
5905.202000	940.227214	338.544127	0.564468	29.441143	1.117940	13.087678
5905.222000	940.227214	338.536621	0.564470	29.440490	1.117944	13.087388
5905.242000	940.227214	338.529214	0.564472	29.439846	1.117947	13.087102
5905.262000	940.227214	338.522138	0.564473	29.439230	1.117951	13.086828
5905.282000	940.227214	338.525134	0.564473	29.439491	1.117949	13.086944
5905.302000	940.227214	338.500628	0.564479	29.437360	1.117961	13.085996
5905.322000	940.227214	338.516885	0.564475	29.438774	1.117953	13.086625
5905.342000	940.227133	338.505281	0.564478	29.437764	1.117959	13.086176
5905.362000	940.227214	338.493440	0.564481	29.436735	1.117964	13.085719
5905.382000	940.227214	338.489637	0.564482	29.436404	1.117966	13.085572
5905.402000	940.227133	338.486909	0.564483	29.436167	1.117967	13.085466
5905.422000	940.227214	338.456903	0.564490	29.433557	1.117982	13.084306
5905.442000	940.227133	338.466967	0.564488	29.434433	1.117977	13.084695
5905.462000	940.227214	338.445904	0.564493	29.432601	1.117987	13.083881
5905.482000	940.227214	338.448042	0.564493	29.432787	1.117986	13.083964
5905.502000	940.227133	338.447652	0.564493	29.432753	1.117986	13.083948
5905.522000	940.227133	338.440050	0.564495	29.432092	1.117990	13.083655
5905.542000	940.227133	338.424277	0.564499	29.430720	1.117998	13.083045
5905.562000	940.227133	338.423644	0.564499	29.430665	1.117998	13.083020
5905.582000	940.227214	338.428705	0.564498	29.431105	1.117996	13.083216
5905.602000	940.227214	338.415014	0.564501	29.429915	1.118002	13.082687
5905.622000	940.227214	338.397739	0.564506	29.428412	1.118010	13.082019
5905.642000	940.227214	338.404320	0.564504	29.428984	1.118007	13.082273
5905.662000	940.227133	338.377874	0.564511	29.426685	1.118020	13.081251
5905.682000	940.227133	338.378027	0.564511	29.426698	1.118020	13.081257
5905.702000	940.227133	338.387869	0.564508	29.427554	1.118015	13.081637
5905.722000	940.227133	338.388595	0.564508	29.427617	1.118015	13.081665
5905.742000	940.227133	338.387013	0.564509	29.427479	1.118015	13.081604
5905.762000	940.227133	338.366970	0.564514	29.425736	1.118025	13.080829
5905.782000	940.227214	338.349814	0.564518	29.424244	1.118033	13.080166
5905.802000	940.227133	338.334547	0.564522	29.422917	1.118041	13.079576
5905.822000	940.227214	338.337857	0.564522	29.423205	1.118039	13.079704
5905.842000	940.227133	338.325973	0.564525	29.422171	1.118045	13.079245
5905.862000	940.227133	338.320588	0.564526	29.421703	1.118047	13.079036
5905.882000	940.227214	338.318017	0.564527	29.421479	1.118049	13.078937
5905.902000	940.227214	338.310872	0.564529	29.420858	1.118052	13.078661
5905.922000	940.227133	338.300801	0.564531	29.419982	1.118057	13.078271
5905.942000	940.227214	338.301791	0.564531	29.420068	1.118057	13.078310
5905.962000	940.227214	338.284232	0.564536	29.418541	1.118065	13.077631
5905.982000	940.227214	338.273039	0.564538	29.417568	1.118070	13.077198
5906.002000	940.227214	338.272112	0.564539	29.417487	1.118071	13.077162
5906.022000	940.227214	338.267426	0.564540	29.417080	1.118073	13.076981
5906.042000	940.227214	338.264143	0.564541	29.416794	1.118075	13.076854
5906.062000	940.227214	338.255277	0.564543	29.416023	1.118079	13.076511
5906.082000	940.227214	338.252731	0.564544	29.415802	1.118080	13.076413
5906.102000	940.227214	338.251112	0.564544	29.415661	1.118081	13.076350
5906.122000	940.227133	338.241400	0.564547	29.414816	1.118085	13.075975
5906.142000	940.227214	338.246843	0.564545	29.415290	1.118083	13.076185
5906.162000	940.227214	338.237585	0.564548	29.414485	1.118087	13.075828
5906.182000	940.227214	338.226365	0.564551	29.413509	1.118093	13.075394
5906.202000	940.227133	338.221202	0.564552	29.413060	1.118095	13.075194
5906.222000	940.227133	338.217367	0.564553	29.412726	1.118097	13.075046
5906.242000	940.227133	338.199818	0.564558	29.411200	1.118105	13.074367
5906.262000	940.227214	338.191855	0.564560	29.410508	1.118109	13.074060
5906.282000	940.227214	338.192768	0.564559	29.410587	1.118109	13.074095
5906.302000	940.227133	338.184348	0.564562	29.409855	1.118113	13.073769
5906.322000	940.227214	338.180277	0.564563	29.409501	1.118115	13.073612
5906.342000	940.227214	338.166501	0.564566	29.408303	1.118122	13.073080
5906.362000	940.227133	338.177540	0.564563	29.409263	1.118116	13.073506
5906.382000	940.227133	338.160124	0.564568	29.407748	1.118125	13.072833
5906.402000	940.227133	338.153690	0.564570	29.407189	1.118128	13.072584
5906.422000	940.227214	338.166670	0.564566	29.408318	1.118121	13.073086
5906.442000	940.227214	338.140415	0.564573	29.406034	1.118134	13.072071
5906.462000	940.227133	338.136502	0.564574	29.405694	1.118136	13.071920
5906.482000	940.227214	338.150555	0.564570	29.406916	1.118129	13.072463
5906.502000	940.227214	338.135502	0.564574	29.405607	1.118136	13.071881
5906.522000	940.227214	338.134929	0.564575	29.405557	1.118137	13.071859
5906.542000	940.227214	338.138242	0.564574	29.405845	1.118135	13.071987
5906.562000	940.227214	338.127287	0.564577	29.404893	1.118140	13.071564
5906.582000	940.227133	338.127168	0.564577	29.404882	1.118140	13.071559
5906.602000	940.227133	338.115879	0.564579	29.403901	1.118146	13.071123
5906.622000	940.227214	338.117456	0.564579	29.404038	1.118145	13.071184
5906.642000	940.227214	338.097899	0.564584	29.402337	1.118155	13.070427
5906.662000	940.227214	338.099555	0.564584	29.402481	1.118154	13.070491
5906.682000	940.227133	338.080979	0.564589	29.400865	1.118163	13.069773
5906.702000	940.227133	338.091557	0.564586	29.401785	1.118158	13.070182
5906.722000	940.227214	338.073545	0.564591	29.400219	1.118166	13.069486
5906.742000	940.227214	338.054667	0.564596	29.398577	1.118175	13.068756
5906.762000	940.227214	338.052983	0.564596	29.398431	1.118176	13.068691
5906.782000	940.227133	338.054465	0.564596	29.398560	1.118175	13.068748
5906.802000	940.227133	338.051096	0.564596	29.398267	1.118177	13.068618
5906.822000	940.227214	338.041581	0.564599	29.397439	1.118182	13.068250
5906.842000	940.227133	338.044855	0.564598	29.397724	1.118180	13.068377
5906.862000	940.227214	338.021235	0.564604	29.395670	1.118191	13.067464
5906.882000	940.227214	338.026924	0.564603	29.396165	1.118189	13.067684
5906.902000	940.227214	338.015684	0.564606	29.395187	1.118194	13.067249
5906.922000	940.227133	338.008568	0.564608	29.394568	1.118197	13.066974
5906.942000	940.227133	338.013784	0.564606	29.395022	1.118195	13.067176
5906.962000	940.227133	338.008834	0.564607	29.394591	1.118197	13.066984
5906.982000	940.227214	338.001483	0.564609	29.393952	1.118201	13.066700
5907.002000	940.227133	338.020748	0.564604	29.395628	1.118192	13.067445
5907.022000	940.227133	338.001880	0.564609	29.393987	1.118201	13.066715
5907.042000	940.227214	338.000966	0.564610	29.393907	1.118201	13.066680
5907.062000	940.227214	337.997979	0.564610	29.393647	1.118203	13.066565
5907.082000	940.227214	337.987297	0.564613	29.392718	1.118208	13.066152
5907.102000	940.227214	337.982463	0.564614	29.392298	1.118210	13.065965
5907.122000	940.227214	337.980816	0.564615	29.392155	1.118211	13.065901
5907.142000	940.227214	337.983949	0.564614	29.392427	1.118209	13.066022
5907.162000	940.227214	337.974942	0.564616	29.391644	1.118214	13.065674
5907.182000	940.227214	337.959700	0.564620	29.390319	1.118221	13.065085
5907.202000	940.227133	337.954407	0.564622	29.389858	1.118223	13.064880
5907.222000	940.227214	337.951483	0.564622	29.389604	1.118225	13.064767
5907.242000	940.227214	337.946873	0.564624	29.389203	1.118227	13.064589
5907.262000	940.227133	337.942327	0.564625	29.388808	1.118229	13.064413
5907.282000	940.227214	337.920835	0.564630	29.386939	1.118240	13.063582
5907.302000	940.227214	337.921961	0.564630	29.387037	1.118239	13.063626
5907.322000	940.227133	337.918239	0.564631	29.386713	1.118241	13.063482
5907.342000	940.227133	337.921357	0.564630	29.386984	1.118239	13.063603
5907.362000	940.227214	337.910396	0.564633	29.386031	1.118245	13.063179
5907.382000	940.227214	337.911715	0.564633	29.386146	1.118244	13.063230
5907.402000	940.227214	337.904473	0.564635	29.385516	1.118248	13.062950
5907.422000	940.227214	337.900609	0.564636	29.385180	1.118249	13.062801
5907.442000	940.227214	337.893909	0.564638	29.384597	1.118253	13.062541
5907.462000	940.227214	337.890019	0.564639	29.384259	1.118255	13.062391
5907.482000	940.227214	337.882778	0.564640	29.383629	1.118258	13.062111
5907.502000	940.227214	337.881642	0.564641	29.383530	1.118259	13.062067
5907.522000	940.227133	337.868085	0.564644	29.382351	1.118265	13.061543
5907.542000	940.227214	337.860943	0.564646	29.381730	1.118268	13.061267
5907.562000	940.227214	337.862437	0.564646	29.381860	1.118268	13.061325
5907.582000	940.227133	337.836709	0.564652	29.379623	1.118280	13.060330
5907.602000	940.227133	337.844470	0.564650	29.380298	1.118276	13.060630
5907.622000	940.227133	337.847112	0.564650	29.380528	1.118275	13.060732
5907.642000	940.227133	337.852166	0.564648	29.380967	1.118273	13.060928
5907.662000	940.227133	337.840235	0.564651	29.379929	1.118278	13.060466
5907.682000	940.227133	337.842800	0.564651	29.380152	1.118277	13.060566
5907.702000	940.227214	337.820428	0.564657	29.378207	1.118288	13.059701
5907.722000	940.227214	337.826471	0.564655	29.378732	1.118285	13.059934
5907.742000	940.227214	337.826838	0.564655	29.378764	1.118285	13.059949
5907.762000	940.227214	337.823723	0.564656	29.378493	1.118286	13.059828
5907.782000	940.227214	337.818646	0.564657	29.378052	1.118289	13.059632
5907.802000	940.227214	337.815904	0.564658	29.377814	1.118290	13.059526
5907.822000	940.227133	337.820829	0.564657	29.378242	1.118288	13.059716
5907.842000	940.227214	337.802765	0.564661	29.376671	1.118296	13.059018
5907.862000	940.227133	337.799417	0.564662	29.376380	1.118298	13.058889
5907.882000	940.227214	337.803909	0.564661	29.376770	1.118296	13.059062
5907.902000	940.227214	337.795843	0.564663	29.376069	1.118300	13.058750
5907.922000	940.227214	337.797192	0.564663	29.376186	1.118299	13.058803
5907.942000	940.227214	337.785413	0.564666	29.375162	1.118305	13.058347
5907.962000	940.227214	337.779553	0.564667	29.374652	1.118308	13.058121
5907.982000	940.227214	337.775067	0.564669	29.374262	1.118310	13.057947
5908.002000	940.227214	337.771008	0.564670	29.373909	1.118312	13.057790
5908.022000	940.227214	337.768323	0.564670	29.373676	1.118313	13.057686
5908.042000	940.227214	337.747508	0.564676	29.371866	1.118323	13.056882
5908.062000	940.227214	337.753550	0.564674	29.372391	1.118320	13.057115
5908.082000	940.227214	337.738643	0.564678	29.371095	1.118327	13.056539
5908.102000	940.227133	337.739499	0.564678	29.371169	1.118327	13.056572
5908.122000	940.227133	337.729177	0.564681	29.370271	1.118332	13.056173
5908.142000	940.227133	337.724222	0.564682	29.369840	1.118334	13.055982
5908.162000	940.227133	337.711961	0.564685	29.368774	1.118340	13.055508
5908.182000	940.227133	337.715332	0.564684	29.369067	1.118338	13.055638
5908.202000	940.227214	337.710817	0.564685	29.368675	1.118341	13.055463
5908.222000	940.227214	337.698282	0.564689	29.367585	1.118347	13.054979
5908.242000	940.227214	337.698709	0.564689	29.367622	1.118346	13.054995
5908.262000	940.227214	337.710491	0.564685	29.368646	1.118341	13.055451
5908.282000	940.227214	337.691828	0.564690	29.367023	1.118350	13.054729
5908.302000	940.227214	337.692323	0.564690	29.367066	1.118350	13.054748
5908.322000	940.227133	337.682383	0.564693	29.366202	1.118354	13.054364
5908.342000	940.227133	337.674132	0.564695	29.365484	1.118358	13.054045
5908.362000	940.227214	337.676119	0.564694	29.365657	1.118357	13.054122
5908.382000	940.227214	337.676359	0.564694	29.365678	1.118357	13.054131
5908.402000	940.227214	337.666768	0.564697	29.364844	1.118362	13.053760
5908.422000	940.227214	337.671353	0.564696	29.365243	1.118360	13.053938
5908.442000	940.227133	337.655959	0.564700	29.363904	1.118367	13.053343
5908.462000	940.227133	337.655160	0.564700	29.363835	1.118367	13.053312
5908.482000	940.227214	337.645977	0.564702	29.363036	1.118372	13.052957
5908.502000	940.227133	337.649055	0.564701	29.363304	1.118370	13.053076
5908.522000	940.227214	337.662938	0.564698	29.364511	1.118364	13.053612
5908.542000	940.227214	337.650717	0.564701	29.363448	1.118370	13.053140
5908.562000	940.227214	337.649046	0.564702	29.363303	1.118370	13.053075
5908.582000	940.227214	337.635782	0.564705	29.362149	1.118377	13.052563
5908.602000	940.227133	337.634243	0.564705	29.362016	1.118377	13.052503
5908.622000	940.227214	337.631737	0.564706	29.361798	1.118379	13.052406
5908.642000	940.227214	337.627741	0.564707	29.361450	1.118381	13.052252
5908.662000	940.227133	337.622853	0.564708	29.361025	1.118383	13.052063
5908.682000	940.227133	337.631602	0.564706	29.361786	1.118379	13.052401
5908.702000	940.227133	337.613910	0.564711	29.360247	1.118387	13.051717
5908.722000	940.227133	337.608029	0.564712	29.359736	1.118390	13.051490
5908.742000	940.227214	337.597850	0.564715	29.358851	1.118395	13.051096
5908.762000	940.227214	337.600718	0.564714	29.359100	1.118394	13.051207
5908.782000	940.227133	337.583182	0.564719	29.357575	1.118402	13.050529
5908.802000	940.227214	337.586136	0.564718	29.357832	1.118401	13.050643
5908.822000	940.227214	337.581081	0.564719	29.357392	1.118403	13.050448
5908.842000	940.227214	337.577443	0.564720	29.357076	1.118405	13.050307
5908.862000	940.227214	337.565266	0.564723	29.356017	1.118411	13.049837
5908.882000	940.227214	337.573757	0.564721	29.356755	1.118407	13.050165
5908.902000	940.227214	337.566187	0.564723	29.356097	1.118410	13.049872
5908.922000	940.227133	337.559187	0.564725	29.355488	1.118413	13.049602
5908.942000	940.227214	337.565435	0.564723	29.356032	1.118411	13.049843
5908.962000	940.227133	337.554039	0.564726	29.355041	1.118416	13.049403
5908.982000	940.227214	337.552012	0.564727	29.354864	1.118417	13.049324
5909.002000	940.227133	337.543785	0.564729	29.354149	1.118421	13.049006
5909.022000	940.227133	337.530999	0.564732	29.353037	1.118427	13.048512
5909.042000	940.227133	337.527844	0.564733	29.352763	1.118429	13.048390
5909.062000	940.227214	337.521028	0.564735	29.352170	1.118432	13.048126
5909.082000	940.227133	337.519807	0.564735	29.352064	1.118432	13.048079
5909.102000	940.227133	337.511797	0.564737	29.351367	1.118436	13.047770
5909.122000	940.227214	337.521451	0.564735	29.352207	1.118432	13.048143
5909.142000	940.227133	337.518533	0.564736	29.351953	1.118433	13.048030
5909.162000	940.227133	337.512403	0.564737	29.351420	1.118436	13.047793
5909.182000	940.227133	337.521493	0.564735	29.352210	1.118432	13.048144
5909.202000	940.227133	337.505645	0.564739	29.350832	1.118439	13.047532
5909.222000	940.227214	337.506390	0.564739	29.350897	1.118439	13.047560
5909.242000	940.227214	337.499090	0.564741	29.350262	1.118442	13.047278
5909.262000	940.227214	337.488297	0.564744	29.349324	1.118448	13.046861
5909.282000	940.227214	337.489838	0.564743	29.349458	1.118447	13.046921
5909.302000	940.227214	337.494983	0.564742	29.349905	1.118444	13.047120
5909.322000	940.227214	337.482706	0.564745	29.348837	1.118450	13.046645
5909.342000	940.227214	337.474181	0.564747	29.348096	1.118454	13.046315
5909.362000	940.227214	337.472446	0.564748	29.347945	1.118455	13.046248
5909.382000	940.227133	337.466442	0.564749	29.347423	1.118458	13.046016
5909.402000	940.227214	337.458115	0.564751	29.346699	1.118462	13.045694
5909.422000	940.227214	337.471241	0.564748	29.347840	1.118456	13.046202
5909.442000	940.227214	337.454194	0.564752	29.346358	1.118464	13.045543
5909.462000	940.227214	337.431733	0.564758	29.344404	1.118475	13.044674
5909.482000	940.227214	337.436662	0.564757	29.344833	1.118472	13.044865
5909.502000	940.227214	337.424411	0.564760	29.343768	1.118478	13.044391
5909.522000	940.227133	337.431588	0.564758	29.344392	1.118475	13.044669
5909.542000	940.227214	337.422977	0.564761	29.343643	1.118479	13.044336
5909.562000	940.227214	337.422111	0.564761	29.343568	1.118479	13.044302
5909.582000	940.227214	337.417825	0.564762	29.343195	1.118482	13.044137
5909.602000	940.227133	337.425328	0.564760	29.343847	1.118478	13.044427
5909.622000	940.227133	337.421983	0.564761	29.343557	1.118479	13.044297
5909.642000	940.227214	337.445611	0.564755	29.345611	1.118468	13.045211
5909.662000	940.227214	337.411051	0.564764	29.342606	1.118485	13.043875
5909.682000	940.227214	337.396245	0.564768	29.341318	1.118492	13.043302
5909.702000	940.227214	337.399875	0.564767	29.341634	1.118490	13.043443
5909.722000	940.227214	337.413976	0.564763	29.342860	1.118483	13.043988
5909.742000	940.227133	337.398946	0.564767	29.341553	1.118491	13.043407
5909.762000	940.227133	337.393550	0.564768	29.341084	1.118493	13.043198
5909.782000	940.227133	337.390821	0.564769	29.340847	1.118494	13.043093
5909.802000	940.227133	337.382033	0.564771	29.340082	1.118499	13.042753
5909.822000	940.227214	337.386572	0.564770	29.340477	1.118497	13.042928
5909.842000	940.227214	337.364993	0.564776	29.338601	1.118507	13.042094
5909.862000	940.227133	337.380166	0.564772	29.339920	1.118500	13.042681
5909.882000	940.227214	337.373907	0.564773	29.339376	1.118503	13.042439
5909.902000	940.227214	337.363337	0.564776	29.338456	1.118508	13.042030
5909.922000	940.227214	337.368567	0.564775	29.338911	1.118505	13.042232
5909.942000	940.227214	337.354077	0.564779	29.337651	1.118512	13.041672
5909.962000	940.227214	337.360664	0.564777	29.338224	1.118509	13.041927
5909.982000	940.227133	337.360312	0.564777	29.338193	1.118509	13.041913
5910.002000	940.227133	337.348557	0.564780	29.337171	1.118515	13.041459
5910.022000	940.227214	337.338864	0.564783	29.336328	1.118519	13.041084
5910.042000	940.227214	337.343997	0.564781	29.336775	1.118517	13.041283
5910.062000	940.227133	337.345784	0.564781	29.336930	1.118516	13.041352
5910.082000	940.227214	337.326987	0.564786	29.335295	1.118525	13.040625
5910.102000	940.227214	337.331899	0.564784	29.335723	1.118523	13.040815
5910.122000	940.227214	337.329691	0.564785	29.335530	1.118524	13.040730
5910.142000	940.227214	337.326202	0.564786	29.335227	1.118526	13.040595
5910.162000	940.227214	337.326912	0.564786	29.335289	1.118525	13.040622
5910.182000	940.227214	337.304549	0.564792	29.333344	1.118536	13.039758
5910.202000	940.227214	337.308778	0.564790	29.333712	1.118534	13.039921
5910.222000	940.227133	337.298380	0.564793	29.332808	1.118539	13.039519
5910.242000	940.227214	337.302731	0.564792	29.333186	1.118537	13.039687
5910.262000	940.227214	337.298915	0.564793	29.332854	1.118539	13.039540
5910.282000	940.227214	337.293274	0.564794	29.332364	1.118541	13.039322
5910.302000	940.227214	337.282738	0.564797	29.331447	1.118546	13.038914
5910.322000	940.227214	337.277338	0.564799	29.330978	1.118549	13.038706
5910.342000	940.227214	337.287864	0.564796	29.331893	1.118544	13.039113
5910.362000	940.227133	337.270599	0.564800	29.330392	1.118552	13.038445
5910.382000	940.227214	337.274063	0.564800	29.330693	1.118551	13.038579
5910.402000	940.227214	337.262719	0.564802	29.329706	1.118556	13.038140
5910.422000	940.227214	337.255721	0.564804	29.329098	1.118559	13.037870
5910.442000	940.227214	337.253439	0.564805	29.328899	1.118561	13.037782
5910.462000	940.227133	337.251019	0.564805	29.328689	1.118562	13.037688
5910.482000	940.227214	337.254876	0.564805	29.329024	1.118560	13.037837
5910.502000	940.227214	337.254197	0.564805	29.328965	1.118560	13.037811
5910.522000	940.227214	337.248514	0.564806	29.328471	1.118563	13.037591
5910.542000	940.227214	337.242419	0.564808	29.327941	1.118566	13.037356
5910.562000	940.227214	337.249026	0.564806	29.328516	1.118563	13.037611
5910.582000	940.227214	337.236372	0.564809	29.327415	1.118569	13.037122
5910.602000	940.227133	337.249482	0.564806	29.328555	1.118562	13.037629
5910.622000	940.227214	337.236631	0.564809	29.327438	1.118569	13.037132
5910.642000	940.227214	337.226606	0.564812	29.326566	1.118573	13.036744
5910.662000	940.227214	337.225720	0.564812	29.326489	1.118574	13.036710
5910.682000	940.227214	337.233027	0.564810	29.327124	1.118570	13.036993
5910.702000	940.227214	337.225118	0.564812	29.326436	1.118574	13.036687
5910.722000	940.227214	337.213759	0.564815	29.325449	1.118580	13.036248
5910.742000	940.227214	337.219522	0.564814	29.325950	1.118577	13.036471
5910.762000	940.227214	337.208184	0.564817	29.324964	1.118582	13.036032
5910.782000	940.227214	337.218097	0.564814	29.325826	1.118578	13.036415
5910.802000	940.227214	337.220923	0.564813	29.326072	1.118576	13.036525
5910.822000	940.227214	337.208485	0.564817	29.324990	1.118582	13.036044
5910.842000	940.227214	337.183886	0.564823	29.322851	1.118594	13.035093
5910.862000	940.227133	337.188474	0.564822	29.323250	1.118592	13.035270
5910.882000	940.227214	337.191538	0.564821	29.323516	1.118590	13.035389
5910.902000	940.227214	337.184387	0.564823	29.322894	1.118594	13.035112
5910.922000	940.227214	337.190976	0.564821	29.323467	1.118591	13.035367
5910.942000	940.227133	337.179213	0.564824	29.322444	1.118596	13.034912
5910.962000	940.227214	337.193262	0.564821	29.323666	1.118589	13.035455
5910.982000	940.227133	337.174681	0.564825	29.322050	1.118598	13.034737
5911.002000	940.227214	337.170305	0.564827	29.321670	1.118601	13.034568
5911.022000	940.227214	337.175577	0.564825	29.322128	1.118598	13.034772
5911.042000	940.227214	337.160569	0.564829	29.320823	1.118605	13.034191
5911.062000	940.227214	337.161233	0.564829	29.320881	1.118605	13.034217
5911.082000	940.227214	337.154260	0.564831	29.320274	1.118608	13.033948
5911.102000	940.227214	337.152630	0.564831	29.320133	1.118609	13.033885
5911.122000	940.227214	337.144389	0.564833	29.319416	1.118613	13.033566
5911.142000	940.227133	337.153398	0.564831	29.320199	1.118609	13.033914
5911.162000	940.227214	337.158216	0.564830	29.320618	1.118606	13.034101
5911.182000	940.227214	337.139723	0.564835	29.319010	1.118615	13.033386
5911.202000	940.227214	337.129896	0.564837	29.318156	1.118620	13.033006
5911.222000	940.227214	337.144766	0.564833	29.319449	1.118613	13.033581
5911.242000	940.227133	337.146391	0.564833	29.319590	1.118612	13.033643
5911.262000	940.227214	337.134026	0.564836	29.318515	1.118618	13.033165
5911.282000	940.227214	337.124021	0.564839	29.317645	1.118623	13.032779
5911.302000	940.227214	337.113406	0.564841	29.316722	1.118628	13.032368
5911.322000	940.227214	337.110241	0.564842	29.316446	1.118629	13.032246
5911.342000	940.227133	337.105356	0.564844	29.316021	1.118632	13.032057
5911.362000	940.227133	337.109197	0.564843	29.316355	1.118630	13.032206
5911.382000	940.227133	337.119572	0.564840	29.317258	1.118625	13.032607
5911.402000	940.227133	337.092547	0.564847	29.314908	1.118638	13.031562
5911.422000	940.227133	337.085740	0.564849	29.314316	1.118641	13.031299
5911.442000	940.227133	337.085965	0.564849	29.314335	1.118641	13.031307
5911.462000	940.227214	337.088450	0.564848	29.314551	1.118640	13.031403
5911.482000	940.227133	337.067483	0.564853	29.312728	1.118650	13.030593
5911.502000	940.227133	337.072782	0.564852	29.313189	1.118647	13.030798
5911.522000	940.227133	337.079409	0.564850	29.313765	1.118644	13.031054
5911.542000	940.227133	337.078183	0.564851	29.313658	1.118645	13.031007
5911.562000	940.227214	337.073138	0.564852	29.313220	1.118647	13.030812
5911.582000	940.227214	337.071225	0.564853	29.313053	1.118648	13.030738
5911.602000	940.227214	337.069681	0.564853	29.312919	1.118649	13.030678
5911.622000	940.227214	337.051627	0.564858	29.311349	1.118658	13.029980
5911.642000	940.227214	337.054416	0.564857	29.311591	1.118656	13.030088
5911.662000	940.227214	337.051806	0.564858	29.311365	1.118658	13.029987
5911.682000	940.227214	337.040142	0.564861	29.310350	1.118663	13.029536
5911.702000	940.227133	337.041168	0.564860	29.310439	1.118663	13.029576
5911.722000	940.227133	337.035413	0.564862	29.309939	1.118665	13.029353
5911.742000	940.227214	337.035980	0.564862	29.309988	1.118665	13.029375
5911.762000	940.227214	337.034306	0.564862	29.309843	1.118666	13.029310
5911.782000	940.227214	337.038158	0.564861	29.310178	1.118664	13.029459
5911.802000	940.227214	337.027982	0.564864	29.309293	1.118669	13.029066
5911.822000	940.227133	337.029870	0.564863	29.309457	1.118668	13.029139
5911.842000	940.227214	337.025596	0.564864	29.309085	1.118670	13.028974
5911.862000	940.227214	337.028965	0.564864	29.309378	1.118668	13.029104
5911.882000	940.227214	337.006909	0.564869	29.307460	1.118679	13.028251
5911.902000	940.227214	337.015076	0.564867	29.308170	1.118675	13.028567
5911.922000	940.227133	337.018311	0.564866	29.308452	1.118674	13.028692
5911.942000	940.227214	336.998799	0.564871	29.306755	1.118683	13.027938
5911.962000	940.227133	336.999281	0.564871	29.306797	1.118683	13.027956
5911.982000	940.227214	337.005811	0.564870	29.307365	1.118680	13.028209
5912.002000	940.227214	336.991666	0.564873	29.306134	1.118686	13.027662
5912.022000	940.227214	336.988218	0.564874	29.305835	1.118688	13.027529
5912.042000	940.227214	336.984908	0.564875	29.305547	1.118690	13.027401
5912.062000	940.227214	336.988962	0.564874	29.305899	1.118688	13.027557
5912.082000	940.227214	336.979704	0.564876	29.305094	1.118692	13.027199
5912.102000	940.227133	336.972054	0.564878	29.304429	1.118696	13.026904
5912.122000	940.227214	336.965894	0.564880	29.303893	1.118699	13.026666
5912.142000	940.227214	336.966932	0.564880	29.303984	1.118698	13.026706
5912.162000	940.227214	336.957137	0.564882	29.303132	1.118703	13.026327
5912.182000	940.227214	336.959768	0.564882	29.303360	1.118702	13.026429
5912.202000	940.227214	336.957355	0.564882	29.303151	1.118703	13.026336
5912.222000	940.227214	336.952969	0.564883	29.302769	1.118705	13.026166
5912.242000	940.227214	336.935118	0.564888	29.301217	1.118714	13.025476
5912.262000	940.227214	336.943130	0.564886	29.301914	1.118710	13.025786
5912.282000	940.227214	336.936405	0.564888	29.301329	1.118713	13.025526
5912.302000	940.227214	336.935264	0.564888	29.301230	1.118714	13.025481
5912.322000	940.227133	336.924124	0.564891	29.300261	1.118719	13.025051
5912.342000	940.227133	336.937238	0.564887	29.301401	1.118712	13.025558
5912.362000	940.227214	336.939264	0.564887	29.301577	1.118712	13.025636
5912.381000	940.227214	336.919781	0.564892	29.299883	1.118721	13.024883
5912.401000	940.227214	336.931937	0.564889	29.300940	1.118715	13.025353
5912.421000	940.227214	336.925892	0.564890	29.300415	1.118718	13.025119
5912.441000	940.227214	336.928909	0.564890	29.300677	1.118717	13.025236
5912.461000	940.227214	336.913957	0.564894	29.299377	1.118724	13.024658
5912.481000	940.227214	336.908784	0.564895	29.298927	1.118726	13.024458
5912.501000	940.227214	336.911086	0.564894	29.299127	1.118725	13.024547
5912.521000	940.227214	336.899135	0.564897	29.298088	1.118731	13.024085
5912.541000	940.227214	336.906677	0.564896	29.298744	1.118727	13.024376
5912.561000	940.227133	336.905013	0.564896	29.298599	1.118728	13.024312
5912.581000	940.227214	336.905070	0.564896	29.298604	1.118728	13.024314
5912.601000	940.227214	336.885803	0.564901	29.296928	1.118737	13.023569
5912.621000	940.227214	336.897289	0.564898	29.297927	1.118732	13.024013
5912.641000	940.227133	336.884350	0.564901	29.296802	1.118738	13.023513
5912.661000	940.227214	336.899836	0.564897	29.298149	1.118731	13.024112
5912.681000	940.227214	336.902735	0.564897	29.298401	1.118729	13.024224
5912.701000	940.227214	336.890737	0.564900	29.297357	1.118735	13.023760
5912.721000	940.227214	336.876468	0.564903	29.296116	1.118742	13.023209
5912.741000	940.227214	336.878121	0.564903	29.296260	1.118741	13.023272
5912.761000	940.227214	336.881697	0.564902	29.296571	1.118739	13.023411
5912.781000	940.227214	336.874736	0.564904	29.295966	1.118743	13.023142
5912.801000	940.227214	336.881004	0.564902	29.296511	1.118740	13.023384
5912.821000	940.227133	336.866058	0.564906	29.295211	1.118747	13.022806
5912.841000	940.227214	336.873425	0.564904	29.295852	1.118743	13.023091
5912.861000	940.227214	336.880791	0.564902	29.296492	1.118740	13.023376
5912.881000	940.227133	336.869578	0.564905	29.295517	1.118745	13.022942
5912.901000	940.227133	336.853365	0.564909	29.294107	1.118753	13.022315
5912.921000	940.227133	336.851396	0.564910	29.293936	1.118754	13.022239
5912.941000	940.227133	336.850666	0.564910	29.293873	1.118754	13.022211
5912.961000	940.227133	336.846755	0.564911	29.293532	1.118756	13.022060
5912.981000	940.227214	336.848231	0.564911	29.293661	1.118755	13.022117
5913.001000	940.227133	336.844577	0.564912	29.293343	1.118757	13.021976
5913.021000	940.227214	336.833722	0.564915	29.292399	1.118762	13.021556
5913.041000	940.227133	336.847439	0.564911	29.293592	1.118756	13.022086
5913.061000	940.227214	336.830346	0.564915	29.292105	1.118764	13.021425
5913.081000	940.227214	336.834005	0.564914	29.292424	1.118762	13.021567
5913.101000	940.227214	336.822493	0.564918	29.291423	1.118768	13.021122
5913.121000	940.227133	336.821665	0.564918	29.291351	1.118768	13.021090
5913.141000	940.227214	336.822262	0.564918	29.291403	1.118768	13.021113
5913.161000	940.227214	336.833038	0.564915	29.292340	1.118763	13.021530
5913.181000	940.227214	336.815793	0.564919	29.290840	1.118771	13.020863
5913.201000	940.227214	336.815248	0.564919	29.290792	1.118771	13.020842
5913.221000	940.227214	336.812252	0.564920	29.290532	1.118773	13.020726
5913.241000	940.227214	336.813096	0.564920	29.290605	1.118772	13.020759
5913.261000	940.227133	336.819262	0.564918	29.291142	1.118769	13.020997
5913.281000	940.227133	336.822522	0.564917	29.291425	1.118768	13.021123
5913.301000	940.227133	336.826223	0.564916	29.291747	1.118766	13.021266
5913.321000	940.227214	336.826016	0.564917	29.291729	1.118766	13.021258
5913.341000	940.227214	336.808265	0.564921	29.290185	1.118775	13.020572
5913.361000	940.227214	336.806567	0.564922	29.290038	1.118775	13.020506
5913.381000	940.227133	336.805619	0.564922	29.289955	1.118776	13.020470
5913.401000	940.227214	336.813769	0.564920	29.290664	1.118772	13.020785
5913.421000	940.227214	336.787231	0.564927	29.288356	1.118785	13.019759
5913.441000	940.227133	336.792637	0.564925	29.288826	1.118782	13.019968
5913.461000	940.227214	336.801252	0.564923	29.289575	1.118778	13.020301
5913.481000	940.227214	336.789408	0.564926	29.288545	1.118784	13.019843
5913.501000	940.227214	336.791956	0.564925	29.288767	1.118782	13.019941
5913.521000	940.227214	336.792096	0.564925	29.288779	1.118782	13.019947
5913.541000	940.227214	336.784036	0.564928	29.288078	1.118786	13.019635
5913.561000	940.227214	336.786950	0.564927	29.288332	1.118785	13.019748
5913.581000	940.227214	336.778766	0.564929	29.287620	1.118789	13.019431
5913.601000	940.227214	336.755705	0.564935	29.285614	1.118800	13.018540
5913.621000	940.227214	336.749871	0.564936	29.285107	1.118803	13.018314
5913.641000	940.227214	336.764187	0.564933	29.286352	1.118796	13.018868
5913.661000	940.227214	336.761658	0.564933	29.286132	1.118797	13.018770
5913.681000	940.227214	336.761285	0.564934	29.286100	1.118797	13.018756
5913.701000	940.227133	336.770712	0.564931	29.286919	1.118793	13.019120
5913.721000	940.227133	336.753624	0.564935	29.285433	1.118801	13.018460
5913.741000	940.227214	336.762525	0.564933	29.286207	1.118797	13.018804
5913.761000	940.227214	336.763959	0.564933	29.286332	1.118796	13.018859
5913.781000	940.227214	336.751264	0.564936	29.285228	1.118802	13.018368
5913.801000	940.227133	336.759991	0.564934	29.285987	1.118798	13.018706
5913.821000	940.227133	336.760455	0.564934	29.286028	1.118797	13.018724
5913.841000	940.227214	336.744254	0.564938	29.284619	1.118805	13.018097
5913.861000	940.227214	336.752138	0.564936	29.285304	1.118802	13.018402
5913.881000	940.227133	336.734751	0.564940	29.283792	1.118810	13.017730
5913.901000	940.227214	336.733299	0.564941	29.283666	1.118811	13.017674
5913.921000	940.227133	336.739015	0.564939	29.284163	1.118808	13.017895
5913.941000	940.227214	336.738989	0.564939	29.284161	1.118808	13.017894
5913.961000	940.227214	336.739701	0.564939	29.284223	1.118808	13.017921
5913.981000	940.227214	336.739136	0.564939	29.284174	1.118808	13.017899
5914.001000	940.227214	336.723282	0.564943	29.282795	1.118815	13.017287
5914.021000	940.227214	336.743380	0.564938	29.284543	1.118806	13.018064
5914.041000	940.227214	336.736880	0.564940	29.283977	1.118809	13.017812
5914.061000	940.227133	336.729765	0.564942	29.283359	1.118812	13.017537
5914.081000	940.227214	336.710689	0.564947	29.281700	1.118821	13.016800
5914.101000	940.227214	336.713593	0.564946	29.281952	1.118820	13.016912
5914.121000	940.227214	336.706298	0.564948	29.281318	1.118824	13.016630
5914.141000	940.227214	336.714641	0.564946	29.282043	1.118820	13.016953
5914.161000	940.227133	336.701185	0.564949	29.280873	1.118826	13.016432
5914.181000	940.227214	336.680690	0.564955	29.279091	1.118836	13.015640
5914.201000	940.227214	336.694170	0.564951	29.280263	1.118829	13.016161
5914.221000	940.227214	336.685151	0.564953	29.279479	1.118834	13.015812
5914.241000	940.227133	336.693352	0.564951	29.280192	1.118830	13.016129
5914.261000	940.227214	336.686529	0.564953	29.279599	1.118833	13.015866
5914.281000	940.227214	336.688517	0.564953	29.279771	1.118832	13.015943
5914.301000	940.227214	336.695879	0.564951	29.280412	1.118829	13.016227
5914.321000	940.227214	336.669176	0.564958	29.278089	1.118841	13.015195
5914.341000	940.227214	336.678616	0.564955	29.278910	1.118837	13.015560
5914.361000	940.227133	336.667662	0.564958	29.277958	1.118842	13.015136
5914.381000	940.227214	336.673203	0.564957	29.278440	1.118840	13.015351
5914.401000	940.227133	336.671343	0.564957	29.278278	1.118840	13.015279
5914.421000	940.227133	336.657324	0.564961	29.277059	1.118847	13.014737
5914.441000	940.227133	336.657200	0.564961	29.277048	1.118847	13.014732
5914.461000	940.227133	336.666271	0.564958	29.277837	1.118843	13.015083
5914.481000	940.227133	336.644695	0.564964	29.275961	1.118853	13.014248
5914.501000	940.227214	336.653952	0.564962	29.276766	1.118849	13.014606
5914.521000	940.227214	336.651138	0.564962	29.276521	1.118850	13.014498
5914.541000	940.227133	336.666407	0.564958	29.277849	1.118843	13.015088
5914.561000	940.227133	336.655131	0.564961	29.276868	1.118848	13.014652
5914.581000	940.227133	336.638572	0.564966	29.275428	1.118856	13.014012
5914.601000	940.227214	336.643114	0.564964	29.275823	1.118854	13.014187
5914.621000	940.227214	336.625545	0.564969	29.274295	1.118862	13.013508
5914.641000	940.227214	336.635324	0.564966	29.275146	1.118858	13.013886
5914.661000	940.227133	336.637931	0.564966	29.275372	1.118856	13.013987
5914.681000	940.227214	336.637756	0.564966	29.275357	1.118857	13.013980
5914.701000	940.227133	336.621784	0.564970	29.273968	1.118864	13.013363
5914.721000	940.227133	336.619676	0.564970	29.273785	1.118865	13.013281
5914.741000	940.227214	336.634831	0.564967	29.275103	1.118858	13.013867
5914.761000	940.227214	336.626186	0.564969	29.274351	1.118862	13.013533
5914.781000	940.227214	336.617714	0.564971	29.273614	1.118866	13.013205
5914.801000	940.227214	336.617536	0.564971	29.273599	1.118866	13.013199
5914.821000	940.227214	336.602244	0.564975	29.272269	1.118874	13.012607
5914.841000	940.227214	336.603511	0.564975	29.272379	1.118873	13.012656
5914.861000	940.227214	336.600107	0.564976	29.272083	1.118875	13.012525
5914.881000	940.227214	336.614425	0.564972	29.273328	1.118868	13.013078
5914.901000	940.227214	336.600361	0.564976	29.272105	1.118875	13.012535
5914.921000	940.227214	336.600928	0.564975	29.272154	1.118874	13.012557
5914.941000	940.227133	336.596055	0.564977	29.271731	1.118877	13.012368
5914.961000	940.227133	336.589629	0.564978	29.271172	1.118880	13.012120
5914.981000	940.227214	336.596899	0.564976	29.271804	1.118876	13.012401
5915.001000	940.227214	336.594137	0.564977	29.271564	1.118878	13.012294
5915.021000	940.227133	336.581185	0.564981	29.270437	1.118884	13.011793
5915.041000	940.227214	336.582860	0.564980	29.270583	1.118883	13.011858
5915.061000	940.227133	336.591827	0.564978	29.271363	1.118879	13.012205
5915.081000	940.227214	336.581035	0.564981	29.270424	1.118884	13.011787
5915.101000	940.227214	336.585957	0.564979	29.270852	1.118881	13.011978
5915.121000	940.227214	336.589197	0.564978	29.271134	1.118880	13.012103
5915.141000	940.227214	336.578755	0.564981	29.270226	1.118885	13.011699
5915.161000	940.227214	336.581881	0.564980	29.270498	1.118883	13.011820
5915.181000	940.227214	336.578826	0.564981	29.270232	1.118885	13.011702
5915.201000	940.227133	336.568783	0.564984	29.269359	1.118890	13.011314
5915.221000	940.227214	336.561187	0.564986	29.268698	1.118893	13.011020
5915.241000	940.227214	336.553244	0.564988	29.268008	1.118897	13.010713
5915.261000	940.227214	336.568502	0.564984	29.269334	1.118890	13.011303
5915.281000	940.227214	336.558502	0.564986	29.268465	1.118895	13.010916
5915.301000	940.227214	336.561226	0.564986	29.268702	1.118893	13.011022
5915.321000	940.227214	336.553380	0.564988	29.268019	1.118897	13.010718
5915.341000	940.227214	336.555706	0.564987	29.268222	1.118896	13.010808
5915.361000	940.227214	336.552495	0.564988	29.267942	1.118898	13.010684
5915.381000	940.227214	336.547296	0.564989	29.267490	1.118900	13.010483
5915.401000	940.227133	336.546360	0.564990	29.267409	1.118900	13.010447
5915.421000	940.227133	336.553254	0.564988	29.268008	1.118897	13.010713
5915.441000	940.227133	336.547472	0.564989	29.267506	1.118900	13.010490
5915.461000	940.227133	336.530889	0.564994	29.266063	1.118908	13.009849
5915.481000	940.227133	336.547395	0.564989	29.267499	1.118900	13.010487
5915.501000	940.227214	336.530822	0.564994	29.266058	1.118908	13.009846
5915.521000	940.227133	336.529403	0.564994	29.265934	1.118909	13.009791
5915.541000	940.227214	336.544475	0.564990	29.267245	1.118901	13.010374
5915.561000	940.227214	336.533945	0.564993	29.266329	1.118906	13.009967
5915.581000	940.227133	336.519441	0.564997	29.265068	1.118913	13.009406
5915.601000	940.227214	336.519278	0.564997	29.265054	1.118914	13.009400
5915.621000	940.227133	336.514768	0.564998	29.264662	1.118916	13.009226
5915.641000	940.227133	336.517783	0.564997	29.264924	1.118914	13.009342
5915.661000	940.227214	336.504538	0.565001	29.263772	1.118921	13.008830
5915.681000	940.227214	336.506291	0.565000	29.263924	1.118920	13.008898
5915.701000	940.227214	336.502569	0.565001	29.263601	1.118922	13.008754
5915.721000	940.227214	336.501305	0.565001	29.263491	1.118922	13.008705
5915.741000	940.227214	336.496243	0.565003	29.263051	1.118925	13.008510
5915.761000	940.227133	336.492230	0.565004	29.262702	1.118926	13.008354
5915.781000	940.227133	336.483845	0.565006	29.261972	1.118930	13.008030
5915.801000	940.227214	336.491008	0.565004	29.262595	1.118927	13.008307
5915.821000	940.227133	336.479244	0.565007	29.261572	1.118933	13.007852
5915.841000	940.227214	336.482744	0.565006	29.261877	1.118931	13.007988
5915.861000	940.227214	336.507759	0.565000	29.264052	1.118919	13.008955
5915.881000	940.227214	336.493463	0.565003	29.262809	1.118926	13.008402
5915.901000	940.227214	336.488130	0.565005	29.262345	1.118928	13.008196
5915.921000	940.227133	336.475835	0.565008	29.261276	1.118934	13.007721
5915.941000	940.227214	336.475739	0.565008	29.261267	1.118934	13.007717
5915.961000	940.227214	336.477877	0.565008	29.261453	1.118933	13.007799
5915.981000	940.227214	336.478203	0.565007	29.261482	1.118933	13.007812
5916.001000	940.227214	336.474295	0.565008	29.261142	1.118935	13.007661
5916.021000	940.227214	336.459716	0.565012	29.259874	1.118942	13.007097
5916.041000	940.227214	336.457923	0.565013	29.259718	1.118943	13.007028
5916.061000	940.227214	336.448075	0.565015	29.258862	1.118948	13.006647
5916.081000	940.227214	336.456194	0.565013	29.259568	1.118944	13.006961
5916.101000	940.227214	336.452290	0.565014	29.259228	1.118946	13.006810
5916.121000	940.227133	336.436766	0.565018	29.257878	1.118953	13.006210
5916.141000	940.227214	336.452064	0.565014	29.259209	1.118946	13.006802
5916.161000	940.227133	336.439046	0.565018	29.258076	1.118952	13.006298
5916.181000	940.227133	336.436921	0.565018	29.257892	1.118953	13.006216
5916.201000	940.227133	336.430940	0.565020	29.257372	1.118956	13.005985
5916.221000	940.227214	336.426438	0.565021	29.256980	1.118958	13.005811
5916.241000	940.227133	336.415678	0.565024	29.256044	1.118963	13.005395
5916.261000	940.227214	336.414150	0.565024	29.255911	1.118964	13.005336
5916.281000	940.227214	336.420855	0.565022	29.256495	1.118961	13.005595
5916.301000	940.227214	336.412720	0.565025	29.255787	1.118965	13.005281
5916.321000	940.227214	336.423943	0.565022	29.256763	1.118959	13.005714
5916.341000	940.227214	336.440970	0.565017	29.258244	1.118951	13.006373
5916.361000	940.227133	336.411913	0.565025	29.255717	1.118965	13.005249
5916.381000	940.227133	336.413880	0.565024	29.255888	1.118964	13.005325
5916.401000	940.227133	336.409844	0.565025	29.255537	1.118966	13.005169
5916.421000	940.227214	336.415166	0.565024	29.256000	1.118964	13.005375
5916.441000	940.227214	336.413411	0.565024	29.255847	1.118964	13.005307
5916.461000	940.227214	336.415134	0.565024	29.255997	1.118964	13.005374
5916.481000	940.227214	336.411532	0.565025	29.255684	1.118965	13.005235
5916.501000	940.227214	336.414577	0.565024	29.255949	1.118964	13.005352
5916.521000	940.227214	336.407048	0.565026	29.255294	1.118967	13.005061
5916.541000	940.227214	336.404013	0.565027	29.255030	1.118969	13.004944
5916.561000	940.227214	336.397987	0.565028	29.254506	1.118972	13.004711
5916.581000	940.227133	336.404169	0.565027	29.255043	1.118969	13.004950
5916.601000	940.227214	336.375771	0.565034	29.252574	1.118983	13.003852
5916.621000	940.227133	336.393331	0.565030	29.254101	1.118974	13.004531
5916.641000	940.227133	336.378693	0.565033	29.252828	1.118981	13.003965
5916.661000	940.227133	336.388261	0.565031	29.253660	1.118976	13.004335
5916.681000	940.227214	336.392851	0.565030	29.254059	1.118974	13.004512
5916.701000	940.227133	336.390258	0.565030	29.253834	1.118975	13.004412
5916.721000	940.227214	336.386816	0.565031	29.253534	1.118977	13.004279
5916.741000	940.227214	336.367222	0.565036	29.251830	1.118987	13.003522
5916.761000	940.227214	336.365858	0.565037	29.251712	1.118987	13.003469
5916.781000	940.227214	336.376413	0.565034	29.252630	1.118982	13.003877
5916.801000	940.227214	336.368139	0.565036	29.251910	1.118986	13.003557
5916.821000	940.227133	336.374097	0.565035	29.252428	1.118983	13.003788
5916.841000	940.227214	336.353514	0.565040	29.250638	1.118993	13.002992
5916.861000	940.227133	336.362395	0.565038	29.251411	1.118989	13.003335
5916.881000	940.227214	336.364001	0.565037	29.251550	1.118988	13.003397
5916.901000	940.227133	336.351481	0.565041	29.250462	1.118994	13.002913
5916.921000	940.227214	336.353871	0.565040	29.250669	1.118993	13.003006
5916.941000	940.227133	336.362100	0.565038	29.251385	1.118989	13.003324
5916.961000	940.227133	336.342828	0.565043	29.249709	1.118998	13.002579
5916.981000	940.227214	336.335750	0.565045	29.249093	1.119002	13.002305
5917.001000	940.227133	336.337120	0.565044	29.249213	1.119001	13.002358
5917.021000	940.227214	336.335537	0.565045	29.249075	1.119002	13.002297
5917.041000	940.227133	336.341947	0.565043	29.249632	1.118999	13.002545
5917.061000	940.227214	336.332530	0.565046	29.248813	1.119003	13.002181
5917.081000	940.227133	336.322936	0.565048	29.247979	1.119008	13.001810
5917.101000	940.227133	336.320892	0.565049	29.247801	1.119009	13.001731
5917.121000	940.227214	336.330159	0.565046	29.248607	1.119004	13.002089
5917.141000	940.227214	336.328509	0.565047	29.248464	1.119005	13.002025
5917.161000	940.227214	336.310028	0.565051	29.246857	1.119014	13.001311
5917.181000	940.227214	336.316782	0.565050	29.247444	1.119011	13.001572
5917.201000	940.227133	336.321324	0.565048	29.247839	1.119009	13.001747
5917.221000	940.227214	336.317244	0.565050	29.247484	1.119011	13.001590
5917.241000	940.227214	336.311304	0.565051	29.246967	1.119014	13.001360
5917.261000	940.227214	336.320435	0.565049	29.247762	1.119009	13.001713
5917.281000	940.227214	336.311201	0.565051	29.246959	1.119014	13.001356
5917.301000	940.227133	336.300121	0.565054	29.245995	1.119019	13.000928
5917.321000	940.227214	336.302225	0.565053	29.246178	1.119018	13.001009
5917.341000	940.227214	336.304050	0.565053	29.246337	1.119017	13.001080
5917.361000	940.227133	336.306109	0.565052	29.246516	1.119016	13.001159
5917.381000	940.227214	336.311408	0.565051	29.246977	1.119013	13.001364
5917.401000	940.227214	336.298687	0.565054	29.245870	1.119020	13.000872
5917.421000	940.227214	336.300444	0.565054	29.246023	1.119019	13.000940
5917.441000	940.227214	336.286922	0.565057	29.244847	1.119025	13.000417
5917.461000	940.227214	336.286733	0.565058	29.244831	1.119025	13.000410
5917.481000	940.227214	336.288982	0.565057	29.245026	1.119024	13.000497
5917.501000	940.227214	336.293587	0.565056	29.245427	1.119022	13.000675
5917.521000	940.227214	336.284108	0.565058	29.244602	1.119027	13.000309
5917.541000	940.227214	336.283627	0.565058	29.244561	1.119027	13.000290
5917.561000	940.227133	336.281135	0.565059	29.244344	1.119028	13.000194
5917.581000	940.227214	336.294066	0.565056	29.245468	1.119022	13.000694
5917.601000	940.227214	336.274088	0.565061	29.243731	1.119031	12.999921
5917.621000	940.227214	336.282720	0.565059	29.244482	1.119027	13.000255
5917.641000	940.227133	336.282626	0.565059	29.244474	1.119027	13.000251
5917.661000	940.227214	336.267463	0.565063	29.243155	1.119035	12.999665
5917.681000	940.227214	336.276615	0.565060	29.243951	1.119030	13.000019
5917.701000	940.227214	336.274947	0.565061	29.243806	1.119031	12.999955
5917.721000	940.227133	336.275009	0.565061	29.243811	1.119031	12.999957
5917.741000	940.227214	336.269243	0.565062	29.243310	1.119034	12.999734
5917.761000	940.227214	336.255560	0.565066	29.242120	1.119040	12.999205
5917.781000	940.227214	336.266703	0.565063	29.243089	1.119035	12.999636
5917.801000	940.227133	336.256552	0.565065	29.242206	1.119040	12.999243
5917.821000	940.227214	336.263755	0.565064	29.242832	1.119036	12.999522
5917.841000	940.227214	336.249686	0.565067	29.241609	1.119043	12.998978
5917.861000	940.227214	336.243351	0.565069	29.241058	1.119046	12.998733
5917.881000	940.227214	336.243537	0.565069	29.241074	1.119046	12.998740
5917.901000	940.227133	336.249105	0.565067	29.241558	1.119043	12.998955
5917.921000	940.227133	336.250972	0.565067	29.241721	1.119042	12.999028
5917.941000	940.227133	336.245062	0.565068	29.241207	1.119045	12.998799
5917.961000	940.227214	336.246706	0.565068	29.241350	1.119045	12.998863
5917.981000	940.227214	336.250489	0.565067	29.241679	1.119043	12.999009
5918.001000	940.227133	336.243921	0.565069	29.241108	1.119046	12.998755
5918.021000	940.227214	336.234785	0.565071	29.240313	1.119050	12.998402
5918.041000	940.227214	336.242230	0.565069	29.240961	1.119047	12.998690
5918.061000	940.227214	336.233207	0.565071	29.240176	1.119051	12.998341
5918.081000	940.227214	336.236826	0.565071	29.240491	1.119049	12.998481
5918.101000	940.227214	336.219953	0.565075	29.239023	1.119057	12.997829
5918.121000	940.227214	336.235806	0.565071	29.240402	1.119050	12.998441
5918.141000	940.227133	336.230232	0.565072	29.239917	1.119052	12.998226
5918.161000	940.227133	336.233426	0.565071	29.240195	1.119051	12.998349
5918.181000	940.227214	336.218659	0.565075	29.238911	1.119058	12.997778
5918.201000	940.227214	336.228599	0.565073	29.239775	1.119053	12.998163
5918.221000	940.227214	336.214290	0.565076	29.238531	1.119060	12.997610
5918.241000	940.227214	336.211685	0.565077	29.238304	1.119061	12.997509
5918.261000	940.227214	336.191618	0.565082	29.236559	1.119071	12.996733
5918.281000	940.227133	336.213492	0.565077	29.238461	1.119060	12.997579
5918.301000	940.227214	336.206707	0.565078	29.237871	1.119064	12.997316
5918.321000	940.227133	336.208316	0.565078	29.238011	1.119063	12.997379
5918.341000	940.227133	336.204935	0.565079	29.237717	1.119065	12.997248
5918.361000	940.227214	336.196911	0.565081	29.237019	1.119069	12.996938
5918.381000	940.227133	336.198192	0.565081	29.237131	1.119068	12.996987
5918.401000	940.227214	336.201403	0.565080	29.237410	1.119066	12.997111
5918.421000	940.227214	336.195806	0.565081	29.236923	1.119069	12.996895
5918.441000	940.227214	336.191141	0.565082	29.236518	1.119071	12.996715
5918.461000	940.227214	336.201043	0.565080	29.237379	1.119067	12.997097
5918.481000	940.227214	336.177828	0.565086	29.235360	1.119078	12.996200
5918.501000	940.227133	336.197771	0.565081	29.237094	1.119068	12.996971
5918.521000	940.227214	336.177535	0.565086	29.235334	1.119078	12.996189
5918.541000	940.227214	336.175732	0.565087	29.235178	1.119079	12.996119
5918.561000	940.227133	336.168267	0.565088	29.234528	1.119082	12.995830
5918.581000	940.227214	336.166859	0.565089	29.234406	1.119083	12.995776
5918.601000	940.227133	336.170274	0.565088	29.234703	1.119081	12.995908
5918.621000	940.227214	336.161195	0.565090	29.233913	1.119086	12.995557
5918.641000	940.227214	336.170385	0.565088	29.234713	1.119081	12.995912
5918.661000	940.227133	336.171400	0.565088	29.234801	1.119081	12.995952
5918.681000	940.227133	336.162176	0.565090	29.233999	1.119085	12.995595
5918.701000	940.227133	336.168855	0.565088	29.234580	1.119082	12.995853
5918.721000	940.227133	336.165544	0.565089	29.234292	1.119083	12.995725
5918.741000	940.227133	336.164542	0.565089	29.234204	1.119084	12.995686
5918.761000	940.227133	336.156176	0.565092	29.233477	1.119088	12.995363
5918.781000	940.227214	336.158280	0.565091	29.233660	1.119087	12.995444
5918.801000	940.227214	336.155447	0.565092	29.233414	1.119088	12.995335
5918.821000	940.227214	336.157930	0.565091	29.233630	1.119087	12.995431
5918.841000	940.227214	336.153517	0.565092	29.233246	1.119089	12.995260
5918.861000	940.227214	336.138441	0.565096	29.231935	1.119097	12.994677
5918.881000	940.227214	336.153382	0.565092	29.233234	1.119089	12.995255
5918.901000	940.227214	336.146919	0.565094	29.232672	1.119093	12.995005
5918.921000	940.227214	336.135812	0.565097	29.231706	1.119098	12.994576
5918.941000	940.227133	336.126750	0.565099	29.230918	1.119102	12.994225
5918.961000	940.227133	336.119364	0.565101	29.230276	1.119106	12.993940
5918.981000	940.227133	336.126451	0.565099	29.230892	1.119102	12.994214
5919.001000	940.227133	336.127593	0.565099	29.230991	1.119102	12.994258
5919.021000	940.227214	336.114381	0.565103	29.229842	1.119108	12.993747
5919.041000	940.227214	336.125413	0.565100	29.230802	1.119103	12.994174
5919.061000	940.227214	336.108999	0.565104	29.229374	1.119111	12.993539
5919.081000	940.227214	336.118815	0.565101	29.230228	1.119106	12.993919
5919.101000	940.227214	336.117444	0.565102	29.230109	1.119107	12.993866
5919.121000	940.227133	336.109897	0.565104	29.229452	1.119110	12.993574
5919.141000	940.227133	336.105243	0.565105	29.229048	1.119112	12.993394
5919.161000	940.227214	336.118832	0.565101	29.230229	1.119106	12.993919
5919.181000	940.227214	336.108349	0.565104	29.229318	1.119111	12.993514
5919.201000	940.227133	336.100521	0.565106	29.228637	1.119115	12.993211
5919.221000	940.227133	336.104311	0.565105	29.228967	1.119113	12.993358
5919.241000	940.227133	336.093610	0.565108	29.228036	1.119118	12.992944
5919.261000	940.227133	336.084688	0.565110	29.227260	1.119122	12.992599
5919.281000	940.227214	336.090885	0.565109	29.227799	1.119119	12.992839
5919.301000	940.227214	336.089690	0.565109	29.227695	1.119120	12.992793
5919.321000	940.227214	336.086028	0.565110	29.227377	1.119122	12.992651
5919.341000	940.227214	336.087239	0.565110	29.227482	1.119121	12.992698
5919.361000	940.227133	336.074851	0.565113	29.226405	1.119127	12.992219
5919.381000	940.227133	336.089675	0.565109	29.227694	1.119120	12.992792
5919.401000	940.227214	336.059994	0.565117	29.225113	1.119134	12.991645
5919.421000	940.227214	336.079281	0.565112	29.226790	1.119125	12.992390
5919.441000	940.227214	336.075069	0.565113	29.226424	1.119127	12.992227
5919.461000	940.227214	336.075763	0.565113	29.226484	1.119127	12.992254
5919.481000	940.227214	336.078874	0.565112	29.226754	1.119125	12.992375
5919.501000	940.227214	336.076131	0.565113	29.226516	1.119127	12.992269
5919.521000	940.227214	336.080842	0.565111	29.226926	1.119124	12.992451
5919.541000	940.227133	336.082007	0.565111	29.227027	1.119124	12.992496
5919.561000	940.227214	336.085625	0.565110	29.227342	1.119122	12.992636
5919.581000	940.227214	336.064126	0.565116	29.225472	1.119132	12.991804
5919.601000	940.227214	336.073501	0.565113	29.226287	1.119128	12.992167
5919.621000	940.227214	336.064748	0.565116	29.225526	1.119132	12.991828
5919.641000	940.227133	336.057692	0.565117	29.224912	1.119135	12.991556
5919.661000	940.227133	336.055637	0.565118	29.224734	1.119136	12.991476
5919.681000	940.227133	336.055967	0.565118	29.224762	1.119136	12.991489
5919.701000	940.227133	336.049518	0.565119	29.224202	1.119139	12.991240
5919.721000	940.227133	336.053789	0.565118	29.224573	1.119137	12.991405
5919.741000	940.227133	336.040250	0.565122	29.223396	1.119144	12.990881
5919.761000	940.227133	336.054599	0.565118	29.224643	1.119137	12.991436
5919.781000	940.227214	336.052694	0.565119	29.224478	1.119138	12.991362
5919.801000	940.227214	336.040929	0.565122	29.223455	1.119143	12.990908
5919.821000	940.227214	336.044481	0.565121	29.223764	1.119142	12.991045
5919.841000	940.227214	336.028417	0.565125	29.222367	1.119150	12.990424
5919.861000	940.227133	336.031265	0.565124	29.222614	1.119148	12.990534
5919.881000	940.227214	336.029725	0.565125	29.222480	1.119149	12.990475
5919.901000	940.227214	336.025837	0.565126	29.222142	1.119151	12.990324
5919.921000	940.227214	336.011570	0.565129	29.220901	1.119158	12.989773
5919.941000	940.227214	336.010961	0.565130	29.220849	1.119158	12.989749
5919.961000	940.227133	336.022552	0.565126	29.221856	1.119152	12.990197
5919.981000	940.227214	336.016589	0.565128	29.221338	1.119155	12.989967
5920.001000	940.227133	336.014908	0.565128	29.221192	1.119156	12.989902
5920.021000	940.227214	335.996159	0.565133	29.219561	1.119165	12.989177
5920.041000	940.227133	335.996497	0.565133	29.219591	1.119165	12.989190
5920.061000	940.227133	336.013780	0.565129	29.221094	1.119156	12.989858
5920.081000	940.227133	336.010138	0.565130	29.220777	1.119158	12.989717
5920.101000	940.227133	335.994570	0.565134	29.219423	1.119166	12.989115
5920.121000	940.227214	335.998334	0.565133	29.219750	1.119164	12.989261
5920.141000	940.227214	335.982604	0.565137	29.218382	1.119172	12.988653
5920.161000	940.227214	335.989829	0.565135	29.219011	1.119168	12.988932
5920.181000	940.227214	335.985282	0.565136	29.218615	1.119170	12.988756
5920.201000	940.227214	335.991592	0.565135	29.219164	1.119167	12.989000
5920.221000	940.227133	335.988936	0.565135	29.218933	1.119168	12.988898
5920.241000	940.227214	335.974856	0.565139	29.217709	1.119175	12.988353
5920.261000	940.227214	335.974336	0.565139	29.217663	1.119176	12.988333
5920.281000	940.227214	335.982647	0.565137	29.218386	1.119172	12.988655
5920.301000	940.227214	335.976924	0.565138	29.217888	1.119174	12.988433
5920.321000	940.227133	335.976608	0.565138	29.217861	1.119174	12.988421
5920.341000	940.227133	335.969872	0.565140	29.217275	1.119178	12.988161
5920.361000	940.227214	335.963750	0.565142	29.216743	1.119181	12.987924
5920.381000	940.227214	335.972642	0.565140	29.217516	1.119176	12.988268
5920.401000	940.227133	335.971541	0.565140	29.217420	1.119177	12.988225
5920.421000	940.227214	335.970407	0.565140	29.217322	1.119177	12.988181
5920.441000	940.227133	335.966008	0.565141	29.216939	1.119179	12.988011
5920.461000	940.227214	335.958870	0.565143	29.216318	1.119183	12.987735
5920.481000	940.227214	335.972394	0.565140	29.217495	1.119176	12.988258
5920.501000	940.227214	335.963325	0.565142	29.216706	1.119181	12.987908
5920.521000	940.227133	335.963129	0.565142	29.216689	1.119181	12.987900
5920.541000	940.227133	335.953864	0.565144	29.215883	1.119185	12.987542
5920.561000	940.227214	335.934164	0.565150	29.214170	1.119195	12.986780
5920.581000	940.227133	335.946591	0.565146	29.215251	1.119189	12.987261
5920.601000	940.227214	335.945034	0.565147	29.215115	1.119190	12.987200
5920.621000	940.227214	335.942653	0.565147	29.214908	1.119191	12.987108
5920.641000	940.227214	335.926139	0.565152	29.213472	1.119199	12.986470
5920.661000	940.227214	335.943216	0.565147	29.214957	1.119190	12.987130
5920.681000	940.227133	335.938361	0.565148	29.214535	1.119193	12.986943
5920.701000	940.227133	335.948070	0.565146	29.215379	1.119188	12.987318
5920.721000	940.227214	335.934283	0.565150	29.214180	1.119195	12.986785
5920.741000	940.227214	335.931785	0.565150	29.213963	1.119196	12.986688
5920.761000	940.227214	335.938467	0.565149	29.214544	1.119193	12.986947
5920.781000	940.227214	335.939774	0.565148	29.214658	1.119192	12.986997
5920.801000	940.227214	335.928706	0.565151	29.213695	1.119197	12.986569
5920.821000	940.227214	335.930755	0.565151	29.213874	1.119196	12.986648
5920.841000	940.227214	335.923281	0.565152	29.213223	1.119200	12.986360
5920.861000	940.227214	335.925626	0.565152	29.213427	1.119199	12.986450
5920.881000	940.227133	335.912664	0.565155	29.212300	1.119205	12.985949
5920.901000	940.227214	335.916910	0.565154	29.212669	1.119203	12.986113
5920.921000	940.227214	335.913746	0.565155	29.212394	1.119205	12.985991
5920.941000	940.227214	335.910805	0.565156	29.212139	1.119206	12.985877
5920.961000	940.227214	335.912355	0.565155	29.212273	1.119205	12.985937
5920.981000	940.227214	335.917663	0.565154	29.212735	1.119203	12.986142
5921.001000	940.227214	335.906108	0.565157	29.211730	1.119208	12.985696
5921.021000	940.227214	335.916318	0.565154	29.212618	1.119203	12.986090
5921.041000	940.227214	335.899079	0.565159	29.211119	1.119212	12.985424
5921.061000	940.227133	335.903646	0.565158	29.211516	1.119209	12.985600
5921.081000	940.227214	335.905886	0.565157	29.211711	1.119208	12.985687
5921.101000	940.227133	335.912525	0.565155	29.212288	1.119205	12.985944
5921.121000	940.227214	335.900464	0.565158	29.211239	1.119211	12.985477
5921.141000	940.227214	335.892961	0.565160	29.210587	1.119215	12.985187
5921.161000	940.227214	335.890290	0.565161	29.210354	1.119216	12.985084
5921.181000	940.227214	335.879782	0.565164	29.209441	1.119221	12.984678
5921.201000	940.227214	335.863909	0.565168	29.208060	1.119229	12.984064
5921.221000	940.227133	335.872814	0.565166	29.208835	1.119224	12.984409
5921.241000	940.227214	335.886791	0.565162	29.210050	1.119218	12.984949
5921.261000	940.227214	335.871640	0.565166	29.208733	1.119225	12.984363
5921.281000	940.227214	335.868143	0.565167	29.208428	1.119227	12.984228
5921.301000	940.227214	335.866428	0.565167	29.208279	1.119227	12.984162
5921.321000	940.227214	335.866073	0.565167	29.208249	1.119228	12.984148
5921.341000	940.227133	335.871220	0.565166	29.208696	1.119225	12.984347
5921.361000	940.227214	335.866775	0.565167	29.208310	1.119227	12.984175
5921.381000	940.227214	335.875768	0.565165	29.209092	1.119223	12.984523
5921.401000	940.227214	335.870598	0.565166	29.208642	1.119225	12.984323
5921.421000	940.227214	335.865993	0.565167	29.208242	1.119228	12.984145
5921.441000	940.227133	335.854261	0.565170	29.207221	1.119233	12.983691
5921.461000	940.227214	335.854631	0.565170	29.207253	1.119233	12.983706
5921.481000	940.227214	335.863200	0.565168	29.207999	1.119229	12.984037
5921.501000	940.227214	335.855005	0.565170	29.207286	1.119233	12.983720
5921.521000	940.227214	335.845816	0.565173	29.206487	1.119237	12.983365
5921.541000	940.227133	335.854809	0.565170	29.207269	1.119233	12.983713
5921.561000	940.227214	335.844032	0.565173	29.206332	1.119238	12.983296
5921.581000	940.227214	335.845551	0.565173	29.206464	1.119237	12.983355
5921.601000	940.227214	335.854336	0.565171	29.207228	1.119233	12.983694
5921.621000	940.227214	335.851444	0.565171	29.206976	1.119235	12.983582
5921.641000	940.227214	335.864165	0.565168	29.208083	1.119228	12.984074
5921.661000	940.227214	335.869780	0.565166	29.208571	1.119226	12.984291
5921.681000	940.227214	335.857643	0.565170	29.207515	1.119232	12.983822
5921.701000	940.227214	335.846672	0.565173	29.206561	1.119237	12.983398
5921.721000	940.227214	335.841729	0.565174	29.206131	1.119239	12.983207
5921.741000	940.227133	335.845316	0.565173	29.206443	1.119237	12.983346
5921.761000	940.227214	335.840225	0.565174	29.206001	1.119240	12.983149
5921.781000	940.227133	335.837189	0.565175	29.205737	1.119241	12.983031
5921.801000	940.227133	335.824407	0.565178	29.204625	1.119247	12.982537
5921.821000	940.227133	335.820733	0.565179	29.204305	1.119249	12.982395
5921.841000	940.227133	335.830344	0.565177	29.205141	1.119245	12.982767
5921.861000	940.227214	335.828995	0.565177	29.205024	1.119245	12.982715
5921.881000	940.227214	335.819766	0.565180	29.204221	1.119250	12.982358
5921.901000	940.227214	335.814753	0.565181	29.203785	1.119252	12.982164
5921.921000	940.227214	335.821061	0.565179	29.204334	1.119249	12.982408
5921.941000	940.227214	335.820437	0.565179	29.204280	1.119249	12.982384
5921.961000	940.227214	335.812779	0.565181	29.203614	1.119253	12.982088
5921.981000	940.227214	335.795644	0.565186	29.202124	1.119261	12.981425
5922.001000	940.227214	335.808888	0.565182	29.203275	1.119255	12.981937
5922.021000	940.227214	335.804593	0.565184	29.202902	1.119257	12.981771
5922.041000	940.227214	335.808313	0.565183	29.203225	1.119255	12.981915
5922.061000	940.227214	335.792631	0.565187	29.201862	1.119263	12.981309
5922.081000	940.227214	335.797592	0.565185	29.202293	1.119260	12.981501
5922.101000	940.227214	335.788326	0.565188	29.201487	1.119265	12.981142
5922.121000	940.227214	335.794477	0.565186	29.202022	1.119262	12.981380
5922.141000	940.227214	335.795295	0.565186	29.202093	1.119262	12.981412
5922.161000	940.227133	335.786181	0.565188	29.201301	1.119266	12.981059
5922.181000	940.227133	335.786811	0.565188	29.201356	1.119266	12.981084
5922.201000	940.227133	335.794660	0.565186	29.202038	1.119262	12.981387
5922.221000	940.227214	335.787245	0.565188	29.201393	1.119265	12.981101
5922.241000	940.227214	335.790134	0.565187	29.201644	1.119264	12.981212
5922.261000	940.227214	335.783117	0.565189	29.201034	1.119267	12.980941
5922.281000	940.227133	335.789893	0.565187	29.201624	1.119264	12.981203
5922.301000	940.227214	335.767783	0.565193	29.199701	1.119275	12.980348
5922.321000	940.227214	335.777426	0.565191	29.200539	1.119270	12.980721
5922.341000	940.227214	335.787467	0.565188	29.201413	1.119265	12.981109
5922.361000	940.227133	335.773945	0.565191	29.200237	1.119272	12.980586
5922.381000	940.227214	335.772551	0.565192	29.200115	1.119273	12.980533
5922.401000	940.227214	335.764121	0.565194	29.199382	1.119277	12.980207
5922.421000	940.227214	335.754617	0.565197	29.198556	1.119281	12.979839
5922.441000	940.227214	335.772380	0.565192	29.200101	1.119273	12.980526
5922.461000	940.227214	335.758559	0.565196	29.198899	1.119279	12.979992
5922.481000	940.227214	335.782905	0.565189	29.201016	1.119268	12.980933
5922.501000	940.227214	335.758650	0.565196	29.198907	1.119279	12.979995
5922.521000	940.227214	335.755491	0.565196	29.198632	1.119281	12.979873
5922.541000	940.227214	335.751119	0.565197	29.198252	1.119283	12.979704
5922.561000	940.227133	335.743737	0.565199	29.197610	1.119286	12.979419
5922.581000	940.227133	335.753966	0.565197	29.198499	1.119281	12.979814
5922.601000	940.227214	335.749113	0.565198	29.198077	1.119284	12.979626
5922.621000	940.227214	335.747085	0.565199	29.197901	1.119285	12.979548
5922.641000	940.227133	335.752088	0.565197	29.198336	1.119282	12.979741
5922.661000	940.227214	335.732847	0.565202	29.196663	1.119292	12.978998
5922.681000	940.227214	335.718520	0.565206	29.195417	1.119298	12.978444
5922.701000	940.227214	335.731373	0.565203	29.196534	1.119292	12.978941
5922.721000	940.227133	335.738154	0.565201	29.197124	1.119289	12.979203
5922.741000	940.227133	335.733303	0.565202	29.196702	1.119291	12.979015
5922.761000	940.227214	335.720924	0.565205	29.195626	1.119297	12.978537
5922.781000	940.227133	335.720307	0.565205	29.195572	1.119298	12.978513
5922.801000	940.227133	335.717659	0.565206	29.195342	1.119299	12.978410
5922.821000	940.227214	335.717840	0.565206	29.195358	1.119299	12.978417
5922.841000	940.227214	335.714205	0.565207	29.195041	1.119301	12.978277
5922.861000	940.227214	335.717555	0.565206	29.195333	1.119299	12.978406
5922.881000	940.227133	335.715575	0.565207	29.195161	1.119300	12.978330
5922.901000	940.227133	335.710241	0.565208	29.194697	1.119302	12.978124
5922.921000	940.227214	335.703139	0.565210	29.194079	1.119306	12.977849
5922.941000	940.227214	335.705822	0.565209	29.194312	1.119305	12.977953
5922.961000	940.227214	335.710457	0.565208	29.194715	1.119302	12.978132
5922.981000	940.227133	335.705010	0.565209	29.194242	1.119305	12.977921
5923.001000	940.227133	335.694906	0.565212	29.193363	1.119310	12.977531
5923.021000	940.227214	335.699167	0.565211	29.193734	1.119308	12.977696
5923.041000	940.227214	335.698935	0.565211	29.193714	1.119308	12.977687
5923.061000	940.227133	335.699572	0.565211	29.193769	1.119307	12.977711
5923.081000	940.227214	335.693927	0.565212	29.193278	1.119310	12.977493
5923.101000	940.227214	335.698092	0.565211	29.193640	1.119308	12.977654
5923.121000	940.227214	335.702903	0.565210	29.194059	1.119306	12.977840
5923.141000	940.227214	335.680814	0.565216	29.192138	1.119317	12.976986
5923.161000	940.227214	335.687972	0.565214	29.192760	1.119313	12.977263
5923.181000	940.227133	335.682811	0.565215	29.192311	1.119316	12.977063
5923.201000	940.227214	335.688174	0.565214	29.192778	1.119313	12.977271
5923.221000	940.227214	335.673919	0.565218	29.191538	1.119320	12.976720
5923.241000	940.227214	335.692259	0.565213	29.193133	1.119311	12.977429
5923.261000	940.227133	335.676558	0.565217	29.191767	1.119319	12.976822
5923.281000	940.227133	335.679499	0.565216	29.192023	1.119317	12.976935
5923.301000	940.227214	335.676166	0.565217	29.191733	1.119319	12.976806
5923.321000	940.227214	335.677645	0.565217	29.191862	1.119318	12.976864
5923.341000	940.227214	335.674203	0.565218	29.191563	1.119320	12.976730
5923.361000	940.227133	335.667006	0.565219	29.190937	1.119323	12.976452
5923.381000	940.227214	335.677610	0.565217	29.191859	1.119318	12.976862
5923.401000	940.227214	335.670439	0.565219	29.191235	1.119322	12.976585
5923.421000	940.227214	335.661657	0.565221	29.190472	1.119326	12.976245
5923.441000	940.227214	335.659329	0.565221	29.190269	1.119327	12.976156
5923.461000	940.227133	335.655323	0.565222	29.189921	1.119329	12.976001
5923.481000	940.227214	335.658712	0.565222	29.190216	1.119327	12.976132
5923.501000	940.227214	335.663241	0.565220	29.190609	1.119325	12.976307
5923.521000	940.227214	335.637265	0.565227	29.188350	1.119338	12.975303
5923.541000	940.227214	335.665755	0.565220	29.190828	1.119324	12.976404
5923.561000	940.227214	335.655112	0.565223	29.189902	1.119329	12.975992
5923.581000	940.227214	335.649731	0.565224	29.189434	1.119332	12.975784
5923.601000	940.227214	335.646088	0.565225	29.189118	1.119333	12.975644
5923.621000	940.227214	335.631782	0.565229	29.187874	1.119340	12.975091
5923.641000	940.227214	335.634919	0.565228	29.188146	1.119339	12.975212
5923.661000	940.227214	335.638460	0.565227	29.188454	1.119337	12.975349
5923.681000	940.227214	335.639657	0.565227	29.188558	1.119336	12.975395
5923.701000	940.227214	335.629079	0.565229	29.187638	1.119341	12.974986
5923.721000	940.227133	335.634772	0.565228	29.188134	1.119339	12.975206
5923.741000	940.227214	335.633638	0.565228	29.188035	1.119339	12.975162
5923.761000	940.227214	335.621712	0.565231	29.186998	1.119345	12.974701
5923.781000	940.227214	335.622537	0.565231	29.187070	1.119345	12.974733
5923.801000	940.227214	335.627198	0.565230	29.187475	1.119342	12.974913
5923.821000	940.227214	335.628640	0.565229	29.187600	1.119342	12.974969
5923.841000	940.227214	335.633115	0.565228	29.187990	1.119340	12.975142
5923.861000	940.227133	335.611083	0.565234	29.186074	1.119350	12.974290
5923.881000	940.227214	335.615710	0.565233	29.186476	1.119348	12.974469
5923.901000	940.227214	335.621934	0.565231	29.187017	1.119345	12.974710
5923.921000	940.227133	335.615541	0.565233	29.186461	1.119348	12.974463
5923.941000	940.227214	335.599712	0.565237	29.185085	1.119356	12.973851
5923.961000	940.227133	335.610726	0.565234	29.186042	1.119350	12.974277
5923.981000	940.227133	335.609457	0.565234	29.185932	1.119351	12.974228
5924.001000	940.227214	335.606716	0.565235	29.185694	1.119352	12.974122
5924.021000	940.227214	335.613437	0.565233	29.186278	1.119349	12.974381
5924.041000	940.227214	335.595850	0.565238	29.184749	1.119357	12.973701
5924.061000	940.227214	335.595038	0.565238	29.184678	1.119358	12.973670
5924.081000	940.227214	335.602656	0.565236	29.185341	1.119354	12.973965
5924.101000	940.227214	335.596332	0.565238	29.184791	1.119357	12.973720
5924.121000	940.227214	335.594631	0.565238	29.184643	1.119358	12.973654
5924.141000	940.227214	335.594610	0.565238	29.184641	1.119358	12.973654
5924.161000	940.227133	335.583018	0.565241	29.183633	1.119364	12.973205
5924.181000	940.227214	335.575588	0.565243	29.182987	1.119367	12.972918
5924.201000	940.227214	335.570384	0.565245	29.182534	1.119370	12.972717
5924.221000	940.227214	335.594908	0.565238	29.184667	1.119358	12.973665
5924.241000	940.227214	335.585879	0.565241	29.183882	1.119362	12.973316
5924.261000	940.227133	335.584535	0.565241	29.183765	1.119363	12.973264
5924.281000	940.227214	335.577990	0.565243	29.183196	1.119366	12.973011
5924.301000	940.227214	335.587294	0.565240	29.184005	1.119362	12.973371
5924.321000	940.227214	335.569797	0.565245	29.182483	1.119370	12.972694
5924.341000	940.227214	335.575867	0.565243	29.183011	1.119367	12.972929
5924.361000	940.227133	335.582073	0.565242	29.183551	1.119364	12.973169
5924.381000	940.227133	335.566217	0.565246	29.182172	1.119372	12.972556
5924.401000	940.227133	335.569547	0.565245	29.182461	1.119370	12.972685
5924.421000	940.227133	335.561204	0.565247	29.181736	1.119374	12.972362
5924.441000	940.227133	335.563052	0.565247	29.181897	1.119373	12.972434
5924.461000	940.227214	335.561810	0.565247	29.181789	1.119374	12.972386
5924.481000	940.227214	335.566436	0.565246	29.182191	1.119372	12.972564
5924.501000	940.227214	335.565755	0.565246	29.182132	1.119372	12.972538
5924.521000	940.227214	335.559868	0.565247	29.181620	1.119375	12.972310
5924.541000	940.227214	335.554932	0.565249	29.181190	1.119377	12.972120
5924.561000	940.227214	335.554892	0.565249	29.181187	1.119377	12.972118
5924.581000	940.227214	335.554633	0.565249	29.181164	1.119377	12.972108
5924.601000	940.227214	335.541298	0.565252	29.180005	1.119384	12.971593
5924.621000	940.227133	335.546868	0.565251	29.180489	1.119381	12.971808
5924.641000	940.227214	335.556193	0.565248	29.181300	1.119377	12.972168
5924.661000	940.227133	335.550489	0.565250	29.180804	1.119379	12.971948
5924.681000	940.227133	335.552135	0.565249	29.180947	1.119378	12.972012
5924.701000	940.227214	335.542003	0.565252	29.180066	1.119383	12.971620
5924.721000	940.227214	335.548470	0.565250	29.180628	1.119380	12.971870
5924.741000	940.227214	335.549633	0.565250	29.180730	1.119380	12.971915
5924.761000	940.227214	335.553050	0.565249	29.181027	1.119378	12.972047
5924.781000	940.227214	335.548599	0.565250	29.180640	1.119380	12.971875
5924.801000	940.227214	335.553866	0.565249	29.181098	1.119378	12.972078
5924.821000	940.227214	335.555913	0.565248	29.181276	1.119377	12.972158
5924.841000	940.227133	335.539213	0.565253	29.179823	1.119385	12.971512
5924.861000	940.227214	335.536079	0.565254	29.179551	1.119386	12.971391
5924.881000	940.227214	335.524710	0.565257	29.178562	1.119392	12.970951
5924.901000	940.227214	335.513538	0.565260	29.177591	1.119397	12.970519
5924.921000	940.227214	335.532314	0.565255	29.179223	1.119388	12.971245
5924.941000	940.227214	335.538780	0.565253	29.179786	1.119385	12.971495
5924.961000	940.227214	335.523624	0.565257	29.178468	1.119392	12.970909
5924.981000	940.227133	335.524211	0.565257	29.178519	1.119392	12.970932
5925.001000	940.227214	335.528149	0.565256	29.178861	1.119390	12.971084
5925.021000	940.227133	335.524818	0.565257	29.178572	1.119392	12.970955
5925.041000	940.227214	335.520723	0.565258	29.178215	1.119394	12.970797
5925.061000	940.227133	335.518359	0.565258	29.178010	1.119395	12.970706
5925.081000	940.227214	335.519470	0.565258	29.178106	1.119394	12.970749
5925.101000	940.227133	335.517623	0.565258	29.177946	1.119395	12.970677
5925.121000	940.227214	335.518820	0.565258	29.178050	1.119394	12.970724
5925.141000	940.227214	335.526768	0.565256	29.178741	1.119391	12.971031
5925.161000	940.227133	335.523082	0.565257	29.178421	1.119392	12.970888
5925.181000	940.227214	335.506560	0.565261	29.176984	1.119400	12.970250
5925.201000	940.227133	335.500998	0.565263	29.176500	1.119403	12.970035
5925.221000	940.227214	335.507439	0.565261	29.177060	1.119400	12.970284
5925.241000	940.227214	335.516371	0.565259	29.177837	1.119396	12.970629
5925.261000	940.227214	335.504568	0.565262	29.176811	1.119401	12.970173
5925.281000	940.227214	335.504034	0.565262	29.176764	1.119402	12.970152
5925.301000	940.227214	335.490284	0.565266	29.175568	1.119408	12.969620
5925.321000	940.227133	335.488597	0.565266	29.175422	1.119409	12.969555
5925.341000	940.227214	335.491200	0.565265	29.175648	1.119408	12.969656
5925.361000	940.227214	335.492159	0.565265	29.175731	1.119407	12.969693
5925.381000	940.227133	335.480130	0.565268	29.174685	1.119413	12.969228
5925.401000	940.227214	335.488303	0.565266	29.175396	1.119409	12.969544
5925.421000	940.227214	335.477900	0.565269	29.174491	1.119414	12.969142
5925.441000	940.227214	335.487285	0.565266	29.175308	1.119410	12.969505
5925.461000	940.227214	335.478369	0.565269	29.174532	1.119414	12.969160
5925.481000	940.227214	335.470471	0.565271	29.173845	1.119418	12.968854
5925.501000	940.227133	335.478981	0.565269	29.174585	1.119414	12.969183
5925.521000	940.227214	335.479523	0.565268	29.174633	1.119413	12.969204
5925.541000	940.227214	335.469844	0.565271	29.173791	1.119418	12.968830
5925.561000	940.227214	335.466843	0.565272	29.173530	1.119419	12.968714
5925.581000	940.227214	335.463342	0.565273	29.173225	1.119421	12.968579
5925.601000	940.227214	335.476124	0.565269	29.174337	1.119415	12.969073
5925.621000	940.227214	335.459782	0.565274	29.172916	1.119423	12.968441
5925.641000	940.227214	335.459563	0.565274	29.172897	1.119423	12.968433
5925.661000	940.227214	335.458876	0.565274	29.172837	1.119423	12.968406
5925.681000	940.227214	335.460560	0.565273	29.172983	1.119422	12.968471
5925.701000	940.227133	335.467864	0.565271	29.173619	1.119419	12.968754
5925.721000	940.227214	335.451733	0.565276	29.172216	1.119427	12.968130
5925.741000	940.227214	335.454152	0.565275	29.172426	1.119426	12.968224
5925.761000	940.227214	335.464743	0.565272	29.173347	1.119420	12.968633
5925.781000	940.227214	335.456161	0.565275	29.172601	1.119425	12.968301
5925.801000	940.227214	335.457092	0.565274	29.172682	1.119424	12.968337
5925.821000	940.227214	335.445299	0.565277	29.171656	1.119430	12.967881
5925.841000	940.227214	335.450300	0.565276	29.172091	1.119427	12.968075
5925.861000	940.227214	335.430917	0.565281	29.170406	1.119437	12.967325
5925.881000	940.227214	335.435589	0.565280	29.170812	1.119435	12.967506
5925.901000	940.227214	335.434214	0.565280	29.170692	1.119435	12.967453
5925.921000	940.227214	335.438766	0.565279	29.171088	1.119433	12.967629
5925.941000	940.227214	335.437613	0.565279	29.170988	1.119434	12.967584
5925.961000	940.227214	335.431135	0.565281	29.170425	1.119437	12.967334
5925.981000	940.227214	335.427250	0.565282	29.170087	1.119439	12.967184
5926.001000	940.227214	335.421909	0.565284	29.169622	1.119441	12.966977
5926.021000	940.227214	335.430746	0.565281	29.170391	1.119437	12.967319
5926.041000	940.227214	335.431997	0.565281	29.170499	1.119436	12.967367
5926.061000	940.227214	335.418058	0.565285	29.169287	1.119443	12.966828
5926.081000	940.227133	335.413593	0.565286	29.168899	1.119445	12.966656
5926.101000	940.227214	335.417476	0.565285	29.169237	1.119443	12.966806
5926.121000	940.227133	335.409692	0.565287	29.168560	1.119447	12.966505
5926.141000	940.227214	335.406300	0.565288	29.168265	1.119449	12.966374
5926.161000	940.227133	335.409565	0.565287	29.168549	1.119447	12.966500
5926.181000	940.227214	335.406039	0.565288	29.168242	1.119449	12.966364
5926.201000	940.227214	335.408666	0.565287	29.168471	1.119447	12.966465
5926.221000	940.227133	335.402607	0.565288	29.167944	1.119450	12.966231
5926.241000	940.227214	335.402563	0.565289	29.167940	1.119450	12.966229
5926.261000	940.227214	335.406845	0.565287	29.168312	1.119448	12.966395
5926.281000	940.227214	335.392713	0.565291	29.167083	1.119455	12.965848
5926.301000	940.227214	335.391107	0.565292	29.166944	1.119456	12.965786
5926.321000	940.227214	335.406197	0.565288	29.168256	1.119449	12.966370
5926.341000	940.227214	335.394507	0.565291	29.167239	1.119454	12.965918
5926.361000	940.227133	335.396381	0.565290	29.167402	1.119453	12.965990
5926.381000	940.227214	335.401180	0.565289	29.167820	1.119451	12.966176
5926.401000	940.227214	335.396524	0.565290	29.167415	1.119453	12.965996
5926.421000	940.227214	335.399232	0.565289	29.167650	1.119452	12.966100
5926.441000	940.227214	335.390925	0.565292	29.166928	1.119456	12.965779
5926.461000	940.227214	335.384035	0.565293	29.166329	1.119459	12.965513
5926.481000	940.227214	335.373709	0.565296	29.165431	1.119464	12.965114
5926.501000	940.227133	335.382990	0.565294	29.166238	1.119460	12.965473
5926.521000	940.227214	335.386077	0.565293	29.166506	1.119458	12.965592
5926.541000	940.227214	335.395775	0.565290	29.167350	1.119454	12.965967
5926.561000	940.227133	335.397165	0.565290	29.167470	1.119453	12.966021
5926.581000	940.227133	335.394759	0.565291	29.167261	1.119454	12.965928
5926.601000	940.227214	335.380563	0.565294	29.166027	1.119461	12.965379
5926.621000	940.227214	335.380391	0.565294	29.166012	1.119461	12.965372
5926.641000	940.227214	335.374638	0.565296	29.165511	1.119464	12.965150
5926.661000	940.227214	335.373022	0.565296	29.165371	1.119465	12.965087
5926.681000	940.227214	335.368757	0.565297	29.165000	1.119467	12.964922
5926.701000	940.227214	335.366970	0.565298	29.164845	1.119467	12.964853
5926.721000	940.227214	335.370460	0.565297	29.165148	1.119466	12.964988
5926.741000	940.227214	335.363398	0.565299	29.164534	1.119469	12.964715
5926.761000	940.227214	335.358277	0.565300	29.164089	1.119472	12.964517
5926.781000	940.227214	335.353288	0.565301	29.163655	1.119474	12.964324
5926.801000	940.227133	335.351637	0.565302	29.163511	1.119475	12.964261
5926.821000	940.227214	335.353946	0.565301	29.163712	1.119474	12.964350
5926.841000	940.227214	335.353923	0.565301	29.163710	1.119474	12.964349
5926.861000	940.227214	335.359559	0.565300	29.164200	1.119471	12.964567
5926.881000	940.227214	335.354960	0.565301	29.163800	1.119473	12.964389
5926.901000	940.227214	335.349029	0.565303	29.163284	1.119476	12.964160
5926.921000	940.227214	335.344652	0.565304	29.162904	1.119478	12.963990
5926.941000	940.227214	335.345147	0.565304	29.162947	1.119478	12.964010
5926.961000	940.227214	335.338907	0.565305	29.162404	1.119481	12.963768
5926.981000	940.227214	335.347788	0.565303	29.163176	1.119477	12.964112
5927.001000	940.227133	335.356103	0.565301	29.163899	1.119473	12.964433
5927.021000	940.227133	335.328176	0.565308	29.161471	1.119486	12.963354
5927.041000	940.227214	335.336873	0.565306	29.162227	1.119482	12.963690
5927.061000	940.227214	335.335433	0.565306	29.162102	1.119483	12.963634
5927.081000	940.227214	335.332484	0.565307	29.161845	1.119484	12.963520
5927.101000	940.227214	335.340723	0.565305	29.162562	1.119480	12.963839
5927.121000	940.227133	335.329294	0.565308	29.161568	1.119485	12.963397
5927.141000	940.227133	335.332263	0.565307	29.161826	1.119484	12.963512
5927.161000	940.227214	335.334269	0.565306	29.162001	1.119483	12.963589
5927.181000	940.227214	335.325978	0.565309	29.161280	1.119487	12.963269
5927.201000	940.227214	335.323405	0.565309	29.161056	1.119488	12.963169
5927.221000	940.227214	335.319623	0.565310	29.160727	1.119490	12.963023
5927.241000	940.227214	335.324522	0.565309	29.161153	1.119488	12.963212
5927.261000	940.227214	335.324989	0.565309	29.161194	1.119488	12.963230
5927.281000	940.227214	335.310114	0.565313	29.159900	1.119495	12.962655
5927.301000	940.227214	335.319749	0.565310	29.160738	1.119490	12.963028
5927.321000	940.227214	335.323634	0.565309	29.161076	1.119488	12.963178
5927.341000	940.227214	335.310703	0.565313	29.159951	1.119495	12.962678
5927.361000	940.227133	335.308473	0.565313	29.159757	1.119496	12.962592
5927.381000	940.227214	335.314277	0.565312	29.160262	1.119493	12.962816
5927.401000	940.227214	335.318074	0.565311	29.160592	1.119491	12.962963
5927.421000	940.227214	335.305462	0.565314	29.159496	1.119497	12.962475
5927.441000	940.227214	335.307832	0.565313	29.159702	1.119496	12.962567
5927.461000	940.227214	335.313005	0.565312	29.160152	1.119493	12.962767
5927.481000	940.227214	335.301844	0.565315	29.159181	1.119499	12.962336
5927.501000	940.227133	335.303980	0.565314	29.159367	1.119498	12.962418
5927.521000	940.227214	335.290955	0.565318	29.158234	1.119504	12.961915
5927.541000	940.227133	335.274260	0.565322	29.156782	1.119512	12.961269
5927.561000	940.227214	335.290875	0.565318	29.158227	1.119504	12.961912
5927.581000	940.227214	335.282411	0.565320	29.157491	1.119508	12.961584
5927.601000	940.227214	335.303809	0.565314	29.159352	1.119498	12.962412
5927.621000	940.227214	335.295729	0.565316	29.158649	1.119502	12.962099
5927.641000	940.227214	335.298753	0.565316	29.158912	1.119500	12.962216
5927.661000	940.227214	335.272109	0.565323	29.156595	1.119513	12.961186
5927.681000	940.227214	335.282547	0.565320	29.157503	1.119508	12.961590
5927.701000	940.227133	335.274148	0.565322	29.156772	1.119512	12.961265
5927.721000	940.227214	335.280225	0.565321	29.157301	1.119509	12.961500
5927.741000	940.227214	335.285203	0.565319	29.157734	1.119507	12.961692
5927.761000	940.227214	335.281096	0.565320	29.157377	1.119509	12.961534
5927.781000	940.227214	335.284520	0.565319	29.157674	1.119507	12.961666
5927.801000	940.227214	335.280968	0.565320	29.157365	1.119509	12.961529
5927.821000	940.227214	335.295684	0.565316	29.158645	1.119502	12.962097
5927.841000	940.227133	335.295959	0.565316	29.158669	1.119502	12.962108
5927.861000	940.227214	335.278006	0.565321	29.157108	1.119510	12.961414
5927.881000	940.227214	335.272255	0.565323	29.156608	1.119513	12.961192
5927.901000	940.227214	335.253544	0.565328	29.154981	1.119522	12.960468
5927.921000	940.227133	335.266296	0.565324	29.156089	1.119516	12.960961
5927.941000	940.227214	335.273606	0.565322	29.156725	1.119512	12.961244
5927.961000	940.227214	335.263903	0.565325	29.155881	1.119517	12.960869
5927.981000	940.227214	335.258756	0.565326	29.155434	1.119520	12.960670
5928.001000	940.227133	335.261199	0.565325	29.155646	1.119518	12.960764
5928.021000	940.227133	335.267850	0.565324	29.156225	1.119515	12.961021
5928.041000	940.227133	335.259089	0.565326	29.155463	1.119519	12.960683
5928.061000	940.227214	335.248405	0.565329	29.154534	1.119524	12.960270
5928.081000	940.227133	335.263257	0.565325	29.155825	1.119517	12.960844
5928.101000	940.227214	335.261770	0.565325	29.155696	1.119518	12.960786
5928.121000	940.227214	335.257384	0.565326	29.155314	1.119520	12.960617
5928.141000	940.227214	335.241661	0.565331	29.153947	1.119528	12.960009
5928.161000	940.227214	335.246769	0.565329	29.154391	1.119525	12.960206
5928.181000	940.227133	335.247338	0.565329	29.154441	1.119525	12.960228
5928.201000	940.227133	335.248252	0.565329	29.154520	1.119524	12.960264
5928.221000	940.227214	335.234447	0.565332	29.153320	1.119531	12.959730
5928.241000	940.227214	335.238211	0.565332	29.153647	1.119529	12.959876
5928.261000	940.227133	335.248621	0.565329	29.154552	1.119524	12.960278
5928.281000	940.227214	335.246609	0.565329	29.154377	1.119525	12.960200
5928.301000	940.227214	335.242187	0.565330	29.153993	1.119527	12.960029
5928.321000	940.227214	335.229365	0.565334	29.152878	1.119534	12.959534
5928.341000	940.227214	335.229173	0.565334	29.152861	1.119534	12.959526
5928.361000	940.227133	335.225805	0.565335	29.152568	1.119535	12.959396
5928.381000	940.227214	335.240274	0.565331	29.153827	1.119528	12.959955
5928.401000	940.227214	335.243609	0.565330	29.154117	1.119527	12.960084
5928.421000	940.227133	335.237313	0.565332	29.153569	1.119530	12.959841
5928.441000	940.227214	335.212845	0.565338	29.151441	1.119542	12.958895
5928.461000	940.227133	335.228611	0.565334	29.152812	1.119534	12.959504
5928.481000	940.227214	335.233377	0.565333	29.153227	1.119532	12.959689
5928.501000	940.227214	335.225903	0.565335	29.152577	1.119535	12.959400
5928.521000	940.227133	335.236215	0.565332	29.153474	1.119530	12.959798
5928.541000	940.227214	335.236825	0.565332	29.153527	1.119530	12.959822
5928.561000	940.227214	335.226135	0.565335	29.152597	1.119535	12.959409
5928.581000	940.227214	335.226291	0.565335	29.152611	1.119535	12.959415
5928.601000	940.227214	335.220466	0.565336	29.152104	1.119538	12.959190
5928.621000	940.227133	335.210545	0.565339	29.151241	1.119543	12.958806
5928.641000	940.227214	335.209777	0.565339	29.151174	1.119543	12.958776
5928.661000	940.227214	335.205598	0.565340	29.150811	1.119545	12.958615
5928.681000	940.227214	335.213998	0.565338	29.151541	1.119541	12.958940
5928.701000	940.227214	335.201584	0.565341	29.150462	1.119547	12.958460
5928.721000	940.227214	335.200384	0.565341	29.150357	1.119548	12.958413
5928.741000	940.227214	335.208584	0.565339	29.151071	1.119544	12.958730
5928.761000	940.227133	335.217345	0.565337	29.151833	1.119539	12.959069
5928.781000	940.227214	335.196743	0.565342	29.150041	1.119549	12.958273
5928.801000	940.227133	335.177896	0.565347	29.148402	1.119558	12.957544
5928.821000	940.227214	335.189253	0.565344	29.149390	1.119553	12.957983
5928.841000	940.227214	335.186113	0.565345	29.149116	1.119554	12.957862
5928.861000	940.227214	335.169337	0.565350	29.147658	1.119563	12.957213
5928.881000	940.227214	335.178094	0.565347	29.148419	1.119558	12.957552
5928.901000	940.227214	335.171903	0.565349	29.147881	1.119561	12.957312
5928.921000	940.227133	335.189874	0.565344	29.149443	1.119553	12.958007
5928.941000	940.227214	335.169352	0.565350	29.147659	1.119562	12.957214
5928.961000	940.227214	335.174853	0.565348	29.148137	1.119560	12.957426
5928.981000	940.227214	335.168757	0.565350	29.147607	1.119563	12.957191
5929.001000	940.227214	335.175746	0.565348	29.148215	1.119559	12.957461
5929.021000	940.227214	335.175255	0.565348	29.148172	1.119560	12.957442
5929.041000	940.227214	335.171487	0.565349	29.147844	1.119561	12.957296
5929.061000	940.227214	335.179661	0.565347	29.148555	1.119558	12.957612
5929.081000	940.227214	335.173567	0.565348	29.148025	1.119560	12.957377
5929.101000	940.227214	335.167549	0.565350	29.147502	1.119563	12.957144
5929.121000	940.227133	335.171587	0.565349	29.147853	1.119561	12.957300
5929.141000	940.227214	335.164872	0.565351	29.147269	1.119565	12.957040
5929.161000	940.227214	335.156654	0.565353	29.146555	1.119569	12.956723
5929.181000	940.227214	335.167434	0.565350	29.147492	1.119563	12.957139
5929.201000	940.227214	335.171186	0.565349	29.147818	1.119562	12.957285
5929.221000	940.227133	335.167452	0.565350	29.147494	1.119563	12.957140
5929.241000	940.227214	335.156837	0.565353	29.146570	1.119569	12.956730
5929.261000	940.227133	335.155913	0.565353	29.146490	1.119569	12.956694
5929.281000	940.227214	335.156654	0.565353	29.146555	1.119569	12.956723
5929.301000	940.227214	335.151948	0.565354	29.146145	1.119571	12.956541
5929.321000	940.227214	335.137777	0.565358	29.144913	1.119578	12.955993
5929.341000	940.227214	335.136528	0.565358	29.144804	1.119578	12.955945
5929.361000	940.227214	335.136292	0.565358	29.144784	1.119578	12.955936
5929.381000	940.227214	335.127092	0.565361	29.143984	1.119583	12.955580
5929.401000	940.227214	335.130866	0.565360	29.144312	1.119581	12.955726
5929.421000	940.227133	335.113328	0.565364	29.142787	1.119589	12.955048
5929.441000	940.227214	335.133612	0.565359	29.144551	1.119580	12.955832
5929.461000	940.227133	335.118618	0.565363	29.143247	1.119587	12.955252
5929.481000	940.227214	335.121703	0.565362	29.143515	1.119585	12.955372
5929.501000	940.227214	335.132246	0.565359	29.144432	1.119580	12.955779
5929.521000	940.227214	335.137147	0.565358	29.144858	1.119578	12.955969
5929.541000	940.227133	335.128701	0.565360	29.144124	1.119582	12.955642
5929.561000	940.227133	335.120015	0.565362	29.143368	1.119586	12.955306
5929.581000	940.227214	335.121844	0.565362	29.143527	1.119585	12.955377
5929.601000	940.227214	335.129814	0.565360	29.144220	1.119582	12.955685
5929.621000	940.227214	335.120047	0.565362	29.143371	1.119586	12.955308
5929.641000	940.227214	335.128610	0.565360	29.144116	1.119582	12.955639
5929.661000	940.227133	335.122730	0.565362	29.143604	1.119585	12.955411
5929.681000	940.227133	335.132100	0.565359	29.144419	1.119580	12.955773
5929.701000	940.227214	335.115522	0.565364	29.142978	1.119588	12.955133
5929.721000	940.227214	335.129069	0.565360	29.144156	1.119582	12.955656
5929.741000	940.227133	335.130404	0.565360	29.144272	1.119581	12.955708
5929.761000	940.227133	335.121813	0.565362	29.143525	1.119585	12.955376
5929.781000	940.227214	335.114880	0.565364	29.142922	1.119589	12.955108
5929.801000	940.227214	335.113221	0.565364	29.142777	1.119589	12.955044
5929.821000	940.227214	335.120058	0.565362	29.143372	1.119586	12.955308
5929.841000	940.227214	335.103614	0.565367	29.141942	1.119594	12.954672
5929.861000	940.227214	335.106516	0.565366	29.142194	1.119593	12.954784
5929.880000	940.227214	335.080117	0.565373	29.139899	1.119605	12.953764
5929.900000	940.227214	335.115395	0.565364	29.142967	1.119588	12.955128
5929.920000	940.227133	335.105767	0.565366	29.142129	1.119593	12.954755
5929.940000	940.227214	335.096592	0.565369	29.141331	1.119597	12.954401
5929.960000	940.227214	335.093016	0.565369	29.141020	1.119599	12.954263
5929.980000	940.227214	335.101178	0.565367	29.141730	1.119595	12.954578
5930.000000	940.227214	335.105243	0.565366	29.142084	1.119593	12.954735
5930.020000	940.227214	335.090664	0.565370	29.140816	1.119600	12.954172
5930.040000	940.227214	335.103280	0.565367	29.141913	1.119594	12.954659
5930.060000	940.227214	335.114018	0.565364	29.142847	1.119589	12.955074
5930.080000	940.227133	335.081772	0.565372	29.140043	1.119604	12.953828
5930.100000	940.227214	335.083430	0.565372	29.140187	1.119604	12.953892
5930.120000	940.227133	335.082623	0.565372	29.140117	1.119604	12.953861
5930.140000	940.227214	335.075871	0.565374	29.139529	1.119607	12.953600
5930.160000	940.227214	335.061217	0.565378	29.138255	1.119614	12.953033
5930.180000	940.227214	335.079709	0.565373	29.139863	1.119606	12.953748
5930.200000	940.227133	335.069460	0.565376	29.138972	1.119610	12.953352
5930.220000	940.227214	335.075172	0.565374	29.139469	1.119608	12.953573
5930.240000	940.227214	335.071294	0.565375	29.139131	1.119610	12.953423
5930.260000	940.227214	335.072589	0.565375	29.139244	1.119609	12.953473
5930.280000	940.227214	335.075795	0.565374	29.139523	1.119607	12.953597
5930.300000	940.227214	335.062355	0.565377	29.138354	1.119614	12.953077
5930.320000	940.227133	335.070642	0.565375	29.139075	1.119610	12.953398
5930.340000	940.227133	335.066805	0.565376	29.138741	1.119612	12.953249
5930.360000	940.227214	335.068118	0.565376	29.138855	1.119611	12.953300
5930.380000	940.227133	335.059008	0.565378	29.138063	1.119615	12.952948
5930.400000	940.227214	335.058065	0.565379	29.137981	1.119616	12.952911
5930.420000	940.227214	335.051976	0.565380	29.137451	1.119619	12.952676
5930.440000	940.227214	335.054091	0.565380	29.137635	1.119618	12.952758
5930.460000	940.227214	335.050541	0.565381	29.137327	1.119620	12.952621
5930.480000	940.227214	335.051929	0.565380	29.137447	1.119619	12.952674
5930.500000	940.227214	335.032750	0.565385	29.135779	1.119628	12.951933
5930.520000	940.227133	335.052087	0.565380	29.137461	1.119619	12.952680
5930.540000	940.227214	335.047538	0.565381	29.137065	1.119621	12.952504
5930.560000	940.227214	335.050872	0.565380	29.137355	1.119619	12.952633
5930.580000	940.227214	335.059626	0.565378	29.138117	1.119615	12.952972
5930.600000	940.227214	335.051975	0.565380	29.137451	1.119619	12.952676
5930.620000	940.227214	335.036635	0.565384	29.136117	1.119626	12.952083
5930.640000	940.227214	335.036550	0.565384	29.136110	1.119626	12.952080
5930.660000	940.227214	335.039112	0.565384	29.136333	1.119625	12.952179
5930.680000	940.227214	335.035792	0.565384	29.136044	1.119627	12.952050
5930.700000	940.227133	335.039956	0.565383	29.136406	1.119625	12.952211
5930.720000	940.227214	335.022145	0.565388	29.134857	1.119633	12.951523
5930.740000	940.227214	335.012624	0.565390	29.134029	1.119638	12.951155
5930.760000	940.227214	335.033526	0.565385	29.135847	1.119628	12.951963
5930.780000	940.227214	335.024342	0.565387	29.135048	1.119632	12.951608
5930.800000	940.227214	335.014441	0.565390	29.134187	1.119637	12.951225
5930.820000	940.227214	335.023307	0.565388	29.134958	1.119633	12.951568
5930.840000	940.227214	335.007208	0.565392	29.133558	1.119640	12.950945
5930.860000	940.227133	335.017255	0.565389	29.134432	1.119636	12.951334
5930.880000	940.227133	335.016614	0.565389	29.134376	1.119636	12.951309
5930.900000	940.227133	335.022732	0.565388	29.134908	1.119633	12.951545
5930.920000	940.227214	335.032025	0.565385	29.135716	1.119629	12.951905
5930.940000	940.227214	335.014678	0.565390	29.134208	1.119637	12.951234
5930.960000	940.227133	335.002007	0.565393	29.133106	1.119643	12.950744
5930.980000	940.227214	335.012816	0.565390	29.134046	1.119638	12.951162
5931.000000	940.227214	335.004116	0.565393	29.133289	1.119642	12.950826
5931.020000	940.227214	334.995724	0.565395	29.132559	1.119646	12.950501
5931.040000	940.227214	335.006890	0.565392	29.133531	1.119641	12.950933
5931.060000	940.227133	335.008860	0.565391	29.133702	1.119640	12.951009
5931.080000	940.227214	335.004179	0.565393	29.133295	1.119642	12.950828
5931.100000	940.227133	335.000850	0.565393	29.133005	1.119643	12.950700
5931.120000	940.227133	335.000347	0.565394	29.132962	1.119644	12.950680
5931.140000	940.227133	334.996849	0.565395	29.132657	1.119645	12.950545
5931.160000	940.227133	334.989287	0.565397	29.132000	1.119649	12.950253
5931.180000	940.227133	334.989404	0.565396	29.132010	1.119649	12.950257
5931.200000	940.227214	334.988020	0.565397	29.131889	1.119650	12.950204
5931.220000	940.227214	334.993009	0.565396	29.132323	1.119647	12.950396
5931.240000	940.227214	334.987070	0.565397	29.131807	1.119650	12.950167
5931.260000	940.227214	334.982983	0.565398	29.131451	1.119652	12.950009
5931.280000	940.227214	334.981649	0.565399	29.131335	1.119653	12.949957
5931.300000	940.227214	334.980481	0.565399	29.131234	1.119653	12.949912
5931.320000	940.227214	334.986252	0.565397	29.131736	1.119651	12.950135
5931.340000	940.227133	334.982877	0.565398	29.131442	1.119652	12.950005
5931.360000	940.227214	334.978468	0.565399	29.131059	1.119654	12.949834
5931.380000	940.227214	334.982153	0.565398	29.131379	1.119652	12.949977
5931.400000	940.227214	334.982502	0.565398	29.131410	1.119652	12.949990
5931.420000	940.227214	334.990653	0.565396	29.132118	1.119648	12.950305
5931.440000	940.227214	334.974970	0.565400	29.130755	1.119656	12.949699
5931.460000	940.227214	334.983039	0.565398	29.131456	1.119652	12.950011
5931.480000	940.227214	334.973092	0.565401	29.130591	1.119657	12.949626
5931.500000	940.227214	334.973258	0.565401	29.130606	1.119657	12.949633
5931.520000	940.227214	334.966757	0.565402	29.130040	1.119660	12.949382
5931.540000	940.227214	334.969587	0.565402	29.130286	1.119659	12.949491
5931.560000	940.227214	334.971312	0.565401	29.130437	1.119658	12.949558
5931.580000	940.227214	334.964662	0.565403	29.129858	1.119661	12.949301
5931.600000	940.227214	334.973319	0.565401	29.130611	1.119657	12.949635
5931.620000	940.227214	334.961005	0.565404	29.129540	1.119663	12.949159
5931.640000	940.227214	334.957026	0.565405	29.129194	1.119665	12.949005
5931.660000	940.227214	334.964168	0.565403	29.129815	1.119661	12.949281
5931.680000	940.227214	334.963793	0.565403	29.129783	1.119661	12.949267
5931.700000	940.227214	334.961803	0.565404	29.129610	1.119662	12.949190
5931.720000	940.227214	334.952517	0.565406	29.128802	1.119667	12.948831
5931.740000	940.227214	334.960999	0.565404	29.129540	1.119663	12.949159
5931.760000	940.227214	334.964669	0.565403	29.129859	1.119661	12.949301
5931.780000	940.227214	334.949346	0.565407	29.128526	1.119668	12.948708
5931.800000	940.227214	334.953425	0.565406	29.128881	1.119666	12.948866
5931.820000	940.227214	334.950133	0.565407	29.128595	1.119668	12.948739
5931.840000	940.227214	334.952508	0.565406	29.128801	1.119667	12.948831
5931.860000	940.227214	334.955198	0.565405	29.129035	1.119665	12.948935
5931.880000	940.227214	334.946383	0.565408	29.128269	1.119670	12.948594
5931.900000	940.227214	334.950201	0.565407	29.128601	1.119668	12.948742
5931.920000	940.227214	334.949688	0.565407	29.128556	1.119668	12.948722
5931.940000	940.227214	334.940427	0.565409	29.127751	1.119673	12.948364
5931.960000	940.227214	334.945612	0.565408	29.128202	1.119670	12.948564
5931.980000	940.227214	334.941261	0.565409	29.127823	1.119672	12.948396
5932.000000	940.227214	334.934162	0.565411	29.127206	1.119676	12.948121
5932.020000	940.227214	334.936786	0.565410	29.127434	1.119674	12.948223
5932.040000	940.227214	334.932063	0.565412	29.127023	1.119677	12.948040
5932.060000	940.227214	334.918095	0.565415	29.125809	1.119683	12.947500
5932.080000	940.227214	334.916961	0.565415	29.125710	1.119684	12.947457
5932.100000	940.227214	334.930567	0.565412	29.126893	1.119677	12.947982
5932.120000	940.227214	334.921039	0.565414	29.126065	1.119682	12.947614
5932.140000	940.227214	334.924631	0.565413	29.126377	1.119680	12.947753
5932.160000	940.227214	334.917731	0.565415	29.125777	1.119683	12.947486
5932.180000	940.227214	334.920790	0.565414	29.126043	1.119682	12.947605
5932.200000	940.227133	334.928336	0.565412	29.126699	1.119678	12.947896
5932.220000	940.227214	334.916839	0.565415	29.125699	1.119684	12.947452
5932.240000	940.227214	334.921282	0.565414	29.126086	1.119682	12.947624
5932.260000	940.227133	334.914995	0.565416	29.125539	1.119685	12.947380
5932.280000	940.227214	334.912948	0.565417	29.125361	1.119686	12.947301
5932.300000	940.227214	334.909069	0.565418	29.125024	1.119688	12.947151
5932.320000	940.227214	334.915561	0.565416	29.125588	1.119684	12.947402
5932.340000	940.227214	334.913933	0.565416	29.125447	1.119685	12.947339
5932.360000	940.227133	334.912974	0.565416	29.125363	1.119686	12.947302
5932.380000	940.227214	334.914384	0.565416	29.125486	1.119685	12.947357
5932.400000	940.227214	334.902694	0.565419	29.124469	1.119691	12.946905
5932.420000	940.227214	334.910788	0.565417	29.125173	1.119687	12.947218
5932.440000	940.227214	334.917985	0.565415	29.125799	1.119683	12.947496
5932.460000	940.227214	334.919811	0.565415	29.125958	1.119682	12.947567
5932.480000	940.227214	334.904017	0.565419	29.124584	1.119690	12.946956
5932.500000	940.227214	334.895045	0.565421	29.123804	1.119694	12.946609
5932.520000	940.227214	334.909910	0.565417	29.125097	1.119687	12.947184
5932.540000	940.227214	334.883668	0.565424	29.122815	1.119700	12.946169
5932.560000	940.227214	334.888340	0.565423	29.123221	1.119698	12.946350
5932.580000	940.227214	334.892139	0.565422	29.123551	1.119696	12.946497
5932.600000	940.227214	334.876294	0.565426	29.122173	1.119703	12.945884
5932.620000	940.227214	334.892046	0.565422	29.123543	1.119696	12.946493
5932.640000	940.227214	334.899873	0.565420	29.124224	1.119692	12.946796
5932.660000	940.227133	334.871026	0.565427	29.121715	1.119706	12.945681
5932.680000	940.227214	334.883833	0.565424	29.122829	1.119700	12.946176
5932.700000	940.227214	334.880861	0.565425	29.122570	1.119701	12.946061
5932.720000	940.227214	334.880158	0.565425	29.122509	1.119702	12.946034
5932.740000	940.227214	334.882769	0.565424	29.122736	1.119700	12.946135
5932.760000	940.227214	334.881984	0.565425	29.122668	1.119701	12.946104
5932.780000	940.227133	334.876280	0.565426	29.122172	1.119703	12.945884
5932.800000	940.227133	334.883355	0.565424	29.122787	1.119700	12.946157
5932.820000	940.227214	334.882124	0.565425	29.122680	1.119701	12.946110
5932.840000	940.227214	334.875165	0.565426	29.122075	1.119704	12.945841
5932.860000	940.227133	334.868664	0.565428	29.121510	1.119707	12.945589
5932.880000	940.227214	334.874662	0.565427	29.122031	1.119704	12.945821
5932.900000	940.227214	334.865497	0.565429	29.121234	1.119709	12.945467
5932.920000	940.227214	334.876770	0.565426	29.122215	1.119703	12.945903
5932.940000	940.227214	334.858450	0.565431	29.120622	1.119712	12.945195
5932.960000	940.227214	334.859278	0.565431	29.120694	1.119712	12.945227
5932.980000	940.227214	334.875864	0.565426	29.122136	1.119704	12.945868
5933.000000	940.227214	334.856174	0.565431	29.120424	1.119713	12.945107
5933.020000	940.227133	334.861921	0.565430	29.120923	1.119710	12.945329
5933.040000	940.227214	334.859037	0.565431	29.120673	1.119712	12.945217
5933.060000	940.227214	334.868075	0.565428	29.121459	1.119707	12.945567
5933.080000	940.227214	334.854874	0.565432	29.120311	1.119714	12.945056
5933.100000	940.227214	334.853769	0.565432	29.120215	1.119714	12.945014
5933.120000	940.227214	334.858528	0.565431	29.120628	1.119712	12.945198
5933.140000	940.227214	334.861811	0.565430	29.120914	1.119710	12.945324
5933.160000	940.227214	334.851758	0.565432	29.120040	1.119715	12.944936
5933.180000	940.227214	334.851987	0.565432	29.120060	1.119715	12.944945
5933.200000	940.227214	334.845474	0.565434	29.119493	1.119718	12.944693
5933.220000	940.227133	334.849435	0.565433	29.119838	1.119716	12.944846
5933.240000	940.227214	334.844653	0.565434	29.119422	1.119719	12.944661
5933.260000	940.227214	334.847271	0.565434	29.119649	1.119717	12.944762
5933.280000	940.227214	334.840100	0.565436	29.119026	1.119721	12.944485
5933.300000	940.227214	334.847596	0.565434	29.119678	1.119717	12.944775
5933.320000	940.227214	334.845609	0.565434	29.119505	1.119718	12.944698
5933.340000	940.227214	334.839564	0.565436	29.118979	1.119721	12.944464
5933.360000	940.227214	334.826313	0.565439	29.117827	1.119727	12.943952
5933.380000	940.227133	334.832908	0.565437	29.118400	1.119724	12.944207
5933.400000	940.227214	334.826806	0.565439	29.117870	1.119727	12.943971
5933.420000	940.227214	334.835842	0.565437	29.118655	1.119723	12.944321
5933.440000	940.227214	334.820381	0.565441	29.117311	1.119730	12.943723
5933.460000	940.227133	334.827251	0.565439	29.117908	1.119727	12.943988
5933.480000	940.227214	334.835863	0.565437	29.118657	1.119723	12.944321
5933.500000	940.227214	334.836993	0.565436	29.118756	1.119722	12.944365
5933.520000	940.227214	334.832936	0.565437	29.118403	1.119724	12.944208
5933.540000	940.227133	334.828141	0.565439	29.117986	1.119726	12.944023
5933.560000	940.227214	334.827376	0.565439	29.117919	1.119727	12.943993
5933.580000	940.227214	334.833299	0.565437	29.118434	1.119724	12.944222
5933.600000	940.227214	334.832520	0.565438	29.118367	1.119724	12.944192
5933.620000	940.227214	334.827021	0.565439	29.117888	1.119727	12.943980
5933.640000	940.227214	334.809188	0.565444	29.116338	1.119736	12.943290
5933.660000	940.227214	334.832876	0.565437	29.118398	1.119724	12.944206
5933.680000	940.227133	334.814687	0.565442	29.116816	1.119733	12.943503
5933.700000	940.227133	334.809781	0.565443	29.116389	1.119735	12.943313
5933.720000	940.227214	334.814614	0.565442	29.116809	1.119733	12.943500
5933.740000	940.227133	334.818248	0.565441	29.117125	1.119731	12.943640
5933.760000	940.227214	334.806118	0.565444	29.116071	1.119737	12.943171
5933.780000	940.227133	334.818298	0.565441	29.117130	1.119731	12.943642
5933.800000	940.227214	334.806902	0.565444	29.116139	1.119737	12.943202
5933.820000	940.227214	334.808875	0.565444	29.116310	1.119736	12.943278
5933.840000	940.227214	334.810213	0.565443	29.116427	1.119735	12.943330
5933.860000	940.227214	334.814247	0.565442	29.116778	1.119733	12.943486
5933.880000	940.227214	334.816198	0.565442	29.116947	1.119732	12.943561
5933.900000	940.227214	334.808463	0.565444	29.116275	1.119736	12.943262
5933.920000	940.227133	334.787389	0.565449	29.114442	1.119746	12.942447
5933.940000	940.227214	334.796877	0.565447	29.115267	1.119742	12.942814
5933.960000	940.227214	334.799166	0.565446	29.115466	1.119740	12.942903
5933.980000	940.227214	334.796784	0.565447	29.115259	1.119742	12.942811
5934.000000	940.227214	334.793196	0.565448	29.114947	1.119743	12.942672
5934.020000	940.227214	334.795436	0.565447	29.115142	1.119742	12.942758
5934.040000	940.227214	334.791689	0.565448	29.114816	1.119744	12.942614
5934.060000	940.227133	334.803595	0.565445	29.115851	1.119738	12.943074
5934.080000	940.227133	334.798749	0.565446	29.115430	1.119741	12.942887
5934.100000	940.227214	334.795229	0.565447	29.115124	1.119742	12.942750
5934.120000	940.227214	334.787960	0.565449	29.114492	1.119746	12.942470
5934.140000	940.227214	334.781312	0.565451	29.113913	1.119749	12.942212
5934.160000	940.227214	334.779433	0.565451	29.113750	1.119750	12.942140
5934.180000	940.227214	334.767529	0.565455	29.112715	1.119756	12.941680
5934.200000	940.227214	334.788365	0.565449	29.114527	1.119746	12.942485
5934.220000	940.227214	334.778490	0.565452	29.113668	1.119750	12.942103
5934.240000	940.227214	334.773665	0.565453	29.113248	1.119753	12.941917
5934.260000	940.227133	334.771761	0.565453	29.113083	1.119754	12.941843
5934.280000	940.227214	334.776269	0.565452	29.113475	1.119751	12.942018
5934.300000	940.227214	334.781510	0.565451	29.113931	1.119749	12.942220
5934.320000	940.227214	334.754836	0.565458	29.111611	1.119762	12.941189
5934.340000	940.227214	334.766031	0.565455	29.112584	1.119756	12.941622
5934.360000	940.227214	334.774319	0.565453	29.113305	1.119752	12.941942
5934.380000	940.227214	334.769760	0.565454	29.112909	1.119755	12.941766
5934.400000	940.227214	334.764169	0.565455	29.112423	1.119757	12.941550
5934.420000	940.227133	334.772347	0.565453	29.113134	1.119753	12.941866
5934.440000	940.227133	334.757012	0.565457	29.111800	1.119761	12.941273
5934.460000	940.227214	334.773694	0.565453	29.113251	1.119753	12.941918
5934.480000	940.227214	334.769216	0.565454	29.112861	1.119755	12.941745
5934.500000	940.227214	334.757407	0.565457	29.111834	1.119761	12.941288
5934.520000	940.227214	334.762163	0.565456	29.112248	1.119758	12.941472
5934.540000	940.227214	334.761797	0.565456	29.112216	1.119758	12.941458
5934.560000	940.227214	334.758412	0.565457	29.111922	1.119760	12.941327
5934.580000	940.227214	334.762953	0.565456	29.112317	1.119758	12.941503
5934.600000	940.227214	334.757508	0.565457	29.111843	1.119760	12.941292
5934.620000	940.227214	334.761085	0.565456	29.112154	1.119759	12.941431
5934.640000	940.227214	334.759869	0.565457	29.112049	1.119759	12.941384
5934.660000	940.227214	334.745420	0.565460	29.110792	1.119766	12.940825
5934.680000	940.227133	334.750675	0.565459	29.111249	1.119764	12.941028
5934.700000	940.227133	334.755004	0.565458	29.111626	1.119762	12.941195
5934.720000	940.227214	334.746485	0.565460	29.110885	1.119766	12.940866
5934.740000	940.227214	334.747751	0.565460	29.110995	1.119765	12.940915
5934.760000	940.227214	334.754431	0.565458	29.111576	1.119762	12.941173
5934.780000	940.227133	334.754665	0.565458	29.111596	1.119762	12.941182
5934.800000	940.227214	334.759590	0.565457	29.112024	1.119759	12.941373
5934.820000	940.227214	334.750023	0.565459	29.111192	1.119764	12.941003
5934.840000	940.227133	334.741686	0.565461	29.110467	1.119768	12.940681
5934.860000	940.227214	334.743849	0.565461	29.110655	1.119767	12.940764
5934.880000	940.227214	334.741198	0.565461	29.110425	1.119768	12.940662
5934.900000	940.227214	334.745388	0.565460	29.110789	1.119766	12.940824
5934.920000	940.227214	334.733328	0.565463	29.109740	1.119772	12.940357
5934.940000	940.227214	334.729662	0.565464	29.109422	1.119774	12.940216
5934.960000	940.227214	334.734577	0.565463	29.109849	1.119772	12.940406
5934.980000	940.227133	334.739817	0.565462	29.110305	1.119769	12.940608
5935.000000	940.227214	334.731571	0.565464	29.109588	1.119773	12.940290
5935.020000	940.227133	334.717715	0.565467	29.108383	1.119780	12.939754
5935.040000	940.227214	334.730042	0.565464	29.109455	1.119774	12.940230
5935.060000	940.227214	334.729005	0.565465	29.109365	1.119774	12.940190
5935.080000	940.227214	334.724961	0.565466	29.109013	1.119776	12.940034
5935.100000	940.227214	334.713668	0.565469	29.108031	1.119782	12.939597
5935.120000	940.227214	334.720436	0.565467	29.108619	1.119778	12.939859
5935.140000	940.227214	334.712758	0.565469	29.107952	1.119782	12.939562
5935.160000	940.227214	334.716838	0.565468	29.108306	1.119780	12.939720
5935.180000	940.227214	334.696722	0.565473	29.106557	1.119790	12.938942
5935.200000	940.227133	334.714430	0.565468	29.108097	1.119781	12.939627
5935.220000	940.227214	334.693475	0.565474	29.106275	1.119791	12.938817
5935.240000	940.227214	334.717351	0.565468	29.108351	1.119780	12.939740
5935.260000	940.227214	334.708223	0.565470	29.107557	1.119784	12.939387
5935.280000	940.227214	334.720462	0.565467	29.108622	1.119778	12.939860
5935.300000	940.227214	334.719183	0.565467	29.108510	1.119779	12.939811
5935.320000	940.227214	334.719002	0.565467	29.108495	1.119779	12.939804
5935.340000	940.227214	334.714142	0.565468	29.108072	1.119781	12.939616
5935.360000	940.227214	334.709572	0.565470	29.107675	1.119784	12.939439
5935.380000	940.227214	334.706865	0.565470	29.107439	1.119785	12.939334
5935.400000	940.227133	334.705213	0.565471	29.107295	1.119786	12.939271
5935.420000	940.227214	334.709782	0.565470	29.107693	1.119783	12.939447
5935.440000	940.227214	334.708998	0.565470	29.107625	1.119784	12.939417
5935.460000	940.227214	334.703772	0.565471	29.107170	1.119786	12.939215
5935.480000	940.227214	334.700826	0.565472	29.106914	1.119788	12.939101
5935.500000	940.227214	334.691227	0.565474	29.106079	1.119792	12.938730
5935.520000	940.227133	334.694779	0.565473	29.106388	1.119791	12.938867
5935.540000	940.227214	334.696680	0.565473	29.106553	1.119790	12.938941
5935.560000	940.227133	334.683748	0.565476	29.105429	1.119796	12.938441
5935.580000	940.227214	334.691077	0.565474	29.106066	1.119792	12.938724
5935.600000	940.227214	334.698471	0.565473	29.106709	1.119789	12.939010
5935.620000	940.227214	334.688029	0.565475	29.105801	1.119794	12.938606
5935.640000	940.227214	334.691405	0.565474	29.106095	1.119792	12.938737
5935.660000	940.227214	334.695058	0.565473	29.106412	1.119791	12.938878
5935.680000	940.227214	334.699831	0.565472	29.106827	1.119788	12.939063
5935.700000	940.227214	334.682582	0.565477	29.105327	1.119796	12.938396
5935.720000	940.227133	334.683752	0.565476	29.105429	1.119796	12.938441
5935.740000	940.227214	334.673833	0.565479	29.104567	1.119801	12.938057
5935.760000	940.227214	334.691984	0.565474	29.106145	1.119792	12.938759
5935.780000	940.227214	334.683325	0.565477	29.105392	1.119796	12.938424
5935.800000	940.227214	334.678918	0.565478	29.105009	1.119798	12.938254
5935.820000	940.227214	334.684299	0.565476	29.105477	1.119796	12.938462
5935.840000	940.227214	334.676625	0.565478	29.104809	1.119799	12.938165
5935.860000	940.227133	334.687726	0.565475	29.105775	1.119794	12.938595
5935.880000	940.227214	334.681199	0.565477	29.105207	1.119797	12.938342
5935.900000	940.227214	334.687453	0.565475	29.105751	1.119794	12.938584
5935.920000	940.227214	334.674537	0.565479	29.104628	1.119800	12.938085
5935.940000	940.227214	334.670545	0.565480	29.104281	1.119802	12.937930
5935.960000	940.227214	334.676600	0.565478	29.104807	1.119799	12.938164
5935.980000	940.227214	334.674791	0.565479	29.104650	1.119800	12.938095
5936.000000	940.227214	334.681116	0.565477	29.105200	1.119797	12.938339
5936.020000	940.227214	334.683284	0.565477	29.105388	1.119796	12.938423
5936.040000	940.227214	334.664002	0.565482	29.103712	1.119805	12.937677
5936.060000	940.227214	334.660423	0.565482	29.103400	1.119807	12.937539
5936.080000	940.227214	334.669197	0.565480	29.104163	1.119803	12.937878
5936.100000	940.227214	334.652180	0.565485	29.102684	1.119811	12.937220
5936.120000	940.227214	334.649465	0.565485	29.102447	1.119812	12.937115
5936.140000	940.227214	334.640026	0.565488	29.101627	1.119817	12.936751
5936.160000	940.227133	334.652763	0.565484	29.102734	1.119811	12.937243
5936.180000	940.227214	334.651269	0.565485	29.102604	1.119812	12.937185
5936.200000	940.227214	334.652991	0.565484	29.102754	1.119811	12.937252
5936.220000	940.227214	334.647949	0.565486	29.102316	1.119813	12.937057
5936.240000	940.227214	334.663391	0.565482	29.103658	1.119806	12.937654
5936.260000	940.227214	334.646146	0.565486	29.102159	1.119814	12.936987
5936.280000	940.227214	334.665094	0.565481	29.103807	1.119805	12.937720
5936.300000	940.227214	334.660336	0.565483	29.103393	1.119807	12.937536
5936.320000	940.227214	334.648445	0.565486	29.102359	1.119813	12.937076
5936.340000	940.227214	334.648575	0.565486	29.102370	1.119813	12.937081
5936.360000	940.227214	334.639310	0.565488	29.101564	1.119817	12.936723
5936.380000	940.227214	334.635260	0.565489	29.101212	1.119819	12.936566
5936.400000	940.227214	334.623573	0.565492	29.100196	1.119825	12.936114
5936.420000	940.227214	334.639653	0.565488	29.101594	1.119817	12.936736
5936.440000	940.227133	334.640510	0.565488	29.101669	1.119817	12.936769
5936.460000	940.227214	334.637497	0.565488	29.101407	1.119818	12.936653
5936.480000	940.227133	334.635341	0.565489	29.101219	1.119819	12.936569
5936.500000	940.227214	334.642828	0.565487	29.101870	1.119816	12.936859
5936.520000	940.227214	334.640308	0.565488	29.101651	1.119817	12.936761
5936.540000	940.227214	334.645599	0.565486	29.102111	1.119814	12.936966
5936.560000	940.227214	334.645503	0.565486	29.102103	1.119814	12.936962
5936.580000	940.227133	334.646056	0.565486	29.102151	1.119814	12.936984
5936.600000	940.227214	334.628833	0.565491	29.100653	1.119822	12.936318
5936.620000	940.227214	334.639181	0.565488	29.101553	1.119817	12.936718
5936.640000	940.227133	334.610042	0.565496	29.099019	1.119831	12.935591
5936.660000	940.227214	334.638206	0.565488	29.101468	1.119818	12.936680
5936.680000	940.227214	334.618228	0.565494	29.099731	1.119827	12.935908
5936.700000	940.227214	334.617935	0.565494	29.099705	1.119828	12.935897
5936.720000	940.227214	334.615478	0.565494	29.099492	1.119829	12.935802
5936.740000	940.227214	334.618641	0.565493	29.099767	1.119827	12.935924
5936.760000	940.227214	334.628252	0.565491	29.100603	1.119823	12.936295
5936.780000	940.227214	334.618644	0.565493	29.099767	1.119827	12.935924
5936.800000	940.227214	334.613292	0.565495	29.099302	1.119830	12.935717
5936.820000	940.227133	334.614601	0.565494	29.099416	1.119829	12.935768
5936.840000	940.227214	334.609507	0.565496	29.098973	1.119832	12.935571
5936.860000	940.227214	334.607380	0.565496	29.098788	1.119833	12.935489
5936.880000	940.227214	334.610244	0.565496	29.099037	1.119831	12.935599
5936.900000	940.227133	334.601862	0.565498	29.098308	1.119835	12.935275
5936.920000	940.227133	334.599737	0.565498	29.098123	1.119836	12.935193
5936.940000	940.227214	334.607789	0.565496	29.098823	1.119832	12.935504
5936.960000	940.227214	334.604324	0.565497	29.098522	1.119834	12.935370
5936.980000	940.227214	334.603113	0.565497	29.098416	1.119835	12.935324
5937.000000	940.227214	334.603705	0.565497	29.098468	1.119834	12.935346
5937.020000	940.227214	334.625462	0.565492	29.100360	1.119824	12.936188
5937.040000	940.227133	334.611302	0.565495	29.099129	1.119831	12.935640
5937.060000	940.227214	334.624136	0.565492	29.100245	1.119825	12.936136
5937.080000	940.227133	334.613870	0.565495	29.099352	1.119829	12.935739
5937.100000	940.227214	334.619475	0.565493	29.099839	1.119827	12.935956
5937.120000	940.227133	334.607440	0.565496	29.098793	1.119833	12.935491
5937.140000	940.227214	334.613990	0.565495	29.099362	1.119829	12.935744
5937.160000	940.227214	334.602618	0.565498	29.098373	1.119835	12.935304
5937.180000	940.227133	334.601796	0.565498	29.098302	1.119835	12.935273
5937.200000	940.227214	334.595878	0.565499	29.097787	1.119838	12.935044
5937.220000	940.227214	334.606181	0.565497	29.098683	1.119833	12.935442
5937.240000	940.227214	334.594605	0.565500	29.097677	1.119839	12.934995
5937.260000	940.227214	334.586778	0.565502	29.096996	1.119843	12.934692
5937.280000	940.227214	334.595262	0.565500	29.097734	1.119838	12.935020
5937.300000	940.227214	334.587632	0.565502	29.097070	1.119842	12.934725
5937.320000	940.227133	334.588814	0.565501	29.097173	1.119841	12.934771
5937.340000	940.227133	334.585208	0.565502	29.096859	1.119843	12.934631
5937.360000	940.227214	334.581703	0.565503	29.096555	1.119845	12.934496
5937.380000	940.227214	334.590190	0.565501	29.097293	1.119841	12.934824
5937.400000	940.227214	334.586543	0.565502	29.096975	1.119843	12.934683
5937.420000	940.227214	334.595925	0.565499	29.097791	1.119838	12.935046
5937.440000	940.227214	334.585911	0.565502	29.096920	1.119843	12.934659
5937.460000	940.227133	334.583052	0.565503	29.096672	1.119844	12.934548
5937.480000	940.227214	334.584627	0.565502	29.096809	1.119844	12.934609
5937.500000	940.227214	334.590561	0.565501	29.097325	1.119841	12.934838
5937.520000	940.227214	334.574139	0.565505	29.095897	1.119849	12.934203
5937.540000	940.227214	334.577346	0.565504	29.096176	1.119847	12.934327
5937.560000	940.227214	334.573463	0.565505	29.095838	1.119849	12.934177
5937.580000	940.227214	334.578441	0.565504	29.096271	1.119847	12.934370
5937.600000	940.227214	334.554336	0.565510	29.094175	1.119858	12.933438
5937.620000	940.227214	334.568605	0.565506	29.095415	1.119851	12.933989
5937.640000	940.227214	334.574454	0.565505	29.095924	1.119848	12.934216
5937.660000	940.227133	334.560963	0.565508	29.094751	1.119855	12.933694
5937.680000	940.227214	334.560078	0.565509	29.094674	1.119855	12.933660
5937.700000	940.227133	334.559648	0.565509	29.094637	1.119855	12.933643
5937.720000	940.227133	334.562802	0.565508	29.094911	1.119854	12.933765
5937.740000	940.227214	334.581745	0.565503	29.096558	1.119845	12.934497
5937.760000	940.227214	334.552888	0.565511	29.094049	1.119859	12.933382
5937.780000	940.227214	334.558038	0.565509	29.094497	1.119856	12.933581
5937.800000	940.227133	334.555836	0.565510	29.094305	1.119857	12.933496
5937.820000	940.227214	334.546485	0.565512	29.093492	1.119862	12.933134
5937.840000	940.227214	334.540441	0.565514	29.092966	1.119865	12.932901
5937.860000	940.227133	334.557280	0.565509	29.094431	1.119857	12.933552
5937.880000	940.227214	334.534875	0.565515	29.092482	1.119868	12.932686
5937.900000	940.227133	334.555904	0.565510	29.094311	1.119857	12.933498
5937.920000	940.227214	334.549272	0.565512	29.093734	1.119861	12.933242
5937.940000	940.227214	334.541421	0.565514	29.093051	1.119864	12.932939
5937.960000	940.227214	334.546729	0.565512	29.093513	1.119862	12.933144
5937.980000	940.227214	334.528365	0.565517	29.091916	1.119871	12.932434
5938.000000	940.227133	334.539013	0.565514	29.092842	1.119865	12.932846
5938.020000	940.227214	334.544894	0.565513	29.093353	1.119863	12.933073
5938.040000	940.227214	334.547955	0.565512	29.093620	1.119861	12.933191
5938.060000	940.227214	334.526545	0.565517	29.091758	1.119872	12.932364
5938.080000	940.227133	334.554474	0.565510	29.094187	1.119858	12.933443
5938.100000	940.227214	334.542888	0.565513	29.093179	1.119864	12.932995
5938.120000	940.227214	334.542294	0.565513	29.093127	1.119864	12.932972
5938.140000	940.227214	334.549344	0.565512	29.093740	1.119861	12.933245
5938.160000	940.227133	334.542304	0.565513	29.093128	1.119864	12.932973
5938.180000	940.227214	334.535718	0.565515	29.092556	1.119867	12.932718
5938.200000	940.227214	334.530397	0.565516	29.092093	1.119870	12.932512
5938.220000	940.227214	334.527908	0.565517	29.091876	1.119871	12.932416
5938.240000	940.227133	334.544407	0.565513	29.093311	1.119863	12.933054
5938.260000	940.227214	334.527209	0.565517	29.091816	1.119871	12.932389
5938.280000	940.227214	334.530586	0.565516	29.092109	1.119870	12.932520
5938.300000	940.227214	334.531044	0.565516	29.092149	1.119869	12.932537
5938.320000	940.227214	334.512353	0.565521	29.090524	1.119878	12.931815
5938.340000	940.227214	334.528210	0.565517	29.091903	1.119871	12.932428
5938.360000	940.227133	334.519252	0.565519	29.091124	1.119875	12.932082
5938.380000	940.227214	334.519417	0.565519	29.091138	1.119875	12.932088
5938.400000	940.227214	334.510822	0.565522	29.090390	1.119879	12.931756
5938.420000	940.227214	334.516192	0.565520	29.090857	1.119876	12.931963
5938.440000	940.227214	334.516151	0.565520	29.090854	1.119877	12.931962
5938.460000	940.227214	334.506649	0.565523	29.090028	1.119881	12.931594
5938.480000	940.227214	334.524898	0.565518	29.091615	1.119872	12.932300
5938.500000	940.227133	334.516184	0.565520	29.090857	1.119876	12.931963
5938.520000	940.227214	334.520593	0.565519	29.091240	1.119874	12.932133
5938.540000	940.227214	334.518439	0.565520	29.091053	1.119875	12.932050
5938.560000	940.227214	334.505996	0.565523	29.089971	1.119881	12.931569
5938.580000	940.227133	334.522588	0.565518	29.091414	1.119873	12.932211
5938.600000	940.227133	334.511470	0.565521	29.090447	1.119879	12.931781
5938.620000	940.227214	334.510216	0.565522	29.090338	1.119879	12.931732
5938.640000	940.227214	334.516748	0.565520	29.090906	1.119876	12.931985
5938.660000	940.227214	334.518958	0.565519	29.091098	1.119875	12.932070
5938.680000	940.227214	334.508996	0.565522	29.090232	1.119880	12.931685
5938.700000	940.227214	334.501303	0.565524	29.089563	1.119884	12.931388
5938.720000	940.227214	334.494459	0.565526	29.088967	1.119887	12.931123
5938.740000	940.227214	334.509265	0.565522	29.090255	1.119880	12.931696
5938.760000	940.227214	334.498407	0.565525	29.089311	1.119885	12.931276
5938.780000	940.227214	334.502414	0.565524	29.089659	1.119883	12.931431
5938.800000	940.227214	334.495401	0.565526	29.089049	1.119886	12.931160
5938.820000	940.227214	334.494792	0.565526	29.088996	1.119887	12.931136
5938.840000	940.227214	334.492049	0.565526	29.088758	1.119888	12.931030
5938.860000	940.227214	334.494319	0.565526	29.088955	1.119887	12.931118
5938.880000	940.227214	334.490528	0.565527	29.088626	1.119889	12.930971
5938.900000	940.227214	334.495838	0.565526	29.089087	1.119886	12.931176
5938.920000	940.227133	334.493954	0.565526	29.088924	1.119887	12.931104
5938.940000	940.227214	334.497937	0.565525	29.089270	1.119885	12.931258
5938.960000	940.227214	334.487039	0.565528	29.088322	1.119890	12.930836
5938.980000	940.227214	334.493062	0.565526	29.088846	1.119888	12.931069
5939.000000	940.227214	334.495512	0.565526	29.089059	1.119886	12.931164
5939.020000	940.227133	334.481494	0.565529	29.087840	1.119893	12.930622
5939.040000	940.227214	334.491482	0.565527	29.088709	1.119888	12.931008
5939.060000	940.227133	334.485151	0.565528	29.088158	1.119891	12.930763
5939.080000	940.227133	334.487558	0.565528	29.088367	1.119890	12.930856
5939.100000	940.227214	334.473035	0.565531	29.087104	1.119897	12.930295
5939.120000	940.227214	334.491757	0.565527	29.088733	1.119888	12.931019
5939.140000	940.227133	334.472167	0.565532	29.087029	1.119898	12.930261
5939.160000	940.227214	334.486623	0.565528	29.088286	1.119891	12.930820
5939.180000	940.227214	334.480815	0.565529	29.087781	1.119893	12.930596
5939.200000	940.227214	334.487902	0.565528	29.088397	1.119890	12.930870
5939.220000	940.227214	334.481973	0.565529	29.087882	1.119893	12.930640
5939.240000	940.227133	334.481262	0.565529	29.087820	1.119893	12.930613
5939.260000	940.227214	334.482795	0.565529	29.087953	1.119893	12.930672
5939.280000	940.227214	334.466571	0.565533	29.086542	1.119900	12.930045
5939.300000	940.227214	334.467402	0.565533	29.086614	1.119900	12.930077
5939.320000	940.227214	334.475474	0.565531	29.087316	1.119896	12.930389
5939.340000	940.227214	334.475258	0.565531	29.087298	1.119896	12.930381
5939.360000	940.227133	334.476804	0.565530	29.087432	1.119895	12.930441
5939.380000	940.227133	334.473694	0.565531	29.087162	1.119897	12.930320
5939.400000	940.227133	334.474848	0.565531	29.087262	1.119896	12.930365
5939.420000	940.227214	334.461120	0.565535	29.086068	1.119903	12.929834
5939.440000	940.227133	334.467611	0.565533	29.086633	1.119900	12.930085
5939.460000	940.227214	334.466616	0.565533	29.086546	1.119900	12.930047
5939.480000	940.227214	334.459351	0.565535	29.085914	1.119904	12.929766
5939.500000	940.227214	334.458821	0.565535	29.085868	1.119904	12.929745
5939.520000	940.227133	334.464485	0.565534	29.086361	1.119901	12.929964
5939.540000	940.227214	334.454873	0.565536	29.085525	1.119906	12.929593
5939.560000	940.227214	334.476331	0.565531	29.087391	1.119896	12.930422
5939.580000	940.227214	334.463802	0.565534	29.086301	1.119902	12.929938
5939.600000	940.227214	334.448916	0.565538	29.085007	1.119909	12.929362
5939.620000	940.227214	334.447350	0.565538	29.084871	1.119910	12.929302
5939.640000	940.227214	334.444464	0.565539	29.084620	1.119911	12.929190
5939.660000	940.227214	334.445908	0.565539	29.084745	1.119910	12.929246
5939.680000	940.227214	334.439608	0.565540	29.084197	1.119913	12.929003
5939.700000	940.227214	334.448438	0.565538	29.084965	1.119909	12.929344
5939.720000	940.227214	334.447543	0.565538	29.084887	1.119909	12.929309
5939.740000	940.227214	334.435882	0.565541	29.083873	1.119915	12.928859
5939.760000	940.227214	334.445068	0.565539	29.084672	1.119911	12.929214
5939.780000	940.227214	334.437798	0.565541	29.084040	1.119914	12.928933
5939.800000	940.227214	334.455035	0.565536	29.085539	1.119906	12.929599
5939.820000	940.227214	334.446074	0.565539	29.084760	1.119910	12.929253
5939.840000	940.227214	334.439795	0.565540	29.084214	1.119913	12.929010
5939.860000	940.227214	334.447150	0.565538	29.084853	1.119910	12.929294
5939.880000	940.227214	334.439022	0.565540	29.084146	1.119914	12.928980
5939.900000	940.227214	334.424256	0.565544	29.082862	1.119921	12.928409
5939.920000	940.227214	334.423237	0.565544	29.082774	1.119921	12.928370
5939.940000	940.227214	334.429348	0.565543	29.083305	1.119918	12.928606
5939.960000	940.227214	334.428440	0.565543	29.083226	1.119919	12.928571
5939.980000	940.227214	334.424409	0.565544	29.082876	1.119921	12.928415
5940.000000	940.227214	334.419320	0.565546	29.082433	1.119923	12.928218
5940.020000	940.227214	334.428292	0.565543	29.083213	1.119919	12.928565
5940.040000	940.227214	334.405987	0.565549	29.081274	1.119929	12.927703
5940.060000	940.227214	334.416712	0.565546	29.082206	1.119924	12.928118
5940.080000	940.227214	334.419888	0.565545	29.082482	1.119923	12.928240
5940.100000	940.227214	334.415072	0.565547	29.082064	1.119925	12.928054
5940.120000	940.227214	334.415321	0.565547	29.082085	1.119925	12.928064
5940.140000	940.227133	334.401979	0.565550	29.080925	1.119931	12.927548
5940.160000	940.227214	334.416968	0.565546	29.082229	1.119924	12.928127
5940.180000	940.227214	334.411235	0.565548	29.081730	1.119927	12.927906
5940.200000	940.227214	334.399177	0.565551	29.080681	1.119933	12.927440
5940.220000	940.227214	334.402098	0.565550	29.080935	1.119931	12.927553
5940.240000	940.227133	334.398643	0.565551	29.080635	1.119933	12.927419
5940.260000	940.227214	334.393307	0.565552	29.080171	1.119936	12.927213
5940.280000	940.227214	334.397228	0.565551	29.080512	1.119934	12.927364
5940.300000	940.227214	334.392300	0.565553	29.080083	1.119936	12.927174
5940.320000	940.227214	334.393286	0.565552	29.080169	1.119936	12.927212
5940.340000	940.227214	334.389795	0.565553	29.079865	1.119937	12.927077
5940.360000	940.227214	334.395092	0.565552	29.080326	1.119935	12.927282
5940.380000	940.227133	334.390928	0.565553	29.079964	1.119937	12.927121
5940.400000	940.227133	334.391008	0.565553	29.079971	1.119937	12.927124
5940.420000	940.227214	334.390403	0.565553	29.079918	1.119937	12.927100
5940.440000	940.227214	334.398092	0.565551	29.080587	1.119933	12.927398
5940.460000	940.227214	334.394980	0.565552	29.080316	1.119935	12.927277
5940.480000	940.227133	334.380341	0.565556	29.079043	1.119942	12.926711
5940.500000	940.227214	334.382419	0.565555	29.079224	1.119941	12.926792
5940.520000	940.227214	334.392308	0.565553	29.080084	1.119936	12.927174
5940.540000	940.227214	334.395338	0.565552	29.080348	1.119935	12.927291
5940.560000	940.227214	334.393235	0.565552	29.080165	1.119936	12.927210
5940.580000	940.227214	334.385606	0.565554	29.079501	1.119939	12.926915
5940.600000	940.227214	334.390843	0.565553	29.079957	1.119937	12.927117
5940.620000	940.227214	334.378377	0.565556	29.078872	1.119943	12.926636
5940.640000	940.227214	334.394620	0.565552	29.080285	1.119935	12.927263
5940.660000	940.227214	334.384696	0.565555	29.079422	1.119940	12.926880
5940.680000	940.227214	334.380608	0.565556	29.079067	1.119942	12.926722
5940.700000	940.227214	334.386091	0.565554	29.079543	1.119939	12.926934
5940.720000	940.227214	334.385166	0.565554	29.079463	1.119939	12.926898
5940.740000	940.227214	334.382292	0.565555	29.079213	1.119941	12.926787
5940.760000	940.227214	334.367004	0.565559	29.077883	1.119948	12.926196
5940.780000	940.227214	334.377334	0.565556	29.078782	1.119943	12.926595
5940.800000	940.227214	334.375460	0.565557	29.078619	1.119944	12.926523
5940.820000	940.227214	334.372554	0.565558	29.078366	1.119946	12.926410
5940.840000	940.227214	334.370909	0.565558	29.078223	1.119946	12.926347
5940.860000	940.227214	334.370917	0.565558	29.078224	1.119946	12.926347
5940.880000	940.227214	334.384508	0.565555	29.079406	1.119940	12.926873
5940.900000	940.227214	334.388021	0.565554	29.079711	1.119938	12.927008
5940.920000	940.227214	334.380522	0.565556	29.079059	1.119942	12.926718
5940.940000	940.227214	334.361615	0.565561	29.077415	1.119951	12.925988
5940.960000	940.227214	334.363562	0.565560	29.077584	1.119950	12.926063
5940.980000	940.227214	334.378558	0.565556	29.078888	1.119943	12.926643
5941.000000	940.227214	334.358546	0.565561	29.077148	1.119952	12.925869
5941.020000	940.227214	334.359177	0.565561	29.077203	1.119952	12.925893
5941.040000	940.227214	334.362338	0.565560	29.077478	1.119950	12.926016
5941.060000	940.227133	334.358902	0.565561	29.077179	1.119952	12.925883
5941.080000	940.227214	334.338459	0.565567	29.075401	1.119962	12.925092
5941.100000	940.227214	334.353485	0.565563	29.076708	1.119955	12.925673
5941.120000	940.227214	334.343745	0.565565	29.075861	1.119959	12.925297
5941.140000	940.227214	334.352051	0.565563	29.076583	1.119955	12.925618
5941.160000	940.227214	334.346084	0.565565	29.076064	1.119958	12.925387
5941.180000	940.227214	334.333944	0.565568	29.075008	1.119964	12.924918
5941.200000	940.227214	334.346451	0.565565	29.076096	1.119958	12.925401
5941.220000	940.227214	334.342554	0.565566	29.075757	1.119960	12.925251
5941.240000	940.227214	334.349302	0.565564	29.076344	1.119957	12.925512
5941.260000	940.227214	334.349168	0.565564	29.076332	1.119957	12.925506
5941.280000	940.227214	334.347430	0.565564	29.076181	1.119958	12.925439
5941.300000	940.227214	334.350155	0.565564	29.076418	1.119956	12.925545
5941.320000	940.227133	334.352567	0.565563	29.076628	1.119955	12.925638
5941.340000	940.227133	334.344397	0.565565	29.075918	1.119959	12.925322
5941.360000	940.227214	334.320317	0.565571	29.073823	1.119971	12.924391
5941.380000	940.227133	334.325384	0.565570	29.074264	1.119968	12.924587
5941.400000	940.227133	334.341805	0.565566	29.075692	1.119960	12.925222
5941.420000	940.227214	334.340423	0.565566	29.075572	1.119961	12.925168
5941.440000	940.227214	334.331562	0.565568	29.074801	1.119965	12.924826
5941.460000	940.227214	334.331687	0.565568	29.074812	1.119965	12.924831
5941.480000	940.227214	334.331633	0.565568	29.074807	1.119965	12.924828
5941.500000	940.227214	334.335513	0.565567	29.075145	1.119963	12.924978
5941.520000	940.227214	334.333675	0.565568	29.074985	1.119964	12.924907
5941.540000	940.227214	334.313289	0.565573	29.073212	1.119974	12.924119
5941.560000	940.227214	334.331556	0.565568	29.074801	1.119965	12.924826
5941.580000	940.227214	334.314932	0.565573	29.073355	1.119973	12.924183
5941.600000	940.227214	334.323497	0.565571	29.074100	1.119969	12.924514
5941.620000	940.227214	334.323510	0.565571	29.074101	1.119969	12.924514
5941.640000	940.227214	334.320936	0.565571	29.073877	1.119970	12.924415
5941.660000	940.227214	334.337600	0.565567	29.075326	1.119962	12.925059
5941.680000	940.227214	334.323536	0.565571	29.074103	1.119969	12.924515
5941.700000	940.227214	334.322603	0.565571	29.074022	1.119970	12.924479
5941.720000	940.227214	334.307170	0.565575	29.072680	1.119977	12.923883
5941.740000	940.227214	334.323576	0.565571	29.074107	1.119969	12.924517
5941.760000	940.227214	334.326143	0.565570	29.074330	1.119968	12.924616
5941.780000	940.227214	334.327346	0.565570	29.074435	1.119967	12.924663
5941.800000	940.227214	334.325569	0.565570	29.074280	1.119968	12.924594
5941.820000	940.227214	334.328453	0.565569	29.074531	1.119967	12.924706
5941.840000	940.227214	334.333736	0.565568	29.074990	1.119964	12.924910
5941.860000	940.227214	334.330698	0.565569	29.074726	1.119966	12.924792
5941.880000	940.227214	334.312920	0.565573	29.073180	1.119974	12.924105
5941.900000	940.227214	334.324149	0.565570	29.074157	1.119969	12.924539
5941.920000	940.227214	334.317209	0.565572	29.073553	1.119972	12.924271
5941.940000	940.227214	334.326221	0.565570	29.074337	1.119968	12.924619
5941.960000	940.227214	334.326867	0.565570	29.074393	1.119967	12.924644
5941.980000	940.227214	334.313176	0.565573	29.073202	1.119974	12.924115
5942.000000	940.227214	334.308166	0.565575	29.072767	1.119976	12.923921
5942.020000	940.227214	334.307864	0.565575	29.072740	1.119977	12.923910
5942.040000	940.227214	334.313344	0.565573	29.073217	1.119974	12.924121
5942.060000	940.227214	334.308041	0.565575	29.072756	1.119977	12.923916
5942.080000	940.227214	334.303141	0.565576	29.072330	1.119979	12.923727
5942.100000	940.227214	334.294252	0.565578	29.071557	1.119983	12.923383
5942.120000	940.227214	334.294028	0.565578	29.071537	1.119983	12.923375
5942.140000	940.227214	334.295282	0.565578	29.071646	1.119983	12.923423
5942.160000	940.227214	334.303551	0.565576	29.072365	1.119979	12.923743
5942.180000	940.227214	334.300434	0.565577	29.072094	1.119980	12.923622
5942.200000	940.227214	334.296200	0.565578	29.071726	1.119982	12.923459
5942.220000	940.227214	334.308685	0.565574	29.072812	1.119976	12.923941
5942.240000	940.227214	334.298115	0.565577	29.071893	1.119981	12.923533
5942.260000	940.227214	334.279120	0.565582	29.070241	1.119990	12.922798
5942.280000	940.227214	334.281955	0.565581	29.070487	1.119989	12.922908
5942.300000	940.227214	334.269874	0.565585	29.069437	1.119995	12.922441
5942.320000	940.227214	334.278684	0.565582	29.070203	1.119991	12.922782
5942.340000	940.227214	334.267054	0.565585	29.069191	1.119996	12.922332
5942.360000	940.227214	334.287442	0.565580	29.070964	1.119986	12.923120
5942.380000	940.227214	334.295916	0.565578	29.071701	1.119982	12.923448
5942.400000	940.227214	334.284463	0.565581	29.070705	1.119988	12.923005
5942.420000	940.227214	334.298592	0.565577	29.071934	1.119981	12.923551
5942.440000	940.227214	334.282454	0.565581	29.070531	1.119989	12.922927
5942.460000	940.227214	334.275237	0.565583	29.069903	1.119992	12.922648
5942.480000	940.227214	334.269122	0.565585	29.069371	1.119995	12.922412
5942.500000	940.227133	334.269244	0.565585	29.069382	1.119995	12.922417
5942.520000	940.227214	334.290929	0.565579	29.071268	1.119985	12.923255
5942.540000	940.227214	334.279325	0.565582	29.070259	1.119990	12.922806
5942.560000	940.227214	334.277243	0.565583	29.070078	1.119991	12.922726
5942.580000	940.227214	334.277166	0.565583	29.070071	1.119991	12.922723
5942.600000	940.227214	334.272840	0.565584	29.069695	1.119993	12.922556
5942.620000	940.227214	334.282752	0.565581	29.070557	1.119989	12.922939
[truncated: 1,003 more rows]
