# Supplementary material for: Stress relaxation in the presence of sudden strain bursts: Methodology and stress relaxation data of microcast aluminium microwires
Source: Data Brief. 2018 Nov 14;21:2134–41. doi: 10.1016/j.dib.2018.11.047 (PMC6265499; doi:10.1016/j.dib.2018.11.047)
Supplement: Supplementary file 2 — Supplementary material [file mmc2.zip › Data in brief/As-cast/Al4N/Al_100_r_1/Stress relax txt files/Al_100_relax_1_Relaxcycle0048.txt]

Time[s]	Motordispl[�m]	Force[mN]	EngStrain	EngStress[MPa]	Shearstrain	Shearstress [MPa]
6107.210000	983.578158	344.882043	0.592916	29.992313	1.170176	13.332694
6107.230000	983.578238	344.887116	0.592915	29.992754	1.170173	13.332890
6107.250000	983.578238	344.868765	0.592920	29.991158	1.170182	13.332180
6107.270000	983.578238	344.869053	0.592920	29.991183	1.170182	13.332192
6107.290000	983.578238	344.838311	0.592928	29.988510	1.170197	13.331003
6107.310000	983.578238	344.830487	0.592930	29.987830	1.170200	13.330701
6107.330000	983.578238	344.824274	0.592931	29.987289	1.170203	13.330460
6107.350000	983.578238	344.815242	0.592934	29.986504	1.170208	13.330111
6107.370000	983.578238	344.779484	0.592943	29.983394	1.170225	13.328729
6107.390000	983.578319	344.770587	0.592945	29.982620	1.170229	13.328385
6107.410000	983.578319	344.757931	0.592949	29.981520	1.170235	13.327896
6107.430000	983.578238	344.732175	0.592955	29.979280	1.170248	13.326900
6107.450000	983.578319	344.698904	0.592964	29.976387	1.170264	13.325614
6107.470000	983.578238	344.689489	0.592967	29.975568	1.170268	13.325250
6107.490000	983.578238	344.672968	0.592971	29.974131	1.170276	13.324611
6107.510000	983.578238	344.654324	0.592976	29.972510	1.170285	13.323890
6107.530000	983.578319	344.635891	0.592981	29.970907	1.170294	13.323178
6107.550000	983.578238	344.624310	0.592984	29.969900	1.170299	13.322730
6107.570000	983.578319	344.615561	0.592986	29.969139	1.170303	13.322392
6107.590000	983.578319	344.587047	0.592993	29.966659	1.170317	13.321290
6107.610000	983.578319	344.574585	0.592997	29.965575	1.170323	13.320808
6107.630000	983.578319	344.576166	0.592996	29.965713	1.170322	13.320869
6107.650000	983.578319	344.561293	0.593000	29.964419	1.170329	13.320294
6107.670000	983.578319	344.558078	0.593001	29.964140	1.170331	13.320170
6107.690000	983.578400	344.542558	0.593005	29.962790	1.170339	13.319570
6107.710000	983.578400	344.521742	0.593011	29.960980	1.170349	13.318765
6107.730000	983.578319	344.489628	0.593019	29.958187	1.170364	13.317523
6107.750000	983.578319	344.480954	0.593021	29.957433	1.170368	13.317188
6107.770000	983.578319	344.473186	0.593023	29.956757	1.170372	13.316888
6107.790000	983.578319	344.442526	0.593031	29.954091	1.170386	13.315703
6107.810000	983.578319	344.440976	0.593032	29.953956	1.170387	13.315643
6107.830000	983.578319	344.417030	0.593038	29.951874	1.170399	13.314717
6107.850000	983.578319	344.399504	0.593042	29.950350	1.170407	13.314039
6107.870000	983.578319	344.386775	0.593046	29.949243	1.170413	13.313547
6107.890000	983.578319	344.365800	0.593051	29.947418	1.170423	13.312736
6107.910000	983.578319	344.357362	0.593053	29.946685	1.170427	13.312410
6107.930000	983.578400	344.332845	0.593060	29.944553	1.170439	13.311462
6107.950000	983.578319	344.320241	0.593063	29.943457	1.170445	13.310975
6107.970000	983.578400	344.319792	0.593063	29.943417	1.170445	13.310958
6107.990000	983.578400	344.316788	0.593064	29.943156	1.170447	13.310842
6108.010000	983.578400	344.293998	0.593070	29.941174	1.170458	13.309961
6108.030000	983.578319	344.271766	0.593076	29.939241	1.170468	13.309101
6108.050000	983.578319	344.271772	0.593076	29.939241	1.170468	13.309101
6108.070000	983.578400	344.258786	0.593079	29.938112	1.170474	13.308599
6108.090000	983.578400	344.251731	0.593081	29.937499	1.170478	13.308327
6108.110000	983.578400	344.243560	0.593083	29.936788	1.170482	13.308011
6108.130000	983.578400	344.212967	0.593091	29.934128	1.170496	13.306828
6108.150000	983.578400	344.213538	0.593091	29.934177	1.170496	13.306850
6108.170000	983.578400	344.200483	0.593094	29.933042	1.170502	13.306345
6108.190000	983.578400	344.189217	0.593097	29.932062	1.170508	13.305910
6108.210000	983.578400	344.161514	0.593105	29.929653	1.170521	13.304839
6108.230000	983.578400	344.163105	0.593104	29.929791	1.170520	13.304900
6108.250000	983.578400	344.150499	0.593108	29.928695	1.170526	13.304413
6108.270000	983.578400	344.141863	0.593110	29.927944	1.170530	13.304079
6108.290000	983.578400	344.122159	0.593115	29.926230	1.170540	13.303318
6108.310000	983.578400	344.121494	0.593115	29.926173	1.170540	13.303292
6108.330000	983.578400	344.108199	0.593119	29.925017	1.170547	13.302778
6108.350000	983.578400	344.102802	0.593120	29.924547	1.170549	13.302569
6108.370000	983.578400	344.079445	0.593126	29.922516	1.170560	13.301666
6108.390000	983.578400	344.068317	0.593129	29.921548	1.170566	13.301236
6108.410000	983.578400	344.054469	0.593133	29.920344	1.170572	13.300701
6108.430000	983.578400	344.034439	0.593138	29.918602	1.170582	13.299926
6108.450000	983.578400	344.022831	0.593141	29.917593	1.170587	13.299478
6108.470000	983.578400	344.022932	0.593141	29.917601	1.170587	13.299482
6108.490000	983.578400	344.019228	0.593142	29.917279	1.170589	13.299338
6108.510000	983.578400	343.984061	0.593151	29.914221	1.170606	13.297979
6108.530000	983.578400	343.994071	0.593148	29.915091	1.170601	13.298366
6108.550000	983.578400	343.961756	0.593157	29.912281	1.170617	13.297117
6108.570000	983.578400	343.967394	0.593155	29.912772	1.170614	13.297335
6108.590000	983.578400	343.959307	0.593158	29.912068	1.170618	13.297022
6108.610000	983.578400	343.942576	0.593162	29.910613	1.170626	13.296375
6108.630000	983.578400	343.933462	0.593164	29.909821	1.170630	13.296023
6108.650000	983.578400	343.944968	0.593161	29.910821	1.170625	13.296468
6108.670000	983.578400	343.924603	0.593167	29.909050	1.170634	13.295680
6108.690000	983.578400	343.930405	0.593165	29.909555	1.170632	13.295905
6108.710000	983.578400	343.918304	0.593168	29.908502	1.170637	13.295437
6108.730000	983.578400	343.892398	0.593175	29.906250	1.170650	13.294435
6108.750000	983.578400	343.893020	0.593175	29.906304	1.170650	13.294459
6108.770000	983.578400	343.874671	0.593180	29.904708	1.170658	13.293750
6108.790000	983.578400	343.873244	0.593180	29.904584	1.170659	13.293695
6108.810000	983.578480	343.864116	0.593182	29.903790	1.170664	13.293342
6108.830000	983.578400	343.860192	0.593183	29.903449	1.170665	13.293190
6108.850000	983.578480	343.839392	0.593189	29.901640	1.170675	13.292386
6108.870000	983.578400	343.833316	0.593190	29.901112	1.170678	13.292151
6108.890000	983.578400	343.830141	0.593191	29.900836	1.170680	13.292029
6108.910000	983.578480	343.813720	0.593196	29.899407	1.170688	13.291394
6108.930000	983.578480	343.810292	0.593197	29.899109	1.170689	13.291261
6108.950000	983.578480	343.803129	0.593198	29.898486	1.170693	13.290984
6108.970000	983.578400	343.798173	0.593200	29.898055	1.170695	13.290793
6108.990000	983.578400	343.786452	0.593203	29.897036	1.170701	13.290340
6109.010000	983.578480	343.774844	0.593206	29.896027	1.170706	13.289891
6109.030000	983.578480	343.756630	0.593211	29.894443	1.170715	13.289187
6109.050000	983.578480	343.739717	0.593215	29.892972	1.170723	13.288533
6109.070000	983.578480	343.732629	0.593217	29.892355	1.170726	13.288259
6109.090000	983.578480	343.724802	0.593219	29.891675	1.170730	13.287956
6109.110000	983.578480	343.702766	0.593225	29.889758	1.170741	13.287104
6109.130000	983.578480	343.699908	0.593225	29.889510	1.170742	13.286994
6109.150000	983.578480	343.689913	0.593228	29.888641	1.170747	13.286607
6109.170000	983.578480	343.685050	0.593229	29.888218	1.170749	13.286419
6109.190000	983.578480	343.664805	0.593235	29.886457	1.170759	13.285637
6109.210000	983.578480	343.668357	0.593234	29.886766	1.170757	13.285774
6109.230000	983.578480	343.668950	0.593233	29.886818	1.170757	13.285797
6109.250000	983.578480	343.657524	0.593236	29.885824	1.170762	13.285355
6109.270000	983.578480	343.654804	0.593237	29.885587	1.170764	13.285250
6109.290000	983.578480	343.635258	0.593242	29.883888	1.170773	13.284495
6109.310000	983.578480	343.622879	0.593245	29.882811	1.170779	13.284016
6109.330000	983.578561	343.606434	0.593250	29.881381	1.170787	13.283380
6109.350000	983.578561	343.600421	0.593251	29.880858	1.170790	13.283148
6109.370000	983.578480	343.592868	0.593253	29.880201	1.170793	13.282856
6109.390000	983.578480	343.586295	0.593255	29.879630	1.170797	13.282602
6109.410000	983.578480	343.559992	0.593262	29.877342	1.170809	13.281585
6109.430000	983.578561	343.582255	0.593256	29.879278	1.170799	13.282446
6109.450000	983.578480	343.555852	0.593263	29.876982	1.170811	13.281425
6109.470000	983.578480	343.542028	0.593267	29.875780	1.170818	13.280890
6109.490000	983.578480	343.547368	0.593265	29.876244	1.170815	13.281097
6109.510000	983.578480	343.543390	0.593266	29.875898	1.170817	13.280943
6109.530000	983.578480	343.525598	0.593271	29.874351	1.170826	13.280255
6109.550000	983.578480	343.517322	0.593273	29.873631	1.170830	13.279935
6109.570000	983.578480	343.522055	0.593272	29.874043	1.170827	13.280118
6109.590000	983.578480	343.499904	0.593278	29.872117	1.170838	13.279262
6109.610000	983.578480	343.501069	0.593277	29.872218	1.170837	13.279307
6109.630000	983.578480	343.492122	0.593280	29.871440	1.170842	13.278961
6109.650000	983.578480	343.498433	0.593278	29.871989	1.170839	13.279205
6109.670000	983.578480	343.478815	0.593283	29.870283	1.170848	13.278447
6109.690000	983.578480	343.456971	0.593289	29.868383	1.170858	13.277602
6109.710000	983.578480	343.448135	0.593291	29.867615	1.170863	13.277261
6109.730000	983.578480	343.445966	0.593292	29.867426	1.170864	13.277177
6109.750000	983.578480	343.434962	0.593295	29.866469	1.170869	13.276751
6109.770000	983.578480	343.426169	0.593297	29.865704	1.170873	13.276411
6109.790000	983.578480	343.406325	0.593302	29.863979	1.170883	13.275644
6109.810000	983.578480	343.390939	0.593306	29.862641	1.170890	13.275050
6109.830000	983.578480	343.376039	0.593310	29.861345	1.170897	13.274474
6109.850000	983.578480	343.377533	0.593310	29.861475	1.170897	13.274531
6109.870000	983.578480	343.368255	0.593312	29.860668	1.170901	13.274173
6109.890000	983.578480	343.357339	0.593315	29.859719	1.170906	13.273751
6109.910000	983.578480	343.362594	0.593314	29.860176	1.170904	13.273954
6109.930000	983.578480	343.346245	0.593318	29.858754	1.170912	13.273322
6109.950000	983.578480	343.326975	0.593323	29.857078	1.170921	13.272577
6109.970000	983.578480	343.324840	0.593323	29.856892	1.170922	13.272494
6109.990000	983.578480	343.324787	0.593323	29.856888	1.170922	13.272492
6110.010000	983.578480	343.308155	0.593328	29.855441	1.170930	13.271849
6110.030000	983.578561	343.311743	0.593327	29.855753	1.170928	13.271988
6110.050000	983.578480	343.292091	0.593332	29.854045	1.170937	13.271228
6110.070000	983.578480	343.288165	0.593333	29.853703	1.170939	13.271076
6110.090000	983.578480	343.282530	0.593334	29.853213	1.170942	13.270859
6110.110000	983.578480	343.276456	0.593336	29.852685	1.170945	13.270624
6110.130000	983.578480	343.281908	0.593335	29.853159	1.170942	13.270835
6110.150000	983.578480	343.253206	0.593342	29.850663	1.170956	13.269725
6110.170000	983.578480	343.248616	0.593343	29.850264	1.170958	13.269548
6110.190000	983.578480	343.248017	0.593343	29.850212	1.170959	13.269524
6110.210000	983.578480	343.230771	0.593348	29.848712	1.170967	13.268858
6110.230000	983.578480	343.224576	0.593350	29.848173	1.170970	13.268618
6110.250000	983.578561	343.231648	0.593348	29.848788	1.170966	13.268892
6110.270000	983.578480	343.206644	0.593354	29.846614	1.170978	13.267925
6110.290000	983.578561	343.199971	0.593356	29.846033	1.170982	13.267667
6110.310000	983.578561	343.182388	0.593361	29.844504	1.170990	13.266987
6110.330000	983.578561	343.206936	0.593354	29.846639	1.170978	13.267936
6110.350000	983.578480	343.185348	0.593360	29.844762	1.170989	13.267102
6110.370000	983.578480	343.169475	0.593364	29.843381	1.170996	13.266488
6110.390000	983.578480	343.167514	0.593364	29.843211	1.170997	13.266412
6110.410000	983.578480	343.162468	0.593366	29.842772	1.171000	13.266217
6110.430000	983.578561	343.162741	0.593366	29.842796	1.170999	13.266228
6110.450000	983.578561	343.161173	0.593366	29.842659	1.171000	13.266167
6110.470000	983.578480	343.155212	0.593368	29.842141	1.171003	13.265937
6110.490000	983.578480	343.155383	0.593368	29.842156	1.171003	13.265943
6110.510000	983.578561	343.144464	0.593371	29.841206	1.171008	13.265521
6110.530000	983.578561	343.131091	0.593374	29.840043	1.171015	13.265004
6110.550000	983.578561	343.131765	0.593374	29.840102	1.171014	13.265030
6110.570000	983.578480	343.109728	0.593380	29.838185	1.171025	13.264178
6110.590000	983.578561	343.119809	0.593377	29.839062	1.171020	13.264568
6110.610000	983.578561	343.108449	0.593380	29.838074	1.171025	13.264129
6110.630000	983.578480	343.100792	0.593382	29.837408	1.171029	13.263833
6110.650000	983.578561	343.088921	0.593385	29.836376	1.171035	13.263374
6110.670000	983.578561	343.078324	0.593388	29.835454	1.171040	13.262964
6110.690000	983.578561	343.073020	0.593389	29.834993	1.171042	13.262759
6110.710000	983.578561	343.064993	0.593391	29.834295	1.171046	13.262449
6110.730000	983.578561	343.058534	0.593393	29.833733	1.171049	13.262199
6110.750000	983.578480	343.051940	0.593395	29.833160	1.171052	13.261944
6110.770000	983.578561	343.045868	0.593396	29.832632	1.171055	13.261710
6110.790000	983.578480	343.043923	0.593397	29.832463	1.171056	13.261634
6110.810000	983.578561	343.019101	0.593403	29.830304	1.171068	13.260675
6110.830000	983.578480	343.014020	0.593405	29.829862	1.171071	13.260478
6110.850000	983.578561	343.006410	0.593407	29.829201	1.171074	13.260184
6110.870000	983.578561	343.001499	0.593408	29.828773	1.171077	13.259994
6110.890000	983.578561	343.010864	0.593405	29.829588	1.171072	13.260356
6110.910000	983.578561	342.995590	0.593409	29.828260	1.171080	13.259766
6110.930000	983.578561	342.981983	0.593413	29.827076	1.171086	13.259240
6110.950000	983.578561	342.974327	0.593415	29.826411	1.171090	13.258944
6110.970000	983.578561	342.982730	0.593413	29.827141	1.171086	13.259269
6110.990000	983.578561	342.971282	0.593416	29.826146	1.171091	13.258826
6111.010000	983.578561	342.962480	0.593418	29.825380	1.171095	13.258486
6111.030000	983.578561	342.966582	0.593417	29.825737	1.171093	13.258644
6111.050000	983.578480	342.956055	0.593420	29.824821	1.171098	13.258237
6111.070000	983.578561	342.943354	0.593423	29.823717	1.171105	13.257746
6111.090000	983.578561	342.946171	0.593422	29.823962	1.171103	13.257855
6111.110000	983.578561	342.941609	0.593424	29.823565	1.171105	13.257679
6111.130000	983.578480	342.945173	0.593423	29.823875	1.171104	13.257817
6111.150000	983.578561	342.942254	0.593423	29.823621	1.171105	13.257704
6111.170000	983.578480	342.926508	0.593427	29.822252	1.171112	13.257095
6111.190000	983.578561	342.934574	0.593425	29.822953	1.171109	13.257407
6111.210000	983.578480	342.916674	0.593430	29.821397	1.171117	13.256715
6111.230000	983.578561	342.905231	0.593433	29.820402	1.171123	13.256273
6111.250000	983.578561	342.887995	0.593438	29.818903	1.171131	13.255606
6111.270000	983.578561	342.886781	0.593438	29.818797	1.171132	13.255559
6111.290000	983.578561	342.884883	0.593438	29.818632	1.171133	13.255486
6111.310000	983.578561	342.875870	0.593441	29.817848	1.171137	13.255138
6111.330000	983.578480	342.867956	0.593443	29.817160	1.171141	13.254832
6111.350000	983.578561	342.865611	0.593443	29.816956	1.171142	13.254741
6111.370000	983.578480	342.847978	0.593448	29.815423	1.171150	13.254059
6111.390000	983.578561	342.846798	0.593448	29.815320	1.171151	13.254014
6111.410000	983.578561	342.842384	0.593449	29.814936	1.171153	13.253843
6111.430000	983.578480	342.847253	0.593448	29.815360	1.171150	13.254031
6111.450000	983.578561	342.832318	0.593452	29.814061	1.171158	13.253454
6111.470000	983.578561	342.819531	0.593455	29.812949	1.171164	13.252960
6111.490000	983.578561	342.809595	0.593458	29.812085	1.171169	13.252576
6111.510000	983.578561	342.820925	0.593455	29.813070	1.171163	13.253014
6111.530000	983.578561	342.809945	0.593458	29.812115	1.171168	13.252589
6111.550000	983.578561	342.811224	0.593458	29.812226	1.171168	13.252639
6111.570000	983.578561	342.812764	0.593457	29.812360	1.171167	13.252698
6111.590000	983.578561	342.801285	0.593460	29.811362	1.171173	13.252254
6111.610000	983.578561	342.786873	0.593464	29.810109	1.171179	13.251697
6111.630000	983.578561	342.781099	0.593466	29.809607	1.171182	13.251474
6111.650000	983.578561	342.779208	0.593466	29.809442	1.171183	13.251401
6111.670000	983.578561	342.772786	0.593468	29.808884	1.171186	13.251153
6111.690000	983.578480	342.767135	0.593469	29.808392	1.171189	13.250934
6111.710000	983.578561	342.765348	0.593470	29.808237	1.171190	13.250865
6111.730000	983.578561	342.761005	0.593471	29.807859	1.171192	13.250697
6111.750000	983.578561	342.740687	0.593476	29.806092	1.171202	13.249912
6111.770000	983.578480	342.740785	0.593476	29.806101	1.171201	13.249915
6111.790000	983.578561	342.739259	0.593476	29.805968	1.171202	13.249856
6111.810000	983.578561	342.721751	0.593481	29.804445	1.171211	13.249180
6111.830000	983.578561	342.724029	0.593480	29.804644	1.171210	13.249268
6111.850000	983.578561	342.727079	0.593480	29.804909	1.171208	13.249386
6111.870000	983.578480	342.702021	0.593486	29.802730	1.171220	13.248417
6111.890000	983.578561	342.706632	0.593485	29.803131	1.171218	13.248595
6111.910000	983.578480	342.698994	0.593487	29.802466	1.171221	13.248300
6111.930000	983.578561	342.705214	0.593485	29.803007	1.171219	13.248540
6111.950000	983.578561	342.686641	0.593490	29.801392	1.171227	13.247822
6111.970000	983.578480	342.698189	0.593487	29.802396	1.171222	13.248269
6111.990000	983.578480	342.684641	0.593491	29.801218	1.171228	13.247745
6112.010000	983.578561	342.668656	0.593495	29.799828	1.171236	13.247127
6112.030000	983.578480	342.676642	0.593493	29.800523	1.171232	13.247436
6112.050000	983.578480	342.681665	0.593491	29.800959	1.171230	13.247630
6112.070000	983.578561	342.645500	0.593501	29.797814	1.171247	13.246232
6112.090000	983.578561	342.637465	0.593503	29.797116	1.171251	13.245921
6112.110000	983.578480	342.618808	0.593508	29.795493	1.171260	13.245200
6112.130000	983.578561	342.634874	0.593504	29.796890	1.171252	13.245821
6112.150000	983.578561	342.607223	0.593511	29.794486	1.171265	13.244752
6112.170000	983.578480	342.607873	0.593511	29.794542	1.171265	13.244777
6112.190000	983.578561	342.602439	0.593512	29.794070	1.171268	13.244567
6112.210000	983.578480	342.591211	0.593515	29.793093	1.171273	13.244133
6112.230000	983.578561	342.608066	0.593511	29.794559	1.171265	13.244785
6112.250000	983.578561	342.593062	0.593515	29.793254	1.171272	13.244205
6112.270000	983.578561	342.596097	0.593514	29.793518	1.171271	13.244322
6112.290000	983.578561	342.592730	0.593515	29.793225	1.171272	13.244192
6112.310000	983.578561	342.591692	0.593515	29.793135	1.171273	13.244152
6112.330000	983.578561	342.581029	0.593518	29.792208	1.171278	13.243739
6112.350000	983.578561	342.573356	0.593520	29.791540	1.171282	13.243443
6112.370000	983.578561	342.563503	0.593522	29.790684	1.171286	13.243062
6112.390000	983.578480	342.560544	0.593523	29.790426	1.171288	13.242948
6112.410000	983.578561	342.553789	0.593525	29.789839	1.171291	13.242686
6112.430000	983.578561	342.537306	0.593529	29.788405	1.171299	13.242049
6112.450000	983.578561	342.534837	0.593530	29.788191	1.171300	13.241954
6112.470000	983.578561	342.529918	0.593531	29.787763	1.171302	13.241764
6112.490000	983.578561	342.511397	0.593536	29.786152	1.171311	13.241048
6112.510000	983.578561	342.507158	0.593537	29.785784	1.171313	13.240884
6112.530000	983.578561	342.515846	0.593535	29.786539	1.171309	13.241220
6112.550000	983.578561	342.504756	0.593538	29.785575	1.171315	13.240791
6112.570000	983.578561	342.487108	0.593542	29.784040	1.171323	13.240109
6112.590000	983.578561	342.484693	0.593543	29.783830	1.171324	13.240015
6112.610000	983.578561	342.479483	0.593544	29.783377	1.171327	13.239814
6112.630000	983.578480	342.484534	0.593543	29.783816	1.171324	13.240009
6112.650000	983.578561	342.468103	0.593547	29.782387	1.171332	13.239374
6112.670000	983.578561	342.475818	0.593545	29.783058	1.171328	13.239672
6112.690000	983.578561	342.483496	0.593543	29.783726	1.171325	13.239969
6112.710000	983.578480	342.476924	0.593545	29.783154	1.171328	13.239715
6112.730000	983.578480	342.468829	0.593547	29.782450	1.171332	13.239402
6112.750000	983.578561	342.451572	0.593552	29.780950	1.171340	13.238735
6112.770000	983.578561	342.462539	0.593549	29.781903	1.171335	13.239159
6112.790000	983.578480	342.451032	0.593552	29.780903	1.171340	13.238714
6112.810000	983.578561	342.436706	0.593556	29.779657	1.171347	13.238160
6112.830000	983.578480	342.435119	0.593556	29.779519	1.171348	13.238099
6112.850000	983.578561	342.432589	0.593557	29.779299	1.171349	13.238001
6112.870000	983.578561	342.432820	0.593557	29.779319	1.171349	13.238010
6112.890000	983.578561	342.411286	0.593562	29.777446	1.171359	13.237177
6112.910000	983.578561	342.413036	0.593562	29.777598	1.171358	13.237245
6112.930000	983.578561	342.412447	0.593562	29.777547	1.171359	13.237222
6112.950000	983.578480	342.410320	0.593562	29.777362	1.171360	13.237140
6112.970000	983.578561	342.400770	0.593565	29.776532	1.171364	13.236771
6112.990000	983.578561	342.391742	0.593567	29.775747	1.171369	13.236422
6113.010000	983.578480	342.391871	0.593567	29.775758	1.171368	13.236427
6113.030000	983.578480	342.376635	0.593571	29.774433	1.171376	13.235838
6113.050000	983.578561	342.371842	0.593572	29.774016	1.171378	13.235653
6113.070000	983.578561	342.377398	0.593571	29.774499	1.171376	13.235867
6113.090000	983.578480	342.384159	0.593569	29.775087	1.171372	13.236129
6113.110000	983.578480	342.365929	0.593574	29.773502	1.171381	13.235424
6113.130000	983.578561	342.375849	0.593571	29.774364	1.171376	13.235807
6113.150000	983.578561	342.358564	0.593576	29.772861	1.171385	13.235139
6113.170000	983.578561	342.367035	0.593574	29.773598	1.171380	13.235467
6113.190000	983.578561	342.354864	0.593577	29.772539	1.171386	13.234996
6113.210000	983.578561	342.328108	0.593584	29.770213	1.171399	13.233962
6113.230000	983.578561	342.345435	0.593579	29.771720	1.171391	13.234632
6113.250000	983.578561	342.335513	0.593582	29.770857	1.171396	13.234248
6113.270000	983.578561	342.330114	0.593583	29.770387	1.171398	13.234039
6113.290000	983.578561	342.342070	0.593580	29.771427	1.171392	13.234502
6113.310000	983.578561	342.318058	0.593587	29.769339	1.171404	13.233573
6113.330000	983.578480	342.331815	0.593583	29.770535	1.171397	13.234105
6113.350000	983.578480	342.322249	0.593585	29.769703	1.171402	13.233735
6113.370000	983.578480	342.323388	0.593585	29.769802	1.171401	13.233779
6113.390000	983.578480	342.304288	0.593590	29.768141	1.171410	13.233041
6113.410000	983.578561	342.314243	0.593588	29.769007	1.171406	13.233426
6113.430000	983.578561	342.302876	0.593590	29.768018	1.171411	13.232986
6113.450000	983.578561	342.294444	0.593593	29.767285	1.171415	13.232660
6113.470000	983.578561	342.285340	0.593595	29.766493	1.171420	13.232309
6113.490000	983.578561	342.288492	0.593594	29.766768	1.171418	13.232430
6113.510000	983.578480	342.284668	0.593595	29.766435	1.171420	13.232283
6113.530000	983.578480	342.276654	0.593597	29.765738	1.171424	13.231973
6113.550000	983.578480	342.288686	0.593594	29.766784	1.171418	13.232438
6113.570000	983.578480	342.269206	0.593599	29.765090	1.171427	13.231685
6113.590000	983.578561	342.265812	0.593600	29.764795	1.171429	13.231554
6113.610000	983.578480	342.265398	0.593600	29.764759	1.171429	13.231538
6113.630000	983.578561	342.266723	0.593600	29.764874	1.171429	13.231589
6113.650000	983.578561	342.258663	0.593602	29.764173	1.171432	13.231277
6113.670000	983.578480	342.261927	0.593601	29.764457	1.171431	13.231403
6113.690000	983.578480	342.255066	0.593603	29.763861	1.171434	13.231138
6113.710000	983.578480	342.241354	0.593607	29.762668	1.171441	13.230608
6113.730000	983.578480	342.235153	0.593608	29.762129	1.171444	13.230368
6113.750000	983.578561	342.234288	0.593608	29.762054	1.171444	13.230335
6113.770000	983.578561	342.229512	0.593610	29.761638	1.171446	13.230150
6113.790000	983.578561	342.218928	0.593612	29.760718	1.171451	13.229741
6113.810000	983.578561	342.217658	0.593613	29.760608	1.171452	13.229692
6113.830000	983.578480	342.200226	0.593617	29.759092	1.171460	13.229018
6113.850000	983.578480	342.213926	0.593614	29.760283	1.171454	13.229548
6113.870000	983.578561	342.214288	0.593614	29.760314	1.171454	13.229562
6113.890000	983.578561	342.200002	0.593617	29.759072	1.171460	13.229009
6113.910000	983.578561	342.185485	0.593621	29.757810	1.171467	13.228448
6113.930000	983.578561	342.179684	0.593623	29.757305	1.171470	13.228224
6113.950000	983.578561	342.184036	0.593622	29.757684	1.171468	13.228392
6113.970000	983.578480	342.163353	0.593627	29.755885	1.171478	13.227593
6113.990000	983.578561	342.167910	0.593626	29.756281	1.171476	13.227769
6114.010000	983.578561	342.172401	0.593625	29.756672	1.171474	13.227942
6114.030000	983.578480	342.155192	0.593629	29.755175	1.171482	13.227277
6114.050000	983.578480	342.146195	0.593631	29.754393	1.171486	13.226929
6114.070000	983.578561	342.142914	0.593632	29.754107	1.171488	13.226802
6114.090000	983.578480	342.148644	0.593631	29.754606	1.171485	13.227024
6114.110000	983.578480	342.146494	0.593631	29.754419	1.171486	13.226941
6114.130000	983.578561	342.138911	0.593633	29.753759	1.171490	13.226648
6114.150000	983.578561	342.128845	0.593636	29.752884	1.171495	13.226259
6114.170000	983.578561	342.131107	0.593635	29.753081	1.171493	13.226346
6114.190000	983.578561	342.126616	0.593637	29.752690	1.171496	13.226172
6114.210000	983.578561	342.123707	0.593637	29.752437	1.171497	13.226060
6114.230000	983.578561	342.102897	0.593643	29.750628	1.171507	13.225256
6114.250000	983.578561	342.106456	0.593642	29.750937	1.171505	13.225393
6114.270000	983.578561	342.118783	0.593639	29.752009	1.171499	13.225870
6114.290000	983.578561	342.093273	0.593645	29.749791	1.171512	13.224883
6114.310000	983.578561	342.095677	0.593645	29.750000	1.171510	13.224976
6114.330000	983.578480	342.096321	0.593644	29.750056	1.171510	13.225001
6114.350000	983.578480	342.075285	0.593650	29.748226	1.171520	13.224188
6114.370000	983.578480	342.083033	0.593648	29.748900	1.171516	13.224488
6114.390000	983.578480	342.078037	0.593649	29.748466	1.171519	13.224294
6114.410000	983.578561	342.063401	0.593653	29.747193	1.171526	13.223729
6114.430000	983.578480	342.070918	0.593651	29.747846	1.171522	13.224019
6114.450000	983.578561	342.065738	0.593652	29.747396	1.171525	13.223819
6114.470000	983.578480	342.059935	0.593654	29.746891	1.171527	13.223595
6114.490000	983.578480	342.055710	0.593655	29.746524	1.171529	13.223431
6114.510000	983.578480	342.053448	0.593656	29.746327	1.171531	13.223344
6114.530000	983.578480	342.042024	0.593659	29.745334	1.171536	13.222902
6114.550000	983.578561	342.039021	0.593659	29.745073	1.171538	13.222786
6114.570000	983.578480	342.024670	0.593663	29.743825	1.171544	13.222231
6114.590000	983.578561	342.026993	0.593663	29.744027	1.171543	13.222321
6114.610000	983.578561	342.026020	0.593663	29.743942	1.171544	13.222284
6114.630000	983.578561	342.027266	0.593663	29.744050	1.171543	13.222332
6114.650000	983.578561	342.020068	0.593664	29.743424	1.171547	13.222053
6114.670000	983.578480	342.008724	0.593667	29.742438	1.171552	13.221615
6114.690000	983.578480	341.999212	0.593670	29.741611	1.171557	13.221247
6114.710000	983.578561	342.002848	0.593669	29.741927	1.171555	13.221388
6114.730000	983.578561	341.999974	0.593670	29.741677	1.171556	13.221277
6114.750000	983.578561	341.989236	0.593672	29.740743	1.171561	13.220862
6114.770000	983.578561	341.988690	0.593673	29.740696	1.171562	13.220840
6114.790000	983.578561	341.995459	0.593671	29.741284	1.171558	13.221102
6114.810000	983.578480	341.980333	0.593675	29.739969	1.171566	13.220517
6114.830000	983.578561	341.994728	0.593671	29.741221	1.171559	13.221074
6114.850000	983.578480	341.992062	0.593672	29.740989	1.171560	13.220971
6114.870000	983.578480	341.978887	0.593675	29.739843	1.171566	13.220461
6114.890000	983.578561	341.977971	0.593675	29.739763	1.171567	13.220426
6114.910000	983.578561	341.985181	0.593673	29.740390	1.171563	13.220705
6114.930000	983.578480	341.967954	0.593678	29.738892	1.171571	13.220039
6114.950000	983.578561	341.969475	0.593678	29.739025	1.171571	13.220098
6114.970000	983.578561	341.957953	0.593681	29.738023	1.171576	13.219652
6114.990000	983.578561	341.961792	0.593680	29.738356	1.171575	13.219801
6115.010000	983.578480	341.949778	0.593683	29.737312	1.171580	13.219336
6115.030000	983.578480	341.965269	0.593679	29.738659	1.171573	13.219935
6115.050000	983.578561	341.947356	0.593683	29.737101	1.171581	13.219242
6115.070000	983.578561	341.939268	0.593685	29.736398	1.171585	13.218930
6115.090000	983.578561	341.944908	0.593684	29.736888	1.171583	13.219148
6115.110000	983.578561	341.942991	0.593685	29.736721	1.171584	13.219074
6115.130000	983.578561	341.930220	0.593688	29.735611	1.171590	13.218580
6115.150000	983.578561	341.922619	0.593690	29.734950	1.171593	13.218286
6115.170000	983.578561	341.932999	0.593687	29.735852	1.171588	13.218687
6115.190000	983.578561	341.907434	0.593694	29.733629	1.171601	13.217699
6115.210000	983.578561	341.923510	0.593690	29.735027	1.171593	13.218321
6115.230000	983.578561	341.926658	0.593689	29.735301	1.171591	13.218442
6115.250000	983.578561	341.915046	0.593692	29.734291	1.171597	13.217993
6115.270000	983.578561	341.901488	0.593695	29.733112	1.171603	13.217469
6115.290000	983.578561	341.891875	0.593698	29.732276	1.171608	13.217098
6115.310000	983.578561	341.883836	0.593700	29.731577	1.171612	13.216787
6115.330000	983.578480	341.875536	0.593702	29.730855	1.171616	13.216466
6115.350000	983.578561	341.887351	0.593699	29.731883	1.171610	13.216923
6115.370000	983.578561	341.873161	0.593703	29.730649	1.171617	13.216374
6115.390000	983.578561	341.868528	0.593704	29.730246	1.171619	13.216195
6115.410000	983.578561	341.862584	0.593706	29.729729	1.171622	13.215965
6115.430000	983.578561	341.868112	0.593704	29.730210	1.171619	13.216179
6115.450000	983.578561	341.868403	0.593704	29.730235	1.171619	13.216190
6115.470000	983.578561	341.846453	0.593710	29.728326	1.171630	13.215342
6115.490000	983.578561	341.859008	0.593706	29.729418	1.171624	13.215827
6115.510000	983.578561	341.833116	0.593713	29.727166	1.171636	13.214826
6115.530000	983.578480	341.845363	0.593710	29.728231	1.171630	13.215300
6115.550000	983.578561	341.834153	0.593713	29.727256	1.171636	13.214866
6115.570000	983.578561	341.828675	0.593714	29.726780	1.171638	13.214654
6115.590000	983.578561	341.822229	0.593716	29.726219	1.171641	13.214405
6115.610000	983.578561	341.817567	0.593717	29.725814	1.171644	13.214225
6115.630000	983.578561	341.802609	0.593721	29.724513	1.171651	13.213647
6115.650000	983.578561	341.809781	0.593719	29.725137	1.171647	13.213924
6115.670000	983.578480	341.802208	0.593721	29.724478	1.171651	13.213631
6115.690000	983.578561	341.808596	0.593720	29.725034	1.171648	13.213878
6115.710000	983.578561	341.801820	0.593721	29.724445	1.171651	13.213616
6115.730000	983.578561	341.793821	0.593724	29.723749	1.171655	13.213307
6115.750000	983.578561	341.783766	0.593726	29.722875	1.171660	13.212918
6115.770000	983.578480	341.777297	0.593728	29.722312	1.171663	13.212668
6115.790000	983.578561	341.776229	0.593728	29.722219	1.171663	13.212627
6115.810000	983.578561	341.783470	0.593726	29.722849	1.171660	13.212907
6115.830000	983.578561	341.779822	0.593727	29.722532	1.171662	13.212766
6115.850000	983.578561	341.785875	0.593726	29.723058	1.171659	13.213000
6115.870000	983.578561	341.766101	0.593731	29.721338	1.171668	13.212235
6115.890000	983.578561	341.762185	0.593732	29.720998	1.171670	13.212084
6115.910000	983.578561	341.773339	0.593729	29.721968	1.171665	13.212515
6115.930000	983.578480	341.775647	0.593728	29.722168	1.171664	13.212604
6115.950000	983.578561	341.769165	0.593730	29.721605	1.171667	13.212354
6115.970000	983.578561	341.774966	0.593728	29.722109	1.171664	13.212578
6115.990000	983.578561	341.751146	0.593735	29.720038	1.171675	13.211657
6116.010000	983.578561	341.749487	0.593735	29.719894	1.171676	13.211593
6116.030000	983.578561	341.747642	0.593736	29.719733	1.171677	13.211522
6116.050000	983.578480	341.762533	0.593732	29.721028	1.171670	13.212097
6116.070000	983.578480	341.742577	0.593737	29.719293	1.171679	13.211326
6116.090000	983.578480	341.734549	0.593739	29.718594	1.171683	13.211016
6116.110000	983.578561	341.739518	0.593738	29.719027	1.171681	13.211208
6116.130000	983.578561	341.714631	0.593744	29.716862	1.171693	13.210246
6116.150000	983.578480	341.711539	0.593745	29.716593	1.171694	13.210126
6116.170000	983.578561	341.706375	0.593746	29.716144	1.171697	13.209926
6116.190000	983.578480	341.707316	0.593746	29.716226	1.171696	13.209963
6116.210000	983.578561	341.702880	0.593747	29.715840	1.171698	13.209791
6116.230000	983.578480	341.696064	0.593749	29.715248	1.171702	13.209528
6116.250000	983.578561	341.682649	0.593753	29.714081	1.171708	13.209009
6116.270000	983.578561	341.687280	0.593751	29.714484	1.171706	13.209188
6116.290000	983.578561	341.677889	0.593754	29.713667	1.171710	13.208825
6116.310000	983.578561	341.681447	0.593753	29.713976	1.171709	13.208963
6116.330000	983.578561	341.684539	0.593752	29.714245	1.171707	13.209082
6116.350000	983.578561	341.683432	0.593752	29.714149	1.171708	13.209040
6116.370000	983.578561	341.674032	0.593755	29.713332	1.171712	13.208676
6116.390000	983.578480	341.664437	0.593757	29.712497	1.171717	13.208305
6116.410000	983.578561	341.670315	0.593756	29.713008	1.171714	13.208532
6116.430000	983.578561	341.663130	0.593758	29.712384	1.171718	13.208255
6116.450000	983.578561	341.654701	0.593760	29.711651	1.171722	13.207929
6116.470000	983.578561	341.644835	0.593762	29.710793	1.171726	13.207547
6116.490000	983.578561	341.648758	0.593761	29.711134	1.171724	13.207699
6116.510000	983.578561	341.661869	0.593758	29.712274	1.171718	13.208206
6116.530000	983.578480	341.662112	0.593758	29.712295	1.171718	13.208215
6116.550000	983.578561	341.666459	0.593757	29.712673	1.171716	13.208383
6116.570000	983.578561	341.643746	0.593763	29.710698	1.171727	13.207505
6116.590000	983.578561	341.647487	0.593762	29.711023	1.171725	13.207650
6116.610000	983.578480	341.647822	0.593762	29.711052	1.171725	13.207663
6116.630000	983.578561	341.635388	0.593765	29.709971	1.171731	13.207182
6116.650000	983.578480	341.633246	0.593765	29.709785	1.171732	13.207099
6116.670000	983.578561	341.631620	0.593766	29.709643	1.171733	13.207037
6116.690000	983.578561	341.634065	0.593765	29.709856	1.171731	13.207131
6116.710000	983.578561	341.628463	0.593767	29.709369	1.171734	13.206914
6116.730000	983.578561	341.612841	0.593771	29.708010	1.171742	13.206311
6116.750000	983.578561	341.615005	0.593770	29.708198	1.171741	13.206394
6116.770000	983.578561	341.626255	0.593767	29.709177	1.171735	13.206829
6116.790000	983.578561	341.623199	0.593768	29.708911	1.171737	13.206711
6116.810000	983.578561	341.614742	0.593770	29.708176	1.171741	13.206384
6116.830000	983.578561	341.603395	0.593773	29.707189	1.171746	13.205945
6116.850000	983.578561	341.602234	0.593774	29.707088	1.171747	13.205901
6116.870000	983.578561	341.599700	0.593774	29.706868	1.171748	13.205803
6116.890000	983.578561	341.579455	0.593780	29.705107	1.171758	13.205020
6116.910000	983.578561	341.580330	0.593779	29.705183	1.171757	13.205054
6116.930000	983.578561	341.583725	0.593778	29.705478	1.171756	13.205185
6116.950000	983.578561	341.588668	0.593777	29.705908	1.171753	13.205376
6116.970000	983.578561	341.583365	0.593779	29.705447	1.171756	13.205171
6116.990000	983.578561	341.572150	0.593781	29.704472	1.171761	13.204738
6117.010000	983.578480	341.572967	0.593781	29.704543	1.171761	13.204769
6117.030000	983.578480	341.567420	0.593783	29.704060	1.171763	13.204555
6117.050000	983.578480	341.563929	0.593784	29.703757	1.171765	13.204420
6117.070000	983.578561	341.562040	0.593784	29.703592	1.171766	13.204347
6117.090000	983.578561	341.555457	0.593786	29.703020	1.171769	13.204092
6117.110000	983.578561	341.544945	0.593789	29.702106	1.171774	13.203686
6117.130000	983.578561	341.552338	0.593787	29.702749	1.171771	13.203972
6117.150000	983.578480	341.549292	0.593787	29.702484	1.171772	13.203854
6117.170000	983.578561	341.548354	0.593788	29.702402	1.171772	13.203818
6117.190000	983.578561	341.548979	0.593787	29.702457	1.171772	13.203842
6117.210000	983.578480	341.536376	0.593791	29.701361	1.171778	13.203355
6117.230000	983.578561	341.546535	0.593788	29.702244	1.171773	13.203747
6117.250000	983.578561	341.525382	0.593794	29.700405	1.171783	13.202930
6117.270000	983.578561	341.507734	0.593798	29.698870	1.171792	13.202247
6117.290000	983.578561	341.522764	0.593794	29.700177	1.171785	13.202828
6117.310000	983.578480	341.512337	0.593797	29.699270	1.171790	13.202425
6117.330000	983.578480	341.503170	0.593799	29.698473	1.171794	13.202071
6117.350000	983.578561	341.501243	0.593800	29.698305	1.171795	13.201996
6117.370000	983.578561	341.498136	0.593801	29.698035	1.171797	13.201876
6117.390000	983.578561	341.499590	0.593800	29.698162	1.171796	13.201932
6117.410000	983.578561	341.500969	0.593800	29.698281	1.171795	13.201986
6117.430000	983.578561	341.484343	0.593804	29.696836	1.171803	13.201343
6117.450000	983.578561	341.490944	0.593803	29.697410	1.171800	13.201598
6117.470000	983.578561	341.486716	0.593804	29.697042	1.171802	13.201435
6117.490000	983.578480	341.476764	0.593806	29.696176	1.171807	13.201050
6117.510000	983.578561	341.476314	0.593806	29.696137	1.171807	13.201033
6117.530000	983.578561	341.472473	0.593807	29.695803	1.171809	13.200884
6117.550000	983.578561	341.473669	0.593807	29.695907	1.171808	13.200930
6117.570000	983.578561	341.457561	0.593811	29.694506	1.171816	13.200308
6117.590000	983.578561	341.465298	0.593809	29.695179	1.171812	13.200607
6117.610000	983.578561	341.472007	0.593808	29.695763	1.171809	13.200866
6117.630000	983.578561	341.463373	0.593810	29.695012	1.171813	13.200532
6117.650000	983.578561	341.461396	0.593810	29.694840	1.171814	13.200456
6117.670000	983.578561	341.450227	0.593813	29.693869	1.171819	13.200024
6117.690000	983.578480	341.463392	0.593810	29.695014	1.171813	13.200533
6117.710000	983.578561	341.468857	0.593808	29.695489	1.171811	13.200744
6117.730000	983.578561	341.436739	0.593817	29.692696	1.171826	13.199503
6117.750000	983.578561	341.438375	0.593816	29.692838	1.171825	13.199566
6117.770000	983.578561	341.427947	0.593819	29.691931	1.171830	13.199163
6117.790000	983.578561	341.429683	0.593819	29.692082	1.171829	13.199230
6117.810000	983.578561	341.428440	0.593819	29.691974	1.171830	13.199182
6117.830000	983.578561	341.415440	0.593822	29.690843	1.171836	13.198679
6117.850000	983.578561	341.424932	0.593820	29.691669	1.171832	13.199046
6117.870000	983.578561	341.411998	0.593823	29.690544	1.171838	13.198546
6117.890000	983.578480	341.414012	0.593823	29.690719	1.171837	13.198624
6117.910000	983.578480	341.406507	0.593825	29.690067	1.171840	13.198334
6117.930000	983.578480	341.425523	0.593820	29.691720	1.171831	13.199069
6117.950000	983.578561	341.410441	0.593824	29.690409	1.171839	13.198486
6117.970000	983.578480	341.405423	0.593825	29.689972	1.171841	13.198292
6117.990000	983.578480	341.397754	0.593827	29.689305	1.171844	13.197996
6118.010000	983.578561	341.397184	0.593827	29.689256	1.171845	13.197974
6118.030000	983.578561	341.396805	0.593827	29.689223	1.171845	13.197959
6118.050000	983.578561	341.391495	0.593829	29.688761	1.171848	13.197754
6118.070000	983.578561	341.396657	0.593827	29.689210	1.171845	13.197953
6118.090000	983.578480	341.386098	0.593830	29.688292	1.171850	13.197545
6118.110000	983.578561	341.390091	0.593829	29.688639	1.171848	13.197699
6118.130000	983.578561	341.376162	0.593833	29.687428	1.171855	13.197161
6118.150000	983.578561	341.376329	0.593833	29.687442	1.171855	13.197167
6118.170000	983.578561	341.376970	0.593832	29.687498	1.171855	13.197192
6118.190000	983.578561	341.357682	0.593837	29.685821	1.171864	13.196446
6118.210000	983.578561	341.366546	0.593835	29.686591	1.171860	13.196789
6118.230000	983.578561	341.379138	0.593832	29.687687	1.171854	13.197276
6118.250000	983.578480	341.387891	0.593830	29.688448	1.171849	13.197614
6118.270000	983.578480	341.374901	0.593833	29.687318	1.171855	13.197112
6118.290000	983.578480	341.366835	0.593835	29.686617	1.171859	13.196800
6118.310000	983.578561	341.346877	0.593840	29.684881	1.171869	13.196029
6118.330000	983.578561	341.351775	0.593839	29.685307	1.171867	13.196218
6118.350000	983.578561	341.342096	0.593842	29.684465	1.171871	13.195844
6118.370000	983.578480	341.353676	0.593838	29.685472	1.171866	13.196292
6118.390000	983.578561	341.341442	0.593842	29.684408	1.171872	13.195819
6118.410000	983.578561	341.337688	0.593843	29.684082	1.171873	13.195674
6118.430000	983.578561	341.341631	0.593842	29.684425	1.171871	13.195826
6118.450000	983.578480	341.343877	0.593841	29.684620	1.171870	13.195913
6118.470000	983.578480	341.337546	0.593843	29.684069	1.171873	13.195668
6118.490000	983.578480	341.339130	0.593842	29.684207	1.171873	13.195729
6118.510000	983.578561	341.335124	0.593843	29.683859	1.171875	13.195574
6118.530000	983.578480	341.333605	0.593844	29.683727	1.171875	13.195516
6118.550000	983.578561	341.325605	0.593846	29.683031	1.171879	13.195206
6118.570000	983.578480	341.318819	0.593848	29.682441	1.171882	13.194944
6118.590000	983.578561	341.325954	0.593846	29.683061	1.171879	13.195220
6118.610000	983.578480	341.318687	0.593848	29.682429	1.171882	13.194939
6118.630000	983.578561	341.319714	0.593847	29.682519	1.171882	13.194979
6118.650000	983.578561	341.318464	0.593848	29.682410	1.171883	13.194930
6118.670000	983.578561	341.306375	0.593851	29.681359	1.171888	13.194463
6118.690000	983.578561	341.292912	0.593854	29.680188	1.171895	13.193943
6118.710000	983.578561	341.288891	0.593855	29.679838	1.171897	13.193787
6118.730000	983.578561	341.288051	0.593856	29.679765	1.171897	13.193755
6118.750000	983.578561	341.278135	0.593858	29.678903	1.171902	13.193371
6118.770000	983.578561	341.275332	0.593859	29.678659	1.171903	13.193263
6118.790000	983.578561	341.280707	0.593858	29.679127	1.171901	13.193471
6118.810000	983.578561	341.278075	0.593858	29.678898	1.171902	13.193369
6118.830000	983.578561	341.284188	0.593857	29.679429	1.171899	13.193605
6118.850000	983.578561	341.289030	0.593855	29.679850	1.171897	13.193792
6118.870000	983.578561	341.284584	0.593857	29.679464	1.171899	13.193621
6118.890000	983.578561	341.271044	0.593860	29.678286	1.171905	13.193097
6118.910000	983.578561	341.277537	0.593858	29.678851	1.171902	13.193348
6118.930000	983.578561	341.275091	0.593859	29.678638	1.171903	13.193254
6118.950000	983.578480	341.263984	0.593862	29.677672	1.171909	13.192824
6118.970000	983.578480	341.261933	0.593862	29.677494	1.171910	13.192745
6118.990000	983.578480	341.249687	0.593866	29.676429	1.171915	13.192271
6119.010000	983.578561	341.257718	0.593864	29.677127	1.171912	13.192582
6119.030000	983.578480	341.243455	0.593867	29.675887	1.171918	13.192031
6119.050000	983.578480	341.265130	0.593862	29.677772	1.171908	13.192869
6119.070000	983.578561	341.250096	0.593866	29.676465	1.171915	13.192287
6119.090000	983.578561	341.247185	0.593866	29.676211	1.171917	13.192175
6119.110000	983.578561	341.252363	0.593865	29.676662	1.171914	13.192375
6119.130000	983.578561	341.233458	0.593870	29.675018	1.171923	13.191644
6119.150000	983.578561	341.235880	0.593869	29.675228	1.171922	13.191738
6119.170000	983.578561	341.224719	0.593872	29.674258	1.171927	13.191306
6119.190000	983.578561	341.229056	0.593871	29.674635	1.171925	13.191474
6119.210000	983.578561	341.226745	0.593872	29.674434	1.171926	13.191385
6119.230000	983.578480	341.228986	0.593871	29.674629	1.171925	13.191471
6119.250000	983.578561	341.215903	0.593875	29.673491	1.171932	13.190965
6119.270000	983.578480	341.193470	0.593880	29.671540	1.171942	13.190098
6119.290000	983.578561	341.201468	0.593878	29.672236	1.171939	13.190407
6119.310000	983.578561	341.202325	0.593878	29.672310	1.171938	13.190441
6119.330000	983.578561	341.198737	0.593879	29.671998	1.171940	13.190302
6119.350000	983.578480	341.195711	0.593880	29.671735	1.171941	13.190185
6119.370000	983.578480	341.191856	0.593881	29.671400	1.171943	13.190036
6119.390000	983.578561	341.184433	0.593883	29.670754	1.171947	13.189749
6119.410000	983.578561	341.185312	0.593883	29.670831	1.171946	13.189783
6119.430000	983.578561	341.181158	0.593884	29.670469	1.171948	13.189622
6119.450000	983.578561	341.186576	0.593882	29.670941	1.171946	13.189832
6119.470000	983.578561	341.190479	0.593881	29.671280	1.171944	13.189983
6119.490000	983.578561	341.187022	0.593882	29.670979	1.171945	13.189849
6119.510000	983.578561	341.173028	0.593886	29.669762	1.171952	13.189308
6119.530000	983.578561	341.167717	0.593887	29.669300	1.171955	13.189103
6119.550000	983.578480	341.170116	0.593886	29.669509	1.171953	13.189195
6119.570000	983.578561	341.169831	0.593887	29.669484	1.171954	13.189184
6119.590000	983.578561	341.157210	0.593890	29.668387	1.171960	13.188696
6119.610000	983.578561	341.157463	0.593890	29.668409	1.171960	13.188706
6119.630000	983.578561	341.162239	0.593889	29.668824	1.171957	13.188891
6119.650000	983.578561	341.152327	0.593891	29.667962	1.171962	13.188508
6119.670000	983.578561	341.156136	0.593890	29.668293	1.171960	13.188655
6119.690000	983.578561	341.150030	0.593892	29.667762	1.171963	13.188419
6119.710000	983.578480	341.146891	0.593893	29.667489	1.171965	13.188298
6119.730000	983.578480	341.144852	0.593893	29.667312	1.171966	13.188219
6119.750000	983.578480	341.145785	0.593893	29.667393	1.171965	13.188255
6119.770000	983.578561	341.138242	0.593895	29.666737	1.171969	13.187963
6119.790000	983.578561	341.137911	0.593895	29.666708	1.171969	13.187950
6119.810000	983.578561	341.138065	0.593895	29.666722	1.171969	13.187956
6119.830000	983.578561	341.129944	0.593897	29.666016	1.171973	13.187642
6119.850000	983.578561	341.146906	0.593893	29.667491	1.171965	13.188298
6119.870000	983.578561	341.134887	0.593896	29.666445	1.171970	13.187833
6119.890000	983.578561	341.134409	0.593896	29.666404	1.171971	13.187815
6119.910000	983.578561	341.118886	0.593900	29.665054	1.171978	13.187215
6119.930000	983.578561	341.125173	0.593898	29.665601	1.171975	13.187458
6119.950000	983.578561	341.121197	0.593899	29.665255	1.171977	13.187304
6119.970000	983.578561	341.110945	0.593902	29.664363	1.171982	13.186908
6119.990000	983.578561	341.113939	0.593901	29.664624	1.171980	13.187024
6120.010000	983.578480	341.109957	0.593902	29.664277	1.171982	13.186870
6120.030000	983.578480	341.121477	0.593899	29.665279	1.171977	13.187315
6120.050000	983.578561	341.106076	0.593903	29.663940	1.171984	13.186720
6120.070000	983.578561	341.107128	0.593903	29.664031	1.171984	13.186760
6120.090000	983.578561	341.109273	0.593902	29.664218	1.171983	13.186843
6120.110000	983.578561	341.104144	0.593904	29.663772	1.171985	13.186645
6120.130000	983.578561	341.093340	0.593907	29.662832	1.171990	13.186227
6120.150000	983.578561	341.084375	0.593909	29.662053	1.171995	13.185881
6120.170000	983.578561	341.080845	0.593910	29.661746	1.171996	13.185744
6120.190000	983.578480	341.085625	0.593909	29.662161	1.171994	13.185929
6120.210000	983.578561	341.078355	0.593910	29.661529	1.171998	13.185648
6120.230000	983.578480	341.064655	0.593914	29.660338	1.172004	13.185118
6120.250000	983.578561	341.074933	0.593911	29.661232	1.171999	13.185516
6120.270000	983.578561	341.064660	0.593914	29.660338	1.172004	13.185119
6120.290000	983.578561	341.069608	0.593913	29.660769	1.172002	13.185310
6120.310000	983.578561	341.073791	0.593912	29.661132	1.172000	13.185472
6120.330000	983.578561	341.064202	0.593914	29.660298	1.172004	13.185101
6120.350000	983.578561	341.064820	0.593914	29.660352	1.172004	13.185125
6120.370000	983.578561	341.060826	0.593915	29.660005	1.172006	13.184970
6120.390000	983.578561	341.058552	0.593916	29.659807	1.172007	13.184882
6120.410000	983.578561	341.049662	0.593918	29.659034	1.172011	13.184539
6120.430000	983.578561	341.032284	0.593923	29.657523	1.172020	13.183867
6120.450000	983.578561	341.046222	0.593919	29.658735	1.172013	13.184406
6120.470000	983.578561	341.050128	0.593918	29.659075	1.172011	13.184557
6120.490000	983.578561	341.032160	0.593923	29.657512	1.172020	13.183862
6120.510000	983.578561	341.029859	0.593923	29.657312	1.172021	13.183773
6120.530000	983.578561	341.042253	0.593920	29.658390	1.172015	13.184252
6120.550000	983.578561	341.029312	0.593923	29.657264	1.172021	13.183752
6120.570000	983.578561	341.025884	0.593924	29.656966	1.172023	13.183620
6120.590000	983.578561	341.026913	0.593924	29.657056	1.172022	13.183659
6120.610000	983.578561	341.019935	0.593926	29.656449	1.172025	13.183390
6120.630000	983.578480	341.021198	0.593925	29.656559	1.172025	13.183438
6120.650000	983.578561	341.018260	0.593926	29.656303	1.172026	13.183325
6120.670000	983.578561	341.017403	0.593926	29.656229	1.172027	13.183292
6120.690000	983.578561	341.010315	0.593928	29.655612	1.172030	13.183018
6120.710000	983.578561	341.017153	0.593926	29.656207	1.172027	13.183282
6120.730000	983.578480	341.002941	0.593930	29.654971	1.172034	13.182733
6120.750000	983.578480	341.001049	0.593931	29.654806	1.172034	13.182659
6120.770000	983.578561	341.008721	0.593929	29.655474	1.172031	13.182956
6120.790000	983.578561	341.011492	0.593928	29.655715	1.172030	13.183063
6120.810000	983.578561	341.003781	0.593930	29.655044	1.172033	13.182765
6120.830000	983.578480	340.991307	0.593933	29.653959	1.172039	13.182283
6120.850000	983.578480	340.999435	0.593931	29.654666	1.172035	13.182597
6120.870000	983.578561	340.993864	0.593933	29.654182	1.172038	13.182382
6120.890000	983.578561	340.989085	0.593934	29.653766	1.172040	13.182197
6120.910000	983.578561	340.992383	0.593933	29.654053	1.172039	13.182324
6120.930000	983.578480	340.997363	0.593932	29.654486	1.172036	13.182517
6120.950000	983.578480	340.995700	0.593932	29.654341	1.172037	13.182453
6120.970000	983.578480	340.983992	0.593935	29.653323	1.172043	13.182000
6120.990000	983.578561	340.986654	0.593934	29.653555	1.172041	13.182103
6121.010000	983.578561	340.981420	0.593936	29.653099	1.172044	13.181901
6121.030000	983.578561	340.969480	0.593939	29.652061	1.172050	13.181439
6121.050000	983.578561	340.976355	0.593937	29.652659	1.172046	13.181705
6121.070000	983.578561	340.967710	0.593939	29.651907	1.172050	13.181371
6121.090000	983.578561	340.974346	0.593938	29.652484	1.172047	13.181627
6121.110000	983.578561	340.979628	0.593936	29.652944	1.172045	13.181831
6121.130000	983.578561	340.974452	0.593938	29.652493	1.172047	13.181631
6121.150000	983.578561	340.958912	0.593942	29.651142	1.172055	13.181031
6121.170000	983.578561	340.964862	0.593940	29.651659	1.172052	13.181261
6121.190000	983.578561	340.974399	0.593938	29.652489	1.172047	13.181629
6121.210000	983.578561	340.964415	0.593940	29.651621	1.172052	13.181243
6121.230000	983.578561	340.955028	0.593943	29.650804	1.172057	13.180880
6121.250000	983.578561	340.953455	0.593943	29.650667	1.172057	13.180820
6121.270000	983.578561	340.941755	0.593946	29.649650	1.172063	13.180367
6121.290000	983.578561	340.951726	0.593944	29.650517	1.172058	13.180753
6121.310000	983.578561	340.944040	0.593946	29.649849	1.172062	13.180456
6121.330000	983.578561	340.934212	0.593948	29.648994	1.172067	13.180076
6121.350000	983.578480	340.937622	0.593947	29.649291	1.172065	13.180207
6121.370000	983.578561	340.935334	0.593948	29.649092	1.172066	13.180119
6121.390000	983.578561	340.936436	0.593948	29.649187	1.172065	13.180162
6121.410000	983.578480	340.929504	0.593949	29.648585	1.172069	13.179894
6121.430000	983.578561	340.934385	0.593948	29.649009	1.172066	13.180082
6121.450000	983.578561	340.945278	0.593945	29.649956	1.172061	13.180503
6121.470000	983.578561	340.942999	0.593946	29.649758	1.172062	13.180415
6121.490000	983.578561	340.928269	0.593950	29.648477	1.172069	13.179846
6121.510000	983.578561	340.917778	0.593952	29.647565	1.172074	13.179440
6121.530000	983.578480	340.916638	0.593953	29.647466	1.172075	13.179396
6121.550000	983.578561	340.920228	0.593952	29.647778	1.172073	13.179535
6121.570000	983.578561	340.924241	0.593951	29.648127	1.172071	13.179690
6121.590000	983.578561	340.895282	0.593958	29.645608	1.172085	13.178571
6121.610000	983.578561	340.912575	0.593954	29.647112	1.172077	13.179239
6121.630000	983.578561	340.921170	0.593952	29.647860	1.172073	13.179571
6121.650000	983.578561	340.917587	0.593952	29.647548	1.172074	13.179433
6121.670000	983.578561	340.904764	0.593956	29.646433	1.172081	13.178937
6121.690000	983.578480	340.920564	0.593952	29.647807	1.172073	13.179548
6121.710000	983.578480	340.903881	0.593956	29.646356	1.172081	13.178903
6121.730000	983.578561	340.904913	0.593956	29.646446	1.172081	13.178943
6121.750000	983.578480	340.886150	0.593961	29.644814	1.172089	13.178218
6121.770000	983.578561	340.887632	0.593960	29.644943	1.172089	13.178275
6121.790000	983.578480	340.885772	0.593961	29.644781	1.172090	13.178203
6121.810000	983.578480	340.888685	0.593960	29.645035	1.172088	13.178316
6121.830000	983.578561	340.885191	0.593961	29.644731	1.172090	13.178181
6121.850000	983.578561	340.873293	0.593964	29.643696	1.172096	13.177721
6121.870000	983.578561	340.877583	0.593963	29.644069	1.172094	13.177886
6121.890000	983.578561	340.875867	0.593963	29.643920	1.172094	13.177820
6121.910000	983.578561	340.866080	0.593966	29.643069	1.172099	13.177442
6121.930000	983.578561	340.868137	0.593965	29.643248	1.172098	13.177521
6121.950000	983.578561	340.857466	0.593968	29.642320	1.172103	13.177109
6121.970000	983.578480	340.853274	0.593969	29.641955	1.172105	13.176947
6121.990000	983.578561	340.862893	0.593967	29.642792	1.172101	13.177319
6122.010000	983.578561	340.852152	0.593970	29.641858	1.172106	13.176903
6122.030000	983.578561	340.855374	0.593969	29.642138	1.172104	13.177028
6122.050000	983.578561	340.846805	0.593971	29.641393	1.172108	13.176697
6122.070000	983.578561	340.837024	0.593974	29.640542	1.172113	13.176318
6122.090000	983.578480	340.840967	0.593972	29.640885	1.172111	13.176471
6122.110000	983.578561	340.837084	0.593974	29.640547	1.172113	13.176321
6122.130000	983.578480	340.823774	0.593977	29.639390	1.172119	13.175806
6122.150000	983.578561	340.826237	0.593976	29.639604	1.172118	13.175901
6122.170000	983.578561	340.825790	0.593976	29.639565	1.172118	13.175884
6122.189000	983.578561	340.828083	0.593976	29.639765	1.172117	13.175973
6122.209000	983.578561	340.817691	0.593979	29.638861	1.172122	13.175571
6122.229000	983.578561	340.820175	0.593978	29.639077	1.172121	13.175667
6122.249000	983.578561	340.817955	0.593979	29.638884	1.172122	13.175581
6122.269000	983.578561	340.803837	0.593982	29.637656	1.172129	13.175036
6122.289000	983.578561	340.809327	0.593981	29.638133	1.172126	13.175248
6122.309000	983.578480	340.801415	0.593983	29.637445	1.172130	13.174942
6122.329000	983.578561	340.806106	0.593982	29.637853	1.172128	13.175123
6122.349000	983.578561	340.807380	0.593981	29.637964	1.172127	13.175172
6122.369000	983.578480	340.814985	0.593979	29.638626	1.172124	13.175467
6122.389000	983.578480	340.804048	0.593982	29.637674	1.172129	13.175044
6122.409000	983.578561	340.800523	0.593983	29.637368	1.172131	13.174907
6122.429000	983.578561	340.795139	0.593984	29.636900	1.172133	13.174699
6122.449000	983.578561	340.806212	0.593982	29.637863	1.172128	13.175127
6122.469000	983.578561	340.794173	0.593985	29.636816	1.172134	13.174662
6122.489000	983.578561	340.793930	0.593985	29.636794	1.172134	13.174653
6122.509000	983.578561	340.797895	0.593984	29.637139	1.172132	13.174806
6122.529000	983.578561	340.780925	0.593988	29.635663	1.172140	13.174150
6122.549000	983.578561	340.780565	0.593988	29.635632	1.172140	13.174136
6122.569000	983.578480	340.784188	0.593987	29.635947	1.172138	13.174276
6122.589000	983.578561	340.785905	0.593987	29.636097	1.172138	13.174342
6122.609000	983.578561	340.782318	0.593988	29.635785	1.172139	13.174204
6122.629000	983.578561	340.775777	0.593990	29.635216	1.172142	13.173951
6122.649000	983.578561	340.768115	0.593992	29.634549	1.172146	13.173655
6122.669000	983.578561	340.770189	0.593991	29.634730	1.172145	13.173735
6122.689000	983.578561	340.761616	0.593993	29.633984	1.172149	13.173403
6122.709000	983.578561	340.777432	0.593989	29.635360	1.172142	13.174015
6122.729000	983.578480	340.756055	0.593995	29.633501	1.172152	13.173188
6122.749000	983.578561	340.753441	0.593995	29.633273	1.172153	13.173087
6122.769000	983.578561	340.769337	0.593991	29.634656	1.172145	13.173702
6122.789000	983.578561	340.754481	0.593995	29.633364	1.172153	13.173127
6122.809000	983.578561	340.751370	0.593996	29.633093	1.172154	13.173007
6122.829000	983.578561	340.746788	0.593997	29.632695	1.172156	13.172830
6122.849000	983.578561	340.741210	0.593999	29.632210	1.172159	13.172614
6122.869000	983.578561	340.743296	0.593998	29.632391	1.172158	13.172695
6122.889000	983.578561	340.743827	0.593998	29.632437	1.172158	13.172716
6122.909000	983.578480	340.747298	0.593997	29.632739	1.172156	13.172850
6122.929000	983.578480	340.748732	0.593997	29.632864	1.172155	13.172905
6122.949000	983.578480	340.732338	0.594001	29.631438	1.172163	13.172271
6122.969000	983.578561	340.737905	0.593999	29.631922	1.172161	13.172487
6122.989000	983.578561	340.726253	0.594002	29.630909	1.172166	13.172036
6123.009000	983.578480	340.725544	0.594003	29.630847	1.172166	13.172009
6123.029000	983.578561	340.732519	0.594001	29.631454	1.172163	13.172278
6123.049000	983.578480	340.724168	0.594003	29.630728	1.172167	13.171956
6123.069000	983.578561	340.728111	0.594002	29.631071	1.172165	13.172108
6123.089000	983.578561	340.718005	0.594005	29.630192	1.172170	13.171717
6123.109000	983.578480	340.717019	0.594005	29.630106	1.172170	13.171679
6123.129000	983.578561	340.702343	0.594009	29.628830	1.172178	13.171112
6123.149000	983.578561	340.716318	0.594005	29.630045	1.172171	13.171652
6123.169000	983.578480	340.710050	0.594007	29.629500	1.172174	13.171410
6123.189000	983.578561	340.709551	0.594007	29.629457	1.172174	13.171391
6123.209000	983.578561	340.704907	0.594008	29.629053	1.172176	13.171211
6123.229000	983.578561	340.703371	0.594008	29.628919	1.172177	13.171152
6123.249000	983.578480	340.671936	0.594017	29.626185	1.172192	13.169936
6123.269000	983.578561	340.685876	0.594013	29.627398	1.172185	13.170475
6123.289000	983.578561	340.699076	0.594010	29.628546	1.172179	13.170986
6123.309000	983.578561	340.680378	0.594014	29.626920	1.172188	13.170263
6123.329000	983.578561	340.682949	0.594014	29.627143	1.172187	13.170362
6123.349000	983.578561	340.676597	0.594015	29.626591	1.172190	13.170117
6123.369000	983.578561	340.687472	0.594013	29.627536	1.172185	13.170537
6123.389000	983.578561	340.692325	0.594011	29.627959	1.172182	13.170725
6123.409000	983.578561	340.684656	0.594013	29.627292	1.172186	13.170428
6123.429000	983.578561	340.684957	0.594013	29.627318	1.172186	13.170440
6123.449000	983.578561	340.669295	0.594017	29.625956	1.172193	13.169834
6123.469000	983.578561	340.676165	0.594016	29.626553	1.172190	13.170100
6123.489000	983.578561	340.667655	0.594018	29.625813	1.172194	13.169771
6123.509000	983.578561	340.659499	0.594020	29.625104	1.172198	13.169456
6123.529000	983.578480	340.651703	0.594022	29.624426	1.172202	13.169154
6123.549000	983.578561	340.656121	0.594021	29.624810	1.172200	13.169325
6123.569000	983.578561	340.646705	0.594023	29.623991	1.172204	13.168961
6123.589000	983.578561	340.650154	0.594022	29.624291	1.172203	13.169094
6123.609000	983.578561	340.659868	0.594020	29.625136	1.172198	13.169470
6123.629000	983.578561	340.638331	0.594025	29.623263	1.172208	13.168637
6123.649000	983.578561	340.643732	0.594024	29.623733	1.172206	13.168846
6123.669000	983.578561	340.627381	0.594028	29.622311	1.172213	13.168214
6123.689000	983.578561	340.622411	0.594030	29.621879	1.172216	13.168022
6123.709000	983.578561	340.622476	0.594030	29.621884	1.172216	13.168024
6123.729000	983.578561	340.618865	0.594031	29.621570	1.172218	13.167885
6123.749000	983.578561	340.611475	0.594032	29.620927	1.172221	13.167599
6123.769000	983.578561	340.614331	0.594032	29.621176	1.172220	13.167709
6123.789000	983.578561	340.628203	0.594028	29.622382	1.172213	13.168246
6123.809000	983.578561	340.619761	0.594030	29.621648	1.172217	13.167919
6123.829000	983.578561	340.604174	0.594034	29.620293	1.172225	13.167317
6123.849000	983.578561	340.632951	0.594027	29.622795	1.172211	13.168429
6123.869000	983.578561	340.617970	0.594031	29.621492	1.172218	13.167850
6123.889000	983.578561	340.617032	0.594031	29.621411	1.172218	13.167814
6123.909000	983.578561	340.611719	0.594032	29.620949	1.172221	13.167608
6123.929000	983.578561	340.619946	0.594030	29.621664	1.172217	13.167927
6123.949000	983.578561	340.593775	0.594037	29.619388	1.172230	13.166915
6123.969000	983.578480	340.593583	0.594037	29.619372	1.172230	13.166907
6123.989000	983.578480	340.597836	0.594036	29.619741	1.172227	13.167072
6124.009000	983.578480	340.599965	0.594035	29.619927	1.172226	13.167154
6124.029000	983.578561	340.595810	0.594037	29.619565	1.172229	13.166993
6124.049000	983.578480	340.591005	0.594038	29.619147	1.172231	13.166808
6124.069000	983.578561	340.566223	0.594044	29.616992	1.172243	13.165850
6124.089000	983.578561	340.582141	0.594040	29.618376	1.172235	13.166465
6124.109000	983.578561	340.580908	0.594040	29.618269	1.172236	13.166417
6124.129000	983.578561	340.570786	0.594043	29.617389	1.172241	13.166026
6124.149000	983.578480	340.574522	0.594042	29.617714	1.172239	13.166171
6124.169000	983.578480	340.575959	0.594042	29.617839	1.172238	13.166226
6124.189000	983.578561	340.564269	0.594045	29.616822	1.172244	13.165774
6124.209000	983.578561	340.562508	0.594045	29.616669	1.172244	13.165706
6124.229000	983.578561	340.560975	0.594046	29.616536	1.172245	13.165647
6124.249000	983.578561	340.566489	0.594044	29.617015	1.172243	13.165860
6124.269000	983.578480	340.577227	0.594041	29.617949	1.172237	13.166275
6124.289000	983.578561	340.561322	0.594046	29.616566	1.172245	13.165660
6124.309000	983.578561	340.552434	0.594048	29.615793	1.172249	13.165317
6124.329000	983.578561	340.550894	0.594048	29.615659	1.172250	13.165257
6124.349000	983.578561	340.558275	0.594046	29.616301	1.172247	13.165542
6124.369000	983.578561	340.549066	0.594049	29.615500	1.172251	13.165186
6124.389000	983.578561	340.552946	0.594048	29.615838	1.172249	13.165336
6124.409000	983.578561	340.541583	0.594051	29.614849	1.172255	13.164897
6124.429000	983.578561	340.547819	0.594049	29.615392	1.172252	13.165138
6124.449000	983.578561	340.537599	0.594052	29.614503	1.172256	13.164743
6124.469000	983.578561	340.553721	0.594048	29.615905	1.172249	13.165366
6124.489000	983.578561	340.540105	0.594051	29.614721	1.172255	13.164840
6124.509000	983.578561	340.543966	0.594050	29.615057	1.172253	13.164989
6124.529000	983.578561	340.531209	0.594053	29.613947	1.172259	13.164496
6124.549000	983.578561	340.530992	0.594054	29.613928	1.172260	13.164488
6124.569000	983.578561	340.527086	0.594055	29.613589	1.172261	13.164337
6124.589000	983.578561	340.518809	0.594057	29.612869	1.172265	13.164017
6124.609000	983.578561	340.516085	0.594057	29.612632	1.172267	13.163911
6124.629000	983.578561	340.519833	0.594056	29.612958	1.172265	13.164056
6124.649000	983.578480	340.524385	0.594055	29.613354	1.172263	13.164232
6124.669000	983.578561	340.523605	0.594055	29.613286	1.172263	13.164202
6124.689000	983.578561	340.523938	0.594055	29.613315	1.172263	13.164215
6124.709000	983.578561	340.526364	0.594055	29.613526	1.172262	13.164309
6124.729000	983.578480	340.514305	0.594058	29.612477	1.172267	13.163843
6124.749000	983.578561	340.508819	0.594059	29.612000	1.172270	13.163631
6124.769000	983.578561	340.498709	0.594062	29.611121	1.172275	13.163240
6124.789000	983.578561	340.496019	0.594063	29.610887	1.172276	13.163136
6124.809000	983.578561	340.499654	0.594062	29.611203	1.172275	13.163276
6124.829000	983.578561	340.487090	0.594065	29.610110	1.172281	13.162790
6124.849000	983.578561	340.496432	0.594063	29.610923	1.172276	13.163152
6124.869000	983.578561	340.489485	0.594064	29.610319	1.172279	13.162883
6124.889000	983.578561	340.476719	0.594068	29.609209	1.172286	13.162390
6124.909000	983.578561	340.490831	0.594064	29.610436	1.172279	13.162935
6124.929000	983.578561	340.482919	0.594066	29.609748	1.172283	13.162629
6124.949000	983.578480	340.476089	0.594068	29.609154	1.172286	13.162365
6124.969000	983.578561	340.473706	0.594068	29.608947	1.172287	13.162273
6124.989000	983.578561	340.482490	0.594066	29.609710	1.172283	13.162613
6125.009000	983.578480	340.463332	0.594071	29.608044	1.172292	13.161872
6125.029000	983.578561	340.456809	0.594073	29.607477	1.172295	13.161620
6125.049000	983.578561	340.460009	0.594072	29.607755	1.172294	13.161744
6125.069000	983.578480	340.460579	0.594072	29.607805	1.172293	13.161766
6125.089000	983.578480	340.462632	0.594071	29.607983	1.172292	13.161845
6125.109000	983.578561	340.450543	0.594075	29.606932	1.172298	13.161378
6125.129000	983.578561	340.446363	0.594076	29.606569	1.172300	13.161216
6125.149000	983.578480	340.442897	0.594076	29.606267	1.172302	13.161082
6125.169000	983.578561	340.437796	0.594078	29.605824	1.172304	13.160885
6125.189000	983.578561	340.450709	0.594074	29.606947	1.172298	13.161384
6125.209000	983.578561	340.443605	0.594076	29.606329	1.172301	13.161109
6125.229000	983.578561	340.444892	0.594076	29.606441	1.172301	13.161159
6125.249000	983.578561	340.430834	0.594080	29.605218	1.172308	13.160616
6125.269000	983.578561	340.429038	0.594080	29.605062	1.172308	13.160546
6125.289000	983.578480	340.439471	0.594077	29.605969	1.172303	13.160950
6125.309000	983.578561	340.443718	0.594076	29.606339	1.172301	13.161114
6125.329000	983.578480	340.435128	0.594079	29.605592	1.172305	13.160782
6125.349000	983.578561	340.429163	0.594080	29.605073	1.172308	13.160551
6125.369000	983.578561	340.424755	0.594081	29.604690	1.172310	13.160381
6125.389000	983.578480	340.417222	0.594083	29.604034	1.172314	13.160089
6125.409000	983.578480	340.428501	0.594080	29.605015	1.172309	13.160526
6125.429000	983.578561	340.413493	0.594084	29.603710	1.172316	13.159945
6125.449000	983.578480	340.413775	0.594084	29.603735	1.172316	13.159956
6125.469000	983.578480	340.408042	0.594086	29.603236	1.172318	13.159735
6125.489000	983.578561	340.403015	0.594087	29.602799	1.172321	13.159540
6125.509000	983.578480	340.407692	0.594086	29.603206	1.172319	13.159721
6125.529000	983.578561	340.417188	0.594083	29.604032	1.172314	13.160088
6125.549000	983.578561	340.397174	0.594088	29.602291	1.172324	13.159314
6125.569000	983.578561	340.391259	0.594090	29.601777	1.172326	13.159086
6125.589000	983.578561	340.403208	0.594087	29.602816	1.172321	13.159548
6125.609000	983.578561	340.406264	0.594086	29.603082	1.172319	13.159666
6125.629000	983.578561	340.393067	0.594090	29.601934	1.172326	13.159156
6125.649000	983.578561	340.389144	0.594091	29.601593	1.172328	13.159004
6125.669000	983.578480	340.382862	0.594092	29.601046	1.172330	13.158761
6125.689000	983.578480	340.371355	0.594095	29.600046	1.172336	13.158316
6125.709000	983.578480	340.378555	0.594093	29.600672	1.172332	13.158595
6125.729000	983.578561	340.380917	0.594093	29.600877	1.172331	13.158686
6125.749000	983.578561	340.369254	0.594096	29.599863	1.172337	13.158235
6125.769000	983.578561	340.373932	0.594095	29.600270	1.172335	13.158416
6125.789000	983.578561	340.371535	0.594095	29.600061	1.172336	13.158323
6125.809000	983.578561	340.368616	0.594096	29.599808	1.172337	13.158210
6125.829000	983.578561	340.362529	0.594098	29.599278	1.172340	13.157975
6125.849000	983.578561	340.363758	0.594097	29.599385	1.172340	13.158023
6125.869000	983.578561	340.350555	0.594101	29.598237	1.172346	13.157512
6125.889000	983.578480	340.360344	0.594098	29.599088	1.172341	13.157891
6125.909000	983.578561	340.363796	0.594097	29.599388	1.172340	13.158024
6125.929000	983.578561	340.347892	0.594101	29.598005	1.172347	13.157409
6125.949000	983.578561	340.352920	0.594100	29.598443	1.172345	13.157604
6125.969000	983.578561	340.354352	0.594100	29.598567	1.172344	13.157659
6125.989000	983.578561	340.363802	0.594097	29.599389	1.172340	13.158024
6126.009000	983.578561	340.357177	0.594099	29.598813	1.172343	13.157768
6126.029000	983.578561	340.357389	0.594099	29.598831	1.172343	13.157776
6126.049000	983.578561	340.337669	0.594104	29.597116	1.172352	13.157014
6126.069000	983.578561	340.353370	0.594100	29.598482	1.172345	13.157621
6126.089000	983.578561	340.352726	0.594100	29.598426	1.172345	13.157596
6126.109000	983.578561	340.351183	0.594100	29.598291	1.172346	13.157536
6126.129000	983.578561	340.337736	0.594104	29.597122	1.172352	13.157017
6126.149000	983.578561	340.329038	0.594106	29.596366	1.172356	13.156680
6126.169000	983.578561	340.335498	0.594105	29.596927	1.172353	13.156930
6126.189000	983.578561	340.341737	0.594103	29.597470	1.172350	13.157171
6126.209000	983.578561	340.334132	0.594105	29.596809	1.172354	13.156877
6126.229000	983.578561	340.329189	0.594106	29.596379	1.172356	13.156686
6126.249000	983.578561	340.318220	0.594109	29.595425	1.172361	13.156262
6126.269000	983.578480	340.329892	0.594106	29.596440	1.172356	13.156713
6126.289000	983.578561	340.319893	0.594109	29.595570	1.172361	13.156327
6126.309000	983.578480	340.304764	0.594113	29.594255	1.172368	13.155742
6126.329000	983.578561	340.314645	0.594110	29.595114	1.172363	13.156124
6126.349000	983.578561	340.307183	0.594112	29.594465	1.172367	13.155836
6126.369000	983.578561	340.299731	0.594114	29.593817	1.172370	13.155547
6126.389000	983.578561	340.293264	0.594116	29.593255	1.172373	13.155297
6126.409000	983.578561	340.303853	0.594113	29.594175	1.172368	13.155707
6126.429000	983.578561	340.283842	0.594118	29.592435	1.172378	13.154933
6126.449000	983.578561	340.307144	0.594112	29.594462	1.172367	13.155834
6126.469000	983.578561	340.301016	0.594114	29.593929	1.172370	13.155597
6126.489000	983.578561	340.281606	0.594119	29.592241	1.172379	13.154847
6126.509000	983.578561	340.274427	0.594121	29.591616	1.172382	13.154569
6126.529000	983.578561	340.268032	0.594122	29.591060	1.172385	13.154322
6126.549000	983.578561	340.273911	0.594121	29.591572	1.172383	13.154549
6126.569000	983.578561	340.279625	0.594119	29.592068	1.172380	13.154770
6126.589000	983.578561	340.279162	0.594119	29.592028	1.172380	13.154752
6126.609000	983.578561	340.273264	0.594121	29.591515	1.172383	13.154524
6126.629000	983.578561	340.267320	0.594122	29.590998	1.172386	13.154294
6126.649000	983.578561	340.266667	0.594123	29.590942	1.172386	13.154269
6126.669000	983.578561	340.253734	0.594126	29.589817	1.172392	13.153769
6126.689000	983.578561	340.262437	0.594124	29.590574	1.172388	13.154106
6126.709000	983.578561	340.258278	0.594125	29.590212	1.172390	13.153945
6126.729000	983.578480	340.258938	0.594125	29.590269	1.172390	13.153970
6126.749000	983.578561	340.263326	0.594123	29.590651	1.172388	13.154140
6126.769000	983.578561	340.260130	0.594124	29.590373	1.172389	13.154016
6126.789000	983.578561	340.244077	0.594128	29.588977	1.172397	13.153396
6126.809000	983.578561	340.240583	0.594129	29.588673	1.172399	13.153261
6126.829000	983.578480	340.239167	0.594130	29.588550	1.172399	13.153206
6126.849000	983.578561	340.239381	0.594130	29.588569	1.172399	13.153214
6126.869000	983.578561	340.231019	0.594132	29.587842	1.172403	13.152891
6126.889000	983.578480	340.236796	0.594130	29.588344	1.172400	13.153114
6126.909000	983.578561	340.249116	0.594127	29.589415	1.172395	13.153591
6126.929000	983.578561	340.239150	0.594130	29.588549	1.172399	13.153205
6126.949000	983.578561	340.228082	0.594133	29.587586	1.172405	13.152778
6126.969000	983.578561	340.223262	0.594134	29.587167	1.172407	13.152591
6126.989000	983.578561	340.230713	0.594132	29.587815	1.172403	13.152879
6127.009000	983.578561	340.232503	0.594132	29.587971	1.172403	13.152948
6127.029000	983.578561	340.229689	0.594132	29.587726	1.172404	13.152840
6127.049000	983.578561	340.220509	0.594135	29.586928	1.172408	13.152485
6127.069000	983.578480	340.208788	0.594138	29.585908	1.172414	13.152032
6127.089000	983.578561	340.212698	0.594137	29.586248	1.172412	13.152183
6127.109000	983.578561	340.217971	0.594135	29.586707	1.172409	13.152387
6127.129000	983.578561	340.207906	0.594138	29.585832	1.172414	13.151998
6127.149000	983.578561	340.190868	0.594142	29.584350	1.172422	13.151339
6127.169000	983.578561	340.201619	0.594140	29.585285	1.172417	13.151755
6127.189000	983.578561	340.205138	0.594139	29.585591	1.172416	13.151891
6127.209000	983.578561	340.195874	0.594141	29.584785	1.172420	13.151532
6127.229000	983.578561	340.193108	0.594142	29.584545	1.172421	13.151426
6127.249000	983.578561	340.198460	0.594140	29.585010	1.172419	13.151632
6127.269000	983.578561	340.177560	0.594146	29.583192	1.172429	13.150824
6127.289000	983.578561	340.184140	0.594144	29.583765	1.172426	13.151079
6127.309000	983.578561	340.195489	0.594141	29.584752	1.172420	13.151518
6127.329000	983.578561	340.189329	0.594143	29.584216	1.172423	13.151279
6127.349000	983.578561	340.174282	0.594147	29.582907	1.172430	13.150698
6127.369000	983.578561	340.175774	0.594146	29.583037	1.172430	13.150755
6127.389000	983.578561	340.173557	0.594147	29.582844	1.172431	13.150670
6127.409000	983.578561	340.183438	0.594144	29.583704	1.172426	13.151052
6127.429000	983.578561	340.178451	0.594146	29.583270	1.172428	13.150859
6127.449000	983.578561	340.177476	0.594146	29.583185	1.172429	13.150821
6127.469000	983.578561	340.170786	0.594148	29.582603	1.172432	13.150563
6127.489000	983.578561	340.182326	0.594145	29.583607	1.172427	13.151009
6127.509000	983.578561	340.182063	0.594145	29.583584	1.172427	13.150999
6127.529000	983.578561	340.166177	0.594149	29.582203	1.172434	13.150384
6127.549000	983.578561	340.178495	0.594146	29.583274	1.172428	13.150861
6127.569000	983.578561	340.177597	0.594146	29.583196	1.172429	13.150826
6127.589000	983.578561	340.166125	0.594149	29.582198	1.172434	13.150382
6127.609000	983.578561	340.158892	0.594151	29.581569	1.172438	13.150103
6127.629000	983.578561	340.154071	0.594152	29.581150	1.172440	13.149916
6127.649000	983.578561	340.163951	0.594149	29.582009	1.172435	13.150298
6127.669000	983.578561	340.164795	0.594149	29.582082	1.172435	13.150331
6127.689000	983.578480	340.151172	0.594153	29.580898	1.172441	13.149804
6127.709000	983.578480	340.164032	0.594149	29.582016	1.172435	13.150301
6127.729000	983.578480	340.151525	0.594153	29.580928	1.172441	13.149818
6127.749000	983.578561	340.147106	0.594154	29.580544	1.172443	13.149647
6127.769000	983.578561	340.135580	0.594157	29.579542	1.172449	13.149202
6127.789000	983.578561	340.144341	0.594155	29.580304	1.172445	13.149540
6127.809000	983.578561	340.155542	0.594152	29.581278	1.172439	13.149973
6127.829000	983.578561	340.140363	0.594156	29.579958	1.172447	13.149386
6127.849000	983.578561	340.138651	0.594156	29.579809	1.172447	13.149320
6127.869000	983.578561	340.130668	0.594158	29.579115	1.172451	13.149012
6127.889000	983.578561	340.150363	0.594153	29.580827	1.172442	13.149773
6127.909000	983.578561	340.130496	0.594158	29.579100	1.172451	13.149005
6127.929000	983.578561	340.121490	0.594161	29.578316	1.172456	13.148657
6127.949000	983.578561	340.133454	0.594157	29.579357	1.172450	13.149119
6127.969000	983.578561	340.125994	0.594159	29.578708	1.172453	13.148831
6127.989000	983.578561	340.126021	0.594159	29.578710	1.172453	13.148832
6128.009000	983.578561	340.122568	0.594160	29.578410	1.172455	13.148699
6128.029000	983.578561	340.105566	0.594165	29.576932	1.172463	13.148041
6128.049000	983.578561	340.114344	0.594162	29.577695	1.172459	13.148381
6128.069000	983.578561	340.109433	0.594164	29.577268	1.172461	13.148191
6128.089000	983.578561	340.121296	0.594161	29.578300	1.172456	13.148649
6128.109000	983.578561	340.115413	0.594162	29.577788	1.172459	13.148422
6128.129000	983.578480	340.111667	0.594163	29.577462	1.172460	13.148277
6128.149000	983.578561	340.113784	0.594163	29.577646	1.172459	13.148359
6128.169000	983.578480	340.100527	0.594166	29.576493	1.172466	13.147846
6128.189000	983.578561	340.099250	0.594166	29.576382	1.172466	13.147797
6128.209000	983.578561	340.099538	0.594166	29.576407	1.172466	13.147808
6128.229000	983.578561	340.102463	0.594165	29.576662	1.172465	13.147921
6128.249000	983.578561	340.099230	0.594166	29.576381	1.172466	13.147796
6128.269000	983.578480	340.100459	0.594166	29.576487	1.172466	13.147844
6128.289000	983.578480	340.097746	0.594167	29.576252	1.172467	13.147739
6128.309000	983.578561	340.095751	0.594167	29.576078	1.172468	13.147662
6128.329000	983.578480	340.091047	0.594168	29.575669	1.172470	13.147480
6128.349000	983.578561	340.083352	0.594170	29.575000	1.172474	13.147182
6128.369000	983.578480	340.081825	0.594171	29.574867	1.172475	13.147123
6128.389000	983.578480	340.080292	0.594171	29.574734	1.172475	13.147064
6128.409000	983.578480	340.084498	0.594170	29.575099	1.172473	13.147227
6128.429000	983.578561	340.077829	0.594172	29.574520	1.172477	13.146969
6128.449000	983.578561	340.081056	0.594171	29.574800	1.172475	13.147094
6128.469000	983.578561	340.076813	0.594172	29.574431	1.172477	13.146930
6128.489000	983.578561	340.072501	0.594173	29.574056	1.172479	13.146763
6128.509000	983.578561	340.071133	0.594174	29.573937	1.172480	13.146710
6128.529000	983.578561	340.064966	0.594175	29.573401	1.172483	13.146472
6128.549000	983.578561	340.065857	0.594175	29.573478	1.172482	13.146506
6128.569000	983.578561	340.065997	0.594175	29.573491	1.172482	13.146512
6128.589000	983.578561	340.061172	0.594176	29.573071	1.172485	13.146325
6128.609000	983.578480	340.045871	0.594180	29.571740	1.172492	13.145734
6128.629000	983.578561	340.050962	0.594179	29.572183	1.172489	13.145930
6128.649000	983.578480	340.045157	0.594180	29.571678	1.172492	13.145706
6128.669000	983.578561	340.046547	0.594180	29.571799	1.172492	13.145760
6128.689000	983.578561	340.047138	0.594180	29.571851	1.172491	13.145783
6128.709000	983.578561	340.032828	0.594184	29.570606	1.172498	13.145229
6128.729000	983.578561	340.052445	0.594179	29.572312	1.172489	13.145988
6128.749000	983.578561	340.048650	0.594180	29.571982	1.172491	13.145841
6128.769000	983.578480	340.039028	0.594182	29.571145	1.172495	13.145469
6128.789000	983.578480	340.035878	0.594183	29.570871	1.172497	13.145347
6128.809000	983.578561	340.044718	0.594181	29.571640	1.172492	13.145689
6128.829000	983.578561	340.033461	0.594184	29.570661	1.172498	13.145254
6128.849000	983.578561	340.039357	0.594182	29.571174	1.172495	13.145482
6128.869000	983.578561	340.040069	0.594182	29.571236	1.172495	13.145509
6128.889000	983.578480	340.030844	0.594184	29.570434	1.172499	13.145153
6128.909000	983.578561	340.025955	0.594185	29.570008	1.172501	13.144964
6128.929000	983.578480	340.037924	0.594182	29.571049	1.172496	13.145426
6128.949000	983.578561	340.020093	0.594187	29.569499	1.172504	13.144737
6128.969000	983.578480	340.024895	0.594186	29.569916	1.172502	13.144923
6128.989000	983.578480	340.011226	0.594189	29.568727	1.172508	13.144394
6129.009000	983.578561	340.012271	0.594189	29.568818	1.172508	13.144435
6129.029000	983.578561	340.010876	0.594189	29.568697	1.172509	13.144381
6129.049000	983.578561	340.012642	0.594189	29.568851	1.172508	13.144449
6129.069000	983.578561	340.012832	0.594189	29.568867	1.172508	13.144456
6129.089000	983.578561	340.006964	0.594190	29.568357	1.172510	13.144229
6129.109000	983.578561	340.005072	0.594191	29.568192	1.172511	13.144156
6129.129000	983.578561	339.993449	0.594194	29.567181	1.172517	13.143707
6129.149000	983.578561	340.000811	0.594192	29.567822	1.172513	13.143992
6129.169000	983.578561	339.997195	0.594193	29.567507	1.172515	13.143852
6129.189000	983.578561	339.996010	0.594193	29.567404	1.172516	13.143806
6129.209000	983.578561	340.012326	0.594189	29.568823	1.172508	13.144437
6129.229000	983.578561	339.993963	0.594194	29.567226	1.172517	13.143727
6129.249000	983.578561	339.995904	0.594193	29.567395	1.172516	13.143802
6129.269000	983.578561	339.997520	0.594193	29.567536	1.172515	13.143864
6129.289000	983.578480	339.987861	0.594195	29.566696	1.172520	13.143491
6129.309000	983.578561	339.999495	0.594192	29.567707	1.172514	13.143941
6129.329000	983.578561	339.991266	0.594195	29.566992	1.172518	13.143623
6129.349000	983.578561	339.969184	0.594200	29.565071	1.172529	13.142769
6129.369000	983.578561	339.978243	0.594198	29.565859	1.172524	13.143119
6129.389000	983.578561	339.976462	0.594198	29.565704	1.172525	13.143050
6129.409000	983.578561	339.971204	0.594200	29.565247	1.172528	13.142847
6129.429000	983.578561	339.973193	0.594199	29.565420	1.172527	13.142924
6129.449000	983.578561	339.967725	0.594201	29.564944	1.172529	13.142713
6129.469000	983.578480	339.960464	0.594203	29.564313	1.172533	13.142432
6129.489000	983.578561	339.959610	0.594203	29.564239	1.172533	13.142399
6129.509000	983.578480	339.962441	0.594202	29.564485	1.172532	13.142508
6129.529000	983.578561	339.973067	0.594199	29.565409	1.172527	13.142919
6129.549000	983.578480	339.960585	0.594203	29.564324	1.172533	13.142436
6129.569000	983.578480	339.957405	0.594203	29.564047	1.172534	13.142314
6129.589000	983.578561	339.947256	0.594206	29.563164	1.172539	13.141921
6129.609000	983.578561	339.949009	0.594206	29.563317	1.172538	13.141989
6129.629000	983.578561	339.946611	0.594206	29.563108	1.172539	13.141896
6129.649000	983.578561	339.957691	0.594203	29.564072	1.172534	13.142325
6129.669000	983.578561	339.948395	0.594206	29.563263	1.172539	13.141965
6129.689000	983.578561	339.936168	0.594209	29.562200	1.172544	13.141493
6129.709000	983.578561	339.936967	0.594209	29.562270	1.172544	13.141523
6129.729000	983.578561	339.945920	0.594206	29.563048	1.172540	13.141870
6129.749000	983.578480	339.931852	0.594210	29.561825	1.172546	13.141326
6129.769000	983.578561	339.939054	0.594208	29.562451	1.172543	13.141604
6129.789000	983.578561	339.930849	0.594210	29.561738	1.172547	13.141287
6129.809000	983.578480	339.914776	0.594214	29.560340	1.172555	13.140666
6129.829000	983.578561	339.927694	0.594211	29.561463	1.172548	13.141165
6129.849000	983.578561	339.933551	0.594210	29.561972	1.172546	13.141391
6129.869000	983.578480	339.923125	0.594212	29.561066	1.172551	13.140988
6129.889000	983.578561	339.930751	0.594210	29.561729	1.172547	13.141283
6129.909000	983.578561	339.934821	0.594209	29.562083	1.172545	13.141440
6129.929000	983.578561	339.918138	0.594214	29.560632	1.172553	13.140796
6129.949000	983.578561	339.917459	0.594214	29.560573	1.172553	13.140769
6129.969000	983.578561	339.916792	0.594214	29.560515	1.172554	13.140743
6129.989000	983.578480	339.926888	0.594211	29.561393	1.172549	13.141134
6130.009000	983.578561	339.904047	0.594217	29.559407	1.172560	13.140251
6130.029000	983.578561	339.903338	0.594218	29.559345	1.172560	13.140223
6130.049000	983.578561	339.898247	0.594219	29.558902	1.172563	13.140027
6130.069000	983.578480	339.904186	0.594217	29.559419	1.172560	13.140256
6130.089000	983.578561	339.918602	0.594214	29.560673	1.172553	13.140814
6130.109000	983.578561	339.913903	0.594215	29.560264	1.172555	13.140632
6130.129000	983.578561	339.910583	0.594216	29.559975	1.172557	13.140503
6130.149000	983.578561	339.900116	0.594218	29.559065	1.172562	13.140099
6130.169000	983.578561	339.887725	0.594222	29.557987	1.172568	13.139620
6130.189000	983.578480	339.895343	0.594220	29.558650	1.172564	13.139914
6130.209000	983.578561	339.889830	0.594221	29.558170	1.172567	13.139701
6130.229000	983.578561	339.881761	0.594223	29.557469	1.172570	13.139389
6130.249000	983.578480	339.892656	0.594220	29.558416	1.172565	13.139810
6130.269000	983.578561	339.881937	0.594223	29.557484	1.172570	13.139396
6130.289000	983.578561	339.887373	0.594222	29.557957	1.172568	13.139606
6130.309000	983.578561	339.883091	0.594223	29.557584	1.172570	13.139441
6130.329000	983.578561	339.879951	0.594224	29.557311	1.172571	13.139319
6130.349000	983.578561	339.872648	0.594226	29.556676	1.172575	13.139037
6130.369000	983.578561	339.869723	0.594226	29.556422	1.172576	13.138924
6130.389000	983.578561	339.876094	0.594225	29.556976	1.172573	13.139170
6130.409000	983.578561	339.866053	0.594227	29.556103	1.172578	13.138782
6130.429000	983.578561	339.855532	0.594230	29.555188	1.172583	13.138375
6130.449000	983.578561	339.866711	0.594227	29.556160	1.172578	13.138807
6130.469000	983.578561	339.863059	0.594228	29.555842	1.172579	13.138666
6130.489000	983.578561	339.861580	0.594228	29.555714	1.172580	13.138609
6130.509000	983.578561	339.853459	0.594231	29.555007	1.172584	13.138295
6130.529000	983.578561	339.864994	0.594228	29.556011	1.172578	13.138741
6130.549000	983.578561	339.858802	0.594229	29.555472	1.172581	13.138502
6130.569000	983.578561	339.855208	0.594230	29.555160	1.172583	13.138363
6130.589000	983.578561	339.850688	0.594231	29.554766	1.172585	13.138188
6130.609000	983.578480	339.860266	0.594229	29.555599	1.172581	13.138558
6130.629000	983.578561	339.869136	0.594226	29.556371	1.172576	13.138901
6130.649000	983.578561	339.847779	0.594232	29.554513	1.172587	13.138076
6130.669000	983.578561	339.851539	0.594231	29.554840	1.172585	13.138221
6130.689000	983.578480	339.859339	0.594229	29.555519	1.172581	13.138522
6130.709000	983.578561	339.835017	0.594235	29.553404	1.172593	13.137582
6130.729000	983.578480	339.829095	0.594237	29.552889	1.172596	13.137353
6130.749000	983.578480	339.832975	0.594236	29.553226	1.172594	13.137503
6130.769000	983.578561	339.842844	0.594233	29.554084	1.172589	13.137885
6130.789000	983.578561	339.844255	0.594233	29.554207	1.172588	13.137939
6130.809000	983.578480	339.831052	0.594236	29.553059	1.172595	13.137429
6130.829000	983.578480	339.831303	0.594236	29.553081	1.172594	13.137439
6130.849000	983.578561	339.847141	0.594232	29.554458	1.172587	13.138051
6130.869000	983.578561	339.852438	0.594231	29.554919	1.172584	13.138256
6130.889000	983.578480	339.842404	0.594233	29.554046	1.172589	13.137868
6130.909000	983.578480	339.819878	0.594239	29.552087	1.172600	13.136997
6130.929000	983.578561	339.824548	0.594238	29.552493	1.172598	13.137177
6130.949000	983.578480	339.833587	0.594236	29.553279	1.172593	13.137527
6130.969000	983.578561	339.826824	0.594238	29.552691	1.172597	13.137265
6130.989000	983.578561	339.817967	0.594240	29.551921	1.172601	13.136923
6131.009000	983.578561	339.809161	0.594242	29.551155	1.172605	13.136583
6131.029000	983.578561	339.817893	0.594240	29.551914	1.172601	13.136920
6131.049000	983.578561	339.812730	0.594241	29.551465	1.172603	13.136721
6131.069000	983.578561	339.811016	0.594242	29.551316	1.172604	13.136654
6131.089000	983.578561	339.807347	0.594243	29.550997	1.172606	13.136513
6131.109000	983.578561	339.804929	0.594243	29.550787	1.172607	13.136419
6131.129000	983.578561	339.808241	0.594242	29.551075	1.172606	13.136547
6131.149000	983.578561	339.812501	0.594241	29.551446	1.172604	13.136712
6131.169000	983.578561	339.802526	0.594244	29.550578	1.172608	13.136326
6131.189000	983.578561	339.803198	0.594244	29.550637	1.172608	13.136352
6131.209000	983.578561	339.791741	0.594247	29.549640	1.172614	13.135909
6131.229000	983.578561	339.808332	0.594242	29.551083	1.172606	13.136551
6131.249000	983.578480	339.807942	0.594242	29.551049	1.172606	13.136536
6131.269000	983.578561	339.803283	0.594244	29.550644	1.172608	13.136355
6131.289000	983.578561	339.809353	0.594242	29.551172	1.172605	13.136590
6131.309000	983.578561	339.781351	0.594249	29.548737	1.172619	13.135508
6131.329000	983.578561	339.784018	0.594249	29.548969	1.172617	13.135611
6131.349000	983.578561	339.775800	0.594251	29.548254	1.172621	13.135293
6131.369000	983.578561	339.781442	0.594249	29.548745	1.172618	13.135511
6131.389000	983.578561	339.776948	0.594251	29.548354	1.172621	13.135337
6131.409000	983.578561	339.776365	0.594251	29.548303	1.172621	13.135315
6131.429000	983.578480	339.767830	0.594253	29.547561	1.172625	13.134985
6131.449000	983.578561	339.759211	0.594255	29.546811	1.172629	13.134652
6131.469000	983.578561	339.769321	0.594253	29.547690	1.172624	13.135042
6131.489000	983.578561	339.764911	0.594254	29.547307	1.172626	13.134872
6131.509000	983.578561	339.762481	0.594254	29.547096	1.172628	13.134778
6131.529000	983.578480	339.769448	0.594252	29.547701	1.172624	13.135047
6131.549000	983.578561	339.757149	0.594256	29.546632	1.172630	13.134572
6131.569000	983.578561	339.755724	0.594256	29.546508	1.172631	13.134517
6131.589000	983.578561	339.746099	0.594259	29.545671	1.172635	13.134145
6131.609000	983.578561	339.749687	0.594258	29.545983	1.172634	13.134283
6131.629000	983.578561	339.754918	0.594256	29.546438	1.172631	13.134486
6131.649000	983.578561	339.743407	0.594259	29.545437	1.172637	13.134041
6131.669000	983.578561	339.741730	0.594260	29.545291	1.172637	13.133976
6131.689000	983.578561	339.737394	0.594261	29.544914	1.172640	13.133808
6131.709000	983.578561	339.737019	0.594261	29.544881	1.172640	13.133794
6131.729000	983.578480	339.754604	0.594256	29.546411	1.172631	13.134474
6131.749000	983.578561	339.740090	0.594260	29.545148	1.172638	13.133912
6131.769000	983.578561	339.730465	0.594263	29.544311	1.172643	13.133540
6131.789000	983.578561	339.730085	0.594263	29.544278	1.172643	13.133526
6131.809000	983.578561	339.728885	0.594263	29.544174	1.172644	13.133479
6131.829000	983.578561	339.722646	0.594265	29.543631	1.172647	13.133238
6131.849000	983.578561	339.714274	0.594267	29.542903	1.172651	13.132914
6131.869000	983.578561	339.724444	0.594264	29.543788	1.172646	13.133308
6131.889000	983.578480	339.722517	0.594265	29.543620	1.172647	13.133233
6131.909000	983.578561	339.717691	0.594266	29.543200	1.172649	13.133047
6131.929000	983.578561	339.719660	0.594266	29.543372	1.172648	13.133123
6131.949000	983.578561	339.710038	0.594268	29.542535	1.172653	13.132751
6131.969000	983.578561	339.711381	0.594268	29.542652	1.172652	13.132803
6131.989000	983.578480	339.714287	0.594267	29.542904	1.172651	13.132915
6132.009000	983.578561	339.724130	0.594264	29.543760	1.172646	13.133295
6132.029000	983.578561	339.710534	0.594268	29.542578	1.172652	13.132770
6132.049000	983.578480	339.715240	0.594267	29.542987	1.172650	13.132952
6132.069000	983.578561	339.695850	0.594272	29.541301	1.172659	13.132202
6132.089000	983.578561	339.704029	0.594270	29.542012	1.172656	13.132518
6132.109000	983.578561	339.691276	0.594273	29.540903	1.172662	13.132025
6132.129000	983.578561	339.706493	0.594269	29.542227	1.172654	13.132614
6132.149000	983.578561	339.707616	0.594269	29.542324	1.172654	13.132657
6132.169000	983.578561	339.699405	0.594271	29.541610	1.172658	13.132340
6132.189000	983.578480	339.688213	0.594274	29.540637	1.172663	13.131907
6132.209000	983.578480	339.698683	0.594271	29.541547	1.172658	13.132312
6132.229000	983.578480	339.696116	0.594272	29.541324	1.172659	13.132212
6132.249000	983.578561	339.684258	0.594275	29.540293	1.172665	13.131754
6132.269000	983.578480	339.692498	0.594273	29.541010	1.172661	13.132073
6132.289000	983.578561	339.681850	0.594275	29.540084	1.172666	13.131661
6132.309000	983.578561	339.676095	0.594277	29.539583	1.172669	13.131438
6132.329000	983.578480	339.681956	0.594275	29.540093	1.172666	13.131665
6132.349000	983.578480	339.685030	0.594275	29.540360	1.172665	13.131784
6132.369000	983.578561	339.668926	0.594279	29.538960	1.172672	13.131161
6132.389000	983.578561	339.681253	0.594276	29.540032	1.172666	13.131638
6132.409000	983.578561	339.680503	0.594276	29.539966	1.172667	13.131609
6132.429000	983.578561	339.686705	0.594274	29.540506	1.172664	13.131849
6132.449000	983.578561	339.673835	0.594277	29.539387	1.172670	13.131351
6132.469000	983.578561	339.674424	0.594277	29.539438	1.172670	13.131374
6132.489000	983.578561	339.661753	0.594281	29.538336	1.172676	13.130884
6132.509000	983.578561	339.668071	0.594279	29.538885	1.172673	13.131128
6132.529000	983.578561	339.675289	0.594277	29.539513	1.172669	13.131407
6132.549000	983.578561	339.663188	0.594280	29.538461	1.172675	13.130939
6132.569000	983.578561	339.672523	0.594278	29.539273	1.172671	13.131300
6132.589000	983.578561	339.667567	0.594279	29.538842	1.172673	13.131109
6132.609000	983.578561	339.656247	0.594282	29.537857	1.172678	13.130671
6132.629000	983.578561	339.665745	0.594280	29.538683	1.172674	13.131038
6132.649000	983.578561	339.668243	0.594279	29.538900	1.172673	13.131135
6132.669000	983.578561	339.663279	0.594280	29.538469	1.172675	13.130943
6132.689000	983.578561	339.655254	0.594282	29.537771	1.172679	13.130633
6132.709000	983.578561	339.658178	0.594282	29.538025	1.172677	13.130746
6132.729000	983.578561	339.656142	0.594282	29.537848	1.172678	13.130667
6132.749000	983.578561	339.636558	0.594287	29.536145	1.172688	13.129910
6132.769000	983.578561	339.642746	0.594286	29.536683	1.172685	13.130149
6132.789000	983.578561	339.647890	0.594284	29.537130	1.172682	13.130348
6132.809000	983.578561	339.646204	0.594285	29.536984	1.172683	13.130283
6132.829000	983.578561	339.647537	0.594284	29.537100	1.172683	13.130334
6132.849000	983.578561	339.638375	0.594287	29.536303	1.172687	13.129980
6132.869000	983.578561	339.647011	0.594285	29.537054	1.172683	13.130314
6132.889000	983.578480	339.645160	0.594285	29.536893	1.172684	13.130243
6132.909000	983.578561	339.642678	0.594286	29.536677	1.172685	13.130147
6132.929000	983.578561	339.644776	0.594285	29.536859	1.172684	13.130228
6132.949000	983.578561	339.637877	0.594287	29.536260	1.172687	13.129961
6132.969000	983.578561	339.629273	0.594289	29.535511	1.172691	13.129628
6132.989000	983.578480	339.636756	0.594287	29.536162	1.172688	13.129918
6133.009000	983.578480	339.626353	0.594290	29.535257	1.172693	13.129516
6133.029000	983.578561	339.621009	0.594291	29.534793	1.172695	13.129309
6133.049000	983.578480	339.633904	0.594288	29.535914	1.172689	13.129807
6133.069000	983.578561	339.619476	0.594292	29.534659	1.172696	13.129250
6133.089000	983.578480	339.620856	0.594291	29.534779	1.172695	13.129303
6133.109000	983.578561	339.626556	0.594290	29.535275	1.172693	13.129523
6133.129000	983.578561	339.624798	0.594290	29.535122	1.172693	13.129455
6133.149000	983.578561	339.612117	0.594294	29.534019	1.172700	13.128965
6133.169000	983.578561	339.599870	0.594297	29.532954	1.172705	13.128492
6133.189000	983.578561	339.612335	0.594294	29.534038	1.172699	13.128974
6133.209000	983.578561	339.608455	0.594295	29.533701	1.172701	13.128824
6133.229000	983.578561	339.611515	0.594294	29.533967	1.172700	13.128942
6133.249000	983.578561	339.617593	0.594292	29.534496	1.172697	13.129177
6133.269000	983.578561	339.599513	0.594297	29.532923	1.172706	13.128478
6133.289000	983.578561	339.596973	0.594298	29.532702	1.172707	13.128380
6133.309000	983.578561	339.608237	0.594295	29.533682	1.172701	13.128815
6133.329000	983.578561	339.604213	0.594296	29.533332	1.172703	13.128660
6133.349000	983.578561	339.617449	0.594292	29.534483	1.172697	13.129171
6133.369000	983.578561	339.606108	0.594295	29.533497	1.172702	13.128733
6133.389000	983.578561	339.608443	0.594295	29.533700	1.172701	13.128823
6133.409000	983.578561	339.591154	0.594299	29.532196	1.172710	13.128155
6133.429000	983.578561	339.568455	0.594305	29.530222	1.172720	13.127277
6133.449000	983.578480	339.579907	0.594302	29.531218	1.172715	13.127720
6133.469000	983.578561	339.584416	0.594301	29.531610	1.172713	13.127894
6133.489000	983.578561	339.570911	0.594304	29.530436	1.172719	13.127372
6133.509000	983.578480	339.574391	0.594303	29.530739	1.172717	13.127507
6133.529000	983.578561	339.573871	0.594304	29.530693	1.172718	13.127487
6133.549000	983.578561	339.569590	0.594305	29.530321	1.172720	13.127321
6133.569000	983.578561	339.567452	0.594305	29.530135	1.172721	13.127238
6133.589000	983.578561	339.580480	0.594302	29.531268	1.172715	13.127742
6133.609000	983.578561	339.566165	0.594306	29.530023	1.172722	13.127189
6133.629000	983.578480	339.559555	0.594307	29.529448	1.172725	13.126933
6133.649000	983.578561	339.553651	0.594309	29.528935	1.172728	13.126705
6133.669000	983.578480	339.564454	0.594306	29.529874	1.172722	13.127123
6133.689000	983.578561	339.563090	0.594306	29.529756	1.172723	13.127070
6133.709000	983.578561	339.564321	0.594306	29.529863	1.172722	13.127117
6133.729000	983.578561	339.565897	0.594306	29.530000	1.172722	13.127178
6133.749000	983.578561	339.566541	0.594306	29.530056	1.172721	13.127203
6133.769000	983.578561	339.567327	0.594305	29.530124	1.172721	13.127234
6133.789000	983.578561	339.570823	0.594304	29.530428	1.172719	13.127369
6133.809000	983.578561	339.559187	0.594307	29.529416	1.172725	13.126919
6133.829000	983.578480	339.544444	0.594311	29.528134	1.172732	13.126349
6133.849000	983.578480	339.544502	0.594311	29.528139	1.172732	13.126351
6133.869000	983.578561	339.540965	0.594312	29.527832	1.172734	13.126215
6133.889000	983.578480	339.544051	0.594311	29.528100	1.172732	13.126334
6133.909000	983.578561	339.540103	0.594312	29.527757	1.172734	13.126181
6133.929000	983.578480	339.542703	0.594312	29.527983	1.172733	13.126282
6133.949000	983.578561	339.545454	0.594311	29.528222	1.172731	13.126388
6133.969000	983.578561	339.545043	0.594311	29.528186	1.172732	13.126372
6133.989000	983.578480	339.530391	0.594315	29.526912	1.172739	13.125806
6134.009000	983.578561	339.532325	0.594314	29.527080	1.172738	13.125881
6134.029000	983.578561	339.526726	0.594316	29.526593	1.172740	13.125664
6134.049000	983.578561	339.536597	0.594313	29.527452	1.172736	13.126046
6134.069000	983.578561	339.541127	0.594312	29.527846	1.172734	13.126221
6134.089000	983.578561	339.537674	0.594313	29.527545	1.172735	13.126087
6134.109000	983.578561	339.530772	0.594315	29.526945	1.172738	13.125820
6134.129000	983.578561	339.538484	0.594313	29.527616	1.172735	13.126119
6134.149000	983.578480	339.531305	0.594315	29.526992	1.172738	13.125841
6134.169000	983.578561	339.531922	0.594315	29.527045	1.172738	13.125865
6134.189000	983.578480	339.537705	0.594313	29.527548	1.172735	13.126089
6134.209000	983.578561	339.517680	0.594318	29.525807	1.172745	13.125314
6134.229000	983.578561	339.522121	0.594317	29.526193	1.172743	13.125486
6134.249000	983.578561	339.521397	0.594317	29.526130	1.172743	13.125458
6134.269000	983.578561	339.521422	0.594317	29.526132	1.172743	13.125459
6134.289000	983.578561	339.512418	0.594320	29.525349	1.172747	13.125111
6134.309000	983.578561	339.506185	0.594321	29.524807	1.172750	13.124870
6134.329000	983.578561	339.509497	0.594320	29.525095	1.172749	13.124998
6134.349000	983.578561	339.509929	0.594320	29.525133	1.172748	13.125015
6134.369000	983.578480	339.496846	0.594324	29.523995	1.172755	13.124509
6134.389000	983.578480	339.513080	0.594319	29.525407	1.172747	13.125137
6134.409000	983.578561	339.506351	0.594321	29.524821	1.172750	13.124876
6134.429000	983.578561	339.509770	0.594320	29.525119	1.172749	13.125009
6134.449000	983.578561	339.501818	0.594322	29.524427	1.172752	13.124701
6134.469000	983.578480	339.510279	0.594320	29.525163	1.172748	13.125028
6134.489000	983.578561	339.500850	0.594323	29.524343	1.172753	13.124664
6134.509000	983.578561	339.501401	0.594323	29.524391	1.172753	13.124685
6134.529000	983.578561	339.503240	0.594322	29.524551	1.172752	13.124756
6134.549000	983.578561	339.489152	0.594326	29.523326	1.172758	13.124212
6134.569000	983.578561	339.489442	0.594326	29.523351	1.172758	13.124223
6134.589000	983.578480	339.484430	0.594327	29.522915	1.172761	13.124029
6134.609000	983.578561	339.472799	0.594330	29.521904	1.172766	13.123579
6134.629000	983.578561	339.472224	0.594330	29.521854	1.172767	13.123557
6134.649000	983.578561	339.473195	0.594330	29.521938	1.172766	13.123595
6134.669000	983.578561	339.464971	0.594332	29.521223	1.172770	13.123277
6134.689000	983.578561	339.486147	0.594327	29.523065	1.172760	13.124095
6134.709000	983.578561	339.474849	0.594329	29.522082	1.172765	13.123659
6134.729000	983.578561	339.470719	0.594331	29.521723	1.172767	13.123499
6134.749000	983.578561	339.466240	0.594332	29.521333	1.172769	13.123326
6134.769000	983.578480	339.473116	0.594330	29.521931	1.172766	13.123592
6134.789000	983.578561	339.468061	0.594331	29.521492	1.172768	13.123396
6134.809000	983.578561	339.476921	0.594329	29.522262	1.172764	13.123739
6134.829000	983.578561	339.480458	0.594328	29.522570	1.172763	13.123875
6134.849000	983.578561	339.462740	0.594333	29.521029	1.172771	13.123190
6134.869000	983.578561	339.460622	0.594333	29.520845	1.172772	13.123109
6134.889000	983.578561	339.457629	0.594334	29.520584	1.172773	13.122993
6134.909000	983.578561	339.453514	0.594335	29.520227	1.172775	13.122834
6134.929000	983.578561	339.451328	0.594336	29.520036	1.172777	13.122749
6134.949000	983.578480	339.443718	0.594338	29.519375	1.172780	13.122455
6134.969000	983.578561	339.455239	0.594335	29.520377	1.172775	13.122900
6134.989000	983.578561	339.443727	0.594338	29.519375	1.172780	13.122455
6135.009000	983.578480	339.441171	0.594338	29.519153	1.172781	13.122357
6135.029000	983.578561	339.434650	0.594340	29.518586	1.172784	13.122105
6135.049000	983.578561	339.445209	0.594337	29.519504	1.172779	13.122513
6135.069000	983.578561	339.447609	0.594337	29.519713	1.172778	13.122606
6135.089000	983.578561	339.449019	0.594336	29.519836	1.172778	13.122660
6135.109000	983.578561	339.444798	0.594337	29.519469	1.172780	13.122497
6135.129000	983.578561	339.437067	0.594339	29.518796	1.172783	13.122198
6135.149000	983.578561	339.423777	0.594343	29.517641	1.172790	13.121684
6135.169000	983.578480	339.433214	0.594340	29.518461	1.172785	13.122049
6135.189000	983.578561	339.429841	0.594341	29.518168	1.172787	13.121919
6135.209000	983.578561	339.413762	0.594345	29.516770	1.172794	13.121297
6135.229000	983.578480	339.425982	0.594342	29.517832	1.172789	13.121769
6135.249000	983.578561	339.431230	0.594341	29.518289	1.172786	13.121972
6135.269000	983.578561	339.428440	0.594342	29.518046	1.172787	13.121864
6135.289000	983.578561	339.406664	0.594347	29.516152	1.172798	13.121023
6135.309000	983.578480	339.410782	0.594346	29.516510	1.172796	13.121182
6135.329000	983.578480	339.420747	0.594344	29.517377	1.172791	13.121567
6135.349000	983.578561	339.403634	0.594348	29.515889	1.172799	13.120905
6135.369000	983.578561	339.409717	0.594347	29.516418	1.172796	13.121141
6135.389000	983.578561	339.392512	0.594351	29.514922	1.172805	13.120476
6135.409000	983.578561	339.391382	0.594351	29.514823	1.172805	13.120432
6135.429000	983.578561	339.396873	0.594350	29.515301	1.172803	13.120644
6135.449000	983.578561	339.391279	0.594351	29.514814	1.172805	13.120428
6135.469000	983.578561	339.409791	0.594346	29.516424	1.172796	13.121144
6135.489000	983.578561	339.396283	0.594350	29.515250	1.172803	13.120621
6135.509000	983.578561	339.385302	0.594353	29.514295	1.172808	13.120197
6135.529000	983.578480	339.387174	0.594352	29.514457	1.172807	13.120269
6135.549000	983.578561	339.383975	0.594353	29.514179	1.172809	13.120145
6135.569000	983.578561	339.379113	0.594355	29.513756	1.172811	13.119958
6135.589000	983.578561	339.394290	0.594351	29.515076	1.172804	13.120544
6135.609000	983.578480	339.393269	0.594351	29.514987	1.172804	13.120505
6135.629000	983.578561	339.394229	0.594351	29.515071	1.172804	13.120542
6135.649000	983.578561	339.386792	0.594353	29.514424	1.172807	13.120254
6135.669000	983.578561	339.387453	0.594352	29.514482	1.172807	13.120280
6135.689000	983.578561	339.387909	0.594352	29.514521	1.172807	13.120298
6135.709000	983.578561	339.388286	0.594352	29.514554	1.172807	13.120312
6135.729000	983.578561	339.373344	0.594356	29.513255	1.172814	13.119735
6135.749000	983.578561	339.369042	0.594357	29.512881	1.172816	13.119568
6135.769000	983.578561	339.368347	0.594357	29.512820	1.172816	13.119541
6135.789000	983.578561	339.383029	0.594353	29.514097	1.172809	13.120109
6135.809000	983.578561	339.370821	0.594357	29.513035	1.172815	13.119637
6135.829000	983.578480	339.373706	0.594356	29.513286	1.172814	13.119749
6135.849000	983.578561	339.359150	0.594360	29.512020	1.172821	13.119186
6135.869000	983.578561	339.357471	0.594360	29.511874	1.172821	13.119121
6135.889000	983.578561	339.365204	0.594358	29.512547	1.172818	13.119420
6135.909000	983.578480	339.359861	0.594359	29.512082	1.172820	13.119213
6135.929000	983.578561	339.361167	0.594359	29.512196	1.172820	13.119264
6135.949000	983.578561	339.351803	0.594362	29.511381	1.172824	13.118902
6135.969000	983.578561	339.344583	0.594364	29.510754	1.172828	13.118623
6135.989000	983.578561	339.341578	0.594364	29.510492	1.172829	13.118506
6136.009000	983.578561	339.347240	0.594363	29.510985	1.172826	13.118725
6136.029000	983.578561	339.352359	0.594362	29.511430	1.172824	13.118923
6136.049000	983.578561	339.358940	0.594360	29.512002	1.172821	13.119178
6136.069000	983.578561	339.347392	0.594363	29.510998	1.172826	13.118731
6136.089000	983.578561	339.345667	0.594363	29.510848	1.172827	13.118665
6136.109000	983.578561	339.349140	0.594362	29.511150	1.172825	13.118799
6136.129000	983.578561	339.339166	0.594365	29.510282	1.172830	13.118413
6136.149000	983.578561	339.336116	0.594366	29.510017	1.172832	13.118295
6136.169000	983.578561	339.324744	0.594369	29.509028	1.172837	13.117856
6136.189000	983.578561	339.326340	0.594368	29.509167	1.172836	13.117917
6136.209000	983.578561	339.327468	0.594368	29.509265	1.172836	13.117961
6136.229000	983.578561	339.325018	0.594369	29.509052	1.172837	13.117866
6136.249000	983.578561	339.327175	0.594368	29.509240	1.172836	13.117950
6136.269000	983.578480	339.318146	0.594370	29.508454	1.172840	13.117601
6136.289000	983.578480	339.323385	0.594369	29.508910	1.172838	13.117803
6136.309000	983.578561	339.320388	0.594370	29.508649	1.172839	13.117687
6136.329000	983.578561	339.320394	0.594370	29.508650	1.172839	13.117688
6136.349000	983.578480	339.317150	0.594371	29.508368	1.172841	13.117562
6136.369000	983.578561	339.315097	0.594371	29.508189	1.172842	13.117483
6136.389000	983.578561	339.306005	0.594374	29.507399	1.172846	13.117131
6136.409000	983.578561	339.291573	0.594377	29.506144	1.172853	13.116573
6136.429000	983.578561	339.298945	0.594375	29.506785	1.172849	13.116858
6136.449000	983.578480	339.305152	0.594374	29.507324	1.172846	13.117098
6136.469000	983.578480	339.292808	0.594377	29.506251	1.172852	13.116621
6136.489000	983.578561	339.291993	0.594377	29.506180	1.172853	13.116590
6136.509000	983.578480	339.297170	0.594376	29.506630	1.172850	13.116790
6136.529000	983.578561	339.288802	0.594378	29.505903	1.172854	13.116466
6136.549000	983.578561	339.288179	0.594378	29.505848	1.172855	13.116442
6136.569000	983.578480	339.281594	0.594380	29.505276	1.172858	13.116188
6136.589000	983.578561	339.277874	0.594381	29.504952	1.172860	13.116044
6136.609000	983.578561	339.277663	0.594381	29.504934	1.172860	13.116036
6136.629000	983.578561	339.277094	0.594381	29.504884	1.172860	13.116014
6136.649000	983.578561	339.297166	0.594376	29.506630	1.172850	13.116790
6136.669000	983.578561	339.293929	0.594377	29.506348	1.172852	13.116664
6136.689000	983.578561	339.284610	0.594379	29.505538	1.172856	13.116304
6136.709000	983.578480	339.269486	0.594383	29.504223	1.172863	13.115719
6136.729000	983.578561	339.283906	0.594379	29.505477	1.172857	13.116277
6136.749000	983.578480	339.277842	0.594381	29.504949	1.172859	13.116043
6136.769000	983.578480	339.279124	0.594381	29.505061	1.172859	13.116092
6136.789000	983.578561	339.257655	0.594386	29.503194	1.172869	13.115262
6136.809000	983.578561	339.260067	0.594386	29.503404	1.172868	13.115355
6136.829000	983.578480	339.263531	0.594385	29.503705	1.172866	13.115489
6136.849000	983.578480	339.259085	0.594386	29.503318	1.172868	13.115317
6136.869000	983.578561	339.255302	0.594387	29.502989	1.172870	13.115171
6136.889000	983.578480	339.268873	0.594383	29.504169	1.172864	13.115696
6136.909000	983.578561	339.258765	0.594386	29.503290	1.172869	13.115305
6136.929000	983.578561	339.252436	0.594388	29.502740	1.172872	13.115060
6136.949000	983.578561	339.257901	0.594386	29.503215	1.172869	13.115272
6136.969000	983.578561	339.272422	0.594382	29.504478	1.172862	13.115833
6136.989000	983.578561	339.254481	0.594387	29.502918	1.172871	13.115139
6137.009000	983.578561	339.251605	0.594388	29.502668	1.172872	13.115028
6137.029000	983.578561	339.264601	0.594384	29.503798	1.172866	13.115531
6137.049000	983.578480	339.253785	0.594387	29.502857	1.172871	13.115112
6137.069000	983.578561	339.241174	0.594391	29.501761	1.172877	13.114625
6137.089000	983.578561	339.242106	0.594390	29.501842	1.172877	13.114661
6137.109000	983.578561	339.242820	0.594390	29.501904	1.172876	13.114689
6137.129000	983.578561	339.229165	0.594394	29.500716	1.172883	13.114161
6137.149000	983.578561	339.240405	0.594391	29.501694	1.172877	13.114595
6137.169000	983.578561	339.242758	0.594390	29.501898	1.172876	13.114686
6137.189000	983.578561	339.249068	0.594388	29.502447	1.172873	13.114930
6137.209000	983.578561	339.228573	0.594394	29.500665	1.172883	13.114138
6137.229000	983.578561	339.234979	0.594392	29.501222	1.172880	13.114386
6137.249000	983.578480	339.237525	0.594391	29.501443	1.172879	13.114484
6137.269000	983.578561	339.226292	0.594394	29.500467	1.172884	13.114050
6137.289000	983.578561	339.233588	0.594393	29.501101	1.172881	13.114332
6137.309000	983.578480	339.219687	0.594396	29.499892	1.172887	13.113794
6137.329000	983.578561	339.218925	0.594396	29.499826	1.172888	13.113765
6137.349000	983.578561	339.230796	0.594393	29.500858	1.172882	13.114224
6137.369000	983.578561	339.216107	0.594397	29.499581	1.172889	13.113656
6137.389000	983.578561	339.217951	0.594397	29.499741	1.172888	13.113727
6137.409000	983.578561	339.218326	0.594397	29.499774	1.172888	13.113742
6137.429000	983.578561	339.215849	0.594397	29.499558	1.172889	13.113646
6137.449000	983.578561	339.206604	0.594400	29.498754	1.172894	13.113289
6137.469000	983.578561	339.193260	0.594403	29.497594	1.172900	13.112773
6137.489000	983.578480	339.188545	0.594404	29.497184	1.172902	13.112590
6137.509000	983.578561	339.203510	0.594400	29.498485	1.172895	13.113169
6137.529000	983.578561	339.195379	0.594403	29.497778	1.172899	13.112855
6137.549000	983.578561	339.197867	0.594402	29.497995	1.172898	13.112951
6137.569000	983.578561	339.197206	0.594402	29.497937	1.172898	13.112925
6137.589000	983.578561	339.194592	0.594403	29.497710	1.172899	13.112824
6137.609000	983.578561	339.191667	0.594403	29.497455	1.172901	13.112711
6137.629000	983.578561	339.179665	0.594407	29.496412	1.172907	13.112247
6137.649000	983.578561	339.177720	0.594407	29.496242	1.172908	13.112172
6137.669000	983.578561	339.196433	0.594402	29.497870	1.172899	13.112895
6137.689000	983.578561	339.190855	0.594404	29.497385	1.172901	13.112680
6137.709000	983.578561	339.183819	0.594406	29.496773	1.172905	13.112408
6137.729000	983.578561	339.186913	0.594405	29.497042	1.172903	13.112527
6137.749000	983.578561	339.186938	0.594405	29.497044	1.172903	13.112528
6137.769000	983.578561	339.174935	0.594408	29.496000	1.172909	13.112064
6137.789000	983.578480	339.176734	0.594407	29.496157	1.172908	13.112134
6137.809000	983.578480	339.163082	0.594411	29.494970	1.172914	13.111606
6137.829000	983.578561	339.173316	0.594408	29.495859	1.172910	13.112002
6137.849000	983.578561	339.174678	0.594408	29.495978	1.172909	13.112054
6137.869000	983.578561	339.182014	0.594406	29.496616	1.172905	13.112338
6137.889000	983.578561	339.175433	0.594408	29.496044	1.172909	13.112084
6137.909000	983.578561	339.165785	0.594410	29.495205	1.172913	13.111711
6137.929000	983.578561	339.169884	0.594409	29.495561	1.172911	13.111869
6137.949000	983.578561	339.166528	0.594410	29.495269	1.172913	13.111739
6137.969000	983.578480	339.156974	0.594413	29.494438	1.172917	13.111370
6137.989000	983.578561	339.156982	0.594413	29.494439	1.172917	13.111370
6138.009000	983.578561	339.154353	0.594413	29.494210	1.172919	13.111269
6138.029000	983.578561	339.148038	0.594415	29.493661	1.172922	13.111024
6138.049000	983.578561	339.160698	0.594412	29.494762	1.172916	13.111514
6138.069000	983.578561	339.147156	0.594415	29.493584	1.172922	13.110990
6138.089000	983.578561	339.158907	0.594412	29.494606	1.172917	13.111445
6138.109000	983.578561	339.135687	0.594418	29.492587	1.172928	13.110547
6138.129000	983.578561	339.146258	0.594415	29.493506	1.172923	13.110956
6138.149000	983.578561	339.139367	0.594417	29.492907	1.172926	13.110689
6138.169000	983.578561	339.151501	0.594414	29.493962	1.172920	13.111158
6138.189000	983.578561	339.135752	0.594418	29.492593	1.172928	13.110550
6138.209000	983.578480	339.128714	0.594420	29.491981	1.172931	13.110277
6138.229000	983.578561	339.134799	0.594418	29.492510	1.172928	13.110513
6138.249000	983.578561	339.115922	0.594423	29.490868	1.172937	13.109783
6138.269000	983.578561	339.123071	0.594421	29.491490	1.172934	13.110059
6138.289000	983.578480	339.127784	0.594420	29.491900	1.172931	13.110241
6138.309000	983.578480	339.128912	0.594420	29.491998	1.172931	13.110285
6138.329000	983.578561	339.126063	0.594421	29.491750	1.172932	13.110175
6138.349000	983.578561	339.131596	0.594419	29.492231	1.172930	13.110389
6138.369000	983.578561	339.126739	0.594420	29.491809	1.172932	13.110201
6138.389000	983.578561	339.124422	0.594421	29.491607	1.172933	13.110111
6138.409000	983.578561	339.134573	0.594418	29.492490	1.172928	13.110504
6138.429000	983.578561	339.117060	0.594423	29.490967	1.172937	13.109827
6138.449000	983.578561	339.113575	0.594424	29.490664	1.172938	13.109692
6138.469000	983.578561	339.121360	0.594422	29.491341	1.172934	13.109993
6138.489000	983.578561	339.119533	0.594422	29.491182	1.172935	13.109922
6138.509000	983.578480	339.115196	0.594423	29.490805	1.172937	13.109755
6138.529000	983.578561	339.106410	0.594426	29.490041	1.172942	13.109415
6138.549000	983.578561	339.097846	0.594428	29.489296	1.172946	13.109084
6138.569000	983.578561	339.113859	0.594424	29.490689	1.172938	13.109703
6138.589000	983.578561	339.099918	0.594427	29.489476	1.172945	13.109164
6138.609000	983.578561	339.099792	0.594428	29.489466	1.172945	13.109159
6138.629000	983.578561	339.104756	0.594426	29.489897	1.172942	13.109351
6138.649000	983.578480	339.092190	0.594429	29.488804	1.172948	13.108865
6138.669000	983.578561	339.105355	0.594426	29.489949	1.172942	13.109374
6138.689000	983.578561	339.093648	0.594429	29.488931	1.172948	13.108922
6138.709000	983.578561	339.106602	0.594426	29.490058	1.172942	13.109423
6138.729000	983.578561	339.099338	0.594428	29.489426	1.172945	13.109142
6138.749000	983.578561	339.113308	0.594424	29.490641	1.172938	13.109682
6138.769000	983.578561	339.096996	0.594428	29.489222	1.172946	13.109051
6138.789000	983.578561	339.113607	0.594424	29.490667	1.172938	13.109693
6138.809000	983.578561	339.098111	0.594428	29.489319	1.172946	13.109094
6138.829000	983.578561	339.093612	0.594429	29.488928	1.172948	13.108920
6138.849000	983.578561	339.088235	0.594431	29.488460	1.172950	13.108713
6138.869000	983.578561	339.082692	0.594432	29.487978	1.172953	13.108498
6138.889000	983.578561	339.078584	0.594433	29.487621	1.172955	13.108339
6138.909000	983.578480	339.071587	0.594435	29.487013	1.172958	13.108069
6138.929000	983.578561	339.064247	0.594437	29.486374	1.172962	13.107785
6138.949000	983.578561	339.064151	0.594437	29.486366	1.172962	13.107782
6138.969000	983.578561	339.052345	0.594440	29.485339	1.172968	13.107325
6138.989000	983.578561	339.041287	0.594443	29.484378	1.172973	13.106898
6139.009000	983.578561	339.045284	0.594442	29.484725	1.172971	13.107052
6139.029000	983.578480	339.062855	0.594437	29.486253	1.172962	13.107731
6139.049000	983.578561	339.058251	0.594438	29.485853	1.172965	13.107553
6139.069000	983.578480	339.055533	0.594439	29.485617	1.172966	13.107448
6139.089000	983.578561	339.049082	0.594441	29.485056	1.172969	13.107199
6139.109000	983.578561	339.050355	0.594440	29.485166	1.172968	13.107248
6139.129000	983.578480	339.026387	0.594447	29.483082	1.172980	13.106322
6139.149000	983.578561	339.036391	0.594444	29.483952	1.172975	13.106708
6139.169000	983.578561	339.042792	0.594442	29.484509	1.172972	13.106956
6139.189000	983.578561	339.029456	0.594446	29.483349	1.172978	13.106440
6139.209000	983.578480	339.026779	0.594447	29.483116	1.172980	13.106337
6139.229000	983.578561	339.027718	0.594446	29.483198	1.172979	13.106373
6139.249000	983.578480	339.038881	0.594443	29.484168	1.172974	13.106805
6139.269000	983.578561	339.024685	0.594447	29.482934	1.172981	13.106256
6139.289000	983.578561	339.022820	0.594448	29.482772	1.172982	13.106184
6139.309000	983.578561	339.003725	0.594453	29.481111	1.172991	13.105446
6139.329000	983.578480	339.019731	0.594448	29.482503	1.172983	13.106064
6139.349000	983.578480	339.007028	0.594452	29.481398	1.172989	13.105573
6139.369000	983.578561	339.026281	0.594447	29.483073	1.172980	13.106318
6139.389000	983.578561	339.014336	0.594450	29.482034	1.172986	13.105856
6139.409000	983.578561	339.018061	0.594449	29.482358	1.172984	13.106000
6139.429000	983.578561	339.011647	0.594451	29.481800	1.172987	13.105752
6139.449000	983.578561	339.010870	0.594451	29.481733	1.172987	13.105722
6139.469000	983.578561	339.018972	0.594449	29.482437	1.172984	13.106035
6139.489000	983.578480	339.001484	0.594453	29.480916	1.172992	13.105359
6139.509000	983.578561	338.986660	0.594457	29.479627	1.172999	13.104786
6139.529000	983.578561	339.002634	0.594453	29.481016	1.172991	13.105403
6139.549000	983.578561	339.004490	0.594452	29.481178	1.172990	13.105475
6139.569000	983.578561	338.995177	0.594455	29.480368	1.172995	13.105115
6139.589000	983.578561	338.993434	0.594455	29.480216	1.172996	13.105048
6139.609000	983.578480	338.992593	0.594455	29.480143	1.172996	13.105015
6139.629000	983.578561	338.999709	0.594454	29.480762	1.172993	13.105290
6139.649000	983.578480	338.988627	0.594457	29.479798	1.172998	13.104862
6139.668000	983.578480	338.986729	0.594457	29.479633	1.172999	13.104788
6139.688000	983.578561	338.995828	0.594455	29.480424	1.172995	13.105140
6139.708000	983.578561	338.977846	0.594459	29.478861	1.173003	13.104445
6139.728000	983.578561	338.989649	0.594456	29.479887	1.172998	13.104901
6139.748000	983.578561	338.986723	0.594457	29.479633	1.172999	13.104788
6139.768000	983.578561	338.990177	0.594456	29.479933	1.172997	13.104922
6139.788000	983.578561	338.983361	0.594458	29.479340	1.173001	13.104658
6139.808000	983.578561	338.988918	0.594456	29.479824	1.172998	13.104873
6139.828000	983.578480	338.974306	0.594460	29.478553	1.173005	13.104308
6139.848000	983.578561	338.975238	0.594460	29.478634	1.173004	13.104344
6139.868000	983.578561	338.973171	0.594461	29.478454	1.173005	13.104264
6139.888000	983.578561	338.964134	0.594463	29.477668	1.173010	13.103915
6139.908000	983.578561	338.964560	0.594463	29.477705	1.173010	13.103931
6139.928000	983.578561	338.977806	0.594459	29.478857	1.173003	13.104444
6139.948000	983.578480	338.977529	0.594459	29.478833	1.173003	13.104433
6139.968000	983.578561	338.972737	0.594461	29.478416	1.173006	13.104248
6139.988000	983.578561	338.981347	0.594458	29.479165	1.173002	13.104580
6140.008000	983.578480	338.960007	0.594464	29.477309	1.173012	13.103755
6140.028000	983.578561	338.956674	0.594465	29.477019	1.173013	13.103627
6140.048000	983.578561	338.961715	0.594464	29.477458	1.173011	13.103821
6140.068000	983.578480	338.940406	0.594469	29.475605	1.173021	13.102998
6140.088000	983.578561	338.937509	0.594470	29.475353	1.173023	13.102886
6140.108000	983.578561	338.944050	0.594468	29.475922	1.173019	13.103139
6140.128000	983.578561	338.946045	0.594468	29.476095	1.173018	13.103216
6140.148000	983.578561	338.948762	0.594467	29.476331	1.173017	13.103321
6140.168000	983.578561	338.949098	0.594467	29.476361	1.173017	13.103334
6140.188000	983.578561	338.952623	0.594466	29.476667	1.173015	13.103470
6140.208000	983.578561	338.934174	0.594471	29.475063	1.173024	13.102757
6140.228000	983.578480	338.944202	0.594468	29.475935	1.173019	13.103144
6140.248000	983.578561	338.931393	0.594472	29.474821	1.173025	13.102649
6140.268000	983.578561	338.927337	0.594473	29.474468	1.173027	13.102492
6140.288000	983.578561	338.930097	0.594472	29.474708	1.173026	13.102599
6140.308000	983.578561	338.943988	0.594468	29.475916	1.173019	13.103136
6140.328000	983.578561	338.931020	0.594472	29.474788	1.173026	13.102635
6140.348000	983.578561	338.933022	0.594471	29.474963	1.173025	13.102712
6140.368000	983.578561	338.933172	0.594471	29.474976	1.173025	13.102718
6140.388000	983.578561	338.932455	0.594471	29.474913	1.173025	13.102690
6140.408000	983.578561	338.936746	0.594470	29.475286	1.173023	13.102856
6140.428000	983.578561	338.946931	0.594467	29.476172	1.173018	13.103250
6140.448000	983.578561	338.953268	0.594466	29.476723	1.173015	13.103495
6140.468000	983.578561	338.935053	0.594471	29.475139	1.173024	13.102791
6140.488000	983.578561	338.934865	0.594471	29.475123	1.173024	13.102783
6140.508000	983.578561	338.934727	0.594471	29.475111	1.173024	13.102778
6140.528000	983.578480	338.923034	0.594474	29.474094	1.173029	13.102326
6140.548000	983.578561	338.935286	0.594470	29.475159	1.173024	13.102800
6140.568000	983.578561	338.912826	0.594476	29.473206	1.173034	13.101931
6140.588000	983.578561	338.908313	0.594478	29.472814	1.173036	13.101757
6140.608000	983.578561	338.914028	0.594476	29.473311	1.173034	13.101978
6140.628000	983.578561	338.923888	0.594473	29.474168	1.173029	13.102359
6140.648000	983.578561	338.915934	0.594476	29.473476	1.173033	13.102052
6140.668000	983.578561	338.918866	0.594475	29.473732	1.173031	13.102165
6140.688000	983.578561	338.912223	0.594477	29.473154	1.173035	13.101908
6140.708000	983.578561	338.916235	0.594475	29.473503	1.173033	13.102063
6140.728000	983.578561	338.906607	0.594478	29.472665	1.173037	13.101691
6140.748000	983.578480	338.901212	0.594479	29.472196	1.173040	13.101483
6140.768000	983.578561	338.913420	0.594476	29.473258	1.173034	13.101954
6140.788000	983.578561	338.904126	0.594479	29.472450	1.173038	13.101595
6140.808000	983.578480	338.893087	0.594481	29.471490	1.173044	13.101168
6140.828000	983.578561	338.900088	0.594480	29.472098	1.173040	13.101439
6140.848000	983.578561	338.906950	0.594478	29.472695	1.173037	13.101704
6140.868000	983.578561	338.898531	0.594480	29.471963	1.173041	13.101379
6140.888000	983.578561	338.882979	0.594484	29.470611	1.173049	13.100778
6140.908000	983.578561	338.890498	0.594482	29.471264	1.173045	13.101068
6140.928000	983.578480	338.885850	0.594483	29.470860	1.173047	13.100889
6140.948000	983.578561	338.897719	0.594480	29.471892	1.173042	13.101347
6140.968000	983.578480	338.892361	0.594482	29.471426	1.173044	13.101140
6140.988000	983.578561	338.882535	0.594484	29.470572	1.173049	13.100760
6141.008000	983.578561	338.892031	0.594482	29.471398	1.173044	13.101128
6141.028000	983.578480	338.885392	0.594483	29.470820	1.173047	13.100871
6141.048000	983.578561	338.890782	0.594482	29.471289	1.173045	13.101079
6141.068000	983.578561	338.878777	0.594485	29.470245	1.173051	13.100615
6141.088000	983.578561	338.864282	0.594489	29.468985	1.173058	13.100055
6141.108000	983.578561	338.854826	0.594492	29.468162	1.173062	13.099689
6141.128000	983.578561	338.871548	0.594487	29.469617	1.173054	13.100336
6141.148000	983.578561	338.851091	0.594492	29.467838	1.173064	13.099545
6141.168000	983.578561	338.873831	0.594487	29.469815	1.173053	13.100424
6141.188000	983.578561	338.859675	0.594490	29.468584	1.173060	13.099877
6141.208000	983.578480	338.872468	0.594487	29.469697	1.173054	13.100371
6141.228000	983.578561	338.866594	0.594488	29.469186	1.173056	13.100144
6141.248000	983.578561	338.860512	0.594490	29.468657	1.173059	13.099909
6141.268000	983.578480	338.845911	0.594494	29.467387	1.173066	13.099345
6141.288000	983.578561	338.852297	0.594492	29.467942	1.173063	13.099592
6141.308000	983.578561	338.856110	0.594491	29.468274	1.173061	13.099739
6141.328000	983.578561	338.863233	0.594489	29.468893	1.173058	13.100014
6141.348000	983.578480	338.868866	0.594488	29.469383	1.173055	13.100232
6141.368000	983.578561	338.861394	0.594490	29.468733	1.173059	13.099943
6141.388000	983.578561	338.860337	0.594490	29.468642	1.173059	13.099902
6141.408000	983.578561	338.863736	0.594489	29.468937	1.173058	13.100034
6141.428000	983.578480	338.857103	0.594491	29.468360	1.173061	13.099777
6141.448000	983.578561	338.852890	0.594492	29.467994	1.173063	13.099614
6141.468000	983.578561	338.847927	0.594493	29.467562	1.173065	13.099423
6141.488000	983.578561	338.842988	0.594495	29.467133	1.173068	13.099232
6141.508000	983.578561	338.847320	0.594493	29.467510	1.173066	13.099399
6141.528000	983.578561	338.845019	0.594494	29.467309	1.173067	13.099310
6141.548000	983.578480	338.839659	0.594495	29.466843	1.173069	13.099103
6141.568000	983.578480	338.837037	0.594496	29.466615	1.173071	13.099002
6141.588000	983.578480	338.841647	0.594495	29.467016	1.173068	13.099180
6141.608000	983.578561	338.829136	0.594498	29.465928	1.173074	13.098696
6141.628000	983.578561	338.818951	0.594501	29.465042	1.173079	13.098302
6141.648000	983.578561	338.842429	0.594495	29.467084	1.173068	13.099210
6141.668000	983.578480	338.829187	0.594498	29.465933	1.173074	13.098698
6141.688000	983.578480	338.834438	0.594497	29.466389	1.173072	13.098901
6141.708000	983.578480	338.833303	0.594497	29.466291	1.173072	13.098857
6141.728000	983.578480	338.804154	0.594505	29.463756	1.173086	13.097730
6141.748000	983.578480	338.812144	0.594503	29.464451	1.173082	13.098039
6141.768000	983.578480	338.820957	0.594500	29.465217	1.173078	13.098380
6141.788000	983.578480	338.815383	0.594502	29.464732	1.173081	13.098164
6141.808000	983.578480	338.801599	0.594505	29.463534	1.173087	13.097632
6141.828000	983.578561	338.801762	0.594505	29.463548	1.173087	13.097638
6141.848000	983.578480	338.809224	0.594503	29.464197	1.173084	13.097926
6141.868000	983.578561	338.815102	0.594502	29.464708	1.173081	13.098154
6141.888000	983.578561	338.794615	0.594507	29.462926	1.173091	13.097362
6141.908000	983.578561	338.799140	0.594506	29.463320	1.173089	13.097537
6141.928000	983.578561	338.804478	0.594505	29.463784	1.173086	13.097743
6141.948000	983.578480	338.804438	0.594505	29.463780	1.173086	13.097741
6141.968000	983.578480	338.792802	0.594508	29.462768	1.173092	13.097292
6141.988000	983.578561	338.795036	0.594507	29.462963	1.173091	13.097378
6142.008000	983.578561	338.795580	0.594507	29.463010	1.173090	13.097399
6142.028000	983.578561	338.786764	0.594509	29.462243	1.173095	13.097058
6142.048000	983.578561	338.794866	0.594507	29.462948	1.173091	13.097371
6142.068000	983.578561	338.785103	0.594510	29.462099	1.173095	13.096994
6142.088000	983.578480	338.793106	0.594508	29.462795	1.173092	13.097303
6142.108000	983.578561	338.792528	0.594508	29.462745	1.173092	13.097281
6142.128000	983.578561	338.782542	0.594510	29.461876	1.173097	13.096895
6142.148000	983.578561	338.785804	0.594510	29.462160	1.173095	13.097021
6142.168000	983.578561	338.776506	0.594512	29.461351	1.173100	13.096662
6142.188000	983.578480	338.780237	0.594511	29.461676	1.173098	13.096806
6142.208000	983.578561	338.775606	0.594512	29.461273	1.173100	13.096627
6142.228000	983.578561	338.772404	0.594513	29.460995	1.173102	13.096503
6142.248000	983.578561	338.761048	0.594516	29.460007	1.173107	13.096064
6142.268000	983.578480	338.771601	0.594513	29.460925	1.173102	13.096472
6142.288000	983.578561	338.766607	0.594515	29.460490	1.173104	13.096279
6142.308000	983.578561	338.753857	0.594518	29.459382	1.173110	13.095786
6142.328000	983.578561	338.756922	0.594517	29.459648	1.173109	13.095904
6142.348000	983.578561	338.753781	0.594518	29.459375	1.173110	13.095783
6142.368000	983.578480	338.760439	0.594516	29.459954	1.173107	13.096040
6142.388000	983.578561	338.755868	0.594517	29.459557	1.173109	13.095864
6142.408000	983.578561	338.760267	0.594516	29.459939	1.173107	13.096034
6142.428000	983.578561	338.751727	0.594518	29.459196	1.173111	13.095704
6142.448000	983.578561	338.753335	0.594518	29.459336	1.173111	13.095766
6142.468000	983.578561	338.759881	0.594516	29.459906	1.173108	13.096019
6142.488000	983.578561	338.759101	0.594517	29.459838	1.173108	13.095989
6142.508000	983.578561	338.767000	0.594514	29.460525	1.173104	13.096294
6142.528000	983.578480	338.757121	0.594517	29.459666	1.173109	13.095912
6142.548000	983.578561	338.757026	0.594517	29.459657	1.173109	13.095908
6142.568000	983.578480	338.757522	0.594517	29.459700	1.173109	13.095928
6142.588000	983.578561	338.753296	0.594518	29.459333	1.173111	13.095764
6142.608000	983.578561	338.738942	0.594522	29.458085	1.173118	13.095209
6142.628000	983.578561	338.735534	0.594523	29.457788	1.173119	13.095078
6142.648000	983.578480	338.729645	0.594524	29.457276	1.173122	13.094850
6142.668000	983.578561	338.735600	0.594523	29.457794	1.173119	13.095080
6142.688000	983.578561	338.721603	0.594526	29.456577	1.173126	13.094539
6142.708000	983.578561	338.727591	0.594525	29.457097	1.173123	13.094771
6142.728000	983.578480	338.718193	0.594527	29.456280	1.173127	13.094407
6142.748000	983.578561	338.729387	0.594524	29.457254	1.173122	13.094840
6142.768000	983.578480	338.714425	0.594528	29.455952	1.173129	13.094262
6142.788000	983.578561	338.718587	0.594527	29.456314	1.173127	13.094422
6142.808000	983.578561	338.719637	0.594527	29.456406	1.173127	13.094463
6142.828000	983.578561	338.716092	0.594528	29.456097	1.173129	13.094326
6142.848000	983.578561	338.727084	0.594525	29.457053	1.173123	13.094751
6142.868000	983.578561	338.712770	0.594529	29.455809	1.173130	13.094198
6142.888000	983.578561	338.719341	0.594527	29.456380	1.173127	13.094452
6142.908000	983.578480	338.704428	0.594531	29.455083	1.173134	13.093875
6142.928000	983.578561	338.717968	0.594527	29.456261	1.173128	13.094399
6142.948000	983.578561	338.721537	0.594526	29.456571	1.173126	13.094537
6142.968000	983.578561	338.709639	0.594529	29.455536	1.173132	13.094077
6142.988000	983.578480	338.704589	0.594531	29.455097	1.173134	13.093881
6143.008000	983.578480	338.708470	0.594530	29.455435	1.173132	13.094031
6143.028000	983.578561	338.709534	0.594529	29.455527	1.173132	13.094072
6143.048000	983.578561	338.701911	0.594531	29.454864	1.173135	13.093778
6143.068000	983.578561	338.702062	0.594531	29.454877	1.173135	13.093784
6143.088000	983.578561	338.706700	0.594530	29.455281	1.173133	13.093963
6143.108000	983.578561	338.703264	0.594531	29.454982	1.173135	13.093830
6143.128000	983.578480	338.694645	0.594533	29.454232	1.173139	13.093497
6143.148000	983.578561	338.697705	0.594533	29.454498	1.173137	13.093615
6143.168000	983.578480	338.699730	0.594532	29.454675	1.173136	13.093693
6143.188000	983.578561	338.696123	0.594533	29.454361	1.173138	13.093554
6143.208000	983.578480	338.696535	0.594533	29.454397	1.173138	13.093570
6143.228000	983.578561	338.702959	0.594531	29.454955	1.173135	13.093818
6143.248000	983.578561	338.688403	0.594535	29.453689	1.173142	13.093256
6143.268000	983.578561	338.700288	0.594532	29.454723	1.173136	13.093715
6143.288000	983.578561	338.689164	0.594535	29.453756	1.173141	13.093285
6143.308000	983.578561	338.688670	0.594535	29.453713	1.173142	13.093266
6143.328000	983.578561	338.679955	0.594537	29.452955	1.173146	13.092929
6143.348000	983.578561	338.680231	0.594537	29.452979	1.173146	13.092940
6143.368000	983.578561	338.685040	0.594536	29.453397	1.173143	13.093126
6143.388000	983.578561	338.671840	0.594539	29.452249	1.173150	13.092615
6143.408000	983.578561	338.678863	0.594538	29.452860	1.173146	13.092887
6143.428000	983.578561	338.664417	0.594541	29.451604	1.173153	13.092328
6143.448000	983.578561	338.678670	0.594538	29.452843	1.173146	13.092879
6143.468000	983.578561	338.687315	0.594535	29.453595	1.173142	13.093214
6143.488000	983.578561	338.687883	0.594535	29.453644	1.173142	13.093235
6143.508000	983.578561	338.674469	0.594539	29.452478	1.173148	13.092717
6143.528000	983.578561	338.681194	0.594537	29.453063	1.173145	13.092977
6143.548000	983.578561	338.678551	0.594538	29.452833	1.173146	13.092875
6143.568000	983.578561	338.670067	0.594540	29.452095	1.173151	13.092547
6143.588000	983.578561	338.669807	0.594540	29.452072	1.173151	13.092537
6143.608000	983.578561	338.659784	0.594542	29.451201	1.173155	13.092149
6143.628000	983.578561	338.664793	0.594541	29.451636	1.173153	13.092343
6143.648000	983.578561	338.660064	0.594542	29.451225	1.173155	13.092160
6143.668000	983.578561	338.662064	0.594542	29.451399	1.173154	13.092237
6143.688000	983.578561	338.657875	0.594543	29.451035	1.173156	13.092075
6143.708000	983.578561	338.654785	0.594544	29.450766	1.173158	13.091956
6143.728000	983.578561	338.648329	0.594545	29.450205	1.173161	13.091706
6143.748000	983.578561	338.651940	0.594545	29.450519	1.173159	13.091846
6143.768000	983.578561	338.644404	0.594547	29.449863	1.173163	13.091555
6143.788000	983.578561	338.647840	0.594546	29.450162	1.173161	13.091687
6143.808000	983.578561	338.648185	0.594546	29.450192	1.173161	13.091701
6143.828000	983.578561	338.642840	0.594547	29.449727	1.173164	13.091494
6143.848000	983.578561	338.641407	0.594547	29.449603	1.173164	13.091439
6143.868000	983.578561	338.651769	0.594545	29.450504	1.173159	13.091839
6143.888000	983.578561	338.651282	0.594545	29.450461	1.173160	13.091821
6143.908000	983.578561	338.641306	0.594547	29.449594	1.173164	13.091435
6143.928000	983.578561	338.636933	0.594548	29.449213	1.173166	13.091266
6143.948000	983.578561	338.632392	0.594550	29.448819	1.173169	13.091090
6143.968000	983.578561	338.637727	0.594548	29.449282	1.173166	13.091296
6143.988000	983.578561	338.630778	0.594550	29.448678	1.173169	13.091028
6144.008000	983.578561	338.622562	0.594552	29.447964	1.173173	13.090710
6144.028000	983.578561	338.627095	0.594551	29.448358	1.173171	13.090885
6144.048000	983.578561	338.633835	0.594549	29.448944	1.173168	13.091146
6144.068000	983.578561	338.640716	0.594547	29.449542	1.173165	13.091412
6144.088000	983.578480	338.628097	0.594551	29.448445	1.173171	13.090924
6144.108000	983.578561	338.627581	0.594551	29.448400	1.173171	13.090904
6144.128000	983.578561	338.617511	0.594554	29.447524	1.173176	13.090515
6144.148000	983.578561	338.621067	0.594553	29.447834	1.173174	13.090652
6144.168000	983.578561	338.619947	0.594553	29.447736	1.173175	13.090609
6144.188000	983.578561	338.615264	0.594554	29.447329	1.173177	13.090428
6144.208000	983.578561	338.624502	0.594552	29.448132	1.173172	13.090785
6144.228000	983.578561	338.616949	0.594554	29.447476	1.173176	13.090493
6144.248000	983.578561	338.620880	0.594553	29.447817	1.173174	13.090645
6144.268000	983.578561	338.623152	0.594552	29.448015	1.173173	13.090733
6144.288000	983.578561	338.608920	0.594556	29.446777	1.173180	13.090183
6144.308000	983.578561	338.618195	0.594553	29.447584	1.173175	13.090541
6144.328000	983.578561	338.611140	0.594555	29.446970	1.173179	13.090269
6144.348000	983.578561	338.617777	0.594553	29.447548	1.173176	13.090525
6144.368000	983.578561	338.606473	0.594556	29.446565	1.173181	13.090088
6144.388000	983.578561	338.606921	0.594556	29.446603	1.173181	13.090106
6144.408000	983.578561	338.608489	0.594556	29.446740	1.173180	13.090166
6144.428000	983.578561	338.598000	0.594559	29.445828	1.173185	13.089761
6144.448000	983.578480	338.602590	0.594557	29.446227	1.173183	13.089938
6144.468000	983.578561	338.597088	0.594559	29.445748	1.173185	13.089725
6144.488000	983.578561	338.586024	0.594562	29.444786	1.173191	13.089298
6144.508000	983.578561	338.587287	0.594561	29.444896	1.173190	13.089347
6144.528000	983.578561	338.584139	0.594562	29.444622	1.173192	13.089225
6144.548000	983.578561	338.577282	0.594564	29.444026	1.173195	13.088960
6144.568000	983.578561	338.593315	0.594560	29.445420	1.173187	13.089580
6144.588000	983.578561	338.590095	0.594561	29.445140	1.173189	13.089455
6144.608000	983.578561	338.585959	0.594562	29.444781	1.173191	13.089295
6144.628000	983.578480	338.580976	0.594563	29.444347	1.173193	13.089103
6144.648000	983.578561	338.570717	0.594566	29.443455	1.173198	13.088706
6144.668000	983.578561	338.569816	0.594566	29.443377	1.173199	13.088671
6144.688000	983.578561	338.572425	0.594565	29.443604	1.173197	13.088772
6144.708000	983.578561	338.589541	0.594561	29.445092	1.173189	13.089434
6144.728000	983.578561	338.577083	0.594564	29.444009	1.173195	13.088952
6144.748000	983.578561	338.574662	0.594565	29.443798	1.173196	13.088858
6144.768000	983.578561	338.562505	0.594568	29.442741	1.173202	13.088389
6144.788000	983.578561	338.570859	0.594566	29.443467	1.173198	13.088711
6144.808000	983.578561	338.579934	0.594563	29.444257	1.173194	13.089062
6144.828000	983.578561	338.567617	0.594567	29.443185	1.173200	13.088586
6144.848000	983.578561	338.575232	0.594565	29.443848	1.173196	13.088881
6144.868000	983.578561	338.555424	0.594570	29.442125	1.173205	13.088115
6144.888000	983.578561	338.555763	0.594570	29.442155	1.173205	13.088128
6144.908000	983.578561	338.564306	0.594567	29.442897	1.173201	13.088458
6144.928000	983.578561	338.552790	0.594570	29.441896	1.173207	13.088013
6144.948000	983.578561	338.556148	0.594570	29.442188	1.173205	13.088143
6144.968000	983.578561	338.558151	0.594569	29.442362	1.173204	13.088220
6144.988000	983.578561	338.547793	0.594572	29.441461	1.173209	13.087820
6145.008000	983.578561	338.537037	0.594575	29.440526	1.173214	13.087404
6145.028000	983.578561	338.546296	0.594572	29.441331	1.173210	13.087762
6145.048000	983.578480	338.531752	0.594576	29.440067	1.173217	13.087200
6145.068000	983.578561	338.533845	0.594575	29.440249	1.173216	13.087281
6145.088000	983.578561	338.541801	0.594573	29.440940	1.173212	13.087588
6145.108000	983.578561	338.547062	0.594572	29.441398	1.173209	13.087792
6145.128000	983.578561	338.541312	0.594573	29.440898	1.173212	13.087569
6145.148000	983.578561	338.539025	0.594574	29.440699	1.173213	13.087481
6145.168000	983.578561	338.522014	0.594578	29.439220	1.173221	13.086823
6145.188000	983.578480	338.542277	0.594573	29.440982	1.173212	13.087607
6145.208000	983.578561	338.548559	0.594572	29.441528	1.173209	13.087849
6145.228000	983.578561	338.535248	0.594575	29.440371	1.173215	13.087335
6145.248000	983.578561	338.537545	0.594574	29.440570	1.173214	13.087424
6145.268000	983.578561	338.534755	0.594575	29.440328	1.173215	13.087316
6145.288000	983.578561	338.533012	0.594576	29.440176	1.173216	13.087248
6145.308000	983.578561	338.535370	0.594575	29.440381	1.173215	13.087340
6145.328000	983.578561	338.514108	0.594581	29.438532	1.173225	13.086518
6145.348000	983.578480	338.524432	0.594578	29.439430	1.173220	13.086917
6145.368000	983.578561	338.528667	0.594577	29.439798	1.173218	13.087080
6145.388000	983.578561	338.516485	0.594580	29.438739	1.173224	13.086609
6145.408000	983.578561	338.517230	0.594580	29.438804	1.173224	13.086638
6145.428000	983.578561	338.521760	0.594579	29.439198	1.173222	13.086813
6145.448000	983.578561	338.495468	0.594585	29.436911	1.173234	13.085797
6145.468000	983.578561	338.510887	0.594581	29.438252	1.173227	13.086393
6145.488000	983.578561	338.507004	0.594582	29.437914	1.173229	13.086243
6145.508000	983.578561	338.501390	0.594584	29.437426	1.173231	13.086026
6145.528000	983.578561	338.521313	0.594579	29.439159	1.173222	13.086796
6145.548000	983.578561	338.512884	0.594581	29.438426	1.173226	13.086470
6145.568000	983.578561	338.501934	0.594584	29.437473	1.173231	13.086047
6145.588000	983.578561	338.505315	0.594583	29.437767	1.173229	13.086178
6145.608000	983.578561	338.487753	0.594587	29.436240	1.173238	13.085499
6145.628000	983.578561	338.491564	0.594586	29.436572	1.173236	13.085646
6145.648000	983.578561	338.499217	0.594584	29.437237	1.173232	13.085942
6145.668000	983.578561	338.498311	0.594585	29.437158	1.173233	13.085907
6145.688000	983.578480	338.484192	0.594588	29.435930	1.173239	13.085361
6145.708000	983.578561	338.495099	0.594586	29.436879	1.173234	13.085783
6145.728000	983.578561	338.482233	0.594589	29.435760	1.173240	13.085285
6145.748000	983.578480	338.481595	0.594589	29.435705	1.173241	13.085261
6145.768000	983.578561	338.502812	0.594584	29.437550	1.173231	13.086081
6145.788000	983.578561	338.483829	0.594588	29.435899	1.173240	13.085347
6145.808000	983.578561	338.472491	0.594591	29.434913	1.173245	13.084909
6145.828000	983.578561	338.479611	0.594590	29.435532	1.173242	13.085184
6145.848000	983.578480	338.471443	0.594592	29.434822	1.173246	13.084868
6145.868000	983.578561	338.486219	0.594588	29.436107	1.173239	13.085439
6145.888000	983.578561	338.470710	0.594592	29.434758	1.173246	13.084840
6145.908000	983.578561	338.468557	0.594592	29.434571	1.173247	13.084757
6145.928000	983.578561	338.468866	0.594592	29.434598	1.173247	13.084769
6145.948000	983.578561	338.471462	0.594592	29.434823	1.173246	13.084869
6145.968000	983.578561	338.465244	0.594593	29.434283	1.173249	13.084629
6145.988000	983.578480	338.463437	0.594594	29.434126	1.173249	13.084559
6146.008000	983.578561	338.465893	0.594593	29.434339	1.173248	13.084654
6146.028000	983.578561	338.459210	0.594595	29.433758	1.173251	13.084395
6146.048000	983.578561	338.458626	0.594595	29.433707	1.173252	13.084373
6146.068000	983.578561	338.462396	0.594594	29.434035	1.173250	13.084518
6146.088000	983.578561	338.461843	0.594594	29.433987	1.173250	13.084497
6146.108000	983.578561	338.461021	0.594594	29.433915	1.173251	13.084465
6146.128000	983.578561	338.462460	0.594594	29.434041	1.173250	13.084521
6146.148000	983.578561	338.470748	0.594592	29.434761	1.173246	13.084841
6146.168000	983.578561	338.455520	0.594596	29.433437	1.173253	13.084253
6146.188000	983.578480	338.452800	0.594597	29.433201	1.173254	13.084147
6146.208000	983.578561	338.440248	0.594600	29.432109	1.173261	13.083662
6146.228000	983.578561	338.446826	0.594598	29.432681	1.173257	13.083917
6146.248000	983.578561	338.439273	0.594600	29.432024	1.173261	13.083625
6146.268000	983.578561	338.442608	0.594599	29.432314	1.173259	13.083753
6146.288000	983.578561	338.455149	0.594596	29.433405	1.173253	13.084238
6146.308000	983.578561	338.448665	0.594598	29.432841	1.173257	13.083988
6146.328000	983.578561	338.449960	0.594597	29.432954	1.173256	13.084038
6146.348000	983.578561	338.452996	0.594597	29.433218	1.173254	13.084155
6146.368000	983.578480	338.440716	0.594600	29.432150	1.173260	13.083680
6146.388000	983.578480	338.440300	0.594600	29.432113	1.173260	13.083664
6146.408000	983.578561	338.446918	0.594598	29.432689	1.173257	13.083920
6146.428000	983.578561	338.435998	0.594601	29.431739	1.173263	13.083498
6146.448000	983.578561	338.425959	0.594604	29.430866	1.173267	13.083110
6146.468000	983.578561	338.430476	0.594602	29.431259	1.173265	13.083284
6146.488000	983.578480	338.433848	0.594601	29.431552	1.173264	13.083415
6146.508000	983.578561	338.432929	0.594602	29.431472	1.173264	13.083379
6146.528000	983.578561	338.422299	0.594605	29.430548	1.173269	13.082968
6146.548000	983.578480	338.423936	0.594604	29.430690	1.173268	13.083032
6146.568000	983.578561	338.415035	0.594606	29.429916	1.173273	13.082688
6146.588000	983.578480	338.403828	0.594609	29.428942	1.173278	13.082254
6146.608000	983.578561	338.421755	0.594605	29.430501	1.173269	13.082947
6146.628000	983.578561	338.417283	0.594606	29.430112	1.173272	13.082774
6146.648000	983.578561	338.417146	0.594606	29.430100	1.173272	13.082769
6146.668000	983.578561	338.416603	0.594606	29.430053	1.173272	13.082748
6146.688000	983.578561	338.414623	0.594607	29.429881	1.173273	13.082672
6146.708000	983.578480	338.402381	0.594610	29.428816	1.173279	13.082198
6146.728000	983.578480	338.422221	0.594605	29.430541	1.173269	13.082965
6146.748000	983.578480	338.433257	0.594602	29.431501	1.173264	13.083392
6146.768000	983.578561	338.402030	0.594610	29.428785	1.173279	13.082185
6146.788000	983.578480	338.412434	0.594607	29.429690	1.173274	13.082587
6146.808000	983.578561	338.402684	0.594610	29.428842	1.173279	13.082210
6146.828000	983.578561	338.394194	0.594612	29.428104	1.173283	13.081882
6146.848000	983.578561	338.401723	0.594610	29.428759	1.173279	13.082173
6146.868000	983.578480	338.396216	0.594611	29.428280	1.173282	13.081960
6146.888000	983.578561	338.383328	0.594615	29.427159	1.173288	13.081462
6146.908000	983.578561	338.396485	0.594611	29.428303	1.173282	13.081970
6146.928000	983.578561	338.378603	0.594616	29.426748	1.173290	13.081279
6146.948000	983.578561	338.390960	0.594613	29.427823	1.173284	13.081757
6146.968000	983.578561	338.389875	0.594613	29.427728	1.173285	13.081715
6146.988000	983.578561	338.377340	0.594616	29.426638	1.173291	13.081230
6147.008000	983.578561	338.395829	0.594611	29.428246	1.173282	13.081945
6147.028000	983.578561	338.385686	0.594614	29.427364	1.173287	13.081553
6147.048000	983.578561	338.402273	0.594610	29.428807	1.173279	13.082194
6147.068000	983.578480	338.389325	0.594613	29.427680	1.173285	13.081694
6147.088000	983.578561	338.389403	0.594613	29.427687	1.173285	13.081697
6147.108000	983.578561	338.373819	0.594617	29.426332	1.173292	13.081094
6147.128000	983.578561	338.369481	0.594618	29.425955	1.173294	13.080926
6147.148000	983.578561	338.365544	0.594619	29.425612	1.173296	13.080774
6147.168000	983.578561	338.372396	0.594618	29.426208	1.173293	13.081039
[truncated: 1,002 more rows]
