# Supplementary material for: Stress relaxation in the presence of sudden strain bursts: Methodology and stress relaxation data of microcast aluminium microwires
Source: Data Brief. 2018 Nov 14;21:2134–41. doi: 10.1016/j.dib.2018.11.047 (PMC6265499; doi:10.1016/j.dib.2018.11.047)
Supplement: Supplementary file 2 — Supplementary material [file mmc2.zip › Data in brief/As-cast/Al4N/Al_100_r_1/Stress relax txt files/Not considered/Al_100_relax_1_Relaxcycle0001.txt]

Time[s]	Motordispl[�m]	Force[mN]	EngStrain	EngStress[MPa]	Shearstrain	Shearstress [MPa]
68.596000	18.281658	50.015420	-0.000374	4.349540	-0.000842	1.933531
68.616000	18.287627	50.021184	-0.000372	4.350041	-0.000836	1.933754
68.636000	18.291983	50.032257	-0.000372	4.351004	-0.000836	1.934182
68.656000	18.291983	50.023757	-0.000369	4.350265	-0.000831	1.933854
68.676000	18.291983	50.031284	-0.000371	4.350919	-0.000835	1.934145
68.696000	18.291983	50.046735	-0.000375	4.352263	-0.000845	1.934742
68.716000	18.292063	50.053479	-0.000377	4.352849	-0.000848	1.935003
68.736000	18.291983	50.043147	-0.000374	4.351951	-0.000842	1.934603
68.756000	18.292063	50.061416	-0.000379	4.353540	-0.000853	1.935310
68.776000	18.292063	50.063397	-0.000380	4.353712	-0.000854	1.935386
68.796000	18.292063	50.052639	-0.000377	4.352776	-0.000848	1.934970
68.816000	18.292063	50.053469	-0.000377	4.352849	-0.000848	1.935002
68.836000	18.292144	50.051394	-0.000376	4.352668	-0.000847	1.934922
68.856000	18.292144	50.043379	-0.000374	4.351971	-0.000842	1.934612
68.876000	18.292144	50.041894	-0.000374	4.351842	-0.000841	1.934555
68.896000	18.292144	50.050618	-0.000376	4.352601	-0.000847	1.934892
68.916000	18.292063	50.044441	-0.000375	4.352063	-0.000843	1.934653
68.936000	18.292144	50.051971	-0.000377	4.352718	-0.000847	1.934944
68.956000	18.292144	50.041031	-0.000374	4.351767	-0.000841	1.934522
68.976000	18.292144	50.062751	-0.000379	4.353656	-0.000854	1.935361
68.996000	18.292144	50.055584	-0.000378	4.353033	-0.000850	1.935084
69.016000	18.292144	50.050569	-0.000376	4.352596	-0.000847	1.934890
69.036000	18.292144	50.044599	-0.000375	4.352077	-0.000843	1.934659
69.056000	18.292144	50.047774	-0.000376	4.352353	-0.000845	1.934782
69.076000	18.292144	50.052311	-0.000377	4.352748	-0.000848	1.934958
69.096000	18.292144	50.038657	-0.000373	4.351561	-0.000840	1.934430
69.116000	18.292144	50.048303	-0.000376	4.352399	-0.000845	1.934803
69.136000	18.292144	50.041275	-0.000374	4.351788	-0.000841	1.934531
69.156000	18.292225	50.043089	-0.000374	4.351946	-0.000842	1.934601
69.176000	18.292144	50.040810	-0.000374	4.351748	-0.000841	1.934513
69.196000	18.292144	50.036910	-0.000373	4.351409	-0.000839	1.934362
69.216000	18.292225	50.034471	-0.000372	4.351196	-0.000837	1.934268
69.236000	18.292144	50.034233	-0.000372	4.351176	-0.000837	1.934259
69.256000	18.292144	50.038706	-0.000373	4.351565	-0.000840	1.934432
69.276000	18.292144	50.049029	-0.000376	4.352462	-0.000846	1.934831
69.296000	18.292144	50.044899	-0.000375	4.352103	-0.000843	1.934671
69.316000	18.292144	50.038592	-0.000373	4.351555	-0.000840	1.934427
69.336000	18.292144	50.029537	-0.000371	4.350767	-0.000834	1.934077
69.356000	18.292144	50.025452	-0.000370	4.350412	-0.000832	1.933919
69.376000	18.292144	50.030776	-0.000371	4.350875	-0.000835	1.934125
69.396000	18.292225	50.018678	-0.000368	4.349823	-0.000828	1.933657
69.416000	18.292225	50.026106	-0.000370	4.350469	-0.000832	1.933945
69.436000	18.292225	50.020784	-0.000368	4.350006	-0.000829	1.933739
69.456000	18.292225	50.035438	-0.000372	4.351281	-0.000838	1.934305
69.476000	18.292144	50.018682	-0.000368	4.349823	-0.000828	1.933658
69.496000	18.292144	50.017738	-0.000368	4.349741	-0.000827	1.933621
69.516000	18.292225	50.008317	-0.000365	4.348922	-0.000822	1.933257
69.536000	18.292225	50.034806	-0.000372	4.351226	-0.000837	1.934281
69.556000	18.292225	50.026811	-0.000370	4.350530	-0.000832	1.933972
69.576000	18.292225	50.020476	-0.000368	4.349979	-0.000829	1.933727
69.596000	18.292225	50.033614	-0.000372	4.351122	-0.000836	1.934235
69.616000	18.292225	50.013239	-0.000366	4.349350	-0.000825	1.933447
69.636000	18.292305	50.019702	-0.000368	4.349912	-0.000828	1.933697
69.656000	18.292225	50.005348	-0.000364	4.348664	-0.000820	1.933142
69.676000	18.292225	50.020464	-0.000368	4.349978	-0.000829	1.933726
69.696000	18.292225	49.997567	-0.000362	4.347987	-0.000815	1.932841
69.716000	18.292225	50.002747	-0.000364	4.348438	-0.000818	1.933042
69.736000	18.292225	50.004498	-0.000364	4.348590	-0.000819	1.933109
69.756000	18.292225	50.005253	-0.000364	4.348656	-0.000820	1.933138
69.776000	18.292225	50.018635	-0.000368	4.349819	-0.000828	1.933656
69.796000	18.292225	49.994034	-0.000361	4.347680	-0.000813	1.932705
69.816000	18.292225	50.012405	-0.000366	4.349277	-0.000824	1.933415
69.836000	18.292225	50.020421	-0.000368	4.349975	-0.000829	1.933725
69.856000	18.292225	50.019703	-0.000368	4.349912	-0.000828	1.933697
69.876000	18.292305	50.008577	-0.000365	4.348945	-0.000822	1.933267
69.896000	18.292225	50.006960	-0.000365	4.348804	-0.000821	1.933204
69.916000	18.292225	50.003151	-0.000364	4.348473	-0.000819	1.933057
69.936000	18.292225	49.995467	-0.000362	4.347804	-0.000814	1.932760
69.956000	18.292225	50.002415	-0.000364	4.348409	-0.000818	1.933029
69.976000	18.292305	50.007021	-0.000365	4.348809	-0.000821	1.933207
69.996000	18.292225	50.004345	-0.000364	4.348577	-0.000819	1.933103
70.016000	18.292225	50.000470	-0.000363	4.348240	-0.000817	1.932953
70.036000	18.292305	49.998498	-0.000363	4.348068	-0.000816	1.932877
70.056000	18.292305	49.998789	-0.000363	4.348093	-0.000816	1.932889
70.076000	18.292305	49.999495	-0.000363	4.348155	-0.000816	1.932916
70.096000	18.292305	49.998779	-0.000363	4.348092	-0.000816	1.932888
70.116000	18.292225	49.994390	-0.000362	4.347711	-0.000813	1.932718
70.136000	18.292225	49.988834	-0.000360	4.347228	-0.000810	1.932504
70.156000	18.292305	49.994018	-0.000361	4.347678	-0.000813	1.932704
70.176000	18.292305	49.992142	-0.000361	4.347515	-0.000812	1.932632
70.196000	18.292225	49.989530	-0.000360	4.347288	-0.000811	1.932531
70.216000	18.292305	49.992961	-0.000361	4.347587	-0.000812	1.932663
70.236000	18.292305	50.002207	-0.000364	4.348391	-0.000818	1.933021
70.256000	18.292305	49.990294	-0.000360	4.347355	-0.000811	1.932560
70.276000	18.292305	49.998607	-0.000363	4.348078	-0.000816	1.932881
70.296000	18.292305	49.991297	-0.000361	4.347442	-0.000811	1.932599
70.316000	18.292305	49.988718	-0.000360	4.347218	-0.000810	1.932499
70.336000	18.292305	49.982923	-0.000358	4.346714	-0.000807	1.932275
70.356000	18.292305	49.980721	-0.000358	4.346522	-0.000805	1.932190
70.376000	18.292305	49.992245	-0.000361	4.347524	-0.000812	1.932636
70.396000	18.292305	49.976123	-0.000357	4.346122	-0.000803	1.932012
70.416000	18.292386	49.980766	-0.000358	4.346526	-0.000805	1.932192
70.436000	18.292305	49.979273	-0.000358	4.346396	-0.000804	1.932134
70.456000	18.292305	49.977337	-0.000357	4.346228	-0.000803	1.932059
70.476000	18.292305	49.979454	-0.000358	4.346412	-0.000805	1.932141
70.496000	18.292305	49.973441	-0.000356	4.345889	-0.000801	1.931909
70.516000	18.292305	49.972488	-0.000356	4.345806	-0.000800	1.931872
70.536000	18.292305	49.974092	-0.000356	4.345946	-0.000801	1.931934
70.556000	18.292305	49.973602	-0.000356	4.345903	-0.000801	1.931915
70.576000	18.292305	49.979271	-0.000358	4.346396	-0.000804	1.932134
70.596000	18.292386	49.987105	-0.000360	4.347077	-0.000809	1.932437
70.616000	18.292386	49.981912	-0.000358	4.346626	-0.000806	1.932236
70.636000	18.292386	49.983211	-0.000359	4.346739	-0.000807	1.932286
70.656000	18.292305	49.993125	-0.000361	4.347601	-0.000813	1.932670
70.676000	18.292386	49.983908	-0.000359	4.346799	-0.000807	1.932313
70.696000	18.292386	49.982947	-0.000358	4.346716	-0.000806	1.932276
70.716000	18.292386	49.998117	-0.000362	4.348035	-0.000815	1.932863
70.736000	18.292386	49.986171	-0.000359	4.346996	-0.000808	1.932401
70.756000	18.292386	49.993376	-0.000361	4.347623	-0.000813	1.932679
70.776000	18.292386	49.988419	-0.000360	4.347192	-0.000810	1.932488
70.796000	18.292386	50.011465	-0.000366	4.349196	-0.000823	1.933379
70.816000	18.292386	49.991749	-0.000361	4.347481	-0.000812	1.932616
70.836000	18.292386	49.986235	-0.000359	4.347002	-0.000808	1.932403
70.856000	18.292386	49.987268	-0.000360	4.347091	-0.000809	1.932443
70.876000	18.292305	49.974840	-0.000356	4.346011	-0.000802	1.931963
70.896000	18.292386	49.983073	-0.000358	4.346727	-0.000807	1.932281
70.916000	18.292386	49.971397	-0.000355	4.345711	-0.000800	1.931830
70.936000	18.292386	49.996418	-0.000362	4.347887	-0.000814	1.932797
70.956000	18.292386	49.988336	-0.000360	4.347184	-0.000810	1.932484
70.976000	18.292305	49.967105	-0.000354	4.345338	-0.000797	1.931664
70.996000	18.292386	49.962805	-0.000353	4.344964	-0.000795	1.931497
71.016000	18.292386	49.967653	-0.000354	4.345386	-0.000797	1.931685
71.036000	18.292386	49.979969	-0.000358	4.346457	-0.000805	1.932161
71.056000	18.292305	49.970840	-0.000355	4.345663	-0.000799	1.931808
71.076000	18.292386	49.978483	-0.000357	4.346328	-0.000804	1.932104
71.096000	18.292386	49.976788	-0.000357	4.346180	-0.000803	1.932038
71.116000	18.292386	49.986217	-0.000359	4.347000	-0.000808	1.932402
71.136000	18.292386	49.966620	-0.000354	4.345296	-0.000797	1.931645
71.156000	18.292386	49.967668	-0.000354	4.345387	-0.000797	1.931685
71.176000	18.292386	49.956591	-0.000352	4.344424	-0.000791	1.931257
71.196000	18.292386	49.958736	-0.000352	4.344610	-0.000792	1.931340
71.216000	18.292386	49.951982	-0.000350	4.344023	-0.000788	1.931079
71.236000	18.292305	49.964687	-0.000354	4.345128	-0.000796	1.931570
71.256000	18.292386	49.961343	-0.000353	4.344837	-0.000794	1.931441
71.276000	18.292386	49.964668	-0.000354	4.345126	-0.000796	1.931569
71.296000	18.292386	49.955448	-0.000351	4.344324	-0.000790	1.931213
71.316000	18.292386	49.955067	-0.000351	4.344291	-0.000790	1.931198
71.336000	18.292386	49.956050	-0.000351	4.344377	-0.000791	1.931236
71.356000	18.292386	49.952950	-0.000351	4.344107	-0.000789	1.931116
71.376000	18.292386	49.972174	-0.000356	4.345779	-0.000800	1.931860
71.396000	18.292305	49.947411	-0.000349	4.343625	-0.000786	1.930902
71.416000	18.292305	49.947922	-0.000349	4.343670	-0.000786	1.930922
71.436000	18.292386	49.938682	-0.000347	4.342866	-0.000780	1.930565
71.456000	18.292386	49.955669	-0.000351	4.344343	-0.000790	1.931222
71.476000	18.292386	49.955389	-0.000351	4.344319	-0.000790	1.931211
71.496000	18.292386	49.966869	-0.000354	4.345317	-0.000797	1.931655
71.516000	18.292386	49.955620	-0.000351	4.344339	-0.000790	1.931220
71.536000	18.292386	49.950807	-0.000350	4.343921	-0.000788	1.931034
71.556000	18.292386	49.955678	-0.000351	4.344344	-0.000790	1.931222
71.576000	18.292386	49.951823	-0.000350	4.344009	-0.000788	1.931073
71.596000	18.292386	49.946885	-0.000349	4.343580	-0.000785	1.930882
71.616000	18.292386	49.950065	-0.000350	4.343856	-0.000787	1.931005
71.636000	18.292386	49.949330	-0.000350	4.343792	-0.000787	1.930976
71.656000	18.292386	49.951821	-0.000350	4.344009	-0.000788	1.931073
71.676000	18.292386	49.947218	-0.000349	4.343609	-0.000785	1.930895
71.696000	18.292305	49.952193	-0.000350	4.344041	-0.000788	1.931087
71.716000	18.292386	49.956940	-0.000352	4.344454	-0.000791	1.931271
71.736000	18.292386	49.956036	-0.000351	4.344375	-0.000791	1.931236
71.756000	18.292386	49.950453	-0.000350	4.343890	-0.000787	1.931020
71.776000	18.292386	49.951280	-0.000350	4.343962	-0.000788	1.931052
71.796000	18.292386	49.946767	-0.000349	4.343569	-0.000785	1.930877
71.816000	18.292386	49.942878	-0.000348	4.343231	-0.000783	1.930727
71.836000	18.292305	49.945241	-0.000349	4.343437	-0.000784	1.930818
71.856000	18.292386	49.955196	-0.000351	4.344302	-0.000790	1.931203
71.876000	18.292305	49.934488	-0.000346	4.342502	-0.000778	1.930403
71.896000	18.292305	49.945549	-0.000349	4.343463	-0.000785	1.930830
71.916000	18.292386	49.943597	-0.000348	4.343294	-0.000783	1.930755
71.936000	18.292386	49.934017	-0.000346	4.342461	-0.000778	1.930385
71.956000	18.292305	49.937441	-0.000347	4.342758	-0.000780	1.930517
71.976000	18.292386	49.939344	-0.000347	4.342924	-0.000781	1.930590
71.996000	18.292386	49.925622	-0.000343	4.341730	-0.000773	1.930060
72.016000	18.292305	49.940310	-0.000347	4.343008	-0.000781	1.930628
72.036000	18.292305	49.937161	-0.000347	4.342734	-0.000780	1.930506
72.056000	18.292386	49.938533	-0.000347	4.342853	-0.000780	1.930559
72.076000	18.292386	49.931505	-0.000345	4.342242	-0.000776	1.930287
72.096000	18.292386	49.932396	-0.000345	4.342320	-0.000777	1.930322
72.116000	18.292305	49.915612	-0.000341	4.340860	-0.000767	1.929673
72.136000	18.292386	49.925641	-0.000343	4.341732	-0.000773	1.930061
72.156000	18.292386	49.946734	-0.000349	4.343566	-0.000785	1.930876
72.176000	18.292386	49.925989	-0.000344	4.341762	-0.000773	1.930074
72.196000	18.292386	49.932073	-0.000345	4.342292	-0.000777	1.930309
72.216000	18.292386	49.930474	-0.000345	4.342152	-0.000776	1.930248
72.236000	18.292305	49.925627	-0.000344	4.341731	-0.000773	1.930060
72.256000	18.292305	49.928384	-0.000344	4.341971	-0.000774	1.930167
72.276000	18.292386	49.930705	-0.000345	4.342173	-0.000776	1.930256
72.296000	18.292386	49.919933	-0.000342	4.341236	-0.000769	1.929840
72.316000	18.292386	49.917732	-0.000341	4.341044	-0.000768	1.929755
72.336000	18.292386	49.938686	-0.000347	4.342867	-0.000780	1.930565
72.356000	18.292386	49.925194	-0.000343	4.341693	-0.000772	1.930043
72.376000	18.292305	49.932096	-0.000345	4.342293	-0.000777	1.930310
72.396000	18.292386	49.915272	-0.000341	4.340830	-0.000767	1.929660
72.416000	18.292386	49.936933	-0.000346	4.342714	-0.000779	1.930497
72.436000	18.292386	49.941078	-0.000347	4.343075	-0.000782	1.930657
72.456000	18.292386	49.929302	-0.000344	4.342051	-0.000775	1.930202
72.476000	18.292386	49.943390	-0.000348	4.343276	-0.000783	1.930747
72.496000	18.292386	49.951255	-0.000350	4.343960	-0.000788	1.931051
72.516000	18.292386	49.939994	-0.000347	4.342980	-0.000781	1.930616
72.536000	18.292386	49.929457	-0.000344	4.342064	-0.000775	1.930208
72.556000	18.292386	49.926744	-0.000344	4.341828	-0.000773	1.930103
72.576000	18.292305	49.924390	-0.000343	4.341623	-0.000772	1.930012
72.596000	18.292305	49.923331	-0.000343	4.341531	-0.000772	1.929971
72.616000	18.292386	49.932471	-0.000345	4.342326	-0.000777	1.930325
72.636000	18.292305	49.920912	-0.000342	4.341321	-0.000770	1.929878
72.656000	18.292386	49.930638	-0.000345	4.342167	-0.000776	1.930254
72.676000	18.292386	49.927745	-0.000344	4.341915	-0.000774	1.930142
72.696000	18.292386	49.918468	-0.000342	4.341108	-0.000769	1.929783
72.716000	18.292305	49.920620	-0.000342	4.341296	-0.000770	1.929867
72.736000	18.292386	49.917163	-0.000341	4.340995	-0.000768	1.929733
72.756000	18.292386	49.921844	-0.000342	4.341402	-0.000771	1.929914
72.776000	18.292305	49.920044	-0.000342	4.341245	-0.000770	1.929844
72.796000	18.292386	49.918180	-0.000342	4.341083	-0.000768	1.929772
72.816000	18.292305	49.907385	-0.000339	4.340145	-0.000762	1.929355
72.836000	18.292386	49.912007	-0.000340	4.340546	-0.000765	1.929534
72.856000	18.292386	49.914864	-0.000341	4.340795	-0.000766	1.929644
72.876000	18.292386	49.912996	-0.000340	4.340633	-0.000765	1.929572
72.896000	18.292305	49.915339	-0.000341	4.340836	-0.000767	1.929662
72.916000	18.292305	49.915974	-0.000341	4.340891	-0.000767	1.929687
72.936000	18.292305	49.911831	-0.000340	4.340531	-0.000765	1.929527
72.956000	18.292386	49.911287	-0.000340	4.340484	-0.000764	1.929506
72.976000	18.292386	49.903929	-0.000338	4.339844	-0.000760	1.929221
72.996000	18.292386	49.915859	-0.000341	4.340881	-0.000767	1.929683
73.016000	18.292386	49.911459	-0.000340	4.340499	-0.000764	1.929512
73.036000	18.292386	49.915927	-0.000341	4.340887	-0.000767	1.929685
73.056000	18.292305	49.909329	-0.000339	4.340314	-0.000763	1.929430
73.076000	18.292305	49.910472	-0.000340	4.340413	-0.000764	1.929474
73.096000	18.292386	49.914053	-0.000340	4.340724	-0.000766	1.929613
73.116000	18.292386	49.922013	-0.000343	4.341417	-0.000771	1.929920
73.136000	18.292305	49.915686	-0.000341	4.340866	-0.000767	1.929676
73.156000	18.292305	49.911249	-0.000340	4.340481	-0.000764	1.929504
73.176000	18.292386	49.912846	-0.000340	4.340619	-0.000765	1.929566
73.196000	18.292305	49.908999	-0.000339	4.340285	-0.000763	1.929417
73.216000	18.292305	49.905793	-0.000338	4.340006	-0.000761	1.929293
73.235000	18.292386	49.904480	-0.000338	4.339892	-0.000760	1.929243
73.255000	18.292305	49.909376	-0.000339	4.340318	-0.000763	1.929432
73.275000	18.292305	49.904048	-0.000338	4.339854	-0.000760	1.929226
73.295000	18.292386	49.922141	-0.000343	4.341428	-0.000771	1.929925
73.315000	18.292386	49.924889	-0.000343	4.341667	-0.000772	1.930032
73.335000	18.292386	49.909172	-0.000339	4.340300	-0.000763	1.929424
73.355000	18.292386	49.904728	-0.000338	4.339913	-0.000760	1.929252
73.375000	18.292386	49.910770	-0.000340	4.340439	-0.000764	1.929486
73.395000	18.292386	49.922824	-0.000343	4.341487	-0.000771	1.929952
73.415000	18.292386	49.908572	-0.000339	4.340248	-0.000763	1.929401
73.435000	18.292305	49.921179	-0.000342	4.341344	-0.000770	1.929888
73.455000	18.292386	49.913062	-0.000340	4.340638	-0.000765	1.929574
73.475000	18.292386	49.902792	-0.000337	4.339745	-0.000759	1.929177
73.495000	18.292305	49.910122	-0.000339	4.340383	-0.000764	1.929461
73.515000	18.292386	49.903479	-0.000338	4.339805	-0.000760	1.929204
73.535000	18.292386	49.901109	-0.000337	4.339599	-0.000758	1.929112
73.555000	18.292386	49.919200	-0.000342	4.341172	-0.000769	1.929812
73.575000	18.292305	49.904515	-0.000338	4.339895	-0.000760	1.929244
73.595000	18.292305	49.907924	-0.000339	4.340191	-0.000762	1.929376
73.615000	18.292386	49.901176	-0.000337	4.339605	-0.000758	1.929115
73.635000	18.292386	49.907936	-0.000339	4.340192	-0.000762	1.929376
73.655000	18.292386	49.905172	-0.000338	4.339952	-0.000761	1.929269
73.675000	18.292386	49.907668	-0.000339	4.340169	-0.000762	1.929366
73.695000	18.292386	49.906018	-0.000338	4.340026	-0.000761	1.929302
73.715000	18.292386	49.894390	-0.000335	4.339014	-0.000754	1.928853
73.735000	18.292386	49.905484	-0.000338	4.339979	-0.000761	1.929281
73.755000	18.292386	49.887361	-0.000333	4.338403	-0.000750	1.928581
73.775000	18.292386	49.885946	-0.000333	4.338280	-0.000749	1.928526
73.795000	18.292386	49.906439	-0.000338	4.340062	-0.000761	1.929318
73.815000	18.292305	49.891167	-0.000335	4.338734	-0.000753	1.928728
73.835000	18.292305	49.903783	-0.000338	4.339831	-0.000760	1.929216
73.855000	18.292305	49.883977	-0.000333	4.338109	-0.000748	1.928450
73.875000	18.292386	49.898866	-0.000336	4.339404	-0.000757	1.929026
73.895000	18.292386	49.894816	-0.000335	4.339051	-0.000755	1.928869
73.915000	18.292386	49.895033	-0.000335	4.339070	-0.000755	1.928877
73.935000	18.292305	49.895626	-0.000336	4.339122	-0.000755	1.928900
73.955000	18.292305	49.898528	-0.000336	4.339374	-0.000757	1.929013
73.975000	18.292386	49.897032	-0.000336	4.339244	-0.000756	1.928955
73.995000	18.292305	49.900480	-0.000337	4.339544	-0.000758	1.929088
74.015000	18.292386	49.899328	-0.000337	4.339444	-0.000757	1.929043
74.035000	18.292386	49.896534	-0.000336	4.339201	-0.000756	1.928935
74.055000	18.292386	49.897457	-0.000336	4.339281	-0.000756	1.928971
74.075000	18.292305	49.888425	-0.000334	4.338496	-0.000751	1.928622
74.095000	18.292386	49.886024	-0.000333	4.338287	-0.000749	1.928529
74.115000	18.292305	49.884208	-0.000333	4.338129	-0.000749	1.928459
74.135000	18.292386	49.897343	-0.000336	4.339271	-0.000756	1.928967
74.155000	18.292386	49.881371	-0.000332	4.337882	-0.000747	1.928349
74.175000	18.292386	49.903791	-0.000338	4.339832	-0.000760	1.929216
74.195000	18.292305	49.891486	-0.000335	4.338762	-0.000753	1.928740
74.215000	18.292386	49.892870	-0.000335	4.338882	-0.000753	1.928794
74.235000	18.292386	49.890916	-0.000334	4.338712	-0.000752	1.928718
74.255000	18.292386	49.878365	-0.000331	4.337621	-0.000745	1.928233
74.275000	18.292386	49.881081	-0.000332	4.337857	-0.000747	1.928338
74.295000	18.292386	49.874566	-0.000330	4.337290	-0.000743	1.928086
74.315000	18.292386	49.888110	-0.000334	4.338468	-0.000751	1.928610
74.335000	18.292386	49.877026	-0.000331	4.337504	-0.000744	1.928181
74.355000	18.292386	49.884667	-0.000333	4.338169	-0.000749	1.928477
74.375000	18.292305	49.879302	-0.000331	4.337702	-0.000746	1.928269
74.395000	18.292386	49.875964	-0.000330	4.337412	-0.000744	1.928140
74.415000	18.292386	49.874259	-0.000330	4.337264	-0.000743	1.928074
74.435000	18.292386	49.890287	-0.000334	4.338658	-0.000752	1.928694
74.455000	18.292386	49.889220	-0.000334	4.338565	-0.000751	1.928653
74.475000	18.292305	49.882753	-0.000332	4.338002	-0.000748	1.928403
74.495000	18.292305	49.884216	-0.000333	4.338130	-0.000749	1.928459
74.515000	18.292386	49.891281	-0.000334	4.338744	-0.000753	1.928732
74.535000	18.292386	49.883424	-0.000332	4.338061	-0.000748	1.928429
74.555000	18.292386	49.872106	-0.000329	4.337077	-0.000741	1.927991
74.575000	18.292386	49.870641	-0.000329	4.336949	-0.000740	1.927934
74.595000	18.292386	49.868092	-0.000328	4.336727	-0.000739	1.927836
74.615000	18.292386	49.885475	-0.000333	4.338239	-0.000749	1.928508
74.635000	18.292305	49.880133	-0.000332	4.337775	-0.000746	1.928301
74.655000	18.292386	49.890098	-0.000334	4.338641	-0.000752	1.928687
74.675000	18.292386	49.865872	-0.000328	4.336534	-0.000738	1.927750
74.695000	18.292386	49.873606	-0.000330	4.337207	-0.000742	1.928049
74.715000	18.292386	49.868438	-0.000329	4.336758	-0.000739	1.927849
74.735000	18.292305	49.860465	-0.000326	4.336064	-0.000735	1.927541
74.755000	18.292386	49.880092	-0.000332	4.337771	-0.000746	1.928300
74.775000	18.292386	49.868212	-0.000328	4.336738	-0.000739	1.927841
74.795000	18.292305	49.863098	-0.000327	4.336293	-0.000736	1.927643
74.815000	18.292386	49.869624	-0.000329	4.336861	-0.000740	1.927895
74.835000	18.292305	49.859756	-0.000326	4.336003	-0.000734	1.927514
74.855000	18.292305	49.870426	-0.000329	4.336930	-0.000740	1.927926
74.875000	18.292305	49.871354	-0.000329	4.337011	-0.000741	1.927962
74.895000	18.292386	49.865828	-0.000328	4.336531	-0.000738	1.927748
74.915000	18.292386	49.874096	-0.000330	4.337250	-0.000742	1.928068
74.935000	18.292386	49.869684	-0.000329	4.336866	-0.000740	1.927897
74.955000	18.292386	49.852930	-0.000324	4.335409	-0.000730	1.927250
74.975000	18.292386	49.861563	-0.000327	4.336160	-0.000735	1.927584
74.995000	18.292386	49.865899	-0.000328	4.336537	-0.000738	1.927751
75.015000	18.292386	49.857866	-0.000326	4.335838	-0.000733	1.927441
75.035000	18.292386	49.862453	-0.000327	4.336237	-0.000736	1.927618
75.055000	18.292386	49.864110	-0.000327	4.336381	-0.000737	1.927682
75.075000	18.292386	49.859266	-0.000326	4.335960	-0.000734	1.927495
75.095000	18.292386	49.877087	-0.000331	4.337510	-0.000744	1.928184
75.115000	18.292386	49.871757	-0.000329	4.337046	-0.000741	1.927978
75.135000	18.292386	49.867699	-0.000328	4.336693	-0.000739	1.927821
75.155000	18.292386	49.869389	-0.000329	4.336840	-0.000740	1.927886
75.175000	18.292305	49.849567	-0.000324	4.335116	-0.000728	1.927120
75.195000	18.292305	49.861265	-0.000327	4.336134	-0.000735	1.927572
75.215000	18.292386	49.865830	-0.000328	4.336531	-0.000738	1.927749
75.235000	18.292386	49.860975	-0.000327	4.336109	-0.000735	1.927561
75.255000	18.292386	49.862401	-0.000327	4.336233	-0.000736	1.927616
75.275000	18.292386	49.868972	-0.000329	4.336804	-0.000739	1.927870
75.295000	18.292386	49.859027	-0.000326	4.335939	-0.000734	1.927485
75.315000	18.292386	49.858916	-0.000326	4.335930	-0.000734	1.927481
75.335000	18.292386	49.865849	-0.000328	4.336532	-0.000738	1.927749
75.355000	18.292386	49.852398	-0.000324	4.335363	-0.000730	1.927229
75.375000	18.292305	49.857463	-0.000326	4.335803	-0.000733	1.927425
75.395000	18.292386	49.854720	-0.000325	4.335565	-0.000731	1.927319
75.415000	18.292386	49.862561	-0.000327	4.336246	-0.000736	1.927622
75.435000	18.292305	49.847599	-0.000323	4.334945	-0.000727	1.927044
75.455000	18.292305	49.840347	-0.000321	4.334315	-0.000723	1.926763
75.475000	18.292386	49.851224	-0.000324	4.335261	-0.000729	1.927184
75.495000	18.292386	49.864461	-0.000327	4.336412	-0.000737	1.927696
75.515000	18.292386	49.863298	-0.000327	4.336311	-0.000736	1.927651
75.535000	18.292305	49.850393	-0.000324	4.335188	-0.000729	1.927152
75.555000	18.292305	49.856464	-0.000325	4.335716	-0.000732	1.927386
75.575000	18.292386	49.841052	-0.000321	4.334376	-0.000723	1.926791
75.595000	18.292386	49.845271	-0.000322	4.334743	-0.000725	1.926954
75.615000	18.292386	49.854764	-0.000325	4.335568	-0.000731	1.927321
75.635000	18.292386	49.853272	-0.000325	4.335439	-0.000730	1.927263
75.655000	18.292386	49.855433	-0.000325	4.335627	-0.000731	1.927347
75.675000	18.292386	49.859720	-0.000326	4.335999	-0.000734	1.927512
75.695000	18.292386	49.852816	-0.000324	4.335399	-0.000730	1.927245
75.715000	18.292386	49.847539	-0.000323	4.334940	-0.000727	1.927041
75.735000	18.292386	49.855403	-0.000325	4.335624	-0.000731	1.927345
75.755000	18.292386	49.843380	-0.000322	4.334578	-0.000724	1.926881
75.775000	18.292305	49.852497	-0.000324	4.335371	-0.000730	1.927233
75.795000	18.292386	49.851302	-0.000324	4.335267	-0.000729	1.927187
75.815000	18.292386	49.841821	-0.000322	4.334443	-0.000723	1.926820
75.835000	18.292305	49.851943	-0.000324	4.335323	-0.000730	1.927212
75.855000	18.292386	49.839094	-0.000321	4.334206	-0.000722	1.926715
75.875000	18.292386	49.837883	-0.000321	4.334100	-0.000721	1.926668
75.895000	18.292386	49.852947	-0.000324	4.335410	-0.000730	1.927250
75.915000	18.292386	49.843932	-0.000322	4.334626	-0.000725	1.926902
75.935000	18.292386	49.843812	-0.000322	4.334616	-0.000725	1.926897
75.955000	18.292386	49.839688	-0.000321	4.334257	-0.000722	1.926738
75.975000	18.292386	49.828114	-0.000318	4.333251	-0.000715	1.926290
75.995000	18.292386	49.849659	-0.000324	4.335124	-0.000728	1.927123
76.015000	18.292386	49.836929	-0.000320	4.334017	-0.000721	1.926631
76.035000	18.292386	49.844381	-0.000322	4.334665	-0.000725	1.926919
76.055000	18.292386	49.855878	-0.000325	4.335665	-0.000732	1.927364
76.075000	18.292386	49.850203	-0.000324	4.335172	-0.000728	1.927144
76.095000	18.292305	49.840367	-0.000321	4.334316	-0.000723	1.926764
76.115000	18.292305	49.854106	-0.000325	4.335511	-0.000731	1.927295
76.135000	18.292386	49.859125	-0.000326	4.335948	-0.000734	1.927489
76.155000	18.292386	49.849347	-0.000324	4.335097	-0.000728	1.927111
76.175000	18.292386	49.838918	-0.000321	4.334190	-0.000722	1.926708
76.195000	18.292386	49.846321	-0.000323	4.334834	-0.000726	1.926994
76.215000	18.292386	49.838676	-0.000321	4.334169	-0.000722	1.926699
76.235000	18.292386	49.836725	-0.000320	4.334000	-0.000720	1.926623
76.255000	18.292386	49.845985	-0.000323	4.334805	-0.000726	1.926981
76.275000	18.292386	49.852698	-0.000324	4.335389	-0.000730	1.927241
76.295000	18.292305	49.837691	-0.000321	4.334084	-0.000721	1.926661
76.315000	18.292386	49.845609	-0.000323	4.334772	-0.000726	1.926967
76.335000	18.292386	49.842347	-0.000322	4.334489	-0.000724	1.926841
76.355000	18.292386	49.827642	-0.000318	4.333210	-0.000715	1.926272
76.375000	18.292386	49.838489	-0.000321	4.334153	-0.000721	1.926692
76.395000	18.292386	49.843240	-0.000322	4.334566	-0.000724	1.926875
76.415000	18.292386	49.830154	-0.000319	4.333428	-0.000717	1.926369
76.435000	18.292386	49.840541	-0.000321	4.334332	-0.000723	1.926771
76.455000	18.292386	49.834345	-0.000320	4.333793	-0.000719	1.926531
76.475000	18.292386	49.833900	-0.000319	4.333754	-0.000719	1.926514
76.495000	18.292305	49.833828	-0.000320	4.333748	-0.000719	1.926511
76.515000	18.292386	49.839803	-0.000321	4.334267	-0.000722	1.926742
76.535000	18.292386	49.841811	-0.000322	4.334442	-0.000723	1.926820
76.555000	18.292386	49.840163	-0.000321	4.334299	-0.000722	1.926756
76.575000	18.292386	49.840929	-0.000321	4.334365	-0.000723	1.926786
76.595000	18.292386	49.842157	-0.000322	4.334472	-0.000724	1.926833
76.615000	18.292305	49.832116	-0.000319	4.333599	-0.000718	1.926445
76.635000	18.292386	49.839438	-0.000321	4.334236	-0.000722	1.926728
76.655000	18.292305	49.841802	-0.000322	4.334441	-0.000724	1.926820
76.675000	18.292386	49.833261	-0.000319	4.333698	-0.000718	1.926489
76.695000	18.292305	49.840587	-0.000321	4.334335	-0.000723	1.926773
76.715000	18.292386	49.841186	-0.000321	4.334388	-0.000723	1.926796
76.735000	18.292386	49.837046	-0.000320	4.334028	-0.000721	1.926636
76.755000	18.292386	49.826826	-0.000318	4.333139	-0.000715	1.926241
76.775000	18.292305	49.839915	-0.000321	4.334277	-0.000722	1.926747
76.795000	18.292386	49.829706	-0.000318	4.333389	-0.000716	1.926352
76.815000	18.292386	49.815403	-0.000315	4.332145	-0.000708	1.925799
76.835000	18.292386	49.832799	-0.000319	4.333658	-0.000718	1.926472
76.855000	18.292386	49.830742	-0.000319	4.333479	-0.000717	1.926392
76.875000	18.292386	49.827213	-0.000318	4.333172	-0.000715	1.926256
76.895000	18.292386	49.837760	-0.000320	4.334090	-0.000721	1.926663
76.915000	18.292386	49.845817	-0.000323	4.334790	-0.000726	1.926975
76.935000	18.292386	49.823778	-0.000317	4.332874	-0.000713	1.926123
76.955000	18.292305	49.821645	-0.000316	4.332688	-0.000712	1.926040
76.975000	18.292386	49.820768	-0.000316	4.332612	-0.000711	1.926006
76.995000	18.292305	49.820275	-0.000316	4.332569	-0.000711	1.925987
77.015000	18.292386	49.828695	-0.000318	4.333301	-0.000716	1.926313
77.035000	18.292386	49.823300	-0.000317	4.332832	-0.000713	1.926104
77.055000	18.292386	49.829458	-0.000318	4.333368	-0.000716	1.926342
77.075000	18.292386	49.821331	-0.000316	4.332661	-0.000711	1.926028
77.095000	18.292305	49.828735	-0.000318	4.333305	-0.000716	1.926314
77.115000	18.292386	49.819175	-0.000316	4.332473	-0.000710	1.925945
77.135000	18.292386	49.828789	-0.000318	4.333309	-0.000716	1.926317
77.155000	18.292386	49.833721	-0.000319	4.333738	-0.000719	1.926507
77.175000	18.292305	49.840471	-0.000321	4.334325	-0.000723	1.926768
77.195000	18.292386	49.832346	-0.000319	4.333619	-0.000718	1.926454
77.215000	18.292386	49.838431	-0.000321	4.334148	-0.000721	1.926689
77.235000	18.292386	49.829211	-0.000318	4.333346	-0.000716	1.926333
77.255000	18.292305	49.822864	-0.000317	4.332794	-0.000712	1.926087
77.275000	18.292305	49.824878	-0.000317	4.332969	-0.000714	1.926165
77.295000	18.292305	49.814796	-0.000315	4.332093	-0.000708	1.925776
77.315000	18.292305	49.826594	-0.000318	4.333119	-0.000715	1.926232
77.335000	18.292305	49.823482	-0.000317	4.332848	-0.000713	1.926111
77.355000	18.292305	49.816238	-0.000315	4.332218	-0.000709	1.925831
77.375000	18.292386	49.819111	-0.000316	4.332468	-0.000710	1.925942
77.395000	18.292386	49.822582	-0.000317	4.332770	-0.000712	1.926077
77.415000	18.292386	49.815457	-0.000315	4.332150	-0.000708	1.925801
77.435000	18.292386	49.835363	-0.000320	4.333881	-0.000720	1.926571
77.455000	18.292386	49.830149	-0.000319	4.333428	-0.000717	1.926369
77.475000	18.292386	49.816344	-0.000315	4.332227	-0.000708	1.925835
77.495000	18.292386	49.824947	-0.000317	4.332975	-0.000714	1.926168
77.515000	18.292305	49.837011	-0.000320	4.334025	-0.000721	1.926634
77.535000	18.292386	49.827819	-0.000318	4.333225	-0.000715	1.926279
77.555000	18.292386	49.819453	-0.000316	4.332498	-0.000710	1.925956
77.575000	18.292386	49.823150	-0.000317	4.332819	-0.000712	1.926099
77.595000	18.292386	49.803340	-0.000312	4.331096	-0.000701	1.925333
77.615000	18.292305	49.810556	-0.000313	4.331724	-0.000705	1.925612
77.635000	18.292305	49.815135	-0.000315	4.332122	-0.000708	1.925789
77.655000	18.292305	49.806528	-0.000312	4.331374	-0.000703	1.925456
77.675000	18.292386	49.805657	-0.000312	4.331298	-0.000702	1.925422
77.695000	18.292386	49.812970	-0.000314	4.331934	-0.000706	1.925705
77.715000	18.292386	49.802524	-0.000311	4.331025	-0.000700	1.925301
77.735000	18.292386	49.810460	-0.000313	4.331716	-0.000705	1.925608
77.755000	18.292386	49.802568	-0.000311	4.331029	-0.000700	1.925303
77.775000	18.292386	49.808447	-0.000313	4.331541	-0.000704	1.925530
77.795000	18.292386	49.803652	-0.000312	4.331124	-0.000701	1.925345
77.815000	18.292386	49.799613	-0.000311	4.330772	-0.000699	1.925189
77.835000	18.292386	49.811910	-0.000314	4.331842	-0.000706	1.925664
77.855000	18.292386	49.809413	-0.000313	4.331624	-0.000704	1.925567
77.875000	18.292305	49.809584	-0.000313	4.331639	-0.000705	1.925574
77.895000	18.292386	49.807009	-0.000312	4.331415	-0.000703	1.925475
77.915000	18.292386	49.803445	-0.000312	4.331105	-0.000701	1.925337
77.935000	18.292386	49.807341	-0.000313	4.331444	-0.000703	1.925487
77.955000	18.292386	49.815645	-0.000315	4.332166	-0.000708	1.925808
77.975000	18.292386	49.810009	-0.000313	4.331676	-0.000705	1.925591
77.995000	18.292386	49.802159	-0.000311	4.330994	-0.000700	1.925287
78.015000	18.292305	49.804640	-0.000312	4.331209	-0.000702	1.925383
78.035000	18.292386	49.801556	-0.000311	4.330941	-0.000700	1.925264
78.055000	18.292386	49.802348	-0.000311	4.331010	-0.000700	1.925294
78.075000	18.292386	49.800395	-0.000311	4.330840	-0.000699	1.925219
78.095000	18.292305	49.794802	-0.000309	4.330354	-0.000696	1.925003
78.115000	18.292386	49.800335	-0.000311	4.330835	-0.000699	1.925217
78.135000	18.292386	49.797058	-0.000310	4.330550	-0.000697	1.925090
78.155000	18.292386	49.797567	-0.000310	4.330594	-0.000697	1.925110
78.175000	18.292386	49.809158	-0.000313	4.331602	-0.000704	1.925558
78.195000	18.292305	49.802839	-0.000311	4.331053	-0.000701	1.925313
78.215000	18.292386	49.816846	-0.000315	4.332271	-0.000709	1.925855
78.235000	18.292305	49.807804	-0.000313	4.331485	-0.000704	1.925505
78.255000	18.292386	49.806143	-0.000312	4.331340	-0.000702	1.925441
78.275000	18.292386	49.802425	-0.000311	4.331017	-0.000700	1.925297
78.295000	18.292386	49.804444	-0.000312	4.331192	-0.000701	1.925375
78.315000	18.292386	49.808010	-0.000313	4.331502	-0.000704	1.925513
78.335000	18.292386	49.805352	-0.000312	4.331271	-0.000702	1.925410
78.355000	18.292386	49.810843	-0.000313	4.331749	-0.000705	1.925623
78.375000	18.292386	49.822095	-0.000316	4.332727	-0.000712	1.926058
78.395000	18.292386	49.815939	-0.000315	4.332192	-0.000708	1.925820
78.415000	18.292386	49.798467	-0.000310	4.330673	-0.000698	1.925144
78.435000	18.292386	49.799442	-0.000310	4.330757	-0.000699	1.925182
78.455000	18.292386	49.807317	-0.000313	4.331442	-0.000703	1.925486
78.475000	18.292305	49.783372	-0.000306	4.329360	-0.000689	1.924561
78.495000	18.292305	49.792304	-0.000309	4.330137	-0.000694	1.924906
78.515000	18.292305	49.792275	-0.000309	4.330134	-0.000694	1.924905
78.535000	18.292386	49.802927	-0.000311	4.331060	-0.000701	1.925317
78.555000	18.292386	49.794690	-0.000309	4.330344	-0.000696	1.924998
78.575000	18.292305	49.813536	-0.000314	4.331983	-0.000707	1.925727
78.595000	18.292305	49.791653	-0.000309	4.330080	-0.000694	1.924881
78.615000	18.292305	49.817684	-0.000315	4.332344	-0.000709	1.925887
78.635000	18.292386	49.806329	-0.000312	4.331356	-0.000703	1.925448
78.655000	18.292386	49.809371	-0.000313	4.331621	-0.000704	1.925566
78.675000	18.292305	49.794622	-0.000309	4.330338	-0.000696	1.924996
78.695000	18.292386	49.786273	-0.000307	4.329612	-0.000691	1.924673
78.715000	18.292386	49.794499	-0.000309	4.330327	-0.000696	1.924991
78.735000	18.292386	49.798075	-0.000310	4.330638	-0.000698	1.925129
78.755000	18.292386	49.805595	-0.000312	4.331292	-0.000702	1.925420
78.775000	18.292386	49.796304	-0.000310	4.330485	-0.000697	1.925061
78.795000	18.292386	49.794218	-0.000309	4.330303	-0.000695	1.924980
78.815000	18.292386	49.799779	-0.000311	4.330787	-0.000699	1.925195
78.835000	18.292305	49.789229	-0.000308	4.329869	-0.000693	1.924787
78.855000	18.292386	49.800228	-0.000311	4.330826	-0.000699	1.925212
78.875000	18.292305	49.810279	-0.000313	4.331700	-0.000705	1.925601
78.895000	18.292305	49.807793	-0.000313	4.331484	-0.000704	1.925505
78.915000	18.292305	49.799061	-0.000310	4.330724	-0.000698	1.925167
78.935000	18.292386	49.807951	-0.000313	4.331497	-0.000704	1.925511
78.955000	18.292386	49.798575	-0.000310	4.330682	-0.000698	1.925148
78.975000	18.292386	49.804800	-0.000312	4.331223	-0.000702	1.925389
78.995000	18.292386	49.807121	-0.000312	4.331425	-0.000703	1.925479
79.015000	18.292386	49.801713	-0.000311	4.330955	-0.000700	1.925270
79.035000	18.292386	49.804118	-0.000312	4.331164	-0.000701	1.925363
79.055000	18.292386	49.809896	-0.000313	4.331666	-0.000705	1.925586
79.075000	18.292386	49.808825	-0.000313	4.331573	-0.000704	1.925545
79.095000	18.292386	49.804129	-0.000312	4.331165	-0.000701	1.925363
79.115000	18.292386	49.799577	-0.000311	4.330769	-0.000699	1.925187
79.135000	18.292305	49.796318	-0.000310	4.330486	-0.000697	1.925061
79.155000	18.292386	49.803127	-0.000311	4.331078	-0.000701	1.925324
79.175000	18.292386	49.797648	-0.000310	4.330601	-0.000697	1.925113
79.195000	18.292386	49.794360	-0.000309	4.330315	-0.000696	1.924986
79.215000	18.292386	49.800867	-0.000311	4.330881	-0.000699	1.925237
79.235000	18.292386	49.810469	-0.000313	4.331716	-0.000705	1.925608
79.255000	18.292386	49.808578	-0.000313	4.331552	-0.000704	1.925535
79.275000	18.292386	49.793501	-0.000309	4.330241	-0.000695	1.924952
79.295000	18.292386	49.792031	-0.000309	4.330113	-0.000694	1.924896
79.315000	18.292386	49.790512	-0.000308	4.329981	-0.000693	1.924837
79.335000	18.292386	49.784107	-0.000306	4.329424	-0.000690	1.924589
79.355000	18.292386	49.782713	-0.000306	4.329303	-0.000689	1.924535
79.375000	18.292386	49.794397	-0.000309	4.330319	-0.000696	1.924987
79.395000	18.292386	49.775602	-0.000304	4.328684	-0.000685	1.924260
79.415000	18.292386	49.777105	-0.000305	4.328815	-0.000685	1.924318
79.435000	18.292386	49.787367	-0.000307	4.329707	-0.000691	1.924715
79.455000	18.292386	49.769913	-0.000303	4.328189	-0.000681	1.924040
79.475000	18.292305	49.781810	-0.000306	4.329224	-0.000688	1.924500
79.495000	18.292386	49.781383	-0.000306	4.329187	-0.000688	1.924484
79.515000	18.292386	49.779958	-0.000305	4.329063	-0.000687	1.924429
79.535000	18.292386	49.776864	-0.000305	4.328794	-0.000685	1.924309
79.555000	18.292386	49.786491	-0.000307	4.329631	-0.000691	1.924681
79.575000	18.292386	49.773814	-0.000304	4.328529	-0.000683	1.924191
79.595000	18.292386	49.773862	-0.000304	4.328533	-0.000683	1.924193
79.615000	18.292386	49.786540	-0.000307	4.329635	-0.000691	1.924683
79.635000	18.292386	49.773970	-0.000304	4.328542	-0.000684	1.924197
79.655000	18.292386	49.773666	-0.000304	4.328516	-0.000683	1.924186
79.675000	18.292386	49.780638	-0.000306	4.329122	-0.000687	1.924455
79.695000	18.292386	49.776292	-0.000304	4.328744	-0.000685	1.924287
79.715000	18.292386	49.778380	-0.000305	4.328926	-0.000686	1.924368
79.735000	18.292386	49.784306	-0.000307	4.329441	-0.000690	1.924597
79.755000	18.292386	49.790398	-0.000308	4.329971	-0.000693	1.924832
79.775000	18.292386	49.770355	-0.000303	4.328228	-0.000681	1.924058
79.795000	18.292305	49.780768	-0.000306	4.329133	-0.000688	1.924460
79.815000	18.292305	49.782688	-0.000306	4.329300	-0.000689	1.924534
79.835000	18.292386	49.771669	-0.000303	4.328342	-0.000682	1.924108
79.855000	18.292386	49.774794	-0.000304	4.328614	-0.000684	1.924229
79.875000	18.292386	49.780015	-0.000305	4.329068	-0.000687	1.924431
79.895000	18.292386	49.779871	-0.000305	4.329055	-0.000687	1.924425
79.915000	18.292386	49.779281	-0.000305	4.329004	-0.000687	1.924403
79.935000	18.292305	49.789983	-0.000308	4.329935	-0.000693	1.924816
79.955000	18.292305	49.787394	-0.000307	4.329710	-0.000692	1.924716
79.975000	18.292386	49.781432	-0.000306	4.329191	-0.000688	1.924486
79.995000	18.292386	49.791370	-0.000308	4.330055	-0.000694	1.924870
80.015000	18.292305	49.789577	-0.000308	4.329899	-0.000693	1.924801
80.035000	18.292386	49.789799	-0.000308	4.329919	-0.000693	1.924809
80.055000	18.292386	49.778920	-0.000305	4.328973	-0.000686	1.924389
80.075000	18.292386	49.774188	-0.000304	4.328561	-0.000684	1.924206
80.095000	18.292386	49.773218	-0.000304	4.328477	-0.000683	1.924168
80.115000	18.292386	49.777805	-0.000305	4.328876	-0.000686	1.924346
80.135000	18.292386	49.779712	-0.000305	4.329042	-0.000687	1.924419
80.155000	18.292305	49.781013	-0.000306	4.329155	-0.000688	1.924470
80.175000	18.292305	49.773704	-0.000304	4.328519	-0.000684	1.924187
80.195000	18.292386	49.783669	-0.000306	4.329386	-0.000689	1.924572
80.215000	18.292386	49.768161	-0.000302	4.328037	-0.000680	1.923973
80.235000	18.292386	49.772181	-0.000303	4.328387	-0.000683	1.924128
80.255000	18.292386	49.790308	-0.000308	4.329963	-0.000693	1.924829
80.275000	18.292386	49.793231	-0.000309	4.330217	-0.000695	1.924942
80.295000	18.292386	49.786682	-0.000307	4.329648	-0.000691	1.924689
80.315000	18.292386	49.784860	-0.000307	4.329489	-0.000690	1.924618
80.335000	18.292386	49.785673	-0.000307	4.329560	-0.000690	1.924650
80.355000	18.292386	49.766980	-0.000302	4.327934	-0.000679	1.923927
80.375000	18.292386	49.776965	-0.000305	4.328803	-0.000685	1.924313
80.395000	18.292386	49.775192	-0.000304	4.328649	-0.000684	1.924245
80.415000	18.292386	49.773746	-0.000304	4.328523	-0.000683	1.924189
80.435000	18.292386	49.774670	-0.000304	4.328603	-0.000684	1.924224
80.455000	18.292386	49.782465	-0.000306	4.329281	-0.000689	1.924526
80.475000	18.292386	49.774715	-0.000304	4.328607	-0.000684	1.924226
80.495000	18.292386	49.774777	-0.000304	4.328612	-0.000684	1.924228
80.515000	18.292386	49.784489	-0.000307	4.329457	-0.000690	1.924604
80.535000	18.292386	49.778754	-0.000305	4.328958	-0.000686	1.924382
80.555000	18.292386	49.773939	-0.000304	4.328540	-0.000684	1.924196
80.575000	18.292386	49.777549	-0.000305	4.328854	-0.000686	1.924336
80.595000	18.292386	49.775989	-0.000304	4.328718	-0.000685	1.924275
80.615000	18.292386	49.767690	-0.000302	4.327996	-0.000680	1.923955
80.635000	18.292305	49.770669	-0.000303	4.328255	-0.000682	1.924070
80.655000	18.292305	49.766687	-0.000302	4.327909	-0.000679	1.923916
80.675000	18.292386	49.770775	-0.000303	4.328264	-0.000682	1.924074
80.695000	18.292386	49.777800	-0.000305	4.328875	-0.000686	1.924345
80.715000	18.292386	49.780182	-0.000305	4.329082	-0.000687	1.924437
80.735000	18.292386	49.760441	-0.000300	4.327366	-0.000676	1.923674
80.755000	18.292386	49.779906	-0.000305	4.329058	-0.000687	1.924427
80.775000	18.292305	49.764677	-0.000301	4.327734	-0.000678	1.923838
80.795000	18.292386	49.775415	-0.000304	4.328668	-0.000684	1.924253
80.815000	18.292386	49.780736	-0.000306	4.329131	-0.000688	1.924459
80.835000	18.292386	49.781243	-0.000306	4.329175	-0.000688	1.924478
80.855000	18.292386	49.768680	-0.000302	4.328082	-0.000680	1.923993
80.875000	18.292386	49.769477	-0.000303	4.328152	-0.000681	1.924024
80.895000	18.292386	49.768009	-0.000302	4.328024	-0.000680	1.923967
80.915000	18.292386	49.769363	-0.000303	4.328142	-0.000681	1.924019
80.935000	18.292386	49.765021	-0.000301	4.327764	-0.000678	1.923851
80.955000	18.292305	49.772918	-0.000304	4.328451	-0.000683	1.924157
80.975000	18.292386	49.754926	-0.000299	4.326886	-0.000672	1.923461
80.995000	18.292386	49.763033	-0.000301	4.327591	-0.000677	1.923774
81.015000	18.292305	49.760917	-0.000300	4.327407	-0.000676	1.923693
81.035000	18.292305	49.756905	-0.000299	4.327058	-0.000674	1.923538
81.055000	18.292386	49.759393	-0.000300	4.327275	-0.000675	1.923634
81.075000	18.292386	49.767986	-0.000302	4.328022	-0.000680	1.923966
81.095000	18.292386	49.758063	-0.000300	4.327159	-0.000674	1.923582
81.115000	18.292386	49.758475	-0.000300	4.327195	-0.000674	1.923598
81.135000	18.292386	49.760987	-0.000300	4.327413	-0.000676	1.923695
81.155000	18.292386	49.756732	-0.000299	4.327043	-0.000673	1.923531
81.175000	18.292386	49.759204	-0.000300	4.327258	-0.000675	1.923626
81.195000	18.292305	49.758823	-0.000300	4.327225	-0.000675	1.923612
81.215000	18.292386	49.756888	-0.000299	4.327057	-0.000674	1.923537
81.235000	18.292386	49.765077	-0.000302	4.327769	-0.000678	1.923854
81.255000	18.292386	49.757425	-0.000300	4.327103	-0.000674	1.923558
81.275000	18.292386	49.749524	-0.000297	4.326416	-0.000669	1.923252
81.295000	18.292305	49.753403	-0.000299	4.326754	-0.000672	1.923402
81.315000	18.292386	49.745999	-0.000297	4.326110	-0.000667	1.923116
81.335000	18.292386	49.756589	-0.000299	4.327031	-0.000673	1.923525
81.355000	18.292305	49.744324	-0.000296	4.325964	-0.000666	1.923051
81.375000	18.292386	49.747143	-0.000297	4.326209	-0.000668	1.923160
81.395000	18.292386	49.757584	-0.000300	4.327117	-0.000674	1.923564
81.415000	18.292305	49.757357	-0.000300	4.327098	-0.000674	1.923555
81.435000	18.292386	49.757087	-0.000299	4.327074	-0.000674	1.923545
81.455000	18.292305	49.759887	-0.000300	4.327318	-0.000675	1.923653
81.475000	18.292386	49.758517	-0.000300	4.327198	-0.000674	1.923600
81.495000	18.292386	49.771192	-0.000303	4.328301	-0.000682	1.924090
81.515000	18.292386	49.753194	-0.000298	4.326736	-0.000671	1.923394
81.535000	18.292386	49.761957	-0.000301	4.327498	-0.000676	1.923733
81.555000	18.292386	49.745586	-0.000296	4.326074	-0.000667	1.923100
81.575000	18.292305	49.747616	-0.000297	4.326250	-0.000668	1.923179
81.595000	18.292386	49.748598	-0.000297	4.326336	-0.000669	1.923216
81.615000	18.292386	49.752027	-0.000298	4.326634	-0.000671	1.923349
81.635000	18.292386	49.759937	-0.000300	4.327322	-0.000675	1.923655
81.655000	18.292386	49.749699	-0.000297	4.326432	-0.000669	1.923259
81.675000	18.292386	49.752032	-0.000298	4.326634	-0.000671	1.923349
81.695000	18.292386	49.758163	-0.000300	4.327168	-0.000674	1.923586
81.715000	18.292386	49.757109	-0.000299	4.327076	-0.000674	1.923545
81.735000	18.292386	49.751160	-0.000298	4.326559	-0.000670	1.923316
81.755000	18.292305	49.754712	-0.000299	4.326867	-0.000672	1.923453
81.775000	18.292305	49.766658	-0.000302	4.327906	-0.000679	1.923915
81.795000	18.292305	49.757180	-0.000299	4.327082	-0.000674	1.923548
81.815000	18.292386	49.767387	-0.000302	4.327970	-0.000680	1.923943
81.835000	18.292386	49.748610	-0.000297	4.326337	-0.000669	1.923217
81.855000	18.292386	49.751120	-0.000298	4.326555	-0.000670	1.923314
81.875000	18.292386	49.745864	-0.000296	4.326098	-0.000667	1.923111
81.895000	18.292386	49.768950	-0.000303	4.328106	-0.000681	1.924003
81.915000	18.292386	49.752075	-0.000298	4.326638	-0.000671	1.923351
81.935000	18.292386	49.748217	-0.000297	4.326303	-0.000668	1.923202
81.955000	18.292386	49.745085	-0.000296	4.326030	-0.000667	1.923081
81.975000	18.292386	49.755609	-0.000299	4.326945	-0.000673	1.923487
81.995000	18.292386	49.751738	-0.000298	4.326609	-0.000670	1.923338
82.015000	18.292386	49.735009	-0.000294	4.325154	-0.000661	1.922691
82.035000	18.292386	49.755264	-0.000299	4.326916	-0.000673	1.923474
82.055000	18.292386	49.751534	-0.000298	4.326591	-0.000670	1.923330
82.075000	18.292386	49.747287	-0.000297	4.326222	-0.000668	1.923166
82.095000	18.292386	49.749026	-0.000297	4.326373	-0.000669	1.923233
82.115000	18.292386	49.751931	-0.000298	4.326626	-0.000671	1.923345
82.135000	18.292386	49.757520	-0.000300	4.327112	-0.000674	1.923561
82.155000	18.292305	49.753756	-0.000299	4.326784	-0.000672	1.923416
82.175000	18.292305	49.754539	-0.000299	4.326852	-0.000672	1.923446
82.195000	18.292386	49.746022	-0.000297	4.326112	-0.000667	1.923117
82.215000	18.292386	49.744378	-0.000296	4.325969	-0.000666	1.923053
82.235000	18.292386	49.756172	-0.000299	4.326994	-0.000673	1.923509
82.255000	18.292386	49.742133	-0.000296	4.325774	-0.000665	1.922967
82.275000	18.292386	49.753050	-0.000298	4.326723	-0.000671	1.923389
82.295000	18.292386	49.746706	-0.000297	4.326171	-0.000668	1.923143
82.315000	18.292386	49.755633	-0.000299	4.326948	-0.000673	1.923488
82.335000	18.292386	49.744611	-0.000296	4.325989	-0.000666	1.923062
82.355000	18.292386	49.746102	-0.000297	4.326119	-0.000667	1.923120
82.375000	18.292305	49.745317	-0.000296	4.326050	-0.000667	1.923090
82.395000	18.292386	49.753523	-0.000298	4.326764	-0.000672	1.923407
82.415000	18.292386	49.734844	-0.000294	4.325140	-0.000661	1.922685
82.435000	18.292386	49.735855	-0.000294	4.325228	-0.000661	1.922724
82.455000	18.292305	49.739723	-0.000295	4.325564	-0.000664	1.922873
82.475000	18.292386	49.746960	-0.000297	4.326193	-0.000668	1.923153
82.495000	18.292386	49.739600	-0.000295	4.325553	-0.000663	1.922869
82.515000	18.292305	49.738805	-0.000295	4.325484	-0.000663	1.922838
82.535000	18.292305	49.738414	-0.000295	4.325450	-0.000663	1.922823
82.555000	18.292386	49.735752	-0.000294	4.325219	-0.000661	1.922720
82.575000	18.292386	49.739496	-0.000295	4.325544	-0.000663	1.922865
82.595000	18.292386	49.742199	-0.000296	4.325779	-0.000665	1.922969
82.615000	18.292305	49.746049	-0.000297	4.326114	-0.000667	1.923118
82.635000	18.292386	49.743655	-0.000296	4.325906	-0.000666	1.923025
82.655000	18.292305	49.743484	-0.000296	4.325891	-0.000666	1.923019
82.675000	18.292386	49.744914	-0.000296	4.326015	-0.000666	1.923074
82.695000	18.292386	49.745878	-0.000296	4.326099	-0.000667	1.923111
82.715000	18.292386	49.742010	-0.000295	4.325763	-0.000665	1.922962
82.735000	18.292305	49.743988	-0.000296	4.325935	-0.000666	1.923038
82.755000	18.292386	49.751592	-0.000298	4.326596	-0.000670	1.923332
82.775000	18.292386	49.746733	-0.000297	4.326174	-0.000668	1.923144
82.795000	18.292386	49.739458	-0.000295	4.325541	-0.000663	1.922863
82.815000	18.292305	49.734292	-0.000294	4.325092	-0.000660	1.922663
82.835000	18.292386	49.730818	-0.000293	4.324790	-0.000658	1.922529
82.855000	18.292386	49.745926	-0.000297	4.326103	-0.000667	1.923113
82.875000	18.292305	49.739227	-0.000295	4.325521	-0.000663	1.922854
82.895000	18.292386	49.730383	-0.000292	4.324752	-0.000658	1.922512
82.915000	18.292305	49.737394	-0.000294	4.325361	-0.000662	1.922783
82.935000	18.292386	49.741296	-0.000295	4.325701	-0.000664	1.922934
82.955000	18.292386	49.744700	-0.000296	4.325997	-0.000666	1.923066
82.975000	18.292386	49.736272	-0.000294	4.325264	-0.000661	1.922740
82.995000	18.292386	49.744304	-0.000296	4.325962	-0.000666	1.923050
83.015000	18.292386	49.745679	-0.000296	4.326082	-0.000667	1.923104
83.035000	18.292386	49.736140	-0.000294	4.325252	-0.000661	1.922735
83.055000	18.292386	49.735734	-0.000294	4.325217	-0.000661	1.922719
83.075000	18.292386	49.748870	-0.000297	4.326359	-0.000669	1.923227
83.095000	18.292386	49.743930	-0.000296	4.325930	-0.000666	1.923036
83.115000	18.292386	49.735970	-0.000294	4.325238	-0.000661	1.922728
83.135000	18.292386	49.745456	-0.000296	4.326063	-0.000667	1.923095
83.155000	18.292305	49.738007	-0.000294	4.325415	-0.000663	1.922807
83.175000	18.292386	49.744752	-0.000296	4.326001	-0.000666	1.923068
83.195000	18.292386	49.744262	-0.000296	4.325959	-0.000666	1.923049
83.215000	18.292305	49.739931	-0.000295	4.325582	-0.000664	1.922881
83.235000	18.292386	49.734884	-0.000294	4.325143	-0.000661	1.922686
83.255000	18.292386	49.747914	-0.000297	4.326276	-0.000668	1.923190
83.275000	18.292386	49.745022	-0.000296	4.326025	-0.000667	1.923078
83.295000	18.292386	49.725187	-0.000291	4.324300	-0.000655	1.922311
83.315000	18.292386	49.743331	-0.000296	4.325878	-0.000666	1.923013
83.335000	18.292386	49.744787	-0.000296	4.326004	-0.000666	1.923069
83.355000	18.292386	49.733614	-0.000293	4.325033	-0.000660	1.922637
83.375000	18.292386	49.744119	-0.000296	4.325946	-0.000666	1.923043
83.395000	18.292305	49.745508	-0.000296	4.326067	-0.000667	1.923097
83.415000	18.292386	49.737009	-0.000294	4.325328	-0.000662	1.922768
83.435000	18.292305	49.748095	-0.000297	4.326292	-0.000668	1.923197
83.455000	18.292386	49.730508	-0.000292	4.324763	-0.000658	1.922517
83.475000	18.292386	49.737894	-0.000294	4.325405	-0.000662	1.922803
83.495000	18.292386	49.736158	-0.000294	4.325254	-0.000661	1.922736
83.515000	18.292386	49.740037	-0.000295	4.325591	-0.000664	1.922885
83.535000	18.292305	49.745719	-0.000297	4.326085	-0.000667	1.923105
83.555000	18.292305	49.735224	-0.000294	4.325173	-0.000661	1.922699
83.575000	18.292305	49.745877	-0.000297	4.326099	-0.000667	1.923111
83.595000	18.292305	49.741392	-0.000295	4.325709	-0.000665	1.922938
83.615000	18.292386	49.751699	-0.000298	4.326605	-0.000670	1.923336
83.635000	18.292386	49.741476	-0.000295	4.325716	-0.000664	1.922941
83.655000	18.292386	49.754041	-0.000299	4.326809	-0.000672	1.923427
83.675000	18.292386	49.731686	-0.000293	4.324865	-0.000659	1.922563
83.695000	18.292305	49.742367	-0.000296	4.325794	-0.000665	1.922976
83.715000	18.292386	49.738056	-0.000294	4.325419	-0.000662	1.922809
83.735000	18.292386	49.730080	-0.000292	4.324725	-0.000658	1.922501
83.755000	18.292386	49.734897	-0.000294	4.325144	-0.000661	1.922687
83.775000	18.292305	49.738217	-0.000295	4.325433	-0.000663	1.922815
83.795000	18.292386	49.730146	-0.000292	4.324731	-0.000658	1.922503
83.815000	18.292305	49.740238	-0.000295	4.325609	-0.000664	1.922893
83.835000	18.292386	49.743879	-0.000296	4.325925	-0.000666	1.923034
83.855000	18.292305	49.736646	-0.000294	4.325296	-0.000662	1.922754
83.875000	18.292386	49.747500	-0.000297	4.326240	-0.000668	1.923174
83.895000	18.292386	49.725555	-0.000291	4.324332	-0.000655	1.922326
83.915000	18.292386	49.715699	-0.000289	4.323475	-0.000649	1.921945
83.935000	18.292386	49.723058	-0.000291	4.324115	-0.000654	1.922229
83.955000	18.292386	49.734867	-0.000294	4.325142	-0.000661	1.922686
83.975000	18.292386	49.738988	-0.000295	4.325500	-0.000663	1.922845
83.995000	18.292305	49.721897	-0.000290	4.324014	-0.000653	1.922184
84.015000	18.292386	49.723698	-0.000291	4.324170	-0.000654	1.922254
84.035000	18.292386	49.733709	-0.000293	4.325041	-0.000660	1.922641
84.055000	18.292386	49.725353	-0.000291	4.324314	-0.000655	1.922318
84.075000	18.292386	49.741593	-0.000295	4.325727	-0.000665	1.922946
84.095000	18.292386	49.734776	-0.000294	4.325134	-0.000661	1.922682
84.115000	18.292305	49.731927	-0.000293	4.324886	-0.000659	1.922572
84.135000	18.292305	49.742939	-0.000296	4.325844	-0.000665	1.922998
84.155000	18.292386	49.725142	-0.000291	4.324296	-0.000655	1.922310
84.175000	18.292386	49.734883	-0.000294	4.325143	-0.000661	1.922686
84.195000	18.292386	49.732822	-0.000293	4.324964	-0.000659	1.922607
84.215000	18.292386	49.725458	-0.000291	4.324323	-0.000655	1.922322
84.235000	18.292386	49.732434	-0.000293	4.324930	-0.000659	1.922592
84.255000	18.292386	49.730343	-0.000292	4.324748	-0.000658	1.922511
84.275000	18.292386	49.721956	-0.000290	4.324019	-0.000653	1.922186
84.295000	18.292386	49.732910	-0.000293	4.324972	-0.000659	1.922610
84.315000	18.292386	49.725289	-0.000291	4.324309	-0.000655	1.922315
84.335000	18.292386	49.728243	-0.000292	4.324566	-0.000657	1.922430
84.355000	18.292386	49.728793	-0.000292	4.324613	-0.000657	1.922451
84.375000	18.292305	49.722663	-0.000290	4.324080	-0.000654	1.922214
84.395000	18.292386	49.724067	-0.000291	4.324203	-0.000654	1.922268
84.415000	18.292305	49.721130	-0.000290	4.323947	-0.000653	1.922155
84.435000	18.292386	49.718455	-0.000289	4.323714	-0.000651	1.922051
84.455000	18.292386	49.724976	-0.000291	4.324282	-0.000655	1.922303
84.475000	18.292386	49.719781	-0.000290	4.323830	-0.000652	1.922102
84.495000	18.292386	49.721284	-0.000290	4.323960	-0.000653	1.922161
84.515000	18.292386	49.734651	-0.000294	4.325123	-0.000660	1.922677
84.535000	18.292386	49.725492	-0.000291	4.324326	-0.000655	1.922323
84.555000	18.292386	49.725071	-0.000291	4.324290	-0.000655	1.922307
84.575000	18.292386	49.720013	-0.000290	4.323850	-0.000652	1.922111
84.595000	18.292386	49.712642	-0.000288	4.323209	-0.000648	1.921826
84.615000	18.292305	49.715184	-0.000289	4.323430	-0.000649	1.921925
84.635000	18.292386	49.710968	-0.000287	4.323063	-0.000647	1.921762
84.655000	18.292386	49.713373	-0.000288	4.323272	-0.000648	1.921855
84.675000	18.292386	49.719451	-0.000290	4.323801	-0.000652	1.922090
84.695000	18.292386	49.716443	-0.000289	4.323539	-0.000650	1.921973
84.715000	18.292386	49.720142	-0.000290	4.323861	-0.000652	1.922116
84.735000	18.292305	49.731673	-0.000293	4.324864	-0.000659	1.922562
84.755000	18.292386	49.727940	-0.000292	4.324539	-0.000656	1.922418
84.775000	18.292386	49.719088	-0.000289	4.323769	-0.000651	1.922076
84.795000	18.292305	49.723920	-0.000291	4.324190	-0.000654	1.922262
84.815000	18.292386	49.727559	-0.000292	4.324506	-0.000656	1.922403
84.835000	18.292305	49.726352	-0.000291	4.324401	-0.000656	1.922356
84.855000	18.292305	49.715764	-0.000289	4.323480	-0.000649	1.921947
84.875000	18.292386	49.705243	-0.000286	4.322565	-0.000643	1.921540
84.895000	18.292386	49.709428	-0.000287	4.322929	-0.000646	1.921702
84.915000	18.292386	49.716670	-0.000289	4.323559	-0.000650	1.921982
84.935000	18.292386	49.705011	-0.000286	4.322545	-0.000643	1.921531
84.955000	18.292386	49.722227	-0.000290	4.324042	-0.000653	1.922197
84.975000	18.292386	49.712082	-0.000288	4.323160	-0.000647	1.921805
84.995000	18.292386	49.714422	-0.000288	4.323364	-0.000649	1.921895
85.015000	18.292386	49.714479	-0.000288	4.323369	-0.000649	1.921897
85.035000	18.292305	49.710620	-0.000287	4.323033	-0.000646	1.921748
85.055000	18.292386	49.716902	-0.000289	4.323579	-0.000650	1.921991
85.075000	18.292386	49.727021	-0.000292	4.324459	-0.000656	1.922382
85.095000	18.292305	49.728552	-0.000292	4.324593	-0.000657	1.922442
85.115000	18.292386	49.718675	-0.000289	4.323734	-0.000651	1.922060
85.135000	18.292386	49.725709	-0.000291	4.324345	-0.000655	1.922332
85.155000	18.292386	49.716186	-0.000289	4.323517	-0.000650	1.921963
85.175000	18.292386	49.728283	-0.000292	4.324569	-0.000657	1.922431
85.195000	18.292386	49.732733	-0.000293	4.324956	-0.000659	1.922603
85.215000	18.292386	49.738111	-0.000294	4.325424	-0.000662	1.922811
85.235000	18.292386	49.726155	-0.000291	4.324384	-0.000655	1.922349
85.255000	18.292386	49.731248	-0.000293	4.324827	-0.000658	1.922546
85.275000	18.292386	49.713583	-0.000288	4.323291	-0.000648	1.921863
85.295000	18.292305	49.722913	-0.000291	4.324102	-0.000654	1.922224
85.315000	18.292386	49.720275	-0.000290	4.323873	-0.000652	1.922122
85.335000	18.292386	49.728369	-0.000292	4.324577	-0.000657	1.922434
85.355000	18.292386	49.720078	-0.000290	4.323856	-0.000652	1.922114
85.375000	18.292386	49.710510	-0.000287	4.323023	-0.000646	1.921744
85.395000	18.292386	49.705856	-0.000286	4.322619	-0.000644	1.921564
85.415000	18.292305	49.733669	-0.000293	4.325037	-0.000660	1.922639
85.435000	18.292305	49.730961	-0.000293	4.324802	-0.000658	1.922535
85.455000	18.292386	49.715611	-0.000289	4.323467	-0.000649	1.921941
85.475000	18.292386	49.716736	-0.000289	4.323565	-0.000650	1.921985
85.495000	18.292386	49.709469	-0.000287	4.322933	-0.000646	1.921704
85.515000	18.292386	49.709865	-0.000287	4.322967	-0.000646	1.921719
85.535000	18.292386	49.718003	-0.000289	4.323675	-0.000651	1.922034
85.555000	18.292386	49.718110	-0.000289	4.323684	-0.000651	1.922038
85.575000	18.292386	49.706758	-0.000286	4.322697	-0.000644	1.921599
85.595000	18.292386	49.712027	-0.000288	4.323155	-0.000647	1.921803
85.615000	18.292386	49.716446	-0.000289	4.323540	-0.000650	1.921974
85.635000	18.292386	49.698740	-0.000284	4.322000	-0.000639	1.921289
85.655000	18.292386	49.702373	-0.000285	4.322316	-0.000641	1.921429
85.675000	18.292386	49.710304	-0.000287	4.323006	-0.000646	1.921736
85.695000	18.292386	49.705999	-0.000286	4.322631	-0.000644	1.921570
85.715000	18.292386	49.709000	-0.000287	4.322892	-0.000645	1.921686
85.735000	18.292386	49.708640	-0.000287	4.322861	-0.000645	1.921672
85.755000	18.292386	49.710494	-0.000287	4.323022	-0.000646	1.921743
85.775000	18.292386	49.700853	-0.000285	4.322184	-0.000641	1.921371
85.795000	18.292386	49.710187	-0.000287	4.322995	-0.000646	1.921732
85.815000	18.292386	49.714394	-0.000288	4.323361	-0.000649	1.921894
85.835000	18.292386	49.715665	-0.000289	4.323472	-0.000649	1.921943
85.855000	18.292305	49.722182	-0.000290	4.324039	-0.000653	1.922195
85.875000	18.292386	49.711870	-0.000288	4.323142	-0.000647	1.921797
85.895000	18.292386	49.712350	-0.000288	4.323184	-0.000647	1.921815
85.915000	18.292386	49.726531	-0.000291	4.324417	-0.000656	1.922363
85.935000	18.292386	49.722655	-0.000290	4.324080	-0.000653	1.922214
85.955000	18.292386	49.707193	-0.000286	4.322735	-0.000644	1.921616
85.975000	18.292386	49.715641	-0.000289	4.323470	-0.000649	1.921942
85.995000	18.292386	49.713262	-0.000288	4.323263	-0.000648	1.921850
86.015000	18.292386	49.706956	-0.000286	4.322714	-0.000644	1.921607
86.035000	18.292386	49.714653	-0.000288	4.323384	-0.000649	1.921904
86.055000	18.292386	49.712027	-0.000288	4.323155	-0.000647	1.921803
86.075000	18.292386	49.721330	-0.000290	4.323964	-0.000653	1.922162
86.095000	18.292386	49.705333	-0.000286	4.322573	-0.000643	1.921544
86.115000	18.292386	49.720745	-0.000290	4.323914	-0.000652	1.922140
86.135000	18.292386	49.712806	-0.000288	4.323223	-0.000648	1.921833
86.155000	18.292386	49.718650	-0.000289	4.323731	-0.000651	1.922059
86.175000	18.292386	49.712319	-0.000288	4.323181	-0.000647	1.921814
86.195000	18.292305	49.709030	-0.000287	4.322895	-0.000646	1.921687
86.215000	18.292386	49.707354	-0.000286	4.322749	-0.000644	1.921622
86.235000	18.292386	49.708001	-0.000287	4.322805	-0.000645	1.921647
86.255000	18.292386	49.712505	-0.000288	4.323197	-0.000647	1.921821
86.275000	18.292386	49.714958	-0.000288	4.323410	-0.000649	1.921916
86.295000	18.292305	49.705185	-0.000286	4.322560	-0.000643	1.921538
86.315000	18.292305	49.708123	-0.000287	4.322816	-0.000645	1.921652
86.335000	18.292386	49.713187	-0.000288	4.323256	-0.000648	1.921848
86.355000	18.292386	49.700822	-0.000285	4.322181	-0.000641	1.921369
86.375000	18.292386	49.706078	-0.000286	4.322638	-0.000644	1.921573
86.395000	18.292386	49.706656	-0.000286	4.322688	-0.000644	1.921595
86.415000	18.292386	49.709892	-0.000287	4.322970	-0.000646	1.921720
86.435000	18.292386	49.720705	-0.000290	4.323910	-0.000652	1.922138
86.455000	18.292305	49.711105	-0.000287	4.323075	-0.000647	1.921767
86.475000	18.292386	49.708911	-0.000287	4.322884	-0.000645	1.921682
86.495000	18.292305	49.721437	-0.000290	4.323974	-0.000653	1.922166
86.515000	18.292386	49.719938	-0.000290	4.323843	-0.000652	1.922108
86.535000	18.292386	49.717483	-0.000289	4.323630	-0.000650	1.922014
86.555000	18.292386	49.722407	-0.000290	4.324058	-0.000653	1.922204
86.575000	18.292386	49.715372	-0.000289	4.323446	-0.000649	1.921932
86.595000	18.292386	49.717404	-0.000289	4.323623	-0.000650	1.922011
86.615000	18.292386	49.717492	-0.000289	4.323631	-0.000650	1.922014
86.635000	18.292386	49.720333	-0.000290	4.323878	-0.000652	1.922124
86.655000	18.292386	49.719366	-0.000290	4.323794	-0.000651	1.922086
86.675000	18.292386	49.723383	-0.000291	4.324143	-0.000654	1.922242
86.695000	18.292386	49.700458	-0.000285	4.322149	-0.000640	1.921355
86.715000	18.292386	49.708977	-0.000287	4.322890	-0.000645	1.921685
86.735000	18.292386	49.713134	-0.000288	4.323252	-0.000648	1.921845
86.755000	18.292386	49.711458	-0.000287	4.323106	-0.000647	1.921781
86.775000	18.292386	49.703598	-0.000285	4.322422	-0.000642	1.921477
86.795000	18.292386	49.701800	-0.000285	4.322266	-0.000641	1.921407
86.815000	18.292305	49.710580	-0.000287	4.323030	-0.000646	1.921747
86.835000	18.292305	49.709726	-0.000287	4.322955	-0.000646	1.921714
86.855000	18.292305	49.708042	-0.000287	4.322809	-0.000645	1.921649
86.875000	18.292386	49.721679	-0.000290	4.323995	-0.000653	1.922176
86.895000	18.292386	49.708010	-0.000287	4.322806	-0.000645	1.921647
86.915000	18.292386	49.695267	-0.000283	4.321698	-0.000637	1.921155
86.935000	18.292386	49.696897	-0.000284	4.321840	-0.000638	1.921218
86.955000	18.292386	49.697595	-0.000284	4.321900	-0.000639	1.921245
86.975000	18.292386	49.705721	-0.000286	4.322607	-0.000643	1.921559
86.995000	18.292305	49.706767	-0.000286	4.322698	-0.000644	1.921599
87.015000	18.292305	49.696490	-0.000284	4.321804	-0.000638	1.921202
87.035000	18.292386	49.697077	-0.000284	4.321855	-0.000638	1.921225
87.055000	18.292386	49.709414	-0.000287	4.322928	-0.000646	1.921702
87.075000	18.292386	49.700027	-0.000285	4.322112	-0.000640	1.921339
87.095000	18.292386	49.711192	-0.000287	4.323083	-0.000647	1.921770
87.115000	18.292386	49.717883	-0.000289	4.323665	-0.000651	1.922029
87.135000	18.292386	49.722203	-0.000290	4.324040	-0.000653	1.922196
87.155000	18.292386	49.725736	-0.000291	4.324348	-0.000655	1.922333
87.175000	18.292386	49.721575	-0.000290	4.323986	-0.000653	1.922172
87.195000	18.292386	49.723404	-0.000291	4.324145	-0.000654	1.922242
87.215000	18.292386	49.710876	-0.000287	4.323055	-0.000646	1.921758
87.235000	18.292386	49.705596	-0.000286	4.322596	-0.000643	1.921554
87.255000	18.292305	49.699093	-0.000284	4.322031	-0.000640	1.921303
87.275000	18.292386	49.706962	-0.000286	4.322715	-0.000644	1.921607
87.295000	18.292386	49.709697	-0.000287	4.322953	-0.000646	1.921713
87.315000	18.292386	49.710686	-0.000287	4.323039	-0.000646	1.921751
87.335000	18.292386	49.698080	-0.000284	4.321943	-0.000639	1.921263
87.355000	18.292386	49.711826	-0.000288	4.323138	-0.000647	1.921795
87.375000	18.292386	49.706047	-0.000286	4.322635	-0.000644	1.921571
87.395000	18.292386	49.693928	-0.000283	4.321581	-0.000636	1.921103
87.415000	18.292386	49.702998	-0.000285	4.322370	-0.000642	1.921454
87.435000	18.292386	49.705840	-0.000286	4.322617	-0.000644	1.921563
87.455000	18.292386	49.693246	-0.000283	4.321522	-0.000636	1.921077
87.475000	18.292305	49.705390	-0.000286	4.322578	-0.000643	1.921546
87.495000	18.292386	49.698599	-0.000284	4.321988	-0.000639	1.921284
87.515000	18.292386	49.698397	-0.000284	4.321970	-0.000639	1.921276
87.535000	18.292386	49.708375	-0.000287	4.322838	-0.000645	1.921661
87.555000	18.292386	49.693731	-0.000283	4.321564	-0.000636	1.921095
87.575000	18.292386	49.701969	-0.000285	4.322281	-0.000641	1.921414
87.595000	18.292386	49.708676	-0.000287	4.322864	-0.000645	1.921673
87.615000	18.292386	49.692814	-0.000283	4.321485	-0.000636	1.921060
87.635000	18.292305	49.707707	-0.000287	4.322780	-0.000645	1.921636
87.655000	18.292386	49.696573	-0.000284	4.321811	-0.000638	1.921205
87.675000	18.292386	49.690183	-0.000282	4.321256	-0.000634	1.920958
87.695000	18.292386	49.686444	-0.000281	4.320931	-0.000632	1.920814
87.715000	18.292386	49.699675	-0.000284	4.322081	-0.000640	1.921325
87.735000	18.292386	49.687785	-0.000281	4.321047	-0.000633	1.920866
87.755000	18.292386	49.683184	-0.000280	4.320647	-0.000630	1.920688
87.775000	18.292305	49.701360	-0.000285	4.322228	-0.000641	1.921390
87.795000	18.292305	49.705851	-0.000286	4.322618	-0.000644	1.921564
87.815000	18.292386	49.697995	-0.000284	4.321935	-0.000639	1.921260
87.835000	18.292386	49.695493	-0.000283	4.321718	-0.000637	1.921163
87.855000	18.292386	49.681937	-0.000280	4.320539	-0.000629	1.920639
87.875000	18.292386	49.695059	-0.000283	4.321680	-0.000637	1.921147
87.895000	18.292386	49.687197	-0.000281	4.320996	-0.000633	1.920843
87.915000	18.292386	49.696557	-0.000284	4.321810	-0.000638	1.921205
87.935000	18.292305	49.693668	-0.000283	4.321559	-0.000636	1.921093
87.955000	18.292386	49.693167	-0.000283	4.321515	-0.000636	1.921074
87.975000	18.292386	49.688236	-0.000281	4.321086	-0.000633	1.920883
87.995000	18.292386	49.692173	-0.000282	4.321429	-0.000635	1.921035
88.015000	18.292386	49.702658	-0.000285	4.322341	-0.000642	1.921440
88.035000	18.292386	49.691751	-0.000282	4.321392	-0.000635	1.921019
88.055000	18.292305	49.680933	-0.000280	4.320451	-0.000629	1.920601
88.075000	18.292386	49.684303	-0.000280	4.320744	-0.000631	1.920731
88.095000	18.292386	49.675198	-0.000278	4.319953	-0.000625	1.920379
88.115000	18.292386	49.692041	-0.000282	4.321417	-0.000635	1.921030
88.135000	18.292386	49.692047	-0.000282	4.321418	-0.000635	1.921030
88.155000	18.292386	49.685598	-0.000281	4.320857	-0.000632	1.920781
88.175000	18.292305	49.682794	-0.000280	4.320613	-0.000630	1.920673
88.195000	18.292305	49.683436	-0.000280	4.320669	-0.000630	1.920697
88.215000	18.292386	49.704700	-0.000286	4.322518	-0.000643	1.921519
88.235000	18.292386	49.694905	-0.000283	4.321666	-0.000637	1.921141
88.255000	18.292386	49.694768	-0.000283	4.321655	-0.000637	1.921135
88.275000	18.292386	49.692828	-0.000283	4.321486	-0.000636	1.921060
88.295000	18.292386	49.707422	-0.000286	4.322755	-0.000644	1.921625
88.315000	18.292305	49.696731	-0.000284	4.321825	-0.000638	1.921211
88.335000	18.292386	49.698824	-0.000284	4.322007	-0.000639	1.921292
88.355000	18.292305	49.698161	-0.000284	4.321950	-0.000639	1.921267
88.375000	18.292386	49.687831	-0.000281	4.321051	-0.000633	1.920867
88.395000	18.292305	49.706812	-0.000286	4.322702	-0.000644	1.921601
88.415000	18.292386	49.688682	-0.000282	4.321125	-0.000633	1.920900
88.435000	18.292386	49.692879	-0.000283	4.321490	-0.000636	1.921062
88.455000	18.292386	49.688246	-0.000281	4.321087	-0.000633	1.920883
88.475000	18.292305	49.687785	-0.000281	4.321047	-0.000633	1.920866
88.495000	18.292305	49.694268	-0.000283	4.321611	-0.000637	1.921116
88.515000	18.292305	49.692505	-0.000283	4.321458	-0.000636	1.921048
88.535000	18.292386	49.683796	-0.000280	4.320700	-0.000631	1.920711
88.555000	18.292386	49.696895	-0.000284	4.321839	-0.000638	1.921218
88.575000	18.292386	49.669713	-0.000277	4.319476	-0.000622	1.920167
88.595000	18.292386	49.687424	-0.000281	4.321016	-0.000633	1.920852
88.615000	18.292386	49.679211	-0.000279	4.320302	-0.000628	1.920534
88.635000	18.292386	49.683184	-0.000280	4.320647	-0.000630	1.920688
88.655000	18.292386	49.679787	-0.000279	4.320352	-0.000628	1.920556
88.675000	18.292386	49.680501	-0.000279	4.320414	-0.000629	1.920584
88.695000	18.292386	49.699031	-0.000284	4.322025	-0.000639	1.921300
88.715000	18.292305	49.686820	-0.000281	4.320963	-0.000632	1.920828
88.735000	18.292386	49.695374	-0.000283	4.321707	-0.000637	1.921159
88.755000	18.292305	49.685615	-0.000281	4.320859	-0.000632	1.920782
88.775000	18.292386	49.687147	-0.000281	4.320992	-0.000633	1.920841
88.795000	18.292386	49.676673	-0.000278	4.320081	-0.000626	1.920436
88.815000	18.292386	49.692983	-0.000283	4.321499	-0.000636	1.921066
88.835000	18.292386	49.691188	-0.000282	4.321343	-0.000635	1.920997
88.855000	18.292386	49.682393	-0.000280	4.320578	-0.000630	1.920657
88.875000	18.292386	49.692273	-0.000282	4.321438	-0.000636	1.921039
88.895000	18.292386	49.667738	-0.000276	4.319304	-0.000621	1.920091
88.915000	18.292386	49.675949	-0.000278	4.320018	-0.000626	1.920408
88.935000	18.292386	49.684860	-0.000281	4.320793	-0.000631	1.920752
88.955000	18.292305	49.692657	-0.000283	4.321471	-0.000636	1.921054
88.975000	18.292305	49.683207	-0.000280	4.320649	-0.000630	1.920689
88.995000	18.292386	49.680013	-0.000279	4.320371	-0.000628	1.920565
89.015000	18.292386	49.665750	-0.000276	4.319131	-0.000620	1.920014
89.035000	18.292386	49.680237	-0.000279	4.320391	-0.000628	1.920574
89.055000	18.292386	49.675903	-0.000278	4.320014	-0.000626	1.920406
89.075000	18.292386	49.678890	-0.000279	4.320274	-0.000628	1.920522
89.095000	18.292386	49.673717	-0.000278	4.319824	-0.000625	1.920322
89.115000	18.292386	49.667756	-0.000276	4.319305	-0.000621	1.920091
89.135000	18.292386	49.666726	-0.000276	4.319216	-0.000621	1.920051
89.155000	18.292386	49.681792	-0.000280	4.320526	-0.000629	1.920634
89.175000	18.292386	49.688351	-0.000281	4.321096	-0.000633	1.920887
89.195000	18.292305	49.676614	-0.000278	4.320076	-0.000626	1.920434
89.215000	18.292386	49.689356	-0.000282	4.321184	-0.000634	1.920926
89.235000	18.292386	49.694138	-0.000283	4.321600	-0.000637	1.921111
89.255000	18.292386	49.682752	-0.000280	4.320610	-0.000630	1.920671
89.275000	18.292386	49.675705	-0.000278	4.319997	-0.000626	1.920399
89.295000	18.292386	49.683341	-0.000280	4.320661	-0.000630	1.920694
89.315000	18.292386	49.676416	-0.000278	4.320059	-0.000626	1.920426
89.335000	18.292386	49.676073	-0.000278	4.320029	-0.000626	1.920413
89.355000	18.292386	49.692958	-0.000283	4.321497	-0.000636	1.921065
89.375000	18.292305	49.693361	-0.000283	4.321532	-0.000636	1.921081
89.395000	18.292386	49.685865	-0.000281	4.320880	-0.000632	1.920791
89.415000	18.292386	49.688944	-0.000282	4.321148	-0.000634	1.920910
89.435000	18.292386	49.675636	-0.000278	4.319991	-0.000626	1.920396
89.455000	18.292386	49.682278	-0.000280	4.320568	-0.000630	1.920653
89.475000	18.292386	49.678519	-0.000279	4.320241	-0.000627	1.920507
89.495000	18.292386	49.677082	-0.000279	4.320116	-0.000627	1.920452
89.515000	18.292386	49.673772	-0.000278	4.319829	-0.000625	1.920324
89.535000	18.292386	49.674443	-0.000278	4.319887	-0.000625	1.920350
89.555000	18.292386	49.689665	-0.000282	4.321211	-0.000634	1.920938
89.575000	18.292386	49.685110	-0.000281	4.320815	-0.000631	1.920762
89.595000	18.292386	49.677776	-0.000279	4.320177	-0.000627	1.920479
89.615000	18.292386	49.681914	-0.000280	4.320537	-0.000629	1.920639
89.635000	18.292386	49.688397	-0.000281	4.321101	-0.000633	1.920889
89.655000	18.292386	49.686221	-0.000281	4.320911	-0.000632	1.920805
89.675000	18.292386	49.680586	-0.000279	4.320421	-0.000629	1.920587
89.695000	18.292386	49.684543	-0.000280	4.320765	-0.000631	1.920740
89.715000	18.292386	49.669762	-0.000277	4.319480	-0.000622	1.920169
89.735000	18.292386	49.682854	-0.000280	4.320618	-0.000630	1.920675
89.755000	18.292386	49.673856	-0.000278	4.319836	-0.000625	1.920327
89.775000	18.292386	49.677574	-0.000279	4.320159	-0.000627	1.920471
89.795000	18.292386	49.678578	-0.000279	4.320247	-0.000627	1.920510
89.815000	18.292386	49.678932	-0.000279	4.320277	-0.000628	1.920523
89.835000	18.292386	49.659347	-0.000274	4.318574	-0.000616	1.919766
89.855000	18.292386	49.676531	-0.000278	4.320069	-0.000626	1.920430
89.875000	18.292386	49.678493	-0.000279	4.320239	-0.000627	1.920506
89.895000	18.292386	49.679900	-0.000279	4.320362	-0.000628	1.920561
89.915000	18.292386	49.656296	-0.000273	4.318309	-0.000614	1.919648
89.935000	18.292386	49.671285	-0.000277	4.319612	-0.000623	1.920228
89.955000	18.292386	49.684869	-0.000281	4.320794	-0.000631	1.920753
89.975000	18.292386	49.678685	-0.000279	4.320256	-0.000628	1.920514
89.995000	18.292386	49.675059	-0.000278	4.319941	-0.000625	1.920374
90.015000	18.292386	49.674335	-0.000278	4.319878	-0.000625	1.920346
90.035000	18.292386	49.680697	-0.000279	4.320431	-0.000629	1.920591
90.055000	18.292386	49.679349	-0.000279	4.320314	-0.000628	1.920539
90.075000	18.292386	49.677520	-0.000279	4.320155	-0.000627	1.920469
90.095000	18.292305	49.667483	-0.000276	4.319282	-0.000621	1.920081
90.115000	18.292386	49.665708	-0.000276	4.319127	-0.000620	1.920012
90.135000	18.292386	49.676197	-0.000278	4.320040	-0.000626	1.920418
90.155000	18.292386	49.671148	-0.000277	4.319600	-0.000623	1.920222
90.175000	18.292386	49.675239	-0.000278	4.319956	-0.000626	1.920380
90.195000	18.292386	49.677959	-0.000279	4.320193	-0.000627	1.920486
90.215000	18.292386	49.671960	-0.000277	4.319671	-0.000624	1.920254
90.235000	18.292305	49.685766	-0.000281	4.320872	-0.000632	1.920787
90.255000	18.292386	49.674576	-0.000278	4.319899	-0.000625	1.920355
90.275000	18.292386	49.677680	-0.000279	4.320168	-0.000627	1.920475
90.295000	18.292386	49.679959	-0.000279	4.320367	-0.000628	1.920563
90.315000	18.292386	49.676262	-0.000278	4.320045	-0.000626	1.920420
90.335000	18.292386	49.678356	-0.000279	4.320227	-0.000627	1.920501
90.355000	18.292386	49.691385	-0.000282	4.321360	-0.000635	1.921005
90.375000	18.292386	49.682862	-0.000280	4.320619	-0.000630	1.920675
90.395000	18.292386	49.693142	-0.000283	4.321513	-0.000636	1.921073
90.415000	18.292386	49.673238	-0.000278	4.319782	-0.000624	1.920303
90.435000	18.292386	49.673629	-0.000278	4.319816	-0.000625	1.920318
90.455000	18.292386	49.658787	-0.000274	4.318525	-0.000616	1.919744
90.475000	18.292305	49.660115	-0.000274	4.318641	-0.000617	1.919796
90.495000	18.292305	49.663409	-0.000275	4.318927	-0.000619	1.919923
90.515000	18.292386	49.681666	-0.000280	4.320515	-0.000629	1.920629
90.535000	18.292386	49.677922	-0.000279	4.320190	-0.000627	1.920484
90.555000	18.292386	49.676299	-0.000278	4.320048	-0.000626	1.920421
90.575000	18.292386	49.665694	-0.000276	4.319126	-0.000620	1.920012
90.595000	18.292386	49.688788	-0.000282	4.321135	-0.000633	1.920904
90.615000	18.292386	49.672356	-0.000277	4.319705	-0.000624	1.920269
90.635000	18.292386	49.682461	-0.000280	4.320584	-0.000630	1.920660
90.655000	18.292386	49.678985	-0.000279	4.320282	-0.000628	1.920525
90.675000	18.292386	49.675599	-0.000278	4.319988	-0.000626	1.920394
90.695000	18.292386	49.686205	-0.000281	4.320910	-0.000632	1.920804
90.714000	18.292386	49.663901	-0.000275	4.318970	-0.000619	1.919942
90.734000	18.292386	49.690268	-0.000282	4.321263	-0.000634	1.920961
90.754000	18.292386	49.664657	-0.000275	4.319036	-0.000619	1.919971
90.774000	18.292305	49.669835	-0.000277	4.319486	-0.000622	1.920172
90.794000	18.292305	49.685819	-0.000281	4.320876	-0.000632	1.920789
90.814000	18.292386	49.684074	-0.000280	4.320725	-0.000631	1.920722
90.834000	18.292386	49.676266	-0.000278	4.320045	-0.000626	1.920420
90.854000	18.292386	49.695524	-0.000283	4.321720	-0.000637	1.921165
90.874000	18.292386	49.681571	-0.000280	4.320507	-0.000629	1.920625
90.894000	18.292386	49.678684	-0.000279	4.320256	-0.000628	1.920514
90.914000	18.292386	49.688753	-0.000282	4.321131	-0.000633	1.920903
90.934000	18.292386	49.670832	-0.000277	4.319573	-0.000623	1.920210
90.954000	18.292305	49.663722	-0.000275	4.318955	-0.000619	1.919935
90.974000	18.292305	49.672323	-0.000277	4.319703	-0.000624	1.920268
90.994000	18.292386	49.667227	-0.000276	4.319259	-0.000621	1.920071
91.014000	18.292386	49.653096	-0.000272	4.318031	-0.000612	1.919524
91.034000	18.292386	49.661071	-0.000274	4.318724	-0.000617	1.919833
91.054000	18.292386	49.657592	-0.000273	4.318422	-0.000615	1.919698
91.074000	18.292386	49.674281	-0.000278	4.319873	-0.000625	1.920343
91.094000	18.292305	49.660161	-0.000274	4.318645	-0.000617	1.919798
91.114000	18.292386	49.672920	-0.000277	4.319755	-0.000624	1.920291
91.134000	18.292386	49.673419	-0.000278	4.319798	-0.000624	1.920310
91.154000	18.292386	49.664694	-0.000275	4.319039	-0.000619	1.919973
91.174000	18.292386	49.671155	-0.000277	4.319601	-0.000623	1.920223
91.194000	18.292386	49.665641	-0.000276	4.319122	-0.000620	1.920009
91.214000	18.292386	49.674980	-0.000278	4.319934	-0.000625	1.920370
91.234000	18.292386	49.672874	-0.000277	4.319750	-0.000624	1.920289
91.254000	18.292386	49.665010	-0.000275	4.319067	-0.000619	1.919985
91.274000	18.292386	49.667080	-0.000276	4.319247	-0.000621	1.920065
91.294000	18.292386	49.670341	-0.000277	4.319530	-0.000623	1.920191
91.314000	18.292386	49.666895	-0.000276	4.319231	-0.000621	1.920058
91.334000	18.292386	49.680038	-0.000279	4.320373	-0.000628	1.920566
91.354000	18.292386	49.666524	-0.000276	4.319198	-0.000620	1.920044
91.374000	18.292386	49.658407	-0.000274	4.318492	-0.000616	1.919730
91.394000	18.292386	49.669494	-0.000277	4.319457	-0.000622	1.920158
91.414000	18.292386	49.675683	-0.000278	4.319995	-0.000626	1.920398
91.434000	18.292386	49.678676	-0.000279	4.320255	-0.000628	1.920513
91.454000	18.292386	49.663167	-0.000275	4.318906	-0.000618	1.919914
91.474000	18.292305	49.672143	-0.000277	4.319687	-0.000624	1.920261
91.494000	18.292305	49.671295	-0.000277	4.319613	-0.000623	1.920228
91.514000	18.292386	49.661736	-0.000275	4.318782	-0.000618	1.919858
91.534000	18.292386	49.678909	-0.000279	4.320275	-0.000628	1.920522
91.554000	18.292386	49.663270	-0.000275	4.318915	-0.000618	1.919918
91.574000	18.292305	49.677385	-0.000279	4.320143	-0.000627	1.920463
91.594000	18.292386	49.673456	-0.000278	4.319801	-0.000624	1.920312
91.614000	18.292386	49.653087	-0.000272	4.318030	-0.000612	1.919524
91.634000	18.292305	49.655846	-0.000273	4.318270	-0.000614	1.919631
91.654000	18.292305	49.662436	-0.000275	4.318843	-0.000618	1.919886
91.674000	18.292386	49.661174	-0.000274	4.318733	-0.000617	1.919837
91.694000	18.292386	49.659339	-0.000274	4.318573	-0.000616	1.919766
91.714000	18.292386	49.645102	-0.000270	4.317335	-0.000608	1.919215
91.734000	18.292386	49.668079	-0.000276	4.319334	-0.000621	1.920104
91.754000	18.292386	49.654783	-0.000273	4.318177	-0.000613	1.919590
91.774000	18.292386	49.648628	-0.000271	4.317642	-0.000610	1.919352
91.794000	18.292386	49.643964	-0.000270	4.317236	-0.000607	1.919171
91.814000	18.292386	49.656988	-0.000273	4.318369	-0.000615	1.919675
91.834000	18.292386	49.669043	-0.000276	4.319417	-0.000622	1.920141
91.854000	18.292386	49.665418	-0.000275	4.319102	-0.000620	1.920001
91.874000	18.292386	49.670476	-0.000277	4.319542	-0.000623	1.920196
91.894000	18.292386	49.673254	-0.000278	4.319784	-0.000624	1.920304
91.914000	18.292386	49.671011	-0.000277	4.319589	-0.000623	1.920217
91.934000	18.292386	49.657612	-0.000273	4.318423	-0.000615	1.919699
91.954000	18.292386	49.673142	-0.000277	4.319774	-0.000624	1.920299
91.974000	18.292386	49.665076	-0.000275	4.319072	-0.000620	1.919988
91.994000	18.292386	49.659260	-0.000274	4.318567	-0.000616	1.919763
92.014000	18.292386	49.671435	-0.000277	4.319625	-0.000623	1.920233
92.034000	18.292386	49.657277	-0.000273	4.318394	-0.000615	1.919686
92.054000	18.292386	49.663088	-0.000275	4.318900	-0.000618	1.919911
92.074000	18.292386	49.669154	-0.000276	4.319427	-0.000622	1.920145
92.094000	18.292386	49.671318	-0.000277	4.319615	-0.000623	1.920229
92.114000	18.292386	49.660149	-0.000274	4.318644	-0.000617	1.919797
92.134000	18.292386	49.653240	-0.000272	4.318043	-0.000613	1.919530
92.154000	18.292305	49.652653	-0.000272	4.317992	-0.000612	1.919507
92.174000	18.292386	49.645788	-0.000270	4.317395	-0.000608	1.919242
92.194000	18.292386	49.640779	-0.000269	4.316959	-0.000605	1.919048
92.214000	18.292386	49.645430	-0.000270	4.317364	-0.000608	1.919228
92.234000	18.292386	49.646126	-0.000270	4.317424	-0.000608	1.919255
92.254000	18.292305	49.638553	-0.000268	4.316766	-0.000604	1.918962
92.274000	18.292386	49.653824	-0.000272	4.318094	-0.000613	1.919553
92.294000	18.292386	49.654234	-0.000273	4.318130	-0.000613	1.919568
92.314000	18.292386	49.652329	-0.000272	4.317964	-0.000612	1.919495
92.334000	18.292386	49.643731	-0.000270	4.317216	-0.000607	1.919162
92.354000	18.292386	49.654507	-0.000273	4.318153	-0.000613	1.919579
92.374000	18.292386	49.646547	-0.000271	4.317461	-0.000609	1.919271
92.394000	18.292386	49.666844	-0.000276	4.319226	-0.000621	1.920056
92.414000	18.292386	49.658390	-0.000274	4.318491	-0.000616	1.919729
92.434000	18.292386	49.648669	-0.000271	4.317646	-0.000610	1.919353
92.454000	18.292386	49.655669	-0.000273	4.318254	-0.000614	1.919624
92.474000	18.292386	49.646383	-0.000270	4.317447	-0.000609	1.919265
92.494000	18.292386	49.655681	-0.000273	4.318255	-0.000614	1.919624
92.514000	18.292386	49.647060	-0.000271	4.317506	-0.000609	1.919291
92.534000	18.292386	49.653596	-0.000272	4.318074	-0.000613	1.919544
92.554000	18.292386	49.649304	-0.000271	4.317701	-0.000610	1.919378
92.574000	18.292386	49.649194	-0.000271	4.317691	-0.000610	1.919374
92.594000	18.292386	49.649689	-0.000271	4.317734	-0.000610	1.919393
92.614000	18.292386	49.645085	-0.000270	4.317334	-0.000608	1.919215
92.634000	18.292386	49.635708	-0.000268	4.316518	-0.000602	1.918852
92.654000	18.292386	49.651057	-0.000272	4.317853	-0.000611	1.919446
92.674000	18.292386	49.646593	-0.000271	4.317465	-0.000609	1.919273
92.694000	18.292386	49.645557	-0.000270	4.317375	-0.000608	1.919233
92.714000	18.292386	49.653325	-0.000272	4.318051	-0.000613	1.919533
92.734000	18.292305	49.640078	-0.000269	4.316898	-0.000605	1.919021
92.754000	18.292386	49.644987	-0.000270	4.317325	-0.000608	1.919211
92.774000	18.292386	49.645087	-0.000270	4.317334	-0.000608	1.919215
92.794000	18.292386	49.647999	-0.000271	4.317587	-0.000609	1.919327
92.814000	18.292386	49.647183	-0.000271	4.317516	-0.000609	1.919296
92.834000	18.292386	49.640293	-0.000269	4.316917	-0.000605	1.919029
92.854000	18.292386	49.642308	-0.000269	4.317092	-0.000606	1.919107
92.874000	18.292386	49.666985	-0.000276	4.319238	-0.000621	1.920061
92.894000	18.292386	49.649427	-0.000271	4.317711	-0.000610	1.919383
92.914000	18.292386	49.634731	-0.000267	4.316433	-0.000602	1.918815
92.934000	18.292386	49.646018	-0.000270	4.317415	-0.000608	1.919251
92.954000	18.292386	49.636363	-0.000268	4.316575	-0.000603	1.918878
92.974000	18.292386	49.635298	-0.000268	4.316483	-0.000602	1.918836
92.994000	18.292386	49.633278	-0.000267	4.316307	-0.000601	1.918758
93.014000	18.292386	49.639749	-0.000269	4.316870	-0.000605	1.919008
93.034000	18.292386	49.634846	-0.000267	4.316443	-0.000602	1.918819
93.054000	18.292386	49.636593	-0.000268	4.316595	-0.000603	1.918886
93.074000	18.292386	49.651746	-0.000272	4.317913	-0.000612	1.919472
93.094000	18.292386	49.637063	-0.000268	4.316636	-0.000603	1.918905
93.114000	18.292386	49.637956	-0.000268	4.316714	-0.000604	1.918939
93.134000	18.292386	49.645474	-0.000270	4.317368	-0.000608	1.919230
93.154000	18.292386	49.641772	-0.000269	4.317046	-0.000606	1.919087
93.174000	18.292386	49.649835	-0.000271	4.317747	-0.000611	1.919398
93.194000	18.292386	49.632694	-0.000267	4.316256	-0.000600	1.918736
93.214000	18.292305	49.645174	-0.000270	4.317342	-0.000608	1.919218
93.234000	18.292305	49.635889	-0.000268	4.316534	-0.000602	1.918859
93.254000	18.292305	49.644561	-0.000270	4.317288	-0.000608	1.919195
93.274000	18.292305	49.645532	-0.000270	4.317373	-0.000608	1.919232
93.294000	18.292386	49.647982	-0.000271	4.317586	-0.000609	1.919327
93.314000	18.292386	49.658927	-0.000274	4.318538	-0.000616	1.919750
93.334000	18.292386	49.651741	-0.000272	4.317913	-0.000612	1.919472
93.354000	18.292386	49.643259	-0.000270	4.317175	-0.000607	1.919144
93.374000	18.292386	49.641870	-0.000269	4.317054	-0.000606	1.919090
93.394000	18.292386	49.632576	-0.000267	4.316246	-0.000600	1.918731
93.414000	18.292305	49.631133	-0.000267	4.316121	-0.000600	1.918675
93.434000	18.292305	49.630900	-0.000266	4.316100	-0.000600	1.918666
93.454000	18.292386	49.646855	-0.000271	4.317488	-0.000609	1.919283
93.474000	18.292386	49.631197	-0.000267	4.316126	-0.000600	1.918678
93.494000	18.292386	49.648998	-0.000271	4.317674	-0.000610	1.919366
93.514000	18.292386	49.634903	-0.000267	4.316448	-0.000602	1.918821
93.534000	18.292386	49.647780	-0.000271	4.317568	-0.000609	1.919319
93.554000	18.292386	49.644710	-0.000270	4.317301	-0.000608	1.919200
93.574000	18.292386	49.641538	-0.000269	4.317025	-0.000606	1.919078
93.594000	18.292386	49.632479	-0.000267	4.316238	-0.000600	1.918727
93.614000	18.292386	49.636108	-0.000268	4.316553	-0.000602	1.918868
93.634000	18.292386	49.636766	-0.000268	4.316610	-0.000603	1.918893
93.654000	18.292386	49.624822	-0.000265	4.315572	-0.000596	1.918431
93.674000	18.292386	49.637455	-0.000268	4.316670	-0.000603	1.918920
93.694000	18.292386	49.642744	-0.000270	4.317130	-0.000606	1.919124
93.714000	18.292386	49.627619	-0.000266	4.315815	-0.000598	1.918540
93.734000	18.292386	49.639302	-0.000269	4.316831	-0.000604	1.918991
93.754000	18.292386	49.644789	-0.000270	4.317308	-0.000608	1.919203
93.774000	18.292386	49.655186	-0.000273	4.318212	-0.000614	1.919605
93.794000	18.292386	49.645043	-0.000270	4.317330	-0.000608	1.919213
93.814000	18.292305	49.639326	-0.000269	4.316833	-0.000605	1.918992
93.834000	18.292386	49.645061	-0.000270	4.317332	-0.000608	1.919214
93.854000	18.292386	49.627051	-0.000265	4.315766	-0.000597	1.918518
93.874000	18.292305	49.631533	-0.000267	4.316155	-0.000600	1.918691
93.894000	18.292305	49.620777	-0.000264	4.315220	-0.000594	1.918275
93.914000	18.292305	49.629974	-0.000266	4.316020	-0.000599	1.918631
93.934000	18.292305	49.637984	-0.000268	4.316716	-0.000604	1.918940
93.954000	18.292386	49.636075	-0.000268	4.316550	-0.000602	1.918866
93.974000	18.292386	49.632890	-0.000267	4.316273	-0.000601	1.918743
93.994000	18.292305	49.624849	-0.000265	4.315574	-0.000596	1.918432
94.014000	18.292386	49.631989	-0.000267	4.316195	-0.000600	1.918708
94.034000	18.292386	49.631511	-0.000267	4.316153	-0.000600	1.918690
94.054000	18.292386	49.639560	-0.000269	4.316853	-0.000605	1.919001
94.074000	18.292386	49.640892	-0.000269	4.316969	-0.000605	1.919053
94.094000	18.292386	49.632280	-0.000267	4.316220	-0.000600	1.918720
94.114000	18.292386	49.638020	-0.000268	4.316720	-0.000604	1.918942
94.134000	18.292386	49.641461	-0.000269	4.317019	-0.000606	1.919075
94.154000	18.292386	49.630838	-0.000266	4.316095	-0.000599	1.918664
94.174000	18.292386	49.635795	-0.000268	4.316526	-0.000602	1.918856
94.194000	18.292386	49.644820	-0.000270	4.317311	-0.000608	1.919205
94.214000	18.292386	49.647860	-0.000271	4.317575	-0.000609	1.919322
94.234000	18.292386	49.640323	-0.000269	4.316920	-0.000605	1.919031
94.254000	18.292386	49.630919	-0.000266	4.316102	-0.000599	1.918667
94.274000	18.292386	49.624289	-0.000265	4.315525	-0.000596	1.918411
94.294000	18.292386	49.634797	-0.000267	4.316439	-0.000602	1.918817
94.314000	18.292386	49.630900	-0.000266	4.316100	-0.000599	1.918666
94.334000	18.292386	49.631031	-0.000266	4.316112	-0.000600	1.918671
94.354000	18.292386	49.638207	-0.000268	4.316736	-0.000604	1.918949
94.374000	18.292386	49.638083	-0.000268	4.316725	-0.000604	1.918944
94.394000	18.292305	49.643955	-0.000270	4.317236	-0.000607	1.919171
94.414000	18.292386	49.653108	-0.000272	4.318032	-0.000612	1.919525
94.434000	18.292386	49.651966	-0.000272	4.317932	-0.000612	1.919481
94.454000	18.292386	49.649457	-0.000271	4.317714	-0.000610	1.919384
94.474000	18.292305	49.641576	-0.000269	4.317029	-0.000606	1.919079
94.494000	18.292386	49.641724	-0.000269	4.317042	-0.000606	1.919085
94.514000	18.292386	49.636062	-0.000268	4.316549	-0.000602	1.918866
94.534000	18.292386	49.631908	-0.000267	4.316188	-0.000600	1.918705
94.554000	18.292305	49.639571	-0.000269	4.316854	-0.000605	1.919002
94.574000	18.292386	49.637869	-0.000268	4.316706	-0.000604	1.918936
94.594000	18.292305	49.626806	-0.000265	4.315744	-0.000597	1.918508
94.614000	18.292305	49.623535	-0.000265	4.315460	-0.000595	1.918382
94.634000	18.292386	49.639850	-0.000269	4.316879	-0.000605	1.919012
94.654000	18.292386	49.638931	-0.000269	4.316799	-0.000604	1.918977
94.674000	18.292386	49.636942	-0.000268	4.316626	-0.000603	1.918900
94.694000	18.292386	49.633572	-0.000267	4.316333	-0.000601	1.918770
94.714000	18.292305	49.615073	-0.000262	4.314724	-0.000590	1.918055
94.734000	18.292386	49.634168	-0.000267	4.316385	-0.000601	1.918793
94.754000	18.292386	49.630537	-0.000266	4.316069	-0.000599	1.918652
94.774000	18.292386	49.627205	-0.000265	4.315779	-0.000597	1.918524
94.794000	18.292386	49.631988	-0.000267	4.316195	-0.000600	1.918708
94.814000	18.292386	49.636368	-0.000268	4.316576	-0.000603	1.918878
94.834000	18.292386	49.643225	-0.000270	4.317172	-0.000607	1.919143
94.854000	18.292386	49.628584	-0.000266	4.315899	-0.000598	1.918577
94.874000	18.292386	49.638337	-0.000268	4.316747	-0.000604	1.918954
94.894000	18.292386	49.638035	-0.000268	4.316721	-0.000604	1.918942
94.914000	18.292386	49.640446	-0.000269	4.316930	-0.000605	1.919035
94.934000	18.292305	49.636575	-0.000268	4.316594	-0.000603	1.918886
94.954000	18.292386	49.647450	-0.000271	4.317540	-0.000609	1.919306
94.974000	18.292386	49.643299	-0.000270	4.317179	-0.000607	1.919146
94.994000	18.292386	49.633698	-0.000267	4.316344	-0.000601	1.918775
95.014000	18.292386	49.637448	-0.000268	4.316670	-0.000603	1.918920
95.034000	18.292305	49.644482	-0.000270	4.317281	-0.000608	1.919191
95.054000	18.292386	49.639238	-0.000269	4.316825	-0.000604	1.918989
95.074000	18.292386	49.640740	-0.000269	4.316956	-0.000605	1.919047
95.094000	18.292386	49.630420	-0.000266	4.316059	-0.000599	1.918648
95.114000	18.292386	49.631054	-0.000266	4.316114	-0.000600	1.918672
95.134000	18.292386	49.640570	-0.000269	4.316941	-0.000605	1.919040
95.154000	18.292386	49.636881	-0.000268	4.316620	-0.000603	1.918898
95.174000	18.292305	49.648276	-0.000271	4.317611	-0.000610	1.919338
95.194000	18.292386	49.635433	-0.000268	4.316495	-0.000602	1.918842
95.214000	18.292386	49.642817	-0.000270	4.317137	-0.000606	1.919127
95.234000	18.292386	49.635564	-0.000268	4.316506	-0.000602	1.918847
95.254000	18.292386	49.634948	-0.000268	4.316452	-0.000602	1.918823
95.274000	18.292386	49.628460	-0.000266	4.315888	-0.000598	1.918572
95.294000	18.292386	49.640812	-0.000269	4.316962	-0.000605	1.919050
95.314000	18.292386	49.653159	-0.000272	4.318036	-0.000613	1.919527
95.334000	18.292305	49.646616	-0.000271	4.317467	-0.000609	1.919274
95.354000	18.292386	49.649795	-0.000271	4.317743	-0.000611	1.919397
95.374000	18.292386	49.654253	-0.000273	4.318131	-0.000613	1.919569
95.394000	18.292386	49.653250	-0.000272	4.318044	-0.000613	1.919530
95.414000	18.292386	49.644466	-0.000270	4.317280	-0.000607	1.919191
95.434000	18.292386	49.633466	-0.000267	4.316323	-0.000601	1.918766
95.454000	18.292386	49.655921	-0.000273	4.318276	-0.000614	1.919634
95.474000	18.292305	49.632405	-0.000267	4.316231	-0.000600	1.918725
95.494000	18.292386	49.648013	-0.000271	4.317589	-0.000610	1.919328
95.514000	18.292386	49.651432	-0.000272	4.317886	-0.000612	1.919460
95.534000	18.292386	49.643909	-0.000270	4.317232	-0.000607	1.919169
95.554000	18.292386	49.642531	-0.000269	4.317112	-0.000606	1.919116
95.574000	18.292386	49.624027	-0.000265	4.315503	-0.000595	1.918401
95.594000	18.292305	49.633566	-0.000267	4.316332	-0.000601	1.918769
95.614000	18.292386	49.641133	-0.000269	4.316990	-0.000605	1.919062
95.634000	18.292386	49.635286	-0.000268	4.316482	-0.000602	1.918836
95.654000	18.292386	49.640845	-0.000269	4.316965	-0.000605	1.919051
95.674000	18.292386	49.637496	-0.000268	4.316674	-0.000603	1.918921
95.694000	18.292386	49.630348	-0.000266	4.316052	-0.000599	1.918645
95.714000	18.292386	49.630367	-0.000266	4.316054	-0.000599	1.918646
95.734000	18.292386	49.646856	-0.000271	4.317488	-0.000609	1.919283
95.754000	18.292386	49.640924	-0.000269	4.316972	-0.000605	1.919054
95.774000	18.292386	49.651167	-0.000272	4.317863	-0.000611	1.919450
95.794000	18.292386	49.626005	-0.000265	4.315675	-0.000597	1.918477
95.814000	18.292305	49.640181	-0.000269	4.316907	-0.000605	1.919025
95.834000	18.292386	49.640567	-0.000269	4.316941	-0.000605	1.919040
95.854000	18.292386	49.647339	-0.000271	4.317530	-0.000609	1.919302
95.874000	18.292386	49.636185	-0.000268	4.316560	-0.000603	1.918871
95.894000	18.292305	49.633685	-0.000267	4.316343	-0.000601	1.918774
95.914000	18.292305	49.619929	-0.000264	4.315146	-0.000593	1.918242
95.934000	18.292386	49.625761	-0.000265	4.315653	-0.000596	1.918468
95.954000	18.292386	49.621751	-0.000264	4.315305	-0.000594	1.918313
95.974000	18.292305	49.637090	-0.000268	4.316639	-0.000603	1.918906
95.994000	18.292386	49.616801	-0.000263	4.314874	-0.000591	1.918121
96.014000	18.292386	49.638543	-0.000268	4.316765	-0.000604	1.918962
96.034000	18.292386	49.625423	-0.000265	4.315624	-0.000596	1.918455
96.054000	18.292386	49.646642	-0.000271	4.317469	-0.000609	1.919275
96.074000	18.292386	49.637746	-0.000268	4.316696	-0.000603	1.918931
96.094000	18.292386	49.640727	-0.000269	4.316955	-0.000605	1.919046
96.114000	18.292386	49.644931	-0.000270	4.317320	-0.000608	1.919209
96.134000	18.292386	49.641560	-0.000269	4.317027	-0.000606	1.919078
96.154000	18.292386	49.641587	-0.000269	4.317030	-0.000606	1.919080
96.174000	18.292386	49.634947	-0.000268	4.316452	-0.000602	1.918823
96.194000	18.292305	49.632072	-0.000267	4.316202	-0.000600	1.918712
96.214000	18.292386	49.633730	-0.000267	4.316346	-0.000601	1.918776
96.234000	18.292386	49.623716	-0.000265	4.315476	-0.000595	1.918389
96.254000	18.292305	49.642700	-0.000270	4.317127	-0.000607	1.919123
96.274000	18.292386	49.624586	-0.000265	4.315551	-0.000596	1.918422
96.294000	18.292386	49.633944	-0.000267	4.316365	-0.000601	1.918784
96.314000	18.292386	49.632417	-0.000267	4.316232	-0.000600	1.918725
96.334000	18.292386	49.638895	-0.000269	4.316796	-0.000604	1.918975
96.354000	18.292386	49.636928	-0.000268	4.316625	-0.000603	1.918899
96.374000	18.292386	49.622879	-0.000264	4.315403	-0.000595	1.918356
96.394000	18.292386	49.633123	-0.000267	4.316294	-0.000601	1.918752
96.414000	18.292386	49.625021	-0.000265	4.315589	-0.000596	1.918439
96.434000	18.292386	49.614090	-0.000262	4.314638	-0.000590	1.918017
96.454000	18.292386	49.617849	-0.000263	4.314965	-0.000592	1.918162
96.474000	18.292386	49.617909	-0.000263	4.314971	-0.000592	1.918164
96.494000	18.292386	49.631980	-0.000267	4.316194	-0.000600	1.918708
96.514000	18.292386	49.634418	-0.000267	4.316406	-0.000602	1.918802
96.534000	18.292386	49.635120	-0.000268	4.316467	-0.000602	1.918830
96.554000	18.292386	49.641242	-0.000269	4.317000	-0.000606	1.919066
96.574000	18.292386	49.623110	-0.000264	4.315423	-0.000595	1.918365
96.594000	18.292386	49.635788	-0.000268	4.316525	-0.000602	1.918855
96.614000	18.292305	49.637832	-0.000268	4.316703	-0.000604	1.918934
96.634000	18.292386	49.635246	-0.000268	4.316478	-0.000602	1.918834
96.654000	18.292386	49.644620	-0.000270	4.317293	-0.000608	1.919197
96.674000	18.292386	49.632182	-0.000267	4.316212	-0.000600	1.918716
96.694000	18.292386	49.626130	-0.000265	4.315685	-0.000597	1.918482
96.714000	18.292386	49.623311	-0.000264	4.315440	-0.000595	1.918373
96.734000	18.292386	49.624132	-0.000265	4.315512	-0.000595	1.918405
96.754000	18.292386	49.625445	-0.000265	4.315626	-0.000596	1.918456
96.774000	18.292386	49.609686	-0.000261	4.314255	-0.000587	1.917846
96.794000	18.292386	49.635184	-0.000268	4.316473	-0.000602	1.918832
96.814000	18.292386	49.622965	-0.000264	4.315410	-0.000595	1.918360
96.834000	18.292386	49.610655	-0.000261	4.314340	-0.000588	1.917884
96.854000	18.292386	49.605833	-0.000260	4.313920	-0.000585	1.917697
96.874000	18.292386	49.601582	-0.000259	4.313551	-0.000582	1.917533
96.894000	18.292386	49.604663	-0.000260	4.313819	-0.000584	1.917652
96.914000	18.292386	49.615752	-0.000262	4.314783	-0.000591	1.918081
96.934000	18.292386	49.601071	-0.000259	4.313506	-0.000582	1.917513
96.954000	18.292386	49.619556	-0.000263	4.315114	-0.000593	1.918228
96.974000	18.292305	49.615025	-0.000262	4.314720	-0.000590	1.918053
96.994000	18.292386	49.610660	-0.000261	4.314340	-0.000588	1.917884
97.014000	18.292386	49.604811	-0.000260	4.313831	-0.000584	1.917658
97.034000	18.292386	49.606809	-0.000260	4.314005	-0.000585	1.917735
97.054000	18.292386	49.614717	-0.000262	4.314693	-0.000590	1.918041
97.074000	18.292386	49.617726	-0.000263	4.314955	-0.000592	1.918157
97.094000	18.292386	49.613933	-0.000262	4.314625	-0.000589	1.918010
97.114000	18.292386	49.617897	-0.000263	4.314970	-0.000592	1.918164
97.134000	18.292386	49.608958	-0.000261	4.314192	-0.000587	1.917818
97.154000	18.292305	49.607553	-0.000260	4.314070	-0.000586	1.917764
97.174000	18.292386	49.618120	-0.000263	4.314989	-0.000592	1.918172
97.194000	18.292386	49.600314	-0.000258	4.313440	-0.000581	1.917484
97.214000	18.292386	49.617270	-0.000263	4.314915	-0.000591	1.918139
97.234000	18.292386	49.607291	-0.000260	4.314047	-0.000586	1.917754
97.254000	18.292386	49.616258	-0.000263	4.314827	-0.000591	1.918100
97.274000	18.292386	49.618769	-0.000263	4.315045	-0.000592	1.918197
97.294000	18.292386	49.619731	-0.000264	4.315129	-0.000593	1.918235
97.314000	18.292386	49.606732	-0.000260	4.313999	-0.000585	1.917732
97.334000	18.292386	49.603667	-0.000259	4.313732	-0.000583	1.917614
97.354000	18.292386	49.615616	-0.000262	4.314771	-0.000590	1.918076
97.374000	18.292386	49.602660	-0.000259	4.313644	-0.000583	1.917575
97.394000	18.292386	49.608756	-0.000261	4.314175	-0.000586	1.917810
97.414000	18.292386	49.604192	-0.000259	4.313778	-0.000584	1.917634
97.434000	18.292386	49.613766	-0.000262	4.314610	-0.000589	1.918004
97.454000	18.292386	49.601904	-0.000259	4.313579	-0.000582	1.917545
97.474000	18.292386	49.609156	-0.000261	4.314209	-0.000587	1.917826
97.494000	18.292386	49.633948	-0.000267	4.316365	-0.000601	1.918784
97.514000	18.292386	49.609850	-0.000261	4.314270	-0.000587	1.917853
97.534000	18.292386	49.616834	-0.000263	4.314877	-0.000591	1.918123
97.554000	18.292386	49.614326	-0.000262	4.314659	-0.000590	1.918026
97.574000	18.292386	49.627201	-0.000265	4.315779	-0.000597	1.918523
97.594000	18.292386	49.631361	-0.000267	4.316140	-0.000600	1.918684
97.614000	18.292386	49.615508	-0.000262	4.314762	-0.000590	1.918071
97.634000	18.292305	49.616900	-0.000263	4.314883	-0.000591	1.918125
97.654000	18.292386	49.634179	-0.000267	4.316385	-0.000601	1.918793
97.674000	18.292386	49.638904	-0.000269	4.316796	-0.000604	1.918976
97.694000	18.292386	49.633596	-0.000267	4.316335	-0.000601	1.918771
97.714000	18.292386	49.620012	-0.000264	4.315153	-0.000593	1.918245
97.734000	18.292386	49.614152	-0.000262	4.314644	-0.000590	1.918019
97.754000	18.292305	49.626105	-0.000265	4.315683	-0.000597	1.918481
97.774000	18.292386	49.628157	-0.000266	4.315862	-0.000598	1.918560
97.794000	18.292386	49.626766	-0.000265	4.315741	-0.000597	1.918507
97.814000	18.292386	49.628080	-0.000266	4.315855	-0.000598	1.918557
97.834000	18.292386	49.612872	-0.000262	4.314533	-0.000589	1.917969
97.854000	18.292386	49.620100	-0.000264	4.315161	-0.000593	1.918249
97.874000	18.292386	49.619222	-0.000263	4.315085	-0.000593	1.918215
97.894000	18.292386	49.621024	-0.000264	4.315241	-0.000594	1.918285
97.914000	18.292386	49.619416	-0.000263	4.315102	-0.000593	1.918222
97.934000	18.292386	49.614185	-0.000262	4.314647	-0.000590	1.918020
97.954000	18.292386	49.615098	-0.000262	4.314726	-0.000590	1.918056
97.974000	18.292386	49.616368	-0.000263	4.314837	-0.000591	1.918105
97.994000	18.292386	49.624388	-0.000265	4.315534	-0.000596	1.918415
98.014000	18.292386	49.627468	-0.000266	4.315802	-0.000597	1.918534
98.034000	18.292386	49.624767	-0.000265	4.315567	-0.000596	1.918429
98.054000	18.292386	49.614213	-0.000262	4.314649	-0.000590	1.918021
98.074000	18.292386	49.626802	-0.000265	4.315744	-0.000597	1.918508
98.094000	18.292386	49.634470	-0.000267	4.316411	-0.000602	1.918804
98.114000	18.292386	49.611794	-0.000261	4.314439	-0.000588	1.917928
98.134000	18.292386	49.628913	-0.000266	4.315928	-0.000598	1.918590
98.154000	18.292305	49.622041	-0.000264	4.315330	-0.000594	1.918324
98.174000	18.292386	49.605893	-0.000260	4.313926	-0.000585	1.917700
98.194000	18.292386	49.618619	-0.000263	4.315032	-0.000592	1.918192
98.214000	18.292386	49.609589	-0.000261	4.314247	-0.000587	1.917843
98.234000	18.292386	49.620421	-0.000264	4.315189	-0.000593	1.918261
98.254000	18.292386	49.607989	-0.000260	4.314108	-0.000586	1.917781
98.274000	18.292305	49.610275	-0.000261	4.314307	-0.000587	1.917869
98.294000	18.292386	49.601643	-0.000259	4.313556	-0.000582	1.917535
98.314000	18.292305	49.623106	-0.000264	4.315422	-0.000595	1.918365
98.334000	18.292386	49.615393	-0.000262	4.314752	-0.000590	1.918067
98.354000	18.292386	49.622680	-0.000264	4.315385	-0.000595	1.918349
98.374000	18.292386	49.625467	-0.000265	4.315628	-0.000596	1.918456
98.394000	18.292386	49.629746	-0.000266	4.316000	-0.000599	1.918622
98.414000	18.292386	49.625761	-0.000265	4.315653	-0.000596	1.918468
98.434000	18.292386	49.628051	-0.000266	4.315853	-0.000598	1.918556
98.454000	18.292386	49.615226	-0.000262	4.314737	-0.000590	1.918060
98.474000	18.292386	49.602939	-0.000259	4.313669	-0.000583	1.917585
98.494000	18.292386	49.627408	-0.000266	4.315797	-0.000597	1.918531
98.514000	18.292386	49.613623	-0.000262	4.314598	-0.000589	1.917999
98.534000	18.292386	49.613170	-0.000262	4.314558	-0.000589	1.917981
98.554000	18.292386	49.626683	-0.000265	4.315734	-0.000597	1.918503
98.574000	18.292386	49.618378	-0.000263	4.315011	-0.000592	1.918182
98.594000	18.292386	49.618167	-0.000263	4.314993	-0.000592	1.918174
98.614000	18.292386	49.616106	-0.000263	4.314814	-0.000591	1.918094
98.634000	18.292386	49.610350	-0.000261	4.314313	-0.000587	1.917872
98.654000	18.292386	49.614304	-0.000262	4.314657	-0.000590	1.918025
98.674000	18.292386	49.616837	-0.000263	4.314877	-0.000591	1.918123
98.694000	18.292386	49.630985	-0.000266	4.316108	-0.000599	1.918670
98.714000	18.292305	49.627592	-0.000266	4.315813	-0.000598	1.918539
98.734000	18.292386	49.626526	-0.000265	4.315720	-0.000597	1.918497
98.754000	18.292386	49.626795	-0.000265	4.315743	-0.000597	1.918508
98.774000	18.292386	49.611809	-0.000261	4.314440	-0.000588	1.917928
98.794000	18.292386	49.609865	-0.000261	4.314271	-0.000587	1.917853
98.814000	18.292386	49.603877	-0.000259	4.313750	-0.000584	1.917622
98.834000	18.292305	49.597054	-0.000258	4.313157	-0.000580	1.917358
98.854000	18.292305	49.582144	-0.000254	4.311860	-0.000571	1.916782
98.874000	18.292386	49.596191	-0.000257	4.313082	-0.000579	1.917325
98.894000	18.292386	49.607428	-0.000260	4.314059	-0.000586	1.917759
98.914000	18.292386	49.594223	-0.000257	4.312911	-0.000578	1.917249
98.934000	18.292386	49.605489	-0.000260	4.313890	-0.000584	1.917684
98.954000	18.292386	49.598510	-0.000258	4.313284	-0.000580	1.917414
98.974000	18.292386	49.613521	-0.000262	4.314589	-0.000589	1.917995
98.994000	18.292386	49.606533	-0.000260	4.313981	-0.000585	1.917724
99.014000	18.292386	49.604537	-0.000260	4.313808	-0.000584	1.917647
99.034000	18.292386	49.606316	-0.000260	4.313962	-0.000585	1.917716
99.054000	18.292305	49.607906	-0.000260	4.314101	-0.000586	1.917777
99.074000	18.292386	49.598920	-0.000258	4.313319	-0.000581	1.917430
99.094000	18.292386	49.606902	-0.000260	4.314013	-0.000585	1.917739
99.114000	18.292386	49.597736	-0.000258	4.313216	-0.000580	1.917384
99.134000	18.292305	49.626489	-0.000265	4.315717	-0.000597	1.918496
99.154000	18.292305	49.622618	-0.000264	4.315380	-0.000595	1.918346
99.174000	18.292386	49.614724	-0.000262	4.314694	-0.000590	1.918041
99.194000	18.292386	49.614210	-0.000262	4.314649	-0.000590	1.918021
99.214000	18.292386	49.598552	-0.000258	4.313287	-0.000580	1.917416
99.234000	18.292386	49.594931	-0.000257	4.312972	-0.000578	1.917276
99.254000	18.292386	49.602366	-0.000259	4.313619	-0.000583	1.917563
99.274000	18.292386	49.608647	-0.000261	4.314165	-0.000586	1.917806
99.294000	18.292386	49.588564	-0.000255	4.312419	-0.000575	1.917030
99.314000	18.292386	49.597596	-0.000258	4.313204	-0.000580	1.917379
99.334000	18.292386	49.600783	-0.000259	4.313481	-0.000582	1.917502
99.354000	18.292386	49.614392	-0.000262	4.314665	-0.000590	1.918028
99.374000	18.292386	49.604441	-0.000260	4.313799	-0.000584	1.917644
99.394000	18.292386	49.597584	-0.000258	4.313203	-0.000580	1.917378
99.414000	18.292386	49.605366	-0.000260	4.313880	-0.000584	1.917679
99.434000	18.292386	49.589128	-0.000256	4.312468	-0.000575	1.917052
99.454000	18.292386	49.608247	-0.000261	4.314130	-0.000586	1.917791
99.474000	18.292386	49.597747	-0.000258	4.313217	-0.000580	1.917385
99.494000	18.292386	49.596765	-0.000258	4.313132	-0.000579	1.917347
99.514000	18.292386	49.590409	-0.000256	4.312579	-0.000576	1.917101
99.534000	18.292305	49.613348	-0.000262	4.314574	-0.000589	1.917988
99.554000	18.292386	49.594057	-0.000257	4.312896	-0.000578	1.917242
99.574000	18.292386	49.596848	-0.000258	4.313139	-0.000579	1.917350
99.594000	18.292386	49.592368	-0.000256	4.312749	-0.000577	1.917177
99.614000	18.292386	49.593901	-0.000257	4.312883	-0.000578	1.917236
99.634000	18.292386	49.599693	-0.000258	4.313386	-0.000581	1.917460
99.654000	18.292386	49.589801	-0.000256	4.312526	-0.000575	1.917078
99.674000	18.292386	49.606350	-0.000260	4.313965	-0.000585	1.917717
99.694000	18.292386	49.600138	-0.000258	4.313425	-0.000581	1.917477
99.714000	18.292386	49.604137	-0.000259	4.313773	-0.000584	1.917632
99.734000	18.292386	49.605207	-0.000260	4.313866	-0.000584	1.917673
99.754000	18.292386	49.612185	-0.000262	4.314473	-0.000588	1.917943
99.774000	18.292386	49.613625	-0.000262	4.314598	-0.000589	1.917999
99.794000	18.292386	49.604086	-0.000259	4.313768	-0.000584	1.917630
99.814000	18.292386	49.598801	-0.000258	4.313309	-0.000581	1.917425
99.834000	18.292386	49.599839	-0.000258	4.313399	-0.000581	1.917466
99.854000	18.292386	49.610792	-0.000261	4.314352	-0.000588	1.917889
99.874000	18.292386	49.607018	-0.000260	4.314023	-0.000585	1.917743
99.894000	18.292386	49.610246	-0.000261	4.314304	-0.000587	1.917868
99.914000	18.292386	49.604805	-0.000260	4.313831	-0.000584	1.917658
99.934000	18.292386	49.598954	-0.000258	4.313322	-0.000581	1.917431
99.954000	18.292386	49.597819	-0.000258	4.313223	-0.000580	1.917388
99.974000	18.292305	49.595836	-0.000257	4.313051	-0.000579	1.917311
99.994000	18.292386	49.592613	-0.000256	4.312771	-0.000577	1.917186
100.014000	18.292386	49.596437	-0.000257	4.313103	-0.000579	1.917334
100.034000	18.292386	49.596818	-0.000258	4.313136	-0.000579	1.917349
100.054000	18.292386	49.611393	-0.000261	4.314404	-0.000588	1.917912
100.074000	18.292386	49.601216	-0.000259	4.313519	-0.000582	1.917519
100.094000	18.292386	49.608228	-0.000261	4.314129	-0.000586	1.917790
100.114000	18.292386	49.609884	-0.000261	4.314273	-0.000587	1.917854
100.134000	18.292305	49.607527	-0.000260	4.314068	-0.000586	1.917763
100.154000	18.292386	49.596421	-0.000257	4.313102	-0.000579	1.917333
100.174000	18.292386	49.599686	-0.000258	4.313386	-0.000581	1.917460
100.194000	18.292386	49.601646	-0.000259	4.313556	-0.000582	1.917535
100.214000	18.292386	49.604291	-0.000259	4.313786	-0.000584	1.917638
100.234000	18.292386	49.607702	-0.000260	4.314083	-0.000586	1.917770
100.254000	18.292386	49.606470	-0.000260	4.313976	-0.000585	1.917722
100.274000	18.292386	49.612841	-0.000262	4.314530	-0.000589	1.917968
100.294000	18.292386	49.609419	-0.000261	4.314232	-0.000587	1.917836
100.314000	18.292386	49.611212	-0.000261	4.314388	-0.000588	1.917905
100.334000	18.292386	49.611304	-0.000261	4.314396	-0.000588	1.917909
100.354000	18.292386	49.613008	-0.000262	4.314544	-0.000589	1.917975
100.374000	18.292386	49.602061	-0.000259	4.313592	-0.000582	1.917552
100.394000	18.292386	49.610657	-0.000261	4.314340	-0.000588	1.917884
100.414000	18.292386	49.605938	-0.000260	4.313930	-0.000585	1.917701
100.434000	18.292386	49.610854	-0.000261	4.314357	-0.000588	1.917891
100.454000	18.292386	49.600353	-0.000258	4.313444	-0.000581	1.917485
100.474000	18.292386	49.609922	-0.000261	4.314276	-0.000587	1.917855
100.494000	18.292386	49.616634	-0.000263	4.314860	-0.000591	1.918115
100.514000	18.292386	49.618909	-0.000263	4.315058	-0.000592	1.918203
100.534000	18.292386	49.604389	-0.000260	4.313795	-0.000584	1.917642
100.554000	18.292386	49.616013	-0.000263	4.314806	-0.000591	1.918091
100.574000	18.292386	49.604545	-0.000260	4.313808	-0.000584	1.917648
100.594000	18.292386	49.613265	-0.000262	4.314567	-0.000589	1.917985
100.614000	18.292386	49.613206	-0.000262	4.314562	-0.000589	1.917982
100.634000	18.292386	49.610121	-0.000261	4.314293	-0.000587	1.917863
100.654000	18.292386	49.617348	-0.000263	4.314922	-0.000591	1.918142
100.674000	18.292305	49.610256	-0.000261	4.314305	-0.000587	1.917868
100.694000	18.292386	49.617186	-0.000263	4.314908	-0.000591	1.918136
100.714000	18.292386	49.608913	-0.000261	4.314188	-0.000587	1.917816
100.734000	18.292386	49.609956	-0.000261	4.314279	-0.000587	1.917857
100.754000	18.292386	49.590772	-0.000256	4.312611	-0.000576	1.917115
100.774000	18.292386	49.600747	-0.000259	4.313478	-0.000582	1.917501
100.794000	18.292386	49.587084	-0.000255	4.312290	-0.000574	1.916973
100.814000	18.292386	49.590959	-0.000256	4.312627	-0.000576	1.917122
100.834000	18.292386	49.595351	-0.000257	4.313009	-0.000579	1.917292
100.854000	18.292386	49.607385	-0.000260	4.314055	-0.000586	1.917757
100.874000	18.292386	49.576214	-0.000252	4.311345	-0.000567	1.916552
100.894000	18.292386	49.582881	-0.000254	4.311924	-0.000571	1.916810
100.914000	18.292386	49.589807	-0.000256	4.312527	-0.000575	1.917078
100.934000	18.292386	49.586425	-0.000255	4.312233	-0.000573	1.916947
100.954000	18.292386	49.594333	-0.000257	4.312920	-0.000578	1.917253
100.974000	18.292386	49.590576	-0.000256	4.312594	-0.000576	1.917108
100.994000	18.292386	49.591415	-0.000256	4.312667	-0.000576	1.917140
101.014000	18.292386	49.587776	-0.000255	4.312350	-0.000574	1.916999
101.034000	18.292386	49.590425	-0.000256	4.312580	-0.000576	1.917102
101.054000	18.292305	49.604779	-0.000260	4.313829	-0.000584	1.917657
101.074000	18.292386	49.579806	-0.000253	4.311657	-0.000569	1.916691
101.094000	18.292386	49.591185	-0.000256	4.312647	-0.000576	1.917131
101.114000	18.292386	49.601055	-0.000259	4.313505	-0.000582	1.917513
101.134000	18.292386	49.581369	-0.000253	4.311793	-0.000570	1.916752
101.154000	18.292386	49.588186	-0.000255	4.312386	-0.000574	1.917015
101.174000	18.292305	49.584066	-0.000254	4.312027	-0.000572	1.916856
101.194000	18.292305	49.605378	-0.000260	4.313881	-0.000585	1.917680
101.214000	18.292386	49.594504	-0.000257	4.312935	-0.000578	1.917259
101.234000	18.292386	49.591129	-0.000256	4.312642	-0.000576	1.917129
101.254000	18.292305	49.592972	-0.000257	4.312802	-0.000577	1.917200
101.274000	18.292386	49.587753	-0.000255	4.312348	-0.000574	1.916998
101.294000	18.292386	49.596927	-0.000258	4.313146	-0.000579	1.917353
101.314000	18.292386	49.588895	-0.000255	4.312447	-0.000575	1.917043
101.334000	18.292305	49.598104	-0.000258	4.313248	-0.000580	1.917399
101.354000	18.292386	49.586386	-0.000255	4.312229	-0.000573	1.916946
101.374000	18.292386	49.589883	-0.000256	4.312533	-0.000575	1.917081
101.394000	18.292386	49.596869	-0.000258	4.313141	-0.000579	1.917351
101.414000	18.292305	49.596227	-0.000257	4.313085	-0.000579	1.917326
101.434000	18.292386	49.589992	-0.000256	4.312543	-0.000575	1.917085
101.454000	18.292386	49.593557	-0.000257	4.312853	-0.000577	1.917223
101.474000	18.292386	49.591746	-0.000256	4.312695	-0.000576	1.917153
101.494000	18.292386	49.579850	-0.000253	4.311661	-0.000569	1.916693
101.514000	18.292386	49.581405	-0.000254	4.311796	-0.000570	1.916753
101.534000	18.292386	49.585466	-0.000255	4.312149	-0.000573	1.916910
101.554000	18.292386	49.597537	-0.000258	4.313199	-0.000580	1.917377
101.574000	18.292386	49.572231	-0.000251	4.310998	-0.000565	1.916398
101.594000	18.292386	49.592558	-0.000256	4.312766	-0.000577	1.917184
101.614000	18.292386	49.600652	-0.000259	4.313470	-0.000582	1.917497
101.634000	18.292386	49.608788	-0.000261	4.314177	-0.000586	1.917812
101.654000	18.292386	49.600730	-0.000259	4.313477	-0.000582	1.917500
101.674000	18.292386	49.590460	-0.000256	4.312583	-0.000576	1.917103
101.694000	18.292386	49.609131	-0.000261	4.314207	-0.000587	1.917825
101.714000	18.292305	49.598044	-0.000258	4.313243	-0.000580	1.917396
101.734000	18.292386	49.587146	-0.000255	4.312295	-0.000574	1.916975
101.754000	18.292386	49.592307	-0.000256	4.312744	-0.000577	1.917174
101.774000	18.292386	49.593205	-0.000257	4.312822	-0.000577	1.917209
101.794000	18.292305	49.606325	-0.000260	4.313963	-0.000585	1.917716
101.814000	18.292305	49.590919	-0.000256	4.312623	-0.000576	1.917121
101.834000	18.292386	49.590212	-0.000256	4.312562	-0.000576	1.917093
101.854000	18.292386	49.586751	-0.000255	4.312261	-0.000573	1.916960
101.874000	18.292386	49.592074	-0.000256	4.312724	-0.000577	1.917165
101.894000	18.292386	49.596238	-0.000257	4.313086	-0.000579	1.917326
101.914000	18.292386	49.591716	-0.000256	4.312693	-0.000576	1.917152
101.934000	18.292386	49.592494	-0.000256	4.312760	-0.000577	1.917182
101.954000	18.292386	49.583055	-0.000254	4.311939	-0.000571	1.916817
101.974000	18.292386	49.584632	-0.000254	4.312077	-0.000572	1.916878
101.994000	18.292305	49.593730	-0.000257	4.312868	-0.000578	1.917229
102.014000	18.292386	49.579711	-0.000253	4.311649	-0.000569	1.916687
102.034000	18.292305	49.572523	-0.000251	4.311024	-0.000565	1.916410
102.054000	18.292386	49.596487	-0.000257	4.313108	-0.000579	1.917336
102.074000	18.292386	49.570157	-0.000251	4.310818	-0.000564	1.916318
102.094000	18.292386	49.579459	-0.000253	4.311627	-0.000569	1.916678
102.114000	18.292386	49.580852	-0.000253	4.311748	-0.000570	1.916732
102.134000	18.292386	49.576843	-0.000252	4.311399	-0.000568	1.916577
102.154000	18.292386	49.566098	-0.000250	4.310465	-0.000561	1.916161
102.174000	18.292386	49.574258	-0.000252	4.311175	-0.000566	1.916477
102.194000	18.292386	49.592359	-0.000256	4.312749	-0.000577	1.917176
102.214000	18.292386	49.580185	-0.000253	4.311690	-0.000570	1.916706
102.234000	18.292386	49.588953	-0.000255	4.312452	-0.000575	1.917045
102.254000	18.292386	49.582664	-0.000254	4.311905	-0.000571	1.916802
102.274000	18.292386	49.574094	-0.000252	4.311160	-0.000566	1.916470
102.294000	18.292386	49.588061	-0.000255	4.312375	-0.000574	1.917010
102.314000	18.292386	49.592376	-0.000256	4.312750	-0.000577	1.917177
102.334000	18.292386	49.593077	-0.000257	4.312811	-0.000577	1.917204
102.354000	18.292386	49.596508	-0.000257	4.313109	-0.000579	1.917337
102.374000	18.292386	49.587966	-0.000255	4.312367	-0.000574	1.917007
102.394000	18.292386	49.594158	-0.000257	4.312905	-0.000578	1.917246
102.414000	18.292386	49.587296	-0.000255	4.312308	-0.000574	1.916981
102.434000	18.292386	49.581033	-0.000253	4.311764	-0.000570	1.916739
102.454000	18.292386	49.576563	-0.000252	4.311375	-0.000567	1.916566
102.474000	18.292386	49.579253	-0.000253	4.311609	-0.000569	1.916670
102.494000	18.292386	49.587306	-0.000255	4.312309	-0.000574	1.916981
102.514000	18.292386	49.581832	-0.000254	4.311833	-0.000571	1.916769
102.534000	18.292386	49.585873	-0.000255	4.312185	-0.000573	1.916926
102.554000	18.292386	49.571917	-0.000251	4.310971	-0.000565	1.916386
102.574000	18.292386	49.585913	-0.000255	4.312188	-0.000573	1.916927
102.594000	18.292386	49.603831	-0.000259	4.313746	-0.000584	1.917620
102.614000	18.292386	49.591262	-0.000256	4.312653	-0.000576	1.917134
102.634000	18.292386	49.581546	-0.000254	4.311808	-0.000570	1.916758
102.654000	18.292386	49.585584	-0.000255	4.312159	-0.000573	1.916915
102.674000	18.292386	49.579122	-0.000253	4.311597	-0.000569	1.916665
102.694000	18.292386	49.580814	-0.000253	4.311745	-0.000570	1.916730
102.714000	18.292386	49.587262	-0.000255	4.312305	-0.000574	1.916979
102.734000	18.292386	49.591977	-0.000256	4.312715	-0.000577	1.917162
102.754000	18.292305	49.592520	-0.000256	4.312763	-0.000577	1.917183
102.774000	18.292386	49.597297	-0.000258	4.313178	-0.000580	1.917367
102.794000	18.292386	49.586945	-0.000255	4.312278	-0.000574	1.916967
102.814000	18.292386	49.586076	-0.000255	4.312202	-0.000573	1.916934
102.834000	18.292386	49.581523	-0.000254	4.311806	-0.000570	1.916758
102.854000	18.292386	49.580254	-0.000253	4.311696	-0.000570	1.916708
102.874000	18.292386	49.567771	-0.000250	4.310610	-0.000562	1.916226
102.894000	18.292386	49.581162	-0.000253	4.311775	-0.000570	1.916744
102.914000	18.292386	49.581338	-0.000253	4.311790	-0.000570	1.916750
102.934000	18.292386	49.579800	-0.000253	4.311656	-0.000569	1.916691
102.954000	18.292386	49.582504	-0.000254	4.311892	-0.000571	1.916795
102.974000	18.292386	49.582745	-0.000254	4.311913	-0.000571	1.916805
102.994000	18.292386	49.588876	-0.000255	4.312446	-0.000575	1.917042
103.014000	18.292386	49.580905	-0.000253	4.311753	-0.000570	1.916734
103.034000	18.292386	49.573622	-0.000251	4.311119	-0.000566	1.916452
103.054000	18.292386	49.598913	-0.000258	4.313319	-0.000581	1.917430
103.074000	18.292386	49.594881	-0.000257	4.312968	-0.000578	1.917274
103.094000	18.292386	49.583539	-0.000254	4.311982	-0.000572	1.916835
103.114000	18.292386	49.573646	-0.000251	4.311121	-0.000566	1.916453
103.134000	18.292386	49.578766	-0.000253	4.311566	-0.000569	1.916651
103.154000	18.292386	49.583235	-0.000254	4.311955	-0.000571	1.916824
103.174000	18.292386	49.600453	-0.000258	4.313453	-0.000582	1.917489
103.194000	18.292386	49.589343	-0.000256	4.312486	-0.000575	1.917060
103.214000	18.292386	49.587127	-0.000255	4.312294	-0.000574	1.916974
103.234000	18.292386	49.580963	-0.000253	4.311758	-0.000570	1.916736
103.254000	18.292386	49.581454	-0.000254	4.311800	-0.000570	1.916755
103.274000	18.292386	49.589574	-0.000256	4.312506	-0.000575	1.917069
103.294000	18.292386	49.587156	-0.000255	4.312296	-0.000574	1.916975
103.314000	18.292386	49.579839	-0.000253	4.311660	-0.000569	1.916692
103.334000	18.292386	49.573788	-0.000252	4.311134	-0.000566	1.916459
103.354000	18.292386	49.585018	-0.000254	4.312110	-0.000572	1.916893
103.374000	18.292386	49.593815	-0.000257	4.312875	-0.000578	1.917233
103.394000	18.292386	49.581271	-0.000253	4.311784	-0.000570	1.916748
103.414000	18.292386	49.582221	-0.000254	4.311867	-0.000571	1.916785
103.434000	18.292386	49.566579	-0.000250	4.310507	-0.000562	1.916180
103.454000	18.292386	49.565102	-0.000249	4.310378	-0.000561	1.916123
103.474000	18.292386	49.572525	-0.000251	4.311024	-0.000565	1.916410
103.494000	18.292386	49.567660	-0.000250	4.310601	-0.000562	1.916222
103.514000	18.292386	49.576122	-0.000252	4.311337	-0.000567	1.916549
103.534000	18.292386	49.574608	-0.000252	4.311205	-0.000566	1.916490
103.554000	18.292386	49.587164	-0.000255	4.312297	-0.000574	1.916976
103.574000	18.292386	49.572650	-0.000251	4.311035	-0.000565	1.916415
103.594000	18.292386	49.578010	-0.000253	4.311501	-0.000568	1.916622
103.614000	18.292386	49.568215	-0.000250	4.310649	-0.000563	1.916243
103.634000	18.292305	49.577990	-0.000253	4.311499	-0.000568	1.916621
103.654000	18.292386	49.573541	-0.000251	4.311112	-0.000566	1.916449
103.674000	18.292386	49.578529	-0.000253	4.311546	-0.000569	1.916642
103.694000	18.292386	49.557233	-0.000247	4.309694	-0.000556	1.915819
103.714000	18.292386	49.591037	-0.000256	4.312634	-0.000576	1.917125
103.734000	18.292386	49.573065	-0.000251	4.311071	-0.000565	1.916431
103.754000	18.292386	49.568558	-0.000250	4.310679	-0.000563	1.916256
103.774000	18.292386	49.577291	-0.000252	4.311438	-0.000568	1.916594
103.794000	18.292386	49.573503	-0.000251	4.311109	-0.000566	1.916447
103.814000	18.292386	49.569783	-0.000250	4.310785	-0.000564	1.916304
103.834000	18.292386	49.577327	-0.000252	4.311441	-0.000568	1.916595
103.854000	18.292386	49.571731	-0.000251	4.310955	-0.000565	1.916379
103.874000	18.292386	49.569398	-0.000250	4.310752	-0.000563	1.916289
103.894000	18.292386	49.569203	-0.000250	4.310735	-0.000563	1.916281
103.914000	18.292386	49.583771	-0.000254	4.312002	-0.000572	1.916844
103.934000	18.292386	49.577844	-0.000253	4.311486	-0.000568	1.916615
103.954000	18.292386	49.572697	-0.000251	4.311039	-0.000565	1.916416
103.974000	18.292386	49.577147	-0.000252	4.311426	-0.000568	1.916588
103.994000	18.292386	49.581541	-0.000254	4.311808	-0.000570	1.916758
104.014000	18.292386	49.582368	-0.000254	4.311880	-0.000571	1.916790
104.034000	18.292386	49.575840	-0.000252	4.311312	-0.000567	1.916538
104.054000	18.292386	49.586041	-0.000255	4.312199	-0.000573	1.916932
104.074000	18.292386	49.583658	-0.000254	4.311992	-0.000572	1.916840
104.094000	18.292386	49.585464	-0.000255	4.312149	-0.000573	1.916910
104.114000	18.292386	49.582177	-0.000254	4.311863	-0.000571	1.916783
104.134000	18.292305	49.565830	-0.000249	4.310442	-0.000561	1.916151
104.154000	18.292386	49.578238	-0.000253	4.311521	-0.000568	1.916631
104.174000	18.292386	49.572827	-0.000251	4.311050	-0.000565	1.916421
104.194000	18.292386	49.562609	-0.000249	4.310161	-0.000559	1.916026
104.214000	18.292386	49.572408	-0.000251	4.311014	-0.000565	1.916405
104.234000	18.292386	49.576625	-0.000252	4.311380	-0.000568	1.916568
104.254000	18.292386	49.582463	-0.000254	4.311888	-0.000571	1.916794
104.274000	18.292386	49.575277	-0.000252	4.311263	-0.000567	1.916516
104.294000	18.292386	49.585224	-0.000255	4.312128	-0.000573	1.916901
104.314000	18.292386	49.582835	-0.000254	4.311920	-0.000571	1.916808
104.334000	18.292386	49.580592	-0.000253	4.311725	-0.000570	1.916722
104.354000	18.292386	49.570369	-0.000251	4.310836	-0.000564	1.916326
104.374000	18.292305	49.565263	-0.000249	4.310392	-0.000561	1.916129
104.394000	18.292386	49.572729	-0.000251	4.311041	-0.000565	1.916418
104.414000	18.292386	49.563276	-0.000249	4.310219	-0.000560	1.916052
104.434000	18.292386	49.575686	-0.000252	4.311299	-0.000567	1.916532
104.454000	18.292386	49.577979	-0.000253	4.311498	-0.000568	1.916621
104.474000	18.292386	49.567621	-0.000250	4.310597	-0.000562	1.916220
104.494000	18.292386	49.575200	-0.000252	4.311256	-0.000567	1.916513
104.514000	18.292386	49.559049	-0.000248	4.309852	-0.000557	1.915889
104.534000	18.292386	49.577621	-0.000253	4.311467	-0.000568	1.916607
104.554000	18.292386	49.566224	-0.000250	4.310476	-0.000561	1.916166
104.574000	18.292386	49.570315	-0.000251	4.310832	-0.000564	1.916324
104.594000	18.292386	49.574083	-0.000252	4.311159	-0.000566	1.916470
104.614000	18.292386	49.565114	-0.000249	4.310379	-0.000561	1.916123
104.634000	18.292386	49.567179	-0.000250	4.310559	-0.000562	1.916203
104.654000	18.292386	49.579360	-0.000253	4.311618	-0.000569	1.916674
104.674000	18.292386	49.570068	-0.000251	4.310810	-0.000564	1.916315
104.694000	18.292386	49.571541	-0.000251	4.310938	-0.000565	1.916372
104.714000	18.292386	49.568439	-0.000250	4.310668	-0.000563	1.916252
104.734000	18.292386	49.561384	-0.000248	4.310055	-0.000559	1.915979
104.754000	18.292305	49.576349	-0.000252	4.311356	-0.000567	1.916558
104.774000	18.292386	49.560258	-0.000248	4.309957	-0.000558	1.915935
104.794000	18.292386	49.570499	-0.000251	4.310848	-0.000564	1.916331
104.814000	18.292386	49.581074	-0.000253	4.311767	-0.000570	1.916740
104.834000	18.292386	49.574066	-0.000252	4.311158	-0.000566	1.916469
104.854000	18.292386	49.588719	-0.000255	4.312432	-0.000575	1.917036
104.874000	18.292386	49.588869	-0.000255	4.312445	-0.000575	1.917042
104.894000	18.292386	49.578491	-0.000253	4.311543	-0.000569	1.916640
104.914000	18.292386	49.572303	-0.000251	4.311004	-0.000565	1.916401
104.934000	18.292386	49.573129	-0.000251	4.311076	-0.000565	1.916433
104.954000	18.292386	49.575105	-0.000252	4.311248	-0.000567	1.916509
104.974000	18.292386	49.587703	-0.000255	4.312344	-0.000574	1.916996
104.994000	18.292386	49.570742	-0.000251	4.310869	-0.000564	1.916341
105.014000	18.292305	49.558587	-0.000248	4.309812	-0.000557	1.915871
105.034000	18.292386	49.557273	-0.000247	4.309697	-0.000556	1.915820
105.054000	18.292305	49.558337	-0.000248	4.309790	-0.000557	1.915861
105.074000	18.292305	49.574001	-0.000252	4.311152	-0.000566	1.916467
105.094000	18.292386	49.567399	-0.000250	4.310578	-0.000562	1.916212
105.114000	18.292386	49.563460	-0.000249	4.310235	-0.000560	1.916059
105.134000	18.292386	49.579219	-0.000253	4.311606	-0.000569	1.916668
105.154000	18.292305	49.572921	-0.000251	4.311058	-0.000565	1.916425
105.174000	18.292386	49.578432	-0.000253	4.311537	-0.000569	1.916638
105.194000	18.292386	49.571459	-0.000251	4.310931	-0.000564	1.916368
105.214000	18.292386	49.555421	-0.000247	4.309536	-0.000555	1.915748
105.234000	18.292386	49.558184	-0.000247	4.309777	-0.000557	1.915855
105.254000	18.292386	49.563874	-0.000249	4.310271	-0.000560	1.916075
105.274000	18.292386	49.573537	-0.000251	4.311112	-0.000566	1.916449
105.294000	18.292386	49.575423	-0.000252	4.311276	-0.000567	1.916522
105.314000	18.292386	49.567153	-0.000250	4.310557	-0.000562	1.916202
105.334000	18.292386	49.579896	-0.000253	4.311665	-0.000569	1.916695
105.354000	18.292386	49.561779	-0.000248	4.310089	-0.000559	1.915994
105.374000	18.292386	49.561554	-0.000248	4.310070	-0.000559	1.915986
105.394000	18.292386	49.543406	-0.000244	4.308491	-0.000548	1.915284
105.414000	18.292386	49.560756	-0.000248	4.310000	-0.000558	1.915955
105.434000	18.292386	49.558252	-0.000247	4.309783	-0.000557	1.915858
105.454000	18.292386	49.562801	-0.000249	4.310178	-0.000559	1.916034
105.474000	18.292386	49.565717	-0.000249	4.310432	-0.000561	1.916147
105.494000	18.292386	49.555919	-0.000247	4.309580	-0.000555	1.915768
105.514000	18.292386	49.554228	-0.000246	4.309433	-0.000554	1.915702
105.534000	18.292386	49.541152	-0.000243	4.308295	-0.000547	1.915197
105.554000	18.292305	49.550166	-0.000245	4.309079	-0.000552	1.915545
105.574000	18.292386	49.559932	-0.000248	4.309929	-0.000558	1.915923
105.594000	18.292386	49.559925	-0.000248	4.309928	-0.000558	1.915923
105.614000	18.292386	49.561771	-0.000248	4.310089	-0.000559	1.915994
105.634000	18.292386	49.568049	-0.000250	4.310634	-0.000562	1.916237
105.654000	18.292386	49.552859	-0.000246	4.309314	-0.000554	1.915649
105.674000	18.292305	49.566063	-0.000250	4.310462	-0.000561	1.916160
105.694000	18.292386	49.569127	-0.000250	4.310728	-0.000563	1.916278
105.714000	18.292386	49.570688	-0.000251	4.310864	-0.000564	1.916339
105.734000	18.292386	49.565916	-0.000249	4.310449	-0.000561	1.916154
105.754000	18.292386	49.551950	-0.000246	4.309234	-0.000553	1.915614
105.774000	18.292386	49.572737	-0.000251	4.311042	-0.000565	1.916418
105.794000	18.292386	49.561678	-0.000248	4.310080	-0.000559	1.915990
105.814000	18.292386	49.550707	-0.000245	4.309126	-0.000552	1.915566
105.834000	18.292386	49.564692	-0.000249	4.310343	-0.000561	1.916107
105.854000	18.292386	49.559148	-0.000248	4.309860	-0.000557	1.915893
105.874000	18.292386	49.559582	-0.000248	4.309898	-0.000558	1.915909
105.894000	18.292386	49.554977	-0.000247	4.309498	-0.000555	1.915731
105.914000	18.292386	49.549508	-0.000245	4.309022	-0.000552	1.915520
105.934000	18.292386	49.553502	-0.000246	4.309369	-0.000554	1.915674
105.954000	18.292386	49.564690	-0.000249	4.310342	-0.000561	1.916107
105.974000	18.292386	49.586841	-0.000255	4.312269	-0.000574	1.916963
105.994000	18.292386	49.570003	-0.000251	4.310804	-0.000564	1.916312
106.014000	18.292386	49.578021	-0.000253	4.311502	-0.000568	1.916622
106.034000	18.292386	49.564253	-0.000249	4.310304	-0.000560	1.916090
106.054000	18.292386	49.563240	-0.000249	4.310216	-0.000560	1.916051
106.074000	18.292305	49.567703	-0.000250	4.310604	-0.000562	1.916223
106.094000	18.292386	49.574672	-0.000252	4.311210	-0.000566	1.916493
106.114000	18.292386	49.567783	-0.000250	4.310611	-0.000562	1.916226
106.134000	18.292386	49.578722	-0.000253	4.311563	-0.000569	1.916649
106.154000	18.292386	49.574620	-0.000252	4.311206	-0.000566	1.916491
106.174000	18.292386	49.582677	-0.000254	4.311907	-0.000571	1.916802
106.194000	18.292386	49.571659	-0.000251	4.310948	-0.000565	1.916376
106.214000	18.292386	49.580313	-0.000253	4.311701	-0.000570	1.916711
106.234000	18.292386	49.567493	-0.000250	4.310586	-0.000562	1.916215
106.254000	18.292305	49.577355	-0.000253	4.311444	-0.000568	1.916596
106.274000	18.292386	49.562506	-0.000249	4.310153	-0.000559	1.916022
106.294000	18.292305	49.568231	-0.000250	4.310650	-0.000563	1.916244
106.314000	18.292386	49.557285	-0.000247	4.309698	-0.000556	1.915821
106.334000	18.292386	49.563769	-0.000249	4.310262	-0.000560	1.916071
106.354000	18.292386	49.577154	-0.000252	4.311426	-0.000568	1.916589
106.374000	18.292386	49.580075	-0.000253	4.311680	-0.000570	1.916702
106.394000	18.292386	49.571369	-0.000251	4.310923	-0.000564	1.916365
106.414000	18.292386	49.565935	-0.000249	4.310451	-0.000561	1.916155
106.434000	18.292386	49.554319	-0.000246	4.309440	-0.000554	1.915706
106.454000	18.292386	49.560778	-0.000248	4.310002	-0.000558	1.915956
106.474000	18.292305	49.558968	-0.000248	4.309845	-0.000557	1.915886
106.494000	18.292386	49.559804	-0.000248	4.309917	-0.000558	1.915918
106.514000	18.292386	49.562023	-0.000248	4.310110	-0.000559	1.916004
106.534000	18.292386	49.560494	-0.000248	4.309977	-0.000558	1.915945
106.554000	18.292386	49.561375	-0.000248	4.310054	-0.000559	1.915979
106.574000	18.292386	49.564961	-0.000249	4.310366	-0.000561	1.916117
106.594000	18.292386	49.550078	-0.000245	4.309072	-0.000552	1.915542
106.614000	18.292386	49.564811	-0.000249	4.310353	-0.000561	1.916111
106.634000	18.292386	49.556937	-0.000247	4.309668	-0.000556	1.915807
106.654000	18.292386	49.562800	-0.000249	4.310178	-0.000559	1.916034
106.674000	18.292386	49.561183	-0.000248	4.310037	-0.000558	1.915971
106.694000	18.292305	49.549466	-0.000245	4.309018	-0.000552	1.915518
106.714000	18.292386	49.563952	-0.000249	4.310278	-0.000560	1.916078
106.734000	18.292386	49.564779	-0.000249	4.310350	-0.000561	1.916110
106.754000	18.292386	49.567139	-0.000250	4.310555	-0.000562	1.916201
106.774000	18.292386	49.563097	-0.000249	4.310204	-0.000560	1.916045
106.794000	18.292386	49.558760	-0.000248	4.309827	-0.000557	1.915878
106.814000	18.292386	49.552808	-0.000246	4.309309	-0.000554	1.915647
106.834000	18.292386	49.574175	-0.000252	4.311167	-0.000566	1.916473
106.854000	18.292386	49.561585	-0.000248	4.310072	-0.000559	1.915987
106.874000	18.292305	49.565627	-0.000249	4.310424	-0.000561	1.916143
106.894000	18.292305	49.551606	-0.000246	4.309205	-0.000553	1.915601
106.914000	18.292386	49.563965	-0.000249	4.310279	-0.000560	1.916079
106.934000	18.292386	49.553688	-0.000246	4.309386	-0.000554	1.915682
106.954000	18.292386	49.557230	-0.000247	4.309694	-0.000556	1.915818
106.974000	18.292386	49.558966	-0.000248	4.309845	-0.000557	1.915886
106.994000	18.292305	49.564493	-0.000249	4.310325	-0.000561	1.916099
107.014000	18.292305	49.554272	-0.000246	4.309436	-0.000555	1.915704
107.034000	18.292386	49.553032	-0.000246	4.309329	-0.000554	1.915656
107.054000	18.292386	49.560645	-0.000248	4.309991	-0.000558	1.915950
107.074000	18.292386	49.557821	-0.000247	4.309745	-0.000556	1.915841
107.094000	18.292386	49.551146	-0.000246	4.309165	-0.000553	1.915583
107.114000	18.292386	49.566540	-0.000250	4.310503	-0.000562	1.916178
107.134000	18.292386	49.559225	-0.000248	4.309867	-0.000557	1.915896
107.154000	18.292386	49.558692	-0.000248	4.309821	-0.000557	1.915875
107.174000	18.292386	49.561165	-0.000248	4.310036	-0.000558	1.915971
107.194000	18.292386	49.557873	-0.000247	4.309750	-0.000557	1.915843
107.214000	18.292386	49.547747	-0.000245	4.308869	-0.000551	1.915452
107.234000	18.292386	49.561120	-0.000248	4.310032	-0.000558	1.915969
107.254000	18.292386	49.557985	-0.000247	4.309759	-0.000557	1.915848
107.274000	18.292386	49.561056	-0.000248	4.310026	-0.000558	1.915966
107.294000	18.292386	49.560071	-0.000248	4.309941	-0.000558	1.915928
107.314000	18.292305	49.555811	-0.000247	4.309570	-0.000555	1.915764
107.334000	18.292386	49.557632	-0.000247	4.309729	-0.000556	1.915834
107.354000	18.292386	49.558462	-0.000248	4.309801	-0.000557	1.915866
107.374000	18.292386	49.556817	-0.000247	4.309658	-0.000556	1.915802
107.394000	18.292305	49.553748	-0.000246	4.309391	-0.000554	1.915684
107.414000	18.292386	49.558370	-0.000247	4.309793	-0.000557	1.915862
107.434000	18.292386	49.555596	-0.000247	4.309552	-0.000555	1.915755
107.454000	18.292305	49.557684	-0.000247	4.309733	-0.000557	1.915836
107.474000	18.292305	49.552852	-0.000246	4.309313	-0.000554	1.915649
107.494000	18.292386	49.551572	-0.000246	4.309202	-0.000553	1.915600
107.514000	18.292305	49.549777	-0.000245	4.309046	-0.000552	1.915530
107.534000	18.292386	49.556693	-0.000247	4.309647	-0.000556	1.915798
107.554000	18.292386	49.549040	-0.000245	4.308981	-0.000551	1.915502
107.574000	18.292386	49.545139	-0.000244	4.308642	-0.000549	1.915351
107.594000	18.292386	49.552467	-0.000246	4.309279	-0.000553	1.915634
107.614000	18.292305	49.537798	-0.000242	4.308004	-0.000545	1.915067
107.634000	18.292386	49.538323	-0.000242	4.308049	-0.000545	1.915088
107.654000	18.292305	49.550509	-0.000245	4.309109	-0.000552	1.915559
107.674000	18.292386	49.547885	-0.000245	4.308881	-0.000551	1.915457
107.694000	18.292305	49.540552	-0.000243	4.308243	-0.000546	1.915174
107.714000	18.292305	49.556038	-0.000247	4.309590	-0.000556	1.915772
107.734000	18.292386	49.549829	-0.000245	4.309050	-0.000552	1.915532
107.754000	18.292386	49.541108	-0.000243	4.308292	-0.000547	1.915195
107.774000	18.292386	49.542912	-0.000243	4.308448	-0.000548	1.915265
107.794000	18.292386	49.538334	-0.000242	4.308050	-0.000545	1.915088
107.814000	18.292386	49.552346	-0.000246	4.309269	-0.000553	1.915630
107.834000	18.292386	49.547135	-0.000245	4.308816	-0.000550	1.915428
107.854000	18.292386	49.544325	-0.000244	4.308571	-0.000549	1.915320
107.874000	18.292305	49.560028	-0.000248	4.309937	-0.000558	1.915927
107.894000	18.292386	49.546937	-0.000245	4.308799	-0.000550	1.915420
107.914000	18.292386	49.564982	-0.000249	4.310368	-0.000561	1.916118
107.934000	18.292386	49.553970	-0.000246	4.309410	-0.000554	1.915692
107.954000	18.292386	49.556865	-0.000247	4.309662	-0.000556	1.915804
107.974000	18.292386	49.551485	-0.000246	4.309194	-0.000553	1.915596
107.994000	18.292386	49.554753	-0.000247	4.309478	-0.000555	1.915723
108.014000	18.292305	49.550448	-0.000245	4.309104	-0.000552	1.915556
108.034000	18.292386	49.546838	-0.000244	4.308790	-0.000550	1.915417
108.054000	18.292386	49.553561	-0.000246	4.309375	-0.000554	1.915677
108.074000	18.292386	49.556733	-0.000247	4.309650	-0.000556	1.915799
108.094000	18.292386	49.554915	-0.000247	4.309492	-0.000555	1.915729
108.114000	18.292386	49.544801	-0.000244	4.308613	-0.000549	1.915338
108.134000	18.292305	49.546956	-0.000245	4.308800	-0.000550	1.915421
108.154000	18.292386	49.536890	-0.000242	4.307925	-0.000544	1.915032
108.174000	18.292386	49.542502	-0.000243	4.308413	-0.000547	1.915249
108.193000	18.292305	49.556809	-0.000247	4.309657	-0.000556	1.915802
108.213000	18.292386	49.549981	-0.000245	4.309063	-0.000552	1.915538
108.233000	18.292305	49.552153	-0.000246	4.309252	-0.000553	1.915622
108.253000	18.292386	49.556690	-0.000247	4.309647	-0.000556	1.915798
108.273000	18.292386	49.554144	-0.000246	4.309425	-0.000554	1.915699
108.293000	18.292386	49.549478	-0.000245	4.309019	-0.000552	1.915519
108.313000	18.292386	49.547031	-0.000245	4.308807	-0.000550	1.915424
108.333000	18.292386	49.536195	-0.000242	4.307864	-0.000544	1.915005
108.373000	18.292386	49.545839	-0.000244	4.308703	-0.000549	1.915378
108.373000	18.292386	49.541601	-0.000243	4.308334	-0.000547	1.915214
108.393000	18.292305	49.536033	-0.000242	4.307850	-0.000544	1.914999
108.413000	18.292386	49.530794	-0.000240	4.307395	-0.000541	1.914796
108.433000	18.292386	49.548113	-0.000245	4.308901	-0.000551	1.915466
108.453000	18.292386	49.538984	-0.000242	4.308107	-0.000545	1.915113
108.473000	18.292386	49.528055	-0.000240	4.307157	-0.000539	1.914691
108.493000	18.292386	49.538960	-0.000242	4.308105	-0.000545	1.915112
108.513000	18.292386	49.537419	-0.000242	4.307971	-0.000544	1.915053
108.533000	18.292386	49.523332	-0.000238	4.306746	-0.000536	1.914508
108.553000	18.292386	49.539896	-0.000243	4.308186	-0.000546	1.915148
[truncated: 1,003 more rows]
