# Supplementary material for: Stress relaxation in the presence of sudden strain bursts: Methodology and stress relaxation data of microcast aluminium microwires
Source: Data Brief. 2018 Nov 14;21:2134–41. doi: 10.1016/j.dib.2018.11.047 (PMC6265499; doi:10.1016/j.dib.2018.11.047)
Supplement: Supplementary file 2 — Supplementary material [file mmc2.zip › Data in brief/As-cast/Al4N/Al_100_r_1/Stress relax txt files/Not considered/Al_100_relax_1_Relaxcycle0002.txt]

Time[s]	Motordispl[�m]	Force[mN]	EngStrain	EngStress[MPa]	Shearstrain	Shearstress [MPa]
153.051000	25.613405	70.012239	-0.000508	6.088543	-0.001144	2.706583
153.071000	25.619374	70.019168	-0.000506	6.089145	-0.001139	2.706850
153.091000	25.623649	70.038926	-0.000508	6.090863	-0.001144	2.707614
153.111000	25.623810	70.058520	-0.000513	6.092567	-0.001155	2.708372
153.131000	25.623810	70.050130	-0.000511	6.091838	-0.001150	2.708047
153.151000	25.623891	70.050177	-0.000511	6.091842	-0.001150	2.708049
153.171000	25.623891	70.049439	-0.000511	6.091778	-0.001149	2.708021
153.191000	25.623972	70.062882	-0.000514	6.092947	-0.001157	2.708540
153.211000	25.623972	70.063757	-0.000515	6.093023	-0.001158	2.708574
153.231000	25.623972	70.059513	-0.000513	6.092654	-0.001155	2.708410
153.251000	25.623972	70.046553	-0.000510	6.091527	-0.001148	2.707909
153.271000	25.623972	70.062478	-0.000514	6.092911	-0.001157	2.708525
153.291000	25.623972	70.047179	-0.000510	6.091581	-0.001148	2.707933
153.311000	25.624052	70.046303	-0.000510	6.091505	-0.001147	2.707899
153.331000	25.624052	70.058437	-0.000513	6.092560	-0.001155	2.708369
153.371000	25.624052	70.048267	-0.000510	6.091676	-0.001149	2.707975
153.371000	25.624052	70.054236	-0.000512	6.092195	-0.001152	2.708206
153.391000	25.624052	70.052515	-0.000512	6.092045	-0.001151	2.708140
153.411000	25.624052	70.066851	-0.000515	6.093292	-0.001159	2.708694
153.431000	25.624052	70.059463	-0.000513	6.092649	-0.001155	2.708408
153.451000	25.624133	70.064068	-0.000515	6.093050	-0.001158	2.708586
153.471000	25.624133	70.056889	-0.000513	6.092425	-0.001153	2.708309
153.491000	25.624133	70.055527	-0.000512	6.092307	-0.001153	2.708256
153.511000	25.624133	70.031540	-0.000506	6.090221	-0.001139	2.707329
153.531000	25.624133	70.049667	-0.000511	6.091797	-0.001149	2.708030
153.551000	25.624133	70.055315	-0.000512	6.092289	-0.001153	2.708248
153.571000	25.624214	70.050392	-0.000511	6.091860	-0.001150	2.708058
153.591000	25.624214	70.047925	-0.000510	6.091646	-0.001148	2.707962
153.611000	25.624214	70.035491	-0.000507	6.090565	-0.001141	2.707481
153.631000	25.624214	70.042144	-0.000509	6.091143	-0.001145	2.707739
153.651000	25.624214	70.027567	-0.000505	6.089876	-0.001136	2.707175
153.671000	25.624214	70.041919	-0.000509	6.091124	-0.001145	2.707730
153.691000	25.624294	70.046335	-0.000510	6.091508	-0.001147	2.707901
153.711000	25.624294	70.046561	-0.000510	6.091527	-0.001147	2.707909
153.731000	25.624294	70.031482	-0.000506	6.090216	-0.001138	2.707326
153.751000	25.624294	70.036855	-0.000507	6.090683	-0.001141	2.707534
153.771000	25.624294	70.039884	-0.000508	6.090947	-0.001143	2.707651
153.811000	25.624375	70.046038	-0.000510	6.091482	-0.001147	2.707889
153.811000	25.624375	70.040753	-0.000508	6.091022	-0.001144	2.707685
153.831000	25.624294	70.037152	-0.000507	6.090709	-0.001142	2.707546
153.851000	25.624294	70.037302	-0.000507	6.090722	-0.001142	2.707552
153.871000	25.624375	70.035631	-0.000507	6.090577	-0.001141	2.707487
153.891000	25.624375	70.043929	-0.000509	6.091298	-0.001145	2.707808
153.911000	25.624375	70.029388	-0.000505	6.090034	-0.001137	2.707246
153.931000	25.624375	70.043157	-0.000509	6.091231	-0.001145	2.707778
153.951000	25.624375	70.034712	-0.000507	6.090497	-0.001140	2.707451
153.971000	25.624456	70.031126	-0.000506	6.090185	-0.001138	2.707313
154.011000	25.624456	70.030917	-0.000506	6.090167	-0.001138	2.707305
154.011000	25.624456	70.037818	-0.000507	6.090767	-0.001142	2.707571
154.031000	25.624456	70.023672	-0.000504	6.089537	-0.001133	2.707025
154.051000	25.624375	70.017910	-0.000502	6.089036	-0.001130	2.706802
154.071000	25.624375	70.023954	-0.000504	6.089561	-0.001134	2.707036
154.091000	25.624375	70.035384	-0.000507	6.090555	-0.001140	2.707477
154.111000	25.624375	70.028547	-0.000505	6.089961	-0.001136	2.707213
154.131000	25.624375	70.015549	-0.000502	6.088830	-0.001129	2.706711
154.151000	25.624456	70.015282	-0.000502	6.088807	-0.001128	2.706700
154.171000	25.624456	70.021248	-0.000503	6.089326	-0.001132	2.706931
154.191000	25.624456	70.006838	-0.000499	6.088073	-0.001124	2.706374
154.231000	25.624375	70.029250	-0.000505	6.090022	-0.001137	2.707240
154.231000	25.624375	70.027124	-0.000505	6.089837	-0.001136	2.707158
154.251000	25.624375	70.029072	-0.000505	6.090006	-0.001137	2.707233
154.271000	25.624456	70.022258	-0.000503	6.089414	-0.001133	2.706970
154.291000	25.624456	70.031871	-0.000506	6.090250	-0.001138	2.707342
154.311000	25.624375	70.021077	-0.000503	6.089311	-0.001132	2.706924
154.331000	25.624456	70.024487	-0.000504	6.089608	-0.001134	2.707056
154.351000	25.624456	70.014347	-0.000501	6.088726	-0.001128	2.706664
154.371000	25.624456	70.020500	-0.000503	6.089261	-0.001132	2.706902
154.391000	25.624456	70.014074	-0.000501	6.088702	-0.001128	2.706654
154.411000	25.624456	70.006157	-0.000499	6.088014	-0.001123	2.706347
154.451000	25.624456	70.013905	-0.000501	6.088687	-0.001128	2.706647
154.451000	25.624456	70.020271	-0.000503	6.089241	-0.001131	2.706893
154.471000	25.624456	70.019075	-0.000503	6.089137	-0.001131	2.706847
154.491000	25.624456	70.002201	-0.000498	6.087670	-0.001121	2.706195
154.511000	25.624456	70.008016	-0.000500	6.088175	-0.001124	2.706419
154.531000	25.624456	69.996320	-0.000497	6.087158	-0.001117	2.705967
154.551000	25.624456	70.004358	-0.000499	6.087857	-0.001122	2.706278
154.571000	25.624456	70.004102	-0.000499	6.087835	-0.001122	2.706268
154.591000	25.624456	70.006283	-0.000499	6.088025	-0.001123	2.706352
154.611000	25.624456	70.010952	-0.000500	6.088431	-0.001126	2.706533
154.631000	25.624456	69.995773	-0.000496	6.087111	-0.001117	2.705946
154.651000	25.624456	70.000426	-0.000498	6.087515	-0.001120	2.706126
154.671000	25.624456	70.007891	-0.000500	6.088164	-0.001124	2.706415
154.691000	25.624456	69.997434	-0.000497	6.087255	-0.001118	2.706010
154.711000	25.624456	69.993767	-0.000496	6.086936	-0.001116	2.705868
154.731000	25.624456	69.989219	-0.000495	6.086541	-0.001113	2.705693
154.751000	25.624456	69.991613	-0.000495	6.086749	-0.001115	2.705785
154.771000	25.624456	69.994337	-0.000496	6.086986	-0.001116	2.705891
154.791000	25.624456	69.990244	-0.000495	6.086630	-0.001114	2.705732
154.811000	25.624456	69.989156	-0.000495	6.086535	-0.001113	2.705690
154.831000	25.624456	69.993186	-0.000496	6.086886	-0.001115	2.705846
154.871000	25.624456	69.982801	-0.000493	6.085982	-0.001109	2.705445
154.871000	25.624456	69.988307	-0.000495	6.086461	-0.001113	2.705657
154.891000	25.624456	69.981312	-0.000493	6.085853	-0.001109	2.705387
154.911000	25.624456	69.990898	-0.000495	6.086687	-0.001114	2.705758
154.931000	25.624456	69.984082	-0.000493	6.086094	-0.001110	2.705494
154.951000	25.624456	69.979639	-0.000492	6.085708	-0.001108	2.705322
154.971000	25.624456	69.983512	-0.000493	6.086044	-0.001110	2.705472
154.991000	25.624456	69.986644	-0.000494	6.086317	-0.001112	2.705593
155.011000	25.624456	69.992386	-0.000496	6.086816	-0.001115	2.705815
155.031000	25.624456	69.988761	-0.000495	6.086501	-0.001113	2.705675
155.051000	25.624456	69.979745	-0.000492	6.085717	-0.001108	2.705326
155.091000	25.624456	69.988758	-0.000495	6.086501	-0.001113	2.705675
155.091000	25.624456	69.982222	-0.000493	6.085932	-0.001109	2.705422
155.111000	25.624456	69.988815	-0.000495	6.086506	-0.001113	2.705677
155.131000	25.624456	69.994812	-0.000496	6.087027	-0.001116	2.705909
155.151000	25.624456	69.981992	-0.000493	6.085912	-0.001109	2.705413
155.171000	25.624456	69.991430	-0.000495	6.086733	-0.001114	2.705778
155.191000	25.624456	69.993588	-0.000496	6.086921	-0.001116	2.705862
155.211000	25.624456	69.997922	-0.000497	6.087297	-0.001118	2.706029
155.231000	25.624456	69.979082	-0.000492	6.085659	-0.001107	2.705301
155.251000	25.624456	69.992850	-0.000496	6.086856	-0.001115	2.705833
155.291000	25.624456	69.982029	-0.000493	6.085915	-0.001109	2.705415
155.291000	25.624456	69.977825	-0.000492	6.085550	-0.001106	2.705252
155.311000	25.624456	69.982227	-0.000493	6.085933	-0.001109	2.705422
155.331000	25.624456	69.988816	-0.000495	6.086506	-0.001113	2.705677
155.351000	25.624456	69.971171	-0.000490	6.084971	-0.001103	2.704995
155.371000	25.624456	69.982402	-0.000493	6.085948	-0.001109	2.705429
155.391000	25.624456	69.964646	-0.000488	6.084404	-0.001099	2.704743
155.411000	25.624456	69.974192	-0.000491	6.085234	-0.001104	2.705112
155.431000	25.624456	69.972853	-0.000490	6.085117	-0.001104	2.705060
155.451000	25.624456	69.983875	-0.000493	6.086076	-0.001110	2.705486
155.471000	25.624456	69.982796	-0.000493	6.085982	-0.001109	2.705444
155.491000	25.624456	69.984118	-0.000493	6.086097	-0.001110	2.705495
155.511000	25.624456	69.965711	-0.000489	6.084496	-0.001099	2.704784
155.531000	25.624456	69.968179	-0.000489	6.084711	-0.001101	2.704879
155.551000	25.624456	69.966841	-0.000489	6.084595	-0.001100	2.704828
155.571000	25.624456	69.964761	-0.000488	6.084414	-0.001099	2.704747
155.591000	25.624456	69.968222	-0.000489	6.084715	-0.001101	2.704881
155.611000	25.624456	69.971241	-0.000490	6.084977	-0.001103	2.704998
155.631000	25.624456	69.966910	-0.000489	6.084601	-0.001100	2.704830
155.651000	25.624456	69.954109	-0.000486	6.083487	-0.001093	2.704335
155.671000	25.624456	69.960850	-0.000487	6.084074	-0.001096	2.704596
155.691000	25.624456	69.955856	-0.000486	6.083639	-0.001094	2.704403
155.711000	25.624456	69.963149	-0.000488	6.084274	-0.001098	2.704685
155.731000	25.624456	69.936590	-0.000481	6.081964	-0.001082	2.703658
155.751000	25.624456	69.961629	-0.000488	6.084141	-0.001097	2.704626
155.771000	25.624456	69.959034	-0.000487	6.083916	-0.001095	2.704526
155.791000	25.624456	69.945425	-0.000483	6.082732	-0.001087	2.704000
155.811000	25.624456	69.949423	-0.000484	6.083080	-0.001090	2.704154
155.831000	25.624456	69.953269	-0.000485	6.083414	-0.001092	2.704303
155.851000	25.624456	69.952254	-0.000485	6.083326	-0.001091	2.704264
155.871000	25.624456	69.954690	-0.000486	6.083538	-0.001093	2.704358
155.891000	25.624456	69.951840	-0.000485	6.083290	-0.001091	2.704248
155.911000	25.624456	69.954240	-0.000486	6.083499	-0.001093	2.704340
155.931000	25.624456	69.961145	-0.000487	6.084099	-0.001097	2.704607
155.951000	25.624456	69.954797	-0.000486	6.083547	-0.001093	2.704362
155.971000	25.624456	69.943450	-0.000483	6.082560	-0.001086	2.703923
155.991000	25.624456	69.934437	-0.000480	6.081777	-0.001081	2.703575
156.011000	25.624456	69.943909	-0.000483	6.082600	-0.001087	2.703941
156.031000	25.624456	69.941232	-0.000482	6.082367	-0.001085	2.703838
156.051000	25.624456	69.950102	-0.000485	6.083139	-0.001090	2.704180
156.071000	25.624456	69.937583	-0.000481	6.082050	-0.001083	2.703697
156.091000	25.624456	69.951159	-0.000485	6.083231	-0.001091	2.704221
156.111000	25.624456	69.937358	-0.000481	6.082031	-0.001083	2.703688
156.131000	25.624456	69.928758	-0.000479	6.081283	-0.001078	2.703355
156.151000	25.624456	69.927903	-0.000479	6.081208	-0.001077	2.703322
156.171000	25.624456	69.938885	-0.000482	6.082163	-0.001084	2.703747
156.191000	25.624456	69.954377	-0.000486	6.083511	-0.001093	2.704346
156.211000	25.624456	69.927849	-0.000479	6.081204	-0.001077	2.703320
156.231000	25.624456	69.934072	-0.000480	6.081745	-0.001081	2.703561
156.251000	25.624456	69.935170	-0.000481	6.081840	-0.001081	2.703603
156.271000	25.624456	69.930622	-0.000479	6.081445	-0.001079	2.703427
156.291000	25.624456	69.929012	-0.000479	6.081305	-0.001078	2.703365
156.311000	25.624456	69.912953	-0.000475	6.079908	-0.001068	2.702744
156.331000	25.624456	69.937740	-0.000481	6.082064	-0.001083	2.703703
156.351000	25.624456	69.927266	-0.000479	6.081153	-0.001077	2.703298
156.371000	25.624456	69.932297	-0.000480	6.081590	-0.001080	2.703492
156.391000	25.624456	69.922910	-0.000477	6.080774	-0.001074	2.703129
156.411000	25.624456	69.925207	-0.000478	6.080974	-0.001076	2.703218
156.431000	25.624456	69.928305	-0.000479	6.081243	-0.001077	2.703338
156.451000	25.624456	69.926403	-0.000478	6.081078	-0.001076	2.703264
156.471000	25.624456	69.914859	-0.000475	6.080074	-0.001069	2.702818
156.491000	25.624456	69.920160	-0.000477	6.080535	-0.001073	2.703023
156.511000	25.624456	69.912903	-0.000475	6.079904	-0.001068	2.702742
156.531000	25.624456	69.914409	-0.000475	6.080035	-0.001069	2.702801
156.571000	25.624456	69.919325	-0.000476	6.080462	-0.001072	2.702991
156.571000	25.624456	69.905486	-0.000473	6.079259	-0.001064	2.702456
156.591000	25.624456	69.905216	-0.000473	6.079235	-0.001064	2.702445
156.611000	25.624456	69.919672	-0.000477	6.080493	-0.001072	2.703004
156.631000	25.624456	69.915852	-0.000476	6.080160	-0.001070	2.702856
156.651000	25.624456	69.927485	-0.000479	6.081172	-0.001077	2.703306
156.671000	25.624456	69.923877	-0.000478	6.080858	-0.001075	2.703167
156.691000	25.624456	69.923126	-0.000477	6.080793	-0.001074	2.703138
156.711000	25.624456	69.911122	-0.000474	6.079749	-0.001067	2.702674
156.731000	25.624456	69.913574	-0.000475	6.079962	-0.001069	2.702768
156.751000	25.624456	69.906852	-0.000473	6.079378	-0.001065	2.702508
156.771000	25.624456	69.925903	-0.000478	6.081034	-0.001076	2.703245
156.791000	25.624456	69.909710	-0.000474	6.079626	-0.001066	2.702619
156.811000	25.624456	69.918496	-0.000476	6.080390	-0.001072	2.702959
156.831000	25.624456	69.906899	-0.000473	6.079382	-0.001065	2.702510
156.851000	25.624456	69.910655	-0.000474	6.079708	-0.001067	2.702656
156.871000	25.624456	69.912047	-0.000475	6.079829	-0.001068	2.702709
156.891000	25.624456	69.912955	-0.000475	6.079908	-0.001068	2.702744
156.911000	25.624456	69.900892	-0.000472	6.078859	-0.001061	2.702278
156.931000	25.624456	69.896823	-0.000471	6.078505	-0.001059	2.702121
156.951000	25.624456	69.904253	-0.000473	6.079152	-0.001063	2.702408
156.971000	25.624456	69.905479	-0.000473	6.079258	-0.001064	2.702455
157.011000	25.624456	69.894583	-0.000470	6.078311	-0.001058	2.702034
157.011000	25.624456	69.901687	-0.000472	6.078928	-0.001062	2.702309
157.031000	25.624456	69.908839	-0.000474	6.079550	-0.001066	2.702585
157.051000	25.624456	69.901932	-0.000472	6.078950	-0.001062	2.702318
157.071000	25.624456	69.896876	-0.000471	6.078510	-0.001059	2.702123
157.091000	25.624456	69.905249	-0.000473	6.079238	-0.001064	2.702447
157.111000	25.624456	69.903379	-0.000472	6.079076	-0.001063	2.702374
157.131000	25.624456	69.906533	-0.000473	6.079350	-0.001065	2.702496
157.151000	25.624456	69.906047	-0.000473	6.079308	-0.001064	2.702477
157.171000	25.624456	69.903870	-0.000472	6.079118	-0.001063	2.702393
157.191000	25.624456	69.911346	-0.000474	6.079768	-0.001067	2.702682
157.211000	25.624456	69.910530	-0.000474	6.079698	-0.001067	2.702651
157.231000	25.624456	69.891818	-0.000469	6.078070	-0.001056	2.701927
157.251000	25.624456	69.893943	-0.000470	6.078255	-0.001057	2.702009
157.271000	25.624456	69.888476	-0.000468	6.077780	-0.001054	2.701798
157.291000	25.624456	69.889220	-0.000469	6.077844	-0.001054	2.701827
157.311000	25.624456	69.893719	-0.000470	6.078236	-0.001057	2.702001
157.331000	25.624456	69.878104	-0.000466	6.076878	-0.001048	2.701397
157.351000	25.624456	69.876652	-0.000465	6.076751	-0.001047	2.701341
157.371000	25.624456	69.876219	-0.000465	6.076714	-0.001047	2.701324
157.391000	25.624456	69.888973	-0.000469	6.077823	-0.001054	2.701817
157.431000	25.624456	69.896362	-0.000470	6.078465	-0.001059	2.702103
157.431000	25.624456	69.895596	-0.000470	6.078399	-0.001058	2.702073
157.451000	25.624456	69.892609	-0.000469	6.078139	-0.001056	2.701958
157.471000	25.624375	69.894071	-0.000470	6.078266	-0.001057	2.702014
157.491000	25.624456	69.903719	-0.000472	6.079105	-0.001063	2.702387
157.511000	25.624456	69.899930	-0.000471	6.078776	-0.001061	2.702241
157.531000	25.624456	69.881078	-0.000466	6.077136	-0.001050	2.701512
157.551000	25.624456	69.898919	-0.000471	6.078688	-0.001060	2.702202
157.571000	25.624456	69.874642	-0.000465	6.076577	-0.001046	2.701263
157.591000	25.624456	69.882563	-0.000467	6.077265	-0.001050	2.701570
157.611000	25.624456	69.880969	-0.000466	6.077127	-0.001050	2.701508
157.631000	25.624456	69.891285	-0.000469	6.078024	-0.001056	2.701907
157.651000	25.624456	69.899503	-0.000471	6.078739	-0.001060	2.702224
157.671000	25.624456	69.903827	-0.000472	6.079115	-0.001063	2.702392
157.691000	25.624456	69.905274	-0.000473	6.079240	-0.001064	2.702447
157.711000	25.624456	69.900038	-0.000471	6.078785	-0.001061	2.702245
157.731000	25.624456	69.902967	-0.000472	6.079040	-0.001062	2.702358
157.751000	25.624456	69.891529	-0.000469	6.078045	-0.001056	2.701916
157.771000	25.624456	69.887722	-0.000468	6.077714	-0.001053	2.701769
157.791000	25.624456	69.900063	-0.000471	6.078787	-0.001061	2.702246
157.811000	25.624456	69.891239	-0.000469	6.078020	-0.001056	2.701905
157.831000	25.624456	69.908185	-0.000474	6.079494	-0.001066	2.702560
157.851000	25.624456	69.894159	-0.000470	6.078274	-0.001057	2.702018
157.871000	25.624456	69.889747	-0.000469	6.077890	-0.001055	2.701847
157.891000	25.624456	69.874577	-0.000465	6.076571	-0.001046	2.701261
157.911000	25.624456	69.890241	-0.000469	6.077933	-0.001055	2.701866
157.931000	25.624456	69.883715	-0.000467	6.077366	-0.001051	2.701614
157.951000	25.624456	69.874096	-0.000465	6.076529	-0.001045	2.701242
157.971000	25.624456	69.882533	-0.000467	6.077263	-0.001050	2.701568
157.991000	25.624456	69.880961	-0.000466	6.077126	-0.001049	2.701508
158.011000	25.624456	69.872381	-0.000464	6.076380	-0.001044	2.701176
158.031000	25.624456	69.877361	-0.000466	6.076813	-0.001047	2.701368
158.051000	25.624456	69.864802	-0.000462	6.075721	-0.001040	2.700883
158.071000	25.624456	69.873992	-0.000465	6.076520	-0.001045	2.701238
158.091000	25.624456	69.889102	-0.000469	6.077834	-0.001054	2.701822
158.111000	25.624456	69.875653	-0.000465	6.076664	-0.001046	2.701302
158.131000	25.624456	69.870314	-0.000464	6.076200	-0.001043	2.701096
158.151000	25.624456	69.868451	-0.000463	6.076038	-0.001042	2.701024
158.171000	25.624456	69.880305	-0.000466	6.077069	-0.001049	2.701482
158.191000	25.624456	69.887704	-0.000468	6.077712	-0.001053	2.701768
158.211000	25.624456	69.881198	-0.000467	6.077147	-0.001050	2.701517
158.231000	25.624456	69.868082	-0.000463	6.076006	-0.001042	2.701010
158.251000	25.624456	69.868494	-0.000463	6.076042	-0.001042	2.701026
158.271000	25.624456	69.876229	-0.000465	6.076715	-0.001047	2.701325
158.291000	25.624456	69.857685	-0.000460	6.075102	-0.001036	2.700608
158.311000	25.624456	69.861236	-0.000461	6.075411	-0.001038	2.700745
158.331000	25.624456	69.853797	-0.000459	6.074764	-0.001034	2.700457
158.351000	25.624375	69.857642	-0.000460	6.075098	-0.001036	2.700606
158.371000	25.624456	69.860001	-0.000461	6.075303	-0.001037	2.700697
158.391000	25.624456	69.860939	-0.000461	6.075385	-0.001038	2.700734
158.411000	25.624456	69.859868	-0.000461	6.075292	-0.001037	2.700692
158.431000	25.624456	69.871952	-0.000464	6.076343	-0.001044	2.701159
158.451000	25.624456	69.865724	-0.000462	6.075801	-0.001041	2.700919
158.471000	25.624375	69.863238	-0.000462	6.075585	-0.001039	2.700822
158.491000	25.624456	69.875040	-0.000465	6.076611	-0.001046	2.701279
158.511000	25.624456	69.868737	-0.000463	6.076063	-0.001042	2.701035
158.531000	25.624456	69.873417	-0.000464	6.076470	-0.001045	2.701216
158.551000	25.624456	69.864106	-0.000462	6.075660	-0.001040	2.700856
158.571000	25.624456	69.870575	-0.000464	6.076223	-0.001043	2.701106
158.591000	25.624456	69.889090	-0.000469	6.077833	-0.001054	2.701822
158.611000	25.624456	69.867478	-0.000463	6.075954	-0.001042	2.700986
158.631000	25.624456	69.865761	-0.000462	6.075804	-0.001041	2.700920
158.651000	25.624456	69.858820	-0.000461	6.075201	-0.001036	2.700652
158.671000	25.624456	69.864289	-0.000462	6.075676	-0.001040	2.700863
158.691000	25.624456	69.864583	-0.000462	6.075702	-0.001040	2.700874
158.711000	25.624456	69.868306	-0.000463	6.076026	-0.001042	2.701018
158.731000	25.624456	69.873695	-0.000465	6.076494	-0.001045	2.701227
158.751000	25.624456	69.879461	-0.000466	6.076996	-0.001049	2.701450
158.771000	25.624456	69.864094	-0.000462	6.075659	-0.001040	2.700856
158.791000	25.624456	69.862809	-0.000462	6.075548	-0.001039	2.700806
158.811000	25.624456	69.859789	-0.000461	6.075285	-0.001037	2.700689
158.831000	25.624456	69.869612	-0.000463	6.076139	-0.001043	2.701069
158.851000	25.624456	69.861414	-0.000461	6.075426	-0.001038	2.700752
158.871000	25.624456	69.847782	-0.000458	6.074241	-0.001030	2.700225
158.891000	25.624456	69.848925	-0.000458	6.074340	-0.001031	2.700269
158.931000	25.624456	69.874450	-0.000465	6.076560	-0.001046	2.701256
158.931000	25.624456	69.848730	-0.000458	6.074323	-0.001031	2.700262
158.951000	25.624456	69.864260	-0.000462	6.075674	-0.001040	2.700862
158.971000	25.624456	69.849853	-0.000458	6.074421	-0.001031	2.700305
158.991000	25.624456	69.861150	-0.000461	6.075403	-0.001038	2.700742
159.011000	25.624456	69.850078	-0.000458	6.074440	-0.001031	2.700314
159.031000	25.624456	69.841335	-0.000456	6.073680	-0.001026	2.699976
159.051000	25.624456	69.849664	-0.000458	6.074404	-0.001031	2.700298
159.071000	25.624456	69.848241	-0.000458	6.074281	-0.001030	2.700243
159.091000	25.624456	69.846384	-0.000457	6.074119	-0.001029	2.700171
159.111000	25.624456	69.838923	-0.000455	6.073470	-0.001025	2.699882
159.131000	25.624456	69.853826	-0.000459	6.074766	-0.001034	2.700459
159.151000	25.624456	69.852787	-0.000459	6.074676	-0.001033	2.700418
159.171000	25.624456	69.856048	-0.000460	6.074960	-0.001035	2.700544
159.191000	25.624456	69.853949	-0.000459	6.074777	-0.001034	2.700463
159.211000	25.624456	69.852942	-0.000459	6.074689	-0.001033	2.700424
159.231000	25.624456	69.859139	-0.000461	6.075228	-0.001037	2.700664
159.251000	25.624456	69.848768	-0.000458	6.074326	-0.001031	2.700263
159.271000	25.624456	69.850181	-0.000458	6.074449	-0.001031	2.700318
159.291000	25.624456	69.847407	-0.000458	6.074208	-0.001030	2.700210
159.311000	25.624456	69.854298	-0.000459	6.074807	-0.001034	2.700477
159.331000	25.624456	69.841664	-0.000456	6.073709	-0.001026	2.699988
159.351000	25.624456	69.844889	-0.000457	6.073989	-0.001028	2.700113
159.371000	25.624456	69.849093	-0.000458	6.074355	-0.001031	2.700276
159.391000	25.624375	69.843223	-0.000457	6.073844	-0.001027	2.700049
159.411000	25.624456	69.853991	-0.000459	6.074781	-0.001034	2.700465
159.431000	25.624456	69.844341	-0.000457	6.073941	-0.001028	2.700092
159.451000	25.624456	69.845773	-0.000457	6.074066	-0.001029	2.700147
159.471000	25.624456	69.839602	-0.000456	6.073529	-0.001025	2.699909
159.491000	25.624456	69.842363	-0.000456	6.073769	-0.001027	2.700015
159.511000	25.624456	69.848024	-0.000458	6.074262	-0.001030	2.700234
159.531000	25.624456	69.832386	-0.000454	6.072902	-0.001021	2.699630
159.551000	25.624456	69.840460	-0.000456	6.073604	-0.001026	2.699942
159.571000	25.624456	69.841647	-0.000456	6.073707	-0.001026	2.699988
159.591000	25.624456	69.835679	-0.000455	6.073188	-0.001023	2.699757
159.611000	25.624456	69.845158	-0.000457	6.074012	-0.001028	2.700123
159.631000	25.624456	69.839382	-0.000456	6.073510	-0.001025	2.699900
159.651000	25.624456	69.844677	-0.000457	6.073971	-0.001028	2.700105
159.671000	25.624456	69.840600	-0.000456	6.073616	-0.001026	2.699947
159.691000	25.624456	69.851621	-0.000459	6.074575	-0.001032	2.700373
159.711000	25.624456	69.850125	-0.000458	6.074444	-0.001031	2.700315
159.731000	25.624456	69.839321	-0.000456	6.073505	-0.001025	2.699898
159.751000	25.624456	69.845630	-0.000457	6.074054	-0.001029	2.700142
159.771000	25.624456	69.839685	-0.000456	6.073537	-0.001025	2.699912
159.791000	25.624456	69.850610	-0.000459	6.074487	-0.001032	2.700334
159.811000	25.624456	69.851965	-0.000459	6.074605	-0.001032	2.700387
159.831000	25.624456	69.833795	-0.000454	6.073024	-0.001022	2.699684
159.851000	25.624456	69.849493	-0.000458	6.074390	-0.001031	2.700291
159.871000	25.624456	69.831655	-0.000454	6.072838	-0.001021	2.699601
159.891000	25.624456	69.835117	-0.000454	6.073139	-0.001023	2.699735
159.911000	25.624456	69.834379	-0.000454	6.073075	-0.001022	2.699707
159.931000	25.624456	69.831608	-0.000454	6.072834	-0.001020	2.699600
159.951000	25.624456	69.837402	-0.000455	6.073338	-0.001024	2.699824
159.991000	25.624456	69.832381	-0.000454	6.072901	-0.001021	2.699630
159.991000	25.624456	69.829551	-0.000453	6.072655	-0.001019	2.699520
160.011000	25.624456	69.831870	-0.000454	6.072857	-0.001021	2.699610
160.031000	25.624456	69.830528	-0.000453	6.072740	-0.001020	2.699558
160.051000	25.624456	69.827409	-0.000452	6.072469	-0.001018	2.699437
160.071000	25.624456	69.833512	-0.000454	6.073000	-0.001022	2.699673
160.091000	25.624456	69.829383	-0.000453	6.072641	-0.001019	2.699514
160.111000	25.624456	69.828386	-0.000453	6.072554	-0.001019	2.699475
160.131000	25.624456	69.831756	-0.000454	6.072847	-0.001021	2.699605
160.151000	25.624456	69.824488	-0.000452	6.072215	-0.001016	2.699324
160.171000	25.624456	69.825886	-0.000452	6.072337	-0.001017	2.699378
160.191000	25.624456	69.821064	-0.000451	6.071917	-0.001014	2.699192
160.211000	25.624456	69.819964	-0.000451	6.071822	-0.001014	2.699149
160.231000	25.624456	69.829065	-0.000453	6.072613	-0.001019	2.699501
160.251000	25.624456	69.813995	-0.000449	6.071302	-0.001010	2.698919
160.271000	25.624456	69.812186	-0.000448	6.071145	-0.001009	2.698849
160.291000	25.624456	69.817881	-0.000450	6.071640	-0.001012	2.699069
160.311000	25.624456	69.816980	-0.000450	6.071562	-0.001012	2.699034
160.331000	25.624456	69.811161	-0.000448	6.071056	-0.001008	2.698809
160.351000	25.624456	69.821389	-0.000451	6.071945	-0.001014	2.699205
160.371000	25.624456	69.828598	-0.000453	6.072572	-0.001019	2.699483
160.391000	25.624456	69.834585	-0.000454	6.073093	-0.001022	2.699715
160.411000	25.624456	69.816295	-0.000450	6.071502	-0.001011	2.699008
160.431000	25.624456	69.817736	-0.000450	6.071628	-0.001012	2.699063
160.451000	25.624456	69.830351	-0.000453	6.072725	-0.001020	2.699551
160.471000	25.624456	69.817924	-0.000450	6.071644	-0.001012	2.699071
160.491000	25.624456	69.820374	-0.000451	6.071857	-0.001014	2.699165
160.511000	25.624456	69.814270	-0.000449	6.071326	-0.001010	2.698929
160.531000	25.624456	69.809997	-0.000448	6.070955	-0.001008	2.698764
160.551000	25.624456	69.815159	-0.000449	6.071404	-0.001011	2.698964
160.571000	25.624456	69.811668	-0.000448	6.071100	-0.001009	2.698829
160.591000	25.624456	69.808053	-0.000447	6.070786	-0.001007	2.698689
160.631000	25.624456	69.814808	-0.000449	6.071373	-0.001011	2.698950
160.631000	25.624456	69.809491	-0.000448	6.070911	-0.001007	2.698745
160.650000	25.624456	69.809843	-0.000448	6.070941	-0.001008	2.698758
160.670000	25.624456	69.815658	-0.000449	6.071447	-0.001011	2.698983
160.690000	25.624456	69.828218	-0.000453	6.072539	-0.001018	2.699469
160.710000	25.624456	69.818949	-0.000450	6.071733	-0.001013	2.699110
160.730000	25.624456	69.814351	-0.000449	6.071333	-0.001010	2.698933
160.750000	25.624456	69.811622	-0.000448	6.071096	-0.001009	2.698827
160.770000	25.624456	69.794155	-0.000444	6.069577	-0.000998	2.698152
160.790000	25.624456	69.802749	-0.000446	6.070324	-0.001004	2.698484
160.830000	25.624456	69.815083	-0.000449	6.071397	-0.001011	2.698961
160.850000	25.624456	69.807196	-0.000447	6.070711	-0.001006	2.698656
160.850000	25.624456	69.806912	-0.000447	6.070686	-0.001006	2.698645
160.870000	25.624456	69.816604	-0.000450	6.071529	-0.001012	2.699020
160.890000	25.624456	69.813446	-0.000449	6.071255	-0.001010	2.698898
160.910000	25.624456	69.817952	-0.000450	6.071647	-0.001012	2.699072
160.930000	25.624456	69.811625	-0.000448	6.071096	-0.001009	2.698827
160.950000	25.624456	69.810776	-0.000448	6.071022	-0.001008	2.698794
160.970000	25.624456	69.807945	-0.000447	6.070776	-0.001007	2.698685
160.990000	25.624456	69.810942	-0.000448	6.071037	-0.001008	2.698801
161.010000	25.624456	69.805354	-0.000447	6.070551	-0.001005	2.698585
161.030000	25.624456	69.802784	-0.000446	6.070328	-0.001004	2.698485
161.050000	25.624456	69.805664	-0.000447	6.070578	-0.001005	2.698597
161.070000	25.624456	69.790421	-0.000443	6.069252	-0.000996	2.698007
161.090000	25.624456	69.810814	-0.000448	6.071026	-0.001008	2.698796
161.110000	25.624456	69.807105	-0.000447	6.070703	-0.001006	2.698652
161.130000	25.624456	69.801664	-0.000446	6.070230	-0.001003	2.698442
161.150000	25.624456	69.803656	-0.000446	6.070403	-0.001004	2.698519
161.170000	25.624456	69.797746	-0.000445	6.069889	-0.001001	2.698291
161.190000	25.624456	69.799228	-0.000445	6.070018	-0.001001	2.698348
161.230000	25.624456	69.807002	-0.000447	6.070694	-0.001006	2.698648
161.250000	25.624456	69.799474	-0.000445	6.070040	-0.001002	2.698357
161.270000	25.624456	69.807381	-0.000447	6.070727	-0.001006	2.698663
161.270000	25.624456	69.798975	-0.000445	6.069996	-0.001001	2.698338
161.290000	25.624456	69.800332	-0.000445	6.070114	-0.001002	2.698391
161.310000	25.624456	69.807522	-0.000447	6.070739	-0.001006	2.698668
161.330000	25.624456	69.812123	-0.000448	6.071140	-0.001009	2.698846
161.350000	25.624456	69.805424	-0.000447	6.070557	-0.001005	2.698587
161.370000	25.624456	69.813773	-0.000449	6.071283	-0.001010	2.698910
161.390000	25.624456	69.798761	-0.000445	6.069978	-0.001001	2.698330
161.410000	25.624456	69.788362	-0.000442	6.069073	-0.000995	2.697928
161.430000	25.624456	69.793536	-0.000444	6.069523	-0.000998	2.698128
161.450000	25.624456	69.783097	-0.000441	6.068615	-0.000992	2.697724
161.490000	25.624456	69.790823	-0.000443	6.069287	-0.000996	2.698023
161.490000	25.624456	69.787951	-0.000442	6.069038	-0.000995	2.697912
161.510000	25.624456	69.796523	-0.000444	6.069783	-0.001000	2.698243
161.530000	25.624456	69.783906	-0.000441	6.068686	-0.000992	2.697756
161.550000	25.624456	69.792927	-0.000443	6.069470	-0.000998	2.698104
161.570000	25.624456	69.777385	-0.000439	6.068119	-0.000989	2.697503
161.590000	25.624456	69.789907	-0.000443	6.069208	-0.000996	2.697988
161.610000	25.624456	69.801059	-0.000446	6.070177	-0.001003	2.698419
161.630000	25.624456	69.790153	-0.000443	6.069229	-0.000996	2.697997
161.670000	25.624456	69.794058	-0.000444	6.069569	-0.000998	2.698148
161.670000	25.624456	69.778077	-0.000440	6.068179	-0.000989	2.697530
161.690000	25.624456	69.784834	-0.000441	6.068766	-0.000993	2.697791
161.710000	25.624456	69.801155	-0.000446	6.070186	-0.001003	2.698422
161.730000	25.624456	69.792398	-0.000443	6.069424	-0.000997	2.698084
161.750000	25.624456	69.787443	-0.000442	6.068993	-0.000995	2.697892
161.770000	25.624456	69.784329	-0.000441	6.068723	-0.000993	2.697772
161.790000	25.624456	69.790768	-0.000443	6.069283	-0.000996	2.698021
161.810000	25.624456	69.789233	-0.000442	6.069149	-0.000996	2.697961
161.830000	25.624456	69.785893	-0.000442	6.068859	-0.000994	2.697832
161.850000	25.624456	69.786963	-0.000442	6.068952	-0.000994	2.697874
161.870000	25.624456	69.784869	-0.000441	6.068769	-0.000993	2.697793
161.890000	25.624456	69.789108	-0.000442	6.069138	-0.000995	2.697957
161.910000	25.624456	69.788202	-0.000442	6.069059	-0.000995	2.697922
161.930000	25.624456	69.777341	-0.000439	6.068115	-0.000989	2.697502
161.950000	25.624456	69.783184	-0.000441	6.068623	-0.000992	2.697728
161.970000	25.624456	69.790434	-0.000443	6.069253	-0.000996	2.698008
161.990000	25.624456	69.795737	-0.000444	6.069715	-0.000999	2.698213
162.010000	25.624456	69.768938	-0.000437	6.067384	-0.000984	2.697177
162.030000	25.624456	69.789100	-0.000442	6.069137	-0.000995	2.697956
162.050000	25.624456	69.783253	-0.000441	6.068629	-0.000992	2.697730
162.070000	25.624456	69.765926	-0.000436	6.067122	-0.000982	2.697060
162.090000	25.624456	69.775122	-0.000439	6.067922	-0.000987	2.697416
162.130000	25.624456	69.784752	-0.000441	6.068759	-0.000993	2.697788
162.130000	25.624456	69.777575	-0.000439	6.068135	-0.000989	2.697511
162.150000	25.624456	69.782530	-0.000441	6.068566	-0.000992	2.697702
162.170000	25.624456	69.770946	-0.000438	6.067559	-0.000985	2.697255
162.190000	25.624456	69.775423	-0.000439	6.067948	-0.000987	2.697428
162.210000	25.624456	69.789877	-0.000443	6.069205	-0.000996	2.697986
162.230000	25.624456	69.785310	-0.000441	6.068808	-0.000993	2.697810
162.250000	25.624456	69.794806	-0.000444	6.069634	-0.000999	2.698177
162.270000	25.624456	69.782531	-0.000441	6.068566	-0.000992	2.697702
162.290000	25.624456	69.775171	-0.000439	6.067926	-0.000987	2.697418
162.310000	25.624456	69.772563	-0.000438	6.067699	-0.000986	2.697317
162.330000	25.624456	69.783263	-0.000441	6.068630	-0.000992	2.697731
162.350000	25.624456	69.785661	-0.000442	6.068838	-0.000993	2.697823
162.370000	25.624456	69.791377	-0.000443	6.069335	-0.000997	2.698044
162.390000	25.624456	69.788729	-0.000442	6.069105	-0.000995	2.697942
162.410000	25.624456	69.776672	-0.000439	6.068057	-0.000988	2.697476
162.430000	25.624456	69.773782	-0.000438	6.067805	-0.000986	2.697364
162.450000	25.624375	69.780287	-0.000440	6.068371	-0.000990	2.697616
162.470000	25.624456	69.762265	-0.000435	6.066804	-0.000980	2.696919
162.490000	25.624456	69.753076	-0.000433	6.066005	-0.000974	2.696564
162.510000	25.624456	69.769241	-0.000437	6.067410	-0.000984	2.697189
162.530000	25.624456	69.769791	-0.000437	6.067458	-0.000984	2.697210
162.550000	25.624456	69.766294	-0.000436	6.067154	-0.000982	2.697075
162.570000	25.624456	69.765244	-0.000436	6.067063	-0.000981	2.697034
162.590000	25.624375	69.763361	-0.000436	6.066899	-0.000980	2.696961
162.610000	25.624456	69.764882	-0.000436	6.067031	-0.000981	2.697020
162.630000	25.624456	69.766235	-0.000436	6.067149	-0.000982	2.697072
162.650000	25.624456	69.777741	-0.000439	6.068150	-0.000989	2.697517
162.670000	25.624456	69.765511	-0.000436	6.067086	-0.000982	2.697044
162.690000	25.624456	69.777189	-0.000439	6.068102	-0.000988	2.697496
162.710000	25.624456	69.776032	-0.000439	6.068001	-0.000988	2.697451
162.730000	25.624456	69.771737	-0.000438	6.067628	-0.000985	2.697285
162.750000	25.624456	69.769897	-0.000437	6.067468	-0.000984	2.697214
162.770000	25.624456	69.766674	-0.000437	6.067187	-0.000982	2.697089
162.790000	25.624456	69.774114	-0.000439	6.067834	-0.000987	2.697377
162.810000	25.624456	69.769714	-0.000437	6.067452	-0.000984	2.697207
162.830000	25.624456	69.766337	-0.000436	6.067158	-0.000982	2.697076
162.850000	25.624456	69.770758	-0.000438	6.067542	-0.000985	2.697247
162.870000	25.624456	69.754078	-0.000433	6.066092	-0.000975	2.696602
162.890000	25.624456	69.768957	-0.000437	6.067386	-0.000984	2.697178
162.910000	25.624456	69.769072	-0.000437	6.067396	-0.000984	2.697182
162.950000	25.624456	69.762749	-0.000436	6.066846	-0.000980	2.696938
162.950000	25.624456	69.770771	-0.000438	6.067544	-0.000985	2.697248
162.970000	25.624456	69.772528	-0.000438	6.067696	-0.000986	2.697316
162.990000	25.624456	69.765561	-0.000436	6.067090	-0.000982	2.697046
163.010000	25.624456	69.764654	-0.000436	6.067012	-0.000981	2.697011
163.030000	25.624456	69.770012	-0.000437	6.067478	-0.000984	2.697218
163.050000	25.624456	69.774094	-0.000439	6.067833	-0.000987	2.697376
163.070000	25.624456	69.767871	-0.000437	6.067291	-0.000983	2.697136
163.090000	25.624456	69.765131	-0.000436	6.067053	-0.000981	2.697030
163.110000	25.624375	69.759625	-0.000435	6.066574	-0.000978	2.696817
163.130000	25.624456	69.771099	-0.000438	6.067572	-0.000985	2.697260
163.150000	25.624456	69.778862	-0.000440	6.068247	-0.000989	2.697561
163.190000	25.624456	69.768844	-0.000437	6.067376	-0.000984	2.697173
163.190000	25.624456	69.769689	-0.000437	6.067449	-0.000984	2.697206
163.210000	25.624456	69.774997	-0.000439	6.067911	-0.000987	2.697411
163.230000	25.624456	69.770726	-0.000438	6.067540	-0.000985	2.697246
163.250000	25.624456	69.764370	-0.000436	6.066987	-0.000981	2.697000
163.270000	25.624456	69.765763	-0.000436	6.067108	-0.000982	2.697054
163.290000	25.624456	69.763422	-0.000436	6.066904	-0.000980	2.696964
163.310000	25.624456	69.759500	-0.000435	6.066563	-0.000978	2.696812
163.330000	25.624456	69.760210	-0.000435	6.066625	-0.000978	2.696839
163.350000	25.624456	69.770908	-0.000438	6.067555	-0.000985	2.697253
163.390000	25.624456	69.756084	-0.000434	6.066266	-0.000976	2.696680
163.410000	25.624456	69.752539	-0.000433	6.065958	-0.000974	2.696543
163.410000	25.624456	69.743731	-0.000431	6.065192	-0.000969	2.696202
163.430000	25.624456	69.770196	-0.000438	6.067494	-0.000984	2.697226
163.450000	25.624456	69.763832	-0.000436	6.066940	-0.000981	2.696979
163.470000	25.624456	69.755810	-0.000434	6.066242	-0.000976	2.696669
163.490000	25.624456	69.760794	-0.000435	6.066676	-0.000979	2.696862
163.510000	25.624456	69.758519	-0.000434	6.066478	-0.000977	2.696774
163.530000	25.624456	69.772730	-0.000438	6.067714	-0.000986	2.697323
163.550000	25.624456	69.755259	-0.000434	6.066194	-0.000976	2.696648
163.590000	25.624375	69.778034	-0.000440	6.068175	-0.000989	2.697529
163.590000	25.624375	69.770214	-0.000438	6.067495	-0.000984	2.697226
163.610000	25.624456	69.766399	-0.000437	6.067163	-0.000982	2.697079
163.630000	25.624456	69.757309	-0.000434	6.066373	-0.000977	2.696727
163.650000	25.624456	69.750381	-0.000432	6.065770	-0.000973	2.696460
163.670000	25.624456	69.749776	-0.000432	6.065718	-0.000972	2.696436
163.690000	25.624456	69.754663	-0.000433	6.066143	-0.000975	2.696625
163.710000	25.624456	69.749259	-0.000432	6.065673	-0.000972	2.696416
163.730000	25.624456	69.760829	-0.000435	6.066679	-0.000979	2.696863
163.750000	25.624456	69.729939	-0.000427	6.063993	-0.000961	2.695669
163.770000	25.624456	69.737420	-0.000429	6.064643	-0.000965	2.695958
163.790000	25.624456	69.736673	-0.000429	6.064578	-0.000965	2.695930
163.810000	25.624456	69.745242	-0.000431	6.065323	-0.000970	2.696261
163.830000	25.624456	69.747314	-0.000432	6.065504	-0.000971	2.696341
163.850000	25.624456	69.735432	-0.000428	6.064470	-0.000964	2.695882
163.870000	25.624456	69.755058	-0.000434	6.066177	-0.000975	2.696640
163.890000	25.624456	69.756984	-0.000434	6.066345	-0.000977	2.696715
163.910000	25.624456	69.749930	-0.000432	6.065731	-0.000972	2.696442
163.930000	25.624456	69.751323	-0.000433	6.065852	-0.000973	2.696496
163.950000	25.624456	69.750168	-0.000432	6.065752	-0.000973	2.696451
163.970000	25.624456	69.754565	-0.000433	6.066134	-0.000975	2.696621
163.990000	25.624456	69.754454	-0.000433	6.066124	-0.000975	2.696617
164.010000	25.624456	69.745283	-0.000431	6.065327	-0.000970	2.696262
164.050000	25.624456	69.745864	-0.000431	6.065378	-0.000970	2.696285
164.050000	25.624456	69.738105	-0.000429	6.064703	-0.000965	2.695985
164.070000	25.624456	69.746242	-0.000431	6.065410	-0.000970	2.696299
164.090000	25.624456	69.757455	-0.000434	6.066386	-0.000977	2.696733
164.110000	25.624456	69.737387	-0.000429	6.064640	-0.000965	2.695957
164.130000	25.624456	69.733603	-0.000428	6.064311	-0.000963	2.695811
164.150000	25.624456	69.726567	-0.000426	6.063699	-0.000959	2.695539
164.170000	25.624456	69.743800	-0.000431	6.065198	-0.000969	2.696205
164.190000	25.624456	69.735919	-0.000429	6.064513	-0.000964	2.695900
164.210000	25.624456	69.740245	-0.000430	6.064889	-0.000967	2.696068
164.250000	25.624456	69.736715	-0.000429	6.064582	-0.000965	2.695931
164.250000	25.624456	69.740855	-0.000430	6.064942	-0.000967	2.696091
164.270000	25.624456	69.745264	-0.000431	6.065325	-0.000970	2.696262
164.290000	25.624456	69.736914	-0.000429	6.064599	-0.000965	2.695939
164.310000	25.624456	69.732692	-0.000428	6.064232	-0.000962	2.695776
164.330000	25.624456	69.739011	-0.000429	6.064782	-0.000966	2.696020
164.350000	25.624456	69.739919	-0.000430	6.064861	-0.000967	2.696055
164.370000	25.624456	69.738765	-0.000429	6.064760	-0.000966	2.696010
164.390000	25.624456	69.746943	-0.000431	6.065471	-0.000971	2.696327
164.410000	25.624456	69.740769	-0.000430	6.064934	-0.000967	2.696088
164.430000	25.624456	69.749830	-0.000432	6.065722	-0.000972	2.696438
164.450000	25.624456	69.734669	-0.000428	6.064404	-0.000963	2.695852
164.470000	25.624456	69.734428	-0.000428	6.064383	-0.000963	2.695843
164.490000	25.624456	69.729308	-0.000427	6.063938	-0.000960	2.695645
164.510000	25.624456	69.730672	-0.000427	6.064056	-0.000961	2.695698
164.530000	25.624456	69.745001	-0.000431	6.065302	-0.000970	2.696252
164.550000	25.624456	69.745622	-0.000431	6.065356	-0.000970	2.696276
164.570000	25.624456	69.719075	-0.000424	6.063048	-0.000954	2.695249
164.590000	25.624456	69.722310	-0.000425	6.063329	-0.000956	2.695374
164.610000	25.624456	69.721795	-0.000425	6.063284	-0.000956	2.695354
164.630000	25.624456	69.726336	-0.000426	6.063679	-0.000959	2.695530
164.650000	25.624456	69.730219	-0.000427	6.064017	-0.000961	2.695680
164.690000	25.624456	69.729854	-0.000427	6.063985	-0.000961	2.695666
164.690000	25.624456	69.722669	-0.000425	6.063360	-0.000956	2.695388
164.710000	25.624456	69.718988	-0.000424	6.063040	-0.000954	2.695246
164.730000	25.624456	69.715218	-0.000423	6.062712	-0.000952	2.695100
164.750000	25.624456	69.717773	-0.000424	6.062935	-0.000954	2.695199
164.770000	25.624456	69.730766	-0.000427	6.064065	-0.000961	2.695701
164.790000	25.624456	69.724430	-0.000426	6.063514	-0.000957	2.695456
164.810000	25.624456	69.724102	-0.000425	6.063485	-0.000957	2.695444
164.830000	25.624456	69.724687	-0.000426	6.063536	-0.000958	2.695466
164.850000	25.624456	69.718261	-0.000424	6.062977	-0.000954	2.695218
164.870000	25.624456	69.727033	-0.000426	6.063740	-0.000959	2.695557
164.890000	25.624456	69.724462	-0.000426	6.063516	-0.000957	2.695458
164.910000	25.624456	69.722761	-0.000425	6.063368	-0.000956	2.695392
164.930000	25.624456	69.729341	-0.000427	6.063941	-0.000960	2.695646
164.950000	25.624456	69.731303	-0.000427	6.064111	-0.000961	2.695722
164.970000	25.624456	69.721106	-0.000425	6.063224	-0.000955	2.695328
164.990000	25.624456	69.717490	-0.000424	6.062910	-0.000953	2.695188
165.010000	25.624456	69.712926	-0.000423	6.062513	-0.000951	2.695012
165.030000	25.624456	69.718311	-0.000424	6.062981	-0.000954	2.695220
165.050000	25.624456	69.720622	-0.000425	6.063182	-0.000955	2.695309
165.070000	25.624456	69.714965	-0.000423	6.062690	-0.000952	2.695090
165.090000	25.624456	69.721308	-0.000425	6.063242	-0.000956	2.695336
165.110000	25.624456	69.728802	-0.000427	6.063894	-0.000960	2.695625
165.130000	25.624456	69.720334	-0.000424	6.063157	-0.000955	2.695298
165.150000	25.624456	69.719764	-0.000424	6.063108	-0.000955	2.695276
165.170000	25.624456	69.716108	-0.000423	6.062790	-0.000953	2.695135
165.190000	25.624456	69.719864	-0.000424	6.063116	-0.000955	2.695280
165.210000	25.624456	69.713895	-0.000423	6.062597	-0.000951	2.695049
165.230000	25.624456	69.729850	-0.000427	6.063985	-0.000961	2.695666
165.250000	25.624456	69.719225	-0.000424	6.063061	-0.000954	2.695255
165.270000	25.624456	69.715255	-0.000423	6.062716	-0.000952	2.695102
165.290000	25.624456	69.718618	-0.000424	6.063008	-0.000954	2.695232
165.310000	25.624456	69.712540	-0.000422	6.062480	-0.000950	2.694997
165.330000	25.624456	69.719988	-0.000424	6.063127	-0.000955	2.695285
165.350000	25.624456	69.720096	-0.000424	6.063137	-0.000955	2.695289
165.370000	25.624456	69.730714	-0.000427	6.064060	-0.000961	2.695699
165.390000	25.624456	69.712078	-0.000422	6.062439	-0.000950	2.694979
165.410000	25.624456	69.734670	-0.000428	6.064404	-0.000963	2.695852
165.430000	25.624456	69.723822	-0.000425	6.063461	-0.000957	2.695433
165.450000	25.624456	69.706315	-0.000421	6.061938	-0.000947	2.694756
165.470000	25.624456	69.708321	-0.000421	6.062113	-0.000948	2.694834
165.510000	25.624456	69.709559	-0.000422	6.062220	-0.000949	2.694881
165.530000	25.624456	69.712566	-0.000422	6.062482	-0.000950	2.694998
165.530000	25.624456	69.717305	-0.000424	6.062894	-0.000953	2.695181
165.550000	25.624456	69.708848	-0.000421	6.062158	-0.000948	2.694854
165.570000	25.624456	69.715673	-0.000423	6.062752	-0.000952	2.695118
165.590000	25.624456	69.712016	-0.000422	6.062434	-0.000950	2.694976
165.610000	25.624456	69.703864	-0.000420	6.061725	-0.000945	2.694661
165.630000	25.624456	69.694378	-0.000418	6.060900	-0.000940	2.694294
165.650000	25.624456	69.711405	-0.000422	6.062381	-0.000950	2.694953
165.670000	25.624456	69.714561	-0.000423	6.062655	-0.000952	2.695075
165.690000	25.624456	69.709670	-0.000422	6.062230	-0.000949	2.694886
165.710000	25.624456	69.697474	-0.000419	6.061169	-0.000942	2.694414
165.730000	25.624456	69.707769	-0.000421	6.062065	-0.000948	2.694812
165.750000	25.624456	69.689707	-0.000416	6.060494	-0.000937	2.694114
165.770000	25.624456	69.700703	-0.000419	6.061450	-0.000943	2.694539
165.790000	25.624456	69.704632	-0.000420	6.061792	-0.000946	2.694691
165.810000	25.624456	69.707228	-0.000421	6.062018	-0.000947	2.694791
165.830000	25.624456	69.706176	-0.000421	6.061926	-0.000947	2.694751
165.850000	25.624456	69.708030	-0.000421	6.062087	-0.000948	2.694822
165.870000	25.624456	69.706675	-0.000421	6.061970	-0.000947	2.694770
165.890000	25.624456	69.706368	-0.000421	6.061943	-0.000947	2.694758
165.910000	25.624456	69.709776	-0.000422	6.062239	-0.000949	2.694890
165.930000	25.624456	69.695165	-0.000418	6.060969	-0.000940	2.694325
165.950000	25.624456	69.709336	-0.000422	6.062201	-0.000949	2.694873
165.970000	25.624456	69.711916	-0.000422	6.062425	-0.000950	2.694973
165.990000	25.624456	69.708106	-0.000421	6.062094	-0.000948	2.694825
166.010000	25.624456	69.711510	-0.000422	6.062390	-0.000950	2.694957
166.030000	25.624456	69.710792	-0.000422	6.062328	-0.000949	2.694929
166.050000	25.624456	69.693922	-0.000418	6.060860	-0.000940	2.694277
166.070000	25.624456	69.701599	-0.000420	6.061528	-0.000944	2.694574
166.090000	25.624456	69.706350	-0.000421	6.061941	-0.000947	2.694757
166.110000	25.624456	69.699155	-0.000419	6.061316	-0.000943	2.694479
166.130000	25.624456	69.704639	-0.000420	6.061792	-0.000946	2.694691
166.170000	25.624456	69.712746	-0.000422	6.062497	-0.000951	2.695005
166.170000	25.624456	69.705346	-0.000421	6.061854	-0.000946	2.694719
166.190000	25.624456	69.710002	-0.000422	6.062259	-0.000949	2.694899
166.210000	25.624456	69.705245	-0.000421	6.061845	-0.000946	2.694715
166.230000	25.624456	69.711396	-0.000422	6.062380	-0.000950	2.694952
166.250000	25.624456	69.715320	-0.000423	6.062721	-0.000952	2.695104
166.270000	25.624456	69.706428	-0.000421	6.061948	-0.000947	2.694760
166.290000	25.624456	69.716011	-0.000423	6.062781	-0.000952	2.695131
166.310000	25.624456	69.711802	-0.000422	6.062415	-0.000950	2.694968
166.330000	25.624456	69.716704	-0.000424	6.062842	-0.000953	2.695158
166.350000	25.624456	69.710491	-0.000422	6.062301	-0.000949	2.694917
166.370000	25.624456	69.710082	-0.000422	6.062266	-0.000949	2.694902
166.390000	25.624456	69.717527	-0.000424	6.062913	-0.000953	2.695189
166.410000	25.624456	69.702233	-0.000420	6.061583	-0.000944	2.694598
166.430000	25.624456	69.700650	-0.000419	6.061446	-0.000943	2.694537
166.450000	25.624456	69.692915	-0.000417	6.060773	-0.000939	2.694238
166.470000	25.624456	69.700741	-0.000419	6.061453	-0.000944	2.694540
166.490000	25.624456	69.706787	-0.000421	6.061979	-0.000947	2.694774
166.510000	25.624456	69.702630	-0.000420	6.061618	-0.000945	2.694614
166.530000	25.624456	69.700888	-0.000419	6.061466	-0.000944	2.694546
166.570000	25.624456	69.693624	-0.000417	6.060835	-0.000939	2.694265
166.570000	25.624456	69.690236	-0.000417	6.060540	-0.000937	2.694134
166.610000	25.624375	69.693539	-0.000418	6.060827	-0.000939	2.694262
166.610000	25.624375	69.699797	-0.000419	6.061371	-0.000943	2.694504
166.630000	25.624456	69.700821	-0.000419	6.061460	-0.000944	2.694544
166.650000	25.624456	69.688659	-0.000416	6.060403	-0.000936	2.694073
166.670000	25.624456	69.698813	-0.000419	6.061286	-0.000942	2.694466
166.690000	25.624456	69.695826	-0.000418	6.061026	-0.000941	2.694350
166.710000	25.624456	69.690720	-0.000417	6.060582	-0.000938	2.694153
166.730000	25.624456	69.694885	-0.000418	6.060944	-0.000940	2.694314
166.750000	25.624456	69.709910	-0.000422	6.062251	-0.000949	2.694895
166.770000	25.624456	69.698719	-0.000419	6.061278	-0.000942	2.694462
166.810000	25.624456	69.689879	-0.000417	6.060509	-0.000937	2.694121
166.810000	25.624456	69.702924	-0.000420	6.061643	-0.000945	2.694625
166.830000	25.624456	69.700123	-0.000419	6.061400	-0.000943	2.694517
166.850000	25.624456	69.703383	-0.000420	6.061683	-0.000945	2.694643
166.870000	25.624456	69.704601	-0.000420	6.061789	-0.000946	2.694690
166.890000	25.624456	69.706045	-0.000421	6.061915	-0.000947	2.694746
166.910000	25.624456	69.699541	-0.000419	6.061349	-0.000943	2.694494
166.930000	25.624456	69.696865	-0.000418	6.061116	-0.000941	2.694391
166.950000	25.624456	69.692217	-0.000417	6.060712	-0.000939	2.694211
166.970000	25.624456	69.682105	-0.000414	6.059833	-0.000933	2.693820
167.010000	25.624456	69.695852	-0.000418	6.061028	-0.000941	2.694351
167.030000	25.624456	69.671103	-0.000412	6.058876	-0.000926	2.693395
167.030000	25.624456	69.684390	-0.000415	6.060031	-0.000934	2.693908
167.050000	25.624456	69.692916	-0.000417	6.060773	-0.000939	2.694238
167.070000	25.624456	69.684207	-0.000415	6.060016	-0.000934	2.693901
167.090000	25.624456	69.686551	-0.000416	6.060219	-0.000935	2.693992
167.110000	25.624456	69.696098	-0.000418	6.061050	-0.000941	2.694361
167.130000	25.624456	69.692106	-0.000417	6.060703	-0.000938	2.694207
167.150000	25.624456	69.686204	-0.000416	6.060189	-0.000935	2.693979
167.170000	25.624456	69.689090	-0.000416	6.060440	-0.000937	2.694090
167.190000	25.624456	69.683682	-0.000415	6.059970	-0.000933	2.693881
167.210000	25.624456	69.679340	-0.000414	6.059592	-0.000931	2.693713
167.250000	25.624456	69.680478	-0.000414	6.059691	-0.000932	2.693757
167.250000	25.624456	69.682369	-0.000415	6.059856	-0.000933	2.693830
167.270000	25.624456	69.691453	-0.000417	6.060646	-0.000938	2.694181
167.290000	25.624456	69.684014	-0.000415	6.059999	-0.000934	2.693894
167.310000	25.624456	69.686367	-0.000416	6.060203	-0.000935	2.693985
167.330000	25.624456	69.684295	-0.000415	6.060023	-0.000934	2.693905
167.350000	25.624456	69.672600	-0.000412	6.059006	-0.000927	2.693453
167.370000	25.624456	69.680761	-0.000414	6.059716	-0.000932	2.693768
167.390000	25.624456	69.686717	-0.000416	6.060234	-0.000935	2.693998
167.410000	25.624456	69.677844	-0.000413	6.059462	-0.000930	2.693655
167.430000	25.624456	69.671192	-0.000412	6.058884	-0.000926	2.693398
167.450000	25.624456	69.694965	-0.000418	6.060951	-0.000940	2.694317
167.470000	25.624456	69.693844	-0.000418	6.060854	-0.000939	2.694274
167.490000	25.624456	69.695710	-0.000418	6.061016	-0.000941	2.694346
167.510000	25.624456	69.695762	-0.000418	6.061020	-0.000941	2.694348
167.530000	25.624456	69.682660	-0.000415	6.059881	-0.000933	2.693842
167.550000	25.624456	69.682064	-0.000414	6.059829	-0.000933	2.693818
167.570000	25.624456	69.679189	-0.000414	6.059579	-0.000931	2.693707
167.590000	25.624456	69.683095	-0.000415	6.059919	-0.000933	2.693858
167.610000	25.624456	69.663378	-0.000410	6.058204	-0.000922	2.693096
167.630000	25.624456	69.672197	-0.000412	6.058971	-0.000927	2.693437
167.670000	25.624456	69.676793	-0.000413	6.059371	-0.000929	2.693615
167.670000	25.624456	69.662329	-0.000409	6.058113	-0.000921	2.693056
167.690000	25.624456	69.680566	-0.000414	6.059699	-0.000932	2.693761
167.710000	25.624456	69.671036	-0.000412	6.058870	-0.000926	2.693392
167.730000	25.624456	69.670591	-0.000411	6.058831	-0.000926	2.693375
167.750000	25.624456	69.668732	-0.000411	6.058670	-0.000925	2.693303
167.770000	25.624456	69.675912	-0.000413	6.059294	-0.000929	2.693581
167.790000	25.624456	69.673843	-0.000412	6.059114	-0.000928	2.693501
167.810000	25.624456	69.680282	-0.000414	6.059674	-0.000931	2.693750
167.830000	25.624456	69.664476	-0.000410	6.058300	-0.000922	2.693139
167.850000	25.624456	69.669516	-0.000411	6.058738	-0.000925	2.693333
167.870000	25.624456	69.677578	-0.000413	6.059439	-0.000930	2.693645
167.890000	25.624456	69.680336	-0.000414	6.059679	-0.000932	2.693752
167.910000	25.624456	69.684421	-0.000415	6.060034	-0.000934	2.693910
167.930000	25.624456	69.682355	-0.000415	6.059855	-0.000933	2.693830
167.950000	25.624456	69.677485	-0.000413	6.059431	-0.000930	2.693641
167.970000	25.624456	69.685785	-0.000415	6.060153	-0.000935	2.693962
167.990000	25.624456	69.675729	-0.000413	6.059278	-0.000929	2.693574
168.010000	25.624456	69.679679	-0.000414	6.059622	-0.000931	2.693726
168.030000	25.624456	69.681015	-0.000414	6.059738	-0.000932	2.693778
168.070000	25.624456	69.677494	-0.000413	6.059432	-0.000930	2.693642
168.070000	25.624456	69.676598	-0.000413	6.059354	-0.000929	2.693607
168.090000	25.624456	69.664710	-0.000410	6.058320	-0.000922	2.693148
168.110000	25.624456	69.666841	-0.000410	6.058505	-0.000924	2.693230
168.130000	25.624456	69.677114	-0.000413	6.059399	-0.000930	2.693627
168.150000	25.624456	69.681826	-0.000414	6.059808	-0.000932	2.693809
168.170000	25.624456	69.666878	-0.000411	6.058509	-0.000924	2.693231
168.190000	25.624456	69.675054	-0.000413	6.059220	-0.000928	2.693547
168.210000	25.624456	69.670941	-0.000412	6.058862	-0.000926	2.693388
168.230000	25.624456	69.680377	-0.000414	6.059683	-0.000932	2.693753
168.250000	25.624456	69.663364	-0.000410	6.058203	-0.000922	2.693096
168.290000	25.624456	69.663311	-0.000410	6.058198	-0.000922	2.693094
168.310000	25.624456	69.662677	-0.000409	6.058143	-0.000921	2.693069
168.310000	25.624456	69.670648	-0.000411	6.058836	-0.000926	2.693377
168.330000	25.624456	69.680859	-0.000414	6.059724	-0.000932	2.693772
168.350000	25.624456	69.666843	-0.000410	6.058506	-0.000924	2.693230
168.370000	25.624456	69.671292	-0.000412	6.058892	-0.000926	2.693402
168.390000	25.624456	69.672238	-0.000412	6.058975	-0.000927	2.693439
168.410000	25.624456	69.678329	-0.000413	6.059504	-0.000930	2.693674
168.430000	25.624456	69.670997	-0.000412	6.058867	-0.000926	2.693391
168.450000	25.624456	69.678359	-0.000414	6.059507	-0.000930	2.693675
168.470000	25.624456	69.666672	-0.000410	6.058491	-0.000923	2.693223
168.490000	25.624456	69.669481	-0.000411	6.058735	-0.000925	2.693332
168.510000	25.624456	69.658438	-0.000408	6.057775	-0.000919	2.692905
168.530000	25.624456	69.665363	-0.000410	6.058377	-0.000923	2.693173
168.550000	25.624456	69.679344	-0.000414	6.059593	-0.000931	2.693713
168.570000	25.624456	69.656915	-0.000408	6.057642	-0.000918	2.692846
168.590000	25.624456	69.647969	-0.000406	6.056864	-0.000912	2.692500
168.610000	25.624456	69.663875	-0.000410	6.058247	-0.000922	2.693115
168.630000	25.624456	69.664666	-0.000410	6.058316	-0.000922	2.693146
168.650000	25.624456	69.668990	-0.000411	6.058692	-0.000925	2.693313
168.670000	25.624456	69.648433	-0.000406	6.056904	-0.000913	2.692518
168.690000	25.624456	69.645392	-0.000405	6.056640	-0.000911	2.692401
168.710000	25.624456	69.665768	-0.000410	6.058412	-0.000923	2.693188
168.730000	25.624456	69.657970	-0.000408	6.057734	-0.000918	2.692887
168.750000	25.624456	69.647421	-0.000405	6.056816	-0.000912	2.692479
168.770000	25.624456	69.651445	-0.000406	6.057166	-0.000915	2.692635
168.790000	25.624456	69.646243	-0.000405	6.056714	-0.000911	2.692434
168.810000	25.624456	69.655007	-0.000407	6.057476	-0.000917	2.692772
168.830000	25.624456	69.656885	-0.000408	6.057640	-0.000918	2.692845
168.850000	25.624456	69.655954	-0.000408	6.057559	-0.000917	2.692809
168.870000	25.624456	69.650330	-0.000406	6.057069	-0.000914	2.692592
168.890000	25.624456	69.648893	-0.000406	6.056945	-0.000913	2.692536
168.910000	25.624456	69.647644	-0.000405	6.056836	-0.000912	2.692488
168.930000	25.624456	69.645053	-0.000405	6.056611	-0.000911	2.692388
168.950000	25.624456	69.655485	-0.000408	6.057518	-0.000917	2.692791
168.970000	25.624456	69.651528	-0.000406	6.057174	-0.000915	2.692638
168.990000	25.624456	69.651136	-0.000406	6.057140	-0.000914	2.692623
169.010000	25.624456	69.641515	-0.000404	6.056303	-0.000909	2.692251
169.030000	25.624456	69.649813	-0.000406	6.057025	-0.000914	2.692572
169.050000	25.624456	69.648548	-0.000406	6.056915	-0.000913	2.692523
169.070000	25.624456	69.653443	-0.000407	6.057340	-0.000916	2.692712
169.090000	25.624456	69.658569	-0.000408	6.057786	-0.000919	2.692910
169.110000	25.624456	69.648216	-0.000406	6.056886	-0.000913	2.692510
169.130000	25.624456	69.653716	-0.000407	6.057364	-0.000916	2.692723
169.170000	25.624456	69.656843	-0.000408	6.057636	-0.000918	2.692843
169.170000	25.624456	69.652899	-0.000407	6.057293	-0.000915	2.692691
169.190000	25.624456	69.643710	-0.000404	6.056494	-0.000910	2.692336
169.210000	25.624456	69.652860	-0.000407	6.057290	-0.000915	2.692689
169.230000	25.624456	69.647487	-0.000405	6.056822	-0.000912	2.692482
169.250000	25.624456	69.655973	-0.000408	6.057560	-0.000917	2.692810
169.270000	25.624456	69.654493	-0.000407	6.057431	-0.000916	2.692753
169.290000	25.624456	69.663872	-0.000410	6.058247	-0.000922	2.693115
169.310000	25.624456	69.656595	-0.000408	6.057614	-0.000918	2.692834
169.330000	25.624456	69.649378	-0.000406	6.056987	-0.000913	2.692555
169.370000	25.624456	69.650990	-0.000406	6.057127	-0.000914	2.692617
169.370000	25.624456	69.646309	-0.000405	6.056720	-0.000912	2.692436
169.390000	25.624456	69.652686	-0.000407	6.057274	-0.000915	2.692683
169.410000	25.624456	69.648949	-0.000406	6.056949	-0.000913	2.692538
169.430000	25.624456	69.661740	-0.000409	6.058062	-0.000921	2.693033
169.450000	25.624456	69.656385	-0.000408	6.057596	-0.000917	2.692826
169.470000	25.624456	69.658884	-0.000408	6.057813	-0.000919	2.692922
169.490000	25.624456	69.659317	-0.000409	6.057851	-0.000919	2.692939
169.510000	25.624456	69.658805	-0.000408	6.057807	-0.000919	2.692919
169.530000	25.624456	69.653351	-0.000407	6.057332	-0.000916	2.692708
169.570000	25.624456	69.658250	-0.000408	6.057758	-0.000919	2.692898
169.570000	25.624456	69.654015	-0.000407	6.057390	-0.000916	2.692734
169.590000	25.624456	69.645514	-0.000405	6.056651	-0.000911	2.692405
169.610000	25.624456	69.645682	-0.000405	6.056665	-0.000911	2.692412
169.630000	25.624456	69.648551	-0.000406	6.056915	-0.000913	2.692523
169.650000	25.624456	69.643188	-0.000404	6.056448	-0.000910	2.692316
169.670000	25.624456	69.654998	-0.000407	6.057475	-0.000917	2.692772
169.690000	25.624456	69.652684	-0.000407	6.057274	-0.000915	2.692683
169.710000	25.624456	69.653231	-0.000407	6.057322	-0.000916	2.692704
169.730000	25.624456	69.663679	-0.000410	6.058230	-0.000922	2.693108
169.750000	25.624456	69.655172	-0.000407	6.057491	-0.000917	2.692779
169.790000	25.624456	69.652759	-0.000407	6.057281	-0.000915	2.692686
169.790000	25.624456	69.644332	-0.000405	6.056548	-0.000910	2.692360
169.810000	25.624456	69.649048	-0.000406	6.056958	-0.000913	2.692542
169.830000	25.624456	69.669328	-0.000411	6.058722	-0.000925	2.693326
169.850000	25.624456	69.663940	-0.000410	6.058253	-0.000922	2.693118
169.870000	25.624456	69.655066	-0.000407	6.057481	-0.000917	2.692775
169.890000	25.624456	69.647639	-0.000405	6.056835	-0.000912	2.692488
169.910000	25.624456	69.644480	-0.000405	6.056561	-0.000910	2.692366
169.930000	25.624456	69.655870	-0.000408	6.057551	-0.000917	2.692806
169.950000	25.624456	69.647851	-0.000406	6.056854	-0.000912	2.692496
169.990000	25.624456	69.651507	-0.000406	6.057172	-0.000915	2.692637
169.990000	25.624456	69.640517	-0.000404	6.056216	-0.000908	2.692212
170.010000	25.624456	69.640844	-0.000404	6.056245	-0.000908	2.692225
170.030000	25.624456	69.642815	-0.000404	6.056416	-0.000909	2.692301
170.050000	25.624456	69.648289	-0.000406	6.056892	-0.000913	2.692513
170.070000	25.624456	69.650437	-0.000406	6.057079	-0.000914	2.692596
170.090000	25.624456	69.637656	-0.000403	6.055967	-0.000906	2.692102
170.110000	25.624456	69.640801	-0.000404	6.056241	-0.000908	2.692223
170.130000	25.624456	69.646735	-0.000405	6.056757	-0.000912	2.692453
170.150000	25.624456	69.644254	-0.000405	6.056541	-0.000910	2.692357
170.170000	25.624456	69.629146	-0.000401	6.055227	-0.000901	2.691773
170.210000	25.624456	69.627942	-0.000400	6.055123	-0.000901	2.691726
170.230000	25.624456	69.637713	-0.000403	6.055972	-0.000906	2.692104
170.230000	25.624456	69.638854	-0.000403	6.056071	-0.000907	2.692148
170.250000	25.624456	69.642366	-0.000404	6.056377	-0.000909	2.692284
170.270000	25.624456	69.628846	-0.000401	6.055201	-0.000901	2.691761
170.290000	25.624456	69.638771	-0.000403	6.056064	-0.000907	2.692145
170.310000	25.624456	69.638237	-0.000403	6.056018	-0.000907	2.692124
170.330000	25.624456	69.637963	-0.000403	6.055994	-0.000907	2.692114
170.350000	25.624456	69.646227	-0.000405	6.056713	-0.000911	2.692433
170.370000	25.624456	69.638716	-0.000403	6.056060	-0.000907	2.692143
170.390000	25.624456	69.636752	-0.000403	6.055889	-0.000906	2.692067
170.410000	25.624456	69.646086	-0.000405	6.056700	-0.000911	2.692428
170.430000	25.624456	69.635836	-0.000402	6.055809	-0.000905	2.692031
170.450000	25.624456	69.630584	-0.000401	6.055352	-0.000902	2.691828
170.470000	25.624456	69.631253	-0.000401	6.055410	-0.000903	2.691854
170.490000	25.624456	69.639755	-0.000403	6.056150	-0.000908	2.692183
170.510000	25.624456	69.633486	-0.000402	6.055605	-0.000904	2.691941
170.530000	25.624456	69.633585	-0.000402	6.055613	-0.000904	2.691944
170.550000	25.624456	69.639266	-0.000403	6.056107	-0.000907	2.692164
170.570000	25.624456	69.636929	-0.000403	6.055904	-0.000906	2.692074
170.590000	25.624456	69.629285	-0.000401	6.055239	-0.000901	2.691778
170.610000	25.624456	69.619461	-0.000398	6.054385	-0.000896	2.691398
170.650000	25.624456	69.625916	-0.000400	6.054946	-0.000900	2.691648
170.650000	25.624456	69.636433	-0.000403	6.055861	-0.000906	2.692054
170.670000	25.624456	69.628756	-0.000401	6.055193	-0.000901	2.691758
170.690000	25.624456	69.626776	-0.000400	6.055021	-0.000900	2.691681
170.710000	25.624456	69.648577	-0.000406	6.056917	-0.000913	2.692524
170.730000	25.624456	69.638045	-0.000403	6.056001	-0.000907	2.692117
170.750000	25.624456	69.643899	-0.000405	6.056510	-0.000910	2.692343
170.770000	25.624456	69.627540	-0.000400	6.055088	-0.000900	2.691711
170.790000	25.624456	69.635470	-0.000402	6.055777	-0.000905	2.692017
170.810000	25.624456	69.646279	-0.000405	6.056717	-0.000911	2.692435
170.850000	25.624456	69.636289	-0.000403	6.055848	-0.000906	2.692049
170.850000	25.624456	69.625641	-0.000400	6.054922	-0.000899	2.691637
170.870000	25.624456	69.628511	-0.000400	6.055172	-0.000901	2.691748
170.890000	25.624456	69.627994	-0.000400	6.055127	-0.000901	2.691728
170.910000	25.624456	69.624189	-0.000399	6.054796	-0.000899	2.691581
170.930000	25.624456	69.621198	-0.000399	6.054536	-0.000897	2.691465
170.950000	25.624456	69.622531	-0.000399	6.054652	-0.000898	2.691517
170.970000	25.624456	69.635210	-0.000402	6.055755	-0.000905	2.692007
170.990000	25.624456	69.642272	-0.000404	6.056369	-0.000909	2.692280
171.010000	25.624456	69.632478	-0.000402	6.055517	-0.000903	2.691902
171.030000	25.624456	69.635450	-0.000402	6.055775	-0.000905	2.692016
171.050000	25.624456	69.638231	-0.000403	6.056017	-0.000907	2.692124
171.090000	25.624456	69.627616	-0.000400	6.055094	-0.000901	2.691714
171.090000	25.624456	69.629267	-0.000401	6.055238	-0.000901	2.691777
171.110000	25.624456	69.623500	-0.000399	6.054736	-0.000898	2.691554
171.130000	25.624456	69.627287	-0.000400	6.055066	-0.000900	2.691701
171.150000	25.624456	69.644978	-0.000405	6.056604	-0.000911	2.692385
171.170000	25.624456	69.639145	-0.000403	6.056097	-0.000907	2.692159
171.190000	25.624456	69.640742	-0.000404	6.056236	-0.000908	2.692221
171.210000	25.624456	69.624647	-0.000399	6.054836	-0.000899	2.691599
171.230000	25.624456	69.632976	-0.000402	6.055560	-0.000904	2.691921
171.250000	25.624456	69.625935	-0.000400	6.054948	-0.000900	2.691649
171.270000	25.624456	69.626331	-0.000400	6.054982	-0.000900	2.691664
171.290000	25.624456	69.628959	-0.000401	6.055211	-0.000901	2.691765
171.310000	25.624456	69.627814	-0.000400	6.055111	-0.000901	2.691721
171.330000	25.624456	69.644099	-0.000405	6.056528	-0.000910	2.692351
171.350000	25.624456	69.631762	-0.000401	6.055455	-0.000903	2.691874
171.370000	25.624456	69.639019	-0.000403	6.056086	-0.000907	2.692154
171.390000	25.624456	69.628561	-0.000400	6.055176	-0.000901	2.691750
171.410000	25.624456	69.621753	-0.000399	6.054584	-0.000897	2.691487
171.430000	25.624456	69.631632	-0.000401	6.055443	-0.000903	2.691869
171.450000	25.624456	69.631364	-0.000401	6.055420	-0.000903	2.691858
171.470000	25.624456	69.647737	-0.000406	6.056844	-0.000912	2.692491
171.490000	25.624456	69.627706	-0.000400	6.055102	-0.000901	2.691717
171.510000	25.624456	69.624395	-0.000399	6.054814	-0.000899	2.691589
171.530000	25.624456	69.634380	-0.000402	6.055682	-0.000904	2.691975
171.550000	25.624456	69.633218	-0.000402	6.055581	-0.000904	2.691930
171.570000	25.624456	69.628282	-0.000400	6.055152	-0.000901	2.691739
171.590000	25.624456	69.633975	-0.000402	6.055647	-0.000904	2.691959
171.610000	25.624456	69.627869	-0.000400	6.055116	-0.000901	2.691723
171.630000	25.624456	69.632060	-0.000401	6.055481	-0.000903	2.691885
171.650000	25.624456	69.626828	-0.000400	6.055026	-0.000900	2.691683
171.670000	25.624456	69.621779	-0.000399	6.054587	-0.000897	2.691488
171.710000	25.624456	69.616309	-0.000397	6.054111	-0.000894	2.691276
171.730000	25.624456	69.630736	-0.000401	6.055366	-0.000902	2.691834
171.730000	25.624456	69.628757	-0.000401	6.055193	-0.000901	2.691758
171.750000	25.624456	69.613935	-0.000397	6.053904	-0.000892	2.691185
171.770000	25.624456	69.625642	-0.000400	6.054923	-0.000899	2.691637
171.790000	25.624456	69.615493	-0.000397	6.054040	-0.000893	2.691245
171.810000	25.624456	69.610187	-0.000396	6.053578	-0.000890	2.691040
171.830000	25.624456	69.601095	-0.000393	6.052788	-0.000885	2.690688
171.850000	25.624456	69.607126	-0.000395	6.053312	-0.000888	2.690921
171.870000	25.624456	69.620907	-0.000398	6.054511	-0.000897	2.691454
171.890000	25.624456	69.607127	-0.000395	6.053312	-0.000888	2.690921
171.910000	25.624456	69.621655	-0.000399	6.054576	-0.000897	2.691483
171.930000	25.624456	69.619197	-0.000398	6.054362	-0.000896	2.691388
171.950000	25.624456	69.611379	-0.000396	6.053682	-0.000891	2.691086
171.970000	25.624456	69.617921	-0.000398	6.054251	-0.000895	2.691339
171.990000	25.624456	69.626121	-0.000400	6.054964	-0.000900	2.691656
172.010000	25.624456	69.613651	-0.000397	6.053880	-0.000892	2.691174
172.030000	25.624456	69.615959	-0.000397	6.054080	-0.000894	2.691263
172.050000	25.624456	69.618765	-0.000398	6.054324	-0.000895	2.691371
172.070000	25.624456	69.616632	-0.000397	6.054139	-0.000894	2.691289
172.090000	25.624456	69.616890	-0.000397	6.054161	-0.000894	2.691299
172.110000	25.624456	69.621513	-0.000399	6.054563	-0.000897	2.691478
172.130000	25.624456	69.611341	-0.000396	6.053679	-0.000891	2.691084
172.150000	25.624456	69.607907	-0.000395	6.053380	-0.000889	2.690952
172.170000	25.624456	69.609405	-0.000395	6.053511	-0.000890	2.691010
172.190000	25.624456	69.613413	-0.000397	6.053859	-0.000892	2.691165
172.210000	25.624456	69.613827	-0.000397	6.053895	-0.000892	2.691180
172.230000	25.624456	69.607078	-0.000395	6.053308	-0.000888	2.690920
172.250000	25.624456	69.614415	-0.000397	6.053946	-0.000893	2.691203
172.270000	25.624456	69.606149	-0.000395	6.053227	-0.000888	2.690884
172.290000	25.624456	69.601491	-0.000393	6.052822	-0.000885	2.690704
172.310000	25.624456	69.607261	-0.000395	6.053324	-0.000889	2.690927
172.350000	25.624456	69.606604	-0.000395	6.053267	-0.000888	2.690901
172.370000	25.624456	69.604032	-0.000394	6.053043	-0.000887	2.690802
172.370000	25.624456	69.622481	-0.000399	6.054648	-0.000897	2.691515
172.390000	25.624456	69.615124	-0.000397	6.054008	-0.000893	2.691231
172.410000	25.624456	69.609063	-0.000395	6.053481	-0.000890	2.690996
172.430000	25.624456	69.611212	-0.000396	6.053668	-0.000891	2.691079
172.450000	25.624456	69.611172	-0.000396	6.053664	-0.000891	2.691078
172.470000	25.624456	69.605920	-0.000395	6.053207	-0.000888	2.690875
172.490000	25.624456	69.610027	-0.000396	6.053565	-0.000890	2.691034
172.510000	25.624456	69.616831	-0.000397	6.054156	-0.000894	2.691297
172.530000	25.624456	69.610769	-0.000396	6.053629	-0.000891	2.691062
172.550000	25.624456	69.618152	-0.000398	6.054271	-0.000895	2.691348
172.570000	25.624456	69.607186	-0.000395	6.053317	-0.000889	2.690924
172.590000	25.624456	69.612916	-0.000396	6.053816	-0.000892	2.691145
172.610000	25.624456	69.614477	-0.000397	6.053952	-0.000893	2.691206
172.630000	25.624456	69.602333	-0.000394	6.052895	-0.000886	2.690736
172.650000	25.624456	69.601448	-0.000393	6.052819	-0.000885	2.690702
172.670000	25.624456	69.606239	-0.000395	6.053235	-0.000888	2.690887
172.690000	25.624456	69.598785	-0.000393	6.052587	-0.000884	2.690599
172.710000	25.624456	69.601175	-0.000393	6.052795	-0.000885	2.690691
172.730000	25.624456	69.602061	-0.000394	6.052872	-0.000885	2.690726
172.750000	25.624456	69.612522	-0.000396	6.053782	-0.000892	2.691130
172.790000	25.624456	69.599119	-0.000393	6.052616	-0.000884	2.690612
172.790000	25.624456	69.611884	-0.000396	6.053726	-0.000891	2.691105
172.810000	25.624456	69.597330	-0.000392	6.052460	-0.000883	2.690543
172.830000	25.624456	69.590056	-0.000390	6.051828	-0.000878	2.690262
172.850000	25.624456	69.600314	-0.000393	6.052720	-0.000884	2.690658
172.870000	25.624456	69.622036	-0.000399	6.054609	-0.000897	2.691498
172.890000	25.624456	69.612042	-0.000396	6.053740	-0.000891	2.691112
172.910000	25.624456	69.603152	-0.000394	6.052967	-0.000886	2.690768
172.930000	25.624456	69.608355	-0.000395	6.053419	-0.000889	2.690969
172.950000	25.624456	69.612872	-0.000396	6.053812	-0.000892	2.691144
172.970000	25.624456	69.615685	-0.000397	6.054057	-0.000894	2.691252
172.990000	25.624456	69.614089	-0.000397	6.053918	-0.000893	2.691191
173.010000	25.624456	69.604349	-0.000394	6.053071	-0.000887	2.690814
173.030000	25.624456	69.603945	-0.000394	6.053036	-0.000887	2.690798
173.050000	25.624456	69.609959	-0.000396	6.053559	-0.000890	2.691031
173.070000	25.624456	69.612770	-0.000396	6.053803	-0.000892	2.691140
173.090000	25.624456	69.617521	-0.000398	6.054216	-0.000895	2.691323
173.110000	25.624456	69.605545	-0.000394	6.053175	-0.000888	2.690860
173.130000	25.624456	69.606896	-0.000395	6.053292	-0.000888	2.690913
173.150000	25.624456	69.600113	-0.000393	6.052702	-0.000884	2.690650
173.170000	25.624456	69.595168	-0.000392	6.052272	-0.000881	2.690459
173.210000	25.624456	69.592037	-0.000391	6.052000	-0.000880	2.690338
173.210000	25.624456	69.611212	-0.000396	6.053668	-0.000891	2.691079
173.230000	25.624456	69.599769	-0.000393	6.052673	-0.000884	2.690637
173.250000	25.624456	69.587679	-0.000390	6.051621	-0.000877	2.690170
173.270000	25.624456	69.586635	-0.000390	6.051530	-0.000876	2.690129
173.290000	25.624456	69.595229	-0.000392	6.052278	-0.000881	2.690462
173.310000	25.624456	69.595677	-0.000392	6.052317	-0.000882	2.690479
173.330000	25.624456	69.597866	-0.000392	6.052507	-0.000883	2.690563
173.350000	25.624456	69.595322	-0.000392	6.052286	-0.000882	2.690465
173.370000	25.624456	69.580580	-0.000388	6.051004	-0.000873	2.689895
173.390000	25.624456	69.596160	-0.000392	6.052359	-0.000882	2.690498
173.430000	25.624456	69.594952	-0.000392	6.052254	-0.000881	2.690451
173.430000	25.624456	69.594378	-0.000392	6.052204	-0.000881	2.690429
173.450000	25.624456	69.605717	-0.000395	6.053190	-0.000888	2.690867
173.470000	25.624456	69.588265	-0.000390	6.051672	-0.000877	2.690192
173.490000	25.624456	69.593622	-0.000391	6.052138	-0.000881	2.690399
173.510000	25.624456	69.605921	-0.000395	6.053208	-0.000888	2.690875
173.530000	25.624456	69.598178	-0.000393	6.052534	-0.000883	2.690576
173.550000	25.624456	69.597754	-0.000392	6.052497	-0.000883	2.690559
173.570000	25.624456	69.592398	-0.000391	6.052031	-0.000880	2.690352
173.590000	25.624456	69.600830	-0.000393	6.052765	-0.000885	2.690678
173.630000	25.624456	69.597924	-0.000392	6.052512	-0.000883	2.690566
173.630000	25.624456	69.605359	-0.000394	6.053159	-0.000887	2.690853
173.650000	25.624456	69.596576	-0.000392	6.052395	-0.000882	2.690514
173.670000	25.624456	69.596067	-0.000392	6.052351	-0.000882	2.690494
173.690000	25.624456	69.605023	-0.000394	6.053129	-0.000887	2.690840
173.710000	25.624456	69.601331	-0.000393	6.052808	-0.000885	2.690697
173.730000	25.624456	69.603512	-0.000394	6.052998	-0.000886	2.690782
173.750000	25.624456	69.588654	-0.000390	6.051706	-0.000878	2.690207
173.770000	25.624456	69.578257	-0.000387	6.050802	-0.000871	2.689805
173.790000	25.624456	69.602556	-0.000394	6.052915	-0.000886	2.690745
173.810000	25.624456	69.587118	-0.000390	6.051572	-0.000877	2.690148
173.850000	25.624456	69.594845	-0.000392	6.052244	-0.000881	2.690447
173.850000	25.624456	69.605061	-0.000394	6.053133	-0.000887	2.690842
173.870000	25.624456	69.601549	-0.000393	6.052827	-0.000885	2.690706
173.890000	25.624456	69.609741	-0.000396	6.053540	-0.000890	2.691023
173.910000	25.624456	69.612200	-0.000396	6.053754	-0.000891	2.691118
173.930000	25.624456	69.608764	-0.000395	6.053455	-0.000889	2.690985
173.950000	25.624375	69.601576	-0.000393	6.052830	-0.000885	2.690707
173.970000	25.624456	69.601855	-0.000394	6.052854	-0.000885	2.690718
173.990000	25.624456	69.586784	-0.000390	6.051543	-0.000877	2.690135
174.010000	25.624456	69.581095	-0.000388	6.051049	-0.000873	2.689915
174.030000	25.624456	69.597659	-0.000392	6.052489	-0.000883	2.690555
174.050000	25.624456	69.586750	-0.000390	6.051540	-0.000876	2.690134
174.070000	25.624456	69.592513	-0.000391	6.052042	-0.000880	2.690357
174.090000	25.624456	69.584100	-0.000389	6.051310	-0.000875	2.690031
174.110000	25.624456	69.598108	-0.000393	6.052528	-0.000883	2.690573
174.130000	25.624456	69.597641	-0.000392	6.052487	-0.000883	2.690555
174.150000	25.624456	69.601327	-0.000393	6.052808	-0.000885	2.690697
174.170000	25.624456	69.604342	-0.000394	6.053070	-0.000887	2.690814
174.190000	25.624456	69.603426	-0.000394	6.052991	-0.000886	2.690778
174.210000	25.624456	69.600702	-0.000393	6.052754	-0.000885	2.690673
174.230000	25.624456	69.601692	-0.000393	6.052840	-0.000885	2.690711
174.250000	25.624456	69.604115	-0.000394	6.053050	-0.000887	2.690805
174.290000	25.624456	69.599451	-0.000393	6.052645	-0.000884	2.690625
174.290000	25.624456	69.596265	-0.000392	6.052368	-0.000882	2.690502
174.310000	25.624456	69.601113	-0.000393	6.052789	-0.000885	2.690689
174.330000	25.624456	69.596001	-0.000392	6.052345	-0.000882	2.690491
174.350000	25.624456	69.586697	-0.000390	6.051536	-0.000876	2.690132
174.370000	25.624456	69.589762	-0.000390	6.051802	-0.000878	2.690250
174.390000	25.624456	69.587756	-0.000390	6.051628	-0.000877	2.690173
174.410000	25.624456	69.591490	-0.000391	6.051953	-0.000879	2.690317
174.430000	25.624456	69.587911	-0.000390	6.051641	-0.000877	2.690179
174.450000	25.624456	69.583982	-0.000389	6.051300	-0.000875	2.690027
174.470000	25.624456	69.575939	-0.000387	6.050600	-0.000870	2.689716
174.490000	25.624456	69.585871	-0.000389	6.051464	-0.000876	2.690100
174.510000	25.624456	69.584266	-0.000389	6.051324	-0.000875	2.690038
174.530000	25.624456	69.573808	-0.000386	6.050415	-0.000869	2.689633
174.550000	25.624456	69.582043	-0.000388	6.051131	-0.000874	2.689952
174.570000	25.624456	69.555577	-0.000381	6.048829	-0.000858	2.688929
174.590000	25.624456	69.572584	-0.000386	6.050308	-0.000868	2.689586
174.610000	25.624456	69.564741	-0.000384	6.049626	-0.000864	2.689283
174.630000	25.624456	69.578459	-0.000387	6.050819	-0.000872	2.689813
174.650000	25.624456	69.583300	-0.000389	6.051240	-0.000874	2.690000
174.670000	25.624456	69.577137	-0.000387	6.050704	-0.000871	2.689762
174.710000	25.624456	69.588213	-0.000390	6.051668	-0.000877	2.690190
174.710000	25.624456	69.567347	-0.000384	6.049853	-0.000865	2.689384
174.730000	25.624456	69.566727	-0.000384	6.049799	-0.000865	2.689360
174.750000	25.624456	69.568518	-0.000385	6.049955	-0.000866	2.689429
174.770000	25.624456	69.591644	-0.000391	6.051966	-0.000879	2.690323
174.790000	25.624456	69.576723	-0.000387	6.050668	-0.000871	2.689746
174.810000	25.624456	69.577546	-0.000387	6.050740	-0.000871	2.689778
174.830000	25.624456	69.573825	-0.000386	6.050416	-0.000869	2.689634
174.850000	25.624456	69.572435	-0.000386	6.050295	-0.000868	2.689580
174.870000	25.624456	69.580381	-0.000388	6.050986	-0.000873	2.689888
174.890000	25.624456	69.586137	-0.000389	6.051487	-0.000876	2.690110
174.910000	25.624456	69.569909	-0.000385	6.050076	-0.000867	2.689483
174.930000	25.624456	69.582452	-0.000388	6.051167	-0.000874	2.689968
174.950000	25.624456	69.579132	-0.000388	6.050878	-0.000872	2.689839
174.970000	25.624456	69.579896	-0.000388	6.050944	-0.000872	2.689869
174.990000	25.624456	69.569367	-0.000385	6.050029	-0.000866	2.689462
175.010000	25.624456	69.573836	-0.000386	6.050417	-0.000869	2.689635
175.030000	25.624456	69.574611	-0.000386	6.050485	-0.000869	2.689664
175.050000	25.624456	69.577289	-0.000387	6.050718	-0.000871	2.689768
175.070000	25.624456	69.578838	-0.000387	6.050852	-0.000872	2.689828
175.090000	25.624456	69.572120	-0.000386	6.050268	-0.000868	2.689568
175.130000	25.624456	69.575965	-0.000387	6.050602	-0.000870	2.689717
175.130000	25.624456	69.570988	-0.000385	6.050170	-0.000867	2.689524
175.150000	25.624456	69.570313	-0.000385	6.050111	-0.000867	2.689498
175.170000	25.624456	69.568513	-0.000385	6.049954	-0.000866	2.689429
175.190000	25.624456	69.565901	-0.000384	6.049727	-0.000864	2.689328
175.210000	25.624456	69.575120	-0.000387	6.050529	-0.000870	2.689684
175.230000	25.624456	69.568598	-0.000385	6.049962	-0.000866	2.689432
175.250000	25.624456	69.591106	-0.000391	6.051919	-0.000879	2.690302
175.270000	25.624456	69.583064	-0.000389	6.051220	-0.000874	2.689991
175.290000	25.624456	69.581635	-0.000388	6.051095	-0.000873	2.689936
175.310000	25.624456	69.578673	-0.000387	6.050838	-0.000872	2.689822
175.330000	25.624456	69.578084	-0.000387	6.050787	-0.000871	2.689799
175.350000	25.624456	69.579222	-0.000388	6.050886	-0.000872	2.689843
175.370000	25.624456	69.573582	-0.000386	6.050395	-0.000869	2.689625
175.390000	25.624456	69.585860	-0.000389	6.051463	-0.000876	2.690099
175.410000	25.624456	69.575968	-0.000387	6.050603	-0.000870	2.689717
175.430000	25.624456	69.580257	-0.000388	6.050976	-0.000873	2.689883
175.450000	25.624456	69.578691	-0.000387	6.050840	-0.000872	2.689822
175.470000	25.624456	69.573913	-0.000386	6.050424	-0.000869	2.689637
175.490000	25.624456	69.581462	-0.000388	6.051080	-0.000873	2.689929
175.510000	25.624456	69.567535	-0.000385	6.049869	-0.000865	2.689391
175.530000	25.624456	69.565475	-0.000384	6.049690	-0.000864	2.689311
175.570000	25.624456	69.568808	-0.000385	6.049980	-0.000866	2.689440
175.570000	25.624456	69.572671	-0.000386	6.050316	-0.000868	2.689589
175.590000	25.624456	69.565406	-0.000384	6.049684	-0.000864	2.689309
175.610000	25.624456	69.573811	-0.000386	6.050415	-0.000869	2.689634
175.630000	25.624456	69.569419	-0.000385	6.050033	-0.000866	2.689464
175.650000	25.624456	69.561249	-0.000383	6.049323	-0.000861	2.689148
175.670000	25.624456	69.575565	-0.000387	6.050568	-0.000870	2.689701
175.690000	25.624456	69.568683	-0.000385	6.049969	-0.000866	2.689435
175.710000	25.624456	69.561933	-0.000383	6.049382	-0.000862	2.689174
175.730000	25.624456	69.567501	-0.000385	6.049866	-0.000865	2.689390
175.770000	25.624456	69.575755	-0.000387	6.050584	-0.000870	2.689709
175.770000	25.624456	69.557696	-0.000382	6.049014	-0.000859	2.689011
175.790000	25.624456	69.564761	-0.000384	6.049628	-0.000864	2.689284
175.810000	25.624456	69.568989	-0.000385	6.049996	-0.000866	2.689447
175.830000	25.624456	69.556241	-0.000382	6.048887	-0.000859	2.688954
175.850000	25.624456	69.568080	-0.000385	6.049917	-0.000866	2.689412
175.870000	25.624456	69.562238	-0.000383	6.049409	-0.000862	2.689186
175.890000	25.624456	69.560040	-0.000383	6.049218	-0.000861	2.689101
175.910000	25.624456	69.551412	-0.000380	6.048467	-0.000856	2.688768
175.930000	25.624456	69.549569	-0.000380	6.048307	-0.000855	2.688696
175.950000	25.624456	69.556662	-0.000382	6.048924	-0.000859	2.688971
175.990000	25.624456	69.568045	-0.000385	6.049914	-0.000865	2.689411
175.990000	25.624456	69.555755	-0.000381	6.048845	-0.000858	2.688936
176.010000	25.624456	69.576446	-0.000387	6.050644	-0.000870	2.689735
176.030000	25.624456	69.566739	-0.000384	6.049800	-0.000865	2.689360
176.050000	25.624456	69.580299	-0.000388	6.050979	-0.000873	2.689884
176.070000	25.624456	69.566473	-0.000384	6.049777	-0.000865	2.689350
176.090000	25.624456	69.549350	-0.000380	6.048288	-0.000854	2.688688
176.110000	25.624456	69.560540	-0.000383	6.049261	-0.000861	2.689120
176.130000	25.624456	69.553716	-0.000381	6.048668	-0.000857	2.688857
176.150000	25.624456	69.558850	-0.000382	6.049114	-0.000860	2.689055
176.190000	25.624456	69.553858	-0.000381	6.048680	-0.000857	2.688862
176.190000	25.624456	69.546818	-0.000379	6.048068	-0.000853	2.688590
176.210000	25.624456	69.551173	-0.000380	6.048446	-0.000856	2.688758
176.230000	25.624456	69.554002	-0.000381	6.048692	-0.000857	2.688868
176.250000	25.624456	69.554748	-0.000381	6.048757	-0.000858	2.688897
176.270000	25.624456	69.550507	-0.000380	6.048389	-0.000855	2.688733
176.290000	25.624456	69.552106	-0.000381	6.048528	-0.000856	2.688794
176.310000	25.624456	69.544846	-0.000379	6.047896	-0.000852	2.688514
176.330000	25.624456	69.563497	-0.000383	6.049518	-0.000863	2.689235
176.350000	25.624456	69.544396	-0.000378	6.047857	-0.000852	2.688496
176.370000	25.624456	69.553557	-0.000381	6.048654	-0.000857	2.688851
176.410000	25.624456	69.552168	-0.000381	6.048533	-0.000856	2.688797
176.410000	25.624456	69.555487	-0.000381	6.048822	-0.000858	2.688925
176.430000	25.624456	69.559090	-0.000382	6.049135	-0.000860	2.689064
176.450000	25.624456	69.555095	-0.000381	6.048787	-0.000858	2.688910
176.470000	25.624456	69.561283	-0.000383	6.049326	-0.000862	2.689149
176.490000	25.624456	69.555396	-0.000381	6.048814	-0.000858	2.688922
176.510000	25.624456	69.566785	-0.000384	6.049804	-0.000865	2.689362
176.530000	25.624456	69.537449	-0.000377	6.047253	-0.000847	2.688228
176.550000	25.624456	69.554392	-0.000381	6.048726	-0.000857	2.688883
176.570000	25.624456	69.560956	-0.000383	6.049297	-0.000861	2.689137
176.590000	25.624456	69.561420	-0.000383	6.049338	-0.000862	2.689155
176.630000	25.624456	69.564753	-0.000384	6.049627	-0.000864	2.689283
176.630000	25.624456	69.570445	-0.000385	6.050122	-0.000867	2.689503
176.650000	25.624456	69.561232	-0.000383	6.049321	-0.000861	2.689147
176.670000	25.624456	69.557773	-0.000382	6.049020	-0.000859	2.689014
176.690000	25.624456	69.563274	-0.000383	6.049499	-0.000863	2.689226
176.710000	25.624456	69.558769	-0.000382	6.049107	-0.000860	2.689052
176.730000	25.624456	69.559653	-0.000382	6.049184	-0.000861	2.689086
176.750000	25.624456	69.551146	-0.000380	6.048444	-0.000856	2.688757
176.770000	25.624456	69.552213	-0.000381	6.048537	-0.000856	2.688799
176.790000	25.624456	69.558591	-0.000382	6.049091	-0.000860	2.689045
176.830000	25.624456	69.561802	-0.000383	6.049371	-0.000862	2.689169
176.850000	25.624456	69.568097	-0.000385	6.049918	-0.000866	2.689413
176.850000	25.624456	69.560645	-0.000383	6.049270	-0.000861	2.689125
176.870000	25.624456	69.563942	-0.000384	6.049557	-0.000863	2.689252
176.890000	25.624456	69.569716	-0.000385	6.050059	-0.000866	2.689475
176.910000	25.624456	69.542916	-0.000378	6.047728	-0.000851	2.688439
176.930000	25.624456	69.552475	-0.000381	6.048560	-0.000856	2.688809
176.950000	25.624456	69.552883	-0.000381	6.048595	-0.000857	2.688825
176.970000	25.624456	69.559978	-0.000383	6.049212	-0.000861	2.689099
176.990000	25.624456	69.546910	-0.000379	6.048076	-0.000853	2.688594
177.010000	25.624456	69.538413	-0.000377	6.047337	-0.000848	2.688265
177.050000	25.624456	69.540512	-0.000377	6.047519	-0.000849	2.688346
177.050000	25.624456	69.549800	-0.000380	6.048327	-0.000855	2.688705
177.070000	25.624456	69.563993	-0.000384	6.049561	-0.000863	2.689254
177.090000	25.624456	69.552448	-0.000381	6.048557	-0.000856	2.688808
177.110000	25.624456	69.547543	-0.000379	6.048131	-0.000853	2.688618
177.130000	25.624456	69.555064	-0.000381	6.048785	-0.000858	2.688909
177.150000	25.624456	69.551991	-0.000380	6.048518	-0.000856	2.688790
177.170000	25.624456	69.555365	-0.000381	6.048811	-0.000858	2.688920
177.190000	25.624456	69.570429	-0.000385	6.050121	-0.000867	2.689503
177.210000	25.624456	69.560792	-0.000383	6.049283	-0.000861	2.689130
177.230000	25.624456	69.559249	-0.000382	6.049149	-0.000860	2.689071
177.250000	25.624456	69.556726	-0.000382	6.048929	-0.000859	2.688973
177.270000	25.624456	69.564976	-0.000384	6.049647	-0.000864	2.689292
177.290000	25.624456	69.557315	-0.000382	6.048981	-0.000859	2.688996
177.310000	25.624456	69.556567	-0.000382	6.048915	-0.000859	2.688967
177.330000	25.624456	69.552091	-0.000381	6.048526	-0.000856	2.688794
177.350000	25.624456	69.561358	-0.000383	6.049332	-0.000862	2.689152
177.370000	25.624456	69.544422	-0.000379	6.047859	-0.000852	2.688497
177.390000	25.624456	69.553611	-0.000381	6.048658	-0.000857	2.688853
177.410000	25.624456	69.555346	-0.000381	6.048809	-0.000858	2.688920
177.430000	25.624456	69.552606	-0.000381	6.048571	-0.000856	2.688814
177.450000	25.624456	69.539556	-0.000377	6.047436	-0.000849	2.688309
177.470000	25.624456	69.542198	-0.000378	6.047666	-0.000850	2.688411
177.490000	25.624456	69.540139	-0.000377	6.047487	-0.000849	2.688332
177.510000	25.624456	69.544640	-0.000379	6.047878	-0.000852	2.688506
177.530000	25.624456	69.552572	-0.000381	6.048568	-0.000856	2.688812
177.550000	25.624456	69.557285	-0.000382	6.048978	-0.000859	2.688995
177.570000	25.624456	69.556661	-0.000382	6.048924	-0.000859	2.688971
177.590000	25.624456	69.550276	-0.000380	6.048368	-0.000855	2.688724
177.610000	25.624456	69.551022	-0.000380	6.048433	-0.000855	2.688753
177.630000	25.624456	69.552476	-0.000381	6.048560	-0.000856	2.688809
177.650000	25.624456	69.556440	-0.000382	6.048904	-0.000859	2.688962
177.670000	25.624456	69.557940	-0.000382	6.049035	-0.000860	2.689020
177.690000	25.624456	69.569046	-0.000385	6.050001	-0.000866	2.689449
177.710000	25.624456	69.551414	-0.000380	6.048467	-0.000856	2.688768
177.730000	25.624456	69.564743	-0.000384	6.049627	-0.000864	2.689283
177.750000	25.624456	69.553479	-0.000381	6.048647	-0.000857	2.688848
177.770000	25.624456	69.553806	-0.000381	6.048675	-0.000857	2.688860
177.790000	25.624456	69.555164	-0.000381	6.048793	-0.000858	2.688913
177.810000	25.624456	69.554568	-0.000381	6.048742	-0.000858	2.688890
177.830000	25.624456	69.546682	-0.000379	6.048056	-0.000853	2.688585
177.850000	25.624456	69.540082	-0.000377	6.047482	-0.000849	2.688330
177.870000	25.624456	69.554840	-0.000381	6.048765	-0.000858	2.688900
177.890000	25.624456	69.548023	-0.000379	6.048172	-0.000854	2.688637
177.910000	25.624456	69.549843	-0.000380	6.048331	-0.000855	2.688707
177.930000	25.624456	69.552694	-0.000381	6.048579	-0.000856	2.688817
177.950000	25.624456	69.555654	-0.000381	6.048836	-0.000858	2.688932
177.970000	25.624456	69.529940	-0.000375	6.046600	-0.000843	2.687938
177.990000	25.624456	69.554963	-0.000381	6.048776	-0.000858	2.688905
178.010000	25.624456	69.554853	-0.000381	6.048766	-0.000858	2.688901
178.030000	25.624456	69.548919	-0.000380	6.048250	-0.000854	2.688671
178.050000	25.624456	69.548920	-0.000380	6.048250	-0.000854	2.688671
178.070000	25.624456	69.547989	-0.000379	6.048170	-0.000854	2.688635
178.090000	25.624456	69.551231	-0.000380	6.048451	-0.000856	2.688761
178.129000	25.624456	69.552208	-0.000381	6.048536	-0.000856	2.688798
178.129000	25.624456	69.546987	-0.000379	6.048082	-0.000853	2.688597
178.149000	25.624456	69.558830	-0.000382	6.049112	-0.000860	2.689054
178.169000	25.624375	69.555529	-0.000381	6.048825	-0.000858	2.688927
178.189000	25.624456	69.554541	-0.000381	6.048739	-0.000858	2.688889
178.209000	25.624456	69.544985	-0.000379	6.047908	-0.000852	2.688519
178.229000	25.624456	69.549265	-0.000380	6.048280	-0.000854	2.688685
178.249000	25.624456	69.545157	-0.000379	6.047923	-0.000852	2.688526
178.269000	25.624456	69.541745	-0.000378	6.047627	-0.000850	2.688394
178.309000	25.624456	69.542127	-0.000378	6.047660	-0.000850	2.688409
178.329000	25.624456	69.534111	-0.000376	6.046963	-0.000846	2.688099
178.329000	25.624456	69.540182	-0.000377	6.047491	-0.000849	2.688334
178.349000	25.624456	69.539572	-0.000377	6.047438	-0.000849	2.688310
178.369000	25.624456	69.536863	-0.000377	6.047202	-0.000847	2.688205
178.389000	25.624456	69.527505	-0.000374	6.046388	-0.000842	2.687843
178.409000	25.624456	69.550989	-0.000380	6.048430	-0.000855	2.688751
178.429000	25.624456	69.553174	-0.000381	6.048620	-0.000857	2.688836
178.449000	25.624456	69.558007	-0.000382	6.049041	-0.000860	2.689023
178.469000	25.624456	69.560809	-0.000383	6.049284	-0.000861	2.689131
178.509000	25.624456	69.549142	-0.000380	6.048270	-0.000854	2.688680
178.529000	25.624456	69.533707	-0.000376	6.046928	-0.000845	2.688083
178.549000	25.624456	69.546946	-0.000379	6.048079	-0.000853	2.688595
178.549000	25.624456	69.541770	-0.000378	6.047629	-0.000850	2.688395
178.569000	25.624456	69.556616	-0.000382	6.048920	-0.000859	2.688969
178.589000	25.624456	69.531924	-0.000375	6.046772	-0.000844	2.688014
178.609000	25.624456	69.535805	-0.000376	6.047110	-0.000847	2.688164
178.629000	25.624456	69.545418	-0.000379	6.047946	-0.000852	2.688536
178.649000	25.624456	69.552458	-0.000381	6.048558	-0.000856	2.688808
178.669000	25.624456	69.540698	-0.000378	6.047535	-0.000849	2.688353
178.709000	25.624456	69.546599	-0.000379	6.048049	-0.000853	2.688582
178.709000	25.624456	69.543094	-0.000378	6.047744	-0.000851	2.688446
178.729000	25.624456	69.545422	-0.000379	6.047946	-0.000852	2.688536
178.769000	25.624456	69.553030	-0.000381	6.048608	-0.000857	2.688830
178.769000	25.624456	69.542115	-0.000378	6.047659	-0.000850	2.688408
178.789000	25.624456	69.545886	-0.000379	6.047987	-0.000852	2.688554
178.809000	25.624456	69.544670	-0.000379	6.047881	-0.000852	2.688507
178.829000	25.624456	69.521697	-0.000373	6.045883	-0.000838	2.687619
178.849000	25.624456	69.526993	-0.000374	6.046344	-0.000841	2.687824
178.869000	25.624456	69.526011	-0.000374	6.046258	-0.000841	2.687786
178.889000	25.624456	69.543486	-0.000378	6.047778	-0.000851	2.688461
178.909000	25.624456	69.531249	-0.000375	6.046714	-0.000844	2.687988
178.929000	25.624456	69.528487	-0.000374	6.046474	-0.000842	2.687881
178.969000	25.624456	69.530023	-0.000375	6.046607	-0.000843	2.687941
178.969000	25.624456	69.528725	-0.000374	6.046494	-0.000842	2.687891
178.989000	25.624456	69.528146	-0.000374	6.046444	-0.000842	2.687868
179.009000	25.624456	69.521892	-0.000373	6.045900	-0.000838	2.687626
179.029000	25.624456	69.528775	-0.000374	6.046499	-0.000842	2.687893
179.049000	25.624456	69.535026	-0.000376	6.047042	-0.000846	2.688134
179.069000	25.624456	69.529396	-0.000375	6.046553	-0.000843	2.687917
179.089000	25.624456	69.528336	-0.000374	6.046460	-0.000842	2.687876
179.109000	25.624456	69.538137	-0.000377	6.047313	-0.000848	2.688254
179.129000	25.624456	69.539554	-0.000377	6.047436	-0.000849	2.688309
179.169000	25.624456	69.530451	-0.000375	6.046644	-0.000843	2.687957
179.189000	25.624456	69.524676	-0.000373	6.046142	-0.000840	2.687734
179.189000	25.624456	69.533135	-0.000376	6.046878	-0.000845	2.688061
179.209000	25.624456	69.526470	-0.000374	6.046298	-0.000841	2.687803
179.229000	25.624456	69.524928	-0.000373	6.046164	-0.000840	2.687744
179.249000	25.624456	69.523610	-0.000373	6.046049	-0.000839	2.687693
179.269000	25.624456	69.523887	-0.000373	6.046074	-0.000840	2.687704
179.289000	25.624456	69.515127	-0.000371	6.045312	-0.000834	2.687365
179.309000	25.624456	69.516008	-0.000371	6.045388	-0.000835	2.687399
179.329000	25.624456	69.511758	-0.000370	6.045019	-0.000832	2.687235
179.369000	25.624456	69.526922	-0.000374	6.046337	-0.000841	2.687821
179.369000	25.624456	69.520570	-0.000372	6.045785	-0.000838	2.687575
179.409000	25.624456	69.528123	-0.000374	6.046442	-0.000842	2.687867
179.409000	25.624456	69.527171	-0.000374	6.046359	-0.000841	2.687830
179.429000	25.624456	69.530887	-0.000375	6.046682	-0.000844	2.687974
179.449000	25.624456	69.526666	-0.000374	6.046315	-0.000841	2.687811
179.469000	25.624456	69.528012	-0.000374	6.046432	-0.000842	2.687863
179.489000	25.624456	69.527925	-0.000374	6.046425	-0.000842	2.687860
179.509000	25.624456	69.525444	-0.000374	6.046209	-0.000840	2.687764
179.529000	25.624456	69.527016	-0.000374	6.046346	-0.000841	2.687825
179.569000	25.624456	69.533047	-0.000376	6.046870	-0.000845	2.688058
179.569000	25.624456	69.522272	-0.000373	6.045933	-0.000839	2.687641
179.609000	25.624456	69.536535	-0.000376	6.047173	-0.000847	2.688192
179.609000	25.624456	69.524650	-0.000373	6.046140	-0.000840	2.687733
179.629000	25.624456	69.531661	-0.000375	6.046750	-0.000844	2.688004
179.649000	25.624456	69.535994	-0.000376	6.047126	-0.000847	2.688172
179.669000	25.624456	69.541486	-0.000378	6.047604	-0.000850	2.688384
179.689000	25.624456	69.533942	-0.000376	6.046948	-0.000845	2.688092
179.709000	25.624456	69.536866	-0.000377	6.047202	-0.000847	2.688205
179.729000	25.624456	69.530091	-0.000375	6.046613	-0.000843	2.687943
179.749000	25.624456	69.536867	-0.000377	6.047202	-0.000847	2.688205
179.769000	25.624456	69.520315	-0.000372	6.045763	-0.000837	2.687565
179.789000	25.624456	69.527103	-0.000374	6.046353	-0.000841	2.687828
179.829000	25.624456	69.530958	-0.000375	6.046688	-0.000844	2.687977
179.829000	25.624456	69.533138	-0.000376	6.046878	-0.000845	2.688061
179.849000	25.624456	69.536497	-0.000376	6.047170	-0.000847	2.688191
179.869000	25.624456	69.531522	-0.000375	6.046737	-0.000844	2.687999
179.889000	25.624456	69.529376	-0.000375	6.046551	-0.000843	2.687916
179.909000	25.624456	69.529045	-0.000374	6.046522	-0.000843	2.687903
179.929000	25.624456	69.523768	-0.000373	6.046063	-0.000839	2.687699
179.949000	25.624456	69.527620	-0.000374	6.046398	-0.000842	2.687848
179.989000	25.624456	69.526608	-0.000374	6.046310	-0.000841	2.687809
179.989000	25.624456	69.513402	-0.000370	6.045162	-0.000833	2.687298
180.009000	25.624456	69.521676	-0.000373	6.045881	-0.000838	2.687618
180.049000	25.624456	69.516357	-0.000371	6.045419	-0.000835	2.687412
180.049000	25.624456	69.531069	-0.000375	6.046698	-0.000844	2.687981
180.069000	25.624456	69.530179	-0.000375	6.046621	-0.000843	2.687947
180.089000	25.624456	69.533004	-0.000376	6.046866	-0.000845	2.688056
180.109000	25.624456	69.536022	-0.000376	6.047129	-0.000847	2.688173
180.129000	25.624456	69.524118	-0.000373	6.046094	-0.000840	2.687712
180.149000	25.624456	69.536695	-0.000376	6.047187	-0.000847	2.688199
180.169000	25.624456	69.538681	-0.000377	6.047360	-0.000848	2.688275
180.189000	25.624456	69.521945	-0.000373	6.045905	-0.000838	2.687628
180.229000	25.624456	69.524379	-0.000373	6.046116	-0.000840	2.687723
180.249000	25.624456	69.525446	-0.000374	6.046209	-0.000840	2.687764
180.249000	25.624456	69.521241	-0.000372	6.045843	-0.000838	2.687601
180.269000	25.624456	69.516011	-0.000371	6.045389	-0.000835	2.687399
180.289000	25.624456	69.528974	-0.000374	6.046516	-0.000843	2.687900
180.309000	25.624456	69.522700	-0.000373	6.045970	-0.000839	2.687658
180.329000	25.624456	69.524699	-0.000373	6.046144	-0.000840	2.687735
180.349000	25.624456	69.528376	-0.000374	6.046464	-0.000842	2.687877
180.369000	25.624456	69.518698	-0.000372	6.045622	-0.000836	2.687503
180.389000	25.624456	69.512240	-0.000370	6.045061	-0.000833	2.687253
180.429000	25.624456	69.514616	-0.000371	6.045267	-0.000834	2.687345
180.429000	25.624456	69.527965	-0.000374	6.046428	-0.000842	2.687861
180.469000	25.624456	69.512123	-0.000370	6.045050	-0.000833	2.687249
180.469000	25.624456	69.507898	-0.000369	6.044683	-0.000830	2.687085
180.489000	25.624456	69.517841	-0.000372	6.045548	-0.000836	2.687470
180.509000	25.624456	69.509536	-0.000369	6.044826	-0.000831	2.687149
180.529000	25.624456	69.515125	-0.000371	6.045312	-0.000834	2.687365
180.549000	25.624456	69.517058	-0.000371	6.045480	-0.000836	2.687440
180.569000	25.624456	69.518804	-0.000372	6.045631	-0.000837	2.687507
180.589000	25.624456	69.524823	-0.000373	6.046155	-0.000840	2.687740
180.609000	25.624456	69.517695	-0.000372	6.045535	-0.000836	2.687464
180.629000	25.624456	69.513197	-0.000370	6.045144	-0.000833	2.687290
180.649000	25.624456	69.519113	-0.000372	6.045658	-0.000837	2.687519
180.689000	25.624456	69.511354	-0.000370	6.044984	-0.000832	2.687219
180.689000	25.624456	69.505193	-0.000368	6.044448	-0.000829	2.686981
180.709000	25.624456	69.513302	-0.000370	6.045153	-0.000833	2.687294
180.729000	25.624456	69.505806	-0.000368	6.044501	-0.000829	2.687005
180.749000	25.624456	69.524231	-0.000373	6.046103	-0.000840	2.687717
180.769000	25.624456	69.512267	-0.000370	6.045063	-0.000833	2.687254
180.789000	25.624456	69.515298	-0.000371	6.045327	-0.000834	2.687372
180.809000	25.624456	69.512029	-0.000370	6.045042	-0.000833	2.687245
180.829000	25.624456	69.507811	-0.000369	6.044675	-0.000830	2.687082
180.869000	25.624456	69.507848	-0.000369	6.044679	-0.000830	2.687083
180.889000	25.624456	69.512067	-0.000370	6.045046	-0.000833	2.687247
180.889000	25.624456	69.518290	-0.000372	6.045587	-0.000836	2.687487
180.909000	25.624456	69.515549	-0.000371	6.045348	-0.000835	2.687381
180.929000	25.624456	69.518145	-0.000372	6.045574	-0.000836	2.687482
180.949000	25.624456	69.509439	-0.000369	6.044817	-0.000831	2.687145
180.969000	25.624456	69.513335	-0.000370	6.045156	-0.000833	2.687296
180.989000	25.624456	69.508628	-0.000369	6.044746	-0.000831	2.687114
181.009000	25.624456	69.521226	-0.000372	6.045842	-0.000838	2.687601
181.029000	25.624456	69.504436	-0.000368	6.044382	-0.000828	2.686952
181.049000	25.624456	69.516332	-0.000371	6.045416	-0.000835	2.687411
181.069000	25.624456	69.518367	-0.000372	6.045593	-0.000836	2.687490
181.109000	25.624456	69.514471	-0.000371	6.045255	-0.000834	2.687340
181.109000	25.624456	69.510922	-0.000370	6.044946	-0.000832	2.687202
181.129000	25.624456	69.522020	-0.000373	6.045911	-0.000838	2.687631
181.149000	25.624456	69.519596	-0.000372	6.045700	-0.000837	2.687538
181.169000	25.624456	69.521839	-0.000373	6.045895	-0.000838	2.687624
181.189000	25.624456	69.529386	-0.000375	6.046552	-0.000843	2.687916
181.209000	25.624456	69.528161	-0.000374	6.046445	-0.000842	2.687869
181.229000	25.624456	69.520494	-0.000372	6.045778	-0.000838	2.687572
181.249000	25.624456	69.507065	-0.000369	6.044611	-0.000830	2.687053
181.269000	25.624456	69.505730	-0.000368	6.044494	-0.000829	2.687002
181.289000	25.624456	69.514969	-0.000371	6.045298	-0.000834	2.687359
181.309000	25.624456	69.515635	-0.000371	6.045356	-0.000835	2.687385
181.329000	25.624456	69.513076	-0.000370	6.045133	-0.000833	2.687286
181.349000	25.624456	69.519901	-0.000372	6.045727	-0.000837	2.687549
181.369000	25.624456	69.508899	-0.000369	6.044770	-0.000831	2.687124
181.389000	25.624456	69.507327	-0.000369	6.044633	-0.000830	2.687063
181.409000	25.624456	69.514670	-0.000371	6.045272	-0.000834	2.687347
181.429000	25.624456	69.519903	-0.000372	6.045727	-0.000837	2.687550
181.449000	25.624456	69.514197	-0.000371	6.045231	-0.000834	2.687329
181.489000	25.624456	69.520812	-0.000372	6.045806	-0.000838	2.687585
181.489000	25.624456	69.520435	-0.000372	6.045773	-0.000837	2.687570
181.529000	25.624456	69.510611	-0.000370	6.044919	-0.000832	2.687190
181.529000	25.624456	69.534804	-0.000376	6.047023	-0.000846	2.688126
181.549000	25.624456	69.521777	-0.000373	6.045890	-0.000838	2.687622
181.569000	25.624456	69.518990	-0.000372	6.045648	-0.000837	2.687514
181.589000	25.624456	69.528687	-0.000374	6.046491	-0.000842	2.687889
181.609000	25.624456	69.515493	-0.000371	6.045343	-0.000835	2.687379
181.629000	25.624456	69.520147	-0.000372	6.045748	-0.000837	2.687559
181.649000	25.624456	69.531806	-0.000375	6.046762	-0.000844	2.688010
181.669000	25.624456	69.511429	-0.000370	6.044990	-0.000832	2.687222
181.709000	25.624456	69.520743	-0.000372	6.045800	-0.000838	2.687582
181.709000	25.624456	69.508978	-0.000369	6.044777	-0.000831	2.687127
181.749000	25.624456	69.506341	-0.000369	6.044548	-0.000829	2.687025
181.749000	25.624456	69.511716	-0.000370	6.045015	-0.000832	2.687233
181.769000	25.624456	69.523493	-0.000373	6.046039	-0.000839	2.687688
181.789000	25.624456	69.511606	-0.000370	6.045005	-0.000832	2.687229
181.809000	25.624456	69.506636	-0.000369	6.044573	-0.000829	2.687037
181.829000	25.624456	69.509895	-0.000369	6.044857	-0.000831	2.687163
181.849000	25.624456	69.507898	-0.000369	6.044683	-0.000830	2.687085
181.869000	25.624456	69.507293	-0.000369	6.044630	-0.000830	2.687062
181.889000	25.624456	69.515876	-0.000371	6.045377	-0.000835	2.687394
181.909000	25.624456	69.500212	-0.000367	6.044015	-0.000826	2.686788
181.929000	25.624456	69.501759	-0.000367	6.044149	-0.000827	2.686848
181.969000	25.624456	69.509574	-0.000369	6.044829	-0.000831	2.687150
181.969000	25.624456	69.501871	-0.000367	6.044159	-0.000827	2.686852
181.989000	25.624456	69.492043	-0.000365	6.043304	-0.000821	2.686473
182.009000	25.624456	69.500130	-0.000367	6.044008	-0.000826	2.686785
182.029000	25.624456	69.500297	-0.000367	6.044022	-0.000826	2.686792
182.049000	25.624456	69.502366	-0.000368	6.044202	-0.000827	2.686872
182.069000	25.624456	69.501707	-0.000367	6.044145	-0.000826	2.686846
182.089000	25.624456	69.507659	-0.000369	6.044662	-0.000830	2.687076
182.129000	25.624456	69.498079	-0.000366	6.043829	-0.000824	2.686706
182.129000	25.624456	69.504494	-0.000368	6.044387	-0.000828	2.686954
182.149000	25.624456	69.519963	-0.000372	6.045732	-0.000837	2.687552
182.169000	25.624456	69.494006	-0.000365	6.043475	-0.000822	2.686548
182.189000	25.624456	69.497007	-0.000366	6.043736	-0.000824	2.686664
182.209000	25.624456	69.499742	-0.000367	6.043974	-0.000825	2.686770
182.229000	25.624456	69.498812	-0.000367	6.043893	-0.000825	2.686734
182.249000	25.624456	69.509351	-0.000369	6.044809	-0.000831	2.687142
182.269000	25.624456	69.494145	-0.000365	6.043487	-0.000822	2.686554
182.289000	25.624456	69.496300	-0.000366	6.043674	-0.000823	2.686637
182.309000	25.624456	69.497255	-0.000366	6.043757	-0.000824	2.686674
182.329000	25.624456	69.505778	-0.000368	6.044499	-0.000829	2.687003
182.369000	25.624456	69.496972	-0.000366	6.043733	-0.000824	2.686663
182.389000	25.624456	69.501496	-0.000367	6.044126	-0.000826	2.686838
182.389000	25.624456	69.509139	-0.000369	6.044791	-0.000831	2.687133
182.409000	25.624456	69.487785	-0.000364	6.042934	-0.000818	2.686308
182.429000	25.624456	69.498580	-0.000367	6.043873	-0.000825	2.686725
182.449000	25.624456	69.500328	-0.000367	6.044025	-0.000826	2.686793
182.469000	25.624456	69.515313	-0.000371	6.045328	-0.000834	2.687372
182.489000	25.624456	69.492786	-0.000365	6.043369	-0.000821	2.686501
182.509000	25.624456	69.502024	-0.000367	6.044172	-0.000827	2.686858
182.529000	25.624456	69.486781	-0.000363	6.042847	-0.000818	2.686269
182.549000	25.624456	69.490273	-0.000364	6.043150	-0.000820	2.686404
182.589000	25.624456	69.491650	-0.000365	6.043270	-0.000821	2.686457
182.609000	25.624456	69.493523	-0.000365	6.043433	-0.000822	2.686530
182.609000	25.624456	69.492926	-0.000365	6.043381	-0.000821	2.686507
182.629000	25.624456	69.497774	-0.000366	6.043803	-0.000824	2.686694
182.649000	25.624456	69.506406	-0.000369	6.044553	-0.000829	2.687028
182.669000	25.624456	69.504456	-0.000368	6.044384	-0.000828	2.686952
182.689000	25.624456	69.514078	-0.000371	6.045220	-0.000834	2.687324
182.709000	25.624456	69.504280	-0.000368	6.044368	-0.000828	2.686946
182.729000	25.624456	69.511970	-0.000370	6.045037	-0.000833	2.687243
182.749000	25.624456	69.495086	-0.000366	6.043569	-0.000823	2.686590
182.769000	25.624456	69.503808	-0.000368	6.044327	-0.000828	2.686927
182.809000	25.624456	69.499277	-0.000367	6.043933	-0.000825	2.686752
182.809000	25.624456	69.492041	-0.000365	6.043304	-0.000821	2.686472
182.829000	25.624456	69.501646	-0.000367	6.044139	-0.000826	2.686844
182.849000	25.624456	69.504824	-0.000368	6.044416	-0.000828	2.686967
182.869000	25.624456	69.504524	-0.000368	6.044390	-0.000828	2.686955
182.889000	25.624456	69.505836	-0.000368	6.044504	-0.000829	2.687006
182.909000	25.624456	69.506450	-0.000369	6.044557	-0.000829	2.687029
182.929000	25.624456	69.492309	-0.000365	6.043327	-0.000821	2.686483
182.949000	25.624456	69.509578	-0.000369	6.044829	-0.000831	2.687150
182.989000	25.624456	69.506944	-0.000369	6.044600	-0.000830	2.687049
183.009000	25.624456	69.520134	-0.000372	6.045747	-0.000837	2.687558
183.029000	25.624456	69.502793	-0.000368	6.044239	-0.000827	2.686888
183.029000	25.624456	69.518877	-0.000372	6.045638	-0.000837	2.687510
183.049000	25.624456	69.512883	-0.000370	6.045117	-0.000833	2.687278
183.069000	25.624456	69.523640	-0.000373	6.046052	-0.000839	2.687694
183.089000	25.624456	69.505436	-0.000368	6.044469	-0.000829	2.686990
183.109000	25.624456	69.520076	-0.000372	6.045742	-0.000837	2.687556
183.129000	25.624456	69.514703	-0.000371	6.045275	-0.000834	2.687348
183.149000	25.624456	69.511985	-0.000370	6.045038	-0.000833	2.687243
183.169000	25.624456	69.513768	-0.000370	6.045194	-0.000834	2.687312
183.189000	25.624456	69.512255	-0.000370	6.045062	-0.000833	2.687254
183.209000	25.624456	69.496184	-0.000366	6.043664	-0.000823	2.686633
183.249000	25.624456	69.505427	-0.000368	6.044468	-0.000829	2.686990
183.249000	25.624456	69.516669	-0.000371	6.045446	-0.000835	2.687425
183.269000	25.624456	69.505029	-0.000368	6.044434	-0.000828	2.686975
183.289000	25.624456	69.507167	-0.000369	6.044619	-0.000830	2.687057
183.309000	25.624456	69.498665	-0.000367	6.043880	-0.000825	2.686728
183.329000	25.624456	69.510377	-0.000370	6.044899	-0.000832	2.687181
183.349000	25.624456	69.503009	-0.000368	6.044258	-0.000827	2.686896
183.369000	25.624456	69.490029	-0.000364	6.043129	-0.000820	2.686395
183.409000	25.624456	69.492948	-0.000365	6.043383	-0.000821	2.686507
183.429000	25.624456	69.496930	-0.000366	6.043729	-0.000824	2.686661
183.449000	25.624456	69.506241	-0.000369	6.044539	-0.000829	2.687021
183.449000	25.624456	69.501082	-0.000367	6.044090	-0.000826	2.686822
183.469000	25.624456	69.495986	-0.000366	6.043647	-0.000823	2.686625
183.489000	25.624456	69.505666	-0.000368	6.044489	-0.000829	2.686999
183.509000	25.624456	69.493795	-0.000365	6.043457	-0.000822	2.686540
183.529000	25.624456	69.501913	-0.000367	6.044163	-0.000827	2.686854
183.549000	25.624456	69.499523	-0.000367	6.043955	-0.000825	2.686762
183.569000	25.624456	69.494259	-0.000365	6.043497	-0.000822	2.686558
183.589000	25.624456	69.509703	-0.000369	6.044840	-0.000831	2.687155
183.629000	25.624456	69.483770	-0.000363	6.042585	-0.000816	2.686153
183.629000	25.624456	69.496448	-0.000366	6.043687	-0.000823	2.686643
183.649000	25.624456	69.484911	-0.000363	6.042684	-0.000817	2.686197
183.669000	25.624456	69.496395	-0.000366	6.043683	-0.000823	2.686641
183.689000	25.624456	69.495012	-0.000366	6.043562	-0.000823	2.686587
183.709000	25.624456	69.496204	-0.000366	6.043666	-0.000823	2.686633
183.729000	25.624456	69.503354	-0.000368	6.044288	-0.000827	2.686910
183.749000	25.624456	69.497027	-0.000366	6.043738	-0.000824	2.686665
183.769000	25.624456	69.486909	-0.000363	6.042858	-0.000818	2.686274
183.789000	25.624456	69.484238	-0.000363	6.042625	-0.000816	2.686171
183.809000	25.624456	69.489580	-0.000364	6.043090	-0.000819	2.686377
183.849000	25.624456	69.482867	-0.000362	6.042506	-0.000815	2.686118
183.849000	25.624456	69.476248	-0.000361	6.041931	-0.000812	2.685862
183.889000	25.624456	69.467432	-0.000358	6.041164	-0.000806	2.685521
183.889000	25.624456	69.477138	-0.000361	6.042008	-0.000812	2.685896
183.909000	25.624456	69.484232	-0.000363	6.042625	-0.000816	2.686171
183.929000	25.624456	69.480594	-0.000362	6.042309	-0.000814	2.686030
183.949000	25.624456	69.490562	-0.000364	6.043175	-0.000820	2.686415
183.969000	25.624456	69.478541	-0.000361	6.042130	-0.000813	2.685951
183.989000	25.624456	69.485008	-0.000363	6.042692	-0.000817	2.686201
184.009000	25.624456	69.483551	-0.000363	6.042566	-0.000816	2.686144
184.029000	25.624456	69.503801	-0.000368	6.044327	-0.000828	2.686927
184.069000	25.624456	69.494759	-0.000366	6.043540	-0.000822	2.686578
184.089000	25.624456	69.511162	-0.000370	6.044967	-0.000832	2.687212
184.089000	25.624456	69.500203	-0.000367	6.044014	-0.000826	2.686788
184.109000	25.624456	69.497495	-0.000366	6.043778	-0.000824	2.686683
184.129000	25.624456	69.506709	-0.000369	6.044580	-0.000829	2.687039
184.149000	25.624456	69.493629	-0.000365	6.043442	-0.000822	2.686534
184.169000	25.624456	69.495098	-0.000366	6.043570	-0.000823	2.686591
184.189000	25.624456	69.492665	-0.000365	6.043358	-0.000821	2.686497
184.209000	25.624456	69.479276	-0.000361	6.042194	-0.000813	2.685979
184.229000	25.624456	69.511432	-0.000370	6.044990	-0.000832	2.687222
184.269000	25.624456	69.506573	-0.000369	6.044568	-0.000829	2.687034
184.269000	25.624456	69.491402	-0.000365	6.043248	-0.000820	2.686448
184.309000	25.624456	69.488980	-0.000364	6.043038	-0.000819	2.686354
184.309000	25.624456	69.501682	-0.000367	6.044143	-0.000826	2.686845
184.329000	25.624456	69.484858	-0.000363	6.042679	-0.000817	2.686195
184.349000	25.624456	69.498443	-0.000366	6.043861	-0.000825	2.686720
184.369000	25.624456	69.494289	-0.000365	6.043500	-0.000822	2.686559
184.389000	25.624456	69.489845	-0.000364	6.043113	-0.000820	2.686388
184.409000	25.624456	69.504432	-0.000368	6.044382	-0.000828	2.686951
184.429000	25.624456	69.502611	-0.000368	6.044223	-0.000827	2.686881
184.449000	25.624456	69.479905	-0.000362	6.042249	-0.000814	2.686003
184.469000	25.624456	69.496385	-0.000366	6.043682	-0.000823	2.686640
184.489000	25.624456	69.485401	-0.000363	6.042727	-0.000817	2.686216
184.529000	25.624456	69.491308	-0.000365	6.043240	-0.000820	2.686444
184.529000	25.624456	69.484075	-0.000363	6.042611	-0.000816	2.686164
184.549000	25.624456	69.497475	-0.000366	6.043777	-0.000824	2.686682
184.569000	25.624456	69.493599	-0.000365	6.043440	-0.000822	2.686533
184.589000	25.624456	69.478087	-0.000361	6.042091	-0.000813	2.685933
184.609000	25.624456	69.480151	-0.000362	6.042270	-0.000814	2.686013
184.629000	25.624456	69.488123	-0.000364	6.042963	-0.000818	2.686321
184.649000	25.624456	69.479541	-0.000362	6.042217	-0.000813	2.685989
184.669000	25.624456	69.482887	-0.000362	6.042508	-0.000815	2.686119
184.689000	25.624456	69.498135	-0.000366	6.043834	-0.000824	2.686708
184.709000	25.624456	69.491483	-0.000365	6.043256	-0.000820	2.686451
184.729000	25.624456	69.477955	-0.000361	6.042079	-0.000813	2.685928
184.749000	25.624456	69.489145	-0.000364	6.043052	-0.000819	2.686360
184.769000	25.624456	69.486732	-0.000363	6.042842	-0.000818	2.686267
184.789000	25.624456	69.479119	-0.000361	6.042180	-0.000813	2.685973
184.809000	25.624456	69.470698	-0.000359	6.041448	-0.000808	2.685647
184.829000	25.624456	69.476850	-0.000361	6.041983	-0.000812	2.685885
184.849000	25.624456	69.461189	-0.000357	6.040621	-0.000803	2.685280
184.869000	25.624456	69.479009	-0.000361	6.042171	-0.000813	2.685969
184.889000	25.624456	69.480058	-0.000362	6.042262	-0.000814	2.686009
184.929000	25.624456	69.478823	-0.000361	6.042155	-0.000813	2.685961
184.949000	25.624456	69.490250	-0.000364	6.043148	-0.000820	2.686403
184.949000	25.624456	69.472549	-0.000360	6.041609	-0.000809	2.685719
184.969000	25.624456	69.472599	-0.000360	6.041613	-0.000809	2.685721
184.989000	25.624456	69.481536	-0.000362	6.042391	-0.000815	2.686066
185.009000	25.624456	69.471679	-0.000359	6.041533	-0.000809	2.685685
185.029000	25.624456	69.471267	-0.000359	6.041497	-0.000809	2.685669
185.049000	25.624456	69.470558	-0.000359	6.041436	-0.000808	2.685642
185.069000	25.624456	69.465680	-0.000358	6.041012	-0.000805	2.685453
185.089000	25.624456	69.467034	-0.000358	6.041129	-0.000806	2.685506
185.129000	25.624456	69.467608	-0.000358	6.041179	-0.000806	2.685528
185.149000	25.624456	69.467930	-0.000359	6.041207	-0.000807	2.685540
185.169000	25.624456	69.464160	-0.000358	6.040879	-0.000804	2.685395
185.169000	25.624456	69.463570	-0.000357	6.040828	-0.000804	2.685372
185.189000	25.624456	69.465620	-0.000358	6.041006	-0.000805	2.685451
185.209000	25.624456	69.475951	-0.000361	6.041905	-0.000811	2.685850
185.229000	25.624456	69.473396	-0.000360	6.041683	-0.000810	2.685752
185.249000	25.624456	69.473412	-0.000360	6.041684	-0.000810	2.685752
185.269000	25.624456	69.473331	-0.000360	6.041677	-0.000810	2.685749
185.289000	25.624456	69.472796	-0.000360	6.041630	-0.000809	2.685728
185.309000	25.624456	69.466549	-0.000358	6.041087	-0.000806	2.685487
185.349000	25.624456	69.476487	-0.000361	6.041951	-0.000812	2.685871
185.349000	25.624456	69.469768	-0.000359	6.041367	-0.000808	2.685611
185.369000	25.624456	69.465462	-0.000358	6.040993	-0.000805	2.685445
185.389000	25.624456	69.474840	-0.000360	6.041808	-0.000811	2.685807
185.409000	25.624456	69.462701	-0.000357	6.040753	-0.000804	2.685338
185.429000	25.624456	69.469424	-0.000359	6.041337	-0.000807	2.685598
185.449000	25.624456	69.477979	-0.000361	6.042081	-0.000813	2.685929
185.469000	25.624456	69.479324	-0.000361	6.042198	-0.000813	2.685981
185.489000	25.624456	69.464597	-0.000358	6.040917	-0.000805	2.685411
185.509000	25.624456	69.474134	-0.000360	6.041747	-0.000810	2.685780
185.529000	25.624456	69.468567	-0.000359	6.041263	-0.000807	2.685565
185.549000	25.624456	69.468786	-0.000359	6.041282	-0.000807	2.685573
185.589000	25.624456	69.473911	-0.000360	6.041727	-0.000810	2.685772
185.589000	25.624456	69.470353	-0.000359	6.041418	-0.000808	2.685634
185.609000	25.624456	69.470172	-0.000359	6.041402	-0.000808	2.685627
185.629000	25.624456	69.468986	-0.000359	6.041299	-0.000807	2.685581
185.649000	25.624456	69.471332	-0.000359	6.041503	-0.000809	2.685672
185.669000	25.624456	69.466817	-0.000358	6.041110	-0.000806	2.685497
185.689000	25.624456	69.462516	-0.000357	6.040736	-0.000803	2.685331
185.709000	25.624456	69.460073	-0.000356	6.040524	-0.000802	2.685237
185.729000	25.624456	69.470509	-0.000359	6.041432	-0.000808	2.685640
185.749000	25.624456	69.459560	-0.000356	6.040479	-0.000802	2.685217
185.789000	25.624456	69.461255	-0.000357	6.040627	-0.000803	2.685282
185.809000	25.624456	69.460473	-0.000357	6.040559	-0.000802	2.685252
185.809000	25.624456	69.461080	-0.000357	6.040612	-0.000803	2.685275
185.829000	25.624456	69.458164	-0.000356	6.040358	-0.000801	2.685163
185.849000	25.624456	69.454042	-0.000355	6.040000	-0.000798	2.685003
185.869000	25.624456	69.454486	-0.000355	6.040038	-0.000799	2.685021
185.889000	25.624456	69.459749	-0.000356	6.040496	-0.000802	2.685224
185.909000	25.624456	69.464967	-0.000358	6.040950	-0.000805	2.685426
185.929000	25.624456	69.453459	-0.000355	6.039949	-0.000798	2.684981
185.949000	25.624456	69.451620	-0.000354	6.039789	-0.000797	2.684910
185.989000	25.624456	69.455085	-0.000355	6.040090	-0.000799	2.685044
185.989000	25.624456	69.454576	-0.000355	6.040046	-0.000799	2.685024
186.009000	25.624456	69.457044	-0.000356	6.040261	-0.000800	2.685119
186.029000	25.624456	69.465771	-0.000358	6.041019	-0.000805	2.685457
186.049000	25.624456	69.464770	-0.000358	6.040932	-0.000805	2.685418
186.069000	25.624456	69.458178	-0.000356	6.040359	-0.000801	2.685163
186.089000	25.624456	69.466086	-0.000358	6.041047	-0.000806	2.685469
186.109000	25.624456	69.456985	-0.000356	6.040255	-0.000800	2.685117
186.129000	25.624456	69.464255	-0.000358	6.040888	-0.000804	2.685398
186.149000	25.624456	69.462843	-0.000357	6.040765	-0.000804	2.685344
186.169000	25.624456	69.466332	-0.000358	6.041068	-0.000806	2.685479
186.189000	25.624456	69.468810	-0.000359	6.041284	-0.000807	2.685574
186.229000	25.624456	69.459676	-0.000356	6.040489	-0.000802	2.685221
186.229000	25.624456	69.466527	-0.000358	6.041085	-0.000806	2.685486
186.249000	25.624456	69.472622	-0.000360	6.041615	-0.000809	2.685722
186.269000	25.624456	69.461616	-0.000357	6.040658	-0.000803	2.685296
186.289000	25.624456	69.474429	-0.000360	6.041772	-0.000810	2.685792
186.309000	25.624456	69.463839	-0.000357	6.040852	-0.000804	2.685382
186.329000	25.624456	69.469342	-0.000359	6.041330	-0.000807	2.685595
186.349000	25.624456	69.460727	-0.000357	6.040581	-0.000802	2.685262
186.369000	25.624456	69.468185	-0.000359	6.041229	-0.000807	2.685550
186.409000	25.624456	69.466959	-0.000358	6.041123	-0.000806	2.685503
186.409000	25.624456	69.455000	-0.000355	6.040083	-0.000799	2.685040
186.449000	25.624456	69.461693	-0.000357	6.040665	-0.000803	2.685299
186.449000	25.624456	69.463047	-0.000357	6.040783	-0.000804	2.685352
186.469000	25.624456	69.464584	-0.000358	6.040916	-0.000805	2.685411
186.489000	25.624456	69.457121	-0.000356	6.040267	-0.000800	2.685122
186.509000	25.624456	69.474327	-0.000360	6.041764	-0.000810	2.685788
186.529000	25.624456	69.467898	-0.000359	6.041205	-0.000807	2.685539
186.549000	25.624456	69.471375	-0.000359	6.041507	-0.000809	2.685674
186.569000	25.624456	69.473559	-0.000360	6.041697	-0.000810	2.685758
186.589000	25.624456	69.479570	-0.000362	6.042220	-0.000813	2.685990
186.629000	25.624456	69.477242	-0.000361	6.042017	-0.000812	2.685900
186.629000	25.624456	69.463880	-0.000357	6.040855	-0.000804	2.685384
186.649000	25.624456	69.465323	-0.000358	6.040981	-0.000805	2.685440
186.669000	25.624456	69.471809	-0.000360	6.041545	-0.000809	2.685690
186.689000	25.624456	69.473973	-0.000360	6.041733	-0.000810	2.685774
186.709000	25.624456	69.461256	-0.000357	6.040627	-0.000803	2.685282
186.729000	25.624456	69.470199	-0.000359	6.041405	-0.000808	2.685628
186.749000	25.624456	69.462928	-0.000357	6.040772	-0.000804	2.685347
186.769000	25.624456	69.474941	-0.000360	6.041817	-0.000811	2.685811
186.789000	25.624456	69.467050	-0.000358	6.041131	-0.000806	2.685506
186.809000	25.624456	69.463311	-0.000357	6.040806	-0.000804	2.685362
186.849000	25.624456	69.474329	-0.000360	6.041764	-0.000810	2.685788
186.869000	25.624456	69.464769	-0.000358	6.040932	-0.000805	2.685418
186.869000	25.624456	69.458659	-0.000356	6.040401	-0.000801	2.685182
186.889000	25.624456	69.471938	-0.000360	6.041556	-0.000809	2.685695
186.909000	25.624456	69.465000	-0.000358	6.040952	-0.000805	2.685427
186.929000	25.624456	69.463603	-0.000357	6.040831	-0.000804	2.685373
186.949000	25.624456	69.460632	-0.000357	6.040573	-0.000802	2.685258
186.969000	25.624456	69.460082	-0.000356	6.040525	-0.000802	2.685237
186.989000	25.624456	69.465480	-0.000358	6.040994	-0.000805	2.685446
187.009000	25.624456	69.460527	-0.000357	6.040563	-0.000802	2.685254
187.029000	25.624456	69.454543	-0.000355	6.040043	-0.000799	2.685023
187.069000	25.624456	69.460174	-0.000356	6.040533	-0.000802	2.685240
187.089000	25.624456	69.455382	-0.000355	6.040116	-0.000799	2.685055
187.089000	25.624456	69.446474	-0.000353	6.039341	-0.000794	2.684711
187.109000	25.624456	69.451874	-0.000354	6.039811	-0.000797	2.684920
187.129000	25.624456	69.440365	-0.000351	6.038810	-0.000790	2.684475
187.149000	25.624456	69.454439	-0.000355	6.040034	-0.000799	2.685019
187.169000	25.624456	69.462752	-0.000357	6.040757	-0.000804	2.685340
187.189000	25.624456	69.462746	-0.000357	6.040756	-0.000804	2.685340
187.209000	25.624456	69.464733	-0.000358	6.040929	-0.000805	2.685417
187.229000	25.624456	69.459942	-0.000356	6.040513	-0.000802	2.685232
187.249000	25.624456	69.448381	-0.000353	6.039507	-0.000795	2.684785
187.269000	25.624456	69.467707	-0.000358	6.041188	-0.000806	2.685532
187.289000	25.624456	69.468840	-0.000359	6.041286	-0.000807	2.685575
187.309000	25.624456	69.471717	-0.000360	6.041537	-0.000809	2.685687
187.329000	25.624456	69.455946	-0.000355	6.040165	-0.000800	2.685077
187.349000	25.624456	69.455781	-0.000355	6.040151	-0.000799	2.685071
187.369000	25.624456	69.468896	-0.000359	6.041291	-0.000807	2.685578
187.389000	25.624456	69.460873	-0.000357	6.040594	-0.000802	2.685267
187.409000	25.624456	69.464230	-0.000358	6.040886	-0.000804	2.685397
187.429000	25.624456	69.467505	-0.000358	6.041170	-0.000806	2.685524
187.449000	25.624456	69.451003	-0.000354	6.039735	-0.000797	2.684886
187.469000	25.624456	69.457978	-0.000356	6.040342	-0.000801	2.685156
187.509000	25.624456	69.449224	-0.000354	6.039581	-0.000796	2.684817
187.509000	25.624456	69.425544	-0.000347	6.037521	-0.000782	2.683902
187.529000	25.624456	69.439983	-0.000351	6.038777	-0.000790	2.684460
187.549000	25.624456	69.457261	-0.000356	6.040279	-0.000800	2.685128
187.569000	25.624456	69.436824	-0.000350	6.038502	-0.000788	2.684338
187.589000	25.624456	69.450100	-0.000354	6.039657	-0.000796	2.684851
187.609000	25.624456	69.440608	-0.000351	6.038831	-0.000791	2.684484
187.629000	25.624456	69.445794	-0.000353	6.039282	-0.000794	2.684685
187.649000	25.624456	69.436296	-0.000350	6.038456	-0.000788	2.684317
187.689000	25.624456	69.444719	-0.000352	6.039189	-0.000793	2.684643
187.689000	25.624456	69.438678	-0.000351	6.038663	-0.000789	2.684409
187.709000	25.624456	69.438558	-0.000351	6.038653	-0.000789	2.684405
187.729000	25.624456	69.439127	-0.000351	6.038702	-0.000790	2.684427
187.749000	25.624456	69.444761	-0.000352	6.039192	-0.000793	2.684645
187.769000	25.624456	69.442926	-0.000352	6.039033	-0.000792	2.684574
187.789000	25.624456	69.439419	-0.000351	6.038728	-0.000790	2.684438
187.809000	25.624456	69.435398	-0.000350	6.038378	-0.000787	2.684283
187.829000	25.624456	69.442954	-0.000352	6.039035	-0.000792	2.684575
187.849000	25.624456	69.454989	-0.000355	6.040082	-0.000799	2.685040
187.869000	25.624456	69.436795	-0.000350	6.038500	-0.000788	2.684337
187.909000	25.624456	69.450462	-0.000354	6.039688	-0.000796	2.684865
187.909000	25.624456	69.443375	-0.000352	6.039072	-0.000792	2.684591
187.929000	25.624456	69.449317	-0.000354	6.039589	-0.000796	2.684821
187.949000	25.624456	69.440329	-0.000351	6.038807	-0.000790	2.684473
187.969000	25.624456	69.438765	-0.000351	6.038671	-0.000789	2.684413
187.989000	25.624456	69.443781	-0.000352	6.039107	-0.000792	2.684607
188.009000	25.624456	69.443986	-0.000352	6.039125	-0.000793	2.684615
188.029000	25.624456	69.458819	-0.000356	6.040415	-0.000801	2.685188
188.049000	25.624456	69.444548	-0.000352	6.039174	-0.000793	2.684636
188.069000	25.624456	69.437157	-0.000350	6.038531	-0.000789	2.684351
188.089000	25.624456	69.441798	-0.000352	6.038935	-0.000791	2.684530
188.109000	25.624456	69.444489	-0.000352	6.039169	-0.000793	2.684634
188.129000	25.624456	69.444215	-0.000352	6.039145	-0.000793	2.684624
188.149000	25.624456	69.440509	-0.000351	6.038823	-0.000790	2.684480
188.169000	25.624456	69.448297	-0.000353	6.039500	-0.000795	2.684781
188.189000	25.624456	69.438787	-0.000351	6.038673	-0.000789	2.684414
188.209000	25.624456	69.437772	-0.000351	6.038585	-0.000789	2.684374
188.229000	25.624456	69.446738	-0.000353	6.039364	-0.000794	2.684721
188.249000	25.624456	69.448679	-0.000353	6.039533	-0.000795	2.684796
188.269000	25.624456	69.442670	-0.000352	6.039011	-0.000792	2.684564
188.289000	25.624456	69.433627	-0.000350	6.038224	-0.000786	2.684214
188.309000	25.624456	69.450766	-0.000354	6.039715	-0.000797	2.684877
188.329000	25.624456	69.447827	-0.000353	6.039459	-0.000795	2.684763
188.349000	25.624456	69.436434	-0.000350	6.038468	-0.000788	2.684323
188.369000	25.624456	69.452846	-0.000355	6.039896	-0.000798	2.684957
188.389000	25.624456	69.444237	-0.000352	6.039147	-0.000793	2.684624
188.409000	25.624456	69.454401	-0.000355	6.040031	-0.000799	2.685017
188.429000	25.624456	69.453567	-0.000355	6.039958	-0.000798	2.684985
188.449000	25.624456	69.443867	-0.000352	6.039115	-0.000792	2.684610
188.469000	25.624456	69.437408	-0.000351	6.038553	-0.000789	2.684360
188.489000	25.624456	69.455078	-0.000355	6.040090	-0.000799	2.685043
188.509000	25.624456	69.445199	-0.000353	6.039230	-0.000793	2.684662
188.529000	25.624456	69.431743	-0.000349	6.038060	-0.000785	2.684141
188.549000	25.624456	69.431853	-0.000349	6.038070	-0.000785	2.684146
188.569000	25.624456	69.437581	-0.000351	6.038568	-0.000789	2.684367
188.589000	25.624456	69.442799	-0.000352	6.039022	-0.000792	2.684569
188.609000	25.624456	69.437959	-0.000351	6.038601	-0.000789	2.684382
188.629000	25.624456	69.447004	-0.000353	6.039387	-0.000794	2.684731
188.649000	25.624456	69.432673	-0.000349	6.038141	-0.000786	2.684177
188.669000	25.624456	69.448797	-0.000354	6.039543	-0.000795	2.684801
188.689000	25.624456	69.441082	-0.000352	6.038872	-0.000791	2.684502
188.709000	25.624456	69.439149	-0.000351	6.038704	-0.000790	2.684428
188.729000	25.624456	69.444064	-0.000352	6.039132	-0.000793	2.684618
188.749000	25.624456	69.431595	-0.000349	6.038047	-0.000785	2.684136
188.789000	25.624456	69.444771	-0.000352	6.039193	-0.000793	2.684645
188.789000	25.624456	69.448423	-0.000353	6.039511	-0.000795	2.684786
188.809000	25.624456	69.451775	-0.000354	6.039802	-0.000797	2.684916
188.829000	25.624456	69.448596	-0.000353	6.039526	-0.000795	2.684793
188.849000	25.624456	69.445857	-0.000353	6.039288	-0.000794	2.684687
188.869000	25.624456	69.442318	-0.000352	6.038980	-0.000792	2.684550
188.889000	25.624456	69.444386	-0.000352	6.039160	-0.000793	2.684630
188.909000	25.624456	69.441159	-0.000352	6.038879	-0.000791	2.684505
188.929000	25.624456	69.426930	-0.000348	6.037642	-0.000783	2.683955
188.949000	25.624456	69.430835	-0.000349	6.037981	-0.000785	2.684106
188.969000	25.624456	69.445936	-0.000353	6.039295	-0.000794	2.684690
189.009000	25.624456	69.444394	-0.000352	6.039160	-0.000793	2.684630
189.009000	25.624456	69.431672	-0.000349	6.038054	-0.000785	2.684139
189.029000	25.624456	69.438070	-0.000351	6.038610	-0.000789	2.684386
189.049000	25.624456	69.444565	-0.000352	6.039175	-0.000793	2.684637
189.069000	25.624456	69.441441	-0.000352	6.038904	-0.000791	2.684516
189.089000	25.624456	69.428510	-0.000348	6.037779	-0.000783	2.684016
189.109000	25.624456	69.445359	-0.000353	6.039244	-0.000793	2.684668
189.129000	25.624456	69.433296	-0.000349	6.038195	-0.000786	2.684201
189.149000	25.624456	69.437267	-0.000351	6.038541	-0.000789	2.684355
189.169000	25.624456	69.424899	-0.000347	6.037465	-0.000781	2.683877
189.189000	25.624456	69.429915	-0.000349	6.037901	-0.000784	2.684071
189.209000	25.624456	69.429278	-0.000348	6.037846	-0.000784	2.684046
189.229000	25.624456	69.438486	-0.000351	6.038647	-0.000789	2.684402
189.249000	25.624456	69.423868	-0.000347	6.037375	-0.000781	2.683837
189.269000	25.624456	69.432693	-0.000349	6.038143	-0.000786	2.684178
189.289000	25.624456	69.441490	-0.000352	6.038908	-0.000791	2.684518
189.309000	25.624456	69.429055	-0.000348	6.037827	-0.000784	2.684037
189.329000	25.624456	69.436226	-0.000350	6.038450	-0.000788	2.684315
189.349000	25.624456	69.438665	-0.000351	6.038662	-0.000789	2.684409
189.369000	25.624456	69.451861	-0.000354	6.039810	-0.000797	2.684919
189.409000	25.624456	69.446345	-0.000353	6.039330	-0.000794	2.684706
189.409000	25.624456	69.441026	-0.000351	6.038868	-0.000791	2.684500
189.429000	25.624456	69.435732	-0.000350	6.038407	-0.000788	2.684296
189.449000	25.624456	69.441183	-0.000352	6.038881	-0.000791	2.684506
189.469000	25.624456	69.451911	-0.000354	6.039814	-0.000797	2.684921
189.489000	25.624456	69.453484	-0.000355	6.039951	-0.000798	2.684982
189.509000	25.624456	69.461127	-0.000357	6.040616	-0.000803	2.685277
189.529000	25.624456	69.444020	-0.000352	6.039128	-0.000793	2.684616
189.549000	25.624456	69.444223	-0.000352	6.039146	-0.000793	2.684624
189.569000	25.624456	69.433530	-0.000350	6.038216	-0.000786	2.684210
189.589000	25.624456	69.438510	-0.000351	6.038649	-0.000789	2.684403
189.629000	25.624456	69.441393	-0.000352	6.038900	-0.000791	2.684514
189.649000	25.624456	69.436419	-0.000350	6.038467	-0.000788	2.684322
189.649000	25.624456	69.443454	-0.000352	6.039079	-0.000792	2.684594
189.669000	25.624456	69.424622	-0.000347	6.037441	-0.000781	2.683866
189.689000	25.624456	69.434260	-0.000350	6.038279	-0.000787	2.684239
189.709000	25.624456	69.428711	-0.000348	6.037797	-0.000784	2.684024
189.729000	25.624456	69.430135	-0.000349	6.037920	-0.000784	2.684079
189.749000	25.624456	69.443292	-0.000352	6.039065	-0.000792	2.684588
189.769000	25.624456	69.430763	-0.000349	6.037975	-0.000785	2.684103
189.789000	25.624456	69.425007	-0.000347	6.037475	-0.000781	2.683881
189.809000	25.624456	69.428372	-0.000348	6.037767	-0.000783	2.684011
189.849000	25.624456	69.416072	-0.000345	6.036697	-0.000776	2.683536
189.849000	25.624456	69.432106	-0.000349	6.038092	-0.000786	2.684155
189.869000	25.624456	69.429048	-0.000348	6.037826	-0.000784	2.684037
189.889000	25.624456	69.428830	-0.000348	6.037807	-0.000784	2.684029
189.909000	25.624456	69.431008	-0.000349	6.037996	-0.000785	2.684113
189.929000	25.624456	69.420462	-0.000346	6.037079	-0.000779	2.683705
189.949000	25.624456	69.431447	-0.000349	6.038035	-0.000785	2.684130
189.969000	25.624456	69.418056	-0.000345	6.036870	-0.000777	2.683612
189.989000	25.624456	69.427349	-0.000348	6.037678	-0.000783	2.683972
190.009000	25.624456	69.427536	-0.000348	6.037694	-0.000783	2.683979
190.029000	25.624456	69.417027	-0.000345	6.036781	-0.000777	2.683572
190.049000	25.624456	69.416689	-0.000345	6.036751	-0.000776	2.683559
190.069000	25.624456	69.421974	-0.000347	6.037211	-0.000780	2.683764
190.089000	25.624456	69.430177	-0.000349	6.037924	-0.000784	2.684081
190.109000	25.624456	69.425317	-0.000347	6.037501	-0.000782	2.683893
190.129000	25.624456	69.422372	-0.000347	6.037245	-0.000780	2.683779
190.149000	25.624456	69.425704	-0.000347	6.037535	-0.000782	2.683908
190.169000	25.624456	69.416842	-0.000345	6.036764	-0.000777	2.683565
190.189000	25.624456	69.433625	-0.000350	6.038224	-0.000786	2.684214
190.209000	25.624456	69.432126	-0.000349	6.038094	-0.000786	2.684156
190.229000	25.624456	69.424954	-0.000347	6.037470	-0.000781	2.683879
190.269000	25.624456	69.416991	-0.000345	6.036777	-0.000777	2.683571
190.289000	25.624456	69.425204	-0.000347	6.037492	-0.000781	2.683889
190.289000	25.624456	69.414101	-0.000344	6.036526	-0.000775	2.683459
190.309000	25.624456	69.408938	-0.000343	6.036077	-0.000772	2.683260
190.329000	25.624456	69.417880	-0.000345	6.036855	-0.000777	2.683605
190.349000	25.624456	69.419711	-0.000346	6.037014	-0.000778	2.683676
190.369000	25.624456	69.422426	-0.000347	6.037250	-0.000780	2.683781
190.389000	25.624456	69.429226	-0.000348	6.037841	-0.000784	2.684044
190.409000	25.624456	69.437132	-0.000350	6.038529	-0.000789	2.684350
190.429000	25.624456	69.426803	-0.000348	6.037631	-0.000782	2.683950
190.469000	25.624456	69.428907	-0.000348	6.037814	-0.000784	2.684032
190.489000	25.624456	69.435326	-0.000350	6.038372	-0.000787	2.684280
190.489000	25.624456	69.429161	-0.000348	6.037836	-0.000784	2.684042
190.509000	25.624456	69.427402	-0.000348	6.037683	-0.000783	2.683974
190.529000	25.624456	69.433988	-0.000350	6.038256	-0.000787	2.684228
190.549000	25.624456	69.435586	-0.000350	6.038394	-0.000788	2.684290
190.569000	25.624456	69.421937	-0.000346	6.037208	-0.000780	2.683762
190.589000	25.624456	69.429641	-0.000349	6.037877	-0.000784	2.684060
190.609000	25.624375	69.424930	-0.000347	6.037468	-0.000781	2.683878
190.629000	25.624456	69.410547	-0.000344	6.036217	-0.000773	2.683322
190.649000	25.624456	69.426155	-0.000348	6.037574	-0.000782	2.683925
190.689000	25.624456	69.421302	-0.000346	6.037152	-0.000779	2.683738
190.689000	25.624456	69.414480	-0.000345	6.036559	-0.000775	2.683474
190.709000	25.624456	69.421624	-0.000346	6.037180	-0.000779	2.683750
190.729000	25.624456	69.421402	-0.000346	6.037161	-0.000779	2.683742
190.749000	25.624456	69.413968	-0.000344	6.036515	-0.000775	2.683454
190.769000	25.624456	69.427248	-0.000348	6.037669	-0.000783	2.683968
190.789000	25.624456	69.428560	-0.000348	6.037784	-0.000783	2.684018
190.809000	25.624456	69.410933	-0.000344	6.036251	-0.000773	2.683337
190.829000	25.624456	69.415455	-0.000345	6.036644	-0.000776	2.683512
190.849000	25.624456	69.431674	-0.000349	6.038054	-0.000785	2.684139
190.869000	25.624456	69.429245	-0.000348	6.037843	-0.000784	2.684045
190.889000	25.624456	69.425544	-0.000347	6.037521	-0.000782	2.683902
190.929000	25.624456	69.417725	-0.000345	6.036841	-0.000777	2.683599
190.929000	25.624456	69.409460	-0.000343	6.036122	-0.000772	2.683280
190.949000	25.624456	69.427033	-0.000348	6.037651	-0.000783	2.683959
190.969000	25.624456	69.421284	-0.000346	6.037151	-0.000779	2.683737
190.989000	25.624456	69.411126	-0.000344	6.036267	-0.000773	2.683344
191.009000	25.624456	69.416116	-0.000345	6.036701	-0.000776	2.683537
191.029000	25.624456	69.421929	-0.000346	6.037207	-0.000780	2.683762
191.049000	25.624456	69.419693	-0.000346	6.037012	-0.000778	2.683676
191.069000	25.624456	69.418846	-0.000346	6.036939	-0.000778	2.683643
191.089000	25.624456	69.423639	-0.000347	6.037356	-0.000781	2.683828
191.129000	25.624456	69.410908	-0.000344	6.036248	-0.000773	2.683336
191.129000	25.624456	69.417251	-0.000345	6.036800	-0.000777	2.683581
191.149000	25.624456	69.409405	-0.000343	6.036118	-0.000772	2.683278
191.169000	25.624456	69.413963	-0.000344	6.036514	-0.000775	2.683454
191.189000	25.624456	69.416628	-0.000345	6.036746	-0.000776	2.683557
191.209000	25.624456	69.411765	-0.000344	6.036323	-0.000774	2.683369
191.229000	25.624456	69.421487	-0.000346	6.037168	-0.000779	2.683745
191.249000	25.624456	69.428546	-0.000348	6.037782	-0.000783	2.684018
191.269000	25.624456	69.436463	-0.000350	6.038471	-0.000788	2.684324
191.289000	25.624456	69.429263	-0.000348	6.037845	-0.000784	2.684045
191.309000	25.624456	69.432271	-0.000349	6.038106	-0.000786	2.684162
191.349000	25.624456	69.425013	-0.000347	6.037475	-0.000781	2.683881
191.349000	25.624456	69.406120	-0.000342	6.035832	-0.000770	2.683151
191.369000	25.624456	69.405981	-0.000342	6.035820	-0.000770	2.683145
191.389000	25.624456	69.400477	-0.000341	6.035341	-0.000767	2.682933
191.409000	25.624456	69.407299	-0.000343	6.035935	-0.000771	2.683196
191.429000	25.624456	69.415799	-0.000345	6.036674	-0.000776	2.683525
191.449000	25.624456	69.418363	-0.000346	6.036897	-0.000777	2.683624
191.469000	25.624456	69.425092	-0.000347	6.037482	-0.000781	2.683884
191.489000	25.624456	69.412269	-0.000344	6.036367	-0.000774	2.683389
191.529000	25.624456	69.422282	-0.000347	6.037237	-0.000780	2.683776
191.549000	25.624456	69.423479	-0.000347	6.037342	-0.000780	2.683822
191.569000	25.624456	69.402680	-0.000341	6.035533	-0.000768	2.683018
191.569000	25.624456	69.418093	-0.000345	6.036873	-0.000777	2.683614
191.589000	25.624456	69.412489	-0.000344	6.036386	-0.000774	2.683397
191.609000	25.624456	69.412145	-0.000344	6.036356	-0.000774	2.683384
191.629000	25.624456	69.418761	-0.000346	6.036931	-0.000778	2.683639
191.649000	25.624456	69.442848	-0.000352	6.039026	-0.000792	2.684571
191.669000	25.624456	69.417925	-0.000345	6.036859	-0.000777	2.683607
191.689000	25.624456	69.421163	-0.000346	6.037140	-0.000779	2.683732
191.709000	25.624456	69.420922	-0.000346	6.037119	-0.000779	2.683723
191.749000	25.624456	69.407202	-0.000343	6.035926	-0.000771	2.683193
191.769000	25.624456	69.413625	-0.000344	6.036485	-0.000775	2.683441
191.769000	25.624456	69.416056	-0.000345	6.036696	-0.000776	2.683535
191.789000	25.624456	69.414388	-0.000345	6.036551	-0.000775	2.683470
191.809000	25.624456	69.411956	-0.000344	6.036340	-0.000774	2.683376
191.829000	25.624456	69.409339	-0.000343	6.036112	-0.000772	2.683275
191.849000	25.624456	69.408435	-0.000343	6.036033	-0.000772	2.683240
191.869000	25.624456	69.403248	-0.000342	6.035582	-0.000769	2.683040
191.889000	25.624456	69.411812	-0.000344	6.036327	-0.000774	2.683371
191.909000	25.624456	69.415849	-0.000345	6.036678	-0.000776	2.683527
191.929000	25.624456	69.409655	-0.000343	6.036139	-0.000772	2.683287
191.949000	25.624456	69.404609	-0.000342	6.035701	-0.000769	2.683092
191.969000	25.624456	69.406477	-0.000342	6.035863	-0.000770	2.683165
191.989000	25.624456	69.411903	-0.000344	6.036335	-0.000774	2.683374
192.009000	25.624456	69.402841	-0.000342	6.035547	-0.000768	2.683024
192.029000	25.624456	69.393919	-0.000339	6.034771	-0.000763	2.682679
192.049000	25.624456	69.402204	-0.000341	6.035491	-0.000768	2.682999
192.069000	25.624456	69.411322	-0.000344	6.036284	-0.000773	2.683352
192.089000	25.624456	69.409047	-0.000343	6.036087	-0.000772	2.683264
192.109000	25.624456	69.405154	-0.000342	6.035748	-0.000770	2.683113
192.129000	25.624456	69.404133	-0.000342	6.035659	-0.000769	2.683074
192.149000	25.624456	69.414300	-0.000345	6.036543	-0.000775	2.683467
192.189000	25.624456	69.406986	-0.000343	6.035907	-0.000771	2.683184
192.189000	25.624456	69.411339	-0.000344	6.036286	-0.000773	2.683353
192.209000	25.624456	69.399267	-0.000341	6.035236	-0.000766	2.682886
192.229000	25.624456	69.398682	-0.000340	6.035185	-0.000766	2.682863
192.249000	25.624456	69.398717	-0.000340	6.035188	-0.000766	2.682865
192.269000	25.624456	69.396714	-0.000340	6.035014	-0.000765	2.682787
192.289000	25.624456	69.396080	-0.000340	6.034959	-0.000764	2.682763
192.309000	25.624456	69.402401	-0.000341	6.035509	-0.000768	2.683007
192.329000	25.624456	69.404192	-0.000342	6.035664	-0.000769	2.683076
192.349000	25.624456	69.406604	-0.000342	6.035874	-0.000771	2.683170
192.389000	25.624456	69.406235	-0.000342	6.035842	-0.000770	2.683155
192.389000	25.624456	69.401031	-0.000341	6.035390	-0.000767	2.682954
192.409000	25.624456	69.400463	-0.000341	6.035340	-0.000767	2.682932
192.429000	25.624456	69.412703	-0.000344	6.036405	-0.000774	2.683405
192.449000	25.624456	69.399897	-0.000341	6.035291	-0.000767	2.682910
192.469000	25.624456	69.417886	-0.000345	6.036855	-0.000777	2.683606
192.489000	25.624456	69.392736	-0.000339	6.034668	-0.000762	2.682633
192.509000	25.624456	69.415864	-0.000345	6.036679	-0.000776	2.683528
192.529000	25.624456	69.418065	-0.000345	6.036871	-0.000777	2.683613
192.549000	25.624456	69.418199	-0.000346	6.036882	-0.000777	2.683618
192.569000	25.624456	69.422988	-0.000347	6.037299	-0.000780	2.683803
192.609000	25.624456	69.419690	-0.000346	6.037012	-0.000778	2.683675
192.629000	25.624456	69.414110	-0.000344	6.036527	-0.000775	2.683460
192.629000	25.624456	69.415683	-0.000345	6.036664	-0.000776	2.683520
192.649000	25.624456	69.415925	-0.000345	6.036685	-0.000776	2.683530
192.669000	25.624456	69.409158	-0.000343	6.036096	-0.000772	2.683268
192.689000	25.624456	69.424919	-0.000347	6.037467	-0.000781	2.683878
192.709000	25.624456	69.424436	-0.000347	6.037425	-0.000781	2.683859
192.729000	25.624456	69.420673	-0.000346	6.037098	-0.000779	2.683713
192.749000	25.624456	69.417505	-0.000345	6.036822	-0.000777	2.683591
192.769000	25.624456	69.420432	-0.000346	6.037077	-0.000779	2.683704
192.789000	25.624456	69.429696	-0.000349	6.037882	-0.000784	2.684062
192.809000	25.624456	69.409367	-0.000343	6.036114	-0.000772	2.683276
192.849000	25.624456	69.419633	-0.000346	6.037007	-0.000778	2.683673
192.849000	25.624456	69.402370	-0.000341	6.035506	-0.000768	2.683006
192.869000	25.624456	69.410829	-0.000344	6.036242	-0.000773	2.683333
192.889000	25.624456	69.399870	-0.000341	6.035289	-0.000767	2.682909
192.909000	25.624456	69.400289	-0.000341	6.035325	-0.000767	2.682925
192.929000	25.624456	69.401516	-0.000341	6.035432	-0.000768	2.682973
192.949000	25.624456	69.397958	-0.000340	6.035122	-0.000765	2.682835
192.969000	25.624456	69.410885	-0.000344	6.036246	-0.000773	2.683335
192.989000	25.624456	69.403193	-0.000342	6.035577	-0.000769	2.683038
193.029000	25.624456	69.396195	-0.000340	6.034969	-0.000764	2.682767
[truncated: 1,002 more rows]
