# Supplementary material for: Stress relaxation in the presence of sudden strain bursts: Methodology and stress relaxation data of microcast aluminium microwires
Source: Data Brief. 2018 Nov 14;21:2134–41. doi: 10.1016/j.dib.2018.11.047 (PMC6265499; doi:10.1016/j.dib.2018.11.047)
Supplement: Supplementary file 2 — Supplementary material [file mmc2.zip › Data in brief/As-cast/Al4N/Al_100_r_1/Stress relax txt files/Not considered/Al_100_relax_1_Relaxcycle0003.txt]

Time[s]	Motordispl[�m]	Force[mN]	EngStrain	EngStress[MPa]	Shearstrain	Shearstress [MPa]
237.646000	32.987821	90.001639	-0.000611	7.826900	-0.001375	3.479347
237.646000	32.987821	90.014557	-0.000614	7.828024	-0.001382	3.479846
237.666000	32.993225	90.033183	-0.000615	7.829643	-0.001385	3.480566
237.686000	32.993386	90.023049	-0.000613	7.828762	-0.001379	3.480175
237.706000	32.993386	90.036161	-0.000616	7.829902	-0.001386	3.480682
237.726000	32.993386	90.036862	-0.000616	7.829963	-0.001387	3.480709
237.766000	32.993386	90.029693	-0.000614	7.829340	-0.001382	3.480431
237.766000	32.993386	90.038415	-0.000617	7.830098	-0.001388	3.480769
237.786000	32.993467	90.042288	-0.000618	7.830435	-0.001390	3.480918
237.826000	32.993467	90.061438	-0.000623	7.832101	-0.001401	3.481659
237.846000	32.993386	90.042418	-0.000618	7.830446	-0.001390	3.480923
237.846000	32.993386	90.043334	-0.000618	7.830526	-0.001390	3.480959
237.866000	32.993467	90.039037	-0.000617	7.830152	-0.001388	3.480793
237.886000	32.993467	90.036052	-0.000616	7.829893	-0.001386	3.480677
237.906000	32.993386	90.044447	-0.000618	7.830623	-0.001391	3.481002
237.926000	32.993467	90.039618	-0.000617	7.830203	-0.001388	3.480815
237.946000	32.993467	90.035461	-0.000616	7.829841	-0.001386	3.480654
237.966000	32.993467	90.027346	-0.000614	7.829136	-0.001381	3.480341
237.986000	32.993467	90.040776	-0.000617	7.830304	-0.001389	3.480860
238.026000	32.993467	90.035595	-0.000616	7.829853	-0.001386	3.480660
238.046000	32.993467	90.033565	-0.000615	7.829677	-0.001385	3.480581
238.066000	32.993467	90.046065	-0.000619	7.830764	-0.001392	3.481064
238.066000	32.993467	90.044145	-0.000618	7.830597	-0.001391	3.480990
238.086000	32.993467	90.035457	-0.000616	7.829841	-0.001386	3.480654
238.106000	32.993467	90.027397	-0.000614	7.829140	-0.001381	3.480343
238.126000	32.993467	90.041195	-0.000617	7.830340	-0.001389	3.480876
238.146000	32.993547	90.039732	-0.000617	7.830213	-0.001388	3.480820
238.166000	32.993547	90.034220	-0.000615	7.829734	-0.001385	3.480607
238.186000	32.993467	90.038136	-0.000617	7.830074	-0.001387	3.480758
238.206000	32.993547	90.034999	-0.000616	7.829801	-0.001385	3.480637
238.246000	32.993547	90.035441	-0.000616	7.829840	-0.001386	3.480654
238.266000	32.993547	90.035767	-0.000616	7.829868	-0.001386	3.480666
238.286000	32.993467	90.047721	-0.000619	7.830908	-0.001393	3.481128
238.286000	32.993467	90.046743	-0.000619	7.830823	-0.001392	3.481091
238.306000	32.993547	90.042007	-0.000617	7.830411	-0.001389	3.480908
238.326000	32.993547	90.041546	-0.000617	7.830371	-0.001389	3.480890
238.346000	32.993547	90.037750	-0.000616	7.830041	-0.001387	3.480743
238.366000	32.993547	90.034704	-0.000616	7.829776	-0.001385	3.480625
238.386000	32.993467	90.035946	-0.000616	7.829884	-0.001386	3.480673
238.426000	32.993547	90.039388	-0.000617	7.830183	-0.001388	3.480806
238.426000	32.993547	90.032663	-0.000615	7.829598	-0.001384	3.480546
238.466000	32.993467	90.034279	-0.000616	7.829739	-0.001385	3.480609
238.486000	32.993547	90.028028	-0.000614	7.829195	-0.001381	3.480367
238.486000	32.993547	90.025960	-0.000613	7.829015	-0.001380	3.480287
238.506000	32.993547	90.036502	-0.000616	7.829932	-0.001386	3.480695
238.526000	32.993547	90.020805	-0.000612	7.828567	-0.001377	3.480088
238.546000	32.993547	90.027363	-0.000614	7.829137	-0.001381	3.480341
238.566000	32.993547	90.013336	-0.000610	7.827917	-0.001373	3.479799
238.586000	32.993547	90.016695	-0.000611	7.828210	-0.001375	3.479929
238.626000	32.993547	90.016047	-0.000611	7.828153	-0.001374	3.479904
238.646000	32.993547	90.017671	-0.000611	7.828294	-0.001375	3.479967
238.666000	32.993547	90.021903	-0.000612	7.828662	-0.001378	3.480130
238.686000	32.993547	90.014489	-0.000610	7.828018	-0.001373	3.479844
238.706000	32.993547	90.019568	-0.000612	7.828459	-0.001376	3.480040
238.706000	32.993547	90.014729	-0.000610	7.828039	-0.001373	3.479853
238.726000	32.993547	90.011552	-0.000610	7.827762	-0.001372	3.479730
238.746000	32.993547	90.003127	-0.000607	7.827030	-0.001367	3.479404
238.766000	32.993547	90.004851	-0.000608	7.827179	-0.001368	3.479471
238.786000	32.993547	90.011460	-0.000610	7.827754	-0.001371	3.479727
238.806000	32.993547	90.014272	-0.000610	7.827999	-0.001373	3.479835
238.826000	32.993547	90.013061	-0.000610	7.827894	-0.001372	3.479789
238.846000	32.993547	90.013208	-0.000610	7.827906	-0.001372	3.479794
238.886000	32.993547	90.006536	-0.000608	7.827326	-0.001369	3.479536
238.906000	32.993547	90.004163	-0.000608	7.827120	-0.001367	3.479445
238.926000	32.993547	90.020916	-0.000612	7.828577	-0.001377	3.480092
238.926000	32.993547	90.009746	-0.000609	7.827605	-0.001370	3.479660
238.946000	32.993547	89.995122	-0.000605	7.826333	-0.001362	3.479095
238.966000	32.993547	89.991300	-0.000604	7.826001	-0.001360	3.478947
238.986000	32.993547	90.003660	-0.000607	7.827076	-0.001367	3.479425
239.006000	32.993547	89.992340	-0.000605	7.826091	-0.001360	3.478987
239.026000	32.993547	90.001524	-0.000607	7.826890	-0.001366	3.479343
239.066000	32.993547	89.993546	-0.000605	7.826196	-0.001361	3.479034
239.086000	32.993547	89.991774	-0.000604	7.826042	-0.001360	3.478966
239.106000	32.993547	89.989221	-0.000604	7.825820	-0.001358	3.478867
239.126000	32.993547	89.988701	-0.000604	7.825775	-0.001358	3.478847
239.126000	32.993547	89.985941	-0.000603	7.825535	-0.001356	3.478740
239.146000	32.993547	89.992335	-0.000605	7.826091	-0.001360	3.478987
239.166000	32.993547	89.997894	-0.000606	7.826574	-0.001363	3.479202
239.186000	32.993628	89.999320	-0.000606	7.826699	-0.001364	3.479257
239.206000	32.993547	89.985254	-0.000603	7.825475	-0.001356	3.478714
239.226000	32.993547	89.989453	-0.000604	7.825840	-0.001359	3.478876
239.266000	32.993547	89.988583	-0.000604	7.825765	-0.001358	3.478842
239.266000	32.993547	89.976127	-0.000600	7.824682	-0.001351	3.478361
239.286000	32.993628	89.988350	-0.000603	7.825745	-0.001358	3.478833
239.326000	32.993547	89.980490	-0.000601	7.825061	-0.001353	3.478529
239.346000	32.993547	90.000432	-0.000607	7.826795	-0.001365	3.479300
239.346000	32.993547	89.990756	-0.000604	7.825954	-0.001359	3.478926
239.366000	32.993628	89.992313	-0.000604	7.826089	-0.001360	3.478986
239.386000	32.993628	89.996224	-0.000605	7.826429	-0.001362	3.479138
239.406000	32.993547	89.996460	-0.000606	7.826450	-0.001363	3.479147
239.426000	32.993547	89.987885	-0.000603	7.825704	-0.001358	3.478815
239.446000	32.993628	89.992714	-0.000605	7.826124	-0.001360	3.479002
239.466000	32.993628	89.995473	-0.000605	7.826364	-0.001362	3.479109
239.506000	32.993628	89.991648	-0.000604	7.826031	-0.001360	3.478961
239.526000	32.993628	89.977657	-0.000601	7.824815	-0.001351	3.478420
239.546000	32.993628	89.988569	-0.000603	7.825764	-0.001358	3.478842
239.566000	32.993628	89.994335	-0.000605	7.826265	-0.001361	3.479065
239.566000	32.993628	89.996966	-0.000606	7.826494	-0.001363	3.479166
239.586000	32.993628	89.986692	-0.000603	7.825600	-0.001357	3.478769
239.606000	32.993628	89.994909	-0.000605	7.826315	-0.001362	3.479087
239.626000	32.993628	89.991288	-0.000604	7.826000	-0.001359	3.478947
239.646000	32.993628	89.985334	-0.000603	7.825482	-0.001356	3.478717
239.666000	32.993628	89.975948	-0.000600	7.824666	-0.001350	3.478354
239.706000	32.993628	89.990712	-0.000604	7.825950	-0.001359	3.478925
239.726000	32.993628	89.976741	-0.000600	7.824735	-0.001351	3.478384
239.746000	32.993709	89.972550	-0.000599	7.824370	-0.001348	3.478222
239.766000	32.993628	89.981354	-0.000602	7.825136	-0.001354	3.478563
239.766000	32.993628	89.973827	-0.000600	7.824482	-0.001349	3.478272
239.786000	32.993709	89.983481	-0.000602	7.825321	-0.001355	3.478645
239.806000	32.993709	89.978499	-0.000601	7.824888	-0.001352	3.478452
239.826000	32.993628	89.982679	-0.000602	7.825251	-0.001354	3.478614
239.846000	32.993709	89.978321	-0.000601	7.824872	-0.001352	3.478445
239.866000	32.993628	89.966761	-0.000598	7.823867	-0.001345	3.477999
239.886000	32.993628	89.979879	-0.000601	7.825008	-0.001353	3.478506
239.926000	32.993709	89.980812	-0.000601	7.825089	-0.001353	3.478542
239.946000	32.993628	89.974613	-0.000600	7.824550	-0.001350	3.478302
239.966000	32.993628	89.979780	-0.000601	7.824999	-0.001353	3.478502
239.986000	32.993628	89.983547	-0.000602	7.825327	-0.001355	3.478648
239.986000	32.993628	89.975707	-0.000600	7.824645	-0.001350	3.478344
240.006000	32.993628	89.975091	-0.000600	7.824591	-0.001350	3.478321
240.026000	32.993709	89.967173	-0.000598	7.823903	-0.001345	3.478015
240.046000	32.993628	89.972764	-0.000599	7.824389	-0.001349	3.478231
240.066000	32.993709	89.971229	-0.000599	7.824256	-0.001348	3.478171
240.086000	32.993628	89.979042	-0.000601	7.824935	-0.001352	3.478473
240.126000	32.993709	89.968450	-0.000598	7.824014	-0.001346	3.478064
240.126000	32.993709	89.958389	-0.000596	7.823139	-0.001340	3.477675
240.166000	32.993709	89.968199	-0.000598	7.823992	-0.001346	3.478054
240.186000	32.993709	89.964454	-0.000597	7.823666	-0.001344	3.477909
240.206000	32.993709	89.954658	-0.000595	7.822815	-0.001338	3.477531
240.206000	32.993709	89.966009	-0.000598	7.823802	-0.001344	3.477970
240.226000	32.993709	89.964336	-0.000597	7.823656	-0.001343	3.477905
240.246000	32.993709	89.967433	-0.000598	7.823926	-0.001345	3.478025
240.266000	32.993709	89.952664	-0.000594	7.822641	-0.001337	3.477454
240.286000	32.993709	89.950189	-0.000593	7.822426	-0.001335	3.477358
240.306000	32.993709	89.949233	-0.000593	7.822343	-0.001335	3.477321
240.326000	32.993709	89.963920	-0.000597	7.823620	-0.001343	3.477889
240.346000	32.993709	89.965351	-0.000597	7.823744	-0.001344	3.477944
240.386000	32.993709	89.949101	-0.000593	7.822331	-0.001335	3.477316
240.406000	32.993709	89.945772	-0.000592	7.822042	-0.001333	3.477187
240.406000	32.993709	89.941331	-0.000591	7.821656	-0.001330	3.477016
240.426000	32.993709	89.952862	-0.000594	7.822658	-0.001337	3.477461
240.446000	32.993709	89.936707	-0.000590	7.821253	-0.001327	3.476837
240.466000	32.993709	89.936676	-0.000590	7.821251	-0.001327	3.476836
240.486000	32.993709	89.944893	-0.000592	7.821965	-0.001332	3.477153
240.506000	32.993709	89.938426	-0.000590	7.821403	-0.001328	3.476903
240.526000	32.993709	89.933777	-0.000589	7.820999	-0.001326	3.476723
240.546000	32.993709	89.936561	-0.000590	7.821241	-0.001327	3.476831
240.586000	32.993709	89.936426	-0.000590	7.821229	-0.001327	3.476826
240.606000	32.993709	89.944170	-0.000592	7.821902	-0.001332	3.477125
240.626000	32.993709	89.941261	-0.000591	7.821649	-0.001330	3.477013
240.626000	32.993709	89.937612	-0.000590	7.821332	-0.001328	3.476872
240.646000	32.993709	89.940286	-0.000591	7.821565	-0.001329	3.476975
240.666000	32.993709	89.941423	-0.000591	7.821664	-0.001330	3.477019
240.686000	32.993709	89.926939	-0.000587	7.820404	-0.001321	3.476459
240.706000	32.993709	89.925204	-0.000587	7.820253	-0.001320	3.476392
240.726000	32.993709	89.928037	-0.000588	7.820499	-0.001322	3.476502
240.746000	32.993709	89.935961	-0.000590	7.821189	-0.001327	3.476808
240.786000	32.993709	89.938224	-0.000590	7.821385	-0.001328	3.476895
240.806000	32.993709	89.932187	-0.000589	7.820860	-0.001325	3.476662
240.826000	32.993709	89.934434	-0.000589	7.821056	-0.001326	3.476749
240.846000	32.993709	89.925800	-0.000587	7.820305	-0.001321	3.476415
240.846000	32.993709	89.928784	-0.000588	7.820564	-0.001323	3.476530
240.866000	32.993709	89.935691	-0.000590	7.821165	-0.001327	3.476797
240.886000	32.993709	89.939811	-0.000591	7.821523	-0.001329	3.476957
240.906000	32.993709	89.933559	-0.000589	7.820980	-0.001325	3.476715
240.926000	32.993709	89.928718	-0.000588	7.820559	-0.001323	3.476528
240.946000	32.993709	89.938530	-0.000590	7.821412	-0.001328	3.476907
240.966000	32.993709	89.931249	-0.000588	7.820779	-0.001324	3.476626
240.986000	32.993709	89.922891	-0.000586	7.820052	-0.001319	3.476303
241.026000	32.993709	89.922696	-0.000586	7.820035	-0.001319	3.476295
241.046000	32.993709	89.918232	-0.000585	7.819647	-0.001316	3.476123
241.046000	32.993709	89.913486	-0.000584	7.819234	-0.001314	3.475939
241.066000	32.993709	89.912787	-0.000584	7.819173	-0.001313	3.475912
241.086000	32.993709	89.917159	-0.000585	7.819554	-0.001316	3.476081
241.106000	32.993709	89.920721	-0.000586	7.819863	-0.001318	3.476219
241.126000	32.993709	89.921788	-0.000586	7.819956	-0.001318	3.476260
241.146000	32.993709	89.928610	-0.000588	7.820549	-0.001322	3.476524
241.166000	32.993709	89.925603	-0.000587	7.820288	-0.001321	3.476408
241.186000	32.993709	89.914946	-0.000584	7.819361	-0.001314	3.475996
241.206000	32.993709	89.912785	-0.000584	7.819173	-0.001313	3.475912
241.246000	32.993709	89.929812	-0.000588	7.820654	-0.001323	3.476570
241.266000	32.993709	89.913809	-0.000584	7.819262	-0.001314	3.475952
241.266000	32.993709	89.908096	-0.000582	7.818765	-0.001310	3.475731
241.286000	32.993709	89.913413	-0.000584	7.819228	-0.001314	3.475936
241.306000	32.993709	89.907310	-0.000582	7.818697	-0.001310	3.475700
241.326000	32.993709	89.918950	-0.000585	7.819709	-0.001317	3.476150
241.346000	32.993709	89.910177	-0.000583	7.818946	-0.001312	3.475811
241.366000	32.993709	89.905606	-0.000582	7.818549	-0.001309	3.475634
241.386000	32.993709	89.900290	-0.000580	7.818086	-0.001306	3.475429
241.426000	32.993709	89.918122	-0.000585	7.819637	-0.001316	3.476118
241.446000	32.993709	89.910773	-0.000583	7.818998	-0.001312	3.475834
241.466000	32.993709	89.911756	-0.000583	7.819084	-0.001313	3.475872
241.486000	32.993709	89.913399	-0.000584	7.819226	-0.001314	3.475936
241.486000	32.993709	89.905283	-0.000582	7.818521	-0.001309	3.475622
241.506000	32.993709	89.913034	-0.000584	7.819195	-0.001313	3.475922
241.526000	32.993709	89.908398	-0.000582	7.818792	-0.001311	3.475742
241.546000	32.993709	89.912541	-0.000584	7.819152	-0.001313	3.475903
241.566000	32.993709	89.900292	-0.000580	7.818087	-0.001306	3.475429
241.586000	32.993709	89.901929	-0.000581	7.818229	-0.001307	3.475492
241.606000	32.993709	89.907530	-0.000582	7.818716	-0.001310	3.475709
241.626000	32.993709	89.905596	-0.000582	7.818548	-0.001309	3.475634
241.666000	32.993789	89.912096	-0.000583	7.819113	-0.001313	3.475885
241.686000	32.993709	89.897667	-0.000580	7.817858	-0.001304	3.475328
241.686000	32.993709	89.891962	-0.000578	7.817362	-0.001301	3.475107
241.706000	32.993709	89.893954	-0.000579	7.817535	-0.001302	3.475184
241.726000	32.993709	89.893601	-0.000579	7.817505	-0.001302	3.475170
241.746000	32.993709	89.907703	-0.000582	7.818731	-0.001310	3.475715
241.766000	32.993709	89.895468	-0.000579	7.817667	-0.001303	3.475243
241.786000	32.993709	89.901874	-0.000581	7.818224	-0.001307	3.475490
241.806000	32.993709	89.905923	-0.000582	7.818576	-0.001309	3.475647
241.826000	32.993709	89.900524	-0.000580	7.818107	-0.001306	3.475438
241.846000	32.993709	89.910389	-0.000583	7.818965	-0.001312	3.475819
241.886000	32.993709	89.893701	-0.000579	7.817513	-0.001302	3.475174
241.906000	32.993709	89.895353	-0.000579	7.817657	-0.001303	3.475238
241.906000	32.993709	89.893169	-0.000578	7.817467	-0.001302	3.475154
241.926000	32.993709	89.907089	-0.000582	7.818678	-0.001310	3.475692
241.946000	32.993709	89.890352	-0.000578	7.817222	-0.001300	3.475045
241.966000	32.993709	89.883638	-0.000576	7.816638	-0.001296	3.474785
241.986000	32.993789	89.890233	-0.000578	7.817212	-0.001300	3.475040
242.006000	32.993709	89.884856	-0.000576	7.816744	-0.001297	3.474832
242.026000	32.993709	89.895243	-0.000579	7.817648	-0.001303	3.475234
242.046000	32.993709	89.886478	-0.000577	7.816885	-0.001298	3.474895
242.086000	32.993709	89.899760	-0.000580	7.818040	-0.001306	3.475408
242.106000	32.993709	89.893910	-0.000579	7.817532	-0.001302	3.475182
242.126000	32.993709	89.889361	-0.000577	7.817136	-0.001299	3.475006
242.126000	32.993709	89.886825	-0.000577	7.816916	-0.001298	3.474908
242.146000	32.993709	89.890902	-0.000578	7.817270	-0.001300	3.475066
242.166000	32.993709	89.890722	-0.000578	7.817254	-0.001300	3.475059
242.186000	32.993709	89.878369	-0.000575	7.816180	-0.001293	3.474581
242.206000	32.993709	89.872241	-0.000573	7.815647	-0.001289	3.474345
242.226000	32.993789	89.885731	-0.000576	7.816820	-0.001297	3.474866
242.246000	32.993709	89.881226	-0.000575	7.816429	-0.001295	3.474692
242.286000	32.993709	89.886923	-0.000577	7.816924	-0.001298	3.474912
242.306000	32.993709	89.887731	-0.000577	7.816994	-0.001298	3.474943
242.326000	32.993709	89.883364	-0.000576	7.816615	-0.001296	3.474775
242.326000	32.993709	89.886795	-0.000577	7.816913	-0.001298	3.474907
242.346000	32.993709	89.887217	-0.000577	7.816950	-0.001298	3.474924
242.366000	32.993709	89.892277	-0.000578	7.817390	-0.001301	3.475119
242.386000	32.993709	89.885667	-0.000577	7.816815	-0.001297	3.474864
242.406000	32.993709	89.889681	-0.000578	7.817164	-0.001300	3.475019
242.426000	32.993709	89.881391	-0.000575	7.816443	-0.001295	3.474698
242.446000	32.993789	89.889078	-0.000577	7.817111	-0.001299	3.474995
242.486000	32.993709	89.876648	-0.000574	7.816030	-0.001292	3.474515
242.486000	32.993709	89.884230	-0.000576	7.816690	-0.001296	3.474808
242.506000	32.993709	89.883371	-0.000576	7.816615	-0.001296	3.474775
242.546000	32.993709	89.879421	-0.000575	7.816272	-0.001294	3.474622
242.546000	32.993709	89.878099	-0.000575	7.816157	-0.001293	3.474571
242.566000	32.993789	89.887309	-0.000577	7.816958	-0.001298	3.474927
242.586000	32.993709	89.884810	-0.000576	7.816740	-0.001297	3.474831
242.606000	32.993709	89.881113	-0.000575	7.816419	-0.001295	3.474688
242.626000	32.993709	89.874802	-0.000574	7.815870	-0.001291	3.474444
242.646000	32.993709	89.872461	-0.000573	7.815666	-0.001289	3.474353
242.666000	32.993709	89.872833	-0.000573	7.815699	-0.001290	3.474367
242.686000	32.993789	89.868601	-0.000572	7.815331	-0.001287	3.474204
242.726000	32.993709	89.876112	-0.000574	7.815984	-0.001292	3.474494
242.746000	32.993709	89.876705	-0.000574	7.816035	-0.001292	3.474517
242.766000	32.993789	89.858482	-0.000569	7.814451	-0.001281	3.473813
242.766000	32.993789	89.878800	-0.000575	7.816218	-0.001293	3.474598
242.786000	32.993709	89.869507	-0.000572	7.815409	-0.001288	3.474239
242.806000	32.993789	89.872102	-0.000573	7.815635	-0.001289	3.474339
242.826000	32.993709	89.874999	-0.000574	7.815887	-0.001291	3.474451
242.846000	32.993709	89.867632	-0.000572	7.815246	-0.001287	3.474166
242.866000	32.993709	89.872587	-0.000573	7.815677	-0.001290	3.474358
242.886000	32.993709	89.869628	-0.000572	7.815420	-0.001288	3.474244
242.926000	32.993709	89.872263	-0.000573	7.815649	-0.001289	3.474345
242.946000	32.993709	89.867029	-0.000572	7.815194	-0.001286	3.474143
242.966000	32.993789	89.862345	-0.000570	7.814787	-0.001283	3.473962
242.966000	32.993789	89.855159	-0.000568	7.814162	-0.001279	3.473684
242.986000	32.993709	89.856070	-0.000569	7.814241	-0.001280	3.473719
243.006000	32.993789	89.864463	-0.000571	7.814971	-0.001285	3.474044
243.026000	32.993709	89.868479	-0.000572	7.815320	-0.001287	3.474199
243.046000	32.993709	89.863107	-0.000571	7.814853	-0.001284	3.473991
243.066000	32.993709	89.850411	-0.000567	7.813749	-0.001276	3.473501
243.086000	32.993789	89.875063	-0.000574	7.815893	-0.001291	3.474454
243.126000	32.993709	89.860039	-0.000570	7.814586	-0.001282	3.473873
243.146000	32.993709	89.858674	-0.000569	7.814467	-0.001281	3.473820
243.166000	32.993709	89.860580	-0.000570	7.814633	-0.001282	3.473894
243.186000	32.993709	89.857620	-0.000569	7.814376	-0.001281	3.473779
243.186000	32.993709	89.846541	-0.000566	7.813412	-0.001274	3.473351
243.206000	32.993709	89.872641	-0.000573	7.815682	-0.001290	3.474360
243.226000	32.993709	89.860456	-0.000570	7.814622	-0.001282	3.473889
243.246000	32.993789	89.856126	-0.000569	7.814246	-0.001280	3.473722
243.266000	32.993709	89.852052	-0.000568	7.813892	-0.001277	3.473564
243.286000	32.993709	89.857737	-0.000569	7.814386	-0.001281	3.473784
243.306000	32.993709	89.855644	-0.000569	7.814204	-0.001280	3.473703
243.326000	32.993709	89.866320	-0.000571	7.815132	-0.001286	3.474116
243.366000	32.993789	89.858955	-0.000569	7.814492	-0.001281	3.473831
243.386000	32.993709	89.859606	-0.000570	7.814548	-0.001282	3.473856
243.406000	32.993789	89.858731	-0.000569	7.814472	-0.001281	3.473822
243.406000	32.993789	89.845348	-0.000566	7.813309	-0.001273	3.473305
243.426000	32.993709	89.851401	-0.000568	7.813835	-0.001277	3.473539
243.446000	32.993709	89.845455	-0.000566	7.813318	-0.001274	3.473309
243.466000	32.993709	89.846764	-0.000566	7.813432	-0.001274	3.473360
243.486000	32.993709	89.843441	-0.000565	7.813143	-0.001272	3.473231
243.506000	32.993709	89.847803	-0.000567	7.813522	-0.001275	3.473400
243.546000	32.993709	89.851100	-0.000567	7.813809	-0.001277	3.473527
243.546000	32.993709	89.847617	-0.000567	7.813506	-0.001275	3.473393
243.586000	32.993709	89.850396	-0.000567	7.813748	-0.001276	3.473500
243.606000	32.993789	89.843670	-0.000565	7.813163	-0.001272	3.473240
243.606000	32.993789	89.845401	-0.000566	7.813313	-0.001273	3.473307
243.626000	32.993709	89.854710	-0.000568	7.814123	-0.001279	3.473667
243.646000	32.993789	89.837150	-0.000564	7.812596	-0.001269	3.472988
243.666000	32.993709	89.850320	-0.000567	7.813741	-0.001276	3.473497
243.686000	32.993789	89.843606	-0.000565	7.813157	-0.001272	3.473238
243.706000	32.993709	89.859427	-0.000570	7.814533	-0.001282	3.473849
243.726000	32.993709	89.847120	-0.000566	7.813463	-0.001275	3.473373
243.746000	32.993709	89.833718	-0.000563	7.812297	-0.001267	3.472855
243.766000	32.993709	89.848352	-0.000567	7.813570	-0.001275	3.473421
243.786000	32.993709	89.835122	-0.000563	7.812419	-0.001267	3.472910
243.806000	32.993709	89.835805	-0.000563	7.812479	-0.001268	3.472936
243.826000	32.993709	89.823201	-0.000560	7.811383	-0.001260	3.472449
243.846000	32.993709	89.835409	-0.000563	7.812444	-0.001268	3.472921
243.866000	32.993709	89.836011	-0.000564	7.812497	-0.001268	3.472944
243.886000	32.993789	89.830814	-0.000562	7.812045	-0.001265	3.472743
243.906000	32.993709	89.840566	-0.000565	7.812893	-0.001271	3.473120
243.926000	32.993789	89.835926	-0.000563	7.812489	-0.001268	3.472941
243.966000	32.993709	89.836042	-0.000564	7.812499	-0.001268	3.472945
243.966000	32.993709	89.846135	-0.000566	7.813377	-0.001274	3.473335
244.006000	32.993709	89.846464	-0.000566	7.813406	-0.001274	3.473348
244.026000	32.993709	89.835152	-0.000563	7.812422	-0.001268	3.472911
244.026000	32.993709	89.831618	-0.000562	7.812115	-0.001265	3.472774
244.046000	32.993789	89.839774	-0.000564	7.812824	-0.001270	3.473089
244.066000	32.993709	89.843966	-0.000566	7.813188	-0.001273	3.473252
244.086000	32.993709	89.845796	-0.000566	7.813348	-0.001274	3.473322
244.106000	32.993709	89.824690	-0.000561	7.811512	-0.001261	3.472506
244.126000	32.993709	89.827414	-0.000561	7.811749	-0.001263	3.472612
244.146000	32.993709	89.836621	-0.000564	7.812550	-0.001268	3.472968
244.186000	32.993709	89.823707	-0.000560	7.811427	-0.001261	3.472468
244.206000	32.993709	89.827069	-0.000561	7.811719	-0.001263	3.472598
244.226000	32.993709	89.837356	-0.000564	7.812614	-0.001269	3.472996
244.246000	32.993709	89.814053	-0.000558	7.810587	-0.001255	3.472095
244.246000	32.993709	89.823061	-0.000560	7.811370	-0.001260	3.472443
244.266000	32.993789	89.821820	-0.000560	7.811262	-0.001260	3.472395
244.286000	32.993709	89.833801	-0.000563	7.812304	-0.001267	3.472859
244.306000	32.993709	89.837942	-0.000564	7.812664	-0.001269	3.473019
244.326000	32.993709	89.834879	-0.000563	7.812398	-0.001267	3.472900
244.346000	32.993709	89.825856	-0.000561	7.811613	-0.001262	3.472551
244.366000	32.993709	89.826332	-0.000561	7.811655	-0.001262	3.472570
244.386000	32.993709	89.828037	-0.000561	7.811803	-0.001263	3.472636
244.406000	32.993709	89.832306	-0.000563	7.812174	-0.001266	3.472801
244.446000	32.993709	89.830209	-0.000562	7.811992	-0.001265	3.472720
244.466000	32.993789	89.823888	-0.000560	7.811442	-0.001261	3.472475
244.466000	32.993789	89.825047	-0.000561	7.811543	-0.001261	3.472520
244.486000	32.993709	89.823228	-0.000560	7.811385	-0.001260	3.472450
244.506000	32.993709	89.821407	-0.000560	7.811227	-0.001259	3.472379
244.526000	32.993709	89.822520	-0.000560	7.811323	-0.001260	3.472422
244.546000	32.993789	89.821387	-0.000560	7.811225	-0.001259	3.472379
244.566000	32.993709	89.843070	-0.000565	7.813110	-0.001272	3.473217
244.586000	32.993789	89.833494	-0.000563	7.812278	-0.001266	3.472847
244.626000	32.993709	89.827035	-0.000561	7.811716	-0.001263	3.472597
244.646000	32.993709	89.829389	-0.000562	7.811921	-0.001264	3.472688
244.666000	32.993709	89.833054	-0.000563	7.812239	-0.001266	3.472830
244.686000	32.993709	89.825309	-0.000561	7.811566	-0.001262	3.472530
244.686000	32.993709	89.825014	-0.000561	7.811540	-0.001262	3.472519
244.706000	32.993709	89.828359	-0.000562	7.811831	-0.001264	3.472648
244.726000	32.993709	89.817268	-0.000559	7.810867	-0.001257	3.472219
244.746000	32.993709	89.816779	-0.000559	7.810824	-0.001257	3.472201
244.766000	32.993709	89.821270	-0.000560	7.811215	-0.001259	3.472374
244.786000	32.993789	89.812046	-0.000557	7.810412	-0.001254	3.472018
244.826000	32.993709	89.814385	-0.000558	7.810616	-0.001255	3.472108
244.826000	32.993709	89.805987	-0.000556	7.809886	-0.001250	3.471783
244.866000	32.993709	89.808465	-0.000556	7.810101	-0.001252	3.471879
244.886000	32.993709	89.797605	-0.000554	7.809157	-0.001245	3.471459
244.886000	32.993709	89.810326	-0.000557	7.810263	-0.001253	3.471951
244.906000	32.993709	89.823298	-0.000560	7.811391	-0.001261	3.472453
244.926000	32.993709	89.815389	-0.000558	7.810703	-0.001256	3.472147
244.946000	32.993709	89.812677	-0.000557	7.810467	-0.001254	3.472042
244.966000	32.993709	89.825387	-0.000561	7.811573	-0.001262	3.472533
244.986000	32.993709	89.824431	-0.000561	7.811490	-0.001261	3.472496
245.006000	32.993709	89.817406	-0.000559	7.810879	-0.001257	3.472225
245.026000	32.993709	89.817560	-0.000559	7.810892	-0.001257	3.472231
245.066000	32.993709	89.809401	-0.000557	7.810182	-0.001252	3.471915
245.086000	32.993789	89.817856	-0.000559	7.810918	-0.001257	3.472242
245.106000	32.993709	89.806565	-0.000556	7.809936	-0.001251	3.471806
245.106000	32.993709	89.827697	-0.000561	7.811774	-0.001263	3.472623
245.126000	32.993709	89.807450	-0.000556	7.810013	-0.001251	3.471840
245.146000	32.993709	89.812696	-0.000557	7.810469	-0.001254	3.472043
245.166000	32.993709	89.800050	-0.000554	7.809369	-0.001247	3.471554
245.186000	32.993709	89.815064	-0.000558	7.810675	-0.001256	3.472134
245.206000	32.993709	89.792077	-0.000552	7.808676	-0.001242	3.471246
245.246000	32.993789	89.817311	-0.000559	7.810870	-0.001257	3.472221
245.246000	32.993789	89.797433	-0.000553	7.809142	-0.001245	3.471453
245.266000	32.993709	89.800220	-0.000554	7.809384	-0.001247	3.471560
245.286000	32.993709	89.815052	-0.000558	7.810674	-0.001256	3.472134
245.326000	32.993789	89.804124	-0.000555	7.809723	-0.001249	3.471711
245.326000	32.993789	89.807273	-0.000556	7.809997	-0.001251	3.471833
245.346000	32.993709	89.803102	-0.000555	7.809635	-0.001249	3.471672
245.366000	32.993789	89.804970	-0.000555	7.809797	-0.001250	3.471744
245.386000	32.993709	89.813712	-0.000558	7.810557	-0.001255	3.472082
245.406000	32.993789	89.807459	-0.000556	7.810014	-0.001251	3.471840
245.426000	32.993709	89.810906	-0.000557	7.810313	-0.001253	3.471973
245.466000	32.993709	89.795621	-0.000553	7.808984	-0.001244	3.471383
245.466000	32.993709	89.801869	-0.000555	7.809527	-0.001248	3.471624
245.506000	32.993709	89.799721	-0.000554	7.809341	-0.001247	3.471541
245.526000	32.993789	89.806455	-0.000556	7.809926	-0.001250	3.471801
245.526000	32.993789	89.805717	-0.000556	7.809862	-0.001250	3.471773
245.546000	32.993709	89.815449	-0.000558	7.810708	-0.001256	3.472149
245.566000	32.993709	89.793674	-0.000552	7.808815	-0.001243	3.471307
245.586000	32.993709	89.794303	-0.000553	7.808869	-0.001243	3.471332
245.606000	32.993709	89.800374	-0.000554	7.809397	-0.001247	3.471566
245.626000	32.993709	89.795079	-0.000553	7.808937	-0.001244	3.471362
245.646000	32.993709	89.800660	-0.000554	7.809422	-0.001247	3.471577
245.666000	32.993709	89.810847	-0.000557	7.810308	-0.001253	3.471971
245.686000	32.993709	89.808086	-0.000556	7.810068	-0.001252	3.471864
245.726000	32.993709	89.799311	-0.000554	7.809305	-0.001246	3.471525
245.726000	32.993709	89.801510	-0.000555	7.809496	-0.001248	3.471610
245.746000	32.993709	89.802505	-0.000555	7.809583	-0.001248	3.471649
245.766000	32.993709	89.811376	-0.000557	7.810354	-0.001254	3.471992
245.786000	32.993709	89.788786	-0.000551	7.808390	-0.001240	3.471118
245.806000	32.993709	89.791999	-0.000552	7.808669	-0.001242	3.471243
245.826000	32.993709	89.794611	-0.000553	7.808896	-0.001244	3.471344
245.846000	32.993789	89.797425	-0.000553	7.809141	-0.001245	3.471452
245.886000	32.993709	89.778709	-0.000549	7.807513	-0.001234	3.470729
245.906000	32.993789	89.781611	-0.000549	7.807766	-0.001236	3.470841
245.926000	32.993709	89.785447	-0.000550	7.808099	-0.001238	3.470989
245.926000	32.993709	89.798912	-0.000554	7.809270	-0.001246	3.471510
245.966000	32.993709	89.781202	-0.000549	7.807730	-0.001236	3.470825
245.966000	32.993709	89.790542	-0.000552	7.808542	-0.001241	3.471186
245.986000	32.993709	89.791816	-0.000552	7.808653	-0.001242	3.471235
246.006000	32.993709	89.793007	-0.000552	7.808757	-0.001243	3.471282
246.026000	32.993709	89.776035	-0.000548	7.807281	-0.001233	3.470625
246.046000	32.993709	89.792076	-0.000552	7.808676	-0.001242	3.471246
246.066000	32.993709	89.793826	-0.000553	7.808828	-0.001243	3.471313
246.086000	32.993709	89.797297	-0.000553	7.809130	-0.001245	3.471447
246.106000	32.993709	89.802807	-0.000555	7.809609	-0.001248	3.471660
246.146000	32.993789	89.787417	-0.000551	7.808271	-0.001239	3.471065
246.166000	32.993709	89.799826	-0.000554	7.809350	-0.001247	3.471545
246.166000	32.993709	89.802999	-0.000555	7.809626	-0.001249	3.471668
246.186000	32.993709	89.810868	-0.000557	7.810310	-0.001253	3.471972
246.206000	32.993709	89.807781	-0.000556	7.810042	-0.001251	3.471853
246.226000	32.993709	89.793928	-0.000553	7.808837	-0.001243	3.471317
246.246000	32.993709	89.800591	-0.000554	7.809416	-0.001247	3.471575
246.266000	32.993709	89.778193	-0.000548	7.807468	-0.001234	3.470709
246.286000	32.993709	89.778428	-0.000548	7.807489	-0.001234	3.470718
246.326000	32.993789	89.796303	-0.000553	7.809043	-0.001245	3.471409
246.346000	32.993709	89.790281	-0.000552	7.808520	-0.001241	3.471176
246.366000	32.993709	89.780194	-0.000549	7.807642	-0.001235	3.470786
246.386000	32.993709	89.777230	-0.000548	7.807385	-0.001233	3.470672
246.386000	32.993709	89.787832	-0.000551	7.808307	-0.001240	3.471081
246.406000	32.993789	89.782829	-0.000550	7.807872	-0.001237	3.470888
246.426000	32.993709	89.780336	-0.000549	7.807655	-0.001235	3.470792
246.446000	32.993709	89.787930	-0.000551	7.808315	-0.001240	3.471085
246.466000	32.993709	89.780523	-0.000549	7.807671	-0.001235	3.470799
246.486000	32.993709	89.779258	-0.000549	7.807561	-0.001235	3.470750
246.506000	32.993709	89.777280	-0.000548	7.807389	-0.001233	3.470674
246.546000	32.993709	89.784860	-0.000550	7.808048	-0.001238	3.470967
246.546000	32.993709	89.773263	-0.000547	7.807040	-0.001231	3.470518
246.586000	32.993709	89.793906	-0.000553	7.808835	-0.001243	3.471316
246.606000	32.993789	89.783377	-0.000550	7.807919	-0.001237	3.470909
246.606000	32.993789	89.788339	-0.000551	7.808351	-0.001240	3.471101
246.626000	32.993709	89.778472	-0.000549	7.807493	-0.001234	3.470720
246.646000	32.993709	89.785920	-0.000550	7.808140	-0.001239	3.471008
246.666000	32.993709	89.774992	-0.000548	7.807190	-0.001232	3.470585
246.686000	32.993709	89.780190	-0.000549	7.807642	-0.001235	3.470786
246.706000	32.993709	89.783733	-0.000550	7.807950	-0.001237	3.470923
246.726000	32.993789	89.788265	-0.000551	7.808344	-0.001240	3.471098
246.766000	32.993709	89.770846	-0.000547	7.806829	-0.001230	3.470425
246.786000	32.993709	89.786246	-0.000551	7.808169	-0.001239	3.471020
246.806000	32.993709	89.781295	-0.000549	7.807738	-0.001236	3.470829
246.806000	32.993709	89.779473	-0.000549	7.807580	-0.001235	3.470758
246.826000	32.993709	89.773426	-0.000547	7.807054	-0.001231	3.470525
246.846000	32.993709	89.769372	-0.000546	7.806701	-0.001229	3.470368
246.866000	32.993709	89.785726	-0.000550	7.808124	-0.001238	3.471000
246.886000	32.993789	89.772342	-0.000547	7.806960	-0.001230	3.470483
246.906000	32.993709	89.787176	-0.000551	7.808250	-0.001239	3.471056
246.926000	32.993709	89.783245	-0.000550	7.807908	-0.001237	3.470904
246.966000	32.993709	89.772834	-0.000547	7.807002	-0.001231	3.470502
246.986000	32.993709	89.777192	-0.000548	7.807381	-0.001233	3.470670
247.006000	32.993789	89.768876	-0.000546	7.806658	-0.001228	3.470349
247.026000	32.993709	89.770181	-0.000546	7.806772	-0.001229	3.470399
247.026000	32.993709	89.772373	-0.000547	7.806962	-0.001231	3.470484
247.046000	32.993789	89.778287	-0.000548	7.807477	-0.001234	3.470712
247.066000	32.993709	89.774275	-0.000547	7.807128	-0.001232	3.470557
247.086000	32.993709	89.768985	-0.000546	7.806668	-0.001229	3.470353
247.106000	32.993709	89.772551	-0.000547	7.806978	-0.001231	3.470491
247.126000	32.993789	89.754028	-0.000542	7.805367	-0.001220	3.469775
247.146000	32.993709	89.754723	-0.000542	7.805427	-0.001220	3.469801
247.166000	32.993709	89.756082	-0.000543	7.805546	-0.001221	3.469854
247.186000	32.993709	89.767833	-0.000546	7.806568	-0.001228	3.470308
247.226000	32.993709	89.760859	-0.000544	7.805961	-0.001224	3.470039
247.246000	32.993789	89.774204	-0.000547	7.807122	-0.001232	3.470555
247.246000	32.993789	89.771728	-0.000547	7.806906	-0.001230	3.470459
247.266000	32.993709	89.768489	-0.000546	7.806625	-0.001228	3.470334
247.286000	32.993709	89.751862	-0.000542	7.805179	-0.001219	3.469691
247.306000	32.993709	89.768309	-0.000546	7.806609	-0.001228	3.470327
247.326000	32.993789	89.772389	-0.000547	7.806964	-0.001230	3.470484
247.346000	32.993709	89.765363	-0.000545	7.806353	-0.001226	3.470213
247.366000	32.993789	89.763388	-0.000545	7.806181	-0.001225	3.470136
247.406000	32.993789	89.765252	-0.000545	7.806343	-0.001226	3.470209
247.426000	32.993709	89.762457	-0.000544	7.806100	-0.001225	3.470100
247.446000	32.993789	89.751759	-0.000541	7.805170	-0.001218	3.469687
247.446000	32.993789	89.755803	-0.000543	7.805521	-0.001221	3.469843
247.466000	32.993709	89.755225	-0.000542	7.805471	-0.001220	3.469821
247.486000	32.993709	89.756647	-0.000543	7.805595	-0.001221	3.469876
247.506000	32.993709	89.757153	-0.000543	7.805639	-0.001222	3.469895
247.526000	32.993709	89.765831	-0.000545	7.806393	-0.001227	3.470231
247.546000	32.993709	89.758241	-0.000543	7.805733	-0.001222	3.469937
247.566000	32.993789	89.765844	-0.000545	7.806395	-0.001227	3.470231
247.586000	32.993709	89.774188	-0.000547	7.807120	-0.001232	3.470554
247.606000	32.993789	89.769875	-0.000546	7.806745	-0.001229	3.470387
247.646000	32.993789	89.766930	-0.000545	7.806489	-0.001227	3.470273
247.666000	32.993709	89.758758	-0.000543	7.805778	-0.001223	3.469957
247.666000	32.993709	89.758196	-0.000543	7.805729	-0.001222	3.469936
247.686000	32.993709	89.756983	-0.000543	7.805624	-0.001222	3.469889
247.706000	32.993789	89.760536	-0.000544	7.805933	-0.001223	3.470026
247.726000	32.993789	89.750314	-0.000541	7.805044	-0.001217	3.469631
247.746000	32.993709	89.754108	-0.000542	7.805374	-0.001220	3.469778
247.766000	32.993709	89.744186	-0.000540	7.804511	-0.001214	3.469394
247.786000	32.993709	89.740668	-0.000539	7.804205	-0.001212	3.469258
247.826000	32.993789	89.747035	-0.000540	7.804759	-0.001216	3.469504
247.826000	32.993789	89.746389	-0.000540	7.804703	-0.001215	3.469479
247.866000	32.993709	89.734563	-0.000537	7.803674	-0.001208	3.469022
247.886000	32.993709	89.745142	-0.000540	7.804594	-0.001215	3.469431
247.886000	32.993709	89.744829	-0.000540	7.804567	-0.001214	3.469419
247.906000	32.993709	89.739259	-0.000538	7.804083	-0.001211	3.469204
247.926000	32.993709	89.750663	-0.000541	7.805074	-0.001218	3.469645
247.946000	32.993789	89.749891	-0.000541	7.805007	-0.001217	3.469615
247.966000	32.993709	89.750135	-0.000541	7.805028	-0.001218	3.469624
247.986000	32.993709	89.750816	-0.000541	7.805088	-0.001218	3.469650
248.026000	32.993709	89.754634	-0.000542	7.805420	-0.001220	3.469798
248.045000	32.993709	89.752724	-0.000542	7.805254	-0.001219	3.469724
248.065000	32.993709	89.740715	-0.000539	7.804209	-0.001212	3.469260
248.085000	32.993789	89.749517	-0.000541	7.804975	-0.001217	3.469600
248.085000	32.993789	89.747719	-0.000540	7.804818	-0.001216	3.469531
248.105000	32.993789	89.733287	-0.000537	7.803563	-0.001207	3.468973
248.125000	32.993789	89.746866	-0.000540	7.804744	-0.001215	3.469498
248.145000	32.993709	89.756040	-0.000543	7.805542	-0.001221	3.469852
248.165000	32.993709	89.747702	-0.000540	7.804817	-0.001216	3.469530
248.185000	32.993709	89.745248	-0.000540	7.804603	-0.001215	3.469435
248.225000	32.993709	89.755060	-0.000542	7.805457	-0.001220	3.469815
248.245000	32.993709	89.748652	-0.000541	7.804899	-0.001217	3.469567
248.265000	32.993709	89.742388	-0.000539	7.804355	-0.001213	3.469325
248.285000	32.993709	89.744754	-0.000540	7.804560	-0.001214	3.469416
248.305000	32.993709	89.748293	-0.000541	7.804868	-0.001216	3.469553
248.305000	32.993709	89.749794	-0.000541	7.804999	-0.001217	3.469611
248.325000	32.993789	89.752468	-0.000542	7.805231	-0.001219	3.469714
248.345000	32.993709	89.744808	-0.000540	7.804565	-0.001214	3.469418
248.365000	32.993789	89.755866	-0.000543	7.805527	-0.001221	3.469846
248.405000	32.993709	89.739786	-0.000538	7.804128	-0.001211	3.469224
248.425000	32.993709	89.752793	-0.000542	7.805260	-0.001219	3.469727
248.425000	32.993709	89.758493	-0.000543	7.805755	-0.001222	3.469947
248.465000	32.993709	89.752888	-0.000542	7.805268	-0.001219	3.469731
248.485000	32.993709	89.730901	-0.000536	7.803356	-0.001206	3.468881
248.505000	32.993709	89.741188	-0.000539	7.804250	-0.001212	3.469278
248.525000	32.993789	89.743423	-0.000539	7.804445	-0.001213	3.469365
248.525000	32.993789	89.736637	-0.000538	7.803855	-0.001209	3.469102
248.545000	32.993709	89.729685	-0.000536	7.803250	-0.001205	3.468834
248.565000	32.993709	89.732500	-0.000536	7.803495	-0.001207	3.468942
248.585000	32.993709	89.725370	-0.000535	7.802875	-0.001203	3.468667
248.605000	32.993789	89.744470	-0.000540	7.804536	-0.001214	3.469405
248.645000	32.993709	89.738167	-0.000538	7.803988	-0.001210	3.469161
248.665000	32.993709	89.746370	-0.000540	7.804701	-0.001215	3.469479
248.685000	32.993709	89.741256	-0.000539	7.804256	-0.001212	3.469281
248.705000	32.993789	89.753691	-0.000542	7.805338	-0.001219	3.469762
248.725000	32.993709	89.733470	-0.000537	7.803579	-0.001208	3.468980
248.725000	32.993709	89.731769	-0.000536	7.803431	-0.001207	3.468914
248.745000	32.993709	89.735320	-0.000537	7.803740	-0.001209	3.469051
248.765000	32.993789	89.738739	-0.000538	7.804037	-0.001211	3.469184
248.785000	32.993709	89.730805	-0.000536	7.803347	-0.001206	3.468877
248.805000	32.993709	89.736738	-0.000538	7.803863	-0.001210	3.469106
248.845000	32.993709	89.741405	-0.000539	7.804269	-0.001212	3.469287
248.865000	32.993709	89.724818	-0.000534	7.802827	-0.001203	3.468645
248.885000	32.993709	89.724685	-0.000534	7.802815	-0.001203	3.468640
248.905000	32.993709	89.732010	-0.000536	7.803452	-0.001207	3.468923
248.925000	32.993789	89.739952	-0.000538	7.804143	-0.001211	3.469230
248.945000	32.993709	89.744704	-0.000540	7.804556	-0.001214	3.469414
248.945000	32.993709	89.722744	-0.000534	7.802646	-0.001201	3.468565
248.965000	32.993709	89.734427	-0.000537	7.803662	-0.001208	3.469017
248.985000	32.993789	89.738313	-0.000538	7.804000	-0.001210	3.469167
249.005000	32.993709	89.740929	-0.000539	7.804228	-0.001212	3.469268
249.025000	32.993789	89.732728	-0.000536	7.803515	-0.001207	3.468951
249.045000	32.993789	89.729498	-0.000536	7.803234	-0.001205	3.468826
249.085000	32.993709	89.722089	-0.000534	7.802589	-0.001201	3.468540
249.105000	32.993709	89.723410	-0.000534	7.802704	-0.001202	3.468591
249.125000	32.993709	89.724203	-0.000534	7.802773	-0.001202	3.468622
249.145000	32.993709	89.733463	-0.000537	7.803579	-0.001208	3.468980
249.165000	32.993709	89.721367	-0.000534	7.802527	-0.001201	3.468512
249.165000	32.993709	89.727584	-0.000535	7.803067	-0.001204	3.468752
249.185000	32.993789	89.725655	-0.000535	7.802900	-0.001203	3.468678
249.205000	32.993709	89.726212	-0.000535	7.802948	-0.001203	3.468699
249.225000	32.993789	89.726227	-0.000535	7.802949	-0.001203	3.468700
249.265000	32.993709	89.720426	-0.000533	7.802445	-0.001200	3.468476
249.265000	32.993709	89.720476	-0.000533	7.802449	-0.001200	3.468478
249.305000	32.993709	89.718790	-0.000533	7.802302	-0.001199	3.468412
249.325000	32.993709	89.712369	-0.000531	7.801744	-0.001195	3.468164
249.345000	32.993709	89.717517	-0.000533	7.802192	-0.001198	3.468363
249.365000	32.993709	89.722718	-0.000534	7.802644	-0.001201	3.468564
249.365000	32.993709	89.707759	-0.000530	7.801343	-0.001193	3.467986
249.385000	32.993789	89.719717	-0.000533	7.802383	-0.001199	3.468448
249.405000	32.993709	89.717898	-0.000533	7.802225	-0.001199	3.468378
249.425000	32.993709	89.716602	-0.000532	7.802112	-0.001198	3.468328
249.445000	32.993709	89.722867	-0.000534	7.802657	-0.001201	3.468570
249.465000	32.993789	89.727482	-0.000535	7.803058	-0.001204	3.468748
249.485000	32.993709	89.726293	-0.000535	7.802955	-0.001203	3.468702
249.525000	32.993709	89.722336	-0.000534	7.802611	-0.001201	3.468549
249.545000	32.993789	89.728765	-0.000535	7.803170	-0.001205	3.468798
249.565000	32.993709	89.728344	-0.000535	7.803133	-0.001205	3.468782
249.585000	32.993789	89.714852	-0.000532	7.801960	-0.001197	3.468260
249.585000	32.993789	89.726517	-0.000535	7.802974	-0.001203	3.468711
249.605000	32.993789	89.717501	-0.000533	7.802190	-0.001198	3.468363
249.625000	32.993789	89.719878	-0.000533	7.802397	-0.001200	3.468454
249.645000	32.993709	89.715711	-0.000532	7.802035	-0.001197	3.468293
249.665000	32.993709	89.724355	-0.000534	7.802786	-0.001202	3.468628
249.685000	32.993709	89.719314	-0.000533	7.802348	-0.001199	3.468433
249.725000	32.993709	89.709011	-0.000530	7.801452	-0.001193	3.468034
249.745000	32.993789	89.710731	-0.000531	7.801602	-0.001194	3.468101
249.765000	32.993789	89.717135	-0.000532	7.802159	-0.001198	3.468348
249.785000	32.993789	89.719206	-0.000533	7.802339	-0.001199	3.468428
249.805000	32.993709	89.723285	-0.000534	7.802693	-0.001202	3.468586
249.805000	32.993709	89.706581	-0.000530	7.801241	-0.001192	3.467940
249.825000	32.993709	89.719047	-0.000533	7.802325	-0.001199	3.468422
249.845000	32.993709	89.716050	-0.000532	7.802064	-0.001197	3.468306
249.865000	32.993709	89.717084	-0.000532	7.802154	-0.001198	3.468346
249.885000	32.993709	89.719457	-0.000533	7.802361	-0.001199	3.468438
249.925000	32.993709	89.711957	-0.000531	7.801708	-0.001195	3.468148
249.945000	32.993789	89.725386	-0.000535	7.802876	-0.001203	3.468667
249.945000	32.993789	89.711577	-0.000531	7.801675	-0.001195	3.468134
249.985000	32.993709	89.691547	-0.000526	7.799933	-0.001183	3.467359
250.005000	32.993789	89.701821	-0.000528	7.800827	-0.001189	3.467756
250.005000	32.993789	89.704262	-0.000529	7.801039	-0.001190	3.467851
250.025000	32.993709	89.707266	-0.000530	7.801300	-0.001192	3.467967
250.045000	32.993709	89.711879	-0.000531	7.801702	-0.001195	3.468145
250.065000	32.993709	89.722641	-0.000534	7.802637	-0.001201	3.468561
250.085000	32.993709	89.704515	-0.000529	7.801061	-0.001191	3.467861
250.105000	32.993789	89.724501	-0.000534	7.802799	-0.001202	3.468633
250.145000	32.993709	89.698916	-0.000528	7.800574	-0.001187	3.467644
250.165000	32.993709	89.716563	-0.000532	7.802109	-0.001198	3.468326
250.185000	32.993789	89.716030	-0.000532	7.802063	-0.001197	3.468306
250.205000	32.993789	89.712193	-0.000531	7.801729	-0.001195	3.468157
250.225000	32.993709	89.711322	-0.000531	7.801653	-0.001195	3.468124
250.225000	32.993709	89.709563	-0.000531	7.801500	-0.001194	3.468056
250.245000	32.993709	89.699543	-0.000528	7.800629	-0.001188	3.467668
250.265000	32.993789	89.696984	-0.000527	7.800406	-0.001186	3.467569
250.285000	32.993709	89.708016	-0.000530	7.801366	-0.001193	3.467996
250.305000	32.993709	89.705733	-0.000529	7.801167	-0.001191	3.467908
250.345000	32.993789	89.696308	-0.000527	7.800347	-0.001186	3.467543
250.365000	32.993709	89.701567	-0.000528	7.800805	-0.001189	3.467747
250.385000	32.993789	89.718168	-0.000533	7.802248	-0.001199	3.468388
250.405000	32.993709	89.704097	-0.000529	7.801025	-0.001190	3.467844
250.425000	32.993789	89.701561	-0.000528	7.800804	-0.001189	3.467746
250.445000	32.993709	89.696685	-0.000527	7.800380	-0.001186	3.467558
250.445000	32.993709	89.696810	-0.000527	7.800391	-0.001186	3.467563
250.465000	32.993789	89.697680	-0.000527	7.800467	-0.001187	3.467596
250.485000	32.993709	89.704620	-0.000529	7.801070	-0.001191	3.467865
250.505000	32.993709	89.703772	-0.000529	7.800996	-0.001190	3.467832
250.525000	32.993709	89.694137	-0.000526	7.800159	-0.001185	3.467459
250.545000	32.993789	89.703978	-0.000529	7.801014	-0.001190	3.467840
250.585000	32.993709	89.707787	-0.000530	7.801346	-0.001193	3.467987
250.605000	32.993709	89.692403	-0.000526	7.800008	-0.001184	3.467392
250.625000	32.993789	89.705147	-0.000529	7.801116	-0.001191	3.467885
250.645000	32.993709	89.705915	-0.000530	7.801183	-0.001191	3.467915
250.645000	32.993709	89.693927	-0.000526	7.800140	-0.001184	3.467451
250.665000	32.993789	89.697830	-0.000527	7.800480	-0.001187	3.467602
250.685000	32.993789	89.693745	-0.000526	7.800124	-0.001184	3.467444
250.705000	32.993709	89.696265	-0.000527	7.800344	-0.001186	3.467542
250.725000	32.993709	89.696960	-0.000527	7.800404	-0.001186	3.467568
250.745000	32.993709	89.708697	-0.000530	7.801425	-0.001193	3.468022
250.765000	32.993709	89.710658	-0.000531	7.801595	-0.001194	3.468098
250.785000	32.993709	89.699493	-0.000528	7.800624	-0.001188	3.467666
250.825000	32.993709	89.689126	-0.000525	7.799723	-0.001182	3.467266
250.845000	32.993709	89.699165	-0.000528	7.800596	-0.001188	3.467654
250.865000	32.993709	89.695174	-0.000527	7.800249	-0.001185	3.467499
250.865000	32.993709	89.690573	-0.000526	7.799849	-0.001182	3.467322
250.885000	32.993709	89.690687	-0.000526	7.799859	-0.001183	3.467326
250.905000	32.993709	89.695280	-0.000527	7.800258	-0.001185	3.467503
250.925000	32.993709	89.692877	-0.000526	7.800049	-0.001184	3.467411
250.945000	32.993709	89.700992	-0.000528	7.800755	-0.001189	3.467724
250.965000	32.993709	89.679685	-0.000523	7.798902	-0.001176	3.466901
250.985000	32.993709	89.681975	-0.000523	7.799101	-0.001177	3.466989
251.025000	32.993709	89.682523	-0.000523	7.799149	-0.001178	3.467010
251.045000	32.993709	89.677333	-0.000522	7.798697	-0.001175	3.466810
251.065000	32.993709	89.682076	-0.000523	7.799110	-0.001177	3.466993
251.085000	32.993789	89.676442	-0.000522	7.798620	-0.001174	3.466775
251.085000	32.993789	89.677087	-0.000522	7.798676	-0.001174	3.466800
251.105000	32.993789	89.684052	-0.000524	7.799282	-0.001179	3.467069
251.125000	32.993709	89.683079	-0.000524	7.799197	-0.001178	3.467032
251.145000	32.993709	89.684953	-0.000524	7.799360	-0.001179	3.467104
251.165000	32.993709	89.679073	-0.000523	7.798849	-0.001176	3.466877
251.185000	32.993709	89.700318	-0.000528	7.800696	-0.001188	3.467698
251.225000	32.993709	89.693901	-0.000526	7.800138	-0.001184	3.467450
251.225000	32.993709	89.683993	-0.000524	7.799276	-0.001179	3.467067
251.265000	32.993709	89.696926	-0.000527	7.800401	-0.001186	3.467567
251.285000	32.993709	89.696292	-0.000527	7.800346	-0.001186	3.467543
251.285000	32.993709	89.670541	-0.000520	7.798107	-0.001171	3.466547
251.305000	32.993709	89.675638	-0.000522	7.798550	-0.001174	3.466744
251.325000	32.993709	89.685051	-0.000524	7.799368	-0.001179	3.467108
251.345000	32.993709	89.679394	-0.000523	7.798876	-0.001176	3.466889
251.365000	32.993709	89.691676	-0.000526	7.799945	-0.001183	3.467364
251.405000	32.993709	89.683521	-0.000524	7.799235	-0.001178	3.467049
251.425000	32.993709	89.684103	-0.000524	7.799286	-0.001179	3.467071
251.445000	32.993709	89.687098	-0.000525	7.799546	-0.001180	3.467187
251.465000	32.993709	89.677460	-0.000522	7.798708	-0.001175	3.466815
251.485000	32.993709	89.678315	-0.000522	7.798783	-0.001175	3.466848
251.505000	32.993709	89.676252	-0.000522	7.798603	-0.001174	3.466768
251.505000	32.993709	89.671474	-0.000521	7.798188	-0.001171	3.466583
251.525000	32.993789	89.674804	-0.000521	7.798477	-0.001173	3.466712
251.545000	32.993709	89.682494	-0.000523	7.799146	-0.001178	3.467009
251.565000	32.993789	89.671658	-0.000521	7.798204	-0.001171	3.466590
251.585000	32.993709	89.668952	-0.000520	7.797968	-0.001170	3.466486
251.625000	32.993789	89.689067	-0.000525	7.799718	-0.001181	3.467263
251.625000	32.993789	89.674350	-0.000521	7.798438	-0.001173	3.466694
251.665000	32.993709	89.691326	-0.000526	7.799914	-0.001183	3.467351
251.685000	32.993709	89.676664	-0.000522	7.798639	-0.001174	3.466784
251.705000	32.993789	89.664875	-0.000519	7.797614	-0.001167	3.466328
251.725000	32.993709	89.672126	-0.000521	7.798244	-0.001172	3.466608
251.725000	32.993709	89.686384	-0.000524	7.799484	-0.001180	3.467160
251.745000	32.993789	89.668287	-0.000520	7.797911	-0.001169	3.466460
251.765000	32.993709	89.673431	-0.000521	7.798358	-0.001172	3.466659
251.785000	32.993709	89.673844	-0.000521	7.798394	-0.001173	3.466675
251.805000	32.993709	89.681186	-0.000523	7.799032	-0.001177	3.466959
251.845000	32.993709	89.690186	-0.000525	7.799815	-0.001182	3.467307
251.845000	32.993709	89.679826	-0.000523	7.798914	-0.001176	3.466906
251.865000	32.993709	89.667831	-0.000520	7.797871	-0.001169	3.466442
251.905000	32.993709	89.679136	-0.000523	7.798854	-0.001176	3.466879
251.925000	32.993709	89.682698	-0.000523	7.799164	-0.001178	3.467017
251.925000	32.993709	89.702362	-0.000529	7.800874	-0.001189	3.467777
251.945000	32.993789	89.681632	-0.000523	7.799071	-0.001177	3.466976
251.965000	32.993789	89.682599	-0.000523	7.799155	-0.001178	3.467013
251.985000	32.993709	89.676201	-0.000522	7.798599	-0.001174	3.466766
252.005000	32.993709	89.687023	-0.000525	7.799540	-0.001180	3.467184
252.045000	32.993709	89.687023	-0.000525	7.799540	-0.001180	3.467184
252.065000	32.993709	89.675907	-0.000522	7.798573	-0.001174	3.466755
252.085000	32.993709	89.690081	-0.000525	7.799806	-0.001182	3.467303
252.105000	32.993789	89.675846	-0.000522	7.798568	-0.001174	3.466752
252.125000	32.993709	89.683917	-0.000524	7.799270	-0.001179	3.467064
252.145000	32.993709	89.675771	-0.000522	7.798561	-0.001174	3.466749
252.145000	32.993709	89.661746	-0.000518	7.797342	-0.001166	3.466207
252.165000	32.993709	89.670743	-0.000520	7.798124	-0.001171	3.466555
252.185000	32.993709	89.670391	-0.000520	7.798094	-0.001171	3.466541
252.205000	32.993709	89.683200	-0.000524	7.799207	-0.001178	3.467037
252.225000	32.993709	89.673756	-0.000521	7.798386	-0.001173	3.466671
252.265000	32.993709	89.666808	-0.000519	7.797782	-0.001168	3.466403
252.285000	32.993709	89.667023	-0.000519	7.797801	-0.001169	3.466411
252.305000	32.993709	89.661262	-0.000518	7.797300	-0.001165	3.466188
252.325000	32.993789	89.668296	-0.000520	7.797911	-0.001169	3.466460
252.345000	32.993709	89.654392	-0.000516	7.796702	-0.001161	3.465923
252.365000	32.993709	89.682882	-0.000524	7.799180	-0.001178	3.467024
252.365000	32.993709	89.666814	-0.000519	7.797782	-0.001169	3.466403
252.385000	32.993709	89.669013	-0.000520	7.797974	-0.001170	3.466488
252.405000	32.993709	89.671007	-0.000520	7.798147	-0.001171	3.466565
252.425000	32.993709	89.669666	-0.000520	7.798030	-0.001170	3.466513
252.445000	32.993709	89.667604	-0.000520	7.797851	-0.001169	3.466434
252.485000	32.993709	89.671651	-0.000521	7.798203	-0.001171	3.466590
252.485000	32.993709	89.667794	-0.000520	7.797868	-0.001169	3.466441
252.525000	32.993709	89.651138	-0.000515	7.796419	-0.001159	3.465797
252.545000	32.993709	89.660828	-0.000518	7.797262	-0.001165	3.466172
252.565000	32.993709	89.662865	-0.000518	7.797439	-0.001166	3.466250
252.565000	32.993709	89.655458	-0.000516	7.796795	-0.001162	3.465964
252.585000	32.993789	89.649814	-0.000515	7.796304	-0.001158	3.465746
252.605000	32.993709	89.647208	-0.000514	7.796077	-0.001157	3.465645
252.625000	32.993789	89.654966	-0.000516	7.796752	-0.001161	3.465945
252.645000	32.993709	89.648911	-0.000515	7.796226	-0.001158	3.465711
252.685000	32.993709	89.645373	-0.000514	7.795918	-0.001156	3.465574
252.705000	32.993789	89.641914	-0.000513	7.795617	-0.001154	3.465440
252.725000	32.993709	89.644433	-0.000513	7.795836	-0.001155	3.465538
252.745000	32.993789	89.642805	-0.000513	7.795695	-0.001154	3.465475
252.765000	32.993709	89.655101	-0.000516	7.796764	-0.001162	3.465950
252.785000	32.993789	89.650001	-0.000515	7.796320	-0.001158	3.465753
252.785000	32.993789	89.646731	-0.000514	7.796036	-0.001157	3.465627
252.805000	32.993709	89.638862	-0.000512	7.795352	-0.001152	3.465322
252.825000	32.993709	89.651054	-0.000515	7.796412	-0.001159	3.465794
252.845000	32.993709	89.643440	-0.000513	7.795750	-0.001155	3.465499
252.865000	32.993709	89.649453	-0.000515	7.796273	-0.001158	3.465732
252.905000	32.993789	89.642596	-0.000513	7.795676	-0.001154	3.465467
252.925000	32.993709	89.654180	-0.000516	7.796684	-0.001161	3.465915
252.945000	32.993789	89.637270	-0.000512	7.795213	-0.001151	3.465261
252.965000	32.993789	89.654006	-0.000516	7.796669	-0.001161	3.465908
252.985000	32.993789	89.646165	-0.000514	7.795987	-0.001156	3.465605
253.005000	32.993709	89.641509	-0.000513	7.795582	-0.001154	3.465425
253.005000	32.993709	89.643305	-0.000513	7.795738	-0.001155	3.465494
253.025000	32.993789	89.640810	-0.000512	7.795521	-0.001153	3.465398
253.045000	32.993789	89.651232	-0.000515	7.796427	-0.001159	3.465801
253.065000	32.993789	89.648076	-0.000514	7.796153	-0.001157	3.465679
253.085000	32.993709	89.643775	-0.000513	7.795779	-0.001155	3.465512
253.105000	32.993789	89.639565	-0.000512	7.795413	-0.001152	3.465350
253.125000	32.993709	89.638459	-0.000512	7.795317	-0.001152	3.465307
253.145000	32.993709	89.640106	-0.000512	7.795460	-0.001153	3.465371
253.185000	32.993789	89.630722	-0.000510	7.794644	-0.001147	3.465008
253.205000	32.993709	89.638272	-0.000512	7.795300	-0.001152	3.465300
253.205000	32.993709	89.646689	-0.000514	7.796032	-0.001157	3.465625
253.225000	32.993789	89.650425	-0.000515	7.796357	-0.001159	3.465769
253.245000	32.993709	89.648157	-0.000514	7.796160	-0.001158	3.465682
253.265000	32.993789	89.657863	-0.000517	7.797004	-0.001163	3.466057
253.285000	32.993709	89.664111	-0.000519	7.797547	-0.001167	3.466299
253.325000	32.993709	89.655908	-0.000516	7.796834	-0.001162	3.465981
253.345000	32.993789	89.651344	-0.000515	7.796437	-0.001159	3.465805
253.365000	32.993709	89.646514	-0.000514	7.796017	-0.001157	3.465618
253.385000	32.993789	89.622939	-0.000508	7.793967	-0.001143	3.464707
253.405000	32.993709	89.646438	-0.000514	7.796010	-0.001157	3.465615
253.425000	32.993789	89.646313	-0.000514	7.796000	-0.001156	3.465610
253.425000	32.993789	89.648585	-0.000515	7.796197	-0.001158	3.465698
253.445000	32.993709	89.644936	-0.000514	7.795880	-0.001156	3.465557
253.465000	32.993789	89.643709	-0.000513	7.795773	-0.001155	3.465510
253.485000	32.993709	89.649038	-0.000515	7.796237	-0.001158	3.465716
253.505000	32.993789	89.633270	-0.000511	7.794865	-0.001149	3.465106
253.525000	32.993709	89.642268	-0.000513	7.795648	-0.001154	3.465454
253.545000	32.993709	89.631175	-0.000510	7.794683	-0.001148	3.465025
253.585000	32.993789	89.641487	-0.000513	7.795580	-0.001153	3.465424
253.605000	32.993709	89.636718	-0.000511	7.795165	-0.001151	3.465240
253.625000	32.993709	89.642679	-0.000513	7.795684	-0.001154	3.465470
253.645000	32.993709	89.641996	-0.000513	7.795624	-0.001154	3.465444
253.645000	32.993709	89.650024	-0.000515	7.796322	-0.001159	3.465754
253.665000	32.993709	89.645206	-0.000514	7.795903	-0.001156	3.465568
253.685000	32.993709	89.660375	-0.000518	7.797223	-0.001165	3.466154
253.705000	32.993709	89.649468	-0.000515	7.796274	-0.001158	3.465732
253.725000	32.993789	89.640006	-0.000512	7.795451	-0.001153	3.465367
253.745000	32.993709	89.653086	-0.000516	7.796589	-0.001160	3.465872
253.765000	32.993789	89.649205	-0.000515	7.796251	-0.001158	3.465722
253.805000	32.993709	89.643404	-0.000513	7.795747	-0.001155	3.465498
253.825000	32.993709	89.644588	-0.000514	7.795850	-0.001155	3.465544
253.845000	32.993789	89.646533	-0.000514	7.796019	-0.001156	3.465619
253.845000	32.993789	89.639819	-0.000512	7.795435	-0.001152	3.465359
253.865000	32.993709	89.647660	-0.000514	7.796117	-0.001157	3.465663
253.885000	32.993709	89.652972	-0.000516	7.796579	-0.001160	3.465868
253.905000	32.993709	89.652801	-0.000516	7.796564	-0.001160	3.465861
253.925000	32.993709	89.642752	-0.000513	7.795690	-0.001154	3.465473
253.965000	32.993709	89.638578	-0.000512	7.795327	-0.001152	3.465311
253.985000	32.993709	89.639648	-0.000512	7.795420	-0.001153	3.465353
254.005000	32.993789	89.636401	-0.000511	7.795138	-0.001150	3.465227
254.025000	32.993709	89.637325	-0.000512	7.795218	-0.001151	3.465263
254.045000	32.993789	89.649294	-0.000515	7.796259	-0.001158	3.465726
254.065000	32.993709	89.637553	-0.000512	7.795238	-0.001151	3.465272
254.065000	32.993709	89.635569	-0.000511	7.795065	-0.001150	3.465195
254.085000	32.993789	89.630828	-0.000510	7.794653	-0.001147	3.465012
254.105000	32.993709	89.638509	-0.000512	7.795321	-0.001152	3.465309
254.125000	32.993709	89.637267	-0.000512	7.795213	-0.001151	3.465261
254.145000	32.993709	89.638163	-0.000512	7.795291	-0.001152	3.465295
254.185000	32.993709	89.646170	-0.000514	7.795987	-0.001156	3.465605
254.205000	32.993709	89.644161	-0.000513	7.795812	-0.001155	3.465527
254.225000	32.993709	89.633304	-0.000511	7.794868	-0.001149	3.465108
254.245000	32.993789	89.643414	-0.000513	7.795748	-0.001155	3.465498
254.265000	32.993789	89.638215	-0.000512	7.795295	-0.001152	3.465297
254.285000	32.993789	89.629665	-0.000510	7.794552	-0.001147	3.464967
254.285000	32.993789	89.627620	-0.000509	7.794374	-0.001145	3.464888
254.305000	32.993709	89.637806	-0.000512	7.795260	-0.001151	3.465282
254.325000	32.993789	89.625206	-0.000508	7.794164	-0.001144	3.464795
254.345000	32.993709	89.617979	-0.000507	7.793536	-0.001140	3.464515
254.365000	32.993709	89.629454	-0.000510	7.794533	-0.001147	3.464959
254.385000	32.993709	89.630632	-0.000510	7.794636	-0.001147	3.465004
254.405000	32.993789	89.636980	-0.000511	7.795188	-0.001151	3.465250
254.445000	32.993789	89.625048	-0.000508	7.794150	-0.001144	3.464788
254.465000	32.993709	89.626924	-0.000509	7.794314	-0.001145	3.464861
254.485000	32.993789	89.613486	-0.000505	7.793145	-0.001137	3.464341
254.485000	32.993789	89.614080	-0.000505	7.793197	-0.001137	3.464364
254.505000	32.993709	89.629469	-0.000510	7.794535	-0.001147	3.464959
254.525000	32.993709	89.637952	-0.000512	7.795273	-0.001152	3.465287
254.545000	32.993709	89.633480	-0.000511	7.794884	-0.001149	3.465114
254.565000	32.993789	89.615723	-0.000506	7.793339	-0.001138	3.464428
254.585000	32.993709	89.642728	-0.000513	7.795688	-0.001154	3.465472
254.625000	32.993789	89.624973	-0.000508	7.794144	-0.001144	3.464786
254.645000	32.993709	89.623626	-0.000508	7.794027	-0.001143	3.464733
254.645000	32.993709	89.626083	-0.000509	7.794240	-0.001145	3.464828
254.685000	32.993789	89.624475	-0.000508	7.794101	-0.001143	3.464766
254.705000	32.993709	89.619417	-0.000507	7.793661	-0.001141	3.464571
254.705000	32.993709	89.619912	-0.000507	7.793704	-0.001141	3.464590
254.725000	32.993709	89.617365	-0.000506	7.793482	-0.001139	3.464491
254.745000	32.993709	89.613349	-0.000505	7.793133	-0.001137	3.464336
254.765000	32.993709	89.627896	-0.000509	7.794398	-0.001146	3.464899
254.785000	32.993789	89.638324	-0.000512	7.795305	-0.001152	3.465302
254.805000	32.993709	89.636000	-0.000511	7.795103	-0.001150	3.465212
254.825000	32.993789	89.634464	-0.000511	7.794969	-0.001149	3.465152
254.865000	32.993709	89.623566	-0.000508	7.794021	-0.001143	3.464731
254.885000	32.993709	89.633703	-0.000511	7.794903	-0.001149	3.465123
254.905000	32.993709	89.622142	-0.000508	7.793898	-0.001142	3.464676
254.925000	32.993709	89.620749	-0.000507	7.793777	-0.001141	3.464622
254.925000	32.993709	89.628969	-0.000509	7.794491	-0.001146	3.464940
254.945000	32.993789	89.624900	-0.000508	7.794138	-0.001144	3.464783
254.965000	32.993709	89.628076	-0.000509	7.794414	-0.001146	3.464905
254.985000	32.993709	89.628652	-0.000509	7.794464	-0.001146	3.464928
255.005000	32.993709	89.629155	-0.000509	7.794507	-0.001146	3.464947
255.025000	32.993789	89.622473	-0.000508	7.793926	-0.001142	3.464689
255.045000	32.993709	89.635954	-0.000511	7.795099	-0.001150	3.465210
255.065000	32.993789	89.631838	-0.000510	7.794741	-0.001148	3.465051
255.105000	32.993789	89.624635	-0.000508	7.794114	-0.001144	3.464772
255.125000	32.993709	89.628093	-0.000509	7.794415	-0.001146	3.464906
255.125000	32.993709	89.625063	-0.000508	7.794152	-0.001144	3.464789
255.145000	32.993709	89.629534	-0.000510	7.794540	-0.001147	3.464962
255.165000	32.993709	89.625289	-0.000508	7.794171	-0.001144	3.464798
255.185000	32.993789	89.627650	-0.000509	7.794377	-0.001145	3.464889
255.205000	32.993709	89.609610	-0.000504	7.792808	-0.001135	3.464192
255.245000	32.993709	89.612589	-0.000505	7.793067	-0.001137	3.464307
255.245000	32.993709	89.612546	-0.000505	7.793063	-0.001137	3.464305
255.265000	32.993789	89.614054	-0.000505	7.793194	-0.001137	3.464363
255.285000	32.993709	89.604168	-0.000503	7.792335	-0.001132	3.463981
255.325000	32.993709	89.616204	-0.000506	7.793381	-0.001139	3.464447
255.345000	32.993789	89.607059	-0.000504	7.792586	-0.001133	3.464093
255.345000	32.993789	89.614694	-0.000506	7.793250	-0.001138	3.464388
255.365000	32.993789	89.619168	-0.000507	7.793639	-0.001140	3.464561
255.385000	32.993709	89.614850	-0.000506	7.793263	-0.001138	3.464394
255.405000	32.993789	89.604390	-0.000503	7.792354	-0.001132	3.463990
255.425000	32.993709	89.610649	-0.000505	7.792898	-0.001135	3.464232
255.465000	32.993709	89.620051	-0.000507	7.793716	-0.001141	3.464595
255.485000	32.993789	89.604490	-0.000503	7.792363	-0.001132	3.463994
255.505000	32.993709	89.602834	-0.000503	7.792218	-0.001131	3.463930
255.525000	32.993709	89.617048	-0.000506	7.793455	-0.001139	3.464479
255.545000	32.993709	89.608343	-0.000504	7.792698	-0.001134	3.464143
255.565000	32.993709	89.610263	-0.000505	7.792865	-0.001135	3.464217
255.565000	32.993709	89.621458	-0.000507	7.793838	-0.001142	3.464650
255.585000	32.993789	89.606957	-0.000504	7.792577	-0.001133	3.464089
255.605000	32.993709	89.607769	-0.000504	7.792648	-0.001134	3.464120
255.625000	32.993709	89.608786	-0.000504	7.792736	-0.001134	3.464160
255.645000	32.993709	89.621011	-0.000507	7.793799	-0.001142	3.464632
255.685000	32.993709	89.606806	-0.000504	7.792564	-0.001133	3.464083
255.705000	32.993709	89.617807	-0.000507	7.793521	-0.001140	3.464508
255.725000	32.993709	89.612771	-0.000505	7.793083	-0.001137	3.464314
255.745000	32.993709	89.625556	-0.000509	7.794195	-0.001144	3.464808
255.765000	32.993789	89.610006	-0.000504	7.792842	-0.001135	3.464207
255.765000	32.993789	89.620525	-0.000507	7.793757	-0.001141	3.464614
255.785000	32.993709	89.609405	-0.000504	7.792790	-0.001135	3.464184
255.805000	32.993709	89.602486	-0.000503	7.792188	-0.001131	3.463916
255.825000	32.993709	89.603952	-0.000503	7.792316	-0.001132	3.463973
255.845000	32.993789	89.596901	-0.000501	7.791703	-0.001127	3.463700
255.865000	32.993709	89.595546	-0.000501	7.791585	-0.001127	3.463648
255.905000	32.993709	89.607707	-0.000504	7.792642	-0.001134	3.464118
255.905000	32.993709	89.599290	-0.000502	7.791910	-0.001129	3.463793
255.945000	32.993709	89.606430	-0.000504	7.792531	-0.001133	3.464069
255.965000	32.993789	89.605496	-0.000503	7.792450	-0.001132	3.464033
255.985000	32.993709	89.601917	-0.000502	7.792139	-0.001130	3.463894
255.985000	32.993709	89.608226	-0.000504	7.792687	-0.001134	3.464138
256.005000	32.993789	89.608612	-0.000504	7.792721	-0.001134	3.464153
256.025000	32.993709	89.615623	-0.000506	7.793331	-0.001138	3.464424
256.045000	32.993789	89.603235	-0.000503	7.792253	-0.001131	3.463945
256.065000	32.993789	89.605124	-0.000503	7.792418	-0.001132	3.464018
256.085000	32.993709	89.601352	-0.000502	7.792090	-0.001130	3.463872
256.105000	32.993709	89.611164	-0.000505	7.792943	-0.001136	3.464252
256.145000	32.993709	89.619420	-0.000507	7.793661	-0.001141	3.464571
256.165000	32.993709	89.617721	-0.000507	7.793513	-0.001140	3.464505
256.185000	32.993789	89.606743	-0.000504	7.792558	-0.001133	3.464081
256.205000	32.993709	89.620414	-0.000507	7.793747	-0.001141	3.464609
256.205000	32.993709	89.617488	-0.000506	7.793493	-0.001139	3.464496
256.225000	32.993789	89.615174	-0.000506	7.793292	-0.001138	3.464407
256.245000	32.993709	89.610314	-0.000505	7.792869	-0.001135	3.464219
256.265000	32.993789	89.604154	-0.000503	7.792333	-0.001132	3.463981
256.285000	32.993789	89.613008	-0.000505	7.793103	-0.001137	3.464323
256.305000	32.993709	89.613068	-0.000505	7.793108	-0.001137	3.464325
256.345000	32.993709	89.608059	-0.000504	7.792673	-0.001134	3.464132
256.365000	32.993789	89.625230	-0.000508	7.794166	-0.001144	3.464795
256.385000	32.993709	89.623406	-0.000508	7.794008	-0.001143	3.464725
256.405000	32.993789	89.613176	-0.000505	7.793118	-0.001137	3.464329
256.405000	32.993789	89.613309	-0.000505	7.793129	-0.001137	3.464335
256.425000	32.993709	89.610791	-0.000505	7.792911	-0.001136	3.464237
256.445000	32.993709	89.614166	-0.000506	7.793204	-0.001138	3.464368
256.465000	32.993709	89.609227	-0.000504	7.792775	-0.001135	3.464177
256.485000	32.993789	89.606814	-0.000504	7.792565	-0.001133	3.464084
256.505000	32.993709	89.593171	-0.000500	7.791378	-0.001125	3.463556
256.525000	32.993709	89.589606	-0.000499	7.791068	-0.001123	3.463418
256.545000	32.993709	89.603917	-0.000503	7.792313	-0.001132	3.463972
256.585000	32.993709	89.595532	-0.000501	7.791584	-0.001127	3.463647
256.605000	32.993789	89.596951	-0.000501	7.791707	-0.001127	3.463702
256.625000	32.993709	89.595999	-0.000501	7.791624	-0.001127	3.463665
256.625000	32.993709	89.603104	-0.000503	7.792242	-0.001131	3.463940
256.645000	32.993709	89.613049	-0.000505	7.793107	-0.001137	3.464325
256.665000	32.993709	89.607832	-0.000504	7.792653	-0.001134	3.464123
256.685000	32.993709	89.609886	-0.000504	7.792832	-0.001135	3.464202
256.705000	32.993709	89.609137	-0.000504	7.792767	-0.001135	3.464173
256.745000	32.993789	89.608519	-0.000504	7.792713	-0.001134	3.464149
256.765000	32.993789	89.617489	-0.000506	7.793493	-0.001139	3.464496
256.785000	32.993709	89.602199	-0.000502	7.792163	-0.001131	3.463905
256.805000	32.993709	89.604208	-0.000503	7.792338	-0.001132	3.463983
256.825000	32.993709	89.588454	-0.000499	7.790968	-0.001122	3.463374
256.845000	32.993789	89.580942	-0.000497	7.790315	-0.001118	3.463083
256.845000	32.993789	89.586147	-0.000498	7.790767	-0.001121	3.463285
256.865000	32.993709	89.583009	-0.000497	7.790494	-0.001119	3.463163
256.885000	32.993709	89.595653	-0.000501	7.791594	-0.001127	3.463652
256.905000	32.993709	89.598499	-0.000501	7.791842	-0.001128	3.463762
256.925000	32.993789	89.589821	-0.000499	7.791087	-0.001123	3.463427
256.945000	32.993789	89.586133	-0.000498	7.790766	-0.001121	3.463284
256.965000	32.993789	89.593871	-0.000500	7.791439	-0.001125	3.463583
257.005000	32.993789	89.596991	-0.000501	7.791710	-0.001127	3.463704
257.005000	32.993789	89.599405	-0.000502	7.791920	-0.001129	3.463797
257.045000	32.993789	89.590187	-0.000499	7.791119	-0.001123	3.463441
257.045000	32.993789	89.597449	-0.000501	7.791750	-0.001128	3.463721
257.065000	32.993789	89.595281	-0.000501	7.791562	-0.001126	3.463638
257.085000	32.993709	89.595683	-0.000501	7.791597	-0.001127	3.463653
257.105000	32.993709	89.599828	-0.000502	7.791957	-0.001129	3.463813
257.125000	32.993709	89.605345	-0.000503	7.792437	-0.001132	3.464027
257.145000	32.993709	89.605843	-0.000503	7.792480	-0.001133	3.464046
257.165000	32.993709	89.605464	-0.000503	7.792447	-0.001132	3.464031
257.185000	32.993709	89.590615	-0.000499	7.791156	-0.001124	3.463457
257.225000	32.993789	89.596131	-0.000501	7.791636	-0.001127	3.463671
257.245000	32.993789	89.591739	-0.000500	7.791254	-0.001124	3.463501
257.265000	32.993709	89.581691	-0.000497	7.790380	-0.001118	3.463112
257.265000	32.993709	89.577234	-0.000496	7.789992	-0.001116	3.462940
257.285000	32.993709	89.584058	-0.000498	7.790586	-0.001120	3.463204
257.305000	32.993709	89.575835	-0.000496	7.789871	-0.001115	3.462886
257.325000	32.993709	89.578039	-0.000496	7.790062	-0.001116	3.462971
257.345000	32.993709	89.586163	-0.000498	7.790769	-0.001121	3.463285
257.365000	32.993709	89.582974	-0.000497	7.790491	-0.001119	3.463162
257.385000	32.993709	89.589907	-0.000499	7.791094	-0.001123	3.463430
257.425000	32.993789	89.581696	-0.000497	7.790380	-0.001118	3.463112
257.445000	32.993709	89.591553	-0.000500	7.791238	-0.001124	3.463494
257.465000	32.993709	89.573570	-0.000495	7.789674	-0.001114	3.462798
257.485000	32.993709	89.578916	-0.000496	7.790139	-0.001117	3.463005
257.485000	32.993709	89.581440	-0.000497	7.790358	-0.001118	3.463103
257.505000	32.993709	89.593405	-0.000500	7.791399	-0.001125	3.463565
257.525000	32.993709	89.583993	-0.000498	7.790580	-0.001120	3.463201
257.545000	32.993709	89.582412	-0.000497	7.790443	-0.001119	3.463140
257.565000	32.993709	89.580050	-0.000497	7.790237	-0.001117	3.463049
257.585000	32.993709	89.581630	-0.000497	7.790375	-0.001118	3.463110
257.605000	32.993709	89.582883	-0.000497	7.790484	-0.001119	3.463158
257.645000	32.993709	89.579483	-0.000497	7.790188	-0.001117	3.463027
257.665000	32.993789	89.566424	-0.000493	7.789052	-0.001109	3.462522
257.685000	32.993789	89.582352	-0.000497	7.790437	-0.001119	3.463138
257.685000	32.993789	89.577656	-0.000496	7.790029	-0.001116	3.462956
257.705000	32.993789	89.581803	-0.000497	7.790390	-0.001118	3.463117
257.725000	32.993789	89.569760	-0.000494	7.789342	-0.001111	3.462651
257.745000	32.993709	89.586774	-0.000498	7.790822	-0.001121	3.463309
257.765000	32.993709	89.589893	-0.000499	7.791093	-0.001123	3.463429
257.785000	32.993789	89.577793	-0.000496	7.790041	-0.001116	3.462962
257.805000	32.993709	89.583443	-0.000498	7.790532	-0.001119	3.463180
257.825000	32.993709	89.600054	-0.000502	7.791977	-0.001129	3.463822
257.865000	32.993709	89.591975	-0.000500	7.791274	-0.001124	3.463510
257.885000	32.993709	89.578842	-0.000496	7.790132	-0.001117	3.463002
257.905000	32.993789	89.568733	-0.000494	7.789253	-0.001111	3.462611
257.905000	32.993789	89.582065	-0.000497	7.790412	-0.001119	3.463127
257.925000	32.993709	89.572245	-0.000495	7.789558	-0.001113	3.462747
257.945000	32.993709	89.568806	-0.000494	7.789259	-0.001111	3.462614
257.965000	32.993709	89.578383	-0.000496	7.790092	-0.001116	3.462984
257.985000	32.993709	89.583012	-0.000497	7.790495	-0.001119	3.463163
258.005000	32.993709	89.570558	-0.000494	7.789412	-0.001112	3.462682
258.045000	32.993709	89.588214	-0.000499	7.790947	-0.001122	3.463364
258.065000	32.993709	89.594662	-0.000500	7.791508	-0.001126	3.463614
258.085000	32.993789	89.591250	-0.000500	7.791211	-0.001124	3.463482
258.105000	32.993709	89.599340	-0.000502	7.791915	-0.001129	3.463795
258.125000	32.993709	89.594459	-0.000500	7.791490	-0.001126	3.463606
258.125000	32.993709	89.593952	-0.000500	7.791446	-0.001126	3.463586
258.145000	32.993709	89.588125	-0.000499	7.790939	-0.001122	3.463361
258.165000	32.993789	89.581909	-0.000497	7.790399	-0.001118	3.463121
258.185000	32.993709	89.575599	-0.000495	7.789850	-0.001115	3.462877
258.205000	32.993709	89.579426	-0.000496	7.790183	-0.001117	3.463025
258.225000	32.993709	89.578022	-0.000496	7.790061	-0.001116	3.462970
258.265000	32.993709	89.581414	-0.000497	7.790356	-0.001118	3.463102
258.285000	32.993709	89.581748	-0.000497	7.790385	-0.001118	3.463114
258.305000	32.993709	89.583245	-0.000497	7.790515	-0.001119	3.463172
258.325000	32.993709	89.587838	-0.000499	7.790914	-0.001122	3.463350
258.325000	32.993709	89.579499	-0.000497	7.790189	-0.001117	3.463028
258.345000	32.993789	89.575287	-0.000495	7.789823	-0.001115	3.462865
258.365000	32.993709	89.574937	-0.000495	7.789793	-0.001114	3.462851
258.385000	32.993709	89.583041	-0.000497	7.790497	-0.001119	3.463164
258.405000	32.993709	89.577603	-0.000496	7.790024	-0.001116	3.462954
258.425000	32.993709	89.577328	-0.000496	7.790000	-0.001116	3.462944
258.445000	32.993709	89.569910	-0.000494	7.789355	-0.001112	3.462657
258.465000	32.993709	89.578659	-0.000496	7.790116	-0.001117	3.462995
258.505000	32.993789	89.579561	-0.000496	7.790195	-0.001117	3.463030
258.525000	32.993709	89.557627	-0.000491	7.788287	-0.001104	3.462182
258.545000	32.993709	89.565438	-0.000493	7.788966	-0.001109	3.462484
258.545000	32.993709	89.569456	-0.000494	7.789316	-0.001111	3.462639
258.565000	32.993709	89.575645	-0.000496	7.789854	-0.001115	3.462879
258.585000	32.993709	89.567530	-0.000493	7.789148	-0.001110	3.462565
258.605000	32.993709	89.561510	-0.000492	7.788625	-0.001107	3.462332
258.625000	32.993709	89.552366	-0.000489	7.787830	-0.001101	3.461979
258.645000	32.993709	89.563105	-0.000492	7.788764	-0.001108	3.462394
258.685000	32.993709	89.559303	-0.000491	7.788433	-0.001105	3.462247
258.705000	32.993789	89.569460	-0.000494	7.789316	-0.001111	3.462639
258.725000	32.993789	89.560237	-0.000491	7.788514	-0.001106	3.462283
258.745000	32.993789	89.556875	-0.000491	7.788222	-0.001104	3.462153
258.765000	32.993709	89.563579	-0.000492	7.788805	-0.001108	3.462412
258.765000	32.993709	89.556426	-0.000490	7.788183	-0.001104	3.462136
258.785000	32.993789	89.572790	-0.000495	7.789606	-0.001113	3.462768
258.805000	32.993789	89.564089	-0.000492	7.788849	-0.001108	3.462432
258.825000	32.993709	89.555324	-0.000490	7.788087	-0.001103	3.462093
258.845000	32.993709	89.573342	-0.000495	7.789654	-0.001114	3.462790
258.885000	32.993789	89.566398	-0.000493	7.789050	-0.001109	3.462521
258.885000	32.993789	89.566845	-0.000493	7.789089	-0.001110	3.462538
258.905000	32.993789	89.566473	-0.000493	7.789056	-0.001109	3.462524
258.925000	32.993709	89.565939	-0.000493	7.789010	-0.001109	3.462503
258.965000	32.993789	89.562863	-0.000492	7.788742	-0.001107	3.462384
258.965000	32.993789	89.560954	-0.000492	7.788576	-0.001106	3.462311
258.985000	32.993709	89.555845	-0.000490	7.788132	-0.001103	3.462113
259.005000	32.993709	89.558999	-0.000491	7.788406	-0.001105	3.462235
259.025000	32.993709	89.561562	-0.000492	7.788629	-0.001107	3.462334
259.045000	32.993709	89.555615	-0.000490	7.788112	-0.001103	3.462104
259.065000	32.993709	89.564895	-0.000493	7.788919	-0.001109	3.462463
259.105000	32.993789	89.572593	-0.000495	7.789589	-0.001113	3.462761
259.125000	32.993709	89.574085	-0.000495	7.789718	-0.001114	3.462818
259.145000	32.993789	89.563293	-0.000492	7.788780	-0.001107	3.462401
259.165000	32.993789	89.574382	-0.000495	7.789744	-0.001114	3.462830
259.185000	32.993709	89.567227	-0.000493	7.789122	-0.001110	3.462553
259.185000	32.993709	89.553740	-0.000490	7.787949	-0.001102	3.462032
259.205000	32.993709	89.562525	-0.000492	7.788713	-0.001107	3.462371
259.225000	32.993789	89.554513	-0.000490	7.788016	-0.001102	3.462062
259.245000	32.993789	89.545205	-0.000487	7.787207	-0.001097	3.461702
259.265000	32.993789	89.550860	-0.000489	7.787699	-0.001100	3.461920
259.305000	32.993709	89.549466	-0.000489	7.787577	-0.001099	3.461867
259.325000	32.993789	89.557296	-0.000491	7.788258	-0.001104	3.462169
259.345000	32.993709	89.547334	-0.000488	7.787392	-0.001098	3.461784
259.365000	32.993789	89.542893	-0.000487	7.787006	-0.001095	3.461612
259.365000	32.993789	89.559363	-0.000491	7.788438	-0.001105	3.462249
259.405000	32.993709	89.547157	-0.000488	7.787377	-0.001098	3.461777
259.405000	32.993709	89.554400	-0.000490	7.788007	-0.001102	3.462057
259.425000	32.993709	89.550755	-0.000489	7.787690	-0.001100	3.461916
259.445000	32.993709	89.552533	-0.000489	7.787844	-0.001101	3.461985
259.465000	32.993709	89.547176	-0.000488	7.787378	-0.001098	3.461778
259.485000	32.993789	89.563440	-0.000492	7.788793	-0.001108	3.462407
259.505000	32.993709	89.560525	-0.000492	7.788539	-0.001106	3.462294
259.545000	32.993789	89.555968	-0.000490	7.788143	-0.001103	3.462118
259.565000	32.993789	89.564318	-0.000492	7.788869	-0.001108	3.462441
259.585000	32.993789	89.562135	-0.000492	7.788679	-0.001107	3.462356
259.605000	32.993709	89.555337	-0.000490	7.788088	-0.001103	3.462094
259.605000	32.993709	89.563781	-0.000492	7.788822	-0.001108	3.462420
259.625000	32.993789	89.551523	-0.000489	7.787756	-0.001101	3.461946
259.645000	32.993789	89.552589	-0.000489	7.787849	-0.001101	3.461987
259.665000	32.993709	89.560296	-0.000491	7.788519	-0.001106	3.462285
259.685000	32.993709	89.547388	-0.000488	7.787397	-0.001098	3.461786
259.705000	32.993709	89.552935	-0.000490	7.787879	-0.001102	3.462001
259.745000	32.993709	89.547245	-0.000488	7.787384	-0.001098	3.461781
259.765000	32.993709	89.563780	-0.000492	7.788822	-0.001108	3.462420
259.785000	32.993709	89.567828	-0.000493	7.789174	-0.001110	3.462576
259.805000	32.993709	89.548832	-0.000488	7.787522	-0.001099	3.461842
259.825000	32.993789	89.548580	-0.000488	7.787500	-0.001099	3.461832
259.825000	32.993789	89.572108	-0.000495	7.789546	-0.001113	3.462742
259.845000	32.993709	89.561679	-0.000492	7.788640	-0.001107	3.462339
259.865000	32.993789	89.571822	-0.000494	7.789522	-0.001113	3.462731
259.885000	32.993709	89.555621	-0.000490	7.788113	-0.001103	3.462104
259.905000	32.993789	89.554631	-0.000490	7.788027	-0.001102	3.462066
259.945000	32.993789	89.554406	-0.000490	7.788007	-0.001102	3.462058
259.965000	32.993709	89.547130	-0.000488	7.787374	-0.001098	3.461776
259.985000	32.993709	89.565552	-0.000493	7.788976	-0.001109	3.462488
260.005000	32.993709	89.572241	-0.000495	7.789558	-0.001113	3.462747
260.025000	32.993709	89.562003	-0.000492	7.788668	-0.001107	3.462351
260.045000	32.993789	89.557023	-0.000491	7.788235	-0.001104	3.462159
260.045000	32.993789	89.557454	-0.000491	7.788272	-0.001104	3.462175
260.065000	32.993709	89.551614	-0.000489	7.787764	-0.001101	3.461950
260.085000	32.993709	89.557033	-0.000491	7.788236	-0.001104	3.462159
260.105000	32.993789	89.545367	-0.000488	7.787221	-0.001097	3.461708
260.125000	32.993709	89.545023	-0.000488	7.787191	-0.001097	3.461695
260.165000	32.993789	89.537744	-0.000486	7.786558	-0.001092	3.461413
260.165000	32.993789	89.546208	-0.000488	7.787294	-0.001097	3.461741
260.205000	32.993709	89.528113	-0.000483	7.785721	-0.001087	3.461041
260.225000	32.993709	89.547568	-0.000488	7.787412	-0.001098	3.461793
260.245000	32.993709	89.546665	-0.000488	7.787334	-0.001098	3.461758
260.245000	32.993709	89.554107	-0.000490	7.787981	-0.001102	3.462046
260.265000	32.993709	89.554274	-0.000490	7.787996	-0.001102	3.462052
260.285000	32.993709	89.542122	-0.000487	7.786939	-0.001095	3.461583
260.305000	32.993709	89.545310	-0.000488	7.787216	-0.001097	3.461706
260.325000	32.993789	89.552902	-0.000490	7.787876	-0.001101	3.461999
260.345000	32.993709	89.530086	-0.000484	7.785892	-0.001088	3.461117
260.365000	32.993789	89.540814	-0.000486	7.786825	-0.001094	3.461532
260.385000	32.993709	89.537495	-0.000486	7.786536	-0.001092	3.461404
260.405000	32.993709	89.535729	-0.000485	7.786383	-0.001091	3.461335
260.445000	32.993789	89.532815	-0.000484	7.786129	-0.001090	3.461223
260.465000	32.993709	89.533188	-0.000484	7.786162	-0.001090	3.461237
260.465000	32.993709	89.536272	-0.000485	7.786430	-0.001092	3.461356
260.485000	32.993709	89.535282	-0.000485	7.786344	-0.001091	3.461318
260.505000	32.993709	89.542844	-0.000487	7.787002	-0.001096	3.461611
260.525000	32.993709	89.531957	-0.000484	7.786055	-0.001089	3.461190
260.545000	32.993789	89.532036	-0.000484	7.786062	-0.001089	3.461193
260.565000	32.993709	89.547738	-0.000488	7.787427	-0.001098	3.461800
260.585000	32.993709	89.542862	-0.000487	7.787003	-0.001096	3.461611
260.605000	32.993789	89.538145	-0.000486	7.786593	-0.001093	3.461429
260.645000	32.993709	89.541266	-0.000487	7.786864	-0.001095	3.461550
260.665000	32.993709	89.548023	-0.000488	7.787452	-0.001099	3.461811
260.685000	32.993709	89.537008	-0.000485	7.786494	-0.001092	3.461385
260.685000	32.993709	89.531102	-0.000484	7.785980	-0.001089	3.461157
260.705000	32.993789	89.537201	-0.000485	7.786511	-0.001092	3.461392
260.725000	32.993709	89.537939	-0.000486	7.786575	-0.001093	3.461421
260.745000	32.993789	89.549832	-0.000489	7.787609	-0.001100	3.461881
260.765000	32.993709	89.542758	-0.000487	7.786994	-0.001096	3.461607
260.805000	32.993709	89.536137	-0.000485	7.786418	-0.001092	3.461351
260.825000	32.993789	89.547888	-0.000488	7.787440	-0.001098	3.461806
260.845000	32.993789	89.545387	-0.000488	7.787223	-0.001097	3.461709
260.865000	32.993789	89.543042	-0.000487	7.787019	-0.001096	3.461618
260.885000	32.993709	89.549628	-0.000489	7.787592	-0.001100	3.461873
260.885000	32.993709	89.546500	-0.000488	7.787320	-0.001098	3.461752
260.905000	32.993709	89.537606	-0.000486	7.786546	-0.001093	3.461408
260.925000	32.993709	89.541527	-0.000487	7.786887	-0.001095	3.461560
260.945000	32.993789	89.538902	-0.000486	7.786659	-0.001093	3.461458
260.965000	32.993709	89.541113	-0.000486	7.786851	-0.001095	3.461544
260.985000	32.993709	89.546130	-0.000488	7.787287	-0.001098	3.461738
261.005000	32.993789	89.523639	-0.000482	7.785331	-0.001084	3.460868
261.045000	32.993709	89.520764	-0.000481	7.785081	-0.001083	3.460757
261.065000	32.993709	89.523811	-0.000482	7.785346	-0.001084	3.460875
261.085000	32.993789	89.525315	-0.000482	7.785477	-0.001085	3.460933
261.105000	32.993789	89.517139	-0.000480	7.784766	-0.001080	3.460617
261.105000	32.993789	89.523350	-0.000482	7.785306	-0.001084	3.460857
261.125000	32.993709	89.530355	-0.000484	7.785915	-0.001088	3.461128
261.145000	32.993709	89.523160	-0.000482	7.785290	-0.001084	3.460850
261.165000	32.993789	89.526142	-0.000483	7.785549	-0.001086	3.460965
261.185000	32.993789	89.535306	-0.000485	7.786346	-0.001091	3.461319
261.205000	32.993789	89.531114	-0.000484	7.785982	-0.001089	3.461157
261.245000	32.993789	89.521557	-0.000481	7.785150	-0.001083	3.460788
261.245000	32.993789	89.528245	-0.000483	7.785732	-0.001087	3.461046
261.285000	32.993709	89.536858	-0.000485	7.786481	-0.001092	3.461379
261.285000	32.993709	89.552058	-0.000489	7.787803	-0.001101	3.461967
261.325000	32.993709	89.543062	-0.000487	7.787021	-0.001096	3.461619
261.325000	32.993709	89.538815	-0.000486	7.786651	-0.001093	3.461455
261.345000	32.993789	89.534248	-0.000485	7.786254	-0.001090	3.461278
261.365000	32.993709	89.549186	-0.000489	7.787553	-0.001099	3.461856
261.385000	32.993709	89.529656	-0.000483	7.785855	-0.001088	3.461101
261.405000	32.993789	89.523589	-0.000482	7.785327	-0.001084	3.460866
261.445000	32.993789	89.527508	-0.000483	7.785668	-0.001086	3.461018
261.445000	32.993789	89.524608	-0.000482	7.785416	-0.001085	3.460906
261.485000	32.993789	89.521417	-0.000481	7.785138	-0.001083	3.460782
261.485000	32.993789	89.525827	-0.000482	7.785522	-0.001085	3.460953
261.525000	32.993709	89.524017	-0.000482	7.785364	-0.001085	3.460883
261.525000	32.993709	89.528874	-0.000483	7.785787	-0.001087	3.461070
261.545000	32.993789	89.520751	-0.000481	7.785080	-0.001082	3.460756
261.565000	32.993709	89.515351	-0.000480	7.784611	-0.001079	3.460548
261.585000	32.993709	89.530273	-0.000484	7.785908	-0.001088	3.461125
261.605000	32.993709	89.526166	-0.000483	7.785551	-0.001086	3.460966
261.625000	32.993709	89.518874	-0.000481	7.784917	-0.001081	3.460684
261.665000	32.993709	89.525529	-0.000482	7.785496	-0.001085	3.460941
261.685000	32.993709	89.542436	-0.000487	7.786966	-0.001095	3.461595
261.705000	32.993709	89.529256	-0.000483	7.785820	-0.001088	3.461085
261.725000	32.993789	89.525630	-0.000482	7.785505	-0.001085	3.460945
261.745000	32.993709	89.517314	-0.000480	7.784781	-0.001081	3.460624
261.745000	32.993709	89.537603	-0.000486	7.786546	-0.001093	3.461408
261.765000	32.993709	89.536746	-0.000485	7.786471	-0.001092	3.461375
261.785000	32.993709	89.524327	-0.000482	7.785391	-0.001085	3.460895
261.805000	32.993709	89.537234	-0.000485	7.786514	-0.001092	3.461394
261.825000	32.993789	89.529404	-0.000483	7.785833	-0.001088	3.461091
261.845000	32.993709	89.530006	-0.000484	7.785885	-0.001088	3.461114
261.885000	32.993709	89.517986	-0.000480	7.784840	-0.001081	3.460650
261.885000	32.993709	89.515965	-0.000480	7.784664	-0.001080	3.460571
261.925000	32.993709	89.522590	-0.000482	7.785240	-0.001084	3.460828
261.945000	32.993789	89.521784	-0.000481	7.785170	-0.001083	3.460796
261.965000	32.993709	89.522272	-0.000482	7.785213	-0.001083	3.460815
261.965000	32.993709	89.528546	-0.000483	7.785758	-0.001087	3.461058
261.985000	32.993789	89.521764	-0.000481	7.785168	-0.001083	3.460796
262.005000	32.993789	89.507036	-0.000478	7.783888	-0.001074	3.460226
262.025000	32.993789	89.510578	-0.000478	7.784196	-0.001076	3.460363
262.045000	32.993709	89.529187	-0.000483	7.785814	-0.001088	3.461083
262.065000	32.993789	89.529717	-0.000483	7.785860	-0.001088	3.461103
262.105000	32.993789	89.544897	-0.000487	7.787180	-0.001097	3.461690
262.125000	32.993789	89.532712	-0.000484	7.786120	-0.001090	3.461219
262.145000	32.993709	89.522771	-0.000482	7.785256	-0.001084	3.460835
262.165000	32.993709	89.528284	-0.000483	7.785735	-0.001087	3.461048
262.165000	32.993709	89.525354	-0.000482	7.785481	-0.001085	3.460934
262.185000	32.993789	89.530771	-0.000484	7.785952	-0.001088	3.461144
262.205000	32.993789	89.519332	-0.000481	7.784957	-0.001082	3.460702
262.225000	32.993789	89.521015	-0.000481	7.785103	-0.001083	3.460767
262.245000	32.993709	89.511616	-0.000479	7.784286	-0.001077	3.460403
262.265000	32.993789	89.509704	-0.000478	7.784120	-0.001076	3.460329
262.285000	32.993709	89.516764	-0.000480	7.784734	-0.001080	3.460602
262.305000	32.993709	89.511598	-0.000479	7.784284	-0.001077	3.460403
262.345000	32.993789	89.518668	-0.000481	7.784899	-0.001081	3.460676
262.365000	32.993709	89.506477	-0.000477	7.783839	-0.001074	3.460205
262.385000	32.993709	89.510621	-0.000479	7.784199	-0.001077	3.460365
262.385000	32.993709	89.508870	-0.000478	7.784047	-0.001076	3.460297
262.405000	32.993709	89.519966	-0.000481	7.785012	-0.001082	3.460726
262.425000	32.993789	89.521103	-0.000481	7.785111	-0.001083	3.460770
262.445000	32.993709	89.525265	-0.000482	7.785473	-0.001085	3.460931
262.465000	32.993709	89.527918	-0.000483	7.785704	-0.001087	3.461033
262.485000	32.993709	89.517209	-0.000480	7.784772	-0.001081	3.460619
262.525000	32.993709	89.525791	-0.000482	7.785519	-0.001086	3.460951
262.545000	32.993709	89.518100	-0.000480	7.784850	-0.001081	3.460654
262.565000	32.993789	89.514695	-0.000480	7.784554	-0.001079	3.460522
262.585000	32.993709	89.514120	-0.000479	7.784504	-0.001079	3.460500
262.605000	32.993789	89.517056	-0.000480	7.784759	-0.001080	3.460614
262.605000	32.993789	89.516762	-0.000480	7.784733	-0.001080	3.460602
262.625000	32.993709	89.513090	-0.000479	7.784414	-0.001078	3.460460
262.645000	32.993709	89.515248	-0.000480	7.784602	-0.001079	3.460544
262.665000	32.993789	89.523763	-0.000482	7.785342	-0.001084	3.460873
262.685000	32.993789	89.513625	-0.000479	7.784461	-0.001078	3.460481
262.725000	32.993709	89.511982	-0.000479	7.784318	-0.001077	3.460417
262.725000	32.993709	89.520491	-0.000481	7.785058	-0.001082	3.460746
262.765000	32.993789	89.526576	-0.000483	7.785587	-0.001086	3.460982
262.785000	32.993789	89.522575	-0.000482	7.785239	-0.001084	3.460827
262.805000	32.993789	89.516232	-0.000480	7.784687	-0.001080	3.460582
262.805000	32.993789	89.524273	-0.000482	7.785387	-0.001085	3.460893
262.825000	32.993709	89.517341	-0.000480	7.784784	-0.001081	3.460625
262.845000	32.993709	89.518626	-0.000481	7.784895	-0.001081	3.460674
262.865000	32.993709	89.515766	-0.000480	7.784647	-0.001080	3.460564
262.885000	32.993789	89.525984	-0.000482	7.785535	-0.001086	3.460959
262.905000	32.993789	89.529039	-0.000483	7.785801	-0.001087	3.461077
262.925000	32.993789	89.519969	-0.000481	7.785012	-0.001082	3.460726
262.965000	32.993709	89.527984	-0.000483	7.785709	-0.001087	3.461036
262.985000	32.993709	89.503405	-0.000477	7.783572	-0.001072	3.460086
263.005000	32.993789	89.511195	-0.000479	7.784249	-0.001077	3.460387
263.025000	32.993709	89.525233	-0.000482	7.785470	-0.001085	3.460930
263.025000	32.993709	89.503405	-0.000477	7.783572	-0.001072	3.460086
263.045000	32.993709	89.507937	-0.000478	7.783966	-0.001075	3.460261
263.065000	32.993789	89.518145	-0.000480	7.784854	-0.001081	3.460656
263.085000	32.993709	89.511726	-0.000479	7.784295	-0.001077	3.460408
263.105000	32.993789	89.507323	-0.000478	7.783912	-0.001075	3.460237
263.125000	32.993789	89.501385	-0.000476	7.783396	-0.001071	3.460008
263.145000	32.993709	89.501463	-0.000476	7.783403	-0.001071	3.460011
263.165000	32.993709	89.506071	-0.000477	7.783804	-0.001074	3.460189
263.205000	32.993709	89.515838	-0.000480	7.784653	-0.001080	3.460567
263.225000	32.993789	89.516983	-0.000480	7.784753	-0.001080	3.460611
263.245000	32.993709	89.505185	-0.000477	7.783727	-0.001073	3.460155
263.245000	32.993709	89.518004	-0.000480	7.784841	-0.001081	3.460650
263.265000	32.993709	89.506585	-0.000477	7.783848	-0.001074	3.460209
263.285000	32.993789	89.514407	-0.000479	7.784529	-0.001079	3.460511
263.305000	32.993709	89.520968	-0.000481	7.785099	-0.001083	3.460765
263.325000	32.993709	89.506615	-0.000477	7.783851	-0.001074	3.460210
263.345000	32.993789	89.511415	-0.000479	7.784268	-0.001077	3.460396
263.385000	32.993709	89.516818	-0.000480	7.784738	-0.001080	3.460604
263.405000	32.993709	89.507390	-0.000478	7.783918	-0.001075	3.460240
263.425000	32.993789	89.503466	-0.000477	7.783577	-0.001072	3.460088
263.445000	32.993709	89.508787	-0.000478	7.784040	-0.001076	3.460294
263.445000	32.993709	89.505267	-0.000477	7.783734	-0.001073	3.460158
263.465000	32.993709	89.509870	-0.000478	7.784134	-0.001076	3.460336
263.485000	32.993789	89.510544	-0.000478	7.784193	-0.001076	3.460362
263.505000	32.993789	89.495831	-0.000475	7.782913	-0.001068	3.459793
263.525000	32.993709	89.488622	-0.000473	7.782286	-0.001064	3.459514
263.545000	32.993789	89.502131	-0.000476	7.783461	-0.001072	3.460037
263.585000	32.993789	89.505591	-0.000477	7.783762	-0.001074	3.460170
263.605000	32.993709	89.504884	-0.000477	7.783700	-0.001073	3.460143
263.625000	32.993709	89.492300	-0.000474	7.782606	-0.001066	3.459657
263.645000	32.993789	89.503052	-0.000476	7.783541	-0.001072	3.460072
263.665000	32.993709	89.507489	-0.000478	7.783927	-0.001075	3.460244
263.665000	32.993709	89.513726	-0.000479	7.784469	-0.001078	3.460485
263.685000	32.993709	89.499876	-0.000476	7.783265	-0.001070	3.459949
263.705000	32.993709	89.485528	-0.000472	7.782017	-0.001062	3.459395
263.725000	32.993709	89.487804	-0.000473	7.782215	-0.001063	3.459483
263.745000	32.993709	89.498361	-0.000475	7.783133	-0.001069	3.459891
263.765000	32.993709	89.507852	-0.000478	7.783959	-0.001075	3.460258
263.805000	32.993709	89.483400	-0.000471	7.781832	-0.001061	3.459312
263.825000	32.993709	89.489486	-0.000473	7.782361	-0.001064	3.459548
263.845000	32.993789	89.483118	-0.000471	7.781808	-0.001060	3.459302
263.865000	32.993789	89.499463	-0.000476	7.783229	-0.001070	3.459933
263.885000	32.993789	89.494540	-0.000474	7.782801	-0.001067	3.459743
263.885000	32.993789	89.488754	-0.000473	7.782298	-0.001064	3.459519
263.905000	32.993709	89.491614	-0.000474	7.782546	-0.001065	3.459630
263.925000	32.993709	89.494148	-0.000474	7.782767	-0.001067	3.459728
263.945000	32.993709	89.491464	-0.000474	7.782533	-0.001065	3.459624
263.965000	32.993709	89.479704	-0.000470	7.781511	-0.001058	3.459170
263.985000	32.993789	89.488903	-0.000473	7.782311	-0.001064	3.459525
264.005000	32.993709	89.501062	-0.000476	7.783368	-0.001071	3.459995
264.045000	32.993709	89.496781	-0.000475	7.782996	-0.001069	3.459830
264.065000	32.993789	89.503737	-0.000477	7.783601	-0.001072	3.460099
264.085000	32.993789	89.502648	-0.000476	7.783506	-0.001072	3.460057
264.085000	32.993789	89.487284	-0.000472	7.782170	-0.001063	3.459463
264.105000	32.993789	89.506368	-0.000477	7.783829	-0.001074	3.460200
264.125000	32.993709	89.491410	-0.000473	7.782529	-0.001065	3.459622
264.145000	32.993709	89.499934	-0.000476	7.783270	-0.001070	3.459952
264.165000	32.993789	89.497240	-0.000475	7.783036	-0.001069	3.459848
264.185000	32.993789	89.500932	-0.000476	7.783357	-0.001071	3.459990
264.225000	32.993789	89.507138	-0.000478	7.783896	-0.001074	3.460230
264.245000	32.993709	89.485732	-0.000472	7.782035	-0.001062	3.459403
264.265000	32.993789	89.490873	-0.000473	7.782482	-0.001065	3.459601
264.265000	32.993789	89.496052	-0.000475	7.782932	-0.001068	3.459802
264.305000	32.993789	89.500375	-0.000476	7.783308	-0.001070	3.459969
264.305000	32.993789	89.498857	-0.000475	7.783176	-0.001070	3.459910
264.325000	32.993709	89.492282	-0.000474	7.782604	-0.001066	3.459656
264.345000	32.993709	89.495937	-0.000475	7.782922	-0.001068	3.459797
264.365000	32.993709	89.502580	-0.000476	7.783500	-0.001072	3.460054
264.385000	32.993789	89.486339	-0.000472	7.782088	-0.001062	3.459426
264.405000	32.993709	89.498794	-0.000475	7.783171	-0.001070	3.459908
264.445000	32.993709	89.475867	-0.000469	7.781177	-0.001056	3.459021
264.445000	32.993709	89.484830	-0.000472	7.781956	-0.001061	3.459368
264.485000	32.993709	89.473356	-0.000469	7.780959	-0.001055	3.458924
264.505000	32.993789	89.485745	-0.000472	7.782036	-0.001062	3.459403
264.525000	32.993709	89.479798	-0.000470	7.781519	-0.001059	3.459173
264.525000	32.993709	89.478417	-0.000470	7.781399	-0.001058	3.459120
264.545000	32.993709	89.474347	-0.000469	7.781045	-0.001055	3.458963
264.565000	32.993709	89.489006	-0.000473	7.782320	-0.001064	3.459529
264.585000	32.993709	89.493187	-0.000474	7.782683	-0.001066	3.459691
264.605000	32.993789	89.496548	-0.000475	7.782975	-0.001068	3.459821
264.625000	32.993709	89.493630	-0.000474	7.782722	-0.001067	3.459708
264.665000	32.993789	89.485301	-0.000472	7.781997	-0.001062	3.459386
264.665000	32.993789	89.488415	-0.000473	7.782268	-0.001063	3.459506
264.705000	32.993789	89.484535	-0.000472	7.781931	-0.001061	3.459356
264.725000	32.993789	89.489280	-0.000473	7.782343	-0.001064	3.459540
264.725000	32.993789	89.476958	-0.000470	7.781272	-0.001057	3.459063
264.745000	32.993789	89.495092	-0.000474	7.782849	-0.001067	3.459764
264.765000	32.993709	89.498814	-0.000475	7.783173	-0.001070	3.459908
264.785000	32.993709	89.495508	-0.000475	7.782885	-0.001068	3.459781
264.805000	32.993709	89.487259	-0.000472	7.782168	-0.001063	3.459462
264.825000	32.993789	89.491062	-0.000473	7.782498	-0.001065	3.459609
264.845000	32.993709	89.483931	-0.000472	7.781878	-0.001061	3.459333
264.865000	32.993709	89.503444	-0.000477	7.783575	-0.001072	3.460087
264.885000	32.993709	89.494390	-0.000474	7.782788	-0.001067	3.459737
264.925000	32.993709	89.491535	-0.000474	7.782540	-0.001065	3.459627
264.945000	32.993789	89.503147	-0.000477	7.783549	-0.001072	3.460076
264.945000	32.993789	89.488306	-0.000473	7.782259	-0.001063	3.459502
264.965000	32.993709	89.492855	-0.000474	7.782654	-0.001066	3.459678
264.985000	32.993789	89.476619	-0.000470	7.781242	-0.001057	3.459050
265.005000	32.993709	89.481517	-0.000471	7.781668	-0.001060	3.459240
265.025000	32.993789	89.480591	-0.000471	7.781588	-0.001059	3.459204
265.045000	32.993789	89.496258	-0.000475	7.782950	-0.001068	3.459810
265.085000	32.993789	89.489457	-0.000473	7.782359	-0.001064	3.459547
265.085000	32.993789	89.491666	-0.000474	7.782551	-0.001065	3.459632
265.125000	32.993709	89.495479	-0.000475	7.782883	-0.001068	3.459779
265.145000	32.993789	89.488150	-0.000473	7.782245	-0.001063	3.459496
265.165000	32.993709	89.484968	-0.000472	7.781968	-0.001062	3.459373
265.165000	32.993709	89.493161	-0.000474	7.782681	-0.001066	3.459690
265.185000	32.993789	89.489220	-0.000473	7.782338	-0.001064	3.459538
265.205000	32.993789	89.488691	-0.000473	7.782292	-0.001064	3.459517
265.225000	32.993789	89.483007	-0.000471	7.781798	-0.001060	3.459297
265.245000	32.993709	89.492465	-0.000474	7.782620	-0.001066	3.459663
265.265000	32.993789	89.488840	-0.000473	7.782305	-0.001064	3.459523
265.305000	32.993789	89.486837	-0.000472	7.782131	-0.001063	3.459445
265.325000	32.993709	89.493790	-0.000474	7.782736	-0.001067	3.459714
265.345000	32.993709	89.489851	-0.000473	7.782393	-0.001064	3.459562
265.365000	32.993709	89.496858	-0.000475	7.783002	-0.001069	3.459833
265.365000	32.993709	89.501440	-0.000476	7.783401	-0.001071	3.460010
265.385000	32.993789	89.487889	-0.000473	7.782222	-0.001063	3.459486
265.405000	32.993709	89.499935	-0.000476	7.783270	-0.001070	3.459952
265.425000	32.993709	89.493549	-0.000474	7.782715	-0.001067	3.459705
265.445000	32.993709	89.484721	-0.000472	7.781947	-0.001061	3.459364
265.465000	32.993789	89.469889	-0.000468	7.780657	-0.001053	3.458790
265.505000	32.993789	89.493626	-0.000474	7.782721	-0.001067	3.459708
265.525000	32.993709	89.487426	-0.000472	7.782182	-0.001063	3.459468
265.544000	32.993709	89.481220	-0.000471	7.781643	-0.001059	3.459228
265.564000	32.993709	89.477116	-0.000470	7.781286	-0.001057	3.459070
265.584000	32.993709	89.478584	-0.000470	7.781413	-0.001058	3.459126
265.584000	32.993709	89.472391	-0.000469	7.780875	-0.001054	3.458887
265.604000	32.993709	89.479176	-0.000470	7.781465	-0.001058	3.459149
265.624000	32.993789	89.481644	-0.000471	7.781679	-0.001059	3.459245
265.644000	32.993709	89.474750	-0.000469	7.781080	-0.001056	3.458978
265.664000	32.993789	89.474487	-0.000469	7.781057	-0.001055	3.458968
265.684000	32.993709	89.486162	-0.000472	7.782072	-0.001062	3.459419
265.704000	32.993789	89.490491	-0.000473	7.782449	-0.001065	3.459587
265.744000	32.993789	89.479778	-0.000470	7.781517	-0.001058	3.459172
265.764000	32.993709	89.494615	-0.000474	7.782807	-0.001067	3.459746
265.784000	32.993789	89.484117	-0.000472	7.781894	-0.001061	3.459340
265.804000	32.993789	89.487508	-0.000472	7.782189	-0.001063	3.459471
265.804000	32.993789	89.482676	-0.000471	7.781769	-0.001060	3.459285
265.824000	32.993789	89.469612	-0.000468	7.780633	-0.001052	3.458779
265.844000	32.993709	89.476307	-0.000470	7.781215	-0.001056	3.459038
265.864000	32.993789	89.468017	-0.000467	7.780494	-0.001051	3.458718
265.884000	32.993709	89.468987	-0.000468	7.780579	-0.001052	3.458755
265.904000	32.993789	89.470502	-0.000468	7.780710	-0.001053	3.458814
265.944000	32.993789	89.474221	-0.000469	7.781034	-0.001055	3.458958
265.964000	32.993709	89.473569	-0.000469	7.780977	-0.001055	3.458932
265.984000	32.993789	89.477747	-0.000470	7.781340	-0.001057	3.459094
266.004000	32.993709	89.491706	-0.000474	7.782554	-0.001066	3.459634
266.004000	32.993709	89.486081	-0.000472	7.782065	-0.001062	3.459416
266.024000	32.993709	89.472443	-0.000469	7.780879	-0.001054	3.458889
266.044000	32.993709	89.482520	-0.000471	7.781756	-0.001060	3.459278
266.064000	32.993789	89.472803	-0.000469	7.780911	-0.001054	3.458903
266.084000	32.993789	89.486169	-0.000472	7.782073	-0.001062	3.459420
266.104000	32.993789	89.486787	-0.000472	7.782127	-0.001063	3.459443
266.144000	32.993709	89.485121	-0.000472	7.781982	-0.001062	3.459379
266.164000	32.993709	89.470244	-0.000468	7.780688	-0.001053	3.458804
266.184000	32.993709	89.465561	-0.000467	7.780281	-0.001050	3.458623
266.204000	32.993709	89.482993	-0.000471	7.781797	-0.001060	3.459297
266.224000	32.993709	89.477582	-0.000470	7.781326	-0.001057	3.459088
266.224000	32.993709	89.484404	-0.000472	7.781919	-0.001061	3.459351
266.244000	32.993789	89.483539	-0.000471	7.781844	-0.001061	3.459318
266.264000	32.993709	89.482150	-0.000471	7.781723	-0.001060	3.459264
266.284000	32.993789	89.483770	-0.000471	7.781864	-0.001061	3.459327
266.324000	32.993789	89.472252	-0.000468	7.780863	-0.001054	3.458882
266.344000	32.993709	89.478929	-0.000470	7.781443	-0.001058	3.459140
266.344000	32.993709	89.469285	-0.000468	7.780605	-0.001052	3.458767
266.384000	32.993709	89.461171	-0.000466	7.779899	-0.001048	3.458453
266.404000	32.993789	89.467721	-0.000467	7.780469	-0.001051	3.458706
266.424000	32.993789	89.474831	-0.000469	7.781087	-0.001055	3.458981
266.444000	32.993789	89.469311	-0.000468	7.780607	-0.001052	3.458768
266.444000	32.993789	89.465884	-0.000467	7.780309	-0.001050	3.458635
266.464000	32.993789	89.455394	-0.000464	7.779397	-0.001044	3.458230
266.484000	32.993789	89.461052	-0.000466	7.779889	-0.001047	3.458449
266.504000	32.993709	89.465477	-0.000467	7.780273	-0.001050	3.458620
266.524000	32.993709	89.478770	-0.000470	7.781429	-0.001058	3.459134
266.544000	32.993709	89.478228	-0.000470	7.781382	-0.001058	3.459113
266.584000	32.993789	89.482052	-0.000471	7.781715	-0.001060	3.459260
266.604000	32.993709	89.478282	-0.000470	7.781387	-0.001058	3.459115
266.624000	32.993709	89.489898	-0.000473	7.782397	-0.001064	3.459564
266.644000	32.993709	89.482687	-0.000471	7.781770	-0.001060	3.459285
266.644000	32.993709	89.479173	-0.000470	7.781464	-0.001058	3.459149
266.664000	32.993789	89.468598	-0.000467	7.780545	-0.001052	3.458740
266.684000	32.993709	89.481710	-0.000471	7.781685	-0.001060	3.459247
266.704000	32.993789	89.468251	-0.000467	7.780515	-0.001052	3.458727
266.744000	32.993709	89.480519	-0.000471	7.781582	-0.001059	3.459201
266.764000	32.993709	89.485950	-0.000472	7.782054	-0.001062	3.459411
266.784000	32.993789	89.462232	-0.000466	7.779991	-0.001048	3.458494
266.804000	32.993709	89.472900	-0.000469	7.780919	-0.001054	3.458907
266.824000	32.993709	89.465676	-0.000467	7.780291	-0.001050	3.458627
266.844000	32.993709	89.468641	-0.000468	7.780549	-0.001052	3.458742
266.864000	32.993709	89.456853	-0.000464	7.779523	-0.001045	3.458286
266.864000	32.993709	89.467296	-0.000467	7.780432	-0.001051	3.458690
266.884000	32.993709	89.462470	-0.000466	7.780012	-0.001048	3.458503
266.904000	32.993709	89.477568	-0.000470	7.781325	-0.001057	3.459087
266.924000	32.993789	89.447190	-0.000462	7.778683	-0.001039	3.457913
266.964000	32.993789	89.466400	-0.000467	7.780354	-0.001051	3.458655
266.984000	32.993709	89.480258	-0.000471	7.781559	-0.001059	3.459191
267.004000	32.993709	89.477142	-0.000470	7.781288	-0.001057	3.459071
267.024000	32.993789	89.466550	-0.000467	7.780367	-0.001051	3.458661
267.044000	32.993709	89.474134	-0.000469	7.781026	-0.001055	3.458954
267.064000	32.993709	89.469418	-0.000468	7.780616	-0.001052	3.458772
267.084000	32.993789	89.466376	-0.000467	7.780352	-0.001051	3.458654
267.084000	32.993789	89.458872	-0.000465	7.779699	-0.001046	3.458364
267.104000	32.993709	89.463013	-0.000466	7.780059	-0.001049	3.458524
267.124000	32.993709	89.458276	-0.000465	7.779647	-0.001046	3.458341
267.144000	32.993709	89.457766	-0.000465	7.779603	-0.001046	3.458322
267.184000	32.993709	89.462835	-0.000466	7.780044	-0.001049	3.458517
267.184000	32.993709	89.472786	-0.000469	7.780909	-0.001054	3.458902
267.224000	32.993789	89.469419	-0.000468	7.780616	-0.001052	3.458772
267.244000	32.993709	89.472194	-0.000468	7.780858	-0.001054	3.458879
267.264000	32.993709	89.478560	-0.000470	7.781411	-0.001058	3.459125
267.284000	32.993709	89.467079	-0.000467	7.780413	-0.001051	3.458682
267.284000	32.993709	89.472562	-0.000469	7.780890	-0.001054	3.458894
267.304000	32.993789	89.487089	-0.000472	7.782153	-0.001063	3.459455
267.324000	32.993709	89.461120	-0.000466	7.779895	-0.001048	3.458451
267.344000	32.993789	89.462476	-0.000466	7.780012	-0.001048	3.458504
267.384000	32.993709	89.464347	-0.000466	7.780175	-0.001049	3.458576
267.404000	32.993789	89.467882	-0.000467	7.780483	-0.001051	3.458713
267.424000	32.993789	89.467479	-0.000467	7.780448	-0.001051	3.458697
267.444000	32.993709	89.479815	-0.000470	7.781520	-0.001059	3.459174
267.464000	32.993709	89.454524	-0.000464	7.779321	-0.001044	3.458196
267.484000	32.993709	89.465521	-0.000467	7.780277	-0.001050	3.458621
267.504000	32.993789	89.455655	-0.000464	7.779419	-0.001044	3.458240
267.504000	32.993789	89.455400	-0.000464	7.779397	-0.001044	3.458230
267.524000	32.993789	89.460356	-0.000465	7.779828	-0.001047	3.458422
267.544000	32.993789	89.457572	-0.000465	7.779586	-0.001045	3.458314
267.564000	32.993789	89.459741	-0.000465	7.779775	-0.001047	3.458398
267.584000	32.993789	89.455653	-0.000464	7.779419	-0.001044	3.458240
267.624000	32.993709	89.459598	-0.000465	7.779762	-0.001047	3.458392
267.644000	32.993709	89.457434	-0.000465	7.779574	-0.001045	3.458309
267.664000	32.993709	89.447595	-0.000462	7.778718	-0.001040	3.457928
267.664000	32.993709	89.452506	-0.000463	7.779145	-0.001042	3.458118
267.704000	32.993709	89.443718	-0.000461	7.778381	-0.001037	3.457778
267.724000	32.993789	89.439163	-0.000460	7.777985	-0.001034	3.457602
267.724000	32.993789	89.444410	-0.000461	7.778441	-0.001038	3.457805
267.744000	32.993709	89.451252	-0.000463	7.779036	-0.001042	3.458070
267.764000	32.993789	89.447500	-0.000462	7.778710	-0.001039	3.457925
267.784000	32.993709	89.445717	-0.000462	7.778555	-0.001038	3.457856
267.824000	32.993789	89.455154	-0.000464	7.779376	-0.001044	3.458221
267.844000	32.993789	89.452001	-0.000463	7.779102	-0.001042	3.458099
267.844000	32.993789	89.457346	-0.000465	7.779566	-0.001045	3.458305
267.884000	32.993709	89.449423	-0.000463	7.778877	-0.001041	3.457999
267.904000	32.993709	89.447379	-0.000462	7.778700	-0.001039	3.457920
267.924000	32.993709	89.458050	-0.000465	7.779628	-0.001046	3.458333
267.924000	32.993709	89.449323	-0.000462	7.778869	-0.001041	3.457995
267.944000	32.993709	89.442343	-0.000461	7.778262	-0.001036	3.457725
267.964000	32.993789	89.431199	-0.000458	7.777292	-0.001030	3.457294
267.984000	32.993709	89.446593	-0.000462	7.778631	-0.001039	3.457890
268.004000	32.993709	89.453979	-0.000464	7.779273	-0.001043	3.458175
268.044000	32.993789	89.448130	-0.000462	7.778765	-0.001040	3.457949
268.044000	32.993789	89.453056	-0.000463	7.779193	-0.001043	3.458139
268.084000	32.993789	89.454510	-0.000464	7.779320	-0.001044	3.458196
268.104000	32.993709	89.453931	-0.000464	7.779269	-0.001043	3.458173
268.124000	32.993709	89.438179	-0.000460	7.777899	-0.001034	3.457564
268.144000	32.993789	89.459633	-0.000465	7.779765	-0.001047	3.458394
268.144000	32.993789	89.454143	-0.000464	7.779288	-0.001043	3.458181
268.164000	32.993789	89.447322	-0.000462	7.778695	-0.001039	3.457918
268.184000	32.993709	89.447874	-0.000462	7.778743	-0.001040	3.457939
268.204000	32.993709	89.457996	-0.000465	7.779623	-0.001046	3.458330
268.244000	32.993789	89.448604	-0.000462	7.778806	-0.001040	3.457967
268.264000	32.993789	89.445038	-0.000461	7.778496	-0.001038	3.457829
268.284000	32.993789	89.450826	-0.000463	7.778999	-0.001041	3.458053
268.304000	32.993709	89.445125	-0.000461	7.778504	-0.001038	3.457833
268.324000	32.993789	89.443878	-0.000461	7.778395	-0.001037	3.457785
268.344000	32.993709	89.453977	-0.000464	7.779273	-0.001043	3.458175
268.364000	32.993789	89.448024	-0.000462	7.778756	-0.001040	3.457945
268.364000	32.993789	89.452612	-0.000463	7.779155	-0.001042	3.458122
268.384000	32.993709	89.449872	-0.000463	7.778916	-0.001041	3.458016
268.404000	32.993789	89.447986	-0.000462	7.778752	-0.001040	3.457943
268.424000	32.993709	89.445266	-0.000461	7.778516	-0.001038	3.457838
268.444000	32.993789	89.435503	-0.000459	7.777667	-0.001032	3.457461
268.484000	32.993789	89.448947	-0.000462	7.778836	-0.001040	3.457981
268.504000	32.993709	89.454974	-0.000464	7.779360	-0.001044	3.458214
268.524000	32.993789	89.442613	-0.000461	7.778285	-0.001037	3.457736
268.544000	32.993709	89.439413	-0.000460	7.778007	-0.001035	3.457612
268.564000	32.993789	89.437163	-0.000459	7.777811	-0.001033	3.457525
268.564000	32.993789	89.442335	-0.000461	7.778261	-0.001036	3.457725
268.584000	32.993709	89.434675	-0.000459	7.777595	-0.001032	3.457429
268.604000	32.993789	89.440704	-0.000460	7.778119	-0.001035	3.457662
268.624000	32.993789	89.441703	-0.000460	7.778206	-0.001036	3.457701
268.644000	32.993709	89.433877	-0.000458	7.777525	-0.001032	3.457398
268.664000	32.993789	89.445006	-0.000461	7.778493	-0.001038	3.457828
268.684000	32.993709	89.457927	-0.000465	7.779617	-0.001046	3.458328
268.724000	32.993709	89.468557	-0.000468	7.780541	-0.001052	3.458739
268.744000	32.993789	89.458285	-0.000465	7.779648	-0.001046	3.458342
268.764000	32.993789	89.473802	-0.000469	7.780997	-0.001055	3.458941
268.784000	32.993709	89.450414	-0.000463	7.778964	-0.001041	3.458037
268.784000	32.993709	89.448297	-0.000462	7.778779	-0.001040	3.457955
268.804000	32.993709	89.454727	-0.000464	7.779339	-0.001044	3.458204
268.824000	32.993709	89.456959	-0.000464	7.779533	-0.001045	3.458290
268.844000	32.993709	89.453530	-0.000464	7.779234	-0.001043	3.458158
268.884000	32.993709	89.458196	-0.000465	7.779640	-0.001046	3.458338
268.904000	32.993789	89.449164	-0.000462	7.778855	-0.001040	3.457989
268.924000	32.993789	89.455468	-0.000464	7.779403	-0.001044	3.458233
268.944000	32.993789	89.452971	-0.000463	7.779186	-0.001043	3.458136
268.964000	32.993709	89.449281	-0.000462	7.778865	-0.001041	3.457993
268.984000	32.993709	89.448561	-0.000462	7.778802	-0.001040	3.457966
269.004000	32.993709	89.455026	-0.000464	7.779365	-0.001044	3.458216
269.004000	32.993709	89.458912	-0.000465	7.779703	-0.001046	3.458366
269.024000	32.993709	89.464219	-0.000466	7.780164	-0.001049	3.458571
269.044000	32.993709	89.458261	-0.000465	7.779646	-0.001046	3.458341
269.064000	32.993789	89.462008	-0.000466	7.779972	-0.001048	3.458486
269.104000	32.993789	89.461846	-0.000466	7.779958	-0.001048	3.458479
269.124000	32.993789	89.453293	-0.000463	7.779214	-0.001043	3.458149
269.144000	32.993789	89.454479	-0.000464	7.779317	-0.001044	3.458194
269.164000	32.993789	89.444205	-0.000461	7.778424	-0.001037	3.457797
269.184000	32.993709	89.442197	-0.000461	7.778249	-0.001036	3.457720
269.204000	32.993789	89.444610	-0.000461	7.778459	-0.001038	3.457813
269.204000	32.993789	89.442887	-0.000461	7.778309	-0.001037	3.457746
269.224000	32.993789	89.451297	-0.000463	7.779040	-0.001042	3.458071
269.244000	32.993709	89.455151	-0.000464	7.779375	-0.001044	3.458220
269.264000	32.993789	89.451906	-0.000463	7.779093	-0.001042	3.458095
269.284000	32.993789	89.437263	-0.000459	7.777820	-0.001033	3.457529
269.304000	32.993789	89.456861	-0.000464	7.779524	-0.001045	3.458287
269.344000	32.993789	89.446476	-0.000462	7.778621	-0.001039	3.457885
269.364000	32.993709	89.437986	-0.000460	7.777883	-0.001034	3.457557
269.384000	32.993709	89.431261	-0.000458	7.777298	-0.001030	3.457297
269.404000	32.993709	89.432929	-0.000458	7.777443	-0.001031	3.457361
269.424000	32.993789	89.442445	-0.000461	7.778270	-0.001036	3.457729
269.424000	32.993789	89.442685	-0.000461	7.778291	-0.001037	3.457739
269.444000	32.993789	89.441975	-0.000461	7.778230	-0.001036	3.457711
269.464000	32.993709	89.432704	-0.000458	7.777423	-0.001031	3.457353
269.484000	32.993789	89.449504	-0.000462	7.778884	-0.001041	3.458002
269.504000	32.993709	89.453781	-0.000464	7.779256	-0.001043	3.458167
269.544000	32.993789	89.450603	-0.000463	7.778980	-0.001041	3.458045
269.564000	32.993709	89.446154	-0.000462	7.778593	-0.001039	3.457873
269.584000	32.993709	89.438255	-0.000460	7.777906	-0.001034	3.457567
269.604000	32.993709	89.440230	-0.000460	7.778078	-0.001035	3.457644
269.624000	32.993709	89.440180	-0.000460	7.778074	-0.001035	3.457642
269.644000	32.993709	89.454855	-0.000464	7.779350	-0.001044	3.458209
269.644000	32.993709	89.437230	-0.000459	7.777817	-0.001033	3.457528
269.664000	32.993709	89.446259	-0.000462	7.778602	-0.001039	3.457877
269.684000	32.993709	89.442025	-0.000461	7.778234	-0.001036	3.457713
269.704000	32.993709	89.440389	-0.000460	7.778092	-0.001035	3.457650
269.724000	32.993709	89.438284	-0.000460	7.777909	-0.001034	3.457568
269.744000	32.993709	89.434848	-0.000459	7.777610	-0.001032	3.457436
269.784000	32.993709	89.444499	-0.000461	7.778449	-0.001038	3.457809
269.804000	32.993709	89.445943	-0.000462	7.778575	-0.001039	3.457864
269.824000	32.993789	89.465495	-0.000467	7.780275	-0.001050	3.458620
269.844000	32.993709	89.434021	-0.000458	7.777538	-0.001032	3.457404
269.844000	32.993709	89.440281	-0.000460	7.778082	-0.001035	3.457646
269.864000	32.993709	89.438558	-0.000460	7.777932	-0.001034	3.457579
269.884000	32.993709	89.452015	-0.000463	7.779103	-0.001042	3.458099
269.904000	32.993789	89.447025	-0.000462	7.778669	-0.001039	3.457906
269.924000	32.993789	89.435371	-0.000459	7.777655	-0.001032	3.457456
269.964000	32.993789	89.435370	-0.000459	7.777655	-0.001032	3.457456
269.964000	32.993789	89.438391	-0.000460	7.777918	-0.001034	3.457572
269.984000	32.993789	89.441422	-0.000460	7.778182	-0.001036	3.457690
270.024000	32.993789	89.436273	-0.000459	7.777734	-0.001033	3.457491
270.044000	32.993709	89.433969	-0.000458	7.777533	-0.001032	3.457402
270.064000	32.993789	89.431967	-0.000458	7.777359	-0.001030	3.457324
270.064000	32.993789	89.444986	-0.000461	7.778491	-0.001038	3.457827
270.084000	32.993709	89.440663	-0.000460	7.778115	-0.001036	3.457660
270.104000	32.993789	89.428078	-0.000457	7.777021	-0.001028	3.457174
270.124000	32.993709	89.441572	-0.000460	7.778195	-0.001036	3.457695
270.164000	32.993709	89.437926	-0.000460	7.777877	-0.001034	3.457555
270.184000	32.993789	89.441364	-0.000460	7.778176	-0.001036	3.457687
270.204000	32.993709	89.447374	-0.000462	7.778699	-0.001039	3.457920
270.224000	32.993709	89.450416	-0.000463	7.778964	-0.001041	3.458037
270.244000	32.993709	89.433308	-0.000458	7.777476	-0.001031	3.457376
270.264000	32.993709	89.448752	-0.000462	7.778819	-0.001040	3.457973
270.284000	32.993709	89.443657	-0.000461	7.778376	-0.001037	3.457776
270.284000	32.993709	89.436777	-0.000459	7.777778	-0.001033	3.457510
270.304000	32.993709	89.436873	-0.000459	7.777786	-0.001033	3.457514
270.324000	32.993709	89.445203	-0.000461	7.778510	-0.001038	3.457836
270.344000	32.993789	89.442069	-0.000461	7.778238	-0.001036	3.457715
270.364000	32.993709	89.432932	-0.000458	7.777443	-0.001031	3.457361
270.384000	32.993709	89.428131	-0.000457	7.777026	-0.001028	3.457176
270.424000	32.993709	89.433580	-0.000458	7.777500	-0.001031	3.457387
270.444000	32.993789	89.433969	-0.000458	7.777533	-0.001031	3.457402
270.464000	32.993789	89.430395	-0.000457	7.777223	-0.001029	3.457263
270.484000	32.993709	89.436947	-0.000459	7.777792	-0.001033	3.457517
270.484000	32.993709	89.431972	-0.000458	7.777360	-0.001030	3.457324
270.504000	32.993709	89.431384	-0.000458	7.777309	-0.001030	3.457302
270.524000	32.993709	89.425294	-0.000456	7.776779	-0.001026	3.457066
270.544000	32.993789	89.431029	-0.000458	7.777278	-0.001030	3.457288
270.564000	32.993789	89.431395	-0.000458	7.777310	-0.001030	3.457302
270.584000	32.993789	89.441239	-0.000460	7.778166	-0.001036	3.457683
270.604000	32.993789	89.433816	-0.000458	7.777520	-0.001031	3.457396
270.644000	32.993709	89.423312	-0.000456	7.776607	-0.001025	3.456990
270.664000	32.993789	89.445063	-0.000461	7.778498	-0.001038	3.457830
270.684000	32.993709	89.448992	-0.000462	7.778840	-0.001040	3.457982
270.704000	32.993709	89.446887	-0.000462	7.778657	-0.001039	3.457901
270.704000	32.993709	89.450517	-0.000463	7.778972	-0.001041	3.458041
270.724000	32.993709	89.444776	-0.000461	7.778473	-0.001038	3.457819
270.744000	32.993709	89.425827	-0.000456	7.776825	-0.001027	3.457087
270.764000	32.993709	89.434955	-0.000459	7.777619	-0.001032	3.457440
270.784000	32.993709	89.442970	-0.000461	7.778316	-0.001037	3.457750
270.804000	32.993709	89.438906	-0.000460	7.777963	-0.001034	3.457592
270.844000	32.993789	89.440832	-0.000460	7.778130	-0.001035	3.457667
270.864000	32.993789	89.442658	-0.000461	7.778289	-0.001037	3.457737
270.884000	32.993709	89.450940	-0.000463	7.779009	-0.001042	3.458058
270.904000	32.993709	89.424968	-0.000456	7.776751	-0.001026	3.457054
270.924000	32.993709	89.428398	-0.000457	7.777049	-0.001028	3.457186
270.924000	32.993709	89.437501	-0.000459	7.777841	-0.001034	3.457538
270.944000	32.993709	89.434596	-0.000459	7.777588	-0.001032	3.457426
270.964000	32.993709	89.427090	-0.000457	7.776935	-0.001028	3.457136
270.984000	32.993789	89.432827	-0.000458	7.777434	-0.001031	3.457357
271.004000	32.993789	89.447812	-0.000462	7.778737	-0.001040	3.457937
271.024000	32.993709	89.424770	-0.000456	7.776733	-0.001026	3.457046
271.044000	32.993709	89.423587	-0.000456	7.776631	-0.001025	3.457000
271.084000	32.993709	89.442431	-0.000461	7.778269	-0.001037	3.457729
271.104000	32.993709	89.429771	-0.000457	7.777168	-0.001029	3.457239
271.124000	32.993709	89.421942	-0.000455	7.776487	-0.001024	3.456937
271.124000	32.993709	89.420356	-0.000455	7.776350	-0.001024	3.456875
271.144000	32.993789	89.411150	-0.000452	7.775549	-0.001018	3.456519
271.164000	32.993709	89.428066	-0.000457	7.777020	-0.001028	3.457173
271.184000	32.993709	89.421101	-0.000455	7.776414	-0.001024	3.456904
271.204000	32.993789	89.434861	-0.000459	7.777611	-0.001032	3.457436
271.224000	32.993789	89.429770	-0.000457	7.777168	-0.001029	3.457239
271.244000	32.993789	89.431528	-0.000458	7.777321	-0.001030	3.457307
271.284000	32.993709	89.433346	-0.000458	7.777479	-0.001031	3.457377
271.304000	32.993709	89.421772	-0.000455	7.776473	-0.001024	3.456930
271.324000	32.993709	89.438301	-0.000460	7.777910	-0.001034	3.457569
271.344000	32.993709	89.429838	-0.000457	7.777174	-0.001029	3.457242
271.344000	32.993709	89.428553	-0.000457	7.777062	-0.001028	3.457192
271.364000	32.993789	89.432615	-0.000458	7.777416	-0.001031	3.457349
271.384000	32.993789	89.440676	-0.000460	7.778117	-0.001035	3.457661
271.404000	32.993709	89.438548	-0.000460	7.777932	-0.001034	3.457579
271.444000	32.993789	89.432550	-0.000458	7.777410	-0.001031	3.457347
271.464000	32.993709	89.432108	-0.000458	7.777372	-0.001030	3.457330
271.484000	32.993789	89.428067	-0.000457	7.777020	-0.001028	3.457173
271.504000	32.993789	89.436532	-0.000459	7.777756	-0.001033	3.457501
271.524000	32.993789	89.433626	-0.000458	7.777504	-0.001031	3.457388
271.544000	32.993709	89.425157	-0.000456	7.776767	-0.001026	3.457061
271.564000	32.993789	89.428429	-0.000457	7.777052	-0.001028	3.457187
271.564000	32.993789	89.428188	-0.000457	7.777031	-0.001028	3.457178
271.584000	32.993789	89.426948	-0.000457	7.776923	-0.001027	3.457130
271.604000	32.993789	89.427662	-0.000457	7.776985	-0.001028	3.457158
271.624000	32.993789	89.426405	-0.000456	7.776876	-0.001027	3.457109
271.644000	32.993789	89.426644	-0.000457	7.776896	-0.001027	3.457118
271.664000	32.993789	89.436902	-0.000459	7.777788	-0.001033	3.457515
271.704000	32.993709	89.424639	-0.000456	7.776722	-0.001026	3.457041
271.724000	32.993789	89.425810	-0.000456	7.776824	-0.001027	3.457086
271.744000	32.993709	89.419025	-0.000455	7.776234	-0.001023	3.456824
271.764000	32.993709	89.430491	-0.000458	7.777231	-0.001030	3.457267
271.764000	32.993709	89.422347	-0.000455	7.776523	-0.001025	3.456952
271.784000	32.993709	89.434435	-0.000459	7.777574	-0.001032	3.457420
271.804000	32.993789	89.420024	-0.000455	7.776321	-0.001023	3.456862
271.824000	32.993709	89.413379	-0.000453	7.775743	-0.001019	3.456606
271.844000	32.993789	89.427368	-0.000457	7.776959	-0.001028	3.457146
271.884000	32.993709	89.414303	-0.000453	7.775823	-0.001020	3.456641
271.884000	32.993709	89.420863	-0.000455	7.776394	-0.001024	3.456895
271.924000	32.993789	89.408350	-0.000452	7.775305	-0.001016	3.456411
271.944000	32.993789	89.398530	-0.000449	7.774451	-0.001011	3.456032
271.964000	32.993709	89.405560	-0.000451	7.775063	-0.001015	3.456303
271.984000	32.993789	89.400646	-0.000450	7.774635	-0.001012	3.456113
271.984000	32.993789	89.411142	-0.000452	7.775548	-0.001018	3.456519
272.004000	32.993709	89.416022	-0.000454	7.775973	-0.001021	3.456708
272.024000	32.993709	89.420943	-0.000455	7.776401	-0.001024	3.456898
272.044000	32.993709	89.417102	-0.000454	7.776067	-0.001022	3.456750
272.064000	32.993709	89.412695	-0.000453	7.775683	-0.001019	3.456579
272.084000	32.993709	89.409949	-0.000452	7.775444	-0.001017	3.456473
272.124000	32.993709	89.420826	-0.000455	7.776390	-0.001024	3.456893
272.144000	32.993789	89.407993	-0.000452	7.775274	-0.001016	3.456397
272.164000	32.993709	89.411608	-0.000453	7.775589	-0.001018	3.456537
272.184000	32.993789	89.409276	-0.000452	7.775386	-0.001017	3.456447
272.204000	32.993709	89.399780	-0.000450	7.774560	-0.001011	3.456080
272.204000	32.993709	89.412453	-0.000453	7.775662	-0.001019	3.456570
272.224000	32.993789	89.408117	-0.000452	7.775285	-0.001016	3.456402
272.244000	32.993709	89.408549	-0.000452	7.775323	-0.001017	3.456419
272.264000	32.993789	89.409479	-0.000452	7.775404	-0.001017	3.456455
272.284000	32.993789	89.399184	-0.000449	7.774508	-0.001011	3.456057
272.304000	32.993789	89.400406	-0.000450	7.774615	-0.001012	3.456104
272.344000	32.993789	89.416967	-0.000454	7.776055	-0.001021	3.456744
272.364000	32.993709	89.423957	-0.000456	7.776663	-0.001026	3.457015
272.384000	32.993789	89.414656	-0.000453	7.775854	-0.001020	3.456655
272.404000	32.993709	89.418677	-0.000454	7.776204	-0.001023	3.456810
272.404000	32.993709	89.404297	-0.000451	7.774953	-0.001014	3.456254
272.424000	32.993709	89.423433	-0.000456	7.776617	-0.001025	3.456994
272.444000	32.993789	89.412434	-0.000453	7.775661	-0.001019	3.456569
272.464000	32.993709	89.424558	-0.000456	7.776715	-0.001026	3.457038
272.484000	32.993789	89.423784	-0.000456	7.776648	-0.001025	3.457008
272.504000	32.993709	89.432666	-0.000458	7.777420	-0.001031	3.457351
272.544000	32.993789	89.416511	-0.000454	7.776015	-0.001021	3.456727
272.564000	32.993789	89.421603	-0.000455	7.776458	-0.001024	3.456924
272.584000	32.993709	89.402841	-0.000450	7.774826	-0.001013	3.456198
272.604000	32.993789	89.414358	-0.000453	7.775828	-0.001020	3.456643
272.624000	32.993709	89.412894	-0.000453	7.775701	-0.001019	3.456587
272.624000	32.993709	89.401220	-0.000450	7.774685	-0.001012	3.456136
272.644000	32.993789	89.402819	-0.000450	7.774824	-0.001013	3.456197
272.664000	32.993789	89.403858	-0.000451	7.774915	-0.001014	3.456237
272.684000	32.993789	89.395014	-0.000448	7.774146	-0.001009	3.455896
272.704000	32.993709	89.394352	-0.000448	7.774088	-0.001008	3.455870
272.744000	32.993789	89.385465	-0.000446	7.773315	-0.001003	3.455526
272.764000	32.993709	89.393620	-0.000448	7.774024	-0.001008	3.455842
272.784000	32.993709	89.392537	-0.000448	7.773930	-0.001007	3.455800
272.804000	32.993789	89.392154	-0.000447	7.773897	-0.001007	3.455785
272.824000	32.993789	89.407361	-0.000451	7.775219	-0.001016	3.456373
272.844000	32.993789	89.412966	-0.000453	7.775707	-0.001019	3.456590
272.844000	32.993789	89.402367	-0.000450	7.774785	-0.001013	3.456180
272.864000	32.993709	89.388392	-0.000447	7.773570	-0.001005	3.455640
272.884000	32.993709	89.396685	-0.000449	7.774291	-0.001010	3.455960
272.904000	32.993709	89.391468	-0.000447	7.773837	-0.001007	3.455759
272.944000	32.993789	89.396261	-0.000449	7.774254	-0.001009	3.455944
272.944000	32.993789	89.393884	-0.000448	7.774047	-0.001008	3.455852
272.984000	32.993709	89.403211	-0.000450	7.774858	-0.001013	3.456212
273.004000	32.993709	89.408958	-0.000452	7.775358	-0.001017	3.456435
273.024000	32.993789	89.415693	-0.000454	7.775944	-0.001021	3.456695
273.044000	32.993709	89.411062	-0.000452	7.775541	-0.001018	3.456516
273.044000	32.993709	89.413918	-0.000453	7.775790	-0.001020	3.456626
273.064000	32.993709	89.393956	-0.000448	7.774054	-0.001008	3.455855
273.084000	32.993709	89.400957	-0.000450	7.774663	-0.001012	3.456125
273.104000	32.993789	89.391334	-0.000447	7.773826	-0.001006	3.455753
273.124000	32.993709	89.408285	-0.000452	7.775300	-0.001016	3.456409
273.144000	32.993709	89.405524	-0.000451	7.775060	-0.001015	3.456302
273.184000	32.993789	89.393851	-0.000448	7.774045	-0.001008	3.455851
273.204000	32.993709	89.392073	-0.000448	7.773890	-0.001007	3.455782
273.224000	32.993709	89.385025	-0.000446	7.773277	-0.001003	3.455509
273.244000	32.993709	89.399593	-0.000449	7.774544	-0.001011	3.456073
273.264000	32.993709	89.391240	-0.000447	7.773817	-0.001006	3.455750
273.264000	32.993709	89.393582	-0.000448	7.774021	-0.001008	3.455840
273.284000	32.993709	89.414045	-0.000453	7.775801	-0.001020	3.456631
273.304000	32.993709	89.405470	-0.000451	7.775055	-0.001015	3.456300
273.324000	32.993709	89.400318	-0.000450	7.774607	-0.001012	3.456101
273.364000	32.993789	89.391317	-0.000447	7.773824	-0.001006	3.455753
273.384000	32.993789	89.403480	-0.000450	7.774882	-0.001014	3.456223
273.384000	32.993789	89.406843	-0.000451	7.775174	-0.001015	3.456353
273.424000	32.993789	89.397924	-0.000449	7.774399	-0.001010	3.456008
273.444000	32.993709	89.400516	-0.000450	7.774624	-0.001012	3.456108
273.464000	32.993789	89.392182	-0.000448	7.773899	-0.001007	3.455786
273.484000	32.993709	89.391221	-0.000447	7.773816	-0.001006	3.455749
273.484000	32.993709	89.406455	-0.000451	7.775141	-0.001015	3.456338
273.504000	32.993789	89.395671	-0.000448	7.774203	-0.001009	3.455921
273.524000	32.993709	89.395371	-0.000448	7.774177	-0.001009	3.455909
273.544000	32.993789	89.401929	-0.000450	7.774747	-0.001013	3.456163
273.564000	32.993789	89.408489	-0.000452	7.775318	-0.001016	3.456417
273.584000	32.993789	89.395238	-0.000448	7.774165	-0.001009	3.455904
273.624000	32.993709	89.398532	-0.000449	7.774452	-0.001011	3.456032
273.644000	32.993709	89.396341	-0.000449	7.774261	-0.001009	3.455947
273.664000	32.993709	89.380230	-0.000444	7.772860	-0.001000	3.455324
273.684000	32.993709	89.385859	-0.000446	7.773350	-0.001003	3.455542
273.684000	32.993709	89.388107	-0.000446	7.773545	-0.001005	3.455629
273.704000	32.993789	89.387955	-0.000446	7.773532	-0.001004	3.455623
273.724000	32.993709	89.387372	-0.000446	7.773481	-0.001004	3.455600
273.744000	32.993789	89.385602	-0.000446	7.773327	-0.001003	3.455532
273.764000	32.993709	89.374389	-0.000443	7.772352	-0.000997	3.455098
273.784000	32.993709	89.391375	-0.000447	7.773829	-0.001007	3.455755
273.804000	32.993709	89.392403	-0.000448	7.773919	-0.001007	3.455795
273.824000	32.993709	89.385374	-0.000446	7.773307	-0.001003	3.455523
273.864000	32.993709	89.399733	-0.000450	7.774556	-0.001011	3.456078
273.884000	32.993709	89.403601	-0.000451	7.774892	-0.001014	3.456228
273.904000	32.993709	89.397909	-0.000449	7.774397	-0.001010	3.456008
273.904000	32.993709	89.382495	-0.000445	7.773057	-0.001001	3.455412
273.924000	32.993709	89.399893	-0.000450	7.774570	-0.001012	3.456084
273.944000	32.993709	89.404921	-0.000451	7.775007	-0.001014	3.456279
273.964000	32.993789	89.388259	-0.000446	7.773558	-0.001005	3.455634
273.984000	32.993789	89.399061	-0.000449	7.774498	-0.001011	3.456052
274.004000	32.993789	89.387572	-0.000446	7.773498	-0.001004	3.455608
274.024000	32.993709	89.382432	-0.000445	7.773051	-0.001001	3.455409
274.064000	32.993789	89.380090	-0.000444	7.772848	-0.001000	3.455319
274.084000	32.993789	89.395204	-0.000448	7.774162	-0.001009	3.455903
274.104000	32.993709	89.392947	-0.000448	7.773966	-0.001007	3.455816
274.124000	32.993789	89.386533	-0.000446	7.773408	-0.001004	3.455568
274.124000	32.993789	89.395736	-0.000448	7.774208	-0.001009	3.455924
274.144000	32.993709	89.391213	-0.000447	7.773815	-0.001006	3.455749
274.164000	32.993789	89.385151	-0.000446	7.773288	-0.001003	3.455514
274.184000	32.993709	89.380486	-0.000445	7.772882	-0.001000	3.455334
274.204000	32.993709	89.386934	-0.000446	7.773443	-0.001004	3.455583
274.224000	32.993789	89.385575	-0.000446	7.773325	-0.001003	3.455531
274.264000	32.993709	89.384447	-0.000446	7.773227	-0.001002	3.455487
274.284000	32.993789	89.380805	-0.000445	7.772910	-0.001000	3.455346
274.304000	32.993789	89.382147	-0.000445	7.773027	-0.001001	3.455398
274.324000	32.993789	89.385896	-0.000446	7.773353	-0.001003	3.455543
274.324000	32.993789	89.379886	-0.000444	7.772830	-0.001000	3.455311
274.344000	32.993789	89.391936	-0.000447	7.773878	-0.001007	3.455777
274.364000	32.993789	89.392778	-0.000448	7.773951	-0.001007	3.455809
274.384000	32.993789	89.392164	-0.000448	7.773898	-0.001007	3.455785
274.404000	32.993709	89.383093	-0.000445	7.773109	-0.001002	3.455435
274.424000	32.993789	89.389296	-0.000447	7.773648	-0.001005	3.455675
274.444000	32.993709	89.389059	-0.000447	7.773628	-0.001005	3.455665
274.484000	32.993789	89.393363	-0.000448	7.774002	-0.001008	3.455832
274.504000	32.993789	89.384726	-0.000446	7.773251	-0.001002	3.455498
274.524000	32.993709	89.384118	-0.000445	7.773198	-0.001002	3.455474
274.544000	32.993709	89.391141	-0.000447	7.773809	-0.001006	3.455746
274.544000	32.993709	89.377141	-0.000444	7.772591	-0.000998	3.455205
274.564000	32.993709	89.380275	-0.000444	7.772864	-0.001000	3.455326
274.584000	32.993709	89.381136	-0.000445	7.772939	-0.001000	3.455359
274.604000	32.993709	89.395792	-0.000449	7.774213	-0.001009	3.455926
274.624000	32.993789	89.379957	-0.000444	7.772836	-0.001000	3.455314
274.664000	32.993709	89.377752	-0.000444	7.772644	-0.000999	3.455228
274.684000	32.993709	89.377752	-0.000444	7.772644	-0.000999	3.455228
274.704000	32.993789	89.380403	-0.000444	7.772875	-0.001000	3.455331
274.724000	32.993709	89.381824	-0.000445	7.772999	-0.001001	3.455386
274.744000	32.993709	89.382926	-0.000445	7.773094	-0.001002	3.455428
274.764000	32.993789	89.378758	-0.000444	7.772732	-0.000999	3.455267
274.764000	32.993789	89.384325	-0.000445	7.773216	-0.001002	3.455482
274.784000	32.993789	89.383797	-0.000445	7.773170	-0.001002	3.455462
274.804000	32.993789	89.379314	-0.000444	7.772780	-0.000999	3.455289
274.824000	32.993789	89.382827	-0.000445	7.773086	-0.001001	3.455424
274.844000	32.993709	89.388834	-0.000447	7.773608	-0.001005	3.455657
274.884000	32.993789	89.381547	-0.000445	7.772974	-0.001001	3.455375
274.904000	32.993709	89.398208	-0.000449	7.774423	-0.001011	3.456019
274.924000	32.993789	89.381542	-0.000445	7.772974	-0.001001	3.455375
274.944000	32.993709	89.391209	-0.000447	7.773815	-0.001006	3.455748
274.964000	32.993709	89.388676	-0.000447	7.773594	-0.001005	3.455651
274.964000	32.993709	89.378915	-0.000444	7.772746	-0.000999	3.455273
274.984000	32.993789	89.380433	-0.000444	7.772878	-0.001000	3.455332
275.004000	32.993789	89.381807	-0.000445	7.772997	-0.001001	3.455385
275.024000	32.993709	89.381758	-0.000445	7.772993	-0.001001	3.455383
275.044000	32.993709	89.369021	-0.000442	7.771885	-0.000993	3.454891
275.064000	32.993789	89.375225	-0.000443	7.772425	-0.000997	3.455131
275.104000	32.993709	89.377822	-0.000444	7.772651	-0.000999	3.455231
275.124000	32.993789	89.379852	-0.000444	7.772827	-0.001000	3.455309
275.144000	32.993789	89.371692	-0.000442	7.772117	-0.000995	3.454994
275.164000	32.993789	89.378126	-0.000444	7.772677	-0.000999	3.455243
275.184000	32.993789	89.372474	-0.000442	7.772186	-0.000995	3.455024
275.184000	32.993789	89.373646	-0.000443	7.772287	-0.000996	3.455070
275.204000	32.993709	89.385383	-0.000446	7.773308	-0.001003	3.455523
275.224000	32.993709	89.365437	-0.000441	7.771574	-0.000991	3.454752
275.244000	32.993709	89.365879	-0.000441	7.771612	-0.000992	3.454769
275.264000	32.993789	89.373586	-0.000443	7.772282	-0.000996	3.455067
275.284000	32.993709	89.375062	-0.000443	7.772411	-0.000997	3.455124
275.304000	32.993789	89.366997	-0.000441	7.771709	-0.000992	3.454813
275.344000	32.993789	89.376238	-0.000443	7.772513	-0.000997	3.455170
275.364000	32.993789	89.387143	-0.000446	7.773461	-0.001004	3.455591
275.384000	32.993789	89.390304	-0.000447	7.773736	-0.001006	3.455714
275.404000	32.993709	89.379931	-0.000444	7.772834	-0.001000	3.455313
275.404000	32.993709	89.381877	-0.000445	7.773003	-0.001001	3.455388
275.424000	32.993789	89.384108	-0.000445	7.773197	-0.001002	3.455474
275.444000	32.993709	89.374164	-0.000443	7.772332	-0.000996	3.455090
275.464000	32.993709	89.375745	-0.000443	7.772470	-0.000997	3.455151
275.484000	32.993709	89.376284	-0.000443	7.772517	-0.000998	3.455172
275.524000	32.993789	89.386743	-0.000446	7.773426	-0.001004	3.455576
275.544000	32.993709	89.368001	-0.000441	7.771797	-0.000993	3.454851
275.564000	32.993789	89.367326	-0.000441	7.771738	-0.000992	3.454825
275.584000	32.993789	89.365281	-0.000440	7.771560	-0.000991	3.454746
275.604000	32.993709	89.358457	-0.000439	7.770967	-0.000987	3.454482
275.604000	32.993709	89.372649	-0.000442	7.772201	-0.000996	3.455031
275.624000	32.993709	89.379743	-0.000444	7.772818	-0.001000	3.455305
275.644000	32.993789	89.381802	-0.000445	7.772997	-0.001001	3.455385
275.664000	32.993709	89.375662	-0.000443	7.772463	-0.000997	3.455148
275.684000	32.993789	89.391429	-0.000447	7.773834	-0.001006	3.455757
275.704000	32.993709	89.389505	-0.000447	7.773667	-0.001005	3.455683
275.724000	32.993709	89.373101	-0.000443	7.772240	-0.000996	3.455048
275.764000	32.993789	89.373380	-0.000443	7.772264	-0.000996	3.455059
275.784000	32.993789	89.378122	-0.000444	7.772677	-0.000999	3.455243
275.804000	32.993789	89.377013	-0.000444	7.772580	-0.000998	3.455200
275.824000	32.993789	89.364888	-0.000440	7.771526	-0.000991	3.454731
275.824000	32.993789	89.378381	-0.000444	7.772699	-0.000999	3.455253
275.844000	32.993789	89.369260	-0.000442	7.771906	-0.000993	3.454900
275.864000	32.993789	89.377518	-0.000444	7.772624	-0.000998	3.455219
275.884000	32.993709	89.389409	-0.000447	7.773658	-0.001005	3.455679
275.904000	32.993709	89.373660	-0.000443	7.772289	-0.000996	3.455070
275.944000	32.993709	89.374888	-0.000443	7.772395	-0.000997	3.455118
275.964000	32.993789	89.387663	-0.000446	7.773506	-0.001004	3.455611
275.984000	32.993789	89.376551	-0.000443	7.772540	-0.000998	3.455182
276.004000	32.993709	89.378477	-0.000444	7.772708	-0.000999	3.455256
276.024000	32.993789	89.378280	-0.000444	7.772690	-0.000999	3.455249
276.044000	32.993709	89.384968	-0.000446	7.773272	-0.001003	3.455507
276.044000	32.993709	89.397391	-0.000449	7.774352	-0.001010	3.455987
276.064000	32.993789	89.390817	-0.000447	7.773781	-0.001006	3.455733
276.084000	32.993789	89.376858	-0.000444	7.772567	-0.000998	3.455194
276.104000	32.993789	89.388255	-0.000446	7.773558	-0.001005	3.455634
276.124000	32.993789	89.394924	-0.000448	7.774138	-0.001008	3.455892
276.144000	32.993709	89.390192	-0.000447	7.773726	-0.001006	3.455709
276.184000	32.993709	89.386146	-0.000446	7.773374	-0.001003	3.455553
276.204000	32.993789	89.388564	-0.000447	7.773585	-0.001005	3.455646
276.224000	32.993789	89.383155	-0.000445	7.773114	-0.001002	3.455437
276.244000	32.993789	89.382225	-0.000445	7.773033	-0.001001	3.455401
276.244000	32.993789	89.378561	-0.000444	7.772715	-0.000999	3.455260
276.264000	32.993789	89.370335	-0.000442	7.772000	-0.000994	3.454942
276.284000	32.993709	89.372124	-0.000442	7.772155	-0.000995	3.455011
276.304000	32.993789	89.382577	-0.000445	7.773064	-0.001001	3.455415
276.324000	32.993789	89.383507	-0.000445	7.773145	-0.001002	3.455451
276.344000	32.993709	89.376099	-0.000443	7.772501	-0.000998	3.455164
276.364000	32.993789	89.359325	-0.000439	7.771042	-0.000988	3.454516
276.404000	32.993789	89.378491	-0.000444	7.772709	-0.000999	3.455257
276.424000	32.993709	89.370797	-0.000442	7.772040	-0.000994	3.454959
276.444000	32.993789	89.380625	-0.000444	7.772894	-0.001000	3.455339
276.464000	32.993709	89.375624	-0.000443	7.772459	-0.000997	3.455146
276.464000	32.993709	89.372914	-0.000443	7.772224	-0.000996	3.455041
276.484000	32.993789	89.376017	-0.000443	7.772494	-0.000997	3.455161
276.504000	32.993709	89.368214	-0.000441	7.771815	-0.000993	3.454860
276.524000	32.993789	89.371650	-0.000442	7.772114	-0.000995	3.454992
276.544000	32.993709	89.370270	-0.000442	7.771994	-0.000994	3.454939
276.564000	32.993789	89.364422	-0.000440	7.771485	-0.000991	3.454713
276.584000	32.993709	89.381719	-0.000445	7.772989	-0.001001	3.455382
276.624000	32.993709	89.379145	-0.000444	7.772766	-0.000999	3.455282
276.644000	32.993789	89.374309	-0.000443	7.772345	-0.000996	3.455095
276.664000	32.993709	89.372577	-0.000442	7.772194	-0.000995	3.455028
276.684000	32.993789	89.366998	-0.000441	7.771709	-0.000992	3.454813
276.684000	32.993789	89.379040	-0.000444	7.772757	-0.000999	3.455278
276.704000	32.993709	89.369730	-0.000442	7.771947	-0.000994	3.454918
276.724000	32.993789	89.366669	-0.000441	7.771681	-0.000992	3.454800
276.744000	32.993789	89.366986	-0.000441	7.771708	-0.000992	3.454812
276.784000	32.993709	89.378134	-0.000444	7.772678	-0.000999	3.455243
276.804000	32.993709	89.366542	-0.000441	7.771670	-0.000992	3.454795
276.804000	32.993709	89.370782	-0.000442	7.772038	-0.000994	3.454959
276.844000	32.993709	89.370070	-0.000442	7.771976	-0.000994	3.454931
276.864000	32.993709	89.355294	-0.000438	7.770691	-0.000985	3.454360
276.884000	32.993709	89.372097	-0.000442	7.772153	-0.000995	3.455010
276.884000	32.993709	89.360014	-0.000439	7.771102	-0.000988	3.454543
276.904000	32.993709	89.352421	-0.000437	7.770442	-0.000984	3.454249
276.924000	32.993789	89.374383	-0.000443	7.772351	-0.000996	3.455098
276.944000	32.993709	89.364746	-0.000440	7.771513	-0.000991	3.454725
276.964000	32.993709	89.357839	-0.000439	7.770913	-0.000987	3.454458
276.984000	32.993789	89.356597	-0.000438	7.770805	-0.000986	3.454410
277.004000	32.993789	89.364596	-0.000440	7.771500	-0.000991	3.454720
277.044000	32.993789	89.352960	-0.000437	7.770489	-0.000984	3.454270
277.064000	32.993709	89.361880	-0.000440	7.771264	-0.000989	3.454615
277.084000	32.993789	89.371950	-0.000442	7.772140	-0.000995	3.455004
277.104000	32.993709	89.355962	-0.000438	7.770750	-0.000986	3.454386
277.104000	32.993709	89.359414	-0.000439	7.771050	-0.000988	3.454519
277.124000	32.993789	89.350295	-0.000437	7.770257	-0.000982	3.454167
277.144000	32.993709	89.354639	-0.000438	7.770635	-0.000985	3.454335
277.164000	32.993789	89.359039	-0.000439	7.771017	-0.000987	3.454505
277.184000	32.993789	89.356817	-0.000438	7.770824	-0.000986	3.454419
277.204000	32.993789	89.367983	-0.000441	7.771795	-0.000993	3.454851
277.244000	32.993789	89.353136	-0.000437	7.770504	-0.000984	3.454277
277.264000	32.993709	89.349581	-0.000436	7.770195	-0.000982	3.454139
277.284000	32.993789	89.346825	-0.000436	7.769955	-0.000980	3.454033
277.304000	32.993709	89.350983	-0.000437	7.770317	-0.000983	3.454193
277.324000	32.993789	89.354020	-0.000438	7.770581	-0.000984	3.454311
277.324000	32.993789	89.360987	-0.000439	7.771187	-0.000989	3.454580
277.344000	32.993709	89.346595	-0.000436	7.769935	-0.000980	3.454024
277.364000	32.993789	89.357713	-0.000438	7.770902	-0.000987	3.454454
277.384000	32.993789	89.362961	-0.000440	7.771358	-0.000990	3.454657
277.424000	32.993789	89.363977	-0.000440	7.771447	-0.000990	3.454696
277.444000	32.993789	89.367882	-0.000441	7.771786	-0.000993	3.454847
277.444000	32.993789	89.368603	-0.000441	7.771849	-0.000993	3.454875
277.484000	32.993789	89.358606	-0.000439	7.770980	-0.000987	3.454488
277.504000	32.993709	89.350852	-0.000437	7.770305	-0.000983	3.454188
277.524000	32.993709	89.357748	-0.000439	7.770905	-0.000987	3.454455
277.524000	32.993709	89.353172	-0.000437	7.770507	-0.000984	3.454278
277.544000	32.993709	89.354961	-0.000438	7.770663	-0.000985	3.454347
277.564000	32.993789	89.372258	-0.000442	7.772167	-0.000995	3.455016
277.584000	32.993789	89.355542	-0.000438	7.770713	-0.000985	3.454370
[truncated: 1,004 more rows]
