# Supplementary material for: Stress relaxation in the presence of sudden strain bursts: Methodology and stress relaxation data of microcast aluminium microwires
Source: Data Brief. 2018 Nov 14;21:2134–41. doi: 10.1016/j.dib.2018.11.047 (PMC6265499; doi:10.1016/j.dib.2018.11.047)
Supplement: Supplementary file 2 — Supplementary material [file mmc2.zip › Data in brief/As-cast/Al4N/Al_100_r_3/Al_100_r_3_doublederivativemethodRESULTS.csv]

2.402824	13	61.952973241667685	11.674498113812774	0.9966354292472204	0.8438067021148665
3.363154	19	97.15291585372277	4.9803252188019105	0.996421934423858	0.9344452920212422
4.324433	12	25.06952314832078	0.238979951329369	0.9981889909125807	0.9731992342924792
5.285802	14	37.318036540427784	0.39633645561659747	0.9991844215209791	0.7396759793327166
5.524544	19	29.193272757858043	0.18630895730935287	0.9979774937664386	0.9285386042648008
5.764642	13	30.73923465698882	0.36526687672048336	0.9976337347863057	0.9761594988172589
6.005371	19	24.811951451060338	0.28802405382361823	0.9992718150230734	0.9764889543300276
6.245011	12	32.785891714090496	0.38075579189102193	0.9984840236016034	0.9718856136893915
6.485209	14	25.706539225202224	0.24385555903536535	0.998297017069661	0.9001401496932246
6.726031	19	30.351305977074464	0.21141058240906327	0.998450819243934	0.9357006484052974
6.966031	18	28.316486719439656	0.2579340492885774	0.9977154501071063	0.9703042696300489
7.206121	18	21.97022640223528	0.1862588352342466	0.9993133643561848	0.9684922812146654
7.447393	11	18.4679942712918	0.12455374267572612	0.9983116366938823	0.9458254395970169
7.686586	23	20.88441161334981	0.1636586566514291	0.9990309674280947	0.9659187377894395
7.926464	9	15.221746802359522	0.09160586929938358	0.99933168572681	0.9663665539508324
8.166592	13	20.24320642198603	0.21340669282734198	0.9987862672216685	0.7722726433098175
8.407066	10	22.533936360544743	0.11895379027430837	0.9992508307288392	0.9678684025599898
8.647204	12	16.991032562967213	0.13342051394456886	0.997036236879083	0.894869693031992
8.887662	17	15.034986352761921	0.10886826226995229	0.9984727711024075	0.9333468069425994
9.127396	23	15.679601793465038	0.11292929593423655	0.9982599276024887	0.9687446587674894
9.367679	15	16.141118674746963	0.08515538809196804	0.9981189127927522	0.9689548853420739
9.607991	7	3.6205594822171827	0.020291241739149365	0.9959738797851859	0.9715409207437149
9.848146	23	17.553903314948737	0.10023930715718081	0.9992833129920192	0.9645229915708217
10.088159	19	12.620588288520196	0.1031273349852382	0.9982163130917555	0.8678419292943892
10.328395	21	11.582964558783544	0.06057594373720291	0.9983793870105997	0.9662607540670258
10.568875	21	11.861604341009665	0.08193430621976804	0.9991493202526617	0.9691984098423462
10.809497	16	14.691978201119431	0.06984332534822164	0.9992932743306477	0.9683253940656001
11.049154	17	9.42505339353858	0.046260173175141285	0.9967580965245213	0.9692544893166276
11.290089	22	11.143770487308037	0.0430296662677975	0.9991311276178675	0.9679570166170169
