# Supplementary material for: Stress relaxation in the presence of sudden strain bursts: Methodology and stress relaxation data of microcast aluminium microwires
Source: Data Brief. 2018 Nov 14;21:2134–41. doi: 10.1016/j.dib.2018.11.047 (PMC6265499; doi:10.1016/j.dib.2018.11.047)
Supplement: Supplementary file 2 — Supplementary material [file mmc2.zip › Data in brief/As-cast/Al4N/Al_100_r_3/Stress relax txt files/Al_100_r_3_doublederivativemethod.nb]

(* Content-type: application/vnd.wolfram.mathematica *)

(*** Wolfram Notebook File ***)
(* http://www.wolfram.com/nb *)

(* CreatedBy='Mathematica 11.0' *)

(*CacheID: 234*)
(* Internal cache information:
NotebookFileLineBreakTest
NotebookFileLineBreakTest
NotebookDataPosition[       158,          7]
NotebookDataLength[   2932843,      49776]
NotebookOptionsPosition[   2928407,      49631]
NotebookOutlinePosition[   2928781,      49647]
CellTagsIndexPosition[   2928738,      49644]
WindowFrame->Normal*)

(* Beginning of Notebook Content *)
Notebook[{
Cell[BoxData[
 RowBox[{"Exit", "[", "]"}]], "Input",
 CellChangeTimes->{{3.704348667636505*^9, 3.7043486693386745`*^9}}],

Cell[BoxData[
 RowBox[{
  RowBox[{"SetDirectory", "[", 
   RowBox[{"NotebookDirectory", "[", "]"}], "]"}], ";"}]], "Input"],

Cell[BoxData[{
 RowBox[{
  RowBox[{"Needs", "[", "\"\<RelaxationFittingFlex`\>\"", "]"}], 
  ";"}], "\[IndentingNewLine]", 
 RowBox[{
  RowBox[{"Needs", "[", "\"\<RelaxationFittingLnTaudTau`\>\"", "]"}], 
  ";"}], "\[IndentingNewLine]", 
 RowBox[{
  RowBox[{"Needs", "[", "\"\<ErrorBarPlots`\>\"", "]"}], 
  ";"}], "\[IndentingNewLine]", 
 RowBox[{
  RowBox[{"Needs", "[", "\"\<RelaxationFittingwErrors`\>\"", "]"}], 
  ";"}]}], "Input",
 CellChangeTimes->{{3.7059194049168406`*^9, 3.7059194051028595`*^9}, {
   3.7068460953905373`*^9, 3.706846117806779*^9}, 3.7068462277727747`*^9, 
   3.706846293958392*^9}],

Cell[BoxData[{
 RowBox[{
  RowBox[{"indivRelaxations", "=", 
   RowBox[{"loadData", "[", 
    RowBox[{"NotebookDirectory", "[", "]"}], "]"}]}], 
  ";"}], "\[IndentingNewLine]", 
 RowBox[{
  RowBox[{"nameRelaxations", "=", 
   RowBox[{"identifiers", "[", "indivRelaxations", "]"}]}], 
  ";"}], "\[IndentingNewLine]", 
 RowBox[{
  RowBox[{"allRelaxations", "=", 
   RowBox[{
    RowBox[{
     RowBox[{"importData", "[", 
      RowBox[{
       RowBox[{"NotebookDirectory", "[", "]"}], ",", "#"}], "]"}], "&"}], "/@",
     "indivRelaxations"}]}], ";"}], "\[IndentingNewLine]", 
 RowBox[{
  RowBox[{"timeTauUnshifted", "=", 
   RowBox[{"crudeTimeTau", "/@", "allRelaxations"}]}], ";"}]}], "Input"],

Cell[CellGroupData[{

Cell["\<\
Sample parameters (to calculate M in MPa) and plot of all loaded relaxations\
\>", "Subsection",
 CellChangeTimes->{{3.700362796311943*^9, 3.700362805358943*^9}, {
  3.700363018960943*^9, 3.7003630207369432`*^9}, {3.70053651875705*^9, 
  3.70053652451705*^9}}],

Cell[CellGroupData[{

Cell[BoxData[{
 StyleBox[
  RowBox[{
   RowBox[{"diameter", "=", "115"}], ";"}],
  Background->GrayLevel[0.85]], "\[IndentingNewLine]", 
 StyleBox[
  RowBox[{
   RowBox[{"l0", "=", "987"}], ";"}],
  Background->GrayLevel[0.85]], "\[IndentingNewLine]", 
 StyleBox[
  RowBox[{
   RowBox[{"schmidfactor", "=", "0.49897"}], ";"}],
  Background->GrayLevel[0.85]], "\[IndentingNewLine]", 
 StyleBox[
  RowBox[{
   RowBox[{"compliance", "=", "0.3315"}], ";"}],
  Background->GrayLevel[0.85]], "\[IndentingNewLine]", 
 StyleBox[
  RowBox[{
   RowBox[{"area", "=", 
    RowBox[{"Pi", "*", 
     RowBox[{
      RowBox[{"(", 
       RowBox[{"diameter", "/", "2"}], ")"}], "^", "2"}]}]}], ";"}],
  Background->GrayLevel[0.85]], "\[IndentingNewLine]", 
 RowBox[{
  StyleBox[
   RowBox[{
    RowBox[{"modulus", "=", 
     RowBox[{
      RowBox[{"(", 
       RowBox[{"1000", "*", "l0", "*", 
        RowBox[{"schmidfactor", "^", "2"}]}], ")"}], "/", 
      RowBox[{"(", 
       RowBox[{"area", "*", "compliance"}], ")"}]}]}], ";"}],
   Background->GrayLevel[0.85]], 
  "\[IndentingNewLine]"}], "\[IndentingNewLine]", 
 RowBox[{
  StyleBox[
   RowBox[{
    RowBox[{"measuredStDev", "=", "0.000489"}], ";"}],
   Background->RGBColor[1, 0.925, 0.925]], 
  "\[IndentingNewLine]"}], "\[IndentingNewLine]", 
 RowBox[{"ListPlot", "[", 
  RowBox[{"timeTauUnshifted", ",", 
   RowBox[{"ImageSize", "\[Rule]", "Large"}], ",", 
   RowBox[{"BaseStyle", "\[Rule]", " ", "Large"}], ",", 
   RowBox[{"Frame", "\[Rule]", " ", "True"}], ",", 
   RowBox[{"AxesOrigin", "\[Rule]", 
    RowBox[{"{", 
     RowBox[{"0", ",", "0"}], "}"}]}], ",", 
   RowBox[{"AxesLabel", "\[Rule]", 
    RowBox[{"{", 
     RowBox[{"\"\<Time [s]\>\"", ",", "\"\<\[Tau][MPa]\>\""}], "}"}]}], ",", 
   RowBox[{"PlotLegends", "\[Rule]", 
    RowBox[{"SwatchLegend", "[", 
     RowBox[{"nameRelaxations", ",", 
      RowBox[{"LegendMarkerSize", "\[Rule]", "20"}], ",", 
      RowBox[{"LegendMarkers", "\[Rule]", "\"\<Bubble\>\""}]}], "]"}]}]}], 
  "]"}], "\[IndentingNewLine]", 
 RowBox[{
  RowBox[{"shiftedALLRelaxations", "=", 
   RowBox[{
    RowBox[{
     RowBox[{"deltaTimeMaxStress", "[", "#", "]"}], "&"}], "/@", 
    "timeTauUnshifted"}]}], ";"}], "\[IndentingNewLine]", 
 RowBox[{
  RowBox[{"corShiftedALLRelaxations", "=", 
   RowBox[{
    RowBox[{
     RowBox[{"correctShift", "[", "#", "]"}], "&"}], "/@", 
    "shiftedALLRelaxations"}]}], ";"}], "\[IndentingNewLine]", 
 RowBox[{"ListPlot", "[", 
  RowBox[{"corShiftedALLRelaxations", ",", 
   RowBox[{"ImageSize", "\[Rule]", "Large"}], ",", 
   RowBox[{"BaseStyle", "\[Rule]", " ", "Large"}], ",", 
   RowBox[{"Frame", "\[Rule]", " ", "True"}], ",", 
   RowBox[{"AxesOrigin", "\[Rule]", 
    RowBox[{"{", 
     RowBox[{"0", ",", "0"}], "}"}]}], ",", 
   RowBox[{"AxesLabel", "\[Rule]", 
    RowBox[{"{", 
     RowBox[{"\"\<Time [s]\>\"", ",", "\"\<\[Tau][MPa]\>\""}], "}"}]}], ",", 
   RowBox[{"PlotLegends", "\[Rule]", 
    RowBox[{"SwatchLegend", "[", 
     RowBox[{"nameRelaxations", ",", 
      RowBox[{"LegendMarkerSize", "\[Rule]", "20"}], ",", 
      RowBox[{"LegendMarkers", "\[Rule]", "\"\<Bubble\>\""}]}], "]"}]}]}], 
  "]"}], "\[IndentingNewLine]", 
 RowBox[{
  RowBox[{
   RowBox[{"startTau", "=", 
    RowBox[{"timeTauUnshifted", "[", 
     RowBox[{"[", 
      RowBox[{"All", ",", "1", ",", "2"}], "]"}], "]"}]}], ";"}], 
  "\[IndentingNewLine]"}], "\[IndentingNewLine]", 
 RowBox[{
  RowBox[{"measureOfMaxDeltaTau", "=", 
   RowBox[{"Abs", "[", 
    RowBox[{"Table", "[", 
     RowBox[{
      RowBox[{
       RowBox[{"Last", "[", 
        RowBox[{"corShiftedALLRelaxations", "[", 
         RowBox[{"[", "i", "]"}], "]"}], "]"}], "[", 
       RowBox[{"[", "2", "]"}], "]"}], ",", 
      RowBox[{"{", 
       RowBox[{"i", ",", "1", ",", 
        RowBox[{"Length", "[", "corShiftedALLRelaxations", "]"}]}], "}"}]}], 
     "]"}], "]"}]}], ";"}]}], "Input",
 CellChangeTimes->{{3.7003628106149435`*^9, 3.7003629448089433`*^9}, {
   3.7003630107089434`*^9, 3.700363097721943*^9}, 3.700363463842943*^9, {
   3.7003640612799435`*^9, 3.7003640860819435`*^9}, {3.700364346188943*^9, 
   3.700364368757943*^9}, {3.700364749132943*^9, 3.700364771403943*^9}, {
   3.700364890626943*^9, 3.700364923849943*^9}, {3.700365239677943*^9, 
   3.700365264044943*^9}, {3.700365492006943*^9, 3.700365526995943*^9}, {
   3.700365883284943*^9, 3.700365910778943*^9}, {3.7003663941879435`*^9, 
   3.7003664154519434`*^9}, {3.7003669336499434`*^9, 3.700366953087943*^9}, {
   3.700367238757943*^9, 3.700367258244943*^9}, {3.70053650860705*^9, 
   3.70053651240705*^9}, 3.7007959116395197`*^9, 3.7008102308422756`*^9, 
   3.7008138666962757`*^9, {3.7008139853932753`*^9, 3.7008139866952753`*^9}, 
   3.7010848394321594`*^9, {3.7010863053877406`*^9, 3.7010863060268044`*^9}, {
   3.701599706229407*^9, 3.7015997065754414`*^9}, {3.702180318588099*^9, 
   3.702180343050099*^9}, {3.702187100298099*^9, 3.7021871080900993`*^9}, {
   3.7021887041197624`*^9, 3.7021887269420443`*^9}, {3.7021901345147877`*^9, 
   3.7021901553768735`*^9}, {3.7021910609934263`*^9, 
   3.7021910826985965`*^9}, {3.7021911895602818`*^9, 3.70219119204653*^9}, {
   3.702202866034812*^9, 3.7022028796681757`*^9}, 3.70227443076888*^9, {
   3.702280993475085*^9, 3.702281014116149*^9}, {3.702282955104228*^9, 
   3.7022829781375313`*^9}, {3.7022841814288483`*^9, 3.702284213397045*^9}, {
   3.7022860841280994`*^9, 3.7022861090005865`*^9}, {3.702287083684045*^9, 
   3.7022871021808944`*^9}, {3.702293229592574*^9, 3.7022932469363084`*^9}, {
   3.702294668075408*^9, 3.702294692675868*^9}, {3.7022957049130816`*^9, 
   3.7022957244570355`*^9}, 3.702296667147295*^9, 3.702351759360223*^9, 
   3.7026193539802985`*^9, {3.702635674243224*^9, 3.702635701089224*^9}, 
   3.702640752658224*^9, 3.7026415983572235`*^9, {3.702698090846631*^9, 
   3.702698110412631*^9}, {3.702698909737631*^9, 3.702698928231631*^9}, {
   3.7027055599036307`*^9, 3.7027055838446307`*^9}, 3.7027345034215574`*^9, 
   3.7027348822565575`*^9, 3.7027925723532114`*^9, {3.702800988273963*^9, 
   3.702800989433963*^9}, 3.7028057896069627`*^9, 3.7028061042989626`*^9, 
   3.702806920021963*^9, 3.702811383959963*^9, {3.702812334084963*^9, 
   3.702812359087963*^9}, {3.702813609943963*^9, 3.702813638228963*^9}, 
   3.702887331103055*^9, 3.7028884224531794`*^9, 3.7028930850838995`*^9, 
   3.702895675212298*^9, 3.702896080258298*^9, 3.702896451186298*^9, 
   3.702896834474298*^9, 3.702897145558298*^9, 3.702897654294298*^9, 
   3.7028980973772984`*^9, 3.702898391646298*^9, 3.702899259494298*^9, 
   3.702899898229298*^9, 3.7029004765762978`*^9, {3.7029008509832983`*^9, 
   3.702900872309298*^9}, {3.702901455824298*^9, 3.702901476695298*^9}, {
   3.702902062945298*^9, 3.702902092631298*^9}, {3.702905480519298*^9, 
   3.702905511085298*^9}, 3.702906017646298*^9, {3.702958746002344*^9, 
   3.7029587619155264`*^9}, 3.702959264290571*^9, {3.7029626443705454`*^9, 
   3.7029626717392817`*^9}, 3.702964312175309*^9, 3.7029646602361116`*^9, {
   3.7029650563537197`*^9, 3.702965078928977*^9}, {3.702965837773854*^9, 
   3.702965838156892*^9}, 3.7029667937694435`*^9, {3.7029673101630783`*^9, 
   3.702967312634325*^9}, 3.7029674843774977`*^9, 3.702967634566515*^9, 
   3.703222840003231*^9, 3.703224061799399*^9, {3.7032250965023813`*^9, 
   3.7032251106486387`*^9}, 3.703226097966943*^9, 3.703234396191145*^9, {
   3.704186323204116*^9, 3.704186354258116*^9}, {3.704186818516116*^9, 
   3.704186841803116*^9}, 3.7042660452481737`*^9, 3.7042670295465937`*^9, 
   3.7042677403826704`*^9, 3.704270341452445*^9, 3.704271076773445*^9, 
   3.704271217180445*^9, 3.7042713545314455`*^9, 3.704271681150445*^9, 
   3.704272251418445*^9, {3.704345956742442*^9, 3.704345973469115*^9}, {
   3.7043461591796837`*^9, 3.7043461600187683`*^9}, 3.7043472332440796`*^9, 
   3.704347466716425*^9, 3.704347717586509*^9, {3.7043478921049595`*^9, 
   3.70434789320807*^9}, {3.7043481184735937`*^9, 3.704348137057452*^9}, 
   3.704348321473892*^9, 3.7043485087686195`*^9, 3.704348665550296*^9, 
   3.704348856476387*^9, 3.7050507352513905`*^9, 3.705061046338073*^9, 
   3.7051151445549965`*^9, 3.7052034455673265`*^9, 3.705221318570614*^9, 
   3.705317271467429*^9, {3.705727069062866*^9, 3.705727074856604*^9}, 
   3.705813793627945*^9, 3.7058145622029448`*^9, {3.7059812820530696`*^9, 
   3.7059812837300696`*^9}, 3.70598686621307*^9, 3.7059885406980696`*^9, {
   3.70598915745807*^9, 3.7059891586890697`*^9}, 3.7059950510560694`*^9, 
   3.7059993581350517`*^9, 3.7060014931875353`*^9, 3.70600286346955*^9, 
   3.7060034290010977`*^9, 3.706238108206133*^9, 3.706239372709133*^9, {
   3.7062408408561335`*^9, 3.7062408421581335`*^9}, 3.706242361565133*^9, {
   3.706248588013133*^9, 3.706248589916133*^9}, 3.706249624538133*^9, 
   3.706256332357133*^9, 3.706257298175133*^9, 3.706258750176133*^9, 
   3.7063331481514616`*^9, 3.7063332733914614`*^9, 3.7065923547817783`*^9, {
   3.706683238785165*^9, 3.70668324153144*^9}, {3.7066834661829023`*^9, 
   3.7066834677560596`*^9}, {3.7066835565869417`*^9, 3.7066835853448176`*^9}, 
   3.70693020064209*^9, {3.7069302527660894`*^9, 3.70693025310909*^9}, 
   3.7069367489020896`*^9, {3.70693787210209*^9, 3.7069378795470896`*^9}, {
   3.7069388582300897`*^9, 3.70693887806909*^9}, {3.7069389091760893`*^9, 
   3.7069389108560896`*^9}, 3.7069389989790897`*^9, {3.706941252758133*^9, 
   3.70694125902876*^9}, {3.706944862365057*^9, 3.7069448716369843`*^9}, 
   3.706945599655779*^9, {3.70694573028384*^9, 3.706945732940106*^9}, {
   3.706948510689853*^9, 3.7069485137601604`*^9}, {3.7069485961243963`*^9, 
   3.706948598387622*^9}, 3.7069499614059105`*^9, {3.7069501100607743`*^9, 
   3.706950112490017*^9}, 3.7069540582615547`*^9, {3.706954276621389*^9, 
   3.706954278116538*^9}, {3.706955772106922*^9, 3.706955779042616*^9}, {
   3.707016862678418*^9, 3.7070168720824184`*^9}, {3.707019363378418*^9, 
   3.707019375264418*^9}, {3.7070194201104183`*^9, 3.707019428956418*^9}, {
   3.707019465317418*^9, 3.707019474451418*^9}, {3.707019535790418*^9, 
   3.707019543621418*^9}, {3.707024867859418*^9, 3.707024880224418*^9}, {
   3.707025416862418*^9, 3.7070254314364185`*^9}, {3.7070260341034184`*^9, 
   3.7070260418214183`*^9}, 3.7071110668377376`*^9, 3.7071116918077374`*^9, 
   3.7071121858057375`*^9, {3.7071126498877373`*^9, 3.7071126505277376`*^9}, 
   3.707113049622738*^9, 3.7071142818697376`*^9, 3.7071143340017376`*^9, 
   3.7071178878807373`*^9, 3.7071189570917377`*^9, 3.7071199638087378`*^9, {
   3.720438985912482*^9, 3.720439004376328*^9}, {3.7204391197828674`*^9, 
   3.7204391199018793`*^9}, {3.7204411440702763`*^9, 3.720441178070676*^9}, {
   3.746367114969199*^9, 3.746367149936199*^9}, {3.746367220786199*^9, 
   3.746367248029199*^9}, 3.746887739501909*^9, 3.7468894579057713`*^9, {
   3.746972589814178*^9, 3.746972593395178*^9}, {3.7469742954811783`*^9, 
   3.7469742974561777`*^9}, 3.746975064709178*^9, 3.746975905973178*^9, 
   3.746976698451178*^9, {3.747139818506279*^9, 3.7471398200014286`*^9}, 
   3.747141836565065*^9, 3.747142695362936*^9, 3.747142845965995*^9, {
   3.747142920848482*^9, 3.747142922701668*^9}, 3.7471433135447483`*^9, {
   3.747194643799759*^9, 3.747194645313759*^9}, 3.747195732095759*^9, {
   3.747196512516759*^9, 3.747196513472759*^9}, {3.7472053908977585`*^9, 
   3.7472053929547586`*^9}, {3.747206090368759*^9, 3.747206101896759*^9}}],

Cell[BoxData[
 TemplateBox[{GraphicsBox[{{}, {{{}, {
        Hue[0.67, 0.6, 0.6], 
        Directive[
         PointSize[0.002777777777777778], 
         RGBColor[0.368417, 0.506779, 0.709798], 
         AbsoluteThickness[1.6]], 
        PointBox[CompressedData["
1:eJxMnHk8VN//x+0lRUVKpEhJC8XMINQ7pUVm5s6dO9GiEAmF0sJHG5VKoaIk
spRIVKRNiyRSUqSkPS2URCRFSt/3GffHr396vB7vc8+995zzXs553qHn5kd7
yMnIyOSpyMiQ/9dbdZZuf+UAXxYOLO20kIf/05/n+201nioP1povU4+/c4B1
8f7nyqzkIUn+/iDTjw5gqlPuCTbyINdydcutOgcYuKRWeQdqjzenG6h6B7ij
kbWGh/re/aNONQ0O4P/oHt2AemJeeLFfkwOcWn17XN9p8hCV9p/pv2YHyL0c
01qMujXaOymy1QHeOw29/AjkYUHIov66Px0gfN309FHT5SHP1z7oTLsDpDfs
OauCWmfJ1DrrTge4EfEgkkG9bd54cdlfB9gw3CvjOt7vA294wWIZPji/0Tlb
hf3PNug3qUGOD6vXRJS7Y/uMQb/j/lPkw8PwU3umoR7wr16pX18+DDJPPyiL
9/f/+jwgrh8fbtUctfqN9sfP79WMG8CHcR70TG20m5fk8a+o8cFt+85oDtqP
Xsi4OmcwHxoiFrn+xvv9TYkzrNbggwwdb5GHdpeoPTErhvKhs67ryxrURZuC
ZH9q4fW/RtxejtrQ28t3pw4fjs7Y5FKCOtxx4UuNkXwQ/ba9G4S6cda8ual6
fPgVPWVaGfYvMrW8aGaA9md2j+TRfmGkkf7tsXxoWx79ZzfqoQO0omgjPuyf
snGSHurg333/vJvAB9lU3pq1qN98al+5xpjfPU74PjOqPlfJTOFDMiUcGYL2
1MJntvvN+HBvTfq6bLxf3+y750by+ODwbkZuA2qfY1d0zln0tpeOoxUfpi2c
smQE9jcl8MjPBzZ82Hze7cpU1Ic8di93Bj4Ee7dVSWbIQzsdWPHVlg9hulP+
80W9GFbabLLjw52b5Vf8sX3+JKfTKnP58MOs7aodan3tuUPj7fmwol1oTqHe
2ddix3g+Hz7dzlXQwus/txm25Al7r3f4MHTpPJoPs4oeZLijPlfR5/4zhg8u
57JrtqAenP/LfKUjH+4PPuahidevz/yU+mshHzaa/LonQvvzI9WDdi3pnS/r
sJItmsv4sL1TVq0/2pMCLjecdOXDkCKozkct55ruxHXng75O7td5qFcIYouL
VvAh+8NNGIj6ntUuU8aLD5orN86dgnqi0cakDz58sLBfemw56v2anv0DfPnw
T+/vz/WoW+Udg+TW8KHaWy04hfhDy+y6AwF8+CY3RlETdd4bnlhvAx+eHT1z
/SM+34iysQXZgXwoli9NW4Lvsy1PcxIE84HSgZvf0P4hTelo+WY+vLtQY7cM
7bNjfiot28aHuSfkDF9if6dD6gKaQvH5iMOhHuD3tGbzzt7n919yhz9gNx82
FO9r/on6ybxLVxPC+ZAVkaO+1Bb9wTzNcGIEHz6/DD15Fe1HDQ7HXIviwzWV
GA0n1H8HhcnOP9g7f67/1vu+iOHDpRe3l45DXfTV46VXLB+i7067ex614QvJ
3I44PsjZTXR7hs8bXmJ3cXcC2uVUXErR3nSBqz8sCcdr8b3ICNSi42Oi0lNw
/trGm5L1diFqyB9eKq6HjnhqN+phmxW97qTxoXCVXP/7xB/IOszgw9lnyzYI
cT2/cay1rc3kA2cezgzaZ9hVnVt3FtdPuCx6tTycNC3WUcjhQ1LWsLOqqPuO
urgnOhfHS/OVWiBqnwEnf+pf4oNHZK1zG+qHv2OWn7+C67dj3Ghj1Kafd1TM
uIbrh/swbTTxh6p1No9u8GHLKY7bCrxfe6H7aZcCPkRFwPWzqBdnM0ObC/kQ
Yx9oew71zWOzdmwt5kPLwDvCD/i8+ns5Lap3+ZDwN2TtS9Q7Aw2WJpbyYeDI
Zy3LsP96D437kx7wgdvodrQe7Q5iBYsb5fzudYT9nYMfqQ6VfAiyOaIxEvVg
44+DXj3BeEX+4fUbtJ9s8anm98Tb532LGn4/x/sNEalvxv6sf+Y6hb/qja9J
H04Ua73lg2eT3rtgbC//KNo04x0fSv+q2oWgfUX+9iSLj3zgD6r5YYz6XmZA
/7t1fFAVzLp5CfWkuOVBjvV86Jpt5duO8Xt/mLiurgF1f1yIqFsDZoo3NPHh
9kDLzTbY/wJXswLFFhwPN9fdCXj9VcHoSYda+aC1YVh0F+oR1upHDX7i++ce
lqtEvc1Ivs+Fdj6MWt60yBb1B03ssRPjaW3Zhp2o5yh8qKn8y4eqHPv6ONSn
Wyr5bjIC2PFcYdhhkh/eFl5tkRNAls4idyvUa8rOG4YoCkBwUXNFCj7fk7zj
MQP7CiB8aoCaMtpJGknuJ4DCfJw4kh9iQn1NBgjgkZ6/QQWObxdOW76aANS3
aqyvw/u5+rnNFQwWwK8Hf6vI/BYtoS++1hD05EdDe1v91UMF8Ex19ld1vH6v
uWnUHy18ngVj/9DYf5OB/p+9OgK47fbk4k+SHwYP9tIeKYC26gkTr6D94j/Z
p6f1BOBLAhbahzW22E41EIDG6Pl1TqiDX7w7d2+soGe+3pQ80lloJIDJP5du
eoTa9uKtPZ8nCMB5X8h6Heyv8M8QU0djAfSJnxoVjnrMF8WkuskCMEm9PXMY
6t3VbSobzARQ7JS2TB+vbyiqDVTkCaBzUezwFLQLz1fVxlgIoO5zS3A82s8n
FdMGVgIYOvs/0TW0D4m4eDPXRgCuPpe+H0Qd+N/JiTNBAO8u693xwfavPA/F
VdoKYHXtmH/RaJ8u2ankZifoqReO264PaJkjgNGDdx5ej1ppskfNNnsB/Ax2
OzYetdcICX8gH8dfZZPdZeyvrJ/d1SShAA6o/cfLRG3SzjE0oQVw/vmBL2S+
o2sNYvIZnJ9Mmber0f6zUkNW4CiAERvt+zSgfWGBgu/rhajv1U5PRX39zI8X
q5YIoCVh0qgL2H5U/Mc5f5YK4EHdmmFlaN+++8mFva4CeOz1Wuki6rr1RXra
7gJw1Ks1JP40b/mFyNMrBLBYf2jCLbSfoVI7Lb0EYGdssf0m6oHTYlbe8xHA
X81jEy9i+4AJO6qcfHvnt3rYOtvP/gIYtnTe9yXYfqqS+7mNAQKIz6yz1Ed9
rFWs02eDAKj3AYbPUMu8m7nncKAA/lBeRaS+cH9o9nNMMOpw7pKPqEuujV5+
cbMAjPScJCbYfnyGesWsbXj/H0nc6WiPOCxv8yRUANVmO5YfRn9o2d6asXyn
AM78XrKarF9mDXrcLnw+LP908frLSx9vDw0XQLPp7dkLUWs73G4eFCEAs5Nt
lxVwfW+xzHVOiRJAUsy8AatRvxt7onTyQQEEGBdLPLD9LI1o84IYAfyXLtcU
hP2fkt2eKowVgMw+z4oKtKt8WzvobZwABu+xvX8Vte8rty2+Cb12Upb+TRTA
0slX6iLxeu5lW6eIFAE4nXFoP4n6SCoG/FQBGN8pmBqJ7TsP6JtmpQng09SI
Cwzal20dnGSVIYCtBfLyfYk/kLySKYCjfbBQIv6w6HvgorMCODQueL4l8Yc5
72vrswUwcpBYfw9e/5VTSQflCkA+UMVgHGqhfuHNvpdwvr5kF07C9ufVzk88
ckUAH19QUx4SfyAF5TX0zyFvaok/BX05oHT5Burbtme8iD9UhwTMLsB4dbmP
Hln/04vX1FQV4v1uXq4vR/vx8658j2IBpMU1rSfxQilZdPVHCb7vp2H7b6Dd
K2KG4Y5SAfQ90N+SxOOy/6bEqD8QQIbZr/3NOJ+TV+rJnigXwObSKQtfEX+Q
DPI1rUT/mDBpdBvxB1vZl7eeCKAxvjOzBNsvnNwyR1QtgHWk0MD2N0Zg5fFc
AHNr1Kb/Q/soFYyErwRwYfF9dwu8fnt7QeS/N4KeerGuNrsz8p0ATh8d9WUa
avvHySt1PwpAsutVf3PUZwr2V52pw/Vw3HlnDPGHs9tsbeoFAEPMfaeglu5b
GgQQOuKfYii2r97torOkCf1v7fPPCcQfNlB7GpoF4JF2oesw2rEI+/lfK8bL
Qe23y9EuK5q8vN9PASR35daRetx92qiKuHYBbDoaPTQO25dMGGhj1CnoyTfj
tWROX/krgKCN7lk8bB+p1Kw5V0YI+2+8+duC9pbWt9ur5YSQ4R16qhOvZ96V
N69QFMLnIUKbStRXHt50/tlHCJMqmva7oda+fq50Zz8hXBQsiXQk/pCRZD5k
gBB8voklK4k/HI5KTVUTwrQZbteCUdvt2DqIM1gIG71uu3qhPrXGb8ttDSFE
nVRzpog/LFvWQA/F/j/fmEL8y9dB6PReS9i9L8Lnq7TEFaMjhJhV6y3HoJ1r
aGIqO1IIB44kh/lh/YVVQtJ+PSF8Gd28Kwn7+4Nl8CgDIUwtix3qgnrZt67A
c2OF8OhM9Y9kvL7wVVPtNCMhnL3ktvU5zveY0jf0wwlCWGQStvY46j2X8YWN
hZAaGZl5APXX1PyJjZOF8HelhYcv8YeDZ+M2mQmhtkL/ZQfJD1sTlfrzhBCy
SXmIDmrN1ZEB8RZCmCD6eXgt8YdFW2rGWwmhVdfzaDb292qOL/+qDdpNOpL+
oJ7OXXp1HgiBLPc3qE/oCwyf2wrh65QDlavweiUSUO2EoHLBKnUYPr/X30my
7XPwfdfvLXDC93vwZYTvLnshPH69nkfq7cnPBrzU5AvBOZXSzMfro4v/zkkT
CiEU0/oc7P/n+cYLXFoI+65n7VFE+6Lk13rFjBBuP11VO4b4A9m3Ogqhbkl4
ZinJD8E3Oj8sRHtCMl+V5IeVZ1YGLBFC5PktZlOwv0+SY1Vyy4SwYDOOKNrt
Z0bYHnQVgpf/4sWBeP2ZyZvP6bkLwenfp8nLUA/SXa2Ts0IIHhltW07g9etU
nPeAlxC+X/hTICH5od3hZ7kPXv+xNTwdNe6mly/zFYKG89At/qgTH0+saPIX
QpuG5axX1ugPt3RstgQIYUbe6rcnSH442//0gA1CcHdcNPsL9l8S/0fzWCDq
A2PfyKJ9wp6v2ycGC2Huqo1qFWiP3PCq+dpmIThIXrwfjs/fsrzMef623ueT
iK6XvggVgrfGwTLS35VpWebeO4Xwb2k/taOotScmpHbswvEMrWlpRL1Fa9+g
PeE436cfeoegfq+0acuwCCH41x9p3Yfa7odPQ3qUEI4Ubl9RjfrUu8VO5geF
kDdMvoHEG5Xy+cV3YoRgOXNNSTy+n991K9MFsb39VWZMSKqNE8KyJ02O5H24
sdr91ycIYdM3v4qlaI/boRKkkIT2seH7r6L+s6azNjpFCDOt0hcmoybuNjpV
CE+eYuDB/gsdXt48nyaE31urDoxG+9ip9yfaZvSu1z2G1+IeZeL1GEZ3E3/Q
yFRyPSuEP10P9qqTekkuPqA5Wwhc1857pL7K/RZeszVXCLmHYv+Q/Yvm6//4
apeEcN8zSPcVXh9U6n018YoQbmhxl5H19uryIkPja0IgaesWtoeT9jE3bghh
+Kov1uNRnzg4VZZfIIQW+4OfyPmF0rbxvq8KhUA3a6wl+dB79fCXPsVCKLrg
13QO9YNF/eZ2lgghuOPYWDPUk+f+vhBeiv4z8+OPNnzfaO4XveEP8H3EG37P
wOf5pf8iMqMc75d26ckM4g/k2KlSCPg0XQ3Y/sbfvJV3nwhBQcf2EJnvUQ0Z
VY7VQtBRanW8i/Ydz+JsPz0XgnnGyqy/xB+K95zb8EoIT6P430djf/a5QTpK
b4U9+4WzyV57Dr0TgifZIOD1gyIX/jT4iOvRNHPjFeIPwVhh1Qnh6uTKvS9Q
V6+0rJhZL4TrgdN9b2J7qwVGNo8bhMBzfBAwi/jDTK3Tbk1CGNe/lHOU+MMU
5aHfm4VQ8v3sfwWo3XU7toe0CuHY1mtfyXq7q1LfPPAnzkeK3aVW1BM6njkn
twt79j+RdXdLTTpRz8/aNxv198dXzG/+FcIdQaCyANufdmFoQxmqpx5b4ljW
10+Wgvd6+5LuoF26b5KjYIvvylIB2R/Our6+S56ClG2NLkXYfo0VZ+JsRQqK
T8848hLbjzbNeh+hRMGcu5DojPYn4wziqvpQsFP5xMLnqMNGJghHKFOQP0VB
pgS1uaaGkkc/que8qb4/RjIVCkIepvKrsL94eYWAH/0p4JMbk/3l72Aja1UK
ElVG3ziF9q5mTHhqFGyeVrpbBeNp9iefw/cHUpB16hanPz6v65sPDuqDqZ76
Ub1qsfxidQpI+bUFdfH9x3nHNfD5Zvq1NKPeUDjf/8sQCo5hOa2Lelze7bGm
Qykw51Zseoj3e37O6nXQMAqeputEF6Pem5YbfUuLgrZjy2KS8X42xybYK2tT
gG+ZGYPXN0WfkBHpUMCb3lV5HHVyuPblIyMoMBjPmA/F9nRI9OoaXQqsdx8z
Wod2aZ02igKtyE9myagv+m5/4adHwXq5o321UXt6dO6/rE9Bg2zrfiO8ftiS
gDn/RlOwHLenJD+UYrk5ewwFU3XNKC1y/kAK/LEU1PAvfx2IehK89H5qSEGs
k1bEJmz/lifW0zWiIE+GYx+Lev+k+9Ue4ym46p04+ju+n63BzMgzEyjI6Bjf
8Qz1j+HXZrVNpGDKeffIWtQnB5l1WhtT4LfVeLgpXu/YNzNnhwkFK24VjbRD
u/I//ZVlkykoU8mOIuvtattRXQ1Tqmd/vOrr4KrFZhRc0PtXNorspz+E7z3B
oWCTkfXKDdi+/LmcbQOXguHtogGdqEMq/ms3NafgX/bJOWLUpsQxLCiYcOJA
+QS8/uMNb49CSwrEi7bOl0F9+MJ77X5WFCwNFY+cS/bfmYsqRdZUT37uSKnc
HWdDQZXN+TxvtGcesZ/+bhrVfS5D/CGqsG0cUHB8abOXALVq2NQs/xkUbMMy
4SDqm5uwkLSlIHvUAycO9rcmACu0WRTc4WEAIf7gfbx8jh0FB+LfKZHxfuIy
PCxqNgVNQV0XRGgPczxoXT2HgorZZ+NptFsI+rXqzqMAq8OtasQfZoVmrLCn
evJVvNXvZWfno7/5r5cpQs03Xav504ECm1knrEg87xr3pcxGQIGl8kmTHRgv
ske6bd8ppNj3RH/QfGH5gKIgs0/ZzDS0qw/AyEtTcM62VHga7dJzPTEFMlGn
qNdox6jqnMpQwCWBnvhDS576VwkFAz87vGCw/YtPU0rNHCmIeq+zfh223/sm
Y1uwEwVrxfIPPqG2qdIzv72QgmUuC8ZVYvtv9+Ma+y2muv9HnVw4KJVeQsHP
LSdGmGN7Om/PoqPO6M99pq+RQbt8tuyg90sp+OEv99gL9cW0oBIjF3z/jwMm
k3jneaxl8xpXnN+fDYKN5LwhxouT50aBJHxExEy0l4a/+yLjTsGkHNPhHdj/
ppCFKXM9cDxfFHMeo31S4CPH/SsoeGSQk0ry2VvfearPPCk4XT1Jbjk5H/LA
heyF62lUbu5n4g9LLIM9vSnAKqOe7D9/0DlTzvlQPfnk5Dyjzz9XUaC86837
d6gdISVxmi/Ov+sQP3d8PmVzLUmYH/qr4XUFUg9dnXRA5aE/joejbP5LfL5V
BsqFQ9b2Po+udkigcwDeL3FUzmviD4M6jE+uoyA1zdnBjPhD3zW1X9dTUKSk
Ykj2Z6b/PsdzNlLdcRntH9tc6E2BFFxZVxZ0h/jD12d9i4KonvOFOR+omyrB
FCieyvDwIf7w/O568SYKws48L51P/KECJsZvpnry95KSK+/fb6HARSEibhbJ
D/mT48Zvo+DggdzsdNQFF04J14ZQUD/X+J8e8YfMUUpXQyk4lKAevBLjz+jj
R67L7qAgUoH0iP5wZGDAvJ1U97kM2sOidhsdCKNgiKzg23u83iJMpubZLgr0
9yydnYPt6zcFHh61h+qpz7FacVgZjuv13rrPP9DO914pn72Xgmi/S3mknu1y
qcn7tY8CY/mH9HniD45O/tMjKShJVrftg3Y3QcXYXVEUBFcnm9xArW439/XD
/RQ0VpXMfEv8waogWvMgBQMsLyXqEX8wtbBfGk3B41W6u26hHmeULZMWg+ON
7uhM/GHkuMuNhyjYM6a2KYD4g2byam4sBYRe/CH+MGCYweYjFFya43clCvU3
+f0viuJw/H1fPyDxLPl3nwP94ylYpW829Arxh5atc5gECp4da7JuQa3w+dff
+GPY/7KcsL2oL77xu/AhkYLfj/xLSf3sWfXJe0Iy1VPvDitbpheQQoEn2aCg
vbSwuvrqcYyXQ8f/W4TjtylPGCmXiuNzT/YaqTcmZZfMsj+J8SDGYzdZ/2/T
pnceSKN66usDxy7nPE+n4PWm0Vc9iT/EmKzUy6DA4rlSE+F1P8LTdb1OU+D7
xsKI8Ly0kJFV2ZkUFPJnH3LF/h0DY/e2Z1FwK0PN4BtqZT81WzhLQaDb070p
qK967GrfdY4C3d0TK4vw+lVL/p0tz6aA8+xJEIN2XfFGj6HncT3fO2W6D+3l
875pL8vF+OO7w84O7SHgWZl2oXd8zczf7m66SMGbuojoQtQfJzlO512moN+E
IQyJX4cNyts2X6Fg9KRDl0ejfa72nKziPHyfpKlYmaE/DLrpNuAa3t9hdcZ2
tGf2RQe+TsHzPgs1HVCTx0u4QcFR/YJ6Z9SqP8eGfcynQC96X8JO4g9fE60n
FmC+2TeucQCpl8iB8C0KWjyO983A5x+N5eq1Qgp2iQZa52P7qgolF/kiqmc/
S3DQ/GIK5pEDceIP+T/LDt7B+EgOGPB+Xy5ggVCCz+dubT8GtfTc7R7mz4sn
LMj+kE8SVykFO37gBgvtXUeepuXcp2CWNHGjP0QJnDvKKDA6MkXRB7Vb2B31
GQ8p+HL+yLNNJD+Qwqoc8/MnU64yqZcCLm2rqMD64eM2Zz7qjd7G5sMqMT7v
fhSggvcb55rWuOwx1bOfeeGom5r+BP3FXm//fOIPgsOLvlVhPXLVbXYgvr+N
neog8+re/r9Z4Rs/633eZNOuzXeeYz5+slmGxva00QaO6kucz6xbnaeJP4xq
+iJ5hfVrBG780E6OyY+9piC0aMMvkj88B7xxrH3T649aCgtUJ9Xg+l4U1zyf
5IffD4rWvaNA89fIOFXUm1rsgq+/x/g0rU5ejuQHco7xkYLKmkuXmvH6t2+4
n+fX4vsKFF+1oj5QdSYxuq433tmWjZG8/EQBOa79h/YfhcdURtfjelJ/vNMJ
7Wl5Qwq9v6A/Gy0YQNajY3ZE4PkGCt6GFylwiT+kK5r8/orjYa3W9HCqPFw7
trl2RhMFnevTrYQkP8S0xe/5RoHr+6jjD4k/7F1NP2qmIM1t+dI5qMtDavtq
fae6uQaOB2aPmy6tFGzdE9jwB7WZX9X6Uz+oHv7x0YM/sbmN6q7T0X54SfF7
81+Yn8iLoJ4rtonb2k6BlyjpoyrqjnkXhSUdWI9r6K23Qp0Jk5TUOimQM8rx
CUbtbH7y+oI/GE+0j7WKiT8YjwhI/EvBgqvXHoahLjA4ZFTXhfl55ajDD1Cv
0R5QM0lGBEbk9qil5+iyIjix4WY/ch5Y1fevww05EUDq23xVtIf9WyevqCCC
95aE5KI//Pya56AoguS3v/yWEn/46u4foySCpPXkpBj94cOrsa/6iKB5V9I/
XZIfXjCvRyuLQKVl7nVrtP+rKIv26SeClcqmcuOJP2D4y1URwbPl+iefE3/I
vy7T2V8EbVf8LgqIP1zkXLZVFUEuuscSfN/izKzV4WoiiNLBnQvaNx43MKgc
KIKCoDXvM4k/xCW80Bosgo8nirVuo/1FlMYBV3URxE1smm6K9n1h++ZkaIh6
4pPNZoWu5iEi6GN7fpsyyQ8Bmy5YDO19vxTvH97bhokgM9g9oIrkB9dVene1
RNCIr30d14uC08dqNW0RZJ9bnzEItfRcT0cEw4IWqquQ/GD3ZFbSCFFPvNey
duis0xXBqs8rtiaT/GBalGM8Cu/nswxMSL1E6nA9EVRd2OuVhu9rjNuifH0R
pI2LvUPsbzUnVikaiMCJKao3QPuBAal7+WNEEC7ZPvky6pmkMBor6lkfP35H
t78yFMH5HykqX0h+aFE5Z2Akgi1rMuwXE3/4vN1j1Xgc74l9azcTf3jbqX1h
ggjOevYtmYjtr1UFVHZOFMF26k3JI+IPZQ27ZxqLwHaslqUK2nVvL5++10QE
BBf9Q12R97KtcrIIBl/Xi+hH8kO2OGu4qQgejN46mfizWfp9NzczESg9m5N+
FnXtMdyAc0SwYxsWGKgPx1wrb+GKoGXCU/8DxB/2moVZmovg7/a5YTrEH0Iy
rUMsRD35KTNwdOtdS1H3uTvxB7/4jIFWIjBJVygyIP6wQt3FyVoEt0acEuuS
/LAEKwQbEbyl2leNQLu0bp4mgnHb3NzvEX+wD95uAqIef6+CVsuNM0Q98SDM
3Kc531YELzKjduXj/SyMP6QpzRIBof0/cf6/GCx2FtiJoPhM6LDPqOO1H6sf
ni3qidf8wfNLX88RQdgGQS7g9f/63t42Zp4IXts66lNoz/431Xy1vQgqDL8b
1OP1buTAcb6o53sdjcbxqX8ccL6jhHcfEn/4cHzRLAGuB+u2udtRb3wxfNA+
oQj++6imlIh63KODJY8pHM8W5edkfF6U9NuiTePz7oxJYlDvyw/lLBeLYEz9
0XvmJD9c/P3lNCOC0mEjV5ig/pa5NuW7RARkGLuIPxz/4jjVUQTL+8pE2pD8
EOemGuokAg9qtb8+8Qcsr+4tFEHfRSF6mWi/FEYHD1osAnLqV4/ak4CGJSJ4
+XLSPVnUWutsPyc7iyCkHhMrXk+Otz4vFcEm6Q3QH1xNJZNdRGCAy+cV8Qen
0yqBriKIDTA6Ox71W4F+4U03ETjwdFflEH+wOxrYxx3jD/+xZx983pnWg02E
HiI47jrlyyLiD6bhtYdXiCCGn1d4De1pRnIJbzxFMP3Oq4tk/+Y06j96rBe+
n/s9nfvYXnno976+3iLwvHz4nj/arw3wvnnRRwQ5lM/RjcQfFN6v/7tKBHU5
K9z3E3/oXDjRzlcEtXP+hJP8UtHy6P0+PxHUHI8++ZTkh8/z4p74Y3wKuavP
J/7w9pZQZ60IRpw2ujeV+EOVpZJ7gAgGDM1LJ+N3uCzneuY6EcybkJ/SbIn+
cNsooHW9CHZWDrUl8/87L8XIaiO+7y2fWB7xh2ytmtBAnI8ixWQRjqdz+oHD
pUEiQC8Z2Z/4Q6Iyf3CwCIhbzcDrC2JC5BdtwviezWk+ge3X7u3IS9mM8eZC
12EZ4g+ha/zrt/SOX1Vg/dgp20Tg653ckYB6l5/r68AQEdy7s33SBuIPK55H
F4RifHCprdBH/WWJyL7vDowPn1tFs7G/BPE9GWqnCBT3NDbJ4v349jMux4aJ
4CLzJtIf9T/IW/12lwiUw0cub0KdbT7FwHCPCNqHZVlUEX8wznjhGy4Ctbjv
eqdQa4zRO3BpL75PBxkI9AftuDld+9C/7tY3dKB94+BBXXaR+H7WCQXrUBsp
77kQESXq+T7uxT8Zn6r9Ilh20fRdLNr3/QzUG3FQBEWHcjfOxv6mNTZXu0eL
4FO6hSqJ998+rIzMisH4XLao31y0p7yomfXjkAhe4XK+hnb6kVOnVawIEgMf
ag4k/nC3Imf7ERFg9tU5iPpS/tyV9+NEoD1hSrk9as+LBbrq8ej/9Q/Vy3F+
tfA1FyWIoPpFJzME7fePZ+89fgzj8dZqT1KfbIobZ/slUQTfy/u/lyf+sD+5
fUqyCBauig6/g/aasGHnglIwnlVNGxGF/R3YjDvq4yK42jF7XTnaZ67rq6Oc
KgIFc/rSXNSY3Sqpk73+nObavvtIWu/4O+H2rSZdBAPlnTvlUCsLP7cZZmB8
ahwT8YjUS3YuWX6nRTC3c6TLGdSrrZ+5Xc4UAfls6Q/enxyL/ctCe8YOwx9o
rzC6Wz77LOYTLXH2HbSHjIKwyHO4Xtd6ex5BO9mFPc3uzfe1Aya3jjiP9QqW
oW3EHxRw45wrAkOfJzM52F563wvY/y3x3UOof7fEarZdFMHJXSlV97D/zM9q
D6wvi2BoYmx4BGrnt7u277gigsnzrbix2J/a03+WZXkimOUbpk38q6BsY7P6
NXwei8TybcQfbn9LW3xd1FOv4S7M+cQN7K9K//gRkh+y36o35ItIVfY4H6/f
le5YaloggkX2h6MpvJ50898tEfxW3fJehuSHmDnmhYUiWFJWPoCP7RP23mxU
LkL/iPKZWYzrkR9qnioqFkGEkdOHVcQfArFyvoP1y7XD+9VQ5/gZDnpXIgKX
TIW9t/F6txVJJePuYXy6Wj1vM2op5ykVgd66ijE62L5YHMW5cl8Em/WFB8+i
XVonl+H7/m5sKEBtNGNrypyHIrjUriHzAfUL81+OUeUY7189wcyH/mDsp1pd
IYLn+l7mv/H5po35VKRbifNxf2DJVdS4Gwxe8VgEC+L/OY7A9imDq6ecfSLq
5oSoxWTBVInAbdI0xQJsryBTkmhTjfFjZ/bw+agv/Zwm2fmsd/w8Gy+pPHiO
+bV28UgSL7U+GhdqvBTBlODnG14Qf3iRFrjkVW/82PRI1yT1tQgyNKyG70Jt
fPdwbcMbnB/3+9/XY381+aoJZjUisDzC3+ZK/OEiJqR3IthADtiIP2R19b39
XgSfd1oNnY267TgWwh+xXqjTsVZHLeXqtSKQ73NhnSI+j9P+FROP1om6z73w
+aXnTp/Qf509Z3Zh/9c2L4gzqhfBvwP1FfWoV697KFzzBfNbrBavFPvT9Zmt
lNeAenSIUjzxB1cseBuxfh1V/3g86lAnXsDcJhFYHA9+yiX+IDxrtP8b1psY
hiJQ19qNraluFsHu/GuHxqCOtU48PPI7xk/y+R/xBzNNvmcr5tt9s6edw+f7
bRQpf+4H1rd2rTKaxB9GKV392Yb1+jS5re3EHwgW/IX1/s7Rc09iezWyoW7v
jZfk85cHHSLQH9YnNhLbr+2sjR7SKQJNkjjQbvDd2d75D8ZPsiBQk89NT/7F
+EwAGupdb/mXv3Zhvj7TZmeL42f5tHg1R4aGR4ptkwKIP5TZGGySpWFvuq6X
P9oTbl98cVuOhvY3b5NvkPxADuwU6O5zM1IvkXNoRRo29dvW0p/4Q/qIrqNK
dM/zuiUeuvC+Dw39VuqvCiT54dAAn/HKNLy2O3J8Ceo7e3fqre1Hd383QPJD
6N/qPBUaMgR9zieS/BC0PlJ2AF7/6mp8OuqXfo2z5qnS4Na6ZvUpHJ99Kzw6
96vRILnxRxCN4zHN+XXOs4E06Fw+kqRN8oMYd1qDaVAYuX0IuT7F/oHuSnUa
zIsCH2SiFpODbg20LxSeySf5weLG3l9DaJjlsMfgP+zvkjHXdvpQGlY1pP/L
Qr1yzJn2sGE0nBut+hywvZbOmHMPtWhILrDq+IHPI/3OVRvvP1PG/yu236w8
RGepDg2avh1zSX4xlomoPDmCBsvZ5+ecIv7wU2FPoy4Nk8psrdKJPzRums4d
RYMaWZBk//DxR9smPRpcFnrR/Yg/vFiVVaRPA1bjwVeJPzz66NbfgO6Jt053
l2gxY2h469M38j4+T7+bT8rjx9KwsGbC1TaSHy46hH0wpCGyz+KvP4k/ZBVZ
TzDqfV/dE9ata8fTkKTA+1SDuiLuQsbVCTSIUjstFVGH7p/oIjeJhgfTokSJ
qM12pWraG9PQFvLx2EzUtZt1HhwwoSEbt1+/Uceui9n+fDINnYGfry0m9ZJP
/6l6pjQEHbrIbyH+4LqjeaUZDdeCtzXdR3uW05+0bA4NgzuMTxoTfxCuc27n
9o6XGvksz5wG3sO00dtIvWTtXrrLggZn3lQsCdAfzF5tK7ekAW5+e3sdtZQz
WdHw+2jt+Ud4fdWossal1jScGXZWdRvadw2dlZpmQ8OOeViRo91S9fqipmk0
hCsZBfZD/UWBM4gHNKzMzmgl6y2hM7Nk8wwaMvVfuTNoF3wfvaXYloYVminP
yPyQ4+cBs2ioKo8PZ7B9DqYjxo6GEZ9475aS/PB0b0rCbBr85n8MNUO7xgN5
p49z6J74ded2sOrEeTQ04TJYSvzhamtRgD0N6YdsR8WinWwjr82nYQv54B37
e5n+YYo8n4Y+jxY9qiP+kLj4s70A+yMf0BB/OPQ48aCQhpHkA0W0N++dL3lB
0fDEY0pOB+qU0Nsq+jQN9tIPqNAfgqwKvcQ0kM9MFqFW8M8NzGFoWB576s1w
kh9WTDDpkNDgxdS4a6Ne6XyiFhxpUMdln4Jai9FO2O1Ew/1qj3ahOfqDfTRd
sZAGg7knnz1C++YZKsrDFtPd3xFi/+Qzu2VLaKhtIht99Adj3Nk501CnS74c
l4eDYwImfltKQ4O5+uOdaJ+p0/Ce50LDgMiDjp9Qtw1eHrfFlYbDRzzHnEGd
pvxSeMeNhv9E15YponaSESuputOwOuqN/0i8X79fpdclHjQkdFTpjEL7tUbb
gGMr8P3yTlbtR73641WjWk8aPMRnm43x/iNfmtZM9MLr3wVlPEN7xaPTh9d5
01CeeP+JAepQ3DZc96HBpmnxGXVsz7l5VF5hNcbHReP95qC99uLgq/N9e583
NivcP9oP/XOK9c9c1NLvwv1pcDT0HNdE/CHuv9f6a3vtWfu/R3sH9Pqn8y5v
+/Pr0H/O7Gg6SPIDljG/19Nw+sqavR1ov7Vu0eUZG3E+cFj2EH/wqVy9J5CG
9eiGCsQf3OwNHgXR0LHT8aA1Pu9Tp8IXw4Jp+BW18/NA4g/CqQdcNtEQtaa4
WET8gfjdZhpGX7fpK0v8wXp817ctOD+gdnE18Qez4xfMt2F88DY53ohaMH64
z9YQGpTFMfM/YP//Rh3UKwmloejIj1808Yeh/Z6p7kD/8543xxL1ctXQyAU7
aTiQZ3qKR/xB8fesxDAaRo3ZsNoPr7/TuaazdhcN37Nxg4c68Ht9zqQ9NKSE
4UaH+EO968r14TTIbYkwmIH65dvnujf20pDryvcQEX94KqpSiKBhTODM4UNI
vfTg3l6HSBo4BIjh+zTfnmEbE4X+TT5AIv5wNa/95X4ayPY2GLU4Z8q50Qdp
0Br1SCEctZQTReP8ru1Qq8fnuZSop5MbQ8Pzw7KeRiQ/HIqr/H2Iht1Pw3kl
ZP+wb9Ae21gaKOLgqO+H7pkefoSGP6fC/iYSfwiS/fkoju4+h0dt7B+UpRWP
z28Y8oCMT82KFjfXBBqW9XmoRfaPB529tDKO0eDZPyCUh/3NJB+4JfbOb5v9
wjCLZBoe3/o9fRfa02c8st6WQsPdMZHWA1E7WcxrLTlOg76MxU+Sn/qZ3MpQ
S6V76pVrYyxdHE/S0N/6ly6Jv6t1cjST0nrHZ6S60YO6dIzH/evO7Sf5QTll
u3EGDVcg9H0J8QcZrakbTtNwMsl/gw/aOb/2N9/IpGFIppKrL45XbWPfdMUz
NNzeNsYxh/gDOUc/i/GJ/IAB9byX7eqHzvWuPynXyaahonnFgDd4fdbdz9sM
zmO+9cWMS/zhpov5qlwaDlqt0jdDu9qlZ425FzBejJxl+hH7u5VFpXZepMHq
bsOtVOIPJ+4umnmZhsvjcmeMxesNjsKgvVcwHtxU3tkX7U/3XympzKO7fwfD
Q3/YNXnL8Gs0HEnr6/8f9m9JfkhwnQbb6KKDa1E3rBvVkHED81/bpgdryf7B
50hKSz4+76Wj6++gXeA20MmyAOcni/4vjfiD027VkFs0kHLgP+IPQpniu4U0
KL65l16C91s+OzB4YBHGn7dDbv1DrWHTPMWpmIbY4SlJGcQfzFZ+TrpDw76J
ccuDiD+Mr0n8VIL10XbTiLGopd8N3+v1z5dDK1Q2lqL/9B/+2xB1hOrcwvz7
GB9wGtcQf1AsCFR6QEPJU7Mdy/F+zZ3mJoKH2N+UWGY19pfy/VztoXJcH7tu
UAVoF9cbJryuoOHzC+wY7Yo1SfSYShqehQTMjkH7padDlVc/xnpHaFNZg3rl
g6ibF57QUBac4FWIenhRnw1/qjDebLw0x4/US1e3TpxVjfl7d9VIV+IPOb/e
731Gg/eqc4o3sH+TU35xj5/TkHf66zV94g+Jn4TaL2lInDHznwLJD4eWKS1/
1ev/M/dVXz/9moYbmbqT1XA+2kKFAd/f0ND3nPMLf7SnB5UYTa2h4Xqfz/kJ
xB9wOx3yrvd5+pGDpfeYbxdv2L0V9XVnE/6gjzR0XTKcuwrvt5pJl19Y2xsP
Rs4feTW5jiaUW460fzQj1v/zJxpmfIvQkyH+YKFmOLme7j53RM0x2fV64xca
7njtHk/24+Sz+psNNLiTH0Zh/7E6uCNsRP/P/XysH/EH9W8ywia6+zt7tP9W
xgf81hvfsmTern7TTEPN9mpjMt9Lfy0wGPudhnv3is6EkvzQ9PDF6la6+3dI
xB8+zj5w8QfWd6VeQrIfD3iZP+dvG8bfrSsGjiT5oZLXNesX1l87D6//R/zh
7tkL+9pxPG83VmST/HBzrM+TDhrIsUMLyQ8kAHbS3VwA7Q1Zms+W/8F6BHcn
5SQ/nIiMzPxLA5986Enyw1Elu9YuGk79y+og7yNzYEvnVBlxT77P2fUzJ1RW
DLz6S7OMSX4gH17JiYF2kXXQIvlhPbZUEHefy5B6yWdp1UJFMfxYtWDzWVxf
Uo6q1Gs3Wiiwre8j7vFfrA7aJyuLu+Mo6gjclgX2E0MxgyOLeprNJY8CFTEI
4uL9ZqFuNjPW6TtADBWbHr4+i/r4+LRKoaq4J/+I9XT3xKqJISAxx+Q5yQ/D
Dk9/O1AMRtMzftaTekkVN3CDxT3180rFsCxfdTEsSlrroIn9Df/z1+2Shhi8
d2xJW0rqpe/rtbqGoH3CC51P+D6b6xvL7YaKgfysaC/xhxqPsIhh4p76oubp
a+sqLTGMIR+yoz74QNKqoy2GpSRwoJb+Lk9HDBcUdzy9jde3XbVzyRohhtl9
o3iRxB9ybmj+0BVDwfrifc14P6dT3AdWo8Qg36/txyDiD0lntm/XE4Oy1t3c
+3j9ddzl3tfH+Tp4unEsqZf2HWsebCAG5pSvcRdeT7ZZi8aIe+rBR0ERzsfH
imHiBL79DLw+1F9R44shPt8LfydST3LIAbSRuCfe1Tm3bQsaj+P7cv7wE1z0
B4xCtyaIoWvT4mwGr583HzPIJBxv99rYW6RemuGcShmL4avwfQCJb2Taj5jg
eKYFH3uC7Zei+9ZMFkPOqd2P52H/amOLSwxNxT35gnxu62cmBtWBZY9IvRJA
FjJHDO/i08pViT/0m9TQxe1dP09lTqbMNhd3/24A7bt/6ThFWogh7mlazg3s
37IpRvWppbh7X0ryw8f+xSOsxN2ckvjDyx3BHtZi0FjoM+4iyQ+Vf6acsRHD
NtXWWlKvSr/jmIbr1yL55ASSH25+TbQGcU89u/ySu2THDDGUmmEgweuHnHml
UmYrBswyF+7i/e+cYArVZ4nh/fTXEELyw9GywMV2YoguefxdHvX4A7NMTszG
+fRZ/nUH8Ydd12u/zBEDmZ7LxB+2cBJM54nhoc7BRePI/oEkLnsxFGXfPvKD
+IOPgXLhfDGEjC0MSyf+4IaZk4/zv+BxG/EX8UKNDSKBGAbUTNqfTPyBwkwl
FPfsdy7PVvhQQ4mhj4qhVxfZP9hsihtHi3vql+GcH0J/ce/7lo1fpXSF6X3e
zXofr/+TiMGafCCCdhPyAaCjGEbOwRWB9hrVJ0ZRTr3r46CiQ83ThWLInU75
vkT7rD+3D+suFgPZjsURf/huxV+xBNfjimfjGlCn1+fKn3Xu9U/pvnmpGIJf
609+irpf9Ql/Gxcx8E/cKx5G8sMDbcOdrmLIeH1ObhPafYuiX5e5ieHYTpvG
ZrJ/IHWNu7infnmUs91+iYe4J96HnuqUSV2B72v5NX858Qfyg1dP9FfHkWqb
0V53qGG1mZcYuGQjTOqlfcsNgr3FMCpO9Vgi8YftL18U+ohBL+e1DaDuDBIf
6LdaDG/Flo2kHs3yvz+H9hXDDfMwmRqSHzxndsX5ob+8nDerndRLS69deOeP
8daK3vyJ+ANj5mO0FueDfBhM/GF+pt6aADH8HKOtdon4g+3oZ1fWYfywXfyQ
nE/9Sdce17xeDH8dbviSeCHl5xvRX1ZZP3MzZ/l5oBjKw/6Ybbdg+XkQtg/b
o2SE+nZop6xasBgi9X0GnOSx/HyTGD5wz33J4rH8fDOur/dT7wwxZ/n5FjGs
NScVNsvPt+H6Mvq0l9QLUn4egvHDfa23pwXLz0PF0N7x7ZaPOcvPd4ih5saJ
OzssWH6+s3e8pfw8TNztJxYsP9/Vu/6l/HyPuOe8Q8rPw3v9/a6y+uzcveKe
/YyUn+8Tw4mHr2YWmrP8PBLtj2TnPTNn+XmUGJrDa7ZOwP6iPn4fWblfDEvI
waQly88P4no61j/yoDnLz6PF8FlAyCTLz2PweTEbTLJg+fkhMZA/G+BrwfLz
WHHP+ZWUnx/B+Rzg4KthyfLzODGQn823WrD8PB7z3xwZc5JvHuwfH+6Y0BtP
pfz8mLinvpHy80QxSI+nzVl+nozt8+2nbUAd49PPfUOKGFzWBQVc4bH8/DjG
y3G2XzbwWH6eKoat3tfXRVuw/PykGM65aLe44/XkVw+H0vD5mz5vzeOx/Dxd
DL5mQ94fsGD5eQbG68YZfe+as/z8NM7n/cvTssxZfp6J+WN8wcZ4c5afZ2F+
qxjn/Nuc5ednxd15m8fy83Ni8O9DyADLz7PFQMLTMLQTzDX8vLj750/mLD/P
FcPFjKtzeOYsP7+A8aVwrom3OcvPL4q7f7eH17s8kA21vCyGm617B5P1JOXn
V8Rw8tXmyCgey8/zevOplJ9fE3d/l89l+fl1MahJN94sP78hBkqSEuLEY/l5
vhiI9xvyWH5eIIbApeN5dVyWn9/C+EgKey7Lzwux//Hc4GQuy8+LMJ+Qn2ea
s/y8WAwGZKPNZfn5HXHP/tyD0brzukQMJQmeX+fzWH5+D/P/9xnlK7gsPy8V
w2DyQ1Uey8/vi+GQ2oyqz2iX/m6oTAzT/Q8ZDuSx/PyhGGZmRptpmLP8vFwM
JiecfL24LD+vEIPO0oEHjvJYfl4phrtNcmMUeSw/f4z1YJr+kDs8lp8/EQM5
Zirjsfy8Sgwd1d9L23gsP68WQ/8Dj6tbuSw/fyaGTXMilKeYs/z8uRiaHmk3
jTZn+fnL3vtL+fkrMdhXcqP9UE+5NPBj8mt8v/hTJ/O4LD9/Iwavu4Ex9hYs
P6/p7V/Kz9+JYb9nrB/Z/5Pt8s33Yhi983xzG5fl5x/FcK9M0TiKy/LzWsy/
0w4YzjNn+XkdPk/lqYJ7PJaff8L1tLJ2qQuP5ef1YpAjPyjgsvz8i7g77/BY
ft4ghqyoXfnXuCw//yru/m4V7TybcePsmsTwcpjVuzEWLD//JoZ5xv/0/vJY
ft6M6y/d+uogHsvPv4uB/GzLA/WfoX3l3FvFcLhx5pu1XJaf/xCDTMCkRdt4
LD9vw3pFcVCGlznLz3+JwfTsFYvxqG9///QytF0MZqnh7yU8lp93iGHK4frY
3eYsP+/E+cVlTNpL+fmf3vgq5ed/8X0W7nwgY87y8y7Ml/JBGzp4LD+XYWCS
MiW+z2P5uSzTs/+S8nM5Btq1G6+8w+vlkkbO7qvA9OQnKT9XZHr8U8rPlRj4
9EejhNRfUn7eh4Ej+dUDdUh+CPo30lCZgT3lx1z+cVl+3o+BiFkrFbTNWX6u
wsDixcRjWX7en4FpZUsvHeOx/FyVgSfbZlSmc1l+rsYAVpNDH/FYfj6QgenS
Dz1Zfj6YgfFZDCXisvxcnQEPrfdOQ81Zfq6B7/NB/Xwrj+XnQ5ge/5Py86HY
n+7vpgU8lp8PY8Bs37UZF1A/lBnqfl+LgVaG/GCU5efaTPd3jDyWn+sw3XGW
x/LzEb3vE/Pyp80XXQbuXuBFNHJZfj6KgYLR4xlzc5af6zHQ56v39xguy8/1
GdAcsmYqWe9Sfm7AwC3ZSc63eCw/H8MA+dnpMHOWn49lYFi9XeMWLsvPDRlY
kAjPjHgsPzdioG/p6k5dtD/eZXzKbzzTvS/msvx8AgM37hiLbnBZfj6R6Tkf
lvJzYwbMIxovJqMm4SPShOnZr0v5+WSmJx9I+bkp0/0dvjnLz82Y7u8QsX8X
cpDMwfFf2P57kTnLz7n4vnuUvdt5LD83Z+BS0r4WVx7Lzy16n1fKzy2xv+e1
i0fyWH5uxcCXz1eGP+ey/Nyagec5g3ZXc1l+bsOAaOf02/Fclp9PY8Dl86AT
ZP+ZVD/mjikwYKlmOJnMl5Sfz2Dg6H9YEPNYfm7LADleJ/FOys9nYfv4SBlf
tEu/e7Fj4POJfVdkOCw/n83A3yGmjkpclp/PYcBx08x3uVyWn89joKyPwtRo
HsvP7RmAwsku97gsP5/PgI7BrI5QHsvPHRh4UKs0cwSP5ecC1AuxgOex/FyI
63UYVoY8lp9TDAjvWebs4rH8nGbAVzBGHrgsPxcz3RyLy/JzhoHZdgmC86i9
54/42CZh4JDrqwHHuSw/d2Tgj7mJYBOX5edODNDkA1Iuy88XMrDkjHrsB9RT
xv69obGYgfCAJ4/WcFl+voSBuvLLivO5LD93xvk6+zX0Fpfl50sZuHJmkrUJ
l+XnLgz8dzdGbQaX5eeuqNNih93nsPzcjYFSwfRTezksP3dnYCj5wx48lp97
4HqmD+tFcll+voKBwYUnIkbzWH7uycDK3C8BF7ksP/dioHiE3/fFHJafe+N8
PXyjtRrtvDMacnk+uH5IgOay/Hw1A6dqmkN3c1h+7ssA+SzkBZfl535M9++S
8X5/d/14We3PgGLqX7VsHsvP1zJgt3VlHZlvKT8PYHrynZSfr2Ngte6uW3+4
LD9fz3Sfe/NYfr6Rga/DHJfocFl+HshAiVs8w+Gx/DyI6f6dFpfl58EMLCd/
zgM1+dmI86beeCDl55txfZANO5fl51swH/D+Po/isPx8GwO6aZsDtqJdTq3/
qE0h6B+47a7nsvw8lIGwRY+vf+Cw/HwH+sudlC1DeSw/38mATPHdg5ao79U3
dBwNY+D12FcTSDyW8vNdDJxZHV5ix2X5+R4GFh7PLdPnsPw8nAGnujNXVbks
P9/7//ID4ecRDMzfgJmdy/LzSIyXJS7FGTyWn0dhfP6Posh+SsrP9zMwiGd9
g0bd5/Bo91EHGcDqfJgCj+Xn0bje/7pdcuey/DyGgcea1e3E36T8/BADbzmb
NxSg/aG//LTpsQxELsGNHY/l50cwno81D8/isvw8joHKIqsC4u9Sfh7PQOGv
LiWSD6T8PIGB/tMtkqbyWH5+DJ/Pv6/Em8fy88Te+ZHy82QGLiv/Kr3OZfl5
CgNdrRyX/RyWnx/H+Lw1dO8QLsvPU3H9J6cdPsNl+flJBrRvDE/mcFh+nsaA
BQmkZpgffg0P/ZCO+UqpsjiNy/LzDAbINjqbw/Lz0wycPTZOeQ+H5eeZ+Dyb
o343YPujlb8Xy53B59maMNmVw/Lzs735URp3zjFwQFXN9Q+H5efZuL4TfuS3
cFl+fh7jVwPvFKm/pPw8F+dXCqpZfn6BgRVTcjrIfkvKzy/2xlMpP7+M43k/
yY/U41J+foUB1aR1+rc4LD/Pw/n7nf3mFJfl59cYSEnBAeOy/Pw6Pt/YN7KJ
2D5pIY7cDQZUciseevFYfp6P8TLWfJcPl+XnBQwEbjOctITH8vNbDDS/vW5B
3seD8z2ouJCBBI06m4cclp8XMZC58cqI4TyWnxcz3XmJw/LzOwyMruYbneOy
/LyE6f47cByWn99jYFxiruIOHsvPSzH+4LZRmcfy8/sMuJFAzmX5+QOMX2RD
gDq1xuij/cPe8Zfy83IGPF2FViTeSPl5BQPRWn4TyHmflJ9XMt1xB+0+15Tz
vR4z0FT/JbKYx/LzJ+hvVh0/nvFYfl6F+dcmyImMr5SfV+P6fbHv8UCSH0hd
+4yBahOsoHksP3/OdP+dMC7Lz18ysD81dVcKl+XnrzB+nOloieWx/Pw1A0aL
8oYe4bL8/A0D5ZPWjZHjsvy8BteL3JMnJJ9J+fk7BnI4zSfIeEv5+Xu8vq/u
2zdo97fVk1P9yMDeYr9+E7gsP6/F+Ouv/1uaHwg/r2Mg5tcazhwey88/Yf6Q
OiLmhxGyrybWY73Cb7lyisfy8y+99bKUnzcw8N0VN4Yclp839uZPKT9vwnw1
rHTPBi7Lz78x3b/75LD8vJmBlhs3ZwRzWX7+HfN/5tRMsh+U8vNWBuJ1NWJI
vpby8x+98V3Kz9swfq/KeenJZfn5L4y3Oxeu/MRh+Xk7xtesd/q/UFunDhv1
qAPnJy3nhiaH5eedDPxzTrJsMGP5+R8G9pm8+LCTw/Lzv0x3nEQtt7W941sX
5vNPHY9nc1l+LiPpGS8pP5eVwAi5OXIDeCw/l5MA9+iSfSFclp8rYPvp9Kww
LsvPFSXdf1eSw/JzJQnQ3zISyPhI+XkfSfff/eCw/FxZAuvsjPScuCw/7yeB
n//9KiHjJ+XnKhJ4ymjudOaw/HyABF7NH35iPYfl56oSqFDZaLwPdV/yBz3U
JFD+8tnXuVyWnw+UwHGVL4vrOCw/HyyBrfNluoy4LD9Xl8DoQcNv3SH5oebb
0FwNCQx+sda4mMvy8yESOB13UWM/j+XnQyU95xdSfj5MAo62G+clcFl+riUB
1edw9RmH5efavc8r5ec6Ejj4dZB3GIfl5yMkECz9oSjLz3UlILqpspjUnwMi
DEMtRkkg/83flqVclp/rSaDsSkZInRnLz/UlQLbvsRyWnxtIgJ//vO4O6see
fZY4jsH5+vqraCqX5edjJUCOncn+W8rPDSXgt+LHiXcclp8bSSCh0F6R5CMp
Px8vAfNTf58KOCw/nyCBCdTeW7c5LD+fJJH+HCjBjOXnxhIg6b+Kw/JzEwn4
z/qV5cNh+flkCRzp/DgOOCw/N5WAENRdb5ux/NxMAuGfVsmSeCLl5xwJ/Pro
mvIU2z9v0k3u5Epg2/LyRFJfSvm5uQQaVY2U5nJYfm4hgaVt24Luclh+bimB
D12jH6dg/0n3uoKGW0nAp8VI5o4Zy8+tcX3YXWr9y2H5uQ0+L4aTNjOWn0+T
AAlnmlyWn4ME4pK0j543Y/n5DElP/STl57YSeLT+XZ9PZiw/n4XrO7Zo4SAu
y8/tJHBpG/nhPMvPZ0sgZdInegmX5edzJN3nThyWn8+TgDL5QQuH5ef2Eth/
PWDcTJIfKM38/PkSuKebsoKsdyk/50sgT+R+JoXD8nMBrg8r3/bXHJafCyXg
HvjVMwe1z4Sfsa8pXF/eHoWknpfyc1oC5M/gpHNYfi6WdMdRLsvPGQnIxx2z
+8Zh+blEAkOmnsuZz2H5uaMEFGyeXCL1hJSfO0ng2IqQDbs4LD9fKOmJr1J+
vlgC7xc1upqglv7Oe4kEpgYdUG7nsvzcWQKhmdYh2WYsP18qgWnKqx7eMmP5
uYukux1q//MDXoW4SmDzf6vubzNj+bmbBDoEZf9N4bD83F0COq6iQelmLD/3
kHRzZbRL980rJEC2Rboclp974vqa23ZsGYfl514SINvlX2YsP/fG9aur6c03
Y/m5T+/4Sfn5akl3Xuey/NxXAsuP1i815LL83E/S/XdMzFh+7t/7fustx4wa
u1YCsjXPcj+Zsvw8QNKTb6T8fB367/fF685zWH6+HsdrjX/9EbzemgTgjRLg
7TfmneGw/DxQ0j3uXJafB0nAKPaOyXVTlp8HS2A3boNCzFh+vkkCJUmnVjmZ
sfx8swRef6M0Ppux/HwLzneU37fhHJafb5PA3UP/ae4wZfl5iAT6kINOU5af
h0oghrPVwceM5ec7JECwNZkPKT/fKQGSPn5wWH4ehs+/AHceqGfE60yr3yWB
iDkZOww5LD/f0zseUn4eLoHYA/8JazksP98r6d7Xkvyw4c/QvhE4vnpWfsvN
WH4eKYFrcY+iwsxYfh4lgWWPt4fSHJaf78d4rfCu3zgOy88PSsDGg+ss5LD8
PBrXB+6ON3JYfh4jAQfGb8AqLsvPD0lg7hQ4rsxh+XmsBDZodT0ewGH5+REJ
3NpfdSbRjOXncb3jKeXn8b35S8rPE3rz54C/6kuyjkm6OSeH5eeJGI/2VdWR
8zwpP09G/1p7Xe6RGcvPUyTdv4PG9k+qW7n3j6N/JHvmfjFj+Xkq+vfGZAGJ
N1J+fhLXe3Di9NUclp+nSaBfWMAAMw7Lz9NRu2/QvGHG8vMMCZDynTFj+flp
CZyQva44mMPy80wJkDBP9u9Sfn4G48cdzVAd1IN3TEimzkrA4/2CGf05LD8/
JwHp9oHD8vNsCUz8ccuUaCk/Py+Bs9U/kpNJfliq8p9frgQUzdJcIsxYfn6h
93mk/Pwijj/5oNGM5eeXe/0HqyZx5BUJYNXjGcxh+Xleb36T8vNrEhhENspm
LD+/LoFJX6JfuZqx/PyGBN6sCY/8aMry83yM91cTBg80Y/l5gQR+b/G+vs6M
5ee3JD3nE1J+XiiBFQUL7Q+j/U2tfr56EeY/p98VilyWnxdLwNjaZIi2GcvP
70jgH6a3x2YsPy9B/125rk8O6pMFckdM70mAIn+IypTl56W9+V3Kz+9LwDTq
z60CM5afP8B6ZMdRPQmH5ecPe+OplJ+XS2AR+UGxGcvPKyTQNLY9rd6M5eeV
EnAlH8Cbsfz8MeZ7bk6BI4fl508wf3/j+SVwWH5eJQGvD7svtnNYfl6N/pPW
bzapt6X8/Bnmc3KwT/LDnOGvnj7HeKQ+I2GXGcvPX2L8Hm7faMdh+fkrjMfk
Dxmasfz8tQS0q+rhKckPJK+/wfWuIfNBi8Py8xp8X/uHe2w4LD9/J4FPlvpv
T3JYfv4e8/m5M0ldZiw//yjp/ruhZiw/r0V/Ol+ZqsFh+XmdBN493HlgKYfl
55/wfVZNOzuAy/LzegnMm6c2M9OM5edfJNCloiBrymH5eUNvPJLy80YJjO/6
trsfl+XnTeiP0atrVLH9BvIHzb/heB6L55HzHCk/b5Z0/50sDsvPv0vg4W1l
B3L+IuXnrb3jab2j5fGVH73r76lFfKTMz976dLeJut3cX1hPDzm5wwWvtxy7
tzOqHe/fBwttUi/pyJ+v7kD/Pkf+4I48HFMPXjmyUwJtHl7pdbjeyJ/P8fwj
6ebA+D4ysj5VZ//2xlNSHvzswnz4dUdsDergyUbTpsksAMme85fJ/A2prWzf
KbsA0qqwkCP10kv7cw/kFoDF4JXZGWgPrCz0GKKwoKf+JdtRZ8UFsFGtYrMl
8YebODFKC+CTqGXrHJIfLo3f87XPAoiIm3WjBu3TzxyfzlFe0HOe2Jf8Ydp+
C0D6eTjq40cPZt1WWdDzfjgby1UGLOiZL8XdoVpi1QU99cXlLb/Lj6otgH4O
6eu1SX5Yvzbs/cAFoB0/IiOf+AP5uy2DF4Cx3PLN8qj/V9RZxkW1BQFcMVAx
sMFAxGQXNsAuxsBu8PaaoGI3BnajGFj4TGxRARN9YD7BQExUVFCxCUUBFcw3
c/fswifmd+69e+PMmTnnf2bm1vDheZOrcpDHX1eoP84Vnx4+V42D0/0p0XsJ
6BbqrBSvwVm/T3rXmzV61OTg1LtrQySyD+07Ja1z4GDGfv99z0kfmv27OMWR
g4eDuzwz0vxhfLEWzrU5CDrVagT5AwfrR3weVYeDmdta9i2HsujgcjCqLmf1
h8pV+sf03YmD0dJw/2b4vnHUrublzIGyhneejfKEXytvLqvPwVEnQ6WtKNfL
K77wtgsHx3/7ra5E+pAxq2WNhhycH/Q4/B9sX/zyy0dTI86chwflZo8D9u1v
zIGP7az2YXj/75LSpY9NONi4rNbShqQP5Ca7cjB+6ojZV/D4HrH3rgVpONiT
7f42yFgCqubXnH1Vy8H6EVmOV1BW84q54/k/TpzywfMH0wCu46z+jP3m4+Hb
9BysWND50EBsf3L7u89rAwdxJdoFpGP71MXhFbUeHNt3VQIazXaMn+LJQX7z
RP+9ZB8orqUZB7SMGYDyilFlPWxacNA0b+2FHjR/IEVqif21eq0V/mQffAt3
rm/FQdKHbv+5oryj1+RBT1pzQMvSV/F++3bKsKvfloOd8/rXdMXnd5ijvzC6
HQcukxreHYrHn9A/mRndnoMXON07Tf5S4wH6gg4cDL/Y5NFhlKtTomFAfdh2
1Tka5eeDKoUt78jBL4epj6ugPLPcuYF3OnGwPX7V0vooayhhXRcOenmlZz9C
+dn3QxcHe3NQfmM1oRjZB0PO5ANd8f38WwnGkD68DXP71I0DT/UP7cMz+9fN
e3CQYl9ny2SyD/dXbJ3bk4PSlQ8H1ETZ90ax/vG98HmVl7nkH9L0o0IfDr74
tfT8gc8bc+ZznG9fDq49mVZyErYHHBs9dXs/DipTwijSB1rg6s8BTZdP4f29
SW2cqh3IAaWn+IXtc9ff3TzVh7POl/QruveJ9cXfa/P65yuU0+ddKlGCw+95
fLehKR4fEVP6TE+eg8/LmmkmYXuXcdGTQgUO7nRf0jUa7+fb8KZNnooctCNA
jPJBcXdafZmD5xuWL5VIH2hjvMIBPcZvlO26ret53MTBzw/Jm+6QPrQvU7xw
MAcjThfOf4jnT2i2IAaGcoBfz+c9yvW0BeNXDOPgXtvqk+6QPlDe7+H4PVeK
+mWkDw4fntb0Q32asWJ+CulDpaHrh/hzMPtwSthjPP9dqZRuB0cW9b+oDk4/
Po3C96EfdUZL9iHv2qkWARzMazElbSOe/zPDa+y8MRyM2qn4ONP84SUlyuas
/o3qZ47noG/TLpfq4/n2tw+uGTSBg/vFe6TEYDulhdsxkQONz62Od/H3p8Zu
+flmEgcdKTEbyuo+zikcfNtkm+GKv/fo0PLR06YWjRcrdv11ipuG/ReHlZko
t9kc+LDEDA7abAzXHMDjs1bnrOoViPrirf1uQ/qweFSnDTOL7r/v7BcFT2dx
5roY+HvFJvNRLnNQ3+o9jH5B+jDqjv+YIA4494ymtijP2V3d4cRcDjY7N9hN
+l990MX7hfM4aPRBn78C5Wu9Wq7suADH44DUbS8MqA+dorxWLsTx5O/Nnhvw
9zrN+frl7iIOcstM2DcOj0/V7zrqsAT1qYnblwXYHtK45oihSzlzHiCUvequ
dTy0DJ/v16rdRtKHqrZ3c5Zz8BanXfQ995Sbv6zlSg60NS66HsX361v8e7v5
wRysq9w/vQy2lyqYkJewioNmtMCJcsynd4crhnCw68O/nxfj9WgZmluD/bX3
6FAB29G7qbFzLQdqIQ+Ub93vm/R2HT6P253FsXj8PAqkD8X+0QcnXmQfbCq0
mL6BA0rHlUr6cAYVbiMHC84e4dfj84Ue0x0suZkz5x1FuQslKtvCwaOJjQ/Y
oVwxLbvSxjB8/o9DxAA8n7YzPNuK9qHJLqdnKIsrKi5ssI2D4BnVB85D2Q4f
d+x2Dl4+yx/lRfow/c/HEztQf0t/gh1kH8bN2PdjJwdr2s/R0Xis5hXczcFc
YWIy2Zt74sjKweEcnLzX2isef1/NG7IH+1dnVFQ8n8KKHPdxMGB3vzc9UKZV
+GH7Oet8LaxZ16xDBzhwpIIGeL6a9+AgBwXx+zXjyT74lfRtdZiD7Iu3+2xD
WY2ri+DgHaWVRnkwTRiOoD2kjTt4PfvSO+dUOsZBbzVhIstvH8kBpT2cQvOH
vJAPO6M4mGrYVuw/D5bvPpoDKuuwBfvXo5dzB+lOcGB7+sXTlR4s//1JDnbv
I8cb9eH2+CvnT3FmP8OT5cM/w8Gmz0sGz8f2HbEmfZ8YDhKWP0k848ny458t
Gm8csmqHpZ7D8ekI1/iXB8uXH4v+Qy0Pp/0o+21uX3ZcHAfTTiTPvmhk+fPP
o/5JD0PXYPuL+J+Tf17gQKIESZ4sn/4lzpyHnezD5Lqvgy9z5nVuT5Zf/woH
36eWyz2J1wsZXKF/rasc5Bwy1id/To2Ti+cgKz2xS2WUv/T6HXc4gQPRMSRo
sJHl37/GQcXRGeXOoOxLG79ucDCds8s2Glk+/pscnDg3ZmcD0ofGaZuvJ6I/
QAnljCw/fxIH81dUqNGX9IGAym0cL9vFvb9E9qF31TO77mD/GLm4twfK84qf
n/T+LqeGJ6cYWf7++5w5zwbpw6ejaTMeoL0a0WXPXZQjmqDhTuZADUcn+5C6
vWfpR2gf4urgkMny+z/G8e1kdg+yxwdvrI7ZlMKZxyEPlu//CQf+k/+uz8Dv
bxcT1LDRM7S3A/IG5RpZ/v9UDibG3lUOkn3YN279qTT016ZPim5pZPUAnnPg
cavs0zd4fsYDzY/OLzmIdEPNMLL6AOkcpM/XPjmOcvP5vcc+eMVBVLnk4Z8N
rF7AGw7e7JG6VMP7i47EhrfoD+UMzAw1svoB79Cffff6aX+U6TXkvsfxsozv
X2cPVk8gA9/P5ZCN7ijPWJl5bGEm2peegY+fGFh9gSwOmtNAS/rQrHy9yh+L
fl+tN/AJ+69f3TWRpA80MOYU+VNq/YHPRePHikrZBfpc9M+5eY6rjaweQR6O
/5NwJkr24dcz/4v5nHndCZ/ndHMXB9tvnHU9ol9m4v2+39GfqLL9B3iwegUF
6N9Nv9GqK+nD41iv54UcUNaIbSjPsbfJbfQT728nbRRBfaANrb/QX3CpJnf0
ZPUMfnOweKVXcBuUZ53Y5vj7DwfRk3/HdvBk9Q2K8XDHcHp/RTw/ddeqZauL
89bfV/dN2vAwlwAm+Ushc/Jql+St46Na/6AUDw7Zy8avIvswe+zQI6V5mBpn
c4/sj1oPwZYHWl4if6f0aDmpTVke2rZK2UbvW9XLcjwMoo1LeH01L4Adbx2/
1XoJFXioSxMPmj90antQrMjD0RZ/o9p4sPoJlXirP6vGBdrzVv9XradQhYfs
wn/ensDrbahbe+HMqjy0qPd4WbCR1VeoxoMNJRrH630rZ/fJtgYPG+pEH7nh
yeot1OSt69+0LWiLAw9uXU1jczxZ/QVHHkwFlwuT8Xrn32Zea1ybh16l0FJ7
sHoMdXhrf3R+8LTZmbo8UDc85sHqMzjxsKtY8PpGeL3Fl26GezvzVv3sU2jv
G1KfN+fhI3+JOIMLb55XeLD6DQ15eBpKhQpKQM9tEXP8GvEwMDezTgmUqyZ/
dj/aGO+v1sXPPUkfVvzzIa8Jb86D7sHqO7ji9WjDAc0fZgQPWqzhocmzS3UP
ebJ6D1oefrqEu9N6LE1TqrjzUN4ZLYoHq/+g482cgvSh/xj9Hj0Px1feUl56
sHoQBh6aUmJ+lAcuaBpm9OCt/VPNU+XJQ+UBvZ+Tf07piy834+HhSeeN342s
XkQLHiiNrSPKDnKZKf1b8nAqo8xLGj/McSA8DF8qdwgl+1Ba8/pFazz/Y7a2
kgerJ9GWh/2Lv86viNd/0fxDr4ntin5frS/RnoeRvS/XGkX6kF72/J8OPCi+
q1YM92D1JoA3c32U19wudF3TkbeO32r9iU68db3oS2zG5rpdeNjLhV14bGD1
KLx563zE9/CTEse68rA2/fiueJSdXtU7k9+NB/8jia7Faf5AaZV68AB7p2XQ
91HrVfTkYVr27irkL9deci4tsRcP6F2eJP14E/d3bdU+vNX/VPOY9eWh48LA
3Awjq2fRj4feVOAL5fTBW2My+2P/VxOUsvoWA3noSYmqaT5NDokPD1+fFH9c
3ZPVu/DlrePvodaz1pfleHBtoCsW4sHqX/C81b5TWEmYwEPuLNopxuphiDxw
eXXW55A+0D4RmTfnyfBg9TEU/H0KqEY5o3PN5BgTD/+ldFq32IPVyxjMm+sW
kX3IaeXdbShvHf/U+hnDeJAznaPIX452+n7s0XDsH1Htuvczsnoafjzsafwj
aCPZhxsO9Ub6F40Han2NkTwU1Ow4ojHKQ2LKrP46iod2o2ekyUZWbyOAN9el
QvnKvoKCJWN4qDXh0vvlRlZ/Yyxv/s40fwj94F9tPH7/mZtO90E556bOQZnA
w7GnzesfQxlnQff3TuQhkcL/jKw+xyQeOtdeUGEF9pfscde9PKfg96NCTNiO
o3Lu7Km8mQOTPkhnj16ZxkPV2DMxsger3zGDh2dX8gaS/TzR7ZDjwEAezr0s
/2ceykELPiVunYnjwyShVgHKNZqHLUufxUPe0X3Vab6g1veYg+P3zE/tFbze
LJcVeZOCeOt8SK33MZeHwtjA5DA8PrXSzKHF5vNAy/vVjKz+xwIeUnZdfd8X
271+j0pauxCfT7/Y6GJk9UAW4ff3poypJeBft8Yt6i3hoXaK5vIrA6sPspSH
HQvXb2lO/hLlwVvGm/e1erB6Ict56/xAXYdbyQNtS7I3svohwaifb0YELqT5
w4kmC5NW4fukBTgDqycSgu/P3ml8HdKH3TU/UaWRJTgtu+rB6ousxfEiMafZ
VtKHEFs5ex1v5c1qvZFQ3upPqZx+Q9H9q/VHNuL3/eXhQP6dNPp9M7vN2F7l
u/DDwOqRbOGhRq/1QY1QVteJwniYQIAAj1+2pq7vq608fPBoXvY5tjt3vlZR
sw37pyeBBVavZDsPTrRgT/pgiJlzbgcPc3ZFdCpB9oHiOnfx8PfEnNxoPP99
3YMfuu/G8Xm6kL5Zz+qZhPPmfc2kD3ZbBqXsQfv26nVVsmdqfZN9PCzd8jLZ
luxDwbIro/YX2UO13skBHk64l7g9kOzDuxn67weL2tW8Rod5+JXweKeI8rQH
I7cviyjSL7UeyhEeAijxK8qPL3Flaxzjof6m4d1eG1h9lEge1kBc5BCU1ToM
Udg/ndt7VzSyeinROD629PxxD9vVZd8TPORMPlD2mZ7VTzmJ339q+euDUXZM
zO919RT6E8/XTJIMrJ7KGR7+NK7m8hJlwjY+MTwckds3Oa9n9VXO8jCDNgCR
PoxAA3IO7f2/2tihBlZvJZaHfXVuNb6EslqHJY6HqM1tPS8bWP2V80X6qOZt
vchb13f4QLczPS7xVh6h5nG8zIP+wui1NT1YfZYrqH8dXA50IfvgmJDmfBX7
p7f3dpoPOA0sv250PA+PmksV8/H3zpY+0zM6gQeaJjX1YPVbrqE+UEA/6UP+
/hivGzyMpY3YePwbt+yA5Td5eJ4wslsEPu+89E0N7yTyQOEp3wysvksS3t9f
Me81tqvr+LfR/tl87kfrb2q9lzs8/HPn3LOvKHvTBPguD49/hsxINbD6L/d5
CKLCqKQPh/3Hzn2A9iWpbd97Rkv8eZE+m+PPeQjZvrT9Rzz+9a8+Tbs8xvHm
QRXtXqMl/hzH+5s1esQaLfHnPAxe4npzv9ESf85b10NVfp6K/auV/4QLRkv8
OdrHF55Vwo2W+POi8d8cf84DhX/WNDJ+ns7D50vFrizH+3M5vDT0xivevA5u
tMSfF/mL5vhz1Mfll3HmzPj5O946/6Dwpw/vUZ/sZpVs6WGJP+eB3C3SB3P8
OQ+G4ejxGS3x5zgepCX51MXjowZ7d7X9yJv9NKMl/pyHg15UmcsSf472KbVi
hVVGS/w5jo/61HMGD8bPc3lzHmGDJf6ct65vm+PP0d79nXxlidESf479cVwS
N9iD8fPvPJSMmG9/A8//VG5u9OoCHB/XN9ix0GiJP+dhwbwXF2cZLfHn+P6n
GEs/Mlriz/H7Nv1Y4QKef+qtEnzkN2+dP5njz9GfjCzzJ8bDEn8uQMJVfIEG
S/y5AAdPbrg8gOY3tEHSRoBZXhMuBnlY4s8F6E8LwB6W+HMBRm/U/e7lYYk/
F6z+hMrPbQW4m5xVg+4/b/3GfENZAa6X9024qLfEnwuwfP/Ceg8Nlvhzwfq9
VX5eQYC2V73GkT91bty02/0qClZ/3Bx/Llj9AXP8uQDt/61co7rREn8uwM29
tYcNQHlBN99DE6oKVv/KHH8ugK3rzHLnPCzx5wIMIkfXYIk/F+BPMgXKlICu
Ls0WhTgIkLjQacwzgyX+XIAK1/Ic++st8eeCed3KYIk/F+BU8ZQFZYyMn9cV
oHDvIc/v2K7GwTkJkDclZe41gyX+XICZtPCnt8SfC2buY2D83EWAfu+DB3ZC
eentsdlVGgrW722OPxes9tkcfy6A2+Ixi6saLfHnAqAz9GEJHt/7cK8Eo6sA
7ifLxHMGS/y5AO9fbr3b0GiJPxfM68gGS/y5AHM3BWXrDIyf6wTAycOLy3pL
/LkAaXc37phnsMSfC5AUiA9ksMSfY/+ZmutS1cD4uWfR91XzBjcTrOsV5vhz
wWrPzPHnglXfVX7eSoCKe07vSUKZ3LFHrQUwER7wsMSfY//l2w918rDEnwsg
0UKewRJ/ju/vlO/zNSg7UGGhDgKcDvEaQOsT5vhzASK0u97OMljizwWIbTr7
5QiDJf5cgBK3gmy9jIyfdxGs4+W61H+myd5F+mGOPxcg1W2wW3mjJf5cgB93
S311t/DzHgKg17AjBtu5mNl9Z/cUQHPNb/JfoyX+XABDz7tDPhgt8eeCeV+z
0RJ/LsDOrJ+T1uH91Q2Vmm7th99/W+uGpw2W+HMBPK88W2xvsMSfC/D5d4Wn
R/SW+HPUl1W9L0Xh9V6Pa2Nz1leARsr1BmeNlvhzwTp+m+PPBeg0ZPbPqUZL
/LkACzdHDq1tZPxcFGBFj7PruuHvKR1CQ51kAUaOute2usESf47fgxJsGCzx
5/g9Uxe2eWtk/HywYK5Dgu0ujlPGtR+K44O412mP0RJ/LkC58MW6dIMl/lyA
yr4hgysYLPHnApzIa9GiLc1v8gZ0VfwFWCOs6lfcYIk/x+/tM/Uc+RPm+HMc
j3zevaP7N8efC1Z/Puq20XnOGMG8z8tgiT8XILQeehYGS/y5APt+3Nb3NFji
zwXIT+3EuxgYP58oWNffmuxeGZ0+SQC/Db9WDDFa4s8FuLX1Y7m5Bkv8uQAZ
23e9amVg/HyaADEPj3pewO/1aXZAcLEZ+P3v+7whfVf5eaAAO766XvMzMn4+
UwAKj55pZPx8lgAnt4w/SPOhU4N6+NWbI8C9E5/q0fq8ys+DBGic4PG7ipHx
87mCuS6bnvHzeQK8ajC8J40PKj9fIMD0Du16rTMyfr5QgJKh0RObGBk/XyRY
/SeVny8RwEstTMX4+VLs/w+6Tm+D7YR39y0TwHd1XkvST5WfLxdgTp9K5Xoa
GT9fKQBtS1YMjJ8HC1Z/5t/UoYf+WyUAbSeppmf8PESAy/Xm/ZljYPx8jQAt
J0+52NnI+PlaAUqPXOqShscviIFFr9YJEDe7umNdA+PnoQIQpiT+oPLzDTh+
1r9Z85SB8fONAlS/wdu4Ghk/3yyY12nwegUrwqr02CJA50G99+8yMH4eJsAb
Y4lNX/SMn29F/Tjf/9IMA+Pn2wT4Xn/iOeKZF0fMzB61XQBuUXz6LT3j5zvw
eT85zzhgYPx8pwCTqYC6gfHz3Xj97y1+P8Hjl3YQEpaFo/5TBzEwfr6n6H2q
/Hwf9pcKhaNKGxk/34/jAyU2IPtAiTgO4HgQ7yBcMzJ+flAACpP+R8/4+WHs
f2HLexcaGD+PwP7R1pgVb2D8/IgA5TM+2yfg8Vcz1xrKH8P+TeEeBsbPI3E8
oQRsBsbPo3D8GrJx90UD4+fRAnRDN4HWT9R9+CcE875WI+PnJ4v6v8rPTwkw
Dt0SdwPj52dQnkEaWcLMeWIEWJAbmHPIyPj5WbR/s9q5exkYPz9XNL6o/DxW
gIHzBn58YGT8PE6Advlpx9yMjJ+fx/GfCjoZGT+/gO9vEvTiDYyfXxLM6RiN
jJ9fFuBwn+2pOdi+rvfyvneu4Hgz9vTy8wbGz68WPZ/Kz+MF875/I+PnCQLk
3g4vPwhlNW/eNRwfacOdkfHzG4J1fUzl5zcF2DB5td9aA+PniYLVv1f32Sfh
+N0ocoRiZPz8tgCvQ241mG9g/PyOYK4DbmD8/K4ATyManqD1PZWf3xes8w2V
nz8QoEy9nqfeGBk/TxZgKE3gDYyfPxKsPEvl54+x/w56EuhN9iFy3rjQFBw/
3vQ6RPNFlZ8/EWCrjnoO4+fP0B53nrCstoHx81QBmuxrXnoH2QcCk2n4/vt2
9k3XM37+XAAql/pXz/j5SwGq9BxSprWe8fN0wVwXEeWMER2c777C8Sfh4p2z
BsbP3wjQ6llq2E4D4+dv8X1TwiAD4+fv0N+lDQAGxs/fC3Bl5YfHj/B6w5pv
jm6RIZjrwBkYP88UoMPg7suXGxg/z8L3W3P75Rd6xs8/CnD/1ephtJ7TlBaE
PwnwuKqpJvlTKj/PEaAZfQA94+efBXOdXT3j57mCdT75KXOQ37Q8AboszXz3
Ss/4eb4ANXe4nX6uZ/z8mwC/0t9ftNUzfv5dAMIavvh7p+Obd9hQIMCiNm/v
hRgYPy9E/+rwqI5N9Yyf/8T3eeF7y9F6xs9/CUDLoff1jJ//FszzDDzffUvI
7cI/OH7/u/PDvwbGz4uJ4K1uPGf8vLgItFuOnkfl5zYizDrq6PhGh/Zh8vhD
DiVFc54QPePnpUQYZNAcJn9S5eelRdiUF/98lZ7xc1sR1PJcZB9691nUsqwI
u9OTasXpGT8vJ8LX0RFN8vSMn9uJ1vFU5ecVRKBw3hp6xs8rojzDmDRNz/h5
JRGGnLpmR3xO5ef2IvgORMtuYPy8ighc3PpZb/SMn1cVretBhQVLsuOqibD4
ee3OxQyMn9cQrestKj+vKUKXi2fm/dAzfu4gwqeOZa6T/lx84JfwzFGE0dTx
dIyf1xZh11qPVzYGxs/riNb5l8rP6+L72nclheYPyyK77P7hJIKd97+7aH6h
8nNnEa7lL2nkZGD8vL5o9RdVfu4iQlMqCGVg/LyhCHOP9Qqh+YrKzxuJ5jhR
A+PnjUWwb5hT56aB8fMmIhgo0MHI+Llr0fe6KgWVW6Apev8qP9eKsLHf2vGO
BsbP3fH9+zZ79EdnqQ8vAt3eOjx/VXPlzU69aF2vNdeLF4GwVIye8XMPEfgO
iXkvdZb68aLV/xto3+7C+WYiJMZmFs8zWOrJi7Ck+7I6sp7x85ailY+Z68sX
vS+Vn7cW4d+CZzudsf1m+oa+DduK0GdX3UkmI+Pn7USoQoWt9Jb689j/dM/X
0nqays87iFC+wflD5I+ocRcgmtc99IyfdxTNeScMlvr0qC8TF5aM1zN+3kWE
pUMHnf+Fz8dv8bEZ7i1C6rxCP7LHKj/vir+XX7ngP72lfr0ILxxsFozQM37e
Q4R5f9/Fr0S5LgVE9hSBwsVpv4zKz3uJ0CEzihcMlvr2+Pyj8R8D4+d9i/q3
ys/7oT5Ma7jlL7Zv7rxq3Pv+Rfqi8vOBImQvtTmz2Mj4uY8Ij5+smz/SwPi5
b9H9q3mBONE8b/Vg/JwXITK35JW+RsbPBRE2SzktnxoZPxdFcG8Snr8Uz29Q
2NO5kSxa50MqP1dE2Fvy91InI+PnJhGIam42Mn4+WISbae8LRhsZPx8qQvdm
C11qGBk/HyZa5+sqPx+O+hc4ouMwA+PnfqLVn1H5ub8Iacqv8f1QHrZ/UXDE
yKLxQuXno1DfCxfVqGJg/DxAtNoXlZ+PESFm28ttB/D31DoxY0Vo8HXnzQA9
4+fjRWg9v2q5ygbGzyeIsKHlpVuBBsbPJ+L73P1Nbov3T1U4P0wSretzKj+f
IkKPlJgNxENUfj5VhFF5rcq/0zN+Pk202mOVn88QoT0VyEJ5lNs/t/sGilZ/
VeXnM0UIogHCwPj5LBFcBowWv+sZP5+D4/H45lmrUXa3nX1ofJAIKZQ+2cD4
+VwR2l5bkP1Vx/j5PBHkWTf+0niq8vMFotX/zE8XF61eKFrXS1R+vki0zidU
fr4Exy91YZDx86UiPJ+WWJH88X/jWitHlolwZFPZi8l6xs+XixC47LD7dAPj
5ytF+OJ+tHaOjvHz4CL9Ufn5KtFq/zzWrM+uHCJCnlQ2rZGR8fM1ItR9l2gX
rWf8fK0IVbf/gFwd4+frRHDoSJ4k2ofRkxMMoSI8kW8WDtczfr5BBLRqP1vq
GT/fKMJ8/VLbJB3j55vx+295FUH+wcXO6PFuwfGk7eoe8/WMn4eJcDudAqAY
P9+Kv/8oIaWsnvHzbUX2Y5mTcfaE7aJ5H4CR8fMdOB7Veja2o57x851F/VHl
57tFc90YPePn4SI8WzW67QG8P9pW/nAPvp+VcimjgfHzfSKcrVurxl4d4+f7
RUgOogUmxs8PiDA96c228SjH3xz9Ju+gCP8MHu72QM/4+WERYh89PxhhYPw8
AvsvbTA0MH5+RITKasEqtA/7u1+ocgztUabL0hMGxs8jRfg4otTFCkbGz6NE
aBVuX5z8M5WfR+P7tJvzlPxJlZ+fEMHr+omh5E+p/Pwk9kd8m9UMjJ+fwvFx
Rs2mrgbGz8+IEL26Qlq2nvHzGLR/VGgSn+fmALzg2aL3r/LzcyL8bH+87yY9
4+exIkw40KkdzSdVfh4nwrEBle59wPPXuw21iTmP4/WARX866Rk/v4D3T4VN
DYyfXxJhqPAnSDYwfn4Z+8883/9oPs/bQurDKyKUoQFUx/j51aL+r3LVeNE6
X1f5eQLan6xgx3R3xs+viZAp7M/vje13UraMa3cD/bNJ0uc9esbPb6K9zdbH
NtEzfp4ogvLa84mXnvHzJLz/+Fq6KShvPhnYVb6N1wvFCYue8fM76B94D6vp
rWf8/K4IJyp24zN0jJ/fF+FgmUmza2K7um/8AY6H+rHDF+oZP08WreuzKj9/
JMKFFWdGZOoYP38sQqiLx9FX+DwNAlr+CEsRzfMoPePnT0QoOJBxsoSO8fNn
Ilyct6JCDR3j56nYfxPnpdH9qPw8TbTyZ7UO2XMRwkavW3TQwPj5S9SHamtX
jTEyfp6O9qXWV/sQHePnr/B5nL1qn0N5ePWJfk5vRAj2Cm4zVc/4+VsRcu2i
Gs7SMX7+DvtXmyn7PA2Mn7/H8XyE7aaz2N70c98O7TNEcKw3Uv9Mx/h5Jn7v
aY3HR+gYP88SzXkNdIyff0T7Pft3jyAd4+efRHOcho7x8xwRKhoH59H5Kj//
LMIA1ZAzfp4rwtTHVXJpfFD5eZ4IWRHgXhrlUduXHbqSL0JX24bDXugYP/8m
QruxMabROsbPv4vw0nDPuZSe8fMCEY4P7Oj9kOxD4MhF6YWiuU6ugfHzn/i+
JLuTd3WMn//C7/t0wHYaT1R+/hv1kwrY4/n5A7oqxf7i/S0NPLdCz/h5MQmu
hMfMnKln/Ly4BEfuPORIX1V+biNB6bPOMvFclZ+XlKz9S+XnpSRofe5FOK2X
qPy8tGRdP1P5ua1kzrumZ/y8rAS2XVZoR6Hs+WduwtJyEvwT/duP7J/Kz+0k
6/tV+XkFCaic8W8d4+cVJUhGt78n2YcU0+59lSS4/zYpXXJn/Nxegqr2GybV
1zN+XgXPX99oqpue8fOqEvzn/SmD+v+lk+1n/1dNghOLXixz0DN+XkOC3Z4B
PtP1jJ/XlKDr6RVNG+sZP3eQoC0lLtExfu4oQcdHPkdIbrV0UzlNbcnsJ+gY
P68jwc+s6jVS9Yyf15WAtsmTP6Hy83oSwIHTAeNQ/jNk+pvuzhI82bR5/Ww9
4+f18X2cj/9vjo7xcxcJvHs59UvUM37eEK9/vMe8qyjHtxl0YVQjCR5KYUtn
6Bg/byxZ7ZPKz5tIsPKkyxgan1R+7iqBD4FyPH519eZhyzQS/C48M/SwjvFz
rQSDq96vtVjH+Lk7/v6Ijzl0vyo/10nwZvHOJOK7Kj/XSxAZOyuiMx5fkgq/
GiQga1VZz/i5hwRH4w8Wo/et8nNPCXr41fMTDYyfN5MgDnosLIXyzctowFpI
8G0wZUZi/LylBN+ja5ZL0TF+3koCwlcD9Yyft5bMdUpRXr+9d6qmrQQfLqeJ
se6Mn7eToNPs4DouOsbP20swyq7MseV6xs+9JHhL4e96xs9BgvOTKIMX4+cd
JaBov6U6xs87SdBZCGl01J3x8y6Sdf6i8nNvPD/ipDSU7APFRXSVQNvMPnGk
jvHzbtj/4o44GfSMn/eQIPvp8wk9dIyf95Rgh32bD1VQpnQ8d3pJVn9B5ed9
JLjRLte2hJ7x874SXN2y0mWfjvHzfhKYLrd4dQNl05/OPz72l8DxSNLfIzrG
zwdKYE8BnO6Mn/tIMENNrIr6sDutfryvBLQd6Ase3+BJg+TyHOoXJa5D+XxI
0hpfHvvLxczr61GeSBsHBMmcpwDvx3nO+Z+vRQmGvj+Q1Aqvl3myRKRWlsCf
FsZRJndnqiJB9TejGjxGufmQRvViTRL0SdWsWIjXez9ox0ObIZL5uiiH9a6+
uudQCaqdupG+gewD7bsbJpnXeVH+1bpU4ZPhEkR0jSrdFK93zDA3qr5f0fcZ
0uSrf4C/BJciG/cTUW46tK3D8ZESPAsY28VA9qHa2/sFoyQo923I+wPYPs3O
tBICJBhDBcNRbmTz0GvFGAn+7Ph4rzbZhza1c++MlWDgA92BrSiHGzccqjle
govlPqe9w+PVfY4TJCA8Nxnbs1NPOR6cKAFtd56K8unqPxM/TUJ56Ku1e1BW
6zpMkcBIiRrJPhB3mCpBwbi6dbLxeidjNubFT5MgehBOMNxQHyLLR1SYIYFT
sM1cF3zfuvcDlUGBeH8UPoXnX9v2q8aOmdh/ltyv2YnsQ+i0pDezJKC0usfx
eO3K7MVuc7D/rAmBOGynMN9pQRKk6Ma3csPfWzMj9XPsXMnM4VFWJ+LzJeh5
7+b5S/j7X0bcMvVaIEHCi28lV2J77PYq9hsWShASs2nwNpSpDN7TRRLQz5Jc
miaOSyT4ayscmYHy2Q5UiRK/x2Y+MgZl2jZ4fJkEMk7LnuD1Pamw4XLJak/V
fZMrJShx5/zyXmQfKEFIcNF4YrAvef3uKsnsx5B96N5ztkOIBGkPHtZdRfbh
d16zoWsk2O7R8sUKPN87f2zWwbUStO/x78hcbP+e+To8Z50Es/+cGrCD7APl
IQzF/unULPYT6UPKg4rzN6D+56SHvsZ2uzu94hM2SjBCTeSB+oDDdMXNEpSl
Qs0oL/9TVsdtkcx5cck+UOLgMMnsp+D17h/W7nq7VTI/N8pLdu8d5L5NglWX
/zs1EY/v8yTDdvp2CW6d+q3VYvvfO8MuxO2QYGfTsitPobx1id2skrskqE0T
R5Qp3Wvv3aj/pvPBq0kfJv98uyFcgtSv96sVp/lDRMewZ3vwfe7oKmlo/oDm
rcE+CVzIscXzK3Mjyo7dL4G6PZL0ofeziycOSFClz+4V3vg9Vi+tP+XHQQk+
zqv+ksZTwqedDhfp92ND59crIySYcmXJvaN4vLqufESCJVSeAGU1j/8xCbb2
SLbrgMeX5GfZDIuUYO9bqHQa5Z12OHBGSVCqpnaMAeV+Ntumfo5GfXL7mKyQ
PhRW0bQ6IcHn6mmz++D9U/bV+SfRvlCiP7IP72y2XDslmb8j2Qc8rNIZCepH
Txm9Hq93/UFuCT5GMudho/lD+dZndp6VQKhz+9cYlLWXX016d05ieR3RPsRI
TXSxErQsVtu+PsprIu+nTY+TrPMz4b3DuvPnJZhPBZJRLvt8XddSF9F/6Dtr
WgN83r2hbYr3uYT2kgrbo6zG2V6W4PGeUqNlmj9cKQhIvSJB1JDo2mdQvnt2
knPDq+iPPb+6bjseP4YmmvE43t0KW9Qcr1/bL3T9yQT0B3q4b+yNcpJUrvvP
axIElee2j8HzN2/o/6PTDbQ/M7cO24vnG7r/OBV8U4KR32atzkX5VYcpY+8n
SlBcdYhQH5pn1q+VJAFas9tjUTZNMCQPuy3B2tY4k0H5u8vTNYfvSOAxdWHi
CLIPjgO9v9yVoP/LHUGzsV2isp33JaA0T4NRbtDDPnLBAwmaeD7nZuPxOFr6
XU8usr8T84317B+hvxHoX7M8zR+yDj/kH0sQ9iLA4zXZhwafl+9KQf2mAonY
vr3W6A7vn+B48mXYtxNkH+5ULtQ9kyA+RL51B2U17jpVgkGFO9eXIX2IKz7y
QhqOB+0WRvvg/Qz/2s2h9Av037oYZ5VA+dfhL/f7vCzSv8jdASs3pWP/ynVu
703+0pZ0r7RX+D7GDxi5GI93pcK/b1A/XtpHJKNM3XrcW/SPM98G/oPytDk9
Rpx6h/25Es4o8HqNp1x2/PUer7/JbtN8lHMibG91zsD3VWtMtVA8Xs2jllmk
j2051/YPsiQgXBaNx2f3Ds+r9VGCyeQIkz50dowY/kmyzgdGBQ1RInJQP6pl
ZjRA/4hwWe5nybq+odYNypXg0J+ODcn/8nMqXLwwTwIKQyR/Wcd7tbiRj/5p
i0O/H2H7dbuMz/bfJCsvRm08KHwv+j5acrALJAivPE75S/YBP9+HQvRP+gbu
nImyuqzws2j8gzQcyn5J4PchpWMjlHMfnG158TeOT6MeVL5E9qH834zSf9Fe
Z8eF0HrNeEp8UUyGreVxgkrzB5pnFJehORXcwPazkWGVn9vIVt4yZr/99UYl
ZTg8+ujvHXg96mbjS8nW8TUptFjz06VloLRyPni8WvfdVrbOXw0LPod3KStD
cOKXcl2w/cfZFr6ry8mwfFn8obF4vY3jX1ZMtpNhjs5nA/k/3n5CfO0KMnR7
23hMAJ7/Xbo7Z0RFGRY24o8XYPulDTV0RyrJUIoUHeUpwWve5NrLcPKfyCb/
4vFq3sIqMpx73WfeKrIPzdFyV5XN6wJkHyZ8s71ZTYZFay8H++D5tI2wcg0Z
hsUffnQF+8t9R4dZYk0ZpkzKCMtDeYn9On24g2z1R5rblnn3wVG22uO/Xn3D
DLVlc11LLepD/veBM+vI4FAupWJXbO+ZNbHspboyXL036N9Ysg/EverJoKov
ttMyRD9nGWibzzaUh9x57LalvmzV/8oJ/V4/d5Fh8cF12q/Y/l/cta2NGxa9
r9VfK/Se0EiGsvuuRn5EuQMtbDeW4ePZ9MAHZB9268//biLD/HG0YwTtw5aD
U71dZchJWHRlN17PhwrZamTImPt67B2US17zT03WyvDO+cPoQXj8zjmVttRx
l8GLl49fxPb+U5b38dPJsN898stWlIsH/C1xVC9DktBsxw6UE8O9z+QZZHgx
/nkrV5T9uZxJbT1k63hRo8+oJos9ZZjWcW4i+ZfXO79Iu9lMht6U0Bx/b31Q
o3VVWshQnQrJkT4Y7/SUWsqAs3DlP7xeWpNuxfe0Knofa5wuxmS0ls111vB8
gS81xthWBpc10yfXxt8r23eu86x2MtSNgvx9ZB9smjy71F62jr/qfXnh+xw7
9EhJPN8Wp+f9QYYLAT+yF6BMaeu3dJSBhvNbKI9JK336RScZPt2NdpiO16+d
PG9sky4y1G/3tNVwlJNufqs/0Vs2531GeUuJ9slnusrQ6RR3qjXpw9l3a/50
k+HHJ27zB7IPkYO9u/aQoaVDZvQV0of9j36G9JShxtPWSTYom57XiXzYS7aO
75UebvSr20c2z/NQPryyQz3/vjIkPvrhEk7+0oIzD4/2k2HlLO5+MOpbw3O/
luf3l6FLX+pZaB+ipnVoN1AGdzoQ5Yk0YPnI8OjP7W8f8Pz68uaoRF98HpuK
4T3JXxpQcWRVTgZbhb9VBq+3PdjXQeaxP6xv0oOu18Lrz/09ggwb0OwuIfvQ
fMbKTFGGp8f8Perg8VtpG4ssQ+GFs777sX04JaBUivTnl+Pzo5dNMlwZ4zZs
PMqR9ugQDZHNedVo/kB12IbK1vmSK1nmYTLwc1LsSuHxz1qsXvRyuAxHGhKI
RvuQ1bx9Uz98/qAtA8meNn51LG+ivwzXm/i9p+vn1MIJ30jZap/VcXYUjm+6
l/7L8PptE6rX7BYgm/P8o/wRh801Y2S4HXHnIYfHU5rLR2NloLTZ7/B7js7u
1cJpPL6v6x3LeuLxxcO/fvafIIP3SN2kWXi8uu9pogz+xQ69SsB2/zVvTV8n
yXDgXHV8ZLQPtKA0Bd//VZsh98hfmvPw5pKpsrnOHbbPntJn4a1pOF7VdpUb
0nw6IL5ltRmydb74NdwuUw6U4f7k5ifIXz0Qtnj33pnYPze/WWCi+UMfdzlr
lmwex8k+dN5f2XOODBV85Exn/D6xQVn/zQ6SrevDal6KuTLEzHq9j+bHtk0r
NC83X4YbNo0nZZF9cFqaNWAB6lu3NiUakH2gBeOFRfqq7oNYhM/7PCKrP+mD
zceKrktk8zoKPs/8Qr/4SUtl6/ozlf07u0y2+rs/mjbQFVshw65bXj/Ivh+t
t+1Nt5UyXC52ZXkVsg/JXXatDZZBLT9K9uFm3KDHq/B4JyocifahRIky9UJk
CHSvXy8f5Sk/Zl8YuUaGNrSAhL9XPqrhrMi1Muw7Mi2Q7NmF/dv139ah/aON
8tg+kRKjhspA6bcfYXtrWtjZIEPj2pXOpJA+rCzpk7QRx+8ahV87k31YEFS2
+mYc38a3vNwS21sE5l9UtsgQ2S19djW8v79RbabsC5Oh1u/RrfxR3ur3xi17
qwyxnYOL0/P0kpXXnttk83VJHwYkb52zXQYqowDYnhBcq/d/O9C+Ev7D9sCF
oTZ2u2SoY9ofm4Wymjd4N9rzh21TK+Lx/7mdmvpPOI7/brMP2tD6kv+PRq/2
yCCqGz7RPihTUl33FdkLNe/FfrSn8WuNgSivtN3Y59wBGdotXoYzKdQHSgRz
SIbVVYd8bErrS1Q3/bAMqbGl52aQv0T7PiOK7H3/V1ObpByRwTls77UcbLd5
kpVW75hsnQ8kVvZYNyqyqP+r6xJR+D5pwyqOrzXO+xT/Hi1DsaNr6mRg+/WT
iTEdTqB9KU1vroQ5b89JGRoUvOg5A2Wc/TjfPiVD+ZvN/lHIPmzxfFb9jAwl
qMAQXm/tmiPrTTHYPyI6lTiO7cK1L533n5XhSfSBE01RLkcD/TkZprqh54jy
vilVTzeLxf7+OqBwIZ4/KGDV2KA4GXZfqbxvILbbDi3hcvW8DGFj79nQfPBu
GE6sLsqwYGvOyyb4/GP65K3xuSTD2IeRZQOwvU6Xsd7bLhf1TzWvxxUZ9tp2
KK3F47dMdY3UXEX/Y0Dlgxuw3dj0wegp8bJ5XyKe/8qpV71/E/D7BCTsofex
sfp/D4tfl2FzdkqZq3h/pr5lV/S4IcOqP3dvbUC5kvfCDutvytCWOgjKhws1
hSmJMgCFE9D84fOeKOckGYa27lSaxj+1zshtfJ8Xqp6k+cSjesMcou+g//He
8WcozR+Syz34fhft0a8WV2eSfaCEoPdRfyYferEUZbXu5QPZPA/H8wkr3k6W
rfOjFlGZR2s8kq3zrw/7h48Y/Fi2zjep3M6BFBkOXTtTvhXe7wgCA0/w98gg
YLs6D3uG7y906vBKNH9Y0Kn93FTUny+frgsoD6WEw2kydC3nn56F57tGFztQ
/oUM6nYkbH92YKbi+1I2171AebrsUnN7ugy6o7Vz1pB9GPhP0utXMnyJ8x1H
9j2le5Ul2jc4PtLGXJSpysvUtzKsHbBzVms8vm0Lmy//vit6n6qefUB9+/pp
7XcN6kMDnMlnoP/jWSW8MraPVlrZh2aiPfqsX5SAsk3lVzefZMnW+dJJW2lh
/Y9oT74mZx7B3/P/c69lwCfZbKdR1pFjkCOb5wF4PJX5KvgsA81eb5J9eIXO
Ty5ez7f/gK94vJYKDeThePJ7+6Jf2P61csF/d/LR30nP2ET2UeVW32SgdE15
eDycd2w+5LtsrjOH7bkn12cdKJBhdMnajy9i+76Isns+FaJ9yF9xbyrK41/3
823xU4ZWY5ZmzMH3aRtWWHHeL9Tf/jhDxPPPrZkcH/9bhl9vmkI1mk/jYRX+
yjCLwBP292YX9LpBxRSrfU+a8uTD9uIKJDj+t53s7fyAAbve2CjQLPbTse6k
D0NvDHIrqUBMJyGkEdmHMJz4lVJg5j1+3UiU1ToqpRWYHWLaMxvvT513llHg
wtdh5weg/L3NYX2vsoo5LzN+n8tTc9JDyymQe6JxjQKUp4wZFfbUToHmFYLf
Fcfrla9X2celgmKeJ+L5F6qvLDumogITaMKC8sTyxS8dr6SY1yHx+Nbe3aYU
2ivQmBbk8XoPCj+7dayCxzfPWp2Dxy/5PPr1iqoKuG6o9bQY+UsU6FBNgXN/
TLtaY/vfek16O9RQrPONrcl3Sw+tqZjtINmHxO7nDzooQOVKz2D778uXpuY4
4vOfW5FzFeWEH6Ubt6ytwMGo92M34/VmfpmXOq+OAove7OjsiPejcui6Rc+H
b7lPxXoKFLz+ltgEj5++waEk56yY52koq3VC6ivW+XDKgjKT37oo1vXB4MAF
TdwbKrAtscKyNqQPEwrSpjVS4EH1cQ12olzqYId1cY0VSJ7/6FcBXm+X/KFn
yaYKUHo6H5T704KUqwLTP+TH1UbZhjZ+aBQovmdoAvUXNc5Fq8CAnmW4h9g+
d+Zm5wbuCuzPSxcXYXtNd3g2RqcAqRX5f9cbnF1/Qq9Ai+OX+Gl4fKjyp/MP
gwINPI6+CiH74DPjR0cPBTZ137NlAMpq3kdPBYbQwrbGEn+uWPXdHH+uQNbf
Ou8StZb4cwX2JSwJ66Vh/LyVAlN3L3/aAq8X1L3g+YvWCiRWLdM2XmOJP1fA
Rzi8e4/GEn+O37uVpiX1R5Wft1fg/VWnp9ewncq7/emgQLcPozKnay3x5wps
uHF4xzCNJf5cgZe90jue1DJ+3qmo/5f9ExNatws+fwllnbvWEn+ugEe7bycF
jSX+XAH/8T7tdBpL/Dm+P6nCyjlujJ/3KNIPc/y5Ak/CHlde7maJP1fMeu9m
iT9XrOtlKj/vq8DK2x6r+qPcLSLn155+CuiDnQoc3Czx5wos2TH8obObJf5c
Me/L0TJ+7oPfZ+jkVjQeVVx659FlX9R/KpzpZok/V8AUfOTmBa0l/lyBEY3e
iT20jJ8LRddLHhIV/VJUQPxdeVlxrSX+XIE9d098qqe1xJ8rsCq41Q4/rSX+
XLGOVyo/H6wAlcFarLXEnytgQwn2tZb4cwUK+wzbv0hjiT9H/Xfq3+KthvFz
PzyeEjjj8VXLv6810r/o+5njz1Eft345c19riT9XrOsFKj8PUKDK8nHOJpSf
vkvIXzJGMdcVc7PEn+P77kSZiC3x50XjqTn+XIFvNPxh++7LB27vnYjn20dl
1XSzxJ8r0Dmi6WB/d0v8uWLeJ+5miT9XgNvx0Ib6h8rPpynmfT8oO2z4M7jc
DAVKL9zUeZWbJf5cgTHGmWHf3C3x5wqs29v6RK6W8fNZCsx7qelH319dF5ij
gHuZt3PruFvizxWYuGvQyJ5aS/y5AuuHeF0trWX8fL4Cd7ukfM7H93ug+4Uq
3RcocDKHCvhZ4s9x/HeMn9JLa4k/V8z7KrWW+HMFPhs+bvuJMo5S2SOXKvD6
UGoXd3dL/LkCyyj9vNYSf47fgxKuu1nizxX4U26rdrGG8fNg7D/YfcheU7mL
pFUK9B77IGWw1hJ/jvYqqGGj9m6W+HMFGqlAgfHztQoETFgaXQtllfuvK/o9
c/w53s+GZvN7ay3x56ivlAjQjfHzjfj+u904QuvJkyNOG+w243h/I8SF1tPM
8ecKdDjZEKd+lvhzBewa/2ma6WaJP1fgrabGRVqfUfn5NgUuDzRdIvtvjj9X
1PI/g9ws8eeKuY6gmyX+XIEMbXfPGu6Mn+9WIN+x/8SuKEdzH/9ZF67A6Jkn
S5P9M8efK1b/zBx/juNd5LaB9L5Ufr5fgfh1BI5xfmNMmhZ1QIHTLQuu+Gks
8ecKXNwapruqscSfK3CpUbG/GzWMn0fg71+6NjTetQS0L3+s7+0j2B+rxNUP
0VjizxW4/WtMRXs3S/w5jgfzap4ZqbXEnyvgR+HFWsbPo9FeTT90oCHKp9NK
vmh2QgF72sCiscSf43izI+dggtYSf65A34ftT5zTMH5+RoFJFJiMctDZN2d9
YhSgdBgDNZb4cwWCKm2pE6ixxJ8r8LsvVbhg/DxWgY7+v36uRlmtex6nQHbN
7GXjtZb4cwXKBI76eEZriT9H/6nZg/N9NZb4cwUehQR2S0C5LG0wvayY70tr
iT/H97PMdwDdnzn+HO1xG/RANZb4cwU2N96/+5mW8fMEBY55+Eikbwu9fv36
fk0Bwl4HNJb4cwUej53dv7/GEn+ugPC209shWsbPE1EfKSEMyt1pA3uSAu1+
DIn01lrizxXovm/8r5UaS/x5UbvKz+8q8J1f+5Mj+/A1Nrr5fbz/3ivO7dNY
4s8VOCV+PfdUw/h5Mr7vda71aHxW+fkjtGczcESn9a8724J9HytgvL/q6W8N
4+cpRc+n8vMnaA+uaHvQ+K3y82eKGm5N47XKz1PRvvQ7duFfPL9PeF6t2DT0
Jxtf9CZ/SuXnL9C+/8mc/ELD+PlL9AeoUpyW8fN0xcyByT4EPch/8koBiqbd
qmH8/I0CtQgkaRg/f4v272rg8Edaxs/fYX9ecf/5S5SfcidvF7zH8XKrneKk
Zfw8Q4GlOb8rPNUyfp6J9oYCLbSMn2cp5jo7GsbPPyrQpoO0ndYXVH7+STH7
RRrGz3PQ3j25Pt1Hw/j5ZwW29+lWrKWW8fNc1OdiLVfVJH0okdVqXh6O/wHj
a1H/Ufl5vgKHF8c59dYwfv5NgTu7w+cv0jJ+/l2BTp3/lqTzX6TdrLKjQIFD
Pk5pZbSMnxfi+FCyeZCdlvHzn/j9BudF3NYwfv5LAd+ILk9ksg9nI7Jjfyvw
TjpVjPRF5ed/cbykQGg3xs+LmWDwgrnTMjWMnxc3gUADqZbxcxsTVEx5+MYV
ZZXzlzTBBBogtYyflzJB2IQqiy9pGD8vbYIqT2zFGm6Mn9uaoPuYcL8p2P7W
7xXXsawJPgU2LZfvyvh5OZM5jkLD+LmdCfwP1kv21jB+XsEEC0/9Lf4I5SNe
OBJXNFn1Q+XnlUzmfYpaxs/tTZC1asmZ7VrGz6uYgKrJfEB5Sq095eZXNQFV
PzuhZfy8mgnKUUEnDePnNfD561WaG6hl/LymCeDJRm2clvFzBxOk9oxKovEk
M6vwn7eOJngeWif6iCvj57VN0Kry76c/XBk/r2OCNdcDXae7Mn5e12T9XtEJ
T6aVrGeCTndGPnyvYfzc2WQdL1R+Xt8EL6i8nSvj5y4m63w0MPxc3wYNTdb5
lcrPG+H7ed56Y7iG8fPGJth22H4trY+o/LyJCQIODejuoWX83NUE/bwOraqm
YfxcY4La3Wtu4zSMn2tNcGbU5pKHXBk/d8f3SYDOjfFznQlmkCOEx6t1dvQm
WF59QmF3DePnBhPYZRvX33dj/NwD+8uy9AbDNYyfe5rMcaNkHyhPYzOTtf+q
/LyFCWyoYJSW8fOWJitPVfl5K5N1PtW5xPFx71qboG5G+dVxboyftzXBhTT8
QFrGz9uZYJ5N066b3Rg/b28CKivoqWH83MtktWcqPwcTrB7d9sAnDePnHU3W
+a/KzzsVvV+Vn3cxwbuNC8KWkH2I+vBorDd+rw7vJzzWMn7e1QR3+qLHomX8
vJvJHCfsxvh5D/y9PbQghvYh+Hp0cE8TbDn0vFaKhvHzXibg0I0hnqvy8z4m
+MfrwOkAN8bP+xa9j4r+h4IP9zOBT+j0VjQ+q/y8Pz7v3LcdZ2sYPx+I93u7
t4H0ReXnPiarf6Dyc18TnKrn6kLfZ3mLYrXtORMMj52z4JOW8XPeBDGf43zH
uTF+LpjgqM1ph3ZujJ+L+LzV2kQdx+P7VH6Zr5NNQGWILmsZP1dM0Mdo27Gb
lvFzkwnwqdI6ujF+PgTl9328NShXo0SfQ02waNDX3LYWfj4Mx4uBnWsvcGf8
fLjJ7Ae6M37uZ4JrlTZ1vUXzh4Rdh8b54/da3/GTixvj5yNNELr55rPKOsbP
R5ms/FHl5wEm6/qyys/HmMzrACgPDPve6sFYHM8+zD9Xw8LPx5us+x9Ufj6h
aPz7H0dwk1U=
         "]]}, {
        Hue[0.9060679774997897, 0.6, 0.6], 
        Directive[
         PointSize[0.002777777777777778], 
         RGBColor[0.880722, 0.611041, 0.142051], 
         AbsoluteThickness[1.6]], 
        PointBox[CompressedData["
1:eJxMnXlcTd0bt0OiQYZClBRPoVDmilhFZjKEMoS99ylEGQqFUCEKJUOFopJQ
KAqRhnOa0FxCSVESCqGk8H7X+a33Pe9fj+uz1p7Xve577Wt3Hl3OZYmos5yc
3ANlOTn6X+uGdX8Gd+ZI49yns1PqlUhM7YUXYrBiR019Kvjn42+Jjl048lDl
X4PCRyViV6F+UlmeI5qlnk7DwAnPF226Ba6onvHD6ZMSUS72t1ralSMTPvl/
8QPbxtYMaQWn9hhj/x39U3LkO0IVOJI8uqN6L7ivhJRP7cYRlcG9lw5pUCLO
qXsT3oJduZ6NfJ0SyU6+f/xwd44cTbh3+jtYJ+nHBgNFjmwu6nw37r0ScY83
npEPVnFtVP6A9uLYzYO3K3Hk8tw87Q1gg5iY332VORLyIK0uHv13ef0pfwD+
WVF+cAe4Mkwnfo0KR7QSM36kgCeErvbv1IMjg+zaRMbgE2eCHa+AV089dUob
XOHSOGOOKkdODrJ5awae5t9LuxF8S9dk9Dtw8JH5bQE9OaKgtl/dDfzNy7d0
fC+OJPxUqQnG+Uxd8zr+BTj7wYL7K9Ae6S7nt7c3R4b159cNwv1ud53ioNOH
I9/rur6YBbbZuttCAvaqrxLrgeOc7mptUOPI7+Ce3V2x/W8rxd/K6hz56qtU
lof9r+VGltwCu3pUHe8Kvrdmw82lffG8ylM/jcP2veyijraC5Ve4d14PXjOu
zeF8P45Ef5kgn43+GdZaZFp/jgSo6fs7gDXn2Wq+A+dHDz1wHuw683TLYQ2O
tOxX/V4HTtNpKDEYwJH9lZ5tAljPXCUuH+w4MjR/Ic7P02S27/aBHPE89i7t
BtrLx/nw/TQ5cnjZo0D3WiXyn+pLkgz+Uq9e6/hOifgadAyw1+KIUL9l8060
1+iZ/Ow0iCNh6zfNGwQ203UtvAK2HOajmgwO0rp9Y442xq+oYqMTuLpF/mgj
uP6tyx4vsJXacC5wsIwvqgrmE3Q40uZ9sL4Kx2tRvKTxEnxKN/v5OLRPr/3x
c68uR4b32nlsGdpj5DQKdIZwJFjj6Y95aO/UsfS6BKzZXKDyFu12rScPbRjK
kdbsPWVP0B5dVMup/MeR3SPcck1w/cpN3abcBvuUePXfh+sXGqb3t9HjyA+N
upBz2D6ldn9zK3jYr+iGO2Cl1NKC8/ocGWsy1/4i2LmiNWbaMMQLhq8D9o+z
9HkHThUtPJcJ1il2WXtkOMaLXL+2n+jvnnfDzHAER97VmHc7C866igsA725u
iB8FNpAM/bbdgCNPnB1+RNYoEe/Utc/6GXJkvkbekxZwZfL5q8ng/i/zW5ei
/4gzX33sR3LkZZFJ6Ze3iId4NfvOozjS2Wok9wL938dam0aDy42nvztajXiI
8VOfOxrzhdW6WBewv1f1t0bw7adfw53B38K6PA004siMiMKEpjdKZG7otOgJ
xhw55jrtqg448syegy/Bj9YYLeiN/u0B91bvG4N43DW32ye02/h/n6Q7liND
+xw66waOO2KklgmO6p/Yvgz9FbydmjaM48gK3bphZVWIB8+ruSrjOfK2PrXb
rddKJNa2I/o2+MvAH1fuYfteboMP2EzgSNWgATfywBu3rlr1CzxC13aZETjD
6dzECxM58v7s8ulvsb+eMz+rkUkcqfM8EkHQTuepd+A7mJ4y0f5szbycIyYc
OT13t+UttOvZHYk0NOWIxYMtbyLRvn1c5YECsHd7p54qON9y6392O8w48mvS
hltT0W48b/KE/pM5ws150K6F7X1n7ur1EOxRk38oEO01Fnc+2U/B/Or+ZFMy
eLRW99zO5hzp+Jvnp4b+QSaGEdHgcxO1ziqg/fM4x31zp8q2tzKKtG0CB3dY
/23C/QhU/DXh1DSOpA90LKH3u0VPs+dEwpFNrzLHl6DdWnfFx5fgi9+XanXD
9jFaQZn7LDD/KJtzPyqRH1rqI3QtObI2dEhaA/rbqSnvzQTr6ejXWKJ/guqs
FRunc6RZIbhNFays5D22xwyObMs+39EP/W1ry3vGg8u3LGqPA6fItX+wseJI
RnqVJAD779cxUfILvG63Xu4OtDu3bg+/MBPzzeFJTl+xv+zmmx5kFkee7Z+d
ug/t6nldbGvB3589Xd8Kdm/QH+M7myMmR5wSj4CLEZ4j5yD+fIt2KIMNqsPq
C8Cm03FGON6u5O+SHXMxfku7/5mP9srn/cL6z8PxrGOX1lUgPxQvcX8Inlqo
pGKH9hN5J2zWzufImC/bohXRXnH13ZguC5BPFL6vyMH+pkkUlK+Cxftqn0eh
PTjV8v3chZgPRtcUrkL7t2TP9CZwYqTJrEHY39QzJWGnrDkSOiOlugTtkfEt
uyYu4sh5s5PH/mH79tixS1+BJ+/oqfgGbBPjPNpzMfb3Q910BvrHRV5XHLIE
8e1/74w92n/v+/c+EyyX6/qBPi/6nDYu5aTjtBuOd/+M/fkeNpgfr5qoPnqF
eAgM3RkPnnu39ttd9F/j9GXpsmUYP9enOx/G/jKO9BnVBlaUfPrdFazpvbD7
xeUc+aTVJaEc7IqJnqzgSHUyN3M3ON32TVot2EFtne1f7E/PrXOory1HjMZt
Pv0T7Z5bp7qNtMN80BrrRI9X7uSxqBCcfUnNkp6fsWOSoetKxEOf0bW90b7P
QllRYxXy3YISx27gmjWj3z4ET8uqTPQBm9ltSlm7GvllipfmCOw/yCY6uMsa
jvy33/hrJbh6dLvbVfDBorq8Glyv1Txt63n2mG8CVHuux/YXZ640+AJ2eTR5
7HL0b7E42zVoLUcGDArw2QeervXp7cR1HEmJeX2rM/rH0NsGVhq9vHQd9tdp
/NxznutRnxSeq6LXu9Lo8PYhHEc6HfL43R2MQWKdBa6b1XFsAlhZ/+/wTTxH
7se/DPyI/Qu6ZvKqAvIxx9vPQnuK1s438WC9oY7rrdHeTyMheZmII0uKbNsn
g3kaWODYuvz5xuifrWqw7aIDR5yaT5e54v7pKDnMt3CUPX/3rhHD6sD9y4ZE
BIOz3iBhbuDIh3ku+0fj/A07BlSN3MiRu7evDvoL9m5d9qBwo+z4lc2Bp103
caRvTGb1erSPyHu/TcOJI7Y2kob/0H6iQXHeI/Czz9816l4qkfpaK/11mzFe
/t47NQjt06oPdpLfgnqqyyo9WxzfP/l51VXwbJf7Jyuxv2/P2+7Nc0a+353f
rxd4bvGEoC/OsucZmbfNOciFIxsXh9eqgjty4uZM2sqRyEGTOpzRf3Zk52EV
4EnHYiecBsel6snt38aRgRPW6g1Gf4WH6yuGbOeI8cXnWxaB1yZdTMoC693K
H6MDjg1oDtq0gyOZcV4aH2g8xPXdourKkdws71E70b4xZvHsBPDBWx+eO6E9
I/L40OVuHCkeJMlXB/f0fCv3G4xqMFoB7Bra9dXFnRyZuP316WZw3hmLRItd
HOG/Gjeex/70AvcF1IHHiWfapeJ+bXcq3nJ0N/L3iUlto9DfPiy/r547R9wC
Le1+ge+FKH3LAa8d8bRXNj2/MzOfbfZA/C67WNaZnl+A19VeezjiO3eoQwv2
l+732OsumMZdd7QPPPJ7je1e3M/OSd69wTu8Jpp2gEfd3YEzRf7at1390j6O
HHjQbxSh5+d+88t0T44sksvMOYX9ebp+fFIPHjlXMf06+j930Y/22y+LFyMn
7qDRAY6Md9z3ZAz6+zqErS4Bj7wQ1cajf836V5N2HeTI9fvb/NrQbramn5qm
F8ZHvyPjUtF+ynZJ02Nw6te5p+rBn5aeyOW8Uf/07td3G3iG9ZMoBR+OBP21
V+oJvjhX4cB18B6HOQdCwS1WlqsWHuLI37J3j8vACy08JzaD3bUrLybi/K5O
Se599jDyrf+MDfJgOZOWz6ZHkI+vJB84h/OxGzc25zW48Wu5cBzbJ4x2jjzo
y5Gbo6YY9UV/ZYPrnnpHMb4ku/NuoJ3Xe2+XC07LX3Cent8jnSETthzjiH/v
o5ZPwX217Hv19kO9qMaNvgZ27h/66S54k1FEYzA4u8/zLFt/rBcuPzoZieMP
Vu0T0QHeUuN+7cULJbJbceG+S8cRT/pptzvQXiR/zHbGCY70Pil5WgI2kMsa
9wG83npyxwQwrSv8T8qeV2WL+UejAIz38oiuG3D+45vdM0vA97j9L83Rfrwx
8dKuQKxPUvr9qMLxXmUreWqewnyN6vA02qfVjlqRClaZ0qo9Ghz8ZuNYPogj
/54mbuiE8//66kqPbqdRP/z9VHkX7XOe13y4Ds7o93DfcnBE0SDJwjOoPwsO
1nUHtz+zC28Gy9/4WLcL29vknPE4e5YjRYGr/06n8SouWmZ2jiMae0OD+qN/
Vywcq8BrE8fWnKPxkDxHxSsY9dbHHYn0edxLPFSvF4L6OcVlbyP694pPz8gF
a90LDtdE/42xfy5uCUV9qTBitxKNh6um7r3PI96sb44IAA+MdLNJBN/N2fk4
HP13hMUb2V1AfRj7eudltD8LaVT6A9ZSHP+iFKx3ZsT7Sxc58qe1OnEezV8B
ovQZYRyZ8utolw/liAe/yxc+gOOd9jzUQ3+jI693+Yej3ngdN7KIxoPXgKXG
l2TjpWbfstGl4J3p1aGTwWbugYq7LyNeepmPCKLx4JpXqxmB+dt2kGkxtv/k
opiWCh7lcbVzE3iGk9V5PhLHG3NrqCr4osPBnd2iOGJl4D9KHtyyPmXxDfC/
aQuDjbE/6zVtI62vcIRssbnaBe1XbSd0/w6+PD8yNxPPX85m27uz0YjPkUoP
h6O/nXXcY7OrGH+l/+2mzydhbkNIFZikfnnzCP2VZ+q5ecVwJCdEf/M07I+3
WL9I/xrq6cmb5vuCH025aPgEbHz//Ym/uD99TV4qOF9Hvao1eFQ+tnce1/dt
7xscUR2bm2MHzh69OCURjGnt83ewjsHxYLtYjpwYjH9gf7QM/BMrG69FOl2t
L8dhvGuc3jiexoOWhYHVTYzX2ycXrqHx0H9f1wbwZJulp9zQv7LPg2r/Wxyx
G4vKEdczXvXnQ+Pbsvt7XHHMuVKwp9yS8ybg9/Jbtu+O58iV8K07nWg8yF1b
oJWA/B5f4XiGxkN77fA08NmPne0dsP9vLTrywh2O5O1e1ZBI46F59Ztud2Xx
g6hPvgFe07HFOgD92z+UnrFOxHr7Mt/tDNimtte27+D2qVr/zUD/uDfz559L
wvE+Xf0XS+OhwnfY5HscMQicYRSJ/vbPJZ3fgD39Hzgpov1ekVyV133Uj7su
RAyl8ZA35YH+A9SDNUEL/0P/jTm7Tz8BD6SFLZ5Hhviui3My1kt38n89Rrtq
mOKCPg9R76Jc2gPekTxSPwl8Y3VMB73+Zwj7lY9QD5lcumKIdr34qMo/YFP7
gx/m0PwQW33vcorsep9f1QqyesyRS29Nvm6i8RBp69wA9vX58qcH7r9v2Ok5
x1M50mS54+JMGg8hhf+NSeOI/tKukadoPJxRkSsDJ829bXIB2wcFzK7YnY77
VWEUHovjf/LzSdLKwHrN3e1EJxoPR9IC08BHh+u7HKDx4NWxWRAjXvugssD1
tuwzmd1dgvrLo2L+IWxv7e46NBaccWxp3CEaD663/1pnYjyXNHdZAZbb+vnl
d3CvLmvaO9N4cBqeeC5LNr8lOAgBk7Nl8aTMXXJ6A8ZoGqABFtZUzvTOwfzk
VDp9PM0PthpDhuViPujvIfmA9r42Nn+egOcW/OjDg50xKpyfcKTLjHT/ETQe
5j670+cpR/yur23YS+NhZveTSeDN5tNNHGg8WMzYtPIZRxZXZRdp0fww5YDV
X7CjCjI7jQeTRzoRecg/o7dbr8D1e4/71W6Vj/iZ4ym5ReNh9PjyBnB861u/
FvAEg60Jxws4ok0LRPBxvdjjYwqRX39+K9yF7d/rfNhQBs7tEmgVivZpGKbu
RRzp0/uvVSE4uP+6wYOKORJY1GnOC/T/1ufC7zTwSZQzZjQeVF+UCSWo3yv3
3K9F/whF9fjupTifngkjg2k8yC/yjy2VzQ82cv6Oi8o4UvDi3OYp4Lj2bMsf
4Ku61786ghVau2gHP+fIc1MF4RaOZ988rW1yOc4vVxLnhfZ7jXtK34A37Hy9
KhDcq+HeLe8XHNE1t1Ltjf4ba78fG/aSI2UF54/ZoD3jjZHDU3De1JOLw2h+
qHCycHnFSd/70HjcgQGtVoH8W7NW/jiNh6J3rUlglO0n5PF89fIGl6ysxHic
dq2lAfvzzFl18y84RdxYeBtcLj53NOI16r9zMVUDwUapJcLMKlxfH0GeHt83
uSf5CNYqcCQp2H9N4jzNE2+wXlq4N5HGu1n8kZYx1XgekcuDH+P8g2LFRWVg
cfK3phwaD5gm3Gs4slTeJMUP7TMiJ/sOesuRxxWPti1B+8WwXXw6uOXTwl1h
4JaQO1NF7zgS8fWlmQl4umt3LcVa5GezoInLsH1MgOHPWHCFsZJXNhiPo3BR
Hert071ir4PtjkTe+AF+Ou/vsP3gBK83h4Pfc+SQ+8lxC2h+8NTkptRz0ufy
EO2C+wrzanDjg/kLvMCPXIM0fD5wZO9Bu8uzaX7YWvB9WAOu7/UQ4+dgZyfl
gqfgc1PCzg6m8eAw67rLR5zPkm7u5jQeOO9Dap9Q/06ssQ9Bf/c1qevugZuD
Dz75BabLpFWfcX6pZ1fcBBvYTOr/D9zzwriIuzQerHc0RzRyZE7EucUjwZVz
b+XNbML6tWy7oz6Nh5mfYj6C+SLXnWNpPFgM8znxBfHm9dfyJPj9FH7t2K8c
eZUVHrOZxoNJuNlz8EjDBXMtsL/gcRV9Pb5xZGviwtUnaDyM7v9tUDNH5u0w
9ClD/zkGS5+lg+9MW+RcgfYIvZNXRd85cqqhsMEd3K7z1EvxB0fGfvAppPuz
0epmHwcO+3I1ax44rv9008U/Zc+Hvnf+CdYpeTU+icaD6sMvwS2y+3NPsfXJ
lFaOOEsLTMRD13HR1WAP08+PeZof5FwO+vxC/w717IM0P7RfXz28jSNeMe1y
Uc8RD63vJz1rk92vHc1D1Lb+5kh4UNWkx2h/1mjfpNbOEbr3YLTrNYTm3gNv
u6GjkIx2z9rnUas6MJ+H+39bDy5/0+fAP/Dmpg/7H4CNKhauivzDkZchlvUT
wL7Pj02c9RfjeU/vLdmliIeirN6fwMsFV9IH7WZ5nRtP/MP6y6T0SwY4KGdq
zlg5noTt6XlOC8f/JPaIfA6+O2jpLhGNh9QkT49OPDlns2VSOjgwRHm1dmee
DBnX//4UbN+SOHpCBvif5UkNc7Rbx2/q5dCFJ7s22PrT84+Jjf6kKM+T+Bjf
kjlguZi3WXHgXzU6uk9oPERqRyzuypPD10a5BdB4CFu57yf4xayrN/eiv3Lo
WdsQBZ4kujTd0qbxcKZ4nHk3nvhvjN5zEddH30PUgMdpDO1zCP37+s/96NOd
JwOyZ7d0L0M8HDmcOVyRJ8Y/v0cPAWd7ZVx6BlZd8LKhG1jH8++erUo86fzT
oXQv2N3dbIW6Mk9CfJTd5Wk8YBjfB884enZKGPaP6b7HahWelCyKDBDA3k5N
H/6B8ydF7HmO7SsdDCSRPXiyO7gl7w94AucQPkuVJ2NKWm7F4nyPr4nw+ASO
1fxywh/t722rlp3syZOr/33a6gqeZjNwzLhePOnh8rx6HzjYerlKOZhkGK/L
BX/DMs+jN0+WJL6Wf4P9zZ2Zn6HdhyeZT0seRIAjLJTCMsA9Bk2OkaB/+5SZ
7g5qPJk8KMdjE9jGxMtGSZ0nazLfTjoEjhv32Ogm2C/TRckQrGD0W2lJX55U
v7hTPxZsbzDx/U+w2n23Sdbge3rb00P68eTQ3sI7duBeujcvmPfnidX+De/p
+W3U+rirBlz7sm7VYNyfjP76Sw9p8ORz1TGJPNrpum7EAJ5M0JesXgLegQIq
D6wznGYexIPiq9qtA3kynr5YxfZ6XfulqWtivGQI19ehndaZ98G3LNZ6tJcg
HtqP71ytxZOLrwZEJ6HdqDV3sdwg3C9fISce+/dt7joqCoxlfgC9vppGi+6z
tXE9M1530wGbNex79wl8SbzXvRONh9oHj08O5on4/ITda9H++c3PkHE6PMk9
ZXp2F3hGxRi3crBG0c75r8H0tcgeXZ60nsraMAjcUnTNcPAQnnyS833oAbbO
q1MQg3MUijOjwTE5um8dhvLEw6bjTW+wnGRNitJ/uJ+W8lqWYLvUkOCb4Kil
K6Y+xfUlJJftWKLHk1mdItZl4fqUk3pbt4DLdqrtLQEL8QsMQvWxfb7T5z7Y
PiX2aNepw3ji2JiknAem751qwP5Gr94dQn/nyE6PDg3nSe/rpZ8P4nqzw8zP
jRjBk5ruS0bsRLtOqPv2PHBAVNSRyzQeziQu2GbAEz60wX4YOAvDpK8h4nn8
18iBNB6wbHoAXm26x/Eu2r2PbHyzeiRPehpWNgdif5VeV5LlRvGkS/zm9wHg
CZ41Z6LAnWd17jER/U+4D9o2ezRPTvqXvf9H48HVbv5n8PKvFb3e0XjYemZY
gBFPvo6x3XadxoNTUefxxnhe1rVzimk8OPSoKgf/8g3uM4fGAzfnwZ4xPLmv
m+Vkj/aINYdODx6L62mZlraSxoNtuosYnGCQsWAmjQebP3Mdx/HkXoHBuCs0
HqxN9ZXH80S7eo7yORoP89w63QJnXOHzx+F6186Mr1wygSfrqUCh8WDReK8F
LBl2cbYxjQcsQ0Mn4nnfnXi8kcaDich56iSeKJ/vNDqHxsO4y3Pegntrb9GK
B2savf7vsAlPnlkUFl0H7zAYIGdgypNRuoN/bKb5QW9ZRR7Yxjni7HsaD7qB
SdvMeHKTX71tG40HrbzAvpN5Ylq2MpjOf+X9Fbc8AG+fhEwANlazmr1mCk+8
xyMj0/ygenBoJ3OMl9PhNu00Pyim/I0CR9vf607nI7OubS9nT+XJVvqCGe1B
chMSP4OX5sVeOQD+3L41IGAa5o/Fc7svp/GAbuMJT3bs/3nfhcZD84eZL8Ae
A41n/0b/lsb/huy14KXj/j1Y6s8tMd9vx5MpZf7cUhYPnTDxOE7nCX194F7K
/PkMntgdqzU8WMr8OfhE7tu/Q0uYP7fiSWnZIL8txYiHvBydVvC/W2bbo0qY
P5/Jk9lvojYuKmX+fBbmj8TWawalzJ+DlYSd/VJKmD+fjfwQ7jokvZT58zk8
ERLu/8spZf4cPGTrf4XrSpg/n8uTYUf16ppKmD+fh+drus98Ldg7srbsAdj0
66YH40qYP5+P8/+EiaWE+fMFyA/xbfcnljJ/DnbL5s7bgBE0lnMW8qQTFQBl
zJ8vlOU3qT+3xvzpsUR/Qinz54t4oi/+tleBxgNdtoAHOu13pPOr1J8v5knQ
23dqCSXMny/hSfiQI77nS5g/B/fbtOD7iRLmz5diPh+doV5XzPy5DfJ7z8J9
piXMn4O1hqGCLWH+fBlPzLqbrSwrZv4c7KkdOeU7eKNNtXB+OU+8JkUtPljC
/PkK5Mth4doVxcyfg23fxyWrljF/bssTXVoooT+NEwM73G9ruwXlJcyfgyfu
XntGuYz585UYPzFb5a+VMn++CvcvWkWrEPs3Nkqbmgweu8zY4FoJ8+eredJ2
yfHOxxLmz9fw5Nrj7359Spk/B2ejXLUtYf7cnif1fin919J46P/5cCO4Jinp
66NS5s/X4nrpC+xi5s/XYT7eu3b19WLmz8HL+g70FWF/1l0rv+9dj/vpvSFu
Qwnz5xxPLresmry4mPlz8JUxK2ctK2H+nOfJ0IXDXn5Ee0Lz03UqAk8UyiuL
/hUzfw4unZOUfKGY+XMRT6rsHjZaljB/DtalAh/ct/ph3nkH3I8uZ759KWH+
3JEnJoflql+UMH8OdgxbvVSnhPnzDbifY10/Xypm/nwj7n+d0pftRYiHnPq+
BWD6NYd2MfPnmzCf7/dZn1bM/LkTT5Ii8rY5lzB/Dn6carHnJ7afkFTuZb8Z
+e2OzunWIubPt2C+j0rrHFzM/Dn4UZcpG2uKmT935smxnX2XeIKDI7O/NIIz
3797taiI+XMXnqycY/j4ciHz51sxH6R9aH5fyPw5mK4D24qYP9/Gk7xcv/lp
Bcyfb8f5YroYX8j8Ofh3D7UeSwqZP9+B8Zw1P8K+kPlzV5507Rg4xwt8z/1d
1G3wePVdj3ILmD9348mUCEu3HUXMn4P/yfc33FTI/PlOnjydtaRYDNZ0LOlN
dvGELmfOFTJ/Dk48Pm3xy0Lmz3ejHrHg9RcXMH/uzpN3S+nKE/FgI/YsAG+Z
8oK7V8D8uQfqCfl31cVFzJ/vwfPXvtInrJD5c/C/J3OD6PVJ/flezGcD07N+
FjB/vo8ncy2HbHlXwPw5eNBp45KWAubPPVHf7lDJsS9g/hz82DeJ/5iPeDB4
M+7Ufp5YFzyMv1TI/PkBnqRcv7NyXQHz52Bk9wlBBcyfH5RdXyeNgku6Xui/
tT5jdgHz52Dz4uqkpELmz7154h47YEBtPvPnPsi/RbqYsREPXVN7xINVOqXF
OxYwf34I9dvHd5e/5DN/Di7o3Tb6Sj7z54d5EjFi8p9L+cyfH0G9Ed1wpwtY
p+njslpw3snUuzEFzJ/7or7sFbRVt4D586M8+dOWtO5aPvPnYCMX1fJNaPeu
eJWx4xhPMI0a9S5g/tyPJ/ZqxQO985k/B69xOX+tVwHz5/488VFN9pkOrs95
YtTlOOKj7cLDNQXMn4Nfnjkb6FHA/PkJngTezy4+ks/8OdhYVH3gLHgupolT
J5HP/j3TmVrI/HkA6s+3/07EFDJ/Dp4vWVX/Jp/580A8j8T2ZQcKmD8/xZMV
n40eDgMrhL+vzQRbNg2Zvzif+fMgnsyL9Z85tYD589M433Ebl7oVMH9+WjZe
Nvo/X7zsDOJxq+uZpnzmz8G80nOT8/nMn5/FekL9hsL6fObPz2E91KPdPB78
zD3rcS24/prqgwH5zJ8H8+TVjpBQ+QLmz0N4MjNvRW52PvPnYI9Fi44tz2f+
PBT1qWjpza/5zJ+f58mefj7NU/OZPwcPOeG2TTOP+fMLsvEm9ecXebIgeVSg
Mviz9dsdV8GfalUyBxUwfx6G9fTx/LYR+cyfg+vWX34+voD583A8/wVhCaFo
t8bAnniJJxs7vVp+J5/5c/D9rihMC5g/v8xL1413Cpg/j5BdP61zs8Cztp0w
M8tn/jySJy4X1N+b5zN/HiUbz1J/Dn5ikx4Tlc/8+RWenG0453uPxoNa05k2
MP3a6Ec+8+fRPPn4zPy/vQXMn1/lSXuuxmCHAubPwaum/XHMo/EgV9X5aAxP
jq4/MqahgPnzazxx/VJz6l0+8+fgxQ/Xdv2Vz/z5dcyvrvEbr2A8TmjKc9G4
gflp962VIYXMn4Pbd+17H1vA/Hks7meZqYJQwPx5HE9+9Ov5xRT9gytSKq+C
f/7o/UtcwPz5TZ6sqxUtGFnI/Dn4T+rHnMB85s9v8dLX1XYFzJ/fRn0zdO4e
b5ofqMYHJ4+NmWhSxPx5POqFDYOWLShk/jyBJ5OOWqyrK2T+HKxOxiQI2D/9
jmHTHdTrbT0b6Pws9ed3sZ44d3QIvf9Sfw5e5JcuvlvA/Hki1h++Fx6HgTXD
c/+2gUsOi4tpvpL68ySedFzVHE7Hr9Sf35PNN1J/fk8WL9SDHL3PkxG0sKb5
4cjPmaMeyLY39h4zpAhMlxc7wUc9t/xxTeZJarOOuRWNB/drLzQeYv0gmCpe
wfZmbnV3HoEnnL09MYvGw1bdk+seycbHZ6c1m+RTUF97txnS67dyDLGKAd8I
njut5pkSCePKdOY/5smR8QZbExBfLWt6d3wBz+z233o6/9CyLyiVJxbDv7zb
QOPB5mjCpDTcz1PPPg4Cd1qUebwCvOlN5Vo6vlfO67Rxfzrqkf5JDoY4fsJM
8xlDM3hpna+A56Fs6T44G5x8xOfLHxxPME/8vUmM9cmT1LMrsH18f6UXqhKs
XxWPDeZpPIwfFZ8Anrz0wyN6fS5GG/2XZ/Lky6RX2+h4yja44vgb3GmBTw9r
Gg/6NZZhWcgPXWxry2k86A7StsxG/X3DtiMaxy/WsmurA5PoxI2baTxonCk9
moP1FO+R0YfmB7WiW6NyefJWProkGedXqdrDrwgc4DAyNJ/mB6U5Dm5PZO0n
uh6yGPCUJ7m3j00aS+NBLl0rBTz0Z9iTjWDS0dG67hlPvlnteRSA7YNbTUrk
83gyveaO21acz7dm15sxYAHLSxuaH5puH52fj/w6J9mhGfuPbPgsfAVb9NKZ
TufPjtrh5HQB1s93bk2h+RjlvaZJIcbvLVsxHR9xFZdaKsDaxzrvG0LzA+rU
/UWy+722WCNuaDFPXvy4dEkdfD/PxjcbrP4s2GsCtu+VG8A7laDeU9jX0Ejz
g+TZ1J6l2N/f0FhaD2Skdh94p1SWHzUfzvi5vExWP7gmHSj8DV6RwA+l7Xnx
j26EPcfz2PVVrRuuVy/u12HLcsz3hkf6vaTxEDOeew9eHnray5nGQ+RW82Mv
EA+ad1cMBhuHx2qMfikbj0dDP3wvAne+1/Se5veaM/8VuL1CfZey5Kwu2Cxw
3fUBFZiPUY6OofHgf+FQCvjviGURn3G9n4+8WLe+kidNqzUarMBW3upTur7m
ScvMOON9OF6Y56L+18CGzpWcJ7Zvcfdvnl8lG4/Wbjl5X8HjHfr89KL1EpY9
p9+gHg7U2zGS5ofNxMekGvnnOhmlQPMDFiKVYHWPP3P20vzA3Tc7UIP1obX8
Nm2aH+x/9P3vLdZf0gGGeLAz/pYNvrX2tmYSzi/FZvMzp3c82Xwnvs93xGu/
RTFXe9by5PYyr0wavy7zar3ugHeKk6xC0D97po79ijqeOJ1/u20xWMdytWk7
uPJnsXon7N/dPFg9/L2sXqDvpS3rUa8buMwyQX/D8b2evgfT7yjegb2N5kcf
+8CTk5kTr23A8SoNfA+ObkA9jvLHCO30vWIx+PVa86ZVNB505Ux2fsT10BcJ
TxEPWlPUBn7CfFS/wMoA2xON3U0p4FX5V+5fBwer3c1d/1k2f9Q1dr/atZEn
cxyRIbC/uUojD1wDp/uPsH2H/pFdN6xa0MSThnu3utSDO+SiJn4Dr17Z4+ge
MH2tceYLT6be+Y8swPZxrZqNJl956bqzCu3Szx7BY+sHtJ+i8dAUFHngG+rr
c3/1rqH9fkOB53/NyFdlyw6uBPeuU16ZA77+Qy3fGf03Vs+asPk7T8r7hZ07
Bs6o8O7V6wfWb1heB4Hpd+x3wD3LTgt0fnQtbs9a8ZMn3lcDDH9if3l5kyLa
wdTbfUF/vdwd+8JbeLLQXujsCfZEIE9vxXxROrSHM+6f9LN4cNhwxaN30W78
cFhPv184P+/k2Zexv6Mo80e3Yf6nCxH0fxsfnlkMtt12PdEYbIYJYedvPD+/
Tb0Xo39QTP+9A9t5glWF/la0f45cuuIxmL4uUUO7VfjJsVwH5tcs+uIe8RD6
tIfCH574/S18FoT+LWe6NVwD/1kYNMAFbB04XbLgL+4/fZGI/jH++8O/gbuF
CLUjwZ18H3qc+ceTQ3tEVdfRfyUKDlM5gUTMQGEGvuM5bsxrME0vJ9Bf2cNF
5WAngTyfjJkX7YLbjfr/OgvEIjwnKApM1yE54DOlihuG0HjYPDRscxeBfDyT
oLKNxoPjWvde8gI52v3fEDpe6Wudu2CyYNSqT9hex77cyLarQKpyr2Ynod0d
C5oO8PiHTXGzwcU21u/DFXB+Z98v747+higEpncTiFTfg33mZV+oBx/qlndz
D7hyZpfdft0F0tOSPPZ5gniwnLbUSFEgd28ENAeBT5jvGV0Cbv7cHNeTxoPJ
PcVdSgLRCk0o6Yn28Woq9QOVBbKiG6ksQ3uwkVHaY3DBSMVFS8HfDJzOcyoC
yQy4ML8S/efqX92p0EMg7/7c/9Oci3jQfbf4OtjQWuezOvpTL71QVSB/fNfG
HwYv01jVvRk8u8r09GVsH6d27t2ZngK5RX5EzQcr9Cx5bNoL56M/MKoa+1ur
1DP0NbjAoax+E7ande/B3gIRcrWePkT/3p2OLNLrIxD/HxE7U8EbOzIMc8Gl
DyJO98L9y2j9q7BFTSD6EweXH0a75nezt73UBdL6dJghPR/Xpp0pd8GK9AUQ
2vMaEoJt+wokPXfi1m7ggZJuOzvAJzffDK3PQTxUG1hf6icQ747Ntck4v/IK
B4MZ/QXy+9u5fj/B9LuxD2B97UUT67D90eKqaj8NgcxYfMm6Fu1v8wY+Mhog
EIM/PndW0XjIXX6uBNwYotdpE/oHSU5t3zVQIFNXXhjzDP0/p+Yv0NTE/Wmy
3Uyfn9VDpRGp4PfvNYvMsX1Y0kx5Xksgc1q6T5iO9tZ4rzcKgwQyemlQdQ9s
bx33OPk6WPp3POCYmN9nFmoLRHN2//PL0b9T1MRtzeBL/ZGB0L4yfPv8s4MF
6XcH9HzvhN4cZqaD8Z89/c1r9Fc++7FzFbgnLZTAQqB+1UFdgajOd1a3o/Hg
zz3QGyKQpwtKi+n46OcbdjoXfPyA0qwAsIv3K5ctQwXy4FimixL653j2m9f7
P4G8HZz0YwPa6XvMRHBF9O7VNmin49xOTyAKB89M96PxsPVJZQd4T0r7uxT0
N9yscP+SPu6v3+b6dpyvj6Nl0IxhAsn3xY2n8cB5On8Arxx1O3sGjQf75Dn+
wwVys9dyXhHtJ+xa/jMegfE76dAZJbTX24yVKwUfm1xVew/PmyxyrthlIBDl
L9t7v8H+Q+ZdT9I0FEjwb/elgej/beb7wFTw05eTI+NoPFgO2cKPFEg37uUz
XRoP5vazu40SyAvvOd++gTtMQofeADscGvK6ALxs/PO/C0cLpGnXcKUf4Dij
Pq+awSY4HQMaD4YLE88aCUSeijvwWv1jAWbGArFUHLflH5h6jirwU7XukzNp
PAzqPMtrjEAWnt82MAK8SWPqEP2xeN6q87pMA2eoefzJBQu7Dp7qjOvX7Jn0
Yss42f3c0KCU1Hs8th/28uN2Gg9dR59MHC87P/1OmzbZTRDIueXT32pje8+O
K1Z/wNuouED/8tYancsTBTL0iO/5pTQevg/qmDFJdvyjTXblH8A/nEcOVwG/
bTiT4G8ikDe+aMD9nlxXdNzYVCBLba9douePUbyxFPxsevTe7uDPFXNm7DbD
+JR+KId4KD80WGuyQFS6WSYcwPHCitN/p4L/bz5pzftTxk9BfNPbhf7Wuabx
3cwFYk1fHIJjJG7+N8DKvLKFKo2HtHhH66kCiVZt9jCm8fCw0fI7ePh928Xe
NB6SRmifmyaQ/j/nNN0GqySI2syIQCaeFK/7S+Mh7nJpFdg/ottUBRoPMa9v
eVkIxG/R5q4LwP2iBvjpWwpkFF2I03gIX+bwBCzXyansJvaXExpo4Twd82fF
kUd0/tA5m6fVZ4Zs/+6Bir8SwT3edpn8F/sr9rcqsbMSiGnoUMNUxIeh78Gb
f8AviiOvhYF9vFOOXp4pkMGtcc+P0njwbBOsZgkk4ZBONz20T/CYQBpmycYb
fa1xfLZAfDyj7en4r98a12I8RyBOL74cdUM72dxQVAoOX/Vhrjw4xFEvbvdc
gbh8+xrWheYHbr2v1jyBrLU/sM+VxoP9RT4NTMeFLjjS7uVUYb5AnkzoOnYy
zQ82fQd2XyCQ04du3XKj8bBo8c8b4D6LarovofEw73ih9UKBjLH/fj2fxsOs
3BvfwZcWJ/8wovnBsuuRc9bIlz78WXPwfXMLbvIigYwb2PboLZh6mDfg1+Tg
LpqfNo1/oOG9GP0vjJ30BteXYfTzu/4SjO9PaaZDaX4wHFPwBLxSKrSRH/S3
XHdeivv75d87H3Ce7rVDfWwwv1+/p5CE/vqD6tYlgfc9vTDaD+2eGrpTVi7D
fGbn5X+AxoPamv5/wZFmg3I8wMY9Q5ovLxdI+6rOX63R/6hSWZ7VCoHorvho
14vGQ9fe1xrAfTNvxG4BT8ZC8ritQLYvHjXkGPoHdfiuHWMnG3+fWyVmZeC0
tc/OxtJ4+C7Xz30l8sfpDbnvaDw0TfmmtUp2/a0Nu5+lgUP33sk7TvND3d2r
wmqB7D3/9/MsbH8hVfFQ9zUY783/NYSivVPlSPvYNbL7s7J8g+kie+TX2fPq
GnH/7hRHqf8A98q/emIZ2lXyq7+cWyuQjn8m6zPQTvP05HWojy5iIYP9pUhs
o9+AOZ+vG96hvV/a6YPe6wXiNdF0bzHaXR4Wrh7GoX6yH/ZTROMhScXkKVj6
+ReNh4TZai485tcmcrEZ27vH+TT1EQTy4ccjTWW0F8ek5SaB+xn1O5yD7Q2j
OqJWigRiTgUy2n3CTQ78BaumKczwxfh7Heq6KsIB4693/wMz0Z++t5jpiPrH
QsW1keaHwM+9P4KzfivoT6L5wX944/ENArmtjYBCf/qdwZiNiLey2hE3aH7w
vhRZBq7S9jmwF/zNs9LTfROuT3tThTGNBw+NlYOcBOl3vnNpfnCzmZAObt6D
B5CNeNga0Eu0WSBXqH6n8bD52afuWwSpZ9qC87np2D07FkzHMY03BX5GxCJn
zL//AhsKaTwg7n6Ar6X4JvE0P9g9sg12wf53r/Sspvlh2a9xU7YK5MifMNur
ND8sGt+zGlzblyZqxMO8rR+9twnEY2mgEk/zw6zYzGHbMZ+an18WTuslyw+X
noLHTmm5Y0vzg/l/e1124HpPVhiFYz7RN123Qs1VILuLVgQ4gPcj0O6B6edS
u8HlRi96rHKT5XdjQ/WGv+ADTU9DGml+0F8kidgpELEqX/yGrh90/cNn7hJI
2bkrF0PB9DuWj+AuxX+72YKDNOSXn9gtEHVdt8ntND+okTFj3TG/tCPRot2q
516V52DOSP32ILp+ULpf7+4hEI0ZUdFrwK1df2QM2oPr2Ykrx/aLOhmHpYOp
R72L7WM6nNxFewUy0vGLP433Tr+u2ijuE8hfWu7SePj+zigOXF0+u48PXT80
DVZe7CmQJVx5y06wysdV73+AT+1SFcXQ/FB3Lj14P+YzFdvtfWl+qC65MOWA
QGq61S/NpvVSZc/d1eB32xDwND+Uz1vqc1AgQyY0cjQec4qPjB7uJRCb6zNe
rkK7br5Y8Rn49nV7z6tod8/9V+vijfG8pVq1FFwsmZym5oPr6T1G7xTixTBt
1/l7YOunPVfX0Xrp4Z2dqw4JRDtmqfZrtBed6W7zD+xk4JcxmtZLCYajIg+j
/qILX/Q/EefYfdYR1CM5hfHeNB5iIt99BFOvlkjjIerN4xO+All/Qjv1Ho2H
cM3QsUcFMuzVstlt4ObQFW7Pj8rq1blngxZ5HEO+1U/XLMbxIwMLDLX9BOl7
hk/gDn/lbhng9Zt1cyxoPPjOeivyx/mv2DUyCXzT2ztF8Tjmx9enm1eCFfan
BseBo9cdv9OA7dd6tO9YfEIgnc/v+DofTD9j+gkePiNN14bmBxQuISdxfReu
CKY0P2y+1dU8QCD1iw5fD8b5iR0/VVeD2xasv+JF8wM/7JFPII6XmbmY1tOu
9vy54aeQ71TqZtD1SJ5d+PZnYAWf5+JztF5aVrFga5BAYlcEFnUC71/Uf4T6
aaxvdidWhtD1w7yl8vfBTl8fG/Sn+WHWyTerzmB9qLZeXILxcdTyafK/M7L1
6VvzbmcjzyJfDNLO+IXtJ5tO3zbrHOb/XecnLcT2p8fvn/8JvGrNQkVfmh+M
Hg47GSyb360MWzuPC8H8MEb3/SlwmP64quchsvqrVdflgUeoQFxDQuVdwIsG
3TitfR719OJZ2WXgGI16lwzwkumaB3qAO6kPnedwQVZPr+y5Vl/pIsZf26w3
UbReUjrf6SZ4qk5hyF1aLymUVy4OE8jP+UZjzoJFndTu/wyT1e8pHQuDQsIF
6TpnGrjfr2PO5pcwn6yTq5lO88P3rDk14IfBDsnlNB6aOusduoz5PvJmYitY
9+NUuRERGC/RjWvtaDzUeVQ8AzfOOpZzm+aH6qSkrZEC8XVUHNsZPPih8mn1
KEHqOatofigfveU+OOTF3tWa4NfFm2avvoLnHZmzkh5/Yn70ULlo1Iv0g2Ua
D7lv/0aCb7ifyNkFrpdov5p1VSC4uoZzdP2QtjLxE9jjrekqksP8eQzq0Yk3
95dnM39+TSAzP8Vs8sph/hz8cYrB3y85zJ9fRzxEd+t6JYf58xvC/37/IZf5
c/ATSZyXRg7z57GojzKX/Lc2l/nzOIEMpB++5TB/Dr4cuWwUjQ+pP78pkGwB
GSSX+XNwTveYrfK5zJ/fQv4Z23FVM4f589sCmfzn0uglOcyfg6lnSM9l/jwe
9U3cxeGKucyfJyBfzfd9EPWE+fMEWX6U+vM7WG9r0szN/Pld5IcJunFjcpg/
vyubT6T+PFEgLfkbbtD5TOrPwaOzDXvR+k/qz5ME6XdppjnMn9+T1XtSfw7W
iLeWy8xh/vw+5s+tp96fzGX+/IFAHPf8ONyew/w5eIx7l2d7s5k/TxakXmRx
DvPnDwVCw+tYDvPn4AEnlyha5zB//kgga648/LQZbGb+JatzCurFwMKzO3KZ
Pwf/eT15E52fpP78MeoT61unRTnMn4NR9u5QyWH+PBXriTfqyw1ymD9PE8jZ
PQftLucwfw523vBk4bQc5s/TZfOP1J9nYL03P2r8+Wzmz8HL79cNHZHL/LkY
9V1pQuLjHObPJcgPdIGew/w5+E0G/YCe+fNMrGdurXY5n8v8Odjyv+kn4rKZ
P88SyK3pE/Tsspk/z0a+/6Yy8Hc28+fgtSj3NmYzf56DevOZvPhBFvPnuaj/
Jh1xSsxm/hxsE3fIbkM28+dPsP9V8lm/s5g/fyqQZCfFtkvZzJ+Du7jvbHue
zfz5M0H63qlvDvPneQLZdbFHm2MW8+eU521Pu5nF/Hk+1tejNVbvyGb+HKz/
Lyh1Tzbz5wUCSdpU7nM3i/nzQsx3Q+kXE8yfg+f/3jNiSg7z50UCaVi/wW17
FvPnxbge08YRptnMn4Mbhl14vTKL+fMS2fwg9eelAnGjL6SymT8vldXTUn9e
JpBX1x5Ursth/hw8++rNvWezmT9/jno0rs9I1Wzmz8sxf+koJLdkMn8OvnYY
BWI28+cvML+LxmoVZDN//lIg//SuzR+Tzfw5+K1ZVt/+2cyfv8L6N6X/2rvg
o1yzgkYF1nP0xVAm8+fgzG3VZduzmT+vFEjqcIv9l7OZP38tEGTv7tVZzJ+/
lo0fqT+vEsiDN5eHF2Yzfw7uO+XQ6mvZzJ+/EcgzFU3Rnyzmz6sxPqd2Tdud
xfw5+GjpXb+NWcyf16CeeVddTK9H6s/fYj28UOm7djbz52D5p73HBmQzf/5O
kD4nqyzmz2txP//FCdlZzJ+Dv2/bEqORzfx5nSD9zjUni/lzcNWOdaaWWcyf
vxekeWp+JvPn9QI59Gnxfe1M5s/Bk/3n7DfKZP78g0CmZc/yG5fF/HkD6nNa
YOYwfw5usexUkZ7D/PlH1KshFnvXZTN//gn15N/1805mMX8Ojuxy6rZLNvPn
nzF/366K6ZvF/Hkj1j/iPaojs5k/B/dptf1dmMn8eROe/weD12uymT8Hvwiz
63Mpi/nzLwJ5edrw0dNM5s+/ysaf1J+DfWbRlQbz599QD2zGjJzF/Hkz6qHW
umc7M5k/B3dE315ikcn8+Xes74rcarplM3/+QyBhHwPO12Qxfw6+cTqsQS+L
+fOfiE+32CUeWcyfg9uSVf41ZDF/3iIQ3nDDSi6T+fNWgSRWudx9l8X8OdhB
/emouCzmz38JZNLWbh9PZzN/3iZIvWJGNvPnbbL4k/rz3wJZKLzvfC6b+fN2
1H/KBfMys5g/B08ZNW3rmWzmzzsQf99CPodnM3/+RyCe29V1lLKYPwfvpn9I
msX8+V+BHFve1NUhk/lz8LwbuttOZjJ//g/j92XC3jVZzJ/LiUhCj8qDZpnM
n4PTr3u0Xcxi/ryTiDwY4JxWn838eWfR/3ueUn8Onhe0pLAxk/nzLqL/N75S
TL6VqcqLyN4kVdWWLObPwRO+qX6NymT+vKuIDK0UbAZkMX8O3j522w2dLObP
FUT/+z2lTObPu+F4edobumYxfw7WpguaTObPu4uI3seu4e8lzJ8riojKkCUl
o7OYPwfTvKSVyfy5kojsKn8ZsD+L+XNl2flJ/Tl4aLLjmshM5s9VROSdplJ4
nJj58x4ispj+IVIm8+fgLpafap5KmD9XFZH9/eYF7s1k/hz8yP36dOcs5s97
isinFWaDwzKZP+8lIlac18DHmcyfg88fPxPsmMn8eW88j7dvYyolzJ/3EZGj
67RWm2Uxfw5e+vHUNn8J8+dqIul74GgJ8+fqIvLlFAqPLObPweOORPWbm8X8
eV8RcSV9WholzJ+DU/cNMnGUMH/eT0RG9o75ayFh/ry/iGje7+L2RMz8OXj0
k80Bc7KYP9cQkTnqK5//ETN/PkBEBleMrR6Zyfw5uKIyOOy2hPnzgSJibHBN
rVDC/LmmiPR1EbTbxMyfgwufp6dXSZg/1xKRP700R16QMH8+SET20QcmZv4c
jOiILpIwf64tIs9v5Hw4IGH+HBzX7wU/JJP588EiMsX4wNfLEubPdUTk4M4j
6l0kzJ+DlxwYHjwmk/lzXZHUcy6RMH8+REQw2ysUZzJ/Dh67ctYyNQnz50NF
hFd04j9LmD//D+ezrWPRRgnz5+DGb5ZmUyTMn+uJpO/tSCbz5+A0xUPdTSTM
n+tjPDjPdY+TMH8+TCT9u8khEubPwerup1zzJMyfDxeRCO5CqmIm8+cjEJ/f
NfUHSpg/B9OflwgVM39ugPG+7PnETDHz54Yi8sbP6NW7TObPwVWdFY8NFjN/
PlK2fxpGXUeJSHf6AlXC/DnYsO3FmksS5s9Hi0jy/AVekyTMn4OjtporlYuZ
PzcSke8fZtraSJg/NxYR+z6OVqUS5s/Bvwb0V/WRMH8+Bven4P5WHQnz52NF
xLLrkf4zJMyfg5MPDxhoLWH+fJyI7KmYf2i3hPnz8SLiPz/tVqCE+XOwRc/E
LRqZzJ9PEBGRqeIVIwnz5+DEtv1lgWLmzydi/K05/M9VzPz5JBFR/pT1cKiY
+XNwlyTv3u0S5s9NRORIzVBuroT5c1MR+V2mpRMsZv4cLP29NAnz52Z4no0G
UR0S5s8ni8jOjv7dO0uYPwdPD2yqV5cwfz4Fz3OB4zBvMfPn5pjf/y1P4MXM
n4OjfFVu7BYzfz4V8VCp/Ewpk/lzcM/SESedJcyfTxORU2fWKvAS5s+JiHSy
Xnk/NoP5c/CQAds3m4uZP7fA/EJPQMz8uaUs/qT+3FI2n0j9+XQR6XrMVnJb
zPz5DBHpmGAXqZ3B/DlYaeNxi2ES5s+tZM9b6s/Bgx9MaEiSMH8+U3Z/pf58
logE7cBCUMz8OVhyVnvBTwnz57NFZKr+ktA8MfPnc0Tkaav/jA0S5s/BDj9V
700XM38+V/S/36MDk/HfawfOw/lJPzBk/hws1b0S5s/ni4ibbc3ZkxLmzxeI
yIc+qik0vqT+HDx761CRn4T584UictzylF2KmPlzcEU/0cQcCfPn1iLSi76Q
EzN/vgjH+zXP77eE+fNFsvwi9eeLRdK/W5XPZP58Ce6frs21l2Lmz8HNM3rV
10iYP18qIllL/lurKGH+3EZEJmJ5/kHC/LmNbHupP1+G/Gx32OQ59q9f17Sj
A+xGFxYS5s+Xi4gLfaGRyfz5ChE5t+ScPx1PUn8OdqJ/QCth/txWRG5PmW1N
40vqz+2Qz1qIobGE+XPwgorUhGIJ8+crRSS7dM3LrmLmz1eJCLLpITcx8+fg
hXSiljB/vhr3j75gEjN/vkZERpy6Jb8kg/lz8D+FxrJsMfPn9iIyfLiVYWsG
8+dgVH+zJmUwf75WRPSjleN/i5k/X4f5JGzVBzr+pP4c3OGiN3liBvPn61Hv
tNcF9RUzf86JyKKlT5//zmD+HNw0vWr7TzHz57yIbHlb63kkg/lzQTZ+pP4c
3Hz2xuDzEubPRSIyY8GPtuFi5s/BZYUK67pkMH/ugPls8QurIjHz544iUrdn
5pDxGcyfg+Um+fVXFjN/vkFETrzHwlnM/PlGETnQ0/7h3XTmz8GjJ2l8vJ3B
/PkmXF/6gI4/GcyfO4nI3MK1H3qLmT8HB0TkV07PYP58M+qtOb1uHshg/nyL
iHjI+XX8Tmf+HBx9//rnhxnMnzuLiMIBA+fKDObPwfnvjINTM5g/dxGR0N3d
dhdnMH++VZbPpf4crIVyjs6PUn++TUSKO8bELRAzf75dRK4spG9kmT8Hu9XO
dlwnYf58h4i4r7bx88X+XZWa7/R2xfNI2+6jImH+3FU2fqT+3E1E6M8P2YmZ
PwfrnDNpJhLmz3di+/mvbF6LmT/fJYtHqT/fJatPpP58t2x+lvpzd9l8J/Xn
4Lu5NUELJcyfe8jqJ6k/34N6K8xi+j8J8+fg53WnDwRLmD/fi+d/Y+gsMzHz
5/tQP8bNnr9IzPw5+Pew+7aLxcyfe4rIpfTo/MgM5s/B0t/vFDN/vl8k/V2d
AjHz5wdExDTk/rJeYubPweV9x2VUiJk/PyiSfi5F50OpP/cSkbBpW2yuipk/
95LVk1J/7i2731J/7oP6wAkrFwnz52B6OV3EzJ8fQnxQgS1m/hy894H1CZpP
pf78MOoPs7cBPSTMnx/B/KTa6xmNF6k/B29d/3r3Lgnz576y8S7150dl9a/U
n4OP77X/Vipm/vyYiJhsHKhO843Un/vJxpfUn4Ntu5w+PDCT+XN/0f9+r1TM
/PlxzGf7W4ZaSZg/Py6r36T+/ITseFJ/DjZfpz22Tsz8+UnE16R+6gqZzJ8H
iMjfpkEoBZk/B9uebF/+ScL8eaCIdO6z4JJvJvPnp2TrC6k/PyWLX6k/DxKR
BoPXaxzFzJ+fltXDUn8O9sz++qIgg/nzMyIi/XMGMfPn4B1qiePvZTB/fhbr
uV2j/X9kMH9+Dvn24XCPajHz5+DiDFHfiWLmz4NFZDn9wRgx8+chyO8JDzbR
5y315+CfxnfNTMXMn4eKCP382TmD+fPzuF/0g3UJ8+fg2kOuu7uLmT+/IBsf
MdVfvbpfxHjusfjQNDHz5xdl41vqz8MwX5itON0ng/lzsLCjbMosCfPn4bL6
V+rPL4nI+r9KIYZi5s/BPZaNOeOZwfz5ZdQjG6++3y5m/jwC9e60pbdWSZg/
B4+nf7iVwfx5JOrThsYCKzHz51Ei8mJUZ36fmPlz8MGPg2eMlTB/fkVEPq7c
E349g/nzK7L7I/Xn0SIi/fmMDObPr4rIy1uTX7tnMH9+VTbfS/15jEj6uxVD
M5g/v/b/5Qfqz8ElC+kfzjN/fl0k/bvIS+nMn98QEe9faSf+ZTB/DqbetSid
+fNYrL8+XE7qIWb+PA7zoXqX/0LTmD8Hb7XU7ayazvz5TYy3FVOffk9j/hw8
K85436105s9vici3WYsdm9KZP78tIodrhbfL05k/B9O6zSCd+fN4rO9UYt/9
Smf+PEFEAg8U1eWlM38Ojri3e3dBOvPnd0SEfh51PZ3587vIr/ltI06ImT+/
K8uPUn+eKCKXw6+Vj8pg/hz80HLwSFrPS/15Eua3Bo+ITxnMn98TkWN1Z5fT
7aX+HDwqqGb3VDHz5/cxnttUYiaJmT9/gPWV4/S/IenMn4Pp61XHdObPk1HP
XL6wYUU68+cPMf96XS+6kc78OfjC4ZiM8HTmzx9h/ddZ+PAinfnzFOSTP4/3
f89g/hw8+ardpdfpzJ8/Fkl/R2ZTBvPnYPo7aE1pzJ+nisjniA8HT6Yzf54m
IpldnkSvTmf+HLxRc39EQjrz5+mol50svhxPZ/48A/W137jDpunMn4Prb9Ty
u9KZPxcj/1prljWkMX8uQTw85fNy0pg/l8jGo9SfZ2L+8bnIlaH9ddKXxf/A
F19Mb7dNZ/48S0QGmCrveZXO/Hk28u2oj0GV6cyfg2Oz991wy2D+PEdEFqdM
uL0sg/nzXBFRoz9MlcH8Obj3cl7RScz8+RMRofqmIZ3586ci8r7udvuJdObP
wfFjB7Y9ymD+/Bnye9YLRaN05s/zRIST/nAI8+dgO/pDAenMn+cj31G9kcb8
eb7sfKT+vEBWz0r9eaGs/pP6c3BrwNeU1HTmz4sQrx5HKi6nM39ejOvROrdt
qZj582LZeJP68xIRER8MGLkug/nzUhHxLf+pvFPM/DnY+fedwSMymD8vQ3x9
Q8GUzvx5mex+S/35c4z/wqYALo3583KsB6MtiqakMX8OnrWDjjTmz1+ISGPy
vSFj0pk/fyki27anTl+cxvw5eMJ/TfE/0pk/f4X1wLRtGOLMn1eIpL9jcjqd
+XMw/ZxtUzrz55WoPxahkkhj/vw18q+otXZ9OvPn4GFq95To+Ur9eRXi74GT
Ylsa8+dgp96L51elMX/+Bvm47eCNKenMn1dj/SqYhBWkMX8Orpwz41f/dObP
a0TkWtXAF3T+kvrztyLiGGI1PCmD+XPwq8mRcXMzmD9/h/XDamfjUvSnP/Oh
Xov6btOBYloPSv05eMmwS0dvpzN/XiciFgaZJ7LSmT9/j/0dn/qerj+k/hx8
rmbaa5LO/Hm9SOqV7dKZPwdTr0Tvb8jDswEnP8jOtzmp2Glcg4goRofazaP5
IUF1Vjk4uE3V8y2uF2c9ZM9HtG/OTx9H4yHm8B/tTyJy8/wSe0PwsqiMFxng
kN5V2j40P4T/vePwWUQku7jnfmjvdt7spFIjxrOrXueyVMTD2Z2bboJpnbiP
5ofABKslTTjfHfQX+xEPx5t0WsDybk8iNWl+8DXoCPkiknqaWLDY26Hc/Cvm
x9+kOZ/GA6apGnC9+I78ABoPHlXHD31DPI6+9orm1zy3gRtHNKNeuPlFbAHW
37Z8Rh740/a5ZD6Nh82nBm/7LpJeZzuOX+6Y/1v9B9Y7+punDaDrB17p+X3w
YFo40Xiwnxm/+ify19ZnCcNoPNh5+cu1YDz1nRB8GDx52WPHKLC4x68OY+z/
9KLflrNbUf9tnVZ9kMbDvInan8EjLy2yHkzjYdb2tpO/sJ43WLJ+M80PljdL
x7WJSFyK9TIa363mH2+Vg+m4t6T5wVTfb89vzD+u5kVuNB7Gcw6D22XPF+nD
Qgx2WzWk/wXwSsNXWo4dsvi6o9/vl9IfkbTujKb5YciSkptgP2uaeBAPg07c
XPIX+Z+KdrSnaDw52gImh08MsqH1krqCKPSfiPwJF+91p/mhpyWZKudAnn0N
d76E+5ej5Kn5Ftz1zfh9O8G6Cskthzo5EFFO/E8Vmh86tRSN6OxA6OtobzBd
J+aBA35s7PuHxsOvLb7bujiQqMwB4gvY3uf7Nb6vvAP5UYMbTfNDU93UB+Df
3en/MATx8FF34JquDqTnCIXZ42l+qFvzU07BgdheV95N8299dUhhFNiIJnrM
J6Sy7Mbsbg4kceLxxkTsL6S895HP4MPaYzycaTwUL+ACujuQ6seqF8bR9XT+
UfPxig5k5qozM1pofsjN1HgBfhyx6hbNFx2STj/2KOF6+ninPaHxkGZeMFjZ
gdx9NkR9Fc0PD92vi8Eouy7S59HtXuIhRxUHckD6Q2yIh4Rv65R7yM7/ftyo
KbfAFW9eaqfQeunaxv5LVR2InzhkLa1/NkVdaW4BP31RmPd/mjrvgJr+/4/L
VhnZ2TIyMkKRkTcZUagQMkKcc649Q0YhW7JHWZHIHt2b7rllJCNkZGRTdjJD
Rvyer/N9fdyf/x7Ouefeznm/3q/X+zzOeb//4Pcn73h2NaK0JOpGHnjpgt9b
NbJ6rGsZSbin/K3uTfGwcVBoJriHzjk8GftfXbPBf7GNJNrRghIUD2E32jYq
Kwm55OMBLygelpasmAb2Dy67ox0+T8/dTy4nibyffpuqgJsHL7pSoTw+TxN9
UDwEndmbAD46AC0cx8+cnr9gaAVJ9MvaE3mO8sNkl2EWFSXhfLFuHcpH68dN
d9kDpnk2mmP7O/lY+R6VJPGjLBIiuGtAzod34MLt/lgVpngY1vDy6spoT2O3
9uqO7d8HjY5pZSuJ4TRAAnv1j5qfAdYvbVB/IjjW69GQOVXw+28cupsLtvC0
bVOrqiRSf149N43igYZN4Ph5P69FoP2c6LzmvVxNEjN0ySN0lB9cr16yqi6J
cl8ORlfAdrpPfaS6ub0ktuoa0reGJNRghy5LwBWbzx/8Hfy5Xr9JMykeGic6
R9aU/vW/F+v/sOlYSxLbP9LElIgHO6ecTDCV17vBQdUnX1xcG39/xtCd0VQv
VT60u5Gd9C9/odXOSwOTV7pD8VC6nt+UOpK4N/xZ3av4fY8sRzhVrIvjF89s
T/HiXHRbGSPYcD95WAPwKot72UPr4fzZWlRYBaZ59izq4/o4dbo1FyzyvHbt
Ae93X3RsEcXDl5Vze9hLouTZh+9fIF4+v784MAc8McPQ4AR+j8fbwq3WNJBE
/YkhWz5QfnghSjs1lETWWRQYYFplJwNsmv4n5zh+X/+HJ1PmNJJE/3szun4E
H76bu7NWY0k0eZ3oWBj7F0tvPucceH9ErbeuNH5IGzdAcZCEZZLu5zuqly7t
a2HdRBJ3vwV6TKH8kPK85FFwNZpAHTzmdK03fZtKoqtSuOpdHD9ZHXLuO7gp
PRgBpnmZI5tJItFCSloInnb8VlDH5tL/1ssAXz1UxjcL/KhjxV1uOF79WE/H
JY6SAD11BwdHL7Vu3ALxv3nXkCrYP2PHuVdp4PpOcRYZ2N48skDylJaScNUm
PEE8bGy/vWIrSbw9goDA/plrZs4ygst3Ljb0LOWHsLh+w5zQX85BhUP10tKP
zQo6S2I6dfjYnrPQwSoG3C/2XqFDFA/BysserdE+tq8pHkb1UlD0mRxwbHND
mecUD9Ofbl3TRhI3Xu1eeZLiYXK1mU4ukthU1Xo61c+x4wb2vQe+6mfp/gu/
x0JZ33RuW5zfnjdSE6leCrheonY7SYygB0bAJ4ZZvzgHznKucnowxYOf+2ml
vSS6VNRlVqd6qX9opHUHSbRot+JxLDjJ63TgUbBz4LK3h6he8vzt3c8V7U9q
3OwHvm9i9zZN8sBX03bNaET5ofO04ls7SmJQ+UBvis/arkezOgpJNJhb+7kJ
+9O8kFngVe32LPwKvtmqQcSSTpKonVopbjWNH5qPmt64M/r/RogYiofGO72u
gYvQBFuUH+o/bDzVTfrf+jAUD3aVi1XqgvaSXm7jTDCto2QE7/kaX/gpjv+q
8urEYV0lQfqO4o9enC7YDf3no7SkzxQPpYtPiwGfjUnbnYn9P1t26dOzuyRs
8u//fAP2KBrS6D14xfn7T+4hXnZbmIqsdZdEy75+wR4UD7+/P3XqYc5/GP6a
7oHfNfXyGU754cvETXN7Sv/GU8U+HJhS20MSLlt/3K6Gzw9/+6pXioc5/mic
ovOURJ3Tb4bS+aJ5YUv2wt/TLHTrd/CYh5FPjoId5vUdSNcn+e5dY7/eaO+h
Xe6fp3jAecjr/f/iIa3P5K190L5Or/pbkMbTaMbCSxLB6B5rYnv9lAv2z73M
7Tn4dKFCS73Nn89QOz5u7IP261KvVn183jF+dsI18I6DlQ+Xong4Hr9+al/0
B282Vqfzl3noy8RK/SSRE5K9nOq1drHNPNR+5ny1Pnpsff/+knhOr3tj/5wd
ey0K+UoiQl9+9Tdw18ishzHg4UeOPp1H8bCx5smeAyRRqemBo7YUD2sGr3sP
ptsBI7C/V9imCWsHSlo7O0X5YWl6D+dB0v/WGcL2guhQ74M96AEGMK5agXl+
kjgXN/H9EVxPGmfVHiyJARvmDiiM7daByYYUsKjQeoIj5YfJf9fohkjCs//9
TOofksa1G19yqCToceRG4IrKDPdj4PupHn/sKR4CTtTpP8x8/i4O+/AnDxxB
jxeBa6Ng2+qP/ubmhFw6flB/WS+GS+JgalLjBWCaN/M5+Nb8g3t9wY09n4xd
OgL5KuGp9R/8XnoOyGEk6qmxbiltKD90HmB3HWy91vXQLqqXXNflTw1AfjGm
b7PH/uEu1zIqjZLEySH5GXUpHlpZxangN11z5lWgeMCA0H806pkaSZ7lafzQ
eOGYQpIk9u0NP12T8kP9U133gkn/1gV72P2q5SFL/1sfCMejdTLey+Z89Lvy
1LtrFUn4auIC8VD+yHFnHa6f9eGE3ZQfSmeH3QcPvxA8vxblByt73bwxkpg7
c2OtOhQPRQO62I2V/re+EL7vpMWOmufBz9zQ84IpLnXjzNdrTF7FOyXHS6LK
0wXjBmF78hefY8fANA9+P3C1D6tW9p8Ajq99fix42ttU+Qf4dnbF+cfAV18U
dds2URKDNx65TPmr/rPONTpNwvXIDLtSh+Lh4bwfz8GJtk7+9Sge7hpvLZ0s
CYX+B0zzljpMQf9IE7/ieMvSWqy4DpZHGsscoHi4NEGaNlUSbXrtqD4pEfGQ
sr9T5Wmot5YVev0dvP70y2om8ErTwWVF8Pkc1S7Pf7okFrlN/PQR3DV+WHqh
QEkcmvB1ay54+/GIw3vBiU+UCyVxfHptzWMGfg9NJ0vj6diyoz+AM2t41DRS
PET3FutmSoKmj2sBLrhzedXWsxCvdQL01H/7RZ7/dh/s0mBETA7VSxsL3pwX
hP6MCm3KD2hXdrMlMWm9qe0Fyg9hQUvPg8cPSmqaTPGw1BAwZo4kdln3d9yA
76dpgErNNcfHxOCmVY6D6blDai8Xg8Z87T9PEheLdYjsT/EQGHP9B7jk/pK9
u1A8TM48sC0Y/Xl2JjIU4mFcjSWdQiSRbfFldUOKB8Vv5IsQ8/Wj19qWzZcE
yuwVj8CPht2s3GQB+pfeb4bnUzz4lcq9DqbneqPA4f17Xpu20Hx+6D2GyqHY
Tg9oYDsGjYtM4OP31rxtB97S/c/w4YskbZ7Uutj/c+e27QsvlsTMkj9vPqD8
4BpYad9ic70W7XL8s8cS9N/b30ndwL9bvb/6AdzMp4GVP8VD80ax65YiH481
fF5L8dBYCm29TBKfQocFlwUXs9/l/wBcvdDxuyp4uN3jtsHLJeEYsSHHjeKh
epWKdVZIYnmBvTM+UTzY+n46D25aIOzmHoqH8muvjFlp7l+SS6ftLRUmifAn
D3Jlyg9WlguPgzeM7J7lBZ5etNsw31Xo76K2uxakesligctPcGTNYJ03xUN+
Yvnt4ai/jDv6Uv8ZnPfjQ6fVuF6TOhkcKB6+OF1+Afade9gwkuLhw+SYZWsk
QY+DFwOjapjfZC3qv1vv5vvS+OHFmyE3wE72zVpYYDuNM6avQ7240e5HT6qX
Ho4oZ7teEsVOlGhOx8+5u+29CTzADVcM3C393qXhG8x/7/a0CnsKb5TE5DZf
DrhQfrjkHbIPTM/9UH7zSgkb7LkJ44Pkzod0OF+xpy85fwTfqUoLNCIeTEXK
rt8sCZpudTq2+8V3ymm9RdKem59J+eH43IsPwOSdtoKpGwuOkP633hg+Pzr2
67w6kah3dD6WRnBStKPfBXBgFV2sCVxp53insVslsXbW89JF8XmahqX0NtSX
54b46LH94sYX2cfBp2eh4YNp3kHf7ag3HseGzMb+QWFDd/0Ed29/7+pKcPrS
LXO375BEcRogghuH3h7YeackMLrr/AJ/b2iwTauXYC/qwCk/BPUqvTxKEmX7
BLak/pfquCa7JBG16+2AthQPk1NSboBpHDAex3s9ziJq+m5z/yeUDnNso3H9
c8dm76V4CJg1IBF8YRuJUMTDMH2LEXswvr0+1+UEfr+H36eSRWIkYRtYeR3l
q+j+Td7sizGfT3qKy3OvuX/r77lnx0fwjbrHoh/i84e7Pwtavw/1Q+SvAxfA
xdyq+7aJRX/X1+J7e4oH10GOD8HHJtrbPAMnuGywDtlvrmdtnG68qnPAXC+M
aV4y+QJ4+eu7d/pQPDTusX3sQUlcWodChOLBftGs0ofM8Tvd7ky/E+DiAxAR
lB+q5zcbcFgS25rUQopEPNi6WP0Cl6IFyMA0j+P2I8ivhzfbPAZnlD52pvNR
SXTqevvINLCjVc7Wl0fN/TOtG7P8mCRq0IKR4EyL0X2bHpf+t56ZyVJ7b+Tm
cXP7WJ/3sETgCUm0jlUO5oNzvlR+YRuH9lEZJxif7/ah3+lEsHgw5o4txcPb
1ZEj9BgvWtVJ3If96bHgIgbsv7KU+1nKD8+K+8QazPk99mGXJr3i8Xv2vnZv
SvVSRkjxT+BHc+oYZXx+cLopa/1JSZy63XayC8VDWl5SmwTE84ffuwpju3Vq
q4iH4A0NZnu4UL2UMml6iBH5733tZ7MpP5w+6FVXlbTnxndRPJheN74IjlJq
nLaj/BBft9g4E+L7Wo8PVSk/HB+eWTrRXE/UPrw18QSYniu7S/EQm7F5QJL0
7357enT5ab/ADyYsmBiB7XTfbccp1HfiblII5YfIlY3cTqM/a93b8gvlh40X
i7wCPzhdfV9fsPPaws+Wn0F9GB4T1ILiIUyYmp6VxLWmT34epXhYOmfTTfDt
Yz3fbKH7S6EnpwQmmz+/JTi3V5Vzkvi6zX/9ToqHoOYNk8Au79eXukP5IXBc
4ZEpaM+3L7g9wd8fPXnfkyLnJdFe2tniDzh/3HNjLJjmze1N+UGptbHXBUnL
my1wfJrH+BN4RfSj1wHgYv6bPTdcxPWwvxP7GZ8f7nfL3uUSxmvaAg+Ih/5l
Cj0CX25yaPE5MN32DkmVRG99RSkKTO8Z1b0sifPOaFDg5O7n1l8Ef6khRxwF
V3MrMGncFfRXRTyf3gFPd23vUeaqpI2jHoPTXGbWjwN3ONlubDyYxskD05Bv
vw73mYP2S+u8/AI7Hh+16gW2ZzR2OLnjGvp3reNAPNgr69yu4/ueRxTcAl5u
Fz3hFRjZekcyPp9Z/WmPFTcwHnk3CiUH4sG2Wr1mNyXRY2sF73IUD+UHFkgH
X9lUaXhNiofS6x8EpmN80eLAjJPgblbXDVVuSSLX2bmdD3h7Ueu1SeDU/FJd
5+P8fbdwHz/yNsZP3S+K7djulb/Qvegdc36NzTtVZz94IglAcMHcX3963TW3
D82fg1v1cGg44xT78wzUw8udhjxPYn9+D/3xlK8B60zsz8H0O78lsj+/j/6m
foUw/Sn25w/M/bPmz8E0/XXFU+zPH5rrV82fP5K0506yktifg7fX+Ty0ZyL7
88cYL3SlES77czCtu+N8iv35E8RvwIabLRPZnz+VtHmANyayPwcffUkPdrM/
f4Z65ecwt0km9ueZkihKCxCY2J+DO2oP5rM/z8L4I6RY0TJJ7M+f4+/pPbzt
IZX9Ofj6sLntKf9q/vwF9t98J+ZYIvtzsLY8QyL785eS8Nk+y+VdEvvzV5J4
0YUeVGN/Dj53xTXcO4n9+WvUb6N/GK1PsT9/I4knE+OyFp9ifw6mdYRSEtmf
v0X8uF4ZZkhkf56N9n4+N7ReEvtzcP6uwvmLktifv5PEwjNOM3JPsT/PMdcv
mj8HX5Zn1aB8pvnz94jX0sVK0O/T/DmYnkNMOMX+/APGl+NjF5qS2J9/lMS7
PQ0LUr2h+XOwy0h6Q4f9+Sfkt5Bub26eYn/+2Ryvmj//bG7Pmj//gnj4rdvd
NpH9eS7y86pXLXcmsT/PNfcHmj//inz89rk1nR/Nn4NjW5KhZH/+zVyPaP78
O85/UQzkktifg+91qnc4wMT+PA+/t4d644KJ/fkPSdD0TNmJ7M/BPejEJ7I/
/ymJgYc88/YksT//JYnDZR1KyUnsz3+Z7/9p/vy3Od9o/jxfEhOSGxSvcYr9
ObhPavRi59Psz/+g/thg2Wh/EvvzP+Z6XPPnfyVRNTTh0eVE9ucF5H/9l+bP
wYVmWtVtkMT+3EL+l980f15QFlNsWztdN7E/B9c/GHasXBL780KySPreWqH7
D5o/LyyLt0NNNeNPsT8HP0H5t/0U+/MisvCkFyWT2J+DbS+euByfxP68qPzv
emr+vJj8r3/Q/Dl4VWqvWzdN7M+Ly4IeF6B8ofnzErLYOdZfNDOxPwdTv7jY
xP7cUtbWaXBLZH9uJWvrlm01sT8npvVSTezPrWXRkCa0NLE/LymL9x1bVKf2
p/lzsNey7MoDTOzPS8niwOxRU2+b2J+DZw3c53RVZX9eWhaXXofUfaeyPy8j
C1oeeKiJ/Tk4Pv3O0uEm9uc2suiHcjHYyP68rCz60guBRvbnZc3nQ/Pn5WRx
+4qfpbvK/ry8LCpF+lrON7E/Bzftr1sx1sT+vIKsvYd2xsj+HDz01PDW41T2
5xVlYXlvVtXIRPbnlcztQ/Pn4JkNLHOXmdifV5ZFq7JRNuNM7M9tZVGnwvmK
C0zsz23Nx9f8eRVZtG5jk3/fyP68qvy/9WhV9ufgrZXXrlumsj+vJoves3um
LUtkf15dFsrgq22zVPbn4BGZ4bvSTOzPa8iicsew2V9U9udg2wFDqm1Q2Z/X
lMX9yckfYlT257VkUZ4eJFbZn4Mp3Aqo7M9r43pZfnI3mdif28liY+1V0yer
7M/B2vq1JvbndXD+tBe32Z/XlcXI7RviMlX252BaPradif15PVn4dquzg9qT
5s/ry8I7ypiQp7I/Bxf3m1/7gMr+3F7+3zr1KvtzcBUSOyr78wayyPOZef2d
kf15Q1nEnt3x7KqR/Tn41vsBFkkq+/NGslbnRqvszxvLYtHNSp3TVPbnYFr3
08LE/txBFtNp4T2V/XkTWSTsPdCuosr+HKytl2xif95UFvv2XxcOKvtz8ESU
u64q+/NmsqjpEODWWmV/3lwWppkdJ5wysT8Hl/z7pqilif25o/l6a/68hSzE
mHL231X252CPgRRJ7M9bon8q3MrG2cT+vJUslvkfW7zCxP4cvMUBEZ7I/twJ
8RLuVGehif25M+Kz5O5aM03sz8Flo33eKSb2563N11Pz5+DBtBCfif15G/Qn
dbfcpu2aP3fB3+c69c5eE/tz8Gh6sT6R/Xlb+V99qfnzdrLovka/2Edlfw6+
ZNfLVMjE/ry9LM5MdFt518T+vIMsnObQGynszzuY/17Nn7vKIvDpVps9iezP
wV6tvZ5uM7E/74j2Vku/bJ3K/lzgfF45sdbXxP4crK03rLI/7ySLOwPP3q+s
sj/vLIsJlYucofjU/Dm4GU1gqLI/d8PxX77+NFtlf95FFu6/ag4/ZGR/Dt6T
5JBzy8T+vCt+X3L80Qkm9ufdZKGhyv68m/nv1fx5d8RbxgjPnyr7c7B2O05l
f+6O/oFewDKxP++B/nuQPMffxP4cTHH80cT+vKcskBZevDGxP/fA+c56oBZN
ZH8OnkALUKvszz1lQY/Hdk5kf95LFn/rus5YkMj+HDySXhg3sT/vLQuZGoCJ
/Tk4amHTZ9dV9ud90N+7vixUMJH9uRf6o+t1j0Wb2J+D02y971c1sT/3Rrwq
bdvZmtif+8iizLS4/fUS2Z+DpzgWvTPZxP68L87fx91Vvqnsz/shf/8Z0mqU
if05uCsVEib25/1lYaEJcfbnvsi/T75PHGZifw5WalvsvqyyPx8gi5zt7R1u
Gdmfg7371Jzf0cT+fKC5/9P8+SCcD7phZWJ/Dk7yLF97usr+3A+/t/hUdZPK
/nyw+fs1fw5e8SMhqqHK/nyILI49REdrYn8+VBarPZf0vqayPwe3r9QtyFtl
fz4Mv5eGb0b25+C+m1YG1FXZn/sjX1ltPk3jAc2fD5c1T5ZvZH8O9pz0ttAl
lf35CPSndU8ELVHZn4+URTe6MaeyPwdfKuCVEqayPw+QBS1X6WJifz5KFmqp
2+tHJbI/B6eH5thTfar589Gy9lx440T25xL6X01Ysj8Hf1yy428NE/tzWf7f
uu8q+3NwKVq4RWV/rpjrB82f63A94jdeovGT5s/Bj2uh5zGxPx8ji8600GYS
+/OxyD/5kZXI32j+HBwWcWRteCL783GyGHX583TbJPbn42Wh/2txZ38i+3Pw
m1sbrn02sT+fIIuTM0r+vKmyPwfT7SlXE/vzibKQejl8rJDI/nySLGpQ4Krs
z8H2NIFIIvvzybK27hYdT/PnU2RxdIqyJsfE/nyKOR9p/nwq4qtv9SktTezP
p8ni0LIiSbtU9udguk/vpbI/ny6LB/mNTs9Q2Z8Hyv/Gq5o/B8970SlouYn9
+Qxz+9L8OTgw69GaY0b25zORL29Zpn83sj+fZc63mj8H03ut5VX250Go76++
ephjZH8+WxZBzgdcB6jsz8FUl/ka2Z/PQfvtanXdYGR/Phf19cPuE3oZ2Z+D
Xy9qV6mbkf35PFlkHm31cbeR/Tl4bHrGMCsj+/NgXK9C01N3q+zPQ+T/rT9v
ZH8eYs6vmj+fLwurEpWHPjaxP1+A+vmKGP1bZX++wFx/aP58oSx+tXuwu7WJ
/XmoLD59KnFvlsr+PNRc32n+fJEsYhpsOk/jA82fL0Z/E/LBeaKJ/TmYxnGU
3zR/vkQWrkOmPGyYyP4cTHnrk5H9+VJZhE8I7drVxP58mbk/0/w5eF5yl4Xl
TezPl6O/2PR39TyV/fkKcz2h+XOwbVbyu9Eq+/OVyBeB9460S2R/HmYeH2j+
PMx8PjR/vgr52OW623iV/Tl4whhaMYT9ebgsmtNCdir789XoXw71TvMysT8H
h//MrlDRxP58DerDBihYVPbna2WRPxaVrsr+HFzl19qwYir783WyOLE5Y84Q
lf35evPv0/w5+HAwKi8j+/MNqK8r15SaqezPN8pieXifi1Rvav4cvOHTh5ZN
TezPN6He/eFwbaHK/hz83e7+qliV/flmcz2p+fMt8v/WSzayPwd3Hv7iup3K
/jxCFiE0oY3K/jxSFnfPOsRNNbI/B3emG+Uq+/Ot+L0+2fndVPbn21CP0usf
KvtzcD0qAFX259sxnqAFr1T25+DCNRdWoPGA5s93IH4uFlrT1cj+fKcs9gpJ
vqGyPwcj22/robI/j8L406+z6+sE9ue7ZDGMFsw1sj8H/6Hu1sj+fLf5emj+
PBr159ECMdYm9ufgAdoCtOzP98ji3eLxK1qo7M9jUG8deF36qon9eYw5n2j+
fC/qX5rgycT+HLxrhONbP5X9+T5ze9H8eawsfBKW+UWo7M/B20wXC/82sj/f
b+6vNH9+APmBps8wsj8Hf75mnVlIZX9+UBbndRg4JLA/P2TufzR/Du50a24B
qpc1f34Y9X+nTg39EtifHzb3d5o/PyILmu5tmZH9+VH8Hn3l9p4q+3PwjY5n
UpYb2Z8fw++rda3pEyP78+OyuBIx8GljI/tz8INla1fTeFzz5yfM9Yfmz+MQ
79VXh85V2Z+Dz+/ud7ackf253ty+NH9uMNc7mj8Hr1xUe8pPI/vzeFl7r0tV
2Z+DG8fc7NNGZX9+Uv53/1Lz5wnojxJ+L6H8qPlzcMPNjkXo/oDmz42o5583
PPDGyP5clUXAx+Y5NN7U/Dk41Pr5vRcq+3MTfs9d0/4TRvbnidh/zuZEGu9r
/hxMdeh+I/vzJFks9Hp84YaJ/Tl468pGySdV9uencD7ffan8IoH9+WlZ1B5i
sSjIyP4cTPOgPVbZn59BPAWSoWJ/fhb1a1+XnIYJ7M/B2RO2v12tsj9PRnva
IHrS+Fjz5+fw/T7DGkep7M/PmccTmj9PQT23NCF6jMr+/LwsitEC7Cb25+fN
7VXz5xfQP70u+X2Nyv4crE3/YmJ/flEWAy8Ose2nsj+/JIvfFqWta5nYn4Nb
/+kyOtnI/jwV9Qi98KuyP78si9Pr5xfyM7I/v2wer2n+/ArqkZfTz9VW2Z9f
lcXtoFM3Vqnsz8EDV62e315lf55mPn+aPwfvXWuxc7nK/vwa6kOkqzkq+/Pr
spgt9QiJMLI/B3s8X9CS7ldo/vwGxqvVqw+oo7I/vykL6n4fJLA/B++oVmTp
ggT25+myaFGzzGtPI/vzW6jn96GwSWB/Du6Q7rFytJH9+W3Ee8k93+yM7M/v
YDy0Bf8S2J+DZ5c/3P2Zkf35XfP4V/Pn4Kq0gJaR/XmGLGzO98mi+kPz5/dk
8SpcN76Kyv78nrk/1vz5fVn0nrei90Yj+/MHaO/ahPXsz8GXS30qPdjI/vyh
LC6odQL0CezPH8navFvFVfbn4N0DCq1fbGR//hjtiQLTyP4c3IgWeFTZnz8x
9y+aP3+KeN0/tNxNI/tz8Ah6ATmB/fkznH+6sEb255nm+zeaPwefalSp0V8j
+/Ms1Mt7dj7wMLI/f27uD7XbyGCjR+bBpUb25y/M95s0f/5S1ualyU5gfw42
Xa1qvyiB/fkr+X/rySewPwePowUnE9ifv5ZFxZ/Dbasa2Z+/kbV5mEoksD8H
v2k4ZenJBPbnb1GfT2iy7tlJ9ufZGM/pnh23VNmfg/d/7lDHxsj+/B2un+WX
GrKR/XmOLEb/udFaZ2R/Do7P3tOwoIn9+XtZLO7nbUo1sj8HhxrdoxxM7M8/
IN+4Y6Sosj//KIsleUuadDCyPwenTDWEXDeyP/+E85Md5jfCyP78M+q9y3rF
wsj+HOxwZ9Ka2Ub2519kQa+PPlfZn+ci3g9W86PxmubPwZ2Ph5R4aGR//lUW
fnfyA2ob2Z9/Q73TdV5+GZX9OXiOw9zXC4zsz78jP/U9WCU0gf05+IvLDHWY
kf15niweWV2xpHpF8+c/UA+UOLM/KIH9OXj+kdd3xhrZn/8032/U/Pkv9Gfn
Zl49YGR/Dn5X9vZgyueaP/+NeKt6o0O2kf15Pra3oon92J+DQ6zIiLE//4Pz
G/Mud6GR/fkf8/1dzZ//NfeHmj8voAjL3GXtexjZn4P7Dj192Vplf26hiDZN
s2KKGtmfF1SEF01MlMD+HPxf/6X580KK+H64kz/VN5o/L6yYx9Pkz8H7nNvY
0P0AzZ8XUUShdVW73jGyPy+q/Ms3mj8Hh+lPnaD2ovnzYsq/9qb5c/B/9z80
f15cEd3sPQ7R/U7Nn5dQxMjTaw8MNLE/B6/ebrdkqcr+3FIRKS5vX580sj+3
UkSXCYurfkxgfw7+73675s+tFdFr59KudH40f15SEbe1FsH+HBydNWbUACP7
81KK6H29/pI+Rvbn4P/GS5o/L43zTxNCGtmfl8H5K/BoU0uV/Tn4v3yl+XMb
RRjKPN9J7VHz52UVoXVXCezPwTed1k00JLA/L6do81zUUtmfl1cETZf9JoH9
OZimA4lOYH9eQfnnPzR/XlERQWfLlm6gsj8nfl666HaV/XklfN560KO3+Pzg
D63vfwI/qhN54CX4xNup+g2VlX/3+61fHlntYquIApPe3ZuK7aOfZY99BP7v
/nfSQ/vu86soYtPUhocbgStlBNjVq6oIKrfbU35I35F/Efwn57j/DIqHtAcZ
46opYkeqrs8lbKfnzMtUV/7Vu0EpfcPjwM97drDqTPXS6fAxA2soYiaJYbCD
6XLX3+CP5w5WcqPxQ3yx2jtrKsKPxBjFw3G33261FPFia4bbL/SfNG3tq1rm
8xUeqx5fUVsRHdQ52VSPvI7+HtbMTtHmfdxM8bCzpS4d/F89vyVyYpcZdRRx
sigKJByPypaqdRXxs9S8zAIUD2tf/UwC/1dfRofVuTOyniJQ5vwNxPFoHZmi
9XH9Try84E/xgADeD3aghbcpHjCO7G2vCJQBTxtg/2Kzy7l9BocfWDNUR/kh
sE+NjQ0U0bJC5pqZlB8mr/jh0lARVT+Nat2S6qXxF249AkeNmjJGxu8boxQ6
Or+RIjI+p36l9pQc0HFFvcaKqJB6FiNrxIP/bOkS+MPL2FIJ2D4dBcJ4B+Vf
f5nW/0s1myaK6Dl30P1YcH3vZnlxYPvv7coXoXjwHJs+sKkiliapG+pRPHTf
e/g3eEYv97HWFA9uWct2NlNEx721OlbF55e71hzdpbmizfPoRfWSy2DxGnz0
QpeeJygenDZVXemI/qnyel0riofm6d+atcD56DWyzECKh8alb6aDbfauGzcd
TP3EjJbm76N1oKu2Ao+mJ5oRD9WTA06BvTURgniw/esa4KSI+JHB9zpge2z5
dlWKOSv/xu8Fy8z4uh9ceBDNnIN4sDpxvXdrRfNOpSk/FP1w4DP4ek69sBsU
DwUbL9nYRvnX/4/Ol0a2dVFEJboBiOMn5e3q8Bg85/NRL8oflXIfV17QFvGz
/+TkFdg+6UOV3HrtFNFVm2AU8fDW99ol8PO8qJtLKR5ert0/vr2i5VVLMD13
bdNBETGfrI7UpXh4aDlCD/5hyoztjuM7ZHRrP8hV0ea1OUrxkL6gUj440GlW
6hiKh7Skzzs7KiKryo5Lf2j8kPrzahehiLzKB9vcpvyQ4hz7Gkyrm7SieDg9
JXRlJ0WM8xfNHmL/TqbD/s07K4Km71wM3hL/tu0t8GTfLr1ywZ+P1684083c
3jwOj/xUtYsiElsvLvAU5z86dvuVU+DcFWVzK+H4+dH39wZ0Rfz5nxjiTPGw
s+LCYt0Urc5tgP3pPdcDYDrPFSkeNq1y6dMd1zP6l0sRioe1qeW/gOedX1So
NsVDWNGPG90VUbf+vmeD8fmyyzpfbttDEfT6XxTFQ+i8mMdg07o+4eMpHoKN
8xf0xO912BSWBq42+9uQ+h6Kdp/6M/afHtiiTSp4atme/sUpHiZPKDfBE+3X
0c5boXgYv/+9TS/019XPpZWneFBeXtKD4xuc6FQf29H97RnUW9HGpfE4nqP/
sJB88BSaSJXiwS9icFQf9H++N2pGgGmeuq5eipBvxrytQfHgXbbsG7AhyV25
TPHg2TtnpbcimsRNjaD4o3nBm/ugvdMEETR+cDu/+xZ4cmG0bIoH14LBM/sq
Ii7wwaKXVC+5uPpV66cIN9/4oN6UH+i1bXD8Vo/J/SkemhvKjOqP8zOIIhTx
4PA5u5gv2uf2ukNbUn6wb3rhgK/5/MfZjdnVZwD6B3rAkOqlGjFzv4D72Z5/
VIviwTZz4KaBiG8Lm8xUiofyNVq1G4T29/Sm4ytwpTJ+pZ+Az3snLKPx3iSr
jW8X+Cmi7dFqtQtRPBS9mVJ/MPr7+ONdZIqHgqWiUsGG0DnXqb+gZQAnDFFE
dnLQbl+c3/S8RQPKDlXEV12F/CjKD7lnWhjAvrcvf6D+ZNGH/JJ+wxQRWTW9
3Ebs/+ity5t8sFaOUzwgT0f5K+LEiF6jvbE9/NmxHV2HK6LY0LNRdP1eP8wJ
ejPc/Pd2ymjoGzZCEYeiKzzxwvYt6aMdHUeif6+FgY4B8ZAWZX0bvCZYKlMT
2z1SH72aGaCIKl4Tu12Nt9Tes602Cv3JR6nkY3D+6f7bT4NPrq1edT729zWt
mTVqtCJo+YeVFA/xV/sVl8z5h57DPgi2owWx8H3DD3e18pIVMaDIGMeZ2J4Q
O//lF3CteoHjJ+L4ZfckntmkIB++nzonjuJh54+t7XSKcKHETvEQ6TTzCdjT
u2mYP7bTtAYLxyiiueTh25XiYe2hpvZjFSE8BhwNA6eFvSlxGTxjV926N/H9
9svqvZgwThG0PPgnfB8tm152vCJyEjx7LQBnBG+LNIAlpb3NOXyf4+x7gX4T
FO3x9mAcj9ZB/wOmeePSwLSOxK6JijZv6llwu/FhxbtNUsSvwl4rHSgelEtZ
b8B9aXiG4+cEFDkVNhnxRi+EYv9u/p0iHKeY64cdfnOn3wY3LPJo2E1sz0Ma
mjVVEfdXppfpT/nB+2vj6tPQXyXnXKfzG+vpWOwM2PnI24MVwQXdx2eOmo56
rFfPTvH4vsFusYnFA3G+VvysOwPb41xfbD4I9hg8JIvixbpt7WleM8z9+Win
oX1ywf+N75Oab2m0eaYiFs0Kb9kLn6/kcLtI+1mKmP310/UZOP4ke5tnT8Dk
dctgO3nxhUGKCED6mgWuXWPZJvvZyIdVHbZSPRNkmzLl8mxzf5de3qL3xDmK
oOVWssFUZ5Sbi3geNTCF8vEiq1mF48Gdtn1+3Y3ioaj+id88RSTsf6faUb1U
8JPxD/h3ps8GA8VDvsPGXcGKWLvJ6dhp/L7XecrkbiGKaJT1RB6C7Z1yoz3f
gnMrBZ2j+7kRH57ar5qviJo0IQX2//y2WqEWC9D+gh54LqJ4eDnw8W3wf+Pj
6GfrE2YtVMRBn6CYTdie//D6+uqhqB83Tlu/ENt9M6wnnQF/yu05aDHFQ7q7
x+hF6P/b1mhJ9USxa6H1SyxWRImw4Vk/8X3DU09bHFpsrm8SUn4/9FqiiJL9
zp+6RvnhTJuTueC0amv9qN4aY5q2bvNSReym6WrwefLw7Zcp2n2AZ+BqJ971
eAqmOBUUD4cb1AtdrgjHeVW+v8T2tNhRBRqsQHuoNPJrd2yn+wyXV5jPT/DO
h4aJK9Ef3LDokUHxEFl5bbkwRdDqtM5gx039xseDH7seuLIe8bR87Wr3wasU
4XNry2x3ioewK3X+ggdfK7NqELa3W1b8765wjIfkTRPnYju9Z9httfn85QSH
6N+CFxX5XqgGxcNs0+pVa5R/9092BOaNbbEW+fVoeO+h4LzJrbrfAUctnjji
EcXD+El2Qesw/qIJbCk/KAfzq68394fatDjgtnX1Xi0oP/jXjRu9QRHFtRsY
iAe/4eElNuL8bZ6fmoe/z9p365hD4MhChafmYjvN2+e9SREr7+c3ovZE48Cv
4LYFTw4yUTy4e/3evFkR02tlx96meHBbebf9FsSf0+ydFSgeXC8efwoOO1mg
VU9sr9228KrQCEVkDjj4zA4c5CR0DSLRn594vc2S4qH5nC5XwJsK3vxTjOLB
4WTNSVtRX9VABQReZJ/7s9w29K9iQeYFige75nfit5njzbnGuGODtyuClnd7
i+OH2+5b+Rc8ICdiNdWXr8s/l3fvQP3hvifjBsVDmVpu3Xdi+6yCI/aCI6yG
1MgG0/SMIykeim7+sSpKEa/2z1p1EexR8NatFrswPlux5Hs1qpfySx+9A148
YG37u5Qf8jxWBO1WxJH6fQb1AvvmLpFqRGP8WHljxydoD9o0G+DOV1c3Wo7t
xbL/VpP2KGJ+/bOL91I8vGyXVyIG9R0lZnDCsxnph8C7isc+uEf54dGJw957
FXH57ui8PmBaN+0rmG7/DKZ4SG88ess+xIdfl/LrKB6uyaJDrCLa96zXPgpM
04Y8A3cKwEiB8kPKk2+h+5HvaIETbLc/U/VmgwO4Ppe72PhQfjANOHQFPGf+
oCh3iof4dUsnHUQ+odu1+HscT1wLKH8I9QRN0I/tyw9bdTwJLkInBtuzYrtX
GXIY+YgWOEf7a79n4de/h81///qdp67vPoL+o8O7RQWxP7230v2oIh7ewoAf
27ttar0kG2xDEwBh+461U0eGH8N4zwaJEtvzwo50aHlc0Z47mA+m5yLvgmle
fgP2jw21zw06gfHmPdfnTbC9YEjAtRpxyP+dwyt3oPxA046BvwSiEgdTHSbp
kV8O1GheGr+35JRKIywNini6kB6cQzyM79v+MNjYu06TDRQPSngln3hFy1M/
wDSu+Ar+sQgNguLBv1jalpPm9nHJzy22Q4IixrTIGr+H4sE3OPQZuAw9QEbx
4K36LzKiXmpdLp3633TP720bqooIpo6P4sG9ZcWr4OVXhjyl+pfeA5pkQn/n
mTjBBkz9UvlEjI9oQTEcz7ntq70nwQ/d79npKB6c6iwckqSILhX+WE/E+Xnd
3H9YgVPob2N3zdygRzw4RLpEg6k8p/YXYX+3vPtptJ8WvpF/KR7syn3MBk/U
HuxEPNToczn8DOrH1Qkt9uF40bYrYlqeRf1KDzBQPOCy3AVX2/ywwXFs9y1T
aOjsZMRfhLBZgc8fserYpuY5jMf/ulzZRPGAAXUyeLv+QdNWFA8F499LKchX
MXYVzuPzCbQK7HlFjKeJ7Sk//Gi65zCYnqM4AB6bOybE5wLq3wV/OoeDkz/E
DP4GHrr0ds0RVC9lZzpHXEQ9Z4iYfp7i4WWNsq6X8P0p41uFUH545pfzDPxs
xP3W3ykeHm28uCgV9Ytr4f67wSEZN3c3vKyIlH4/S8gUD+mlgq+Cb78a0/gb
5YdrPf0mX/l/4+nUxU4Vriqi6aRZB21p/JBytkwCOL8srWyAeDjzJ3tIGvpf
DD8jKB5MbS8UuGYej+TEB+6KBs/xH7Kf6jd6bsf9uiLW77nzK4zi4fD7ge/A
OwaV3RkDzott1Gr1DbTHlhgh4Hjee6TSrW4qWl4/DqZu8S64DS0IRfGw9XHK
7HTU17Mbtlfw+cGbqkTVvKVonq0bxcNa3znJ4NSWzZY8ApdctXaAfBvxNWP7
zDTsP3pZWgurO7i+dbv8WABOCrUsdQS8LD7t1FAwPWfvc1cRg5bsPjCN4mH2
gnPf7pr7o0uBSTsiMnC9G04bFgC2m/IzyPUexsd2qMDw+aDxzr6Z4Pahn9JP
Ynu6MsVx8X2M34MflKuL7Q6jDls3eqCIpfR4EXiR/9tXV8Eb7MsELkd7fuxX
P3nyQ4y3XrzbdgPbnX1Hbq/wSBGtbfsvnkzx4L19VgI4rnrfGaOpXvK832/o
Y/Rf2oLJltp9dYsniPedSaN7Uzy4+VjtAQ/MGocUaCm+uK566f5UEfZlPZ1O
YH+Ptqln3oFT8Wlryg9ORbetfob+elHqqY0UD807z2yVqYiq3Tp9zKN4cJjX
NwNcZGXTiaWw/Yi9semcLPw95Tb3zsb2YnW+laj1HP1D0e2zS1M80LSaYFqe
7gDFg+2E0/ILjFepoYPLVtgfafVSEXNpwAUeW+Zl4BHw0tEtl0SDz1nZ+fR9
pYgGtGACuFqxYU2+g2t36FrKhuKhYETxyNcY35aOK+iG7Wn5t7Nc3yiiN91Y
o3j4YXMqE1xxWYkx9PtDcntFLH6L7f7X7jpQPHxYNr1RNuotywUXqP52zE7x
SgPveDFr0gyql15aOEx5h++bYRPTANtpntGKOeb4av9oVmYC+ID/mzkzsf+G
DH3i0PcYnzR5MecYjR/SP222+KAIfayxO9Vj3a41mbYHbK8NXCy1+5Q9PmK8
mtd89j2Kh5Q9jXLA4mzz4ZfQHrzPPCuy5hPa77ExZV5SfjBVf9bqsyIW/tzo
Qu2VypoMcPCPUSmTsP/gExs2zflizidxh29MqZWL9rPH5NuZ4mF/yd7nwCvL
p56l/n30nh4Nla8Yj9GNFlz/pJ2LClt/U0T3gyl7C1C9tPXMkyPfzPcfJm3K
N/b9jvozttz1LlQvrXXZ+B3sQy9Igu1WTZ8cmWfuv4KWHfPs+AP1Yo59wBzK
D6E59lngw6bnwZ/x/Q4hDQst+amI00O/ZVN7pXXIG/3C+Kidz9xX4MeBUQlp
v8zn23nKo/VTfqN+ogUwafww3nZSxXz8fWE5+p0UD0p/D2O+uT/pNGpN/WF/
UD//Xdsvhuol/6sWBf8qInB5/4XNsf2LX4lHe8DS2LlrrlM8YFTao4BOTCKR
ReNp7/nrcsD/5XPKW2ssdGJLmak9blM8uP/o4VRQJ5poDzBbauvy3APHzw3/
mY3rQfPezS2E/UeWWrCKxtNtDz2oVVgnOtxZaT2F6iWalh38X74v61hvrVJE
J4qWopWHEQ8OI8ZbF9WJJz+PPt6H452z3+Z+FFyFFnaKZ39eTCeelzv+xdnA
/hzsNzom7o+B/XlxnahPL7DFsz8voRNz0nPvWcSzPweXooHjSfbnljoR/Sdo
UZF49udWOmHdsc2Otgb25+CdrSvENjewP7fWiZ8BfpGU7zR/XlKnrXtD+Vrz
5+B1thMbJxrYn5fS/etPNH8ODqyY2Jd+j+bPS+uElb3uz2YD+/MyOhF+Pmpe
JQP7c3DXJlcPlTGwP7fRiS8Xa1pT/aL587I6sd6RXvBif17WfD40f15OJ1YN
QUQY2J+X14k7K6K2KvHsz8HeP+5+TtWzP6+gE3e9bxf2jmd/XlEnDtSjiXrZ
n4Nb04KB8ezPK+n+9W+aP69k/n7Nn1fWifmFU8Id49mf2+rEj231Wz42sD8H
/9e/av68CtofvVBvYH9eVSduFHc+HBzP/hz8X/+o+fNqOjFv76WV8Xr259Xx
eXrB0MD+HPz+RtX3deLZn9cwf17z5+DeJVvtmBrP/rymTtD0wrsM7M9rma+P
5s/BRU1Xjnob2J/X1gmvve2NNgb253Y64dMwsFUpPftz8OecoQuT4tif19GJ
Yc162TyNY39eVyekhZ4tphjYn4O/F/Xf7Klnf14P7S/f3cbWwP68vk6siQh0
vBrH/hyc3jRmy3s9+3N7nXCe6b/BSs/+HPxtZAP7+3r25w10YseBQxn+Bvbn
DXXi/qWnDWbp2Z+DB748ZKTfr/nzRjqR9YtuYLA/b4z9+6Mj0LM/B+t/9Q/5
YGB/7qATDvFxVcrGsz9vohNzSXAa2J+Dt/Ts+Oydgf15U51A9txULZ79eVPz
92n+vJlO3PMP7FPDwP68uU4oRRYfnKBnfw6m90qaxrM/d9SJ/fNfTn1vYH/e
QidKaC+UsT8HZzkdeXvQwP68JY5P03vp2Z+30om01rtm39GzPwenrEJAxrM/
d9L9q381f+6M/miH7bliBvbn4Dqn5i0taWB/3lonfLeLjIYG9uetzb9f8+dt
dKLp39r53/Tsz110IrSsdP+Pnv05+GvSJ71sYH/eVie6dd3a+7ie/Xk7nZhJ
E14b2J+DLb+nmvrHsz9vb27vmj/vgHipOtL0Us/+HDy4xKN6kw3sz111oqPz
pfA8PftzcBl6QDie/XlHtP9bkd5f9OzPBeJfW5CV/Tm4wNQmfiEG9ueddOKN
w4niKQb25511Wl3ey8D+HPw4tey20Qb2525oLzMae0wzsD/votPW7UiOY38O
pvdej+nZn3fViRGVjz5vZGB/3g3nt6NPl8V69udgmW5YG9ifd9eJhROa6VYa
2J+DI95P99Higfy5u05c0SsW9w3sz3ugP/Yp0ee1nv05+L/6Q/PnPRHvd+//
6qdnf+6BeO/4Q50Rx/4c/CnxVKfZevbnnmhv9WgBcfbnvXTi6aiqJwvp2Z+D
6TnPUQb2571xfUPsmwwxsD/vbY53zZ/30YljE0ztWhjYn3vpRMvo5Zn9DezP
wbUvHXz8zMD+3NuczzV/7qMTUx8kdc/Xsz8HD6GFRfTsz/siflpl3JoVx/68
H9pjmbD3tQzsz8GtqKAysD/vb2bNn/vqxC1jyTEUX5o/B9M6RWcN7M8H6ERD
WgBez/4cXD3wiWN7A/vzgchvYy1HBRrYnw/SiYBb+m+uevbnYErnlfXsz/10
4vC2BiWWxbE/H4zz26hPrXdx7M/BA7WFMtifD9GJXqEl+xyJY38+FPnQY2rj
UD37c/D35yOi7sSxPx+mEy9fLY6h42n+HEze1VrP/txfJzbcntbhhp79+XCd
OLTX13+onv05uJMk32inZ38+An+/X0KlzXr25yN1Yps0P3BJHPtz8Le4ZP91
evbnAbp/4x/Nn4/SiYtxNMEj+3PwwtOpUdTfav58tE4cLewz8q6B/bmE+Js/
tRvdH9X8OZjW1WllYH8uo54hYWhgfy6b+1/NnyvYXvfG5QYG9uc63b/7+Zo/
B/voHxV+Esf+fIxO1AwNmVNCz/58rE6cn2jZuEIc+3Nwp3modOPYn4/TiUsD
x//x17M/H68T7yoPGFJNz/4cvLtOwm86P5o/n4Dz5UAr9LE/B9N7D4Pi2J9P
xPW6Fl/EQ8/+fBLqvyV75tfUsz8H0zpMlC81fz5ZJ6K+VFG76NmfT9GJ5BG6
p9317M/BG3PcHk/Rsz+fqhM1tBt07M+n6bT7YmP17M/B53uhwDjB/ny6Tiwy
bPWYrGd/HqgTu7oavuTHsT8HF18dFVBMz/58BurTvgNcL59gfw6+U6VnTtc4
9uczdaJY/dbLD+rZn8/Sae/1d4pjfw7eELlvT4Ke/XmQTuiylurz4tifz9aJ
5Yd26pbp2Z+DqxfsXpDyl+bP5+hEd4tdw8/HsT+fi+vfLe3sdgP78//Hmj+f
Z873mj+fZ85Pmj8P1omD4UuSVD378xCd1q9E6Nmfgzde7vbqdxz78/k60SMk
wo/Gd5o/X4D4t+pUqifq9/8D2xXGSQ==
         "]]}, {
        Hue[0.1421359549995791, 0.6, 0.6], 
        Directive[
         PointSize[0.002777777777777778], 
         RGBColor[0.560181, 0.691569, 0.194885], 
         AbsoluteThickness[1.6]], 
        PointBox[CompressedData["
1:eJxM3Hk8Fe//N3BLElIoKSSUkgjJkoqRUFQiKVFKUtJ6DkpKSpKKREqyhEQi
WSopyRIVzkGyUygqFCkR6fe65jPfu/uvHs/H+5oxnTPXMvOaOQpOB6138fHw
8DwW4eEh/56LubI6aBaL4h2WUNFbI04tjlqk+w5+etTwQD5sL9SipCnPot40
xV44CwsKek/xgys2L46OhvXDJ/K8hcWtH2Wlw52hKb1zFVjUyOaCg8awKM/G
5qOw8s7jEXnw4z/fX72GjzrVXoiDuy+ceSiriPZLmxJ04YhAxVsH4NHSFe4T
4JUBzy8/h/NeFHlPgt1+7PWVmM2iXjrMsJGBo0+P7nOG360f2jcTXu0bueUh
POOycnaqhTg1eEJv1YQ5LCpBYI99hbk4JdvdrrMFNorM2KOP+qtPvnNS4Vqd
Fx3xqI94SoiPwdl8xraP4CT3+2OWSixK9fH5FwdhTtuW3jh4y2OpCEn42Luh
xgF4x5/YouOrxam0/edLTebi8wlROb8JtnNTfnANfnRtsWn3KnHKt7464TNs
OuGSTjCsWnvo8tJ5LKrftPOyIbzNmc8nCM4fuCDxw0ycEnG66fYOdrV57yyD
+iNHAztNZRb1Ss800wxuLf9k5gc3N2ySu4X2YvbHFr+FRXxknJ6ailNPN09X
nDefRVUnbfwRALvaPpzsBVtp3TrfbiJOXSraPvYatgizruyFlxWMdcuqsCiT
qHWZb+EDliH1B+CZwfeqW2DptQtLnsMNR0z68mGj3PpsiQUsSv25gb4H3PvI
M94Z1nD2uNu1UpySx3/0ISxacHiGLurlxrePT1BlUVezjpjaw9/vr3fbAr8/
Oz3dC46993VzKsxtqu9ZBVct8zUZgz/2RFfZwj76clrr1f61V9F7Kh8PU41/
edxgq0SXyT9g6RkfFhbi7/+JH/fHZCGLShvuvzYNdXXNq5+vwcl/atddQb15
4eK6z3DviRRhUZgvqvXFUnUW9XAPb6OtsTiVfv14VhA8be3ueX5w27xJN9/B
R1QfrjaBg5RSgzQ1WFTfc57CgBXiVHao7XE/WP329a8e8PaQH65vYcqq4f5t
OEzurO08TXz+Ln5rFsGGsnNWesG+LmKz6o3EqV2BnEVl8J+AH011sETAPvmZ
i9AfRi6KCKL9SsmxiQfh2zkpPU/gfomo38/h3Y5eITFwtJj+JwktFrX4h+Wh
DLjoxIdaZzjp3vGrXdjfIe/TxQ/h7o3O7hTq8UJTMyYsZlFZIuPrmlG3FMyM
2QJv3mA31RP2cHcISoVrtbdM+kGJU4qs38fG4GU/WtJUUbfhubh7vTaLkhdC
z4F5xuZvjIcrheL8FsLz3GqMf8C3pB6MbMT2b/awNE11WJRjdqnIZ3j8L365
CLjLZhGPDdpn/ogT+QL/HSe1YC/q274bDi/VxeeNbmkC+zt+6QqCFRefDuo2
RH/o9a55B5vU+c+Kgp27ZxRq6rGo/XwTy2Jhsc+P0v3g9RcKirJhHVunmLfw
bAn/qx5wxwaei/OWsKhOw1vvnhmIU5Ltl496wdtWBQRowIXv1F3K4ILLlN/a
5eLUpzWNNjP1WdRKN5MbHcvEqSvmR1cchK2e3fQfB5fWC6kXwPbjoxKdl4hT
7Nok2SlLWVT9Q+UsIx1xKtLYWmQXfKktI/bFInHK1Khv6CH8OHBLpL2mOHWU
e+rjhGUsKmMkuC1DXZxSqpj1ZgvssrtqqaQG+sPrvOepcF+gR8px1Id096SP
wS8n2pTkwyolwzfWL8f343d2TGihOFVXdC0wHq768mHiCzVxyq9A+8gP2C5B
Lr4KvrPw/S5TAxb1PGv5sSLYVtVnQwTs5jelKh0+lzuZ+gInWt79NBnWzklT
W2bIoiYevb4jQRXzg9Jm2WB4ugPb7O8CzA+zB4Xew9/DKfMeFcwPGQGDmhTG
qxI/NU/UO+8pffCDexZXW3vBorKV1W/hqdwGvhXw4xkHns8zYlG7ZHL4PbB9
d9LfVC947+8e3244IjE6sgxem3dAfDrar0xYem7mChZ1Yfhx3HzYTazT8yB8
kHQkWGrSGecC2C7Qy7Ya26+OkrSaYozxtc88tAsevJ5lsAt+pr5woyvaywpu
U3sEn+V76CcOvxo3Ki20kkWFHpm0KxntR0KDBO3h9M9GRvPh5JAFP1Nhea+u
9Wdhzp+3HWNw8xnvXa3wsRF21XoTFhVgqX95O5wWKPAsHg5rO2rAD9sFJNz9
Aa+rnBtgCY/3N7puasqiyoUaP/TNx/zwvTsgAk4fryyqjfo23xPuX+APcd8O
7EKdjPPLzDC+NL+9+1IZ/cH7sWUwfO4kJhrUWz/tNHgPz6mZeCce9fOdvKqL
VmG+Hbf+oirqT93Dpp+BO95Xa3bBrizN8bXw+McXNEzgS++afsxbzaJyNlv5
uWL7ZS1e7V5wpp+5Qyl8wE2EWwZr+GkqWsHSrneezjTHeMOdlHMPNqrdcPcg
PAvD3m64901/RAFMn6ewvJOf/xQLFrUirDiUNQ/zg6MCexcspHPvZB3stTV/
+yN457XkVmm0j33taim0hkWl8rzb3wpXbR5Zag+/3j8i9xPtfWyvz0+DjV96
/Z0Fq9joSv2FZcQv+lnAVgVtAlZrWVSrwd3yK3MxPzw7ORAPa92JE30Oq68V
f/8DFs4bm2OA9s3m6RWm69Df36+6WYA6X47d0whY1nvQ4Tac/uDXnS9wTa7o
3nwlzA/GgVeXWWJ8nogTGw4ymncmGD7Z7DPsDGffq2K9h/dvWLYwBd6eenD7
ovX4/NS+hDUrYH7Q5117Bu4V33vWBjbUi9WvhdcZ27Rx5dEftJcrK1uxqCfZ
bfcXwxIJXdOOwXstZn74CZNhqBzuKsoaNwPb9y+U6p9pzaL4j7Vx/OFo1Qet
B+FjF7+Xl8HF1x0rCuBV7R8/O8CHrv3JnbIB31+Zk9MAHK90KWkXbMyfsa8T
+7ecrRb+CN444r7MBfYIqfMTsmFRLcI7tK/CisEeh+3h7en33/vANuhQabCx
/DW97zCPdKLFXzhoa/wxN3geOobVRqwvn1/aWz8L88OZ3nkJsLA5RjrUx085
OfUnfP+ecI0TnCk2k8/MFp/P/CXzBuFtk558i4ANjJyeeMP+6HZf4NxnkwWF
cPyaXvzlyzaxqGDehu4W7N9ZMDwnGHbZ98nlJNqLCWjdfg+zirccF4Z1WC1X
Fm3GevYwW2UG3HHQ+/QZ2PL1rbM6MJl+a2FWvrHVTeyvcCTFQdkO41vYLbe5
8Kc9Gy2OwXml1+fug8NdBvTK4SPOqTp/4dIfZ5TktmC+zt642hlmf1eccghe
8vhdnDL2L08WEvBRx3CRcNRNt7p9m2LPogSzhDRUYa/u0aZdcJHyBLl3cpgf
Pke+egS/m87nuxP1qk69R0IOGM/cKq+1oj60oSPRHu5rEuvQRv2W1amwNPh2
380GD7junYTvX3jGsjUjnWjv13J/v9VWnJ9/fsSS9nfM7R0S4J3CtXo3ULdd
Nbz6J9w/8M6vDj5Xe17HbBvmy9gl3Rtg7RrlOddhueboB02wvdEbiW5YVMdD
ThL7EzQ8zLPckUUpyc9tW4G6fgVfbzBM1sV34M7XNxvfw+oBLUcmon3YS4OX
i7ZjPA4ZGDNE/bH254dnYEfjQw4lM9Efio4l1MJdF5V7RVGPKJh+WXkH1ndY
7rrAK/Mf+hyDycd3EnZT3bG/HK7cdmLZD2wvpfJ3i5wTM1+ibp4TYnYI5g/v
/6YFDz5YqF0IK115JsaCZWc3zJ66E/NP3ZStUvAr+SPiLnDnJrbvdnjk3oSx
R6Q+LGYTBCen3u4Wcsb4qc/Tfg/mzLBqtIcrJ7bzL4WPSX0rTYOdvTYtJ9un
Jfpm/4XxaQfzwGSettqF+TH7VVsYPD7u6aUEeG6S59k7OH7VSbt9fsJC07e2
yqJeLyKwz8yFRXn/ODvyEnWRyKubr8On2xyKJsL0dQh8bg0OEG4d927x8t0s
qu7cdlkHacwPfCcUL8GSfI+LL0thfgiZNLkNPivTN7xjKuaH4NTRRXtYlEDz
wKjrFMwPI7bdZ2DDtHjDxfCy4R/1tfCXIzvcHkpgfgg4+0LZlUVp48vcAMv4
z8k6Bj+KiJWJhI2+c+LKYVvl6j9RcO+3fZfk9uL8OjXzrwAs7zPmfQhWEpj2
/Io45gfvKNdCeMIs8+wPsJeX/qapbjh//xp0FMKxnR9MXGDJjfnVw2LilMWH
01o58N78B1OUUPdhTZUX3ofrwa5puRKwyqFMUQfY8WtYAg9s1eIwmgbbaTrM
JP7T+PvzX/i7ks2ho7C668Vaq/0sakGejswCuNlFpTgBvjigGycG89XUZP6E
772VG1wBp1exbpodYFERWk2Sv3E8bY7jgq7DW262KLyAyTjYDctI/NpM6vr2
1J7lB7Ee3OfOscT2219+sb0EKxjc78hHPcz2uHEbTJbPfbChjbSm1iEW5Xmg
8eIbuMcqR84fDjh3Y8MrWCLfSbQOzjU/UtcAP3vKM6J8GMfj77kuC+7HMugY
nHLaanU0HL1K42057LJIlrsbLn7QWCTHwvr1RGlf/WTMD1lHMw7BGxQDt5ni
+OKNhGMKYc/fRltvob2lYfKFqWysX/piD9yEPVKtj7kQq+wbnwMrpvTtzoFP
3zvBmwfb6J22EXZnUbH8ZeKLYB4d+RUO8Hqp+Vf88ffStJ6p34N3BGV9noD6
m5t75Hg8cL2K/04I6uPVfwtbw+e+C6jNQT1TNWIowYOZX+BtKjqdP+HTF32F
zWD/a+9rzDwx/pIPGNtrhvsUXodlHb1dVqPuPFssvRtmnQ/+8B11MYV7UcuP
4PxcMMXnDqwbvPnCJfjnnpR5A3DHhcGjbfCg0VWBKbCk9LldWkdZ9Dj5AC6U
mrvBHxbJXnprOvb/6UylUR18KYh6eg/18NMH1Od7/ft7pWI8st6wvaJUVAHM
nhQjVAEfkCym6iahP0xc9kvuGPoD53xyIGzq1fnxEHzwjIlJFDzgeeZNIdwo
26XTBpN+M9Ub40d5xGltuIovO80FvmC94n4KPHRwW1QOvMm4Xc4Cf+/W/tFA
4eMsCtPmcUG4biTI0wHu/NTvfQPt/YYXON+Dz+uzJwuhnuJSa81zAvPVhI6k
w7AtLiutYappb+0MmHwvt+DpFa8HFWDtvgTpQbhG5bexFmy/dZ3QKh8WFbfQ
WlkEnmDfM3gd7nQ4f/c1/p7+5xMd3fDr2w5tW+HOTpmq5SdZ1OTJO0YXw2Ef
Hj+7BN+LCWvVhR9bOae1wTMO8+65ArtY8t3Q8sX/t/WOrzcc0RIW4A+b8WFG
glc2aXrUwVOUncSLYLdVzTvnn8L4b2z76BgsZXrMyhtuyxS+wQub14gYVMCv
94WsNoUHq+4smHUa/Tcu9k6dKOYHdMjD8LYp1dJ+qL9a9l2wCA7Nup80Ex55
7fdjqh/Wv8nJv8Ph5JcK7S7w44L1AZIwruK4ObB3fHfhZNhba+8z4TMsquzx
1E3h2H9aARYc8DrfHcMDsF3+9Yh78PHommuJ8Pg83bM8/ujfjdaCXrCqSru7
NUxu2+hjfw3zfJ1uwTqbKtgrYZGH4paDsJ3Uoyoe+FFW+rJVZ/H/k/4pFgS3
ym9ZEAkbiWCGgc/LDU3vgcd8BceLwXmpgQIGAf/254pucQk2W9ZQcRG+JFXd
1gbfk8BMBS+TPMTVOgc/8Uoxhg8k8D71h5tP6X+swvHSnyMsM6DfHgKXxiy/
Nj+QRek9lVfUhntFPvl7w79xubcUjhQ6y66A68UD9snD5dekts86z6L+ejak
k7pX+IO1h+Fj+3Hlj78Xy7d9WRFsG/2Wz3si5geesfmSF1hUwxeWOQX7BF+a
thte/XhEdha2V7moNu4xnKh2r/866lbDdd+FL7Ko0tU7WjvgP4Me7x3gJZGz
F+TD6v6CFfdgcyfsAW4+nZjLE4TrhxkpTirYH1+f5R1reNq66lFNOL239+ot
mBq5rLgI7du8T/oNwnuOZo3/JiJOBXvNPLwqGNcPQ8PfCmD9I0+2RcKp0mce
t8DbP+xa2wOTceA+LIplhcElXB+umfIwFvszPBQ+LwT2uevRzoJ79mtJtsMz
3Fd8uon2Ek0t/ItDsL3PHzEZ1J/Ve/f7E8+zSPuFer+LaGsdrDLrdEoVHO18
t2z+ZRxvwYvz0mhfXLUx1xtmv11m9gH1Q9yBpAo4r/2OGanHb/W/MisU68mL
0X0SsKX97NOHYYwe70bQntwnLoJfXv3YTf7/iiVu2yTDsP+9U+aRv29j88d8
N9yddiqNbM9jfUPvMdxgpHRvJ5xmuWSuyBUWVZHeyVMAv3naMXUrvGTuhZFL
sG/uKb50eKns1sQn2F/mqinfeMJZ1Hv/tIbXsKNpRrM1PN9z8aSfsH+Wfdkt
eMqug/O7YM2M4ZxBuNHuxzoB7M/Z8ELiqqss6lCkwdL3wpgfls8Pi4Qzd2Li
QHvdlDenemDTyojVNTBGxYMG11iUKzuq6QwsqcPvEAKbZmWeeAkXasWtboc3
kBuY8AFNQ93FESwKo6GjIxwe81npLJwWV7NtJVyq6i1RD3/nYgEJ4yqFR+U6
i7r2orizA8cjr/yo1xuOv/HnFAt10/AdzRXwsUKJycrwQOjfV7MisX5Kld3i
DCspXH54GJaIXVowBlfJqd8qgjUnbmZJwkMXGkIlb7AoPot7Tv3wrcAjvrvh
SfVvP8yH66SE9j+G74nZ7hSC/SSTtohEYfzuXjSaBJN1xVZ4QCFZOg/HZ+v7
TScdntFR1LML9XOTTs3mjWZRV+23iAbC9DoR7sxwcQ6B24Tyxm7B96LytBqx
/YQju3sH4WKhNUkeqGe7CzStisH4vn6fwFq4k+9aaSRsaii97jocxqP9oAe+
GC9oMB5+vP9dgkEs1vvPw6YthF3cTlwOgc0E1j08BUcMT/Jph7/3fE+bDK/8
leq2+CaLkt47NbQcf9/NedOWs/DwlHBRN1jK6adZPezM0RpUQnvzvrOLVeIw
f8yJpMThwd45isfh7GWTv3LQfqY9V4wDrzn3+NZe1F9t3j82Kx7rU4mnCkGo
j3SOfTkMl2+/uGoqnPwhqr4Izv6ICRG2adcvkUzA/OC2/e44bO9t+TF7NzzV
wF5QEJ631i/+MRwgjYU22ts1Tb0kcotFLfpovF4bHt+QeXwrPNls0+evsCou
MNPh5xOktQLhBuORzbyJLOqJ77UZOrBI9UWTDXD73ZkvlsCPuCpaifDb0GCW
Bv5e67K3Cr/gB5IjZV+FxOl1werbGM+jzMf7on3ey3GjkXDMUc40Mdi1JP5z
D5yguG5eA0yWNQZJmE96Mx2PwMs0u1+EwPMKzyZtgg/kH89sh58fuaG7DpbJ
k765OJlFhbF+LTGAS3Nzgs7CKy/s6xrB3/86b+fxenjuqLXhQdQjlXj3qtzB
+ddevGkpXJ4Vanv8zr/PwytDYyUHFlq/oawWjpVrWiSfgvmmTsO4A/tbI+sl
z4KnLVbLWIS6T4qwaDF8a2SJwDDqZB6XvIv18478ebWwleSGz7thkW0/JG/B
fyT6ax/Dpc6H/16GNeJOF4mk4vMKDBuZif01x8hnbIXnueRNf436uahnMenw
zyf3te3hdCHXIN40zEenDwmQ86Ht2m+vDfBvLMMmwsHhEbsT4Qe3vUrnw/ph
Oht/wSvPbnxK/t52njbj1fdYlJvKhcKFqIuO+WjegHmW6u4vQd3wophcL6y2
tUCnHe4JvCdimM6iTOr7fpjD5LIkBLb9nvGEgvN/DHa1w18qkodV4P7T52oW
32fR53UwHO07t/As3GBoyT8eLu6tvF8PK99g+R+BD3UfiFHJYFH7OAVacXCC
F8+F47AaWTDClkdwpsDVHb90/sD0baZMFvUm9s8qcVixvdOGBc/6WbdAdQKu
p9+dWVEMy7VMuHAe5j0wTX1aFsZPYxlfUTjNLVt2DzxUrL/xmSDmh/ptIrlw
7uqJfAtg39rRIZFs/H2FWT/2jcf84Bz8cSvsdwBXerCjk+qbdNhss03x53GY
H7i1BbwPcHw6Yyt38WN+qHBP3wCrL+LNN+XD/EBu/MOveNa/CBoRo8TsbgX+
gtdYX3ea9F2M0i1Zd3T1Qxa1eM3+O349YhQZBm/Aw2t3JJ7+IkZJWvtY98Ju
p5bPtYYLLWUpw0e4XqnLkwz8LEYdWJurdhkW+cYSfweH5zrLdsBJBiFP2Z/E
KKMcPmHtHFyP6eGKr0uMcje9MngWFgsVWPO+U4ySX7noQz2ssGUBLhHEKEx/
1SqPWVRLpvFoEeoD9449Pw7Pcx2LqIWVlk9M48As6Xjhk3C1fkqkfC6uTyLt
FVLhoSSbQBb894qK1SB8K/G7ZzFcIill9hGu0zqzc9oTFjVeY9d7X5jcJt4D
n8j41X4B1lB/bpAL346OLBOFbaP2qk18iv3bH92mAp9TGZ2xDX6ZrRPU+1GM
0laOFLwPlzrdsFmMepuS3k/ePHwfejXfCuEJYe0dG+CRZWRFJEZlh/hWJcKZ
omSFKUZ1ykk8+wWnWQRVcj+IUWGy9++ufob5MC1AfQrqJIe5AVt/uxM1iLpL
wFBAL3xyT+crbdQjJM+7G+ZjvCCBD+omuHC4DJuFyjvwou7mW72+A94wx1Ho
FupSPocMtJ9jPj6GARs2x2kXAA/NkJp0Bh4Uujm9AY6Ykv2qrUOMSsA0taCA
RUV//2S6GfVX7p9+HIdzf0bKTYVH+I61cWBvyRkzQ+Bknulc+UIWZcCN1UnB
9jZjD56y4PYjb9SWok7miWLYLj6rXBEm3+u0IsxXrwNu7oXtfl3y3wMf+cXT
cg3bj/+pxs6FL/4UXXMAdVWn+h0Ti1nUuNSNT+bCDY6eltvgmQLnTs9Ae5Gv
gsvuw+H4+q+2i1GPuhPn871gUbxNBedOwK2b10+3gVU+mC8Xgc/bfhW4DRuZ
3d1S3SZG5X04+f0XvOqC1tklsGv7zPerSzB+H/S9/u09+sP7JxU3YBmz1BdJ
8LK1Lk97iUXfq4XAn8zHpRiW4vrHuC3LA5ZpCL96GX6RKmVM9ldaq3WmA7af
t7B0AepfjVtZ2i9ZlOoOrEjhSKPj2wPgsLubR2/D5VzRtQ0vmfs52N6r4q7+
gleYL3dWv7OAY/Vt55+ANwgkhOrDa/R+TOPC5xp1Lp7G9j4l/vwKrzGeCD9R
PgarFM/uZ8HGqWMTimArTc67YnjvHv77vNj+z8J9FdPKWNSdWF3JO6hr5P15
vAf+22N2/iXcnHsjKRdOF65x6oPP5SwJn1jOopK1K5auw/bpSh/8tsHrFvhT
C2GyvL4PV2Q8vSuH9sEZU7bxVWC+6FM1MoX10zMsbGCtQ5TFJniHrIP+bXhv
8413GtheVPr3vCG4/OGb2nOok9s55hycT0sxMcM9+Hqj4HGlu5prYIkpNX29
8Lyn45IM4HwxVqshF9//yKea8HdiVH8Mf9llmHxPJ1GPjorL6YDthVeNzILN
Iw1va1diPgg7X9KI9ocEv1wJgEumnZa9gnpCuPepBjh3qClGHsdnGTbj4IIq
FrVl9YJncaiPhDxyOFHF3E+DFcd2WHDhc6tzQsxgzshfPYVqFvVD62euCcx7
/rISGw66dkDCDybd/gUscvKsrhv85kcDr9QbFnXf3WCZBez7/ci3PfDRvimC
lTi+TF+h5ly4cB/fxDLY0Sfp1cQa9IcrGm8GYf9uq5xtMFlOLsX2iz5/S7wP
B2++YMkLOx85Fcr3lkUF3tjwigcW85jlawOf6X+To4vt81h5+2/DS2fIKqW3
Yn54t9thCKYWzdRfjnpIi4C5eS3m413vJAvgQrdrOlEwuV2WDh9w1Z7zFVY8
sE6JH/sPr30nQdVh/7F6vj6oG9Wc4AmF/2j5DT3H/t2dJvd2wDf4rkeboC6/
Pa1Rux7j8alZb+/DphWbXgXADyd7lb2FB17/fNgAHwh0ODQeVrILSFjQwKI4
Y2RpjfnBVunyCfjDus/b/8BDRdyTXLh+gWoO+b5vFezfr9CI+XosMtUK9TrL
v3ZsmEznObDf2mizF7CPbMVlcv5oWCzVlmpiUS5qArfI/mxzPs52hRffbL0Y
CfM/9BN/AvfvxgUzrE0ekGjGePM6sV8EbjPK6t4GR0YsLP4CT0jf2ngfFpj6
5fNsHE926kgpX8u/869LPyjbBpaaeO9xAhymtyD+Njxxdl5yC/w48W3IUMu/
z8slge1j3orrRTWvZWpwhKaAWxTMqxFjZAybqCds/grPt5/Ta0r6A7oh9Y5F
uX9rC+3A5y8V2b04FF5DDhQ2Vz6h8IHUq0dK6uBBJZnJOu+ZPAnbJ8x+PBoA
O3RoNRjCr0J2djfA5PGGg2jvEczbsKANHrm0JgBOlg17cQKWS/q0aiHa20hr
ZnFhvqcCElNh74CmOIV25n4kPM/f6xK7nbnfh+3tpogcfwHPOf7tYCU8XvyO
q1QHjlerpfsWrOqzYbMrTJ3JYQ3CDd79Jk9gI7Xxk9/AIsJ+i0Q/sCjRFNF1
K7H/HEEFeUc4Lv7LJn3YWSBfNANOulJn/gntz7NcR/k+4vhW7W//AOfxjHyy
gd2NTpRFwWRZcht+rdvUHAFPG9UpHvrI3L+Dl7m2ZZp3sqioogeNxJ9cTt6M
grPty5z1YJmfYkFf4T0erLPtcOn3e8eoLqxXt7fNqcDxfHW0cw2F3wX4nVGG
I7f+sv0A4zJhnSNc3n3OWOcTi2pM27VIFvb6PFfzHLxJaFqAFhxrWzWrEX7k
1XFLA15jc1BU9TOuv/VOfc7G3/Np5/l9AlZ5EVwSB6u8j+niwj2al6v3wXUt
uKD6gv9f0Yo0V/iPeVcRGybPUenAKav8M17AGqdL1sTDzbXTYqS6WdTZrkSn
nXBgTfYFV1ij38xqN5xu5HjsCbxJ4eO8t7C94Z/doj3YX/VBR0E4uCLYxhGu
HeMMfmrB/FCmuiKDuPPvRjPUd+BCiL8Xx79+/XlbmOR4G+GEj9TkB2hvWDxe
JAn2DPySdgruKbg1NASTXHY62kuoW3aZf8V8OnhUYSacr9pbEwU3Jeg2k/33
5/oUfIWFn4ZZXsL20Tmy6dQ3FmVZ8XG8MWz+MDcqFCZfewZ8aPauCx9gl6dp
PxqbxaiZCvxeOn0sarRwweqYJswP6Vd2nYO3Fh9xqoVHUhdtaIS5qrjCgxWl
W4xU+3F9HrHoEAVzpLzVfeC4vN9HP8G8JLiH537wi6loxPyQkCKk+B3rY+XM
2vVwjdjGITbsnTfSkQf7Thr4+AJeO1nYvArOjDpTLTWA+VrEUC8WdoxUfO4K
uyZbrVqE/YtEPE97MsDcj4AXYbgQ/cGiHuup6FrBzmGj5xxho9PtpRGw2OVI
zwx416X1Wrewv7xgPWf+nyz6vv0Q3DHSbr0Rft1qzZFC+5BhXyoJnkVuxMCF
ARJqw7C0tqPSLPiA/31pi0Gsj9p1/cOxffj3LULR8EWLjY3tsFHf0OBXeFjD
u8ETdvc530H9YlHL1CVlBmD548pVoXDZoMLBx7DZ5+r8D3Dncs7iHdj/QOeh
NJ0h5n4J6koefJHn4OHY0ZalcDXrZkAjfE32iLkg2mN57KE6jPWpZNvcBNQT
Wz7t9IHPeq7LIt9Pndux9ZXwuI8PT1xC3c91uoHib6yPyh7s4YU1dj9c4A7X
yg2u4EV725rt0iXwCq7L2y7U+avHBKeP4HzdxH/lLKxNHsgjnqk7egBu27qw
/Qk8lvPn+yt4Qll9pegoi+oVfaZxHc5+6fnMEa5ffcKusQHzg+2EuxmjzP0E
1MNsbkfw/8H1R4m4Wz/q5D7+RniL2v3Slai75H91T4KV3xrMvIR6xFrfHcPw
vLyDx3thEws5S4sxXN+TG2pw/6qny6LhK/neZkGw1EOXBd9ghU1f7MSwv+Ks
cTOM/mL9JJJVyUGd5E5hsKX71qECOMFw8cAHuOqyw5gx2r9KbW3T4WFT5HE2
H9gz5Tj3HPy/403Wm/S0ETbIWBf+DbbRSb2jysumnt7XtveCvRNsI3zgQGWs
yOF5cT/8K+HZT5dP4IW3qJ9lKfKxqfMe2HE95ge1Odvd4Wf7lu4PglUjOetK
4FGpCXzOcMO1fcum87Mpm7/yoQp16A9zx5T3whfcjs8dgXNmR017CidcEUtN
gZ0V9MdNGsemlg0F8n+CSUzmCB/cmTX7LayLVXcGfKhi5h912FV6agW/AJuS
Wciy3ARPm56ZuxFOkD963Bte5u9wJwmeNnT+QF4t5ofTv68Owy6NY+HhMP2c
0Hg2dW7V2icRcOkklcPRsNpcnVl18FfvGsdvsE/q+0cKcKQXa62RIJsSm33G
TAb7Lxccpx8G19crpTxC3Usgft5HWKCgo+kJrMRPSepOYFPKzl3798FrDn3h
D4RlHxT+IMfjM+bd1wjTzzHDC0ZntKoKsakzMRUp3LfoD8OPynzgxRrfM+ei
/sfFKbcS3u+xREkeTnHmSVYUZlOm9AO8mB++X77iDgv27P1+BQ7sUz9dAr9X
d7GwhbEcOjRdhE09mtty9SVMrrv3whNC4nYKwsGfhSyewlsPaNTsgPW7kvQm
TWRT+ZOitOJrMD/YWM/bDncfFHpuiLqodd/UTHhQ2eFSIWz4/hTvOFE2tcdB
TywU7mmZ9W0j3JAhfq4OjmjKa06CRWcuTS6G81ftKRuGvcjCA+6vHX5kMYlN
xe3O+sKGScwVDTvIht9Ihs2rtcO+wTdCU4uq4EP4g0aT2dTIlxRKDZ/HzOU+
B8NgMs61oG5ZNtnhI3xGRdv7Jjz6Mm21rhibijzWoqiB9oo6m/UCYe1Ih4un
UCe3dZvgG6U7NE7CvGRAFcfnebS6cBeclq/EcxLu92n2GcbnUaNa+bUSXjrz
5bG95PhMOYVyEmzqrWDokUnk+Eh+DquQG9toT+fnsE64yQ4pcnzkgmsKm6qZ
f+nAGZjcx3CBvfh2JG2G6fwc/hiJBShM5+dT2ZQReUAUpvNz+MLfpfEryPGR
/Bye8tae3x6mn2uQxP5NPfRDYDo/h7lxEzdqwnR+DhtNfrB/Okzn53DSF7kG
B1hEueaN2TQ2dblmxasPOH46P4enVq6s74Pp/ByOmF72wwKm83MpNnUxxv6T
OZwnt+b8JbgzLXfSW5jOz2F+8kAHTOfn0/993nR+DpOctBN1OgeH+3OSp4mj
TufnM9hUSIPdj3UwnZ/DW63MJ5Dzm87P4UnkARCYzs+l2VTMyjMnxbE/8pzl
IbgmQoy9GnU6P4d9TTGxoU7n5zL4ftir9sbBdH4OjxZdlVuL9j481jdyYH7S
EHU6P5dlU/FOUflCpL+S/BzumUJpZqJO5+dwdmep4xZY/dcrK56ZbGoz/YGI
/Zefwy/0Nz7bjTqdn8NTVrYIyqNO5+dwW7fb1r2ot/UaTVglx6aOkQe9YTo/
h83w9f6E6fxc7t/fp/PzWTg/WgzulsN0fg6TcTYYNmzflNoGbyAPdMB0fi7P
piR5OmYshun8HA7NNKk+ANP5ORydp9WYAvfXc53mK+B8t8MECNP5Oewc8mTC
BpjOz2FVckMLpvNzRTb1PLynfgLpD1yzGYdhrbETJf5vxP7LzxX/fV90fj4b
7XtilqnCdH4O/whwiXFAezo/hy+ueZ5+GXU6P5/DploiYu4Xo07n5/CiVy/t
6mE6P4eDVoTa5cF0fq7Epo6LdJc8gTNz37KtYZffSu1pMJ2fw19WpI5NgOn8
HDZ4fU6Egun8fC6b2kUuIGHnjLUqkfASLO8sYDo/h13OBmX6wHR+Po9NrSRB
KEzn5/DGprV9a2HJ5Bfv2+CS1gvqjTCdnyuzqd/f+XoSYDo/h0UcHbutYTo/
h9d/WF2tDdP5+Xw2JdUfHfGzGv0hqumMN1w/oF22C3U6P4dbPyo+mwLT+bkK
mzrhsfHmNJjOz+EPe4JTR7G9UtiGpUWwea9J9kzU6fx8AdYLnRuj36JO5+ew
YmLDskmo0/k5TD/3iXpdYFm/sCrG28w3k7/AdH4OZyySHn4K0/k5HJYsdTwS
29P5uRqb+so1MS6Bz/kaJ1vDlpvbecnx0/k5rIZhKxmm83NY+XHR3EUwnZ8v
xOe9pkB6N0zn5/B48qIE/l6nu92aHuI99hX6qNP5uTqb2i6PGRCm83O4tGZr
gwBM5+ew6o+CRTqkP7hV8S3WYFOHN6Urku+Dzs/h6095XZ7BdH4OO5AbsPh7
dH6uyabufj4W3w2T5wS84RNk4YD2dH4OL7x7f8Z71On8fBGbMpkkrpsE0/k5
TJ7zE0R7Oj+HnYYH9hegTufnWmzq5dxh8XyYzs/h7rEMsZkwnZ/DlZGzTrpW
if2Xny9mU64yJ+MzYTvyYCP8OPjwixcwnZ/DOl8UpFtgOj/XZlOZz069CsL+
6PwcrtU/vGQb6iIrLV/fgi9Irynqg+n8HH5v7rlvHNrT+bkO1itLrrWnwHR+
DpPn/IfRPk+/1LcHHiWvu6BO5+e6GE/7V4p1oU7n53B+NAYEmM7PYT7ygARM
5+d6GE9L+40TYTo/h68uF9rHgen8HJ7z9oiPFekPJD9fgvk4KKKB7J/Oz5f8
a1+utLGpAva6LDSkjfZ0fq7Ppl7/rih2R53Oz2GyLp2FOp2fw1v3bZlP/r/k
PpbkUozXX1NbPNGezs/hTKccfR7SH0h+DnezzKk1MJ2fL8N43hok4I/2GlNM
Vm1d9q9O5+fwgeddAeIwnZ8vx3pFcELnJ7Sn83P4F1v4exZM5+fwzp3bzGTR
PlgQEwS8dsrD2Iuo0/m5AdbrC4tO5sJ0fg5nVS0xJN8/nZ/D9POIsOFYdbyB
IZuaH5o+zhr7o/NzmM41YTo/hx/bJKrdQ3s6P6fYlDUJJOH+H+Z2Z+Hp9hNY
69Gezs/hJK/S+fqkP5D83Ajrp/1BE0rQns7P4QXvtCTiYPJYFAeWJh8ATOfn
K/B9vJi+uRSm83P4sXRD+FWYzs9hoUV8KrIwnZ8bY3zf1ZrSXYn13Pv6rN3E
c0e6XGE6P4eXk/gIpvPzlWxqn9G3IAWYzs9hSb2G8V/hzNr1e9PhSuP9MqbY
P52fm7ApzWs2+3VJfyD5ObytqUntFUzn5yb/zifnipfyv+DJvjl3N6FO5+em
bKpM3U9TkfQHkp/DK66o71GA6fwcvje5O2gL6Q8kPzdD/xoomtAG0/k5/P1N
jm4+6Q8kP4d1pZ/by8N0fr4K8ylHMvEMjp/Oz2E3cas1rTA7x9a7HhbzPL/R
D6bz89Vs+j7fHZjOz+GOoPLZJ2E6P4fHebxOkCH9IZ2jKW+O9aF3bu5OmM7P
Yfr5V7Sn83NYusWoZw3qdH5uwaaGnV8c8kC9LtH00254xZadlUKo0/k5XM0W
2RqIOn2ercHxr7hXkwXT+Tm8qyjydTxM5+fwnSlYkMJ0fr6W/d+4CdP5OUwu
l+Zi/3R+Dqu6nHkkCNP5OVyxRXjVCBf9IaRmxep1bKrgY4aLM7an8/N1/9rT
+TnsrTHfwACm83NLjEdOEgs/wBEBa4ZDYAVy+Ynt6fwcnhBclnOH9AeSn69H
f9xlVW8C0/k5PHRgoGQ1bO5TnF4Pd368PxIM0/m5Fa5nQ5xtv2F/dH4O+3/2
Fi1Anc7PYXIfZhB1Oj+3xvp8S+0f8n0ksxo3sGCzEPOMBJjOz+HHuvk74mE6
P9/ApvaSHZL5geTn8C3Z8rnPSX9wtRbOhbM/9GePwnR+boPzd9uT7DbSH0h+
Dv/l7nj2FKbzczh3UbKOHukP218/592I/+9T/mVk/qHz843/jp/Oz+FxofcP
zqti8nM4YFTLbwj7y7NdcWS1Lb7fEZ5bOlVMfg5LshJjBKqY/Bym878qJj/f
9O98ofNzeNd736v3YBmLzTId8KoWzrPvlUx+vhnjQWSY1PVKJj+H6fdfKpn8
HP40tOdwCekPRpVVKnZsalr+/FSbSiY/h+nng7lMfg5vH79zJTk/6fx8C84f
1ZxZfaQ/6K06x4KDsm1agyuZ/BwOrJygc4/L5Of2bCplQexHr0omP4d5SrT2
fOIy+TlM5xtcJj93wHotb++uQi6Tn8OR397Pm1TJ5OcwRtvQMi6Tn2/Feruw
yU8M9eDZte0bYANyoVjJ5OfwxHJhk1wuk5/DGwe3io9ymfx8G9Y3ApqVD2Dy
2NUNeOGdxgOnuUx+DtPvK3KZ/NyR/V+exGXyc5hNFjpwv1iJZQdM34/nMvn5
drRfbbKzl8vk57CT5pct3lwmP4fJ49LvuEx+vgPrseXCdQk4fkuB5oHj8NE3
akuLuUx+DtN5EpfJz53Y1P2SBvdxlUx+DtPvX6LOO7ohpRjesaHLqp/L5Oc7
2dTgxLaIXVwmP4fpfK+Syc/hL59n9wWgnvm9bPtEZ1yf/koJF+Iy+TlMYp6n
XCY/h9db/VwQzWXy811s6uZ+7e6LsPNnYykb+KXg8hsbuUx+DlO3H7ju4zL5
OVy4SMc9i8vk5y5sKlzZ22IJl8nPYW7+1sFuDvpDi92TXtia3IDgMPn5bja1
ZmNjuzSXyc/hkJtDmp0cJj+HZ5FgE3avqTqsvQfj5/0x7g4Ok5/Dy9webd3D
YfJzOLPh8pelXCY/d2XT7+k6kv5Qtlr5BEy/n8Rh8nP4vMCzeHsuk5/vZf+X
T3GZ/BxO4iS0/0X7uoKC1mI42OOwjGglk5+7sanUJZSGGZfJz2ErCQlXGS6T
n7v92z+dn+9j//c+FKz9sO70Ntjwz+6KS1wmP4c/Vio2DXOY/Hw/+nOuyfZU
LpOfw/T7w6Q/pFouuQ0/WrlQz4/L5Oew/dX0sj4uk58f+He+0vk5bCGv5Lmf
9IeE0m+9cMi5+ZdXcpn8/CCbKt6ad/4ih8nP4ah9/Educpj8HMZso0A+Xzo/
P4T1n09b+Bwuk5/D9PsNXCY/h9Frdfdwmfz8MNa75MYVl8nP4elhY9uESX8I
3mjOhSPv/3Em5x+dn7NwvJ2bW8n5R+fnMN1POUx+DtN5MmznX8Ejxcb+yQ0Z
DpOfw6YR8Q7k/KLzczhHUdNIlMvk5+44P/fcDX2J9iLHTR5tg2cEd2mR/y+d
n8NLC10LLnCY/Nzj3/lP5+cwuZzI5DL5OZwjYOHBS/rDIXv7ITiz5lh+FYfJ
zz3ZlLrGgqmfOUx+DtPPu3OY/BzO4u68shuW2f1GnDqC/3/qRVMDLpOfw6Nt
XfmCXCY/h4uibq6dxGXy86OYXw8H6+uT/rDV4mUAnDdD21GJy+TncN+iIlM7
LpOfe+H4dg3nTuQy+Tk86O0UrUL6g02RDxdOfZGEkYrJz4/96x90fg7T7+dx
mPwcjjdVeJXKYfJzb3z/ceL7HEh/WNWg6AqTx4/tOUx+DjfX96z6WcHk58fZ
1DUd2avjOUx+Dvu+eXLUkPQHQ6uG+/Czcw93fuEw+fkJNsUvdH7WTg6Tn8M5
9yLESf+m83NY6ODkFRRsqPPq0hDcNjfhtQaHyc992NSGDM302RwmP4eHn+XY
JFYw+Tls/XBVI/l+6Pz8JJvqmpn0aRWHyc/hzbaRV05zmPwcjlaTz5bjMPm5
L5s6+ZyffwKXyc9hThI50dEfFDZ9afD9N/7S+fkpNtXYpflai8vk57CEpadW
ApfJz0/9G/94p3NvKpxm//e+CofJz2E6H+cw+Tn8MYs8AMzk534YT+vOnj8M
Z04y2+QKR72/cZvLYfJzmH5/kMPk52fY1FkF1u9jHCY/h8nrCWocJj+Hm6Qq
RY5wmPzcn03JTdu7doDD5OfwwssinPdcJj+H6fctOUx+Djs7HD5sQ/rDcE2G
+Vn2f3kvh8nP4c1/uzQcOUx+Dr+WbP2oyGHy8wCMz8uVuorJ/NC3Zk8oTL/n
z2Hyc5gMP+kcJj8/x6bS1CUaWRwmP4f741ZayJH+0FUs1wjTzy9wmPw8kE2v
g65WMPk5PIEneLk3h8nP4Rkfr18r4jD5+XlYV7vyOOkPTY2FbDjBrsHgQwWT
n8PZaS7R/RVMfn4B67/ArU1NFUx+DgdFpodeIv2h2trrCXzrrvuR6AomP7+I
9bXc7sj7FUx+Dtut2Wdwr4LJz2ESV/2Cu16+VucPYlPpx692FVQw+Tkcm263
UKaCyc/h571CEuTv0/k5LEKCQDgif0WneTD6lwGuNDhMfg4/N0w0v1LB5Odw
qOKi1PYKJj+/xKbfk13JYfJz2HhzkFIq6oNZm89/gOn3dTlMfh6C9fD0I357
Kpj8HBbSNk5R5jD5Obz35nDUE9STUyop1cu4fiMXwBwmP4fp9085TH4OV7/s
krSsYPLzUNRLChLJ+LAlbtUvNmxn5ec6ncPk5/CDF9oGYRVMfh7GpvRO25yf
WcHk5/CdYZXh+gomP4dFTty/KFrB5OdXcH3w/DLlV8Hk51f+jS90fg479uQN
xVcw+Xk4+7/7SDB5nXMjXNv2SaWlgsnP4dOpSbaOFUx+Dh8hFxYVTH5+Ffvb
bqtcDcv4rZsQDXdZO2wcrGDyc1iT/BADh8nPr2E9ml5u71HB5Ofwt7LrvcJw
uVfJsw/wqSPfP2dUMPl5BJvyxPLmfQWTn8OhV183iXOY/Dzi33hI5+fXcX5K
Y8ZA+wUHmp18YFkycFQw+Tlcv3C/nmoFk59Hsqnyk6vyT1Qw+Tms8MWA5w7p
D842M0rgGGWhwOwKJj+/gfHh8txWXg6Tn8PCe4em1VYw+Tk8mQz4ZH6wxwow
CufTwfldFyqY/ByO+KX35kwFk5/Di8bxlMZUMPl5NJv6arhopj7pD+RGEWwj
E3XOp4LJz2Hy+k53OZOfw7eddm4zK2fy8xjMhwtfXv1YxuTnsNQNW+FTqEeb
blH5Bh/9utyBVc7k57FsSrBv2qr15Ux+Dndy1mhElTH5OUxeZ3sGWy6vfq9z
k/3f8yRlTH4O3zxnMnFpOZOfw/O/lC+fU87k53GY7y/86hhEe97F5td8YGXT
q+UZ5Ux+DpN53bKcyc/jMd6NVZaHlTH5OUzinFtwpkrh2hKYPH74rYzJzxOw
3lRiFcwoZ/Jz+NJfPiPfciY/h71mD7ycVc7k57fw/zfpyw+HxWbV9zvCvPHb
S6aWM/k5/FEFV7DlTH6eiPlCJnpgQzmTn8O285e/sYALJdcnJ8GK78VSasqZ
/Bym398qZ/Lz22hfFxcZWs7k5zB9Xx/H7z7x5bZvMNV613ZuOZOfJ+F69Mbo
tOhyJj+HNwlSzW/LmPwc1icXUuVMfp7Mpu9bjCtn8nOYvOc9VMbk53D9N1xw
ljP5+R02FTc1rVmknMnP4avGF/Z1ob3fr42PK+EzFqVRu8uZ/DwF6/3VX+8H
ljP5Odw3XW7ErpzJz+HdJ15rEmt/rTg4/S77v98vK2fyc3gr6RhlTH4O0++P
lTP5eSqbOjgo+Ho/6l0fTOZuh0lsKlXO5Oew9cDG7xllTH6ehvMpuSWdr5zJ
z+G318gP4TD5OUwFDH8ndZMG+9fDMK/WuwJyftH5+T18vn5qniPlTH4O76AD
QCY/h++z9lzuJf2B+8bXKB3j3YBNQHM5k5/DPHqDPY/LmfwcJsufZ+VMfn6f
TSWe2b4xj/SHEgvdQJg8nrWvnMnPYfr9uDImP8/A9zH5akZcGZOfw4+Oz1Fa
TvpDXlFvJZwaLPt5IuyrcqBZMRPn54qPjmWkP+T8fekOn9wXOqsfdnwY/bAE
blw2yW8Ypt+zzsJ4YHpNNwDOyWi4vBde0vNs51Hsr1XujO/TrH+ft1ia5P5J
2VgvHdqqORvOS8nash2O+1UixkP6Q7LVqkx404NbCbJwiOSozrgH+PuBR7tH
sf/ChKDZtvDSFylGEfCBuAXiyfCc2vYNZHuZ2Fdjw/CNy0ZfFWGjie69Fg/Z
/91nJf0hUqAxGj4z/3Ui+f/IkwtCeL8+Xw45vyrCjR4YPWJTD80O5lyCB/h6
EsJg2fEDm16S/nD5RMhH2OfwHXN7uDpYxkc3B8cblpR6m/SHi4/dAuEJ5IFO
eMH5TXZNMB2Pw1a/eFepPWZT5PEMcn76+YctPgk71e9Y8xt18rs+VbDKxwcS
uXCzL3fy7Nx/4wf/V68xd1h0cSz7EeraJDiFWeRCG/U2rzv105/8O/7gI2Yl
e2H6/US0J/cRn8LzyQ+coN7F8oub9JRNHSiw3voc9bBDCpe2wyQ2fkX6A7mh
DXuVU7vI5+/S5Oo2Lo9N/45fD+kPriObbGHurw0dibDJ7usmybC1Sb+KG5kf
nHW1fsODO/KsFuDvxTi9lV/zDOvTNVMVPFAv5p6cHAOT3zlaApPbXN/gpe0h
omQ8TrBP/2yUj/EorekmGd8t7dbWhcE7+zR6b5D5oeTXi4/wi3H4JOBkm8BM
3ecYzyftrH4H21jPuxkIXxXKr+GS/rD+RVATnGm6fGUCTJ4LUyvA9cOoVc11
eIsFr+tJOGe5kdMTMj+sjrWtgtXJA3WkP2C72YVsahL5gUDSH0ggD794vefD
wGsxyj/DX74U1iSP88E5hlKiM4rY//3eFto7L3/wey8sn/N6ygRYbOmGT0/h
tauxIkJ73eQ/tZOKsd6/dVaHB3VXnUtF22FLxcL8CaiT9+IyYfI7FwFwoWZZ
zLgXbPq+9Cj8OcYjyBa+d7JuNweWURM8lgwrhX7aNRX7K1VJ3P0bxlkx8Bd1
d2XjjWtKsP65uGBhMBwZ3mscA1/Yb121Ge0rZp/U6IMnO849H4K6l8JMuRWl
WF9OC9DKh5VmPRG5Uvrv/1ctazf8ER7z0bTPRJ2sy3VfsilXq9gPk0h/mB5e
EwgnHxp3hxxPnaRWYRP8PtfJ9CiZH8jPoL3C9XHcDs0v2D7F1zvmJKxBLrhJ
f5gkeqEK/iXwozAaDpx49+js1/j7PfmctaQ/CK928YAv6JHkV4xywMBaCtPv
r5L5QcDfaEYZm1rRsyaOfF/6/LPV3WD6/VQyP/AUyObB2WEFVt9RFz3gJjK5
HNc3JS3yW1CnRkd/bYf3d1ja6JD5YTjyYyb8Z13YjIOkP2DdNa4C33/1hcY/
2N7kZ+1zW7j3lO32l7Cb06n0ZDjgT8zmJDimTyLqN0zWbbGwOabBNRw2lf8k
XEmf9IfudUdi4CbLkiENeKbd8K4+mP79TLS37DpvvYLLpsbZWaY9g0c/KFNX
YP5tLvXKpD+0l6h1wo7V09MSUOdYHpbVq8R6/MXd1P0wbyuf0HnYrsjk62eY
dLMmuK5QNZsNb8FlnFoVPl8Fj6UjMHlO5yRMP78J0/d54CBfYTNyfpC/M7sa
1w+aCp2hsEjlw0gPmH6OhfSHCptzpbDM6Y5FB+BW/b+eM95g/dvjYmoIi70K
2ekG79KL4frCeSULrfLgFpOIeAfYtbjcYHINm1rQFPD0IxyieURtB9y8O/x6
NekP+ROks+B1WdQTY/hg3m1BgbcY/4RPntXF5yHzZOVPW1iSLeaejbqR8reO
ZPjT8BtTD9IfHvpW/obXzWv4woLls+WeranF9eWtKUK3YfKeTwzs3diWTv7/
XulbrvfBum3brj+CY2UFzq2oY1Ni3UFbdsDVKVfdr8AyU5wW3oF9khc7dcKV
WXY/H8MLbldb6tVjPOg96fsAtppywuA8bBO0TXQ9jNF5QTO8xWnX4u+vMD/E
pk5f2MD+7/lo1On3fuGxG1LzyPfPL/zzRxWc4pM40Ib22hFn22Y34v9rq5Kc
jDq5a+kB07+fBweHFT4thRd5FlocgrN59t+d0YTz69Bl71y4K3jsmht88Ue8
J+nvYRej/PNgD57irXkwHaA2s/97nxufb09A/fYd8K9Nl0ZsYYmfpy2z4LZv
UllKZH7wm7pMoAX7a37zdiaZH3wz52+CZZ6mvybnR4zPeqk7cELZjSLyeRR3
/xYYgVftjXMm38eg18Xva1rZVJXATzVyfiYcUXkf0/rvfLD0eFnRB+ueT9W+
Anu2s56ueMem/l7lGd0Ak3Hnyrt/36/NgfirnbDmtoEUMl7y7qPO6L3H9V/n
JVfSP0iz8zD9/DiZH3Yfd2yG7ZWvRzXi8x2/S3rtwrZ/x0eeM/CF6feFSX8g
161wQBMGNDI/VPBIzWnH+WZx8ORC0h/sQ/k9YZ4N4yftwf6c7TT6S+GM0eGH
22HxTZzWGR1savhp+x0zMj8UH61wgx0fLGq7RvqDtXBuHlxbavyuhcwPuFyY
/IH93+8tkv6w1jR8Bxx65YcGOd8/5/b5ZcHGL/ROTiHzA3nR+SObKri0t/4b
/l6pqfy2TTC5XREMu698ZnGHmP2oOxGWX+GwZASmf0+R9AfD33PXdmL8uhvy
PYz0h+URU2Ph5/Kf36iQ+WGpDl8/TK6LyflK3htd0cX+73l+Mj8k+rRe6fr3
/1mwWKysE15+/LryCrhO816O3iecn/eDO8h856e+5vZ5+BaPlcZOMj9EDV5p
hsnPo1bh+JpVzp1a+JlNNQhHXt0M089Rw4rTBa+R/4/23GKHatjT2vGqJ7Z3
CDtgMecLm+rQ9Q8XJv1BgUfPE45QV39uQOaHWTFKL2GxTk/1X9i+S3bZFOlu
1KW2z4om/UG6kWcf7Nb3TEUKzg048y2v+9/n0yM5rXlyD5s6QTo8tifvne6A
92U07Q6HTcgPOff8G2/dfEYTBXqx3pwrfes96jETg0M3wYf/Xv5cCZsLq/re
gcn3OACTy5oROCY8u10G28/0cHdY+5X93/PrpD/wYwUDnxBwLYlH+1GeWzr9
MP3+P+kPY0ZzjL/h+i1nbGss6ly3Holw2J78sB3M+/vE306YPM5hROaHXzK9
en24vlF/GvoB9S0/Hzee7/v3/ZJlcnPfv/FKbTvfo4X97P9+X4H0h69hCb79
/8YfEfIiDkye+7hA+sNnrs+c72w6RxzF9q22x/Z7wvdDL7UIoC7+UWTLS7g1
ne84OT76d08G2JRU/U5Fcn66vjfT3jfw7/MKWft99rP/r05iV7EfmI/76pyD
yPzQoDC2A27nq1TeSvpDXX53Fkye63qL9kYr9zYK/GRTLtPi6sn5Qd4T2wTf
L11pnkX6Q+X17Dvwt7Gj6Vvgigrd+BGY5EQPYK+yt5fWDuJ6TePb4dvwTT1f
n1h4Y97oujCYfi8AJq+XB8I+xembjX+xqfUHyZuA6A+kA8OXAq+4DLzE/KA+
tLgLfmRyXXQR6mfyAhWWDLGpmeyYDHUyPzyZN/kCXJ4571QF6Q85L0ab4fUX
Va/vhPnnHupeOIzrzYb0pS2kP2Tz1vvCJ8iNBbg9I/ZFNRz88sh8Dzg4fXnW
nN9sajw58WCyDveEqf02SfzwDumzl17C5NfQNuL4yHOE0iP4/8Ye8nRDnc6N
4APnS00eoN6TsGHTM7giTcyWHA/5mWGxUTbFaX9RKEb6Q+ylRU6woFNDuQLc
H6Umnw2fT/ec2oXtYyLLRMf/YVOj7dbhD+FiQc/RTTDnxbvBcaQ/hAt+vgOP
dLk+l4cTwhJrR+CTI/qHOGhvedm4eO0Ym0o66mBzAfZER4iFnYbORUigffLF
k7H98G5fkcxd8MbzM4OM/7KpL3Pst64j/eHck2PhMHn9juwvzd9uTxccWMUW
2Yp6zXf+TUt43On3JueT+eFUuPEF2PThwJ8atM/y0dJsgcMfrO3PgR2PV8mp
87pTWwvjHh2FyXMZp+BNVz+pZsE5R0R/V8Mm5MFOMj943O2aw+f+3+9FkPmB
vfqtJ0ytP9D0C+113w8UvYT/139dyQ1UfncqckWXtic8bd/smH3w9frjDmS8
IDHfM1hWaHF9Deqfa92OiY1zp/wSc32vwTK7/rg4wfTvcaA9+R2AbPi68wfV
HjI/bF+yYryAO6U2+2fMa9IfttWpb4YnehY9NIHNyk7JpcDkdycnkf5gN0Vk
FC49taksGp67KWNo7Xh3+r2Gm6Q/2Fh2xsKLza+NKcFDBcM1/bCwb/9EaTI/
rL9QYCzo/t9zyajXrZ2fHg5/4w9pLCb9waI0qgv+33iXknP4wpIJ7lTrh0ef
nEl/MOU/egFe3CT5m8yvgSvjdrXAkUei4meT/rDCcIO6kDulnrhwRik+Twdc
fp6Cr37h2+YCBy/3XvgGPqMqMncM1icvDgu7Uzetcn+Q/tel90joiPC/4yOP
N72Epd6s+aUP5yb8/Sgt4k51373LR/cH8h4i7JV5Y8YfmMw7z2CXhYe8Ukl/
UENPmehOOUkedJaD3XCgTvDPUx+ijcn8QO4bwxJaI8tMyfwwN8lzvKg79flb
Yh/5PAdnmzhvhv83Xs28/M06Bc4oVJu1GracdcpwFFYrX7E0icwPsrPU1k1y
/3/rkWTpPOmb8FHywgXpD9PtJ3yHJYYXJi6Evf0FfhlPRt1YWlIPTptyrSMc
NkySN5Qh84O4dlUX7EMemMT/b/zkN8+WiLlTuKps9obVjp9IuwCnaV9pJP3R
UXhyZAv8v/4uQn4oQtydOlAc1lJO+oOAhccpmHt2VMsPbmX93PkGHrXtLv4I
i/MGrFeSwPl2X1aBjE/kZ4WPwB+Vqalke9fRwgWv4L788J56OMR1v7TMFHeK
xDFpcOGvsfH74b7hHWf64IM/o348g7uDX+jcgcnvpIlNdaem7LzuEwiX9tVz
neDbJ9gnf8Jft/o9y4YzJ2eqRsDyPVPvjpd0p+Kvz6ubCld8zozYDN+OtLPg
Jf0B02AKHCJGJjbMDzYj7qMwuc9Jtq9uv7hj3TR3yl+xhTsf9nmvYnkTrpl0
cm0tvKD15bLvcJO2QpommR8s2AtWSuF8rZANJfs70zBu+lWpf+evRl28wCc4
foUHu78U/aGGGlgy3Z2SJw/kwvwrutsuwNO3REfFoT1J9VrgMz63tz2C2yuk
n6rPcKdU9EPLTpL+UJZz5xSss1lv9QC2139le+0NTG4fX0R9hw7vWSVpdwqr
ryVcMj8Uh7KOwOE7yZ1FzA+FGttfSf/7vshlvIyMO1VUV5dLxkvynvd+mE0e
ICD94Ynw/HyYfh+OzA/kvRRZd+r9r4Pbosj88NB03E74/5o677ic/v//W5kZ
2SsjSWTLzDhGiJAZIZQZGpyDMktRUUZEVpKZvTKicy5dI5vsVXZmRva79Hs8
X56f3/X13/12LlfXOa/X4zXO/ZzXa1Mc/uG4vsGXryfAS8Nvn1gB/nk0JKu4
tSw1T3Lu1Yr6h8P1ro4E2zd6OLwv5eFg6tkkcIN4985UnnNqTtuXB6bnQmtS
Hvb+WT+wDupz9fqdH+L48N0bl24Hf458utiB+oed7QK+gmNLvG08i/oHWkes
riyVTeujXwemcosFl0ttGdeE8kDPxYPF/hTUP2w61KhTPVk6Y8pY3pzysNG1
ykqwGIdS/2Dxs2gmePC5Sw93Ux5iwj+3qI/jc9wi3oPJGwWDvfrZ3rxMeVil
v3wLLNYjp/4hz/dsQxtZOhU0MCiL8hBZaM9cMK0jvx1cNXzbuovgtMazc6Mo
D2GdQ2o1kKVzdU+N64rz81v60G8m2PFM9aL099Z/DvVUwe3eJvei35u+qGp/
K1tZetbr2/T3qA/yghMdvMHT0uet60d5CBpidxJM25FQefXJzqtcoqEsba73
rmshyoMSXXgUuPHlCqazOG43u+mnJPDptda1gikP/pce54EN6Ws7xuL7fz2R
Lw+0kyX9kbSN38AOM4qf3g4+k/QhxQafvzdt566v4IbrG7+uR3mY0iOmVyNZ
2jti3Ngq4KTbH4Jjwadfnh7aCfzYa5HvG3BqwucHxBHja4/pZC9LI6lBpDx4
nnVZCa5T7Y4NXc/no0e2zwS3pRvh4JIXi9i1bGz+/k7u6yqGgCvPn1rXIZ39
OXjPQStdh3T2501kqXPq+ek3TOzPwXdKTbWZkc7+HCzWG0pnf+4gS183Bl/6
ZWJ/Dt6yp9NLyrfw5+D59MICjj+7/nly2abmvyf8ObghNdjp7M/B+U+cfFzT
2Z83Q3kVcW7qRXk1TrUeDqZ9ArJN7M/B5XJfWdw3sT8H+1ADYWJ/3lyWjgfW
Lk7tgfP5p7e2gJfJ80q+MLE/B/8NnvUo1cT+vAW+PyvBns5f+HPw5bBLKpWv
8Ofg52PSLKPAiUd/zG3XUpaGrY6PGmNifw7Wd++xrkU6+3MwfS7ZxP68lSzR
9hGPjZjv7/VtvgicHUU3Ptifg7c1lj29TezPW8tSq14Dx103sT8H352NgT+4
ePzrlwZwXTFRZ3/eRhbLr2aZ2J+Dv3jTk0jsz8H0OMgnHD+93nNzWUdZGlCx
/6UnJvbn4B0l9z2i9lf4c3ApeuDJxP68rSytdZph08bE/hwsnlsGV42Uu+0B
l0d3sNfE/hzcfmj9OhEm9uft8P/X1lk2wsT+HCzWLQeblnz4ngPetvG7l72J
/Xl7WRrYpOb0xSb25+CPFQqO7DKxPwe3LjQs4AWuZyAttN5Blg6PLmb8Y2R/
TtyzbcNRJvbn4PyUrrPvmtifd5SlpucuOy8wsT8H+x9p38rWxP4cXDRwzm/6
vPDnnWSpx0ldxBsT+3NwwJzpcZYm9udg7e3Yc3UpD15fi1d3kqUKQe32dzWx
Pwd3e9nMvZuR/Tl4zc3CLlR/hT/vLEtDL01vKFP/Ncrn/Diwn2Vh7aiJ/Tn4
8ta48R1M7M+7yNJ4C3pinP05+E3ll1MaUB4GPZ+9B0zD1T8m9ufgHFphysj+
vCvGV7ObeSwxsj8H033pOCP7c7BH/CzXqib2591kKWnblW50fYU/B9N0dJOR
/TlY6XJTeWZify7J0sryxzfMBNO0Jxxs4dc3sYiJ/Tm4V5rX7ZNG9ufdZSkm
qsToD0b25+DEA1murpSHVrSCMv7+reADe4zsz3vIUvBourHO/hy81WrXeZ2J
/TkdP9bYfR7lwX68U/WeyNuFvi18TOzPwQU9VlXvYmJ/Dh5OHZqR/XkvXM9d
Xt7Ungh/DqblTFQcP197TtZRsE+V/IQ4E/tzZ5xf5sU9JiP7czB5u6Em9ufg
XrsXlEzCcd9KOet/g3NyCp9tYWJ/3luWUr6O2lbCxP68t/n8hT8Hx5hufS1K
eSg92bV7H/z+949P1DCxPwdXpQtvZH8OHuBazeu7if15X1nsi0D1PaNQZpEI
8L3Bd4oNNrE/Bx+ZfWvyFiP7cxdZavQkNt3CxP4cvO/+xntWJvbn4EmYfk2j
PHzP3W3TTxbvJQUb2Z+Do8e033XOyP4cnHO4zs+DRvbn/ZHfQ6c7NKH+gd5r
Be/UH/r40cj+HGxMnfhCZ2R/7mpub4U/B/s8alk6hPLw/EWlY+D7Kd0y9xvZ
nw+QJZfmBfXzjezPwbT8AJWP8OfgpiEFByea2J+DF157cmiDkf35QPnfegBG
9ufg5/Lag81N7M/Bbqtm1vA3sj8fhO/38DyTSXm4GuAbM8hcn4U/Bx/+EKJr
a2J/7obyoY2pTOzPwfSaUjXwMP1b20dgj77am69G9ueDZan+XKvd1D4Kfw4+
cgkdlJH9ObhZVwttHrh4yoRHNkNk6XeY+9rOJvbn4A5Ny+btNbI/B9/7Y5PQ
zMT+fCjGM8P+lJpiYn8OXq7Lq9LaxP4cbF+2bWkXI/vzYbLUs/1/RV8Z2Z+D
LYQIZn8O7rg5upAv5WH3p7bFhqP8NwwaQe2l8OfgRvcXb91sZH8OrrWkbHgF
E/tzcGv34neKUx62TPnQf4Qspd+sPeq3gf05uFdEbOdtRvbnYO9Nbz0bGdif
u8vSDHqglfIQk7UjBkzLxy82sj8HD6MTNrE/HylL3+h1KiP7c3Cyz73QE0b2
52BaHqoA339v+ffezUbJ0q3HpSe0NbI/B9uQkDOyPwePJyFvZH/uIf87D8rD
opn5Mjhi05vcwUb25+DR9AKukf35aLTPJM6M7M/BtL3XDsqD8ur4OfA5m19Z
/Yzsz8fI0pRe0/w+G9ifg486fk6saWR/DnaukP2sGOUBcSs2Vv73XK6B/TmY
bo80NrI/Bw+iiaOR/Tl4Nr3oamB/7onyyCnS0ALH+42fXW4b+Gi10vfLGdmf
gwNIbBjZn4/D9dlzOHu6kf05+NwY/VwvsJg3g0fct/TvbmR/Ph7zvw1JJwwG
9ufguc1XfqPzF/4cLNbfoDwM8J7fbALqG72QZ2R/PsGcP+HPwS73XFMfGNmf
e8nSrLRPu0cb2Z+Dxf52BvbnYMvAYu2HGNmfe6O+pfbfR+Un/Dn4jydtSML+
HLyuVdcrnpSHDl/ulJsoS59G0gpj7M/B0W+2KVFG9udgWsdnvZH9+SRZmjBk
wYIeYL8W01aOALsNTwgeaWR/Ds5YtWzoayP7c/CntR0c6HoIfz4Z+aYH0CgP
ds96bANbDPG698PI/hws3vM1sT+fIv9bd8HE/hyc7nwy3N7I/hx84MDMSBOu
x6KaP1+3n4rzbRxd9LCR/TlYrJ9hZH8OFuuFGtmfT8Pv75By0pXyYOW3dTG4
2t0o1GT259PMv1/4cx9ZelnpWG47I/tz8CenZaZFlIcS2UNN4HlLGjWj6y38
+XRz+yz8+XRz/oQ/B68yJiyqBqbXHMrPQPkMtN3oY2R/Dm7jk9qvq5H9Odg6
xpBPv0/485nm9kP4c7Cp35XjaykPX+VDe8EpN8bsWWNkfw6OuL51PLUPwp/7
ymKflYVG9ufg/dd8grtQHt5+mPgZPIMejDayP/dDfsufKEIs/Dl4lTW9ucr+
HNzxjsfGMBovPZ1Yq4O//O++nJH9ub/5+gt/Dqbbh32N7M8D0D8Gz+69jvJw
7/HNxeC8mi4h/gb252B6r8HbwP58Fsr/4tARtwzsz8H0XLetkf05OIACTnm4
/FWpMRvnf+zUulwD+3OwWI/GwP4cbOOWv5R+j/DnsizFlm6StAjHq17waToB
TDF0N7I/l83XS/hzRZbSmp6YvcnA/hw8b36FIl/BptPPn+8Fbx751OGsgf05
+NQHTBgM7M/nYP45SmzA8s+fg8+9cejbxsj+HPx+3x13dwP787myNNhqT8wM
A/tz8LXdDZZsNrA/B4dWnPzwr4H9+TxZavGndMZK6h8S/btEgjvRC78G9ufg
B9d+Dn1hYH8eiPn6l3KfdxrYn4Ot8vwaOlEe0C/cBDd+374SXX/hz4NkaTL9
M7I/Bz91xQDPwP4cvMrvU81v4E5rxifVmG/uL4U/B9PjWu8N7M/nm/s74c8X
oP7QBMnI/hzsQhM8ygPtGwMePX5VBNUf4c8Xyv/W9zGwPwffOPPoe4ae/Tm4
P22MQ3lYkFPsP/Ci4c2H0fUS/nwRri9tNGZgfw4+v49uNLA/Bz98bfwWCs6b
NTmlx2LUx1qfoun6Cn8ODv089UW4gf05WLyHamB/vkSWvOILRa4BH5yWGRAJ
/py3o1i+gf05mF53yDGwPw8250P4c7BYl8DA/hyctt018SLlwfNbFdsQ5JVu
KBvZn4MdJ+2pe9vA/hw8OKxbGtUX4c+XmvN2ftiMK9PBP4uP2+hqYH8OlsuM
jZAM7M9Dcb6rlqemGNifh5rPz6//y5Djoeb6Kfx5GM53eau3nwzsz8G7PU+V
pOsl/Dm4xKmTYdkG9ufgn6b5dy7p2Z8vk6Ut7V449jKwPwePfXL0vp2B/TnY
e7y1qbyB/flyWapDA1vKA22gBhYbzhjYn4MxGgm7qGd/Hi5LTvta9HcysD8H
V3L51jqS8kD74IF7NAotd1bP/jxClq43kxsWMbA/Bw9ZYr+xlYH9OZhevygL
ft7Aq59tJMprpdeZXQb252Cxvo6B/TmY/t8QA/vzFSjPzW3njTOwPwcf77Em
J1vP/nyF+XyEP18pS6t37lyeYGB/Du7UzRDw1MD+HDxhZd/KHtQ/INYWURi/
vHX+SO2b8OfgH172jR4a2J+DX04a0JTGa8KfR5l/L+1bPCAa8//J3xKf6dmf
g3dsmepO7Zfw5+Cfhw84NjawP1+F+fa03fO34vPD8rKs1oOXrQpvvEbP/hw8
/1frwaF69uer0f52y6ra1MD+HEzvXX7Vsz8Hy86N64/E8eOfv59svkaWilQc
sJ3yJvw5uPLHJjvz9OzPwT9fTki4q2d/vlaW2nWNyc8F07Jnc8BiPW4D+3Nw
bymsQV8D+/MY1Nf5mGkZ2J+DMbrrc4DyQAvVgPtc+ZBb3cD+fJ0sdRcvvrE/
B1cvTjs2sz8Hi/0XKQ+0jst6+d/+wQb25+vN7Ynw5+DTxZ7GU/0Q/hysv0Eb
qLI/j5X/radGebg4e2E8uHLsPOmBnv05eE3fR78qGdifb5D/rUdlYH8Opted
4ykP6vs22eDsag3ftNCzP98oS8961NFF6dmfg2kf2Id69ufgdqMDLxaAI5K9
3zWPQ/1vH9F9vIH9eZy5PIQ/B9O62Qf17M83yZLqgAmvnv05eMlJTHD07M/B
LemGip79+WZZuuTfOb6wgf05eMuFfhZVDOzPwSfm9h69Hp/fmPClV4UtsnS3
fcszg/Xsz8GPfi/yOadnfw7uTg2Fnv35Vll6fA8NLrgfTUDA9LR+aQP7c/C9
Ga8aFqSxP99q/r3Cn28Df2rntwWcF/3saDy4R6xFpcV69ufgcj/slr3Usz+P
x/V2xExXz/4cLO476Nmfg1t79BleSc/+fLssFfM4GzJTz/4c7DEV36Bnfw4W
66nr2Z8nYD6fkFszhfIQ5GcZDP446dG06Xr25+Bak6d2ttKzP98hSz7ixX/2
5+Cm3phR43zP+2dfSAevnLjKrY2e/Xki/h5N5PXsz8FNat0dVtXA/hzsQxu7
4rjflHGBFXbKUuqPK2sLGdifg9vTQjl69ufgrZOD5yzXsz/fhfoe2CH4rZ79
OXis48TO/SgPoxXrJPA0ucTRNgb252C5QdMmz/Xsz3fL0gpHtHx69udgfbcZ
b2+CFw35eOsLeMNKb9v5evbne2Sp1IrIDtReCX8OtqMH5vTsz8E1hx4xUr5a
ukyK7LhXlhxmBkRd17M/B9sN85/XXc/+nI6HSc0D9OzP98lSK3rgmPLQ7YkU
DB5IC2SmsT8H0zilsZ79eRLaS49b517o2Z+D6XbsBj37c3Bf2mAMLDnmvqy5
X5bqlblZ31/P/hx8stbCKyX07M/Bzz0+TqB8i3H6AeT/RPtfFygPTaZv9gLT
Pp2b9ezPwT0C6/aZrWd/fhDnn1VtQ5Ke/TlYrJcHTqz/YnASmLavLa5nfw4u
NjzRvaie/fkhWYq3SDi3Ko39OfjGTQxk9ezPwTelpps76tmfH5al0q57lFp6
9ufgqOQmER/S2J+Dd5o+zfyTxv78CPJCL3yCj1sGHFgBPlNtY5VIPftzcMs+
q7Ie6dmfH5Ulw767F5rq2Z+Dabtxai8mFn3rdeuoebwg/PkxlG905wqj9OzP
wd031+5K9VP4czDdx6L2o+qf8TVqHZf/ra+nZ38ObhXXpDq1T8Kfg4fOt5pp
0rM/P4Hz67MvtJGe/Tm4cuBa+SrlIWfO+RNgHP1G5yv8+Umc/1D3rpfT2J+f
NF9v4c/Bw9pXW/wIx+1e5czOA6+97rAtSM/+PBnt3bcp3Ybo2Z+D2xcc7jRL
z/4cHEQdN80fHk1u0usU2vvVzdtRey38ObhYl9vJE/Tsz8H1G2y/QO2J8Oen
0f6mHzqxkvKQkfl0BXj+I9eweXr25+BH6rGMnXr252dkqWDD9JtF9OzPz5jb
B+HPwV36UkuLPGAY3vAsOKRW49F69ufg6SF7/yukZ38OptPZmcb+PAX1O2l9
KZXycH6G00ywaCf17M/BO1/e6Uj1V/jzc2gv+37fOk7P/hw8J6tV5x/4vn7i
hRH5336kevbn55HHvMi2Y/Tsz8Hbbrwf9DyN/fn/4bykMXvzwGU+P3kdlcb+
PBXXz8nP+3ga+3PwwqAZl5eksT8HVx0wpdHSNPbnKj5Pj59THuJnucaCvw05
2upwGvtzMHmlAxfYn2uyNKLf9W8V09ifg8X6jpSH2HdFMsG0fGCinv25TpZC
OqcseJ/G/hycMxpJTGN/Dq4mNrKrIMa5DS/I/9ZLTGN/DvaPXfvKVs/+HKxb
fefgtjT252nm/lz4c3BVmlimsT8H920l7SilZ3+ul//tl6Jnfw6mdTU66dmf
gz2WJN85QHmY+7lSCQP669QlnqfT2J+Dff5zH7FJz/4cPCrypUOwnv05+PjR
irkHKA++Uy8NNKI9zXk3fKKe/bnR3B4Jfw6Ot/Yf2yqN/blJlpa2jrKrBqZt
ZmLBHeiBpDT25+D/AoeuKZ3G/jwd17dmapiSxv4cXJoWCEpjf07H020GnKP+
YdQP25YXZbHOzcU09ucXzf1T9rDWhW6Da05fPIX6s5ghNz42vIT6dtwi9C4+
T8/BzQV/a3t5UiLlYYDlxYvgjAuTqrQDx/VPSq51WZZqH//gMh7s7NJ350xw
1Z01VuwGf+n9eo0Ktvj9IJ1+r1gH8wry9bZ4afp9/XrYzPQGi/UgwT+7aR4n
wSfbuM7cR+OlLp59S1w11+9BTnltR4H3peauqEj9Q4dNDfaDbcJz/YtQHtp1
sMq/aq5/wx3v/h14TZZ60QvWlIfW8oftYFzF11T/6D3+r+DHja0P0PhMrHt9
XZauvumT1pjy4DDwZCz4yKjmtag8jtt/2PEGPIMWZKc82EWu7nRDlsK9xz7u
DS5ja79oJfjTaq8lvcCn6xunZ4LnNk12caY8kOi+ic/3nlvBifJgXaRPCPj7
lxtzTyFvtLzZbfAsGjDhuE/1rjZ2Gfg98uGYPzheFdO3eeDRVzu9+A98oVJQ
/kXw7kWZw3aC/ayqv691S5Y29RxSpiH+f63yyfdngmuXjj9I+U+3HGZUwSO8
tq0/gc/Lpb8et7otS5bXnn6i+kfLRnqDFxWmkRvyYNF81Ulwg1bdy2aBxb6q
dzC+s1xz6x71D4V9fEaBrVa3SAgBZ/wtMXI/MY0DwYvydjnng5vP+e9Aa7DD
n55tBt2VpSmff654gO+79/NZvQRw+Nnykg/l4fvicrlgq+eXHtD1aZlrndfr
HupjbN3T1F49/pzyNha8a6BUaQLlIWfUvTfgQq8+ZQ4GkzfvdB/tcbjl/nmU
h7frj60E/256fWkK5SG7zfZMcPLZLRUrgJ1e3Yxq+UAWzwHuAGc/95sfAr5/
d1DBKHDM07LTboNrL2r/5Bjlgd77fShLcZuK+fWlPDxy6TUPLNY7pTw8yG51
CXy/WRHvhZSHe2F1az/C8V9tztH3fbndoKzvI3P7ty1D90cFx/j2f0nXr9+N
cW+sHsuS1rWT8orycDX/jjd4WMCLqrmUB3qPA1x6WlR36u8HXex4tMQT9Hdi
AyzkwXhv2yhwv81J8ydSHvTKyv1g2o7xPa73cKow4O1DGl7KBBfWjk4ZlIn6
dWi+A7XvB88PGp4Atqq9IWAo5SHlY49ccLfV52bbUx7OrGjpnIXyowk29Q/J
jetsyPo//QNt7Ay+8tEzJwZseWzS705Pkcf8e2emUR4OF81eCR5/cXjTRZQH
dEiZ4Jl7q2f74fus9ne70PIZ6uOBF78SKA97nxwOAdO6YFfAPjSxBqeMs/jl
i/9P7Yzdc1l6O27tpcrUPyScmjcPfGBk3u4jlIf44ZMvgS1JQILptfDaL2Rp
MC3ECk7ftKa7L/j7j+wd9fH/ZRrwgsU6PpSH2Ku1K76UpYrVlvR+S3mImV56
IvjB2O07NcrDmlK/ToIn/C0d50B5WLXnVYlX5vqYsdL51iiwWDeF8hD5Qtv/
yny9HcKDD+WDP/tOirhGeQiru2XQa3PeQ5eej0gA03aJKygPNK8Fi34ax91z
LCY7Z8tSi/z+Q+LAEQs2DNkAnjEvaFdT6h+C2kpvwdGv0y+1oDzQvlpvZCl9
4X7lOT5P61BFgcfs7/IhDOxEG5u+MfdP2f4Hf7R8K0uZR2YOnkx5oHoKtm82
ZgTlT8K06DaYtrf9iP//Ydpy1e6dLBkHlHWMpzxMaXhwHngE3VjBcWda6PCd
+Xp/8ZoQXvs98mg1aE4bysP4AsUXHFXSqNtFefDc6q2Bi4d1j6P29edop8EV
P6B/vL+5+lrKw6gHXSeC3fyP7ihO/YM7WlpwRo3qgZS3vGFVapb8KEtJ9p6T
ZlIehhwv4QH+c7xuYxvqH9wGf98PfnJ1qPUs6h8Gfnqe/9F8vjRuGJQjS5uz
wxdswO8X+zblmPuT4n0u7s/NMf/+472mxDl/kiXnc8pfuh7jelgs3wAOsH4R
SeVnKSXKb8ERjdf0ovKg92KdPpvzM9Epa1DUZ3N9sOq4sEsWmPZlpvKgbdtb
fZGlEpZrux6kPDieqb4UTHqN+uOqJJrBjiRYqX9o8T3X7ivKixbExHG/ZjHP
5oG377vXjPpLfNv1S+BVbQbcX0R5sL9+rnauLHVM3la/NuXBbmaSL7hEifmV
euJ4PdsyGzXwkxL1TkbQeKn+vrCK32QJrX2lBTRewrRvInhGsedKPj5vZ/1q
fDLYcl3lkYUoDzWXDiz5Hflov6JaGcpD9fqdPcA/xg9ZsACfd6CFCMFh9uNu
9KA8VBpb7S+4rfdNeQ7lweq/Ym4/UN5ZrfdcBrcsH/c1ATxicegEyuMTy/ZP
c8ERtkE1DJSH0neuOv+UpUrB7+r2ArctOTtlA/h1iUNfi4GfW1jtewvuTTdo
KQ9FD8c6/cL1+IsJBeWh8IDQKHA/egCP8vD3XUAW8YTMF66Uh7zwca1+o7wS
a/6Yj89Lf+wGLAVHph+JbE95+KnvdAf88OVnl0bguO9e9o3+YDy6a8mJAh3y
kFuoaiB4bPtd50bg+JfP24peBheuEl1vPXhbTucvtf+TpcVZamAAuN+Hh5m+
4M/VjjfcDw4YFXZVA5/fM+vhUHBidtWzFfNk6Z3H/Pgk8KBXJ/ZMBF9wxYwJ
LN7zAK+/tW3tbPDep59DSuab8zw8M9rfA0z7AKym/uFxU88D4KePMOEDH3pw
qf9fMA2H11Ee7k3t6PZXlurs3JNeH1z8TvFGO8BtP3Vw7kP9Q8bOyt/+ms8X
pVqkd4EsfXAb4HIXTOOODQXm7zt9edGTt+D09UFVQ8ETL9a+7FRIkWg5mmjK
Ay34Ci6RYdhN1+e8fuTuLHBWFV0BXT+fCz9iWhVWpN60YDyNl7R1wUvBYl13
ysP51n53wA8Lk+lFHlJujGlURJGKn/1h8Y36hzO+/QLBx3LbtXOiPCRbdrgM
FusF03jpRFJD66KK9Gprzxp0fesd61vJD5zqps1pSf0D7eMM/tFzxhF/6h8O
huZULKZInx3jviRTHvbbPJ4Invy93KmelIe92sVk8BcMa6xxfDGJDgtFGltT
/dyP8rAzb6cHeEqfpE95lIeETWsPgB2nvol/SnmI77DkLzjU2XnLQMrD1rsz
3Yor0tLUbz9o/PZkkzx6BziQHpygPGys6PINfLxM8XuPcf3bxh5p17uEIkW+
ih1B+X4eM9B2Ywnz+USv+WD1Dlzi3bo+VJ+dVkUWOJVUpANDX83vDc5eaf8x
Crx4V+6zUWCxDRn4x8IOfcMpD+ET01uVwvWccn2SD+UhrEjyUjDF14vysHR7
4h1wW1qYjvqH4K5rGpVWpKAXO1t+wu+j1yQCwZIrZn6UhwWY2IKzZsz2DqI8
BFX3sC6D83HO8P2Gz/+cm9zHD3zbBSM8yoMyrK0OXIQWsMFxt9lfbSpZKpLt
6TXHnCkP/qsrTALvKOfw+CuO7/Vt/jcZ3N/65ffxNF6aceV9ybKKNG1Wq+JU
XzHcfeABFutIUh6mlDQdAJ8fjpKhPEzafeIv2P1Ex2szKQ/evXa4lVOkp6nl
tlB9Oz7++aod4PcdFu11pP7Bc8nCb2DabvA62HJMnem9y6P+LlzrNIPyMOrc
yI3grN3d/qP+c6K7R+934EsrXLXD+D0r9MXadq6Az5f6U6YL5WFIbP1o8Okj
vueo/vq4OZZ/CrZdZKjZnPJA+7ZbKdLRtI3fflIe+vu/WwpekRY37iq+z482
8gHTY0x/wWQtGlVE+U5v1I/a4/ReaAnB/8s7bcN+GTwvtl6D7eD60rJo60qK
RMukp1Ieutgu8APPHLHwENX/QFoIEVx2z5WrVJ/sOo53r1RZkSrdChuZj78n
9qUF/689Xuy4pfUpOk4Ly1AeWneqV6qKIjWpUSjpND5/r8X9sqPBLVKnrqpG
eWiGiQZ4j3zk73Ucp2US/1Yxf794z7uqIu4LUXsZYeem3wH+VRBwIZTyYJtz
9BtYpoVMKQ/1V8b3rob/nxy/8guOR9dtErURTHq7HeXBOj3oHdjLKq2cN+Wh
5uSpnaub61NM9WIjosG0DqYV5aHqjp5PwY/y1HfpOE7NVOsairQlMTp6PzjO
KrNOKLhGsRHlmlEeyi+wvAsuPMjjNN2P+WpZ80+jmoqkXxBY+Ac+v6306exA
cFiZwGJ0PcWyKGCxfjuY1nWwrqVItF0n/f3EomuP+IED3buMrwN2K9xymw78
/kDV+/T78/5eXVGptvJv/XHKQ970wEngqTQQpjz8KTXlFFisz015+LVnWClr
Reqe0jOyMOXhu3OP0WC0DjZUvz1yX7Q4CHZdOekPlWfxL8HWBeCPW2+OaIj/
fzynbpnBdVBf637WKP9inTNwdntXx77UP7wb/fob+PI0zHTAp7N/3+pdV5E2
1LJURoInvtqg2wh+HVMl7Q7Y6kXbw+/A5akDANPj8p3rKVLdSXqL7WCfzIDI
aHCsx6f2D8E0nX4KHkkVGnzhwcFJresr/9anp/7hXv+hoeD/9Ve17ryV7oJL
vlpYm/KSnrG8ub2NIi0f+vp1LbB8o2HtIDBtD+1CebiWVuoK+PWR/6Kf4fjV
yxN+WjdQpCW04DQ48GLBSz/w//pvO9PWDF0D8/lk6J20SrYo76PNfRPBi+kH
ggefb3tkOD6/q0XollPg3vQACfUP56tElGqo/FtnkfKQcnzOaDDtGzWF8nBm
8MSDYNEOUx6SPw0uaGhuzyJORHUbbKdINUk8UR6OOTRLBG9ZoX4sRXk4fLHm
dzDd939OeTg4pWSfRrheroNGEjvtt/ixEXzpSfavqeDsvYkv3oHzdz7c84Ly
sLv7zc726D/aFRzuRHnYmZUaDW6sXOxA/cmHhIUHnoJL5bue96U8xNfa1Lqx
8v/HP85bzywPBT+7abSajuNfN7krd8FbW/zwXEB5oOfumyjSz9Wfz1P97Bcb
4xYEnnjk+TD6/M+YVl2vgOX1OYeOgxPXXHeo42D+feI5WHC55tazt4FpH4cL
4FyPUk+ovu6N3PetUlNFWnb4sLIPPDy8z/NJ4IMDr7lRf1p42avrp8Cd6YUo
8KGlS8+XaobypNfdwR7B9fePBtf74nDXH1x8sbrxYDNze3t8wdhlBeCwK+u7
n6TxUtB/swc3N5eH5by4CYng1DYPk2ypf1DaD/oOdr9S0q889Q+z73Tu00KR
aDlvN8pDwOwmcWBlXskXeygPvlbV34MN9Y7MovLxmXHYoktLnP8A+14a5cFn
QG40mMZVVH/Sprx/+rSluf/3w7SkdSuUX9TRSp40XvJudC4ULPbdof5hvGHf
XTruf7mPGC95em+wb432lpY/oDyMKRwWBE54oPhR/3t1VPysK63N/YFol9rg
/It7PaD+2m74owH+4NVTizg3xXExDAB3T246bgPlwa1a48qOirS2e46NK9hh
4Mmqk8Fiv3LKQ/+hxU6DZzuE3hlJeXD58qVUW4wXNszcc5Dy0GdV1mjw1ooV
Yqg8nvRqdvUgOK/tqERqHyN6XD5bAPY8k9luKOWBnghup0g9Gh7yHgN+3qVE
bCK4c9VHO3dQHpx2Lf0OXvZy4vMRlIeOPQP6tFfEOt3U/mS3e+YZ197c365z
XOz6Htxk6JXuN8Bin9wO+L42Ov9D1D+0SGm0Ciz2X6A8NBtV5Rn4zo3i44tS
Hhx+FmnT0dz+f7Vf/zkUXG7q29LJlAe7Npl3wWJ/D+ofbG9etu+E8ajr1LV0
PX7W9zsT1Mmc/8S6KAnw0wT7GzRfcbPev66OE9rLowmbqf8Uz/2A29ECsJQH
um0DTq36LbM69Q9Vw8ZW7qxIfWiDQ8pD5Qb9J4PXnN268BXlwUrX4TTYmwbU
1D+UH2dXugvOjxZUozyUza80pou5/I6X3lz4ELjKRfcijSkPJTt+KgCLdY4p
DxjGDu6K9sA+UImm/qGocikR3LJCsXS6npMKVzr9HezZbO7kEMpDwZFdfbqh
/tCClZSHvIExceAP/dvVmUF5+PNhyXuw2A9AqyD22esiKf/W88fxtO/2Y1aB
P0yt/W4ujZdyjS7PwKMuPKzuRP0DPWDcHeXd6eVkGp8Ifw6e/2PMbjsd+3Nw
3ZCkm9TfC3/eQxH3KS117M97mK+f8Odg0hmVdezPe6J9nIEeRsf+HLwD04I0
HftzsH5d3x2UD+HPeynSOOfeJWx17M/BD6O6vqb6I/w5+OndJ52pvxH+3FmR
VlZpu3GZjv05uCgtOKtjfw6+tLf1yhQd+3Pw6ntLXWh8JPx5b0WaTo+ba+zP
wfkPVlVeo2N/Dhb7h+vYn/dBfmMiRlvo2J+D0ezdXK1jfw6mu89ndezP+yIf
qn33xTr25+ChNhGevXXsz8HUXAbo2J+74O+HPDkyU8f+HPy3HGYaOvbn4L37
Jk1fqGN/3g/tVb1S/9H9BuHPwaRzh+nYn4OHHvrcvJqO/Xl/RZrj+3DlLY39
eX9z+Qh/Du6bWKTRI439uasiBY95nl5Ux/4c3GOuy5YqOvbnrub+TPjzARgP
5S/e0lLH/hy849iEAZN07M/BdFu+m479OVjsP6Jjfz4Q9edmPYtBOvbn4AF0
g0/H/hwsl1qeSf134aq/v/cchPZlTYOtwTr252DVe94HGj8Ifw6uG7966ykd
+3M3jGd3lV2+S8f+HEyPeVH7J/w5uPSUU7EXNfbngxXptxZdUETH/hy8bGS+
FdU34c/B9N4kjU+EPx+iSJWPhk9YrmN/Dl5zctmQ+Tr252DaR8ziAvvzoebx
pfDn4Eta4WZ0vsKfg50iZ9++qWN/PkwR+9hQnoU/B4t6rGN/DhbP5enYnw9H
f371mcdHHftz8JLJFere17E/Bz+e3ETfQMf+fLi5fRP+fATyPWJRjZU69udg
v7Iz1o/XsT8Hf72WYDlcx/7cHed/zbdZjI79OZi2m72ksT8HT4p+Nfa7xv58
JPJhpQ/soGN/Dhb7i+jYn4NzbG3yVmjsz0eZ8yj8+Sjz+Fr4c/DllHeFczX2
5x7m6yv8OXii7fzQTTr25+CvC4rf3qxjfz4an89YlpahsT8H03uD1F4Kfw4W
+0NdYH8+xjx+FP4c3P1WRQca/wp/Dh5YKtzltMb+fKwixRShnVnYn4Obls8Y
+lJjfw6u19NUromO/Tn4bqFdCdReCH/uqUh0N3Cgjv05eJh718t0vsKfe5rr
n/Dn43B+JX13Un8h/DlY7A+jY38Obre/q/toHfvz8bj+RW030XxE+HNwq+J3
A/I09ufjze2J8OcTzOUh/Dm43avSn2bp2J+D//b88/G9xv7cC+1nCZsVjjr2
517m9k/4c3BNcSOE/bk38lexSYdzGvtzMM3z94BrBc8bq4KXD7yeclRjfz5R
EZ6C2kfhz8EbI6MCrXXsz8Fivycd+/NJiqTZrm/8WmN/Dl6eNeDUB439OZi8
M7Wnwp+Dg2hgpWN/Pln5tz+Wjv05WOxLoGN/PtmcP+HPp6C/pwekdezPwWL/
Lh378ynm8Zrw51PRPtdsExGkY38OLjg2/+sRjf05mPa9fKyxP5+mSNtuNb2R
o7E/B9+s7297Q2N/Di416M13Gh8If+6j/Ns/S8f+HByyZkNbup7Cn4MNteL6
/NXYn09HfVxpOYvKX/jz6eb2W/hzcJclzovyNfbnMxTpxBWbylS/hD8Hi/2E
dOzPZ5jHw8Kfz1T+vdessT8HqxsxkNSxPwcXo41dNfbnYLEPmsb+3Bd5s/Ot
otfYn/uaxxvCn/ua5yfCn/vh942MfOmgY38O9plZ8xHNv4Q/B985VGpalI79
uT/yXu3E6iU69ufgQy60QjT7czDdx6L2UfjzAOVfO6xjfw6+8eHsKap/wp+D
aZhzVmN/Pgvt8Z396W809udgcR9RY38Optc3qbyEP5+N+jyxw7brGvtzcI5n
Tkyixv4cfN+h6em6GvtzGZ/vMyQjTWN/Dk65aVogaezPwfEHqh8qp7E/VxTp
ZLuojyc19ueKuT0W/lwx50v4c7Bd9Wttr2jsz+eY8yb8OXhffPsq+zT25+Bi
L/vvfaqxP59rbq+FPwff0lb53FfZn4P/u9ai3w1wWxIW8xSpl1vboLYa+3Pw
OKnF4zMa+3Pw72mPN2dp7M8DlX/7L2nsz8Hau/Q11zT252B6j/abxv48COMB
WoBTY38ODqANAjT250Hm8bbw5/MVqfXL+0HLNPbn4Lt+drvL6Nifg5MwfFuj
sT9fgLx1wg/T2J+DjfrXLx5q7M/BtJ2LqrE/X6hI/nG3JrXSsT8Hi/dQNfbn
4CPuI/27aezPwcaZjktOaezPFylS9Fr37Ooa+3Nw+M/aI6M19ufgFK/e8+Zr
7M8XK//ug2jsz8GJIzam3tPYn4Pp9c7JGvvzJYpUgRa00Nifg2mboVEa+3Nw
x7uGmY4a+/NgRaqd3OzSDI39OTjE/fLWOI39OfjmpfPaAY39eQjqZ72jT7po
7M/BPnQDXGN/Dnb5vnXcOo39+VJFirL/WDZVY38OjjvrkDJeY38O9rizNnqW
xv48VJEyBpebXEljfw5+Mf1601Ia+3Nwt4BC+akq+/MwzE93j54TrrI/B7/d
Ev+8g8b+HNwr7N3r5yr7c/CnV107ltbYny9TpNGNmpscNPbn4IyCWc08NPbn
4BnzUxp2pPHSot8TnZcr//brUtmfg136dNw4QGN/Dg547T57icb+PFyR6HZL
D439Odj4e7NbuMb+HDx9SYYbtRfCn0co//ZTUtmfgzOta+ynvyf8OVjs+6ux
P49UpHNBVWpYa+zPwbXKPm22WmN/DiZv1E5jf75CkcYrL/tO0difg6d/Gjp8
qsb+HOyy7f1//hr785Xm/y/8OTjFPuipt8b+HKx5TtBRfyP8eRTyembI9RCN
/TkYrej4Qjr25+Dhur07B2rsz8GYPR+h+ij8ebQiNft4e4yvxv4cLPaD09if
gwM65O6n8hD+fJUi7gtEauzPwdXu/XL9obI/B4txhsb+fDXq+/vn7Wpq7M/B
4vUJlf05mLRMrMb+fA3m4/FJPWj+Jfw5eI5jue8pGvtzcPsZo9c90Nifr8X/
j7jWmtpn4c/BYv9Ajf05mPbxpfGm8OcxaJ+D6/jQfE/4c/DQbn5NhujYn4MP
xzq10Wnsz9cpku7pJqc/KvtzsE3BlXpdNfbn4FquaZ+tdOzP1yuSfd8Zc8tr
7M/BXbt7pVD7Ivz5enN9Ev58vXm+Kfx5rCL9iQt6YqOxP48198/Cn4Pjvv0c
Mk9jf74B44+Mp8nJGvvzDebxrPDnG8z9l/DnG9F++ZSfn6CxPwefDe3p90Vj
fw4OmKX2HKyxP4/D7wtMX1dex/4cPMXrbIX9KvtzMNkPag+FP9+E+nz/VAzl
TfhzMK3rE6axPwfPTVz1m/Iq/PlmRcxzqT0S/hycsxENFuXh7bwrGvhK3MfS
CzX251tQvnVSXel+i/Dn4K9HUyQXHftz8PLpJ5ef19ifb1WkRjvbFt+qsT8H
F9TP/6Fo7M/BHb1oRQP25+DMywtnVdbYn29TpEoVYvzrq+zPwefWvjxD7aHw
5+DWSZYvKD/Cn8fjuOQSTN8n/Dl4RN/fLidV9ufg9WXWL26msj/frkjba206
dktlfw52q9Z4XZjK/hy8LqHJ7gyV/XmC+fcKfw6uTQsxaezPwW/L1M/OV9mf
71CkUIftboNU9ufgfre2T62jsT8H07azy1T254mK9G5D+KlrKvtzcKGVU27Q
+EP4czBtb0j1W/jznWh/Qrd63dHYn4M9mjp/Xa+xPwcvXL/gQ3ON/fku5d/+
pyr7c/CngN2lHqnsz8EzbEtdqKKxPweLebnG/ny3Is0r+yeDPi/8Ofhd0I73
F1T25+Dkh2me9hr78z3oz2o4fhuksT8HV6UBkcb+HNz13WH3kRr7872KtMpE
A0n252C6T19DY38OXrpz0P43KvvzfRhf1FFPvVXZn4OrTp3bt5XG/hw8S++x
gPo/4c+TzH9P+PMk8/04Me4Fd8xZV+6uyv58vyLt/5Bi80tlfw6mfRFNKvtz
8D6fkL3/aezPD2D8kp/rSP298OcHzPkU/vyAub0X/vygIlk2wEhEZX8Otn59
ucwRlf05WOzXqbE/BzsKgcP+/BDKiy6Myv4cHH7eTZujsT8H7/yDAazG/vww
xtdZDyPWauzPwYXoD2rsz4mpwCgPw3+16XxEkSbUqHX2gcr+HNx4Hno8lf05
OAG12UZlf35UEfsk61T252Bx319lfw6+Njy39hqV/fkxRSqsq91lkcr+HHxq
0Z/rm1T25+Dtz67WPKeyPz+uSBETlrei8hb+HLyw66Vw+v3Cn4M/7Z+V8FVl
f35CkSzCQ2oM1difg48u/3E0RGV/Di6xudOqSJX9+Umcz4537p1U9ufgBikZ
rel8hT8HW89q83iJyv4cPMX5dq94lf15MuYL67yPnVbZn4PF/pEq+3M63uXo
wPUq+/NTinRh97VEGq8Jfw6ecmK4y0SV/TkYs7s141T256eRh/Z71hbW2J+D
xf6CKvvz0+byEv78DPK6YP697Sr7c3CmcXKfJJX9OdiaFlZR2Z+fVaS0xWeD
i6jsz8HivWyV/TmY9jmrorI/TzH/f+HPwb1L2E7ISmV/DiYd9Uxlf34O7YWy
Qhupsj8/Zx6PCH8OpseXaPwo/Pl5lOcwrct1lf05mNolqi/Cn4Nn0QOyKvtz
MK0LFKqyP09VRD9N3y/8OTj9ZILXFpX9Ofha5N6Irir7c1WRXn0sucdCZX8O
XjR78XcqT+HPwbQd1AKV/bmG9i385C/qr4Q/B3fbf2UdtR/Cn2vm+ir8uQ7j
tW+Z1Yto7M/Bu7ZZJFD9Fv4cLPbfVdmfX8D4+OOEFvT9wp+Dq9EL2ir7c/CR
fbl7qX0S/jxNkRb0fHac+lfhz8G0j2GCyv4cbEMvJGjsz/Xm/lP4c3BOic4t
aXzgoM3dfAr89kzYoV4a+3ODIm2e0+qqrLI/B1vRBgIa+3Pw9shapzaq7M/B
bQb2HEblL/y5EfOXtO491qnsz8GvA/3n3k1lfw6ufuRlk6oq+3OTIo2hGw4q
+3PwiBDDsysq+3PwuxO+S6n9E/PGdJTfouU7JJX9Obi351091Wfhz8HvX1oa
rFX25xfx92jBUJX9OXjJtuKWa1PZn4MTmg+xL6OyP7+k/BuHqOzPwXVm1j5K
v1f4c/Ajx+R7Ianszy8rknuxgtEXU9mfg++UzHc9n8r+HCz2/1TZn1/B+S08
lOylsj8HX3N7/MVOZX8OdqWNO1PZn19VJBrWb0hlf05MC+2lsj8HVz58LLlx
Kvtz8IcL5a/tSWV/fk2RSr5J3fIglf05uKxYAI39OfhiXcvOP1PZn1/H8ahG
IR1U9udg2n60IJX9ObikzQrHL6nsz28o0kFfEgvsz8Hv6zwY01Zlfw5Ot20w
ZYLK/vymIs0+29Suncr+HJwQVmxlc5X9OfjLmUof1FT25xmKNHanW9XUVPbn
4MWJ1u3zUtmfZ5jrk/DntzD+21Jp/lSV/TmYVj834fMZQ9CDgGkZFXeV/flt
8+8V/hxMr6H3V9mfg19NSLjrqLI/v2P+e8Kf3zH3N8Kfg/fbhZ+l8Zvw5+D0
7qXazFTZn99VpKkb/BZS+yj8OXhz+hULOn/Rj4ILL3fbNVllf34P4+MzTy3/
prI/B4t9jFX25+AR4kYp+/P7aD+/0ANK7M/vm+uf8OdgjFbrBqvszx8o0u7g
undoPCL8OVjsP62yPwcvdp1+634q+/OHGD/4BRej9lb4c/C1Wo3CAlX25+Ai
8XV7l1TZnz9SpMFPxuTR+Qt/Dn6fJDUrrrI/Bzdcl1phVir788eKtKekf1A1
lf05ePc4m0zqr4U/B39+2qgc9XfCnz9Bedgu9HBW2Z+DS5Q+F0PjceHPwWJe
kMr+HCw3PtTkv1T255mK9LBY9dhuKvtz8Dza8Eplfw6m5R9ovCz8eZb5/orw
5+A51ewb0/3z/wc8I96P
         "]]}, {
        Hue[0.37820393249936934`, 0.6, 0.6], 
        Directive[
         PointSize[0.002777777777777778], 
         RGBColor[0.922526, 0.385626, 0.209179], 
         AbsoluteThickness[1.6]], 
        PointBox[CompressedData["
1:eJxM3Xc8le/jx3FURmjIaKA0EBKRBuk0aEjZlVEaRsoshYbKqHQODWU0ZFUy
knGMc+xS2RJpmC2ShkIp/N7X+Vy/R9+/Po/n57rPcJ/7us99n9d9Tgq73c0c
BPj4+PJE+fjIfw3XlMf/DGcymMHMdUlzpRj/74nRdoNWcB9j70XDK0xGWSP/
pCPzpBhPVmqddYenm6eXv8R4jL6AfyTct3bSxw7Ye0W9dwnctoUV4TZbimGk
d+vAJ7jquJfkrOlSDAVd9z1TrjIZryqMRpQmSjEGl+lb68HTW1NK/oyXYtQs
FTd1gMXSwzbbiUgxEpa8WRcKDwefE5wvLMXw00nWz4GtB+amLxOSYpgs9lvc
Dt8UC720FVbU3qAmEsFkeL7/fKNeUIoxvGjqnEUwv5v0Qmm4QfPjNBs4qMc0
V36cFCNJgz0pEBZoPinsCfsvDBJKhWMXfDSzhS3VLUYa4RX28ovej5FiqC2Y
0z8C++TKTZeGBdT6epQimYxrF5qmHhKQYjSrlHSawGOyUh1v8Esx0uZfeOkL
n3g0Xd1rVJIRpLyzLg7+82DDiYewjZL640o4Suzxj2l8UgxNxeGCn/ADd6XJ
HRgXmleVJRfFZBhmn1VWhFvmXEs2hE0lJPbNgLNmu8S5w0H628qDRyQZIQrL
oiLh/AQXjghsP0v4Qgn8yDxMO3dYkqEz80XwJ3hFo8KSMlhM/vbxKdFMRtqp
VAk1LP9W1vuQHuz9PlNvIpw3Y+1+B/jwFnlpFywfNn3K7lA4fEBwZ+RfSYbD
tM5tObDNzrlZ72HdqQ+2tMPVc/w1vsESMicNRa5heZeY0Mdwl9SWFYvgs+LS
m5/BhZLy2jZwTkPTWXs4fEqvSiC8S8Zg4jHYRYKrkAr/EVRcEgKvmnx+ahP8
fvX7nZV/JBkyk6wnjsIhKYvDX8G9E+YLKl9nMtwHhCpc4TLxX39NYCfFqTWL
cXuynn3hxQ0Fmz9h3EP06qc4GI8mZoVxw/EOHZWwSnK3XxzGZUW0m3/CExae
XW8M9wmNqZW7wWSsXjM6VgZ+IvjskSGs17w7p3ZIkhEzLpbrDpt7hx1Ig73H
emRGwgpdzpZGsNGYlfdKYNnjVUJjYQWBCbGf4LfTY56O/JZkDPK1REy5yWQ8
7v86VAXXjCaH6sGd1dO597F8wohfkAOcwMzl04b9hjccC4VD39v1n8TyJn+n
HsyBr+TvlZ0DK/75uK8dFlww1/4QPPybbS8Sw2Q8/x55quKXJKPhV9DWRTDD
1eLOGIwnDVpstoFTzyycYoBx/4E5BoFw3uNnZ9Rhq/4+3VS4TkUrsX9QkqH2
s2RRE3z3UfuuV7DAjwvzR+H8zXMWXIGbv++cpXwL62vumtBUOO2buowp/Hbx
/U8pA5gPX4fF/eCk5sgXkzFu86VqbDw8WjPQJQ5r9l77Uwk7KQXEv+vHfPjs
0vcTvrVo5Hg53PJpWbdcLJORXONyagXuL6tbuN0Q3jTMTVqP8ZCuF03u8JRd
ZQ2qsP3H29WRcJDw0kAVWOeD98MSeNC7/fpkWOz9Ws4n+PPLg1HRPzEf3k7J
mBLHZLxx5nM/Bed1dt7Vgy3eHzWcDYd1PIhxgFniLZ8nwg7tJ6+Gwr81P6TN
g3WxI8yBPXrXblgPS7TKB7bDX1PXbzL5gfnwptdPJB6uUJ9qCxe+5nougqX/
VH55Coe/Ou9sAx+7vq90AHZ5ab0zEJa1Xf5BD17VPN8qFZZ5WTNoDsu8+LWp
CbYoO7ElBe5tfLxmFLZa0K0sBJc9v7pcOYHJEFq1Ltm6D/OhwUHTFI4WCT4o
jnGPZ9rKfnB12lFVCdiwfszMeNjgpU3FbywvW/dMqgo+wZq7Khfuq4kV64c3
+qYGfoGfVHuMkU9kMlpnfrVUxe1jqlYOGcKPT5fe2gR7V0747g5XZV6yOgYb
VbR8jITD7rwXSsPtFZ6mtJbA/GRFwIOPjzZ+gsVnOAw7wjXlG6um3Mb2Gn+o
eyec8GhamR6csWBMjRns97ArzwHmf11y9jhsUpaTHgov7zEPfQorlQbfyYH7
2M/2Z37HfCi2vNkOz790fyy5fUPR3Csid/B+YKC2uxnjSYU/zi+C4yaovumD
/QtKT9vAuq4s4XLYinvRNxAO0duQT56fGsfeIxV+ahVhLgAL5C90aiLLz+ir
FYObc0fsRuHPWk7HK3D7tJxqC+W7TEbwu72dVnAQ+7qRKRwZwvKVg22y96/2
g6c98jJKhht+f1OLhZsO4Y2WPL9fRXMq4In5gWvcyfMbDJ3+Az768vCr6bDl
gN1k2SQmQ1O097ojrNavJmwAT9qecO7INzy/n39GXOFTK//+HYSb+yr6r8KK
yyvVVpPn9z3qcxFcMnxSSBDjgd+c33bBCTLZfyxhm69LXk2+x2SI2p1j9H/F
fP0iWL8c3tjjLlIMC2ED3ANfmZRyLwJu6UkoZMJCJ7CFwpmfDmZnwz0eh658
+YL52r06pRVOW9fhJwnbd02OF0pmMmYdLfjzthfz9WN7lAb8hiN4vBsW+3D/
wnY4wqNrgTyW73x34sxpuO7oHmE+OO+t8YlkWKTknt9vLB/WKev9HG5ZvXW2
CezQ0bN/GJ7MDDB6/BnztT1/t2IKkyF3yVo5Cp7cdm77Fjj50/sj0XBXyzYT
Hzhn9TbWPLjwjdK6WPiD8LQnmT2Yr68HVlTAE78lBFV+wnx99Uj7B/zo4+b0
UZjxMlxVNpXJ+DjyybMNlmneM9sA7opTeGsK9zYtmuYG703RGb0Pk+OuCPit
xf5d0nDU8zrBYvjc7j7ByG5JhntDzHAXrGbQd4WBccNnbj8np2F/cOpB4SmM
y9av6FkOH3l5X7cFxlbYuQee3bp89DD8pOZ1MxMOeOXeuxaOqb5Xmw0bKVww
koW9q3zLW+FPc23sNsNGlesLhO5j/1AxoOAOK1TIZGnAz0/LHB8HDz75cG87
/Pl2+IuNXZivj7NjT8N/O82usOGE8sDIZHjeWKzRj5ivODB5Dh+aJ9C4EuMm
D2cHD8OFC7bdE4UVy74fU0zH/vXadGd9LD9cUnxwC/wsLNj8wwfMh+IwFx94
tOdN1jSMJxXt2BULL3V8ebkY4/64owr45tGJEbIYtyz4u/kH7POs1EEK42rc
SgPZB9j/JHEyRGEBTrSeAdwQp/9UDm7O26flBsv8OLjGHE7LXaoSAWurvj7D
fY/5kCOkUAw/9F16qvsd5gO7SaYbrvDQi+HHuGZ24gSJDCbjvIzomncYF8o6
NE4XFj7IifgDt2Ss+bsHHvG/rrELznwg8YMJZ995d735LeZDekd3NvzR9Lv/
Oozb309vb4XzWyqPe8E6af4vhDIxX8TuiW+GxVI312jAPn3dDxbg9p3Jco+2
w0pOyl984Lx7nzmnYQ47x+YSTP7uZHjj1csmQ52YD3dDkp7D2LuVJGJc9872
W8Nw6+UzQdbw5NvKEYpZTN52cAfLdyUMsrbAjZmzwgc7MB/iywN94JAn6SFL
MB4ed+VoLJzatmmTDOwSu9erAh78iA0eyzNuae37AU8RN/smiXGZGAF72Wzs
301fpt+Ge2/UWxnA4g8zotbAZddvGbvBU1SWcmfBUdfc10bAGdcDn5H794jW
1y2G03YFl0/B/RtGiS/qzqb7a1g28o2yBJvJuC6jVPgK7ruaPFOXTd/PcPsn
V/yk98JzXoUmceCY8A3iLHjdaGW2M5b3vjx1LBt2/vB08TiMG136ONQKc8fo
7euAFS6yvwvlYH9t9d3wA5YfDAvq0oDvrPxzcTbGa0It2rbDy8kbBJzAmtN0
Grb19LRwg/2YfVXJcK0GNhzY5HxJ2XN4UME9bwj3pxhyIX8YjniKDQwePrvz
gWIutodfr2/OghvOqN/dAt+ztzBTasd8CB6+6QOnM3GA0ob5EFR1JRbemfVY
tBvjljjYroA5ouGS22C1AJeAH3DHc6FLR1oxH04v85PNw/6IPEGYnCYZwJLe
H+QlYGx+Tm7wOou7bupw4InbOyLgRyybqtoWzIfj3pbFZDzZ+pkpxjWPrd3U
De9wcDXXg4WOTlkjkc9kvA42nUTc4tu5TBcu2tBwyxnO9HmgsRee2Bi+Vw4O
OXJSiQWbz6toNYPtcWLChjWe7wqygXW85aXa4LuuZcrCsNihXlFhDpNxJvjR
3f14Pp1eXAFNeOyozdNQOM/z/O/tcOV19fPn4DAP62+nYcUR5U9VsIP7/I/J
sEfEcH4DrOv2q+U5vFMk4WEaPNn18fNhmLle0roJ7tp/tVKRy2QMGYgMicKF
Lg6lW+Czm35PsoDD92nn+cCVP9q/pMAuzmPSY+G0hvVG7+FVTs9uV8CzcPg0
Bc9fxjH2xg+Yo4oDC4z37vUIly3A8YHmuP3X4bI9K88bwK/jcaKM5aN2Tzjt
BjeN4AAa4x67WnwiYNV9j5ZIYtzQPsW9GP7Bf6omAeOyO486dsNjL7x6+BTu
s9toJ1GI/adxjBx5vCe20yx04Qh+p/nbcfsYm66Ne+GPSRPypsHe1jmrWIX0
/Rc22h68lA0HW2GPAytss1zYBlt4bf4ci/sbtJqrKFzEZJQnqrh6wjWWP2Q1
YU9dbTVDOMGidIo1nN0ytk0b9jO/OD4AHu/yS5qsXxMze/4U2MNOcw4XVjRd
+Os5rNUpUKcMD28Z+TIMk/vxgxs2V79XLMb+PwIHVHCS8fU3W2Dy8cLvN5gP
m/Y3+MCydomcHtjSaHlFLLwh0DCdPD+1jSIlFXB0pv77SIwLbGjO+QHPTrZZ
oYTx5nV30mRL8HpnhYzUYTzN8HCiAWwzb5tsDRxoYHDdDeYLu2vSAtuslbwc
ATsaq32Twu0117w9Vwy7HqrZ4olxodUZJ7thZ5FFAipwC+PUEYlSnO9LmXcr
wZkrTdx04fcq0kXz4RD9mQ574U9XMsTI7e1XfLFhwW1Fvp6drzEf9ArM2HCh
DGY8LKbL3NAG++qW7iuBO5fZMITL8HgVm1fehfOWqizRhOMan04LgcOW/F5g
DY9Xt3pu/wrzQefJ3AD49Dadg+th3cURM1Lg3zF/W3ThydqOEo0wU919wgu4
a9FikRGYnC6rwoWaY/mUHmL7cr6vLw+HazQMbIGrvo9fuwV2WRjX6wNb4uUb
fon5oO75LhY+1lgRuBPjMgsYryvgRI2vnrcx3qs68dkPeHb5/h2NcJlK6xPZ
R0zGgZ2MhW/gqPmpRQaw/oPNV77CHsrH2G6w4+SQ1FuwoZJRagTsMCN3jDfu
X1ZxekIxLLpqwsZIjPfN7Y7uhpN7FX+Rx3syJ/eiRDn211W14sZwzOwzZ3Xh
Z0mqMe9hbwUr/73wOWVF95Ow0ax5h1lw9QWVkK2wwsyfB9iw1pK2s1/gQbmy
PW1wNNvfIRGukb1kLfyYyeiX2BN1Ak6YsctUEw6XVk9Oh/2ma6y3hku8AsXe
wSbTRvUDyPjvdW0JMPmYI4WMP5xpcAMelr6h1gh7BXeGLoEbpA7MGYGvPNMq
eNiM+SCpO13pCc6nTfN/LsS4/5Txk03ggWPVXi8xbinxUsgX3m72Rf/xC8yH
yXdHYmGjZTs/F2BcYNKR/gr4OXZfvXDzBMPPP+D+mxX7tuD+0sSl3so+ZTKe
HMM7PUyetQF89ZPADkcsbyOaWecG+340Cb4Ha44//TgCPiG31GktlhcSMS0s
hoXl21oXY7xFaFZ299N/zz9T8GuyRAWT4Tc6U2kTHDKuME4XPrhJenAmbm8/
lhW1FyYf/wVjXGeM7QUWvFwgdzsXFhNQPcOGr1ZjxcOdfEPH2+DnzzOyC+G8
0SeHhCuZjD3+L1f4wmEjEfs14e+TNeddgnFWutsaVk34m/AK60f37+LtAXBP
u737boxL/BlrkgL3iU0fUoK7fjcYNhJX6yy5jeULf8WtGIHvLvO9KILx8EFP
baUqHC/YHD7rD7sMMFRN4DFKr4vl4FX9E2f7wtOW3kpUhWV+tk6Ng/+OLt1V
Cvf2pU6shDPUIn/Fwzh8FvwJJ68s1bAn8+Gb0bBsNZ5fcrJANsY9vk7/aVD9
b30Zfun+5Ab/Sb2hLALL9uZ2RMC5jNOdj7F8X8+Z5mI41XjP0QXwk09Wtd0w
2T2z8PfEdM8rl6jB+lJWemWJce+un1xdeBV5I4aNPpZl7oUXXXx2QB7LK3y4
dI8FX8xbdFcH44PvdsWy4bTTU7vI+qx5qxHZBpO33xtwQudoqHAtk7GNmd/U
Cvt11ARpwo882xu9YJP2G8esYfK+1Asrth04GAA7mKd9U4eHW3RdUuDpb5qk
b8INb8bvaoQn5k1zK4aTXr/cOgIP74tfTta3/6u7m5XqmAzy5x3BuOXLIwYm
sOT2/crZZD40G+r5wjPUvbZshQVeSGnFwffW4RGaMB8a382vhHcEFP4cwHja
88xZP2HjTTK7++HAhtMycvV4f7wQw7KFbZ6ZTjCEm5vn3cvB7TXrZ41zh8+Y
HZ3sinGhuq9/IuC7oym/v8MtNYV9xfCSv275DnBmNau7G97Rt/I3Bw6psm2X
ePZv/dlXqr7QhceSiQ/rVAxV74UtyQfLeDyxp08fsuDLjxv6xmD87eNIDhve
v6BqtS6cV+6U0QYntdwXOAaHPdJJEm7A+3X5rSmrYYeH425pwjfnH9qxh8yH
sudXrWFpciILS5TGswJgzq7XcVV4vK5ir8AUeG37+lslcGHRqqONcPcuZ28v
OLxwktcI7JP9JkoEdiloc1Z6zmR8m3auThhexU3baQKXlm6IXgnLcI5b+cJa
rVZ+rnBv3ibjONjWapdWcSPmQ+6MtZVwmJxF53KMR+V8Wv4TNpj0sWMs7MHO
05RrZDJepQzZumJ58rm7IVyqWXmTjMtmbZ3pDqcsbbSOxHhfhqJ0JHx9c0bj
++eYDw/6xUrgCwMri60xHpP+cMwneNq2x9/XwN73Lw9JNGE+fSQ7AsyHtN3f
deHrZ0+4DuP2CqmaXXvhCQnnjVUxPpjM18aC9aZEz72K8Zp7tY1seFvYH6se
OCHpZlUbLLmy/E027IcDX+EXTMbqrltGS2GTO3r5mvDwRkw8WPG26ANreO58
rGHc/3DCqzsBZHmlwAn5GG+IT7qZAjfuWPtaE+NJcT5XGuEJ5AQN4/6x65gj
sNnXpOsDsOUt6QClZix/GW9AsFrMe18TWFM4RdYaFriZ5eELT1R903cRbr4e
4BQHR5Qv5F6C066Z7aiEj+2+odLWgPkQrWD5E14yen+5F8ZtsMOSe8lkXNJP
jVsJa0YWrTYkTlW/MxYWighd5g4fq5dfmIDbt1yx04iE1Qzt9n+Fs8LVlErg
oUbZWZFwyOU/cp/g7dKb/pri9vaXKiSnvMLxwecgATbGdS5GierBaifnjxHC
uNgFZwEHWJScgGL8beiS3yyYnLd1wnkswW9seLRbcDwXDmM2fmiDN+5qfbsJ
djif0CL8msk4PG2kQRz3pxty8LkmfOZ3n8BnjEucW11pDb/Z071GBuNdZyaX
BsBRXH7HQowXBrfnpsD3mkrVsuDwoPv3G+HOlLPRXbALTrhG4LNGobqJ8KoA
4xtKb3A85DG3zh6WOS0bbgJ/qTVYUw73nuwJ8YVL3JrZynCZf/6pOFjmeU5V
9zPMhxPnfCphvM2vmotxj+Pb3H/C1yri0s9j3PCYkqNcC5PxslvI+yIse3TA
1hDmvy0mWwf3+T4yd4fFXfl0ZsFPfMI3RsIS+2b4x8ExR/asKoGdV19+eAn2
Prxo6SfYMGPd3WmwkTf/wimteP6JL/Um4PEVDtXN04Odbtqaz4IHvWJkHeD8
UwJf38E1nm5TQlvp5+9kPnisGJ8Dt2QHHqvDuJ+7GH87PO73yyfesInb60Hh
Nuwf3pysnQgrut77oglvmLgm+TI8vN/3vTVsYl7ZNITn0+Cy/k0AfKuVGX0f
Tton05ACaxdFjxmL5f2dPzxtJPcnbeykBFs6ZRePwM0G9WNmwmqOgTlK7Uze
/5eHBfBGZAJzH9zSIOu/ec/sRF+Y74nIFEMYu4NrcfBsc/2xlmQ+7Cq+VAnb
TS/6thGPb2Mfdu4nnP7+So8rxjV37jgp18FkPH5u93IcLLRjwRFD+Nyn1FOp
WL7F9q+rO6xPwiuZDzaVeyPhlVbfXk8i88E62qYETtwwv2sAy9tv32f2Cd79
+4drCayzbemGKZ14/cjEhcW2CjH04NlkgMwHyyYdB3jOfvFEcvs8i8QFoXDP
yINJcnCY+aG5OXBp8cGvHbCD2ZoZ7bCtHvdjMaxrKiEh8hbnN5o1bYGwhEmH
8CK4ICx+WQbctTl91BrOiYyZEQ0XGvsPBMDcngNPVpL5sGlzbwpMtjMfjLsY
yb1rhH19l28Nh1dt/PxqBHbcVDLdicyHDZx6pXdMRszb+EfTyHxYF/LEBMZp
sb0XmQ+G24t8YaeGycXVZD4YKLPj3v3bXj3WDqZUwnKHRM60kvlAejn8acxT
3TNkPqy+Ei33nsl7HRzJfCD9HI6+0ruGLM/r5zB/Wd/H12Q+kH4Ok5zrT+YD
6eew9o0bYqFkPpB+Dn8L1lbxgHn9/AOTUcM8oX0d5vVzWPvnFo8HMK+fwxeC
uiYthXn9HM70O/M6tl7yv34Om/U2fI+Eef0cfhSmeWQBzOvnH3H+ritj6Afz
+jlcLHTf7lWd5H/9HF7kvfVwCczr5/Cpq2n2M7A8r5/DqqXGhldgXj+HLx7N
z98D8/o5vHlCzKHZMK+fd2H5Ap0ZqjCvn8M/UhKk2nD/vH4O39wZfquojvZz
uKm8WWRhPe3n8OX3c8MLMc7r5zDf8qoImTraz7vx/vlmgvj5etrP4cg3yhlN
dbSfw96pBVss62k/h/e+jyiZWk/7Odx5/+n0/jraz+HgxyekjeppP//EZEg9
ZLwgj8/r5/Dh88XbyPPn9XP42ajXAus62s9h1UQnv3P1tJ/DwxqrfbLqaT+H
jc9sruXU037eg+MRj23Tf9XTfg5fFFvGvllP+zn8xlHl4Zx62s/hvtXL9QLr
aT+Heye7BFvU034Oqw4KZK6up/0c9tgpVDOtnvbzz0yGyJJplsH1tJ/DOyM6
VrbU0X4O/755UZhVR/s5LMteUHGgjvZzeGPDLWf5OtrP4dPMk+PX1dF+3stk
bMHhUngd7ee9/+6f189hLsk7tbSf9/5bf7x+DjsZPF8bU0v7OXxc4R13tJb2
8y//nh+vn8PdX5bP6Kul/RyOXnXM/nEt7eewknFAnG8d7eewVlvJFtk62s/h
L+nnqmzraD//iu2x54/HhTraz2FPr6I1pnW0n8NkHgbV0n4ONwSXPSuupf0c
PpB9psCkjvZzsvwII8+1lvZzuHqWfvrbWtrPvzEZ8z/HdZ2qpf0crppn+dq4
jvZzeAN5QnW0n8P3VHEgVkf7ObyGBJE62s/h8EVJseJ1tJ9/x99rbu1vVEf7
ORx6aevHqXW0n3//t354/Ryes8lUnVVL+zksuvvW/p11tJ/D3T9MDcn64vXz
Phz/v5noY19H+zncnHP57Lda2s/hx+qmBYvraD+H7R/7n5pVR/s5PHl6SXl/
Le3ncMyHdwaKdbSf/8D5w8PqpL11tJ/Dky1YO8jfx+vnP/6tP14/h63W/96Q
XUv7OSwm+OJNfS3t57BR2G2/RbW0n8PLdafJzqul/fwnk7HvsXjRtRraz+GL
avYCOTW0n8PTp28Z61lD+zksEDPTULiW9nNYV0fge34N7edw++kD2wtraD/v
ZzKEtzJib9bQfg6rttg5ramh/Rx+6BdvFVlD+zn84arVms4a2s/h16bX40Nr
aD+Hs2S7YtnVtJ8PMBlusaqT79bQfg7HZcdVk+fL6+ewu8Hu09NraD+H2x2C
WRk1tJ/D8UL6gqo1tJ+T5ckHnTW0nw/i/aZ2T7hTDe3nsHH+gouiNbSfwxNz
0yIn19B+Dp9UcXuzu4b2czLe56cxv4b2c/ji2oXx22poP4cVH9qaZVfTfv4L
70+ZK/zKqmk/h+195j09WE37OewxB0fisGbW8mXx8KmaBONGWChTRKMKLl18
5GdRFebDg2bFfrhk66GexRjPSr8jJ/+byfjKt8U6F+Mh9w9LroP5iwwvzYLt
0wxEPWDulXnLK2GdVEmBKPjHu2iBKNxeLOXtrxLY4s6Y7Vvgt/cyvn6C1S33
nd+P5fOSTn2YMsRkDJyIl1sCk4+J9eB0L+eLvbDDnZnPHeADVysNP8K6t79U
hMJe+5+5noMlEgtKcuDHfWl+xXBXPDO3HTYhYRcujLO5L/KHXt8Eh8eq3F4E
P/idq2MBu9z6fd0GTpz0ZF4ovCrmyeVAGId5bxorMR9uRoSkwguLGvaWw73X
HU81wb73raO+wWXXFvuMwm6Le5hf4ajose7Kf7F8XG9kPuyBCWIKX1VMvPUa
NoyMs/WDP/lUMRzweLIRnubxf/89ft8VxsYqWKhnVPYDln8SPnFVP7zRb6r1
DYzHXG5dIj+M/cngzKgJWJ/eOBFcB5sGPu/9jOWNLh6b5wFfS1PKV8fyJGNH
DdPrv+DB0OlTSuGguTgiwvI1rG6RnmHa8zFOrquSHMH6PZu77Arsd/7MoB58
ZULT6DLYJMTqiwNcxn0cpQgrnZv3PhQ+UHkyMxwePvPzdQ58a7PvoTkw2e+3
wx9qNmlcx+MlBV16KjKKx480useG/XGAv4h4h79EDGwVoJFjA8uTE1HcXu30
aGogfN2dHHhiPmDDTR39t76b/W9ca4KXf7yzdAKWTztx4NIozFt9GA86rntO
mY/FWPX8OJ8ZbHNs/ElT+PwMHFHDmkdfHvaDyeeEz2Ehv7uu8fDenmmlmnCL
z5G9VfC8OU67tsBZRwxt+uEicc0dPyowHw5Lmcnzsxjx45xtqmF773fr18He
fA/tCmCdQ5krPeCJp+acEsTtxQ6e1omC/Vh2cX7wW0/TBaVwnjT5YB/zwWPW
3B64M137Wzwc5v51uqQAi/GxY+ztBtjBrXDyCvjFWXtZW5h0XUd43PQDn/Rg
iQO2o6HwFnLg+BTzwUV1IAc+KZrh8BvjhfuGPrfDGwaEF6+Bw52fvhUZw2KQ
00Nz2MUp8tUieMWxKOXV8CpHp3obuL5S+aoNLOOg8yQQHrvEjL0e7t0zrigV
zh5WVTWGy3Y/z26CXbTzpo4h82FXfMoo/PO8xE8ZjHvYe8Urj2UxzLcl3YqD
DXeuijaFq9bcPiYMy+6YdNEPfpOn8ew83GfbdiYeLh8SVFwCP7FJO1EF3xdU
Fl8Mx1gf9+6HOc8WmX3F3+u9fdMB+XF4vEet5xdi3GjbjD3r4LVuwTO+YVxh
66ftHvCxayOf12H8l2WeSRScP1layhOusTi7rhR+xjRoIOsvwXyrfg98nHyw
CPuZKS6WFGQxYlIDAgpgE9N+1RXw0p/SE8njK5k8nO0ITw57WNkAD2++PC0M
Lo+3KJ2C+28w3j0pF15tU5OYCydt0hTqgMnpyCnY34hvRESIxTgj5fabrF+r
jbU/F8GjV/n+ktdHDQc6NvAGh5BlZH0JrHftDIR518fAzYZ6L1PhYmvs+GHs
nuuaYNbX80aWcNDaV+Wj8KQV8y9Ph23WJBUoC+P1JBf4wJo4DDeFi3dWXU2B
yXVyfvDklHsRbfh7WlZKx8XD+9l9l0bhLP33kVWwCd+jJ5fgkBVZYf1wd/63
gB+wvV5AsLwIi7Es0vjkLlhH1+z4Ong/OZCGxZYrHPKAw9oNK6Tht0u/uUTB
t+4e2GYO5y0p2lUKq7+b/GY9HKYTuq0HTozxOLwfdlhst0VyPOu/6z9hklFX
wNz0xTa+sITWHz1H+KDExp3CZD5oVmiFwbzrfeBCjSiVXJjXf+Dwhc4KHTDZ
77NgF/UlU8eLsv7rBU8wHxYITtSCJX6rJ6pjXEatcZwtrJy7zTQA7lVJ+Bso
+m9+lc0/+CMVxm7nuxiMWfWpSfTf9uhBLnOGS11dO8jzNVRsf6EsxmLok4kJ
y867X2MK8/ohmQ9zTjzygz3JB9jw09nG3Hj4gU75Zh8sH6Mgm1lFxg+qTOPD
uPesnqR++DSrp60f40Yz82/Ji+P17Ng5lvx9CvLnItbBc4y5Y/TgX7LbQj3g
UmnOcSu4ZoZSUBT87WGKzBoyH6YPHC2Fq2285e6R+TDtkVcPLDpX+QSTzIep
4fskJ7AYs/mWDnwm80Fmj/0KeMh+2ox8Mh+kFm11hFtZ44JWwQ2S/JvDYEHy
Rg0nTalbmwvz+heMdwXdDvjdxhWiq2GryW6Lxk/E9lb+S+MorIYNWQte+WGM
wA1YYKLYLFv4T0XAT0m4Wfy1dBA826xB/TZMrhNKg4fWaG1Jg4NEfce+gCWc
05N+4PW1Gb/+zyhsiz9vPsY1RWT6lCdh+8Th8CjGhYQ/dJnCy/ZETski80Ew
u80PjlKZeuU5mQ/jApviYdnPxmJPyXwYa15dBX8NG7x3hcyHMbMf9sPcy1vC
XMl8wGGw/GT8PW9b/waT+cBf/GAd/MwdJ6RkPoyG3vWAV4aZ3iTbR96IXUwU
3N9/rNqLzIdhtaulsKORlUEumQ9//zB7YNcxR25tJvMBK0JSAs9v7zs18npI
DEX5rZD4t310/XL2dIStNuyduZfMh8ElzmHwrUdmc3eS+TAguDMXPnu98CZ5
fVz6Gy074OS0NYvnwat+JmwaP4XFWGBXotNJ5sOPg2u0pvx7vXq/r15uC9+O
3m7ED5d9m6wZNOXf/Ir+2q6UBp9YjDWL9evx5b78C9hI/7CMMpkPvSek+CRZ
jJwvH5ImkPmA9TofLnvxIv85lu/7JDvGDCbvIw/gp909v/1g5+qwoiw4piv/
WzzM67Ow98dzOIxkMa53CB47ARt92NbaDy/bcaprA5kP75Ua5aVY//U+jP96
O1C5DnYd2en9Dq7pfFTqATt9ZbJVyHzoCM+LgtduOjfXj8yH9j3ppXDru5wu
sj5N2hbd6YELY7+9XI7bK7Xy35SUxvMlbwDw8Ju68BXwXNUisXK44XXMeUeY
vK6zyXx45XY6DL6Sbfw9F+Mkw+bC7683r/kDWzWLeXTAOE0vnkXmw4vXjuNl
WIwphpkZxzEu0HTPTgu+sPFBvCfc/NzXwhauje8cDYXJdTdB8K0hoYtiZD48
k1mdBp9j9E8kj29T/2HpC7hihv0HXSyvWZe9kG8qizFtTM9Ssv6EagMV58N/
fLo4NmQ+VJvLmcFuWlKdFzGeVTVb8ihMPleMgkMqv49PgFflN2eZwfYVxfzV
8Jg6Zbuhx5gPT8N+9cNXI53mpWJc7MmOr/LTWIwQfgnjW/Db8gUf1sFxKref
bYHzHv194wEfIsEHJm+7UfCdK6tnRcAOZdEVpbCZPf+maTC57KMHDu6atFQC
lihZmis5Hft3zzaXG3BXkdD9FTCvJ8OFhU2JjvB7v9ebguDwgsTrYXC74/fd
u2AX7qHLufB1V7dN5Pms4qwJ6YBxGGUmROZDvsSp8TNYjMFZY9+R59eb23FE
C3YNa/WYSeZDTrqb7Yx/tyfXQQTBqn/ShEewPjyyN9umwcbxTx9Nxbhhlpz5
ixn/9p+ymZ838Mli+1Z1mNZJ5sMDDmM+HOQbpmVM5kN6yBIz2X+vR8z97epH
YXm3M8GPyHxIU56XAA/MmzGRTeZD6uCMalhTyflyGR5fIaVcYgD21/j25iiZ
D/euiMyUYzHI4dsnjNck7eVbD5PLJ1djPOGu1qAH/Nr4m3EDxv3uCHyJgt/E
nA9mwia369+Vwjscm5V7YCWcFvXAE15L48gS8yHe/ZmkPIuROf4avzqZD3H6
T1fAkkedZ6rCSbHixY7wJu31JeZkPtx6ww6DSYeSJvMhJjk1F5Yajo1Swv2r
3fRL6IArgyqKrsICNzZcGz8Tx6dkAbj52tRLWjD5HLQWTov+eNYW3tzgJGQL
B0Wx/YPgumM1LWmwTWTQ4TTYPd/hzC9YM8LC9QUsFTrrym5Y6OqcvXyzWIy+
dJP90XBLeJ/1fPjyvV7FX+WYD5dLTM3g9dIap2wwHnLpwvqjsFLL1SfjYPuL
O1cmwOS/D7G8zgV1nWo4Mvb72kkYF8OOYQAWXbulIgHjb1lVc2Yq4PwjpW3T
JoznMa9NXw8rWhnOiYHDzrtM9oTv117vnw+Tw8ZouFhw7VlVWPec8GgpfK/h
VMod3J/E2Rf9PfClS/LBVhjvCr79WXI2jv9X9ExfABcGeb9dAZPPEcnzDQ9c
+8oRntXwSpsN7w+YUh8Gz3DW/+gGr8JuNBf+qNOxg6xvcl12B7zXO/ljAtzr
fzJ7/BwWIyJ55rV3MPnahhas9v1kBnm+0cfl423hFcrKBuT5ehzrjQqCh04y
nJ7h+Roe5V5Igz/HHk9px7gsTlhfwLw+D/f5WJ/gm4vjezVFnZnw0yPzvefD
HqvYajvhmMO/9pvBl811y57j/ry9H+8+CleqT7U9iHGjQ1e3J8ALMm58JetH
4aCDSTWcLqswxhf+5am9bgBe1mgdGQTXeIzRnznv3/0nuD/TXg+zNUR7r2Pc
zy1W1ROWO9ymqQebuHrMjoYXbRVsFCTz4cDKaWWwzEbFO4cxPuwyYdJn+GzM
qDwXbtjXIiilyGLY1E4K3Q4nOacMr4AXkQuzcXt/p6M/HeHfNxS1WjFu5bix
Jww+y33/6TGsht1ELiw4xV/SGxbY29XcAY9LGJ6YDpOvcY1XwvHKtgOXQ2By
HbEWfC6npsgODrK3LLCFZ4c8nWEPk++9BcG3zqV3dD/CfNjx414ajHebu22w
kF1p7At4PrmACW6xuRjJp8ziXbf3EM6ytg+bDwvlZAd9hEO2Lww2g3eTkAXb
bxs5dhTOZM+Xl4F1tlYfTIBr2r/KZMJiVtddqmFL3gc0krzzoAE48Gb1vVqM
55kv3zZzPvaPht7LL8BhZiJb1sNyT/xc+mEH02YDT5h3PTusZ3JHLxr+u2Th
5mOwxJbDWmUw73oHuMvYQOUzbIbThQ1w4SZJBSkVFu+6eQc43OitjD7sq7dg
pQe8f2PGBCfYveC20Dh41YZT4y7AdvHvGRNhmfUmf3Phq1cv+m2Bew1n/uiA
Y18bTY+Hywy+dI9XZTFMi0RtyN8bvbagXQvmXT8Be6xhvrCFveWlRo88lOQd
VwTBizNUF8zBuOwqlUdpcFPyk66TGOddFgPffaLQ+QF+qv8kg08Nx7uyV67d
xfIxKyKS5sPzDru652DcW8/xlhm8ujfncBxspLs44iicoVJqTB5fYfnY0AQ4
T/tExxWM/1raEFgN71s898sDuGZJ3NEBeKqgWl4Ilk/Q8fSauQDv/7kC4/sx
7reYsW893L53Ru4YjJtoT7T3hI0LX34ox7iSVqtVNMza6TPvaRnmg2aqcRn8
1jXxhSPcoHFs7Wf45i5sMFg+aaGRrpQ6i7Gzx2zOT4z7q09fpA+vOD525BtM
vgfmBGt1RAz5wmpquTMvwC4a4mXrcHsB1TPSeXDXplcWLRhvnm8l3gnfvzyU
kQXj7XKs6MJ/jxek9HNIC55xS/u5MmyjWPbdFo5y2CJwDctrzrvUFQSrqYdW
GGNcaO6utjT4sEf6Ek24ZbZG0ws4yWmV8lcsn6UwWsWngfNxr3NzJmI8ZFZN
2Xy4PKEoohTj9jNv5JvBj7bqhhzEuI78gQdH4YTHX12HMC4up3s3Ae5/yf9C
Cn47Y3xMNezVOvpYBM6b/vLKAJxYUCKjCIdNu8ucqYn5WP04O7YU82HqkYD1
8An+Ao+PsJ6MoZ8n/C7okI8wlpeQlvKMhrWDavZ/xniX5DunMnjZasE+4sIp
mTs+w/y/7licg8MlTltKLcL593qX2L3w/smmm/ThyY/eiWvg/lZNmrXGCY7Z
qte/HpaZ+HXZBXiZuGnQSrhXvFAjDyadWwwuE2MpdcIrO7emdOD+okVt5UW1
ML9zyQcFmA/jVaW04eHTLemuJZgPIkOidrBh7YJD8zAuK/xUIBh+is3fAu4T
jPydBt++9nBWOvx0nNO3F3BG7LXhU3DMWJ2PfNo4/ubUfq+HvceMa50PZzSZ
uCyEjQSePzeDz1tMtREupf0cHsgZ2x5TSvs5vPD1Zps5pbSfw7XrAw3TS2g/
hz+8T/8TWkL7+WIcL/cr24aV0n4O8/p/Ke3ncKao4Is3JbSfw/IJd54olNJ+
Dp9svDjnRgnt57DvuDglh1Laz3VwfNh9VLykhPZzeMdGu0Xk8Xn9HK5TxYFT
Ce3nMOmQPiW0n8PlWs5dMcW0n8MTgmqbyP3x+vkS1n/fLyyh/RyWrHFbcLmE
9nP4Yc/QOE4J7ecwr/+W0H4Oq2rWbrQuof0cztVrYoqV0n4O421/wsQS2s+X
4vgoznZ6UTHt5/CGfTphZcW0n8NSlkXPfhfTfg5fnv6K70Ax7efwjFM+duT2
vH4Or5lxUvxsMe3ny3C85R+8ZH8x7efweplrVuNLaD+HHQsDYpYW034O28/Z
MCmtmPZzeDTjaF96Me3nsCLfaLhKCe3ny7E+32QHHium/Ry27z7mc7WY9nP4
0YyodSPFtJ/DnivGv4gvpv0cXiSfKHGzmPZzWH/H+jNnimk/12UxxscGqHcU
034O31+LM74S2s+JfckVOrSfw9bXygesi2k/hzeSC5qKaT+H5Y5sFOopov0c
/nbb5vDZItrP9TB/DdZ5/S6i/Rw+q/bsoW4x7ecwr28W034O29i+1XpZRPs5
HFm0+kNFMe3ncLmr9smcYtrPV+DvO6pufrmY9nOYdT1oRW8x7ecwuW6TrD9e
P4cPrPrKUiim/Rw+QS50LqL9HMbR6CCriPZzfRZDIlD1lkkR7eewQX6M+YUi
2s9h6aL5KRbFtJ/D/TfIBRq0n8O2cnyeW4toP4ffqX3ed6aI9vOVeH9XN1MW
LaL9HG77MyOLLM/r57Dr8M+YxUW0n8M4zbM/WEj7Oex2ztZDsIj2c5hcZ+9a
RPs5zHx5yXJyIe3nDBwfa158dqCQ9nP4lSyOyAtpP4cXX03XKS+k/RyWjHgr
dbaQ9nO4XTW/P7qQ9nP4b8fHIqEi2s9XsXjnHc6FtJ8T82lvjCik/RyeN0ux
Y3Uh7eewe97Qgw2FtJ/D+zxsbHwKaT+HO6J1h3YW0n6+GucL44rENQtpP4cv
9h5bubiQ9nM4X+PZ+VcFtJ/Dr/ftX6tRSPs53PG91y6gkPZzmHRHsj55/XwN
i+E854Xx/CLaz2He96sKaT+HGx9s7I4qpP0cFq5srqsupP0ctiMXIhbSfg5/
8PU40lRI+zl8vSz7VVkh7edrWQyN9UNZIYW0n8OH5kaMXiik/Rz2rn53zbWQ
9nPYnXzBvJD2c/i1TJ3okULaz+FBPf9XdwtpPzfA/jM4ecysQtrPYd73nQpo
P4czJqzb2l1I+zm8gnx9u4D2c/hN8+f1/QW0n8PmY6o/vimg/dwQx093dZZO
LqD9HC65yAgwLqD9HLYYyeZ6FdB+Dhfbnpe+VUD7Ocz5/uXJtgLaz2HpAnP+
QS7t5+tY//XnAtrPYd73vQpoP4fH+IjOVS6k/Ry+LIc9eAHt57D1wmCvuALa
z2FmTHnB7wLaz8n9/d0y8qWA9vP1OH/W++HVXED7ObGA0uviAtrP4b4I6X6y
vfL6Obz+V2sb+Xt4/RyOO9q02LqQ9nPY/uCEmyIFtJ9vwPpndd30LqD9HE76
rfKbPB6vn8OfNx+5SbZ/Xj+HOxTjK8j2y+vn8JeVi+SWF9B+Dq/cavOgiEv7
+UYWo2Xnii82BbSfwwqf9PmSCmg/h2/O6bPbWED7+cZ/z5/Xz+EZC4T87hbQ
fg47nvl1ZkEB7edGLMba0sERwQLaz+GoPoW70wtoP4c9ecGT9nP4h7xTdHoB
7ecwc8rOXvJ68fo5vIh8gaKA9nPYy6M78geX9vNN/7Y3Xj+HA0Lu7ezm0n4O
877fV0D7+aZ/j8/r5/CaxxNUPAtoP4f1r+ofWlVA+7kx1g95Yy+g/Rwmfwen
gPZzeJyMqotGAe3nsKXzrKvVXNrP4UmVjhM2FNB+Ds8mX7zi0n6+mcVIH6nd
Vcil/RxeUDP1w9gC2s/hm3aF/bsKaD+Ht1ye5q5aQPs5fNoSO/oC2s/h6N7x
x9O5tJ9vwf2RA2Iu7edwlWh62OYC2s/hH97TRhoKaD+HX/zOqTxRQPv5/5jX
z+ENeX9kZxbQfg5/6fLPky6g/dwE851cYMCl/RzmfT+ygPZzuCpCxp7cntfP
4XF3kxz2F9B+Dpccss4h65/Xz2He9SJc2s9N8XiZFZv2FdB+Di844ni6g0v7
OVxiZldMluf1c7ha3nlcMJf2c/jbH5ywc2k/hyWMb5014NJ+bsZi+Phzt6Zy
aT+H1ZcGFO3k0n4Ov9s0hR3Dpf0c9tKR43/Dpf3c7N/z5fVzOOaxci2XS/u5
OYtxb/7T5bIFtJ/DIR/41fo4tJ/DCx4smv6bS/s5nDw3Y2IGl/ZzmHd9DZf2
c+K3zqEpXNrPYd71Exzazy3w9/glqq3h0n4Oq4+wldZzaT+HtYbqPSq4tJ/D
zp+NdOS5tJ/D5DxiIpf2c5ic18/g0n5uifM31+TtTlzaz+H380YvF3FoP4en
qMZfrOXQfg6T99WTXNrPYV/+gfokDu3nMPm2QRSH9nMrFmN5RckBAS7t53CI
JTZcDu3nMGOqz5cVXNrPYfJx5lYu7ecw7/ocDu3ncDh3+WPy+Lx+vvXf+uD1
c5j3fVIu7efwSuYkeVcu7ecw+V71Ai7t5/Anmw+HtnNpP4c3Zr37nsWl/Rxe
rOKRIc6l/Xzbv+2N189hU6cvCh0c2s/hMgcpnTFc2s9h8vXKfRzaz//n9rx+
DpeU938d4tJ+vh3ny+QHg7i0n8PY+3++yaX9HD7yw+IM2V55/Rz2yfJ8aM2l
/Rx2+yPf/4JD+zn87NxYc7I/4/VzaxaDvSn4Ldk+ef0cTp/BXkC2H14/h2s1
Zx0t4NB+Dk/ju5fryaH93Prf/o/Xz+GCZbbJ5PXj9XMbzM8z5ANM2s9h9k0F
2Uwu7eewyszT9+o5tJ/DYdq5qeT14PVzeP5h7Qn9HNrPbf5t/7x+Dr+aqZzT
y6H93Jb13/VTHNrP4a3kC3gc2s/hAOdU54Nc2s9h8r21Ug7t5/Dfaa0pJRza
z2GGxrqwNg7t53YshjjvCy+0n8PCR5x62Rzaz2GSw/M4tJ/DzmNnvCDzh9fP
4T7FIgMlDu3n8LSttrJXOLSf72AxDK9WPeByaD+HM58lSB7i0H4O2y6ddGkc
l/ZzWOPn2fqDHNrPYf9F5Wdecmg/h8nh5QkO7ec78f6a5bVQg0P7OSx+d0k8
WV+8fg4fGt+XeZFD+zn89+9gezaH9nM4+LK2/yYO7eewvPkRBxku7efw1bF4
A+DQfm7P+u96QS7t5/Bf1uE33zi0n8N5Dy8KzebQfg6/vu1ja8Gh/RwWtj6l
kMyh/RxOLcxXMeHQfr4Lx7NGFu5kPvL6Oew9u8RCi0P7OWw4W/s0i0P7ObxY
HHtoLu3ncI/smAwyP3j9HFYZDsy04dB+vhvH3+QCfQ7t53D0uFdyZlzaz+Hd
zbs2DXFoP4edFfjjKzm0n8PXp166fI5D+zn8NC2L+ZxD+/ke3P9LhZFdHNrP
Yd71bRzaz+Ep35t+k/0jr5/D5H3oJIf28z3/tndePyc+dmKqApf28704f6rR
GpjHof18L70ejUP7Oawob6LzPp/2c5gc3g/n034OM4t6RSQ4tJ/D+S82HN+e
T/s5sfMTn/B82s8dcD5SqaQazKH9HN5m8bB7Lof2czjrvW1Icj7t57Co2PaW
T3m0n8OPOpcEXcmn/Rwm31NJz6f93BHHX/Os+3zyaT+HK7mWL2LzaT+HOXse
GKvk034OSxeHnxqTT/s5vGV2aZFwPu3ncCjZHPNoP3fC+/vBnJ7EPNrPnWgP
y6H9HHbfkzmnMYf2c/jUlTXnD+TQfg6f/thaNi+H9nP4TY61knoO7efOOP6s
KRPZlEP7OXy4Q+ijeQ7t5/Ck7pz7Y3JoP4dZ468fIOb1c1jRTeohI4f2c1iT
XHCcQ/s53Lm8XEomh/bzfSzG9lbLiZE5tJ/D9bPGbVHIof0cxt6pRyuH9nPY
Ylnv/GU5tJ/Da5Iva0nm0H5Obj9mZoBUDu3nLnh9dkd378ih/RzeuOPGHgab
9nN4tteQXyGb9nM41HZJIpdN+znM+/4tm/ZzGG87hr5s2s/3sxjYDTduzaH9
HC6Z9nd4N5v2c1gqWXCXWw7t5/DSwa1hf9i0n8O/nT3LNXJoP4cXrJHt6WTT
fn4A5wd+ZcffsWk/hyOlQg6tzKH9HL6Z/VpdO4f2c/geJ0NUMIf2c7jyRpT9
0hzaz+Ej2Jy62bSfwy9MG8ea5tB+7oq/hxdYaD+Hye8cTM6h/Rwm3yP1yKH9
HCa/G+SSQ/s5vJd8XTKH9nN4qaS+jVAO7edu2H4YLlOUcmg/hxeQj5/YtJ+7
0R7Npv0cTrBc0K2cQ/s5rMXkrMpi034OcybiDnNoP3dnMbKT8tfp5NB+Dqt/
NLO1ZNN+Dp85o3Fieg7t53B5+65XS3JoP4dPy4ZrNLBpP4d5v1+aQ/u5B7af
Z4svu7NpP4etHW5njbBpP4cbpF/82sSm/Ryu+qod9Z1N+zkZV78d9SWb9nM4
+UFgtiab9nN4EZ+F51s27eee2J50f/9sZtN+Dp9e5ve3lU37OSxNNmQ27eew
MieqPoxN+zn8bOnzr6Vs2s/h4/MuSHDYtJ97sRjF3XbcmTm0n8P3FZaqk8fn
9XP4sodCWDub9nM4+ou32U427eewcoOzF3n+vH4O//xVYOzPpv38ILa3Fy8v
EPP6ORwQPCKizqb9HBbkVqWbsmk/h9+d2TjHkU37OXw8fLLMSTbt5/Cxnbb3
nrFpPz/07/F5/RwmhxeVbNrP4duGXU6fsmk/h89Fd/0gj8fr53CDEdNhKJv2
czL+POv8Pjbt53DrBcNxm9m0n3vj9bJ+ZjqBTfs5/MPT9e7UHNrP4YCFm26P
Z9N+DpOrz9zYtJ+Tce099YfYtJ/Dy3IPVZH9Ca+fH2YxovKK3z9g034Oa5GJ
wab9HCaHPz1s2s/hBfrjin3YtJ/DstUXr5DXh9fPYSuOYsJiNu3nR/B4SgN1
+mzaz+HdDtp9vtm0n8Nz4iK5/Gzaz2FsPU0Hsmk/h69m4kQ5m/ZzmNEmrdaY
Tfu5D4shF5r2rCWb9nP4r+ef95ezaT+HwxbPCXiTTfs5THKoVjbt5z60x2fT
fg6XbYheeTub9nN45bS3ZZ+zaT/3ZTFSUlxDHmfTfg4/v6F0MzOb9nP4Sm6o
56Ns2s9hZ94PG9J+Di+f3Zb4PJv2c/hb4rdbL7NpP/djMcxevPpjkU37OTz3
aGC0Qjbt57Af+SAnm/ZzuF3ipP/GbNrP4cFtQ3Xjsmk/J363K7Ypi/bzo3h/
cni9b38W7ecw7/fismg/hyOnVv40yqL9HF405sr3r5m0n8N95OPjLNrP4Ypp
IbqtWbSfH2MxNovu+CmVRfs5XJf1sMI5i/ZzuFgkSHhpFu3nxPrLvd9n0n4O
z2jsZjRl0n4OK21cPds1k/ZzeKx1/mnXLNrPj+P4jPxcaBbt57BIyzxPqyza
z2HFJ8J3PbJoP4d3NEencrNoP4eTpG5/XZxF+zm8Rs4qlzwfXj8/gePHr8le
sRm0n8Mmj/cIqmTSfg5bn2Q3pmTSfg7X30+NGcmk/RwWjVINcMmk/RwmXSYs
k/ZzfxZjiYz/6ylZtJ/DG8gX0DNpP4fH7z0sXZBJ+zmsfL3FWjGT9nO4euWQ
onEm7ecw+fr06izaz0+y/vs+eibt5zB2S9cssmg/h3m/B5BJ+zl8xiTRcWIW
7efwp9UpI8KZtJ/D5Odt7mTSfg6Tz0n5smg/P4X9Q3XqJKtM2s/h1mQrxb8Z
tJ/DGwrueL3KpP0cFlTHDM2k/Rw+8Fmi0SaT9nPYWn3GjR+ZtJ+fxvvb2slm
OZm0n8OjcxpiGzJpP4fJ21FwJu3np/89Pq+fw8uFl1s3ZtB+Dl+zGn/KNoP2
8wDM52umPywzaD+Ht96fHT8mg/ZzeF7aHlvPB7SfwyOqqsYbH9B+DvO+X/2A
9nM44oOVcPID2s8DWQzV/dc6ye15/RxetfeiYusD2s9hO6m7j9phctp0FL4h
/ttJEP416lmaAOfHztcdTpfkfU+0Gv41ZB0xHePksqUB2JjsiGC8a9+eGYT5
Z2/+0RQ2+ZN6Yz3sXRE/YxesNHQs3BPeHC1o8AP3N/zL6Hw07N5//WchxhsG
p58ug7O2hbxThZMGun0+w6t7OirXwv79ue5SwXj8zvMDPrDVzzOO+nBSibbY
TFjth5WdE1y5MEBzNizQN8/iArxI93xrEh6v+dvPjXmw8eklCeT5pX0tW9UJ
nyl16mnHeNCXS0tFz7D++74wbNO7a6E2vH3z6m5RLK/5WUPRDt6rt3GeHkzO
+4Jh8rktefyW7pop92Hvg99zVsBZXTfGN8PrZDNOHYJDPh7g5z+L9/cJauue
4P7tP+j+mg+Tj3PtMK7zfvxXs7O0L2Nc/N3L90dh0unfwW87775JgMnXWfmw
fF7HkYZq+MdSsQ/3MU6+xzEAN5kxXo3CDm1SJTPPYb4dfb6TjOu1vstZDy8g
P0gDS7RkpnnC+uTAD+56fToxGs5ue3XuElz4yvR6GWw+Lv7Scjxe+MtZlz/D
m8kFfxjf3/z1nFQI/p4c37cJ8KoXhSf1YRdygQOWl2liHXGC35z4vfcRxnuf
27pdgL3ID2Dcx3xoUHXIgzeQgIvx6GdDNp1wV2DdqgjYo/6pmeh5zMcNqoWx
sGFd5AZtuOsAf2w/LFvrxLCDZWv+ukyAye9aBcNrsPsog59WjVO/D+dPSl5Z
CsdUPp/bTMbJ95Fhsl3yM3E+6iOy+Ths9NRLQgU+vfx9PQtWeLJKxBy2r7qa
EgL/Kp/Edwy2IMGQzIdHbQMJ8JIDNuEv4YSHab3VcMJQzcKNMDmtGYDHkR8O
hk1KN72eycL5V7eIkR6sVDLj2Xo4+2+x5U0yH4o+PfGE19752LINbijMK4qG
33p82HoQTio4yy5j0espYPKx+mf40Qi5wEGSdxwkFcpiSJIfPiXzIb8/Wh+u
eDR122MyH/IeXnSC0/rGlm6GyfegL4T+ez3T2Lv982C1Xa7MG2Q+ZGse7oQ9
jjS5cch8yOJzFQ3D+92Wrn4lMh9w3qsNHx7ddnYCmQ8ZN63tYIvl20Y/YvnW
dFfTYPjYd4OjXDjrvt76+2H/Xp+QNNGVzfAkvcKC/WQ+pL5azH8Bt3cXP3AF
1klJUlOB9bdr2sqR+ZDsM8ccnrEu5dEdMh+S1k0/duHffMm7Kz05ES762sZd
iudDfte7Bj6ycPCpKZkPOI0ZgN9p4gAD259eYkD/zIv0ehEyHxLMPq+HNQWb
PP+S+RCn8NYTJtcFrSDzIfbby+iL//Yn5FchymDydYn5ZD7EhD7+DJ9Ocmwy
I/Phpl2h1CUWI9ijKoOsL5kbatn6MO/3JMh8uPYn2Qnm/b41jNP9uAuX/m3/
0VFRUXmw4xaBa+T194h0vtAJe4YlTrQj8yFiyRnRy1j/5MCUzIergie0Ya+Q
0Hd9+Pv6whsP2cGLLq1YXU3mw+WE/cFw+cMPb1+R+XDp4O77MDnvvUDmw8XV
25vhlTMdHo4j8+HCZBP+cBwvHdbYHUPmA3YwKrAB+UAV9/+LdX+FOayV2J8z
lswH5gntY/BjoyXnVpH5cN5YNRHe9Vf7SzWW9wuRnV0D34ue9UmfzIdzPVMH
Yd7vEZD5cDZ/4qwreLz0v7/ZZD4EnxPcAJ9+u8jNhcyHoG3DnnDiTRzQ4P6S
ApV+RsO3Osg/UID5EDDwqQzG28xkGTIfTj/q+Az3q7eGvca42qnwZqmrOP49
533vGCxwck+tPhwdqf7wE9x8YlG5E9yaFnFbGLe/f5y/4AL8B9O5DuNBx+oy
82CJX2W1/rDN0Zh7nTD5HdGLsCZOkEQjcP6jkXM0DxbyXRGpDX8rVJFRgVuP
iIXZwSErQ5YfhLMOvw4Khv8cOf4hBQ4hTwuebeq8fRC2P+R7sDni3/5S5+B6
F/5IFqOA37EwABb3ktmlAgdM7XpF/l6ynzCHeb+PTuaDe/bmY/BLn/RHblg+
zC3QIBEuPSAgVgmTn8GtgZPHni+LIvPhwGytQbj66flNxbDE/u/zZ0Vh/5NI
LtDDfNhXPGsDvKtt8+xSjBc6h8l4we/7Zj5zh8Oddky4BsvNiox/DO93XDDu
IUwulyHra5XD3z+f4TnBcuUJsMzeyj6paBZjKvkhLZh8jqUPV3u97LpO3h92
7Wt3guXIx8NwtP3SFxei/71+5HdD8mAx720dV2HDHU0PO+HYoLFMdZj8rqro
NRxfRR1d/ysN88HmUIY2zPu6FPzUek2SHcwoDBw/AcvHbJe4FQzzfh8B47y7
hVcOO1WHYdxoazqrmdyfytAaLVjByj+Q/zqLwWd2bSl5vX9ZbD6qAvP+fRm4
xlzOyxwm7ysbYexenI/BNXdCLYn9TDk7E2GBCbEbq/F4JiYhVjUwOU/9Cytt
2W48CAuN517eguWHjZXXzrqB868pPRa/Md6waXD5BlhC6t6182Q+GJVret34
t35ObryifA023fewSh8m3zN7COdu/ZBK/j619VrSvXDgy7FTyfoTWCcgLn2T
xeDXuLlqDZkPBvVjVsIF9zKt7WFy3ZoTfDDOLiiczIc17t8vwKlDtq6PcH82
q/W78uBXo3z7G2HNVeJtnbAkuVALJtlQNIbFKDzL3vMJbtVPrtKGg0Tit7+E
s1b4ldkRH9c9J0zmg96G/GDYmVywTeaD7tQH92He70tgeZ3lH+80w2OOz95y
CRZfxr7Jfwt/v1SLnzGWf7sk6IoKzPv9aIzn6VgwzeEHxirT95P5gPP0Y/BC
l8FkPjIftPt8E2/9W/96WiUeNfCeaxbaTbDEogtOg7CxUQrTEO7S2LljViyL
9zuUG8h8WKhuuQFWqUj8Lkrmg/qwkRf8PXDH/zV13/FU/v//wEMbaYpSRkOh
HZoc0qApo0070qaNtDXOKdqh6RzOuY7QNNppZ7SE0kBDoaRC8/d4Xu/n93c+
f95v1znHcV3X83q9rvO4Xq/XuuZUD90eOEfBx9NSa57j/U42Uf0zYJoXqx9M
jz2UwzVtcMWDy7v2tzQ8gf77yYhsa/hGl4btHWGPrNZre8CHLZ+19IP/Pkv1
7wMv6azQjYB7rTr4IzMB9dBpuXYavGNxl+Dz2G7S0aW2CKZ5nmn/f7Vo8UX3
JLbfKnhF+5+ey+0Ln33f27YRfNQsuXDaSX4eiurBNOzJFpiew5gJj2w/9n4i
3DLx9PmusHm79tfzYHG+DbimbXmKVqxUcnKPPPcXvk8WrtJWsDi/NLbHGu9Q
eMTy81QwTbMQDAc9+nXrGdVD66575XAbesCS6sGwZnsWvL7ThOQafN6flrfX
V8O9cLkdS/XQYv8qM7lU/J3FBVY2n7PYFe78xrn9Nbw+rFnfucvgtYabvjpg
u3dTnWlRsFlXixtWVA8Gjzwy4L8HcxXJeD3VZTlM09fWwnl6S5wMFVJJdG/7
V+F4faKuYz9HOGYTBQ+oh8ZNevjBSjSnX/D6KY0KO0XA9zyvxcdSPTRUm6TB
to1d536nemiwtkUx/Kf7gkxvqod6bo314qSS+LZdvoyheqhrrGUL3+udkdwd
3q7zoXoabE8/nOHzp2tfqNgCv7PAnSvVg9aWt4mwVWCV9APVQx2vF3lwtCK7
SQpc/LfDY614/H/objSlevjz9a4VnP2t+axD8K7f1656wJH31424gs+f82v3
hWDYaWb62jCqh5++p+Rwz8rh7vOoHmq7y7Pi+flIqofqP1HVsOvzmhb78P7L
Px5EminxfRdHt3wH7/0etc0VpseLK+GAb/PDlsGjT/h88ad6qOq/MgpGbzds
OtXD14aLMuAmc1tMn0j18OXZ7HK4s1qaTOfPjc+KKYYqzfGj320d4admD8p9
qB7KXVz94Jpt2HFUD2UtJBEqzf4z+VRklwZ73q0z7iYsLlsAL6665TqD6uFD
WEc9QSrOA0/n09H3Y9vawjW93Tc9wetpGnofeMSf743pfB/5trzhVrjV7fUT
7mM7TQuVKPDzfTDdt+bBV6IW5Zvj9VlvJpdrqaXic6lKqofXXUus1Pw8JtXD
q5oCD/j9L2XlI7zf/eXth8FwzLr0smcwjVuTw+aZE/vGUD08n3MlC45oPEvX
ieqhoO/5anLO/kCqT2W+ToJZAj5v/FSvH1QPeY9OusKm3xZ4h1A9PDt+eBkc
tt5MsoXqIXdJRBTcu26d20eoHp46hmckaM7nvMdN1pXDa58d63EJ2xMfFS43
PIXvb7frBh2/zQ/VCxxP8fNeVA85a2f5wRvuSi0CYDoPIuAhdMMMN8gydk+D
DajDCL988GF4MSzOH0/1cP+Cg14i7ldmre32Adu339tia5uo2T/T73rZ+MBD
Jko7qWG7Ox07bIX/zjIfUJfq4XaVcRLctF4fxXRsL755vWk+XPv8iBnVO+Xg
2km4H6QbGRj/xV8reMu9K/sn4P1zrvf47gGXh7Z6nY7tg679/RQMVz24P4PO
r+ZXM4vkSfw8H/zhcnR+FpxRX9eSzm/c5eRUw6fyfFfQ9YqemzFLlkp8aWEF
qof0Rpdd4UY0ETDVQ1re2WUwPZc+Fdtbp8YJUfC7+7pJu6geaFgQbL9zw2uq
pxvnhx4qhwsfP223Az58ruVuw9NSiTr+Wl896i+dLd7iCGvTBNN4Pw1T9oO/
PG9abEv9pdPrgyLgoHOtft2n9iFpXEAaLM7HRPWQaDqzGDYWMv8JVA+nKibq
nZFKRm3fNfYOtQ8Jl8bawhPpgXmqBzSTPvDfYQMX0fWa5q3fCt+yQwFSPSit
+ibBIT6VTzpQ+xBfa5V/hp9XhWlYhfZZqcTwt13GKniN4oCRNRxMD9BQPcjn
GnjCqrThdhOoHmJt64fA9HOXO9XDibp/5PDJpB0nGlA9HH9clQXHpG7d9Bnb
aRht9VlN/YcdXfrG7ByO37oTp2fA3kckea7wz9TjXQfCNjEG2cvgc30vOE+k
eoh+eTMK/tvV60QZtQ+HEy5mwLm7Rn/tQO3DoeAz5fAVl4vL/2I7zbtjeF76
33oDVA8H2hx3PM/PZ1P7sL/0gB88acdYrZ7UPuxLkUXAvoctrpZSPezZujkN
HkILTMFnI72Di+F721a0Gk/tQ0SnQL0L+D6fwxs/pXrY/c3fFhbXy6D2ASe0
D7xnfE55J2zXl0VO2Apb1ja7MpPqYeeMMUkw5drdqB529ByaD9PpSdeXXdv/
DdROQT2ge72Y6mFbVm9ruMjbSS+I6iE8pqsnnPOo1QL6/5tvXWAWAt+vqTZu
Te3D5oGtFfDwO5Ij06ge0O3OpvdPmWj/ktqHjfl1a1L4eWKqhw3xv8xSpZKD
4ReyqD1yWr/yqytcW7Op7CLVQ9iw0mWwvdHHpOsw1WUU7NMk/bMRtQ8hJbkZ
sCps7RFHqofgM5nl8Io2/kp6/5K1GzIM09BeNT0V5kztAzrkjnBkEDo81D6s
NjvtB99UOR18Tu3Dys/xEbAnPZAK311x+WgavPLy0TY94KPLpfuLYRp+vpra
h6CpUr10qeTRUtvT1vDIQOtNtrDZrIrJdLwpl/eBc3xCBn2jelhyd+lWWFyf
hNqHxQf9kmg7rSdF7cOieb758Nn+WQvp/12z0M5b+yJe/+PTGOo/uS+oN9oa
zlX3uUz9Q8uAJ0M84X70gxzVg//JASHwrv7ZeQfUqAe/Zb0UsKF803Qvqod5
Tl2yL2rOh7C5TU1rLmr6T95zXrUyvySVXDytW/8Z3m8z+5SeG9ysHe4cqB5m
hegEwuJ6GVQPM0b9jILr6DiF6VH7ML1tZQY82Wrx8H5UD74f35fDFN/Vp3rw
SX1peFkq+Sa/4Nia2odp4U8d4X+D9I06UvswdcIDP3hDPwPLnlQPkzvfiIDF
9U6oHiZ9T02Dw5t3Wz2I2oeJGUnFl/n5S3zf6RP2xOldQf9/u33vXbCd98wj
trC4viOs79Vrnw/czTm5VV+qB486O7fCddQyk1JsTx2fvSEJHmu63vE3TNOC
5MOOi63Gz4DnjFu4RPsq7gdm9Fy3GR40dtA8azhkUoEyFW4+RtfHE345WFL9
Vs35OXy+x7HWFWrOz+Euevf6HlZzfg5bLFi1Rq7m/BymecANEjg/v4b7Mden
K1qoOT+Hl96O+m2YwPk5/GBosOXcBM7P4Z+6g2d+w+tD3Tf8vQ4PThkYQO2v
mJ/D4vogCZyfX5f+t/5LAufnsPTCPh+qj2ejLufPhXXpgpHA+TmcuHdO+KwE
zs/h20/vnDqr5vwcru02YNL8BM7Pb+Dzphf/XJnA+fkNfl5Yzfk5TOU5OIHz
c3iZsb1tjprzczi/wSTDUbCvc72tz+Cpu65/76Lm/DxDKtnmfD9tnZrzc3hI
+2vSvQmcn8MBLj2bdIdTBjvNXAvXpweK1Jyfw99tGr4NUXN+DjvQA6wJnJ/D
M0f9XNsV25v1DxlselMqmTe9ZM5oNefncFQ75eUqgfNzeB92zzQ15+ewET1o
pub8HK6oN3ezRQLn5/Cq1PDPGWrOz2/h/Uc9fwWpOT+/pTn/xPwcpp/r6Xgc
6p7xcRds1DivyTA15+fw0JS78b3VnJ/DfdMrEkaoOT+/LZU075l2sT9c2bXO
rT5w1ABc+QXOz29r2msxP4dperaBas7P4fOzvTZFqTk/p/dPWO6tq+b8/A72
r/6fFlPVnJ/DtuefbXgpcH4OLywe62mn5vwc1ltFT2Jzfg4rdJN/dlBzfg7T
7+Rr1Jyf3+HxEwmcn9/F9aOjw8oN8KM2G8eMgB/MnFm1NIHzc/hgS9OjuxM4
P4eP6Ha4RP03MT+HF5SHqBrD1oZXupbd5efJ1Zyf35NK0jYszNiTwPk5PMRj
xU+nBM7P4UmjFjicSuD8HKbf2fMTOD+/x+NTEjg/hwsb7thO10cxP7+P/k5a
2izqn4r5OYxmsJQs5uew29BZ5Z/VnJ/DL+/G3T6v5vwcLm7t4/pVzfk5TNcF
d9p/DZxP13kgFcd5nlNzfg4XvJ1imitwfg63K9XbeVHN+fkDfj4Znq0dKo2F
6bm/LWrOz+F5h5P+zFZzfg7nZ+4M7avm/DxTc76J+Tm8sU/Nr5tqzs/hPcoN
7q4JnJ/D+0Im1KXzT8zPYXH+QzXn57T98OCcxnBZdcaAVllSybilJqvo/xHz
c3jqshdd26k5P4dftR1SZ4ma83P4x4xL7tbw0Ko6hqlw/wuNqun/E/NzmJ7L
qVZzfp4tlWidmH6rpZrzc3jcn40j6P8/UjGocipcOqflfTr/xPwcdoywdKX2
UszP4e7qtp9las7P6fOo46bm/DxH+t98kWrOz3P4+XQ15+fwnfIDY73VnJ/D
evvWdUtUc34O304pKoqHO5dsPJIJDww0aPRK4PwcVqxztfJQc37+EO2h4VHt
6WrOz2F3auBo/9FCTvCo29HzygTOz+EnTb1q+qg5P4ePf018u0/g/Bw2colV
0PVNzM8f8fgiNefncODcdGdTNefn8I0R9Asc5+dwC3HhM87PYas72cNOCZyf
w8NC/zRtq+b8/LFUzL3p/WJ+/lhzvRLzc3h/WV7DDNg3x1l7CzwA3Z8Fas7P
YcoBjgicn8PG97+NpNeL+fkTqWQRDVCCU+6HFnaFr29FB0PN+fkTzfER8/Mn
muMh5ufwqpm5O46rOT+HF97yD7dSc37+RPP/ifn5U6mkvXiDxfk5TMtRuao5
P4cHUocU2yXXbm4/DH//OnD0XDXn5zCtK0X7Q8zP4ZnNu5c0U3N+niuVzHBv
FrcHpnUeHHI1+0fMz+Hte+dW9VNzfg53oAOr5vw8V9PeVF4Y7FQEqwetT6Lz
SczPn+H8uXxsc1015+fwyMTMW25qzs/hdTW1n68JnJ/DtM4F7T8xP4dNN7aK
myxwfg6n6Cy/d1Lg/DxPKolb3vZJqMD5Ofz2i6tlc7yflgEeD2tTMCZwfg6L
89uqOT+HJ6zN062n5vwcXl3auVdD+FH81bs/YL8pmQOKBc7P86WST7uj3tRX
c34O+73vq3tW4Pwcrv6gXx0hcH4OU/M5VeD8HNbf4f6sQOD8HA61Lzw9RM35
eYHm/BXz8wIe/yBwfg6L8+WqOT8v4PEAAufn8JeelCRyfg47T3+bYwGfOTRk
vO5zqZi77BQ4P4cHOEyO7qXm/Bw+HdboRZrA+Tl89/7hia9h8TyG3d0aej8V
OD+HjSO6nFULnJ+/kErK0y1qXqk4P4fDqooyJgicn8MTJz1vuUvg/BzWblZ0
L1/g/Bw+FuAr6aHm/Bx2OpzsN0Dg/Bw2pUBb4Py8EPdPM4ySSlScnxfy+B41
5+dw9Skn3zUC5+fwcsc4M0eYllm5AdPjPjoC5+ewON+tmvPzl1LJ4sovR2i7
mJ/DJ6L+rF8GD13vEDEPpnkBhgqcn8OLWlTsWy1wfg7TdIiuAufncPS1Vz3m
Cpyfv5JKdudVtD8mcH7+SnN9EfNz2N6LVrLl/Bz+LR8aEilwfg4fCOx6ygrO
XLHZIQ+2PVR5/pHA+flrqZgjJwmcn7/WnJ9ifg4/ST2xtym1D8uuGQfDu0dt
HZMtcH4Ot2ykODxJ4Pz8tebzxfz8NY8vof238M830zdSSdDqwBRvgfNzOPrl
zV9LBc7PYRrnQ8dHzM/hlvv0A+j7i/k5PLWt1a1agfNzWJw+T+D8vAj1Xv9w
dqrA+TmsrXf/6GKB83NYnH4Irj/L5cTuIh6fJnB+Dhvtd3xlqOb8vEhTb2J+
Xox6pQmxqX3wCQvpC9Pj3A0Ezs9h/UUBurR/xPwcTqjZcn2ewPk5TL8TU/so
5uew5FeEBfWvxfy8RCrpmPp76zeB83N41uy7JvcFzs/h4zbBIQkC5+dwwaAm
G2l/iPl5CY9nETg/h+nnUAeB83OYxjn/VXF+/lYqmb1yfaQ2tQ9jdeq7vuXx
IwLn57AzDVBTcX5Or8fXSVdxfg6n1Q4LyoYPuTm+KYN3pzf02Ctwfv4O9fGj
wb2FAufncLz0Y5CZwPk53MZo9aQWAufncPUAZY+RAufn8Ahb9NRUnJ+/4/E9
Aufn76WSyOSC31dUnJ/DO+La+y8ROD9/z+NbBM7P4af1LU/4Cpyfw+8mo9AE
zs/hHpsbZFL7SutOan1APZcfTLMWOD+H0duOmS1wfv6Bx8sInJ/DB4pUpz/j
+zyy++si/6DZ/2J+DscNxI2+wPk57GTdc/ZygfPzUqmk0ZuHt5oJnJ/Dw4Oy
04YJnJ+Xao6XmJ/Dfy61bN9X4Pwcjh7vY31c4PwcpvsO+vzJNkO/tvoIF0aa
UL2L+Tm8w/DYQluB83P4jd7f0F4C5+cwPRfpTu2D5frM1I88H7SK83PYdG6P
52MEzs8/SSUxTWYPPqfi/ByepPC1eAnr4TZpGpy67EeWn8D5+SceTyVwfg6b
NZ476pqK83P4dbNWqiiB8/MyqeTK+rtSaq/E/Bx+MW/foUcqzs/h5zd8ukwX
OD8v4/FzAufnZTweDd5jVNc7C158cWBvuh6J+XmZZn+I+Xm5VLJhuYmjp4rz
c/jF8Rm9PsJlLSS9lsFmKfdaNBQ4P4frrrBdfU/F+Tn8Tj22f2eB83PY51ur
WGOB8/MKqWR0gWdhB4Hzc3jtsVZGp1Wcn8P3jLCHBc7P4WCDAyYrVZyfw3Q5
e67i/ByOqQxZqlRxfv5Z8/+K+Tn5+bEfUwTOz+HxQyutAqh9qHsjdQvs43fq
8QiB8/PPPL5Lxfk5TOWxVuD8/AvPvw6L8+TAQVOlZW4C5+fw++3jnZNUnJ/D
ue1/OGsJnJ/DbWx9O5kKnJ/DHcUBZ5yfw5d2VBf/EDg/r5RKutKEQGrOz+GI
85WWYvtA+Tm8RdbOswh/79T3oc5RcIeqO6Z6as7P4R40YbnA+Tn8dFp+vY0C
5+dfefwotQ+V69s5widSikdT/1HMz+FZzg86eQmcn8Mjdh6Z8kHF+TlcNup4
VRtqH8ou1RTBVf9UHYarOD+vkkpaJbzQfaDi/Bx2cM7cbaXi/LyK54tWcX5e
pTn+Yn4O55yZ9D1Vxfk5PNj3zFQ7Fefn33j+cRXn5zD1G5fDNC+9BzyJpgtU
cX4O07pW/gLn5/AJyznjhwicn8N2yVcnBFH7UChZXw1Tv8xE4Pz8O/a3afTY
dgLn5/CBBOx4gfNzmO6DBWof8oKnRsFXk+dlz1Fxfg7T8phxKs7PYVpe9aCK
8/MfOP/6f/yQouL8HB4SGDNssorzc5jikWkC5+fwCGqoVJyfw+sfvs18o+L8
HM4OQI+OridZNxrpVUvFdcyuqzg/h+m+IlvJ+TmZfkFRcn5ezfO34/Wr7/4r
SYQfFVfb/VFyfg57lFpGF6o4P6+RSoombdgZpuL8HG6141VLbxXn5/CRkLdO
a1Scn8NNJxv4dlZxfg47dzburytwfg57Gt8qNFNxfg7b0IBWFefntTy+U8X5
OTzR/mU7ut6I+Tm8ZJWTy3wV5+e1PH8+vj8NW8iAH1xwUNurOD+Hzc6c+RCj
4vz8J86vqX1nD1Jxfg6fW5DQozl85tzlEX6wLhWCivNzuKxHuqWBwPk5/GLd
7AFBKs7P4aTIXYX1VJyf/8L+rnjr0F/F+TlM4y7qqjg//8Xztas4P4dD9r+/
Vqjk/Bz++STZrRQeKNT7kQf3FlamtFNxfv5bKvF6VTu0kYrz8988H7aS83OY
xumNxPY9CqeHwbBH5PJ+aSrOz+F6isdp+irOz+ExNFBdxfk5/HzsrRpqb+gx
WbM/UsmtRUe95qo4P4e/FSbYPFRyfg6Xojv4XMn5OezW6JpqjZLzc/jQkaQM
HRXn5/CRRqOb0/cT8/O/UonLjgXvfyk5P4cTJd9i6XwQ83OY1pWdBQcdyJgU
Af9sElpUR8X5Ofyr7ridNkrOz//yeglKzs//Yf9+2PBzP5wZWcfWFt42VG/g
TiXn57B8fnqjy0rOz+GfnUdvPKHk/BxOXHN10GwV5+f/eH5zJefndWQSy5YW
r5uqOD+H+3je9Pyp5PwcDr+cvq+TivNz2IQWWFVyfg4fSt+/20DF+TncjQZi
Kjk/hx+UVRm9VXJ+riWTLC0S2t2ET+HfdIXF9bKVnJ/DJZsanZyk5Pyc3Cr8
yF4l5+fwz7KwT9vh+uuuHCyHu9U3eEz/v5ifa8sk855darVNyfk57NVrX+h1
JefnMC3n7a/k/Jwct2fBciXn57DwwSBzkJLzc7gLTbCr5PxcRybJdNjlfkTJ
+TlcZ6D9wltKzs/hwrPGceYqzs9hcXy1ivNzWFyvQMn5OdynTe1FOv/fL3Y2
166L/XUaHT0l5+fw/7VHYn4O/2w07wKdD2J+Dq9qMiee9ockIPS3/H8s5udw
khZu4JWcn8MLgjv/eq/k/LyeTOJWWdmIrj9ifg4fvec/9q6S83OYpmcIUHJ+
DnenCSuVnJ/DunQBU3J+Docufnz0T3xLyZ3pN5WG9TXHX8zP4ZWjRwToqTg/
h71tQtGl5fwcvtgxa3s8XU+mam1Og0u6TXC0U3J+Dk8tOXKqIp7z8wYy8XfO
AUrOzxtoXr96wuDpPvC3Lb/uJCg5P4dpXq0JKs7PYXG8u4rzc3gvTc+t5Py8
oUyyjhZAjef8HBamxv+m/SHm57DKoONnExXn57DJ4dOPxXqg/Bw2ExcsbynR
Gr1JPxueQT8EKTk/h0e87L/3uIrz80YyyfyTA9rdUXF+Dnu2L2y4A5484uqH
ZXBp12XhKUrOz2HLuZeM6PiK+Tmssmmc3kXF+Tnchxa4UXJ+3hjnr7fPV0cl
5+ewGw1nVHJ+Du/JiFxWreT8HJ5SP1o+W8n5OTxylXMivV/Mz+FbVwfITFWc
n+vKJIc7ac2fr+T8HN7WwcDFUMn5OSzOv0/tQ/8hS7fC+2adTvkXz/k5XLzN
LOuGkvNzOPP9i3K6Hov5uR7qWd7tVCXtv77rRlnDC5Kfz9un5PwcFtejj+f8
HP61L2vrPCXn57C4PoqS83M9zfkj5ucw/Y7bRcn5ub5MUn9T7o0DSs7P4Vd2
HubtlZyfw2LcouT8HBbXR1Fyfg6L66koOT+H/6/9EfPzJrL/3/4FdUKLAx9e
GX2ig5Lz8//ZLubnsLBadmelkvNzWFy/hdoHWgcQ1mrZYeS7eM7PDWSSXfa1
3ej/E/NzmHLs5/Gcn8PZ/oZ+K+M5PzfQ1KOYn8Mdeuba91Ryfg4vvKtqaK/k
/LypTKKYLj1TGs/5ObycTmzYy3DzNE94mrFn22iY5gkOgTMDXS6PpPZhpHKk
Aq5fNeHOVDqebqucs+nznnQqNqL2odm1fjVwSqLO+514v9MIw57mzTTfv/Xw
t53dYHE9HKqHoWfbBcKj/kV6KrCdcstoWOyuwIeHjNe9CR/Pa3x4P7wEl9sK
uEXMHMPj8DCnLzWGzWWSqGWbV6bCJpIrnx3hrh9+RN6Cqxxk7/zg6r3RLdbC
dwdPK4yAaR6avlQPg2yepMEfnZy6Tqb2YeCve8XwvFmd3lF7JtN2uabXAufL
waqdIVQP/Q+l2MIh9EMkXGPvl+gDU/NA7VOWnb1iKzz0e+5Vb2of/qyLToK/
H8EFmuqh79M9+fAd56CGJrB7n9jt2i1RzzRhIdVD78D11vAmG93Of6keejqv
8oQ7XBzcUIvqoUezxSEw/U5qSfXQ/fUcBUzLndD+CuuWODUbnkkDumE6L2rg
3rKIsmZ0/2A92s28Fc63MZ+L6HqvbWXi5NZKsz/yunyyD4Rvz176L4LqwTKt
ezS86snBpoHwnQrtTjfhxxeLW7ajeug00aQC/thxyrQxcK+Oli1aG+L7fJ+1
5zc+v0GHH40kcLu67RLo+kLz9vnDdLt7H9vPmu2tjoD/r7+03XRWRRp8eZt5
/0NUD+17vy2Gp5Sey6fzm6Yt02uN+pm0sdqL2geTnEe2sLi+CtVDm6N3feAB
e+y8quFU40VXt8KLXswMXQTvMhp8IQl+ehodbzj+1eaEfFjf/nXVDaoHw+ex
2ka43njsea1P/aVWqihr+JXxQq/m8IcWqyM94TuPv+rQ8aLHxELg5OqiHT/w
fppmQAHTczH0eQFN363IhqcFfPbwonowOLewBn7bRdLyATw5988sc2Nspx8K
4HI9jylu8Cs5CgrO0LUYHwjbntXKC6N6aFw5ItpYU/9LGl11vAlL/AYH0/4a
1nCXXQVMyx2fpHpo4NOtdRsc7/D0Na3wfavqdesogbcPfFlygeqh7u82/rRd
fnyYObYX3XdpFgm3j/doX4jty7UPN0yHf/i+V2TCI7X8/xXDE85k1VyGaR0k
vbbYv3QBhgfeDiuzhfv0vjNtE9XDn6fFPvC4xcMyaX/ROOOt8Fzq0FE9/Ap8
mASrlWgA8X53NOP58I0YekCgpficlLaJ7L/1cKgeql+fs4arV54fvhh+/CNR
7Ql3DJk8dB2s/B56MgSe8GHjnAVUD99GH1bAE+t41G9C9VBlEpEN77jefXt7
2Obrp6018Fp0t+/FoR4q00LN28kkJ5yXB1bCbVN0lrvBVju71e2P1ydWTFwQ
CFNcbQJvLrecFQ1H5BoFOcNTyn5MuglTOdH1KOiM47gK2Pvp/c9UXw0+7h3e
ur1Mclf98s0KbH/5YZaDBE6JbNd2PdXD+962/rBtl8MNkqi/9E7LJrL9/9TD
2xyLdPh4OnW4UA8lR41L4N1N3+pOpvaheFFTfVOZhJZLrUP18GZwAzuYpis2
oPbhtd5fH7jjhc6FdD3d9er5t62wfpuflinUX3qp+pQEv7FscuwV/v9BhauL
8mHbA231llP7EHs9T9vsf+qhoHWONUzzItL5TtPae8I/zh9qXAnvyzt3KQQ2
Sh5b5yZ86ujfMwpYfat5Ll2fnXI9hGzYKebrh2HUPjy1OFED1/ytX/4Uf5/W
jTM3l0l6GtCMnKiHR1d3ucHi+jZUDw93bQmEncL02g2kesjxCYmGqe7f4/00
L/pNuFfjDbcvwDSOtQLeIV3dbintv31DZ7S2kEn+HpkYR8efcjkJPGG19gyq
R+pX+8Ofbqw56U31cLffsEh4cTOjT21h2e71g9LhtxWBwWepHm7n9imBaTgk
1WvNTbmVfgdcn4zMBxVQfykjyNyug6Y9fL/jUmtfmO67D8Jrrjc3CIdp+V1f
qodrb+olw2taf75dju9neTXpdz4coZv1+jP85/K6Ku2OMknYdFn7K/DjS2M+
WsMjaIIAWHmx3RvPjprrXVh62bMQ2OO9e+U6bPdOS89SwBl7Ch98gBevr3sz
G34XqSrvTO1DyqSLNbDYz4Hzznc5Y95JJqkS+kt64vWJ56qVbnAjmuAZvhMs
ORYIU86pgKec2XcgGjbpOqVjuQLtw+nZspuwOD8UtjdI7rO5At55rNeeePhl
onZw684ySVuamBE+e+rhMglsMHNe4xiYbgP94ZtvV9U7AdO67pHwlZn6uPXE
8RQcJqTDNA9sd6oHlf6YErhJze+eVJ/F8S9c9C1lkntv9ozpSO1DnDDQDt6i
7LZ8N95P66D5wuJ6PdQ+LLzRJRy+knplzQuqh1gjs2RYvP2Dm598b1gAS0P7
RveGPxw/r6/TBfcPwV0eRsK4XOrYwGtpgCpMz5V5wr9vLrhL7XXAkQ5fQ+Cy
3r/j6HyiOlDAz40GvulE9RB97VU2/K50qrsbtQ+Hd+fWwEGfbAd3oXo45Jtp
3lUmMe53TG5N9XCwe4YbTPMk9aV6OPAnLRAeThMKU/uw/0FyNEzzdB2jeqBl
MeAW9MA19Zf2zD9aAa9o+yQ0gOohsv/+1lYyyfslCT+SYPpdTgKnFWz/Mwde
vvvZRn+4YUnz4XQ9pXWVI2Gfp5O60estZMuXpsPlqaNGb4AHel2eVwJPjHio
5Ur1sKOFr741zt8Lkg1F2B67vcjLDp7UQjd4KLxmW/IoXzi+6Fa3d7B7eNiQ
cDjXxOzgSaqHrWMHJMN7tI5tb0v1sLl9rwJYebJ4/myqh03lljo2Msm/yei4
4/xTbrzY3gaevyCx3iVsv+FWr5UXXDfIN2sB1cP6yXqhtJ3mo4JtwrrqxMFL
OuZM96D2YV1NbTZ8cqXV6yPUPlAHFKbnLOn1icH735t3w/14pir7Kf7e5rVz
XrrB3bI3pp+Bp6ADGAiL86Hh9UFOIfej4RdzrlQEUT2senT9JvyneWVuLdXD
iuOpFfCJ8/onzah9WL4kqXV3mWQyTaBA9RDkGCeB845Man4Mn0/zMvvD4vxl
VA/LCvdGwoNzd+otg/WXqnekw9/apLt8x+uLF6/dUAK7njjgboPtNAxAv4dM
4rBcPX4Ntu9aaLzEDhbXs8L2uQs+zPWFrwy1HJlA9RBwYVo4LM6/Bnv1ruOZ
DI9OPzg3jerBz2tkAWyeXDhYAl+e19FZp6dM4hsl3Uev3ze3qp8NvKW4Vo/q
P2DO9R5eMPWT6f+neTRCYftX4RWT4NazpreLg089OWO2l9qHGT1a5sCLaWJE
OGP638a18Poh8ePPwId9M7UseuH9t1NHp8BLfKJr3GBxfjJqH9AxC+ylaX9M
pg54Fw3nDDdeqkXtQ4eNL27CbdDc5VM9TMp7XAFTP9oJPopmo3Vv3O//M4s0
p3qYsOIaOtuShysvnHaBcVW+4A+3/Fja4QvVg1fLxEi4+p39KKrPGo9ieTo8
eOa3F87YnjX+dHQJ3Fg88VAP7uv36PeR/bf+Eo7HmnHjttvBND3GcaqHsabr
fWHnc9e20fXbckzFynB4jFWbALq+/xl1aVEyPJsGjFA9jNw5pwAeTwN2qb/k
NmWqTl9cT4LP9ptF7YOrlYcNbG279lgr6i+NqHX16qu5fiw2cJaEwusbvUiL
onoYdsA+Di577upSA+e5zO2eAze63mocHc/EIbadauEeY4LPUX/0TuPQtha2
ON4TIgc9o/bB6XHzkfBa/+114uBekhONgmBx/j+qB8eldWJgcf4/qofBkuqb
sDhfIbUPgwwqKuBn/rHyr9g/1K9tbYf98SjO6xu1DwMSnkvgW4p9zmawff/g
R/6wMu/gs2awuK4rLK4PRfVg1+Zqup1m/6falp4vgb9tG+SaRvXQNyVB3x71
0szYu5KuJ7/qxNrB7Uy7ZRnBg3p7R/nCtJziCGofenWKDIfr558OnobtH3p8
C0+GxfXPYC2a2B5eQQE31UO3yBU6/WSSsWZlLQVsD7CZsdAGNlR8tq1L9WDd
c7YXTOuQdKV6sPo3ORRWBWeP2ITXl3fJco+Dq1ZsekzX2wzLmBE5sDjfHbYf
7rzAsRYe4vkm+wu8pNNAO4v+OP8eLn/TAK/fVrbRZiQszh+G7SYd8jsEwc3a
LzQhV5nHt4mBjzRYOY/a87tmK5vdgmk6w3dytA/vrzT4DHf5MsZhMLbTuk2t
B8j+m98Mnz+yXcl3Cex1dXD2UWy3MDlT5g83sxt0aTxM43IjYReaKBrOMnYv
SIdvd3v3fguM5vdhCTx25ZFVWVQP6BfpD5RJ0nOmxkXA7oaXL9vB3+c5jneB
LVtJz/nCNE+3GqanosPhBwc32NL7Hze3PpkM15vfa9VBOp7Nfh4qoO1ro/2v
wzfynHfrDMLx+tDs5HvY2+DgVhv4T7pDYC61D03mhXrBpY3PNxuL7dr6dstD
4ZWbHSbegsVmFBbnY4QTGz+ZmTNI0x+icdm1sPzKgesbqX1ouGycxWCZ5GdX
mU4i9ZcaOA0fCZ+qPFR2FH+vYf2mDkFwRf2Hkx9i+8u6r/rGwOJ8g/BZnVPW
t+CbS18/pev9du0Qi8/w2HemIXuwnZZZNHKQSc7tfLLWiuqhTtumTnBExfuW
JdQ+/CutPx8W54ejeviT8icSfqReYEr19TtD61s6LK7XRvXwy/tTCZw+4/mJ
B/Dcn52K9B3h0GuL8qgear/l2cFJu1N7x8N03H3hgC7nWtP3p59pwh015xfN
Gp8Me52coLMX3vet59kCeC497kv1UPVPpSPRtG9OX7OO28DB+teWGlM9VMYc
9IJ7B5Uda07tw+cFu0LhZ82/OmXj/RkVA7fEwS41rZ1mwYXnNgXnwEYdmm/e
j/N3SVl+YC3s0KFZm2vYPuxT/HwLJ7Tvuh82D6T+0seVM0Y6afanmPPC4vyY
1D68bzU2Bka30+UKth99VzL0Fiyul0ftw9szgz7DwVZxgztRPZRs6GPkLPtv
/kqqh2J3Kye4xjBXuhLba96Ymc+HM00fF/Slenj9ufUeWPdMTpY/1cOry00u
wsc8fwUNonp4Ka33Fk50aP+zguqhcOpv/SEysd2j/onlC+sqO5ieW5dRPRT8
LPWFrX8cKNyD7YYnhrwOhw26RC3bTPcPuE4mw7XPvt6j/kLYs3lZBUM0/793
rt1NHRd8n5zzh5fDi2PWpdvA51t0Mqd6pHGQXrA4nyGc9+ikMtRFsz8THy47
FgdT83mb6iHH6UAOLM7PSu1DdlNZLexQ6rJBSfWQ9WqTxVBcf2lgDNww89Ta
kXCfa0tOzaB6uB+yLAhGs3VuLLUP90b5x8A0fL491QMt6wd70g8j1D7c+ej9
GW51p8xmDdUD+glGwzT9q3EybRcn+NmW7Uv/Uj1kTBg4H44ZNtmK+g+pNzr3
3gPfT1tnQ+09DYu5CNfb2X1xE9p/2xxM3w7TtFeDru4xbDIc5/Ox3n9D8HnN
ceNiD6cFNKql/viHS73qToc3FN0+mE71cLHOr3B4zOx32geofUjPrkyGpS5+
dam/G5B25EMBTM9dD6N6SF34SmcErudDmzSzp3pIGZRrA1tk7DuzEp/Xc93m
B14wPa6qS+3DuYIbofAC6lhQ+3BWmRYHR04cX+FA/aUzq5JzRmjO121rrsXV
wtMdM+rT+02SDY9auMok/Wz0f1N9VyW+3TfSVdPfpnmgg2A9x35HB8BFy/9s
iIG9aUAs6o26mbfg0qi++vT3RwrmSz/D4nyP2G6h+jLPyE3Tv62Jv+LjBMv9
3vpMp3qIk3nNh/1Wt38Rg9fHKqaN2gNf3L/bgPqv4jTqcJfhWifo9e6xv/q/
hUtGh+4YA8+ngUkj8fnD404FUz0cP2RpDz9oUHcAnd+Pj/m1nw7Tc5QdqH04
at9qG22n+VipfZgbpnsaFpe3oHqIear9HF5Q+tCT2gOb6NhanVEy8bnEe1QP
UYFfbEZpzlcxP4dNzl3/Ru8X83OYhgOMpO8nb3pHDl/T6jaNrkdifg5/zCld
ba/g/BwW5ytVcH4+WvbffLX0/Y6NOukK0+pUYr1Sfg53WZ/Zf5WC83P40oDb
YWVyzs/hcf3Sz42i9is6PLQcLv36bgldf8X8fAz2x5iOB+crOD+HPw/ccjtU
wfk5fFXS1GxIHOfncAg90KXg/BwO0M0eeVPB+TlM6/K8UXB+PlYmad1N8pw+
X8zPYb3Vde2pf0DTdPjAirUxTw7IOT8fqzm+Yn4O0+9gCXLOz+Fxfyva2VL7
tVO3gfY4mThvcDsF5+cw/a7hpOD8HKblYMrlnJ/D3YsG9voEe4UPL5LT9l73
j9RVcH4O0+PSVgrOz2Hd/R+1fRScn7vLxHXyNig4P4dvN61jshbetGH82WXu
mv6LmJ/Dk0Y/azEtjvNzuEq77CTdL4r5OSzdrzP4CbVfIbJdhuNl4nOBCgXn
53DTif3P3lFwfg7Tc+7DFZyfw0tlAwacgm1X35ufBovzm8o5P4cF39JgOj/E
/NwD1w8aMKbg/Bx+VfRmcANYFlR/mA9MzeUtOefnsDh/qpzzc7j+j4MjqL0S
83N4bsHfffsUnJ97yiSyepudDsGXFjUzsvbUnC9ifg7X+5UYSP0bMT+HaTjc
bznn556a/WE4f3RVFtxsSUMvOn/E/Jw+L6vw1AEF5+deOB8yLLbQ8Rfzc7jk
x31La2q/5mzLWga/TLB5OEnB+bmXpp7E/ByuQz9IKDg/h6fQgqEKzs+9cT7i
aHdScH4Or1rbVPurnPNzuDi25+elCs7PvTX/v5ifw/0NLHvGwNWTc9YWw+2S
hLseCs7PJ8gksQt/b6PriZifw5uscMMm5/wc9ruf2nICPM5bb8JWOPTNvo7Z
cs7PYcfbw3f0UXB+DregAyLn/Hwi2mt/IwcLbI93H9HbGu5j2+jlbgXn57Ah
BXIKzs/hGTtHtJys4PwctuzRW4v6M2J+Dovr3+Lzn430qFsD+6F7vkXO+fkk
XC8jTStp/4v5Odw333GsjoLzc3jmxXdedH2nxwyj4Ak08EnO+TncPTDNprOC
83P41dWSYRFyzs8nyyRvn2T1PAfTOFVH2IgW8pJzfg7T7z7tFZyfw/MaxzzL
k3N+DofG3d15ge5vBjfYXwzTOONvcs7Pp+B6cyvc5bic83PY2yo+/qec83M4
e57kkrGc83M4f/DqifFws37N/ZLgL8bbchoqOD+HG9CEtXLOz6fK/lsPWM75
OdzlUHSBMbUPfcYM8YRLLv7b1ULB+Tk81O3MahMF5+ew9+PvLs/knJ/DdF9M
7emN7tvb18DUj8+Qc34+TSaZGjj833055+ew20H/XxMUnJ/DtPzYNGynYQVR
cOAmvZJ8OefnMP28Ru2TmJ/Dj7Yv7kLtq5if++B6dWdPbICC83P4whMnHwPY
rePD+34wrmb76fot5uc+mv6vmJ/DLs97LafvI+bnMI2DzMXrT5rqx+n54vhW
TDUqlXN+7qs5f8X8HO5PC48qOD+HXRYkLYmk9qGN64YkWGXVtym1p2J+7qu5
fxfz8+ma9lPMz2E3pwsH6PuJ+Tksrm8s5/wcXmS8ZH+knPNzuMO3Pt/T5Jyf
ww0TtvZoIef8HK4T2G1yGLUPTXf3MJ8hE3+HXSnn/Byus7tF550Kzs/hX6bT
EwrknJ/D9Dv5NrhQ90HjmzDNjuov5/ycPu92hXYnOefnM2X/rXcs5/wcTvFe
m6cLU6zqBxtLg30qYzk/p9fndW4llXN+Dje8t/BXeznn5+TA9AO/Yjk/n4Xz
v6ls0g94jlaLFFv4+OU5Y6j9FvNzuKDfzG4Ocs7PYbqds5dzfg773zpRWob3
X/o9Zk8+PKtRwCyymJ/P1nxfMT+H6T7lZyzn5zBd51Jhw5rti0LgUbKB8o1y
zs9hWodFLef8HB45aUs/Op/E/BwW5/eGad4i8zn4fi8nvHWWc34OH3fLbO8n
5/wc/qG74sZ5Oefn8IAg3JnJOT+HxfW64SPlD9tWwPtmvNA/Ief8fK5MQvHP
Kjnn53BDczNf+ntifg6/p+mH8f+I447gA+MP7JwVy/k5PHtV2TzaLubnsN2U
1Xf/xXJ+Pk8m6WSarrsXHlfi+sgWNqg0mLImlvNzOGedgU96LOfnMI2jORPL
+TlM9zVzYjk/hzPO1DXWknN+7oe/Z57Q60Ms5+fw5pWp4Z9jOT+HtfPCGi6V
c37up7me0DT/CjhsWOmjK7Gcn/tp9p+Yn5OpAZBzfu4vkyzeWLC4HK/v+fTB
ZDfYVFwQkvNzuPGWQP0+sZyfwwcG3Pl0LZbzc3r98bkjWlH7kNPQrgIW51OP
5fx8vkwSLZ/dv5Gc83M4YkhGpjKW83P4zaeAafNjOT+HTXPbnrsey/k53LLe
T5cjsZyfww0pEI7l/DwA/29XnQZnYzk/h0eEf63XDW52a2yxD5zoM3RYg1jO
z2EaLjVSzvk5bNMs/q9TLOfnsPg4ITz/2o7L2gtwvD/WO/oulvNzWP3GojpI
zvk5LHWOnHTpJOfn8NY3HWa64fU0DlwB03JB92M5P4cp16J6EfNzmMYR5sZy
fr5QJnln7uFQV875OZzfSXWhPrWv5x8FBMK0bsYcOefncOJHtWHeSc7P4RNr
AqYLsZyfw8aRe7ZNwevpOZnWi2SSrskBa9PlnJ/D9Du+h5zzc5imvw2Tc34O
v51up0X9jZMJbhbp8J+xuCGQc34Od9h8+st3OefnizXtj5ifw3QfdRf+Hb/l
jw/cs8dVhwFyzs/hTwM8Pej6LubnsPu3q7enyzk/h680ie5zIpbz8yWa65E4
7yDc5EfnLSWxnJ/DLXNc8r7Ecn4OL07Z9eJwLOfn8O78Sd/G4PM3HclUZcPU
zu2L5fwcPploljkxlvPzpTJJWuH9kGWxnJ/DE716XHkMFx5qtCUQHo7L0fdY
zs/hgTRRvpzzc5imE6+j4PwcXugxqLtKzvn5MpnEqm2up6Gc83N458llLc7F
cn4OW/tNnknXCzE/h2OqaeA25+fw/not1rWk/bdrXJ8SOOehan9QLOfngTJx
HR2jWM7P4XV9ek0Ll3N+DtM4lY7wpe07m4TDZS+3Z9D5J+bncI3dn/xdsZyf
B2raWzE/D0L9Bn+cKKf2YcudUmu4xrh1k02xnJ8Haa6PYn7+P68X83N4/MHq
frQ/xfwcPqH7cQrVm5ifwxN19m5pg7/3/wCLn8bt
         "]]}, {
        Hue[0.6142719099991583, 0.6, 0.6], 
        Directive[
         PointSize[0.002777777777777778], 
         RGBColor[0.528488, 0.470624, 0.701351], 
         AbsoluteThickness[1.6]], 
        PointBox[CompressedData["
1:eJxM3Xc8lf//x3EkJVTCKcloSbSNJg6lqJRQGkZDkYbQJqWkXRySzHMcq7Ki
Ze8yQimRlJWkSEoZRb/ndb6v2+3z+/zzud1v7+s627Ue13U1eaez+W4RISGh
NAkhIeb/6z8pnyoI4LAvsX+NmSLPYqfvvtBXAy/eFSTzAFZt/ebWAVc5242o
gP3sN3UJ3eSw589w9C8Yz2LX/RPaJwcb+hdyXGGHXdM/zYR3fGhZK8Nisaua
r+7Qg2+Yi6//LMdi6+7sqTeHN2WoRmlj/MJg+GYHeKQvb9cIjMvsKHjlDnd2
Gy5ZJstiezaqr/eF9d3exE6SYbHb7TilUXClk5eu6jgWW/PPspVpcNjaevWL
0ix2ru2OvHI46l/r1gdjWWyND8XLmuEIlfvvdeFAm3lPfsPhDw5tOS/FYjf0
1WlKBHLY3Y91DXZKsNj7rf8lKsOD+060noRr3u1R14Kbqua3ycOG2yqijeHn
268ay45isRPqtCfbwNu37DUfBfceaQx1ge/uyJnxRpzF9n4rOsEHdkivMTkF
d23e7x8M39d5uu44vLX21egkuEDy2oyzI1lsvpvn5QLYdO34nb9GsNjzaiKH
18Kll5u+CGE8ZNMorw7Y5/DxkS0YF3vj8lfoFoddLFZVFDOcxTZzmXRcDp5W
pTO0Aq5/zf45Ez4iPFdzvyiLvcoy7qAebPji5d1AOPXVmC/msEsL66fbMBb7
78H03Q7w7BEn4w7Al6o+NLrDPklJR+4Is9g9G1Za+8ILjlgdzRNise1eJtRE
wff7n+hY/pVjl5rJWaTBU57us63ul2PLduRUlMM79k8uNoC56z+aNMNqP6a1
B8MSlWuKfsOvTHeO3QwfW5fKlgjisEe83PryU58cO7fdJlMZPuDaFyWDcVPT
swu14JmJ6n8SMf7keXuKMWw4bfn1hF459tS1G+bYwMOdjfki8IG2P3dc4B8j
hlVmwf2rVab7wLpqakYasH3pBW4wLGp1QmQHXGnSpZAE42OaM/Rbjr2kZNOt
AniyrtFoaYx72wvL1MItV3ese4Fx6eLp1ztgfFurJsAeq66JC9/G71sqv/7b
Lzl229Mebzl49Yiv/yZhfN7OCCF1WLH4pNMvjGcVFbjrwbKptpKtPXJs5lWZ
w+aSvo4iGGf+rBzgDlPJkhKMv7fT/eYOP9A9WXAK3luwY68v7O4dPHkjXG1Y
8jEKNjn3ri7/pxybnT9vexr8vsrJuB6+ZPPuXTksoX7XMxpm5f3b1AyH+L6Z
cPiHHNuL7VD1Gx5ZnuiuAePrM5UI5rCrA5cUf+2WY1vp65Qow5evf/yhjHFe
XeMKLdh+2erpyzA+W294rjEcpzgUHA8HZe1fagM71z5SS4VFdV8/coEjlzca
c2HTWs8FPnC2Zt3daXi8uqX8hGBm/ju7953CuFHGqJlJ8M8S/AF8l2MnL3GN
KoB1d9mldMMD1ZNUauF/ei35XrDPYoOQDvhlaVZuPNz9JI4lHMJh6/kP/tSC
rReN5cjBQY6+Z2PhmFfpUupw00nZxFV4Ps2FDRf1YLXR3IbeLjl2+KOVohbw
q7W9S+7A4jqJpx3gL7cuPq6ADz+U++MOmx181xsHZ5vlHvWFpXSOKMnBqx98
7I6CrzireTz6Jsd+qLn2QBr8YleAgy2skpr6uRyO29hzYQ/stM7WvhkerH8R
EAb33j/b8BvuqPtw0ATeOf/LVolQfN+aTtmr4fLkDW+U4dHn+jXsYdbavxu0
4KJnM+zbOuXY/CSVcuP/59FzLxrbwO+/RmXPgk8kdhW4wE0po0KEMX+BSbC+
D6w6pPblOcbXJ2SnB8PXHt+0DYHTZ6nqJMHbDPU+v+2QY6vGX7tfAJ/yjzF4
Cftp/JpVCyvLBkTe/Irv82lEXAdsU79y2HHYQb1wqnAY3s/eCzmqcNUdjQg5
2M9wS9/AFzm27kz/iepw26LH4r3whULdQD3YNOug9ARML6O2U9oCXsZPWD0F
9owtueoAD3s4YdlauF11/kgPeF7YmwNmsGb+u3O+cKnzyxJzOHe60L8o+OC8
1zvOwxrRDifT4Kv1r6oV4cBplb/K4Rz7ljwWLByl49IML7ju1yGN17NGv6nj
Nzy/6krdIIzFs6NEOIddkz/rgRtsOOVAizJ8tOW93304gffaVgte5JikpwT3
LjtdZwx3hi+b9Rr25vI32sCTy85e0oe7lCVeusCfIye3bIC3Rriu9WHmr191
0BTmL1EsDmbcP3vJFnheuMHyJDip3cBgJhyieCe7AD5roWz8oV2OLRY2dkkt
M/2aEtdxGDdblPGwAw7iP+s6ANeHNMwTjuCwhZ6F697C9MYKq+LlYGnXD/+e
wanBiTPUI2j9DytNZPH14F/jdt32hB0e5ipZMF41QWwW3DOh9bYDfDPM02w8
bBe0Vs4Dnv3ccGksXDr+ga8vzL68xG0MzCz3ouGQjRH3Ej5j/cA6dyENli9R
4u2BJQK/iFTAWYNpjsXwMTlzz2Y4W+6SuBOcm/y3/zdcLe44ZT9sKjv5iASX
wxaWnbrmE/zE/+J3ZVjN82raPjzfVJnv+7RgrtZrtWnwgcTgNmP4uPi6Uypw
v3TOThs45pTb6V+Y395P9YMLfFmpb0I8XDn2+hYfONTs4pnl8BLfX6+DubS+
bsP3qcE1S4LXahnnWWBc+kZhWQEcO/nudwfYY/SsVbXM9D4t/ZJw2zX//A54
0OeS2Ex43kw9PWEehy1X3DHrJB4v6+rONDn4zaaOuRmwmmSpljpsn3TsdCbs
f2V+sh6sk/QlnoX536vWa1jA1ZMXFkjBey8LxTrAtueye35jeuZz8oA7LiVK
6GOcfakyzBcenItfMnxv5EL5aDjdRFJEA9OzLoYHpMGiiglOJrDXCLGxFczr
KTqgdQbu8DlwpRk2tB2jWgRbiVWL9cJX9+z+4wvzeKfPSkRy2GkXuwrj4dnD
owaVYY9XPW+F4dveEie04GtPhLRWw6Kibj3GcNmZ1IBZsGmE4iEbeJ36xH2n
4ToRw68ucG3t9LuPP2H9cPbOHh94v42TtyecLCzdHAxPCqpXS4EHQjNskmCT
M8FbH8E+Qo21BfCsU5/PDsDdp1dZ1sLMn7cTjM2/yg5mfvff1jFwsSdrjTCf
1v94fumJeU/l4NtvYu5nYTz8VKuBOqxp3nUnFBYfXJulB+sdiTc/CR/2eLDI
An782sB2DJw93u6BA/whYdbLLfBq93NzPWDu/lK5D61YPwx8uesL42vZ/g9W
OWmuGg1rRbg9/go7yQ3y0uDyVrHlipi/9/hkxQo4pktb9BnGd/ZdDGqG2euC
5gXD5ce+y/TCl33Tw07BLJmQGxJRHPa7nJSqqI9YnhzNGaUCP1AJ6HWBR/9W
9dGCX4T+mvkMPnHkurAJvPRP6bke+GPPLw8bWDf4S8nfFjn2HF9unwu88Mp4
ieUYT/9Z6OYDyx8K5LTCqm6zuoLhM+leIl2w3w9/pySYzdXca4HXU3dN71MB
HCvy7cQQxh26d+6ohW8pNis/gqsOldZ3wOZVBS++wLrf528Wjuawn/iuOjQV
81+4Uv9KDrZV1/l0BOMyXULr1eGhb4raqrDnQcdSPTi3AwtcuL2z0sgCftMa
cCYI1rx0Ms8BDhtTOc4eZqbzgC2ZDWK8P439Yk984fkVDd6GGA/8ekAzGr5Q
L7mwEePC+6oT02BmOyoFXiN2Rr0Cztz67bkoXLM3KroZvjbyaV40bNguMbkX
7tuXslIXj5fg6BYqEYPl/YDepGlw7zClCSrwwvGn38nA3g6G/lqwfWV42Wu4
69Od0SbwcqFDHW/xeFv3SF+2gUWHvv9sgPnCmcNd4aPRu6M+wPN2N57xgVdE
xdishUM+rvobDF8Mm3nYFhbDgiQJvn1WuyIGZt52AfyPYxkTBGd45h2shTOm
L95uBRs3t7Z3MOPtYqMy4dQdpruFY/F7lbx3fCqs1PSgUQ4uPnXvSHMzvk8P
O2t1eP3zk/MDMN7TcK5GD5aOGzKYBtvZfTW3gGc4qH07Dpd+MK9wYOZ/fExq
APPLnhw08YDfG3Ss5WGc+35ykS8csHZdpyQsYXOJHf3/nv9Y/feMNJjZ7u/G
/LnHQhZWMNMPpDywwLgpfvjN8PEXHemPMf5k64w5vfDNV+EcN3hq3fU7EnEc
9oRKLu80fH3L72kqcFfR+E7m8Wp7uFytuP+ez35zkYIJbO3iYnkQ45U1s27Z
wPFLWe+i4CVWAeNcYf24K7KlsPcPves+8BIV8T9HYelNu8RD4BFB/aM9YY/q
Uu8keG6f1oy5cJvlAqFCONBObNcKeN73evdaWHnemNs/mrB+sBDu7YDlF0u4
18Fqrxxdhe/g78Uk7Iwqpvc3f9EpBy+N3cJ9j/H3nSf3qsPpcvlOs+C9GyI+
6sHTnvilGGH66hdi2y3u/Pd4zIatA7x345olpfC9yupNHvB8ozQtT7jH6UyV
L3w1+6zWLtirIso0Gn7xePiaIzCz35IGHz1Yd/VVI9YP5W4rKuCyuefmT8E4
z1Eptxkeuyw7ax/Gme2EXnhrVkHnC/j2mruPJO7i9/6plFsHi5ZJL1CBB6Pq
Ylswv+mezAQtuGbCYcPPGK8raVQzgZntgkewkYlxlA384JlE+3c4uThJ2RXW
XXniUys8sGtriA/8xlk1RgKP5/PMkxUCH9FbtsYX7l75yS8J1lmWZR4IWz81
lSqEm9SwZISLjR5erIUPeXTeng5LN9mJdsJ+K4evewSHr/A+LXwPy5M7b4cl
4PnEC78OyMH2/n8v2mH88HKLo+pwf60NNwrj2R8Gu/Xg7ZxSWTd4NTYoLeDh
FuXx0fDDvEufHWBW/6/l+2EVg+5dHv9v3AkbdL7wfnf8xcK9+rlbo2GuQnDK
qwasH3JmvEmDP/bqDL6Fy/VubKiAhe6YhtbDi7J/P2+Gq7cGnT/6Ad/nFp5x
L9xlJZz9rh7rB+ywSsRz2G9tJU46wyeWzdZXged8avOJgT9mBKRrwVlXelt+
v8P6ATuMJnBD01HHzRhPT9913wY2OFUWOgfjqkvKZrnCm7e8k70B+6UtiPOB
B+sG2vXhOsv3U0PgWwm/jAxhhyfCEUmw8vyTB3lw1cK9EwvhumXYA4J1H7+4
WQt/0q3Q2gFfMHeX7oTlP9eNfwHLPIq4KpzAYXcbZy4Lgz21R4xkwbHtqcMS
4S8PDp5Th1NHbPWaDG/UejOkB2f7ND65CodXnjlpAXdseKJ0HtbQjP7lAMu3
FHTshgNTJF084Gm3/vl6wsILDnf4wpuLreUt4TXlSo7RcHr99riCOqwf5i1v
SYP7nG1D+2DD5Lu2FfBJ+SLXNZg+Ye64umZYR8XQejHcW5q5sRfeiq/FDdN7
z2l6IZGI9fm72SXCGO9KMF6rAov3cx1SMb51dvIzLbj5i9DFDJhfvHW5CWzx
3ODFS3jerNPZNvCtTcublTB/yL1Pi13hNzpFLZEYF9NY99CHebyhxxxFjLvc
fTgvBJ71c5PNBYxnGG2PT4KTbsWMPAQb3/GeUQj38JsC0t5i/aDWEVkLP3Ap
3OqBcaU4C6VOOGjghIUf7LB86LZwEof97Wvu4qlwT8wUORaMzfilf2A71cu+
6nCbmc/dILg0ultCH95fkafJw+PLGoResIC1vHcF6sLcqFwRR9jz6flhk2GJ
aWqeHnBwwNmDc+Fj/Bv9vvAM7qXkJjhXb8mRaPjAxnFvR8Cmkbbf0+Ds/UsP
XKvF+mHy030VsMEcl49e8FTe7LZmeFz/nOg5mP66ys2dvfCNgu1Do+DaDP0P
EsnYH3fALwvT2yvbb1GB3bzKdpXDzGpcC2b2633gJUqaZiZwaucD7Smwd9r7
Mhv46717Ig9haUWRVa6wyqs6rUc1WD+E7s33gV+O1Ek8DbcpvNQNgdUybr+8
8UaOPf+xe1oSrLoBaxCMZ03kahXC/wxvTNCF1YJHJNfC6dzs3etgf3lnjU5Y
4fy01JPwUNCbGOH7HHZLi0zKTzyesZbXFBZ8N/y5/gBcfSs6TB02u3FA/hDM
Hi8lrw9vY3aM4HuBhwMsYP+7nap9cM985bGO8Ayfj/bNsNfN5Vc84G/ssB+f
4Q7Ze2J+cMaTa2LfYawuz0bDp74WnOTDvLnY84Mf/dbbeB6e7d90vIJ5Pd8d
jqfCt8eZ9DQzr0ehup0Ni3KSnXvh4qlYoVXj+5y97atECkfwO2ZhvM739B4V
+I9/X704bDS2rUkLFvoXoL4BTr6xzsYEnnYmpOgK5lcY86jWBt5kf5g9DuO7
7263dIUXv1h+QAHuljpf6QO7rrc6Ngu2vtaxOgR+NhsLRLhY0vJpEqweb2m2
AY/HbPcUwj9mqCu8eY3licTUrFp4ZsD5pCSMi1+5vKgTTrG/3moDHx71I1U4
Fcs31zlFG+Hs6NC5LHgw+/TPZsy/Wjzvrjr8rj4oPBl+eFFNVR9eqn1LQRLT
d6vvCzFP/e/5rO9WsRzgWOXXRqMw/mzmEo47vDm+aUovxjXv8KR8YZ22xtsv
mNenJn4pCu5dKjt8ABaPOySaBi/E4mErfHhG7ely+MzK9qocuCFG/08T/OJB
Yakj8/pUY4/+hptGms88yry+6NE/Rj3A73NiVONMWGX60QPK8PyvRWbr4CtR
7z9rwjnBw0Td4N9TjeyNYeY41mZ4Jz++wRpOnOn7dgtcPkV2mwvs8VJpbtQr
rL8i3d+cZ/xGe+tojPMnt2wIhh9sNLFXhkfzVpcnwknTTiR2YfoTKinGBbC7
A6bA+McI+cIa+MXOmZwkeL2yl34HfCj1+P15cHr453Shhxz2mO1+dvqwqpKZ
jhxcelGCzYf9wh7fnwlrmF3JK4D/TlKerQebyG59M4jncwj1iTOHL+So7nsN
Vyl8m+oAb+R5bdaBdUM2RrjDYxPkDlyH4yZmTfSFFa2mZlRVYf0VPC0wCq7d
+bhSHeOe8lel0+Druu5zLOD2oJ9Xy+EIoct+0+GNE7aNbIZDSiOTr2D+3Fv5
537D2JtdGAtrjFf/N+oR1s8LseKHAwP9TiozlsMODSyMDQ1NeLFdR1YfvP/m
dhdjWDGxWuk3XCNb3GENC19SNSuEDQPmOrrApUUTNj97ifWXzK2W87Cy6S/7
IXiC/5BtMHy+3V0qD/Yet6cuEcbSduRTuMuvfGMBzPxum+Gt0tova+A4q9IF
hXCRb+jaDhgfY34EPG+saLHQYw47IWv9Rh4ccmPfcjnY50jLez9YbMyr7Jlw
WcYX4Z8vsP66vmSJHpxzxvaJG8brpSIfmsPizAoFXnVNfL4DrCHb7rkOTpV0
iXeHnb+fL7GEla7WzvCFOyI/e92AL+Frj4J33yubKQz3XI5VSoP5m4Kya/B8
dqPGBJfDqi0TSpQwXnrpqFwz83yXHlzTh2WnT/b7DQ/PX3ffCdNzLxpJSjzh
sPOKy4I3wxIjEy4ow6eOB6pMhY9dkB2mBbfke/nOgpvFPDyN4W2BSWXfK+UE
x5Ws4Y8mVdr+8BNshrvA+Qt0DqfCU8+nfD/PzC+v1bMe818Xnbg/mBnfLyJZ
hvH+c15tifCisZzhazFuP6x9ZwEcNf7hn41w5VmzDzXwZ+8XBrfgJSJPtnTA
bo5+nR6YP8ZLuVoojcP+1SPdVwBLC18wk4MrNv6c5Ad7nPlWNhP+0j71+wW4
7d/GVXowyywu9gYez/x0Vr45jK3ZMw8wnjU0Tc8B3jZlfGgezBzHc4enDDz8
9QpmDuv7wo9H7eTug4c8tiVHwa/tn75bDe/9m6+RBndjdSEGV7urx5bDgbf+
rh+qwPrrj9+UZphZL4zF+L2T/WG/4cyk0vOlMGtgu7xEOn7fF8yi98BeJ4oD
lGGbq15HJsEdfXPHasFPrAdrp8FWx29dMYa1ZI9llsD5vUNiNoyr/ftXwbOP
7TnrAh8o1te8CAf9Lh88Dy8O7a+ehPcvelT7RDC8dmNd80SMO/8K7UlMp/4A
1x0WPVQAx3iMvLsSNurZ97UGHuknufgR3k+y26s9HbD5I+O6a7DCzyXNQhkc
tlJhhewSTO/jGmkjB1ul7JrKvN/ubvG3M+HGs/u3ZGN6Zj9WD/76993uHPjZ
99pKc7gyfWWZF6x5iL3GAR4mfll5FxzeFfvUHb5qjAVcOdYPzmMMfeFm0ZhX
6fDhb0ezouAfzJFUTN9w4MOiNFh8gs2HSfDqTqMH5TBzuP4Ppn+4P2FuM4yl
mX8jrIINhN9w4vc547vhK/s8VCUysTy4fKdHBvP3fmnhKcO3dCYFisE7ndYo
asFyz7ysyjB9eXtKkDG8iDmQCC/aO1HWBv4w7LBdxXOsH/Bn7AIzh1OtMD7a
sX2UD7z65IStYRg/gQ3PYFjzoBO3H/6454lwEiwRHLhZHtML+jl8L2i1fhPG
Bf0c9hRRWxkIC/o5vNFswy8NTC/o51nYProael4XFvRzuMoSjwQL+jlsVlzx
rhbzC/o5Y5dJxx/Cgn4Or4iW1vwDxzVt2+wAT5IYdW4B5hf0c7j8Y8iBgxgX
9HP4+cuWXh2MC/o5fD9S7NU8jG9s6DdKg82ZHfAyuf/1c1iLCWkYF/Rz+Lvp
K4cRsKCfw8Un/inPgIXf39KUyOawCyKayifCgn4OW2HxNxYW9HP4kt19nyuw
oJ/D98r/3bsOC/o57Ig/zy48Pz71UBdYatKLKjmMC/o5nCJ9seYXxgX9HF6b
f37ZWVjQz+Ezb/72rYGLrJZeLoBPe+/I5cCCfg6bG2GNAgv6OeyskaWjAAv6
eQ6218dFehjALhvfHpODz0ik7O4vlftfP4eHPOdvS4EF/RyuaRh35jQs6Oew
pU78nVmwksWx3Q5w29AXlwZY0M/hiU6ynOewoJ/Dq546/fwHC/o5nLB+seqV
Murn8LuY49aWsPYLj4pyuMkg9euHUurnsE9r5ePhZdTP4WV7m1JGlVE/z+Ww
Z7/cskca0zeXT8xUhp8vxxKjlPo5PONi+hh2KfVzuP8sa9y8Uurn8PrArV0L
4etlT+64MNNnOXt0llA/hz1ChjpWlVI/h382F1otLaV+DjOH1wNLqJ/Drgdl
vt0soX4O75G+nMAtoX7OPN6YW5OOlVI/z+OwnbTSJgwro34O7y1aKKsHm6+0
FlKHJ516PkK0lPo5bPJ7pPbyUurn8Es/6yHGgn4OS3S5Sjfg+YaWD3S6w8fO
DtaklVA/h5/NzeR8LKF+Dl88XVvFL6F+Dt+dNSpDDY93zyDoXTm8gr/0YlgJ
9XN4ILg15WUJ9XP4VGBb3vsS6uf5eH87FmxkPl9BP4d3XFfKeYzx/OywFVpw
8EiFcNsS6uew0GbFxVUl1M/hxWH298pKqJ/Dr5yM63fBzplLF/jA1/3zM5+V
UD+Hp1yNeJpVQv0c1ixYuSWnhPo5zJrL8imGFdLfKtcyz3etKvp0CfVzxswB
hxLq5wVYXlzccWF+CfVzmMmFd2DmOK06bDYhYK9WCfVz2CGs+5RLCfVzeP9I
/JJKqJ/DU00zhy0roX4OdynYue+BG7ROHfWFb+5KefKvmPo5/NtQ+F1eMfVz
xhWO9zjF1M/hGeN3bVd8hvXDAgX7ZrhpxmhuwzPq5/Dsyco9+59SPy/E73Fi
5KjTT6mfw2evyGkHwYvmpW3Qgu1eGIqsfEb9HP6SOixR4yn1c/juo5DGkKfU
z2HmcP00+ONsK30f+NzctTGjnlI/h22Y4FxE/Rxu2LDL8HkR9XNY7HXIhp9F
1M/hrAnYUoT/3rWO64Avt+0X5hVRPy/C9uefQ75ji6ifw71J8Vozi6ifwysf
KFocg+PiBm7qwVPXfNr8oYj6OTxphO3sY0+pn8P3AsLbpz+lfg7LC8tdV8H0
G2OCzvnCMbaPR14ton4Oi6wSkdIpon4Oa2m8u5BZRP0c/nu96X5EEfVz+GB+
1gLnIurnzOOt/OzwpYj6+VMs71sOjk0oon4OR7g0sY2fUj+H2b2tz5nPY8Lk
ZXXGsGd84+PJT6mfw25jDz+4W0T9/Ol/jy/o5/CRzU2BNwqxflCqexYMj2YC
TSH1c7jjw+VC0SLq53DoupTq1kLq53DC+S2ObTCzGu6ADTx1XN8XUj9/ht/L
973rbAupn8NhTyYlsQupn8OGM7xHpxdSP4dlmB0VPN+l26eULOC+a0m6qYXU
z+EtzIkchdTPYWY/qK2A+jlcOn9L/WmMM7v50bDOTaMd44uonz+jPlZE/Rw2
XeDK+l1I/Rzurr7ePAnjzQFp/b9hjUjVAY9C6ufFdD5RIfVzWHQj32pYIfVz
uMxE7dRk+DrHqs0YXhg3+GZdIfVzuF56nQTzeQj6OSznt0POuZD6OXxnwdUM
g0Lq57ChvkXSNjhmjI1ZEvP4WbnxZoXUz4upxxVQP4f9N3ksbyqgfg6fbR0p
XwybS/3RFS7B811d/UW0kPo5fOhEvLx8IfVzWHRR1pXeAurnMDY7eE/goVG3
NSyY+c09zTsLqJ/Dz2QMQi8UUD+HH4VhwVZA/RzWYg5YFFA/hyNa+EXyBdTP
YRehwezTBdTP4XON3Z02BdTP4drZIrtOFVA/h6s+7pSMh5nNHIlSDjvZZTBD
r4D6OTyQqjxzSgH1czg/162rKZ/6Ofyo5uwHBYw7n6tztoEVP/MeSRVQP4db
FEZFJBRQP4e1HD9HNOZTP4eNMo8MdcIKXsdtkmD9f7rHGQv6Ofxd63b3o3zq
57C1/8E1H/Opn8Nq3477N+RTPy/D69ubdyU7n/o5/Pb55Dvn86mfwxv7NDO3
FFA/hz9Gbl0hW0D9vOy/52/4o/DAAf5a8pfvnE/9HNZjfqAF1M/LqGcWUD+H
JwkO9GD90J/GS4OZ3WluPvVzuNI0xGViPvVzOOFi8OefedTP4dWpJyaJYf5F
vVY3JJ5z2OPepya+zKd+Dh8b8+LU4gLq53Dx8ob3pfnUz+FnGmN1ZxZQP4eZ
zdv98PrDNn0usPSGtR+ECqifwwOdX3OZxxP0c2b61A6T7QXUz+HXP4ZZncDj
/3X501oAM6dvLi+gfg5rzZk0siSf+jnzem6eZHnnUz8v57DnFAe2foXjnG+/
koOF+2ItL+VTP4crhMbbl+VTP4e/uq7GNjf1c/iVrPC6LnjjgYV5DvAuyfiW
vjzq58zjrd/6JD6f+jk8jQkL+dTPYZlVShdn5VM/L6fzeeH9X5apV8Cx+tgx
z6d+zjjRA1tU1M9hwdeXR/28gsM+f3Jg5F+Y6TwqcOrLxfpFedTP4c3Xpsdf
y6N+Dt/5IxSlk0f9HP5hpzLSFy5qPT7cFRaPCd6yJo/6eQUdT8qjfg4fuv1q
9/w86udwr9uoH6l51M/hYVPn7tuZR/0cHjNTzFgrj/o5zPzfOo/6eSWHvXuh
5sDLXOrn8Jh07+XOGL+0fZK1OlydqhLQm0f9HL7KC3W0yqN+Dhd6nBD+nUf9
HK5yk7C5hMfTtk038aj87/kF/Ryu+RB790Uu9XPYv1Fqr2Uu9XP4oXzs5Ltw
87bNCyvgfTXeD57mUj+HM14+82DnUj9npt9nuHVXLvXzFxx2+mw/iYpc6ufw
PiYU51I/hxVq1fOac6mfw8/Sn1wTy6V+Dj9eMWfRuRzq5zA3VvhcFBzz5s81
H3jxy0TD0hzq5y+od+ZSP4evPbD8cD2X+jk8szJz0lFMb/76tnst7GD0ekVE
DvVzOKCvXvx3DvXzl1g+//7Swsuhfg7PSey+3QEPvVy4Vx0Wefv1vXIO9XN4
QEpGyjyX+jmsr7y7cHgu9XOYWW6PyaV+DjPHbWIxP2u9bpUvvO5xx9h/udTP
4fWlUT46udTP4UueBwZ7cqifw9zCtnXJcP7adznN8OMdsqI3cqifw9qpgSJV
2dTPq/D3P22qw44c6ufwl83RPWth59UnErRgzyvrArfmUD+H75sbGFXnUD+H
lcx0WkflUD+HL53YVHUZVjAeH+ID2ziH3BmbQ/0cnhcRPyExm/o5vCTp/hrL
HOrncMnR7IiJOdTP4cOSxbZdmF6zaJJoJ2w/PEdqfjb181cc9vvb4j5uWdTP
YQ/3Gu7cLOrn8DfrCe1GcEN+ercejMWK+N4s6uewyc9nD3SyqJ/DK/YZhbRk
Uj9/RefHYvxK7uYGX3j4hl5h4yzq5/A9d3u36kzq58zrGXnl8qIs6ufwqN92
bTFZ1M/hmJ27bFdlUj+HT0z9WaycSf38NdbnCo9ml2ZSP4cVN1/39cqkfg5H
/2zachZev/SvtgmsFmY8j3l+QT+HAzKXPDuTSf0cLhc+u/hkJvVzeJyTj+UG
+O+i4Kkhr+n4Rwb1c1jffIXPxkzq5/Cfpe/4CzOpn8Nu1ctWfcT0cTqLpDvh
4CnMmfjUz6s57BHfWcZmmdTP4TVT9/w+kUn9HH59+s3fvgzq53CDwnKhQxjP
TdU9aQFn3py+pCyT+jnM7Of8zaB+Dm+Qs2ifkUn9HLYetm36Znj//XcO0dX/
vV9BP4f1mQVdJvVzuNdvm//BDOrnzPw38n+pYVw+6cTGXnj2/QUT+zOpn7/B
+u4u/jAzqZ/Dn44FPz+eQf0cfjzdNU8e40Xx45ebMLbT2zI/k/o5vHnZL+Nz
GdTPYd+MkRYBGdTP4ZLhDt97M6ifwzdfY0MS89fPVIxPgs93DUrVZVA/h5cW
3TUIyqB+Dr/+eXAW8/oF/Zx5/u+ZlvvhSzMybgvXcATbdU0Z1M9hfBtXf2RS
P4cvTW/95pZJ/RxedbgyfSWm156+5YJFDZ0vnUH9HMba5OWdDOrnsJV/bHxM
BvVzOO7uC/YsuHlK7+FouDF950rm8xL0c/hKrNLeQxnUz+EXY6Z6r8qgfg53
vuoO8kqnfg7b9shFyWO8P+Lve4laDnskE8IyqJ/DMQ+GAoUyqZ/D79Y/7ZuX
Qf0cNhi9OmgvHBMWXGYDn7TwG7Urg/o5jM3OX13p1M/hH6o5RjMyqJ/DGnKW
loMYNw9ZlJYEb174QZF5PYJ+Dtsf8+KIZFA/r6Xzr9Opn8M9V8b1jE+nfv4W
7/eFfl5ROvVz2Ot5ReSxdOrn8NaxpX8WpVM/hxU05leuTqd+Dq/D5mgkzGLV
j3GEw5fL392ZTv0cZrrbrHTq5/Cxt0lL36dRP4c7M6b0NWA8X+bkYBpc//Pv
Xn469XP4zroRKeHp1M/hUT2XlpmkUz+Hn/oc/D0Cdpae8FWijsMe2rHmRkw6
9XO4KWj3eubzEPRzWFT5nFxsOvVzWFd9qOtiOvVzOH1Nczxjn+uKlq5w9ZG4
mGkZ1M9hy6UFrwPTqZ/X0fnz6dTPYb2vE2czr0eT2W2Emf3iq+nUz+vo/JN0
6uewwmvPfTPSqZ+/w/LaKCjSGm64tGUuC/7Z9u5sdDr1c/hYZonzyzTq53C0
abVuCoytQp4FzOS9+fCVC72THOHjqloms+BeMbsgD9hI/epsUXinz1MZP/hv
s/nNR0+wfhg+50Y0jK/5hjnGF52/OSod/jNZZ/MimC86eL4CXjLtodkCeLS3
vXALvOnH/Qw2fGLYc49e+KCmXLMfHu/jWc0+iXoOe9vUsy6HML5eJMRNBXYI
qjMfATOn2WrBU3dfiXqP6VWFnZxM4NfGa1o7Yb8zL1ttYKaj/HmM9cO/RTtc
4UJ37Fhj3OE0t94HTqn7m/MFrhoasTkEPn/ihqYprOvp/CoJHuQ7V2nBgt1+
OGFC4ugzsMwpvdJaeK78M+PfsOffaKNO2Gq40/zj8Bd3qTzh9xy245beG+fh
jX8OL2PBh7+vdeTAuSfrH6u/p/NjYI2B5Zr68Ga/l8ImcOCJe4kWsEFN9hlb
WLh/nLojfNr0TdwFeP/xk9Ee8AnRhebM51/T26TiB0tZPs2phA2PmYRGw5nK
WILj80r4nTw+He7uWb2FeT75oxP8K+DH37CjgHHvX6dHtzCPn2mVsBbjXYfb
LvW+p/OD4K0964ZLfuCwI6VyxVbARW6PzqjAKedWWz+Dx4zZ8VcLXuMrbdYE
h7ieP2YC6yhhTYbPX+xHxw8bOO1uR8YUjDOnkbrCOaFvE19gHJvj7T5wYsRQ
6ifY+NDU3SEw/9O9j7vg1K7LjUlwxzuTFX2wkvOPbYVw2Mqt6s7wpW9bamrh
YYHWRc1wz4E880740JdhJUthu061CuEGDnsGv3Tet0dYP+z3NWHBP2wfLmjC
uHZHb6F6A11fB3P32bH14aOafGUpWOLr0wwLOGro5Pnh8DGnOQsd4X9f6x/I
w83tN1M8YGzmHLoJm+4dnO0HJ3WczdOGn3y2vxMN96dL/mvH8091fD4tvYGu
P8D49TZNbgUsOH0A7t8TotDy/57f/pPIrV44VR8b2nDlbqdxko0cttw9sR0H
4aWtL6+pwGNP6tzTg2PsF4trwxp/EkcOwdIfud4m8DIHiZHM+/PYNVLIFhZl
LoiB25qd3V0b6fpA2HxnzW8f+JBtaJ8TnNWk5xoCK4T9tJgEq+2I6UyCOUv3
T9GEmf2qQthDPVZ3Ojxkd+RjLXzbYXpCH96vU0O9XSccXpU3oI/xatsV74Sb
sDxkDtDC7A/3NrHggap3EVcw/T0bmSr1JjqfCWa9P2mqDztUtzlpwF7WzcUW
sP41958KMPO7cIQXjxo7XBO22nY/xwPeFM6unQnn101Y6gdLCW2sf/IQ64et
Zx5Fw88cUk6HY/z227b56XB5scoxaVh0y/qEClgx+V6JBcxc19cCP15esPM1
5n/itiOqF9b8sOnkAYwb1ZxXlmzmsE/p2qVaw8mbOoNV4D3Mf7DCG0uWNsx0
xHeYHxulfiYw83cQifHu11OlbOENrOzsNxi3trxy0RU2+inE6oeLX/0YdgG+
2B1sdQTTa1psPR0C36kNqpHG58d8rkmw2YFDUwYwvbj5zKOF8A5zDw9DTH/4
pW93LfwlET9IjDeY9e3vhLmDxtLyGF/9wu6zcAuH/Su0J7sb4w/XP9vFgq19
Z5fVwCqVcxrUYX3mgl9Mz+xG6cMfJiVWK8G95YPVFi10PS6m32m6e4MjPO5c
bikPLn/+/LkHM/+zVVeY72fRWi1jP7jg3J6aLIzzy0IKomG3n9c+h8Oj1wzT
T4f3MiekPMD6odQpvQJmzisdjvmZ8z5aYO9VCqviMf36ksX3e1vo+mo4w5g3
S/Ijnb+G6VWLR8apwEazyxPGwn6rDk3VhitcDsp8w/R/n9aEm8Cx5YukNsAO
K/Un2sLyHP9L2+CqopibrvBU5sAezFwmcwF+nS7llAPHFR65GgIfNpo5eTMs
s+L9iGT4e0PmIubz9CxYca4QXnlr4YV98BfD+KFauFIu2ns7vBEbMJ1w9Jp/
HEu8vlwD91/Crf99nxp5zYdYMLOc/gkHsld3qMObbs9MYJ5fOPe+gz4sM0Yt
xBXery/fYtH63+tjViOOsCDEw8xljR6t/71/5rwiP/hK3CU9ZVgeO0jRcMfv
Lbtj8Pl7ZyqtTYc3MwcaMd611OdZBXyrRe5iOMa3ZnQatsByQi3yWnDRko3Z
vbDxxR/DZ8Pz0jMXS37C/mdL5NYVcMjiaQ9VPtH5aalYP6RdmacNr1diOZnC
Lot+3jOBt39a2ncJrn+8dYYt/PSPy59W2HhhfqQr7BN/8FcoHi/10UylC3AZ
t66ReXwlHb/bIXDO4/ZKT/jSwz7ZZGZ+UymtCMzfo7XdtxCWa/lrqoZxuwfP
JN7CqRV92U/gUs25FzrhYbfDjLpg5jiDSBuHzfpT9q0E859eZ+DJgvV9M93U
YMmU3f3q8OJViopW8LH55Yf14fuD9lfHwM3JWt8t4E2z29VGwKbzQvc5wpKf
knzTUrA8SRrW5tFGx68xzhxW84N3xG7WHglfT6x6Hw2P361TPA0WbJbDXf9a
vMVh+wTe6wqYufycceUscbMW+HewkmwAHn9p/KGyXphrPr30AxyjUbtS8jNe
ryHWzLD0Pf18FZjZvD4BM8txbdiKzQvXg9uwlWACZ8W61lnAWLxo2cJ/rA8U
DcFZce+TXOHHQREKwTBz2fkFeATzhwMzu1UhcKbKFO1OeEhVdkoyXKv2daEM
Xq9TjHtYIXwvKXHUa4xXT2+Z8Ba2XpbZlguzo1cHdML5c3/9jIHvTUsZI9KO
5c+y6skLMT8rSv4KC676Oz+B+f14TfUS04D36yVKycHMeWz6sPWWyNTnmN9q
itmgBewm81DrMZzPe3zcEcbHtMocZjqqB7w3fjCs8z7WD1wfZz+4d7Jz2gAs
qvLtSzTMnJ4+CtM7R2zckw4XTn8WVoXxOqWspgpYu2uR0SqMG4VPs2mBsw7E
GC6DkxWv1vbC05mwiumZ9arkF7oeA/aZtK1SBY4dPneAefzukPzV2vCqySXx
HzBuraD+1AQ2ZQ5UwMXBfga28Ivul82MNbHX7wobMGEKDr+9fdEFmLl8rBAW
ly9ODYGbjOwMguHDQXPnJsOp7Izll+GG8bfuFsLV+hfti+HVt4amv2Ue//VX
lhf8kLWH1wnztyW1G8AqgeWTRL5y2E4sx2PG8FU57SAWPJOTJMp8nr0BoTIa
cOPqo/tF4Z2yojf04a+FrceHw+X++0ZZwksL9fe3Y/5FMq/OO8LnbzW+HoFx
PmeJ8Cl4mVnssnSMM+ex+MF9/1zyveETfuJ90fBg5h3j8/DHsS5u6bCqYut2
HXi9b+23iq90/BvOGMN2aoG7M9oDFfH4qjdiW3th4Xd5F0/BfqPH7JDs4LCL
Vfulc+C/147Wq8BrW8bbmjDfJxbz2vAt1+xadzxe1VWjVybwZqWoWObz0pVM
WGfbQfcPwPTMZVGucOiGnxt/YFxGwsPoAhwZzIlnvn/Pyy25IfAq39X3+fAX
8TXLkuFhJ5sqmPez8VLK48IOOh4P546cqPkWNrQ7+ccN1rjoldgJ50g+vbgC
DhzRPlOkk8NW1ug7cBFmzutjwUEHYhOk4f1iT1Q04B8B1Yd1YWy+hOrD4gtE
1CfBhsMvjLeEVZ8uGBwHJ3h/4zjCC5Kmjn6bjPWD6KbRp+CtzIF22Ptc1iU/
uPHN+2XVmL5LZPrwGNjddMyo1fDWs1fPpMPMxzMZn0eRcM+fCrju43eTGfA8
r23HWmCm+57B9CFCBT96Yd/64MPbMC52Rv2g5Df8Pi67vX6JcZd/fu0qcGnc
gqsZcL1nv702rJx5dC/zeRoPbW80gd8oXjlgDqeeKt5mC+uIdKd7wkqDc2tc
4bglH/c8gS953DK/AGMz+xnz99DzZ6g85Nt/n7+d+x6TZPjzeoXqdrzf0oHy
wkJYVmXUnrUY1z6pzX4Lh40b638I5vaHZnTCu3bZrpqE1y+JHTWRrv9+r8f6
9qWwYKfIylXycPOxV7M1YHsRz2vTYNPeJXf0YeY8nq94vidHI6dZwob35bRm
Y3zqb3GuIzysfecr5vO9fsRF4RS8TvyiyRNM399TG+jHPN8GqT/M98uc1h8D
c5ZhTxHjlT9jr6XD2K1clAkvdRsjXglns3o+TGDWDz+OerfAD6/pb2C+b+Y6
+V5YdUKF9nPYo9vIXfI7Hj8ux3YHHr/tUMJvFXj+1EzdkbD5d1lXbZg5T6MO
0zOnVZnA/pYxQedgta4WR1u4c+biGb9hJqu6wsPETCI2Yf6hzhS7C/BkveSW
HIw7HZj4LgReaHn150KMV3d4bUqGr+1Mi67GOHt/+8tCOH1BnM4ijN/7amb6
Fn7+9eJyHYyz9j0p7oT/pbj/SIa9viivEOnG/sqphDXXYOY+DSxY4tbGWknY
qv3bEg24pcHBehGc77jpkT6c1xi8dCAJ36eo8AJLeKPTb7YGxpn9HEfYpcQl
9jAs2nZV7RT8bcSyeWdg5z09fD+4pxA7znBd6zblGJi5XKYYNtpdEJwO317J
lHqsHz6qsyrhD2WnXGVhBXuOXwssNivtchGen7msvg9mOuIQ3L1zx0XJH3j8
HOsrLExv01w8bDJ8NC5mGvP7Kd4x77Q2LDmVWVNj/dB0a8DkB52PjfHw7f+O
2MIz3n5xXQ2LN+7pdoUvVivvmAAftqvYfwFer6f7aDfc8EH7cwicaTPXVBpe
bRu2KxmeUNU0+Soe/+F70YZCWL/RS9gbVrHZv/UtvIcX9moWpmfuQ9EJX0qd
4hSJ8d5tSzeI/OSwjzPBA975LvI5C2aOGyTA5VtHGWvAsfezWD2JWD/UuRTo
wzd3rmoxwzh/y1s9S7ibt2KNEjz6LTvdEV7SfqplH3xic5z2KZi5XU0r5v9Y
M+a+H3y5rHvUCowzl7XEwNqByTpPMZ7x5kNsOmxRMd59Lqy6aeXUStgmT6e5
BParTghv+X/T/7WUm9gHpy7/WxAIO7z2uCnZw2GfPKCzaSdcZfFx7GQ4x+QV
1xHWfbXmqjacEbxst3YC1g/mqSNWw3fmNO72gWWqJp6zhVl1i8tFYM8NZ4dc
4Y2RHbNb47F+eNF+4gI8Z1iFeQrMnHcbAntL/xE1g3MrnxxKhsfvuOy6F9ZY
r9JRCK+2WXDdDw6suODwFhZZk7iz+x7WD+u6mjvhlDWWzlIY31++yVbkF0dw
3JyP8UeOwnUseG6saOE0jBs+n75RA2YuHz6LcfwVvdCHpa5sqKmD5ct61ljC
IsyCFPZebf3MEU59mG3sCHeVFBieggdln3lZwVtNNLL94Fu+Y07qwEXFnMUx
cHrPXJPdd7F+MB54kA7/1Lv+qRgOebZjXuUvul8ILLaq5F4LbPJ2yt6FsMvT
eTP64G8e+tq2MHNcVPI3ln/DjmqfgI2L/ilOhiNK964vuYP1wwqH29rwgmIb
75kYZ84jXw0z3xPz/JeW6/jawgPb5RXSMX1PfpiEG7xi7aVpJ2E7rDAvwNFn
L9+1g0vz9ouEwotXpqyKg7UNXp9Khm/bf5zVAXNzl/YXwr/2yg3yYEk2//Bb
+JFDoCgz/bGcUd874Z73CbNews16rvtEerE/qHgvIBw2zX77iQW3fnPzeBCH
9YOuwU4N+O/i4f1vYebPXB/W4pnsNMH015eN3WIJx1v5vRSG+zOOvXZk5jdS
bazB9PZLG9afggvOTLe6DzPnwfvBx4OfH9+G6ZcuSVwZA99fd7NLHo5Jk8tP
h3eO3byYeX7pxad0K+FGbtbAcdjjyccnLfA05g8Rblu4VqsPniuLLV/Y/HFq
kmQf3S8EztJR0JgMO04znFoLqz06G6MNSypLW0zB8/lrf5m8Gr783LrxB8aH
HmwIs4X9jIKPj4CZ82jdYBudJW2xMHMewQXm8VPUOiJhtubFMaGwFbODB99L
6bqcDMsPvZKShVkLrMSKYObwH/N6vO5ne72Fd2H14gt3zFMd7Oz77/1ZJV87
LtKP7RPvU0svwcx+CQv+rjln0ki83tlJ1s4asOMy6cITcdTP4YorMnadcdTP
4YNmfxLC4qifw00hMZWj46ifw1+L/Spy46ifw61qbNnncdTPYaV/w88K3aF+
Do884me4JY76Odwbv+/BpDjq57D5qbbx0+Oon8Nzo+fIP4ujfj7w3/ch6OcD
dLw5jvo5PG/Pmk1GcdTP4dLChLMT4qifw18t+8P94qifw87MhZFx1M8H6HzV
WOrn8DuZaY8yYqmfD9Dx+ljq53C16IZe4Tjq53BofZcZ830J+jms+s8/xz2W
+vkfbK/cSV+lE0v9HF7AXMATS/0cHmtj1rAglvo5zB/GSXaOpX7+h+6HFkP9
HF4YnbnJMJb6+R+6P0ss9XP4WshER71Y6ufM/Fcu7vwRQ/0cjvD/sDA7hvo5
vG91yuhVsdTPmfGj2BDEOF/X1rgXniR5ZHNTDPXzvxx2+5OJb2/GUD+HH82T
6AyNoX4Oe4kW3ZgfS/0cVvQvGlwVQ/0cPsrKshCOpX4Onxrmr2AUQ/0cXjxm
xrywGOrnMHNeTHsM9fO/dL+ZGOrnMHM7Lr0Y6uewa2O1q0MM9fO/dL5xDPXz
Qezff+9ZvSWG+jnc8uGvz6UY6udwxowxEg9jqJ/Dw/Na3mXEUD+H3x4z+p4T
Tf0c7siL6uuLon4Oh1y7GeQQTf0cxts0vB9N/RwOfnnDxyKG+jn8ytF1vlgM
9XOYOQ49P5r6Oawt/sF3ZTT1cxh7m9KsaOrnQ1geMhcyRVM/h+sdhZy9oqif
w7seV6prRlM/h680b3yjE039HGZuH9ARRf0ctq0NTsiMon4OTzd4IjIqmvo5
/PVq15U10dTPYe0UjdlTo6mfw1bMDnQ09XN46Z25a5ZGUz+Hs/PGq1pEUz//
h8dzFs/Vj6Z+DjOnp1VFUT+HC34wwZD6OZx6e7m5RDT1c8Yjiza9iKJ+Dofq
tGitiKZ+Dis7BCcPRlE/h8+PXOStHk39HD7p0nxPMZr6OazObNBEUz+H583N
1VsSTf2cGW8SzxqKon4OewV5S5yIon4u5P+/63ejqJ/Db+4Vfz4TRf0cNl1t
8PhWFPVzWGXnufP+UdTP4bSB+yaeUdTP4SaPL5ujo6ifw3ufRrYz35egn8NM
3miLon4Ojwm26d0URf0cTvWw8fkXRf0cDixb2fY3ivo5zJzH9y6K+rmwP5s5
negG7DRBbwoLLip7lRYZRf0cDqsWcV8bRf0cZvbLV0RRP4eZyzNmRlE/h7c6
tmlJRFE/h6Puikd+41M/h6/dXpHVyKd+Di9iTnTlUz+HdzMXnPGpn8PG61QP
ykVRP4cnt79SH+BTP4fX2/TPquRTPxfxZz9sStb6zqd+DtcskL/exqd+Ds9+
+MH5AZ/6OaywB2vIKOrn8CgfNynNKOrnsOB+QVHUz2EJwQES6uewxnn2HJco
6ufwmSozvm8U9XP4aV70rgo+9XP46ty6lvNR1M/hvkPYYYuifj4M77/o0BGh
KOrnsOnYI8rM70nQz5lxrR8nivjUz+HJwvyyED71c5j5na7iUz+HsRnq6M+n
fg4LLt/nUz+Hmeu6DfjUz+EIq2W/jPnUz+HHVftS70dSP4fv/ozry+FTP4eD
Vffry/Opn8PM5T57+dTPRf3ZVcImtY/51M/hiM/p38/xqZ/DzOlntnzq5zBz
HZcEn/o5rLdtxAh3PvVzeApzQwI+9XP4WN1E6at86ufwPuP6Xe186uew0LJI
wyN86ufM8wlO0KB+Di+/k3XxEZ/6OSw4f5xP/Xw4fp/jHJPv8Kmfw9ts0z7o
8KmfwxKGJ5SZz1vQz+Gtu16I8/jUz2GxNUeE5/Kpn8PPUzmbPPjUz+G8K9ln
tfjUz2HmOhAun/o5LDiezKd+Dl+P/7tgAp/6ObznvT4rkk/9HD633u3HFD71
c9jB3jdjJJ/6uZi/4L5k+/jUz8X+e7x5PxX/asHRe8Y8EOFTP4clXvVOPMun
fg6P13CaJ8Wnfg7PWTZXToFP/Ry+rXHOifl+Bf0cbmiU8L8TSf0cZm7ftYtP
/RyexVy4GEX9HG63v/PLk0/9HL43ddWSYXzq5yP8/3f9Pp/6OfzB5fL1j5HU
z2HB+eN86uew4P5WkdTPYcXD4hc+RFI/h62ZG1hEUj+HgzsiYoX51M/hmB19
F4MiqZ/De5hgwKd+Dr8ehQ8okvo5LLh/VST1c3iS58L3KXzq57DgdrGR1M9H
+rP7x7Q/TuJTP4e7mgefDEZSP4cF1yfwqZ/DWRtreMGR1M9hxSkH103nUz9n
5md6DJ/6OTN/w5om5u9b0M/h9lUFM9341M/h3eMlE9P41M/hlac4S/dHUj+H
vY2MQtdFUj+HC+zvbreMpH4u7s8eqbz6wUce9XPYN+dB3PpI6ufwzv6fB/Ii
qZ/DzO0VFkRSP4f/+E1ZEB9J/RwW3D4xkvo5fOPyv6WRkdTP4dZdx7w4kdTP
YWZ1sJxP/ZyZXgEfeCT1c1i/2Sq+KZL6OZw/boxaCFxnpRTVCysxNwCOpH4+
yv9/xx8jqZ/DaxQ//toeSf0c3qRWNRgaSf0cDhF1NuZHUj+HGybWqjPvV9DP
Yea8+MJI6ueMx/rO5UVSP4eZ27sERlI/h61bxb3DIqmfM+OxrSMSI6mfM69H
v6njTST1c1jQdyKpn0v4/+/+YpHUz2HsNnl/i6R+Dn+wjMqvjaR+DjP3EWF+
/4J+Dl8y2N76IpL6ObxJcIMi6udwht3wvoN86ufw9U/FpczyTdDPYXnmxguR
1M/hVAmxmnoe9XNYcH0Bj/o5LLiegUf9HBYcj4+kfi6J9X+cvLkRj/o5bD7r
8QPm703Qz+FCO+yZ86ifw02nNd7e51E/h9PuWfm95FE/hxtDpaOzeNTPYeb2
T/d41M/hwx3ccTU86ucw01EquNTPYWd18x37edTPYVMnx2HJPOrnsKDX8aif
S/mzv96YJ7k5kvo5bMeeW5/GpX4Oy0iZf5eNpH4OTxyPNSuP+jnMLJcLedTP
YZXgE66mPOrnUv+9X0E/hwV9ikf9HF7HXFjKo34Oh2pJXf7Eo34On3mCD4hH
/Rw+mNt2QTqS+jl86FHafF0e9fPR+P78Akvf8aifw8oRvmGPedTP4XcNb5WY
z1fQz2FBj+FRP4cFPYxH/RwW3O+cR/0cDvPyu6XNo34Ovzms+/IIj/o5Mx5+
bJcBj/o5PDHu6ukIHvVz2EAKe9Y86ufwluietXN51M/H+LMXLoyZMQvmLhg6
xYJ/quCXwKN+Dnu9ONm3gEf9HPZzx54sj/o5bKnoqlnPpX4OP1DKXivLo34O
OzE3XOFRP4flhk0LZvOon8OC++dxqZ/DnWe+XpbnUT9nXOVTUMWlfg4zt7dw
5lE/h9MdbPitXOrnY/3Z3d/Dh5XxqJ/DbTHli5jnF/RzWNA/uNTP4R/HuuLm
86ifw1sacj+u5FE/h5njAhwu9XPYvvVW3gQe9XM43OPk/jIu9XNYcD8+HvVz
2PTswqgNPOrnMBZbaje51M9hl09Wbme41M+l/dm3CrdIM9+3oJ/DQ6+Pt6vy
qJ/DzHW96lzq5zCzX8fML+jn8MICqb6/XOrnsOB+g1zq5/CFfIevjVzq53D9
D7+AHi71c/j594iDXC71c9grMHG7Ao/6Ofz+RUCYJ5f6OXxW8d/ws1zq5/DD
/J4sHy7183H/fb6Cfg4zl1/v5VE/h4PM8pqG86ifj/vv8QT9HL4j82JFLZf6
OazRK5JqyKN+DodXyEV7c6mfw4J+xqV+DluUvRmYwqN+Dj+X8lkSz6V+Dk9h
LnDjUj9n5rfHDgeX+rkM9n8cHgeWcKmfwwuZFQKX+jnjwbc3mN+7oJ/Dqs5n
bndxqZ/DQZHWE3O41M9l/vu8Bf0cFtz/kUf9HD6ySaKD+bwE/RzeV3XgkjWX
+jmc677qmjiP+jmsy1x4yKV+DgvuN8+lfs48nyfeEZf6uaw/+yhzoIxL/Rzu
GdJfFwQ7SH2w0oaZ3ctCLvVz2f+WP4J+ztj+XtlMHvVz2O6bP1+IR/0cFvRl
HvVzeJZJ+Nc/XOrn8IA6c8dJ6udwzR+8EC71c3gRb6zwBS71c3iGDHOHHern
ctg/Kfn4mln/CPo5LLifEY/6OVw/y3aWJI/6OXyMudECl/o5fFcjovUEl/o5
/P5E8+JtXOrnsIm6xXMDLvVzuf9+D4J+Di8+LTNKmkv9HBZi/uNSP4eDy1vm
BUVQP4cFvS2C+jncELXXTCuC+jnLn/0r3Wh7fAT1c3iP9+MRk7nUz2HHk5fu
r42gfg4rlrTqR0VQP4e59Y+6NkRQP4ePSzFnbFI/hz9ZX75XGk79HBZcTxZB
/Rwu4rj2Lg6nfg4zl3u6hVM/h5nL38+HUz+HOVjdSYdTPx+P7QVLhdCL4dTP
4fpwlfvvw6ifw+79Yaqa4dTP4cPMDTjDqZ/Dsuz5Kfbh1M/hB6LywnLh1M9h
5vKbSeHUz+GFV882dodRP4dNmQv+wqmfwxbDytvqw6ifw3ufSeWEhFM/h9/5
bBi7LJz6Ofxmo9dWyXDq5xOwvAuofZgVRv0cFlyfFUb9HF5+V812dxj1c/il
/4I7vDDq5/BsJmCHUT+HmX+OZEsY9XP4s8wJzuEw6udwUHRYcFkY9XN4acP6
a7fCqZ/DucPfpniEUT+HmcPDb8Kon8PMfW8qQ6mfy/uz/e+c3WASRv0c/qa/
QHFJGPVz+GyTdYFkGPVzeP0W0xoZePbnrPmW8Jqk8qerQ6mfw9tGuprlh1I/
h8dXT4kMCqV+Dj/kL1qlGEb9HOYrS8U+D6N+zjzfkOGNCWHUz2F8TNfjQ6mf
w8ErshpfhVI/h9XS5/xtDKV+PtGffcDq87ndodTP4e/zOkP+hFA/h5l/rsQo
lPo5LOirodTPYWa7sSCU+jnMXMd5NJT6ORxihSVuKPVzOOC3mB3z/gT9HBbc
nyiE+jn89d+kT2Uh1M/hlDkH+cKh1M/hEr+K3OIQ6ucK+D21Pzh4Lpj6OZx8
5I70wG3q5zBzNZzfberncMCalvG2t6mfwytfvS1pDKJ+DtsyO9y3qJ/DI5Ns
6g4FUT+Hmdu1ut+ifg4P3Tbw2H6L+jm88f3UkHuB1M/h5kRbo5W3qJ/DW1/P
SCsIpH4O99f8KP0VSP18kj87SXzvNYNb1M/ha4HDdF8HUj+HmdPhmgKpn8PB
bOkrEwKpn8PHq/J3ywVSP4d7OU8dFW9SP4djDV4uO3OT+jk8V6tmb9RN6uew
TPW2YdtuUj+HpZzfNJ66Sf0cZrarsm5SP4fFmBtrBVI/V8T2vOyWfWoYr1mb
/ZYFb+jJfbb9JvVzWF7pz5ZZN6mfw5Gnz16Ru0n9HHY2GV1bHUD9HFZgDjQH
UD+HbZkNkgDq53D4i6/rm/2pn8PM6Y5TAqifw3JPWWcnBVA/hy1Fdo6bE0D9
HO7PMj3925/6ObxccdOTVn/q50rY3/8+9ul6f+rnMPPPp+gGUD+HmU7xz5/6
Oey+4N/nkADq57DPojdFBwKon8O9mwdeDL9J/Ry+IxfTpR1A/RwW3I8jgPo5
bCdlNtEpgPo5nFT1/ohOAPVzeMGwm91d/tTP4Q4ZLPADqJ8r+7P/r6k7j6fi
+/8AXkgbKiraoyxFi4QW6kqlKFRotUQl0kqLspaizL2DKyVLi6JVqHyESgtp
pT1Kq2gR0mItv9d7fufxuN8/n48zd5s7c94z85o5p33Yk6NPpCw/h20pUIxl
+TmcO8YzWz+W5edwT830xCtSlp9TOw3vL2X5OUz7yctYlp/DwviZsSw/h9fT
iWssy89hYTzQWJafw3QdOimW5efwYa3wiAQpy8/h8L5lDxulLD+HD84NWd4s
Zfn5UPS326Rvj0lZfj5U9v8K+Tn8MW3j+iApy8/hNf85r06Xsvwc/jU/0/C8
lOXn8EbhgjXLz4ey659Slp/DO4c8y3grZfk5tffT8F8sZfk5TOcRqVKWn9Pn
T6j3vixl+Tlc9CZyTLmU5eeaUuG5/mGxLD+HL63V6HRdyvJzTXb9Fo4ffevr
VDjm3Og0BSyvkK6/ygEu5Or/DIXXj5K+Xw33oQew4fKzLcsC4S0mlYf7wTMM
3F9Gwy3TcSKB96PHOlI12fXJmD7Cc4m58K/1B/7mon3P6YPWJfCJXb+DVeAf
IzoUfaTXN8jVpMDOpzwtmmBhfiq8f7FeSb6SFo7faUBItBudNJmgCbeLLq+l
9ZWsm3zBGFbP/6w/C+6a1mmMNRx+THS4GPbTWXvaRYvlK/DbE0+1fWHxyJs5
A/D+1tpmR8O1WJ6C9kvHUwYmwrVdVV9VwEOHdz+YAX8/FPVcA8tzKZvUCmHh
/nu4UatcUgYP1N3tz2N592MW3WrhUY9vTS6AH2ie2i03DP/XvsiUTTAdF6vD
o7e0nh0HpwzdFqAP0+VJLZimjZoK0/DbX2H/IVa+DrAddSRwZXJ67Wr4+Akc
CMF0X38gLNwvD+clBX6KhhWpI4DpukQqLNwvD0cnznmdC9c5xX02gNsGXFxY
Ahv1neupC3smDHjyEaZ5F07j/0N3b9sE7zObnbsKpnk7lIZLRfnmXTo2w3QZ
SxOufK3zWh+vV4u/XGAM231x+3sYDtLQNLOGt1GhwPI075ULPIUmTEC7o3r9
OF+424otfak/KIhbmB4OZ5jNsouG9fteG5EI+9CFAzhuv86JDPjBsncNi2Bh
mCnYtcvEOuoffWJ/J5TR+9OArPALNWf1WrhleVg97X80z6CcNssP4HRVAxV1
ePr87tpSmJ5L0Ydp9/kF031fIlh4vgGui3IPcYBrdZpSv8D0HO5q2DK6tro3
todC3nBrICyMX4PfS9MsRMMZpobDaf0mSDqsS4XtYtLjA2Cqa7nwV+2icX+x
/EZxyYoSeNVvlf8sqT7QNCHasv5iFpe8tAkesf2dRwaWp+uQSjr4/+jCPNWH
yLXzNWG956cazOG93Z49MKZ2+37tU2B6TNcazn+4p80Idu16/JaLDru+DtM4
xL5wx6uv8jfi/Y27+OaFwz5LY9HtoD6El5skwoovXj9qR7tS52lZGfD0sSqj
B1F92HNqVCFsEx2gHYX2D516nSqDX3bv5NOZ6sPubcNr4QgP59cz4RyFd4fl
dKWi7NxE1Z7wsDCrAeqwxhSt1Ol4vUT+fJw+fKToSrMy1YedfVVFsE/WTPPp
MN3X6wCH/TzlsR/Ll4R+6uIFC89/wJM7zg0LhGlcPzksnxpysT0anjGr4uFV
tPfqMHBHqi7Lc+CA4F1/cqkdx713YRqHsQSmHC0QpmGdPtL3wXrgYJpXqklX
tv3rBWpWKumhP0K1GEv1oS3CVROm4S/qsPy/HfXlxrAwfg7s3brQyRrepHHf
VZPqw/Zrj1zggXGKQQ5UH1p05mLHFhVvi7XehuXP+EuKw+FvVR/W74BpHodE
PZb3wKHbnK9lwPtHzvsTB9c03ppUSK8vmZmeAONwMrsMVn2ZuMsTvvFHalgL
D37j6zYRpn5JbgT6C7sOONRBffjtrqc+Qra+FDbfTdEfIfs8ug9JBMt5jlhs
C5f7xh9ygK/cWpTqCtNzdl5wcKOkvxqcsWl1dCA8p8gwxpzqQ0OJUgzcGjfR
uS/Vh42mEamwMD4U2uk6YN4Idn0fdt6gGFwC+1MQARfXrW35CDv3v1ZvDRut
f7a5CZ7fLffK8WjUh1qzH0ojpaLOX2OtTNHedd1xH0246lNGqwTtft+7fzaG
s44m/A1F+1sfXw9rmG7fpPVlXVP+xmWkrD+lcWp84XXr5tgtQvvQb6eehcM0
b99YmPPuNS8RPvoHJw5w45dt9zPgc2suDvyMz3P3emdVCI/saNhVHe0PPlvd
LIPvVPexo/VB87zVwoPDr7f1gVOq++bK6WN/9BGF5cA0L4A6nOBLDzyjPuCH
6MN0H1YL3r9y5VwDEey/0NxtMNrtPl1Mc4B367mWToPzVgwc5gXPXLp/+h8s
r1O5KzkQ3qZ7ePArtEd7fOsXA9P0CLNheg49FVYbOSF/KOzpntszDxaeH6L6
8F6TK4Hjuji0U7v58r2dK+E/JU9CLKg+vKvf2QTTeZQqrOa26J+SgVR0N3JO
wXl8fvDba/6aMA0/nAx/ddH9bQznFJs7V8CObyQbrOEQugAJFzj/+eYCC+Nx
R6E+VDh7+sJmwoUF1IdlhR/C4c2aTsFhcMfXBi6JZAUcQcLUj2XA8qI+puvg
F+WtDoWw1cCsUD942hKP0jJYeF4HTi+7a1NrwK7nw/0Wj7stN0oqOoDTpWw4
7GX8NHW4zXhxCq1vmudEH5azthTT+l7yYvVEEcyFZSfaYPlCp9KLDvDg6+LY
UVQfnpuO9YLHhiU2tqOd5rELhIXxzGHFZ4q6MTCdrufD9FhrKnzxS5d3q+CK
J88G5cEhPVzyLsKzFpjHl8ALz2ulyFN9eHy8dyVcZebhmoV2ygWb4Jwh9QUd
0L73kW935dFSkUfIdDU9+Jf9qz2a8BC1EQ+qsDyNY2kCX13Nqz+G79qdDrSG
aXiB2bBxSa9mF/hmfS9Dbbz+iK2/ny/sNSD4GH2e0sN3deFw1ZYxjXfgrXNn
rUmEXWjCEfjD/fNVGfR+D48qOcI0D17haNn2n3MvqKIMpnE5Y9BO41DWwsL4
WrDk7tyncmOkIm2ttsgjcPPsS3bqsPGOI3008PoVdwbe0x8j6w9KZoXNFJGF
E3bUh+Jv1x1gzrO0dCqcarXA3Aves+F+li7c63ZuTiBc8uezciMcMFNrfAws
PA8BVxfuPZ8KC8/zwDROTh48MN7qnxu2T+oHS+A5x8cn3Ea73vQCzUpYGJ8e
lt7UTWqCbQOH+ldjeZpnQ3kstufdy055ot0bHbQmPDRrllod2p9ZuPQwgS8u
2lepj3bR9cJ91rB2useyjfAZ0ShFVzg9yCdmCNy3IDbUF55NF+7x+tCpbW3h
sF1JXuYRuOaqx7ZEWFOTnhBCfZhy72cGTNPfPYeFYTfp9cnfWjfAo3EAWAbT
47ud8P7x+R1X1cL085ajXcHM672cIer5lYqYgfD6vNJl6vCjkqff+mL58kkT
XurDoRdiDWj9zsg9vEAE29YcDTyL5TMmdi5xgL/X+fBv4AGX11l7wX//bH6X
iOXpPDfQULZ+aN7lGFj3uLFiEpZ3Nj2Rn2rI8i+0F2crTciDK7otN45DuxEN
Yw8fmEAjiqM+XHo1uhLeEf7q6HK4q7Hl6SZYv3xgtQnVh4untZXHyf6ft0aq
RzXHsbwP7XRfhsk4Wf9yadz7A9ZwzOIrN79jefrfXGHh+TC0c4YZEl+Yhq/4
jPbGDPVuEeNYHkn1YWzw7kS4Iq64kyfaH5yv6pAJUxzbEe0TxtgGFNL79f09
uxbtKemXGstg4fkfGEdhvrXwC+8eO47CFJPLGUn/f/4ouNKgxksdjhnyQ5/+
X7uzCz7pwwWLreOkcJ5+npsIfnn4VrUtrHNG67UDbLe/rt9eOHrkvoVe8OnA
SYON4LZTPx4HwtRPL4GFwwD436Gz83rg+z4+WXAnFaZxqn+hneZNzoO7mvZz
3IP2k2l8QQk84HdPMf0eNd3GyZVw/z18xAiqD6ku/zXBt2JnHTtA9QHHycrj
cbx568GpFVje8cSodM3xLD+m+jB8/wgT+NolNW1NWP9423FreMDIouYELB83
bMVQ1/EsD4LpNjNfmJ4ezIN9tIzUI+AN39Ylf4VfHD0UkwhLi6cUZ8HTNOVU
MmHdcLtJ0XD6Ea+9hfC9FROSaf/qN/SRQjksfz+gM/UnYYcnhNTCq3w+rwpG
e93gI61yxjh/XXpHIoaXJHfeqg5/NOlfsBQuHLS+QR+W3B8WPBamcZVEcO2D
9QdXwwkDp3xxgGk7ngorJp5Y4QVPlQtuauZRHwYovws0lv1fFYf8lsbAdJ8u
eVb/189T4TNdj9XKw3Qfah4c2mnsynfw4H5nHpTA0+2NtxvDew+qzq6Edxk/
TB0G/1LffqsJRhkPoO/reuD9VGUTqajPLdGLq/DdvrPzNOHXOYVtr2F6jsfE
RLa+0StnWcOKR+bl/sL3VdofPMoV7itMtIv60Lv6pC98+M4///7wB6nt8Ah4
Z4d+k7bA9FxuIhyfiw0VzokZNCATpsvpa+FhqrvjCmGn/Gj/Srw/zctZbiJb
H809HcS18KCqe90z0E6ngfKmUlGn3l+/0O+jcabUYRoHWBOezO9r14fpOsEL
LJ+q0rBdBNO8ZHfgXpLFfxxgTYVKm5NYPkD5+kYvmMb1fQRXc3rfA+H26rGu
LjDdlhMDfzydVbeP6kNk48dU2KgtbYAerNfd1TXPlOW3sHRfUXkJLIyHSPWh
62inSji7h/+9Z/h87737HzXR8q6aviupPnT5O0d5An7f2Xbfg2gXRawo1oT3
P3+rGgKf6Xzf0gRujfXIyoH7hhtds4adAtOz3eFQxYRJrvCJvG8+xXDNbrls
X7jySFh8Nkzj8ETAwvN68I2wR2cT4QeZ+WcGU31QmKiXCb986u/Qhvb4XUdS
CuF6u1OqK2EF+S5DyuElPejOaNSHnesP1U5g9zNQfej4oo/8RKyftrl609E+
I3RKtDrcU65B24HqQ4dUJQO41TzTdj/eb0CIcoQIXup/p53+7z3tfvKO8KHh
cbF58I+g10FesJYwEQ7qwz/LlkC4OfSMWShM80zG0OfRfChUH/6q/kiF15q9
dP8Pr6f7AvLg9rvW0vlo79r2vroEpuFQUmG/HbM9KuFhFSUjaH29bcl40wTT
cwHTqD5s11iiPInlpVj+UnPwM03YTdFj+jGqD/7V9ibwGpoYCOaabO9bw8J8
hlQftmZbucJ0HwT1B+6Ng276wn0crz1upvqwZfeUiEksX4Yn/Km5nAjrzfLZ
2oPqw2YH48xJsv5B5XdeRiFs8KxT/n2qD37DDMrhvO6xvRdRffi5L60W1qEJ
rfD97X0btOQnS0Xhay6FX6H60LA4WR3WzVdIm0L1YdP1fgbwtpHvkqvx/tE/
9PaLYOr+NlJ92BDV0xGuNJTf/wPtnvWNkV7w9LTqCvo8mhc6CB4Vp9VsTfWh
rmhnDPx44tRCer3w2Mhk2fdVq93vnwcnvbRsXUT1Ye3fXyWTZfX9a82KDZXw
uMEnVJOpPvjc/9YEu9uW6oTj8wu+GXkqm2H9Dq8beJfOH3AYpglL5bq7keO+
yrmYwLOtJh6cS/XB27vMGt4ZfcA4k+rDl0cOrvBo7I7v8H44vC/1hTPuYYel
+vD5iE0EbK28toMJ1QfPLrcT4bzLTa/o+/SrXj8tkz5fukGTh8NWvbhSCN+2
Md1rQfXh05SJ5bDb7eDQoVQfVqZerIVjcbhlSPWhUnmsvDn6R8dV1t/w+WNX
bD6jbi7rfxI+vtYxgAfkTf9N9Z02MxEcsSp52QKYHhNwhLfFL085i9dXLFeL
9zKXHT/Ner+9dxBs6TjnxGGqD24f+Bh47/fajrlYfvC72d3TYOuAWoVWmObl
yIMpd82n+vBGQ64UVoqZcu4Y2l1dQgIrYWE+HvhuRXVTE9yi/eHcT9jY2c5P
eYpUlOnds2oLTDm4Jjxogud0L6oPywavMYGnuMwKD6f68Gp3lTV8SKoeT/3Z
hyXfl7vC9FxXDTy33KHCF6ZxlztTfVicvygCHqG5yHEM2oeVDXuaCD+coDxv
N9WHRZF2mVNk2wflZIXw3uXhhl+oPixcMrMcfqKqnxINlz6/fr0Wfty+aRQd
70x2GmEuPxXbBxfSzQpOfRaVow7nHWitpP5cyM9hYb4hnuXncCCdiESx/Bx2
pBvio1h+DtuP7+FGnyfk57AwXivP8nNYeD44iuXnMA0PQ/VUyM/h5RseDPrL
s/wcHkQ3jvMsP4clHcu+VfAsP5/K7l+KYvm5SCqi0VS6RrH8HKbTaTq+F/Jz
OKi9qnAvz/JzmK575fMsP4ej1lgWTuBZfg4L80VFsfwcXrq8xcUyiuXnItnx
hZCfw/nDPC5RfyXk5yLZ+hTyc1p+/sVNY6JYfg5fWuB7+XoUy88t0J/oHv21
O4rl57DlhFVldHwr5Ofw2/UXP+7hWX4O7+959vQBnuXncPYq/TH0+UJ+DtNz
J9S/C/k5/Cko/JiIZ/k57Pl8vqicZ/m5hez/FPJzePrrRGvFKJafw4P4fic5
nuXnMI2j/Jtn+Tmc+iRX2Ztn+fk0qWh8Y1T9FZ7l57DwPHwUy89h9Hal1B8I
+TmMbsquimf5OUzXyS7wLD+fJlu/Qn4OL28bX/uAZ/k53NH4ks85nuXn9Pl0
wx7P8vNpsv1JyM//5/OE/Bz+HeJfHMuz/NxStr8J+Tm87qZel8E8y8/h2KMj
Ux/zLD+HV13ddXhCFMvP4ewjjUU9o1h+DtPjlp95lp//T7uQn8NXbuxs7ciz
/Bx+Vzb4ynsJy8/hjmo5m015lp9byvoTIT+H6bk9fZ7l5/Cmvn8u3uRZfj4d
vy/JNfYIz/JzmI5L6HxXyM/hpRf2H6DjHyE/hxMW23Sk/kzIz+F9HdK2/pCw
/BzeHTh5bxee5edw1srmXCWe5eewYs7QpXE8y89htcvvlP5JWH4O0/tM41l+
Dp9RiLwZz7P8HI7C2dR0nuXnM6Qims7DkWf5OSyM/8yz/BzGbjKggWf5OVx8
6ah7Is/yc1r++46nrjzLz2Ecxp9fxrP8HP69+rQu9e9Cfg7T4/bfJSw/h1cP
ezF3BM/yc/hsVIOUtnchP4et6/eMHxnF8nPYpzN6xiiWn8Pr6MY5CcvPZ8rO
Z4T8HKb7JrfxLD+H385/qL6DZ/k5LIx/wLP8HE7YYvjAj2f5OdyZThR5lp/D
kTRdmITl53C9D/9mA8/yc3j4k6NPfkpYfg770gCKPMvP4Tlpmwc8lbD8HH6a
HONLx9tCfm4lW/9Cfg4b2Vo6vOdZfg7Pa5lW7M+z/BwWxiPnWX4On6k+3ijm
WX4O033Y5RKWn8OtZ8ctWMKz/By2Me8+jd5PyM/hSTH3gmfxLD+H50z41bcH
z/JzWJjvjWf5OUyPk+dIWH5uJfv/hPx8llT0dXNkwSKe5eew2ih/s1E8y8/h
hCHBXvN4lp/DwnjpPMvPyd671B7xLD+HZ8zsPHw5z/Jz2K/ufcxHCcvPYbou
2yBh+TmssWPM1dU8y8/hZzS8koTl57AwnIiE5edwo1lw+UkJy89nS0V/+yYZ
XJKw/JzcnO12SsLyc/jHZbWaaxKWn8PKGyyyDXiWn8P9zOa0VklYfg7TOPFm
PMvP4WG/k+9SfyDk57BqmP4Re57l5zBNn9KbZ/k5bJOZsvEkz/JzuFX+U3Yg
z/JzGN1SQI2E5efw5SLPrGAJy8+t0Z883X7tkYTl5/CPUWcH1ElYfg7fNX31
+qCE5efwgc3tiyIkLD+H5WiCKQnLz+GZDxbeuS1h+Tmc6qr1ZhLP8nNr2f4u
5OewCT04L2H5OUzdo52E5efw9gEJg2j9Cvk5PH6V6u+dPMvPbbD90cRgPMvP
4Sv9jF21eZafw/0+xR+4KWH5OUyHT9Q/Cfk5/MM6prpFwvJzWDiQ51l+Du9b
SBOIs/zcRtbfCvk5LZ96ycuHZ/k5vFbim0D7v5Cf0/dps5X241l+Dv/ttaej
jYTl53D094CpxhKWn8/B9vdp6vG3EpafwzeDc0PleJafw613NIas4ll+Du/e
NtyF1r+Qn8Pvf3x33iVh+TlM80zESVh+DptEx3dfJmH5+RxZvRXyc5im+zws
Yfk5XH91pDr1V0J+DneYdP+AehTLz2FRWM6mPxKWn8+VinIWVp3LlbD8HO78
/dltS57l57AwXyXP8nM4dZqZKh0vCPk5TMPf0e8V8nP4U7e6Tb14lp/DM+mG
a57l5zDNW0yfL+Tn8EIFuoLG8nNYGD9GwvJzuOSXqke8hOXncDQNfyJh+flc
2fGpkJ/byvZ3IT+H7467lTlawvLz/2kX8nN4Mg14JWH5OZz2MOVDu4Tl57ay
3yfk57ay9Sfk5/Ce6hPuHhKWn8M4uyjRl7D8HPYSW+iGSVh+Dnf5fDWxTMLy
c3g+PVghYfm5HfbXRf3EARKWn8M0D9tACcvP4ZHnrml34Fl+Dl+NyPb4KmH5
OexxYdizrRKWn8P03GtnnuXnsK/H9huqPMvP4XMpp7sek7D8HK5v+pNuwbP8
HN6+aW7ofQnLz+1k54NCfm4nOx4R8nN4v94Om4k8y8/t0Z8uWPqV6q+Qn8PL
Ft7vsp5n+Tn85+AsLxOe5efwzec+n6g/EPJzuAq711UJy8/hv69LY5MkLD+H
ubn6u0USlp/by/YHIT+H6Xcr8yw/hy+vv2RL+5OQn8P7/Kam0fcT8nN7WX0T
8vN56L+ffq+h40chP4eHxz+b/FrC8nOY6sI2CcvP4QVdKlWtJCw/h0dGlS3+
JWH5OVwV52T5QcLy83my7VHIz+HglEGmbRKWn8O9ndWDNkhYfg5vHhLyVEfC
8nP4vU7K3bESlp/DdBy2T8Lyc7igdNjMEjHLz+fL3k/Iz2G/zplGuyUsP4dD
QoeK9khYfg7v6LX29lMxy8/hLh0k5jskLD+Hpz0yC5khYfk5XKvrEXBQzPJz
uHAzp0/7n5Cfw5c15L9NkLD8HH495vBZDQnLz+H3+4eX/Baz/JzeH8exr8Qs
P18gFenQg/Bilp/D7w9NbnGVsPwcXtNjx9EQMcvP4cUtpZ3o/YT8HO5EHZOY
5efw8wGXbvwSs/x8gez3Cvk5/Nlb/88BMcvP4Y33s3RDxSw/h2me13Axy8/h
gLr1pS5ilp/DNJ1dHzHLz+GXo9dOMBCz/NxBKkpfcXvmUAnLz2F6rnK8hOXn
8GY6wRez/BymeQLVJCw/h2k67mNilp/D57v8+y9GzPJzWN7S6b/tEpafw9Hd
PLpbSFh+Ds++3DpwiJjl53CK9MTzVjHLz+F7l3sv3C9m+TkckRw7W1nM8nNH
qahCe6PTdDHLz+FVx98smChm+Tl8fdDJBYPFLD93ZPfDi1l+7ijbX4T8HF5x
r2FzPwnLzx1l/7+Qn8M07slNMcvPYXoOM0DM8nP4dNJybxsxy8/hF/beY2j9
CPk5/PnwO/cZYpafO8r+TyE/d5IKuQL9f0J+Dg/Uq7edImb5Oay5uEBhnZjl
57DWmaXmumKWn8NLn+R/7C1m+TmcYvZzE22vQn7uxJ7HELP8HKbr6o5ilp/T
+w/55eMkZvm5k2z/EPJzuK5o540jHMvPYZoXdK2Y5ecLpSKK65eLWX4OH994
8u1uMcvPYbuM9kmmYpafw317K67sL2b5OXx/u2Gsmpjl5wtl27OQn8NaN0e+
KeZYfk7tj/cqLBCz/By+VGg8RSpm+TkszLcsZvk5vGvtLWkFx/Jz+PaVZmX6
PCE/hzU/6T6j9S3k54ukopZap7jPHMvPYcrZPMUsP4cn0gSGHMvPYRw2tJuJ
WX4OC/P7cCw/XyRbn0J+Do/TrIo5LWb5ObyBJkqUsPz8fz5PyM/h4unWF/w5
lp/DPaMPbTEUs/wcVm/osu44x/Lzxdi+Jo83mClm+TlMcYObmOXnsBJdYOBY
fg7bDcE341h+DtPltQ0cy89hc5qAV8zyc5jGCWnmWH4Oz/3VrDdMwvJzmEan
/c2x/BxuX/zz4xgxy88Xy/5PIT+HN9EDOxzLz+GWRxvuvuZYfr4E+0PtsP90
xCw/hzPkqzk9McvPYYPs2TM8xCw/h8+40MyiLD9fIvt/hfwcXq4+o0cAx/Jz
GNXrXynH8nOYxqWYwLH8HPahAWM4lp/DwvxHHMvP4YjQ9MCOYpafw3Q7r5GY
5edLpaJsq/U5PMfyc/is3CUNM47l5/B/I/fW7OJYfg4L81NzLD+HJfsPemqL
WX6+VPb7hfx8qay+CPk5zA/8osRxLD+HHy4YtMmIY/k5POqhRpWCmOXnS2Xr
V8jPYWsacJNj+Tk8oUyxViRm+fkybE8XDqxNE7P8HFZwUhmVJWb5OZxxp//v
nmKWn8O612boUv8o5OewYdYKyScxy8/hVXMN6qleCfk5bLlhWdFcMcvPYZq+
a72Y5efwI7mL51aJWX7+P8sL+TksUejv85Vj+TkszG8uZvm5s/T/51/iWH4O
L2/fvK6cY/m5s2z9Cvk53I0m6BGz/Byun/81ZiPH8nN4UsnLAz4cy8/h/CiV
Hss5lp/DO8+mObmKWX4Otxw4Pq6QY/k5TMNBzBez/BzOHnNEvZZj+TmcZ7mv
o6qY5edknePGimKWn7vg92jfm03fV8jP4RnlRYdPciw/hztVuDzWELP8HL6d
8+EDtQv5OSzMF8+x/Bye3nYzjuqnkJ/DRuOTu1B/J+Tn8CBsXvkcy8/hiU/r
bjznWH4O07gfbziWn8NaFESIWX4OO/y7lL9JzPJzV6loStwUPwsxy8/hiJdu
74eLWX4Or7p+awjVTyE/h3P/dPp1Q8zyc7iv7eM26g+F/BzeNqP+2n6O5edw
UP/GKlOO5edw/rap665xLD+HR337l0nbq5Cfwx33RWv7ciw/p/c3rBlL+4eQ
n8N0HP2dY/k5/HKmWdkDjuXnbth/D1pPfc+x/ByOz3HsKS9m+bkbe56OY/k5
vGzrT4dwjuXnMD8+59wojuXn8IyG/SJrjuXncLBPzJAfkSw/h28cb2oK41h+
DtPjGbS/C/m5m6x+CPk53Evj24CDHMvPYRrH4j7H8vPl+H6Z12qSOZafw/T1
qD8W8nO47OCLXvR9hfwcrm81HWPLsfwc3lZrvmwTx/JzWG2n4++GSJafw8J4
pRzLz+GzQxIqrTiWn8ODYpboxXMsP4eHjTv7Qcyx/BxWckr0pvUj5Ofw3vox
O4s4lp/Dm9rsvW5xLD93x/Y4pUpeTszyczjW+7DkNsfyczhwuLa5kpjl53Cv
9UnBeRzLz+FtNAEPx/JzePnAZZOqOJafwy3dzd1/cSw/h2m4PNo/hfzcXVaP
hfzcXVZPhPwcHucbeo/ql5Cfw0usHNXo+FbIzz1wfDnzvCLt30J+DvNOl46n
cCw/h6Xrsy/T9i/k53Bs66B99HuF/Bx2bE6O7iJm+Tn8u2Hy3FUcy8/hQ91+
zKL9WcjPYUXV3lNpfQr5OWxvav8uiWP5OUzjNHiLWX7uwZ4/5Vh+DtvRwGpi
lp/DgRmcMh1/Cfn5CvRvv58EU38h5OcrZPuTkJ/DLTO6tnQXs/wcDjqz+QNt
T0J+Dq+iB1g5lp/Df0qnONVHsvwcdtyt6F7GsfwcnrRUtNqcY/k5rJqvKe7G
sfwcpnEe5DiWn5N99SwdOZafw4eWcaGbOZafr0Q9NTFN1eVYfg4Po4mAOZaf
w4PFln9Hcyw/h3e7BKsejmT5OfxjZ8TTi5EsP4cnf4hSPh7J8nP4nM+QhrhI
lp/D2AzU6PcJ+Tn8pI/PMNo/hfwcpnFvBnEsP4dn6tqca4xk+Tnsl7Dh/P1I
lp/DgybTyC4sP1+F9wv7ruvBsfwcjtNEhx3J8nPYlyZI4Fh+Du9Xed4+kWP5
OSwqi9XPj2T5Oawa7jPUmWP5OXyy467jdpEsP4fputaBSJafw52FCdVYfg43
ontPimT5OTx5oPOJvEiWn9PnjbXi30ay/NxTKrowYuE2ej8hP4fjqq9XLIZ7
OTYZGcCL5EZkroEDnrqeF8HDn39Y0IHqw4LbIx1p+W34BWif/2R0qhe1P7qn
R+v/yvw4zaD/eT0NcxQD3+o6J20zLJ23UiPNU/b/tpfel+bBZRmpWXpUH+zH
9yiFq76Na0tD+7OShH2V8EKXhqnNsMhOXrEZpvPyAPjMQ+9Q5dWoB45/nHtR
fUBd04RpGj9Dqg8PJm4zgdWe1o86i+Vr5hz9aQ0rq19OOwPTZS5XuLcOt2ol
1QebDV99YasOppHq8Oh7L1ZGwIZ1G1O7wvEoU4nw5X/OhyfCCndTl2XC/Yoq
hi6B6TnXQthmsN29HlQfijcvKIeF+RjRTs911MIW+tgT4Izb063lvfD/jtyQ
pUz1wepsoTocV/Oyyy207ylSszCAZ07tbxsP020fIrj/ev0rJlQfCj+YOsLR
oWZ5tD6obnnBTfO3ldbsQ324lTk6CKbpV3zRTvMSxsDolj2mwl1vhminwSc3
KJzqDdOoMnkwzSs/GX573W5gKWwVfWnPfJiGoayEF9MFd/hSwWC1ZjhhEg48
YE3RHomyt1T0KSCz8QPMXfveVQsuaVzw8QTcOMVxtwns26Pr21bY/Wp+Bxv4
u9W+4gx83wfmwwNcYTpPckc7TfvuC5ebNi7kYTpPj4D/Gp6b6wGr5C+pTYTX
0YAGsP/kG16ZcEPgxlPWcGXuiE+F9PkGXe0XwPaTot3KYZfdsYcdYLpPqBYW
5u+EdSa6LZRfIxVxqyen1uL7ROfcfqwOzzmdnfAO7W0o2wawl1N2D3+YbrMU
we0Xqm67YnmaNsoRTvHvENkGm2evLPCChfkrsfxJ4weTg2D5g+M2iGCatiUG
3v2gg/oKOHh84rg0GL3ZmSHw1wvy6XmwyVYaER/1wWjNiFJ6P7fIiilwQdbj
45Uwbdf9Yf1xk4Y2w37+vjlOcFzm0QRlH6logXPBPSWYHoPRglUqanrQ/uuT
sSHGBDYrkPYdDb8Y81LZBl6/cu/DcVQfzk/d60qv/6KbWIHfkz46TcGP2lVe
ePdAe790lZAImA7P5sBho7a0JvrItte6sxVbMuG73rnJn/H6JQYzGgrhLUWN
hSfgwjNn15bDlIO1wGP1e3+phZ8P/jONtq+E0ztWyK+V/v98nrDiyI9v1eFu
r3MT0rA8/uWlBrDJporYBrhCL+u5CKZxZX/BNO6XI2zW4po+g+qDbugDL7im
YOIw2j4Gp32eFQQfaI8KasXye3Xsb8XAd9c/ukPb+68T/01Ng5/ftnxLv99V
e0heHnwxI23QP5imfS6FQ7pnrWyGjYfXZlbS8otulGvg9UdTHEc1w5s7vYqg
/5/mLVBeJxXGObuE5bceGz5cC9ahCZvhD5rcYRPY8OC1aVXwXPytNrB3S03I
N5hiMlfYjAaepvpw5EYvP3iz1nUHI6oPQ0aKI2APuiAH02FMElzgej/uLF6/
YnDzrkx4Fk6vX8OlSW7thfC/bvH6u+DJg4q3l8MmZ08ZdKP6kDjmTy28krc3
Oo72XgMPbJRfj/Uz/9vfmVQfEv7VqMMGwVdHLUJ7df9Vqw3gocs1Mirh+Yce
fBTB6cEvPB/ClCM6wv29e8fch/XiE8u94D2ma+qvwlINBacgeJzZnwv0fu0H
1jyKgRXkkmYnwN7qT+akwe87oxLBz+ImFefBIe4r7gyk+tD3mGUpfb7uHI0H
aD+zv+u1Snhxn/c6KXDfPhsnNcMXpdfn0fZC45Yob5CKksrSSztTfVATGWrB
fSLf9nZCO/XbJjBNP/MDpnH/bOD0xCtG5fDomC0prjAdN/jB8b3eDPaj9hnd
S7NhhegZhyJg6q4HUH3oea5PEkzj8NL/Wc73js6ENy/ccv0dPKNHgFIRXNH9
frcZcIbkY3g5vGeL7QXqLwao2MjXwbnNM/1K0L5HnBUkv1Eq3Ac0CO0NSv1b
1OF7c58+pv/XGYdhBrAwHytc3P1LvQguGPrlyUiqD5H2Po6w7pqnluPh5G45
1V7wfcvUgC5w131DPIJg4XADpmEvY+Dw1JpftL28jahdnAbT4z6GsHUXp2d5
cM/YV3/M4UvhV+xL6fscXt89DtbsrH2/Ek76gQ4a5vZwVs3wgD873JNgOo5R
3oTX0wNMe1Efdi+dogXHrn2n8hR+oHDzsgn8cnbg4nJ4QthIYxu4g/jxiWCY
xkF3hcdtPDNUEe+nsqtZ3w+Wvt82RR72l1ueFgFLMk5GPMHylaHFWknwx/6H
7/yD7TuOTc6E6fEU+j15IQf6FcEDD2U96QHTfbrl8KmIJ7Pp/40OXtWzjr6v
cIM16sO/B5Hyvvg9ZfvjomHPIOPOGnDtN3Q4VB/+Ju40gF2VPk3Po/oQqPBP
BLvRBNnwybY1/o7wmicvXbrDagFPfnnBFDetg4NbJ20IgoX5G/B9v24/9i0G
lt45lbQc7Y4tXT3T4J8Tt+a5wAX+Gz/kwcJ8v7B+80vnUtjIodChBa+n47hK
2FJh4LT9aO/YlObQTN/XdbHXfNhna49SZT/01xrSf/R+L/5ssdGCaTgJI3ja
ljdFJjDN7v4X75f+e8Y0G5hm41qN9n6bz11xhYeWxl+k/zvsV++JfrAtTWAP
1/kGXIzwk+0fS35+HJMEW8zqOzYUpmEVM+Gdg71fjaX60JClUwQfi6ty6kL1
YWP/Y+Wwg9hF2R7tij9CB9X5yY7XNm34clB+M14/2T7NjOpDnX1vDThdT1vh
DNUH9IMG8BZj/7ve8IXaId0t4H8J6rrUHw1eF77HEe5dfTLlI9WH77UdveFH
cb4j0uFfPk6BQTB9fH+qDzVXmmJgOv0LoPqwRtsvDXalC61UH75xdXmw5tQB
l+n/POr9y7sUNhyuq/YfrPR1aVUlff73LNetVB+8bi5vhml43J9UHz6PrFDe
IhVNc/tUqkXnD6tjFmltkdXrnOrmJyZw0/Xmp5lYfpjncjsbeMH5pQpFMI2z
6Qo3WJ7oRfWieeXYmX5b/qc+fDpwPQKmcfOovy1d0W6WBPccanlbheoDTTMF
0/Q5Bfi/Uz0eGhXBilePLT0P9/pofL58CxufBw5wTxpZBwvzbVN9eK+QKr8V
/9eCmM0TqD4s99HUgOm+wWwsT6MaGcC6trVb9ag+uE3WsICX0AR1VB/eHpM6
wjSd8pcI1AeXbj284djVdz564fXebzbuC4KDinbLa8LPnMs6SeFJXz/n9IdF
FaLQNJjui1SEz9A09nDmCasF5nDf1z22lcLC/CVw6NKtPythVaNWs5lwTfmb
dc3wDJoQAMbp1lflbWh/PatMC75Rdm6lFqw4aribHzwahccE/vpVUmgCx78M
WGYDe1IHCCssqnzhCi8JtulA/c/6FzYL/GCazvYAXO504WEErEfTC8Aznve3
ToJ73fKfEApnOO4szIRpXoZkmMblLoK1jL+7H4L3OMzLL4evFCu00e9veJJj
WgcvO//FwgJ2XjD0grw/zld89cOeYX0WPw4frQEfKZw/3BXtRvPrThnAqT+6
nx8OJz9y0raA1evH3aT10XXe1SOO8Pgwjzhaf36l2gO94a/DlzrbwjQsVxA8
783tRwNh65JfqlKYytF2fB6l/Gmw8Pgu2jUf3uyaDx+K3bluDEz3DZTCE2nA
BLjxfkyHT/AuQ615q6k+zGnZ0Qyr7o7b3I73e3BveaPydqmIpiPRo/pgc2eT
FpxQNSjtM9pp2mQT+Gav4/NrYJqG3gaeoUwjNKM+3GmvdIWF+Z/hylmebn6w
9FbMJqpH9sUPX0XAhxVMqt/BeVYmC5Pgd7tejF6L5XVo2kR4Wcfd21vg6Jmd
bItg3uFt8wws31boc6ccnrTFfu83tHvOeDq9DjaiG4HQTsOYyO/A9uGhXbUY
Np+eMlljh+z9Tt7s9p8BfAO7N21/apabxlnAdF3CGe3B2AAdYV+r9nuX4K8W
FiO8YWH+HizveP3k8SC4/tZZdUu4AHu2FHZ6dq9uPKxfsDUhDU4rUclJx+vj
pr7tmw93frTkURXc8drMmFJ4f+6KgcOwPM1L+Qm2mbJFndb3iyt99jbDGadd
gtJgSxQ4lQCpaO/262kTqT7kVwZrwcL85ng/um/PBJ7/I9jKAQ7Lu7DFBv7v
UYc3cli+btKABld4YenFW3fRviR351q/ANnvK5z49XMEHNZDe0kDPPbyvBVJ
8O/fAQ824fUJEy6/zYSjPA+sD0Q73WdWBD/bX9JgBm8yjXheHiD7fRXZdfPq
YGeaMAyeZbLwgXwgzh9/B06YBdO8TxowDef+Ex5srHPLAD53vfX0MpiGVbSA
U3WuD3gM/zL6nesIr3vtHrQOdr2wzMQbFuZXh+m+pyD47j///mNhmhdDCsvT
hMXhqA+G0pNp8Lz8u+WpaFfKbBmWD49pvDMvBN461v1wKUz78QX4w/k7/T/R
9xtd2es1PHeMYVwz/OTw31m9sD5y0g/2UgmSivyXfrlUhvZhozuIteBbjwt4
b1hyzrOLKaxidz52JdxsULLLBo7++W+qLbzirEm7Kxx8fd3LbLhUP3m7H6ym
hCN/ePKZTn8iYJpOsQPVh5FrNybBa6uink6j+nD6aU0mrHrNXVmd6sMIs9VF
cFjDFAmtfyqz5XCrgj1ngPb5et1d62Bh90Q7zdsqHywVlUd/nXwN1tMtd9SA
j+Lw4zIsTbV4ZACvpqCa6oP2qTkW8Ns1XST3YO8TPYsd4Wc6KDDws+HbLL3h
m7+u7HkHi46/vRoE0zi8HEzjxkvh7YUL+PFw35T0S2lw5aiFU6k/p8tM+XBW
jyyDg2inx6pL4VetDn36wws1P+l+gotje1hQ/3rzyJyUZnj06RnTDak+DL04
WCUE+4NK8NznaI8/POCQFnyn6rS/BKbjNlO4/1pH1TJsD+uTv0bZwCabB/dp
h8sHzVdyg89yM6ecx/Izki6H+8F0XWEanDFQU35viOz/HZAYEZQEJ63GN8Pr
9wyob86EE9MmVdL/13Bo4eYiuMbug68uTON8lMM0jj+t3+J4HZ86+OYI359i
2KifpFo+VCqabLq2yAtOPvjbXQO2GuryYgzcVcP5jQHs3LbWLgr2O3BrsQVs
1rRX/jM+/21fg2eOMM3jY4J26zipvTcszGdF9aFP670g+IBZctwQWHO/u5UU
Trw1NGMTzPW+eyMNvnb52vbXeL9GqeGUfHhHhdbY57C7WvzlUphm29hI9SGm
g/En+N6xjMhjaKd5GZrhor9WqZYw3RaoslMqjCPfBKv0Mk3Tgne0dGl7D/tH
JWuZwi6zG5a9hSt7KCbbkHub1xvi/e35tf3c4P7N+R9OoT1P5VmsH1xt8t4l
HtaRmPXcC4f8J9r5AY5WPh6ZBJsJQS7qA9e9cxZc+iTE4jHaPZV8dxbB+yr1
Q2PR/jiy/G85bN5z8fG9aKfbyutgGj6Cfh9NeyK/SypaxOU+f4N2tW69NmjA
KJMjqL8L3rvtmwF8KuWj9wq0f+3ybpUFTPfhucGOEVYfHGG6b6szli/ofN7Z
m5YvuGOyAe364X3LgmDz4PKTtrAwbA68ZZ/jrrFwxz2fStLgq9YoCHi9T6e5
Nvlw1zUeNWFofxF2sagUvqjlfawEpvOOT/A4lPPFcPquXVeaYdtpX7prwv3k
v01QCcP5+/X1lhwctnP+RS1YtyUgthdc1zF3jCnsSB3kHtSHUM0zNnC6SkjO
GbSjE9Jxg82Ovjh8Cx4bUn/UDw45tCSbto+E9oWD9sJ5OWLFerxeMfjawSS4
ul9rjBjtm/7p9M6Cd9CASnBFoIQvgul2I3Ms/39iBkqN
         "]]}, {
        Hue[0.8503398874989481, 0.6, 0.6], 
        Directive[
         PointSize[0.002777777777777778], 
         RGBColor[0.772079, 0.431554, 0.102387], 
         AbsoluteThickness[1.6]], 
        PointBox[CompressedData["
1:eJxM3Xk4lO3fx3HKXbSISKkoKVRSaLU1LZYWZUmKJEIlhUpFSrKELJVGpJQl
LdaYhZFCFIaiQpFslSxtsqTE8znnOY+j31/38Tq+11wzjZnrvGbeM3Mr2Lua
OY4SEhLKHS8kRP6brnZHxN+RyYi6OrR1WHwqQzZd/Gw0fKh0tWbQpKkM/0XH
/6TCp9unzvsMV5bOPlEIy43OqsuDrVT1e2rgCWPq3lXDJSmphzrha6eMfr2H
lyyU7hiGOz0uFOyAvZ4+cpByYjL2exwJbMX1jVnQ1qQMz+Xkjf0Mu9/baK0D
H9u99+pduFElq9YEjnWfnjAOl1cq3mXmCOcu6+Csxzxb2bfSE445E3yya8JU
hvydz0bh8En72gvxcLCSSXECzFhiGNE0firjVeHv1Vx41d5oKZbYVIbtvFl5
fDhAufd3pOhURnlS4PJmOJC/wGUMvGzu1we98BZvduLKsVMZ8YkWi8T2MRlL
H+70G/hvKqNTT+ieHPwg0f1uE3wiYe5cDXjB8LegcXCrQuhNA9h8p/RxU5Gp
DOP4n9Ot4eHc/aUn4as6cVGucO30jV/0YcVbRZL+cIuo2fzjcPisBWHRsAIj
MFwOHoy7JJoGOyUePRMyeipjnZaOfyH8U6v14kTMq27sGamBlbfuNK7DXFuu
1KsTHlR94ZcHJ19f3D8MV9gNyD2BJWdedZfaz2TYtcytnAV7xw53K8M7RtqX
2A7LMNqnO+3XgZ3VT0b3/5VhmF2rbDOBLdlJiTOHZBj5sstsHeFZt/4ccfoj
wxjLbqr3hLUvvL93Fo6cJrI9HN6vIJzIh0euHqxOgOeyPu4KgZ2nvtrMhaW4
4+xvwdlZp0v5cPWchsEzv2UYDJmEdc3w7k2lY3UxT2GKPe6FJ31PCuBjLjPF
XUvsAJPxZeKjJTHwnswZHDn47v0qhiq275ZiqGvA/LfaiWmYW0beSTWAp/+5
HDYW86LJk1Ss4SnkgYu52uXjia4we/rkgR3wiUUKs/zhiJRLNgcGZRgil/Sv
RcNqHyTfGcGuEmlT0uA5baYLWuD6COlLhbCciFyaMzx34eMJtXCnDh4Rv2QY
meFt5zv/5/IzxDeNHoGj1rALgzEPDMs6I+XMZGjtdM5vgqtUbH4rw8LSips+
wTahvh46MJNt/CMHLh3f8d0E9tQb3VkJa14wcXGEd4Tyat8PyDC8lf60e8Ie
utUeLbBYyKy94XBVDOseDz4mdv59AlwyyrY6DW4K+rqTC4uZX9nUBm8U3V7D
h6V3nzOfhf1fSRQybYaPt4xtN8dcYey8il649+/rkx39MozQwFBDsYNMxqm8
eav2YD7wX2+RHFyqzw5SwZwRH6enAd/ZeatRoU+GUSnyJNcALkn/8iWqV4ax
0n/BMmtY/YrUlwVw4ujLma6w+M1jcwrhL3E6qv6wjtS1uWR7z1F2d6LhmGsi
rkY/ZRgffEvnpMHr2oJnP4dNhJfEFcJvv8rf+tMjw4i5Xi9bC79ZNGrvacyV
hEaudMJNzeMj72F+ycdJYgR+lGCd0fFDhjE0XHlByoXJKLaNXNYJ7zuzbKwK
jGfl23b4gWzzOR1YfHDfmB+w7mmRYROy/dq0A+/hu0MHPR1hm79v5q7G/qW8
X/V6wguDfNNPY24z9YxbOPx4fuo2E7jTK6ErAX5Xk1L6+bsMw+K32D4uzFt0
afxzuMDTvZUPx+z1tNSFxabM3N0MJ1502P4NjjrJeNsLa3x44xUIC/+6s03s
ED1ef5NhuJyYVCUHd+h/OTMF87r+45s04N5DhWY2sMJlhWcGcErWt5BmbJ/e
p7/WGt6vWGc8H5b1SMt3hW/E57QZf5Vh+PdKr/KHxTcsurIZrox4zIomlj6p
fBO2+tm2OA1eeKBkhTRccmRTSiEsllSMv7gMY0lPllIt/OnS6mknMfcKs0no
hCetlznQivmYH75yI/DVZ9curcH8iFtHtNRhJsPdQ6jYBvPGbybSKvDwywS9
Mljpwp8IHXiKeYfydTj766zxprDHqGuiM3B5+cPnAx1hvey5DGPMg798FfaC
B8KnS9lj3uuy/XQ4rDRjEucN5nqiwoMJ8PRkzmty/bHhQoc58KlNq2y7ye0T
399RDntH57tow+5hLxya4IZAUwkdbN84YUXzTzjzyP5LX7plGEahcdairv+2
zx4/pm4mfLTe/MgWzOUvHDJTh/ujjjx604XbN66mUh/uVJjeuAbz3mCdDVbw
tHFvxA1gW9yRh+Fu0xz5AGxfHjSe4QdnBcweOw/zZaJH867C2jNtbudhfut8
/fJUeA336lIDeMLYtVkF8PH3T50MO3G8C7y3qAbOD1/pMLpDhtH6n+S9Dniy
CVYk2Djg5Nxh2Kk3seUKnCPSfHOyG5PRtQ0r02cZhqK/4QxlOP5AMLMaDh+d
EaUNd8efTm1ul2EMnpOZbAJv/n1qvg7m6+QLwxzgXyGH85Mxf+H7UdQT5qkq
LZ8Fawsb+4fBX+yvdeyGk8+yRuLh6k8ruWKwpNDMUxxYwmt5ih7s7ePXXw47
yrbumAq3D3e6N8Fh2R2izZ+wfp0x+/ITFrrb+nQRnP83d7+oO9Zz4zdnNGCV
0wofZsLPru/r3gRHDgXZqsMVE2Y4/oWHT32v14f9DkzTmwM7/7HcbgXv1NQo
tfkgw6jxelx9GN6wYdK6lDYc734rGfvBt57mD06EUzzDS6/CGZnNZwpgmcG+
danwc7Os6/6tMgzfkzaPC+DJBZWtJXD3QLFWDZx/50i9OWx5QpXTAdv3vltr
CRf1R6oPw+m3cIe3YP3C6drkIzhfmqnXsR7zmD57FWW43sNV3x4W8ShP1IZX
hO+4sBXbu/aqzzKBp3zSfb4Urj8ac80B3nJ6tmd7swxD/6eQjCfM6bk8UtYk
I3gch8G331SvfA3P6HkxIQHef9X19A440H1FEAf+oNp94Dz843vcaD48rbK8
XwG2cRvj0wTvSNv86/Z7rF/fDv3+Cf9Vc6ncDmu61niIHmUyjPdf3mEGx33V
+TET/sQfnxkBix1OclGHy1KOTiiFj30Z/1kf9rVV3CABN7kc3WsFJ35kTGI3
Yv3qrn9/GP5d7Vb+7p0Mg31wrZUfrHvG9dVNzGd33au5CkffvnGND4c6S5qm
wri3zk3H/gY6TlYUwMqDko/tMbc/0GxYA+v7SesEYH+Vnw2fdMASl64dV8d8
5f4MvWFY7v78Mi3ME9tleJOP4fmyxGDuOMy/nCtcpgyr3DBaUoO556ePmdpw
4TEr7hrMPzgaq5rAnECzU5Lw1o+sOw4wc+FDvj62z3OYqegJm7r8Z7wJVvrg
FxcGl2bzuXrwpb1dsgkw433KdiV4qNWMyYFDUpddqW/A+mXPk+DDn7o0hu7A
L1sUQptgQ76vvDOsaxc8thdWOFY1b2Y91q/m7+dEPZiM2TnlUqKYS+3ZMTwT
9ji2K6wbc5+mx57q8LyM5+qzMe/crdynD9cuL2lLwNzifbibFVxXpMo6ChfY
9HcdhlnuxVbesNjgrX1+sNvJNeud4ahdJa1X4Ruvr96+AQu/U92dSuZiBatv
wy7WV94WwPfUFT5dhuvq/2yrgZXCqrXuw2ut9lZ1kOs3T8lIh9Pflm8ahvG0
0DCHZXdqPJt8HI9vu9vnQmD/NzFrleFTG/aywuFvlsKPtOFtzxbc3gdb1e1f
ZQKHrVH2F4dLtlexHOBpXTOi373B+lW7YoknzA8ofxxVh/XB4mZKGGyOp/NL
eEzNGOUEuGqB5u0+2H3b4QQOLK5RVroTl298VSPHh8863t4wHzYy141pgg2t
Frgawtkvk6R74YakhAf9uLy82YSLoidw/9S9mXcfDq4+Ol4Odgraa/OuFuuD
SUOgOrztaG6hCea2VWtHGcDjBsofWsDlW++ftoK3zBvNmAIveyE5eBj+fZax
7yUuf2uL5zE/eMVybbPTmE943vztKmy8WD2qAz5hbHQwFQ47s/S6BtxakfGp
AMbqrmcNG2+eal8Df62e8VURzuGfaeyABwMsL+vAOIvdMQzn9eyMGwuHlxu/
nnwS63m4llY6rn9wA3urMvysVtN/L+xQNpOvDXPe7gj2hF8Y+RuYwDNP9e9K
hrVLuwodYF+Rkgh17C/Z0FzXE7Yo0H1xE3PJZ7ycMLK/fVk+cbC3wZylCSfp
eoPt20uCMzj/c/1m+j8W8OE5M4ymxsL5xTuSm+DbarLPjGCV9QUKvbD+vhh9
FTjyifINUU+cL9l2eJ+ER9ZGTJODx4/z0wiDnckBGhbcDjjbJn6SATzmYUWm
KcwoLAmxgt+vuhK/AE5hLBrjCnO51pdHwzIFV3z94KM+fTmuNVgfVg8NXYVd
Mv7LX4F596O9J1PhgHnyJssxt9Tj/yyAVy8vi/gFF+VruNbAwo1XNRtgNd1r
nR1wSBoWDDjmobDTMJxvFqUQDovoHGiZ7MVktD64WWL2GutDXtUuZdhU8k6k
C+b1WivfaMM25AAL6/NumpvALa+uPyzF9pmrxr5wgC9MHb/uAzwj9/BGT1i6
av2b73DgytqSMPiw+uoVS3H5H1zdNQmwT0KWnTFss+L2Qw5cv9J+kR5cypmw
kg8nXN9vqQBrLj+W3QS79lgfy8L+4tgNar0wXi0vFcdcbNm6+6KnmIzFjXPH
+MLHWPfnycGi5Yf+yMNNmpPj1eEbTr7Hz+PyG7M9ZxrArNHpC51gtkbLVSu4
/PaP8Rnw7CwjKVd4ubVn2Qgcqp4Z7nfq3/UNZE4dFw1HRV3y2grbL/EJSIUP
Dxy5OROuzPgkVAgvDLHc2YDLr1y8xbsGvlCwo6kATkxnD3TAs8dXK7jB4mpy
R4fh3JKhd1WwZ5r/18ne/24vWVeVYXKc8IG3ppp/1IbPh7gPK8F5C/P2mMDu
nxfJv3+F9SFlzjsHuOTS2DkXML+0IMTSE54i1Ca7FB669+NlGHzA9XtAGbxv
/s4tCf9zfS/vFpRx4NlfOy0cYF0VFX0+3HtvL/Ml9n/3TkRBExxX1bW1FZZS
HtDuhW27zBR7YZ/k3VzR0zDnBscAl++c91RDDl5ZUHHiO+YWtxelq8OTjIoe
3cC8YC5zvgGsYWVoIQUvTBpKsoIL7yZtYWD7KEWH2a7wT7mhYmHMhRP5sX6w
w9EaHUPYZY7m1GiY5zvq2wdsXxd/7XIq/PnNmnnp8FqFUeKF8D2N0Lw12J6c
N9XAenoK2q6Yy86uFumENzj1iXNh/5srzw7DEi8mO4hg+294GTn5DJMRPptp
b4i5VdzYE8rwHqvXyrlwiZxrjzasx3wVdxlecqP2kAmsKWO8Txn2Wunb4QCP
+nlx/qyXWB+u33bwhC1Zq54fgt1nTGwOg1dv/94gge0brx2zToDlPsdzJsJG
09/VcuCXstM8d8LZMevM+PAGaavav7C8bEplEyy56rSuLRwcPXlDL+y4/Zub
Nm5/71SvYlEfvF6y5zhYwLZXW1bLweR18hpsXy6zIU8dvpb1alInbs+yqMzl
BvCrgenn2uBbU6ZlWcGSI5m3yb9/AtNnkSu8a1btDDbmJ6Tb7/rB+wzvfxuC
WyO3zI2GOQmV7oexvbEU52Yq2f9p+UQdOOey3IxC+Hb9nTZ1WHFyQFQNLKel
++0pLh9+qVuyE06VXzIpBh6U2BY2DG8nJxiww8U8UamzTIY8OSDAVZMU/ZXh
1z2jLT1h7YiQEW2YnBd6wcniPV4msGTJh4lLcH2S4Tv7HeCJOL13wtx7YqG7
J7x/bWTxZbg9VOVLGEx2kwBj+d2fAL9Ywr4tDudfGGjjkMtrLo0ThVXG29ry
Yaw2YybAkSFP65vgqHlafFV4RExtey/cv8fM2xt2xsskUV8mo+ZzjdDtarx+
EP27WQ4edhz4YAczghxK1eFZC38dCoJTxlasM4BzKrcFGeLyMuc1H1vB5H3V
Nsx9x8RqucKO7iOXOqqwPgSM4vjBsqvGn6rH3PI/Z/Vo+HFvf3sCXORfnZoK
LzwY2+oOq4msUin0pa8H4Bi/W4k18LzPi3vJ9YuMFp3VCXtzPduSsH/Xc67X
hmH32XPHR8P1wnVTpM7h+SeRsroI1vfVu6QMXwiufMbG5TOFkifowDtlw7x3
wzPOTgwygUM3doqQ6wscOTbaET6v3vHtNi7/48y7M56w4DwSthle9zsMjjmL
E3649HSKRwKM1cTxzgusD38n/+DAqmfMd9zDPM7by4UPR8v0bfgKiw21tDfB
ByVNN7+Hj+HErxceVpKe0ww3/c58L+qH8wnP0iuTcHs2ek2zkoML/54dOwZz
9qBPjToscTzEwg/GqyQTA/jND9vZonDory0VVjBn4N6CpfDACY6hKzw5eC2f
h9vHkLJ74geblIRZV8CVxwP0ouHTaZvCquCV/d25qbBp4P3ojXCix7ZlhfDQ
DJblLFi8Ly+zBn57MrPkMOx5TFG1E9a6zPcxgj/8DLkzDI/xO/j1M2xytGeO
lD8ev+bH5l6FyXmXMvw7xqtxDm6f0pFCWR149bbp6tmYX/qhwjSBydsdu+Eh
t4sSjrCclYN2E7zv+8AFT/hlSTJzLS7/0tV2bDisdq/+8DnM8aw9lwBf2Xhy
bQZ897DaMAd+f4wv/gOW+sr05MPkfY0S2OfQ394muMMnV2YR9tfZ7eDWC5OH
awvmFi4VXaIBTMb3X/3pa+CCLs19cvC3FfXuT2DyuFWHd2l90tkLR3WO2m0A
R/79uXQP9ifs7PzWCr51aFlXKOYuHdXbXOFemUnfVmGO0/sqP/j44frQV/Da
z7c2RcNBfv4qtnD6PtFnqbD+jdzz/ri8bLvr2kK4M8Nyhxvs71SXXwPnP4tR
coG/fdRb1QnPjanRfvcc64NjMmsY9rQ607wAc3LYkQrE36/bqO8GvMTBI0UZ
ljui+e4sHNv2TkkHXhb7zG4JPGbv+gQTWO3YvFE1sHtripwjbD6v/L0Z9t9o
JxXjCWt/cMoRxtyoxUs6HF4jMXvdM8yz97RGJMCjXr/OYsPyzRvGc+Ga5ziA
wcG2DwL58EBnW/w3uPf9tFHNcEPj6GO2sO3us6d74d2Oh8x14PLG9l+i53G+
VjB6tCiub5nN1mNy8N0j9eZHML/1jvNNHd6boyXUCneesDtoAD9yynU5Bp9o
CPhkBV9avzhxB9xq9cXOlczrTa8nwsb12xr94L8JIn8D4JydD3dEE0sGCm+C
Fd8qvk6FZ/jnNvIrsT7suLC1EG758cXGD/PBup7yGnhF29L1U2AHSyuDTnji
0N3Av3BVbWHhMGy2oEUsH9bePl9XKojJIG+ProaTay7mKMOutc2nLWBJi1+a
OvDCqQtGrGDv17YZJvBc72+uVXC7+bMFjvBA6af7nrDZK7VkT3h2dOKzb7h9
gvNqWPWNgc5bWOXl3+sJsFho38TN2D7S1HEal3iazfuZ8EhVRSQf9jIxCdkO
O5ssndQMz1Jb9fUKXPMiNqQX3v1wFpf8fRhbR48RC2YyyNspZ+CU586+cvBs
dnDkH1yfzJaXQ+rw8l0f4tIx961cddIAds39/WAD3L05/qcVvOPuskpt2LJC
1NUV9ti52UUPLtrk1ukHk471FPtT49c5RsOzyBulmMdsXN2SCk8JYz/Oxlyk
PHlXIfzFT3W8EuauG8Tf1MAHe67UHMO8vtTDvDOYvt8C6xs1Ph+Gxy1R9XkE
Zz5bv1EqBPdH4X2vQXiGYWqJMty6fc0EcvnAp1JrdOBzFn092vAP/VMPTeC6
gFnXt8I2Ja0rHGHHaSf89sOl63GGD2PxOjoe1ix+oBZOLp96Z7stHLdO9n4C
2f79/S4TWOzJ2XlcOGwdeUcK6wMOCHzYQvPg/NlwU+HWmc2wwkflGj144xru
1V6Yf10NSxzWhwJ5KbELOP5vDmwbrJD5/24Hu8tv2aOFeejjL2Ia8NZIWdeF
8ICeRYABrJq3x60Stn/0UMgabhsJv0tuT6XuXG9XWOxew1tL3J8rccLhB+ed
3h4zH/NEnZ9HomFlk+I5gbD4Q6uvqfAJCW3zz7h+T+2iA4Vw1e7TOr2Yf+DN
/1gD7xEJi1kPm2hd2tMJV0dq3IuH83J/NQzDL0vbp5D7U2nVHkupUCajIF1p
6074Us6zl8qwZslMETl4aMXiLTqwXcm92iJc3z5uVJkJvH6L7Ys6+IHZGn1H
+GX4jDMrsL0ux7HAE3YZ53BcBiYPu3AYZ4sJIrAUeyk3Ab6mXCddisv7LL2u
wYXLLEfNf8DH8SR7dDofliRvwGBO/i7NcJBh68cOuCDrZVIvvPiOSPFceKGG
1myxMKyfwpMmzIajHsTHysEP2wuO+MPC6mJTNcL+3V6XTLfLBnDR2zRHDbhu
8ZuJ1rCbouOFJNy+tRmrg13haOlZNy/Cgn4eRt/fx/aCfg6/12UMfIQF/RwO
OXFWeRH8LbXxeCFM3tdShQX9nGw/22phPSzo57CM9BjH6di/oJ/DJqXPG95g
Hnv/lINUOG5/Wm+9Cyzo5/BH7wcDrbh/BP0cfiBzc9QezAX9HH7tUzv0C3Oj
u7JmjvChpweCFmAu6Ofwk3N/hCfBgn4Oh5TN2PMJ2wv6OXxueG3ENNye3tvc
1Vy4yFnV7hC2F/Rz+NUi7eLVsKCfk+v7eVhVBRb0czjqRY9ODvYn6OcROB9v
Ob5/B+YTFPPvysFYzb8lYy7o53B8/u+Tn2FBP4cvFsw6MwwL+jnsafN4zwpc
Pme2dZQr3G+Xb7oQFvRz2J9nFE/uX0E/hxU1UlvDYEE/h7VbL05Mwv4c5Af9
CuGJqzhxCpgL+jl8YQY3+ibmgn4Opz3iLTCBBf0c5trq7VTH9oJ+fhHPd0PX
nAhY0M9hxYbBM84VtJ/D35d8if3Dp/0cFrXyVUjh034Ok/3uxvYqMdfrPWH8
M5LMKmg/hydsv+5MHj+Cfg7vJW+M8Wk/h2flt+gdgWuitEr5MHnf8Bif9nN4
v1774To+7eewwZm/EjMqaD+/xGQUv/CZtBtz3ytv2HLwxcRVWT182s/hY8pv
fG7waT+HfVwuz/rBp/2c2N+u4DKf9nO4PvxeXhaf9nN4lvSVBCaf9nN49G6n
Nyp82s/hx3lMvEKi/Rwmb5vawvqTvCfUwstT76mO49N+Dt+QOrV/Fp/2c1h9
7BrDlHLazy/j9Y7WcZNgzHsmTP+tDJtJ6DzK59N+Dgfs9plM/r6Cfg6n2/+I
LSqn/Rzu35WsVIh53Licdk84+1RPJvn7C/o5TN7OX8Sn/Rw2On9+yZly2s/h
sz9biy35tJ/DrMw7csOYs8/nmzTDFwZz4+fzaT+HS1Z1fs4pp/08ksk4sKpq
3SE+7eew6r5voRzM7QOs9TRgvbWVFxeU034Oz8TDdUY57edk++tJg3vLaT+H
w8dad/eXYX3wG1zoD3toXex7XU77OfwrSUosuZz280jaB/m0n8PmXslXp8F5
Z6/K1sLlf1ZeU+TTfg5PuVvSbFdO+zk8225a5ody2s+v4P46+z1+PZ/2c1jQ
JWGcDp3TgR81Xp6Zyaf9HL7Q0ikUxKf9HBYb5l6W49N+DrvetHDaCPv80XIL
hxM9hS4MldN+DtuuufZgfznt57DO5MVb28tpP4fHkZAKLxx8Y9MM37udO4X8
/QX9HJ7SeumkZznt50wm47Pmrfeh5bSfw+enHB40Kqf9nMwDtKcalNN+Dr/H
PyeljPZzJu0H5bSfwxscQ1aJltN+Dt/cXj3rGrb/dtSbFc3893gR9HN4a5TV
txXltJ/D5z7cWCdbTvs5bFHfOv0mLk8+J9UJ/0fCdjnt5/BT09xgq3Laz6Nw
fLmAB1oZ7efwm5xhG3J5IxzGdOATjlMnpJfRfg6rhdmenFdG+zm8Rflt55Fy
2s/h7ZOiz28uo/0c/nPyc551Ge3nsF3yF9udcPnBece48BjyAQsYr8q+8WFy
HnIfjnfudW6GNbemz78IT+i0/tRLrt88snkifOLAEzuxq7i8f+2Tq3Dr5wWN
cvB74TiWG0y6oQb8clmkKwfOaR98ZQBzfv59fRJW3Ge31RoWCnt52wcO/1Ra
7grPzPI99gAedFxi4A+rkT887PDxamE0vEv+oMEYuMphRCcN1k75rz+6VEbw
uqsQnstVaoyCk/c+16yFuTb701/Bkm3LMjrhH7wzhYdhb/sbC0ZgmQOtcs3Y
X3uLSLJUNJORanmpWhg2s3NRUIEF3RLOb351XQfucxiuXgGr7NGeZgqHVOxq
7sH+IpsSIh3hsiOTN9rCI7vHTfKCc8PGfJeBnd+7h4TDc5XutljDNTZv/0uE
084vltKHGY0MXy48QzLUb9MzrA+77g7xYRG8+nOBZd5NOtkMi/s7CEthe1/r
Ez974fYP+krNmJObKRaD48eMLzktMHm5JQcP+x5peAQLzqPgKaXdql6w2s4p
LQbE7lpl2+GYN967rOGeuR3XymCRHR/qXOHpgw9b78GudZvM/WGvqd+efYHr
t2c/j4ZHKzcUyOH26NdO35gGHxz/YlPJU6wPFudKCuFQJ8c/F7H9jJoORi1c
Lbo83QcO3Gb6sBOu+z0nfhHc8ypnxQjsPurVgUZc3sZ8drbUNSbjVN+PqhOY
l748r6YC117EiS+safbtng78c2fcWDKPq94+zxROvCKReh/+7CIc7wiTjr8H
JhnVC1blsqZPhpu2hl0Nh5MsFnWowBtf9E5OhP8z3pQaiutnb9kVzoUll+vk
m8EKz5+IVcAccfF+JTjUeGFAM3wz/NmEbfBAxWWhPtjSe11LdgnWh82/T4nF
Mhnzu1ZIvYIr+XYDcrCPprpNELxyU9kRDTi1zHw7mSeWL/lqQLYnoRD7E98Y
fcAannvD99JVzD3LRj64wqFx1p83FmN9MNq3xx8WseKdOwST89JoeDZL/tFm
OM9wuWUa/NR13MIpsNKzGy8LyeXfKJ+1hy8Z/LelFlaVvDu8Bh4qcSnrhJWm
JzXPh/fpv14/As/AaZMk/LJYu0DqOh5fQdGTN8C66xO1VWDyPrs1fPfJOK4O
/Hlz/bbGJ1gf1h3RMIUFNw/2IQ9AeN29/CAO3LlmzXwvWMpQPki1COtD4d2k
cOKY3IKPhVgfGBKzE6/T93sxX1hwIpYLP9gqVFIKR61ukqmAjzjvi66HhR8b
XG6GPbUsr0yGXfTSJ/bBNsGMvklwXf6UYLEbuH8zmFU28DoscPKwj19/Zxuu
L/3hBx8NOKA61WUW5rI6m/8YwFIkqMD+ednHreGh98mr/2D7b1ozelxhA2vm
+n6Y/Dv9YSyDz4OwPTmPiIa1jyRpLoGX5Jo6pMF35YavpWL72JW5TYXEoT43
3eExOIGuhUP9Odc3wUdWBNV2wmdjSy4EwI2cb6Yj8F7yxidstNyyUioO5w/l
iTPs4Gz2IyMVOOpEzehPsPwypWKdOPr5EjiYFbbaFJ7E81/nCvdq9vEcYR3N
Qrd02DZ713IveIF5xZoquFyj+EE43HB74vnb8LKshYsSYYfM1m0H4Xj1yLtc
WOS+j0RZAdaHB78VK2C3edrLR2F+Yon9zWaY1SHa7AS3ZpRN74NbbNRatWHS
scVuYv16/fLdODgnPVpSHh5cLCFSiv0pqgmFacBknVXAPDxtn6ghTNadA5iT
z9Faw9ZRGfzvj7E+pC4fcYXjuv64XcQ83bDFyx9e9OX1rsOwYJ2Ap+7dI/cM
2ycvOOSeBiuTBQtzyfuvuwth72uRU2Ng7/k6+2thJXIAg9vvJrZ1wnPuTs+f
DpupjLcdgY+EhH/owf7I54KkbuHxGsZ4mA6rKNdbqMAdtQe9TLB9ZPKaah0Y
y8aDrfDIvHubTW/R969h59sSpY7wtc6yoURcvmbuyXVe8NQbquz3MCOp6VH4
Lfr+NrZPUTTUSoTdLd6e0IdlEtPZXPi/oHOy5rDvHBn1Cvhc6NlxhrDgc1/w
BsNV0cawpcJH5T5Y4eKmmZ7wk1ubE8XimYze4qOcs7AaDiTycJKpb+QhOObm
jGsacNz3ydd/wyKz/KYYwlY5qUVOsGtc50VreAYJvvh71cuZTXCD9dbY553C
XPC+bTx9vx/OnKkwOgZ+qrn/8014xvWgM2mwZpjS1L1w4Izvg4Vk+xs5MzPg
nmuWHrXw6pSKK7W4P2ymP/7eSS4fMn3zE8xLY5RcRsjlt6zb1oK5pmx4u1QC
kxHU89+iuZjHRffZq8BqckfjHmBO3ufTgUt3fxs+CR+7WrzTFF6c9GTdNLhJ
RrXGEbbM2qsoAW+MijTxgqPGnNn25BHWhyl/+OFwzeyKL7thBaa9YSLcfdDG
2R8OlS4v4sJpiyfXH4EHItX1KuBLVVFH58P2ONA1w6cC/hsYDVdeFlrWB3uF
zJxzGF45eX+mWCLO138Ymu6DEy+9WCgPZ3dv2HMUFpdccUcD/lE7yOXDnhfj
5hjCsuQDSPCHSWPirOE7o3duTYNNIg7JusGuPmrTNeA88Zor/vD15tjkF7BS
uI5EDFz+V1zfF740MelCGpw4a+KdinysD6HjxxbBAXo7ngZivm/C0XO1sHPQ
giFZ+OWF+r+dMPmc2HVsrzt+recIfNkTtwTzuyH3eqWSmAz+Pk/5d5hLjZN0
U4FZeh+jVTH3CT7ZpQP7Wk2QT8a8E4cNU/hx7OG3CphbBBm2OsIJe8cyc+CC
sRk2XrC5lc8mIXjheZm34XB5s4qnB+wxp3BbIlzi5iFUjP0JB358wYV11LtK
TDAnH9uqgMXzS56cguv8WU+b4fTvalN/YPt1IjPX9pHtyRvHmKf7+eWL3cbx
j9/jQf69sqO7VsrDsu7C+6/A/ufMWBowyW8FuPw3Yd5iQ7hhKafuHObkbQZr
+FdyRzb5e5cIBSu5wYmZFxLGwuR1mT/s8TFbZxIcO2IpFwMbjpq4nPx7xvg8
jk67/e/+OjKsJF1ELj8KJ2C4vsbT4RG1t+n715gb/e0b1wW3CxXO1IWzvW0C
R+A7ZaFcJiw/VCwsncxkBG5X3qcCB59SPa0CDz7K2XYb++v9HflLB7a9Nqeg
A7b1+nPUFH7nq/WxGi4ftP/mCF+OKm+QxOWXeZY7e8FbyAKLefwv9U/h8LiH
kVsj4AknY+wSk+n7n/CJAaFGLuz7PMm4Bm4lb0PBU575WvJh4/4Xr5rhXy5y
M7vhHI8VW/tgVRIQYMW+uHKxO0zBed8lOPzYGAN5eA9eHR2FB38eKtSAFSp3
LL0BCz6XAJ/4dTDLAK7q0cmxhofZD4/kw2SddoPrZOKuhsDJP8Zn+N+h37eA
Jd2PLoiByXlPEOz9vf52Gnwwp1TXBm53XatQBE+KLa34D/cHTk+v18LqzDNF
bzHPPyw5rYvMlZfcqIVVvp6MHIGn7BAyJ8+PK4eaxaXv4nzbpVNnATzSbRii
Aq+Y1plZhO2dXTL+04VbssbFCmNe0yXjawr7zmYEhmPOOHhmyBF2NFs34yyc
0vnxhBf8bnJu8wRsL+Ns/DP87r/727eDdTgRvhr2fJAcj7r3z+zkwrqqr699
wtzys59jBXyq7tZicv882dfV3AwfGCpauAHbq7Wb7eq7S9+fxjzGiVcndo/J
OE4+OAGLfFIwl4fXBy3c9+0h1gfH4OcacF3Cf/utMa//8H2DIawsQz4BhvXB
YUeJNVw9ipXmBGe2PWa4wRKrR3RPwjP2Kj/0h292zHuqAQe2hq+Iga2f3865
j/332PVnpcHTlB/Vm8Laf2+pFcFyO8Iv+sKle0ru1cLu99lLxuPyms2q87rg
b+nZCiOYx9leuTUCt03dvaEHFmv6M0P6PpMRnnVGUx3bk+9BqcB/FCeMjsK8
qbF8si5sESIXtg7zjTYa4aawXMeE0IeYs9/FiDnBRwdW6VnBCruEA7zI5Rk9
z+Ph0Ib9QhFwxoNN21xx+QGrqlOJ8PjTmaETYfv6FQNc+NkkpkEFtq/cefNI
BZyUcuwEeTyvfDvmazOs+Ktp43HME3ccPtAHa4x8jl2Kufibmg9iKUzGKhIi
MPe01N0jD4cfjXXLgD/UJjVopPy7fSbbJ1gawpw4hZnZcF7N0ZfWMPn440rs
T8miwdgNfrV1ZR4b80uv15b5w8yb2/4cg4fM76+PgYuSfv3yh/e9kixIgyO2
s5MS4ZdmntpF8MmvuruOwLovmzm1cKQrJ5fcv3dNjTS6YPI+1BDm0tUZaSOw
ikFUxQPYx2TqfOlUJuNQ6I3vk+HOF2eSVOAgh9IHfbDF1k+zdFPp++V5WB+e
G8eawg/u4IQb84Vb2DJO8FjvM9MU4KjKmZe9iL/LGJnAwsb+EyPgJz+8x7zG
5V0quoIS4cWPXzk8hfHyVyQH/j5N/s9ObL+Oz/OpSKWfL4bTN8750ww/vCg+
yQ6WLQ8+3gdPnFn1cgrsv+HHD7E07H/hhrgu7O9b6Y5D8vDkm9qFw7CVUcFn
DXjNw3TbTLjkmbKDIfxHvq9uIS5PvjZnDd9hOO2rxjz2ab+VG2wS3DXNEvOP
dvG1/rC8m426InykpMQ0Br6WjQUDbly/qDINPpp/KHktbFR8xagIPmxWveMP
9pe9buhJLczo9xp4Bss/2bu6C1765rXnNmxPPjYxkvbv/uwt1Fgunc5kaGX1
8PfA5H0+Fbh/3PivY+HyAuFFurCh1mjFxdjfMsaBu6awp+LP0lmYxz+uUnSC
/9b/7liN+YTVK296wfMYxous4ROPbk6PIHNpLAhwq+7YqER4bjVfJQo2xgE1
B45SCPdwh3N0akMr4DVGMkt8YcWHuqItcF+NhS95fIdr3/brgxUlMrqmwoO8
CSNiGfj3T/uvsA3bO2gd85KHBV+3xLwqt6FPA55GXmiS48mqde6GsBQ5YcD2
yTn3u63h2HsSEcWwJE7Y3GCyrvbC5HM5/vCo+Q8OnoLbl7fsjiHzgwZjcmEz
jlF9GvGWPVppcP6yTIsi+MzHNV4huD4V9tTq2v/Z/5WlPpu74LVZZ8Xe8bA+
ZH96NgIvf56seBZzZ5z4SmfifKaxe9IVuCaL/UgFXpj8Es9YrA8aclq6sDR5
QQOnPPBnm8Jid/5b/Bv7k1HvXuIEd4oslVyO6/fNNE/1gpfmfU0zgrsX5ylH
wKmj2NN0YMuMOYmJMPkc/jL4iVqIfA48caRjzDhYLf1HTAWsstc7Oh+OWbRz
SgucPxIhpQSLpBVc7IPJ6XUGbo+rqsqEcQ9oT8K8PiXivDz83fjVPvJ40l84
MEoTZp62FBnB9pn3d58xhMnpmzjmMxY8HbR+8O/xH3hvkYcbrH232CMU2/eo
ML/7w0Nhx999h23uDh2MgS0rj65/BJcqO7SnwREzyQEc68Mdvn0R7KPx9Pxb
zOOUNN/Xwl0jMz/xYbHkazu7HtB+g+3Jx0JG4Ffxr34eJutD0gET6Sz6fQB4
I3ngwi+ktTIe4PLsxJWGunCxksZR8nhVULxVZAqTf74LHJowVs8J1j46SawJ
HlBwzfUic5MmjTuwfXzt0gh4bu7QefJ4S9XxzUyEtfSsrqvj+lbeur0wB7Y8
Xth8DXPBeXzWv+cn+R5fSxbtZ2R9kH93ow+OvyWd9g7bf7yxTnZcNpPxxcHt
ykM8PkzkUq7Iw0vULA5cwDzv+mQJTVhnqoGXKaw00+uCIRzAVj9eBF+KbRmz
Cz5ADuzw0PQN59zgOxntB8nzd9+1zL/+cIsB+aSjjOBzlDHwqL2nR0fCujE+
vWlwTcYxPR347rR21yLYlzUiXIvbIx29pasWbmhYVCaMuc9UjlMXvMJioPQT
5p1Rcq0j8PB6xyfXYAuZABtp1r/HewGz+40KvIJ8IQNeOGXbNl149KnNSUux
v6greS9M4ZFdSx10MCff+3SCFzEanGtzsT5Ehjz1gmvdLp3iYV43uWdNBExe
p8XxaD+HycdLz/FoP4cdPo26+oxH+zmsJG+y/COP9nPYXeSetDaP9nP4y6sf
0b482s/ZON9+UD/0mEf7OZxrMljXw6P9HHYmBzwe7edwld2jh0J5tJ+z6fdr
ebSfw5mXIxr/49F+Dtepp+es5NF+Dmcoir9l8Gg/h73Xbw6ey6P9HE4yw5kj
j/ZzuO1Jt2NDLu3nsJVE+R+yP0E/h31tjOOyeLSfc3D5p/7Rm3i0n8MrH9sl
rOHRfg47tnQdtOHRfg6bX/ZYSe5vQT+H769/a12eS/s5rEE+qMqj/RxuNwm8
H82j/Rw2KjQvZfJoP4dv4nSnO5f2c2K9UT6/cmk/h3dLDrnOy6P9HB7Hy09S
59F+zmUytn2QcD/Ko/0c5p8LXh3Co/0c/lnex4nh0X4OBz3KY87j0X4OK9++
1UD+/YJ+Dv8qHHz9gEf7OTx7nNPmQh7t51zaz3i0n8Mn+pljO3JpPye3h9wh
PNrPYTemssRxHu3nMK938QZHHu3ncPSBP5bbebSf5+DvF75icBGP9nOYLLdk
f4J+DsuYSp3W49F+Dr9sG1j+N5f2c7j3MA7kPNrP4UYv40njeLSfwyTHkse3
oJ/DGYzepM082s/hmO+b/j7Mpf0c9rbTsFjCo/0cjj482a+AR/s5rEsWKh7t
57nY/3ab88482s/hGQvVX2zk0X4OT7nYv5pcXtDP4Xc/hw4k8mg/h3UnTpt7
mkf7Ofwlb86vJjhG8r28P3w1rU9/bR7t57B6p9Wpmzzaz+Fa7XfiE/NoP4fP
B4+Zf5JH+zm8sOH8Q/J8F/RzuLVy+sMMHu3nMI7eFWI82s95OD6uye56z6P9
HNaYJfGZ3F+Cfg73lry/sJhH+zncqB+dsItH+zm8ukxu+aVc2s9hpwTRe+T5
KejnsJ+seebTXNrP4ZgF05ivc2k/h632eduS/Qn6Oe/f81nQz3n/jjeCfg6L
x4kZT86j/TyPyShs+U/yXi7t5zBvU2tqEI/2c9jYL8GTHJ8E/Rz+NS11ZQ2P
9nM46b35qi+5tJ/n/Tt+Cfo5TD43Zs+j/Tzv3/NZ0M9h8vFLcR7t5zDnl7RQ
Wy7t5/CenQfMyONT0M/hVTccUvi5tJ+Ty386vnggl/bzh3j+75/jQv6egn4O
Cz5Xnkv7OfxmvZOaWy7t53Bv4J/StFzaz2HyaXDyfBX0c/i2c57Yo1zaz2Gu
fsxEjVzaz2EJq0m2Sjzazx/+O94J+jl8xeT32tJc2s9hS+V9Kl9zaD+Hr3ln
V4bl0n6ej9fn9yR/k+ORoJ/n//v3C/o5vD7Q4iF5vKw9/v6pASwx2ubPKB7t
57DfgEWuSS7t5/BW8kXYXNrPYfL2zY1c2s9h0gGEeLSfw/nTby19nUP7Odz/
3TFBNJf2c/i5qeGzmhzaz+HexjTV6lzaz2F/1fFKwzm0nz/C66O0GypiubSf
w38nk3dEaT+H50dZW03Mpf0cttuqPbQsl/ZzmHTWg7m0n8NlEb+mHMyh/RyO
TTWdVA3bduf/SoDrL3VqP86h/Rw2ePW2rDmH9vNH9PvXObSfk8uvzG2Kz6H9
HA5YX//0Zg7t54+ZjBzF6zIPc2g/h+P7cIfk0H4O/5BUn3c5h/ZzmHz8ZEEu
7edw84bxVy1yaD+HyffQurm0n8PkfYW9ObSfw58yLuZq5NB+Du+9/lgsIIf2
88f0+445tJ/DaVJX26bk0H4O2xz8Zk6uT9DP4Z5TWCi4tJ8XMBkinwf+xnJp
P4ePD9ae7+PQfg4Hpq+/9ZtL+zkcNyH8siWX9nOYfA9Bgkv7OSx7xEV3XQ7t
57Dxgb+LhHNoP4dDB9r6+Vzaz2G8upygw6X9vID+XgyX9nM4e7XJ4QYu7edw
QcaluaJc2s8Lsb5ouDE2cWk/L6TfF+XSfg7vuHcroZNL+zm85kbPZ4Mc2s/h
cs3F5xu5tJ/Ds78XCBVxaT+HFR406jK4tJ/D9xLbnB24tJ/Dtrvuv5Th0n4O
i2hFLrfg0n5eSHs4l/ZzuHbm7OhELu3n8NXS//Z959J+XoT95Ry1S+LSfg4L
1pEc2s/hHeSLKDm0nxf9+/uLmT665QhbVrGKy3NoP4dlh19NlM6h/Ry+cNBb
6Q+X9nOYvO66yKX9HJ6XNSlLNYf2c3g0+SEVLu3nMHn5Qv4egn4OJ6z1OPqD
S/v5EyZD8PMAXNrPn9DfO+HSfg4XRzZWfObSfg7rSuxMCubSfg5fYs04XcGl
/fzJv7+/oJ8/oZ934NJ+DueNm7/6Hof2c1jhhGSyCpf2c5i87lieQ/s5XKKz
8EAJl/ZzmHTkHi7t5/Dump2LMrm0nxfj7xEbxozm0n4O8/d/+BnCpf0cFnyd
gEv7ObyFvADm0n4Oe3ySn/yIS/s5fDlDxMyeS/s5nBTSalHLof28mH4fl0v7
OSwXWfLXkEP7ObxndfGY8Vzaz+HPfo4unzm0n8PnXe0aT3JpPy9hCjoLuX2C
fl5CP3/Bpf0cTr/WHuTNpf0cJl+HKuTQfg6PXn3f7jGX9nNY9fTnc785tJ/D
4fyce74c2s/hbYIvrtB+Dle83FL5kUP7OUwON1O5tJ/D72em18hzaD+Hhcqb
8hM5tJ/DhfJS8ys5tJ8/xf2z7q5ZNpf2c7hu86O3nzi0n8Mb53/uv8yh/Rz+
9uzL1a0c2s/hAo+S0O8c2s/J9oIPPNF+Dh/yWDVvNof2c7jCoH1Imkv7Obn8
5ZQdQxzaz+Ebexn9Xlzaz+HMo6+crnNoP4cj5QO3K3NpP3+G+7fZrn4Fl/Zz
ePCdWL8tl/ZzmP3H4uw3Du3ncExt8oN8Du3nZF4Y/LmOQ/s5TI7Dt+GqhXFe
/vD9V76pdzi0n8MmFvG+Ozi0n8O9K+IlhLm0n8Pke3uyXNrPYfL2CZ9D+zmc
cbLz0hgu7eewpPB5E3J9gn5eiudvtUfLWC7t5/C4/OG5elzaz2HB93g4tJ/D
5LB0gUv7OfzG8E66N4f2c/jK7do/YRzaz2Hyvf8oDu3nsN/vqFU2HNrP4cyS
wzctOLSfw29j1rYv49B+Ds8ZttsUwaH9HA7qf3CuiUP7eRkef+2/9rtzaD+H
9S5flg/k0H4OBzOrS9vZtJ/Dv6MniR7j0H4O+wRUMNewaT+H5be1aj1l034O
q3DOJc/j0H4OP9xVfMKeQ/s53LnLdKMoh/Zz+PSn1K2rOLSfwx+ksn4u59B+
TnxTtngsh/Zz+MGFhLF6HNrPy5mMr4pcpUYO7efwreDMlg427edwZNhY624O
7eewUEnpZXJ9gn5eTr9/z6H9HO7buDNwJYf2c5j8vIkJh/ZzuPeJaEs1h/bz
cvr9eTbt5/AihVm9Lhzaz+Ex54RktTi0n8PcbomRTDbt53yc/zIkL0zj0H4O
O+VPKw/m0H4Oq80ULRvFof0ctj65ewG5fwT9HK4c9UV8Pof2c/hP533GIg7t
5+Tyq75eEefQfg6Tj+flsGk/h8nhTplD+zn/3/0r6Oew1uoS92Y27edwmYd5
+UE27edw1ubH6x+yaT+vYDIm8G+6jufQfg43Hd4g/oZN+zmsKDm9kDxeBP0c
HnL/8zGSTfs5nNoyZ+AYm/ZzuL/63sKbbNrPiRX1HXbA5HMOifC1ipPW5O8t
6OfwhbvBerPYtJ/DIe0uwvFs2s/hfbEzXklxaD8nt+935vu7bNrPK5mMM+SH
e9i0n8OrtZt55PEr6Ocwc9Kams9s2s/h4CzulZ9s2s/hY1+P5y9l034Ozycv
GNi0n8P7lP0SP7BpP4c/iseWVrBpP4eH/tpzHNi0n8Pfg8bVVLJpP4f371op
cZlN+zls35/1hcWm/RyWIz94xqH9/DmTcaS55sg+Du3ncMeZLWvOcGg/h88U
Z+x4wqb9HBZPumC8kE37OXxMZZ3FZjbt57Ds5chgazbt5/Diw4nC5O8v6Oew
vMuDhn1s2s/h79JHbsexaT+H7f6UTZvFof0cJm93WLFpP4fJx63s2LSfv8Dj
ZXDjbHI8EfRz2LMyRSuFTfs5rPXf4NtSNu3ncCcfCzCb9nM4+PQoFQMO7edw
yPav/zmxaT+Hs7/3sdXYtJ/D8smnj/qwaT+Hm0z3riV/H0E/h3dPxpkTi/Zz
mJw+PWPRfg5z1z2xf82m/Rx+/rem7RGb9vMqJuPoRsbmIjbt57B/XOX9F2za
z6v+PZ8E/RxOTT0UQh4/gn4O++z/VLaMTfs53K+yK4LsT9DP4UfOjkWL2bSf
wyEXeTdOs2k/hxUDsvAvpv28iv4eDIf2c7ioaMO11Rzaz2Hy8Ts7Du3n1UzG
gjKtmTZs2s/hk6ckRvWwaT+HV39YZEkuL+jnsHXWgiJjDu3nZPv5HmXk+Cro
57B7yuwxPA7t59X086oc2s9huY97lgtzaD+H5xq8WESODzYtNmpFsCj5gDKb
9nP4+pasmo8s2s9hr+a9ma0s2s9h04R5EXfYtJ+/xOt9uRYWOb4J+jm8eXqi
xzY27ecweTk0wKb9HNZfVJkmwaH9HA7gXN/kzqb9/OW/47+gn8M1a3ZPUmLT
fg4PjLGNJs8nQT+Hye+wJbJoP4ffrr3oN5lD+zl84ULiEfLvE/RzWFsr3eA4
m/bzV/j7MxYuIccLQT+HmzdvnmrPpv0cPmvQ8fIxi/ZzWCdp2uxqFu3nMDnP
PMqi/Ry+ftthlRib9nO44U6b+mg27edwluFdWTM27efwkolPDItZtJ+T6zdc
1j3Aov0cLhPOu6bDpv0cJj/3ocmm/Rwmf9cvLNrPX+P1c8PjrJcs2s/hlu/n
gsjzTdDPYfLy7CqL9nM4pDxwGZNN+zl8Y2DEvYhF+znsPE1vTjKL9nO47L7o
Clk27eew+qv+jFQW7efw3nUr/pB/r6Cfw2u/cI8nsGg/h8nvMOqxaT8n2y/c
b0Xub0E/r8H88JLX5Pgl6OdwmXy8kxGb9nM4tRgvyNi0n8N3juMVKZv2c/hM
C3MuOR4I+jm8eUXwmj1kfTDYXesPXxKfZDfEov0c9hx78iV5/gv6OXy4KXHY
i037OTwgjzMAFu3ncNRn1WxRNu3n8F//bGs+i/Zz+Nd9phh5vAj6eS2O3/W3
J55n034Ok/cddNm0n8NR2ScMyHog6OfwUHKmGTk/FPRzGK9WnvayaD+v/Xf7
Bf0cttrfvnQ8i/ZzWHTVt5E2Fu3nMKusJXILi/ZzeMUq75fBLNrP4dHz/pMp
YNF+DpPfaTrOov28Dq///ls0dw+L9nOY/LkcWbSfwxP/6D7AQ+f/+zksNjJn
fwWL9nP4QFsQ+xeL9nO4fdWcptss2s9hdY7Eh1ss2s/h8rA5ByeyaT+v+/fv
E/Rzcv0JSr+9WbSfw7WjTm1OYtF+Doc6RJhosmg/h8nvIB1i0X7+Bse/+R12
+9m0n8M4DOuJsGk/f/M/6wPp5zBf+qjEMRbt5zBZt/pZtJ+/+be+C/o5TN5t
zWfRfg5nv5rUOYdN+zlMXpersmk/hz08ntnHsmg/h2ctej7tE4v2c3jFVJ8G
KRbt52+ZjOkDn1ZsZtF+Dtf+3augxaL9/C39vVYW7edwgj7n518W7efwO8kt
43ezaD+HE7WDbsxn0X4O/+TvCTVi0X4Oe2RE/s5i0X4Ot1/In2rLov0cHpQW
apNl0X4Oe18/UNSfTfs5XPdrc/+LbNrPYfI8bWDRfl6P4/Gfcj/y+Bb0c7i+
BS+E2bSfw5uTxxnMY9N+Dt/79VhxAYv2c9hNWbKF3B5BP4c9drRERbBoP4dt
J5pMdybrw2y9zMR6+n0KFu3n8NWnix9eZtF+Dlfpr3tK1hNBP6//9/cR9HNy
fVGXP85l0X7ewGTsNJl25QCL9vOGf+c3gn4Ob9FfELqIRft5w7/1QNDP4dG2
1Wl1LNrP4U8XsXCwaD9voL8PxaL9HJ5EFl4W7eewEfmAKov284Z/z1dBP4d1
f1xfNJtF+zm5PblFebtYtJ/DA89O1ZSzaD9/R79fwqL9HO75YuP3iEX7OTzL
/6w3Wd8E/Rw2ix5Y+YpF+zk8qP4pfR6L9nO4avwJtVAW7ecweR+MPH/XXd6Z
nwjrGDs9TCPrg2Thyhw41Ndj5mpY9pIKqwL+u0j41x3YX+Li4hbYfK6tGHm+
f4sYuN8Hdxcm/SLHF5JRxjXi8cy4WRoJl4Q/jZeHe+ZIfT8ILxFXk9OEo43P
2g3i8UjepjOEt9hL7FiF+ZiJf6V2wb+/dBWswvwIDiRucHWH5woZzBvHV4wL
gKu+XrQ/Cxtd0AyMgcnvmKwk68O4WOF0+N5G611tuLx8yKjTRY3/jkfBYs6/
amEjdUaCGFkfgqqPdsGRF9Qzw7G9LTlww8u328cxMS8/f8tZ+j2Tweu7Ji8N
Lxsr+kkF1hNzeV6I7eMDXe104fsSEcV8mPwuvCkcuZ18QQnrQ4DeDic47JWE
xS+4VST5lResShYmsj74T9waAbuNw1+WrA+jPcoT3/97Pij6vdPPgWdtZH34
QdaHUesLK97/e/4O+qbotMAntmQz8rB/R7ws7nv/7/lQddZLc1wTjtfvei5d
gbWFWtPlYfLzkhvJ+uCzYYEmvE7IrfstLi/4nSv4i1HfDfJ8Jh/j2wUb/7p9
5j1ZH/76XHeD3/Fi75Djndnp9qkBZP8mFwqfkPVhaEtkDDx9S0ysK1kfvDni
6fDB1+uW8rD/K3/kQorg3zUzZ0fDI14B/9XBT40nLr0JO//uPtvVRH8vDa7x
3DY0AhcobLtHbh9jMO+EdDPu/xc3l9+HU04q/lSBT9RPlwyFycdcdZv/rbe+
J3o6TGHz47/X2MDd/TsdneDLCs9qyeOBfG7Hq5n+Phr8pA8vRGCLKdODHLE/
NY+LdYmw4+FHko1wTO+AWQ6MVynmZD0i3xusgAVfF8Xc9efTDS3wu/1Crr5k
fTiiVtIH7ymzUD2DuX4PkzGuhclQKhW960bWB/e/efLwz3SvAh2yPvxwWKEJ
f7l2sXYaWR/cKrIMYRZOT8jjseebptoumO8kvoEcz2xcY++5we7k4zHYf+nX
UfMCYAsNoW3usOZh51sxsKPpG/1qOO5L9Yx0YvJGB1kfDq26WgSTdfsgWR+6
b02ug9/Nl0sdgZsOioZ3wRWxT9j18MYuVzGhViZjDpZrC5jjXOcvDQt+9xlW
6NQTmg+vPDBduhIOPZB8Shf223q0Zw488HnigCn8PvJ8gBVsv9/jiBN8LkXH
NxOubH/3xQtmt2QuJX//lfvWH4iAb/Jfzz0JJ35K+ZAIk9897oTFnaT25MDM
Bab9UVlYHz56NVTAlat/Kxlj/tGhdXsLvDHnoqEbbPJhw8s+ODx1SGManLf3
gfG4NiajLQQvUGCltmll8vDEkE/CqtjfJfuz6zVhct5aDA+1tD82hF+r4ggE
77Pbqr0LvtIXG9wB4+UCxw0+mSM3XQb7w6sZjQBY5XqjlRJ8tykgLYaYnCjA
0rZfVNLhP1GrbMj2Pu+3JRXB88kBAPvrtHk4qw5eepbLOAdbNCrGdsGke56F
C3ZdkBH6gNdvY+zfVjyQETzPpeFNl7znkdtHsux8OA3/XEVYuKEwSBcWJz+U
g+1drOaLmMGHTZ38NmNe9/aijxMsS8Ix5ut2/vrtBUfNxsIPp7+xPR4BG4q0
Nb+EZXc8+5EIZ3udb4iH/evUDuXAxkuuH4yGv22P+lwBk9MHD+zfCidKLR/o
9/swL7FwbOqDL82fde4+vKSmwmrcR5yfkx+Sxfax25bWysPk4/+NmI95HWuq
Cf8939tQBx8xH11pCB97Xe2+DNs3vnQ22gVPbIl23Aobmb184gbvfdm0qQXb
Z1evWh0A+0h7fJLHXN40nhdDti/OilkHB1eJLk//+O/29251e1AE77isUzcA
276oU62DDxRX6EXA5VtW3+2Cd6Xodgfg8uRzokKfMLfYpFWOebyx+E1p2HWB
mZ0LPKHSY/p8mJzuX4FPbG5k6sKCn0OHW/nrJc3gxQ1brMnfi3xN1gn+NOt0
ZDLm5GeJT8EBika338CKG0/5RcBrXk1emAiHl7UOJ8JRz8/vE8PlB402euXA
5OXXx0ysD6UP+irI9uTAiO2rDGXdW+CrMyZ47IC1n53t7oPTc1YuWAEnG3ze
N66dKXjfPBaWfLq1TR42Nj63Ign21ufu1oT5eZ3CP7H/9mL5ekN4yui51xiY
m60PtNgFY1VPvQvnP/lS5Qa3aqt3lWB7ctoeAM/Y/OS7JOZXih4+i4GVpj1f
VoH5yJq569Jh6QdBducxdy688Kionf7eH+Y1jJ+r6uCE7kUfvTFnFFixu+DB
wKJ9XZinrC5aIvQZ52vzxxgtxVzm8fxUabhg58aoSMzJz/XNh6tFQnYUw+Tj
B7qwk8tnJx+YvB1hBl8+nhgxCD/BzXOCa+UuHDLD/tR0Fk85Bd9Y3L+bXH9M
XtTFCHgROUHB9iLaw+OT4KpuHncO5q48x/M5sGpP1/k3mNevqhxVCa9wP/J4
Heb6uUvPtMDkf3fShnnmyuuDfTA5DrrCM3CCMK4Dtycy2Po/bB+44uB3eVjj
su7aSsx7OC8PasIxasWdEbDNcq12Q/j4UvJLelgf2PH2u2Dez+KjHFhzmdh7
N3jkZIZVDBzHctsZAJPfgf0Giy198zoGZhf15gfCx7JXm6TDzyQP/pgPN2nc
4RfB5H7dBm/MEjesgwU/95uB9UH9eFEXrEz+hyeYky4v1MlkCE4XMA9dop8r
DU922TWSDg9kpC6dDyd/v/XWA7ZfLJ2pC59r0zjsjMtXpp9aaAaTr2N+x3yl
WluyE9wXcPHnMJyYtnHOKfiWjN/5A7D4oqwbEZ309/Vgz1RZ2SSyf0Nz3Rj4
40LfKzlwilIQbxL2b5LyeVJlJ/0+I5y3wORCCzyGhCJY6T53TD+8tCZy0BCX
J8etcV1Mxv81defhULV/HMcppdAiS4sK7RQttEfTokSrpZX2UrTRHi1PltIi
iTOYMbZhjIr20FMq7UWLRHtpl1SSUsnv8z3P97r8/nxdZ2bMjJm5z8z7nPte
RguAYDtNu9YRpuNccrDdq0fFBpuPPB8gfE/lXjUW1ti/5fcQXN6u+9mVHrD1
ft2CF9ieltrl4yp4C02ADNNx5MHwxdD3xfR8bk359jIGHu6rUXsOLusyyzMD
pvdRCuyuvFhyEW5f8Me7OW7/fGdLt2J4cunq7iXY3jN5/+2P8GvDDtffwEKn
GieN8ihJtcXVhb6wZtLcK4bwNT23K7nwMvNrIyzgGIvDuV1xe3Sakh08eL6V
fSN4lJl0kAs8jxYcgDPi/x5fDAf1TJg8Cddva7q4tz/8pmhw44Uw/U68Dw7s
c9o/G/7coX83JexgPSiQ/t7MOHliFkzTzXzMwPhA026V1/+/6WP5Jbyh2a97
j2HKINWw1cZhVsPx97VlQ/bpfIqSaG9xy9uC7X7tknRMP/H5m7i9pzFNQ2zg
R3UaPkUwfW9zhB0WfPq8DJc/Hl0S4AFHPXjeahvcsY3k5yqY5u0/DodKVauD
6foYJlvCNK9iDDzfUGvfSniOsM47A+7gPqElvX5vGD17cxE+uzc/zA0eEOUw
r5i2R/YprIYTDQ8/+QjPG6AZQv8PvUjD6RoVUZKj/WdtvA6vNwgoNIQ30IHE
cGnEq4kWMJ2uZgVPaOV8ww6+7qtacwSPJ2v/MQcXmI4D3gJTp1oMj33TzXsp
HBb+zzB/+IXBR7cauKbFh9P74KFt23fNhBfha5KSbm9GSWFz3P6d5lkZWXDD
ucMCQ7B9aJipZT5sIP8lqYRTm+1IeQkHb+gyWwHr760wq4YHdNB80gsO0Jsq
1/kcJbEUJ5g2Fn+3MIUnxo29XHcY44Nu1wM2cG1u2bX9uPzZXXuaO8KVnbdc
bgf30KkK9YBpHvchcCQ+9nzhL/3yxszA7dU1ydsWDO/uTxP+GYvnycbAE5Jm
f6HHW6QdsT4DDvVY1XgrLi/ZUVN5EV4xKbykAtsPNp63ohjus+jFNgE2Drn2
4SN8+Hx40WH4n0Z9Fml8wf5Q2DubBLg8SPrCEH47XPn8HDxNq26WBTyzd4hf
Eh5PXuDiYrsvvL4Ltls3LHBx+cLnd2J7zPb+BYvhXpalayJgrQZx4/zhzCZ/
T5NX0oEksE+gwd1M+JHGMokSVhUkl9bh9hy2FZ7Jgunw+LZ4PEfqhgzMhy9J
is9tw3aTrUnHXsI/1jn7nYd3/G1qXf2F57eEKzf7qnW+Rkmynw1wNYdpnR5T
OLf7A3Ul/t61AEmCDSwdSsUE48MflYnj1/rnQ+HfQurxtf75bfp7XStfeM7p
Jnu+4/prNj3bGwxHNBr/4gH8vMahaSzcfOLo3FO4vNPGw0EZ8N77/pYqbKfj
RPO+8vnO2G6+IcC/GKbf8b9gOx139hGePjU2cju20+PSqOT5G2HqhobwXwv3
pHJcHrtXSy1o++AT19Zh+6Dv/7y2g3ekXYx/ie3Jaz7McYEzFl4dY4btzasm
P15cyecHwxtXZ031h2uMfLKu4fJvKk3v7avk+QDhyX47Jijhmy2v5mTBZ75W
XMuq5POZ4W6+U0fnw49XbF8Zi9vb/+Vs7ks4+iJeGNj+Z2XXodXwnc+/B/bG
djrOUOcbvv/fve7yEdvvrajqawrfsbh2ewy221XMOmzzjdcng9OW5/VwhJPz
fVcYwIafLJUecNpf2lEyFucp84X7mb+NSMftlX2siQ2myw/75lcCu/vMM46l
vyd+Mcf4QG87mJaz8Mf2nt59muXBNH2VM7YLH6Q7i2Gah9sY1lxa17Ac/lR5
uAXdX9pN0qjC/pAJ9hDgYq+CX4ZVvF4QPOpd/3UW8M0HvzolwhmL477awRGd
+h0qhdu+1VruApsf2CMPhoMW4Rbhd1eqgrri731+XbjAH/4k+33wKrbTtLz7
YCtaEAq+/CppphJ+r/yxl94vfRboPMiq4vOhYVmp75R8+GSpiU48rI2vSS/h
9V6fTunCfi8ljtXwFZ/ZRfT/fTo3LU/nO/YH12HHHHZ80WK4KVx6gxZUw/gw
Z32ODWzi9MnhBNzx+bP+jvCovSMj6Pqhs8cc9YADaEEPmI6r9f1e//fmeBql
BX/n8z3hG08COsfC9PDtYHHeUnjdpI7G3nDiY+d2eXB6lUHBClhv1vGoYrjf
4JM242H63aMcHhc05ogvXDpj+x6Nauy/7vi5wwqe8PCDthG87I702d9DGB+m
Twm0gK3WL97+Eu5ckvXXDn5acK7SDJcPm2a2yQWu6DR+ijVMh5Uuhju9aJl+
H5enedX9YecPMbPnw3eKppbvgw/m1x0Mg4e6n/NSwv/ar36gglPvd32VVc3z
g8L6bntn58NXDA/5DsDtBxRWPXwJa59yOjII29+5eLhXwxtvSRb9OYjx4V7e
HZ0f2F85f/BNAbafndJzvCn8u3G3gbvgHncjrtrABasa2g+H6ThtR3jFhByr
/bh+3e155zzgNfOUrU/C3pOuD/aFk4qut90F07zAwfCYO9Hj7sOSidF9YuHa
cQEVWjA9rgyYvpY6wjStfR7clw4kScf4cKsgqRjOWXJtQyRc7jygY/kPPn8S
l59+My5G42eUpOeyxllmcJ5TIyMjMp1nBFvfWBZuATd5+/6rPxwz7r6u/U9e
HxDWuj50hwucVZDrWQ2vdExu4AU/Do0Ip/vz6KrOFn94t3HC8v6ww1i/mn3w
JjrRAj5y5eEaJWx3JuBjHu6fyZgRX7J+8vx02L7jcppP/k+evw7bK0e3fPcS
Tmvr4vAV9ry0fn41/PZ6/0b9cPlro54/1anh+faw3QbDsCnsPLS/1ATPv2Jk
xn2bGp6/D9ubXjSa7AifGNaiogBeM2LzTQ/4/ZNPm5bCz8+/HuMLi90dt0+H
FQTDI0fVabWGT+Uet4uFy0OW76bt5sNNsjNgfAwdcof3nNtumwfTcdGFuL0f
dmWZxXBD+iEJno8XTDlM5wW8gfOHZadq/ML/6wne6PCgf806GcHJQzpc2wSL
HQb2Hr8zWwk3P/O5jT1sTiccwTTvkQv8JMh/0TP4Tfa5Fl5wyLqJxyW4P5MH
d9vtDzvSAifp3M/h6Cm9Tp9I534Ou9ECQOncz+G/Ra/OFaVzP4dHrY4bMzOd
+zlMXWdqOvdzeJvusUU16dzPf0dJPOlAw4Pcz3/z/H3p3M9hO1qgM537Oayr
N+NpmZr7OUzTW5umcz+HrSqG9+uQzv0cvtfhUoFhOvdzOKLhuv4b07mfw/r7
Lt0sVHM/p+tvUjWoUHM/hy/s8y75rOZ+Dkdtiw7SVXM/h2nZDjc19/M/+LxI
nC/PVXM/h+k8uEQ193NYk+6Imvs5vD7+VfJlNfdz+HXi5xWL1NzPYYfvD85P
VXM/h6k7Z6u5n8Ne9ISquZ/DtM7hMjX38z98vlI693P4yGtLY7p/Yj+HfUo+
h65N535ey+frpXM/hzcP7z87R839HP51+uaWp2ru5/CrgcFROuncz2E6LtNR
zf0cnrTG8+cFNfdzeLDe28xwNfdzOHq80R6ndO7ndP3R9Is593N43sBlsyLV
3M9hmqb6tZr7Od3e57pXQWru53BsExPFbDX3879Rkkgbw/X/qrmfw9TZFGru
5/DB4zPn7lNzP4fpdI0eau7nsENvvHLV3M/hlIfDmgequZ/Dv7Um7+ml5n4O
t6qxTrFWcz+Hp9CEvGncz+Ehpoqu19K4n8MFrf17n0vjfg6frnirbq7mfl6H
7zsthtfZpXE/h/XejD6jo+Z+Dmu4Nm6+RM39HE7tWTJmmJr7Ody/R6z2kTTu
5/CxcVsuZaZxP6+rfz2K/RzeSCdEpnE/r+P1s9K4n8OvjXYq6P8h9nPY4Utu
VHka93O6frii04407ufw0jez505N436uIUg+HjzY4GQa93OYfr3KS+N+Died
apZslsb9HH6z6fH44DTu53D/reN9CtO4n8MNWuiZBaRxP4fF9VbTuJ/Dh1bO
9UtO434ONzw+cn+Fivs5PMLa9/U/adzP4ZFdRoUdVnE/hy+7/WrqpeJ+rilI
tDJ6Lg5ScT+HexpsUceruJ+T+/snGKVxP4ePb2zf+JuK+zksru+q4n4Oi/Mt
qrifw38DZh1xU3E/h4ttPw9yUHE/h8e6G4x+quJ+Dp94H6eTpeJ+Dr9r+zti
r4r7OdycTkRL435Ot3d+alNjFffzBoKk6c5xWeEq7uewuB+t4n4O07qSS1Xc
z2FxPkgV93P4YJOBbd1TuZ/DvbbXHV6o4n4OR3y482Gjivs5/PdUd8dlKu7n
cGbTpXtHqLifk83plzHu53ALafv1Tiru53BcnF5YhIr7eUNBXMfsu4r7OSye
n6Pifg7TPPRyFfdzWHydq7ifw3YOdKQv93OYjtMfouJ+DtN0we1U3M/hgau0
yyJV3M/h5IInoy6quJ/D4vpsqdzPafvbg68XqLifw2ZNwhPJYj+HTWjCZxX3
cy1B8t7wtVdnFfdzmE4nnqnifg7TeXeLVdzP4czNmmdXqbifw9GhnZR0e2I/
h/vSFyEV93PYd51PjJ6K+zn84PJy220q7ucwreuYlsr9HNbptc2ioYr7Oeyo
yggQVNzPYZqOvZeK+3kj/P3HZ590V3E/h8XzQ1Tcz2E8jFr6f4r9HG6krG1x
JJX7OWy14e608FTu57D4vkzlfg7P/Nos+HYq93P4l17awORU7ufwyf6d2mir
uJ/DdDj/21Tu5/C9Q8tMK1O5n8PGeUWaLVXcz2Hdef0Fuj9iP28sSAaJE55z
P4fXmdzf4qPifg6L56ekcj+HxeMvU7mfw5orjHsbp3I/h+8Nuv/5Yir3c5hy
J73exX4O0/KG6ancz+GpC9dIWqVyP4efTd20fEAq93M4we33mmGp3M9h2h22
TOV+ri2IHbt5Kvdz+FBDs4qyFO7n8Baa8CuF+zmc8mRz2L5U7ufw96CuHSen
cj+HPejA5BTu53DU6OoRQgr3c9igRQ+ZXwr3czgvy2S0Twr3c5im712awv0c
vp2o5943hfs5TG8P7RTu53DCpNfj7qVwP28i/Hf8dQr3c/hRQ3xQp3A/J+8z
3D8vhft5k/rHJ/ZzWG+I+Zo7KdzP4S8pXxIepnA/h5td2Tk6MYX7OSweX5fC
/RwuWmcQUKjkfg7ja7m5OoX7OWwxM7t1dAr3c7p+pxonsxTu500FycOZc7qc
SOF+DtPp97tSuJ/D4vH1KdzP4aErFxzvnML9HBaPn07hfg4v3fNgSpGS+zks
rm+Xwv0cHk8TQKZwP4fF9QBTuJ/DbTM3unulcD+n+7Pl4sPDKdzP6fLnb+qZ
pHA/1xEkmw5mjOqfwv0cLsq//Lxayf0cFtcXVHI/hxdquQ3aruR+Dj8IK22/
Vsn9HBaPF1FyP4ejL7TZ30PJ/Rymwz+7KLmf0/VN8QpXcj+HMz7njRip5H4O
u/rrL7+q5H4OnzCL/OGr5H4OPyn+Z/UYJfdzXYxPxxzurVByP4e35kZbzUjh
fg6/K13pT/df7Oewv1NBqJ2S+zmcsxQ7Nkru57B4PK6S+zkc96ht6ikl93PY
7cVCk6xk7ufw3c5jblspuZ/D6wa8jm+r5H4Opz+42OtEMvdz2Hzt0N83krmf
6+Hzd9Pzn4+SuZ/DU+mE7CTu5/Dc9TnfLiVzP4fF5bKTuZ/Dbg3mt7JWcj+H
ja4Yb2+v5H4Oi8e/JHM/h8XjWZK5n8Px04Z9d0zmfg7vtE5bGZPM/RwO+GbS
rZ2S+zns/tPm3xnJ3M/hHMX7nC/J3M+bYXzSqD23NZn7OUzL009L5n4Oh0Va
RaxL5n4Ov7J5OHxSMvdzuvyp07Mikrmfw4MtB05xTuZ+3qz+/or9HB6tTPUc
n8z9HFYO8PXLTeZ+DrsHyfZYJnM/h0sc7jY0TeZ+DtvSBNBJ3M+bC5L7OoU/
2iVxP4dblcgDvZK4n9N2Ov4iifs5LB4vkcT9nLZ3z87rlsT9HKblInySuJ/D
vc8t2dc6ifs5HNk6ZtucZO7nsPO0I3s3JHE/h39sMO/QMYn7Of09OiE0ifs5
3MBp1N6RSdzP4SBaTiuJ+3mL+uuL/RzWFCdK4X4Oq9Yc+Xs7kfs5bZ80M+tQ
EvdzmKZHuJ7I/Rwenrbb8EYS93NYPH4gkfs5Xb6B9GpsIvdzOPuF3t8tidzP
4eRZmR9GJHI/h/+0WV3cKon7OTyAToxO5H7eUvhvvuJE7uewuH5fIvdzWOzr
idzP4doJ+AaayP0cvvP1bumeRO7ncLRqtYNFIvdz+HLDG6keidzPYdf9Ogt0
E7mfw1cuvX31KIH7OTyDfjhK5H4O3/63/brnidzP4eZJJ5PyE7mfw/TvvpfI
/VxfkIQnYYczifs5vKbb8vSKRO7nMB2evDaJ+zmc8/OxwiyR+zm8VPXWLzCR
+zncby1GwgTu57D5jdYnwhO4n8Of9FxnlSVwP4ffpeYPapbI/Rw+2VZlnp7A
/Rym5UndErmfwzsMG3aJTeB+3kr47/iMRO7nsLoPHcDN/RzuRhPHJHA/hx1/
ndj1N4H7eav650/s57CuboX2sATu5/CJoco29HjFfg7TefYtErmfwz7b7k1O
TuB+DtM8KjaJ3M/hXgmTJ5kmcj+HA3csff4knvs5HFE2NLdHIvdzA4wnvWb3
0kvkfg6L6xMmcD+HRw1a/PBAAvdzmJYDDkngfg63HIFXZAL3c3jnowF7tidw
P4f3Sle0Ckzgfg6vezprf3QC93PYfPWiycsTuJ/D4vEnCdzPaTvtuCVwP4c/
OHzaYpTA/dxQkOz/7FIWkcj9HL6Ml+vkRO7ncMXsigP0fIn9HC7p2SvLNIH7
OWx38lcZ/f/Ffg7ja3fDiATu57CytC4sLYH7Obzz7OTz6xK4n8MP9uj5tU7k
fg7XRUV1S0ngfg5755406JrI/RzWcbp742wC93PD+scv9nMjQfLv9DadVPHc
z2E/CsXx3M9hr7tDjVbFcz+H9ab7Ge2O535OptIWz/0cFueLjud+DovHN8Rz
P4fF9SDjuZ/D+Nq4cE8893O6vc5n057Gcz+HnSPPpsjjuZ/DGi6yQdnx3M+N
sb/tfGnWu3ju53BnccEP7ufw/YVXHjvFcz+ny1fp/8yL534OG9AHpoL7Odys
7T6XpvHcz+n6AVEB5Qru5/DXb88DixXcz+HgpskzHiq4nxvXPx9iP4cfrY6J
1Yrnfg5vbHgrQDue+zksHj8Tz/28NfZXh+8asjqe+zn8fOWJVyHx3M/hZhef
VLxRcD+HaTnCDAX3c/iRVhtheDz3c3i2wb12gQru5/BC+uFYwf0cNqAD5BTc
z+FjX+fufqrgfg6Lp98puJ/DYg9XcD+Hm9MPOwru520w3sx4aP86jvs53IAW
CFFwP4ez1tzaeEXB/Ry20PIL7RzP/RwWj+eI534OF9kdy/ZWcD+Hj/YZPXFO
PPdzePdKfHNScD+HKa/IFNzP4Ut33XPOKLifwwvm7ZTT/Rf7Oaye/NTjTxz3
c/hnrax1dwX387aCpGpVg8KlcdzP4fiI1fNbxHE/h7snzZk1PI77OSyuB6ng
fg6vHbY4oZ+C+zmcYfk7o4mC+zk8LrFXwOY47ue0vdDR+U0c93O44ayu09sr
uJ/DurHC9LZx3M/hvaejZsviuJ/D9HXlZBz383aC+LtFXhz3c3jkiaknBiu4
n8MtRhsvLY3jfg7btagoeBTH/Rz2WWzVSBnH/Zwuv6VU41cc93PypwWNcuO4
n8PvqyOuLInjfg5/aD7fSyeO+zms9MWefRz3c9h++J6WHeO4n5Mbnd/QOI77
OfxL125+lZz7uQne/y9HhQpy7uewbvPeOx3juJ/DZ+43qR0fx/0cjv2ks/mI
nPs57PfcOy5Lzv0c9l2rcckzjvs5PIgOAI/jfg6HFo47lSPnfg47Sf92Vcu5
n8O245erA+Xcz+GEAemF/8i5n8Me18P2SuTcz9sL/833Kud+DovrGcq5n8Mt
aWH3OO7nMO7d2V1y7uewyzf3yqMy7udwWdQxPV8593NYnE9Txv0cFuenlHM/
hz3erpkxXs79HC5w7eBnI+d+DovrC8q5n8M/9s86sELG/Rym5Qm2ybifd8Dn
meRhZE8593N4yDvVoOZy7ucwnb5iJOd+Dh8LNtPuKud+Du+botg4WM79HJ73
dMP6hXLu57B2YZ+A0XLu57A4n66M+zm8W9Vx6SoZ93N4jM6ilx9l3M9hWQf1
uW8y7ufwwzI/J/p/iP28o/Df/MYy7udw6t3X8/Xk3M9hcX5kOfdzWN4m4kCo
jPs5LJ5HLeN+DuO5+/e9jPs57LX5Rt8Zcu7n8P2KaZrnZNzP4akWdoXOcu7n
MJ0nXCrjfg6vHle0zkDO/RwOLei3e7Kc+zn9/bSnmQ3k3M9NBcm06HPFLeXc
z2Fxfl4593P4Y5r39jQZ93P4hjpunreM+znsaWwg2yfjfg6L81vLuZ/DtK5s
oYz7OaxNLzgZ93NYXM9Sxv0cjvr62cZazv0ctjTdnn5Xxv0cpt+pT8q4n5sJ
//V0GfdzOGHixjWd5dzP4TYeq8fWybifwx1pQVM593P4dcmmkFVy7udw44WZ
67fKuZ/DzWiBHRn3c/jihWeXwuXcz2Fxvl4593PYOTP/ipOc+zlcvXFP5S0Z
93Oz+udL7Odw72Dt/AwZ93NzvF+zQ2fGyrifm9c/32I/h8X1F2Xcz+GMB6E3
v8ZyP6ftP0Muesm4n8MXDTbVjpNzP4fp7fevjPs5XP2pS6c/Mu7nsAEtKCvj
fg5T7qa/L/ZzWFyvUcb9nP7epMHddsu4n3cSJIazRhS2knE/h9NcOz5tIuN+
Dk+nCZll3M/hsTf/6Ui3L/ZzuvyAQfq1sdzPYbOiI88NZNzP4cP9XGduhc9k
7W0cDjcPGXKI3s/dMCApYXF+XHj/aY/aLFhcTxH+M+DShnw4abRzx0mw16me
VS/p9hLvzx4N07RB1Z3q/z+0363TGa+f410PdsLzl2Y7f7EpTPNC+WK74Ynr
L206198/WlfKEZ6dtMlnLlx2LLrEA7ZTCKZZeDzieTfwjQvLGuhh+/mjXreD
4dpAx5D2ME2TGQv/bXFk6idcXjgy4EoGPDFr2tvDsGYfxYg8GF+LTb7By/BF
pxh+0vJV/0y4xHr5oHLYxLG1bCo8KuP+cY0u+L7yOlCRD2dY4ZrwgPVVuR74
e20PJ6dbwNnGVpLH2E7z+tnDE1rgGwD8+aBfogv8YABGAnhmz0ftveDaxfNz
WuL6l9NHRPvDN6vNV2Zjex9LtUE4TNNPOsM0b7YSblF4LjsX1rbYoJMNPz43
tvY77IdhPR/OrJi+7AD8tPtYzVKY5kGix0MdpBoOmbHknS3+3vFuxj91ugqS
O5+67qX7R/NYmMLi8RZwaNc3FTaweDwNLl+lHO/tCKdpBirp/z2ny4k3HnT9
O8MvXMbladkmX7jyGG4YHtA58EkwvE3eZx79vcSksmmxsDh/Oo0PnVwKM2DB
Hu80Gh8Ssyfmda1//kvNzG8Uwzcdz6r84AkJOx3K4ZXbV8ba4/JZpl/Oa3QT
JHuCzf1+YXvn+GnDjGDaT5XBYR1zT1vA4vEmcE1cNxt72I0W/IQXdQjLcIHd
U6wyvsZgfJB/t/CCJ4x78PI9tg9t75niD5984TBnBJwqu2QWDp9v0s4mFNY3
6SVX0u1dtUzxgmmdpWzYt/2Gk09we9Q182Fap7AVtrvEzG9eCtPqNTkwTdtT
Tbdndzt+AGwR3beRbndB4qgO6l4F0+9kpvBJt2dhq+A6QeOPDUydvg2ND8ZL
1jvC7Xb88izB9qKo25Ue8Hvr0OOdYInRwBW+cE11xog58MFIxYdguKH2iTWN
aHwwbLwoFqZ5VvZg+z8Hlr/IgMXjceDyVkWz8mBxfUeYzssphrHbOKEKjy9P
X+lS3r3++aDj6jV6CJJVdMIjHNNy9TgjmOYVCYS1wh9dsoBpvzYCXtlipMQe
PmPx5iQ9P7Suqws8qMZqyAyYMqcXfN7sQ6ElfGTvhmP+8Lne+EDC/Tdp9sIq
HFbc3rbJBtt37BmrVsIDVRGaCXClbmaXbLhdm40z6PPEc7dxQj5Mh1f/xf2/
prPFpBS+YHIv7Txss+uNUA2PM/isMQnXp/edrgX+X7RAPI0PoSf2msJz6IAG
Gh+atG9qC4vzJcPPdwQGOcKUD9xgJwzMHjDN60eP71SIi78vvCyg2+93+Hvm
jXOqg2GfL+csW2M7vY5jyYrOlZ7wD63QTxlwo9TCnGbw/KAvS/LgUZcHbTWA
8xtOf10Mj259//Qt3N6gwNw55fCiS40SpmA7raOjYYnvR4HJr4uwvfn2sKlG
sDh/N7Zv1Ky+awHPpImsaHzY5jnBHj7RYNTU0/BkjcvXXGDxeBz4zNZeo73g
uWXvJjjA3eoO5PrDo8IDWy2G6TSLcFicrxqmeYmUsK+442gs7odlw/k0/RLu
z70/fQ/nwzS9eTpsFxDToxQet31VI0NcXv1bQ1kNG4//M+U+thv6LzHV7Sn8
d3wVtm/9dTvWFKbl6DvAZRsHGtvC4vy2uLx7jWK/I/x9qVFtIoxvNc084ZJx
m2c8gnv+XL7TF46q6nNiCEzrzIXAn83Wpd6BNX8M2xoLn7nXz+UzvGyd8lcG
LK4nCpd8112XB4u7pzQ+rF39tRh+SiUP2zOqHi0rh5/QdO7Y3nbNyPcavYT/
5lvH9qBv6gVGcEmLoxcuwp/99J9bwN135rSQ0PhQuWGmPdxy/XfLfvBl3xdF
LrA4Py8uL66jBTvQBI8w9hJv+cMdpma96QzTOiDhcKR+621jYL+VW/KUsM3A
5zsr4KcVb+yzYdodOQM7rpiQkw/vmIQHiL93/NOJ/qXwqNKOzqY0Pixvf7Qa
1r23x6EQlw8tD+yla4Xvk2rFreHYXuXzUWUKK8oXjyHP+ejS2Ra+8PfjkxO4
/A3vHIUjTP/eMnhAmXk7T3hW5+2+q+DEpaFRvrB4/Bms9+FLyxB4PZ1ADq+n
jyk4LD/MjR5/6btc7UxYXD8Wxu5uYB588FO3n6lw1tuwv8XwkrK1u89HY3xY
XL2xHA71fPzYCtvD3nh+17AWJHR43mC4ZuHlVUbwlZAV1do0PrzuVW4B02oX
dPt3FkR62cOFz17oHoCHvvpd6gI/y2wQcBpOnb9gthcc+Gjlp9GwfumNh/7W
9a9nmvc7HD7lJWil0fjwIuaOEu5s8MWnC+wyV3N8NtxBq8Nhb/js8yVX8+GC
3QZzPuH+0zqapXR55QqvOdge+WzguWrYJnTTBRVc5xk/WLc3rm//YfR22Ptp
45OmcOkw+fk1ND54rOhjC9O81CHYLnlSdNARdij5UuUEH5xl190T7rFlT7YP
bPxYmeQLh82o7nIEpnXMQuD41ac/psDlD1fHxMJV56/OvQxPn/HYMBPW0PQp
yqDxoWRkeB75qsJOCltPT9ct+b/bjynW31EOD9625XkurDVtYwPNPvWv55UP
Xmw2goNadJ1Zicf/yN2xxgKm7L4L2x1oIQV42RxJbxpvj7i1/uICpzav3NQH
psMevODfx064roZ3uL596w/b0gACV96bMD8cPqKJ/xTs6XLyqRKe5IFvlni+
rt1tPyOb/l5Tr9MCjQ9Tgu7nw+L81zAto1lKt/fY6NdcuOlk15vVsPPhHyb0
/1pzO2eMbl98fhu5597D9ucTO100hVuf2Tw1BqYsawvrL7963xM+NeFrliMs
Hr+G69M6X55w0OLis0bYvmf8+UxfmJZ7/YHtP2527xkCy9zjDx6G5zvvS42F
j/6pOUX3J/9GtXkmbPWhh/ZxGh+cZsflwV+XvNp5EpdPvn65TQlsH7nk+isa
H8ZZRZbDF43pDhpLNl2LbKHZT5B0aqMtDYPfjP2zywhOHI9r4vqTry5obAlb
d3y2mv7emTE3/7GHxeMJ4W5X+tW6wNcKKxtOg/c7xG7wgmke9mJcn5aV8YeP
JfTpUQjTaZfhdHvpDqP70viQd6dMCevvOpywlMaHUYMWZ//f7akvxr/Mh2ML
JjYeS+PDSG3PUrh9+QS96/DWCytKquGLNfeP0uu7TPLAVdcGn9/0RqPxATte
pvDUyqNnJDQ+DE9xsoXH10W4peL+9MzVu+L4f5en/VRPmL5HTMR2zXOP//WF
6Xd2BxofcAdD4C8184K+YHvJv+nHY2E6PWI5to8a1qp3Jvzo5qnCB9iecWZj
eh587ZTeIGdsbzv0ZdcSOPaj7T0XGh9yHBPL4bmmcTk0nnwefKS9pq0gcTrd
1e8CTIdtGNnWf37SboElbL1q46G2ND7gA9AepumqbGl8GDhRxxWmehVE48Pp
k8FeMP3ORuOh34AOmgF0eTqelMaHk0EB4XDFzJH272l86F/+Q2lb//l6HG+r
bJjy2QU8no62Zyry4dWKo70fwtgL9S6FLT41O0fvx6p+u95Uw8tGzlxA4+uc
Y1/n6vYXJH6t5+3yo/Gh74wnpvDFXOxQ0vhw9Pw02/71n1eJeJk4wjTdBj0e
vSP7JnrCNA/3v/h763v/uO4LR1rXOtPzV5ox2yEEpnnR6fU6wfrK+Vh4996N
HXzhrMNWwzJhcb5yGh+sok7nwRtoglEaHw796VcCJ1x26UKft796Lswohz9E
f9uzGV508KaF5gBBnCd6AY0PljYpRjB1p1oaH9JjzSxhcT13+v5g0UBuD9+7
ou9D3zf01Utbu8L42t7xNxzQ426EF3zhkqlDHI0PqkHNA+CHHv1v69P40D0h
NBz+PrZN4140PqRqN0qBe9AC6LBFt5XbsgfUjxc0T2w+7DzVIes6XNfFfn0p
TE9fNuytTKmshoUut79vhos6N1uhO1CQeKztkG5B4wN21E3hP7sT+h7Adjpu
3BbWdvimYUzjQ9KoF46weHwwttN0lp5w9ceJ6xUwHZ7jC5etq47SpvHBbJNL
yP9tz8PbNxYeQwc6w9am48ZlwnljZuTGwDGKI5fy4K00MSis1bGNpAT+ESk3
8IdXxm09Uw5PownKaHxo/26A5iD8v35p79ej8UE+8ZgR3PrU4p69aXwwOWVl
CVPXP4LLm8g6qO3hEeIBUBgf2gV3cYXb0gRscGVMebwXbNnhUN1q2LOtm0kA
TMeRdYWvRZ8RwuFzRqFNvWGbNp1bpcANFp8LjIcV0l17s2E6nC4Ebtq6skkB
LElqakiPd40wI6gUbqX/1+EO/NzoQl01HP64d/wh2Cmqh7/uYEFiekY30hA+
ZRhebQr3TrFue5XGh8gfvrbwWV+XaBoP9uDf7giL841LMT5EXFniCW9zzN3c
gcaHVtavfWHqkAKcvz9qTggcLKytmw4P0q99FAvTug0FND6EL5yaCdNx35o0
PrS8dTcPvnTv/D56vJv22UwogZ/tbRQ8gsaH5rJr5YPr34+TwxqM1hwiSOa1
C9m3k8aHZt65RvA+t+c19HnZbe/dIZZwUKV92Ftcfr/e4FP2Q+rHN3rducKF
O+gAHYwPuk0Oe8FUM2j8uLdrZY8AmE5nktP4oFOcHD6kfn9XHWpvmkKXp+mO
cHnDpqmx2fCWlYXxtfDWnc2MC+CPtWOGroDLtNfuL4WHDAv6SuOR+44nej9g
Oly8BD7fePRO3aGCpNnAF9/yaHwIOdjQDD40hCaSxvjQyGCrLZy22sHCnMaH
4E2/HOFwL+lKen8t0ypd6wnTz+YVND4EjvvqC3+8tr+A9k9HNTy6LIS2X80q
LaXxYXub97Fwge283/T+bdtg24JMuDw1stgJDvrn3bM82Dlcf/JLGN9aZ5bA
LxLO/toAz9x2qqgcFue3hy/XdZiiOUyQNE90yu8I99kafMsIbuoa6fwKrxfZ
3/KxlvBKfdoDMRY7oD3cNcrirRnsV3vG3hUW5zvH5Z8GdM7xgk1bnfsxENsd
/+zqHwAL67ytycf9K4+Ew+J6DzQ+/J7RKwWm5eODaXzAbmv2MD6eHq6q6dG5
AA7K8qum19+cjeGKUvh5yv2ur+CbP3+0/QEvH9Sr2R94wIY5Ubp22B8p0Yml
13PijystzeCOrYs6JcF666332NrV/39oXaFxdnx8Ne5/6dra7Z7wiiU3Jg6n
8eH7wr++cDuVefoXbKdOGgLfuHR4exsaH6psvsfCbxuP6jAVFn+Xh6Vuywde
wOV/VTYoz4PpcPvT8CI/b68S+PKbDY2SYDoupxw2pC/u8FDfwbM17QXx//wI
pnkYjOz5eHZYf1UTd0v4xq6XZRr4ewGfV96xt+fj6bH93YpiZ1e6/qJ+7W/D
LhX2V73s6z/PaFnEALhX/JuNq7CdxuFw+/r9m8hlawenwA09wq1uYnsdvqZl
w7R8dx/Y22d0nwK43a6hz+j+FpUdPFgK2/Xo4dATlngbdP8Bi+tJwAc/bErS
HQ7Pea+fDBsvLe1gRqb5zOF/3o+LsYV7Prs2rBIu9zpqOA7eLx//xBL3Z/q7
NuGesM+3uvTO2J63eJuuH11/ZIMxUtj67buQENiVJqaFYxZNaiCDHf/OfZEN
a705tTkTfilLvd2cxoeFHWvy4GFGq25/w/ZHr4LXlMD0c0QOTPMQlMNNV21q
/RmmZeA1JYIkObLloXTYZP6/b41gV1oYBd7xsvN8S3iiZTufrXDl3N1P7eGB
ruYdQ2HPF5XTXeFvw7KG+sDX5sy87wWLx8lJuZ/DIa9q9NKk3M9hWv7gh5T7
Oby36G2du5T7OexPB9BJuZ/D4noaUu7ncM6jXbWLpNzP4ei8iqEhUu7nIwSJ
Wdd1y1dKuZ/DdLrAOyn3c/K8CYumRHM/h8X1L6Tcz+G1DRs9uy7lfg7f1O+H
jzTu57R95ukRn6Tcz+GIW2UdVki5n8MVt7ADJ3A/h90Gf7IYLOV+Di8d+Cu6
RTT3c3gRDYQC9/ORgoQOzw6Wcj+HfRxkr54I3M9H8vH1Avdz+HI7a79JUu7n
ME0XMlfK/Ry+kho10kzK/RwWz6OK5n4On3OyX0fvH7Gfw+J6ClLu5zCdnq2Q
cj+Ho1/c146Qcj+Hm/osKA+Scj+HjUzjw+Ok3M9H8fkVUu7nsLj+gZT7OVyT
ZDfbUcr9HDZ6c+8nPX6xn8Oftm476S3lfg7ntvR7Viflfg6PiaxuPCea+zm8
J9D5Kn3eif0cfnl87aojUu7ncL+bCq0BUu7nsLvtg78FAvfzUXx+jpT7+Wj8
P6WTpupJuZ/DPfssXHtQyv0cNuxy6ox2NPdzWFwPR8r9HL5r1miSuZT7ORwy
LWJYsZT7OdyVgpuU+zls9lFdRNcX+zksrhci5X4Or/v76dgcKfdzmKYnrBK4
n8PGk+zuvRC4n8PFU4q0pki5nzvg+oNynNZLuZ/D7T+H7SkSuJ/D4vomUu7n
cK9FbUunS7mfwy3pg1DK/RxWh9QqaLvYz+GAmB4jywTu5/DC6ZdNYqTcz2E6
XL5Iyv0cjqs69/WklPs5vKdXzIKNUu7ncHdaGEbgfj4G7w/6wVbK/Rxu+eF0
ZkMp93N4xjP3FnT/xX4Oj6QBQsr9HP4bMyKA3h9iP4fF9WGk3M/H1D+/Yj+H
T66syOwo5X4Oj3oz5yaNB2I/h+npPiVwP4fvrj99bLSU+zn8/mxfLQ0p93N4
mad30BaB+/lYvL48A8/R/0/s5zCdnnVV4H4OV570ErSiuZ/DD6aW9z4j5X4O
n6q2dw8WuJ/DNfq585tJuZ+P5fOdBO7nMB2X1VXK/Ry+Gxm3ZbKU+zm8Kr9D
bW8p93O47zzbno+l3M/p/n4oC7sscD93xOuDfpCQcj+HdVrEev4QuJ/Dg+gH
fyn3c3jUtY11plLu53CE59K2ain3c1jdm8745n4Ojx1kteGulPu5Y/34KvZz
2O6bX8lmKfdzeODeTycTpNzP4bk3exY/Frifw309Omj4Srmfw09Oz+xuLeV+
Pg7Pz9vLoZkC93OYvnaMFbifw327LzlA+ytiPx9X/3kh9nP4ycNpHZVS7ufw
wAFDXej+if0crqjQzKHnV+znsDmd4Cblfg63py8qAvdz+FOPgiljpdzP4Ykj
P+jS54nYz2Fx/R4p93MnfF74hZSGSbmfwzeTjuym/TGxn8MnOnkn0f6T2M/h
EQu6Tekdzf3cqX7/R+zn8D9Nn+TIpNzPnfj8PCn3c7gmt7Olm5T7OexoMvbQ
ZSn3c7p8+sawa1Lu53DW6yzXIdHcz+Ei84F5zaK5n8N0XtoWKfdzZ3x+taYz
YbifO9ePh2I/h2mdtwyB+zncvXc/zVyB+zlsL1WP+yJwP4cDFMOX0/0V+zkc
M7/59jCB+zlMXx82SLmfw1ZRpzvLBe7nMI1bBlLu5/CZ0d8fnBe4n8PpMScN
wwXu5+MFSYliRqsEgfs5TIe7LZdyP4fF9YEE7ufj6/eHxH4O39LWGnJA4H4O
z8Xu5juB+zmse/xOwVKB+zk8qUmHNU2l3M/hp6Mu/vgrcD8fz+e3CdzPyftC
XN8K3M/hQeO+XT0hcD+H9a/mZO0VuJ9PwOvNDV8UpdzP4TN3PFT7Be7nE+r3
p8V+Dj/52i3XQcr9HJ41d19opMD9HKbfEejzS+zncFVqJ6MrAvfzCfWfN2I/
h+3pwFmB+zn8O//SGnOB+zk8Vzxgj/s5fDNnay/6PBb7+URBYoLdJRpfxX4O
77jwx6iflPv5RD4/Vsr9HF4VvSR8u5T7Obz40d+oKIH7Obwofa4b7e+K/Rz2
0b3tTPdX7Of/t13s53D+AR+dhQL3c7hCElf5XuB+DrsnT2tIz4/Yz2HKG2qB
+zlMp2/Q/0/s55PwehEa2t0XuJ9P4vMnBe7ncGFulygLgfs57KTXoOcOgfv5
pPr9BbGfw3Q6chOB+zl8NXFLaxrfxH4Oz9vjaDhT4H4O7/z3TRmNV2I/h0/f
HzG7hcD9nP6ef2Dv8QL3c7jVRN3ZVVHczyfj/TW3wWka38V+DhfWfOk1QuB+
DvulNn08SeB+Drdca7qNHq/Yz2Fa92S2wP0cvir3wtuQ+zncfXyb/BsC93NY
XO9E4H4O91AcbxQkcD+Hn2k9t90scD+fXP/6Fvs5nGnf8RfdX7Gfwwm1jvpt
Be7nUwTJm/sYeKO4n8Pr6cQtgfs5LNm58NrRKO7ncHx++m3a/xL7Oby54QET
B4H7OW3Hx0eqwP0cpu45K4r7OSyulyZwP4cdgrbq2wrcz+GyjPLtF6K4n8N0
OKN/FPfzKfXvP7Gfuwj/rT8jcD+Htxx6cZreX2I/h/Wfh87oLXA/h1dcPNtv
ZRT3c1g8TzuK+zk8P15j1/4o7uewocehtAuR3M/hL21D79DrTeznMK0DOz2K
+zltn2hvdyqK+zksrvcQxf0cHtLpecr9KO7n8LVN3t+LorifuwoSvG3vPY3i
fg7fj+uuOB7F/dy1/v8t9nN4l5Zr/qEo7ucwfQ9dLnA/h3tPOdv/SBT3c3hD
dHV+bRT3c9f6/5/Yz2Gad4Ve/2I/h2n5211S7uewxmqrmdsE7ufw6geq9gei
uJ+7CZLnu3s/ehXF/RwW12OJ4n4O5+cPTPIXuJ/DOxfZ7FAK3M/h+GG97scK
3M9hfQrbAvdz+GHBD1e6fbGfw/S712qB+zkc29jhm4bA/Rxu7dRNtU7gfg5r
DJ53cYnA/Rymn1eKo7if0+2vpxkouJ+7CxI9j44+9P4T+zm8Pq5ZjZfA/Rz+
feRZmpHA/Rz+3nJvhZnA/RzebDfnuIfA/Ry+1aWsUbzA/Rx+/6j1HV08v/8D
gfwvQw==
         "]]}, {
        Hue[0.08640786499873876, 0.6, 0.6], 
        Directive[
         PointSize[0.002777777777777778], 
         RGBColor[0.363898, 0.618501, 0.782349], 
         AbsoluteThickness[1.6]], 
        PointBox[CompressedData["
1:eJxM3Xk8VG/j//FCRZFCaUGJLCWFFmWbsqUS2hQtKlSEFiVSyvJRspZlxlaW
7GMtFGUpVBQRbUIoS1GKtPJ7X/O97p+5/7kfz8915sxi5lznzOvMSfqA0xYb
nnHjxt2ZMm4c+f+Qc8E2Ku1MhuzB2788Jsxi/P073KYPH706b2DxxFmMQ+77
dlvAiQ5/Lz+B6/9UvnSE840HClNg7bPKW73gqiUfu/6DU3+HPYuAz7ks3ugM
e/yyriiFjweuWZPJ5UPfnq5cBfeeqWE0wsoV221acf/bf6oV98AeDv8Gr8Ol
LlGrRmBftZJIXr5ZjMXDPHkiHUyG/vUg1XaeWYzw03bK8rCg1oHBZnj8j+ep
GnB0xRUfadjh1OqFpnDArW0tgeNmMV4N3rhhDfutOSksMCrO0HXml3CF2csV
J7wbEWfMPvlSJB623n38+DYu29qJFEv/E2d4f9MOzIctWV83/vsrzvhyPEmg
Gv5S6Vl+A7YYEPJpJfdXaz2qieUrjp0aNwhfPxUQzgsv+9p8lr+TyciJn9iw
DMtHO+kNS8CFod8rWv6IM044ivbrw2tfnBu3hctnjQ7eCvwtznjX53bEAh6d
4DluNpz32cjKC27/0LPbjMvvGBddvv0SZ0gdzXkbAQ9WtFxZivHLn2aZZ8D9
+3Yd2QIP2l2oL4UbfmRlLMfyVr1dxo2wl31/twdcfcTkcQ9cvPbWjlvwyp58
vRH4uHRQmwFuH3dYqlTkA5OhdODV/k2wYLePhjxcnL3C0hXLt3/cpmoKF9ya
IzL8c8wSuRedczBubFvMtobDBMdtb8Z44QcZRVfY2/blvRkYl7G5khgALzOy
8VuN8aDOb/Pi4XlFU0LF4N8HLaLy4cypFwrTh8UZNh1lM6vhfkbMt+4f4oy6
A4pXW+Gevlp9XVijPVhoEP7D4/b+2ZA4I2n/z0v8H5kMoS1fxU7A7lZVHipw
3/Xk8V6DY9Z6kb9fDO5qVf6jDyvFCNeKwFv2hZ+2gJ+7/VQ1g++3/BtwhBNv
fjvt/V2cobjXxsEL7jF8oHgSDn1X0x0BX4pRdN4Lj+5ebp0BN6h0zf7zTZxh
1xzVWgqHWUsGZsKNlryWjfBa6xC5lgFxBuOtXVMP/PCZ2JoseOab1U9FupiM
j6eXDj/m8nM+v50Pv4ozLu6KWy8P9305GtQC973if6gB9xxo2CAN79x5TMcU
/pWQojYMP3j58q41PKrdUX4RVjbXWekK56ucLt8Is5qScgLglgkbJivBTo2n
UvJhT/8Lkw25bNm3f6kYrP9C73orTD7OK76MWdJlw6RPcM7WjDmDcPn9GD1v
WKJBNJy/m8noXiLVchK3991ydrokPFiy+8pM+Nvzdn8V+IcBe9k5LL/HbAO/
AUw+94vhR3U5XhZwb42WrDusZjp71JGMixaeWgXH1l5w84KbPo5uN+wXZwiY
dA9FwCGFVfW+cJtxwedSeP6X7YtFucy/xqLxKrzxqdThRtja3MKgt0+ckb/p
v44eWOzURykRjEvX9O0dgVVqN1gMYNx/4/Y3Ij1MRtH6OCV3ePhJ8XZ5+Gq3
jVg1fGCD7HMNuGTy13cf4aePr2wyhQMG9v/IhRMeWei6wuq+9rd9uewZVOa3
FXarUlwTz7X8/yzxXOvTHPiDQcjtfLi+LT//62dxhmnlz2XV8DE38S9VGC/S
t8poha/N4tsxFZarqJIfhKV7tcelwiF6SxP4e/F5r8mVvwj/fRAuJQm7NDkW
1WF99eU2Mwzgl4dX1+liXHvd02ALeE3ut2orjKeWLRd0gofEVus1c3n1Oa19
ebDY2mhfL9hBUuKzMexRysvLhA/Eht1q/yTO6NWxP58Bj092GTiP8e0l9b9K
4eDSeedHMF6qveZUI5wS0Os8H158P+5rD3GrD/t1rzgjXEvg6AgsK1A+w7Rb
nDH+3rEukU9MxgODXSUs2EHz1QF52FB9yZnnXZgPNJJ3mcJvOnycz3SPWePR
p7JEOPPu1EZrGO++LGl49prTpq6webeXzVHY+8676gA4s+DptktY3xd1fcN4
WNjDuCkFtijMKM+HE+fuN5sOV6wS066GLRa/kej6KM5QKTh7pxW2b5rdKo7x
Sfkbsvk/MxllaW6/YjB+YkXuYknYs+J9TRb87tbsZBV44tTDPZO5nPNbRpAX
Xr/84gIDePyRUd6MD5gf8rpjLOCly18eSYSl8AFxgn8wFi+zhi/nFoR6wYLO
fVO64UGVedOYcPHuhy4HsD6rnP+uZJDxkIaX3zFevax/Yhl858oy/TudmA+W
3vvXA6vs23vhHCyYJes6Av8+b1fs3DFmi7ueDg9hF2X/QZE+PL/2Yx/N4Xb2
dyd5uGjdPKWDsPESy08acNz11JdL2jE/ZJTbmsKv99xILIVllBa1WxNnabxz
hYPSQ/a4whvyXCUm4va/F/16FQDfNy09vQzjdYqPavPhcf/ue3yHNVKXbqyG
lytL8D+GkxQiKlvhjGPVhlu4rDgRryQ8PWVk7SAsSiYM2F3e9h5/P5PxzIl5
OBjuSnqqLgk/CnOb6Q1vkVtxSwVW8BgOnIPHc/9m9FIDWHKN1pdKjCsu5Eu3
gINGIuyfw6GJ9nJOcNwPSw0z2C5hjSQTZvyWM/aCGxfEMzNgRRnlcQEwI15A
rAzmOSCi3Pl+zK4T4uVtMJ4ufTyoEV644O+VGxifGfdqci98P94yqwe+OJ/x
3wicWai+aBVM5j3RL9jfuhS19XEb5od5wufk4fUps7foY/xB7OmfGnCdnK/J
GpgVo//FGtZSvDbnDZbnk2TbucIt3Qe158NO0WIfA+D65QqRk7ictMjheECr
OOPNXPf98XDGk/uLPWH9qI7mfHjqZr2S/BbMD3M27qyGTw7+vGeMcYnI3IZW
WFbI0X4K7Dt7jskgHCLstjIdy39jXnzC/5XJ0ByWUl4N75nVoy8JKw0p8X94
h/khwrRMBY490Di/BlYTL9Q0+Eq357DATF81J/hYf5bUMJfnMxOqvsDOYf2Z
XnCV0f6WjmbMD2I7FjHhVwcX3HwNbwy9dzMDXl0gMPwEzhddKF0GL3/1wnUb
LH3NP7oRlthzs+gT7I+diF5YpEXK+wI8HGJ5bQQOSjF9txt+GrzIT34A28fK
I5cWwerTrk7QhBel97jFv8V8EPTrgincFn/tZhOXh7uFhkNgYeH9f61h3WAv
Eds3mB8CH7m4wmlRV0r6XmN+EFr2PQB2ud6RUAGbBkQ4xsPpu1P+2sNFgqM9
+bDepsuybrCcv61NNcwSMRpUxfr++q3YPQg32K1vPojxQ5NjXvJ/YzJOLDfc
cZ7LQ6/Cxx+C6y/zbZWEpz0OPvgJ1hY4+kwFvmncqJULp15qMDKAl3/vjOSB
xfg1Kixgnht+cwteYX7wjWc4wZMYzY3pcO/EycVe8KaUtq+e8Pb/jq9iwlLL
i/rZcOmE17kZcJvSwmojOJwvJbUR1pjj+3sPzOMtvLAXvhLgKnkcduB1uTEC
v5HcIhjM5bj/nPa/g195tswV/c5k5BaOPnKGdXkMIuRhM2Ojpvdw5kW2iCa8
7IZ4/2549vgZgaawIHlD4vl4X3AXsIEf84boR2L8y2iHtyvMbnl/+jBs4bFx
XCBsfOTfkvGwyvk5w/nwSo0t57pe4njh38UT1XCCy6K2WHjSuZ6+Vri6JNw8
k8vr6pO3D8In/poeGYQX2y0TegC/O1vYyT/IZAjYH/zsDa//M89KEibzkCWc
5+b7VgV+J/BjX1cT5off/TsM4IBG7DBh/LLrjnoLeLJw5J5hjJOPpRNsU750
6DtsdWbhYy+4aLKiTipcPeyvx4Rt7c+F1MErXQZLMmDfsr8zVLE+sp0rg38r
BvJmYVzw9IP8RpgcR9XCLkOLVHsH6fEo3O58lT0Cu/ho76yEjQd/KYgO4f36
yRR/AcwPJ/cnysPXH11LtIdlvj+apwkXu6bpOsK/ByJm2sCh5cVVLNjm+GiI
K+z9irWuqxHzw1dboUBYXUnob0rTmK/zWGl6wRrHnl2Kh/d3/HY5Byd9WcFX
QNZvzt70E7ef7hTjUQ132mGLgnH3fr4/rbCeyZPE/+Auh6OnB+ETqsfT58Nb
+hoG+H8wGUtyY74kw/ePajhIwuP/+1BbgPUpfo7vVoHDbL+rC2I81H6ytQF8
tOf5NhPYzu61hROssGhu0zYus6LfzE6CG3sYTV7wzZe2BxfCjCMpZky4bPbf
fwfg9G7hpxlk/YWBxytwfzMPu6wvgz/omq5wgz27Wh40wjyGPEIr4T5bA51e
2P9I0tmYF5gfPrLvjsBPynHgAD+wmbFSdJjJ2OXzdJw4rPzBPUceFijVubkB
Zll3KmnCqyo64i1gvs6NKaaw9PiE6qgGzA8H82Rs4IrK4kB1jL9pn3PdFdaa
6vVrMax/wHNOIOzbLLiqDcvnvO8Ji4ctyA4oLIHdqoJhejxVj/mhrdC/Gp5e
0Sm0DOPf9s3nb4Pf9a7uOQc/2vtlhP/n2PrUWna4ScJpHthCcbnS93V1Phy7
5/6QCkymUxVY4N3C4wbwaiEzHx3YeXfAZwt4U6XKVS3cf9vbwUNOcJC6NW8P
vNFyd4cX/DVhzo+zcP6bB3uZcI7JuIpHsDR2BDNgkSFPk5Pw8M7fdY3ws3Hi
1tUwOczuhd8EaH/khZ+aP64agX36r6ov5jJ53Ydh9ZfLdEV/4XhIK6whFk7Y
wbwvD8d5PpiyABZuGl2tCee8PRTGgt22H7ptCvOf/ivOD3948WyZDczTlLZH
FDbdtjLDFX49EUfYcFFDjHwg1/Ih9UelCn7R/SMuOxXV7U5+jvnC7AWrGv54
bcaDRvjQc40ZbfCLwlUl+7F8g2lC8CB8cO1+0ySMa9dNFhT4jf2XzIO7j8Op
Jid8JWElW++CSbBY7WseVTjZOXukFvbYvPa8ARy1Y/LF3Vhf79OUXxbwz5SS
vfsxvt142ikneORcpQ8vvHhTqz0TfmjhPvkCHF5t0JUBp77mZZfWjZl8PTUD
4zwbMw+UwaWyYYofMe7wZEZLI5xw8rxfB/zK6NyuXrJ+3d99n2Ddx50vRuAZ
j815FHH7zPWbTEX/4PNxaepFGXj2o7xqedjm8jPVK1je23CuoSYc6+52tBrG
XomWDewfF33Y/PmYzVSetXrj+ano31keCKte1Vr3tG7MA9ar1H5j+eiH87Pj
4ZiLIREr4El6lxYXwNN4vi3chuVPPPiSVA2Tw8t7cKaNqkQrbPvTZJUpPPsD
K+I7LP+698QG8visx4vy/8X+K2/uy6JazF8dhwMl4I/dA2ejnuHxHawTUIHb
tU/Y1z8VZyw7cH2cBaw8ki+/vmbMNzdgRwmOfj/R3RGWvfVht181Ht9+x2FP
eNmFr3F68Im2xhMRcMi6XT9/P8H8tU+rPx0mm8cJGF/fmnikFA64MNkwGON5
ewU/vIDlN/e7KMCX97x9+w+2bX7B+P4Y81XzOnORf0yG0dRXjZ3wvt1p9XLw
8p9/Ko7C1W+nb9aAL7uVJa/m8usJXvb9jzB/Wbo+NoFdfoRN6sF43Js2PWs4
//76w9WwoMX60jPk9rjfJbALDkwC4A8HBDM6cPv2neIFcXDcpoTHFXCh+Uf2
E5jhsC2ZF8vLvDRWbIXvPeiry8Z40I7bid9h890SYVHw70aJ+fwj2J95c/lq
MGyz3TtKAo52cNxkwmXZcxb6HnDdi08zVWB3wwABlSrMX9u2XtWHu++p8I2D
kxruClnA0hmVIk2VmL+2LrjsCO/mq/w9EXbHDpsXfFnO9OECuMtswCMCZt0p
/ZADk+OqUth10pn68grMV3Xy317A4neS0zUwHmoS5NADr5nw6/WjijE/aBw/
zQUeffaj+x/s/fVwxyXYbvNea5FRvF6RPKwYuPFpRascbFYyxTIPJgeEGnCB
7oMDL+D0mtAmEzh6ZcdyPfhi9cGnZ+A8lu6WKVyed3+TmDS884nqwzh4rdHF
CcvgB0aROvnwkcr4ns8PMV89Hl/0BN6ieHr51Ioxi034rReLcdb6IytbyThz
WL0B5ntUl/MdlnvEn3IMdjJUX8I/jsX5Hqj/AeavyuspEvDLt7aLHsL6BpNk
VWBd8wWm/+DsCsfr+rCA2f0bPri970OtcEfYYvqK510Y/6Z7c7oXPNn69Mx7
8J4HggERMJk+9bD8o3XO/BlwSORpladc/nmJKWIEq5W/9SqFOd9H4vaxa3VH
X8BFX72+p8ICZWluPfC1He6672FnhsiPf7Cwbvo1Ndy+tcT1uMh4FuOzKEMl
F96o8/6zHFxaW3hsPiytnd1hAl9r7xDNxe3974nvs4b5tieY82J8WNPjzRlY
/vLCD+T1+J/zD49/swM+UPxxewBctf4H/wr4qcbm53GwmVi3qGs55q+i25vy
4VnaC5L0YBwOP3oCH3j54/RGWPiut24rXJ4QINMEu63+fP87LG6z8pEs1meK
FUjwsBgnZtXsk4aLChaoqMA6J5uSJWC5VX4Z+rDMsPOpKtw+JH9A3gLW2H7/
kCyXC7MdizXgvyt2JTjCL87by2+AD90ulfKCh7vipTvKxDnHuRHw7B0DBh9h
7VtBMzLgPAXsyMGpasPBpfDj0c4vLbCHaqVvDzz1pZ3wWbg3ZwnvCDxtbWN3
YynmK5Ww8yK8LEbsvtAbJXBp9t9fcvBPiZ2BwVh+8TLrUxrw3FeLytpLxzzl
wA37fXB4VvVXE9h3c21RDjx+qdpRa7g6lm9lF+yQGdl1Bv51hHzxjPlrCc/B
ALij9dBudViXfaQlDt43xc1JEPeXqfR8Vz48OFP4y2qMey++YdoK1yzc/tYY
/pI2qeY7fOjOUednJZgPFjkZ8vOxGOTrNfPSMf8QfM+0wXhFalO5BGy6Q9B8
EsaXKWprq8BSM+2Mv9/H/JBy844+zNnhxfKTFIRWWMC1v3DAAJ/AxO8IDxw6
kzcRfifXvNgLLtQRF5oNr0/STY4gDsnVr8f68hamL8iA35ZKpmyFcVQ7uxFe
+Mwv5TI8mPA+tAe2zhRME+LyrdXPHMrv4fhGxmjaCCwwa0+LBMar47OviExg
MdZl6VyuxfjKBbMmycMJOBz/A8fFeXhqwJNFDfJyYUHprn8msEqudeAHuH1e
/uAZ+OoC1Yx22Pi65LEA+OI6rXN8WH+hlM+nOPhnUk8eLywT+9k2H85a2OkV
i+WDJLe1P4GVLoa+us1lzve38O/ooj2t8Lbth+eHwzYSMq+/w7+WrNllB9dF
+W3jn8hijFP/8flOMeaHud9qJWCT02oJ8zCeFLlrowrsZmrqtwP3785SWGcB
73I8skIW7poVfM8RTm3WW/IUy5Ptohd8qchtxmz4vvi+WxHw/NuXr/3hsr2X
6PMsWDGicmkGHMt4pbgDDp2pnF4KV24+I7AZHg0Lk2uE95M3Ch6f3Yx/cT3w
r7ex83Mw3hhqLTkCH7/6MegIzBCrYYpMYjGMDll12sDYionJw2cH//vzCJ4p
GhWkAd9UrZDgg/um2/1nDbOinPSGsf6dIc/Hu8La4drOa++NOfBMbhR5Pg+m
rT4XAEsofN2sDSsH3/gZB5selzhzG7dnCfM758MThf6J7ob5gpy+PIE72lOa
9bC8Ez7orbCXX9q+HoyT/fjv5PZtMe5ucLa/0DsJfmxPsDk6UITjGcFTO1Xg
HfV+TgoY973S3KAPC1+UuTgR498m65lYwJPcz8+SLh7zorbYLhOM7/FLf+II
LyTBAX4kIGrgBXP2X+5gfsCOTgR8bvfcRZVwLH+7Zgb8LkLt7Yy7mB8uGRWW
wp0/4+ovYbztv1lZPfCz1WfklnN5v+r2ZYvgfJ+umyICLEbPl5tfb8DSE0yk
5eFZn+YymwvH/Cfsme8hjPt750drwKv3Xuw2god5pWaZwrvH+7j9xvIHvHyu
WcOc73Pgpzx9U13hgj2HMxtgdc9tfgFk/aFHlt+BE8YXT4iHOd8fYX3kdcqH
M8zxh4Tdxl35+wQm+ymysOnoru/fYYNn5bGncfui82WO/JNZjFzhXCUml0Xv
bmzPgOVGFHolYL/xIsY3YE4/h7fmRnvXF4j/Xz+H2b5LRfUxzunncMD+zXVy
GOf0c3iJFU9Bf774//VzuMMfC8Ccfg6rpcYJlcKcXg7rrvrD+wHm9HJYXUzb
chLWx+nlcEh/l1gnlzcI8iz2xfKcfg6ruPLWuGOc08+nYD6cEz/ZA+Ocfg7/
2njltyzGOf0cNhpU9SP3x+nncE/UciG/fNrLYRPeiUbX4czvThEBsN5blVPm
+bSXw+XDIxP7btNeDj/5m+BUf2vMVkGXQ23zaD+H330xFevOo/0cPrfnv1Hn
PNrPYduhqQW6ebSfC+L90uDdJ59H+znsOee+zyl40pf0EyrwUd0KdY882s9h
006j+hV5tJ/D10P4A6zyaC+HFabs2/cpl/ZymHStlXljtjx7PW1dHu3n8P6H
2uPF8mg/hxvs83JE8mg/hwVJgMmj/Rwmy5nm0X4O99fq61bm0X4uxGKcaeT9
KA27HOrL14CNyBPOo70cFo2t+2SSS3s57L3k9J8MLmdUnUs/lUv7OezHc24B
WZ7Tz2HBoH9K4bm0n8OS446bZ+XSfg7XJpIvYGk/h38I3Ji1K5f2cyG6/5NL
+zmsv/7ds/u5tJ9PZTF2ntox5XMO7eUwe3huX2EO7eXw58MSvS5cJm+fHTm0
n8N2DnPe2ufQfg4Lk+CSQ/s5HJ+739gmh/ZzeOU1p/w7ObSfw5oz3ybG59B+
Drv9Ofk8OIf2c7L+ktuiC3NoP4c5PSSH9nJhFsNwtPr24Rzay+H3jPUzl3H5
1k6/zsU5tJ/D1k8fzSfPh9PP4QtRFVd8cmg/h0NiCnJe59B+DispFc77mk37
OZxpGzNwDuN8O6YuiYc3lc051AC/2fZOphpOkRyJzMihvRzW3Bg83TSH9nJY
d36E+rds2sunsRg2j3KGBHPGHBDto9WXTfs5PGr5ODAgm/bzaXT/L5v2czjb
HE8km/Zz+Bg5QSWb9nMyLun/Sj6b9nJ4e0vgMQsu//6qtNYAdn5mcjwDHoo/
XTI5m/Zy2DMkYkUOl2c2C5+xyqb9HH5l89NkVTbt5+T+Kl8782XTfj4dn+e9
jbuWZNN+DltJqX7Qzab9HF4u5lL8OIv2c/gpyf9ZtJfD6Wdkvj/ickcVsyg8
m/ZyOHDi15nrs2kvh38VubxgcvldXubzE9m0n5Pls7TyZLNpP4cb/ntQX5pF
+zkcqooNeDbt5yJ4Ph0ljGnZtJ/DoZctJ6hk034OV90tDJiYTfs5XLYKe4Jc
DmtqFbmQRfs5PIsc4GfRXg6TeayDyw+ibxhPzaL9HD4/+rHichbt5/CmEXmP
4Uzaz2HHpHWaIlm0n8PC59vH/WbTfg4v86zcFJ9J+7ko9rebfhVUZ9J+Dm/k
1Unbn0V7OXxAqWHp9Czay+EVeeE89Zlj/nzvZ7xWJu3ncHRbVFJtJu3ncPsZ
bd5eNu3ncPwXR5vLmbSfw0f+li82yqT9HI7YOTvAPZP2czIuVbqgBCbfCwzC
94dXHc7KpD1djMWoM8iM2pJJezmssZJn4G4m7eXwr5/en4vZY5ZLPv1fKpv2
c3j+wX6LdZm0n8MLeRkzVmXSfg6XrQmct4hN+zlsJ3a1hjwfTj+HX5raLY2H
V2Zv92yEP9vvsfPOHLPdm4rlDWzay+EU9anFFpm0l8/A9mdCiZAKlyv/NteF
smk/h11mbDm/hU37Obyv9qVSBJv2c3j+2oGDNWzaz+HjabeXTWHTfg6PfLk0
uZFN+zm8jhzgwTZpVtviYfVEs4vX2LSfw6qj3VHL2bSXw5Nfu86NYtNeDktm
MQYTM8Zs5G2QfZxN+/lMFiNxW7moG5v2c/go+cKDTfs5LB+/z1KHTfs5jN3C
5R4ZtJ/DOFoRSs6g/RxWUMwel5RB+zlcdUN03ST2mPXJCWsZtJfDPS/Car9l
0F4OnyM74lxWVvcq2ZdB+zn8+06cogab9nNYKd9I/yCb9nNxFme7nsum/Rx+
6TMv2oRN+zk8uFVi0l5YWarlpCk8bcHsE0fZtKeT8fKYKTJs2tNhqx0K9f8y
aC+HF/z7caotg/ZyOH1SjW4Slz3f734gyKb9HD4nu1CLmNPP4efXsIFi034O
l2bKmexi034+C9u7/C9mHmzaz2FxL98jrRm0l8Pndr1JvQPHhs8rtIDbT8q/
Istzejkskrjl8+EM2svh+gd1vZ1cFuyaY0vGOf0c9mrWZ8Zn0H4OS0z8bv4o
g/ZzOPFoyK25bNrPYU5/z6D9HO7NZb5yz6D9HH59+967qxm0n89m/d/5l+wx
f6lm9U1m014O42M+UyWD9nLY56xNS1r6mIuDpwqT9wunn8NCq/NjpTNoP4c7
h6y2kPvn9HPYzGTeRZ0M2s/h9Kej6YEZtJ/DOWo+z+zhkCnP2lrhXJ/5kxZm
0J4O7xj0tY3NoP18DvbPVOafvZdOeznsjJc7Jp32cphzvhSXn6TG7LdLp/0c
nqd0UHdVOu3nsLDQFbOXabSfw5+X129xTaf9HI55nVk3KZ32c/j4Dj3jwVTM
Dz4M5TKY83V5Gu3pcIDgCfH9abSnw+rNho7GabSXz8XxPjnBgsvufayF49No
P4cDJ1l+/pFK+zm85NbJyAlptJ/D/TmDcVPSaD+HjTyPTRBLo/0cXrClQTkp
lfZzsry7zoq9GK8YyT0bDz9f8PbX+TTaz+HBlJ8lMmm0l5PHFyvzbU8a7eWw
QtQJH5fUMVvKeB4/lkr7uQS2H6++Dm5Ipf0c5pxPm0b7OXzIQGfO5lTaz+HV
Zw/d2p5K+znxhfOtJam0n8O7a2qFjFNpL4cF503fuiCV9nL4456hC64ptJfD
e8W0vqqk0F4Ou1VsDVrOZWf3W+oHU2g/h5+Yztjak0z7OTw7aIuASQrt55LY
vu8VlqtIpv0crjOcfXx8Cu3ncHTymk7bFNrPJcdu/z8vvak8uyqF9nI4+L5R
w40U2svhf0OTp/Qnj9m4NCtENoX2c9hQSy9BI4X2c5i8T6+n0H4OlxwQEr+T
TPs5LHb28LzFKbSfS7EYa2O+dRuk0H4Ob4l82rEshfZyWOod/xU/eLT3eKsF
fCrnyM1pKbSXw26j8+Q3pdBeDi9T8ri/hMs+E4Z5pVJoPyfrf8E6uz6F9nO4
pN+563Iy7edw4xPvfb3JtJ/DDyed/iueQvs5PJzj2fpfCu3nZH0DHobbUmgv
n4f9JY9N9g0ptJfDnwIrVqam0F4Oz9vkF0Ref04vh5tfm0slJo/ZYJ3ls5sp
tJ/Dmiaah6ak0H4OO3BOcKD9HG4T1hnVSqH9HCadWi2V9nO4Je2TKXl/cvo5
TL49bE2h/Xw+ixF3cefKkym0l8Me5ISIFNrL4ffnsWPK5ZWd12c/TKb9HCaP
uzGZ9nM4+4nPk5Ik2s/n0+9Lkmg/h6VdpicpJNN+Dm8467V0UxLt5/CpoKOZ
kcm0n8Oc81+SaT+HyemB35NpL4ebi49vYSbTXi7NYvCcD5BdmzJmuZNKX9KS
aT+Hff0NU72TaT+HD94KTJNLof0cnmd40vpDMu3n8HCQTzd5v3H6ObzWgOEj
k0L7OUx2j0ewvNzWCQnxcN06bBiTaS+HV+5UNyKPl9PLYT5zV579ybSXw3fS
PhctSBnzMebhYM9k2s8XYPvuHdH2Ipn2c3hXmZOufzLt5zDZfS9Jpv0cdhIc
X5qTTPs5zLfm2srtybSfw3MHbxboJNN+Dqvbf72/iMtzX5Z8UkumvRwmOUmM
yxY/ZLNXJ9N+TkxOIE+m/Rye4LQ+gSeZ9nN4RlvR07nJtJ/LsBgVH85MiE+m
/RwmuUcmmfZzeMYqRxXy+Di9HN5sOG7VFbiiwuyOK6xqPrFxYjLt5bCdaofD
zWTay2E5xxkPGVz+3/uD08/ha5137gsn035Olic73vC7deYL2mTG/j7ry+/H
DJLlAzDB4f2Zt1ZutoAs5k8/x3tJGJcqCwiVhDnn/2D8MmNIWBVuDznjugbj
VjoPJ1rC08kBIsar7y/2dIKPkxNsML5S+9o/L9iqe3pCV9KYOb/XgePu/T7D
hMcFi8r5w+R3Mhlwv0yB3DsYR81OZXDl5azT5O/TrqHyqRF+/lG9QAA2LmLa
9sITl9m0XcDyhWvGtY/Aqa+YL6djPGh17Sv5hbj9P8MkXfh34cptmrAu2eGA
bdRja03h6sGNDy25bOd9PmkvXFcwYaPNwrH3p8Yqh0pXWEVn1XIbOCn/xdpA
+LkFHhE8faXmvXi4/r20/3U8HvfbCeoFcOAEn7UsuGv5lFvVsFqiX/t2eOut
E0vb4DO3m1kCsCL+AAJyOD46vNP/LkyO0yXhmr35MfnwaM40SVX4qeadJAaX
hfUvaofg/u1UzjAN4It8FUEqcGN2q6gl/NM0fmEQzFhmGOQEp5itV02H07My
J3vDFtdPbJpJ5oelM/9jwiUKaz3iyPyQeW48G179jWEdgvvrW/LBvQy2Vcn5
VQg/ULp1sheee/f1PLK9U86Y+2UEvj1Lc9MfjLMWe9mJyuP9cM3MZlbymAfn
FOkNYZwvvfeDPDxNBp8MMj8s2rJfEy4qDJj4FePYi282hQNDPk+3g/UVpXfa
wKQT82H5nJRLDa6w+6JkrYWwb7L5k3hyf6ftWYLwN7kS/QJYu0fPMzVpzMwH
/Rr/YXxPklxZNdyn8MzMEH60MFCzDdbSnzp9Fax2c6hgEH75TrNRGo6V3aMm
oIDjMfnodxZYn0Diw0xJOHLP8A5Z2BkHrKrw1/Kmox9uinPOezWAp8gfGWGS
+WHBn/mWcDb7+kgenB93INoJ9v3ziG2E9fvfULnGhE+YmLsoYXx4Hmsqm9x+
/4rwbPjA9XF+ZTD5u5Ptz/+8f1Z25yKMP5U6PKEJLl7ws3UDjLfzhV5yf8F3
VFPgBMlVf0dgK8kq4TBYOCbWRVQRxx+aSi8iYTdMO/KwNHkByPwQ5eCoCXeL
dR4i26+iSE0bGzL+8WpaH5aXm5PY5gpXTRsncRYOYU3ZHQiLHxI86Qn/nXXy
ZTy8K/Gyy4XkMff3j7+7lMwXzDdbCuDUhA47azJfiK97Vg3zdbTVk/evdkSq
URu5P17X07+wvtSZ0ysGYc75i7BY+BmGwCIW4+QSiwv5eL09sCGWhN3zp079
gfHeUMNVqnDVgahty+HSazOVLWGye8dP5gPR86lO8J2bjcGFXA6oq33xCcuH
X/0g672I9gOYR8T4BhOe+IO5/gjsQA774PziE/cc4FfTJCLKYJbCut7TMDmv
uQnuzePNXAxnCn8K6IUVrLGnCHtPvestuhjHq8/eZUbAXwKkxynAM0mIgC2E
Lp/VhMU3yCWT9VX4f/1hCp84qqWrzuXX63BHsIrgzhM2sKjS1EPn8XpEXynp
c4VNR/olV2B8Et6IgfDT0z7aO+ETfoGd8fChxi478vjIebUF8O3EBIkaeP3l
PW+r4TOKpx6T+8vjr9jRRrxWz+4N1i91Sal+EJYZVBu6C5OMKak09nitJh7U
U4WrPC7OZ3B54osos+9Yvhq7UQZwy2iVgCiZHyaoaljCR2s+XdIl84M3K98J
1gk4+30umR/4xqt6w+Q8gVDc3sXrMJsJd5TNLDqH8XaeOgU2vEOovLkf48ae
qxLL4OK80299yPww/vq8JrK+rVmWfHDQOMeZo7CIV+mTuJtjlpk+p6wS/u3R
GCK6BOtPXPblOJa3GdUUUoAljz+aWI/xuvOJlzSJAzPr38EaI1P4zODdwUuq
X8JJ50562MCRPXvlh+Dp/978doUN+nt6A2F393WnA2EPEhDgrj+pA/FwmPy0
037w/d9nuqvhZNlPx5xhRbe2g20w6fZXuMwuWThuNBHzxS/D1kG4xGZzRAU8
eibLQkAZ77/uwjmvsbzdz5lNknDhmTO1F+FGl/NmqrB5qIjndpgx/KHGAB4Q
tnRbDqefNl5vCcveNlVdDc/8ceuBE8xunlIzGfY8JaHjDT/sq8ueBfcNet1l
kvW5KOUbwQ++b8kpg5ce8W8y4zKmoda3eHzKJ+8qNcHzNtzqHIBZ36RTeuHh
q5WHJbE834nLMqPwCqvgwSOw08DXWNGlLMaD8yYZW+E3x3bOUYDJ97ahuL3+
15IwTbhUzv6FLizxJdDfBo7HyzXj5pj7z1xrjU/AfNC3xysQxqQ0rJE4ZiuL
F/J3ML7HoWIkHsbeueFDjD/6rORWAJcU9NSeh/EuHKqGLzK9p7jCsZ/+HGuD
Q+RaxsfC5Dz2QbjSafLiGbBz75NDAstYjFVmG08uhtuOqHZIwk7fLJ1z4Y09
rL2qsNvx9nTy/KW7D2+3hLEZ/Pofxv0P1dU5wXnrQvq7uHzlt6zLK3j446pN
3jA5rpiA2x+wvV7FhM+afLiVjPGnHybqsmF5suHB81O3cbxfBld5lt/YBCd2
Nq5ugiX6Ct+7wMLWWrd7Yb6Rr99bYTd8EEbhwS05KlmwaftJeQUVFuc8gjlY
f9H+t/Ga8D7srhjAcu/XSZnBc8mBasKYAxZmBOTAIVZpLBuY7P78B/9tnT7D
DSbnVREf2ucaHAhrdzm+3Ag3tLRNSSD+7MOTD2vvXe9bAKd9T/lZAqe+y+Kp
gcMWmf0Ij8d80Hz+1yCcr7xinU7CmHdM493zB+Pb3xp/lVRlMQ4op75x5PLN
N8kdKli+1OK2vSocWvpRQhMmP4MzgKtsml8w4PBd3gcsYbNLF3RTcHue15/e
OcEmpx49PYZxh51bd3nDT3V+yxnDr17efcGEW3YV9a2DM5suV5ep0l4Lk/Oy
mmAX4bpzq2Hvxp3lvXBPvp6yOvxlW6nWKHw+bbLQw3guV319VQuTt62oGouR
fqtihTaWJ1+7KMAG5AQ5jKs0/MjShP9WvozdBUdv2bvYDA5z/6xsCk+qr0iy
gQUzOn7GwSfMlixwg2XJhgJeb/p3VgK8Zr7An9NwXu3B0ALYW18/ejMsZVIt
XAMnd69XHo3D8cIz1SttsJT/K/kL8WPeoV/4mLxeg8aRE4dgcl6PIGz1dLyn
wHK8n5PyrpXh9tWbjvyThJNBcv8ra+rOqMKO/839+gvjcRvVBw1gHgWD8BpY
sPq6kyUsRT5QWJ78jNcJZt+8cIs8nvbHjrbecFv09Jv34MJHWnvYcFT7cbMl
8WM+/KnNygmWXX/zVRn8SO7X9BI4qEpwWxN88EuFeB9u/9vAubaXPJ7lFwoY
GLepfLthFF7DK7PUHq7T160UXcHizMMCsEZF2loFuHbZ7ZtT4SQ9kXuasJv/
t5pqrG/6Q1d1M1joPdPGBONd5euXusHJOn9CFsBb12WnBa4Ye33/v8PZQ/oY
v18mLpcA/00dqDeGFbEbXwBHsYs7PWDyPq6BOb/fg0d1NjPbYLN7K7K3w6RD
D8EF9fZ5OXCjtmSQwEras3F/jPvek6Xgz823ZifDM+9tHW8I13qatlTBnppF
7pZw6883ahtx+76iBT+d4IFF9lHtcWMmXboN3qnhd9IbXivUWn4XfnB3oJ8J
x2xqXnQJVl6zy44N50U4JLNhcl5vGcxW6faug/lWK+xvgmdzQjXmh8Kg5l54
avzt+KcYf7Nq2HyUuPnimg+wfsHeBtFVrP87Xx2WyF/yRBPetXldzxQuf8vH
CwD7rgjTN4Pf3hTyvQl/u/W31AaeU2o5fy28Z7m1phu8hXMiHOaHvOqCQFj9
Z7l12g3MD/hfAky6kRDGY3MjMwtgeUwPtzAuoMqzqAZe72h8dwnGyfd+bfAF
4b1Ft+C2Zc/nD8HzX+hPtoHzl94Ql1LHfJDhd+wal6f61DaRz4t01qRrqjBD
5EefLF4Pf2WnqYbwbs3irlJ4mN102VJ97O93YIn2hGMwu9z2whSMP824ecEb
dpZzSOvHOPkajgkXzvtaOg7jienOLmw408vr3mWMCy9u/lYG+zzPODoP427k
Z0zwBSU931KMm6aK2IzCySHhT95yOfeOXawMli9ScGsTXY3X929J7yOMy6W8
t1SAh4O/3iuBQ+SNXmrC5LzDPfDfpOwtZjA/j3X3K/iQ3KxnNvDOtClnWHDD
TQ8jN7I82fGDUxM3MxJgM1uvTaq4PzHZ/KIC2I18QYBxDxwQ1cA+br/5/3J5
7aKKwEq4d4FPbhvM+bkXvD3+85Ihcv/kh5pwqfS2VIE1LMap4JdeRvDiuCJZ
KXjupgdfp8Ph82VuqMJsMZ47D2HyO0FD2O4wb/Z42GHet3BLeLbEwqxn8KvY
XSLH4F3lb2ZpwLpSZQHeMPke6Dw8WzLYmw07WUv98uKyfNnc+hS8n7yjh0fL
YM7vUTD+Ze6+s02w+2IR0RcYt4iq/NELZ0Zhw4/xijnKJ0Zh6bADhh0YV4kM
6xPVYDEm/J1j5AlHz/53WAEe/Wzo9wiexLLu1IS7Z5ho1cPkPDwbePD9Lk9/
eL141A432OLGO+kKmHxvGAhvG4c9FS5fPZ0Q9Asm59EmwHrJXe92wpfDnj8q
gBN/P1u6ASa/y6+B+wS3WvbCVqE3StpgLabYvOtwtSi/xhBcbzbVVhQm2ykB
TRZDqXFCcQ0seFWbrQq3Zz2eM8Rl8r47CLcHCyVakuXPb92ZyuWOlfiEw8bT
Ts07Bl+6YTdoB2PzEukNLyEHQrCssN5MFpw4+sGCfJ6DAtND2PDRa36Vb65j
fhASFSqHrbKy285j3CbA7VITzLm+BVwn2M77Ca6c6SkRCmv4G3mMwqo7j6fd
hpOm5PwW1cLjIx9A2H3yhQFNePsfZ01bLp8gO+a4v67LXUfNYBzWHyTbp60C
Jt02sO4Ia607lr9/Kf+gG8ya3iLlDSvyS7UGwuqqQX/L4FBfH4sEeL4V+80K
3H50Yl9jAazdm2VO/j7kZW0j68sY4X8AM3xk1g/BzYUVf5vhdL4rDwS0WYzY
hY/4yfuRHMdKwV92vTy8msvZztqaG2FPXou7qrD4YMssHrjPs2yFIZx/791V
CXgnj2KOJSyxLixSC35wMVjpGKx+SO+IE6w8/meyN3zuDPmkYX64sE+GBa86
ahn6GnbyUJ5TDpcFjvKshd+MhIU1waQ7rYENzv+b9gm+LF/Een59zL17iucV
wDn/rP1H4Zuvnqu/gCXO1UwS08H87va3JQn2/avmpQDrzNnMioK/nY0a0YTJ
6dra8J4/PG5m8JTn0sdkcX+P3OyGbODWLc/Ez2Jc7ffzY25wXEmdjAEc67r6
cyAcXpNTnB6L+eHXjUMJ8AGjO38kMN427LS3BvYQua5RFjvm3qvH/a0xvtHl
5es2OEPCwloDzv+hvX0Ifi09sn8jLH06qU6Age2R41D0IG7vPyS0SQr+NP57
sCLGyXm9qrBGWuT8XowfGGxeZwiv0cAWCuPq39NXH4OD7XUr1LncqcIbNgAL
f3PD0QG2r+oXe27h9uQ4hg2biiuG+lwfs2LXlXvi8IevRvLlsM7xcf/uw6bH
cuKb4DMLH588Bxd9mSX1CX5h2CasA8s5XWCNEjfgP8DkvFKxtXi9TZsH5OC/
DibBCnBGStlyQfhQX/4ULRh7Ywcuwg1HpXzN4LUKXzoO4/Gl2vedc4Nb/8y9
ZX59zJzzbTAu9mnbr0AY08akbtjDrtg5ATZ7pf+cF8v39sh8LYDfD+DAMZb2
cxiHCSvfx9J+Di9NfKA76zrt5/AwD47gYmk/X0fP74+l/Rwm14EwiKW9HGa2
4kAxhvZyOKSRHXstdsyLf+uqmcTSfg5zrhcQQ/s5nDJX4evmWNrPyfgaZ7eW
GNrP4Td8s8LJ68vp5bDYRJs5xrFjPn25l30xhv7eHD4oX8yXHDtmcjrQvVja
y3Wxf/1a6h55/pxeDpMc+IjLe6+v/rQ1lvZzeE+LRGZjLO3nML+ks4BvLO3n
sIqA+Df+WNrP4YcyA9+cY2k/hzcfPLukO4b+Hh0uEZ4kYBZL+zl8NS87WTKW
9nK4KVniWkUM7eV6eP1dXunZxo557jTpzOgY2s9hvi5/hb4Y2s9h28SWratj
aD+HTXiiTn6Npv0c3pc7YHUlhvZzcnvspybF0H4O16eP36DLZd+KFHuyfk4/
J7eX8wu+G0N7OSy8/+/y/hjay+HJxiIbn3A5xeGBAnl9OP0cdprGnuEQS/u5
PvaHlCtL18TSfg7LPdy95XYM7efw8away1MxtJfr0/N/Yujvz2HSjUxjaD+H
p+mMap2Job0c1u0cHHKPob0c/hVXf4kVQ3s5HDsRMy+XMW0eaY+h/Vyf/v4i
hvZzODX+TBh5fJx+boDHi93RkBjaz2E+MiHE0H4OV0crX7kcQ/s53M6X1EBe
P04/hwPZh/iromkvh7cl8+4yiaG9HK6Zkh20mcvTJqglWcXQfg4Pbp7Q/D2a
9nOy/tWWjMMxtJ/DJ4dXa1tE035uQM9viqH9HK560/paKob+/twQ++ezzvRr
RdOeDt+w38dYGk37OaxwV/lvWzTt5TD5nmZ6DO3lhvT8Ky6T17UomvZzeH97
UPyzaNrP4bLKoS+/o2k/h8l15sRiaD+H0+pnvvwZTfs5LH7+mPYpeE+rr9cg
LKj99PGVaNrP17MYXvGu44g5vRxePbXYoj+a9nL4xObPceeiaS9fT8934nJ9
Uq/U62jaz2HBJ8sjd0fTfg7rkRP0Y2g/hwNPRh3Liqb9HH4w9WB9axTmr9dX
t5fBl0SWuGrG0J5O7m/vFDenaNrPYXKe9tZo2suNWIxyY4Ow/dG0l8PY+rXO
5HJSxKzqwSjaz+GJF8N0yfPl9HM4UHqc+o9o2s9hHXPLnJJo2s/hgoamS1bR
tJ/DO6Y7qqZF034OJzNsDz2Por8/h3Hrz7HRtJ/Dm2ar37gZRXs5/ImNDWc0
7eUbsL00bVVNjhrz4wXGxbzRtJ/DP/TIGX20n8NmRycYb4ym/RxuiGv47hhN
+zn8aVTiY3UU7efwJhL24dIal69e8EK32RUnomg/h2vtP4s0RtFeDs/afdJw
NIr2cnjv9L9OC6NoL4evPORb4c5lsl9nH0X7OfzEvyBsbxTt5xsx/2hbTpoU
Rfs5/HNWhnpjJO3n8OKfDpcGImk/h+9jdzE7ivZzeJ2AmsNoJO3nsGH3od5T
UbSXw8M6pRa3o2gvh8nPrRW5vHCP2i/bKNrP4ceVXktOR9F+Dju2qCvWRNF+
DnuYZGz9EEX7+SYcXydsNdeOov0cPvxks05KFO3nMP9jHrljUbSfwxXB0Zua
I2k/h+88DJm0IIr2cviKn3qMdRTt5fA826VvN3O5caJ8/L4o2s/hpfF9zLtR
tJ/DhTmvQ3qjaD+HIyoefuyIpP2c3N/2abx7MC5z99AeUWMcz5IPauSYOdcv
i6I9HZYbjy1rJO3l8M5VLZKzo2gvh0VffF2SEUV7Oby1Zm3d88gx3znx49nh
KNrP4ZB9eCGiaD+HE7B5+RtJ+zlsrDJprWEU7efw7NThbeT531d7kzYIk8t5
kNeH0883sxgX+qtZfZG0n8PvBUfOq0TRXg5zrl8ZRXs5vJJ3d/ASLittEChL
i6T9HO4b6g8ajqT9fPPY4+P0c5j32lz9pkjaz+Gs5ydu+EbSfg5rDq33egvv
JJdhgf/bZlb8JJL2c3gruUBaJO3ncLXxi3ryfuD0chO8H3dKPCP3x+nlcMKE
w5ZPufxNgJzQTPs5XJJ//ndtJO3n8PoVn4cfRtJ+DtcMTNYziaT9HK72vKzj
F0n7OfzLd4lWJJfVSbhi0X4Odzz4bPOWRXs53P+pdLVMJO3lsO4on/jiSNrL
TbH+605Twrk8LfTtD61I2s/hnpjJhV0s2s/hmcuX5KhG0n5uSs/PjKT93JSe
vwlLSz8R94bdCzsLt0bSfg4PLrcKHmTRfg5XsD1ndUfSXg73rzsZQ9bH6eWm
9PeEXJ5RkZ7hEEn7OcwqCg8WjqT9HLZV802cGUn7uRmLIS+2oG1aJO3n8Nzr
j0dcI2k/hwOz8UKzaD+H83+Kjevgskm4xZdVkbSfw6QrRbFoL4cVvsn2RLJo
L4d7FE9cKuTygpY1o6dZtJ/DllPy6p6xaD+HJy6RtXJm0X4OH56027yGSfv5
Fux/9XlcuB1J+zl8Qny/3wkW7efwuKpYrQh4u1hWrgF89FmZWhyL9nSYXE43
nEV7OTyRXMCNRXs5fHLTTPwpxkx+p3KWRfs5fDx42ocpkbSfb6Hnn7JoP4fF
i87tYLFoP4cHzQx2j4uk/Xwri3EtOSPpE2vM5yYcqYxn0X4OV100r45h0V6+
lZ4vyKK9HCanc+/mNn38nH4O16+45pTPov0cvuTxqj6BRfs5zGqwUclh0X4O
nxHYfG4+i/Zz+GbxjnUuLNrLYcEPekWT4cuTQo0FtrEY5PKNP5m0n8OHs1O/
pzBpL4eFyA+EmLSXw1WLbh5yY405kEevzJ9F+zk87hTvhBYW7ecwdk5Vali0
n8MK8m+2r2fRfg4rky/kWLSfw4lO5EoBtJ/D9izBqu8s2s9h8Ys59y+yaC+H
NT48D8hm0l6+He/Hsm1q9izay+Gwu9YSMly27Ln9eieL9nM4Pdw51ItF+znc
m12+hLxfOP0czm38EHqBSfs5zJ+1580xJu3n8FSTrFAbJu3n8KEv/vmLWLSf
k/sjJ4yxaC+Hn57Uu7+RRXv5dvp7YS4XuG12a2XSfr6DxYh7NTkynEn7OXyA
XMCCRfs5/MJqzn9BTNrP4YMer7VcmbSfw+edGq7/Y9JevoOeT8ykvRxOerGw
YxbWt9P50wo2/PDsVCVDJu3l8P1DsutkmLSXw+Q6Ege5nOu1YXcVk/Zz2LnB
Nvo/Ju3nMOd6MSzaz83xeAeYF58waT83p+cfM2k/h0nXXAznOMlPN4NXKERO
In9fTj+HF9YOnVNn0l4Oy0Yypl9h0l4Ok9+9VTNpL4c517/jMuf8Xibt57Di
ggeLWpi0n8MniyL+dDJpPyfr18URHJP28534/FxL9TRj0X4OBz2wGiGfJ04/
h9doeg80MGk/30nPh2fRXg4fIgcgLNrL4d0aZiIiXHYIajlG3n+cfs5lTj+H
06sVx6uwaD+H85vEBRxYtJ/DlyOST+qzaD+Hp89Vik5k0X4OPxtND5SAyXV3
RHdhPj1utmRBJO3n8Ea+NI9pLNrLYUlyAhuL9nL4h9AmRzEut2jYbbrEov0c
djjxM1GURfs5nF7HUCLzCaefw2Ex503FWbSfE9er3XvIpP0c5q/RTXIn88Me
8fNt8J2qel9lJu3n8Cz3yGvk9pxeboH94+1K57cyaS+HD0aXCPgwaS+HFSe8
21vP5d2nJNMUWbSfwxtPLvZuZNJ+bjH2/Dn9HNaeX8e6xaL9HM41Ov8wC8uT
69SwLcbmF05Ph/161mWMMGlPJ/dfPa3qLpP2coux7S+nl1uyGFG8fCcHmWMO
miN6QJlF+znc+d0vmbxfOP0c9qvZ3faNSfs5/GmVaAN5vpx+Djvve3bUnEn7
OUwuv8PHov0cJr/DfcGk/Zys71Saey2T9nN4QFl8IIZJezl5PNtaf5H3E6eX
wyLN618v4LKfRktnAZP2890sxseJupI7mLSfw7Nx+GTBpP0cHpiusvAqk/Zz
2O2K77AEk/bz3fT3E0zaz+G2bzvVVGFyGUkmLNS2JPgGk/ZyuLE2ym8bk/Zy
OLr5i6kYk/Zy+KJuypa8iDGTrm0XQfs5vHd4h6wck/ZzMt6q/OdUBO3ne8bM
6eew87ruGxuZtJ/DW6zGb5pN5gPd93k2cMn3KyKDEWNeGKb4cT6T9nKYcz32
CNrLYbL7X83llJPYU2bSfg5PJSdAR9B+Dit5jrKtI2g/h8nXce8iaD+HE541
65ZH0H6+F88/TPfK0Qjaz+HFPyLeXYPTtT77qMKfjz7SUWPSfg4L35ntWBpB
ezl8V0Vr/+UI2svhXyUyi7ZxmfkzIUUtgvZzOE/H1PFtBO3n8NwLQpemRdB+
vpeeHxxB+zmcMP+M+9kI2s9ho+n45ITTfg4rvYj8KInxnJWVmxX2sRh8IfqR
ZyJoLyeWZNsZRdBeDpd4fG9/GEF7OSzG3PxpJXPMZN5uCaf9fB89vzuC9nN4
VXn8gs0RtJ+T2++yV7gdQfs5XLaztbQznPZz+D/JysSSCNrP4e/X7K4HRtB+
Dmsu0TkWFkF7uRWLsZn8IDaC9nL49Ehf7j4uG/nk+MyPoP0cnkwueBBB+znM
l7nY1juC9nOY/PMO6yJoP4eVrn9wPRZB+7kV/T1GBO3lVvT3AhG0l8NzTJ0M
nsIfFNN7euFTLjFCvyJoL4fJdchFmbSX78ffT678v+SIMXPO14+g/RyO/ZJc
uTGC9nOYOcPPWSeC9nO4UvWfCPn7cvo5nFaUO2ViBO3ncFmnQchtjGsv7HoY
CI9j/xqICKf9HHYhF4QPp70c7hF+qnknnPZy2H5K7caKcNrLYd1HrqPzIsZs
v6RmnUYE7ecHsH01Pn9lczjt5/D17Ie8T8JpP4dNXGLPPAun/RzWnTND/XU4
7eewv5HHUp8I2s/htPyotiiMZ8YoCLDI+sj1VsNpL4eZb+81y0fQXg4rkX8A
gsumQQ6zj4XTfg6zNui8/xxO+zlcse23wKEI2s9hkZv3ysTDaT8/yGJsuG1S
dTCc9nOYnF6qH077Ocy5/mw47eew95DH1O9htJ/D8glPlvWH014Ov6tVfFQb
Tns5XBB5qnI4bMzk7XIonPZzOOD88mjVCNrPYW1yQms47ecH6e8vwmk/h7N0
VyzcFUH7uTWLUf53hqo5xuNEXqpIwXo/xdeS58Pp5zC5nBd5fTi9HD66x877
fDjt5TDZL5ULp73cmp6fHTbmztcfLOeF035uTa/XEk77OXzP/8Cdm2G0n8My
h2tke8NoP4eXvpOdeDGM9nP4zfxr/tFhtJfbYH/1hYIsC55+ZdZpBfhwSJ+7
Thjt5fAi9eL5C8JoL4fJ97i3uUw2z75htJ/DzlP2XGaE0X4O4+jpl1EY7edw
zPDo8fJQ2s9hD+U5qlJhtJ/DBweiyjeE0X5Obj8SFibH5Q/nJJ6GhNGeDv97
a1PSH0p7uS2LcUV8im5nKO3lMLkOXh+XyXY7MpT2c7j25/3CbWG0n8OLghy9
9cNoP4e3np3uUBVK+zlMfievEUb7Ocy5viDMhwN/ti09vzSU9nT4SGqx5PtQ
2stt6fmoobSXw5vmJJwi98/p5YewP2DPjBsIHfNKviqb5lDaz+En9gudI0Jp
P4fZaveXKofRfg4f6bh0+2co7ecweZ9dCKX9HP4vw3EoOpT2c3hF7fRf5Pac
fg7ft7MpXxpGezksRXbQw2gvhy9ec2ibGjrmx1JxtuvDaD+H976KZBeH0n5+
mMXYOd9tC/n7cfo5PFx1tvFJKO3nMLlcFCuU9nP4YbiU8RBMjjst4eTsLWvJ
3yPxhOhtb7K+EzOutIaO+W0zMzY7lPZy+Orn6Xb/hdJeDoe8WPe4k8vk7+4S
Svs5/ERlV7NHKO3nh+n1EUNpPz889v7j9PMj2L862X/6Xijt57Aw+WI7lPby
I/T8aJicd2sLbyNffIbSXg5fPeO6xjyU9nKyvpSEDrtQ2svhb3khn5K47H8R
B8KhtJ8foec3w9uPXLGvgad9/rl0Glza/e1jG2wREx1XeA3zw2GLA0NwZcuV
pW/g8K6ydwJ2LAa5HF8g7PAx+IUqLN1ZPBrE5W3/NnQ9gHU/7Ku2hBNXHj9R
AmdaVxkcg02rDk5cxGXO9ZPh2Z3K5d7waIT9cx48Hu+D4VosePKm5FNz4S/t
/wrZcMk5SfVDsMUBm+XlcNqSU8EvcfvK9zVZTeT2bj4ThmFyHZFRcvulZanC
WH6SFe8CMXsWQ/Vj5sLOa2PmXF8a4yda7WIU7On56hhf37I61Awmv2Pz5/LX
5ayB/KuYL/bECdvCnqvIBTDEOcf1bnB+SZ6WG3x597GJQfAUoYe5LHjo7cuL
CXB2+uOtO2ArS51/BfAJcqE8uPpN0pkauEeIXLkA88HrU05DsDC5wCken+Cu
d70CR1mM+q2d045fG/OrO0fUNsPt5hnvVYkPFNQu4rIEubAVbPxSdI8hzPn3
NuDCHWdfWcJqfh/CyeORbWrfegyeHrw0zhMO2r6h1hveIC+yaQX8+0XOBhY8
ceOp8Uthm22zK9nw8ZCzd+/CdQ0X1pYTp26w3A1rbO0uboKLQ+9aS8DTtxTk
jcLkuqlBXJ5CvniH3Z9LLRVzYDFq8q7ucIe7TP9LU4BvZfypWofnv7Wub6EW
TPLOFfi+yfY4M4ex+UCxtljCFiZff1yCR59eEQ2CPec1ZrdifeRtmwAr3Hkg
p8plzvniMGNTuU8NrLdsqrIkTL53eA+nKey1ceD2tKCH1fDMjSHuQzD5eT0T
9nzyc1jAkf6eAe4zsjopBe8fmcxaDO98XNWvCnOul433zwMclhnCPwr42q7D
yo/CP1jC5PJjW7A82Wx7wxu7lS/nYRx7reYs2ECu7eV6mHNZGNiBfBEHG+hH
by6HZ0lrvlHn8muZF4KpcA5285rg2cH3Wv6FYH7Qs9f/BJNOuRLjvg/qS0fh
WtHa1zzwt3VrNMWcWAxzcsFLeE95XIECLHsee2Lwo7UCalqw37U/kn4wuW6j
Ldx2f2q0Gkyu8+4G30k3D3mO+zulkzw/CHY+N2+qyNUxh39yUJsBk9slwJ/U
z6cshzdqnxYvhA/niD02h8l5ajVwtONr6RGsj/xu7j08u8tpnTTG/YszLg/B
hTyThwYxPqwhNmHyMczHUuKNCzD+dE3HH1VYssPvSgKsfneDiyH8qNYgMwpO
XJ37zfIYPf8WJseFx2AHcuILl68cH5ETg8l5V96wTnDxSQX8vT4UdFuzYEy7
fGtg01WmbWyY5ONqLF+UX2BZDjfWTbTiheVWznvZBCfJKw1cgP8u7386eoye
nw8furXdSOw4i2FmH+kSDTeo3XuoAP/QPZp9DNbOk2VowQ3Dczw74FRV/yIz
mPPFEJc5/74MLJb7faUtTK6T3Ar/v6buO67G9/8DeLIToSKibLLJVomoyCoy
0rLKioqM0qBOnX0ilZOtRKQQKSMpu7KispUvUtkKWb/X+/zen8c5fz677jO7
7/u67/O6rusdOmTBqUA4+6Xu3xB8X/Q7sAJ+kd/zOu2fzoP7piTCTWzdS67A
NI8vC6afI35g+36Dfu4rhCmHDIDj0zyNy2E63dlge5/jg9rq+KP/m+U/vQbt
Zf3jZSYwzQM13q722FFlu4xgGudoDtvGLnzaEqbbPjtYn744uMOxon8L/Hl9
OTxfRN/hQb7+PJ4a7R9TdtdF+Kv3FxezRv5Kej0KguEhfYqX5dH2woTKr9vU
Vq13h/amvQ96VNP78U8yHwz7Jzd/8g9uKX7ToL+G9cKysEfjfqKn3xyDtUrr
6DYzy5uh3f5Q2b0+cJfgmOTxaMe/Z5olrFpvHjZJOnzDES6f5DE+ARZ115vo
Bb9295zTB4+nddICYVqnewvaPbs9H6OAR9CAMHhE1+NDssgnnLdehQ/sNzhe
CD958cjkIqzbZXOfcvjSub4zJRpeU5bZJwOmui618N4JaQ8yotE/mDiY6qxT
WttRAT60T8MNvwnc9/oSv39wVueO7cxhGp5H+0ePPVu22cFBK2ofOsOKTu90
XeE/gydsPA3X75op9IUNTgoXRsF3E0xDlfDY8p6jamGqs3KcHq9v4z9Uw04L
V3W9AScrPwTkwc0NO7m3hulnkRLY0P/Q3sbw5p0XV1XDl2y3d3GF37bvWfkP
lgw1XrIdnhUvXWwQoLT++9n9DD1/Trtvz/vAkQ0c0hbBOwzzHzrCV6rrG5/X
8KVvdW8PwrQuVyAcsPbzWUv4YcxPO4VG+3+mdevFsLX+wvxEeDwNzIGPbb9h
lQX3GlPQfwLcvu3gc4X0fhJSHfVgWveuHN4+/kO3qfD71v9O1MIFg8KHdIPn
RXv111mP/eeUvf5H/H8GKoZ3N4evNryVTJ9X2WrPXjvY7cflnw/gRvJGHV3h
S3smRoTCa1quivWFv1RHlXlqeOyVcavewY+lxa0F8HJF+/vlsK3uWKlSwycl
B5umwfQ74zPqH1rohOfBJess79HxHSX2+1sCWwhcU7xhOq7+0fvzdzjWFabf
XQ024Pr3YOUWBWwu1KvpAy+J+S30gPc23eBtCZdcK2s+SMOq+SVw86jnFY4b
ePw5Pn8ATjxe8JUNi0pof34pOP4ocIN6f3FobOisgJuP7OAcCWdGbL6bCK+p
3f0th/qHRv9zyKLHUz0H6g+0MyaUw5MjOy24g+dftLVjTi2sqgcKFzXYOlpn
I+4ndv9YYYftaVitCbxtcXWHPA0nxgZtmQ8naTkONofb+cjX7sLj6bxgB7uE
vOw7A6Z1ZFxh89+HjfvAr0OiDvrCU4r3LzOBaZ6wAO50st0+bVgVu8KHEjsV
9oK3be4ZnQfT9NwR8O9f0halcGua4A17B32LrIap3yqAi+sXaGttUlqXDrZ5
JdKw1qsOw74p0F8E5gcbwEmrKalA//Cz788+m3i9Qdhg0/Z1lpt4PUU49MfP
j460ffszv5zhqg0LV3rBjQ8te+0O564fvEgB71gVMLonTL+zJsIDaSAuXi8+
4N+8LDj8ubGNFtq1a70eFNL2T+osqxRqp46mkR7oL9bdnlEOd94xuLgOLvs6
vKAWvtGju/dC2GbtHludQFxPyTLeNcPzpX1plGdCPqo8YwB38F9laQ4fW2DZ
+yK2j/hcnGUH42pikRf80XfsMFeYxn35wi6fDqb7wnT17oPHD/nol6yE/xe+
t+go2uk6I408/Z3nHw2r1ovE9k1xGZcHd6aCYGj39zliVAp3a7/78gv4WY3e
jmrYeUWddT9sb79qg55WkNL6Zy06cDij+rnYAKb99AhMw34tYeHjEdKtcO1y
wz+O8Kgp7nsWw57vNm/0gtO7JTbcDhcs+9/XQFhVDxMeUemwRgG3OD02yUjD
emd8jOj8ecA7oyoRttQ9Pv022mndtSzYPlG79xN4g9fW8kLY8Ip1aQ71D6/f
uZbDezNtG72Cpy11LKuFabl9f5iGgehsxv6zrLPzNFjxKmqKOZz5PaXvMLh+
0cerdjCtk54GL62YM94VftTLUHZGofa96M99YtF+d2HOBV/48uuTXktg6jcE
sLw7bkzgZE9ZhhKe8ilyWF+4zctvA9NgWo6+AbzZw/VoHizMGh2rC1c+z+9Z
Cn9oajE4DKZxa1rBuL4x0g5bjNc3c6uPN4DF48Rj1sI7ni7UN4P3lxd1vADT
OqmWsHz73Lf0ff7nTtUVIzrCK54M1nGi9gA/45bwQ5edAi94Cg20xeOtH//T
CoKDqaOCj8333qyAT1SWrAzE9u0f3f6eCOPu2MYR3jpvxNosuM4MHTC2f1+6
50MhfP+f/wAXtM+b23hFeTDPn0D7wDkPPHVClNa/3vytou2VD8c+NYEd6yfc
2KThGbRgGR5PdRjM4cLNTceR1zzQKbaDVfVZYbpOcw3h+S6wbfGjm77wq1la
Um/4pNP4SQI4c//3a63hKMfWFmlwnqiytASv9+XuhrN58IvnwysdYBo3WQrb
UhAI03V2NexzY5y5UMPXw2pqP8DmM9LMtEKV1rRc1054723DQwZwlXXJrGMw
DfMwg6O/H41tDgcU/W+XJTwl89zutng/L6dObe8E088Lr9DugBtJr1Ce7wF3
LdgqUsD7Z84w3aLhget6aj+Ev990DMuC9emCWN5eNQ+kkN6P+6L+xQq1Xx3a
daUL9Rc3umwoh5t4Cbo9Q/soe+GXWrjss0cXOj8lXf/ooxOG+0sXHXvaH/Ts
5r4zgRtMi2g5Aw68lrPEHF6QERv/G349qddLO3giLShO/cNV2QJXmJZbfIr2
8xNrS3xhvzdz19L+vM3mSpES3vhJv+ldtKuWQYWPPqjZMidabXNZr/Z0/lg2
IeZKHix/19zBgvqHy/XjSsPU/Y3V+EXnq2F/WvCY+ofcmyO0tiitu091HCjD
8xtYDzllAD+KjdsWCIde2jnADG7ypebLcZjKDFjCxYkpewvhXMs7+7zgTzl9
2/eF+10cYRwEd6s/U1us4YsNvHLCqb+w2Bun2KLe/7UvNG6bBNNq58HUP4z1
kWXBEUtXVdL5vOzcg2ZF5AsmU8XUP4yxiCiHXdedekDvLy078V8tXOT/qHI3
3GF0iyCdrTw/Cp/v48jHfuYw5aTXqD84O/69Hfn35Vw6H1wbkbLMFablqe9p
uH7zjjbtqb/IbP0/X3jc6539af/dPXyjhwBuTwXGqH848+KxEh7zLvjVSuof
htnNSYMHP9p44ir2L1pHOA+2Ft3Z44l2e/N200rhi/RxYOqGtcKx/59eHf4Y
Fp2ceskAVrx48s0brh18eowZPLfXb6dxsOcJ40zLcHV/9593mYYud4TpOtMJ
7rf66aIQvP6I9KpUL/jAnuL+d+EDA536BMG6AfPK47C9Lr5ARTivZwxvGNDV
NAm+eDTDhd7vtP6fDIvgpjoXYmZo+EOV85J1+Pw9+l3SrQvn+UxoVxztJdSJ
UP5/fU8Nx7ZOPRoPU90/U5jG4Qyh/iGlNsQcnlsz6Hxv+G4ft3o7mKoV0/Zj
j1wJcIXXqAZetFfdR/vCnycFXSC3ORyzSgDvFr2bkApXHlq0OA2+40C/+OF+
oeet53kRXC8Ez5eTNMSlFKbyS/Opf+ihfFgNJ9zHhVS02p+G5ttS+45ELUct
Ac4XAzZZDKD+otuyQgM4+LiDjI7HFQfv2JnBq6os+v6FH3YdmW8pUF/fWB/Y
a+UEp0Z/iVlB/UOXJue8YJrXQvtz+/0+w4Ng120790fC9DuWAtY1SQ6m/fP9
Xov+SQL19VH+nhbdi2CqkzBMw1m4PW9A/UXntXvL4RdrTr+i56O6gHVwB9WC
pO1V8zx0IpXWcacrjHXQvmZXSmtT2CFVamsFP+7YRmoOt1rZV5KH7W0TNja1
hzcqFyamov1kh5dbXSPV/48oo/RNAnj8gCZ6xRrOoXJT8Jf4drVK2KhpvHw0
9RftQ3zT4OGbbq04h/Ybca+r8+DVB/q1OQLj8PAuhcfN7jgkg/oHKgsNf259
bcYrtNN9o1aU0vpwl3HG2XDAjvBHBvCu2cNK6Hz+Ur96thl8MKhkuAuc2fac
g1OU+njsur3rdS94zZRNxyNgaRvRhCD4zsAX9Sc03PJoy+kTqb+I/nRREcXr
SVN/0Xre6CSY6rJQf6PKz2F8WwPFcs7PYVNBtWOWnPPzKK5Po+D8HG5WUHa3
SM75uVBpXf6g6fYNcs7L4ZaH6ro9lnNeDk8TbOzhLue8HM42alg9SsMjXw2b
aCjn/BxOa2n46reM83P4Vsfa1jI55+fw4Avb/0ffn2r+OWyx8qzbMjnn6fCP
/DuhenLOz2FaTpoer8rP4VTJk2VaCs7LRUrr0NqsNWfknJfDbxqX2R3WMC3X
XCjj/ByOb+BtNl/O+Tm8/Gjvrwo55+cw1THaJ+f8HL4Zk7Syl4Lzc1i/dYxv
VwXn5/BU58cVHRWcn8N7pjQJ6yvn/Jweb6pr8V3OeTn8ZCq+UDnn5WLcH7ay
z8uRqa2qvyPn/By28No/9K+M83N4PhWUlHF+DtPldJic83M4yHxFzhQ55+ew
++cH3VvKef45/GfgqqI5cs7P4QB6ATnn5XBkV//6QDnn5XCjRmu//ZBxXi5W
/3//c4C8waNqGefnsKresYzzcwnuJ+NOHtgl4/wcrnh7qWk6THWyHGHT0kix
n5zzczhtb8zzkXLOz+HJB/pvDpZxfg4P6fXnooGc83K4/A5NZOO8HJ5AFwwy
tb9ePz1CJuP8HKZxSfT6qvwcHpEWWuot5/wctqcBK3LOz6VK6y40oFHOeTlM
5UkDYFoW1A6OexcvPCvn/Byuefx89WQ55+fwlmZ+r2tknJfDKctS/+yRcV4O
O890rO2n4c004UHG+Tn8Xg93tDLOz+F+y6+OpM+vys/p+T1wAyTn/BwendC9
3yUp5+cyvJ7DtSHbZZyfw4ctaUfm/BzOvuZ9KlTOeTlM5U+XyDkvh093qjyQ
KeO8nLb/1cl0gFxtVX0oGefn8JDYkLxHMs7PZVxvSsb5OZyL28n98IrI2Y6F
MM0j7S/n/Bx+/+W4Hu1PqvwcbnxVMWSDjPNzOc/PlHJeLld/n6q8HB56fNri
IA3PVgzLOi7j/Bym09VfKefncp4fKeP8HKbzxFQ55+fwrNvtgwbJOS+Xq/d3
1fxz2IMWTJdxfg5TXEJW5eewPS14K+O8XKG0NlYVouO8XMH1njQ8pU9w1/9J
OT+Hg+kCU8r5OaxLHaKU83OYhudck3J+ruD15KWcn8MJd3ucTJJyfg7TcPp3
Us7PYTzs1lMp5+Xw0l/RZ11lnJfDvQde79daxnl5ND6ftM97Ot7+8/SwhT+/
yjg/h7v5KQ7pyTg/hwddqVIMlnJ+Docmu59tJuX8HKZyn9ZSzsvh856+RZ1l
PP8cDpmdHzJDyvk5POZOWfwqKefl8Mc1d92DpZyXw972hlePaZguh9KlnJ/D
baNWdXGTcn5O7+/nvt/PJJyfb1NaUzkSer+q/BzeZ/Jk6Espzz/fpn49VZ4O
+6+87yOScn4OJ+8eVOcu5fwc1nrjclpLxnn5Np4/KeW8HNbf6lz7RaL2r3m0
YC7n59t4fqeM83N4okHMyFwp5+fwdb1Y20Ip5+fbcX1Ah5uU83KY5nnFw1T3
xI78T3t8mJTzc7jpp3b2M6Wcl8OfLq+MHyHlvBxucNDzmoGU8/LtXM9Aw6Nt
/K7vknJ+DtO82IZSzs/p+Zu9qfws4fwcPp5/z/mchPNzmI4bYynn5THoL7fd
zr0hUbs6eld5E7Q/c79vZAlvcrvkOVLKeTks3uH1dZSU83I4yxI3mhK1L17N
D2ol5fw8hudTSjk/p+e/OnP6aQnn5/DBhUOqXCScn8PrJuY4pMAjXFp9ewnT
ftdWyvk5Pb9jv6kvJJyX78DxGb1MexLaaRq6iYZVeTkccc7+QH8p5+U71PvX
fx7bye0QvX9Vfg63vdBVpiPl/Bz+9GvkoOlSzs93qP9/qvwcrg3HC0g5P4dv
H8o6WiPh/HyH+v+TfH/GqGpY5HEyUiLlvBxWOOLMIeW8PJbn00o5L4/l+c0a
VtUTkHJ+DusvXWP2VsL5OZzaMSKbji9Vfg4fxuVNGrxjeo+dgXDL+vtP9kk4
T4dDn+j3yJRwfg6/aNf/YWMp5+fwkPuSx3/Eaq/T+ZKxTcJ5Ob3eMe0zRlK1
x/5b/yhdwvl5HK5/Vm56HSjh/Bym5VkGSzg/h9/Qz4MSzs/hJ6tSr1hIOD+H
Ow736GkKK+3+evrC38ekDHKQcH4Om1ksW0+fV5Wf0+s9rn83TsJ5Oby8U9WG
hRLOy2Ga91mp4ZxBA3Hoc34OF/8QzKXzhSo/hx3mGS/uLeX8PF79/1Hl5/Cb
DQmFG/F488u+aY7wk3z3Pp4aXlLdIW+IhPNzuC7OP6dMwnk5TPOA6XhV5eXw
xdVtjKolnJfDDjSwXap2qrzTO10p5+fx6uNJlZ+TJRGZuyWcn8dzfQkJ5+c7
cfxvevP6BLzofFCYCZzxUfwyVMJ5OkzLadH/V5Wf71R//6q8HE7cdqffXjHn
5fAaVYFrtR+6PWocLuH8HLZ3up9/V8z5ORx/5HnHMjHn5/DdjPm12WLOz+Ef
KX2HtZZwfg5TXZcbYs7Plbh+t7VK3yjm/Bwu71FkWizm/ByW+DjdmyfhvBye
sPG03xUx5+Xwki64A9RwRlOXLV0lnJ8reb6omPNzeEt8hxG3xJyfw9G1D6qO
STg/V6qPD1VeDs/Pn/ThnYbpOiBDzPl5Aq6PxuY/iBNzXg7b3JpxNFjMeTnc
mhamEHNeDlfcaLhtkoZ7Xd9z/7KY83OYfmfXknB+DtN13gUx5+fwwaxX00Ik
nJ9rPP7akZXvj8M1bR8uaCjh/Bz+MXx7o3Ix5+ewU4ueMbMknJfT88W9mdNM
wnn5Lrz/OWcDp4vVvnV5lbauhPNzeM++ilGfxJyfw4kFu/LPiDk/h38+uhEw
S8z5OaxXnJN9Scx5+S6erwoXHJiUmQg/3Y0bPjHn57DzoQFpn0Wcn9PzXahI
sRNzXg4vnenj203MeTmsqieu4RU04VvM+flufP/VMpeFYs7PYRcq9Cjm/Bz2
jBle1VXM+Tl8Zmh5fL2I83N4us5XE28x5+e7uT6JmPNzaqfh2mLOy+FLm08t
yhJzXg4bNE9OmC/hvByuqNISnherrVoPQML5OVxy3ebFMzHn57DhrbzSUjHn
53vw+BPDPiWKOT+HI+WdZ1fAZnELXCzhbGOc+CScn8ND3L8evS3m/Bye5ZZb
QP9PVV4Od1zT7+IICeflcK5HYVyqWG0qrzFPzPk5be806XNfCefne3h+sJjz
c7jyZ7FtgJjzc5jqovUVc36+l+cvw/l6tw+bwOnvxo83E3N+Dm/+cmLmSjHn
5/DT1q+Gp4s5L4dpHqyXmPNymNYFytRwQb/SJ9Suys/p+U9LHwSJOT+Hn03a
eZD+/6r8HF5qnNWQ3q8qP4cbz+g6t0rE+Tk84MO4oZ3FnJ/vU1qfOOoecljE
+TncaDZVNuW8HKbhYLR/qvJyWF61rku1iPPyfer95T9fHV1VSfuLKj+H338q
XSITc36+T31+VOXn8OTBDwtdxJyf71OfH1T5OT3/wkNbxRpGt/ChQMT5+X60
7/LreFDMeTmcuO6dx3Yx5+Xwvca1A9ZqOFI7M7yNhPNzOCYVF6Bizs/hkqNu
+vfFnJ/DuRPe3Nov5vwcLndXnq2i/uDPRYM0uPd+0Ylykdqq+c5izs/ha47Z
Ivp8qvx8P883F3NefkBpfa50cvB8MeflcOXBrq8cNXx/jUfT2yLOz+EFHwob
5Ys4P4db93T5Qt+nKj+HTwSktKHjXZWfw8/cvG3+ws7fb7wJPKD+/6nyc3iU
w03/tmLOz+FXIwWxOmLOyw+oz0eqvBy2vzzrRqyY83J45RbLXk4apt9JjcWc
nx9Uqup4+4k5P4eH0IKgYs7P4Yn0Q5eI83NYjxZIEnN+Dn/ttO0jPT+tsyyA
Sw1u1PQXc34Of7j92Ke9mPNyuLfXRaNbIs7LYVmP8VnaYrVV8/vFnJ/DvqoF
uTk/h6mcsYWY8/NEvN4h20o6X6ryc7jy6fvA5dQ/rLRtYgb/1I9tSce3Kj+H
Oxptmq8vUXvL6X8NSsScn8P9S3y30fGrysth489LRpqLOS+HJz/qtnykpqne
lJjzc1gvs+w99deq/BymOnZGYs7P4d6H9j9xEHN+Ds9WTQDm/DxJqZrXNljM
+TncOD87soOY83PY6+c53X8izsuTuD6yiPNy2I8m+Ik5L4dXFpe5t9Dw5VFZ
6wpFnJ/Dmd5xjY6IOD+HF77M/u4r4vw8ies3izg/hylHGiDm/PwQzgd0wyPm
/Bx+F9aj5omI83N4zuQlpktEnJfDR7P8JD9FnJcf4vpeGqblYI6JOD+HG4ve
f2gg5vwcLk4yWBck4vwcNvI4fb2FiPPzQ7x+gIjzc7gzFbgScX4O5/3EjRec
X7Lqde0hnr8s4vw8Wamah10j5LwcNqIB8ELOy5O5fpGGD+y10g4Vcn4OOw5e
rFMi5PwcvpN7oyBByPk5PEY7a/4FIefn8LAnhvWeeP1O94/kKmFvOuGIOE9P
5vUTRJyfw1RO/KmI83KYqBRxXn5YqVrHeIuI83K4Tplh9Vqodvh35+yZIs7P
D/P8cSHn5/BqWkhFyPk5PGfXv7mdRZyfw6f2D+5TLOS8nNq9plSvEandlhZQ
QLt0SlWjJLhp4BGffCHn5fDA/7V5ai/ivBzWDwudEitUWzs8acYxIefncH5Y
z7knhZyfH8H3PTXx5lUh5+cw1aVcLuL8HH7xO1LURMT5OVyt7e5VJuT8HE5d
4+mfKOT8HJ5bGb50lZDzc7jv3I3x9H2o8nJ429e/46YLOS+HA6nguoZ3H+ye
/TuK83M4emiF9l0h5+dHeH62kPPzFJ4vLOT8HKavp4+Q83OYhicfFHJ+Dr8Q
fphfKuT8PIXrawk5L4c3xZ6Z9lnIeTlt38HHua2I83L48K3v0olCtW922dAm
Wcj5OUy/2x4Scn4OO7zNz2gk4vwc/pPrvNdayPl5CtdXF3J+fhTXk0c93m0W
cn4OP6rcva9CyPk5nGxz+O0zIeflcEsaQCPkvBzOmOitnKThO4kV/+RCzs9h
sckPo1Qh5+fwl/vTFrUWcn4Ot4pY0kBfyPk5nDV25Vk3IefnsKD3t/oYOONU
8I1qeHxpTpi7kPP0Y0prH2Pb8Z+EnJ/D/aLaPbodxXk5rK2HOwEh5+XwtEFD
4t5FqX18xWS70ULOz2H69yyL4vwcHn+u7LSTkPNz+MffJu8fRnF+DruH53yr
i+K8nF5vv9iY9g8aJ18ON6QJXlGcn8Or6QZKyHl5Ko6H2k9LaX9R5eVwqL5O
G18h5+WpXA9Ow5SDNRVyfp7K9QOFnJ+n8vzlKM7P4fU0MD6K83P4qx865ijO
z2EPKtASxfk5fP7h2vu/ItVOO1s0WxjFeTl8b8eekJlRnJcf5/pKkWof3fJm
7YdIzs/hodeiHhVEcn4O35h0RtgnkvNz+Lr3qdC9kZyfw7pU8DGS83PYqHtb
QZyA83K4NU1EiVSb/i//BJyfw1nHB1gMEnBeDtN11mYB5+VwD92Gca4aVtX3
EHB+DudNP7midSTn52lKa9dG1+qbRHJ+DiuGdw9/KuD8HP4tLz+5T8D5Obw6
7+LQNQLOz2HTAbeN3kRwXk72TjjxJ4LzcpiWF/eP4LwclhwRWZkKOC+Hb82a
U1wbobZqfqKA83NYnwqhCzg/h2n6ln4k5+fp+Ly2dwasE3B+DtN9RAmezyHG
6a4lvOei+eOjGl4+t+vr3gLOz2Hcva64EMF5OewmabffR8B5OWxXWPPVSMNL
7uwteBDB+Tn8JrbaxxztRYpLp7NgWj7zGdpH6/UeXAR/0Zk44xacJJcfK4f7
0UJYsF6rul516Tw/DA6UuR3UOaG07kILAsOvda92NoX7D5Tfmgafb7HDwB5e
svahhR3cS/JL4Qr3omAuHP2DzuIWfrAOBdkapvKdk7H9b9GtSAEsa4krVXhZ
86HaCbDNumadmsPFQmVwGuycvDN8Px5v1azBzzx4aJegi7/glKhl60rhv32q
Ci2xfWjkyJVaJ5XWVH5jFlzVeN8bAzjNdv2hpbCzoMkiMzj31P0kAzi30epn
lvD00Lruk+B+EQ/nOcGWZ+/GNtMwTS8rhuMbWj7wgu19uy+VwNTvBsHpPTal
fcT78dHWLVDAl7YOW3wP7WVb1tomwa2WHhGnwDYNnlzOgj0+LZ/uDnfQOppV
Dp+rTTCh9xMR2mZYHWzY+ebrcfDHvxvTdU7h+7/XSDwPpnHRprDhuqDJizWM
b2tYGUx148xhipNS8X6GBKd3tYdtCs6F9kf77t/t9rjCvqqFr9A/4MbAD6bh
rZexvf+v1zEC8t84rd/ws8Bpegnwh67lQaEw1XnMh3Nja8ro+zH5Gb6lFO5P
HwAWbaz+XQ2XyCs6BcC13502amXg/p0WIA5Xu1f+581N0O654dxXgwyuT4L2
grqua8zge+82jWyHdpq3YQk/Dbuj1x2m87YTjMOwdzi2p3FWXvDmr8a9OqKd
6iYrYMulw91maFg13w/b0zp+WfBW+ZwzSXCPL25TiuCKLrQwG/oHv6tXy+HZ
NAEzXG1a97cLjqf6T/3H18H/0sf40+OX+u64oHMa94c6WW9/wnc//hppChfu
yj/zGB67ZnGGOdwo1fl8Lzw/LavpCkuXKGaaw1S31w++18SzYTe4clWDAwJ4
wvuz6w/Cs2qWdUqAXdoMv0fvJ2fl3fg0uFPIyGenNDydFjDB9mbVI/Xz4X/v
aCFl9A8r9slLT6uPD/p7Dfz11aABVWhfsXy1QOsMtnfbN7oaflj5UMsQPtbd
bkxD2HqZ5WYzuI3j1OdaMNVJc4LnUIHkregP0O14wbgZlv8Pfr/0yfIgmMqp
u2P7ea8nvFbAuifru+tqeMbY38Pnw/lLjnomwcl6uFLH4+k6NwuWuyysp8cr
F2+aWwRrWRycEABTnbVy2Hxmh39W8JpF9tPrYFrH8zUe/7g8/aZOJu7PHIxb
OaDddmH7Saawd98r3T+jvZPnm7H28ECLQYbG4Wr3+arImQx/cT8z1A8+9i7w
YPVWtWl52VSY1n0WwNvMTLce3YL+wS3CLAEe/+lHXRps/qw6KQ1efviNfzi8
13VWl/xMrr8BByzo1r4Gjr/pa7EPfvlYtF3rLM5PCyOv6cMOLp9bGsKNGgxd
VxPW3jrz0TyRmUZ71/m5jazg/qoBuGpvC7v3ugimsjVOcLx/TlkQ/H2u4pcX
vGfJsQIzeFFp3fqgszw/Ay6a4/5FAU9TTcBF/1By1ScJDjh+cYYznOQ84F0W
/EY7/noCrPdwx5IiOHLenzaR8OvixQvq4Jw2uJKEZ84qKNHJUlrfbX4gfCB8
/v5QJ1O4oglONBo+M0L2/gw+Xy+nhCJz+G/wNUFDtG+712CyPZzUqbBXLtp/
z1x+xTWL5yehfdndu+P84MTjU7r9QnvxjFHnBfCW955XrNCeMr3pqTQ4XefB
ok9hakf6Fp7qjfbQaSVHSrO4fgDacVT0qIGXJp/+Gwc7Tz20Tytbab09RrSg
8Ra1f06tu1OM9twCXWNDeBZ1ZGinZQTNsrkeDhx/60kbK5imO37B9tpTbGRO
2VzPAva5ebSZN9ypWD9uI1xm3zYiKJvrE8BpduWBSfDKsPszE+EO1+3rsuCS
NehR8fwRtif8iuBIkyGBqzX8vRFu+GEq81MO/7mQYi+AXSaFLquDdy/Pq4uB
r11580rnHNdrwPMPmTjdwxSOLx/3zBrtu3HaMocb0gB3uKlN5zn2cHmfTQFy
2D8v4p4rTOVhvWH63UwA+zZzXlGH58uwPm+TAD/dX7dgLNpNcrtdSoM7UoEk
DT9Ma75cBtO8gXz4axfLSa3g2pzPZ0rPcX0Z2NNq/pAaMv0QBBdczE3VOo/3
n9691SO83gjLPn0MYRpHpYP2AxcUiWbw3s2BqwrQrmvx3cQKprhyAdorxlwz
9IZzm6a7PUY7xW5B8LkntfcN0J5N0x7gPYPq3DdrOHd8UO1nbN8Dd61J8LQL
DS2Wo10xaknD7PNcnwSuP1sQUnRe/f0sHWleXw7bNDy56g0efzczIaAObj6j
spb2R1q3X+cCrsc2fDwyBKbTvDlM67YfgGletD18afHGGnq+SvP9z13hCZs9
r4dquJGJkfUPPP+sjKYufjCtO+mC9pyhax4KYItvz473h81OlcxMgGenPGp4
HNvvGGJVmHZBvX/9O3HILh9++yd092D4Yfo6qxp4pHyeZIaGY2bjggyPP5Zm
M9zwIo7nWWuz6XhqP/DYCTOy73xBEbz1eNv+VnAXWhhui9qqekNof98/8LAT
/DS8dfQgtM9LLe/mDetRhw3n95u8Nwg+n/3jyV5sj6fvEA373fQ7vA5W9jWK
TYIXdjA+9ygU/YHZW0kRTOs03w5Tm35Hk8G2fTK31sFCvZofg+CThzv/1cnB
/jRW8jwF7tRbsMkUFk7OirbT8CjDlMGZcFRyzTdzOHf+lLgY+EvP2b72OVxP
BXY7dL7aFbY0i+lI+xftBn5wzcCZTp7UPySJKwRwzJ+vwzzRrpM4/1GahgO6
XZ6dD3t/HaX7Bp/n5YE+d0vhswsNGilgh67RDjU5XD9Fw3Psf04+A9O8Eq1L
SuuiDZ/0m+L5unbxmGAIY+/fthOW7rt20ewSz3fB9t9NBo62gl3HvLFYDFO3
7gQHLzgxuz22L+r8Z5A3PKWnxYFStNN5ORo+oZWs2wntervNDybBut0vHnmG
9kDjXZ2z4R1TNk5Ih18naCuL4FVNu9c1D1P79l/rbB+0z+y4wqACtqIvAO00
K6cOtqETL/UPHUa3aJGrtF5AA4JgGsZtCn962bvVfjz+d/tm2sPgSQNHhV+C
i9uV/nDN5flrsFWc1Tq/XB6/HIL+wDD5owCOzf5puw7tBrEtVybAwxf+umkE
hxoEvEmD6XbsYYjaNO75J1wV83Rhfi6PZ6f+Qn/is9Jcro+Cx+duPzavBqb7
riMwnfa1LvN4cFi7TcUtMzh2wPb1ibBP9GRbK9i7xMn6MVymd/KyE0zD7+j7
tFEYWXrDtM63N0zrwAXBx94mfZdpWFXPAu+vg/yteTQ8pXpN81y0R7SckZ4E
f696deAj2mmZ0Wx4n2JoBb3/BbomyUWXeb4Rtr8mEXStgB3btl1uDA9p8X53
HVwVIMmdB+8WzzZqkadUrXN+Fs/nL+quNwy+eWN+WTFMv8rbww97vjK6CdsL
vzR2g6mOyP80rCoojuejcQB+cI6BybDzaDeJuvxbQM93bK3uDVjcxGxjAlw9
lio8o38QRH9Ng7WXzkr7hHbPxj9W58N19w0aTEd7QYRHVSl8cHHT2Cy007o9
NbC4srRkBtrpZwjDfKVqnOtBeMPWP6Vm+VxPBq5osHSWFRw+/HZy9zC1Y79e
fS5B+7QthbedYCMaqABnaw2b4g070UBEvF6PsF1Xg2Afi7JFZ9FO49Ci4Za/
j0T+QXs9buuTYDp9nYDvBo/OKMrn+QGhasd1X9LlDtqTNzc7WpfP8xfQTsvU
t7ii3p//82oa6IX2zUGl+03hzwcmOpjAlfVWnYbBEqcJJ45i+1mByfH2sGNt
vz16aM/52VLfDT7cc45td9gM3bwf3IwKqmH7fxsmChJgsdbhDZ81bFtlGUv/
74fr9Tfnw7fyJxxfDlvXBX4vhee9NYqm/fFYQIV/DSzV93jfR8OtKPCG29dO
/qB1VWn9YHPsZvr+tq47udwQ7ksFceH3X41em13l+TF4f/PWhnlaXeV6QGjP
//L2iRNM6xS2Qrvyc+b9IHjbl5gV+0LUpnLT7ah/+CS4mQRTOeQRGp466ls7
+j5onl0RPOi54skgDWdVLkmpxfOdXH1hbAXslGn/WAZ3+tD9bN1VrueD7aN8
JENbXFNav86w0PuAdprWZQq/iAqP6IN2t1UuZsPg1avWJ9WjndZRtofH08Ag
2HylWRe3a+rjY29V9C4/+PDJi+3o8wa889ieAPt0fLKSjof/7PTJwP8Q2l8u
u94yHV78/uMqBUzrnuTDtj10BlTDlFuVwXcE29wfwF3R0dfAvxVTo+j4kXot
/aV1XWkdPd3tZ3/qD5YO+2IGN81oPljT/x0/o5c0fOdE7b0Peiyg/uHViiXe
MC4TU1fBeovvvwiCO1OhBg3rf4jddAyvH1gxekE0jNti3Vfw64UHSpLo+egA
oP6hvJlTNkzj6tbDNG62CO7Rd/bI9jAt41JxnesrUX/wPHlcixu43p3R+diO
ELW39ffUpvNV8bOAEcNuqM/3Vm7PTtrDRjF/3en8nPJ04gA3OLZFbOgADavm
R1B/4Zp6xA9uSgN2qb94ot8jEqa6JnS+q3IJ2pdwQ32+o2kT6XArYeu5t2G6
bsiHc/YLGknhfo9OtimDs7admnQf1i4La9bgJs5vZz+8SYF95laGG8Lrdg4a
lAuXlcz4ZwYv2z7P6YOGd8m1VtP+TeOCrG7y/Aa0pz00qXOC6eeyV8HoH5wj
/bxhWs5oLdojHryvCYKDDlbn6VH/MMt5WTTsfsH0rAe8oPjCqyT4z7d9w8fB
NO6qCKY6Pd3h3Y5fnSvg/n0r1m3H8ze953KvDl7x4qmHJfUPM/OmtriFx//M
9EzRcFwT+gLbq9YJNL3F84mof5ixzWbYLZ6vRv3D7R859nCzbbqjM6l/mO45
xg0OunRPbkz9Q9H1M37wldNrPqRTf1AYl5oA60+yf0bfd4HD397pMP1cdpr6
g4KlifnwhHjfygHwgSlFJmXwg771NubUP9wallADS649fvEoRO3dho76wfCG
ybsNGxRg/3m/KOEdTOPEDOG+R47Ux8LT7Ffq9oXDPuEEDNM6xFZwzx05rf2p
f7Ab03AWbOpgem4/9QeTmtcHwfH/C3ObpuGD94VKer27E8s+JcHZw99lToRp
HYpseE+Jz8xfwWobnL5ZHkP9hc3ht0Vwl4/O/fSpf8hvtbgC7udYF0evT8uY
1sFvuuXoZ8CVl5/Nb1GI+306YVH/MH7SQ1P47h7PfwGwmbVBoT1M60rT+es/
W0dk+dehfcelIDs3+M0m3w0l8IqcKVaR5Lg5NhXUP1ieyk6AMzaeHDxRwzTc
bwX1Fxc7DE+Hv3y4Mc8HTrXYciKf3s/6oaOmUP9wobJfGaxaLpn6h7EzD9fA
VwIT5+yk/uHc2W4NipTWgl6inq/heWNM9xrCtLxjMvUP2ZEd+sKv79KAMPQH
Wc6tZ8HZNDwPbjTqosQb1n7w4NQZeM3ZHk03w2Pzll+WaFg1XwR+QssKwA3v
XIyi/69t5tc/SXDcvRtvDUM5P4clKd/0af9T5ef0es9HzOoKb8ITlxfxfLEQ
zs9v43z8re1i+nyq/BwOo4JncK/RnnPN4R4ezZOuhHBeDq/5em3yQg1TnZtm
IZyfwzRdlI4HVX5+m+dPhXB+DtNyNJdDOC+Hv6938M/V8Ihxf+8fDOH8HP6x
qnOnmmDOz2/z/KEQzs/vKK09VQXwOC+HOw41OdQ2hPPyO1z/K1htm3mynqkw
TZuyhCu64s4kmPNzmMpJZwRzfg437OVbvZr6LwfjVkEwjWO5G8x5+R318aya
fw7TuK7yYM7P4a+FBQu/B3NeDqdXt6+JDOa8HE47v+moTQjn5Xd5PlKw2tNp
QaVgzs9hquPUJoTzczjD5nd+XAjn5/ARMXaAEM7PYYvwyL/N6f95xdVJAE9w
S5rZDs7ovaVICQc5jPag71eVn8PLRyjyPUM4L4ft6cAO5rwcnh85quSqhrvY
NlOMwPYePU3PV8N7vGscyKr8/B7XJwvm/BzulSo7Se9PlZ/D03Vv3ryCducc
7x5O8L0eJ5Po86ryc5hy0MRgzs9hY+/iNrkadmm7PzkO7r4/r00SPKquJntq
MOfl97iemIZ93YZ0vxDM+Tlc4rzFRTeE83M43eOEcSba6TxUC++dhAuxYM7P
7yutAw9rf9hE/RdOQyb3eb4cnd92/a2xg2memgTb/x9t009N
         "]]}, {
        Hue[0.3224758424985268, 0.6, 0.6], 
        Directive[
         PointSize[0.002777777777777778], 
         RGBColor[1, 0.75, 0], 
         AbsoluteThickness[1.6]], 
        PointBox[CompressedData["
1:eJxM3Xk8VG3jx/HsLcqSrK2i0oKUbktpQnu0KVpkSxvShtKGtKGULMNYxhgj
WykSytImUhQpihJZCoWyhPL7XvO7npe5/7mf93OdOTNmOdc585lz7mn2rpsc
hUeMGJE1ZsQI8u+hpebMjjMshjK3TuNrvyLjQP698WJnWYwZm8XiguBKo0mB
SvAhI7eUTXDykrbzxnC2/DzGR1g+d7OQJbzI43f+zgFFhs/iB6ec4Nczu9S+
Ybz9gWrfWTho6k6h87CVod/RYLjG/szBffCTnM4fN2E9zsl3urCmwbYDuQLL
h2cXNL6Bw3d/ndv2R5Ehqj/LrklgedeswJp+OMIjkjMd4x/+67WU8mIxOp6m
KJjAy+/vqpgO+2Yd6SntU2TcWVRorgcHnFv7PLJXkTExc96LdfC2AcOPcfBF
3ZDldrBoQ135fLgrY7DADf5WOSI+tkeRYb1w92I/OG3I4D8XuCi95H40XPyt
9U9EtyJjAf5Jhz/KOy4q+q3IiL4bces5WZ/K+/zWX8O2uFpc/w92u7M/vgP+
ytluKgfXab+ZKubNYtjpvdc2gdem6UUqwTxT2dyALkVGphZbQRMOCS/v3wFP
uy1xwxiue1e7uLJTkRGg6TrOEnaVPVfwAu5NfXfZCQ7T62Lshu3nGYl5wW7X
3p9bLeDbYrn/XehQZLxKifcKhoeMGh57w3pzxw7ehNMKq4+JwlJzarrewP3h
nrWqsGeSycEm+HHf/hrWT0VGo0byt35YaHyW23/whkRZRykfFgOv9gtz+MEs
z7rpcLKR5Y478IybX3bowS7CkiUx8PWZq9+vg8d+rW7cAQ/y0jbZwRqjLmdc
gffOUCx1g6++nH5Wu2PYR+R7Mp5g3Ei9+Wk0nDDykKcCnMg1Z6TDs1/Ed46B
5dQyHzyHQ7+FXbr/Q5FxNm7SfzVwZfDuSVfh76rn73bAX0wuhy6Gt3Da5omd
w+0nLpv9DC6YZpGoBI/rvb7jBjwn9oGaJvws6EivPhw6dTrbGG7L7eMsEfCq
OqmlQ+2KDGG2n4olXKt+eKspXBW9TdYL9jnyMW8lbDL50ZVgWNX5uGd8myLj
VtSsUYnw9Hkh96fDSpOu+ebCbyMfFonCvpG9Q2/g/an7jka2KjJ+qticbIJ9
NfAHw9tZhT39MKuhZkYN/ExZ84iUL16vA3PtXNqGHbgx+oQ+PD8ipH06HC67
+rfOd0VGpNLffXow7616g+I3RcYRxZc2drDlaO+d9S2KjNqwBR/dYI2WnqBC
eJUCa6sf3DiLIfcSTg8VLo+G088smG8NT5Y/YJYOB6w+q3W+WZFxOeRN0XP4
93+x0kJwt5y+aQ1se+zE0awmRYZtMDu/A/YT3fwqpXHYms+2OH6GS8aPNBQ7
j8+f4UUdCzhW9v18TVh7duL4118VGZJBRqnG8O17vYmzYQ8Z3ixL2H1QYaQw
XH9tLNcJbkrNGVcJm0m7TfGCx8xOOhPfoMjA5iUiGHaa0xNWC6tJmconwoVm
YxfGwIFXk6/nwkO3DY5w4f6x48eWw9vf79N/LeASqZ2No7D+15L1IgPw74F/
r/wxbognQuoCPk+vxbrnwbwxd/qnw8H9dzM2wzL+iu56cJKtxaaZdYqMU6O9
OtfBaSkLNcRqFRnNl5ud7eD0k11pGz4qMjaPWt/iBuss7km3+qDIyLuU6eAH
k81JQ7UiQ2Pk5M/R8NXF0tu4Ao5JPXcuFx4Sb698DsvKTzhsIGC7uuzeQ3Cl
2MOXHfDek78vDFQpMhjnp68Su8hiHN0/+HgOxpNF/Z8oEUff0arGuLxvl5Em
fK1vglMW7COyPccY9pwo/ssSbvd5pGtJxtfciTsMWwlr3HGCf904EHP1PeYH
72tzveCVR/5IfYM1hfoSguG0re0R195hfvCymZ4IN3C1fx6GRUc8j86FPzX3
7SN2PaupXA4v/TrPcin84V9ISBMc497ndBdeceav9AB8RJkz+ix85+/uAKlL
2H6otR46Von54fRLCTU4t0FuUjF8cXDBOT04JfBi3gO46yTr3zr48t37wb9g
6wFhTztYIqIs+6OA8bGZdhQu8jzQ7QYPKq/2OQSTT100fOZLiFoZPOoPe286
vL/h0r2+t5gfjo9seA4f6GHM0Ybrel131cDpI59tfQ2v9Xhf3QHnR4iIHoUz
e4y2iF1mMbiLDh/Jr8D84M57rQSvYSWd3A0HdI9dpwnXL5EInf522MdHZ28q
K8d88LvG2BLWV5864wv86qhpnhOsmZymVAfr/UrW94KfjvzypvCNIoN7ZPy9
YHjRtrjJHFiqy1M7Ed6sennXCtjzcH1yLjzKufTRArixY/XMctjURWXFsteY
Hw7d4TQRb9D11IUf/FScPAAflfl8eVsZ5gdXr3ApP7r9FjB/nijFfPGjWU4N
bja4kmEB723PHGMG/z4kXLH/lSKjwnnyRTv4lTj2IF5ifmg7L+wOxxg++tcK
Jzq1n/aDf32NEA7H8nKtFn+i4RZtm11e8NkDD4+lw3+kLa7sgr9/m97xnNz+
m3qhDrxlv79TDXzEqdzlMtZX0NLV1AHHrwnOjRewxveXS9TgOfu224v5sxi6
HXHKPSWYD/ZqbNOELdOuHL8LuzRde2sMJ9xudgqFqxz71lvCvbeW2XjCJo02
JU5kHDs1z+Bbu5+v8IIjdY/bhMBKXzUfB8Ofa2yW/IB9HUKXJMJznmSpmMI/
6/9m5cKNs+XzNV4OO9To2LLTGN9u77iwHF4x2vFLKzzfbuGcATgkYsnr0Vg+
so7FkwpgMfwTJu8/hHEJWxFVNXh5VvFNHYwf+XwgSg+uDLp6RBvjtbvKFc3g
o7kuPGOMr/qkH2wHZ4m4vYjDeLp1rJQ7nP3Fo2IePLl2pL8fLMSxLZTD8pd3
HhKPgQ1vPnULKBm21O4l9/pfYL74+N47Ha6/Ya7GhG13LP37HO495vbcHssv
2j7udwfsqBdd5oXx2Go3V7ErLMbNQ6KJchiX3Fb7XQmeJrZ+miXGPapM92jC
j4oXHZKA6y1TvhjDE45KH8uAzd6Pt7aEnap+XnaDs7aerHKC38evaNkLq72r
3+wFnzn2/cXe4mG/m9xjLIT7C9yypiwY3r787L4mjDtaKBXmwt9WWFk8hV9X
eC0rh28kpPBaYcPNLQ+b4EvzlkR8h3nl6/UGYNui71vLYJlN99OlrrIY8zKO
Rojh/k+9maylBu8IU46NwXjzhgtJevBVYdNHAfDm1+3qZvBS8oYV8Onrr0OP
wnnrt8TawQMhpRfJ49coezjRHdZalConDA+98h8fA/tKqW/vKsLxgtmvq+lw
zLWo+3cwXvly++gi2Np81KXVGGese3y+Bp5lij0njCeXaAh1wj+3zBl/BpZf
e/2UWCDmE41t5sawz4u+XiX41bXZfpZw+2rbo5qwjMvzt9YC9j2Xe3kabFX8
/IcxXPrsc48o/GSV1gFL+HiZd+NIOHzlP1sv2HLm3lk/iobdcb7Y4hHsuuKV
ZSLc5ly0dAH84dnCilyYseCSVBu8YnmkeTnsZ/jp6334zlORF01w71TRr2vh
iaZOywfgxc6qCxTgi0/KC6SuYX+CIXXPRdBuT6epwNaPY+/rweN0iou2wUXL
Ri0wg/0m9ymmwAseHbplB/tWWj3+AEczqjTcYdccx4t9zzE/FCyN94NdjvRx
x+Pvc1uaMDUGdlg+lmeH5evyxkWmw1YNzgbC8Fojd4UiOEPM990T3D4ztzao
hjwe626vE0XDDvubUxGF8YCHKZfFrmN7TXafBZz6aCBpJ5a3f3DSSxNu/bvC
8CD8yqBhwBj+yOXc6cHyejlrPCzhZV6SkwwxztW/2+UEx009fuokxqWylQ56
wV3LyvZUwp563t+CYYuJErvmwY33W3YnwsZqJldT4Q3/bajLhSdcnRpiL+Av
pr+dWuEZi6a8b4LlXolYfRXw5jKfDZ/gwYU/XkkF4flIZHO+w3sztqxWCxp+
PSoW5D7Vg5uTTlwtwrhRuhrDDJ5Q1DbXE07UCXhgBw8Fz97YU4j54e6vRe7w
Sa28fYEYPzt/x10/ePO0yZfD4O9pj+fFEDdv7Dwr4BufOTficfuC29fVimAx
xdCln+E5Wn9iamCZr2zfcDjslq1KJ9zvgD13WFizKFTsBj7Pp922sGGXVC1Z
Zfjio8EJOlh/1dywK5pwfcvsWmvYJOXfSBN4D9nRwfK35uzxtYTPxX2t1IeV
kl8NOcELPm31dBFwv8ZVkdvwz8TInmBY5sqPqe7wdg3RI4lw2tGKPZFw4U2n
9ly44dPghcvw/FkV+8rhxnGsopfPMD8kGHxtgo/fqwkfhXGJmRybAfjy8dbB
jxg/whv1USoYxy/vf+mWwOQ4SA2+uy7f9CG8Kr7qjR6878TkmiiYvBxmsGbz
pp1bCoed3LrBbDU8mZtQZBdMj9fx91+eLmXqDp/afbRyMWyr+skgBr56YtLh
IixfErs8Mx3+oxmvqYTxRdNS5xfBe1Z7RWzHeCxbLrUGtkvUrHOEJaeemtVJ
7q/0gPcS2COmIU4shMWoypyVvgyun7x2ijKs+G15+xk8XjMc4GvCjTMO7D8I
Z01SljeBQ1g347NhtSjv65awGqZvfzhw4jdJZ9jg1gr3eLifteGSF8wy7Le5
BTuqZImEwMtYE42+PcX8EDHlbCK8acXOEcoYN1S+2J8Lv3BSPxaGcV74D7dy
eKzu6NV7MC6jtLWzCZ6CzYsefIqZ6zwAu1l9CQ18Omy/iaoHzTHerKDeIhWK
/YnP2m+mwpvDAhzU4Kehk826sbxG6I7tZvAc7D6kwMETnlTawR/9/jr2wuRz
4g7X7Bvh6g0fkAt66Qdre+/w+AVX3vizMoasP363/iisnzHe7kk6vGwuS18N
Tg4qMiqCPyuEJWXACrLaOTVw9XYbNUFrFRgZuME+18N0O+GeH4G9SbDVtT1z
lcPw/J+e+Oo6/ESqNEETNkzUWmsIawbqTjeBy6SvbuvB4wkfFxVtCV+YKqH+
Eha9KqrsDPd9XuPuDLuOdQ7xgmscvpkowB8CKqRD4ODaly0rn2B+kDQMSISd
p2FLDt/x50jkwetfes4PFnCKofxH7mPMB36H/zXBg4Xvo7fBXaOqTwzABh4P
dkXA1pcZ3VJMFuPD5iPmbY8wP4y8eUgN9p3nPpCCcTIt6cFNEre6ROFoCY+9
ZmR5w7jUNfCoi5/q7WCelPWGz7Cb+Ipd7jB7k/qLT3Dd+dRqP1jYXlbz66Nh
d2r5FK7DeKbvqdfpZHzWitCXj4Z9zFbfWBzj5HuzGrJ8tEiJDNwrnG7cCdfN
u8buw/L2Psp5YuEwnj7y+F4J+egrw1qX01UPwNjcZ2jC/xx7v9phee6Ijdom
8GedhBJ7jEt5ZSVbwuNXTr40F/YcmjLTGRZyZvhmCbgy1KCoFbff8O/HpBB4
fpiFy38CTlg6cF0Vy8/4myuXB//3tzpQDuPXT6lfK4d9bp0Wyi3A/DAQMKYZ
fpP6/jcb5h/XwjEeDsvs4Ir+HcLSESxGhYJx6UA+5gfPJ6fV4IfTHe79gRP/
zP6jByfNiWk8geXlTgQdM4MLOd/adsNn+/78tIOdorIm3oa/e9g5ucM6L0d9
+CrgM3i7hmB9Be7a9jGwWPy+xl0YJ187pMOax9SFKzEe5jZkVQTHP2h1LoKF
u/e8rYGrbb+ovYJdjpWu74QtZwxuWgpXYTMrxmIx7FdnD0yETY5GrVCGF8p5
PCwW8PKo7Iu+sNIR5yUm8JmjZ7uzBLzz2N23nvDPQ4YLncntc59a8eDtHZzb
XnDziEcTl+RhfnAdPScELtjpL8/Oxfzw8zAvER5Ki1+5GY48WD0tD57K+rpy
MAfzww9GVDks1cE9XwIfcbmp2Ay73leTaINr26SCB+DEDwd9XAXsbMPQqsnG
fOHsISUdyWIUZUrqrYUnO60Q14d3i3yzr8Dyl7+nepvBr1KltzpgvHv/hL92
8BlL0aEdsO23U8fd4e6qUKG9cMm+r7/8YOfgbtZleFHLWtcYeN+yWT8bsjA/
7E3/ng7XfbgcdA2WbFbeUwRrlEg/z4E99vh8qYFXekgbbobrG7/t7IQNLTYH
ucFmjhurxKJYjLPVS05YwVlfszYrw9aXKqfYwWq7p5ZpwnfZ2rMq4MCGi2tM
YPOVI/7zv4/5wf7nM0s44e6sNg7GHeu3LnOG/67LPSgDv7bLe+gFq1+TfZCJ
5Q2/qOuFELd9XG2KcZ7tlfREePd06dut94dttv/vPCGMy9T91syD5Z9UCklj
vOXTE/Vm2Em6yV0L3rxrTuwA7KhUb6UA59UGTZSOxvFJdUlmRSbmB+v+MDV4
SD1x3XyMB9fYjdeH1wf7mn7A+NCO4qtmsO3Sp+JjMH7go/Zoe7g2xFo7C+OV
25nn3eH3/aqx8zDO+DA0wh92nh7dtidz2NLkwAhO3rb3VAys+jQk3QNWqC7t
TYdNndMOBcHt76N+1MAxU1aMDIStLMUOdMIpxZu3VtzD/PDOuVEshvX/+90Y
19z61lYZbjTZoOuJ8fBKwxpN+My/kx0fYNEtcZYm8NXrbTIHsLzr29EVlrCC
ffdKRZhst53hvSyVivECPl7+2HECfGfTsuUhsMUzi/5R94c9fmavoRzWf3Gj
9OI8OOy65/rGDMwPrz3ul8OuZ56YnoOxVddphlc9zosyhYvKVtwaIOOYp2zv
YH5Yf0tDmo35feuYtvlwdOmEeDX45dgLBilpmB/MT0/Vh5cqm4ezbg97Zszk
jzoYd3v1lWUGp6RW2bhjvG7dOgV7uHvt0x3NcOZalXH+sGl+5pl+eFqJz+UY
2AWHT5fggDXfRTPgZb/0PR7cwvxQvNGrCC5iPgi9hnGyHaqBI9L+7g6AXxVN
9ehk0+97YL1Vl7rEYrH/s9hR1xrmPv/pogyv2/KhXlnAC+eusHaCpVZaftOE
J6UMHWXCnoV5u03grx82zC+FNzy7ssMZ3igru18FfmDa/c4LfnI2x1sYnvF0
56YQ+OD6a1U/8Hivmzx9lQhfk7tuNwHjg4/nrM6Dj6mFDV3D+D7jG0/L4Tz2
edEAuOJR/9Jm2OH1qNhzsNEy+wcD8DhzPEMC7nz3534JLMeYf1eNg+dneeXt
YwL23i45mZeK+cBoRKIZbJGi7JsNb8nbq2YPT3jubVkCFywpi3GHZ5IdeHhO
7iIVf/jQN+avADhscXRoDPxuC9aI9Qs/FJPNgOOEZ34swLiLocuVIvjPPINt
BwT8IAJPOGxisNi3E/6hum6jpoDz9mQ7k8erpD/mpHIctu/to2Q/Ypx0NU1Y
Je+8WwP8878Ph01geaesoiXw9vvL2i1hp7l2LuTxFS5K3OcMG0+vyvoHz8+U
/uoFvz7pMHIE1s//HgtOkmw4KI1xiXufPyTCOT1ivx8LuHkgsbMcrk2/9aYc
Hr1qYIotvGqBvFkz/CpohO69FBwv3D1dNEAezwf9V8IYn6zTaCLNxfvVsuWc
I8Yv31mXrwbvdRy4dh/u1s4w0IfFZeWWFsK2aSqZZjD5+MnBJVrn5tvDEWIf
Jm2CF93+nuIO6471axKCYzU3zfKHZ91TeOMuYHHvEBN/WPJWdlwMvHST6YUt
sMe8aVMyYPv9dSt1YbO5HRNq4a0aSyrWwtnJltc7YbxbjBYnY36Yky8pHo/j
cecpXaFwYNKMS8rw2+WjHb/A5DhOC8Zu+tjLsGNi9xkTWIvTzsyBX8+y7reE
XVfhHSFg4xl4ZWHyPZszvHGeql8xLJNwwzkE9prFnC8Gn5ox0JwIK4o9avgI
t8TbO+TBZXIGt+/Am7GbWQ4Ly9S/qIbzuPO3N8O7ohwYPUmYH9TCKwfgqWSD
CgfHjdgozWMxzjPXJmVi+SHVfS/V4KZWncEE+ACnbKU+3DvpicNSAXeuerg4
CmbERhvZw6T7BsLJU8Vz3OFFIjuvzYMV2C66/nCe7KrL1gL+cg8bMrg9evHc
DFil56R9FB6PFTmghEnXK4WfRI2ZXgu7fyrcsxLWnHQ0uhO+cHWSRT0cHvlB
STwB+5f/TB2fwKITjUOU4b5Hf97eEbCocNRqFuzKSpTWgv9JpW1th1dEHJew
Istzx4/iwXeU6nyc4flqM8ffhyeGr/znBf/pubXMBr6oePtECLznT47kUCLm
hzD57kS44ep/f+Zh3FrhzKE8+GXbL8VGjBeFNraWw9xNbfsmYhwfj73N8LvB
vrX+Ar5yLz99CRwdklE/AD+4t+5CA27vFnyuWu0mi1G+6YThY7hufKuFPtzd
ferVEXjtjU2vzWBn4+0Or+FM2Zy19vBC8oU6PC1o2nN3+POhKdm6cIDMZWN/
eOueNa2ucO+1jtwY4sqSnwthe2kr/Qw4O6ntgepNzA+B+RlFcBbDp/65gB+m
6e44geX1pWZq15L7L320IBbmXr2a3AmfmDZp8mMs73nFmqOciOPv3/hgY7xR
8tkkLfjx+cU+KvCGgLnhJrCf1dO0J1j+wZhgOSt44Oiba53wDP+BQGdy+6gz
GxSw/PXRDmO84VKFk1p5GB+8/OJCCGzwvSVLGeP7RukIJ8GMDQc/9t4ctu/q
zs5RGK+4FH46D+5pNfeIxrjRSKE/5bBkWqC5NcblJF7/HIAVOnSerIDPXvjP
STqJxUhe+ljbFv4uFtOkBp8wEvn+Crffcl7cXj+Jfr+L8QLRg7Vm8HHbEV9M
4Dm+lVb28FZTs99/sHyYyJK37kl0/zZx2JKLeydrwvwOD5P9tnAB+30zTvmH
21d5H12RAd8PW7iiFb7lZbykFh5rUZhfBiuNSMrqhAf1xf5Uw75nZRaKJ7MY
uX+z9xXBP/8dv60ML3OYsVEL3n6mbrYWzIvYtlYI91f4dyXPBB4f5Sgfi/H5
p29PsxK4/f9Mct4iLC9x6oyiN1y83SQxF+NHBhpvhMDpdtjThms9zaSS4BcL
tC7WJmB+6M/wy4Mf549UXoDbp5+YKF4BC+/JOxeD5Sf/OefdDGuZn7oXB5Pv
rQZgsjsXCnf3bjounYL3422R5gDY1iPnlxqstOT+6xC4pGeaqz5cdmFwwTkB
P9H0m9wHx3Z3ONrDKa62R+IEfP5E4AIzmPyMxp+Mj/js8gmuPzqzKgZO/fTF
fR9s9uvq5gxYmHW0Yx2cfaSntAiOXRkQvQNW67JeUwtf06kXfg0HHn72rJM8
vqlvRP3g/o65y8RT8XkcvHBZPHHYd3rr/Xsw7ngo+KEy3BscOf4kbOjqkG4C
vzVZmHNOwMs0tmcrwDIHdZKcYe2uuzPk4VPt4erecILoU7WdcIuzUGwIvFhn
K2sIz/9mshmCra6/EVqN8Tyn12F5cNTaw1uqMa7R+t/4CriL6f2iDw4+EHO1
GV7ZdH2p4s1hRz6dmnYEPrD/4HnpW9geN/yRvJkwbDPstnbDjH1LTunD5PCH
rC+5mdtrBmcrHSxohhX2Sh61h9VGPZ6wAevzaTr6wx3OEsIRA9zu+HG/P1ys
t+LuStiq0bgxBv5TM6rHBrd/sjvJNgP2f4wXGOOaX2VqiuD2dzpKVxOGzf9+
GSbfU3aSx8d/wMP+3/IfvtwuVr6N/bWm5K8O8Ao7heVacMatN0fY8J26MwUm
8LtnLgu94Im2TYZWcJtvWN1b+OJns/vO8Ph7C+8bY/1du+7peJP1iQSluWLc
+tPEWyHwedXaMo2bw958N9K3HONF1r4aSXDzc5vtZH0Lalu5eTAnc2zcVCw/
uiaH1QybPWDuycG42w5VhUE4WuPYLvJ4yXGxdBqL8fRG7csWeO32zrHqacOv
X2a11WV94qm73pPP/7RtBaLm8PYetTR9LB9QNdPLHm7+rDngBmNWH3CHv8wc
x/4sYJJ3lMh8sHVXVwxM5ilRWB9PTAa5/aDcc28sz90y71sRvCynKmPTzWH7
K31pX0bmB4vBz51ptA9g+cYKhx3id7A+8oLDGzaXvFOG+W8P+EG5ziYt+CD5
ARuZHzZFvDKBNxvhyBDj5G1tBd96+PVsl4BXJdw6FQrve/16qTdZ/vjrNvL8
VazXexACv5Bf/eANbFQWsyjpDu0xAp4SrV40EvcnV3pwXgUc9PL7pIMYP2v2
7mYznJOLHS2YZOZB2JgENHjLuvgY6bsshufGBzZiuH1BiaSKOnzh2PGRDQnD
jit+pmgFz1l7LFQfrlftPUaef+E1Jlfs4fmjfZ7fF7D3jMcXEmCX4qSRHnBJ
VLitHmxSdGIoBjZmfsytgW+t/OKZAWNv27mFh/nh+aqeItidhCKM+65IO1wL
3y6L7NaAfz5TaO+E3aa2JlbCpJOKp7MYN+sL5zUJmN934Pmm5jZasLZUeNc0
/H2RT+59MIFfqOCDIeBmobldrVj+yGPfN85wxjGxj5fg2mVt67zhN6X75feR
+eHR5qIQmOzX8fB40xkPTJJgc3URxgSMTy5Qzc+DRa8vjzgO+y31M6iAV+Wf
nkT+/u68znvNsFSGsMlWAc99G9E0CbY12jZ/EOaoByY0wiW5BSnSGSzG+wt+
h//h/mIfBsbpw2T6Iesj87I5/Cd/+mwLmHxNbA87ki8u4XqDwgke5PYLf+ot
h81y5l33h3PMp88LgbP1QyTZsPuGy62KsFr24MUM+J6uqqKEgL+cSKxiwoF6
u0WK4VPRS13I/fXfLzlTC4+TfvmGvF8c/1vQ3wlXzjD/4UHmg0XCncr3WAyb
MwnFARjn3dvvrHWP9jNYRvdNswmcuF+hYh18KkPPwQoe9XlAJQNuWcD+5Ay/
uXNuzU4yP6RLbPeGmX1xNxfAeTqulSGw6KTUA6sFHP6OdycXz5fG3XcbkuCa
cWP9N5L5Yr7Ryzz4fcHWUfJkPtAe+6QZ/tUoVrUSJsdRg/Dc+xnKsmR+0KrJ
ls5kMXRUN+7bRuaHWya66vBPoRytvVi/gmZymj5cHnhhcxPskyo71xy2nfRc
KgRux19pnzn8+K1Svqh6wP1ejL3lvGHnrJYUnkPmg+Q0JTY87/gby2sYD5+t
GJIBDxkHKi4h80PSWeliOGh6lPd12FWj2b8WPmWzM4ms78NNc4ku+IYQ20+F
zA+zMn3E77MYO0bVqh/G+J2ESf+U4Sss5X1GZH6Yef6EFlzjE59D5gt+L4fj
luxadVHA/B7Jo/0cLnjp0TE+gfZy2LzDrGIveXzPHWuC7w+/vvx+Dq+O8prx
mEf7Obx4wqGyXwm0n8NTxya8fJVA+zkslzYpoCqB9nPYpn1WKXn9+L08C8cv
Dq+KpsJdxgaL1eBTxjgC49F+Dl95Xfa2lUf7ObyahC4e7ecw+V3j+gTaz8n6
1LDnzKP9HN4pWtgvzqP9HBY9ZlPqnED7OVlfzp6uVzzaz+Gcc1Xhxgm0l8M6
x9rY5P0zbcnycZ3w3HF7z+gm0F6ezWLMqE/9RebbXkM5MWV49b6SbLkE2s9h
PTKR8Wg/h3947vcbkUD7ORyV07UtOoH2c3h96YYa8vfx+zncL3nzvzge7edk
/b91/Bp5tJ/D0ctMhkQTaC+Hkx7cHSNO5q/M+zvK4RHPioL0ecN2yl4wXjKB
9nN40pR5pYo82s9zWIzDi2OEunm0n8N7yD882s/hjOutvOAE2s/hW446E8sS
aD+HyXEU+fzz+zlsQTZcCbSfC5jfy2FT3qmRSVj/Fu3ZienwzNrQIrEE2s/h
FJGpP77H034O6+2pvlHAo/0c3mEbeDmYR/v5Axz/7D7GkOXRfg6f269opMqj
/RzmRUWUjOXRfg4/kGIcIO9/fj+HH+586mHPo738Ae3rsO9s3ZNe8KXOCEs3
Hu3nsPiqhd6qAt7b9WrRfzzaz+HqcONmXR7t57DzG+GMVB7t5zDJ0Zk82s/h
H9bn8n7zaD9/iM//oWmBdTzaz+Gt3V2GZjzazx/S77N5tJfDj76uuH6PR3s5
rNPgEv9ewP33uivO8mg/h2uxe9vMo/0cdg5bNDGUR/s5WR+mSU8e7efwHrmS
eeTx8/s5GX9u+yyRR/s5HH72t1kEj/bzXBZjDTaHF3m0n8P6r01cVHi0n8NG
jN7Glzzaz+GlVoUXDvJoP4f1zuXbkHF+P4ef/1La4Mqj/Rx+aJm6ri+e9nNy
f2pvSmbxaD+HH8c7lC7g0X4Op+lLlPnyaD+HY64+l7Tg0X4Ob30wg0teL34v
hze4HFLtj6e9PA+P/8zNheT9we/lsPz6JeV1AiY//yfzGb+fw5naY9ojebSf
wyT32fJoP4djtsmyyf4Hv5+T5ef8fqTDo/0c/rY6/O1rHu3necPbR34/h38r
PzAln1d+L4fHZDX/qeDRXg575I/uqBUw6dRGPNrP8/F+YEqNPMaj/RyWtJRg
1MTTfg5Xj3zaSv5+fj+HH4rJyi3l0X6eT39PwaP9HD5+Ulq4K572c7hjkCP6
N572c/hobNftxnjay2Hxt6yNv+CJY0afK8+nv58VsJ/RFMen8bSnw1v5X6DT
ng5/EEktuBZP+3kBi7G2SGIJK572c5jkR7942s/hsa7v6k7H034Oy+YG2GfH
034Od+bmLzsZT3s57OV178B7LuYHsQlbYuAE9wuJ8+JpL4fzPv3t3AVPIz8T
g+f8qbJmc2k/h9secfv6uLSfw2fPvwxZFk/7+SMWw/KUyZf0eNrP4Sd2++tW
xtN+Dg8mPz+dHE/7ObxR84rN8Xjaz2E2LzS1O5728kfDf3/jmYscL7gxQjg8
SsD836/E034OL1VqeNIGPzi9NTwRbm2I/XkwnvZz+O4DxmrveNrPye2ny54P
jaf9HP6SmdnxkEv7+WPcftP03wviaT+HU5r0VT/H034Ok3myn0v7OTy28JJp
bDzt53Cn1A7PhQI2DhUbf5ZL+zkcZnnr/isu7edwZdrn8a1c2s9hq8CBrcT8
fv54+PXl93M4QOtDw3ku7efw/TbpobR42s+fsBjpNh45v7i0l8Ouq8dVVcLk
VxiaMPne1Sie9nL4ZjL5wcew/7c8v5+T5fvDuDrxtJ/D5Osw8n7g93OYzCvs
eNrPYS+ZhXtk42k/J8uTHdB42s/hKdIt6z5waT+Hd2mZydRxaS+HdUnoiqe9
/Cn2L0NsxB24wzabELDmO5ze+slPDW4SJb8wpP0c9l5WnrCFS/s53JWOCZ9L
+zl8s67D5xKX9nNYlJyQwaX9HN5/TOIOef35/RxO/dMZJh9P+zm8ztno1th4
2s/J/Tdf4LVxaT+HRdTF5AsETKYH93jaz5+xGPnjIhdwuLSfw09nRq3Sjqf9
HNauGvuR3B+/n8MHlQ6FBsXTfg5nXVt5aHo87efwi81bK7q5tJ/Du6oiUsn7
md/LYV2TpFnk883v5bD6sizh0TB/Px3uW/S3OpA77Oyb8jLPuLSfwwe48V3u
XNrPC1mMleSEt3jaz+FNzF69Ci7t5/BU8gMNLu3ncNleRq5SPO3ncJ23kC95
P/D7eSE9X4BLezns5vbcnsWlvZyMH6jebiPguCADITPYx2rR0SI4XT1ZtYZL
+znctGPKO5V42s/hf5E+g85c2s+f4+8d1DY+zqX9HH52XULVn0v7OZwlWhdD
3n/8fg5npAw8N+bSfg6P8vfTi+LSXg6T3xVvhldUVBd7wS37C6Z+ixu2d9rm
FGWMTyy/WZAIy+syL3yJo/0c3i1qoefDpf0cFv3X8etzHO3ncNt4xvy7XNrP
YRv1KQ/GcGk/L8Lx3fa3M7PjaD+HjZduvr2DS3s53Oyfq0CeP34vhxPzfvnL
cmkvh5lcnWcTBXzz7zvzYC7t53Dct7bdh7i0n8OrDk13JM8Xv5/D3hLi0kZc
2s/hN9aye5dzaT+HL7r466hwaT8voucbxdF+XsxivFNe006W5/dyeMKIBqWF
XNrL4SU+Kho7BKwyN5L7B7dvXD6jzhKe5mY48CKO9nN4C495jh1H+zmcIYI9
Yy7t53Df5oZ48v7i93N48zY5941c2s/J8ltW757Cpf0c5m62NCqJo/0cnumM
GSeO9nKY/LyvEU4sKF4k/WLY/F4Oq14ZHekMn81nztOHQ7xFtudwaD+HbcgP
4bm0n8PvdZSuNsfRfg5Hz4xOF+PSfg7fcth5+DCX9nP48Ii/eWfjaD+HR8dt
qyavB7+Xw6uUDgvtg6ty3o6shf9lbIwax6W9nNy/sdhFBTI/ZMcNiZUMv1/5
/RyOtjuwdhKX9nP45JrSy0u4tJ/DBaPOj9Tj0n4O51xQUl7Ppf0cPsdT37oi
jvZz2P3z/MU9cbSfw8EK4V42cbSXw2IJRtcewkcWrtyaB7tNnjDkwaX9HOY/
7rhhv+fdyZXn0n5OxgvjLB7H0X7+Eu9HxlyWPpf2c1h/9n8b18bRfv5y+PHz
+zk8w+LQ8WVc2s/hR0d/fgmKo/0cli6T3S3Kpb0cDtgduGEBl/ZymGy+LLi0
l8ML/p0uPI/b16dciiiCjY63l1+Io/0cdiYnUgl4ocyixbkc2s9f4fPdZNh3
OY72c9jDPJ3xII72c/jS+e0V5Pni93NYr9v7a1Qc7eXwj7vYIYijvRy+6rGy
8ADMmzm30wvODYzTv8sZNjkOesOhPR2uZuRUZXBoP4eParNGPOHQfg5H3K2Q
+s6h/Rye9/1GjV0c7edw+P3vBhZxtJ+XYv8w2r3PiUP7OXycHDjF0V4ON6iM
jkmFK6f998QMXrq146N0HO3nsBM5ASSO9nPYecZn56NxtJfDmeeb4+1hnymV
aTHwGhLO4mg/h3E0Im4bR/s5/DzmprNVHO3nsOrzdwt842g/hxXG+e4WiqP9
vAzvh6Gtdx3iaC+H16oOTC3h0F4Ob11T9lsW4x+UZQJMYIWI1oXlnGHzgzOH
9nNYgpz4yaH9HN47++n0Tg7t5+T+bnLNGXG0n8PfS8eXVXNoP4dNB6weucbR
fg7vSLNQ6ODQXg5bZuiXunBoL4c5nabSzbGYHyZM3CX9GvuvG5QPyHGG/dDj
LZM83/x+DheLDiqv5tB+Dg8svfini0P7OVy049YZZw7t57DC/TcjPnFoP4dL
FbGHxqH9HNY3Fu9q49B+Dk83n1lN3j/8Xv56+P3I7+Xw0Z7Sfckc2svhBX6N
oVvx+KTG9cwQf4P9c6E1Jlc4tJ+/GX4++f0cJt+jfODQfg4/lpWaxeLQfv6G
/n6XQ/s5vG/JqfBZHNrP4Y7apis3OLSfw6UDQ3p2HNrL4Z4ZF77u5tBeDvNe
n8Ajob0cThDT6h8t4IpzPpvI54nfz2FrnavX22JpPy9nMTx1GftvxtJ+Dh/c
uOfcOg7t57D1f/EPt3JoP4fvZh+Ins6h/RzW0hHKX8GhvRxuUgvOk4aFz3HX
+8MGTYsdbDi0l8PLViZvL48dNvk5B3m8JkIfHxXBwvOsHy3i0H4Or7BNcbXl
0H5OPKp/zBIO7ecVLManosVdEnG0n8NryYEYh/Zz2M99wqYzHNrPYfYjXmkc
h/ZyGJ9mB084clA+yhm+wyM/IKX9HD5KgiGH9nP4asqgjmIc7efwRvKFGYf2
c9ifl37jUSzt58QWijtGcmg/h5/a3ND9Hkv7eQX9/TiH9vO3OJ7p8vhJXg9+
P387/Hryezk8qHj0vSy8yP3ydzM4JDOrcK+A9+s5HsyLpf387fD8z+/ncHad
5L8zsbSfw50d0SIlsbSfvx3+/PL7OZzaq9KeFUv7OWwllPfxYSzt53BXRdZ/
+bG0l1eyGJNdu3Yc49BeDrdtMFv9DuN49/2nBYtM13Kyj6W9HG79UmIqQ+aD
Hy80reCjqw7Ekvc3v5/D1zWm+CTF0n4Ov/BfV3A7lvZz+FB4heP8WNrP4ddv
W+W9Y2k/h816yiq8Ymk/h98VVo3SiqW9HN4tfOaKGjz0TXz0IPzmuOqlX2za
y9+xGGfZNZk/Y4ctOlmR0cem/RyeManRdlEs7efw5tBpV91iaT+HcfTT/TuW
9nN4jty3M+axtJ/Df7SkRYvYtJ/DoyyGpgbF0n5O1ieGI5BY2svhJeV1mZlY
PtzhhGUtWZ8Tq/5wLO3lcEvfvsOF7GGrL623TIml/fw9i3/dh/ECJudtk7+H
389hlW7pKz/YtJ/DOkFLjF+xaT+H/62SUdoaS/s5HOpRKdIUS3s5fIu1CUdy
tJfDSxxs7nayaS+HD+wTSROKHfbtmTmag2zaz+H6l7ebRsTSfk4en5yIWgSb
9vMq7G9Kiy3gsWk/rxp+/vj9HCbnjdayaT+HTf6FLzvFpv0cHnGMqaXFpr0c
nmaU1pAP27/vcfcnDrFf2cCm/RyeEbDHcYBN+zm5/7z9/W1s2sthd4VZGmmw
VGXw7lp49boNT+6zaT+HyenPO9m0n1ezGOX1AXbmbNrPYRyV5TqxaT+Hyemh
WWzaz+E9OhPL9rJpL6+m1x+BBzfsf+oM8/M3m/ZzOMkReyxs2s/hB/Yrjp9k
014OZ3YFDRXH4PjBXOJuHnzDghzA0H5Olo+Ulb7Bpv28evj55Pdz+LZqnEgQ
m/bzD9hfutpU9CKG9nLYu8ThFXk9+L0cftkRc5ANh734KGMOX2ZtLh7Bpr0c
vjj/2894Af/v9lWrZH39YZ/CdZxdbNrP4cL8sqxDbNrP4den9dOtY2k/J+MJ
IxTL2LSfw/9s67J72bSfw0u8lp/5y6a9/CP2/wbNZpnChU+bGpThQnmficEC
/t/7j9/TYfcCt2cBbNrPYSeNqe1n2bSff6Tn77NpP4ef52RdEWfTfg7bHXo1
6W8M7ecwOT3zfQzt5/AdRbfU3Bjaz2ET8kSzaS+H8W5lSLNpL4cvnfOdZSPg
w4HxUtZs2s9rsH8t/r7mTQzt53CMSImMDpv2c3gE+YdN+zkcrpGar86m/Ry+
Kt4hv4pN+3nN8PPP7+fw+tS8nNls2svhgdYJ8jUxtJfDtUvlOSZs2svhWffb
T76Nob0cvvLGIIk8v68zI9zEa/H8XEn/NpJN+zk8ZtbbipVs2s/hh9ZaZjJs
2s/hw1uqPZazaT+Ht8Ykp1bF0H4usDy/n8MVBYEHyDi/l8Pksg6qbNrL4fXH
R5mfZtNeDu+NvHDzccywVYdeTjVi034Okw43nk37OeyyLU/zSQzt55/weTQ5
eEGFTfs5LM7emPM7hvZzuOFQk+VRNu3n8PoX3AuL2LSfw9U7Xvyxj6G9HOZf
Bwp+Mmd1tD9c1WkzlTxf//MRv6tfu2JoT4eT7/70q4uhPR2O+F48GBdD+zls
aVI/eW0M7ecwpl3Jhmjazz/DT2aNnBxD+zlclm/d0xpN+zm8T7zTexLGL/La
fpvA46VvHJoGd6lbHLKCr13SuG4KW5MTsz7T6xcJuHTLr4nX4QVcv/oQOGRM
yNl5cPT0Lusk+OkY1U0VuD/yPUMenHLz0UJJjLupPrKogL2qyuMSMV4XO+t1
Myw856J8Nbx22rW1g7CB+O7bHlg+k91bKF3HYrAsFr77h/FpU22M1eFBlQzL
KRgPiCnM1Yc7pQvXk7//f1bLfCDRAvdO1tQ3h5evkFCzw/L4FGt5wJt2p8a+
xbh+1O5kf3jF9yUh5PFyJ76cwYZv6o17uB2WilzAyYBj9+GTjtt7qrAmFcNm
5AIaGCfdobZu+O8lh0ldMDm9tycK80P4m0DxLyzG27Fyx2fi9uRn6Spf6Pki
8HUm+4IWfILs+MLkMj6m8DqVcWtF4H1hrqetYBeLBJFtcIX8+z5nmDXl7P6N
sFGo0TFvuKJq1xhPMj9M4P0MgY/mzJ2xCJYLGeuUBJPLN5zA4zsr59aU92X4
/UAOwyvgVHL5HXjLeNPaZpjsF1TCBUHJVoPwhxdr/5HHP0d2/FvpemwvppIv
+hT55/Wo19PrWcHkd/L68GfXjIYLsMu11SvMYcuQ05aicJXUnUf2cOj03VPL
sH6TQMUlHrD9/O/bT2L81jivLH/YwFBpojqsdLV5ARtOj7g1MwfL+45dfzsD
Xvdv5tle+GdA5uxiWIh8ARwzbIfR7/RYGC/0Pz+tC8bWqE4K4/PHtEeKN+D9
/210pgwc6WehqAKf32EUFITlJUY/vKEFh/y4lU4+D0dIQIbN8k0fumGcXM7D
Cibz+EuYfD3pAp9dGKnzH5kfsLnyhsl2QBjjky8+GgyBsxVFWvVgP3GN40lw
qLV2VpOAya+r82Fbsb6DFXCnvd2lSLjE1+Z7M7y7pMtNCV4k+txxEL62Z25E
KRx7TvOL9FcW44n923s9sKRI6E51eP4oha6RsIfP3/f68CH+D/AwPwg5bjaH
8+e2v92JcTPvl6X28JTzrRuz4OwRC9d4wB/j/qtZCfPP64bVm7atniPg1/e0
2Apw4JDwMvZXen4Q3H/mwMMMsj7+Dz4U+fN8LVx8OOFYGmz4l63ZBS8yaE4g
zwf5WYR4I/bXjjxSGsTjkxl0VVeBzTi7OvZj/NTJ92wtWO7N7dQYuKXfaKIp
XPZb1iEc3uzJC7OCsTX2shVw0M5/Jv1Yn8YJt6vesPGbxV7Lo4f9X8NC0wnw
kIfp+ST415WWaDcsf6A3eUQ+vDh3U+g0jFe6jz9VAZP//zPGGT2evc1wm7lH
9HGMJ7vVHxmEyfMWBit0r/4h3YTjpRmHWg/CPsfu7FeHyebnM9z+S7FRH96t
Gl+9WMDPhH4P/MP6rfBnmMM5Pi5Pb8CaR9ZbesAXUqtfrMXy4Z2Z5f6wNjkg
gUUPTzZnwyT3boFdO84XZ8C7yAkf8EfXdtNi+NCb4k2tWN+KnxYFtfANAyEz
X/jOwYeGXbDUTO2od/DEH9PvizfjeGKehOdNmP+9PMycL+YUCXe1daVqwZGX
vxmnRA9bNLXgWiXGi1ofca3gIFWdlHp4AXa0XGBu8jGPKDj6+zWWN7xfKbHX
gswPB/rkQ+FNK59XFsFu32yCkpqHt1d1+56PzYcVX73oIZ/HtS2alyvgppbO
k+Tznbk3VLQFxqftB1l+WvPfs4NwZan2vXgBa22aNcYGtyeZTb0F43fWfCPv
H3vHhV36MOkeLjD5lzn8QhkHVGR+ICfewkHpaQmTyPzQcGC3BzyD/wUq5geH
8s/+cJ+F+ck1GPes19/Bht0Pq4ytw3ijXey7DHhutCf3Ebzhy8hNxXDYldI/
GtHDbi787asOz6h7v6oLNn6pvuUjlr9us/Sp+Dcsv1nYXhbjg594S1XgF7yd
X6zhfbvGPdD6Rq/vB1fUui0yhWc/u1oYCxtZ196x+kbPZ8P6EmtM57nAJzmt
j6UwLrcz5aY3LBLS+XMBmR8+jlcLhTcHr20gn2+yVU6Cg5YqHv8RNWzS0TXg
gm1rQivgl9ZriyTgOdV3ZFrgUdynt9rhMCulK4Pfht9fwlVeI2W+sxg/Rp9O
C4DJeWvqsJOd/Ad9uOrd+iF9OPwcO24LbLL1vqf59+HHe6tyco89bGKYsI2N
caUtFw57wOojLRnk7/2fWUUvxTTxevu+bW/zh4uTj0qS99eOiocNGTB/XiHz
wyY1m2K4bhX7EQ+eX+7/oRaOiozNIs9X5MZfW7pgZnxURAks8Wb7G/FWHF9v
ZQ1Zwkc2PF6nAj+d3tl1jMwPZRpFWrC5w8l5LRhftf66iSnsvQRHhnB6aV+e
FRxtnddtB082tzVwgePc80d3CPhw0j3tMXD3Oq35ofB7+egwP9j2ZWhKEkwO
p23hEkzL+fDtYMdLDvCiEse4Cpgc16REYn5Y82pyC6zyzkL+PMYlXyyMGGwd
3t55rI6cINOG48URN+sLyfxQJHJdHZ5/nNnzCjZb5SRpAAcdwycDzn5eftEc
Xv2xb3wIrLbSQMQBJl9vdOD+Agtjz3jA5HvIarh/+ah+f1j+UnTwaizv+OyQ
Gxt+dJ1xzgx+bVrVkQGT67qdgA2fLnUuJuObrAtKcHueSUJzLUw6twKZH56M
c+iCR2vPPZsHk98JibezGPzLtQn4yv2QXeTxtjyq3aYCP0qUUvuJ9W1etrxS
Cybfy5PXQ4Mh99IKJj9PXgkH559c6QLj6GvoCMw/boeVPzot+0nmh7w1RqHw
Y12P3/lYX+WSu9lJ8NVpI/R6YEaukm4+TM72nIDlUxZ7p1XAgfplVWEYV3jY
MqcF7vfM25MN+xhuSBiETT/XvpDF8u0591Vlfgyv738Wcknethd+kn1ByQCW
TDUv3QBr6v8INoeP9uobbYfDs7ZIO8AKrK2jvWFRvVx/D5j8POMZTK5DEADL
8C8Yi/lhUYAPG85c6ZoVCK/I/PU3A9YsFnoQAd/R3XGiGCaXy/OBJ957/LsW
jp1/46aCgGV72tVUYfI7CvGfLAbZfE+GrRf82aMCh9vFpXyGi+7a1mvBwQ8N
nnvBC3SKrE3h9eQCtGR+uKNVbQU7vw779A/jo8mFMIhDS1Y0w25p/8q8YUlR
IZ1jcJ3WnrWhcK3Nkh87ooZtN+R28APGMzV1jfPh45Gc6eT5nnYrMrcC1iQ/
uIMD5onqt8CzcjQH6+DeFKeMQfjhtXFSdrD93AotmQ5svzsm1Hpi/a+SDZLV
YfL1bxfG9edwZhjA5Os+IYxzk0ZxzGF7suOMcanZhyc5wEV22mfPw56JVUwP
+PSUcbIcmFxXNAAe+2ySaxcL88HNhEA2LEtOcMT4g5lSY+7B3XNHNp6GZyS4
XyiGd3r8srgIX5/xSegTWf/M3c0u8GD88tNdMC9Sq2cXvE89tU+8E/vjfk9F
deEKrtwxFThZ4qUJDzZSO/VTC76vjh0wODGu4YApLFGqtPEDHo/c9LVNVvD0
NSfPaUUOe63Q/iER+Ps05VpvMr7Xbr0hvCXW2yoUnjT5cd9+uGDqt4okOB2H
s2exvrnsDevzYdJhPOGwKVkvKsjtfVeqrMTywjFTVrTAYxfGHL2PcReyAw2T
7dZOjFdF/Vgs08VijBQpy72IcZNJW7PU4dS+C4/3Ctgg9SO7B8ZRxG1z2Eu6
+JoD7MsKmO3QRc83hn8q/473gPeSA7LIYZ+4vT28A+OFSk8i2V30en3wfByQ
3+ui5zdj+UjFoBvFZH2XxfI4GJdg/hn3CSaXM4qHjyjY+XXB4/Zb1O2Gyc9+
JX6xGP56OPCEV8lre6v8Gv57/+eF3qry87H+9JCwQS34lvRWh1EY9wve88sK
juT+cdgOd48vPegCKyue2DYetr2h+90b/ut0opE8vyWyUY6hv+j1FOFFQaJf
kmCh/BVBU8n8IOO8Mx8+SDa4GJe8XvG+AibfS7TC5LIfLb+G//7/mRznTIPr
AzmlgzD5ek4azr56+Jn6b+zfengHCcNq46oZBnDYNSnPRXDgFcZDc5hjhwM+
mPzu2wFeNNV4pz7sGCCV7gGT6yrGRmB+GOOhGQBn3am+/h3jhv6fEtmwMvkh
KcZ5o1eo34M/Xg66too17O/NZstn4++T8UtlF8NKLR8UXmP89KgJEz/BETsD
vN3IfDDyq6xEN16/9foz/FnD1s55qL8T1pBIH6UNp9/LW7UPDr6gfN4U9nyu
YRAED4n5jNgGq7/M+DsHPnD+20kXuE2h7YILXCm6sddbwOQHEqHw2HoRw38C
fp11aKoarHDu4v58uCkFDwj2Ef75taJ7+Pn/n62U+zaOhUnXGYQPxBlMKsLz
8cRL3VKmh8WwWJSSOBfWHHGlXB2+nRHw9iRMfrdsAF+KrSxWgkWHdhSbwzPI
ATRMrsvhALcV6E9fg/V//Du7wAPefcdstjK84nSQYQD8n1+KbnCEgPVk/n6A
J56y07nXQ89Xx/IXB4pSi2En8gUFxrs8tTU+wZun/17QDZPfDXbBbi2/H6pg
+aITQ1MkelmMkhjXMaEYx/TBUoEXHakN7oKjj5fKa8O/6p9aGsKj+3SDTGGS
Y40FPJqcQAbX9YhedoFvT8cbEV7r7izqAxduzL68Hc7srjgbCruNeGqdC5Pf
CSXBJEfK4vEE/Oa458Pzd/1KKsV479HRXRVwQM67Twmw/a/DLi2wJ9kxx/Kv
jlS3DMLbyBesGNfvYuyW6cP+pKN8bBXMPXzzszpsbhfv4yfgpiaVN0twe6lO
qR0GcJ/rrsg+jHse8nhnDt/T+RLWH475wXXFKw/40t5ROsIYf/AjdVUATH7e
4ADPODjhKRsmp+9HwNfbTy29ByfNHf1gFvzX+WtOMUxybT3Wt69t7aJPcEGw
twh5Piqc0u90wVenzL7CxLhRq/I8iT/0fHqMJx7wuakCj3ATEfsUPuwlFWsD
HDFOvpUyhefaV9mtg8lp5Nvg51oPg75i+S37poa6/KHX98R4QfNFGR+YfN21
FJ6792dAKPzy9BG5qXBY09aRyfCf8SFjnWByXnM+WT/ZAMIujepDFXBJtWFc
qoD519uHTb7+7h6E79Utt1km4FlZVhvP4fGQ30nJ9LMYaV9ny+fDvvZz9hnA
r47v+HYP/vklqMEclu+3VVLB7XfY9e9ygKVOSW6NhAvr7D54wM+uRa6rgefb
Fm8JgMnlYnbB5LpzbDhRzlD5Iixhw1x3D27Jl7htLWAd4dkTyeM78mnoeTG8
obBP+yTuv9Z6r8kn+EfwuHdDcPrORQYSA9hf+6i58D08uSbqngpMLkeaCPvt
EJuvDY9eu5jtjPV1f3BOMYWlSxOuboHJ7wC3DQy/HuR5c4GX2GDNGCfXPfaB
/7EUZubBsVWjI0IH6PUgBPy/z7Ok1ZEJyQP0eg1w/dZlkm8H6PWtYLN3Ny+2
wI+O+EqS+8veIi3ylzx+bE5LYLVKjzMygyz+eVl1cKDF5z/q8EyntyYLcfv+
ihVuBvDpE0I9bzDuuPlWhzmcZvVk+Q/4dfkEZwe43NVGolTAtuQLKNhw0+lm
D5h8z30O65PZuO4TG+YfV8KnX6dvuwff2CJzUAduWa9SWQwfIBcYgfnnZZLl
9d/cItuXPPPvJV1w/5zdtyRhjdKNKyX+shh7yAnIuL9gs+zHKvCXk2fP9UTQ
fg7feBp0pDec9nNYZc78sjURw97SW9SUFE77+d/h7Te/n8PPZd8VVoXTfk7W
V5wYZRdB+zkZfzDdgbxf+f0cXr2K6zIYTvs5vPRfOcconPZzuDq9WUc3nPZz
OOlM/K8v4bSX/2MxVHXb7SPgypbKEerwV52DB9jhtJ/Da/hfwNF+DpM8ohVO
+/k/er2HcNrP4UDl8faa4bSfww3r8ReG037+j15/I5z2c3hpyn8HzofTfg4/
Xnvou0g47ef/hp8vfi+HJd2fZC4X8A7PhZU3wmkvH2IxvuV0nPsVTs8/h9n9
Etclw2k/h2WentDzDqf9nDjhhrNbOO3n8N3KxmAvJu3n8BnXipi/TNrPYYUq
B9X4cNrP4Q2TkoOjw2kvh8nLcB7LR+/cPLUCxrvP87OA+df3YNJ+DndqKnRG
MWk/HxHJ0P3xypXJpP0cvrY3zPU0k/Zz+MP174b5TNrPYf71gsNpP4fLCopK
Ipi0n8N3V595eptJ+zm880rbmhIm7efwiWvRqheZtJ8T32Upkb+X389hL8f4
1RpM2s/h9NEsIU0m7edw5IZLXiZM2s+FIhnZV8Q75Jm0n8Ntl2+NWcqk/RwO
/S68aw+T9nN4f9Hx4DVM2s9hct7HOibt57AaOTGMSfs58Zx8yUIB997x+XyB
Sfs5nBU0ScWbSfs5TE4vUQ+n/Ry2VrJQiWTSfg4bCGdte8ik/ZzcP95Of8Jo
PxfG8xlXP3SVSfs5PPmZ/vcWJu3n8PKO/JA2Ju3nsP4u75bV4bSXw+N/K3g+
ZdLzzWHSYcaH034O5xaJDiqH034On9GVGNnEpP0c1iD/QZpw2s/J/Y3l2fUx
aT+Hp/scPvSNSfs5zL9eTTjt5yJ4vk7jfzFpL4djL7ja1TJpL4dJTp0aTns5
7Pp7/hRpjEvgAMsKTtUN/uDPpP0c9r9yYtJhJu3n8JnC8yLTwmk/h3tG6pok
MWk/h8l5r8eZtJ/DHZzbU18xaT+Hq9vTX6wLp/0cZullf45l0l4O869HyKS9
XBSvr3jmmjQB8/97DEzaz+GV5AtAJu3n8Fa7BQVi4bSfw35uSafKmLSfw/zr
XzBpP4eLA/smODFpP4f518tm0n4Oa5ETgJm0n8PjNV41keeD38+JyYkhTNrP
4bKqMOfFAu5Tac/6Ekb7uVjk/19fI4z2c/gLi1c2jkn7ObxvW28g2Z7w+zks
xzRvXcSk/Rw2IxdAYNJ+Ljb8ePn9HFaLYMiQ14/fz2H+9YTCaS+H+dfHxji5
zmUF3Fp0vbRAwCFeTN8x4bSfw432kikNTNrPxSP///pA4bSfw5JFu37+Y9J+
Dg8ezHEk2xd+P4ff3n/57S6T9nPx4fvj93N4o7bD6HdM2sth60GX9deYtJfD
5Drs88OH/b/PE//8c/g6ds9mM2k/hyWm94xiM2k/h9eSBcNpP5fA+9WmmUfe
j/x+Dn9/dfPP7HDaz4kXz/73k0n7Ocz/78UwaT+Hu2frGJDPD7+Xw7L70hJ/
YbxIbfpebzi9PUNXlUn7OUy6AYNJ+zncp1fh2x5G+znMvz45k/ZzeNn7PK9d
TNrPybjFn+jrTNrP4UXfMk3J9pjfz0dG8n+XTra//H4OG0vgExhGezl88M+q
NZ5M2svh8eXK58zJ/BAdkmEPn9XuqDkp4MUkEIbRng7HbTeVuxFG+zncqTGi
cAGT9nOYf733MNrPYQZnlNwdJu3n8Px21kByGO3ncF4fZwn5+/j9fFQkY9MM
3QwhJu3nMGtLTHIqk/ZzeN1CbGmYtJ/DCS96A0yZtJ/D7WNazhuG0X4O/xv7
ITkwjPZzmH+9eybt5/CU3du0O8NoP4fJf4emO4z2c3hXrl8A+Tzy+znskHE1
aQaT9nPyeFfpJHswaT+Hn/zk7XBn0n4+OpL/PbqmgF2jzj5oC6P9HJ7tulJv
HpP2c5j8vHw8k/ZzuEkcG2Im7efk9mu/+pDnm9/P4Q8N54+R7Su/c8CRNT83
yDFpP4drYvwvBITRXg5HycTnPoJ3SE7m1cL/VvJMEsJoP4fd/7XftRGwCDlx
IIz28zGRjJL8UMtbYbSfw1KzWEfOh/1fU/cdV+P/xnE8I1lJIaNI0qCQ8UVZ
B0VmSFRG0RQlOzIj5z6jQzrDOEbJzBehkFE22WSmkFW2sonf+7p/1/dx+vP5
uM+pU+ec+3Of8zrnurmfw+L8GR33c7p86n5Fqo77OSzOz9BxP4fF+Tk67uew
OP9Ix70cnjFjdHSqFutDwuryk3C1Prsn5ei4n8N3o4/dGK/jfk4/v+nFg5d1
3M9p+1+3Kzod9/O6ekkvz3rm3XTcz2Flw7zT93Tcz2Hx6+467uewabOfjkfW
cj+HP90LSaTnj9jP4cAjsyal6biXwy1vP+ySpeNeDj+t7ZR/u5L/O74J/XOz
2yWY3seh54fYz2H9jzvWLddyP69reL6L/dxULzk348mdmTru57A4P0fH/Rze
6TY/qdZa7uewdFSceZSOezkszteAT/4wbRAFpz1VH/2h5V4Of/9T490dbFd/
f1RLC4fUaPvssY77OVzuv8lkno77OdypuXuvD1ru5/DNlsbetjru5zCd52SW
lvs5/LKFxclvOu7n9XD7t5wMHa7jfg7T9xx8ddzL4bLWpesv6biXwzH0xi18
puxVwWT4cvsm42fpuJ/D1Wigro77OXwj5G9P07Xcz2FxvoeO+zkszi/ScT+H
zSaH196o434O0/vkITru55V+v9jPzfD4jVcura3jfg4/ejC2BT0exF5uZni8
/2evpwsa0vNH7Odw7oSvb+jvF/s5/LkiP7ZUy/0c3hnd/g89nsR+DovzsHTc
z+GlQaoW9HwQ+zk8+t8E/wgd93N4zZzu2YN13M/hZdfN7FbouJfD3brilTOt
D2Ghv+rXx/MNh4/0+/+z+H1/Lfdz2D9NNm+pjvs5nLbjom2xlvs5vD8vIS9H
y/0cFufZ6Lifw1MHH6g3UMf9HL711Fa5Wcv9HDamEwHquJfD3nt8XsRh+7Gg
mKuF8D4Hb/9hOu7nsKrPyAf7tdzPzfX/nwej5X4Oe9Z/9bS6lvs57Ji7/zc9
3sV+DovzTLTcz+ELKYsbZ2m5n8PiPAst93O43dspUvr7xH4OPzoc4Nhex70c
Lre5NZ32nzT2Nwd+f6X6maNagwuDdp6hx4vYz+HY4L6TRmgN3mfbvf0zLfdz
C73EyDru63gt93N4l0Xo9DY67udw7zVrWqzUcj+HxfnSWu7ncPJvITBDy70c
PtX0d8VkLfdyuG6f7pvd4Q8+vhFbYPH8F5W8LeFy22la7ufw/nPRm3213M/h
zT1d8tdruZ/D6+rPGnRHy/28geH5L/bzBob7V+znsDgfRcf9HBbnf2i5n8ND
rraIMNZyL4dl+YcUU2D51QuZy+BxGo+vfbXcz+EqXQbr/mi4n8OHPzm2tdJy
P29guD/Efg6L8x+03M9h+rpeFy33c1h8X0XD/byhXjKYDgC13M/hDxfe6by1
3M/h55EhYwO03M/hVlZejTdouZ/D4//uva7XcD+Hb6f2vtRcy/0criu+Ic79
HDaiwRpa7udwB4Xs6gUN93N46GiaVMH9HL5/u96SYVru53R9t0mnI7Tcyxvh
+PvD6bt0ebGXw8cvey501HIvh4ek285YpTH4gEX5njQN93NYPF+hhvs5bd8U
sGiOhvt5I8PtF/s5PGtF3ecPNNzPYfr63jMN93P4Z98JafT4F/s5bERfsNdy
P4ct6QQ9Wu7nMGXJIg33ckv9/+eXYLufu80me0vD41vs5/AJ9wtL32q4n8Pm
MTV9I7Xcz2H1lpwbdlru53DsUsd29HwT+zl8Sz7daaGW+zkst3Vbd0TD/Ryu
c+fqOdrfiP3c0rC/Ens53CdG41gflnZpG1MGNxHfSOJ+3hi3pyt9Ao37OUzj
AJtouZ/Dpx9T6OZ+Dse2wRGWlvs5THNN1Vru53CR7TkjmZb7OTxihHzMew33
cniIDVZceMi+q+d30+WtsafQcj+HL9InVjQG//f7xH4Od6EXuFru53T7fjfq
NFbL/byJXrK+hme5kZb7OdzFuUB6XMP9HG5yaPXSmxru53BGYS/JNw33c3g8
DVDUcD+HGw922DFXy/0cjtBW37lLw/0c3vaZnvjcz+GX1w8bD9FwP4c99cMP
3NFwP4fpfQ26/8R+Tr//px0OBbmfN8Xrt9NbE+nxIPZzGA+Lb7Q/Fvs5LJ4P
R8P9HM5YqXhE+wexl8PifCd4SeqBSVGw5Pfvb0803M/hE0a/SvI13M/hVco7
L/9quJ83NezvxH7e1PB4Fvs5XOXnor8vNdzPYbp76fJiP4c9j3ZZ/FTD/bwZ
9pe16MCBe3kzw/5xr/5EZ3d4Jg4nw7Xcz+GL76va088T+zn8saPfjN0a7uVw
h8LWNZbB49aPs1U2M/w+sZ/D4nloNdzP4TMbKEhzP4dXfIx4Jmi4n8MHvtR9
ulbD/Rw+PTwjkp4vYj+3wuPp5qqVPlru5bDr0O21B2i4l8MP5tE7cFgfGuEI
Fe7T9dKq7xru5/CemSll+zTcz2E7CqUa7udWhv2T2M/hAx0exO7XcD+H6Xuu
7zTcz+GXvd1q19dwP4cP3jZ73UrDvRwWxw1ouJfDR3rv6RYJDzOrPdjcWi/5
OgFH7hru5/B8OsGWhvs5LJ6vU8P9HL7946MLrW9iP4cH2G0e21PD/Ryu2buG
83AN93NYf3qwcSMN93Nrw/Nb7OXWhvtL7OVwi26/o7M13Mthcb5IJf9KphcC
3Mub4/Yk+FWYwyelQ1RWcGt6IaXhfg7T436Yhvs5XPOVz4W2Gu7ncIeftW8p
NdzP4fylfW/t0HA/h69tt1u6QcO9HB5rn7RoNUzPq92wotj3btdKfnngplsf
Dfd0unzG92GTaH1YNiaoBBbPT6Hhfg7TOCl6/Ij9vAVef6+KXuGp4X4Om+5K
jdVouJ/D3/x+3jDWcD+Hu2o8JzXWcD+HZ+vO+ptruJ/DS4YY/Wmj4V4O47Dy
vgOc8ftH1hZ4Fn0gT8P9HL5WcecZ7W/Ffg6nlDc75qHhfg6Pyv7cYZCG+zlc
8Gjtpv1q7uc2ekm9zbNbnVJzPycPe1BqouF+Dru0V+UNU3Mvh3v8ylv+GZ4z
b6OpPyyeP1jN/RwW50NVckB7q43lydzP4erYvfmquZ/D5Unqz65q7uewOF9C
zf0cpuO4I2ru57BeWBxVoeZ+DovzeNTcz1vqJc6PypLUau7lcE7+9Q1yNfdy
WDw/spp7OUynB52Kv/fFh6KRwXC5cbvWQWru53A/xxX1stXcz+FuisZ1+qu5
n8PZuS8ywtTcz2E6r+88Nfdz+M5Ej4KOGu7nMJ2emG6P2M/h0Rc1CyzV3M9t
8fgs7J1+Rc29HD636+5pl0oWz8+i4X4OJ31y0nxUcz+HxfORqbmfw+L5vtTc
z2E6PeFONfdzGM/WF63V3M9het/aSMP9HI7zfnFoh5p7ua3h8XM/JHFBCTn1
So11au7ldHtq4YGi5l7eSi/5p1bRanq+0Fgte7hMm26zQc39HN54p2rcUDX3
cziuYGhCrJr7OVyLBjuouZ/D4jwQNfdzmD7u/yeZ+zn87lM/955q7uWwOJ9G
zb0cDvg83PhRMvdyONF+T2IG7FV47WQZ+XZ93+/J3M/t8Pq3+tPaTmru57B4
fvpk7uewA524Opn7OdxywSiHf9Tcz+HPaUMjI5K5n8M0jrmmmvs5/N7h+/bS
ZO7lsDjvJ5l7OTxoecHD0/C8ew9W58AdM34c6armfg43oi/MqLmfw+elDy5n
JXM/h6fSG6zJ3M9b6/9/Pjc193PYufO2L4fV3M9hcf6Imvs5fKztCMWpZO7l
8HvN/PS9ydzL4e70hiq8/ebzyUq48KpP85nJ3M9hcb5IMvdzWBWAOzaZ+zm8
bbikwaRk7ufwmn/b76iu5n4Od3q51/55Mvdze/3/5/Ukcz+Hn/2xu50C09f2
XO0Nvy9yqHDUw97w99JpFvzh7GPXVv7GdsmQsfuj7A2P//8szj/Bdjpu1NLl
LZa9tsH2+EuJrdJhOp3uAmx/5/VlYw78Z4nedRK2+10c3zQfpnFejbD9zMCz
6hI40zIsZSPc/oJz/Qo47Xfawx3wugHJCnMH7G/OD5pUBNNYVgdYPD87ft50
z8nx7nBInnRLZCVXf2nr0xse4NFxfjAcR4NJ4Ywzaz/Pg2MOxmbQ/tS6v1GM
Eg4MfDPKDpaeDn+zBRbPfw3TeUgz4Wn9z3Vfgt9PH/O5BBvTYAuYjuOLHAz7
/865xg/K4OQxC/s/xXYak2ziqJfUPua04AlcGztaK7gXvRCn9aF3zyGu8Pdt
i4tG03pwYut5D1i5bI51H3hIrzr9/GFxPgqtD8dnnohyNPy9tj0fdo+HA7M2
Zg2g9eFY30NaOIy+SIDLf3Pf1SEdTlzncYJ+/+Ts+uk5sCUNVIGvucU65NP1
r00bWwK7HX2cUgLHv6jZ9CKc1n1g8wp4Kg28pPXhyN615k6G5/+CbpYNHeB7
Z3SyVtj+ImvRKnc4gD7Qiu0jur6o7Q3b0gczYDpvSDB8RbtHHgNThoiFxflE
cNIhq0VKuMAytOtFWh/oa/kwjk5Caf2NOPh6ViacvfXviwBaHzqN+nAJLn/W
od3rZIMzR3Ryy4R7HzgaWQRvTqqZGAQ3zBAmmbTB431jZkF7XJ86jBW8qTaO
WLD99b6xfq7wlcWFpddg3w45tz1gcd4XnLvXwdsfFucB0vqA+z0KFudVYbvu
3y+e8XBJh8/CTZjmeGjhXSmmuTVofdhztmc6HNq47l76efedXY7k0PXxOu19
Je/GcnYI3tv2194SWDybPa7fdPfkthVtDPfPijZ528zb4vn8zahQB3/Y2dHW
ARayzSSR8DindXp32JdOQA/T98K94cjjs5Pp53V0jEgOhjPP5kXQ/kO//Xq9
WJjGRY+h9cGhm1wJ2+4zSS7G9pnbNhmnwH0X0ycIDd66r+VVP5g+JnOJfr6r
6ZmB8EG7O/OK4G0NZ8cNwvVbbO1ZXgbb0Qm412B9aJUWbeKMv6db2shltD6k
1HltBV/w+lrzHzjIdlaoKyzOQ8LlL295+MQDpnE7nbCdPufqD6+vtXKWaSUf
V2eHWNN6sXnXvSi4lVAeU5XWBxywaeHe9ICEi5s/GZQO3ysIa3sWHr5x4Lkc
2FzRZG4TWh+s90ny4XGZU/sF0PqgtzxeArehAXW4PausFnergMXzb8I/1784
YO6C/3d4Zm4LXD602bD2DnBpW6yktD6sO7TLHd7m0t/6zRqD6X374zC9rgmG
xXltyQb/93xdpBulU8J17JN9etD6YJltkQJfdPhhnoPr09yNTPhYPxsX+vtO
NpLVyoOLbD74OtP6oPm4ogimOaHRtD409DMqh8fc7XruGa7/NzknzqSdXnxd
0TrZ4M2X81vH0nqBA30r+OIi3GJcXjyPO2zReOmAUnhP0oQp/vB4/9SDV+DG
5ueeR8G768Suo/UrfrVLUDxcY8icKh1ofTBTF2jhki+On+j5QHM40+Fen/Tt
WuLxc6Ze8K0c2D/hqhGtT7SbzYePmUbm0PN7nWmnSyVw8bzb7XqoDaaPo1yi
9QI7vgo4eWfjhevhAkVED4f2eLw1O5kwBx5Q50aWO0zr4n44Q96tkzc8NX7n
LyNaH2pv/jcY/jXfJ6k2tktlNdrEwlg23j6Ay2pGpynp8qGnO3yh9UG4Y5MC
i19no/XBpNeGTLgVnVAG7ixNs8yDP+8K1tyi9aFG3TVFcLKbdt4dWh/wMC6H
b3d81fQX/n9zjAsEkw54PLot6hWYbHC7/Rc8BsPU2V07GI63spab//KAaTn7
DNtWmz/XH8bLpGmtYGX8k09RsO/3zsf9aX2o4hUVD/9dkGD8jdaHZftKtPA6
5+WRy2l9MGockg6HdSgYPo7Wh6WLH+d0MBwfpGE3nE+3r0uYxRfcXrMlw+6W
wONoUB2tD38OjayAt011eDwNpvPumrvqJY7e/sPu0fpQsdzLAe400/Ir7e+O
LXxzxp22F+Q230nrw+9Rfbxh7wk/XK7T+hCXnR0MP29/uuEL/L6Kn7ZdY2H6
HMGqZIObGwvxTeGIBbIMJTzP7MYiN1oP5vvtzITpfU8veNf3HLs8OL+s2tj5
+Hn0rfIi+MuDKvfo+GTJN1Wzcvr9fsVVQml9mPtVY9JRL5n5zwHndrQ+fJ1g
bg0fCzT+Ts8nGovhCqfbDXSvBrt8canpCbstvCWrTuvDbPVyf9g41TF0FK0P
n3/9iYKLVDEBH/H7o2YFL4iHfyW16kT7k/tleV+08MUgvMKB+8/sNCMdLg3Z
9WUxrQ+f1r3NgedtGT4fe3QJvSzMh2numyutDx8jnpXAy09+/voK1/8w/cbE
CngRDVCm9QH3k3knveTHt6aN69Hrh+jNvg7wl9ApO16uMXjS09ZXbXD5ju9r
3HSHPWkgA7abvLtzIRjeUqRcvw+mcbaxsDhfDpenj+sp4ec5kvotYXr7PgV+
+fqCw48krA9YzjPhEbsXudP+0iaywDUPFs+HTOtDab89RfB897FqC/hLxG7H
cngsfYETDiox32rSWS850K7atVGV7EoD8fDzL4fPb2ENj9wWZkbrR0qYVyNP
mD6nNwSu+3Lfan84rxgHyLj8PCzM0XCKq9PtCGwvfr5YGk+X/1EedQoeHvKy
qg52OnrGgdafo8+GLU6Hwwfu/vAb21vTaX/h7ZO+C2tpfSi2npMPL95d2/Qs
rQ+TVnwsgc8sw46wkktvt/1Jz98bQT6vzLvoJVeTNIE16PXDk+zJDvC4tQlz
h9N6ENiqyB12cvJ0/obr02kxveFT0feznGh9mPgpP5iuvzfO2YLWh0K/EbHw
fac33RrQ64cJuZeVXQzHQycfOQ5MgcV5gvh5bcavOp0Ju1+LOn0CVhd87ZUH
R/3NG5xM60PAxKNF8OT2ux5Gw5EPz3Uph8U5hrQe+Lfbb/KP/v/zFGHJA7Wz
NdxkkfGU87Q++P3e7gqL53um9eF+cCtP2C7s63wlHD/28kZ/+EGpyZwkmM57
FA3vT7/kM4bWhzHr1fEwvW7wwnY6Da0OFuedVfLbzuGL8nB/tvedokiHX6x1
ed8H22nsaz584OSyS4kwfey0BKbuQvdXwSiT+RUwjbcaAQ+4Ff3ZvKtecvjW
1IMZcMbIu9Md4JQHc6Z7wtY3e71xhx+u8TWn/4d0xLYwb9g1Jf5MHbjset3i
YDii5gWXOHiC9+wJsXCPmWmdXeGL1wruK2FxHhpub+fh/Uen0PaoxJrn4c1X
d1/PpN8XWtjHEpevPcxiSB585rZzaFNaH67MP18EH7H5mGsEPxnytG85/Ms9
5poAD7nsdcKkG+6fd4H+U+Cswfu7W8Or5H97pMK2eY0PucJ7uv7d5w4rBy3p
4Ak3pA80JRlMn0Oj2zvZa7hDNPxbWcekH3ztQmZKPPxiQFLmSthtYPPmOvik
5eeiJnDa+RVr0+EB19vNtqf1YcDbBrnw6h9LJeHwgnM+q/LhKo1ULTXwC49j
tUvhCHX7Cnp+jjjbamUF3KBt9+Mt4WP95VUsuuP+m3zEnf5ehzOfFjrAVQpO
CYvgpH7+393hHeOfTmhfyXR2Lvp/0Xmag+Hx6b3eJsA0BycW1mwqtafHJ51X
QAn/Mj42qQDelTNxUgoszgvE/6Nhn/OPMmHJyAf7t2P7kpPt/PLgx2fsL2yE
aexJEfzv705N7GDfE7+Hl8Or7y0f9AnXz+0ZkmfippcsEUwth2O7y/HLntZw
azMPS7p/dD06n3KFNQO7nab7p+qx9T094So0yI7WB/ogbaXt949O6RwNFzTd
npWPn0+fq4+HVwwef+EItu890r2tDp7y9EDtDdjetPuWbelwatD5hnvgFYdN
bHNhZYo+Yiz8set0fb6bYf/8n//7/43Lutu4lC6/Iks/BNs7Zm6rZ+Gul4x6
d/vT2kquSoPYYZNDs417wBNTzLQZ8MzOj5Z6ww1b1g4bChce6P87GLanF0ww
fcwrFn77AwfStD5kWJQr4TjXNr17wzYdF0SnwKnXBzadAcv3Py3NhF81C4vo
CX/pMCg0D44eihUbDtq3/0kRXLbu7eYdlXzda8WA/XDXvUvumfTQi8/L73BK
u1ejrOFhx6v1nALT94Jd4WU3FnzvROuDS9YgTzgvt0q7CXBxevNz/vDWVzgQ
h4c7J0iiYfF89zCdpzIe3jvosP1MuHXb0d108LRM6YkRq7E+7Dp2IB3u1g17
0CSDWx7wavAB20N3ynflw3fHjjWOxHb6mHIpLM77gulr+xVwsy6fvWPg7Q6n
rCx64v8xupPRaNh8u5POAb6TRCcMwvpgv9qiBxxJOxq4JO1bojecV/jqewTs
0zqwVggs5lL45NbzK2Lhd8HGOaZwGwo79PNnNLkSCKtTNXEpMJ2nIxu3969t
xddMeL74BifWh5SQmXnwmtc9cpxw+Tstr7wrgv2FesvsYMmWzlPK4bnRD5W3
cf09Nhuem/TSSzZa1E+mv6fx5qpB1nBHOrCG41vgAIFsd7xXTfjdxptjPOG9
Ljf9wyo5cAGdoRPrgX7LsGi4Hw1YpPXAuualeJjm3jaF122Y7qGDe9EdjctX
t7qXkw4f3S4JC8f2mPW9e+TCjZ46bM3DdvF5Blefk7fVCtsH4AVHKXyz95iP
BdhOc8sqYD8acI3t1msfOVn01kv2edA3JLA+NPZIc4AtLR+Zxa42uH7fOyV3
YHrftwd8eRn+UHiCZYMN3nC1BU+vJdD60Kg4KRbGvff0OrZvVg8yTYTnVI85
GIvttRtmCCnwUhcPaS6M1zjVs+CSgvhtdP88sVi6JA9edlDt4ojtQ9a8+lkE
H9rX08sbzjL3nlsOOzxrcqlFZTe59s8VXF9Zv0WUdR+9xIcGtWL7t1UJJa7w
3Wcn77jDk83eBXvCjqesbu3E5a+pRj/2h8V5h9juVu94QDQ8gwbYYHtaot3d
ePhdXZ9xr2EzU8VIHez/cNfRR/ACZdmVdJi+x/AMflEnwCsX3qfFjhIeoTh1
Jh+e9fn7iWGrDHZaZPv8OOwgX51dAae/PdbqO0wPSwuJXpyjfQauEAIzHODF
f1+ek8G0TveAMyLrv5wL35a23+kNN8n85bsU7m2itQuBt1jhiAnetbJiUyx8
4nHEBVO4YY3QZonw5LDNF5xgOm9HCiyeTxx+Xb2LeRYcsa93i58qg2m85khs
z61WreZjunx9vOCDXfAyrBx+/E/JkOmwruqtPyZ99ZJL+/FCFa4a77bAGpZf
/lTbA47CQuEKX8xMmayH7y+tOcOTthufTB0H0+tWf1jjFDfEDcbuLzwabrK2
kXw23PRv72fxMP0fD1XyNcv6AWbwxwrTh+nwivW2vg3hcYvm+ObCFZYbXTLx
95z//ehGPnxozCG3a4lYDxZ6DC2l6/+RHI3C5fW/0i9U0PXz3711hk3iGvS3
6If1OqDOwRu4/syfC046wEsaZ4XR9sL5xW49YL1383Q1tnv9GJTpDWNZTW6K
7fQ2bgicmpl6dQa223xvsicWTnh7PPEqLJ+31DERvv6o/+lv8Jevr1JT4BdH
fNz9cP2gud4tsuBvNuvqbcT2y1+y1uXBzj/7d/aGu85p0egxfM2KXmBiffic
sLqcbs+0avO2YHvd2e/q1Oyvl0xf4empV3E/h8V5Oyru57A4j03F/Rx+WNxs
8yUV93NYHPSu4n4On73pm31Mxf0c7kAfBF3F/Rze8XLm8hQV93N45BfnjXT/
iP0c9qETEKu4n8NDLfEXqrifw082j7LPU3E/h4/MxoGkivu5h16yYUaz1Nqr
uJ/DebK5jUapuJ/DA+KOr663ivs5TOe9SldxP4fP6mSt0lTcz+ElHRJM6P4Q
+zn8dovFvY4q7ufwxpOb9vmruJ/DDWnQtor7OTxw7rZQ+nliL4dnpU5IUOP3
lwgLdWWwg5VZ1v1E7ueeOH6h0/mpuJ/DX03yon6puJ/D9LmOmqu4n8Pi/CQV
93O4ppGqV5yK+zlM78PWVHE/h8v9One6mMj9HJ66+Pc2z0Tu5fCa+c/Naqi4
l8Nl7y/6Ran4++YwfTz9XiL3c9ilbfHsNYncz2H6Ov7rRO7nA7Ce0Y4skfs5
PJJOZLOK+zl8t/sGlZGK+zncc8u0vEYq7udwvW9J45JV3M/hWvQBKRX3c9j+
0qxFNiru53BBYbXZgSru5zCN66LbL/ZzODst8lgtFfdzuOqn7MWnVNzP4dRb
wrpFKu7nA/H/jRk3LlbF/Rx+2zHp1jQV93N4VJbXw0QV93P4ZZ+0xydV3M/h
u1aZpz8nci+ny7d9WuuEir9/DovzuBK5n8M9Hnsn6lTcz+n3Py+X0+NB7Ofw
rhGF438ncj+HV45xDHdScT+HM/9Wubs7kfs57CE4h39Qcj/30kts6cSCidzP
4VayiQMylNzP4WeFSRkPldzP4Qet+xSPVXI/h7t0kBbOU3I/h08p2/g9U3I/
h2+N9n5pk8j9HB4sGXo6Qcn9HN5w2XSlu5L7OWz802NT60Tu53DRpR0XspTc
z+Grfl02blRyPx+kl1zY8NuSLPZyeENS3/et4IavS+1c4Qah9M0e7ufwm9Ub
ntZQcj+H1Q3etU1Tcj+HZdc6KUYouZ/D9PGqlUru5/CzkbjDErmfw8+PqbND
lNzP4VkuH3abKLmfw/Q69qCC+zlMHx96oeB+DtvRgbqS+/lg7G/6N+mTqOB+
Dl+svdhqspL7OTxUOJoWqeB+Du9Jr5rZRMn9HP41Z0cPbyX3c7gF7dAU3M/h
Jq127KP/h9jP4U+bo7fkKrifwxabe5z6o+B+Dn+547ssQMn9HJ5NX5hRcD+H
sTfcG6fgfj4E6/ujwF7vFdzP4cELmgTQ/SP2c3j7kkFtfZTcz+HxMx+1aa7k
fg7/k3UvvkjB/Rymj088V3A/h8X5PEru57DGGS88ldzP4Qd97fcGK7mf0+3Z
sfuGpJLnXK73yUzB/Zx+n72/dKuC+zl8MnfPiDQF9/Oh2F9cdnReqeB+Dr8d
eaQF/f1iP4dd6Y0ZBfdzeFhHk74DFdzP4Sl/q+3xVXA/h4+serR+toL7OXyn
hmNqoIL7ObxhV/1VZxXcz2F6HIQquJ/DT+h00Qru53DB9tjxoxXcz+Hg24Nt
Vyu4nw/D7Tcq1HVWcD+HLxmNOEePL7Gfw+J8HAX3c5hOb/5dzv0cPvp03u12
Cu7lcL/rYXdeYfuevJPO8XBfOlBQcD+H6TQA0xXcz+FgGhCp4H4Ot3ZarDyq
4H4On429mu6u4H4On8nXul9UcD+v9PvFfj5cL55Xs6uC+zk88XOjtKYK7uXw
q1VToprBBWcvVQyHB86+nj2gkveWT9dVyLmfw3P2OtlXV3A/h781PxPcR8H9
nC4fjgNpBfdz2IXeKJFzP4fpvHTBcu7ncJ26/oWvZdzP4Vx7o79qOfdzb6xP
NBBJwf0cTviAA1EF93O4ZstMWbKC+zm8tU+X8udy7udwPYvUhX0V3M/hg3Fl
+0couJ/DPvQFDjn3c7jTftUzqZz7OVx4qOkOWzn3c/huTFIcXV7s5/Bus9Yf
rOXcz+HLzvcKwuTcz+G1QxspB8u5n4/A9gY1e5yTcz+Hu3+2NPsg434O03mI
usq5n8Pi614593OYxisvkXM/h8PoQEnG/RwOSPH6NkvO/RxuV8Ps9kkZ93NY
nH8h414OVyz3Wmmt4F5Ol6c7Smaw1aeQbp3l3M9HYv1LyvrkKOd+DgfSgCs5
93PY+vDazVZy7ufwvRONZLXk3M/h4qvNju+Tcz+HbQYNMuuv4H4O0+vAe3Lu
5/D3tAa1tsu5n8Ne07FHkHMvH2n4f/dPT+6cD49OnGg6Qs79HPb//jNAJ+d+
DpdbJ30YJed+Pgr/D/vEm+5y7ueweF4gOfdzmE7/PlbO/RyeS08cOfdzeNPh
jAdJcu7ncOhZ4y30/xD7OSxtltD6oJx7OTxxY7DkK0wf882El979/X2Igvs5
nJO1+Od1Ofdz+nn0gRo593O42XTnE/R8Fvu5D/aXFLIV3M/hlkfyGtRUcD+H
vX7ZBP0r534O0/dK6Pks9nIfw/5E7OVwau0lK7vBdW3MfeLhenSiQAX3czhu
UPAhlZz7Ofyq++Fa3+Tcz+GG4/retlBwP6fLL+8wlO4/sZ/Dl0O3zlos534O
0/fGguTcz0cb7k+xn8NWx/flJci5l482XJ7GGnvDOR8Hr6H9q9jLYW8KrrB5
kzdWsTCdF5DuD7Gfw9u+tnqoknE/h/Fqv8M3Gfdz2KNL9vL7Mu7ncOfR50b/
lHE/hx0f+nr9kHE/p9+3t83qBzLu5b56SZs+u76WCtzLYferVd/Vk3Evh1cs
PyGzhWnQnwfcdmysTiFwP4df2rUpnSRwP4ftpMIGHxn3c1/+PraM+zk8YKFj
2AmB+znsltl5aJSM+zk8lj6wLXA/h4OXPOg1X+BeDs/Pi8zeJHAvh49fxQte
mcGtdiWsuSTjfj4Gxzs0SETgfg7/vL7eZomM+zlM33OsIuN+DscePuARLuN+
DrdvUTQrSMb9HKbTtw+UcT+HH8y32tBcxv0cHkkDZATu57D4PXgZ93O4MQ10
lnE/hz8mXBp9SuBePhY/n0I4tj9Z0a+6NWyiU7ldF7ifwxHJZxw3CtzP4bbP
HoePF7ifw0sa1DaPEbifwy1GpmQfFbifw070gJBxP4drrplXL1Tgfg7T12Yu
CtzPySbXVzjIuJ/DHTpqS3UC93O6PXRiJoH7OfzWu3iWo8D93M9webGfwwcn
DQsdKXA/h2nOyWqB+zl8tOtoZbmU+zmc+vGBe3eBezmsiEkeSbdX7OUwnW5t
NEyfi0+BJz6M8WsmcD/3M/w//rOd691urjLu5/A/S4ZOvS1wP/fjeQYC93N/
vWRCTI0lOQL3c9izw1a/aBn3c3jW/UUXPgrcz2G6nX4C93O4Bp3YT8b9HKY5
K31k3M/hf10X7bMVuJ/D9HXngQL3c/jh5azbdwXu5/4870Tgfg7T2503BO7n
8AGXtd+3CtzP/Q3/X7GfB+j/f14tgXs5/LD5qLq0XezlcBX64gqsj4oe6g2P
/KqdeVLgfg7/HvPm7AuB+zk827RzF3o+iv0cpvGs7QTu5wGG2yf2c7g084Gf
TMb9HA4f0KfZcBn3c/iNjUen5wL3c5g+bndQ4F4+zvD3ib0c3ll8vt1LqcGx
Dl0Guci4n8MHb1ybYilwP4cH9vLY2kPgfg6POnxwX0+B+zmc2m/OrE9S7ufj
eP6LlPs5/f7lg8dfELifwxtmJsyj55fYz8cZ9jdiLx/H8wng0KdvplbAtU43
GrFTyv18vF4S/Wjy4miB+/l4nrcjcD+HN/x5O1AucD8fz/NQBO7ncML8VZ2H
CdzPx/P8BYH7+XieryJwP4dbB82eP0vgfl7p54v9HMYytJZuv9jP4RAa8Czl
fg7TuDB3KffzCTi+7nVzzlMp93OYzgtyXsr9HHYdFCp3E7ifw51ajYzwl3I/
h+84DH8/T+B+Dufc3TagRMr9HA5+H9Cvt8C9HG7dX/VvuMC9HP6zbGbBSanB
E8PuO72Rcj+H6X3/+gL3c/gyfR1Zyv0crjd47ZRfUu7nE/F6h94oFbifwyfD
W/ezE7ifwxMb9vrYUeB+DjelEwwL3M9huvsiBO7n8Bz6gruU+zk8ZIznkUsC
93N46N81o7cL3M/hBtlDivcI3M/hssxwbXWB+zm8enDG1hkC9/OJPA9A4H4e
iOfjx6ERawTu54E8/0Hgfg4/NJomWSFwLw/k+TS0Plx8udsfHnPkhV0bGffz
QJ7fJHA/h8+Yp416K3A/h1/HmZ6aIeN+Dq8o662i/YfYzwMN95fYz2F6etD6
I/ZzWJyTInA/hw+csPxcJHA/D8L+3uffBH+B+3mQ4e8Xe3kQz8ug9eFU7ixv
OGWZX1d6fIv9PMiwvon9PIjnZQjcz+Gh0Q39pwrcz+E3T4KmTxa4n8PzZx0Z
EydwP4ebdZYtOCXlfg53PHg9WC3lfh7E8yAE7ueT9OJckhCB+zl8RBJfTPsP
sZ/DEx5Ll9P9IfbzSTxPS+B+Dg9V/GxNzw+xn0/i+VYC93N4Nn0gWuB+Dg/I
eHQrUuB+DtPZeAsF7ud0eRocJHAvhyUJdl7bBO7lcILj55/JtD780zu5AvZr
7narqcC9fDKOvyc6BdH+U9/FVO4A59SfWfRXyv0cvmFvvUAh5X4Ol722rnZA
yv0cfhXz79f9Uu7ncHKVLXIrKffzyTzfQcr9fDLPI5ByP4fp7VvaX4r9HPYz
8qlRT+BeDtN5hp1ofWjfZHw5/N336Ajaf4v9PBj7r0mnKpZKuZ/D136qgw8I
3M/hgTN/mJVKuZ/Dh+jrSFLu53DVDbM+DhW4n8PN6I1RKfdz+G6xj5FSyv0c
nr1uffXpAvdy2P76l0XdK1l5onHgISn3c7ind89w2v+I/RzOPbTTe6aU+znc
90OirZHA/TwEx3c/34/RCtzPYRq7003gfg5vbK+Q0e0T+zlsXz399Qsp93N4
ejBeuUm5n4fwPDmB+3kIz5OQcj+Hz8bVc6HjE7GfwzR3Jl3K/TyE52sI3M9h
3IvO5gL3czg7rOxqVyn381Dsv0OUZgel3M/hp5Medvsm5X4OJ01e6tFA4F4O
+//qUbCV1gc8Lv1hxXBtwIdKPvpb+rlAyv0crk+vbKTcz+G9oZ2sr0u5n4ca
1g+xn8M3PoaZFkm5n8PFxua7pki5n8NTy//utpNyP4d73VXWpftH7OdheknM
rS5O66Xcy+H6c2yW5q/kXg7T3L75lWz/6myLh7Q+aBZYhsD0vm43KfdzmA7H
awrcz+HM6e/3tZByPw/j+VYC93M41TS3hofA/Rx+eH7zTtq/iv0c7rd/98TF
Uu7lcOCNflUHwPQ+iUm4XvJesrGsZCX383DDei32c9hrxO8ms6Tcz+GShs/D
6f8h9vNwnt8i5X4O0/scDaXcz2GzmyX1Jku5n9PvWzBFbiTlfg6f367p11LK
/RzedX/tPXMp93L4VIsGba7i9h2r3aZPKdyLPgAhNXi027s2blLu5xF4/Z3k
uT5Wyv0cPrT35swtUu7ncGSjipR1Uu7nsFWw4/HqUu7nETxPR8r9HLacZrfp
7Uru53BxSdvCCVLu53T9iN6voqXcy+FAcaAi1ocVG5R58KbWEzr/WGlwHC0U
Uu7nsFQ5cNcKKffzKXh8Zjl6TZNyP4fndt5qYyrlfg7jZeZgByn38ymG/YXY
z6fwPDEp93PYZfOL+TFS7uVTeD4JvGLx9ok6mN7uWSDlfg43TO6We0XK/RxW
bumYTMevYj+HtckjfvYTuJ/Dh1pFptLzS+znsOPWPNf3K7mfR+olC9vu6GUv
5X4eafj/i/0cpjllxlLu53DAcb8m9P8T+zn86rRXh0gp9/NIw+37z/89fsV+
DnfzsW0hk3I/h8vicMQr5X4eyfN0pNzP4XdO10YOlHI/h7sPKr9waCX386l4
PM+4sOE3TGP4rWF6OXURLp55vGpHeN+46ud/wsPL7BZ7wsfMsAOi9WGG4oc/
HKidG9m+kncPbPboLi6/KibgYzxMcwgbY/vPD6em6uCVzc+n0f6XMlc63HF+
tSsL6fXD+9WTc+F37V4szKD1Ifp7YT79/gNZbWj/QJ+jLKXtg3FgCJtHXciv
gBtOjPexofXhbfsRFtPw+IgSPtH+qmSq9rIDvDJpYv57Wh9o8Bxc3KdQsozW
h8jQ095wzNqI1fGVHBm+9uEoWh+mdDkaC/sX+Zqthf+WbOiSOI3nA9H6EFFt
fwp8yCgqnfYnd15FOmfB9Pbcbvz9fcNvbc+Dg+gNNXjPS7dWj+HEd5lbvsGN
w1I2lsPLDrQZS89n+l5RzSisl+36xGgqmU6HXg1/n9/ze2YdYRrXcxfb6V1/
T9j6g0p5Bz+v/bPtNQLgRjabV2+k9WFyvfhoeNixtWHZtD4Uz6mIjzI8n2Im
FcbqonheD60PTzw+p8P1971pTPsDOu9xLrwpzkxnTevD4wZv8uHQ3UGj6f9j
HRgXVgp3b9h7nEkljx5z+4sHXDZh8ASLaJ4fgp8nfk8cDnv4R6OBL45vOroH
fDl7iQtdHodX173h3odWNaLH4+ZxJYNDYJf114bXoPWhwPt8LLzGb9T73vCc
gMN9E2E6PZwN/ORBixMp8JVbw6++wPWH+K/sngUX/b1QqwGcdf/dwTw4s4hO
6Ib1wc+3w2O4UDPB9QitD/eO7y6Hk5tOdz4B/w8Q9bGK
         "]]}, {
        Hue[0.5585438199983166, 0.6, 0.6], 
        Directive[
         PointSize[0.002777777777777778], 
         RGBColor[0.647624, 0.37816, 0.614037], 
         AbsoluteThickness[1.6]], 
        PointBox[CompressedData["
1:eJxM3Xc8Vu//B3ArKlQaRiEkZaRkheKWhlEiFMnIKFTmfds7oRLRkKyUkYYR
KSOpkBBKyoyMkkIps+H3Oh7X7/H5fv75PJ6P93WGc9/3ua7rvM45idq47Ldn
YWJiKuZkYqL+P7NzwUziQDJN61Pt9fbvArT/994I/cbSHwK0ph2t3yvhv5u2
exfCapUaJ9rg9x+ybjehfaZW1udhuNeU7+FrmOf5IluWT1jftgC2f7D/ds8P
vHD0mne9RvDg0y4zadiB4R7eOyJAM9Lc2aIBHxQdWNcCl1fcNTCGx77kb2CF
JWnL6x3gd1sSo5ngS0/8dgfAvpWDxafhWfW+Z7GwU3en1TbYqVxXPRMOWpqq
9hTOtD5fUAyz3au40DKM/ev5JdsAz3q25arB/laHb/fCL1pqcgq/Yf8+PF87
CZ96YlV/BTaylE7j/JxMG7DrPaAJl3fFCYrAe5SET+R/xf5ZzMQrwO13YiLK
4UudR5bpwG+TymrY0H7W/GW0BRw0NT36FHWnjk0L3WEH7wL2Ubjl0NXT4bAq
WzTbSrSntc8yJcLl4T2PolC/Y3bMPxcurozlEIP52homn8O5hVFv/YYEaKGm
Sh6t8E0h5T/O8PD75JFv8PtnMoUesOnBeU7Mg8m0V2zPi8O/CNCevzsxsAIW
EmX18YRlD7y1lqLqotmn4+CEFrVOdTgo4gYtdVCAxmZy86ARTDtpnMWKusvb
hc3H4EST1Dv3UG83ctf3h2+p+MQugHc1t728AB8qM+UX+yxAy9+vuTMDNl/Q
tdbtkwBN8M2timL4tH9TgdmAAC3CcMnWBlhc8ssRB3isyethL9xxo549oV+A
ZmHQvXkS1o4cm7cBrmnclcP5JZlW0lq4fz4svy9HUgQWXHfaJ6ZPgJbSsCJD
AVbhNjytAS/QDxDRgTOPTEVe7RWgMV71J1rA5XrZetUfBWg9e/bwucNNEhH7
VGG9+oK4cLj6Y33upx4BWpHeqkWJsFl7dnEnLFoXeiYX7m83kGvoFqBF6Q6x
VcL7atPDlVCffGkY3Aq/UVh/jQO20Sn+/Q1mmO05of5BgPaqRsSLeSiZZiJr
/O9BpwBtC/6wFfCatA2f98PpL0ZPSsGT8349S+4QoC3effCLOnxvxcloD9i3
utzOCGYVv0bjgQd2SvQcgzf4ZrGMtAnQDKrOm/vDpwx1koPfCdBKd4y/uwBX
3eXTUnktQJOoPLw/Az6ixBw+0ChAi9WqfFUMf4vUUrrQIED780xapwH+V9Kc
vA522H6xshd+6C++dlu9AK356YzGJHz7wSbOYVhd06aU82syzfSO517tOgFa
dsVLJRFY5thoVFGtAG05Te6+AvzqsuaDpy8FaEFPrm7QgdUbFI78hofUmbIt
YJOMDTk/YJPyY+LuMPU7Pw9XbGtMDYe5hsw/0WHpx0qrEmFFHN68GgFa/NaU
K7lw1j2ep1tglrJ5SyvhLTLcf25VC9BOqp083wqLFAqX76kUoLWWvJ0/DJtb
Fn9Qei5A01LdGsb8LZl2QLfx11I4p/jm7Ao4SYH77KenAjQBFU4/KRjf7inF
ZwK0sEfuE+qUD26zFoZHldvdjOClexQLrsCHHmoOH4MX8ShnxWH5aqVsB3+4
2O3cdDEsV7Sk/wKc28RR11ohQEtS9LbKgKu2XVGno87xoLu9GC5kuOYpw+4K
uw80wFd5x3VG0L6rIOd1L/x0deA/P1hbnnfvJMwuU3y26okAreB+QA3ncDKt
U8ZShgvLC28e0BKB67/iA0b7M/l7nijAbdYfxV+h/fimQlUdeMfpoU+9sHXe
qiILuF+O9fIPuG7jKTl32EO2ysQeVsoduhsOc2i4Mf0tF6Clye5fnwh3f1Ac
1EOdCwcwFzat3VyZj7rXBtHVlfDqJw+/NMK9dyOvtcKH++TbNNB+r8z3FcMw
vt2JrnDxnYOxzCPJtGbHLvYHsLj0Ey5e+G3z7p7FcMxtiUgpeFnQcsYnrG9G
MppVA77yuubzCtTts8cDjeDnQSUhLHDTeouZYzDz3jDufbDarUqGP/ykRdVN
BctnrpP5cQHmfWzEPFmG/iHr4okMeHe108/ZEvQPEr8/F8My67lqFeDBDBvb
Blht4PX5vEfoH9bWfuiFw+ne8/seon9Ilzs0CX9sMt9aBkuKJ7RwjibTZh6M
NwcVoX+4yWQoAuu9EnaYB8+KOdQrwDWcX74vgZ1uNO7Wgfu1j1n3P0D/IKr8
3AJOMnrJZADT0lLU3eH5tSd/C8N3RNhLwuFVp/TnCxWif7h+UjERdnkU03kN
Dl3dkpcLxzVKp/jCwylbZSphGUmv1L4C9A/C6VmtcHQM7zEu+Hky55ph+E5c
jXrNffQPQh4pzN+TaQ2/Z7ccgROS2gV4YdX8iIl8mE1w+2UpOMxG2uEQ7JKY
vUQDXulc8TkiH/3DSp4oI/iJrfe3Y/Cua94cDvCWjs6rKXnoHwR6Qv3hPFX3
dHlYMGH3vwvwr6zzQ3Q4gj/XJwM22buEsRoei+cdL4ZlAo1Ms2ELvkDXBqr+
m771KFxzZeBrL8xEv7pxI4yfx7FJ+LikyHAQnHK5sJfzB77vBoq+ivCCFYKW
IrDg116llTDj0qk2BXjZTu2uhhz0D8u+GuvAX5Vu/X0H613c32QBK4z5VBnl
on9YWqLnDmd9PZPDCYvGib4Ih/eczD5VhvZRPGe2J8JxPv2L2eHJC98f58Ke
PUk8GffQPywxVamEcxP8C17Br2KeFLbCF12KiuVglcXrNg3D1LiME06Pjr7D
PIb++wtXVNld9A+LJiR44Wjz+kZu1H3PW9yQgtOuL7/XeQf9A1eVkAbMLdj0
ZgXaG0TJJBjBDpcT3sygXsp5abkD/H0ZR9MoLHHud4w/LMWS9KEKjl1oyxkL
CyvFJnBi+T9nasMzYHHOqxX3UHdYsJmlBJ7KllJYAjdHJgQ0wHFrPWRGb6N/
mM883Qt/YmVJ1kE9O8KBPglvvx+8oBP15dgs50/sn0Kqx0PUg8KVj4vAt4yE
u+bDQ/NSPynAEt0nPGzR3uQ0u40OnLNh68YVqFewOXdZwHFfMy+9R106rMXU
HV74/qbrNjieddvbcHjHzPDXimz0D6fS9yXCqyb8bJJRP8nCVZcLRxanO5Wi
3hrisauSWh+rp6IP6lrMHU9b4WteSTfWoJ4TvH3bMMxp+WtFOizAdPsR869k
2rEHFcLL4LAgHgVeuF1oP9eFW+gf/nnnSsEX0mw5LsOHAnukNOArV4+tvQdX
/92daQTPv70rlx2WC8gVdYD9xn80eWWhf/jDm+wPn543ySqMOod/IH8sbMup
uUgXdv89cDEDjleOOP4A7bt89y4ugSWqXqyzg7VnCs82wPjxLX8JF/gIsvfB
H4+0K0/CwtOnQibhMcsHmz/CZ7y//uEcT6ZtPcY5/x48PrnfWwR2jL77ZzO2
Z+1V8lMB3j7kOXEZ9boJURcd2OqRx5F0WMnzzJAF/GSE/vkMnDb+3d4dXnVa
vMAX5mKYfgyHfymnLWGGvX49OZwIZ++R49CEez3WtebCRcvWisZmon/4GW1U
CXvJRv26ARe7TzS0widGBoOKYfExC91heN+hR3efwTFuVVXME8m0/FuRzTrw
zHcZTV7Yet6U80/Y3vVSmRT8IOKxQQXcNPpbWQP+cGHXPH1YzcW2wAgOW3q0
/V8G+oeRWlkHOPPqqes3YR7nzbf9YXNvSykltPcfTlgbCxtOvx+rRX3wBHNa
BrxoGff+7+noH745CJbADj7Cncmolx9vim+ANcca0rhgya/Ky/rgtGMFQx7w
JafU6En4T2befk149gv7Qq7JZNqPx080/WAnR+fTInCmX/LbeLhlsIVJEaZ+
l4owzWGbvw78Ny1h3Xts/87n9EkLuOFvS1856nzHuDzcYYba79pTqId+8hgJ
h5etm1RbjvqwfYdjIrwpRVNrFnXTge0DufBi61grDfi53W3rSnjqfO62Ali2
n6ezFfab2mwYBifY+hwchmVKxq8Jw2x9PW+Yp5Ln1nscdrHR1ueF2e6alErA
7R9zX0rBdY8x8YN3HeHbqQFT3e/tm+gfegIrjOBfLvF/S2BB609qDvDtJTGV
dXBE996H/nAux8XePpj6HsfCV5cVvvwIW3wQzMmAKxofuYpg/TUWYZIlsNXa
1aWcsHzX1/QGWH+nVNQGOOWwkUgfrHVQzOAvll/YWZI4SdVfxx7+BzPMxfi4
pvH9o05IcE/7mTgReF3ar9MXYL1DP7gV4Wd8Ekbz4KI20zM606S/vIH+wayC
zRK+FL7ytDjqUa3rgt1h/m/hJ8+hPnkw5nc4LKhhvFIOdZv3E56JMPMZCYNK
1F8dsBzLhU2m5MvMUFd5V3WyEi4KbvKdQj3dZMOXVtg9Yq/dJ3hxyyW7YfgX
/0BCPNr7Gv/pZp7B+bw6/Uk86gPNtua8sPcjoZW8qBsY1b2Tgo9seb9JCy59
s3m/Bkx9DqywxP5rr4zgmH/xx19j+djXzDoOML/5fHcD+I+BY6U/TL82r10I
dmhq0oiFu5+vfZEMN+/bUpoB3zXFNxxWb0xVKoHZ9RjMG7H+bH2O+w1wz7uu
rS1p6B8anDf0waqHWuKi0T5o77tbk/Dpkbgt0vBQ/TZxrt8YTwn1j1vDJnsy
UkXgA5zf5GLhijquVYrwhPV+f39YWo9+RQfWHd5ZKITtxdd28FjCZ/M+frmM
Oouu1nl3+EeI0Ow8+OTL2/MjYAfWPGYeuFV7aVgiTI3Tz8BaNT6zuXCWxu9Y
MThn90ffSniNzpKcYFjghfZEKyx0cE3pGzhsV57bMEyd3h/Co1V8w8x/8Pfq
ep5ggw/tDHLghbMGtWVn8fdXV37qk4I3vVPeVAzL7dC30oDtOC4/ioaTnj9o
N4IXrJQ/4wtzaAkdcIDPPU+wegW7Pwt77Q/vP3JCtAbu0vy2JxZWeqWm/xrW
fmpUkwHHliQHDMAFtFKtEthvk6S6OixcIfakAf7ck9AkDp/VOKvaB69KsZSs
u47+ofzHg0l4m+TFle2wtbqZHNdfzLd+SL9zRXvqdy0C+2tPfehGXWnb+vWK
cAWmdwtQTyuLuakDd2RwR2TAXFsnhS1hXoNbWTFo71Vqec0drrPbktII96pW
r4iAC+MO+Guh/d6SDbGJsKmrRk8IXKxymSsPfofhvSUsXvwnohJeLrLw6B44
ZosdaxucYnXp+hOsb+ZhXeAwbN8TfCUHtleWn2H+lzx3XSkEbiq6xuCF9QNE
fD7DakosP6TgkHmb7HvgzAeOJzRgeSV6gQbMo/j6sxEct/X95EfYv3CLrQO1
vsuXJTLgQfnrH/zhm2x/Twtjf4wKOA7Fwu9cJDI54fLNLi0Z8LPnhS4jqegf
7r8zKIExu2R5k4L+QU69vgHudkp+JIj6bF7G7j6YX9NWwhB22sT9fBLen+Kj
8g3tW3Lp6lyz+D7bHIlMgmkbO4tFYDPDU4788J0cLUXFWTJehflk7+TpwCvP
NM1XgkPvLZWxhAtr9zj+TUb/IOOb5T5Lxquw6d2PYhHwdEeKSD78XFonJZFq
b059Yugf7uQJ5MGrf504EAAnSPFfroTtDru5GcNst4OWtMF3z3U4MGH/XSQ/
nxuGX67GNwH19lv6HCxMKbStp8L/LYB3rS8K5YWTw97wbYfzs4T+ScH/v3/U
dSANOGvb2s+VqEdkfvtlBNsGOjvUwmNrjV0d4OAUdq442CKj9Ks/XByVuNIB
rhFfcywW/sz0VHAbLJ9+tjcDXr5G75MpnLJmzKIEtjt4aNcQtrfwpllbA+wf
PFKXADPEnhr3wduoiRvck7a+aRLOfmJ55CmsJ3pBj4s5hTZ8ZOPyPLjo+mS1
COw0eYepGxYVsdquCNfb2Px0g6NSqx/rwOcXyMUbw5PCsiqW8CZqYIf9scGE
xh1+vfqajzvqr4T+boyAt6SqHpCEVZLt7iTCyUlpj/rgdMF6iTz46uSW5jB4
cZL8jUq4Lkn23BnYd1WiUBu1Peu+GS944BpLwjDsx3PyxVvYYKXTchaWFNrF
Pv0v1nBpwusYXphX/80fOVhCQIVTGj6e2OtmCMdevR6uAc8znGTWhv/wzWcx
hvN5U1msk9A/xLsEOMDXlW43h8DNvO+n/GF1H9NbimivfkWdHgv3qpjTHODs
FZmjGXDRnvC+abRffpn7eAk8rjOSdwamLgs0wOx70IPAQxc7j/TB/Rs3DF2E
TZbt6JqE3TNS5qXBFXF3TLlYU2jdT3zcehPRPyxd9lYEPqb1L0ET9fhY332K
MHW6jIVZeHprdeDEnHUlsvDJCzq7LOGJJvUD37F86+L8p+7wLWZqooH+IYZ/
WwT8SWTQwQTOWRT8KBGWcP3qnHIN/UP0Z/k8OJdTY0sqHMa9L7cSflIUONMI
j0YVSbXBOE2EiGJ5cy7hzGG4ZHoXnapXnzstysKG7xeGu0WwHOdwEi/stxw9
EZx01phfGn4t1jEdCHMsLLuoAbOZ7btXDrufWbPYGJ5SjGOj2nfNP3fWAY7L
b//zBKauuwbA1Y6RUn8SBOb2Ixb22qt9nAt14YinfzLgvNuWgVmon2WX9C6B
qXnIQtTHT1/42QBT805b1KlxeB98/5Tu4RdX0T+EWQ1NwkxKItsPo67E9sKe
ax4+rxWRKZfgtFOyH0Vg95s1h7RgLtYrhxXhna3ff+nCXqF/3+vA+c82rNaB
e5ntjSzhBhVvCQV4b0h9gzs80eBwJw7bK2ZS0I2Afzj0RT6AxYMTqxLhrys3
cPjCMbMsmnnwd4Plg8uw/EygU1klXH5GVCUBdft/r5XbYIVjAbVyqDcFqBQM
w90Zb9f2oa7297osC3sKrb069dYJONN//m1eWFwr+t4xmOePy1pp+EfwfcmD
sL/f++sa8Oql5ZPK8OCMuqAxzLquo0IINvLNjHeAg+0zdCTh8mnuZQHw8qEv
a77Ho3/wYUTHwuF1UifYUb801bkgEz54WPByIjzrteN0CfzP3zzPGO2p80wj
nLY7KsUc9RbPZf598A2pzDf7YNqE7+Tk/6z/DqPXnYsD56cTufMew3z4oYnA
1LxmCA6l5zsqwlGTfRN18PBP/gEdWIk9eYkq1mfqEWxtCccbn1R+ivrzsc8d
7vDNhk6tZ7Cs+76DEfACo0t6fXDCj6I3ifCwbp02tT02N2H9PLi3bgfPftjl
++mXlfAqnqhTenCHy/CONtjzI8dnI3jXqHHFMOWzJqc2wfnOZWos83F87cw2
/YAFR9Y85IVZD1/YQO1vxMlzm6Xhjg/OOouwv2Pfxu5pwPTtg9f1YIsThySN
4brkBOstaF/z9Wm6A/yt3Nb7Gyx/XFIkAFY2EhU+A6cMXUiMhS3HNKZL4YVO
U7yZ8GYmY7e+K+gfvljFlcDyLi2MW3CPwwvuRvj3q0q6KKw3KHumD04d8HH1
gouOXWGbggVHo6NaYNHPf4O4FqTQ+tI3jbrBUUftf4vACTvRMcKTA/WeirBJ
uJtyJGxjrzCmA8/NV+FX/YknLWFHIZO9Sy6jf7Bj/eIOF6VG/TiCenqfk10E
fH/Pkx1lqC+2fdOdSC3/bcLMHnVfnIjzYMEhryPH4YEjae8q4XxDjGBgg4/z
97fBPuKWKQ1YvtTa9dUw/F0AAwrUJXrea7MsTKHFfHBdXYw6ZpWVvPDfsALz
ukvoHz5kakjD1zOv3BtH3cFyUakGrCZU4+sEN3cxlIxh2wDWi6tgdYuufAdY
ngr+sP7szh0bAuCdSfr3W1BffvjurVh471RG4AesP6hjmXgmXDxbQx+Ehw75
pZbA5WVMvymbtPeubITn5rtwhZnulT74xmuhygZYui2fZwpm9X/o0wfHmwqc
5+LEeKAxpe4tzNIaPF8Ujv2x/vJ3+OTBwVOKsPR0q8V1uPXdvlkdWPG+9IY1
2D+tAw99LWHLjXt5elDPaRGecIebRi7YBMMC+CAj4K3p/CKv4bC3w98SYRGb
U6cvwqNGJg55cJWQy5g5bN5c1lcJ21MXKC+if9gvbtUGL7kvc3UKlntzrn0Y
thaZfyENTjL8acLC9V97jteHXvPCnt1yWydgd4Nne6ThYe3xZCusv6tRskYD
HgzHwAp17X2xWsbwEtGcpMdwQcNUuQO86hEroxYW1rdWDeD6b3tnX714EEut
X+BfMzfWN75no1wmnJ3GXcEOW9dfuVsCH93YoW+O9nV6/9Y1wvInZ2t1YaU6
+5t9cKRetFoGnKb7SngK1r1y0WAmDv1DrcI1Lu4UGid35f0E1L10klaIwqee
c4rth3trWGMV4QRtR6UYmOrGdOGnHqMf4+DiF28iLOET5pfaRGDx3aqsHnAr
57wTHHBMdVpgBPzCvvMt7SLJy+HHlaaZVti+fZUrIw+emx/GkfwcrnnoxU3t
31x+Dq+Rkeqlx5H8HN4v87BwZRzJzxehP4rZxGUaR/JzeG6+GEfyc3jjmQIx
pziSn8M3Fkl3jsWS/BwWzi7/eS6O5OdwjXlO4Ik4kp/DA2+mTh+MI/k5fC8j
uHA2luTncPe+8/HOqLdsu19cAjdODHJPok57LKDYSNneaWkZfHdrSF4fbHj0
1J7NaM9XNig9BTvkL39JrT9UzSCLazH6fwFsCR4ueSgmCtvc0FyYApuqrk5R
hK+IrLn+DOt7XhwuoAt7aDul2aEuqzJyyRKePCAucQv1hEcmSzxgKl7gQZ1t
y+NzEXCL2I2r1P64PBTnSIKpXKMG7lCKCs2DpW4HZvyEdxX9/FsJLzhTeF4D
zlc092lb/N/fL/jg2a9heC7/gyMUpFxZlqTQBA782EV5rCD2Ky9Mt1bZzo7t
W8hPH5WGq2LkvDagXnPfulcDXv7VeDoFlt9cY2EMizdZG32GU/I3tjnAC5Tx
y4YXYlgfAEsxyy3gw/oYef8aY+GcU6cen0G9Z+NRvUyY4T2/LwvWy31VXQIX
Kz85cgMuklXc3ghP37wlP3kB/QN+hn2whNCAtRLqURvYVKZgK2rih/rk3eOF
XDw4fxdtqD0B28g0bxSFt/7quieD9q/uqN5RhJPHJV/YwSrSNyR04ewyoY+F
aJ9+e8ENS3iwPKktB14s5SbkAW+ySWU6i/a+2a1XI+AHkeslXFAfWE9bngQr
72PUvIKpaX0efDQtuVkGLl23mLMKLgnTcvkBS2R5hrfBvJ2Lva3hWIkPzCPw
Fl3LZFv4T8bOAJalKTRq+DwEO6y9N8ULD6YVcd+Em9OX06Vhzp0lqUawurj/
qAbstm3he6qefbPPyRim5vmvYWpe50D5TMPmc3DQjftHAmBeKpCEh0RXdsXC
v85mCTvCJmkhppmwWO8n481whciX5hJ4psg6WxaWuW6wrxFev+h692QM+ofV
j2r74BPUhTuYJXX1rilq/actlm9D+5MYQHMtS6E9W0EdGfQPySNbRWFJNozM
YS2hA48UYfVXL8/tQXt8vPK6sKovekrUBQTX5lrC/ZNKf9vgsMQoKQ/K18MS
iuDRlb8yImA+KpiFza+ZiybBsvS1LC1wtcDzpDz4rFi68zFYDhP0KhjDqG2N
cBJ/3MU2an/MxYd3wRxXpxeNwENrvkekwu58R86yLE+hXTpjPk8O+9d1pWYe
Hyxm6GBG/f3avJtCpGHqcmYBXHA5/o8GnOplq3kE7YVXzHoZww+H/d5aoX72
0tGfDvCF61Nyn6LRPyxrcA6AD14OOMiGuvVFxaFYmOPwwfr5cN3SZPtMmLZC
2VkOVsI0pgTuTnc0UIDTeE4cboSTVjqof8b6uGKb3/fBO22HR0+g7rVEzWgK
lrz8PcwS7o250cC1AuOZiIn8UBizGF1ROPUuf84i7G9xtFuVIuzgeyZ/D+ri
i9pouvCfs4qH+7H+mPO0MkuYi7kinzqeM1y3lD1W/Hf87KMWF0TANQ/SbJLg
Jk4v2ST45MqO45qw2rkP2Xnw8sKXHy9ifZkLd62t+p86z9l719vgl2atzYvg
gAUrBEfgpH1Cdy6h/WCkfzwLL46Xef6Tb7DR/P6lfPCjnKs8H+DyCL1oaVjv
k+kHEywvyVGwgAa337PfLAhT16WN4ce3Cw5Zw7PzQpkc4cr4M2LpWN7p9Be/
AFhp3ma1c3ALm+FkLLxsvQ3Pc5i6QSITdrC4OUDD8ndZRUZK4BrNBfInYb5T
EY6NsNDdWY+rcCjLaH8f3NHFSrfC8sMhB6yn4Jd5Z5U3o27KXN7BxZdCm1/X
2vQK9efBaw+KwuEe3PIKsCzT+TeK8Mq/Dlvs4YSgX3t14aQzX7bfhdlmzV9a
wtTlOQPYJfD5Dg/43y4156nz6B/+SlVEwIsXH/lDrW9XQJxaEpxi0yJSj3r+
n+miPPgmhzq7NOqC/kc2V8GdS4t7uOCI3zX32mAq15CAx3w3SY7Af3mTZR7A
FjPx6Sz8OJ/bvdglAtf4zK7mg41XJUUGYv3oPhKl4cnVCYuSUU/xbuClwXP3
s8ELMTE3hj1XOmaXoT3DK5nbkZ9cn4F7JtjOBPCT60WwnucJtjj4UIjoHXO4
aLw5KBO2U6X7foBFGWq/S+BU06zaySj0D79ueDbCWFvAJ3jSY+FYH0zdJ/QA
7bHWk1PwgvTKnGH4lXvbIJdACi3d+NkyX1hljGYnCk+dEBL8Bqe73epWhOfu
t4MX/1hsritArt/h7/F19XpnCRubOIhcQX1g9IOhhwC5vgMbuOx6FQHXr79i
fgguHbmnnQSXSmMmAUs4r6jMg0O+nhX4CMcO+2tUwSm+6U9Pwn9P9Je0wVf/
7Ps3Ajt801MagR/MMr+7DTcfL8hnWfnf9tQx8eeD8W1dTP292U6ht6RhTMs3
PoapeTANDtm+LYAN+x/kaJhqDC8MffGQOv5Dg49WOsKfo9YPc6NO/VkBMHUc
TqM+N0yBrz4+oUbtH3VfVCbl469ZCuH4Twfml8Lnr+XGxcAsR8tPNcJdCQvC
PeCTA2tn+2B7RYt9dLjV7rzvFPyU6VnEUlir/9c416oUmsrDBZO1+PxybA+7
icKRpb4rBFAX6Hv+TRGW2DIe0g9T92nowj9fFCqdhzHq7bOEdTZc2qMPmx+Z
sfSAZakbprC+6p4j7RHw+YeXLRNRl7N+aZIEcy7aGKkNJ3Vvep0H7/OUv7ka
5rC6uqeKWt/cBtA/fJh90Qarz6vwZoe7LI5pjcBfAvqON2L92l0N5SyCKbRc
r6Cyg6gXHFZS5YO57uk3GKAu3Jn8QBq29liUsgD1s+hmaFT9ctCGXNTH20/c
NYZPDAfcXoi69aG36xzhzYKNx2hwXZvazQC4rys2vx3tlcxuCsfBJnqqtU/h
tNaF1zLhNr8fO/1gLlP3FaXw0g/CYcGw1/u2C43wRIHp2f5z6B8OaHL1w+Lv
eo2YUN/77lbEFGxITcxQLzZZwsothPHpb+Hx97B4i1egKCz7r2idNtrHGHdP
K8L8PmbLOOGZ5l0MXXhTSZnKYbS3N8r5bgnb7u4zeAI3vVlxwgOujcIHAKvt
D/gcAe+9HrmTC8583W+TRG0vIrzqFsxjuOdDHvzJ61q9NxzQVGBWBXecibug
DQ/uW9XSBitRwTts1BhqMAL/Oe/Z+R0u1x+qYxHG/MPjwYrfsGSD4W4++If9
jfnZ8KW9xc+k4T3UDRPwbL2IOg3+9FJx3mbYCQVjeJLOeGEDt9SNKjjCSXt3
MynDNL2DeQEwzr5ddPhubbl0HLzg38M4IZhPVyIrEz53cv9rUzj05XmxUriH
Z8XtRJiahzbC4Z76BTTYtOawQD/MOOj5tOcs+ofdlZem4LH7ErxTsOwL6SXc
q3H+qbjIK4v2CbsunhOFC8RpezfAbNUz7ErwQgexE95o77LTJlQXjnpfdrsA
7qh8+dcSXrL20BhV37VDzscDznl3pu4HnP/86q8IuNCt8pA/LKjF5JoEf3OM
eCKB9Uc8O/Y1j9p+q83DRtTHNBuPVsHUfW9dsMVTpd422Ii68Rfta2gpFiNw
xaEHx7ejLl8xr41FBN/flakv/51B/6Bx0pgPFmPaMvENXvjkbaM0bNaxPOYc
2jPUt+rR4F/OMuu54J7HN6uN4ZT713LWwXrbOLc7wi++tzbaYPmiMvfHAXD9
gvb+77Do1vYtcfBRXvwy0D6qVLMwEz4ude6ZLDypmr2xlGr/VtxbC7YpWXKn
EfZyklXmh6nrrv3w3P2cWJ9KcXfaFMykpnyyGk7fsluIWxTLN3LvbYMXY2Ai
Ch9P4HrxE/ZV5l2uBI+aSC8LhAeKAmJ0YV7naW1drN9AaWChFVUX8cxsQr30
wZ5wD9hKvHDgMOoSioXMkfAWTI804djCVQFJov8dv7/yp6by4GgO828TsEPB
kEcVXMo1+4Ud7Zs37x9tg+ftEz04hLr6/WKnEVifCkZRz5YT/cQilkJ7K20v
0BuJ/iE/8ggf/DRLxScW7YM2fe+UhjMXdOyrRn0o96ApDV4/Jv7lGuomG580
G8N8UrOHLOGKHIl9jrAuNfGBZWSjawNg4SqVoUEsH39vfGcc3O26ulgRdZYN
Fk8zYY0sEY1V8Mm7lVtLYdvijJYLaN8qLfOoETb4fS95Pepady7K98MDnIe0
K1DPkfqdMwX/uRX+NwUWuG0jxb0G45UKE3Qa6B8kazNE4facJo46ePSWnKgS
LOvqc1cA6zNfn5CkCyvuDG4uRb06i4nfCuafz2JH7a/cOoeLHjDO5vf2wEmZ
jYsiYb+KrXa1EegfJJTPJsH32/88GUKdymHy15Dr5XCXOHtIFbyUurEE1k4/
+aeN2j/Hm6pCcMGaFq8RmLr9+RwsfHPrTxbxlLnc8DHWT81j+OCzppV5z1Ef
T+MckobXisYW/UDdWtTDngbfuiA9LoN63fX2HmN4+UXlinrUqRjCEa7t9F9T
AqelZr8PgFkXjv/iQXuu1TxGcfC9TQG5orAXBmyZcFy8Yn4F2vcK9eiUwuGq
d13rYP3k3VWNsFT1dKIB2hcL5tL64fn1Wpn+sHgSb9nU/9RjVgUqc69NoWkG
cwmpwTPXBu6LriX5BGy/cq+sErzp8d9iB7gpoTBbFw4fXLJlKayGCaEVbHS5
6FE1tk/dt+QBUznIDZiH/+uqSDjqlN6LJDggfn98EpzdlcviDw/ylizNh4eT
joZ4wkZXRKOr4MXxgl66cPmKMwva4QiXI13eMDVvGoGtfC6kiMGXlpsysUqk
0Ir/RPzqgGcvPvHjgxdE6jy6ADstWzcpDU9VqpqUwy1x0e40uDP1XHgUTFs6
MWwMU9dZI+G7sRaOjnDvoFSXBczHU9UfABtXGc8sgEMvyFjHwXP3q8HDiy91
ZMI3t1lqR8CmMb8PlMJP+3fFPghH/7DI9k0jXCIjobQadfzc9vZLkHwDTuDe
/HIKvh1C3RiF/uF8wg7udfh7o3Znh6HugomdKMwmdM9JB+4456CmBFOPU0yj
/S7OpiJdeOHRPU9Xop6PaYwVPGxz7YslLLgw9Z4HPG+v3t0otI84wy4ZCZsY
ltW2w2PzndOTqO3x5/qYoL1FZMvqfDhPEFtAvYZjW2LVOnL9H5aPSOdth8vE
prp1YSrWHoGbb6i/FIIXYqLEuh7nozf7tpSeRv8wryOSD1Y58szhAOo9YdvZ
ZGCugxy0TtT12G4H0WDq8L+Hi07x/DaGH+/HFwGm/k5Hyqovgr/BUaE9PwJg
+k5JUVN4kln7ZBxcOdyUxw/bhOQOZsK06/KORnADE59d6Xpy/R5WCQ7sboST
2wUyi8LQP8wOHOqHn9jrx1fBi4P2vpuC/67YfJAd7X3/FRpyS6bQdn9580Qc
HggQfCUKb9qDmTJs8PeUthKMs1GrJlzq//W5Llyw9o5YJ9Yn8We/hhVM3Xe2
EvVYv5ISD3hKgG9RGOp/Z0SVImHRNdef8cDUPD8J/uwx4vkYbp7+LpMP101G
7XCAqZy6Cn5Nk0lUgbOnnqxphxc6ntdcBy/3Xpc6AqefX/Ou9xT6h8nolaxS
qIcc7q2Bqdso+eA8t7+l6rDJhAWPDCx4WPXTVriCURVFg3corjWLgGXGZeab
wIOl5mY34Hj6pVOOsMz7jqNS2B7Lr9//AmCNKreellD0Dx62vnEw70Thcyu0
bx2rHc+Eo1lzr6jBWu6b3UrhoGdt9+zRPudHwrdG+H5a4t8QWMCN2aEfLvN6
e3UJ2od9d+ibguUr82Wd4VGXJktuaZxvt+qUHEV781HldlH4+x6HOFO42jnV
RAleTT34BMuNsL/WhScCtmhHwkknnfdYwX+q36eYwRzDLS88YJtO7hsPYPcT
27QiYfEj3fpicNfX9PIk+Ku7Lm0PrH2cSzWfqj+Kvb8TRnf+oArm/hcoZw5T
222HB2y9QuLgs1+23x2BC3wjOtJC0D843F7HKpNCc0+X3zSGuvUgz00+WOCz
y3ZRuO6Yj7AM3JBtx3QLVvrck0CDfx88cO0SnHZUe4UJ/Djmpsp9mOtT7gVH
+IoVu+0O2MuejysQvp8U9oYP7u0PjIiDmcs7ytxCSX4Onyr/NfE5lOTnVPtj
jfZOoSQ/p/ZHhdOvPYTk51Q97IGcZyjJz+HDxucibUJJfr4B87tPrvcmgkl+
Dq+l/uAQkp/Dvh/OzzsdQvJz+IZ19fK7ISQ/h3u/XL7PFULyc3jbm56iomCS
n8MLMbyZCib5OTw9rnUiL5jk57Cf03iLSQjJz+GoKf163xCSn8P6i1LpYiEk
P4dXtUo97Q0m+bnsf8vP5edw7Oj+obgQkp/DEvwNivXBJD+HpSdZCraHkPwc
3psq5GoRQvJz+Or0okBq/XP5OVyyIZazIZjk57CO3Wo7s2CSn8NyVGAdQvJz
WXJ9OZjk53D47au6GiEkP6f2B+PO1mCSn8NzzzcEk/x8I+a3PibHHgST/Bxe
idONXQjJz+GS8sUcC0JIfg7LLH5j1B9M8nM4un5N0KZgkp/Drw4t1P4dRPJz
uHSn9V2XYJKfw7+/ruDtDCL5OVzGHvBlOIjk5zAX7Sb9SxDJz+FfndsPigWT
/By2f36t9kYwyc83YXya8LaJPZjk5/AJ6gbqYJKfw7PeuYcSgkl+DhsI0p6M
BpH8HJZ/1nFqSTDJz+Gj5adStwST/Byeez4jmOTn8LjtxT+RQSQ/p6xXaf45
iOTncFgbG/+VIJKfU9tz7pi8FUTyc/j6dFKpRRDJz2H2o6fFuoJIfi6XQguo
lTOjjs9cfg5/daVfHgkk+Tm8jzpwwSQ/hw+k3rnXGkTyc1jh+oeoa0EkP4eb
92BmFETyc9jmsaH0niCSn8PcrppFMkEkP4cbtnAbng4i+TlMdY+MIJKfw8In
BfN5g0h+DrO0fe1aHUTy882Yf1NBdRDJz//Hc/k5nLTCcFlAIMnP4Ukz+8zC
QJKfw2eGR5hLgkh+Dt9/6/vkdSDJz+HM5hJupyCSn2/+73jN5eewgeG4dHIQ
yc/huefDgkh+TtX5JC9Rf99cfg6PumFGFETyc5h6DoD6/Obyc/kUWqKn3Ct6
EMnPYcPWna9Zg0h+DstWV6hGB5H8HM6a7+rLF0Tyc/hKfX7ZnUCSn8NzzwsH
kvwclnd2uj7tT/Jz+IWM39JWf5KfwyepG5z8SX4OU7mPpj/Jz+Frh6NCGP4k
P4djzjnxGPqT/FwhhabmsXhBtx/Jz+HD29Y9dvEn+TnsRj0wGUDyc/h696SL
pT/Jz2EFu626a/1Jfg43U/GsP8nPYUPqAqs/yc/hiSvu5a1+JD9XIPeb+ZH8
HJZ+/mjVDj+Sn8M31tnv1/Ij+Tn82f1U2iI/kp/DvhkyWoJ+JD9XTKHZobtk
8SP5OUz9rhf7kfwcHpZK/5PuS/JzePPqJYN7fEl+Djt1sT/o9iX5OVxvHaW9
3Jfk5/CG+PMN0z4kP4e3yPZlsvuS/Bymrkvq+5D8HLZ+xRyq4kvyc3hGYu+p
Gz4kP4cDxPbF5fiQ/FwJ/amAUV61D8nP4d/3C408fEh+Dvc9/2bf4UPyczjU
aLX2Bx+Sn8NUjirvS/JzeL3Mj+D7PiQ/h6nHb676kPwcrv+GE7cPyc/hD5hO
PfQh+TnM89GK7bwPyc/hN9nSqVT7ufwcPv8mI0jHl+Tn8Nzzsj4kP1fGfKAj
7YicL8nP4R2G1/f1+5D8nHK4SVmsD8nPYY1Kds51PiQ/h4vSbJKe+JD8HFax
vbqs0Ifk5/CRMxyX9vqQ/BwOrD7NKupD8nP418zFqU4fkp/Dlxxe9jn6kPwc
PpVREhzvQ/JzmFlA1dPAh+TnW/D7NbrYw+1D8nP4hZ3bLLW/c/k57EGd8L1J
fg6//XE1pNab5OfwkOW6cXsfkp/Dp3e0V6d6k/wcbl52xZvmQ/JzWCFNx0bH
h+Tn8LUE/OdD8nP4VHc4ZlgkP4ejPTu/l/qQ/Bw+xuURquRD8nNYcnAirtqb
5OcqKbR8/cujAj4kP4fHS/NwJEh+DnPf8V7z05vk57CvCnXHGMnP4Sy2SvHD
3iQ/h9tVt7QmepP8XIVcf/Ai+TksYrV9XoQXyc9hnIaLSr1Ifg5Tz127epH8
HJb+nTP/nxfJz+GbIt7+fl4kP1dF/2AQGazlTfJz2G9m/p+PXiQ/h6nrOM+9
SH4OG3k3faP2Zy4/h1eeNFna5kXyc9hysUTVCy+Sn8O53kOx7F4kP4dlFh0L
VPQi+Tlspjjfg9r/ufwcdqIeaPIi+Tn87/vP7lNeJD+Hzy9MOsHqRfJzmPd5
C/MSL5Kfq6XMneeCvEh+Dq+IFrls40Xyc8p32I84e5H8HObdhxGtJ8nPYZ0b
8YYyXiQ/h9fx2VoLeZH8HI4+rJxR5knyc3jqo4horRfJz+F6SWa5BV4kP4cP
pbrv4fUi+TlspM5mctOL5Odw6LkVilc9SX6+lVzv8CL5Oazl9iLxjyfJz2G9
ITYFHk+Sn8O/Np8duOJJ8nP44nkO82+eJD+H63d9/rPci+Tn8M9oI7q4F8nP
4TuXUr6s9ST5OXwkW7bH3pPk57B6XJxwuCfJz/+nPpefw+upB4E9SX4O99vv
lfnOIPn5tpS565x2niQ/hzODC2eZPUl+DlPjys2eJD+n2u/JSHX1JPk5XOZz
W8vZk+Tn8MybjtRzniQ/h4WoG9Q8SX4OZ2/UU6O+X3P5ObX+mTVcrJ4kP4c1
zvv9XOVJ8nN4lLlk4zFPkp/DKusmmtQ9SX6ujvPFGuknXJ4kP4cvZbz7fd6T
5OcwlTNf8yT5OcxeVp9n6Enyc7i1aH2BpifJz2Hu6sgdaQySn8MeHeW7/zJI
fg7nK3y/udKT5OdwXu3p2ieeJD+n6uducFD7N5efw+Nha4UNPEl+Dp8oFBxM
8yT5ObzGoV58iEHyc40U2lK5tXGDDJKfw9Tll52eJD+Hd9qErixnkPwcPlAq
ka7oSfJzuGZ9Y5mgJ8nP4WMtn52kPUl+Dgv36HDGM0h+DlPPNTYzSH4Os2+y
7wn2JPk5vO+lSn6EJ8nPYdUrXi3U5zWXn8PRqqo5uzxJfk7D5/E6JtzIk+Tn
MCf1YI4nyc9hobw7L6n6XH4OG/KWl79jkPwcVigzOzXJIPk5/GzyH/swg+Tn
cJ5H89EkT5Kfw/wjh/m/MEh+DoelvLrdyCD5OTx6XpRpiyfJz+FTCrav6Z4k
P4dtJu4PFzJIfg5faDP7pc8g+bkm9sc+a/VbBsnP4bO14YqXGSQ/h68slLod
yCD5Oayh9DJmikHyc7hbIcCzgkHyc3ju+VQGyc/hHT3a1596kvwc/nBP5rWZ
J8nP/2f7c/k5PPd8KoPk57DqwUtLQxkkP4c5vjmNXWKQ/Hw7xlOrre+1M0h+
Ds+djhkkP4cnghb9HGCQ/BxmXTuPt4JO8nN4Um35vBk6yc9hlu/7spcySH4O
+z4P6H9HJ/k5PPe+GAbJz+EkpT6FHQySn8PLArNTlRkkP4cv7B1bQx2/ufx8
+3+/v7n8HG7mqXjVyyD5uVbK3HsyDBgkP4cb3JyXjTBIfg5fPtLJfYNB8nN4
Ir7rYgSD5Oewqlh3BnU85/JzOEheziKSQfJzytN2GNmS/Bymbk8eoJP8HP62
l+vlSzrJz2EjzxlNCzrJz+GC+VUHmugkP4eHf2xX3Uon+fkOnN9zfCsoz+Xn
8M1ckVemdJKfw8s1qjsf0El+Dp89MDLvKIPk5/C96R/xvAySn8PU7emZdJKf
wwXbY0c+00l+Dn/6HJ75jU7y8x3k/mg6yc/hRWWHRurpJD+nli+SFOZjkPyc
Wr72ensPneTn8J/nV4T3Mkh+vjOFtkCh9a0PneTnsKLW7fWWDJKfw4Z6HtJh
DJKfw28xXX3CIPk5fHg2pzGJQfJzWIS6QYpO8nP45+AuU2M6yc+p7fVuTaK+
n3P5OdxycXp3N53k53CvV/MGNTrJz2Hxq05HNzBIfg5vTWUeP0on+fkujIfG
g31q6CQ/h3N4nm55RCf5OUw9106nk/wcpq6jrKKT/BxOe6cwuoVB8nM4rna5
xxI6yc/hz7cwEKOT/ByeemZ325pO8nNYWx+/dDrJz2EnfnUx6vOcy89hzcUP
TvIzSH4Os3ArMYQZJD+n6oFK7l10kp/vTqElP5Zvv00n+TkczipqRh2vufwc
7uC1V6L+3rn8HL7BSb2wh+Tn1PKnjm2/SCf5OTz3vDmD5Odw3GUrdls6yc+p
9X9SPV9IJ/k5vPoncwj1/ZrLz+GIs27/JOgkP4f1kzpHDegkP4dXZujNxtFJ
fq6N8ai4T86oB8nPYaf0jDFPOsnPYSpuu0Un+TlMt5h6Ok0n+bn2f7+vufwc
vtRVP7jbg+TnMPUeoR8eJD+Hr374d1iBTvJzOI+aDnqQ/BzWUFm4ZJ4Hyc/h
VTqhrvPoJD+ntletc+SDB8nP4YuC6OA8SH6uk0LL0KctO+JB8nOYN13gXKYH
yc/hisvfWufTSX4Or2r5QnvnQfJzmMntYK6YB8nP4cEK9zAuOsnP4RCzNO1J
D5Kfw70vnY/+8iD5uc5/+zuXn8OzDOf2KA+Sn8Nuqi8PxHuQ/BzmS2Wx3upB
8nNdfH8VOAup39Ncfg6LjAyZ2NFJfg6vfCZXl0In+TnsulB6BfV7ncvPYfms
OhsbD5Kfwx/XbhkPoZP8HJ4nn2l93oPk57Buk9UgjwfJz2H1b6dZijxIfg7z
fhgQK/cg+TkccvFkzyI6yc9h6vAWeJD8HJ57X5QHyc/1MJ5XTjcM8SD5OXz4
orNevzvJz+HUg1vHtT1Ifg77r38d98KD5OewgsNgao87yc/hZaVFD83dSX4O
Hyg2mH7vTvJz2KOM5fVFd5Kfw7eq9ZTPuJH8HFb9tNXWyp3k53D5aUZflxvJ
z+E/+zVcpNxJfr4nhVZsnLEhx43k5/BWB88uczeSn8Om1APNbiQ/h52d9+wz
dSf5OSz8wcNaxZ3k53vI/fJuJD+HN1EfgBvJz+FJb1EhYXeSn8OKV8M/rnEn
+Tmstmqskcud5Ofw47NRi7TdSX4OU4+XbnAn+TmsEPyQFupO8vO9GC+st2ra
7k7yc5i6LvrbjeTn8KLpY+w/3Eh+DtMXRHzodSP5OVWn3t/lRvJzmHqv3lY3
kp/Dn/8GJW1yI/k5bLXeWo3fjeTne0m+4Eryc/i902K/NFeSn8Ny7O/c/riS
/BxmY95M/+ZK8nN9/N7i+vS/uJL8HLY3FqjuciX5ORzneTNm2pXk5/D8O/lh
D9xIfg5vG60OfeZK8nN4VYi3xRNXkp/DO6gHTF1Ifg7LJKqIP3Al+Tn85bXx
vk8uJD+Hl9nIZrc7k/wcflOVeXm7K8nP4TUbj9uEuJD8HBYPYU9UdSH5+T58
/1/+81npSvJzmHqcjVr/XH4OJw7cf63iQvJz+LdIXegZF5Kfw097rqlR+zuX
n8NtCzY+zXYh+Tm1PuV2t+cuJD+HNXpCmMNcSH4OH9TqFdZzIfk5TJ3HfVxI
fg4PWZStfuhC8nO426WwL9yF5OcG5H5/V5Kfw6/uZgQXupD8HBaKEbgV5ULy
c7j/6CPmVBeSn8PU4zo3XEh+Dt+9MHbRyYXk5/CacKHqdBeSn8PUPDjHheTn
sHPPoreSLiQ/hxWWe5W9dCH5OdW+f2z1GxeSn1Pr7z1fv8aF5Ocw/5uPotT+
zeXnhvg9Ka2SlnMh+Tk88WY5s74Lyc9hn21Xl692Ifk53GGYdDPameTnsICy
YpO/M8nP4UpOsf3NziQ/h3+8m35Y50zyczjm2fj6wy4kP4fPqnosXuBC8nNq
+5pX5i1zIfk5/PKOB1eNM8nP4fl9WW4uziQ/34/1p+3QE3Yh+Tn80KcvfZML
yc/hfJd1PB9dSH4Ofz8R88HVheTn8OUN+AW5kPwcpt4DRX1ec/k5/FW47bCi
C8nPYeq603wXkp/D1OOTDBeSn8NLw6SvG7iQ/BzmSFSNOetC8nNqe++6lwa7
kPwcVrySp1TtTPJzI3y++y60jjiT/BzefefQG0Nnkp/De1Yt0mN1Ifk5fG7/
9rzbziQ/h3/s9Cu74Ezyc3g1deHXmeTncCPPtGyGM8nPYTvqBYbOJD+nrHEu
Q9uZ5Odw7Dqd93ucSX4O5zRr6w2cJPk5bL9fa1XwSZKfG2M8P691d5Yzyc9h
6nUA906S/By2lE4rFXcm+TnsqBTznNr+XH4Ov4zGF96Z5OcwNY5c6Uzyc2r5
tnmnjjuT/BzebpFuwAvr231iyYJfc9S1NmF7xX17A0spmx3lOQuL2z6YboQ5
rWsrmOGYXkFGP2xy49uGgRPoH46EfZ+CM35+NAuF7T9+Pc5tkkKjXse1Hu2p
x7ZEYXnqBl/U1XpKbJTg9cnam1rgTCuxD7qwet3PnhGYp/uMmRU8tEBv63U4
wPLHWw84tX9RYg082GVqEAnvHLtM04WNLCrqkuC7bkpCzHB557rd+f+zPsnD
Mc+q4A/u47YX4UsdE9va4WdPP1RegGcPWRaPwAc1uejDx9E/tFcpsB5IoQUq
d93XQr3FbEMeH8wp8W/9EExruyQtc4DkUzD1Hh4afDv5iJMe/l6+VlsxE5ia
h79CPfRgXbIj/GGLZL0fPPxus0AgHPZrucoO2PTAtUtx8MbKoZhNMHUdIAu+
42fnQR0fWRPHc6Ww9+uDF47CVIzcBKe19+z4hf1lM94S2g/33ercsQHbd2lO
/TtFLe+5V/s42nfs5/DhPphCKxOlrgCjf3jj/EsUXjPVresJU88dK8HNuqIX
9GDB19u+6h787/OMMMg4agXTPtw5IAFjVNHrAdfs0C3wgS320S0i4Vf1+A+u
aehoTYJPUDdowfL6Wsb58DHpjdOpcOqr241V8PoHfK+p7S/cu1SvHTYsv36a
DWbU+1SPwHOPj8I9eh81WU3xfajFDwHWq9N+zAe/uL5sOwf+3iLdvC0ycLVc
3LbtsGgtXyEN3tDA/4kNjtIJ2mgCjzLtO/QIy0/WfLrtCKv8aInuhanHTgKp
elSR1Bm44cWDtDiYfXyDRwmssltIKAuW72Vpor7P6dVhV0vhDN1LjzNQX7zr
27Im+M6r2TvRsG+VUUw/zGVecDkeHthRunAaXi+Zx5QJG1SKhXObYTw9kneG
Ol6lWmeZxWDJq3LzqM9L4vkPfyWYn7pAAcduN5vShal5byn892mFhxW8IX/z
ymnYQXP9qAd84H3atTi4uSLGKRLuH7fe7w+r0yYHkuCdczeICsy9RyUfpqV3
ly+CqesaVWb/fd+DyjeYtpv99/kMbbvcPEK15/ce2QabPP6jz3oIx2cploSp
21L5YAxj3r6BZcrqdsrAZ72C122A49Xkn9IO/bd9ltJrW03gNs21ObbwSVWW
R44wNe7/ge9za7GjfCC8H91lNKyl8jonDhZ/Xbf+CpzzaItUFnz9T5eaE5YX
2HI9oxT+UWZ8oh71sIccok0wNU9mRf27kktSP3zhpsr9MdTNi97xTcNHury9
7FCvVlS/yG2Ozz87aeISLPcgY5EYvG+gMKsfpp5jVYL5r2h088IchfR5ejDT
P0mTG7C7fGewFUy9LuEh1o+j+McDvqJ17sRnWHvzHa9Ic/I8A1yQv/RnEryo
gn1HJLxaztc5H+5fuls4Euuj3qNVBcdKnT1ohvr4Rh37dvixM0bOsHVuXs8I
TMU/8XCdLP9h1sM4PjvtTKtgpZyg93xwz+l7bbUw9VpkGfg+T+T7cZh6LoQG
W3TuYvWGvWSKdEzgAsmD3tT6eu8IVTnCu+fpF4XA+tKnaYGwoyHOwHDx7W+l
cXC548y3YFhcylg5C7alTiBwTHbp/VJqfX5jeQbwzPo1sk3wj7druJ1h+1tn
s/thKepF1HDTujHxaXgi8KaQMtU/ZJld57bAeMRK3UyO6h8knq4Sg9++i7QW
pPqHzPXxSvBe/WEuIywfsPbCUj04KUrq+SN4MH3yvBV8r7xEitq+kbjVAjp8
Om+lnilcfrM6LBL+VqGyRheWXCPLlEzVH8h5PoMv3bjslw/TfTweHYBnRf9O
VMFz7+uk+oc0O/d2OND4eeA+qn8QqR8egcesz3Wpo07diMJqifnM1T0ropzQ
P6xO7OeDjb6sS+qCqXm8jOV/3/dQYacOGjw/Rima2r/h5NcHTGDqPcoDaG8q
pPLGET5IvRAD9edJ1/cGwsnL/BxWw7KC81/GwT3J/r4n4IRElx1Z8HKJqKP2
VP+w6v2TUviqoczDQqzP9Zq6WhMss2Sb5EW4QyCzqB/+trTFnBXtd2ECMg1v
dfx4fyGcz8+4x22F8dK/pvqLsODVzvVisNkZnwNvsHwE3450Jbj4ZPfNf/DY
lTur9WB7k7BE6u+34F2WaAVH3eBQZ8fyNZd9eemwNHVDLSy/ojc2EqbuC/mL
9qmXdLiTYeq9oG6oL1yeH5kP1+7/+ncXzLjIz1ZtRd7Hg/Y9S4OD2uHzu9Rz
vWG9uM8zI/ChJbW/t8BFPPs8Wa1T5t4TfRnLU7ex88FRsi6L3qMetUT4pAxc
sZZp9hI8GXN6kAZT74XXhm0WD9uawGMST3auw/IN0cbdjnA6k+EmW9RVFpUd
CoQXnF1tOwJT96nGwcHrqRM6+gfuc4ZZ8Dvhie3MsG/UWH0ptT7vQ4E9aE89
V9AEn5suTpNE3eDc0+f9sEhi/+4/qJculNSYhjuPXU6gjrfE2Qsl3Efw/Tg2
/4UM2lOv1RaDr874GMWi/jfSKl8J/vfo79hL2AHN9GDqPUfucHOE7C0reHHI
mhDq81DnuLKGDuuUbU2WRj2beqwB7kw7IjcEL2e3X5kMK5+9q0gdn6DT9Zfz
Yeo6nB6Wp2LVaqqeFcd8HXXqY2+Hzwcv3H0BrmBlnT8Kl9rm75WCZU45nWK1
wXwew/kgOJ7lzT8+mPq56MIsoSq+MvAh6oUU8EnmtHEaXDrKL/zbEf1D8Hw3
Ezj1QvLDfFiLyfWbI0y951wJ7XH6OxYI885YC6yC516bAM8sCuxlgsMCMy2z
4MHTany74O9/udtLYeq9mFNYn3kAw6QJpu6zdES9+k9nUz9M3WfQB8v579gz
DVuzPBz5hPZJv++84LbF/JafIz4a5vBbpiUG964u+uWA9u4zvuVK8OatEwWm
cJdPr4oevG13fyl1PLWndR5YwdTrA15j+QLv/E10eHrZZe7jqK+e4r8bCVPv
uRaHqX412ZY8bwOPT3y+kQ8nlF65sBi29twnXG1Lnl+C68aLEtptyf0+WL8S
Q3jFKLX8m837R2HqtZusdv/tH0bBnPxwqJKK/xvUvX4aR8jAVE7FgXqvexmL
JizWZyj1EXX9sTWBJrA89UABTL2n3dHuv/0R/zFGD4Sp3OUf6jGuh77HwRVe
icr6qM+MPj2eBee5xn2KQd3eRfJzKbX981+7x2HqPS5N8JFo4ScPYeq5t36Y
nXrxIZw5bGU2DTMxH2/JganXrHHb4+/zCx6pgwO+yRqIweevtn2Ww/YGj1+p
U4Kp48QLG+G0ogfH3KEu9KB/cLJ/ZmVPnjeCJYfqt9Fh6t8t0ED7S44KxZEw
rwJGYPDsYKJCMqy74OltX7R3cmDNy4fle2TWUtunYt5qavvimo9Y0F7z2JvM
dliMukCD+t1PKmKjsLvhBrGzMN/RtGTWo/8tHzowX4Cf8uYaizB42M71kgw8
8yOelzo+pv3vF2vCO5c+jrKBn9tqnDOBj+xT+6MIU7eFOcGBqsLyBnCCzaLQ
wKP/9QdsvYy/cfDcv3+AuisGRllHyf1QcAemGaUwX9FR6Y3wLuu7Lk0w18Xs
UEM4v3vZ137Y0GnjjWEH9A9Wfken4aGh6Col1CM+9H7kPobxPHtShh08ZqFr
IQbPve8ZtujKb1WC28QclWewfM1hAWM9qr2vQstF1DG8arSCg546txahnmo+
qEuHGwTjDq1HnbqPOhJ2Pvti5wPUGYceaibDE/6v3Nvgnjbhx/mwFN3SNh7W
MwvfUg1T/67JF7iodbigHXagXogAi5qabByF+akPGqaeY2R1wPjlvd15X5h6
jwo/nH/cr3Qttm/z7lyaDBzgwzxB/X4bTH4KasJ8uwcknGCVlkNXTWDmjLT/
a+rOo6H6/ziOZ2kllRZahRYV7aU9VFpoVrTMPlq1i3YkbdpLiWLSSqJCokg7
UklJC2nXoqT6pqLt93rPeZ/j98/3nMf3zoxpzMznXs97Px9Xa5iu+/aBe9KJ
eHCT+922B8LyDnNc68ErpDsbhcHUTdbi59E8M7HwpIIz1/JgkURtkAlXPQo3
mInbZ9zNWVVA94+/1+ohtncR9/r5GqbTB9bBOwvCF1fDg5XB78bj9n+Efz81
no3jv+mbj5Ri+6w7031s4Mww4fZ52F4ouF02EDY17LGhFUzrTLjBCdnmD7Jx
++MTo56o4AB6YGxvcdtosh9sc9mj3xw4yH1O4UZYP983XH7zniAapq4+Cabr
hpPgKxcbtOkHX847OCYbvlZ/yW8LPL49PkjF8M4o9yfd4b03Fg6rhDvQBbqw
4fhHaUY+2N+kEwPgebkj+1nCb97LxRPgR2NjT9rDH1u2etIEHpVj1t0Ztqp6
2MMePum65KgnTFdjdoBbZ5d29IETtmAHAl47ZkxUINw6YVDRVPjztQSLMDhx
wO7izbBsdIuwWHhH1vjCGDj76kqzTNr+9MWSWXCfUa9CC+j+2yUNhXDUlQl1
y2A/uqADru+SvLoa/mP+5UH1TIwPl1v/bjwH+yetMt/1wPZSp+ClNvCQ24YV
Znh9xl1693Ug3Hp4WsEebE8ZKZrvBkvSUk4Ng2ldCBWMvZFGD+BNI6ym+83h
+dnw+FUX1j/fCO80yX9eCauHf5JFwytpQib4ZqbnwyS4Lu3IzcD4MOyCJBt+
MLjetFPYfjCjU34x3Lvo1tRGeHzToVvGV8J9/T7GmGP70vP/XTOaq9PvN0yG
aV4AS3ghTdgDC3DYag9PG/pMuBU+N6i7ozN8z/N8Rj5+Hl134gmrRpf08cf2
7Y7VDj7w29e0MEtr/bwwgfAfdxwB4edPH5jbKQz23hv3tA1ckNorJha235cv
qIfbDx2wt23mXD6/DT525m94ARy3uUXeFbhZ/xnmZfT8Vq65tgQOSLm9tRp+
1+L1TFv4Xd8BDc3m6Zx+ztv4ZR8sTY5aawMbUcCHs/oY13GEH/wbfGsv3A1f
BG4wzUt5At7du/C7Cp62a2fKafjfqSG+fnCeqKX0PUxfkxthml5iOFx0suHs
aHjy8ZhD5bBzz0Wvk2BdRJXWDk5IfKTKhvtRCMXrZeHgVFIMb02v038Ctq9J
iPWqhN8VWxSYwBU9mtwzmg8LTv8bAtO6MpZw6tMFZ17h/le7P821hz+9xxc0
3DN+zGhn2HFrRWoMbh/ZLfGiJ9ymOvPlcdj4eIuhPvCcMftfPcHtF9qtOhsI
L6QT+7C9JPZVnzC47oBVJh+w3bWrW2Is/Orp7/WhcNKxZLtMeM2/xGk5cLsu
bY4UwLJRxy9shDccDbYqgwfRhAcwDbvVsH3AuzU1MP2Z0mwB9veW/JyTDOfa
pu+0WcDn38H9Dls1doQrh67PCYQP2GzY6AaH7nv3nxhudOiTkRp+aE7lG+OD
tVeQHyzPq9ZWTsf4EHOhZiO8yVh6OwF269h5STS8KtLOpRy3p3n9kuDAhOdp
1rC11be52fCrAafKE+AtOtm7Yno++T7Bw+Ef7a96V8JnxxVvHQFro7s/M1qo
czK/cnirLUzjliW8f+ueiJn4eYOjqovsYf389fCRthqxM7zcauziaXCT/bm3
PGHxRRNZCryiTe9xPvC6D+L0DnBZ5N6rgbDzjJl3h8I0T1jYQj7/ZRrGh4gZ
52Phner4yFSYrvvJhPXrReH2dN1twf9tp3lXyuAzCb9yXOBZ4cZx1fA4mqAH
Lmw519ZsEc+fB4/YU6izgbvQAQKMt0sbR3jclazo0XALHFC7wU0aPvvVFg5q
3qiZGvbxeTxVBZfvWrTFDxbsvX7tjTfGB/PH9UPhS8n3jrTA9ss7nUKiF/H1
cthu3yzubxLcd/vvy5fgvTuarMiG17TJWucPGzZdWlVMj2c3+pI17j9v+9OF
lfB0OnEGfmTm+tHIF983+XMnvcPtaVpRS7ivfoIsjA+NW76yh4Wndk/fCLfe
ukrpDFekLTnUCfdfa/r6sSe8cd3Uwkxs/7zZzdMH1s9XD8tMUgoCYZon+70W
48OmNu5hsGzlgXgXb+7ncOVbfOF4cz+H675oZHffm/s5XGfYIRf69+j7OYzD
kphW3tzP4VCla9ITLffzxXi/rXt7VOvN/Rz2lUT8GOTN/RwOVqYv1kzjfg7H
R33fHeXN/RzWz6+v5X4O69ez8eZ+Dhe2MBBUarmfw09zh32t7839HFY4Hs30
0nI/h+83KvzRRsv9HN5+7WbhOS33c/jCixG+c7Tcz/10TjeMf7cZr+V+DtPf
gUo13M/hlE9WJnc13M/hoJgnZys13M/hgz3wxtBwP4d3VK92mqnlfg4nFg+w
TtRwP4dnJ/yJrtBwP4eddYqsKg33c7ixZ589gVru53DU5osVDbXcz+F5FFK0
3M/h0E4rWl/Xcj/31zmlGzaq+qbhfg7//rXFpL6W+zncO2pOxEEN93P4+576
77tpuZ/Ds/9GPDim4X4O1/t2JdrEm/s53Ov59PVbtdzP4cvX8Ubz5n4Oa9fJ
RuzScj+Hd196026YN/dzmJbPO6Hlfg7TcdRsLffzJfh+OZMd01zL/RymdZ5W
a7mfwx0GdLkm13I/hx/TinJa7ucwne6epuV+Dvec0vJFF2/u57S94t76q1ru
5zCd7mbszf18CV8v6839HD76Y+up4d7cz+F5eS2flmm5n8PtlndMHufN/Rx2
owMsLffzpfj+br2lWaiW+zmcvyBi1g4t93M4aGPjVgIt93PYjy7o0nA/h+s7
jz0xVcv9HKaueUXL/Xwpn7+h5X4O03Q7E7Xcz2HzmsgVpVru57CmVfHg21ru
50v5/Bpv7ufwHgxv2Vru58tw/EIHsBru5zCdJzxXy/0c3jSl13pfLfdzmM4z
Nffmfg5nDm9gUK3lfg7HHLlkGKHlfk73P5GX1UPL/XwZz6eo5X4OPz41tHS5
lvs5HBueWDVGy/0c1v+BQcv9HP6TeXzcOg338/97fvp+vhz726+9lwZruZ/D
N6xfvvHQcj+HP/xNatpey/0cpuWWZFru53BaxIG2+7Tcz+FexyI/+Wu5n9P9
BwXG9ddyP4fltOOg5X5Oty8RyGy13M9hb9OEVz813M9hOq5O0nA/hz9ezJ+4
X8P9fAWer9deqaGW+zlMZ3c/03A/h5UlJQ43NNzP4fCkg/v/aLifwz6i/k3U
Gu7n8Lp62se3NNzP4eQJ7yOVWu7n8J8jxbGvNNzPYddR2Yfp9dL3czhPvNou
QsP9HLb67mJQouF+Dvt1mRf/ScP9fEXt+1nfz1fi993BoshGy/0c1q+3p+F+
DqeY1Hv4RMP9HPZL+3CUvq/0/RzOEl1a0lvL/Rx2cr+ybpiW+zlM123Q96m+
n8NvPfrW8dBwP4e/7i7yG67hfg5/7DczIE/D/XwlX0+s4X4Oj22XHOyn4X6+
Ct/PNU5f8zXcz+E+9MHTcD+HH0yaVNdHw/18Ve14oe/nML0d1mi4n8NrTgYY
XFBzP4cFNAGHmvs5PPx8s1YtNdzP4ZvBHXxK1NzP4a3ac0eL1NzP4ablNuuS
1dzPYd1ZV+NXau7nsB2dEKDmfh6A45dNfiNj1dzP4bM/jnfvr+Z+DtP0E2dV
3M9h/fpvau7n8NyVGZ0Hq7mfw/0WOrlNUnM//7/H0/dzeCRdOKbifg6Pcesg
vKnifg6HHBGeeKfifg6/Orr/Wkc193P40RdVxwZq7ueB+D7O/+1jpuZ+Ds/8
ZP1ipYr7OXzAc8aEDyru57DtYaNdp1Xcz+GYvylvclTcz+E1C/aNGKrmfg5n
H3r/cZqa+zmsphN81dzPA2ufv76fwyGWOEJScz8P5PO51NzP4Zru1Y8Uau7n
8NPsGWPjVdzPg3ROJrSwmpr7ORxn+XaBi4b7OfywucIiUM39HDalE2ZV3M/h
kKdtR9VRcz+HHcJtqieouZ/DE86ejzJXcz8P4vlA1dzPYVmjcb+s1NzPYf16
Kmru5/CBqdhDVHM/hysNO9dtpeZ+vrr296Xv53C9H0YdLNXcz+Gc6HuXa1Tc
z+ETHzNsfqq4n6/m879U3M/h1xfoD6Xcz+nxN6b+bKHmfg5fMJiRFaLifg6r
DdxbD1JzP4cHn8ldkqXifk7PJ0Z8/puK+zlMy5UtUXE/h0MuD1hK2/X9PBjj
66ydFatU3M9hi29PLQ3V3M9hmt50gYr7OTym56CQiyru58F8/pSK+zk8w6Hu
kT8q7ufBtZ8vfT+nx4+2T32q4n4ezOe/qbifB/P5firu53BP+iJWcT8P5vkE
VNzP1+D7UDP/h6+K+zk8oYFXEb1f9f18Te3j6/s53H+GedUaFfdz2GBA6txE
FfdzOKfbkF10f30/h0MbFd2+ruJ+voavB1dxP4dffKlQhCi5n8O/lga8SVBx
P4ftAqxfZ6q4n8P69UlV3M/hIZP/ve2t4n4eotNft7BZxf0cnvzWcscFJfdz
eIB+Ah/u5/Cbk51f08/X93PYfdC3Vk1U3M/h+VnNSlOU3M9hW/N14f4q7ucw
/rVB41Tcz2FxjUsuvV76fh5S+/vT9/MQng9Bxf0c7qA/kZv7+Vo8v9Et/5qq
uJ/D9L06RMX9HKY/H8cpuZ+v5fVvlNzP1/L8o0ru57Dh/fvJqUru5/DaNZIz
9PvW93M4t9zrzngV93PYzWhkvEbF/RwuXhy5z1jF/Zxuf4/CHfdzOI2WN1Fx
P4cbSrot6a/kfr6Oz/dTcj+H/1wsz92p5H4Op9v0cW6s4n4ON9xS1dhdyf0c
dr8me/tMyf0c/rHEzfeSkvs57Bx0cOwWJfdzePPxb83zldzP1/H5iCru5+t4
vSEl93O4x/wn2kAl93NY6nI6Xqnkfr5e59TcYfkwBxX3c1i/XpOK+zncsZvN
1e5K7ufwrrruzx8ouJ/DXz/lTp6n5H4OD6MJmJTcz+HE9deGhyu5n8N90lae
Eyq5n8MrW639OkLJ/Rz+eOHnoeFK7uf/9/j6fg4fUn6eLVByP4dp9qzeSu7n
G/D+6bT33w4l93M4ovXAvBoF93N42knT+MZK7ucbeL5YBffz/7u9vp/Du1JO
x7ZXcj+HV9Fyhgru5/Cdb+bekUru57DRni+V/ZTcz2Gap2Odkvs5vG5ZJ6VO
yf0cni313z5Xyf18I/ZXjzbN7azkfg63uBWxZoCS+zm8/E3Z6V9K7ufw2CkX
IyOU3M/hD79Lpl9Ucj+H6TpFen31/RwuftnmwA0l93N4Ig2oSu7ncHBSVvAN
BffzjXw+pYL7Odxych1pPSX3c5imM56v5H4O0/JQ9PvS9/NQnZOZfgIJ7uew
KmDYt1IF9/NQXq9Kyf0cHrVryoWrCu7noTz/sYL7Obwh7sqBFwru5zBd7j5L
wf0cTt08+9hKBfdzOP6hg6G3gvs53FH5sNcjBfdzeP3LbY7VCu7ndHt8vOYr
uJ9vwniPw8O+Cu7ncMTGtPyLCu7ncOT4+yYjFNzPYTUdCCu4n8NLjhUs36rg
fg6Xdl7kRdv1/RxeRRPuKrifw3Nt+lmky7mfw9Y0IbWC+zmsG1PpcUnB/Rwu
UOIFVXA/38Tnsyq4n8OfRvZtP0TB/Xwzr6el4H4Oj3veZOQ/BfdzuOk792IP
Bfdz+GXifwv2Krifw7QO5xIF9/PNfL6mnPs5PELu+6Sbgvs5fOSYwp2ev76f
w3eXuJfuUXA/h+3O9/z9XM79HA6Zdy2sVM79HKbpYucouJ9v0TldqmhoXqLg
fg43tWntO1fB/RyeceSpdLCC+znsEWs0Rajgfg7fMjm9XaDgfg4vohyu4H5O
j3/TtO10Bfdz2m4wa3dPBffzLXw+pIL7OTyu5fUTCQru57A9TfCs4H4Ot2zd
fge93vp+Dt/D7ouVgvv5Vrxf44S+GxTcz2HPat3OBgru5/DogTt6DlRwP4ct
7IvqZsq5n8PyqY1DV8q5n8O2fRNebpVzP4d3N6/ofkTO/Xwrn88o534OC6fQ
NwD3c9iXBgA593O4Li3QqOB+Dh8JxS9Wwf18G/bHRT69Dim4n8MnlIGxN+Tc
z2FaB/mxnPs53LXVz030+dL3czin+NnjDgru59t4vmoF93O4ne1j2/ty7uew
RfqwB1vk3M/h/Nbi4rZy7ufw2bEL0rfLuZ/D9XQrm+yVcz+H10ZrizrKuZ/D
Y2b0XLhczv18u84p0NDONVzO/Ry2oD80ybmfb+fzpeXcz+HQs97lJ+Xcz+Fv
cz7E/pNzP4fpuuwHcu7nME039UzO/Ryu16um0T0593O415Nzve/JuJ9v5/Or
5dzP4bl0waic+znsSxfoyLmf78Dn07cka6yC+zlMf8cVKbifw6nzQ4oXKLif
w6JthqMvy7mfw3O6TnCxUXA/h0+Uly3dJ+d+Dp+dhm9OOfdzeNvbfjFP5dzP
Yf164Aru53DElZAZDxXcz+H1O/77O1LJ/RxuOdBIvkPB/RweYXNstLmC+/nO
2ve7vp/Dc8Nvur6Vcz+HT3uuuf5Czv0cpr8j0u9f389hzfXjD67IuZ/DAZ06
DzdVcD+HqWvFyrmfw7QOaYKc+/lOPr9Xzv2cng8t4CLnfr6T56OXcz/fyfOB
y7mf76q1vp/D7vFn9z+XcT+HzX3We4jl3M/h+nSgKOd+Dqd1D/0YIud+Docn
my5KkHE/h+nyjX8y7ufw6GelefT66fs5nFuxV+gl536+q/b9q+/ncOWQtl/p
/aTv57AdTawk534OZyZ+K54r534exufXy7mfwxZNKgeflnM/h+nyYvq86vs5
bd/v1ShYzv0cXkYTUMu5n8MGoutbZXLu52E835Sc+3kYr4co534OXz7epFOl
nPs5LKILo+Xcz+nn59jdofeLvp/DdLrGTzn38918fr+c+zlM+33bZdzP4f07
nT/ZyLmfw6GF48+el3M/h2k2g+ty7ufw6bZnHfLk3M938/zrMu7n8Bha2FTO
/Zx+3kW141wZ93P4y+Mhgx7JuJ/DA1xGSk/JuJ/DztN//9oi436+m+fTknE/
38PzZ8m4n8ND+9u7KmTcz2Gn3mO3P5NxP4f332y8foic+zlssG5FTQM593P4
84YD/zrIuZ/DSdeM8o7JuZ/vqX2/6vs5vMfswb/Bcu7ndP8BxjnT5dzP4WUm
[truncated: 2,533,015 more chars]
