# Supplementary material for: Stress relaxation in the presence of sudden strain bursts: Methodology and stress relaxation data of microcast aluminium microwires
Source: Data Brief. 2018 Nov 14;21:2134–41. doi: 10.1016/j.dib.2018.11.047 (PMC6265499; doi:10.1016/j.dib.2018.11.047)
Supplement: Supplementary file 2 — Supplementary material [file mmc2.zip › Data in brief/As-cast/Al4N/Al_100_r_3/Stress relax txt files/Al_100_r_3_Relaxcycle0001.txt]

Time[s]	Motordispl[�m]	Force[mN]	EngStrain	EngStress[MPa]	Shearstrain	Shearstress [MPa]
57.722772	17.314809	50.018770	0.000745	4.815567	0.001492	2.402824	0.000000	0.000000
57.722772	17.314809	50.030937	0.000740	4.816739	0.001483	2.403409	0.000000	0.000000
57.762776	17.321745	50.047395	0.000742	4.818323	0.001486	2.404199	0.000000	0.000000
57.782778	17.321745	50.062138	0.000737	4.819742	0.001477	2.404908	0.000000	0.000000
57.802780	17.321745	50.064837	0.000736	4.820002	0.001475	2.405037	0.000000	0.000000
57.822782	17.321826	50.061751	0.000737	4.819705	0.001477	2.404889	0.000000	0.000000
57.842784	17.321826	50.068941	0.000735	4.820397	0.001472	2.405234	0.000000	0.000000
57.862786	17.321826	50.070069	0.000734	4.820506	0.001471	2.405289	0.000000	0.000000
57.882788	17.321826	50.077608	0.000732	4.821232	0.001466	2.405651	0.000000	0.000000
57.902790	17.321826	50.098411	0.000725	4.823235	0.001452	2.406650	0.000000	0.000000
57.922792	17.321826	50.081216	0.000731	4.821579	0.001464	2.405824	0.000000	0.000000
57.942794	17.321826	50.080392	0.000731	4.821500	0.001464	2.405784	0.000000	0.000000
57.962796	17.321745	50.083282	0.000730	4.821778	0.001462	2.405923	0.000000	0.000000
57.982798	17.321907	50.067080	0.000736	4.820218	0.001474	2.405145	0.000000	0.000000
58.002800	17.321907	50.078249	0.000732	4.821294	0.001466	2.405681	0.000000	0.000000
58.022802	17.321907	50.083922	0.000730	4.821840	0.001462	2.405954	0.000000	0.000000
58.042804	17.321907	50.082403	0.000730	4.821693	0.001463	2.405881	0.000000	0.000000
58.062806	17.321907	50.090136	0.000728	4.822438	0.001458	2.406253	0.000000	0.000000
58.082808	17.321907	50.089854	0.000728	4.822411	0.001458	2.406239	0.000000	0.000000
58.102810	17.321826	50.091165	0.000727	4.822537	0.001457	2.406302	0.000000	0.000000
58.122812	17.321826	50.081999	0.000730	4.821655	0.001463	2.405862	0.000000	0.000000
58.142814	17.321907	50.079700	0.000731	4.821433	0.001465	2.405751	0.000000	0.000000
58.162816	17.321907	50.087267	0.000729	4.822162	0.001460	2.406115	0.000000	0.000000
58.182818	17.321907	50.084442	0.000730	4.821890	0.001462	2.405979	0.000000	0.000000
58.202820	17.321907	50.083885	0.000730	4.821836	0.001462	2.405952	0.000000	0.000000
58.222822	17.321907	50.087825	0.000729	4.822215	0.001460	2.406142	0.000000	0.000000
58.242824	17.321907	50.084755	0.000730	4.821920	0.001462	2.405994	0.000000	0.000000
58.262826	17.321826	50.077859	0.000732	4.821256	0.001466	2.405663	0.000000	0.000000
58.282828	17.321907	50.080078	0.000731	4.821470	0.001465	2.405769	0.000000	0.000000
58.302830	17.321907	50.085363	0.000729	4.821978	0.001461	2.406023	0.000000	0.000000
58.322832	17.321907	50.081239	0.000731	4.821581	0.001464	2.405825	0.000000	0.000000
58.342834	17.321907	50.084466	0.000730	4.821892	0.001462	2.405980	0.000000	0.000000
58.362836	17.321907	50.093737	0.000727	4.822785	0.001456	2.406425	0.000000	0.000000
58.382838	17.321907	50.085050	0.000730	4.821948	0.001462	2.406008	0.000000	0.000000
58.402840	17.321907	50.076767	0.000732	4.821151	0.001467	2.405610	0.000000	0.000000
58.422842	17.321907	50.079123	0.000732	4.821378	0.001465	2.405723	0.000000	0.000000
58.442844	17.321907	50.085050	0.000730	4.821948	0.001462	2.406008	0.000000	0.000000
58.462846	17.321987	50.091241	0.000728	4.822544	0.001458	2.406306	0.000000	0.000000
58.482848	17.321907	50.092407	0.000727	4.822657	0.001457	2.406362	0.000000	0.000000
58.502850	17.321907	50.103653	0.000723	4.823739	0.001449	2.406902	0.000000	0.000000
58.522852	17.321907	50.104629	0.000723	4.823833	0.001448	2.406949	0.000000	0.000000
58.542854	17.321987	50.094557	0.000726	4.822864	0.001455	2.406465	0.000000	0.000000
58.562856	17.321987	50.092859	0.000727	4.822700	0.001456	2.406383	0.000000	0.000000
58.582858	17.321907	50.093276	0.000727	4.822740	0.001456	2.406403	0.000000	0.000000
58.602860	17.321907	50.101241	0.000724	4.823507	0.001451	2.406786	0.000000	0.000000
58.622862	17.321987	50.094568	0.000726	4.822865	0.001455	2.406465	0.000000	0.000000
58.642864	17.321987	50.094072	0.000727	4.822817	0.001456	2.406442	0.000000	0.000000
58.662866	17.321987	50.095126	0.000726	4.822918	0.001455	2.406492	0.000000	0.000000
58.682868	17.322068	50.101137	0.000724	4.823497	0.001451	2.406781	0.000000	0.000000
58.702870	17.321987	50.093328	0.000727	4.822745	0.001456	2.406406	0.000000	0.000000
58.722872	17.322068	50.084436	0.000730	4.821889	0.001462	2.405979	0.000000	0.000000
58.742874	17.322068	50.090565	0.000728	4.822479	0.001458	2.406273	0.000000	0.000000
58.762876	17.322068	50.097671	0.000725	4.823163	0.001453	2.406614	0.000000	0.000000
58.782878	17.322068	50.093024	0.000727	4.822716	0.001456	2.406391	0.000000	0.000000
58.802880	17.322068	50.090733	0.000728	4.822495	0.001458	2.406281	0.000000	0.000000
58.822882	17.322149	50.092039	0.000727	4.822621	0.001457	2.406344	0.000000	0.000000
58.842884	17.322068	50.094048	0.000727	4.822815	0.001456	2.406440	0.000000	0.000000
58.862886	17.322149	50.094765	0.000726	4.822884	0.001455	2.406475	0.000000	0.000000
58.882888	17.322068	50.096489	0.000726	4.823050	0.001454	2.406558	0.000000	0.000000
58.902890	17.322149	50.090962	0.000728	4.822518	0.001458	2.406292	0.000000	0.000000
58.922892	17.322149	50.088998	0.000728	4.822328	0.001459	2.406198	0.000000	0.000000
58.942894	17.322149	50.103918	0.000723	4.823765	0.001449	2.406915	0.000000	0.000000
58.962896	17.322149	50.089437	0.000728	4.822371	0.001459	2.406219	0.000000	0.000000
58.982898	17.322149	50.104026	0.000723	4.823775	0.001449	2.406920	0.000000	0.000000
59.002900	17.322149	50.098795	0.000725	4.823272	0.001453	2.406668	0.000000	0.000000
59.022902	17.322149	50.096732	0.000726	4.823073	0.001454	2.406569	0.000000	0.000000
59.042904	17.322149	50.090730	0.000728	4.822495	0.001458	2.406281	0.000000	0.000000
59.062906	17.322068	50.099879	0.000725	4.823376	0.001452	2.406721	0.000000	0.000000
59.082908	17.322149	50.114154	0.000720	4.824750	0.001442	2.407406	0.000000	0.000000
59.102910	17.322149	50.097490	0.000726	4.823146	0.001454	2.406606	0.000000	0.000000
59.122912	17.322149	50.093572	0.000727	4.822769	0.001456	2.406418	0.000000	0.000000
59.142914	17.322149	50.093271	0.000727	4.822740	0.001456	2.406403	0.000000	0.000000
59.162916	17.322149	50.091695	0.000728	4.822588	0.001458	2.406327	0.000000	0.000000
59.182918	17.322149	50.097172	0.000726	4.823115	0.001454	2.406591	0.000000	0.000000
59.202920	17.322149	50.108848	0.000722	4.824239	0.001446	2.407151	0.000000	0.000000
59.222922	17.322149	50.098110	0.000725	4.823206	0.001453	2.406636	0.000000	0.000000
59.242924	17.322149	50.095708	0.000726	4.822974	0.001455	2.406520	0.000000	0.000000
59.262926	17.322149	50.092405	0.000727	4.822656	0.001457	2.406361	0.000000	0.000000
59.282928	17.322149	50.095502	0.000726	4.822955	0.001455	2.406510	0.000000	0.000000
59.302930	17.322149	50.087989	0.000729	4.822231	0.001460	2.406149	0.000000	0.000000
59.322932	17.322149	50.072906	0.000734	4.820779	0.001470	2.405425	0.000000	0.000000
59.342934	17.322149	50.084656	0.000730	4.821910	0.001462	2.405989	0.000000	0.000000
59.362936	17.322149	50.093153	0.000727	4.822728	0.001457	2.406397	0.000000	0.000000
59.382938	17.322149	50.090667	0.000728	4.822489	0.001458	2.406278	0.000000	0.000000
59.402940	17.322149	50.094853	0.000726	4.822892	0.001455	2.406479	0.000000	0.000000
59.422942	17.322229	50.099817	0.000725	4.823370	0.001452	2.406718	0.000000	0.000000
59.442944	17.322229	50.091925	0.000728	4.822610	0.001458	2.406338	0.000000	0.000000
59.462946	17.322149	50.091495	0.000728	4.822569	0.001458	2.406318	0.000000	0.000000
59.482948	17.322149	50.083988	0.000730	4.821846	0.001463	2.405957	0.000000	0.000000
59.502950	17.322149	50.086860	0.000729	4.822123	0.001461	2.406095	0.000000	0.000000
59.522952	17.322229	50.086872	0.000729	4.822124	0.001461	2.406096	0.000000	0.000000
59.542954	17.322229	50.078791	0.000732	4.821346	0.001466	2.405707	0.000000	0.000000
59.562956	17.322149	50.078475	0.000732	4.821315	0.001466	2.405692	0.000000	0.000000
59.582958	17.322229	50.093897	0.000727	4.822800	0.001456	2.406433	0.000000	0.000000
59.602960	17.322229	50.079021	0.000732	4.821368	0.001466	2.405719	0.000000	0.000000
59.622962	17.322229	50.085709	0.000730	4.822012	0.001462	2.406040	0.000000	0.000000
59.642964	17.322229	50.081144	0.000731	4.821572	0.001465	2.405821	0.000000	0.000000
59.662966	17.322149	50.090082	0.000728	4.822433	0.001459	2.406250	0.000000	0.000000
59.682968	17.322229	50.080378	0.000731	4.821499	0.001465	2.405784	0.000000	0.000000
59.702970	17.322229	50.074713	0.000733	4.820953	0.001469	2.405512	0.000000	0.000000
59.722972	17.322149	50.078233	0.000732	4.821292	0.001467	2.405681	0.000000	0.000000
59.742974	17.322229	50.084828	0.000730	4.821927	0.001462	2.405998	0.000000	0.000000
59.762976	17.322229	50.074888	0.000733	4.820970	0.001469	2.405520	0.000000	0.000000
59.782978	17.322229	50.071613	0.000734	4.820655	0.001471	2.405363	0.000000	0.000000
59.802980	17.322229	50.077011	0.000733	4.821174	0.001468	2.405622	0.000000	0.000000
59.822982	17.322149	50.069455	0.000735	4.820447	0.001472	2.405259	0.000000	0.000000
59.842984	17.322229	50.068522	0.000735	4.820357	0.001473	2.405214	0.000000	0.000000
59.862986	17.322229	50.082369	0.000731	4.821690	0.001464	2.405879	0.000000	0.000000
59.882988	17.322149	50.075961	0.000733	4.821073	0.001468	2.405572	0.000000	0.000000
59.902990	17.322229	50.079858	0.000732	4.821448	0.001466	2.405759	0.000000	0.000000
59.922992	17.322229	50.078087	0.000732	4.821278	0.001467	2.405674	0.000000	0.000000
59.942994	17.322149	50.072397	0.000734	4.820730	0.001470	2.405400	0.000000	0.000000
59.962996	17.322229	50.075045	0.000733	4.820985	0.001469	2.405528	0.000000	0.000000
59.982998	17.322229	50.075862	0.000733	4.821064	0.001468	2.405567	0.000000	0.000000
60.003000	17.322149	50.085878	0.000729	4.822028	0.001461	2.406048	0.000000	0.000000
60.023002	17.322229	50.082287	0.000731	4.821682	0.001464	2.405875	0.000000	0.000000
60.043004	17.322149	50.065998	0.000736	4.820114	0.001475	2.405093	0.000000	0.000000
60.063006	17.322229	50.080286	0.000731	4.821490	0.001465	2.405779	0.000000	0.000000
60.083008	17.322229	50.085170	0.000730	4.821960	0.001462	2.406014	0.000000	0.000000
60.103010	17.322229	50.098354	0.000725	4.823229	0.001453	2.406647	0.000000	0.000000
60.123012	17.322229	50.078912	0.000732	4.821357	0.001466	2.405713	0.000000	0.000000
60.143014	17.322149	50.078807	0.000732	4.821347	0.001466	2.405708	0.000000	0.000000
60.163016	17.322229	50.077621	0.000732	4.821233	0.001467	2.405651	0.000000	0.000000
60.183018	17.322229	50.090875	0.000728	4.822509	0.001458	2.406288	0.000000	0.000000
60.203020	17.322149	50.083225	0.000730	4.821773	0.001463	2.405920	0.000000	0.000000
60.223022	17.322229	50.079545	0.000732	4.821418	0.001466	2.405744	0.000000	0.000000
60.243024	17.322229	50.087225	0.000729	4.822158	0.001461	2.406113	0.000000	0.000000
60.263026	17.322229	50.078307	0.000732	4.821299	0.001467	2.405684	0.000000	0.000000
60.283028	17.322229	50.073289	0.000734	4.820816	0.001470	2.405443	0.000000	0.000000
60.303030	17.322149	50.074898	0.000733	4.820971	0.001469	2.405520	0.000000	0.000000
60.323032	17.322229	50.078072	0.000732	4.821277	0.001467	2.405673	0.000000	0.000000
60.343034	17.322229	50.081050	0.000731	4.821563	0.001465	2.405816	0.000000	0.000000
60.362036	17.322149	50.085419	0.000730	4.821984	0.001462	2.406026	0.000000	0.000000
60.382038	17.322229	50.080887	0.000731	4.821548	0.001465	2.405808	0.000000	0.000000
60.402040	17.322149	50.071111	0.000734	4.820606	0.001471	2.405339	0.000000	0.000000
60.422042	17.322229	50.086313	0.000729	4.822070	0.001461	2.406069	0.000000	0.000000
60.442044	17.322229	50.075931	0.000733	4.821070	0.001468	2.405570	0.000000	0.000000
60.462046	17.322229	50.087352	0.000729	4.822170	0.001461	2.406119	0.000000	0.000000
60.482048	17.322229	50.085754	0.000730	4.822016	0.001462	2.406042	0.000000	0.000000
60.502050	17.322310	50.074041	0.000734	4.820888	0.001470	2.405479	0.000000	0.000000
60.522052	17.322229	50.085787	0.000730	4.822019	0.001462	2.406044	0.000000	0.000000
60.542054	17.322310	50.081218	0.000731	4.821579	0.001465	2.405824	0.000000	0.000000
60.562056	17.322310	50.084579	0.000730	4.821903	0.001463	2.405986	0.000000	0.000000
60.582058	17.322229	50.081621	0.000731	4.821618	0.001464	2.405843	0.000000	0.000000
60.602060	17.322310	50.077037	0.000733	4.821177	0.001468	2.405623	0.000000	0.000000
60.622062	17.322310	50.076545	0.000733	4.821129	0.001468	2.405600	0.000000	0.000000
60.642064	17.322310	50.082302	0.000731	4.821684	0.001464	2.405876	0.000000	0.000000
60.662066	17.322310	50.074112	0.000734	4.820895	0.001470	2.405483	0.000000	0.000000
60.682068	17.322310	50.089260	0.000729	4.822354	0.001459	2.406210	0.000000	0.000000
60.702070	17.322310	50.086449	0.000729	4.822083	0.001461	2.406075	0.000000	0.000000
60.722072	17.322310	50.076899	0.000733	4.821164	0.001468	2.405617	0.000000	0.000000
60.742074	17.322391	50.088017	0.000729	4.822234	0.001460	2.406151	0.000000	0.000000
60.762076	17.322391	50.087112	0.000729	4.822147	0.001461	2.406107	0.000000	0.000000
60.782078	17.322391	50.078221	0.000732	4.821291	0.001467	2.405680	0.000000	0.000000
60.802080	17.322391	50.087597	0.000729	4.822193	0.001461	2.406131	0.000000	0.000000
60.822082	17.322471	50.087531	0.000729	4.822187	0.001461	2.406127	0.000000	0.000000
60.842084	17.322391	50.076951	0.000733	4.821169	0.001468	2.405619	0.000000	0.000000
60.862086	17.322391	50.078308	0.000732	4.821299	0.001467	2.405684	0.000000	0.000000
60.882088	17.322391	50.083602	0.000730	4.821809	0.001463	2.405939	0.000000	0.000000
60.902090	17.322391	50.081269	0.000731	4.821584	0.001465	2.405827	0.000000	0.000000
60.922092	17.322391	50.088493	0.000729	4.822280	0.001460	2.406174	0.000000	0.000000
60.942094	17.322391	50.077887	0.000732	4.821259	0.001467	2.405664	0.000000	0.000000
60.962096	17.322471	50.078825	0.000732	4.821349	0.001467	2.405709	0.000000	0.000000
60.982098	17.322391	50.081798	0.000731	4.821635	0.001465	2.405852	0.000000	0.000000
61.002100	17.322471	50.072267	0.000734	4.820718	0.001471	2.405394	0.000000	0.000000
61.022102	17.322391	50.065563	0.000737	4.820072	0.001476	2.405072	0.000000	0.000000
61.042104	17.322471	50.077599	0.000733	4.821231	0.001468	2.405650	0.000000	0.000000
61.062106	17.322391	50.081107	0.000731	4.821569	0.001465	2.405819	0.000000	0.000000
61.082108	17.322391	50.083474	0.000731	4.821797	0.001464	2.405932	0.000000	0.000000
61.102110	17.322391	50.090261	0.000728	4.822450	0.001459	2.406259	0.000000	0.000000
61.122112	17.322391	50.094412	0.000727	4.822850	0.001456	2.406458	0.000000	0.000000
61.142114	17.322471	50.083953	0.000730	4.821843	0.001463	2.405955	0.000000	0.000000
61.162116	17.322471	50.074596	0.000734	4.820942	0.001470	2.405506	0.000000	0.000000
61.182118	17.322471	50.088217	0.000729	4.822253	0.001461	2.406160	0.000000	0.000000
61.202120	17.322391	50.087338	0.000729	4.822169	0.001461	2.406118	0.000000	0.000000
61.222122	17.322471	50.088205	0.000729	4.822252	0.001461	2.406160	0.000000	0.000000
61.242124	17.322471	50.075437	0.000733	4.821023	0.001469	2.405546	0.000000	0.000000
61.262126	17.322471	50.076350	0.000733	4.821111	0.001468	2.405590	0.000000	0.000000
61.282128	17.322391	50.085560	0.000730	4.821997	0.001462	2.406033	0.000000	0.000000
61.302130	17.322471	50.073114	0.000734	4.820799	0.001471	2.405435	0.000000	0.000000
61.322132	17.322471	50.080228	0.000732	4.821484	0.001466	2.405777	0.000000	0.000000
61.342134	17.322471	50.086889	0.000729	4.822125	0.001461	2.406097	0.000000	0.000000
61.362136	17.322471	50.082189	0.000731	4.821673	0.001465	2.405871	0.000000	0.000000
61.382138	17.322471	50.075206	0.000733	4.821001	0.001469	2.405535	0.000000	0.000000
61.402140	17.322471	50.071355	0.000735	4.820630	0.001472	2.405350	0.000000	0.000000
61.422142	17.322471	50.081735	0.000731	4.821629	0.001465	2.405849	0.000000	0.000000
61.442144	17.322552	50.088114	0.000729	4.822243	0.001461	2.406155	0.000000	0.000000
61.462146	17.322552	50.071130	0.000735	4.820608	0.001472	2.405340	0.000000	0.000000
61.482148	17.322552	50.073956	0.000734	4.820880	0.001470	2.405475	0.000000	0.000000
61.502150	17.322552	50.081201	0.000731	4.821578	0.001465	2.405823	0.000000	0.000000
61.522152	17.322471	50.078019	0.000732	4.821271	0.001467	2.405670	0.000000	0.000000
61.542154	17.322471	50.083203	0.000731	4.821770	0.001464	2.405919	0.000000	0.000000
61.562156	17.322471	50.077288	0.000733	4.821201	0.001468	2.405635	0.000000	0.000000
61.582158	17.322471	50.076981	0.000733	4.821171	0.001468	2.405621	0.000000	0.000000
61.602160	17.322471	50.069141	0.000735	4.820417	0.001473	2.405244	0.000000	0.000000
61.622162	17.322552	50.088670	0.000729	4.822297	0.001460	2.406182	0.000000	0.000000
61.642164	17.322552	50.079485	0.000732	4.821413	0.001467	2.405741	0.000000	0.000000
61.662166	17.322552	50.067519	0.000736	4.820260	0.001475	2.405166	0.000000	0.000000
61.682168	17.322552	50.080194	0.000732	4.821481	0.001466	2.405775	0.000000	0.000000
61.702170	17.322552	50.069728	0.000735	4.820473	0.001473	2.405272	0.000000	0.000000
61.722172	17.322552	50.071996	0.000735	4.820692	0.001472	2.405381	0.000000	0.000000
61.742174	17.322552	50.092407	0.000728	4.822657	0.001458	2.406362	0.000000	0.000000
61.762176	17.322552	50.092579	0.000728	4.822673	0.001458	2.406370	0.000000	0.000000
61.782178	17.322552	50.092267	0.000728	4.822643	0.001458	2.406355	0.000000	0.000000
61.802180	17.322552	50.085821	0.000730	4.822023	0.001462	2.406045	0.000000	0.000000
61.822182	17.322552	50.081872	0.000731	4.821642	0.001465	2.405856	0.000000	0.000000
61.842184	17.322552	50.095252	0.000727	4.822930	0.001456	2.406498	0.000000	0.000000
61.862186	17.322633	50.086159	0.000730	4.822055	0.001462	2.406061	0.000000	0.000000
61.882188	17.322552	50.096082	0.000726	4.823010	0.001455	2.406538	0.000000	0.000000
61.902190	17.322552	50.088178	0.000729	4.822249	0.001461	2.406158	0.000000	0.000000
61.922192	17.322552	50.087864	0.000729	4.822219	0.001461	2.406143	0.000000	0.000000
61.942194	17.322552	50.096157	0.000726	4.823018	0.001455	2.406542	0.000000	0.000000
61.962196	17.322552	50.079854	0.000732	4.821448	0.001466	2.405759	0.000000	0.000000
61.982198	17.322633	50.082089	0.000731	4.821663	0.001465	2.405866	0.000000	0.000000
62.002200	17.322633	50.079370	0.000732	4.821401	0.001467	2.405735	0.000000	0.000000
62.022202	17.322633	50.100076	0.000725	4.823395	0.001453	2.406730	0.000000	0.000000
62.042204	17.322633	50.098428	0.000726	4.823236	0.001454	2.406651	0.000000	0.000000
62.062206	17.322552	50.093999	0.000727	4.822810	0.001457	2.406438	0.000000	0.000000
62.082208	17.322552	50.093555	0.000727	4.822767	0.001457	2.406417	0.000000	0.000000
62.102210	17.322552	50.094224	0.000727	4.822832	0.001457	2.406449	0.000000	0.000000
62.122212	17.322633	50.095001	0.000727	4.822906	0.001456	2.406486	0.000000	0.000000
62.142214	17.322552	50.094271	0.000727	4.822836	0.001457	2.406451	0.000000	0.000000
62.162216	17.322633	50.083116	0.000731	4.821762	0.001464	2.405915	0.000000	0.000000
62.182218	17.322552	50.090247	0.000728	4.822449	0.001459	2.406258	0.000000	0.000000
62.202220	17.322552	50.079083	0.000732	4.821374	0.001467	2.405722	0.000000	0.000000
62.222222	17.322552	50.091566	0.000728	4.822576	0.001458	2.406321	0.000000	0.000000
62.242224	17.322633	50.104683	0.000724	4.823839	0.001450	2.406951	0.000000	0.000000
62.262226	17.322633	50.086258	0.000730	4.822065	0.001462	2.406066	0.000000	0.000000
62.282228	17.322633	50.083740	0.000731	4.821822	0.001464	2.405945	0.000000	0.000000
62.302230	17.322633	50.096465	0.000726	4.823047	0.001455	2.406557	0.000000	0.000000
62.322232	17.322633	50.068229	0.000736	4.820329	0.001474	2.405200	0.000000	0.000000
62.342234	17.322633	50.066043	0.000737	4.820118	0.001476	2.405095	0.000000	0.000000
62.362236	17.322552	50.065367	0.000737	4.820053	0.001476	2.405063	0.000000	0.000000
62.382238	17.322552	50.074131	0.000734	4.820897	0.001470	2.405484	0.000000	0.000000
62.402240	17.322552	50.079680	0.000732	4.821431	0.001466	2.405750	0.000000	0.000000
62.422242	17.322633	50.070868	0.000735	4.820583	0.001473	2.405327	0.000000	0.000000
62.442244	17.322633	50.074296	0.000734	4.820913	0.001470	2.405492	0.000000	0.000000
62.462246	17.322633	50.066596	0.000736	4.820172	0.001475	2.405122	0.000000	0.000000
62.482248	17.322633	50.069629	0.000735	4.820464	0.001473	2.405267	0.000000	0.000000
62.502250	17.322552	50.068439	0.000736	4.820349	0.001474	2.405210	0.000000	0.000000
62.522252	17.322552	50.074085	0.000734	4.820893	0.001470	2.405481	0.000000	0.000000
62.542254	17.322633	50.091056	0.000728	4.822527	0.001459	2.406297	0.000000	0.000000
62.562256	17.322633	50.083433	0.000731	4.821793	0.001464	2.405931	0.000000	0.000000
62.582258	17.322633	50.088975	0.000729	4.822326	0.001460	2.406197	0.000000	0.000000
62.602260	17.322633	50.077292	0.000733	4.821201	0.001468	2.405636	0.000000	0.000000
62.622262	17.322552	50.062440	0.000738	4.819772	0.001478	2.404922	0.000000	0.000000
62.642264	17.322552	50.069976	0.000735	4.820497	0.001473	2.405284	0.000000	0.000000
62.662266	17.322633	50.081415	0.000731	4.821598	0.001465	2.405834	0.000000	0.000000
62.682268	17.322633	50.077793	0.000733	4.821250	0.001468	2.405660	0.000000	0.000000
62.702270	17.322633	50.080485	0.000732	4.821509	0.001466	2.405789	0.000000	0.000000
62.722272	17.322633	50.061542	0.000738	4.819685	0.001479	2.404879	0.000000	0.000000
62.742274	17.322633	50.083831	0.000731	4.821831	0.001464	2.405950	0.000000	0.000000
62.762276	17.322552	50.074531	0.000734	4.820936	0.001470	2.405503	0.000000	0.000000
62.782278	17.322633	50.073539	0.000734	4.820840	0.001471	2.405455	0.000000	0.000000
62.802280	17.322633	50.066084	0.000737	4.820122	0.001476	2.405097	0.000000	0.000000
62.822282	17.322633	50.073160	0.000734	4.820804	0.001471	2.405437	0.000000	0.000000
62.842284	17.322633	50.076417	0.000733	4.821117	0.001469	2.405593	0.000000	0.000000
62.862286	17.322633	50.074226	0.000734	4.820906	0.001470	2.405488	0.000000	0.000000
62.882288	17.322552	50.058182	0.000739	4.819362	0.001481	2.404717	0.000000	0.000000
62.902290	17.322633	50.076268	0.000733	4.821103	0.001469	2.405586	0.000000	0.000000
62.922292	17.322633	50.068899	0.000736	4.820393	0.001474	2.405232	0.000000	0.000000
62.942294	17.322633	50.069836	0.000735	4.820484	0.001473	2.405277	0.000000	0.000000
62.962296	17.322633	50.067843	0.000736	4.820292	0.001475	2.405182	0.000000	0.000000
62.982298	17.322633	50.080994	0.000732	4.821558	0.001466	2.405813	0.000000	0.000000
63.002300	17.322633	50.066076	0.000737	4.820122	0.001476	2.405097	0.000000	0.000000
63.022302	17.322633	50.068905	0.000736	4.820394	0.001474	2.405233	0.000000	0.000000
63.042304	17.322633	50.065712	0.000737	4.820087	0.001476	2.405079	0.000000	0.000000
63.062306	17.322633	50.069030	0.000736	4.820406	0.001474	2.405239	0.000000	0.000000
63.082308	17.322633	50.064736	0.000737	4.819993	0.001477	2.405032	0.000000	0.000000
63.102310	17.322633	50.065192	0.000737	4.820036	0.001476	2.405054	0.000000	0.000000
63.122312	17.322633	50.068150	0.000736	4.820321	0.001474	2.405196	0.000000	0.000000
63.142314	17.322633	50.072020	0.000735	4.820694	0.001472	2.405382	0.000000	0.000000
63.162316	17.322633	50.055614	0.000740	4.819114	0.001483	2.404594	0.000000	0.000000
63.182318	17.322633	50.064728	0.000737	4.819992	0.001477	2.405032	0.000000	0.000000
63.202320	17.322633	50.069815	0.000735	4.820482	0.001473	2.405276	0.000000	0.000000
63.222322	17.322633	50.063354	0.000738	4.819860	0.001478	2.404966	0.000000	0.000000
63.242324	17.322633	50.066996	0.000736	4.820210	0.001475	2.405141	0.000000	0.000000
63.262326	17.322552	50.065960	0.000737	4.820110	0.001476	2.405091	0.000000	0.000000
63.282328	17.322633	50.050559	0.000742	4.818628	0.001486	2.404351	0.000000	0.000000
63.302330	17.322633	50.061012	0.000738	4.819634	0.001479	2.404853	0.000000	0.000000
63.322332	17.322633	50.066595	0.000736	4.820172	0.001475	2.405122	0.000000	0.000000
63.342334	17.322633	50.065020	0.000737	4.820020	0.001476	2.405046	0.000000	0.000000
63.362336	17.322633	50.080696	0.000732	4.821529	0.001466	2.405799	0.000000	0.000000
63.382338	17.322552	50.080913	0.000732	4.821550	0.001466	2.405809	0.000000	0.000000
63.402340	17.322633	50.072930	0.000734	4.820781	0.001471	2.405426	0.000000	0.000000
63.422342	17.322633	50.068339	0.000736	4.820339	0.001474	2.405205	0.000000	0.000000
63.442344	17.322633	50.081414	0.000731	4.821598	0.001465	2.405833	0.000000	0.000000
63.462346	17.322633	50.077430	0.000733	4.821215	0.001468	2.405642	0.000000	0.000000
63.482348	17.322633	50.071437	0.000735	4.820638	0.001472	2.405354	0.000000	0.000000
63.502350	17.322552	50.079715	0.000732	4.821435	0.001466	2.405752	0.000000	0.000000
63.522352	17.322552	50.076334	0.000733	4.821109	0.001469	2.405589	0.000000	0.000000
63.542354	17.322633	50.076739	0.000733	4.821148	0.001469	2.405609	0.000000	0.000000
63.562356	17.322633	50.071778	0.000735	4.820670	0.001472	2.405371	0.000000	0.000000
63.582358	17.322633	50.059196	0.000739	4.819459	0.001480	2.404766	0.000000	0.000000
63.602360	17.322633	50.062209	0.000738	4.819749	0.001478	2.404911	0.000000	0.000000
63.622362	17.322633	50.072363	0.000735	4.820727	0.001471	2.405399	0.000000	0.000000
63.642364	17.322633	50.058786	0.000739	4.819420	0.001481	2.404747	0.000000	0.000000
63.662366	17.322552	50.065737	0.000737	4.820089	0.001476	2.405080	0.000000	0.000000
63.682368	17.322552	50.057372	0.000739	4.819284	0.001481	2.404679	0.000000	0.000000
63.702370	17.322633	50.069671	0.000735	4.820468	0.001473	2.405269	0.000000	0.000000
63.722372	17.322633	50.071188	0.000735	4.820614	0.001472	2.405342	0.000000	0.000000
63.742374	17.322633	50.068527	0.000736	4.820358	0.001474	2.405214	0.000000	0.000000
63.762376	17.322633	50.054844	0.000740	4.819040	0.001483	2.404557	0.000000	0.000000
63.782378	17.322552	50.066909	0.000736	4.820202	0.001475	2.405137	0.000000	0.000000
63.802380	17.322633	50.068264	0.000736	4.820332	0.001474	2.405202	0.000000	0.000000
63.822382	17.322633	50.057027	0.000740	4.819250	0.001482	2.404662	0.000000	0.000000
63.842384	17.322633	50.072466	0.000734	4.820737	0.001471	2.405404	0.000000	0.000000
63.862386	17.322633	50.055542	0.000740	4.819107	0.001483	2.404591	0.000000	0.000000
63.882388	17.322633	50.057075	0.000740	4.819255	0.001482	2.404664	0.000000	0.000000
63.902390	17.322633	50.068170	0.000736	4.820323	0.001474	2.405197	0.000000	0.000000
63.922392	17.322633	50.069257	0.000736	4.820428	0.001474	2.405250	0.000000	0.000000
63.942394	17.322633	50.071611	0.000735	4.820654	0.001472	2.405363	0.000000	0.000000
63.962396	17.322633	50.072566	0.000734	4.820746	0.001471	2.405408	0.000000	0.000000
63.982398	17.322633	50.062681	0.000738	4.819795	0.001478	2.404934	0.000000	0.000000
64.002400	17.322633	50.077885	0.000733	4.821258	0.001468	2.405664	0.000000	0.000000
64.022402	17.322633	50.067478	0.000736	4.820257	0.001475	2.405164	0.000000	0.000000
64.042404	17.322552	50.083055	0.000731	4.821756	0.001464	2.405912	0.000000	0.000000
64.062406	17.322633	50.077554	0.000733	4.821227	0.001468	2.405648	0.000000	0.000000
64.082408	17.322633	50.068311	0.000736	4.820337	0.001474	2.405204	0.000000	0.000000
64.102410	17.322633	50.073466	0.000734	4.820833	0.001471	2.405452	0.000000	0.000000
64.122412	17.322633	50.078376	0.000732	4.821306	0.001467	2.405688	0.000000	0.000000
64.142414	17.322633	50.077649	0.000733	4.821236	0.001468	2.405653	0.000000	0.000000
64.162416	17.322633	50.077854	0.000733	4.821256	0.001468	2.405663	0.000000	0.000000
64.182418	17.322633	50.068056	0.000736	4.820312	0.001474	2.405192	0.000000	0.000000
64.202420	17.322633	50.074434	0.000734	4.820926	0.001470	2.405498	0.000000	0.000000
64.222422	17.322633	50.066282	0.000737	4.820141	0.001476	2.405107	0.000000	0.000000
64.242424	17.322633	50.090533	0.000728	4.822476	0.001459	2.406272	0.000000	0.000000
64.262426	17.322633	50.080402	0.000732	4.821501	0.001466	2.405785	0.000000	0.000000
64.282428	17.322552	50.072265	0.000734	4.820717	0.001471	2.405394	0.000000	0.000000
64.302430	17.322633	50.074774	0.000734	4.820959	0.001470	2.405515	0.000000	0.000000
64.322432	17.322633	50.079321	0.000732	4.821397	0.001467	2.405733	0.000000	0.000000
64.342434	17.322633	50.070977	0.000735	4.820593	0.001472	2.405332	0.000000	0.000000
64.362436	17.322633	50.067797	0.000736	4.820287	0.001475	2.405179	0.000000	0.000000
64.382438	17.322633	50.067431	0.000736	4.820252	0.001475	2.405162	0.000000	0.000000
64.402440	17.322633	50.086292	0.000730	4.822068	0.001462	2.406068	0.000000	0.000000
64.422442	17.322633	50.075657	0.000733	4.821044	0.001469	2.405557	0.000000	0.000000
64.442444	17.322633	50.076215	0.000733	4.821098	0.001469	2.405584	0.000000	0.000000
64.462446	17.322633	50.080835	0.000732	4.821543	0.001466	2.405806	0.000000	0.000000
64.482448	17.322633	50.074372	0.000734	4.820920	0.001470	2.405495	0.000000	0.000000
64.502450	17.322552	50.076108	0.000733	4.821087	0.001469	2.405579	0.000000	0.000000
64.522452	17.322633	50.070832	0.000735	4.820579	0.001473	2.405325	0.000000	0.000000
64.542454	17.322633	50.081572	0.000731	4.821613	0.001465	2.405841	0.000000	0.000000
64.562456	17.322633	50.077328	0.000733	4.821205	0.001468	2.405637	0.000000	0.000000
64.582458	17.322633	50.080923	0.000732	4.821551	0.001466	2.405810	0.000000	0.000000
64.602460	17.322552	50.080601	0.000732	4.821520	0.001466	2.405794	0.000000	0.000000
64.622462	17.322633	50.074691	0.000734	4.820951	0.001470	2.405511	0.000000	0.000000
64.642464	17.322633	50.075762	0.000733	4.821054	0.001469	2.405562	0.000000	0.000000
64.662466	17.322633	50.069201	0.000736	4.820422	0.001474	2.405247	0.000000	0.000000
64.682468	17.322633	50.068204	0.000736	4.820326	0.001474	2.405199	0.000000	0.000000
64.702470	17.322633	50.068698	0.000736	4.820374	0.001474	2.405223	0.000000	0.000000
64.722472	17.322552	50.071747	0.000735	4.820668	0.001472	2.405369	0.000000	0.000000
64.742474	17.322633	50.062343	0.000738	4.819762	0.001478	2.404917	0.000000	0.000000
64.762476	17.322633	50.062719	0.000738	4.819798	0.001478	2.404935	0.000000	0.000000
64.782478	17.322633	50.072391	0.000734	4.820730	0.001471	2.405400	0.000000	0.000000
64.802480	17.322633	50.071067	0.000735	4.820602	0.001472	2.405336	0.000000	0.000000
64.822482	17.322552	50.064285	0.000737	4.819949	0.001477	2.405011	0.000000	0.000000
64.842484	17.322633	50.069567	0.000735	4.820458	0.001473	2.405264	0.000000	0.000000
64.862486	17.322633	50.062904	0.000738	4.819816	0.001478	2.404944	0.000000	0.000000
64.882488	17.322633	50.071504	0.000735	4.820644	0.001472	2.405357	0.000000	0.000000
64.902490	17.322633	50.069772	0.000735	4.820477	0.001473	2.405274	0.000000	0.000000
64.922492	17.322633	50.072613	0.000734	4.820751	0.001471	2.405411	0.000000	0.000000
64.942494	17.322552	50.068442	0.000736	4.820349	0.001474	2.405210	0.000000	0.000000
64.962496	17.322633	50.073992	0.000734	4.820884	0.001470	2.405477	0.000000	0.000000
64.982498	17.322633	50.074395	0.000734	4.820923	0.001470	2.405496	0.000000	0.000000
65.002500	17.322633	50.072865	0.000734	4.820775	0.001471	2.405423	0.000000	0.000000
65.022502	17.322633	50.075560	0.000733	4.821035	0.001469	2.405552	0.000000	0.000000
65.042504	17.322552	50.061669	0.000738	4.819697	0.001479	2.404885	0.000000	0.000000
65.062506	17.322633	50.066436	0.000736	4.820156	0.001475	2.405114	0.000000	0.000000
65.082508	17.322633	50.074684	0.000734	4.820950	0.001470	2.405510	0.000000	0.000000
65.102510	17.322633	50.062829	0.000738	4.819809	0.001478	2.404941	0.000000	0.000000
65.122512	17.322633	50.073043	0.000734	4.820792	0.001471	2.405431	0.000000	0.000000
65.142514	17.322633	50.070373	0.000735	4.820535	0.001473	2.405303	0.000000	0.000000
65.162516	17.322633	50.068914	0.000736	4.820395	0.001474	2.405233	0.000000	0.000000
65.182518	17.322633	50.067366	0.000736	4.820246	0.001475	2.405159	0.000000	0.000000
65.202520	17.322633	50.064992	0.000737	4.820017	0.001476	2.405045	0.000000	0.000000
65.222522	17.322633	50.054685	0.000740	4.819025	0.001483	2.404549	0.000000	0.000000
65.242524	17.322633	50.065680	0.000737	4.820083	0.001476	2.405078	0.000000	0.000000
65.262526	17.322552	50.056022	0.000740	4.819154	0.001482	2.404614	0.000000	0.000000
65.282528	17.322633	50.066346	0.000737	4.820148	0.001476	2.405110	0.000000	0.000000
65.302530	17.322633	50.058210	0.000739	4.819364	0.001481	2.404719	0.000000	0.000000
65.322532	17.322633	50.077151	0.000733	4.821188	0.001468	2.405629	0.000000	0.000000
65.342534	17.322633	50.062957	0.000738	4.819821	0.001478	2.404947	0.000000	0.000000
65.362536	17.322633	50.054047	0.000741	4.818964	0.001484	2.404519	0.000000	0.000000
65.382538	17.322633	50.058620	0.000739	4.819404	0.001481	2.404739	0.000000	0.000000
65.402540	17.322633	50.067928	0.000736	4.820300	0.001474	2.405186	0.000000	0.000000
65.422542	17.322633	50.060019	0.000739	4.819538	0.001480	2.404806	0.000000	0.000000
65.442544	17.322633	50.051619	0.000741	4.818730	0.001485	2.404402	0.000000	0.000000
65.462546	17.322633	50.059604	0.000739	4.819498	0.001480	2.404786	0.000000	0.000000
65.482548	17.322633	50.063790	0.000737	4.819901	0.001477	2.404987	0.000000	0.000000
65.502550	17.322552	50.069250	0.000735	4.820427	0.001473	2.405249	0.000000	0.000000
65.522552	17.322633	50.074496	0.000734	4.820932	0.001470	2.405501	0.000000	0.000000
65.542554	17.322633	50.062281	0.000738	4.819756	0.001478	2.404914	0.000000	0.000000
65.562556	17.322633	50.059325	0.000739	4.819472	0.001480	2.404772	0.000000	0.000000
65.582558	17.322633	50.067979	0.000736	4.820305	0.001474	2.405188	0.000000	0.000000
65.602560	17.322633	50.068344	0.000736	4.820340	0.001474	2.405206	0.000000	0.000000
65.622562	17.322633	50.063515	0.000737	4.819875	0.001477	2.404974	0.000000	0.000000
65.642564	17.322633	50.068828	0.000736	4.820387	0.001474	2.405229	0.000000	0.000000
65.662566	17.322633	50.065578	0.000737	4.820074	0.001476	2.405073	0.000000	0.000000
65.682568	17.322633	50.065728	0.000737	4.820088	0.001476	2.405080	0.000000	0.000000
65.702570	17.322633	50.068549	0.000736	4.820360	0.001474	2.405216	0.000000	0.000000
65.722572	17.322633	50.073750	0.000734	4.820860	0.001471	2.405465	0.000000	0.000000
65.742574	17.322552	50.076387	0.000733	4.821114	0.001469	2.405592	0.000000	0.000000
65.762576	17.322633	50.058143	0.000739	4.819358	0.001481	2.404716	0.000000	0.000000
65.782578	17.322633	50.068349	0.000736	4.820340	0.001474	2.405206	0.000000	0.000000
65.802580	17.322633	50.068384	0.000736	4.820344	0.001474	2.405208	0.000000	0.000000
65.822582	17.322633	50.061622	0.000738	4.819693	0.001479	2.404883	0.000000	0.000000
65.842584	17.322552	50.073933	0.000734	4.820878	0.001470	2.405474	0.000000	0.000000
65.862586	17.322633	50.062382	0.000738	4.819766	0.001478	2.404919	0.000000	0.000000
65.882588	17.322633	50.077625	0.000733	4.821233	0.001468	2.405652	0.000000	0.000000
65.902590	17.322633	50.074124	0.000734	4.820896	0.001470	2.405483	0.000000	0.000000
65.922592	17.322633	50.063864	0.000737	4.819909	0.001477	2.404990	0.000000	0.000000
65.942594	17.322633	50.072761	0.000734	4.820765	0.001471	2.405418	0.000000	0.000000
65.962596	17.322633	50.071429	0.000735	4.820637	0.001472	2.405354	0.000000	0.000000
65.982598	17.322633	50.062324	0.000738	4.819760	0.001478	2.404916	0.000000	0.000000
66.002600	17.322633	50.066242	0.000737	4.820138	0.001476	2.405105	0.000000	0.000000
66.022602	17.322633	50.060938	0.000738	4.819627	0.001479	2.404850	0.000000	0.000000
66.042604	17.322633	50.084063	0.000731	4.821853	0.001464	2.405961	0.000000	0.000000
66.062606	17.322633	50.058732	0.000739	4.819415	0.001481	2.404744	0.000000	0.000000
66.082608	17.322633	50.081360	0.000731	4.821593	0.001465	2.405831	0.000000	0.000000
66.102610	17.322633	50.068610	0.000736	4.820366	0.001474	2.405218	0.000000	0.000000
66.122612	17.322633	50.056460	0.000740	4.819196	0.001482	2.404635	0.000000	0.000000
66.142614	17.322633	50.070866	0.000735	4.820583	0.001473	2.405327	0.000000	0.000000
66.162616	17.322633	50.059157	0.000739	4.819455	0.001480	2.404764	0.000000	0.000000
66.182618	17.322633	50.061573	0.000738	4.819688	0.001479	2.404880	0.000000	0.000000
66.202620	17.322633	50.056512	0.000740	4.819201	0.001482	2.404637	0.000000	0.000000
66.222622	17.322633	50.059888	0.000739	4.819526	0.001480	2.404799	0.000000	0.000000
66.242624	17.322633	50.067112	0.000736	4.820221	0.001475	2.405146	0.000000	0.000000
66.262626	17.322552	50.068463	0.000736	4.820351	0.001474	2.405211	0.000000	0.000000
66.282628	17.322633	50.050752	0.000742	4.818646	0.001486	2.404361	0.000000	0.000000
66.302630	17.322633	50.057110	0.000740	4.819258	0.001482	2.404666	0.000000	0.000000
66.322632	17.322633	50.063309	0.000738	4.819855	0.001478	2.404964	0.000000	0.000000
66.342634	17.322633	50.054038	0.000741	4.818963	0.001484	2.404518	0.000000	0.000000
66.362636	17.322633	50.059446	0.000739	4.819483	0.001480	2.404778	0.000000	0.000000
66.382638	17.322633	50.055123	0.000740	4.819067	0.001483	2.404571	0.000000	0.000000
66.402640	17.322633	50.062912	0.000738	4.819817	0.001478	2.404945	0.000000	0.000000
66.422642	17.322633	50.056733	0.000740	4.819222	0.001482	2.404648	0.000000	0.000000
66.442644	17.322633	50.059001	0.000739	4.819440	0.001480	2.404757	0.000000	0.000000
66.462646	17.322633	50.054958	0.000740	4.819051	0.001483	2.404563	0.000000	0.000000
66.482648	17.322633	50.058201	0.000739	4.819363	0.001481	2.404718	0.000000	0.000000
66.502650	17.322633	50.066080	0.000737	4.820122	0.001476	2.405097	0.000000	0.000000
66.522652	17.322552	50.055774	0.000740	4.819130	0.001482	2.404602	0.000000	0.000000
66.542654	17.322633	50.073366	0.000734	4.820823	0.001471	2.405447	0.000000	0.000000
66.562656	17.322633	50.055568	0.000740	4.819110	0.001483	2.404592	0.000000	0.000000
66.582658	17.322633	50.063535	0.000737	4.819877	0.001477	2.404975	0.000000	0.000000
66.602660	17.322633	50.067859	0.000736	4.820293	0.001475	2.405182	0.000000	0.000000
66.622662	17.322633	50.063712	0.000737	4.819894	0.001477	2.404983	0.000000	0.000000
66.642664	17.322633	50.062169	0.000738	4.819745	0.001478	2.404909	0.000000	0.000000
66.662666	17.322633	50.047359	0.000743	4.818320	0.001488	2.404198	0.000000	0.000000
66.682668	17.322633	50.053309	0.000741	4.818892	0.001484	2.404483	0.000000	0.000000
66.702670	17.322633	50.058927	0.000739	4.819433	0.001481	2.404753	0.000000	0.000000
66.722672	17.322633	50.055846	0.000740	4.819137	0.001483	2.404605	0.000000	0.000000
66.742674	17.322633	50.047070	0.000743	4.818292	0.001488	2.404184	0.000000	0.000000
66.762676	17.322633	50.052775	0.000741	4.818841	0.001485	2.404458	0.000000	0.000000
66.782678	17.322633	50.044837	0.000744	4.818077	0.001490	2.404076	0.000000	0.000000
66.802680	17.322552	50.052182	0.000741	4.818784	0.001485	2.404429	0.000000	0.000000
66.822682	17.322633	50.055132	0.000740	4.819068	0.001483	2.404571	0.000000	0.000000
66.842684	17.322633	50.057156	0.000740	4.819263	0.001482	2.404668	0.000000	0.000000
66.862686	17.322633	50.062947	0.000738	4.819820	0.001478	2.404946	0.000000	0.000000
66.882688	17.322633	50.050840	0.000742	4.818655	0.001486	2.404365	0.000000	0.000000
66.902690	17.322633	50.061240	0.000738	4.819656	0.001479	2.404864	0.000000	0.000000
66.922692	17.322633	50.054650	0.000740	4.819022	0.001483	2.404548	0.000000	0.000000
66.942694	17.322633	50.052442	0.000741	4.818809	0.001485	2.404442	0.000000	0.000000
66.962696	17.322633	50.053155	0.000741	4.818878	0.001484	2.404476	0.000000	0.000000
66.982698	17.322633	50.064891	0.000737	4.820007	0.001477	2.405040	0.000000	0.000000
67.002700	17.322552	50.070310	0.000735	4.820529	0.001473	2.405300	0.000000	0.000000
67.022702	17.322633	50.045981	0.000743	4.818187	0.001489	2.404131	0.000000	0.000000
67.042704	17.322633	50.067152	0.000736	4.820225	0.001475	2.405148	0.000000	0.000000
67.062706	17.322633	50.068221	0.000736	4.820328	0.001474	2.405200	0.000000	0.000000
67.082708	17.322713	50.060351	0.000739	4.819570	0.001480	2.404822	0.000000	0.000000
67.102710	17.322633	50.058665	0.000739	4.819408	0.001481	2.404741	0.000000	0.000000
67.122712	17.322633	50.050905	0.000742	4.818661	0.001486	2.404368	0.000000	0.000000
67.142714	17.322633	50.062416	0.000738	4.819769	0.001478	2.404921	0.000000	0.000000
67.162716	17.322633	50.052144	0.000741	4.818780	0.001485	2.404427	0.000000	0.000000
67.182718	17.322633	50.059391	0.000739	4.819478	0.001480	2.404776	0.000000	0.000000
67.202720	17.322633	50.053676	0.000741	4.818928	0.001484	2.404501	0.000000	0.000000
67.222722	17.322552	50.054384	0.000740	4.818996	0.001483	2.404535	0.000000	0.000000
67.242724	17.322633	50.070111	0.000735	4.820510	0.001473	2.405291	0.000000	0.000000
67.262726	17.322633	50.072829	0.000734	4.820772	0.001471	2.405421	0.000000	0.000000
67.282728	17.322633	50.060040	0.000739	4.819540	0.001480	2.404807	0.000000	0.000000
67.302730	17.322633	50.069801	0.000735	4.820480	0.001473	2.405276	0.000000	0.000000
67.322732	17.322633	50.052422	0.000741	4.818807	0.001485	2.404441	0.000000	0.000000
67.342734	17.322633	50.044041	0.000744	4.818000	0.001491	2.404038	0.000000	0.000000
67.362736	17.322552	50.070129	0.000735	4.820512	0.001473	2.405291	0.000000	0.000000
67.382738	17.322633	50.052143	0.000741	4.818780	0.001485	2.404427	0.000000	0.000000
67.402740	17.322633	50.042513	0.000745	4.817853	0.001492	2.403965	0.000000	0.000000
67.422742	17.322633	50.056220	0.000740	4.819173	0.001482	2.404623	0.000000	0.000000
67.442744	17.322633	50.048825	0.000742	4.818461	0.001487	2.404268	0.000000	0.000000
67.462746	17.322633	50.059639	0.000739	4.819502	0.001480	2.404787	0.000000	0.000000
67.482748	17.322633	50.054030	0.000741	4.818962	0.001484	2.404518	0.000000	0.000000
67.502750	17.322633	50.062615	0.000738	4.819788	0.001478	2.404930	0.000000	0.000000
67.522752	17.322633	50.060164	0.000739	4.819552	0.001480	2.404813	0.000000	0.000000
67.542754	17.322552	50.059665	0.000739	4.819504	0.001480	2.404789	0.000000	0.000000
67.562756	17.322633	50.058991	0.000739	4.819439	0.001480	2.404756	0.000000	0.000000
67.582758	17.322633	50.059110	0.000739	4.819451	0.001480	2.404762	0.000000	0.000000
67.602760	17.322633	50.060946	0.000738	4.819628	0.001479	2.404850	0.000000	0.000000
67.622762	17.322633	50.059592	0.000739	4.819497	0.001480	2.404785	0.000000	0.000000
67.642764	17.322552	50.063097	0.000738	4.819835	0.001478	2.404954	0.000000	0.000000
67.662766	17.322633	50.057137	0.000740	4.819261	0.001482	2.404667	0.000000	0.000000
67.682768	17.322633	50.051539	0.000741	4.818722	0.001485	2.404398	0.000000	0.000000
67.702770	17.322633	50.037313	0.000746	4.817352	0.001495	2.403715	0.000000	0.000000
67.722772	17.322633	50.052563	0.000741	4.818821	0.001485	2.404448	0.000000	0.000000
67.742774	17.322633	50.057638	0.000739	4.819309	0.001481	2.404691	0.000000	0.000000
67.762776	17.322552	50.052253	0.000741	4.818791	0.001485	2.404433	0.000000	0.000000
67.782778	17.322633	50.048434	0.000743	4.818423	0.001488	2.404249	0.000000	0.000000
67.802780	17.322633	50.049296	0.000742	4.818506	0.001487	2.404291	0.000000	0.000000
67.822782	17.322633	50.069450	0.000735	4.820446	0.001473	2.405259	0.000000	0.000000
67.842784	17.322633	50.047750	0.000743	4.818357	0.001488	2.404216	0.000000	0.000000
67.862786	17.322633	50.042641	0.000744	4.817865	0.001491	2.403971	0.000000	0.000000
67.882788	17.322633	50.039859	0.000745	4.817597	0.001493	2.403837	0.000000	0.000000
67.902790	17.322633	50.041618	0.000745	4.817767	0.001492	2.403922	0.000000	0.000000
67.922792	17.322633	50.044153	0.000744	4.818011	0.001490	2.404044	0.000000	0.000000
67.942794	17.322552	50.052756	0.000741	4.818839	0.001485	2.404457	0.000000	0.000000
67.962796	17.322633	50.054780	0.000740	4.819034	0.001483	2.404554	0.000000	0.000000
67.982798	17.322633	50.057596	0.000739	4.819305	0.001481	2.404689	0.000000	0.000000
68.002800	17.322633	50.051803	0.000741	4.818747	0.001485	2.404411	0.000000	0.000000
68.022802	17.322633	50.069128	0.000736	4.820415	0.001474	2.405243	0.000000	0.000000
68.042804	17.322552	50.050021	0.000742	4.818576	0.001486	2.404325	0.000000	0.000000
68.062806	17.322633	50.063726	0.000737	4.819895	0.001477	2.404984	0.000000	0.000000
68.082808	17.322633	50.053185	0.000741	4.818881	0.001484	2.404477	0.000000	0.000000
68.102810	17.322633	50.059738	0.000739	4.819511	0.001480	2.404792	0.000000	0.000000
68.122812	17.322633	50.050661	0.000742	4.818638	0.001486	2.404356	0.000000	0.000000
68.142814	17.322552	50.061999	0.000738	4.819729	0.001478	2.404901	0.000000	0.000000
68.162816	17.322633	50.051093	0.000742	4.818679	0.001486	2.404377	0.000000	0.000000
68.182818	17.322633	50.058058	0.000739	4.819350	0.001481	2.404712	0.000000	0.000000
68.202820	17.322633	50.052553	0.000741	4.818820	0.001485	2.404447	0.000000	0.000000
68.222822	17.322633	50.042928	0.000744	4.817893	0.001491	2.403985	0.000000	0.000000
68.242824	17.322633	50.054982	0.000740	4.819053	0.001483	2.404564	0.000000	0.000000
68.262826	17.322633	50.066409	0.000737	4.820154	0.001476	2.405113	0.000000	0.000000
68.282828	17.322633	50.057165	0.000740	4.819264	0.001482	2.404669	0.000000	0.000000
68.302830	17.322633	50.061583	0.000738	4.819689	0.001479	2.404881	0.000000	0.000000
68.322832	17.322633	50.057153	0.000740	4.819263	0.001482	2.404668	0.000000	0.000000
68.342834	17.322633	50.049805	0.000742	4.818555	0.001487	2.404315	0.000000	0.000000
68.362836	17.322633	50.053185	0.000741	4.818881	0.001484	2.404477	0.000000	0.000000
68.382838	17.322633	50.057910	0.000739	4.819335	0.001481	2.404704	0.000000	0.000000
68.402840	17.322633	50.036584	0.000747	4.817282	0.001496	2.403680	0.000000	0.000000
68.422842	17.322633	50.029802	0.000749	4.816629	0.001500	2.403354	0.000000	0.000000
68.442844	17.322713	50.049871	0.000742	4.818561	0.001487	2.404318	0.000000	0.000000
68.462846	17.322633	50.055567	0.000740	4.819110	0.001483	2.404592	0.000000	0.000000
68.482848	17.322633	50.055806	0.000740	4.819133	0.001483	2.404603	0.000000	0.000000
68.502850	17.322633	50.051307	0.000742	4.818700	0.001486	2.404387	0.000000	0.000000
68.522852	17.322633	50.045876	0.000743	4.818177	0.001489	2.404126	0.000000	0.000000
68.542854	17.322633	50.051314	0.000742	4.818700	0.001486	2.404388	0.000000	0.000000
68.562856	17.322633	50.040725	0.000745	4.817681	0.001493	2.403879	0.000000	0.000000
68.582858	17.322552	50.046536	0.000743	4.818240	0.001489	2.404158	0.000000	0.000000
68.602860	17.322633	50.044166	0.000744	4.818012	0.001490	2.404044	0.000000	0.000000
68.622862	17.322633	50.048554	0.000742	4.818435	0.001487	2.404255	0.000000	0.000000
68.642864	17.322633	50.053061	0.000741	4.818869	0.001484	2.404471	0.000000	0.000000
68.662866	17.322633	50.054419	0.000741	4.818999	0.001484	2.404537	0.000000	0.000000
68.682868	17.322633	50.041039	0.000745	4.817711	0.001493	2.403894	0.000000	0.000000
68.702870	17.322633	50.057765	0.000739	4.819321	0.001481	2.404697	0.000000	0.000000
68.722872	17.322633	50.039717	0.000745	4.817584	0.001493	2.403830	0.000000	0.000000
68.742874	17.322633	50.049410	0.000742	4.818517	0.001487	2.404296	0.000000	0.000000
68.762876	17.322633	50.049838	0.000742	4.818558	0.001487	2.404317	0.000000	0.000000
68.782878	17.322633	50.058972	0.000739	4.819438	0.001480	2.404755	0.000000	0.000000
68.802880	17.322633	50.056370	0.000740	4.819187	0.001482	2.404630	0.000000	0.000000
68.822882	17.322633	50.050271	0.000742	4.818600	0.001486	2.404337	0.000000	0.000000
68.842884	17.322633	50.045045	0.000744	4.818097	0.001490	2.404086	0.000000	0.000000
68.862886	17.322713	50.040403	0.000745	4.817650	0.001493	2.403863	0.000000	0.000000
68.882888	17.322633	50.052773	0.000741	4.818841	0.001485	2.404458	0.000000	0.000000
68.902890	17.322552	50.044088	0.000744	4.818005	0.001490	2.404040	0.000000	0.000000
68.922892	17.322633	50.050880	0.000742	4.818659	0.001486	2.404367	0.000000	0.000000
68.942894	17.322633	50.060785	0.000738	4.819612	0.001479	2.404843	0.000000	0.000000
68.962896	17.322633	50.050590	0.000742	4.818631	0.001486	2.404353	0.000000	0.000000
68.982898	17.322633	50.057418	0.000740	4.819288	0.001482	2.404681	0.000000	0.000000
69.002900	17.322552	50.057632	0.000739	4.819309	0.001481	2.404691	0.000000	0.000000
69.022902	17.322633	50.052572	0.000741	4.818821	0.001485	2.404448	0.000000	0.000000
69.042904	17.322633	50.046816	0.000743	4.818267	0.001489	2.404172	0.000000	0.000000
69.062906	17.322633	50.038883	0.000746	4.817504	0.001494	2.403790	0.000000	0.000000
69.082908	17.322633	50.038319	0.000746	4.817449	0.001494	2.403763	0.000000	0.000000
69.102910	17.322633	50.060052	0.000739	4.819542	0.001480	2.404807	0.000000	0.000000
69.122912	17.322633	50.041824	0.000745	4.817787	0.001492	2.403932	0.000000	0.000000
69.142914	17.322633	50.062776	0.000738	4.819804	0.001478	2.404938	0.000000	0.000000
69.162916	17.322633	50.038344	0.000746	4.817452	0.001494	2.403765	0.000000	0.000000
69.182918	17.322552	50.047389	0.000743	4.818322	0.001488	2.404199	0.000000	0.000000
69.202920	17.322633	50.047463	0.000743	4.818330	0.001488	2.404203	0.000000	0.000000
69.222922	17.322633	50.044471	0.000744	4.818042	0.001490	2.404059	0.000000	0.000000
69.242924	17.322633	50.045530	0.000744	4.818143	0.001490	2.404110	0.000000	0.000000
69.262926	17.322633	50.044110	0.000744	4.818007	0.001490	2.404041	0.000000	0.000000
69.282928	17.322633	50.042620	0.000744	4.817863	0.001491	2.403970	0.000000	0.000000
69.302930	17.322633	50.041477	0.000745	4.817753	0.001492	2.403915	0.000000	0.000000
69.322932	17.322633	50.041142	0.000745	4.817721	0.001492	2.403899	0.000000	0.000000
69.342934	17.322633	50.059529	0.000739	4.819491	0.001480	2.404782	0.000000	0.000000
69.362936	17.322633	50.041706	0.000745	4.817775	0.001492	2.403926	0.000000	0.000000
69.382938	17.322633	50.030472	0.000749	4.816694	0.001500	2.403386	0.000000	0.000000
69.402940	17.322552	50.046052	0.000743	4.818194	0.001489	2.404135	0.000000	0.000000
69.422942	17.322633	50.048526	0.000743	4.818432	0.001488	2.404254	0.000000	0.000000
69.442944	17.322633	50.039342	0.000746	4.817548	0.001494	2.403812	0.000000	0.000000
69.462946	17.322633	50.034309	0.000747	4.817063	0.001497	2.403571	0.000000	0.000000
69.482948	17.322633	50.065229	0.000737	4.820040	0.001476	2.405056	0.000000	0.000000
69.502950	17.322633	50.048031	0.000743	4.818384	0.001488	2.404230	0.000000	0.000000
69.522952	17.322633	50.040960	0.000745	4.817704	0.001493	2.403890	0.000000	0.000000
69.542954	17.322633	50.046305	0.000743	4.818218	0.001489	2.404147	0.000000	0.000000
69.562956	17.322633	50.049712	0.000742	4.818546	0.001487	2.404311	0.000000	0.000000
69.582958	17.322633	50.042871	0.000744	4.817887	0.001491	2.403982	0.000000	0.000000
69.602960	17.322552	50.056884	0.000740	4.819237	0.001482	2.404655	0.000000	0.000000
69.622962	17.322633	50.054694	0.000740	4.819026	0.001483	2.404550	0.000000	0.000000
69.642964	17.322633	50.047336	0.000743	4.818317	0.001488	2.404196	0.000000	0.000000
69.662966	17.322633	50.053910	0.000741	4.818950	0.001484	2.404512	0.000000	0.000000
69.682968	17.322633	50.054176	0.000741	4.818976	0.001484	2.404525	0.000000	0.000000
69.702970	17.322633	50.045002	0.000744	4.818093	0.001490	2.404084	0.000000	0.000000
69.722972	17.322552	50.051544	0.000741	4.818723	0.001485	2.404399	0.000000	0.000000
69.742974	17.322633	50.047794	0.000743	4.818361	0.001488	2.404218	0.000000	0.000000
69.762976	17.322633	50.052494	0.000741	4.818814	0.001485	2.404444	0.000000	0.000000
69.782978	17.322633	50.051765	0.000741	4.818744	0.001485	2.404409	0.000000	0.000000
69.802980	17.322633	50.046068	0.000743	4.818195	0.001489	2.404136	0.000000	0.000000
69.822982	17.322633	50.028486	0.000749	4.816503	0.001501	2.403291	0.000000	0.000000
69.842984	17.322633	50.047442	0.000743	4.818328	0.001488	2.404202	0.000000	0.000000
69.862986	17.322633	50.051586	0.000741	4.818727	0.001485	2.404401	0.000000	0.000000
69.882988	17.322633	50.032338	0.000748	4.816873	0.001498	2.403476	0.000000	0.000000
69.902990	17.322633	50.049914	0.000742	4.818566	0.001487	2.404320	0.000000	0.000000
69.922992	17.322633	50.041851	0.000745	4.817789	0.001492	2.403933	0.000000	0.000000
69.942994	17.322633	50.035617	0.000747	4.817189	0.001496	2.403633	0.000000	0.000000
69.962996	17.322552	50.049445	0.000742	4.818520	0.001487	2.404298	0.000000	0.000000
69.982998	17.322633	50.042871	0.000744	4.817887	0.001491	2.403982	0.000000	0.000000
70.003000	17.322633	50.045491	0.000744	4.818140	0.001490	2.404108	0.000000	0.000000
70.023002	17.322633	50.043952	0.000744	4.817992	0.001491	2.404034	0.000000	0.000000
70.043004	17.322633	50.040637	0.000745	4.817672	0.001493	2.403875	0.000000	0.000000
70.063006	17.322633	50.052220	0.000741	4.818788	0.001485	2.404431	0.000000	0.000000
70.083008	17.322552	50.029176	0.000749	4.816569	0.001500	2.403324	0.000000	0.000000
70.103010	17.322633	50.033557	0.000748	4.816991	0.001498	2.403535	0.000000	0.000000
70.123012	17.322633	50.038569	0.000746	4.817473	0.001494	2.403775	0.000000	0.000000
70.143014	17.322633	50.037568	0.000746	4.817377	0.001495	2.403727	0.000000	0.000000
70.163016	17.322633	50.035772	0.000747	4.817204	0.001496	2.403641	0.000000	0.000000
70.183018	17.322633	50.040914	0.000745	4.817699	0.001493	2.403888	0.000000	0.000000
70.203020	17.322633	50.039030	0.000746	4.817518	0.001494	2.403797	0.000000	0.000000
70.223022	17.322633	50.033743	0.000747	4.817009	0.001497	2.403543	0.000000	0.000000
70.243024	17.322713	50.018761	0.000753	4.815566	0.001508	2.402824	0.000000	0.000000
70.263026	17.322552	50.035131	0.000747	4.817142	0.001496	2.403610	0.000000	0.000000
70.283028	17.322633	50.042063	0.000745	4.817810	0.001492	2.403943	0.000000	0.000000
70.303030	17.322633	50.036572	0.000747	4.817281	0.001496	2.403679	0.000000	0.000000
70.323032	17.322633	50.042126	0.000745	4.817816	0.001492	2.403946	0.000000	0.000000
70.343034	17.322633	50.036519	0.000747	4.817276	0.001496	2.403677	0.000000	0.000000
70.363036	17.322633	50.029741	0.000749	4.816623	0.001500	2.403351	0.000000	0.000000
70.383038	17.322633	50.034906	0.000747	4.817121	0.001497	2.403599	0.000000	0.000000
70.403040	17.322633	50.032058	0.000748	4.816847	0.001499	2.403463	0.000000	0.000000
70.423042	17.322633	50.027164	0.000750	4.816375	0.001502	2.403227	0.000000	0.000000
70.443044	17.322633	50.029938	0.000749	4.816642	0.001500	2.403361	0.000000	0.000000
70.463046	17.322633	50.037295	0.000746	4.817351	0.001495	2.403714	0.000000	0.000000
70.483048	17.322552	50.039409	0.000745	4.817554	0.001493	2.403816	0.000000	0.000000
70.503050	17.322633	50.036983	0.000746	4.817321	0.001495	2.403699	0.000000	0.000000
70.523052	17.322633	50.024607	0.000751	4.816129	0.001504	2.403105	0.000000	0.000000
70.543054	17.322633	50.037343	0.000746	4.817355	0.001495	2.403716	0.000000	0.000000
70.563056	17.322633	50.031993	0.000748	4.816840	0.001499	2.403459	0.000000	0.000000
70.583058	17.322633	50.041708	0.000745	4.817776	0.001492	2.403926	0.000000	0.000000
70.603060	17.322633	50.038566	0.000746	4.817473	0.001494	2.403775	0.000000	0.000000
70.623062	17.322633	50.029215	0.000749	4.816573	0.001500	2.403326	0.000000	0.000000
70.643064	17.322633	50.037424	0.000746	4.817363	0.001495	2.403720	0.000000	0.000000
70.663066	17.322633	50.035980	0.000747	4.817224	0.001496	2.403651	0.000000	0.000000
70.683068	17.322633	50.028968	0.000749	4.816549	0.001501	2.403314	0.000000	0.000000
70.703070	17.322633	50.038797	0.000746	4.817495	0.001494	2.403786	0.000000	0.000000
70.723072	17.322633	50.026812	0.000750	4.816341	0.001502	2.403211	0.000000	0.000000
70.743074	17.322633	50.035152	0.000747	4.817144	0.001497	2.403611	0.000000	0.000000
70.763076	17.322633	50.042936	0.000744	4.817894	0.001491	2.403985	0.000000	0.000000
70.783078	17.322633	50.048995	0.000742	4.818477	0.001487	2.404276	0.000000	0.000000
70.803080	17.322633	50.031171	0.000748	4.816761	0.001499	2.403420	0.000000	0.000000
70.823082	17.322633	50.035038	0.000747	4.817133	0.001497	2.403606	0.000000	0.000000
70.843084	17.322633	50.026949	0.000750	4.816355	0.001502	2.403217	0.000000	0.000000
70.863086	17.322633	50.024561	0.000751	4.816125	0.001504	2.403102	0.000000	0.000000
70.883088	17.322633	50.045270	0.000744	4.818118	0.001490	2.404097	0.000000	0.000000
70.903090	17.322633	50.028461	0.000749	4.816500	0.001501	2.403290	0.000000	0.000000
70.923092	17.322552	50.034213	0.000747	4.817054	0.001497	2.403566	0.000000	0.000000
70.943094	17.322633	50.047740	0.000743	4.818356	0.001488	2.404216	0.000000	0.000000
70.963096	17.322633	50.055491	0.000740	4.819102	0.001483	2.404588	0.000000	0.000000
70.983098	17.322633	50.026518	0.000750	4.816313	0.001502	2.403196	0.000000	0.000000
71.003100	17.322633	50.032305	0.000748	4.816870	0.001498	2.403474	0.000000	0.000000
71.023102	17.322552	50.029123	0.000749	4.816564	0.001500	2.403322	0.000000	0.000000
71.043104	17.322633	50.021999	0.000751	4.815878	0.001505	2.402979	0.000000	0.000000
71.063106	17.322633	50.016603	0.000753	4.815359	0.001509	2.402720	0.000000	0.000000
71.083108	17.322633	50.033415	0.000748	4.816977	0.001498	2.403528	0.000000	0.000000
71.103110	17.322633	50.029715	0.000749	4.816621	0.001500	2.403350	0.000000	0.000000
71.123112	17.322552	50.026693	0.000750	4.816330	0.001502	2.403205	0.000000	0.000000
71.143114	17.322633	50.023902	0.000751	4.816061	0.001504	2.403071	0.000000	0.000000
71.163116	17.322633	50.030223	0.000749	4.816670	0.001500	2.403374	0.000000	0.000000
71.183118	17.322633	50.025868	0.000750	4.816251	0.001503	2.403165	0.000000	0.000000
71.203120	17.322633	50.026591	0.000750	4.816320	0.001502	2.403200	0.000000	0.000000
71.223122	17.322633	50.027944	0.000749	4.816450	0.001501	2.403265	0.000000	0.000000
71.243124	17.322633	50.028581	0.000749	4.816512	0.001501	2.403296	0.000000	0.000000
71.263126	17.322633	50.018709	0.000753	4.815561	0.001508	2.402821	0.000000	0.000000
71.283128	17.322633	50.016180	0.000753	4.815318	0.001509	2.402700	0.000000	0.000000
71.303130	17.322633	50.020094	0.000752	4.815695	0.001507	2.402888	0.000000	0.000000
71.323132	17.322633	50.021422	0.000752	4.815822	0.001506	2.402952	0.000000	0.000000
71.343134	17.322552	50.016383	0.000753	4.815337	0.001509	2.402710	0.000000	0.000000
71.363136	17.322633	50.011752	0.000755	4.814891	0.001512	2.402487	0.000000	0.000000
71.383138	17.322633	50.026503	0.000750	4.816312	0.001502	2.403196	0.000000	0.000000
71.403140	17.322633	50.047764	0.000743	4.818359	0.001488	2.404217	0.000000	0.000000
71.423142	17.322633	50.037777	0.000746	4.817397	0.001495	2.403737	0.000000	0.000000
71.443144	17.322552	50.029169	0.000749	4.816568	0.001500	2.403324	0.000000	0.000000
71.463146	17.322633	50.034464	0.000747	4.817078	0.001497	2.403578	0.000000	0.000000
71.483148	17.322633	50.023620	0.000751	4.816034	0.001504	2.403057	0.000000	0.000000
71.503150	17.322633	50.022811	0.000751	4.815956	0.001505	2.403018	0.000000	0.000000
71.523152	17.322633	50.033338	0.000748	4.816970	0.001498	2.403524	0.000000	0.000000
71.543154	17.322633	50.031882	0.000748	4.816830	0.001499	2.403454	0.000000	0.000000
71.563156	17.322633	50.029854	0.000749	4.816634	0.001500	2.403357	0.000000	0.000000
71.583158	17.322633	50.039472	0.000746	4.817560	0.001494	2.403819	0.000000	0.000000
71.603160	17.322633	50.016126	0.000753	4.815313	0.001509	2.402697	0.000000	0.000000
71.623162	17.322713	50.029031	0.000749	4.816555	0.001501	2.403317	0.000000	0.000000
71.643164	17.322633	50.028208	0.000749	4.816476	0.001501	2.403278	0.000000	0.000000
71.663166	17.322633	50.037128	0.000746	4.817335	0.001495	2.403706	0.000000	0.000000
71.683168	17.322633	50.035249	0.000747	4.817154	0.001496	2.403616	0.000000	0.000000
71.703170	17.322633	50.030796	0.000748	4.816725	0.001499	2.403402	0.000000	0.000000
71.723172	17.322633	50.031239	0.000748	4.816768	0.001499	2.403423	0.000000	0.000000
71.743174	17.322633	50.034712	0.000747	4.817102	0.001497	2.403590	0.000000	0.000000
71.763176	17.322633	50.030592	0.000749	4.816705	0.001500	2.403392	0.000000	0.000000
71.783178	17.322633	50.031691	0.000748	4.816811	0.001499	2.403445	0.000000	0.000000
71.803180	17.322633	50.015734	0.000754	4.815275	0.001510	2.402678	0.000000	0.000000
71.823182	17.322633	50.019805	0.000752	4.815667	0.001507	2.402874	0.000000	0.000000
71.843184	17.322633	50.028791	0.000749	4.816532	0.001501	2.403306	0.000000	0.000000
71.863186	17.322633	50.015328	0.000754	4.815236	0.001510	2.402659	0.000000	0.000000
71.883188	17.322633	50.033736	0.000747	4.817008	0.001497	2.403543	0.000000	0.000000
71.903190	17.322633	50.024594	0.000751	4.816128	0.001504	2.403104	0.000000	0.000000
71.923192	17.322633	50.029246	0.000749	4.816576	0.001500	2.403327	0.000000	0.000000
71.943194	17.322633	50.037010	0.000746	4.817323	0.001495	2.403700	0.000000	0.000000
71.963196	17.322633	50.034828	0.000747	4.817113	0.001497	2.403596	0.000000	0.000000
71.983198	17.322633	50.041903	0.000745	4.817794	0.001492	2.403935	0.000000	0.000000
72.003200	17.322633	50.033671	0.000747	4.817002	0.001497	2.403540	0.000000	0.000000
72.023202	17.322633	50.043730	0.000744	4.817970	0.001491	2.404023	0.000000	0.000000
72.043204	17.322713	50.036634	0.000747	4.817287	0.001496	2.403682	0.000000	0.000000
72.063206	17.322633	50.039725	0.000745	4.817585	0.001493	2.403831	0.000000	0.000000
72.083208	17.322633	50.029606	0.000749	4.816610	0.001500	2.403345	0.000000	0.000000
72.103210	17.322633	50.033729	0.000747	4.817007	0.001497	2.403543	0.000000	0.000000
72.123212	17.322633	50.033875	0.000747	4.817021	0.001497	2.403550	0.000000	0.000000
72.143214	17.322633	50.032780	0.000748	4.816916	0.001498	2.403497	0.000000	0.000000
72.163216	17.322552	50.032749	0.000748	4.816913	0.001498	2.403496	0.000000	0.000000
72.183218	17.322633	50.035407	0.000747	4.817169	0.001496	2.403623	0.000000	0.000000
72.203220	17.322633	50.035756	0.000747	4.817203	0.001496	2.403640	0.000000	0.000000
72.223222	17.322633	50.015462	0.000754	4.815249	0.001510	2.402665	0.000000	0.000000
72.243224	17.322633	50.024785	0.000750	4.816146	0.001503	2.403113	0.000000	0.000000
72.263226	17.322633	50.030189	0.000749	4.816667	0.001500	2.403373	0.000000	0.000000
72.283228	17.322552	50.035735	0.000747	4.817201	0.001496	2.403639	0.000000	0.000000
72.303230	17.322633	50.035916	0.000747	4.817218	0.001496	2.403648	0.000000	0.000000
72.323232	17.322633	50.036676	0.000746	4.817291	0.001495	2.403684	0.000000	0.000000
72.343234	17.322633	50.023787	0.000751	4.816050	0.001504	2.403065	0.000000	0.000000
72.363236	17.322633	50.025796	0.000750	4.816244	0.001503	2.403162	0.000000	0.000000
72.383238	17.322633	50.031674	0.000748	4.816809	0.001499	2.403444	0.000000	0.000000
72.403240	17.322633	50.018503	0.000753	4.815542	0.001508	2.402811	0.000000	0.000000
72.423242	17.322633	50.028325	0.000749	4.816487	0.001501	2.403283	0.000000	0.000000
72.443244	17.322633	50.032053	0.000748	4.816846	0.001499	2.403462	0.000000	0.000000
72.463246	17.322633	50.025616	0.000750	4.816226	0.001503	2.403153	0.000000	0.000000
72.483248	17.322633	50.025566	0.000750	4.816222	0.001503	2.403151	0.000000	0.000000
72.503250	17.322633	50.039526	0.000746	4.817565	0.001494	2.403821	0.000000	0.000000
72.523252	17.322552	50.029512	0.000749	4.816601	0.001500	2.403340	0.000000	0.000000
72.543254	17.322633	50.036506	0.000747	4.817275	0.001496	2.403676	0.000000	0.000000
72.563256	17.322633	50.035038	0.000747	4.817133	0.001497	2.403606	0.000000	0.000000
72.583258	17.322633	50.016858	0.000753	4.815383	0.001509	2.402732	0.000000	0.000000
72.603260	17.322633	50.038855	0.000746	4.817501	0.001494	2.403789	0.000000	0.000000
72.623262	17.322633	50.028737	0.000749	4.816527	0.001501	2.403303	0.000000	0.000000
72.643264	17.322633	50.023773	0.000751	4.816049	0.001504	2.403065	0.000000	0.000000
72.663266	17.322633	50.027869	0.000749	4.816443	0.001501	2.403261	0.000000	0.000000
72.683268	17.322633	50.019139	0.000752	4.815603	0.001507	2.402842	0.000000	0.000000
72.703270	17.322633	50.025214	0.000750	4.816188	0.001503	2.403134	0.000000	0.000000
72.723272	17.322552	50.021612	0.000751	4.815841	0.001505	2.402961	0.000000	0.000000
72.743274	17.322633	50.028861	0.000749	4.816539	0.001501	2.403309	0.000000	0.000000
72.763276	17.322633	50.022567	0.000751	4.815933	0.001505	2.403007	0.000000	0.000000
72.783278	17.322633	50.018357	0.000753	4.815527	0.001508	2.402804	0.000000	0.000000
72.803280	17.322633	50.027031	0.000750	4.816363	0.001502	2.403221	0.000000	0.000000
72.823282	17.322633	50.020782	0.000752	4.815761	0.001506	2.402921	0.000000	0.000000
72.843284	17.322633	50.025612	0.000750	4.816226	0.001503	2.403153	0.000000	0.000000
72.863286	17.322633	50.044352	0.000744	4.818030	0.001490	2.404053	0.000000	0.000000
72.883288	17.322633	50.015425	0.000754	4.815245	0.001510	2.402664	0.000000	0.000000
72.903290	17.322633	50.016269	0.000753	4.815326	0.001509	2.402704	0.000000	0.000000
72.923292	17.322633	50.027256	0.000750	4.816384	0.001502	2.403232	0.000000	0.000000
72.943294	17.322633	50.013846	0.000754	4.815093	0.001511	2.402588	0.000000	0.000000
72.963296	17.322633	50.019338	0.000752	4.815622	0.001507	2.402851	0.000000	0.000000
72.983298	17.322633	50.019357	0.000752	4.815624	0.001507	2.402852	0.000000	0.000000
73.003300	17.322633	50.015481	0.000754	4.815251	0.001510	2.402666	0.000000	0.000000
73.023302	17.322633	50.022292	0.000751	4.815906	0.001505	2.402993	0.000000	0.000000
73.043304	17.322633	50.029518	0.000749	4.816602	0.001500	2.403341	0.000000	0.000000
73.063306	17.322633	50.012135	0.000755	4.814928	0.001512	2.402505	0.000000	0.000000
73.083308	17.322633	50.022708	0.000751	4.815946	0.001505	2.403013	0.000000	0.000000
73.103310	17.322633	50.010822	0.000755	4.814802	0.001513	2.402442	0.000000	0.000000
73.123312	17.322633	50.016115	0.000753	4.815312	0.001509	2.402697	0.000000	0.000000
73.143314	17.322633	50.032828	0.000748	4.816921	0.001498	2.403500	0.000000	0.000000
73.163316	17.322633	50.014775	0.000754	4.815183	0.001510	2.402632	0.000000	0.000000
73.183318	17.322633	50.021174	0.000752	4.815799	0.001506	2.402940	0.000000	0.000000
73.203320	17.322552	50.017925	0.000753	4.815486	0.001508	2.402784	0.000000	0.000000
73.223322	17.322633	50.019869	0.000752	4.815673	0.001507	2.402877	0.000000	0.000000
73.243324	17.322633	50.010526	0.000755	4.814774	0.001513	2.402428	0.000000	0.000000
73.263326	17.322633	50.018677	0.000753	4.815558	0.001508	2.402820	0.000000	0.000000
73.283328	17.322633	50.021930	0.000751	4.815871	0.001505	2.402976	0.000000	0.000000
73.303330	17.322633	50.022538	0.000751	4.815930	0.001505	2.403005	0.000000	0.000000
73.323332	17.322552	50.009827	0.000755	4.814706	0.001513	2.402395	0.000000	0.000000
73.343334	17.322633	50.009857	0.000755	4.814709	0.001513	2.402396	0.000000	0.000000
73.363336	17.322633	50.015164	0.000754	4.815220	0.001510	2.402651	0.000000	0.000000
73.383338	17.322633	50.001788	0.000758	4.813932	0.001519	2.402008	0.000000	0.000000
73.403340	17.322633	50.017107	0.000753	4.815407	0.001509	2.402744	0.000000	0.000000
73.423342	17.322633	50.022818	0.000751	4.815957	0.001505	2.403019	0.000000	0.000000
73.443344	17.322552	50.015944	0.000753	4.815295	0.001509	2.402688	0.000000	0.000000
73.463346	17.322633	50.008442	0.000756	4.814573	0.001514	2.402328	0.000000	0.000000
73.483348	17.322633	50.014077	0.000754	4.815115	0.001511	2.402599	0.000000	0.000000
73.503350	17.322633	50.017952	0.000753	4.815488	0.001508	2.402785	0.000000	0.000000
73.523352	17.322633	50.015633	0.000754	4.815265	0.001510	2.402674	0.000000	0.000000
73.543354	17.322552	50.008985	0.000756	4.814625	0.001514	2.402354	0.000000	0.000000
73.563356	17.322633	50.020187	0.000752	4.815704	0.001507	2.402892	0.000000	0.000000
73.583358	17.322633	50.010044	0.000755	4.814727	0.001513	2.402405	0.000000	0.000000
73.603360	17.322633	50.014511	0.000754	4.815157	0.001510	2.402620	0.000000	0.000000
73.623362	17.322633	50.000471	0.000759	4.813805	0.001520	2.401945	0.000000	0.000000
73.643364	17.322633	50.017372	0.000753	4.815433	0.001508	2.402757	0.000000	0.000000
73.663366	17.322552	50.010223	0.000755	4.814744	0.001513	2.402414	0.000000	0.000000
73.683368	17.322633	49.999384	0.000759	4.813701	0.001521	2.401893	0.000000	0.000000
73.703370	17.322633	50.011599	0.000755	4.814877	0.001512	2.402480	0.000000	0.000000
73.723372	17.322633	50.017951	0.000753	4.815488	0.001508	2.402785	0.000000	0.000000
73.743374	17.322633	50.015914	0.000753	4.815292	0.001509	2.402687	0.000000	0.000000
73.763376	17.322633	50.018215	0.000753	4.815514	0.001508	2.402798	0.000000	0.000000
73.783378	17.322633	50.015904	0.000753	4.815291	0.001509	2.402687	0.000000	0.000000
73.803380	17.322633	50.023782	0.000751	4.816050	0.001504	2.403065	0.000000	0.000000
73.823382	17.322633	50.014597	0.000754	4.815165	0.001510	2.402624	0.000000	0.000000
73.843384	17.322633	50.028835	0.000749	4.816536	0.001501	2.403308	0.000000	0.000000
73.863386	17.322633	50.014222	0.000754	4.815129	0.001511	2.402606	0.000000	0.000000
73.883388	17.322633	50.008972	0.000756	4.814624	0.001514	2.402353	0.000000	0.000000
73.903390	17.322633	50.001012	0.000758	4.813857	0.001519	2.401971	0.000000	0.000000
73.923392	17.322633	50.009442	0.000756	4.814669	0.001514	2.402376	0.000000	0.000000
73.943394	17.322633	50.022178	0.000751	4.815895	0.001505	2.402988	0.000000	0.000000
73.963396	17.322633	50.018979	0.000752	4.815587	0.001507	2.402834	0.000000	0.000000
73.983398	17.322633	50.013120	0.000754	4.815023	0.001511	2.402553	0.000000	0.000000
74.003400	17.322633	50.018212	0.000753	4.815513	0.001508	2.402797	0.000000	0.000000
74.023402	17.322633	50.007636	0.000756	4.814495	0.001515	2.402289	0.000000	0.000000
74.043404	17.322633	50.012073	0.000755	4.814922	0.001512	2.402502	0.000000	0.000000
74.063406	17.322633	50.011040	0.000755	4.814823	0.001513	2.402453	0.000000	0.000000
74.083408	17.322633	50.010934	0.000755	4.814813	0.001513	2.402448	0.000000	0.000000
74.103410	17.322552	50.003031	0.000758	4.814052	0.001518	2.402068	0.000000	0.000000
74.123412	17.322633	50.004740	0.000757	4.814216	0.001517	2.402150	0.000000	0.000000
74.143414	17.322633	50.017555	0.000753	4.815450	0.001508	2.402766	0.000000	0.000000
74.163416	17.322633	50.011357	0.000755	4.814854	0.001512	2.402468	0.000000	0.000000
74.183418	17.322633	50.012008	0.000755	4.814916	0.001512	2.402499	0.000000	0.000000
74.203420	17.322633	50.009615	0.000756	4.814686	0.001514	2.402384	0.000000	0.000000
74.223422	17.322633	50.019981	0.000752	4.815684	0.001507	2.402882	0.000000	0.000000
74.243424	17.322633	50.016417	0.000753	4.815341	0.001509	2.402711	0.000000	0.000000
74.263426	17.322633	50.013685	0.000754	4.815078	0.001511	2.402580	0.000000	0.000000
74.283428	17.322633	50.014251	0.000754	4.815132	0.001511	2.402607	0.000000	0.000000
74.303430	17.322633	50.007852	0.000756	4.814516	0.001515	2.402300	0.000000	0.000000
74.323432	17.322552	50.020583	0.000752	4.815742	0.001506	2.402911	0.000000	0.000000
74.343434	17.322633	50.026837	0.000750	4.816344	0.001502	2.403212	0.000000	0.000000
74.363436	17.322633	50.021007	0.000752	4.815783	0.001506	2.402932	0.000000	0.000000
74.383438	17.322633	50.015090	0.000754	4.815213	0.001510	2.402647	0.000000	0.000000
74.403440	17.322633	50.013776	0.000754	4.815086	0.001511	2.402584	0.000000	0.000000
74.423442	17.322552	50.011070	0.000755	4.814826	0.001513	2.402454	0.000000	0.000000
74.443444	17.322633	50.032314	0.000748	4.816871	0.001498	2.403475	0.000000	0.000000
74.463446	17.322633	50.021098	0.000752	4.815791	0.001506	2.402936	0.000000	0.000000
74.483448	17.322633	50.008964	0.000756	4.814623	0.001514	2.402353	0.000000	0.000000
74.503450	17.322633	50.024293	0.000751	4.816099	0.001504	2.403090	0.000000	0.000000
74.523452	17.322633	50.019568	0.000752	4.815644	0.001507	2.402863	0.000000	0.000000
74.543454	17.322552	50.028340	0.000749	4.816489	0.001501	2.403284	0.000000	0.000000
74.563456	17.322633	50.031691	0.000748	4.816811	0.001499	2.403445	0.000000	0.000000
74.583458	17.322633	50.020770	0.000752	4.815760	0.001506	2.402920	0.000000	0.000000
74.603460	17.322633	50.016420	0.000753	4.815341	0.001509	2.402711	0.000000	0.000000
74.623462	17.322633	50.024686	0.000751	4.816137	0.001504	2.403108	0.000000	0.000000
74.643464	17.322552	50.016710	0.000753	4.815369	0.001509	2.402725	0.000000	0.000000
74.663466	17.322633	50.023202	0.000751	4.815994	0.001505	2.403037	0.000000	0.000000
74.683468	17.322633	50.002980	0.000758	4.814047	0.001518	2.402066	0.000000	0.000000
74.703470	17.322633	50.015820	0.000753	4.815283	0.001509	2.402682	0.000000	0.000000
74.723472	17.322633	50.009588	0.000756	4.814683	0.001514	2.402383	0.000000	0.000000
74.743474	17.322552	50.022190	0.000751	4.815896	0.001505	2.402988	0.000000	0.000000
74.763476	17.322633	50.007423	0.000756	4.814475	0.001515	2.402279	0.000000	0.000000
74.783478	17.322633	50.021308	0.000752	4.815811	0.001506	2.402946	0.000000	0.000000
74.803480	17.322633	50.000638	0.000759	4.813821	0.001520	2.401953	0.000000	0.000000
74.823482	17.322633	50.017832	0.000753	4.815477	0.001508	2.402779	0.000000	0.000000
74.843484	17.322633	50.015311	0.000754	4.815234	0.001510	2.402658	0.000000	0.000000
74.863486	17.322633	50.020452	0.000752	4.815729	0.001506	2.402905	0.000000	0.000000
74.883488	17.322633	50.009101	0.000756	4.814636	0.001514	2.402360	0.000000	0.000000
74.903490	17.322633	49.994603	0.000761	4.813241	0.001524	2.401663	0.000000	0.000000
74.923492	17.322633	50.003472	0.000758	4.814094	0.001518	2.402089	0.000000	0.000000
74.943494	17.322552	50.003154	0.000758	4.814064	0.001518	2.402074	0.000000	0.000000
74.963496	17.322633	50.023501	0.000751	4.816023	0.001504	2.403051	0.000000	0.000000
74.983498	17.322633	50.006481	0.000757	4.814384	0.001516	2.402234	0.000000	0.000000
75.003500	17.322633	50.005217	0.000757	4.814262	0.001517	2.402173	0.000000	0.000000
75.023502	17.322633	50.013634	0.000754	4.815073	0.001511	2.402577	0.000000	0.000000
75.043504	17.322633	49.996358	0.000760	4.813409	0.001523	2.401748	0.000000	0.000000
75.063506	17.322633	49.998591	0.000759	4.813624	0.001521	2.401855	0.000000	0.000000
75.083508	17.322633	50.005336	0.000757	4.814274	0.001517	2.402179	0.000000	0.000000
75.103510	17.322633	50.003432	0.000758	4.814091	0.001518	2.402087	0.000000	0.000000
75.123512	17.322633	50.000142	0.000759	4.813774	0.001520	2.401929	0.000000	0.000000
75.143514	17.322633	50.013123	0.000754	4.815024	0.001511	2.402553	0.000000	0.000000
75.163516	17.322633	50.010359	0.000755	4.814757	0.001513	2.402420	0.000000	0.000000
75.183518	17.322633	50.013286	0.000754	4.815039	0.001511	2.402561	0.000000	0.000000
75.203520	17.322633	49.992385	0.000761	4.813027	0.001525	2.401557	0.000000	0.000000
75.223522	17.322633	50.002946	0.000758	4.814044	0.001518	2.402064	0.000000	0.000000
75.243524	17.322633	49.996076	0.000760	4.813382	0.001523	2.401734	0.000000	0.000000
75.263526	17.322552	49.999076	0.000759	4.813671	0.001521	2.401878	0.000000	0.000000
75.283528	17.322633	49.994318	0.000761	4.813213	0.001524	2.401650	0.000000	0.000000
75.303530	17.322633	49.997375	0.000760	4.813507	0.001522	2.401796	0.000000	0.000000
75.323532	17.322633	49.996163	0.000760	4.813391	0.001523	2.401738	0.000000	0.000000
75.343534	17.322633	50.013183	0.000754	4.815029	0.001511	2.402556	0.000000	0.000000
75.363536	17.322633	50.012634	0.000755	4.814976	0.001512	2.402529	0.000000	0.000000
75.383538	17.322552	50.006119	0.000757	4.814349	0.001516	2.402216	0.000000	0.000000
75.403540	17.322633	50.010153	0.000755	4.814738	0.001513	2.402410	0.000000	0.000000
75.423542	17.322633	49.998804	0.000759	4.813645	0.001521	2.401865	0.000000	0.000000
75.443544	17.322633	50.011365	0.000755	4.814854	0.001512	2.402468	0.000000	0.000000
75.463546	17.322552	50.019541	0.000752	4.815641	0.001507	2.402861	0.000000	0.000000
75.483548	17.322633	50.013251	0.000754	4.815036	0.001511	2.402559	0.000000	0.000000
75.503550	17.322633	50.025167	0.000750	4.816183	0.001503	2.403131	0.000000	0.000000
75.523552	17.322633	50.013191	0.000754	4.815030	0.001511	2.402556	0.000000	0.000000
75.543554	17.322633	50.013826	0.000754	4.815091	0.001511	2.402587	0.000000	0.000000
75.563556	17.322713	50.002907	0.000758	4.814040	0.001518	2.402062	0.000000	0.000000
75.583558	17.322633	50.014253	0.000754	4.815132	0.001511	2.402607	0.000000	0.000000
75.603560	17.322633	50.013806	0.000754	4.815089	0.001511	2.402586	0.000000	0.000000
75.623562	17.322633	50.008774	0.000756	4.814605	0.001514	2.402344	0.000000	0.000000
75.643564	17.322633	50.014726	0.000754	4.815178	0.001510	2.402630	0.000000	0.000000
75.663566	17.322633	50.028941	0.000749	4.816546	0.001501	2.403313	0.000000	0.000000
75.683568	17.322633	50.005153	0.000757	4.814256	0.001517	2.402170	0.000000	0.000000
75.703570	17.322633	50.009194	0.000756	4.814645	0.001514	2.402364	0.000000	0.000000
75.723572	17.322552	50.008182	0.000756	4.814548	0.001514	2.402316	0.000000	0.000000
75.743574	17.322552	50.011994	0.000755	4.814915	0.001512	2.402499	0.000000	0.000000
75.763576	17.322633	50.013101	0.000754	4.815021	0.001511	2.402552	0.000000	0.000000
75.783578	17.322633	50.013964	0.000754	4.815104	0.001511	2.402593	0.000000	0.000000
75.803580	17.322633	50.012540	0.000755	4.814967	0.001512	2.402525	0.000000	0.000000
75.823582	17.322633	50.026924	0.000750	4.816352	0.001502	2.403216	0.000000	0.000000
75.843584	17.322633	50.010012	0.000755	4.814724	0.001513	2.402403	0.000000	0.000000
75.863586	17.322633	50.018913	0.000752	4.815581	0.001507	2.402831	0.000000	0.000000
75.883588	17.322633	50.015796	0.000753	4.815281	0.001510	2.402681	0.000000	0.000000
75.903590	17.322633	50.028507	0.000749	4.816505	0.001501	2.403292	0.000000	0.000000
75.923592	17.322633	50.011417	0.000755	4.814859	0.001512	2.402471	0.000000	0.000000
75.943594	17.322633	50.017004	0.000753	4.815397	0.001509	2.402739	0.000000	0.000000
75.963596	17.322633	50.008822	0.000756	4.814609	0.001514	2.402346	0.000000	0.000000
75.983598	17.322633	50.008221	0.000756	4.814552	0.001515	2.402317	0.000000	0.000000
76.003600	17.322633	50.008440	0.000756	4.814573	0.001514	2.402328	0.000000	0.000000
76.023602	17.322633	50.010612	0.000755	4.814782	0.001513	2.402432	0.000000	0.000000
76.043604	17.322633	50.009765	0.000756	4.814700	0.001514	2.402392	0.000000	0.000000
76.063606	17.322633	50.012374	0.000755	4.814951	0.001512	2.402517	0.000000	0.000000
76.083608	17.322633	49.995369	0.000760	4.813314	0.001523	2.401700	0.000000	0.000000
76.103610	17.322633	50.012376	0.000755	4.814952	0.001512	2.402517	0.000000	0.000000
76.123612	17.322633	50.003471	0.000758	4.814094	0.001518	2.402089	0.000000	0.000000
76.143614	17.322633	50.005309	0.000757	4.814271	0.001517	2.402178	0.000000	0.000000
76.163616	17.322633	50.002688	0.000758	4.814019	0.001518	2.402052	0.000000	0.000000
76.183618	17.322552	50.001317	0.000758	4.813887	0.001519	2.401986	0.000000	0.000000
76.203620	17.322633	50.005547	0.000757	4.814294	0.001516	2.402189	0.000000	0.000000
76.223622	17.322633	50.017565	0.000753	4.815451	0.001508	2.402766	0.000000	0.000000
76.243624	17.322633	50.017385	0.000753	4.815434	0.001508	2.402758	0.000000	0.000000
76.263626	17.322633	50.018066	0.000753	4.815499	0.001508	2.402790	0.000000	0.000000
76.283628	17.322713	50.019141	0.000752	4.815603	0.001507	2.402842	0.000000	0.000000
76.303630	17.322633	49.999497	0.000759	4.813712	0.001520	2.401898	0.000000	0.000000
76.323632	17.322633	50.002358	0.000758	4.813987	0.001519	2.402036	0.000000	0.000000
76.343634	17.322633	49.997616	0.000760	4.813531	0.001522	2.401808	0.000000	0.000000
76.363636	17.322633	50.004142	0.000757	4.814159	0.001517	2.402122	0.000000	0.000000
76.383638	17.322633	50.011610	0.000755	4.814878	0.001512	2.402480	0.000000	0.000000
76.403640	17.322633	50.010548	0.000755	4.814776	0.001513	2.402429	0.000000	0.000000
76.423642	17.322633	50.010753	0.000755	4.814795	0.001513	2.402439	0.000000	0.000000
76.443644	17.322633	50.006386	0.000757	4.814375	0.001516	2.402229	0.000000	0.000000
76.463646	17.322633	50.014418	0.000754	4.815148	0.001510	2.402615	0.000000	0.000000
76.483648	17.322633	49.997993	0.000759	4.813567	0.001521	2.401826	0.000000	0.000000
76.503650	17.322552	50.009479	0.000756	4.814673	0.001514	2.402378	0.000000	0.000000
76.523652	17.322633	50.006697	0.000757	4.814405	0.001516	2.402244	0.000000	0.000000
76.543654	17.322633	50.010316	0.000755	4.814753	0.001513	2.402418	0.000000	0.000000
76.563656	17.322633	49.998533	0.000759	4.813619	0.001521	2.401852	0.000000	0.000000
76.583658	17.322633	50.015163	0.000754	4.815220	0.001510	2.402651	0.000000	0.000000
76.603660	17.322633	50.001192	0.000758	4.813875	0.001519	2.401980	0.000000	0.000000
76.623662	17.322633	50.009811	0.000755	4.814705	0.001514	2.402394	0.000000	0.000000
76.643664	17.322633	49.998593	0.000759	4.813625	0.001521	2.401855	0.000000	0.000000
76.663666	17.322633	49.984750	0.000764	4.812292	0.001530	2.401190	0.000000	0.000000
76.683668	17.322633	50.001975	0.000758	4.813950	0.001519	2.402017	0.000000	0.000000
76.703670	17.322633	50.016453	0.000753	4.815344	0.001509	2.402713	0.000000	0.000000
76.723672	17.322633	50.010331	0.000755	4.814755	0.001513	2.402419	0.000000	0.000000
76.743674	17.322633	50.007046	0.000756	4.814438	0.001515	2.402261	0.000000	0.000000
76.763676	17.322633	49.991374	0.000762	4.812930	0.001526	2.401508	0.000000	0.000000
76.783678	17.322633	50.000635	0.000759	4.813821	0.001520	2.401953	0.000000	0.000000
76.803680	17.322633	50.007646	0.000756	4.814496	0.001515	2.402290	0.000000	0.000000
76.823682	17.322633	50.009353	0.000756	4.814661	0.001514	2.402372	0.000000	0.000000
76.843684	17.322633	50.003457	0.000758	4.814093	0.001518	2.402089	0.000000	0.000000
76.863686	17.322633	50.014806	0.000754	4.815186	0.001510	2.402634	0.000000	0.000000
76.883688	17.322633	49.995973	0.000760	4.813372	0.001523	2.401729	0.000000	0.000000
76.903690	17.322633	50.004359	0.000757	4.814180	0.001517	2.402132	0.000000	0.000000
76.923692	17.322633	50.017086	0.000753	4.815405	0.001509	2.402743	0.000000	0.000000
76.943694	17.322633	50.005792	0.000757	4.814318	0.001516	2.402201	0.000000	0.000000
76.963696	17.322552	50.009000	0.000756	4.814627	0.001514	2.402355	0.000000	0.000000
76.983698	17.322633	50.010497	0.000755	4.814771	0.001513	2.402427	0.000000	0.000000
77.003700	17.322633	50.008990	0.000756	4.814626	0.001514	2.402354	0.000000	0.000000
77.023702	17.322633	50.007393	0.000756	4.814472	0.001515	2.402278	0.000000	0.000000
77.043704	17.322633	49.996400	0.000760	4.813414	0.001523	2.401750	0.000000	0.000000
77.063706	17.322633	50.003730	0.000758	4.814119	0.001518	2.402102	0.000000	0.000000
77.083708	17.322633	49.998768	0.000759	4.813641	0.001521	2.401863	0.000000	0.000000
77.103710	17.322633	50.003875	0.000757	4.814133	0.001518	2.402109	0.000000	0.000000
77.123712	17.322633	50.005871	0.000757	4.814325	0.001516	2.402205	0.000000	0.000000
77.143714	17.322633	50.020544	0.000752	4.815738	0.001506	2.402909	0.000000	0.000000
77.163716	17.322633	50.008311	0.000756	4.814560	0.001515	2.402322	0.000000	0.000000
77.183718	17.322633	50.005258	0.000757	4.814266	0.001517	2.402175	0.000000	0.000000
77.203720	17.322552	50.001347	0.000758	4.813890	0.001519	2.401987	0.000000	0.000000
77.223722	17.322633	50.015146	0.000754	4.815218	0.001510	2.402650	0.000000	0.000000
77.243724	17.322633	50.010822	0.000755	4.814802	0.001513	2.402442	0.000000	0.000000
77.263726	17.322633	50.018863	0.000752	4.815576	0.001507	2.402829	0.000000	0.000000
77.283728	17.322633	50.008951	0.000756	4.814622	0.001514	2.402353	0.000000	0.000000
77.303730	17.322552	50.008974	0.000756	4.814624	0.001514	2.402354	0.000000	0.000000
77.323732	17.322633	50.003877	0.000757	4.814133	0.001518	2.402109	0.000000	0.000000
77.343734	17.322633	50.009700	0.000756	4.814694	0.001514	2.402388	0.000000	0.000000
77.363736	17.322633	50.007704	0.000756	4.814502	0.001515	2.402293	0.000000	0.000000
77.383738	17.322633	50.016464	0.000753	4.815345	0.001509	2.402713	0.000000	0.000000
77.403740	17.322552	50.007307	0.000756	4.814464	0.001515	2.402274	0.000000	0.000000
77.423742	17.322633	50.004691	0.000757	4.814212	0.001517	2.402148	0.000000	0.000000
77.443744	17.322633	50.007950	0.000756	4.814525	0.001515	2.402304	0.000000	0.000000
77.463746	17.322633	49.999482	0.000759	4.813710	0.001520	2.401898	0.000000	0.000000
77.483748	17.322633	50.007115	0.000756	4.814445	0.001515	2.402264	0.000000	0.000000
77.503750	17.322633	50.009753	0.000756	4.814699	0.001514	2.402391	0.000000	0.000000
77.523752	17.322552	50.003521	0.000758	4.814099	0.001518	2.402092	0.000000	0.000000
77.543754	17.322633	50.008163	0.000756	4.814546	0.001515	2.402315	0.000000	0.000000
77.563756	17.322633	50.007431	0.000756	4.814476	0.001515	2.402279	0.000000	0.000000
77.583758	17.322633	50.005155	0.000757	4.814256	0.001517	2.402170	0.000000	0.000000
77.603760	17.322633	50.012720	0.000755	4.814985	0.001512	2.402534	0.000000	0.000000
77.623762	17.322552	50.003578	0.000758	4.814105	0.001518	2.402094	0.000000	0.000000
77.643764	17.322633	50.012477	0.000755	4.814961	0.001512	2.402522	0.000000	0.000000
77.663766	17.322633	50.004895	0.000757	4.814231	0.001517	2.402158	0.000000	0.000000
77.683768	17.322633	50.001156	0.000758	4.813871	0.001519	2.401978	0.000000	0.000000
77.703770	17.322633	50.020604	0.000752	4.815744	0.001506	2.402912	0.000000	0.000000
77.723772	17.322633	50.017672	0.000753	4.815461	0.001508	2.402771	0.000000	0.000000
77.743774	17.322633	50.008463	0.000756	4.814575	0.001514	2.402329	0.000000	0.000000
77.763776	17.322633	50.007788	0.000756	4.814510	0.001515	2.402297	0.000000	0.000000
77.783778	17.322633	50.007085	0.000756	4.814442	0.001515	2.402263	0.000000	0.000000
77.803780	17.322633	50.015995	0.000753	4.815300	0.001509	2.402691	0.000000	0.000000
77.823782	17.322552	50.015354	0.000754	4.815238	0.001510	2.402660	0.000000	0.000000
77.842783	17.322633	50.009468	0.000756	4.814672	0.001514	2.402377	0.000000	0.000000
77.862786	17.322633	50.002531	0.000758	4.814004	0.001518	2.402044	0.000000	0.000000
77.882788	17.322633	50.013973	0.000754	4.815105	0.001511	2.402594	0.000000	0.000000
77.902790	17.322633	50.010403	0.000755	4.814762	0.001513	2.402422	0.000000	0.000000
77.922791	17.322633	49.994987	0.000760	4.813277	0.001523	2.401682	0.000000	0.000000
77.942794	17.322633	49.995306	0.000760	4.813308	0.001523	2.401697	0.000000	0.000000
77.962796	17.322633	49.999468	0.000759	4.813709	0.001520	2.401897	0.000000	0.000000
77.982798	17.322633	49.993949	0.000761	4.813178	0.001524	2.401632	0.000000	0.000000
78.002800	17.322633	50.006133	0.000757	4.814351	0.001516	2.402217	0.000000	0.000000
78.022802	17.322633	50.012873	0.000754	4.814999	0.001511	2.402541	0.000000	0.000000
78.042804	17.322633	50.002893	0.000758	4.814039	0.001518	2.402061	0.000000	0.000000
78.062806	17.322633	50.014041	0.000754	4.815112	0.001511	2.402597	0.000000	0.000000
78.082808	17.322633	50.003570	0.000758	4.814104	0.001518	2.402094	0.000000	0.000000
78.102810	17.322633	50.015241	0.000754	4.815227	0.001510	2.402655	0.000000	0.000000
78.122812	17.322552	50.008321	0.000756	4.814561	0.001514	2.402322	0.000000	0.000000
78.142814	17.322633	50.021627	0.000752	4.815842	0.001506	2.402961	0.000000	0.000000
78.162816	17.322633	50.004355	0.000757	4.814179	0.001517	2.402132	0.000000	0.000000
78.182817	17.322633	50.010947	0.000755	4.814814	0.001513	2.402448	0.000000	0.000000
78.202820	17.322633	50.006327	0.000757	4.814369	0.001516	2.402226	0.000000	0.000000
78.222822	17.322633	50.007200	0.000756	4.814453	0.001515	2.402268	0.000000	0.000000
78.242824	17.322633	50.020660	0.000752	4.815749	0.001506	2.402915	0.000000	0.000000
78.262825	17.322633	50.019190	0.000752	4.815608	0.001507	2.402844	0.000000	0.000000
78.282828	17.322633	50.004429	0.000757	4.814186	0.001517	2.402135	0.000000	0.000000
78.302830	17.322633	50.000952	0.000758	4.813852	0.001519	2.401968	0.000000	0.000000
78.322832	17.322633	50.010559	0.000755	4.814777	0.001513	2.402430	0.000000	0.000000
78.342834	17.322633	50.013170	0.000754	4.815028	0.001511	2.402555	0.000000	0.000000
78.362836	17.322633	50.025801	0.000750	4.816244	0.001503	2.403162	0.000000	0.000000
78.382838	17.322633	50.019741	0.000752	4.815661	0.001507	2.402871	0.000000	0.000000
78.402840	17.322633	50.018428	0.000753	4.815534	0.001508	2.402808	0.000000	0.000000
78.422842	17.322633	50.004132	0.000757	4.814158	0.001517	2.402121	0.000000	0.000000
78.442843	17.322633	50.007036	0.000756	4.814437	0.001515	2.402261	0.000000	0.000000
78.462846	17.322633	50.008770	0.000756	4.814604	0.001514	2.402344	0.000000	0.000000
78.482848	17.322633	50.000897	0.000758	4.813846	0.001520	2.401966	0.000000	0.000000
78.502850	17.322633	50.003300	0.000758	4.814078	0.001518	2.402081	0.000000	0.000000
78.522851	17.322633	49.995766	0.000760	4.813353	0.001523	2.401719	0.000000	0.000000
78.542854	17.322633	49.993158	0.000761	4.813101	0.001525	2.401594	0.000000	0.000000
78.562856	17.322633	50.014626	0.000754	4.815168	0.001510	2.402625	0.000000	0.000000
78.582858	17.322633	50.002613	0.000758	4.814012	0.001518	2.402048	0.000000	0.000000
78.602859	17.322633	49.995796	0.000760	4.813355	0.001523	2.401721	0.000000	0.000000
78.622862	17.322633	50.014556	0.000754	4.815161	0.001510	2.402622	0.000000	0.000000
78.642864	17.322633	50.006549	0.000757	4.814391	0.001516	2.402237	0.000000	0.000000
78.662866	17.322633	50.005433	0.000757	4.814283	0.001516	2.402184	0.000000	0.000000
78.682868	17.322633	50.004779	0.000757	4.814220	0.001517	2.402152	0.000000	0.000000
78.702870	17.322633	50.008543	0.000756	4.814583	0.001514	2.402333	0.000000	0.000000
78.722872	17.322633	49.997301	0.000760	4.813500	0.001522	2.401793	0.000000	0.000000
78.742874	17.322633	50.001441	0.000758	4.813899	0.001519	2.401992	0.000000	0.000000
78.762876	17.322633	49.989390	0.000762	4.812739	0.001527	2.401413	0.000000	0.000000
78.782877	17.322633	50.001113	0.000758	4.813867	0.001519	2.401976	0.000000	0.000000
78.802880	17.322633	50.000750	0.000759	4.813832	0.001520	2.401959	0.000000	0.000000
78.822882	17.322633	50.002812	0.000758	4.814031	0.001518	2.402058	0.000000	0.000000
78.842884	17.322633	49.996861	0.000760	4.813458	0.001522	2.401772	0.000000	0.000000
78.862885	17.322633	50.008289	0.000756	4.814558	0.001515	2.402321	0.000000	0.000000
78.882888	17.322633	49.994130	0.000761	4.813195	0.001524	2.401641	0.000000	0.000000
78.902890	17.322633	49.998529	0.000759	4.813618	0.001521	2.401852	0.000000	0.000000
78.922892	17.322552	49.987466	0.000763	4.812553	0.001528	2.401320	0.000000	0.000000
78.942894	17.322633	50.005781	0.000757	4.814317	0.001516	2.402200	0.000000	0.000000
78.962896	17.322633	49.991955	0.000761	4.812986	0.001526	2.401536	0.000000	0.000000
78.982898	17.322633	49.990000	0.000762	4.812797	0.001527	2.401442	0.000000	0.000000
79.002900	17.322633	49.987420	0.000763	4.812549	0.001529	2.401318	0.000000	0.000000
79.022902	17.322633	49.987391	0.000763	4.812546	0.001529	2.401317	0.000000	0.000000
79.042904	17.322633	49.984642	0.000764	4.812282	0.001530	2.401185	0.000000	0.000000
79.062906	17.322633	50.001094	0.000758	4.813865	0.001519	2.401975	0.000000	0.000000
79.082908	17.322633	49.982415	0.000765	4.812067	0.001532	2.401078	0.000000	0.000000
79.102910	17.322633	50.003035	0.000758	4.814052	0.001518	2.402068	0.000000	0.000000
79.122911	17.322633	49.991457	0.000762	4.812938	0.001526	2.401512	0.000000	0.000000
79.142914	17.322552	49.982359	0.000765	4.812062	0.001532	2.401075	0.000000	0.000000
79.162916	17.322633	49.988912	0.000763	4.812693	0.001528	2.401390	0.000000	0.000000
79.182918	17.322633	49.987530	0.000763	4.812560	0.001529	2.401323	0.000000	0.000000
79.202919	17.322633	49.989090	0.000762	4.812710	0.001527	2.401398	0.000000	0.000000
79.222922	17.322633	49.999399	0.000759	4.813702	0.001521	2.401894	0.000000	0.000000
79.242924	17.322552	49.982459	0.000765	4.812071	0.001532	2.401080	0.000000	0.000000
79.262926	17.322633	49.994577	0.000761	4.813238	0.001524	2.401662	0.000000	0.000000
79.282928	17.322633	49.988648	0.000763	4.812667	0.001528	2.401377	0.000000	0.000000
79.302930	17.322633	49.996298	0.000760	4.813404	0.001523	2.401745	0.000000	0.000000
79.322932	17.322633	49.996556	0.000760	4.813429	0.001522	2.401757	0.000000	0.000000
79.342934	17.322633	49.998209	0.000759	4.813588	0.001521	2.401836	0.000000	0.000000
79.362936	17.322633	49.987960	0.000763	4.812601	0.001528	2.401344	0.000000	0.000000
79.382938	17.322633	50.000545	0.000759	4.813813	0.001520	2.401949	0.000000	0.000000
79.402940	17.322633	50.000028	0.000759	4.813763	0.001520	2.401924	0.000000	0.000000
79.422942	17.322633	49.994582	0.000761	4.813238	0.001524	2.401662	0.000000	0.000000
79.442944	17.322633	49.992861	0.000761	4.813073	0.001525	2.401580	0.000000	0.000000
79.462945	17.322633	49.985648	0.000764	4.812378	0.001530	2.401233	0.000000	0.000000
79.482948	17.322633	50.011733	0.000755	4.814890	0.001512	2.402486	0.000000	0.000000
79.502950	17.322552	50.000544	0.000759	4.813812	0.001520	2.401949	0.000000	0.000000
79.522952	17.322633	50.013755	0.000754	4.815084	0.001511	2.402583	0.000000	0.000000
79.542953	17.322633	49.988034	0.000763	4.812608	0.001528	2.401348	0.000000	0.000000
79.562956	17.322633	49.983963	0.000764	4.812216	0.001531	2.401152	0.000000	0.000000
79.582958	17.322633	50.001515	0.000758	4.813906	0.001519	2.401995	0.000000	0.000000
79.602960	17.322633	49.996459	0.000760	4.813419	0.001523	2.401752	0.000000	0.000000
79.622962	17.322633	49.992261	0.000761	4.813015	0.001525	2.401551	0.000000	0.000000
79.642964	17.322633	49.981353	0.000765	4.811965	0.001533	2.401027	0.000000	0.000000
79.662966	17.322633	49.994954	0.000760	4.813274	0.001524	2.401680	0.000000	0.000000
79.682968	17.322633	49.985733	0.000764	4.812387	0.001530	2.401237	0.000000	0.000000
79.702970	17.322633	49.995831	0.000760	4.813359	0.001523	2.401722	0.000000	0.000000
79.722971	17.322633	50.010275	0.000755	4.814749	0.001513	2.402416	0.000000	0.000000
79.742974	17.322633	49.998497	0.000759	4.813615	0.001521	2.401850	0.000000	0.000000
79.762976	17.322633	49.989141	0.000762	4.812715	0.001527	2.401401	0.000000	0.000000
79.782978	17.322633	49.992458	0.000761	4.813034	0.001525	2.401560	0.000000	0.000000
79.802979	17.322552	49.982826	0.000764	4.812107	0.001531	2.401098	0.000000	0.000000
79.822982	17.322633	49.993537	0.000761	4.813138	0.001524	2.401612	0.000000	0.000000
79.842984	17.322633	50.002796	0.000758	4.814029	0.001518	2.402057	0.000000	0.000000
79.862986	17.322633	50.000279	0.000759	4.813787	0.001520	2.401936	0.000000	0.000000
79.882987	17.322633	49.991845	0.000762	4.812975	0.001526	2.401531	0.000000	0.000000
79.902990	17.322633	50.004033	0.000757	4.814148	0.001517	2.402116	0.000000	0.000000
79.922992	17.322633	50.000291	0.000759	4.813788	0.001520	2.401937	0.000000	0.000000
79.942994	17.322633	50.007196	0.000756	4.814453	0.001515	2.402268	0.000000	0.000000
79.962996	17.322713	49.998645	0.000759	4.813630	0.001521	2.401857	0.000000	0.000000
79.982998	17.322633	49.998347	0.000759	4.813601	0.001521	2.401843	0.000000	0.000000
80.003000	17.322633	49.996516	0.000760	4.813425	0.001522	2.401755	0.000000	0.000000
80.023002	17.322633	50.009194	0.000756	4.814645	0.001514	2.402364	0.000000	0.000000
80.043004	17.322633	50.007567	0.000756	4.814489	0.001515	2.402286	0.000000	0.000000
80.063005	17.322633	49.995316	0.000760	4.813309	0.001523	2.401697	0.000000	0.000000
80.083008	17.322552	49.987458	0.000763	4.812553	0.001528	2.401320	0.000000	0.000000
80.103010	17.322633	50.003756	0.000758	4.814122	0.001518	2.402103	0.000000	0.000000
80.123012	17.322633	49.999711	0.000759	4.813732	0.001520	2.401909	0.000000	0.000000
80.143013	17.322633	49.988425	0.000763	4.812646	0.001528	2.401366	0.000000	0.000000
80.163016	17.322633	49.999672	0.000759	4.813729	0.001520	2.401907	0.000000	0.000000
80.183018	17.322633	49.990131	0.000762	4.812810	0.001527	2.401448	0.000000	0.000000
80.203020	17.322633	49.994697	0.000761	4.813250	0.001524	2.401668	0.000000	0.000000
80.223022	17.322552	49.984936	0.000764	4.812310	0.001530	2.401199	0.000000	0.000000
80.243024	17.322633	49.996745	0.000760	4.813447	0.001522	2.401766	0.000000	0.000000
80.263026	17.322633	49.990954	0.000762	4.812889	0.001526	2.401488	0.000000	0.000000
80.283028	17.322633	49.981513	0.000765	4.811980	0.001533	2.401034	0.000000	0.000000
80.303030	17.322633	49.999537	0.000759	4.813716	0.001520	2.401900	0.000000	0.000000
80.323032	17.322633	49.998115	0.000759	4.813579	0.001521	2.401832	0.000000	0.000000
80.343034	17.322633	49.999411	0.000759	4.813703	0.001521	2.401894	0.000000	0.000000
80.363036	17.322633	49.991884	0.000762	4.812979	0.001526	2.401533	0.000000	0.000000
80.383038	17.322633	49.995588	0.000760	4.813335	0.001523	2.401711	0.000000	0.000000
80.403039	17.322633	49.999107	0.000759	4.813674	0.001521	2.401880	0.000000	0.000000
80.423042	17.322633	49.993481	0.000761	4.813132	0.001525	2.401609	0.000000	0.000000
80.443044	17.322633	49.991122	0.000762	4.812905	0.001526	2.401496	0.000000	0.000000
80.463046	17.322633	49.994696	0.000761	4.813249	0.001524	2.401668	0.000000	0.000000
80.483047	17.322633	49.987716	0.000763	4.812577	0.001528	2.401332	0.000000	0.000000
80.503050	17.322633	50.000804	0.000759	4.813837	0.001520	2.401961	0.000000	0.000000
80.523052	17.322552	49.984181	0.000764	4.812237	0.001531	2.401163	0.000000	0.000000
80.543054	17.322552	49.996430	0.000760	4.813416	0.001522	2.401751	0.000000	0.000000
80.563056	17.322633	49.996122	0.000760	4.813387	0.001523	2.401736	0.000000	0.000000
80.583058	17.322633	49.999603	0.000759	4.813722	0.001520	2.401903	0.000000	0.000000
80.603060	17.322633	49.983306	0.000764	4.812153	0.001531	2.401121	0.000000	0.000000
80.623062	17.322633	49.990099	0.000762	4.812807	0.001527	2.401447	0.000000	0.000000
80.643064	17.322552	49.979496	0.000766	4.811786	0.001534	2.400938	0.000000	0.000000
80.663065	17.322633	49.988326	0.000763	4.812636	0.001528	2.401362	0.000000	0.000000
80.683068	17.322633	49.985789	0.000764	4.812392	0.001530	2.401240	0.000000	0.000000
80.703070	17.322633	50.000458	0.000759	4.813804	0.001520	2.401945	0.000000	0.000000
80.723072	17.322552	50.004989	0.000757	4.814240	0.001517	2.402162	0.000000	0.000000
80.743073	17.322633	50.008193	0.000756	4.814549	0.001515	2.402316	0.000000	0.000000
80.763076	17.322633	50.002813	0.000758	4.814031	0.001518	2.402058	0.000000	0.000000
80.783078	17.322633	50.001494	0.000758	4.813904	0.001519	2.401994	0.000000	0.000000
80.803080	17.322633	49.987807	0.000763	4.812586	0.001528	2.401337	0.000000	0.000000
80.823081	17.322552	50.002226	0.000758	4.813974	0.001518	2.402029	0.000000	0.000000
80.843084	17.322633	49.998304	0.000759	4.813597	0.001521	2.401841	0.000000	0.000000
80.863086	17.322633	49.992324	0.000761	4.813021	0.001525	2.401554	0.000000	0.000000
80.883088	17.322633	49.988334	0.000763	4.812637	0.001528	2.401362	0.000000	0.000000
80.903090	17.322633	49.989687	0.000762	4.812767	0.001527	2.401427	0.000000	0.000000
80.923092	17.322633	49.986900	0.000763	4.812499	0.001529	2.401293	0.000000	0.000000
80.943094	17.322633	49.986835	0.000763	4.812493	0.001529	2.401290	0.000000	0.000000
80.963096	17.322633	49.984465	0.000764	4.812264	0.001531	2.401176	0.000000	0.000000
80.983098	17.322633	49.997643	0.000760	4.813533	0.001522	2.401809	0.000000	0.000000
81.003099	17.322633	49.994684	0.000761	4.813248	0.001524	2.401667	0.000000	0.000000
81.023102	17.322633	49.990358	0.000762	4.812832	0.001527	2.401459	0.000000	0.000000
81.043104	17.322552	49.985623	0.000764	4.812376	0.001530	2.401232	0.000000	0.000000
81.063106	17.322633	49.992802	0.000761	4.813067	0.001525	2.401577	0.000000	0.000000
81.083107	17.322633	49.968135	0.000769	4.810692	0.001542	2.400392	0.000000	0.000000
81.103110	17.322633	49.978535	0.000766	4.811694	0.001535	2.400891	0.000000	0.000000
81.123112	17.322552	49.985426	0.000764	4.812357	0.001530	2.401222	0.000000	0.000000
81.143114	17.322552	49.994285	0.000761	4.813210	0.001524	2.401648	0.000000	0.000000
81.163116	17.322633	49.986271	0.000763	4.812438	0.001529	2.401263	0.000000	0.000000
81.183118	17.322633	49.993646	0.000761	4.813148	0.001524	2.401617	0.000000	0.000000
81.203120	17.322633	49.989606	0.000762	4.812759	0.001527	2.401423	0.000000	0.000000
81.223122	17.322633	49.991477	0.000762	4.812940	0.001526	2.401513	0.000000	0.000000
81.243124	17.322633	49.993729	0.000761	4.813156	0.001524	2.401621	0.000000	0.000000
81.263126	17.322633	49.993831	0.000761	4.813166	0.001524	2.401626	0.000000	0.000000
81.283128	17.322633	49.980822	0.000765	4.811914	0.001533	2.401001	0.000000	0.000000
81.303130	17.322633	49.984061	0.000764	4.812226	0.001531	2.401157	0.000000	0.000000
81.323132	17.322633	49.985359	0.000764	4.812351	0.001530	2.401219	0.000000	0.000000
81.343133	17.322633	49.984710	0.000764	4.812288	0.001530	2.401188	0.000000	0.000000
81.363136	17.322633	49.983214	0.000764	4.812144	0.001531	2.401116	0.000000	0.000000
81.383138	17.322633	49.979775	0.000766	4.811813	0.001534	2.400951	0.000000	0.000000
81.403140	17.322633	49.987307	0.000763	4.812538	0.001529	2.401313	0.000000	0.000000
81.423141	17.322633	49.982799	0.000765	4.812104	0.001532	2.401096	0.000000	0.000000
81.443144	17.322633	49.981245	0.000765	4.811954	0.001533	2.401022	0.000000	0.000000
81.463146	17.322633	49.985961	0.000763	4.812408	0.001530	2.401248	0.000000	0.000000
81.483148	17.322633	49.980148	0.000765	4.811849	0.001533	2.400969	0.000000	0.000000
81.503150	17.322633	49.980850	0.000765	4.811916	0.001533	2.401003	0.000000	0.000000
81.523152	17.322633	49.976177	0.000767	4.811467	0.001536	2.400778	0.000000	0.000000
81.543154	17.322633	49.973653	0.000768	4.811224	0.001538	2.400657	0.000000	0.000000
81.563156	17.322633	49.991737	0.000762	4.812965	0.001526	2.401526	0.000000	0.000000
81.583158	17.322633	49.983911	0.000764	4.812211	0.001531	2.401150	0.000000	0.000000
81.603160	17.322552	49.989850	0.000762	4.812783	0.001527	2.401435	0.000000	0.000000
81.623162	17.322633	49.985479	0.000764	4.812362	0.001530	2.401225	0.000000	0.000000
81.643164	17.322633	49.971754	0.000768	4.811041	0.001539	2.400566	0.000000	0.000000
81.663166	17.322633	49.982606	0.000765	4.812085	0.001532	2.401087	0.000000	0.000000
81.683167	17.322633	49.987264	0.000763	4.812534	0.001529	2.401311	0.000000	0.000000
81.703170	17.322633	49.973528	0.000768	4.811212	0.001538	2.400651	0.000000	0.000000
81.723172	17.322633	49.986966	0.000763	4.812505	0.001529	2.401296	0.000000	0.000000
81.743174	17.322633	49.992164	0.000761	4.813006	0.001525	2.401546	0.000000	0.000000
81.763175	17.322633	49.995437	0.000760	4.813321	0.001523	2.401703	0.000000	0.000000
81.783178	17.322633	49.986299	0.000763	4.812441	0.001529	2.401264	0.000000	0.000000
81.803180	17.322633	50.001510	0.000758	4.813905	0.001519	2.401995	0.000000	0.000000
81.823182	17.322633	49.988320	0.000763	4.812636	0.001528	2.401361	0.000000	0.000000
81.843184	17.322633	49.990683	0.000762	4.812863	0.001526	2.401475	0.000000	0.000000
81.863186	17.322633	49.979398	0.000766	4.811777	0.001534	2.400933	0.000000	0.000000
81.883188	17.322633	49.990528	0.000762	4.812848	0.001526	2.401467	0.000000	0.000000
81.903190	17.322633	49.983548	0.000764	4.812176	0.001531	2.401132	0.000000	0.000000
81.923192	17.322633	49.980782	0.000765	4.811910	0.001533	2.400999	0.000000	0.000000
81.943193	17.322633	49.979504	0.000766	4.811787	0.001534	2.400938	0.000000	0.000000
81.963196	17.322552	49.979877	0.000765	4.811823	0.001533	2.400956	0.000000	0.000000
81.983198	17.322633	49.973825	0.000768	4.811240	0.001538	2.400665	0.000000	0.000000
82.003200	17.322633	49.983331	0.000764	4.812155	0.001531	2.401122	0.000000	0.000000
82.023201	17.322633	49.987550	0.000763	4.812561	0.001528	2.401324	0.000000	0.000000
82.043204	17.322633	49.977151	0.000766	4.811560	0.001535	2.400825	0.000000	0.000000
82.063206	17.322633	49.989368	0.000762	4.812737	0.001527	2.401412	0.000000	0.000000
82.083208	17.322552	49.990720	0.000762	4.812867	0.001526	2.401477	0.000000	0.000000
82.103209	17.322633	49.998095	0.000759	4.813577	0.001521	2.401831	0.000000	0.000000
82.123212	17.322633	49.981040	0.000765	4.811935	0.001533	2.401012	0.000000	0.000000
82.143214	17.322633	49.969483	0.000769	4.810822	0.001541	2.400457	0.000000	0.000000
82.163216	17.322633	49.978857	0.000766	4.811725	0.001534	2.400907	0.000000	0.000000
82.183218	17.322552	49.984937	0.000764	4.812310	0.001530	2.401199	0.000000	0.000000
82.203220	17.322633	49.987259	0.000763	4.812533	0.001529	2.401310	0.000000	0.000000
82.223222	17.322633	49.995188	0.000760	4.813297	0.001523	2.401691	0.000000	0.000000
82.243224	17.322633	49.993928	0.000761	4.813175	0.001524	2.401631	0.000000	0.000000
82.263226	17.322633	49.991725	0.000762	4.812963	0.001526	2.401525	0.000000	0.000000
82.283227	17.322552	49.988594	0.000763	4.812662	0.001528	2.401375	0.000000	0.000000
82.303230	17.322633	49.982267	0.000765	4.812053	0.001532	2.401071	0.000000	0.000000
82.323232	17.322633	49.991501	0.000762	4.812942	0.001526	2.401514	0.000000	0.000000
82.343234	17.322633	49.985917	0.000764	4.812404	0.001530	2.401246	0.000000	0.000000
82.363235	17.322633	49.995940	0.000760	4.813369	0.001523	2.401727	0.000000	0.000000
82.383238	17.322633	49.985116	0.000764	4.812327	0.001530	2.401208	0.000000	0.000000
82.403240	17.322633	49.994298	0.000761	4.813211	0.001524	2.401649	0.000000	0.000000
82.423242	17.322633	49.987697	0.000763	4.812576	0.001528	2.401331	0.000000	0.000000
82.443244	17.322633	49.990777	0.000762	4.812872	0.001526	2.401479	0.000000	0.000000
82.463246	17.322633	49.992657	0.000761	4.813053	0.001525	2.401570	0.000000	0.000000
82.483248	17.322633	49.979877	0.000766	4.811823	0.001534	2.400956	0.000000	0.000000
82.503250	17.322633	49.985771	0.000764	4.812390	0.001530	2.401239	0.000000	0.000000
82.523252	17.322633	49.973842	0.000768	4.811242	0.001538	2.400666	0.000000	0.000000
82.543254	17.322633	49.979136	0.000766	4.811751	0.001534	2.400920	0.000000	0.000000
82.563256	17.322633	49.985163	0.000764	4.812332	0.001530	2.401210	0.000000	0.000000
82.583258	17.322633	49.970192	0.000769	4.810890	0.001540	2.400491	0.000000	0.000000
82.603260	17.322552	49.967486	0.000770	4.810630	0.001542	2.400361	0.000000	0.000000
82.623261	17.322633	49.984896	0.000764	4.812306	0.001530	2.401197	0.000000	0.000000
82.643264	17.322633	49.975143	0.000767	4.811367	0.001537	2.400728	0.000000	0.000000
82.663266	17.322633	49.973559	0.000768	4.811214	0.001538	2.400652	0.000000	0.000000
82.683268	17.322633	49.987642	0.000763	4.812570	0.001528	2.401329	0.000000	0.000000
82.703269	17.322633	49.971974	0.000768	4.811062	0.001539	2.400576	0.000000	0.000000
82.723272	17.322633	49.991115	0.000762	4.812905	0.001526	2.401496	0.000000	0.000000
82.743274	17.322633	49.978132	0.000766	4.811655	0.001535	2.400872	0.000000	0.000000
82.763276	17.322633	49.987873	0.000763	4.812593	0.001528	2.401340	0.000000	0.000000
82.783278	17.322633	49.998508	0.000759	4.813616	0.001521	2.401851	0.000000	0.000000
82.803280	17.322633	49.989120	0.000762	4.812713	0.001527	2.401400	0.000000	0.000000
82.823282	17.322633	49.995782	0.000760	4.813354	0.001523	2.401720	0.000000	0.000000
82.843284	17.322633	49.994276	0.000761	4.813209	0.001524	2.401648	0.000000	0.000000
82.863286	17.322633	49.988892	0.000763	4.812691	0.001528	2.401389	0.000000	0.000000
82.883288	17.322633	49.975776	0.000767	4.811428	0.001536	2.400759	0.000000	0.000000
82.903290	17.322633	49.984989	0.000764	4.812315	0.001530	2.401201	0.000000	0.000000
82.923292	17.322633	49.983813	0.000764	4.812202	0.001531	2.401145	0.000000	0.000000
82.943294	17.322552	49.974388	0.000767	4.811294	0.001537	2.400692	0.000000	0.000000
82.963295	17.322633	49.992642	0.000761	4.813052	0.001525	2.401569	0.000000	0.000000
82.983298	17.322633	49.982544	0.000765	4.812080	0.001532	2.401084	0.000000	0.000000
83.003300	17.322633	49.992095	0.000761	4.812999	0.001525	2.401543	0.000000	0.000000
83.023302	17.322633	49.987848	0.000763	4.812590	0.001528	2.401339	0.000000	0.000000
83.043303	17.322633	49.976293	0.000767	4.811478	0.001536	2.400784	0.000000	0.000000
83.063306	17.322633	49.989469	0.000762	4.812746	0.001527	2.401417	0.000000	0.000000
83.083308	17.322633	49.977437	0.000766	4.811588	0.001535	2.400839	0.000000	0.000000
83.103310	17.322633	49.985237	0.000764	4.812339	0.001530	2.401213	0.000000	0.000000
83.123312	17.322552	49.976654	0.000767	4.811512	0.001536	2.400801	0.000000	0.000000
83.143314	17.322633	49.993688	0.000761	4.813152	0.001524	2.401619	0.000000	0.000000
83.163316	17.322633	49.988822	0.000763	4.812684	0.001528	2.401386	0.000000	0.000000
83.183318	17.322633	49.987331	0.000763	4.812540	0.001529	2.401314	0.000000	0.000000
83.203320	17.322633	49.986336	0.000763	4.812445	0.001529	2.401266	0.000000	0.000000
83.223321	17.322633	49.978127	0.000766	4.811654	0.001535	2.400872	0.000000	0.000000
83.243324	17.322633	49.988298	0.000763	4.812633	0.001528	2.401360	0.000000	0.000000
83.263326	17.322633	49.995953	0.000760	4.813370	0.001523	2.401728	0.000000	0.000000
83.283328	17.322633	49.980752	0.000765	4.811907	0.001533	2.400998	0.000000	0.000000
83.303329	17.322633	49.996292	0.000760	4.813403	0.001523	2.401744	0.000000	0.000000
83.323332	17.322633	49.997055	0.000760	4.813477	0.001522	2.401781	0.000000	0.000000
83.343334	17.322552	49.984957	0.000764	4.812312	0.001530	2.401200	0.000000	0.000000
83.363336	17.322633	49.978934	0.000766	4.811732	0.001534	2.400911	0.000000	0.000000
83.383337	17.322633	49.997133	0.000760	4.813484	0.001522	2.401785	0.000000	0.000000
83.403340	17.322633	49.983264	0.000764	4.812149	0.001531	2.401119	0.000000	0.000000
83.423342	17.322633	49.984682	0.000764	4.812285	0.001530	2.401187	0.000000	0.000000
83.443344	17.322633	49.994477	0.000761	4.813228	0.001524	2.401657	0.000000	0.000000
83.463346	17.322633	49.984315	0.000764	4.812250	0.001531	2.401169	0.000000	0.000000
83.483348	17.322633	49.978353	0.000766	4.811676	0.001535	2.400883	0.000000	0.000000
83.503350	17.322633	49.985369	0.000764	4.812351	0.001530	2.401220	0.000000	0.000000
83.523352	17.322633	49.989506	0.000762	4.812750	0.001527	2.401418	0.000000	0.000000
83.543354	17.322633	49.987125	0.000763	4.812521	0.001529	2.401304	0.000000	0.000000
83.563355	17.322552	49.979979	0.000765	4.811833	0.001533	2.400961	0.000000	0.000000
83.583358	17.322633	49.985495	0.000764	4.812364	0.001530	2.401226	0.000000	0.000000
83.603360	17.322633	49.991259	0.000762	4.812919	0.001526	2.401503	0.000000	0.000000
83.623362	17.322633	49.980803	0.000765	4.811912	0.001533	2.401000	0.000000	0.000000
83.643363	17.322552	49.995133	0.000760	4.813291	0.001523	2.401689	0.000000	0.000000
83.663366	17.322633	49.987453	0.000763	4.812552	0.001529	2.401320	0.000000	0.000000
83.683368	17.322633	49.977550	0.000766	4.811599	0.001535	2.400844	0.000000	0.000000
83.703370	17.322633	49.979778	0.000766	4.811813	0.001534	2.400951	0.000000	0.000000
83.723372	17.322633	49.982983	0.000764	4.812122	0.001532	2.401105	0.000000	0.000000
83.743374	17.322552	49.977883	0.000766	4.811631	0.001535	2.400860	0.000000	0.000000
83.763376	17.322633	49.983180	0.000764	4.812141	0.001531	2.401114	0.000000	0.000000
83.783378	17.322633	49.988655	0.000763	4.812668	0.001528	2.401378	0.000000	0.000000
83.803380	17.322633	49.984729	0.000764	4.812290	0.001530	2.401189	0.000000	0.000000
83.823382	17.322633	49.979504	0.000766	4.811787	0.001534	2.400938	0.000000	0.000000
83.843384	17.322552	49.982392	0.000765	4.812065	0.001532	2.401077	0.000000	0.000000
83.863386	17.322633	49.977294	0.000766	4.811574	0.001535	2.400832	0.000000	0.000000
83.883388	17.322633	49.977931	0.000766	4.811635	0.001535	2.400862	0.000000	0.000000
83.903389	17.322633	49.969012	0.000769	4.810777	0.001541	2.400434	0.000000	0.000000
83.923392	17.322633	49.967289	0.000770	4.810611	0.001542	2.400351	0.000000	0.000000
83.943394	17.322633	49.973436	0.000768	4.811203	0.001538	2.400646	0.000000	0.000000
83.963396	17.322633	49.975096	0.000767	4.811362	0.001537	2.400726	0.000000	0.000000
83.983397	17.322633	49.981091	0.000765	4.811940	0.001533	2.401014	0.000000	0.000000
84.003400	17.322633	49.980803	0.000765	4.811912	0.001533	2.401000	0.000000	0.000000
84.023402	17.322633	49.988962	0.000762	4.812697	0.001528	2.401392	0.000000	0.000000
84.043404	17.322633	49.983415	0.000764	4.812163	0.001531	2.401126	0.000000	0.000000
84.063406	17.322552	49.983605	0.000764	4.812182	0.001531	2.401135	0.000000	0.000000
84.083408	17.322633	49.973353	0.000768	4.811195	0.001538	2.400642	0.000000	0.000000
84.103410	17.322633	49.977911	0.000766	4.811634	0.001535	2.400861	0.000000	0.000000
84.123412	17.322633	49.977524	0.000766	4.811596	0.001535	2.400843	0.000000	0.000000
84.143414	17.322633	49.981767	0.000765	4.812005	0.001532	2.401047	0.000000	0.000000
84.163416	17.322552	49.983192	0.000764	4.812142	0.001531	2.401115	0.000000	0.000000
84.183418	17.322633	49.971828	0.000768	4.811048	0.001539	2.400569	0.000000	0.000000
84.203420	17.322633	49.972788	0.000768	4.811140	0.001538	2.400615	0.000000	0.000000
84.223422	17.322633	49.973672	0.000768	4.811225	0.001538	2.400658	0.000000	0.000000
84.243423	17.322633	49.981180	0.000765	4.811948	0.001533	2.401018	0.000000	0.000000
84.263426	17.322552	49.977251	0.000766	4.811570	0.001535	2.400830	0.000000	0.000000
84.283428	17.322633	49.979937	0.000766	4.811829	0.001534	2.400959	0.000000	0.000000
84.303430	17.322633	49.986169	0.000763	4.812428	0.001529	2.401258	0.000000	0.000000
84.323431	17.322633	49.986096	0.000763	4.812422	0.001529	2.401255	0.000000	0.000000
84.343434	17.322633	49.994171	0.000761	4.813199	0.001524	2.401642	0.000000	0.000000
84.363436	17.322552	49.987419	0.000763	4.812549	0.001528	2.401318	0.000000	0.000000
84.383438	17.322633	49.984490	0.000764	4.812267	0.001531	2.401177	0.000000	0.000000
84.403440	17.322633	49.976715	0.000767	4.811518	0.001536	2.400804	0.000000	0.000000
84.423442	17.322633	49.972783	0.000768	4.811140	0.001538	2.400615	0.000000	0.000000
84.443444	17.322633	49.973440	0.000768	4.811203	0.001538	2.400647	0.000000	0.000000
84.463446	17.322633	49.974297	0.000767	4.811286	0.001537	2.400688	0.000000	0.000000
84.483448	17.322633	49.985388	0.000764	4.812353	0.001530	2.401221	0.000000	0.000000
84.503449	17.322633	49.982046	0.000765	4.812032	0.001532	2.401060	0.000000	0.000000
84.523452	17.322633	49.967091	0.000770	4.810592	0.001542	2.400342	0.000000	0.000000
84.543454	17.322633	49.974111	0.000767	4.811268	0.001538	2.400679	0.000000	0.000000
84.563456	17.322633	49.976003	0.000767	4.811450	0.001536	2.400770	0.000000	0.000000
84.583457	17.322633	49.980611	0.000765	4.811893	0.001533	2.400991	0.000000	0.000000
84.603460	17.322633	49.981332	0.000765	4.811963	0.001533	2.401026	0.000000	0.000000
84.623462	17.322633	49.977067	0.000766	4.811552	0.001536	2.400821	0.000000	0.000000
84.643464	17.322633	49.979119	0.000766	4.811750	0.001534	2.400919	0.000000	0.000000
84.663466	17.322552	49.971247	0.000768	4.810992	0.001539	2.400541	0.000000	0.000000
84.683468	17.322633	49.975876	0.000767	4.811438	0.001536	2.400764	0.000000	0.000000
84.703470	17.322633	49.964135	0.000771	4.810307	0.001544	2.400200	0.000000	0.000000
84.723472	17.322633	49.976581	0.000767	4.811505	0.001536	2.400797	0.000000	0.000000
84.743474	17.322633	49.972388	0.000768	4.811102	0.001539	2.400596	0.000000	0.000000
84.763476	17.322633	49.970666	0.000769	4.810936	0.001540	2.400513	0.000000	0.000000
84.783478	17.322633	49.965712	0.000770	4.810459	0.001543	2.400275	0.000000	0.000000
84.803480	17.322633	49.984667	0.000764	4.812284	0.001530	2.401186	0.000000	0.000000
84.823482	17.322633	49.976637	0.000767	4.811511	0.001536	2.400800	0.000000	0.000000
84.843483	17.322633	49.976187	0.000767	4.811467	0.001536	2.400779	0.000000	0.000000
84.863486	17.322633	49.970977	0.000769	4.810966	0.001540	2.400528	0.000000	0.000000
84.883488	17.322633	49.976078	0.000767	4.811457	0.001536	2.400773	0.000000	0.000000
84.903490	17.322633	49.964364	0.000771	4.810329	0.001544	2.400211	0.000000	0.000000
84.923491	17.322633	49.965810	0.000770	4.810468	0.001543	2.400280	0.000000	0.000000
84.943494	17.322552	49.978201	0.000766	4.811661	0.001535	2.400875	0.000000	0.000000
84.963496	17.322633	49.967700	0.000770	4.810650	0.001542	2.400371	0.000000	0.000000
84.983498	17.322633	49.979171	0.000766	4.811755	0.001534	2.400922	0.000000	0.000000
85.003500	17.322633	49.965036	0.000771	4.810394	0.001544	2.400243	0.000000	0.000000
85.023502	17.322633	49.989378	0.000762	4.812737	0.001527	2.401412	0.000000	0.000000
85.043504	17.322552	49.967120	0.000770	4.810595	0.001542	2.400343	0.000000	0.000000
85.063506	17.322633	49.978972	0.000766	4.811736	0.001534	2.400912	0.000000	0.000000
85.083508	17.322633	49.957642	0.000773	4.809682	0.001549	2.399888	0.000000	0.000000
85.103510	17.322633	49.981936	0.000765	4.812021	0.001532	2.401055	0.000000	0.000000
85.123512	17.322633	49.970822	0.000769	4.810951	0.001540	2.400521	0.000000	0.000000
85.143514	17.322633	49.972956	0.000768	4.811156	0.001538	2.400623	0.000000	0.000000
85.163516	17.322633	49.980942	0.000765	4.811925	0.001533	2.401007	0.000000	0.000000
85.183517	17.322633	49.981141	0.000765	4.811944	0.001533	2.401017	0.000000	0.000000
85.203520	17.322633	49.974537	0.000767	4.811309	0.001537	2.400699	0.000000	0.000000
85.223522	17.322633	49.976918	0.000767	4.811538	0.001536	2.400814	0.000000	0.000000
85.243524	17.322552	49.975146	0.000767	4.811367	0.001537	2.400729	0.000000	0.000000
85.263525	17.322633	49.980163	0.000765	4.811850	0.001533	2.400970	0.000000	0.000000
85.283528	17.322633	49.974779	0.000767	4.811332	0.001537	2.400711	0.000000	0.000000
85.303530	17.322633	49.987373	0.000763	4.812544	0.001529	2.401316	0.000000	0.000000
85.323532	17.322633	49.977605	0.000766	4.811604	0.001535	2.400847	0.000000	0.000000
85.343534	17.322633	49.971121	0.000768	4.810980	0.001540	2.400535	0.000000	0.000000
85.363536	17.322633	49.971989	0.000768	4.811063	0.001539	2.400577	0.000000	0.000000
85.383538	17.322633	49.973495	0.000768	4.811208	0.001538	2.400649	0.000000	0.000000
85.403540	17.322713	49.977549	0.000766	4.811599	0.001535	2.400844	0.000000	0.000000
85.423542	17.322633	49.970000	0.000769	4.810872	0.001540	2.400481	0.000000	0.000000
85.443543	17.322633	49.988126	0.000763	4.812617	0.001528	2.401352	0.000000	0.000000
85.463546	17.322633	49.964947	0.000771	4.810385	0.001544	2.400239	0.000000	0.000000
85.483548	17.322633	49.965633	0.000770	4.810451	0.001543	2.400272	0.000000	0.000000
85.503550	17.322633	49.964732	0.000771	4.810365	0.001544	2.400228	0.000000	0.000000
85.523551	17.322552	49.963065	0.000771	4.810204	0.001545	2.400148	0.000000	0.000000
85.543554	17.322633	49.970074	0.000769	4.810879	0.001540	2.400485	0.000000	0.000000
85.563556	17.322633	49.964587	0.000771	4.810351	0.001544	2.400221	0.000000	0.000000
85.583558	17.322633	49.973702	0.000768	4.811228	0.001538	2.400659	0.000000	0.000000
85.603559	17.322633	49.969314	0.000769	4.810806	0.001541	2.400448	0.000000	0.000000
85.623562	17.322633	49.971903	0.000768	4.811055	0.001539	2.400573	0.000000	0.000000
85.643564	17.322552	49.967762	0.000770	4.810656	0.001542	2.400374	0.000000	0.000000
85.663566	17.322633	49.961022	0.000772	4.810007	0.001546	2.400050	0.000000	0.000000
85.683568	17.322633	49.974787	0.000767	4.811333	0.001537	2.400711	0.000000	0.000000
85.703570	17.322633	49.978396	0.000766	4.811680	0.001535	2.400885	0.000000	0.000000
85.723572	17.322633	49.979836	0.000766	4.811819	0.001534	2.400954	0.000000	0.000000
85.743574	17.322633	49.958194	0.000773	4.809735	0.001548	2.399914	0.000000	0.000000
85.763576	17.322633	49.965644	0.000770	4.810452	0.001543	2.400272	0.000000	0.000000
85.783577	17.322633	49.956983	0.000773	4.809619	0.001549	2.399856	0.000000	0.000000
85.803580	17.322633	49.977877	0.000766	4.811630	0.001535	2.400860	0.000000	0.000000
85.823582	17.322633	49.975196	0.000767	4.811372	0.001537	2.400731	0.000000	0.000000
85.843584	17.322633	49.964025	0.000771	4.810297	0.001544	2.400194	0.000000	0.000000
85.863585	17.322633	49.974997	0.000767	4.811353	0.001537	2.400721	0.000000	0.000000
85.883588	17.322633	49.979369	0.000766	4.811774	0.001534	2.400931	0.000000	0.000000
85.903590	17.322633	49.955264	0.000774	4.809453	0.001550	2.399773	0.000000	0.000000
85.923592	17.322552	49.963098	0.000771	4.810207	0.001545	2.400150	0.000000	0.000000
85.943594	17.322633	49.961466	0.000772	4.810050	0.001546	2.400071	0.000000	0.000000
85.963596	17.322633	49.967152	0.000770	4.810598	0.001542	2.400345	0.000000	0.000000
85.983598	17.322633	49.969172	0.000769	4.810792	0.001541	2.400442	0.000000	0.000000
86.003600	17.322633	49.953035	0.000775	4.809239	0.001552	2.399666	0.000000	0.000000
86.023602	17.322552	49.954197	0.000774	4.809350	0.001551	2.399722	0.000000	0.000000
86.043604	17.322633	49.962201	0.000771	4.810121	0.001546	2.400107	0.000000	0.000000
86.063606	17.322633	49.964610	0.000771	4.810353	0.001544	2.400222	0.000000	0.000000
86.083608	17.322633	49.977819	0.000766	4.811625	0.001535	2.400857	0.000000	0.000000
86.103610	17.322633	49.974062	0.000767	4.811263	0.001538	2.400676	0.000000	0.000000
86.123611	17.322633	49.969689	0.000769	4.810842	0.001540	2.400466	0.000000	0.000000
86.143614	17.322552	49.977883	0.000766	4.811631	0.001535	2.400860	0.000000	0.000000
86.163616	17.322633	49.977207	0.000766	4.811566	0.001535	2.400828	0.000000	0.000000
86.183618	17.322633	49.971792	0.000768	4.811044	0.001539	2.400567	0.000000	0.000000
86.203619	17.322633	49.961892	0.000772	4.810091	0.001546	2.400092	0.000000	0.000000
86.223622	17.322633	49.963282	0.000771	4.810225	0.001545	2.400159	0.000000	0.000000
86.243624	17.322633	49.971396	0.000768	4.811006	0.001539	2.400548	0.000000	0.000000
86.263626	17.322633	49.969707	0.000769	4.810844	0.001540	2.400467	0.000000	0.000000
86.283628	17.322633	49.971269	0.000768	4.810994	0.001539	2.400542	0.000000	0.000000
86.303630	17.322633	49.972840	0.000768	4.811145	0.001538	2.400618	0.000000	0.000000
86.323632	17.322633	49.982575	0.000765	4.812082	0.001532	2.401085	0.000000	0.000000
86.343634	17.322633	49.968491	0.000769	4.810727	0.001541	2.400409	0.000000	0.000000
86.363636	17.322633	49.968654	0.000769	4.810742	0.001541	2.400417	0.000000	0.000000
86.383638	17.322633	49.964239	0.000771	4.810317	0.001544	2.400205	0.000000	0.000000
86.403640	17.322633	49.969176	0.000769	4.810792	0.001541	2.400442	0.000000	0.000000
86.423642	17.322633	49.977263	0.000766	4.811571	0.001535	2.400830	0.000000	0.000000
86.443644	17.322552	49.977532	0.000766	4.811597	0.001535	2.400843	0.000000	0.000000
86.463645	17.322633	49.971345	0.000768	4.811001	0.001539	2.400546	0.000000	0.000000
86.483648	17.322633	49.988437	0.000763	4.812647	0.001528	2.401367	0.000000	0.000000
86.503650	17.322633	49.966239	0.000770	4.810510	0.001543	2.400301	0.000000	0.000000
86.523652	17.322633	49.969868	0.000769	4.810859	0.001540	2.400475	0.000000	0.000000
86.543653	17.322633	49.967270	0.000770	4.810609	0.001542	2.400350	0.000000	0.000000
86.563656	17.322633	49.972930	0.000768	4.811154	0.001538	2.400622	0.000000	0.000000
86.583658	17.322633	49.972453	0.000768	4.811108	0.001539	2.400599	0.000000	0.000000
86.603660	17.322633	49.970138	0.000769	4.810885	0.001540	2.400488	0.000000	0.000000
86.623662	17.322552	49.965450	0.000770	4.810434	0.001543	2.400263	0.000000	0.000000
86.643664	17.322633	49.961315	0.000772	4.810036	0.001546	2.400064	0.000000	0.000000
86.663666	17.322633	49.968824	0.000769	4.810759	0.001541	2.400425	0.000000	0.000000
86.683668	17.322633	49.971734	0.000768	4.811039	0.001539	2.400565	0.000000	0.000000
86.703670	17.322633	49.969241	0.000769	4.810799	0.001541	2.400445	0.000000	0.000000
86.723671	17.322552	49.968604	0.000769	4.810737	0.001541	2.400414	0.000000	0.000000
86.743674	17.322552	49.970275	0.000769	4.810898	0.001540	2.400495	0.000000	0.000000
86.763676	17.322633	49.970255	0.000769	4.810896	0.001540	2.400494	0.000000	0.000000
86.783678	17.322633	49.974483	0.000767	4.811303	0.001537	2.400697	0.000000	0.000000
86.803679	17.322633	49.963554	0.000771	4.810251	0.001545	2.400172	0.000000	0.000000
86.823682	17.322633	49.961306	0.000772	4.810035	0.001546	2.400064	0.000000	0.000000
86.843684	17.322633	49.967724	0.000770	4.810653	0.001542	2.400372	0.000000	0.000000
86.863686	17.322633	49.975196	0.000767	4.811372	0.001537	2.400731	0.000000	0.000000
86.883687	17.322633	49.973011	0.000768	4.811162	0.001538	2.400626	0.000000	0.000000
86.903690	17.322633	49.964147	0.000771	4.810308	0.001544	2.400200	0.000000	0.000000
86.923692	17.322633	49.960791	0.000772	4.809985	0.001546	2.400039	0.000000	0.000000
86.943694	17.322552	49.961839	0.000772	4.810086	0.001546	2.400089	0.000000	0.000000
86.963696	17.322633	49.956859	0.000773	4.809607	0.001549	2.399850	0.000000	0.000000
86.983698	17.322633	49.958578	0.000773	4.809772	0.001548	2.399933	0.000000	0.000000
87.003700	17.322633	49.962586	0.000771	4.810158	0.001545	2.400125	0.000000	0.000000
87.023702	17.322552	49.973537	0.000768	4.811212	0.001538	2.400651	0.000000	0.000000
87.043704	17.322552	49.963915	0.000771	4.810286	0.001544	2.400189	0.000000	0.000000
87.063705	17.322633	49.978501	0.000766	4.811690	0.001535	2.400890	0.000000	0.000000
87.083708	17.322633	49.959032	0.000773	4.809816	0.001548	2.399954	0.000000	0.000000
87.103710	17.322633	49.966348	0.000770	4.810520	0.001543	2.400306	0.000000	0.000000
87.123712	17.322552	49.964978	0.000770	4.810388	0.001543	2.400240	0.000000	0.000000
87.143713	17.322633	49.955391	0.000774	4.809465	0.001550	2.399780	0.000000	0.000000
87.163716	17.322633	49.979111	0.000766	4.811749	0.001534	2.400919	0.000000	0.000000
87.183718	17.322633	49.965592	0.000770	4.810447	0.001543	2.400270	0.000000	0.000000
87.203720	17.322633	49.971484	0.000768	4.811015	0.001539	2.400553	0.000000	0.000000
87.223722	17.322633	49.963052	0.000771	4.810203	0.001545	2.400148	0.000000	0.000000
87.243724	17.322633	49.967616	0.000770	4.810642	0.001542	2.400367	0.000000	0.000000
87.263726	17.322633	49.967217	0.000770	4.810604	0.001542	2.400348	0.000000	0.000000
87.283728	17.322633	49.961081	0.000772	4.810013	0.001546	2.400053	0.000000	0.000000
87.303730	17.322633	49.971588	0.000768	4.811025	0.001539	2.400558	0.000000	0.000000
87.323732	17.322633	49.974325	0.000767	4.811288	0.001537	2.400689	0.000000	0.000000
87.343734	17.322633	49.977984	0.000766	4.811640	0.001535	2.400865	0.000000	0.000000
87.363736	17.322633	49.979759	0.000766	4.811811	0.001534	2.400950	0.000000	0.000000
87.383738	17.322633	49.974203	0.000767	4.811276	0.001537	2.400683	0.000000	0.000000
87.403739	17.322633	49.963337	0.000771	4.810230	0.001545	2.400161	0.000000	0.000000
87.423742	17.322633	49.970891	0.000769	4.810958	0.001540	2.400524	0.000000	0.000000
87.443744	17.322633	49.963833	0.000771	4.810278	0.001544	2.400185	0.000000	0.000000
87.463746	17.322633	49.966463	0.000770	4.810531	0.001543	2.400311	0.000000	0.000000
87.483747	17.322552	49.969140	0.000769	4.810789	0.001541	2.400440	0.000000	0.000000
87.503750	17.322633	49.970552	0.000769	4.810925	0.001540	2.400508	0.000000	0.000000
87.523752	17.322633	49.974689	0.000767	4.811323	0.001537	2.400707	0.000000	0.000000
87.543754	17.322633	49.968049	0.000770	4.810684	0.001542	2.400388	0.000000	0.000000
87.563756	17.322552	49.964279	0.000771	4.810321	0.001544	2.400207	0.000000	0.000000
87.583758	17.322633	49.968932	0.000769	4.810769	0.001541	2.400430	0.000000	0.000000
87.603760	17.322633	49.971862	0.000768	4.811051	0.001539	2.400571	0.000000	0.000000
87.623762	17.322633	49.978815	0.000766	4.811720	0.001534	2.400905	0.000000	0.000000
87.643764	17.322633	49.964750	0.000771	4.810366	0.001544	2.400229	0.000000	0.000000
87.663766	17.322633	49.970098	0.000769	4.810881	0.001540	2.400486	0.000000	0.000000
87.683768	17.322552	49.963292	0.000771	4.810226	0.001545	2.400159	0.000000	0.000000
87.703770	17.322633	49.978693	0.000766	4.811709	0.001534	2.400899	0.000000	0.000000
87.723772	17.322633	49.968702	0.000769	4.810747	0.001541	2.400419	0.000000	0.000000
87.743773	17.322633	49.977142	0.000766	4.811559	0.001535	2.400824	0.000000	0.000000
87.763776	17.322552	49.972826	0.000768	4.811144	0.001538	2.400617	0.000000	0.000000
87.783778	17.322633	49.984920	0.000764	4.812308	0.001530	2.401198	0.000000	0.000000
87.803780	17.322633	49.974201	0.000767	4.811276	0.001537	2.400683	0.000000	0.000000
87.823781	17.322633	49.973521	0.000768	4.811211	0.001538	2.400651	0.000000	0.000000
87.843784	17.322552	49.973458	0.000768	4.811205	0.001538	2.400647	0.000000	0.000000
87.863786	17.322633	49.982113	0.000765	4.812038	0.001532	2.401063	0.000000	0.000000
87.883788	17.322633	49.970579	0.000769	4.810928	0.001540	2.400509	0.000000	0.000000
87.903790	17.322633	49.971634	0.000768	4.811029	0.001539	2.400560	0.000000	0.000000
87.923792	17.322633	49.956933	0.000773	4.809614	0.001549	2.399854	0.000000	0.000000
87.943794	17.322552	49.967524	0.000770	4.810633	0.001542	2.400362	0.000000	0.000000
87.963796	17.322633	49.969697	0.000769	4.810843	0.001540	2.400467	0.000000	0.000000
87.983798	17.322633	49.977020	0.000766	4.811548	0.001536	2.400819	0.000000	0.000000
88.003799	17.322633	49.963862	0.000771	4.810281	0.001544	2.400186	0.000000	0.000000
88.023802	17.322552	49.955718	0.000774	4.809497	0.001550	2.399795	0.000000	0.000000
88.043804	17.322633	49.964680	0.000771	4.810360	0.001544	2.400226	0.000000	0.000000
88.063806	17.322633	49.974119	0.000767	4.811268	0.001538	2.400679	0.000000	0.000000
88.083807	17.322633	49.960231	0.000772	4.809931	0.001547	2.400012	0.000000	0.000000
88.103810	17.322552	49.970942	0.000768	4.810963	0.001539	2.400527	0.000000	0.000000
88.123812	17.322552	49.966872	0.000770	4.810571	0.001542	2.400331	0.000000	0.000000
88.143814	17.322633	49.971769	0.000768	4.811042	0.001539	2.400566	0.000000	0.000000
88.163815	17.322633	49.970368	0.000769	4.810907	0.001540	2.400499	0.000000	0.000000
88.183818	17.322633	49.971634	0.000768	4.811029	0.001539	2.400560	0.000000	0.000000
88.203820	17.322633	49.970101	0.000769	4.810882	0.001540	2.400486	0.000000	0.000000
88.223822	17.322633	49.970069	0.000769	4.810878	0.001540	2.400485	0.000000	0.000000
88.243824	17.322633	49.969207	0.000769	4.810795	0.001541	2.400443	0.000000	0.000000
88.263826	17.322633	49.965525	0.000770	4.810441	0.001543	2.400266	0.000000	0.000000
88.283828	17.322633	49.958080	0.000773	4.809724	0.001548	2.399909	0.000000	0.000000
88.303830	17.322633	49.969112	0.000769	4.810786	0.001541	2.400439	0.000000	0.000000
88.323832	17.322633	49.965133	0.000770	4.810403	0.001544	2.400248	0.000000	0.000000
88.343833	17.322552	49.973534	0.000768	4.811212	0.001538	2.400651	0.000000	0.000000
88.363836	17.322633	49.971695	0.000768	4.811035	0.001539	2.400563	0.000000	0.000000
88.383838	17.322633	49.966778	0.000770	4.810562	0.001542	2.400327	0.000000	0.000000
88.403840	17.322633	49.980265	0.000765	4.811860	0.001533	2.400974	0.000000	0.000000
88.423841	17.322633	49.963989	0.000771	4.810293	0.001544	2.400193	0.000000	0.000000
88.443844	17.322633	49.958347	0.000773	4.809750	0.001548	2.399922	0.000000	0.000000
88.463846	17.322633	49.964574	0.000771	4.810349	0.001544	2.400221	0.000000	0.000000
88.483848	17.322633	49.949855	0.000776	4.808932	0.001554	2.399514	0.000000	0.000000
88.503850	17.322633	49.952623	0.000775	4.809199	0.001552	2.399647	0.000000	0.000000
88.523852	17.322633	49.953862	0.000774	4.809318	0.001551	2.399706	0.000000	0.000000
88.543854	17.322552	49.958569	0.000773	4.809771	0.001548	2.399932	0.000000	0.000000
88.563856	17.322552	49.953912	0.000774	4.809323	0.001551	2.399709	0.000000	0.000000
88.583858	17.322633	49.957589	0.000773	4.809677	0.001549	2.399885	0.000000	0.000000
88.603860	17.322633	49.974151	0.000767	4.811272	0.001537	2.400681	0.000000	0.000000
88.623862	17.322633	49.959400	0.000772	4.809851	0.001547	2.399972	0.000000	0.000000
88.643864	17.322552	49.955506	0.000774	4.809476	0.001550	2.399785	0.000000	0.000000
88.663866	17.322633	49.942583	0.000778	4.808232	0.001559	2.399164	0.000000	0.000000
88.683867	17.322633	49.945329	0.000777	4.808497	0.001557	2.399296	0.000000	0.000000
88.703870	17.322633	49.961275	0.000772	4.810032	0.001546	2.400062	0.000000	0.000000
88.723872	17.322633	49.955244	0.000774	4.809451	0.001550	2.399773	0.000000	0.000000
88.743874	17.322633	49.961228	0.000772	4.810027	0.001546	2.400060	0.000000	0.000000
88.763875	17.322552	49.956743	0.000773	4.809595	0.001549	2.399844	0.000000	0.000000
88.783878	17.322633	49.962369	0.000771	4.810137	0.001545	2.400115	0.000000	0.000000
88.803880	17.322633	49.964429	0.000771	4.810336	0.001544	2.400214	0.000000	0.000000
88.823882	17.322633	49.962155	0.000771	4.810117	0.001546	2.400104	0.000000	0.000000
88.843884	17.322633	49.960877	0.000772	4.809994	0.001546	2.400043	0.000000	0.000000
88.863886	17.322552	49.961982	0.000771	4.810100	0.001546	2.400096	0.000000	0.000000
88.883888	17.322633	49.959608	0.000772	4.809871	0.001547	2.399982	0.000000	0.000000
88.903890	17.322633	49.945422	0.000777	4.808506	0.001557	2.399301	0.000000	0.000000
88.923892	17.322633	49.969738	0.000769	4.810847	0.001540	2.400469	0.000000	0.000000
88.943893	17.322633	49.961800	0.000772	4.810082	0.001546	2.400087	0.000000	0.000000
88.963896	17.322633	49.954991	0.000774	4.809427	0.001550	2.399760	0.000000	0.000000
88.983898	17.322633	49.954518	0.000774	4.809381	0.001551	2.399738	0.000000	0.000000
89.003900	17.322633	49.954767	0.000774	4.809405	0.001551	2.399750	0.000000	0.000000
89.023901	17.322633	49.948525	0.000776	4.808804	0.001555	2.399450	0.000000	0.000000
89.043904	17.322633	49.949119	0.000776	4.808862	0.001554	2.399478	0.000000	0.000000
89.063906	17.322633	49.956310	0.000773	4.809554	0.001549	2.399824	0.000000	0.000000
89.083908	17.322633	49.957965	0.000773	4.809713	0.001548	2.399903	0.000000	0.000000
89.103909	17.322633	49.962157	0.000771	4.810117	0.001546	2.400105	0.000000	0.000000
89.123912	17.322633	49.959984	0.000772	4.809908	0.001547	2.400000	0.000000	0.000000
89.143914	17.322633	49.962452	0.000771	4.810145	0.001545	2.400119	0.000000	0.000000
89.163916	17.322552	49.958869	0.000773	4.809800	0.001548	2.399947	0.000000	0.000000
89.183918	17.322633	49.961480	0.000772	4.810052	0.001546	2.400072	0.000000	0.000000
89.203920	17.322633	49.947556	0.000776	4.808711	0.001555	2.399403	0.000000	0.000000
89.223922	17.322633	49.962397	0.000771	4.810140	0.001545	2.400116	0.000000	0.000000
89.243924	17.322633	49.959853	0.000772	4.809895	0.001547	2.399994	0.000000	0.000000
89.263926	17.322633	49.954959	0.000774	4.809424	0.001550	2.399759	0.000000	0.000000
89.283927	17.322633	49.967965	0.000770	4.810676	0.001542	2.400384	0.000000	0.000000
89.303930	17.322633	49.957648	0.000773	4.809683	0.001549	2.399888	0.000000	0.000000
89.323932	17.322633	49.956792	0.000773	4.809600	0.001549	2.399847	0.000000	0.000000
89.343934	17.322633	49.959549	0.000772	4.809866	0.001547	2.399979	0.000000	0.000000
89.363935	17.322633	49.952246	0.000775	4.809163	0.001552	2.399628	0.000000	0.000000
89.383938	17.322633	49.944620	0.000777	4.808428	0.001557	2.399262	0.000000	0.000000
89.403940	17.322633	49.945004	0.000777	4.808465	0.001557	2.399281	0.000000	0.000000
89.423942	17.322633	49.961536	0.000772	4.810057	0.001546	2.400075	0.000000	0.000000
89.443944	17.322633	49.968004	0.000770	4.810680	0.001542	2.400385	0.000000	0.000000
89.463946	17.322633	49.956030	0.000774	4.809527	0.001550	2.399810	0.000000	0.000000
89.483948	17.322633	49.946105	0.000777	4.808571	0.001556	2.399333	0.000000	0.000000
89.503950	17.322633	49.946808	0.000777	4.808639	0.001556	2.399367	0.000000	0.000000
89.523952	17.322633	49.966173	0.000770	4.810503	0.001543	2.400298	0.000000	0.000000
89.543954	17.322633	49.953115	0.000775	4.809246	0.001552	2.399670	0.000000	0.000000
89.563956	17.322633	49.956380	0.000773	4.809561	0.001549	2.399827	0.000000	0.000000
89.583958	17.322633	49.946181	0.000777	4.808579	0.001556	2.399337	0.000000	0.000000
89.603960	17.322633	49.964429	0.000771	4.810336	0.001544	2.400214	0.000000	0.000000
89.623961	17.322633	49.969840	0.000769	4.810856	0.001540	2.400474	0.000000	0.000000
89.643964	17.322633	49.953688	0.000774	4.809301	0.001551	2.399698	0.000000	0.000000
89.663966	17.322633	49.959236	0.000772	4.809836	0.001548	2.399964	0.000000	0.000000
89.683968	17.322633	49.967730	0.000770	4.810653	0.001542	2.400372	0.000000	0.000000
89.703969	17.322633	49.969460	0.000769	4.810820	0.001541	2.400455	0.000000	0.000000
89.723972	17.322633	49.965252	0.000770	4.810415	0.001543	2.400253	0.000000	0.000000
89.743974	17.322633	49.945879	0.000777	4.808550	0.001556	2.399323	0.000000	0.000000
89.763976	17.322633	49.945975	0.000777	4.808559	0.001556	2.399327	0.000000	0.000000
89.783978	17.322633	49.949444	0.000776	4.808893	0.001554	2.399494	0.000000	0.000000
89.803980	17.322552	49.964579	0.000771	4.810350	0.001544	2.400221	0.000000	0.000000
89.823982	17.322633	49.962731	0.000771	4.810172	0.001545	2.400132	0.000000	0.000000
89.843984	17.322633	49.954382	0.000774	4.809368	0.001551	2.399731	0.000000	0.000000
89.863986	17.322633	49.958063	0.000773	4.809723	0.001548	2.399908	0.000000	0.000000
89.883988	17.322633	49.953694	0.000774	4.809302	0.001551	2.399698	0.000000	0.000000
89.903990	17.322552	49.947391	0.000776	4.808695	0.001555	2.399395	0.000000	0.000000
89.923992	17.322633	49.966827	0.000770	4.810566	0.001542	2.400329	0.000000	0.000000
89.943994	17.322633	49.958239	0.000773	4.809740	0.001548	2.399916	0.000000	0.000000
89.963995	17.322633	49.945349	0.000777	4.808499	0.001557	2.399297	0.000000	0.000000
89.983998	17.322713	49.943061	0.000778	4.808278	0.001559	2.399187	0.000000	0.000000
90.004000	17.322552	49.936326	0.000780	4.807630	0.001563	2.398864	0.000000	0.000000
90.024002	17.322633	49.953629	0.000774	4.809296	0.001551	2.399695	0.000000	0.000000
90.044003	17.322633	49.941934	0.000778	4.808170	0.001559	2.399133	0.000000	0.000000
90.064006	17.322633	49.952895	0.000775	4.809225	0.001552	2.399660	0.000000	0.000000
90.084008	17.322633	49.955232	0.000774	4.809450	0.001550	2.399772	0.000000	0.000000
90.104010	17.322552	49.959910	0.000772	4.809900	0.001547	2.399997	0.000000	0.000000
90.124012	17.322633	49.953132	0.000775	4.809248	0.001552	2.399671	0.000000	0.000000
90.144014	17.322633	49.974951	0.000767	4.811348	0.001537	2.400719	0.000000	0.000000
90.164016	17.322633	49.948128	0.000776	4.808766	0.001555	2.399431	0.000000	0.000000
90.184018	17.322633	49.956236	0.000773	4.809547	0.001550	2.399820	0.000000	0.000000
90.204020	17.322552	49.963181	0.000771	4.810215	0.001545	2.400154	0.000000	0.000000
90.224021	17.322633	49.951289	0.000775	4.809070	0.001553	2.399583	0.000000	0.000000
90.244024	17.322633	49.953457	0.000774	4.809279	0.001551	2.399687	0.000000	0.000000
90.264026	17.322633	49.965392	0.000770	4.810428	0.001543	2.400260	0.000000	0.000000
90.284028	17.322633	49.960695	0.000772	4.809976	0.001547	2.400034	0.000000	0.000000
90.304029	17.322633	49.956545	0.000773	4.809576	0.001549	2.399835	0.000000	0.000000
90.324032	17.322633	49.943397	0.000778	4.808311	0.001558	2.399203	0.000000	0.000000
90.344034	17.322633	49.940236	0.000779	4.808006	0.001560	2.399052	0.000000	0.000000
90.364036	17.322633	49.938073	0.000780	4.807798	0.001562	2.398948	0.000000	0.000000
90.384037	17.322633	49.951971	0.000775	4.809136	0.001552	2.399615	0.000000	0.000000
90.404040	17.322633	49.956474	0.000773	4.809570	0.001549	2.399832	0.000000	0.000000
90.424042	17.322633	49.952791	0.000775	4.809215	0.001552	2.399655	0.000000	0.000000
90.444044	17.322633	49.950302	0.000775	4.808975	0.001554	2.399535	0.000000	0.000000
90.464046	17.322633	49.954017	0.000774	4.809333	0.001551	2.399714	0.000000	0.000000
90.484048	17.322633	49.961252	0.000772	4.810030	0.001546	2.400061	0.000000	0.000000
90.504050	17.322633	49.958378	0.000773	4.809753	0.001548	2.399923	0.000000	0.000000
90.524052	17.322552	49.945441	0.000777	4.808507	0.001557	2.399302	0.000000	0.000000
90.544054	17.322633	49.952264	0.000775	4.809164	0.001552	2.399629	0.000000	0.000000
90.564055	17.322633	49.950708	0.000775	4.809014	0.001553	2.399555	0.000000	0.000000
90.584058	17.322633	49.961895	0.000772	4.810092	0.001546	2.400092	0.000000	0.000000
90.604060	17.322633	49.946753	0.000777	4.808634	0.001556	2.399365	0.000000	0.000000
90.624062	17.322633	49.941957	0.000778	4.808172	0.001559	2.399134	0.000000	0.000000
90.644063	17.322633	49.943789	0.000778	4.808348	0.001558	2.399222	0.000000	0.000000
90.664066	17.322633	49.946577	0.000777	4.808617	0.001556	2.399356	0.000000	0.000000
90.684068	17.322633	49.965880	0.000770	4.810475	0.001543	2.400283	0.000000	0.000000
90.704070	17.322633	49.948828	0.000776	4.808833	0.001555	2.399464	0.000000	0.000000
90.724072	17.322633	49.962499	0.000771	4.810150	0.001545	2.400121	0.000000	0.000000
90.744074	17.322633	49.955532	0.000774	4.809479	0.001550	2.399786	0.000000	0.000000
90.764076	17.322633	49.933462	0.000781	4.807354	0.001565	2.398726	0.000000	0.000000
90.784078	17.322633	49.953251	0.000774	4.809259	0.001552	2.399677	0.000000	0.000000
90.804080	17.322633	49.953820	0.000774	4.809314	0.001551	2.399704	0.000000	0.000000
90.824082	17.322633	49.960016	0.000772	4.809911	0.001547	2.400002	0.000000	0.000000
90.844084	17.322633	49.952848	0.000775	4.809220	0.001552	2.399657	0.000000	0.000000
90.864086	17.322633	49.965215	0.000770	4.810411	0.001543	2.400251	0.000000	0.000000
90.884088	17.322633	49.956023	0.000774	4.809526	0.001550	2.399810	0.000000	0.000000
90.904089	17.322633	49.957788	0.000773	4.809696	0.001548	2.399895	0.000000	0.000000
90.924092	17.322633	49.954341	0.000774	4.809364	0.001551	2.399729	0.000000	0.000000
90.944094	17.322633	49.945214	0.000777	4.808486	0.001557	2.399291	0.000000	0.000000
90.964096	17.322633	49.953450	0.000774	4.809278	0.001551	2.399686	0.000000	0.000000
90.984097	17.322633	49.966675	0.000770	4.810552	0.001543	2.400322	0.000000	0.000000
91.004100	17.322713	49.952963	0.000775	4.809232	0.001552	2.399663	0.000000	0.000000
91.024102	17.322633	49.958112	0.000773	4.809727	0.001548	2.399910	0.000000	0.000000
91.044104	17.322633	49.944756	0.000777	4.808441	0.001557	2.399269	0.000000	0.000000
91.064106	17.322633	49.956928	0.000773	4.809613	0.001549	2.399853	0.000000	0.000000
91.084108	17.322633	49.948470	0.000776	4.808799	0.001555	2.399447	0.000000	0.000000
91.104110	17.322633	49.941378	0.000778	4.808116	0.001560	2.399106	0.000000	0.000000
91.124112	17.322633	49.944845	0.000777	4.808450	0.001557	2.399273	0.000000	0.000000
91.144114	17.322633	49.939597	0.000779	4.807945	0.001561	2.399021	0.000000	0.000000
91.164116	17.322633	49.949204	0.000776	4.808870	0.001554	2.399482	0.000000	0.000000
91.184118	17.322633	49.940420	0.000779	4.808024	0.001560	2.399060	0.000000	0.000000
91.204120	17.322633	49.950890	0.000775	4.809032	0.001553	2.399563	0.000000	0.000000
91.224122	17.322633	49.955444	0.000774	4.809470	0.001550	2.399782	0.000000	0.000000
91.244123	17.322552	49.949781	0.000776	4.808925	0.001554	2.399510	0.000000	0.000000
91.264126	17.322633	49.946220	0.000777	4.808582	0.001556	2.399339	0.000000	0.000000
91.284128	17.322633	49.950531	0.000775	4.808997	0.001553	2.399546	0.000000	0.000000
91.304130	17.322633	49.956073	0.000774	4.809531	0.001550	2.399812	0.000000	0.000000
91.324131	17.322633	49.950042	0.000776	4.808950	0.001554	2.399523	0.000000	0.000000
91.344134	17.322633	49.946484	0.000777	4.808608	0.001556	2.399352	0.000000	0.000000
91.364136	17.322633	49.961765	0.000772	4.810079	0.001546	2.400086	0.000000	0.000000
91.384138	17.322633	49.952000	0.000775	4.809139	0.001552	2.399617	0.000000	0.000000
91.404140	17.322633	49.936718	0.000780	4.807668	0.001563	2.398883	0.000000	0.000000
91.424142	17.322713	49.947248	0.000777	4.808681	0.001556	2.399388	0.000000	0.000000
91.444144	17.322633	49.944255	0.000777	4.808393	0.001558	2.399245	0.000000	0.000000
91.464146	17.322633	49.939820	0.000779	4.807966	0.001561	2.399032	0.000000	0.000000
91.484148	17.322633	49.936538	0.000780	4.807650	0.001563	2.398874	0.000000	0.000000
91.504149	17.322633	49.941676	0.000778	4.808145	0.001559	2.399121	0.000000	0.000000
91.524152	17.322633	49.944683	0.000777	4.808434	0.001557	2.399265	0.000000	0.000000
91.544154	17.322552	49.937003	0.000780	4.807695	0.001562	2.398896	0.000000	0.000000
91.564156	17.322633	49.958745	0.000773	4.809788	0.001548	2.399941	0.000000	0.000000
91.584157	17.322633	49.943444	0.000778	4.808315	0.001558	2.399206	0.000000	0.000000
91.604160	17.322633	49.940819	0.000779	4.808062	0.001560	2.399080	0.000000	0.000000
91.624162	17.322633	49.949089	0.000776	4.808859	0.001554	2.399477	0.000000	0.000000
91.644164	17.322633	49.949600	0.000776	4.808908	0.001554	2.399501	0.000000	0.000000
91.664165	17.322633	49.936101	0.000780	4.807608	0.001563	2.398853	0.000000	0.000000
91.684168	17.322633	49.948740	0.000776	4.808825	0.001555	2.399460	0.000000	0.000000
91.704170	17.322633	49.936996	0.000780	4.807694	0.001562	2.398896	0.000000	0.000000
91.724172	17.322633	49.954713	0.000774	4.809400	0.001551	2.399747	0.000000	0.000000
91.744174	17.322633	49.956741	0.000773	4.809595	0.001549	2.399844	0.000000	0.000000
91.764176	17.322633	49.956485	0.000773	4.809571	0.001549	2.399832	0.000000	0.000000
91.784178	17.322633	49.943177	0.000778	4.808289	0.001558	2.399193	0.000000	0.000000
91.804180	17.322633	49.954635	0.000774	4.809393	0.001551	2.399743	0.000000	0.000000
91.824182	17.322633	49.959058	0.000773	4.809818	0.001548	2.399956	0.000000	0.000000
91.844183	17.322633	49.967268	0.000770	4.810609	0.001542	2.400350	0.000000	0.000000
91.864186	17.322552	49.950359	0.000775	4.808981	0.001553	2.399538	0.000000	0.000000
91.884188	17.322633	49.950580	0.000775	4.809002	0.001553	2.399548	0.000000	0.000000
91.904190	17.322633	49.953960	0.000774	4.809328	0.001551	2.399711	0.000000	0.000000
91.924191	17.322633	49.955659	0.000774	4.809491	0.001550	2.399792	0.000000	0.000000
91.944194	17.322633	49.960546	0.000772	4.809962	0.001547	2.400027	0.000000	0.000000
91.964196	17.322552	49.960274	0.000772	4.809935	0.001547	2.400014	0.000000	0.000000
91.984198	17.322633	49.960447	0.000772	4.809952	0.001547	2.400022	0.000000	0.000000
92.004200	17.322633	49.948361	0.000776	4.808789	0.001555	2.399442	0.000000	0.000000
92.024202	17.322633	49.950370	0.000775	4.808982	0.001553	2.399538	0.000000	0.000000
92.044204	17.322633	49.960243	0.000772	4.809932	0.001547	2.400013	0.000000	0.000000
92.064206	17.322633	49.952794	0.000775	4.809215	0.001552	2.399655	0.000000	0.000000
92.084208	17.322552	49.953315	0.000774	4.809266	0.001551	2.399680	0.000000	0.000000
92.104210	17.322633	49.953644	0.000774	4.809297	0.001551	2.399696	0.000000	0.000000
92.124212	17.322633	49.954933	0.000774	4.809421	0.001550	2.399758	0.000000	0.000000
92.144214	17.322633	49.948769	0.000776	4.808828	0.001555	2.399461	0.000000	0.000000
92.164216	17.322633	49.959158	0.000772	4.809828	0.001548	2.399961	0.000000	0.000000
92.184217	17.322552	49.940253	0.000779	4.808008	0.001560	2.399052	0.000000	0.000000
92.204220	17.322633	49.958953	0.000773	4.809808	0.001548	2.399951	0.000000	0.000000
92.224222	17.322633	49.950103	0.000776	4.808956	0.001554	2.399526	0.000000	0.000000
92.244224	17.322633	49.962374	0.000771	4.810138	0.001545	2.400115	0.000000	0.000000
92.264225	17.322633	49.961230	0.000772	4.810027	0.001546	2.400060	0.000000	0.000000
92.284228	17.322633	49.944720	0.000777	4.808438	0.001557	2.399267	0.000000	0.000000
92.304230	17.322633	49.943121	0.000778	4.808284	0.001558	2.399190	0.000000	0.000000
92.324232	17.322633	49.950427	0.000775	4.808987	0.001553	2.399541	0.000000	0.000000
92.344234	17.322633	49.965946	0.000770	4.810482	0.001543	2.400287	0.000000	0.000000
92.364236	17.322633	49.965042	0.000771	4.810394	0.001544	2.400243	0.000000	0.000000
92.384238	17.322552	49.967454	0.000770	4.810627	0.001542	2.400359	0.000000	0.000000
92.404240	17.322633	49.946080	0.000777	4.808569	0.001556	2.399332	0.000000	0.000000
92.424242	17.322633	49.955370	0.000774	4.809463	0.001550	2.399779	0.000000	0.000000
92.444244	17.322633	49.949089	0.000776	4.808859	0.001554	2.399477	0.000000	0.000000
92.464246	17.322552	49.954674	0.000774	4.809396	0.001550	2.399745	0.000000	0.000000
92.484248	17.322633	49.959433	0.000772	4.809855	0.001547	2.399974	0.000000	0.000000
92.504250	17.322633	49.946491	0.000777	4.808609	0.001556	2.399352	0.000000	0.000000
92.524251	17.322633	49.940590	0.000779	4.808040	0.001560	2.399069	0.000000	0.000000
92.544254	17.322713	49.954357	0.000774	4.809366	0.001551	2.399730	0.000000	0.000000
92.564256	17.322633	49.952144	0.000775	4.809153	0.001552	2.399624	0.000000	0.000000
92.584258	17.322633	49.947902	0.000776	4.808744	0.001555	2.399420	0.000000	0.000000
92.604259	17.322633	49.950755	0.000775	4.809019	0.001553	2.399557	0.000000	0.000000
92.624262	17.322633	49.951569	0.000775	4.809097	0.001553	2.399596	0.000000	0.000000
92.644264	17.322633	49.955301	0.000774	4.809457	0.001550	2.399775	0.000000	0.000000
92.664266	17.322633	49.964614	0.000771	4.810353	0.001544	2.400223	0.000000	0.000000
92.684268	17.322633	49.956969	0.000773	4.809617	0.001549	2.399855	0.000000	0.000000
92.704270	17.322633	49.956092	0.000774	4.809533	0.001550	2.399813	0.000000	0.000000
92.724272	17.322633	49.957773	0.000773	4.809695	0.001548	2.399894	0.000000	0.000000
92.744274	17.322633	49.956684	0.000773	4.809590	0.001549	2.399842	0.000000	0.000000
92.764276	17.322633	49.957122	0.000773	4.809632	0.001549	2.399863	0.000000	0.000000
92.784277	17.322633	49.960549	0.000772	4.809962	0.001547	2.400027	0.000000	0.000000
92.804280	17.322633	49.957978	0.000773	4.809714	0.001548	2.399904	0.000000	0.000000
92.824282	17.322633	49.947448	0.000776	4.808701	0.001555	2.399398	0.000000	0.000000
92.844284	17.322633	49.938626	0.000779	4.807851	0.001561	2.398974	0.000000	0.000000
92.864285	17.322552	49.941700	0.000778	4.808147	0.001559	2.399122	0.000000	0.000000
92.884288	17.322633	49.953593	0.000774	4.809292	0.001551	2.399693	0.000000	0.000000
92.904290	17.322633	49.948381	0.000776	4.808790	0.001555	2.399443	0.000000	0.000000
92.924292	17.322633	49.958517	0.000773	4.809766	0.001548	2.399930	0.000000	0.000000
92.944293	17.322633	49.960551	0.000772	4.809962	0.001547	2.400027	0.000000	0.000000
92.964296	17.322633	49.962036	0.000772	4.810105	0.001546	2.400099	0.000000	0.000000
92.984298	17.322633	49.951698	0.000775	4.809110	0.001553	2.399602	0.000000	0.000000
93.004300	17.322633	49.954796	0.000774	4.809408	0.001550	2.399751	0.000000	0.000000
93.024302	17.322633	49.940404	0.000779	4.808022	0.001560	2.399060	0.000000	0.000000
93.044304	17.322633	49.963056	0.000771	4.810203	0.001545	2.400148	0.000000	0.000000
93.064306	17.322633	49.936018	0.000780	4.807600	0.001563	2.398849	0.000000	0.000000
93.084308	17.322633	49.956317	0.000773	4.809554	0.001549	2.399824	0.000000	0.000000
93.104310	17.322633	49.955633	0.000774	4.809489	0.001550	2.399791	0.000000	0.000000
93.124311	17.322633	49.937659	0.000780	4.807758	0.001562	2.398928	0.000000	0.000000
93.144314	17.322633	49.951585	0.000775	4.809099	0.001553	2.399597	0.000000	0.000000
93.164316	17.322633	49.946149	0.000777	4.808576	0.001556	2.399336	0.000000	0.000000
93.184318	17.322552	49.940270	0.000779	4.808010	0.001560	2.399053	0.000000	0.000000
93.204319	17.322552	49.954372	0.000774	4.809367	0.001551	2.399731	0.000000	0.000000
93.224322	17.322633	49.946904	0.000777	4.808648	0.001556	2.399372	0.000000	0.000000
93.244324	17.322633	49.946956	0.000777	4.808653	0.001556	2.399374	0.000000	0.000000
93.264326	17.322633	49.944989	0.000777	4.808464	0.001557	2.399280	0.000000	0.000000
93.284328	17.322633	49.961009	0.000772	4.810006	0.001546	2.400049	0.000000	0.000000
93.304330	17.322552	49.958811	0.000773	4.809795	0.001548	2.399944	0.000000	0.000000
93.324332	17.322633	49.958745	0.000773	4.809788	0.001548	2.399941	0.000000	0.000000
93.344334	17.322633	49.953372	0.000774	4.809271	0.001551	2.399683	0.000000	0.000000
93.364336	17.322633	49.952846	0.000775	4.809220	0.001552	2.399657	0.000000	0.000000
93.384338	17.322633	49.973801	0.000768	4.811238	0.001538	2.400664	0.000000	0.000000
93.404340	17.322552	49.957287	0.000773	4.809648	0.001549	2.399871	0.000000	0.000000
93.424342	17.322633	49.951481	0.000775	4.809089	0.001553	2.399592	0.000000	0.000000
93.444344	17.322633	49.957250	0.000773	4.809644	0.001549	2.399869	0.000000	0.000000
93.464345	17.322633	49.953006	0.000775	4.809236	0.001552	2.399665	0.000000	0.000000
93.484348	17.322633	49.945988	0.000777	4.808560	0.001556	2.399328	0.000000	0.000000
93.504350	17.322633	49.953972	0.000774	4.809329	0.001551	2.399711	0.000000	0.000000
93.524352	17.322633	49.958262	0.000773	4.809742	0.001548	2.399917	0.000000	0.000000
93.544353	17.322633	49.940769	0.000779	4.808058	0.001560	2.399077	0.000000	0.000000
93.564356	17.322633	49.943503	0.000778	4.808321	0.001558	2.399209	0.000000	0.000000
93.584358	17.322633	49.944726	0.000777	4.808439	0.001557	2.399267	0.000000	0.000000
93.604360	17.322633	49.939144	0.000779	4.807901	0.001561	2.398999	0.000000	0.000000
93.624362	17.322633	49.941263	0.000778	4.808105	0.001560	2.399101	0.000000	0.000000
93.644364	17.322633	49.942681	0.000778	4.808242	0.001559	2.399169	0.000000	0.000000
93.664366	17.322633	49.943008	0.000778	4.808273	0.001558	2.399185	0.000000	0.000000
93.684368	17.322633	49.941651	0.000778	4.808142	0.001559	2.399119	0.000000	0.000000
93.704370	17.322552	49.940698	0.000779	4.808051	0.001560	2.399074	0.000000	0.000000
93.724371	17.322633	49.944492	0.000777	4.808416	0.001557	2.399256	0.000000	0.000000
93.744374	17.322633	49.939911	0.000779	4.807975	0.001560	2.399036	0.000000	0.000000
93.764376	17.322633	49.932847	0.000781	4.807295	0.001565	2.398697	0.000000	0.000000
93.784378	17.322633	49.945030	0.000777	4.808468	0.001557	2.399282	0.000000	0.000000
93.804379	17.322633	49.937807	0.000780	4.807772	0.001562	2.398935	0.000000	0.000000
93.824382	17.322633	49.951432	0.000775	4.809084	0.001553	2.399589	0.000000	0.000000
93.844384	17.322633	49.944665	0.000777	4.808433	0.001557	2.399264	0.000000	0.000000
93.864386	17.322633	49.942667	0.000778	4.808240	0.001559	2.399168	0.000000	0.000000
93.884387	17.322633	49.947462	0.000776	4.808702	0.001555	2.399399	0.000000	0.000000
93.904390	17.322552	49.936302	0.000780	4.807628	0.001563	2.398863	0.000000	0.000000
93.924392	17.322633	49.951451	0.000775	4.809086	0.001553	2.399590	0.000000	0.000000
93.944394	17.322633	49.945980	0.000777	4.808559	0.001556	2.399327	0.000000	0.000000
93.964396	17.322633	49.933528	0.000781	4.807360	0.001565	2.398729	0.000000	0.000000
93.984398	17.322552	49.938409	0.000779	4.807830	0.001561	2.398964	0.000000	0.000000
94.004400	17.322633	49.930582	0.000782	4.807077	0.001567	2.398588	0.000000	0.000000
94.024402	17.322633	49.938980	0.000779	4.807885	0.001561	2.398991	0.000000	0.000000
94.044404	17.322633	49.954489	0.000774	4.809379	0.001551	2.399736	0.000000	0.000000
94.064405	17.322633	49.936450	0.000780	4.807642	0.001563	2.398870	0.000000	0.000000
94.084408	17.322633	49.939753	0.000779	4.807960	0.001561	2.399028	0.000000	0.000000
94.104410	17.322633	49.955863	0.000774	4.809511	0.001550	2.399802	0.000000	0.000000
94.124412	17.322633	49.953456	0.000774	4.809279	0.001551	2.399687	0.000000	0.000000
94.144413	17.322713	49.938272	0.000780	4.807817	0.001562	2.398957	0.000000	0.000000
94.164416	17.322633	49.952928	0.000775	4.809228	0.001552	2.399661	0.000000	0.000000
94.184418	17.322552	49.937545	0.000780	4.807747	0.001562	2.398922	0.000000	0.000000
94.204420	17.322633	49.938742	0.000779	4.807862	0.001561	2.398980	0.000000	0.000000
94.224422	17.322633	49.955578	0.000774	4.809483	0.001550	2.399789	0.000000	0.000000
94.244424	17.322633	49.943710	0.000778	4.808341	0.001558	2.399218	0.000000	0.000000
94.264426	17.322633	49.967089	0.000770	4.810592	0.001542	2.400342	0.000000	0.000000
94.284428	17.322552	49.956068	0.000773	4.809531	0.001549	2.399812	0.000000	0.000000
94.304430	17.322633	49.936455	0.000780	4.807642	0.001563	2.398870	0.000000	0.000000
94.324432	17.322633	49.949177	0.000776	4.808867	0.001554	2.399481	0.000000	0.000000
94.344434	17.322633	49.937398	0.000780	4.807733	0.001562	2.398915	0.000000	0.000000
94.364436	17.322552	49.928939	0.000783	4.806919	0.001568	2.398509	0.000000	0.000000
94.384438	17.322633	49.948003	0.000776	4.808754	0.001555	2.399425	0.000000	0.000000
94.404439	17.322633	49.936265	0.000780	4.807624	0.001563	2.398861	0.000000	0.000000
94.424442	17.322633	49.945652	0.000777	4.808528	0.001557	2.399312	0.000000	0.000000
94.444444	17.322713	49.952400	0.000775	4.809177	0.001552	2.399636	0.000000	0.000000
94.464446	17.322633	49.937746	0.000780	4.807767	0.001562	2.398932	0.000000	0.000000
94.484447	17.322633	49.934487	0.000781	4.807453	0.001564	2.398775	0.000000	0.000000
94.504450	17.322633	49.923285	0.000785	4.806374	0.001572	2.398237	0.000000	0.000000
94.524452	17.322633	49.944868	0.000777	4.808452	0.001557	2.399274	0.000000	0.000000
94.544454	17.322633	49.965017	0.000771	4.810392	0.001544	2.400242	0.000000	0.000000
94.564456	17.322633	49.948102	0.000776	4.808764	0.001555	2.399429	0.000000	0.000000
94.584458	17.322633	49.950425	0.000775	4.808987	0.001553	2.399541	0.000000	0.000000
94.604460	17.322633	49.951063	0.000775	4.809049	0.001553	2.399572	0.000000	0.000000
94.624462	17.322633	49.950420	0.000775	4.808987	0.001553	2.399541	0.000000	0.000000
94.644464	17.322552	49.951349	0.000775	4.809076	0.001553	2.399585	0.000000	0.000000
94.664466	17.322633	49.944731	0.000777	4.808439	0.001557	2.399267	0.000000	0.000000
94.684468	17.322633	49.944248	0.000777	4.808393	0.001558	2.399244	0.000000	0.000000
94.704470	17.322633	49.936487	0.000780	4.807645	0.001563	2.398871	0.000000	0.000000
94.724472	17.322552	49.931252	0.000782	4.807141	0.001566	2.398620	0.000000	0.000000
94.744473	17.322633	49.938190	0.000780	4.807809	0.001562	2.398953	0.000000	0.000000
94.764476	17.322633	49.935785	0.000780	4.807578	0.001563	2.398838	0.000000	0.000000
94.784478	17.322633	49.925988	0.000784	4.806635	0.001570	2.398367	0.000000	0.000000
94.804480	17.322633	49.921054	0.000785	4.806160	0.001573	2.398130	0.000000	0.000000
94.824481	17.322633	49.931050	0.000782	4.807122	0.001566	2.398610	0.000000	0.000000
94.844484	17.322633	49.936347	0.000780	4.807632	0.001563	2.398865	0.000000	0.000000
94.864486	17.322633	49.924806	0.000784	4.806521	0.001571	2.398310	0.000000	0.000000
94.884488	17.322633	49.935858	0.000780	4.807585	0.001563	2.398841	0.000000	0.000000
94.904490	17.322633	49.931288	0.000782	4.807145	0.001566	2.398622	0.000000	0.000000
94.924492	17.322633	49.935083	0.000781	4.807510	0.001564	2.398804	0.000000	0.000000
94.944494	17.322633	49.935133	0.000781	4.807515	0.001564	2.398806	0.000000	0.000000
94.964496	17.322633	49.951420	0.000775	4.809083	0.001553	2.399589	0.000000	0.000000
94.984498	17.322633	49.954968	0.000774	4.809425	0.001550	2.399759	0.000000	0.000000
95.004499	17.322552	49.955404	0.000774	4.809467	0.001550	2.399780	0.000000	0.000000
95.024502	17.322633	49.948728	0.000776	4.808824	0.001555	2.399459	0.000000	0.000000
95.044504	17.322633	49.950517	0.000775	4.808996	0.001553	2.399545	0.000000	0.000000
95.064506	17.322633	49.950909	0.000775	4.809034	0.001553	2.399564	0.000000	0.000000
95.084507	17.322633	49.937145	0.000780	4.807709	0.001562	2.398903	0.000000	0.000000
95.104510	17.322552	49.949413	0.000776	4.808890	0.001554	2.399492	0.000000	0.000000
95.124512	17.322633	49.941073	0.000779	4.808087	0.001560	2.399092	0.000000	0.000000
95.144514	17.322633	49.935811	0.000780	4.807580	0.001563	2.398839	0.000000	0.000000
95.164515	17.322633	49.924040	0.000784	4.806447	0.001571	2.398274	0.000000	0.000000
95.184518	17.322633	49.937229	0.000780	4.807717	0.001562	2.398907	0.000000	0.000000
95.204520	17.322633	49.926335	0.000783	4.806668	0.001570	2.398384	0.000000	0.000000
95.224522	17.322633	49.954495	0.000774	4.809379	0.001551	2.399737	0.000000	0.000000
95.244524	17.322633	49.957550	0.000773	4.809673	0.001549	2.399883	0.000000	0.000000
95.264526	17.322633	49.936198	0.000780	4.807617	0.001563	2.398858	0.000000	0.000000
95.284528	17.322633	49.936808	0.000780	4.807676	0.001563	2.398887	0.000000	0.000000
95.304530	17.322633	49.945924	0.000777	4.808554	0.001556	2.399325	0.000000	0.000000
95.323532	17.322633	49.955863	0.000774	4.809511	0.001550	2.399802	0.000000	0.000000
95.343534	17.322633	49.936866	0.000780	4.807682	0.001563	2.398890	0.000000	0.000000
95.363535	17.322552	49.944107	0.000777	4.808379	0.001558	2.399237	0.000000	0.000000
95.383538	17.322633	49.945055	0.000777	4.808470	0.001557	2.399283	0.000000	0.000000
95.403540	17.322633	49.944202	0.000778	4.808388	0.001558	2.399242	0.000000	0.000000
95.423542	17.322633	49.945329	0.000777	4.808497	0.001557	2.399296	0.000000	0.000000
95.443543	17.322633	49.945179	0.000777	4.808482	0.001557	2.399289	0.000000	0.000000
95.463546	17.322633	49.944017	0.000778	4.808370	0.001558	2.399233	0.000000	0.000000
95.483548	17.322633	49.943503	0.000778	4.808321	0.001558	2.399209	0.000000	0.000000
95.503550	17.322633	49.938565	0.000779	4.807845	0.001561	2.398971	0.000000	0.000000
95.523551	17.322633	49.953173	0.000774	4.809252	0.001552	2.399673	0.000000	0.000000
95.543553	17.322633	49.945387	0.000777	4.808502	0.001557	2.399299	0.000000	0.000000
95.563556	17.322633	49.943122	0.000778	4.808284	0.001558	2.399190	0.000000	0.000000
95.583558	17.322552	49.948651	0.000776	4.808816	0.001554	2.399456	0.000000	0.000000
95.603559	17.322713	49.940834	0.000779	4.808064	0.001560	2.399080	0.000000	0.000000
95.623561	17.322713	49.949967	0.000776	4.808943	0.001554	2.399519	0.000000	0.000000
95.643564	17.322633	49.944698	0.000777	4.808436	0.001557	2.399266	0.000000	0.000000
95.663566	17.322633	49.943097	0.000778	4.808282	0.001558	2.399189	0.000000	0.000000
95.683568	17.322713	49.948945	0.000776	4.808845	0.001555	2.399470	0.000000	0.000000
95.703569	17.322713	49.947313	0.000777	4.808688	0.001556	2.399391	0.000000	0.000000
95.723572	17.322633	49.949149	0.000776	4.808864	0.001554	2.399480	0.000000	0.000000
95.743574	17.322633	49.943131	0.000778	4.808285	0.001558	2.399191	0.000000	0.000000
95.763576	17.322633	49.949724	0.000776	4.808920	0.001554	2.399507	0.000000	0.000000
95.783577	17.322633	49.934928	0.000781	4.807495	0.001564	2.398797	0.000000	0.000000
95.803580	17.322633	49.949870	0.000776	4.808934	0.001554	2.399514	0.000000	0.000000
95.823582	17.322633	49.942882	0.000778	4.808261	0.001558	2.399179	0.000000	0.000000
95.843584	17.322633	49.951537	0.000775	4.809094	0.001553	2.399594	0.000000	0.000000
95.863585	17.322633	49.935433	0.000780	4.807544	0.001564	2.398821	0.000000	0.000000
95.883587	17.322633	49.942771	0.000778	4.808250	0.001559	2.399173	0.000000	0.000000
95.903590	17.322633	49.942446	0.000778	4.808219	0.001559	2.399158	0.000000	0.000000
95.923592	17.322633	49.946126	0.000777	4.808573	0.001556	2.399334	0.000000	0.000000
95.943594	17.322633	49.935004	0.000781	4.807503	0.001564	2.398800	0.000000	0.000000
95.963595	17.322633	49.954722	0.000774	4.809401	0.001551	2.399747	0.000000	0.000000
95.983598	17.322633	49.955091	0.000774	4.809436	0.001550	2.399765	0.000000	0.000000
96.003600	17.322633	49.936144	0.000780	4.807612	0.001563	2.398855	0.000000	0.000000
96.023602	17.322633	49.951027	0.000775	4.809045	0.001553	2.399570	0.000000	0.000000
96.043603	17.322633	49.952728	0.000775	4.809209	0.001552	2.399652	0.000000	0.000000
96.063606	17.322552	49.956338	0.000773	4.809557	0.001549	2.399825	0.000000	0.000000
96.083608	17.322633	49.950790	0.000775	4.809022	0.001553	2.399559	0.000000	0.000000
96.103610	17.322633	49.957249	0.000773	4.809644	0.001549	2.399869	0.000000	0.000000
96.123611	17.322633	49.942751	0.000778	4.808248	0.001559	2.399172	0.000000	0.000000
96.143613	17.322633	49.924912	0.000784	4.806531	0.001571	2.398315	0.000000	0.000000
96.163616	17.322552	49.935916	0.000780	4.807590	0.001563	2.398844	0.000000	0.000000
96.183618	17.322633	49.943126	0.000778	4.808285	0.001558	2.399190	0.000000	0.000000
96.203619	17.322633	49.946879	0.000777	4.808646	0.001556	2.399371	0.000000	0.000000
96.223621	17.322633	49.940595	0.000779	4.808041	0.001560	2.399069	0.000000	0.000000
96.243624	17.322633	49.943017	0.000778	4.808274	0.001558	2.399185	0.000000	0.000000
96.263626	17.322633	49.938451	0.000779	4.807834	0.001561	2.398966	0.000000	0.000000
96.283628	17.322633	49.940846	0.000779	4.808065	0.001560	2.399081	0.000000	0.000000
96.303629	17.322633	49.958813	0.000773	4.809795	0.001548	2.399944	0.000000	0.000000
96.323632	17.322633	49.955132	0.000774	4.809440	0.001550	2.399767	0.000000	0.000000
96.343634	17.322633	49.931981	0.000782	4.807212	0.001566	2.398655	0.000000	0.000000
96.363636	17.322633	49.939155	0.000779	4.807902	0.001561	2.399000	0.000000	0.000000
96.383637	17.322633	49.936157	0.000780	4.807614	0.001563	2.398856	0.000000	0.000000
96.403640	17.322633	49.920470	0.000785	4.806103	0.001574	2.398102	0.000000	0.000000
96.423642	17.322633	49.931708	0.000782	4.807185	0.001566	2.398642	0.000000	0.000000
96.443644	17.322633	49.937966	0.000780	4.807788	0.001562	2.398942	0.000000	0.000000
96.463645	17.322633	49.937276	0.000780	4.807721	0.001562	2.398909	0.000000	0.000000
96.483647	17.322633	49.935370	0.000780	4.807538	0.001564	2.398818	0.000000	0.000000
96.503650	17.322633	49.925545	0.000784	4.806592	0.001570	2.398346	0.000000	0.000000
96.523652	17.322633	49.930751	0.000782	4.807093	0.001567	2.398596	0.000000	0.000000
96.543653	17.322633	49.930096	0.000782	4.807030	0.001567	2.398564	0.000000	0.000000
96.563655	17.322633	49.934996	0.000781	4.807502	0.001564	2.398800	0.000000	0.000000
96.583658	17.322633	49.938273	0.000779	4.807817	0.001562	2.398957	0.000000	0.000000
96.603660	17.322633	49.938394	0.000779	4.807829	0.001562	2.398963	0.000000	0.000000
96.623662	17.322633	49.932728	0.000781	4.807283	0.001565	2.398691	0.000000	0.000000
96.643663	17.322633	49.930909	0.000782	4.807108	0.001567	2.398603	0.000000	0.000000
96.663666	17.322633	49.939072	0.000779	4.807894	0.001561	2.398996	0.000000	0.000000
96.683668	17.322633	49.928392	0.000783	4.806866	0.001568	2.398483	0.000000	0.000000
96.703670	17.322633	49.929324	0.000782	4.806956	0.001568	2.398527	0.000000	0.000000
96.723671	17.322633	49.924987	0.000784	4.806538	0.001571	2.398319	0.000000	0.000000
96.743674	17.322552	49.932477	0.000781	4.807259	0.001565	2.398679	0.000000	0.000000
96.763676	17.322552	49.927732	0.000783	4.806803	0.001569	2.398451	0.000000	0.000000
96.783678	17.322633	49.928210	0.000783	4.806848	0.001568	2.398474	0.000000	0.000000
96.803679	17.322633	49.946889	0.000777	4.808647	0.001556	2.399371	0.000000	0.000000
96.823681	17.322633	49.936538	0.000780	4.807650	0.001563	2.398874	0.000000	0.000000
96.843684	17.322633	49.944716	0.000777	4.808438	0.001557	2.399267	0.000000	0.000000
96.863686	17.322633	49.940828	0.000779	4.808063	0.001560	2.399080	0.000000	0.000000
96.883687	17.322633	49.945792	0.000777	4.808541	0.001557	2.399318	0.000000	0.000000
96.903689	17.322633	49.949828	0.000776	4.808930	0.001554	2.399512	0.000000	0.000000
96.923692	17.322633	49.948994	0.000776	4.808849	0.001554	2.399472	0.000000	0.000000
96.943694	17.322633	49.933885	0.000781	4.807395	0.001565	2.398746	0.000000	0.000000
96.963696	17.322633	49.933121	0.000781	4.807321	0.001565	2.398710	0.000000	0.000000
96.983697	17.322633	49.936082	0.000780	4.807606	0.001563	2.398852	0.000000	0.000000
97.003700	17.322633	49.932303	0.000781	4.807243	0.001566	2.398670	0.000000	0.000000
97.023702	17.322633	49.931425	0.000782	4.807158	0.001566	2.398628	0.000000	0.000000
97.043704	17.322552	49.940117	0.000779	4.807995	0.001560	2.399046	0.000000	0.000000
97.063705	17.322633	49.944208	0.000778	4.808389	0.001558	2.399242	0.000000	0.000000
97.083707	17.322633	49.950797	0.000775	4.809023	0.001553	2.399559	0.000000	0.000000
97.103710	17.322633	49.938091	0.000780	4.807800	0.001562	2.398949	0.000000	0.000000
97.123712	17.322633	49.959781	0.000772	4.809888	0.001547	2.399990	0.000000	0.000000
97.143713	17.322633	49.944909	0.000777	4.808456	0.001557	2.399276	0.000000	0.000000
97.163715	17.322633	49.947753	0.000776	4.808730	0.001555	2.399413	0.000000	0.000000
97.183718	17.322633	49.946837	0.000777	4.808642	0.001556	2.399369	0.000000	0.000000
97.203720	17.322633	49.940154	0.000779	4.807998	0.001560	2.399048	0.000000	0.000000
97.223722	17.322633	49.933179	0.000781	4.807327	0.001565	2.398713	0.000000	0.000000
97.243723	17.322633	49.934641	0.000781	4.807468	0.001564	2.398783	0.000000	0.000000
97.263726	17.322633	49.928118	0.000783	4.806840	0.001568	2.398469	0.000000	0.000000
97.283728	17.322633	49.924112	0.000784	4.806454	0.001571	2.398277	0.000000	0.000000
97.303730	17.322633	49.944592	0.000777	4.808426	0.001557	2.399261	0.000000	0.000000
97.323731	17.322633	49.944924	0.000777	4.808458	0.001557	2.399277	0.000000	0.000000
97.343734	17.322633	49.938550	0.000779	4.807844	0.001561	2.398971	0.000000	0.000000
97.363736	17.322633	49.942228	0.000778	4.808198	0.001559	2.399147	0.000000	0.000000
97.383738	17.322633	49.938705	0.000779	4.807859	0.001561	2.398978	0.000000	0.000000
97.403739	17.322633	49.930286	0.000782	4.807048	0.001567	2.398574	0.000000	0.000000
97.423741	17.322633	49.928292	0.000783	4.806856	0.001568	2.398478	0.000000	0.000000
97.443744	17.322633	49.935755	0.000780	4.807575	0.001563	2.398836	0.000000	0.000000
97.463746	17.322552	49.946710	0.000777	4.808630	0.001556	2.399363	0.000000	0.000000
97.483747	17.322633	49.933970	0.000781	4.807403	0.001564	2.398751	0.000000	0.000000
97.503749	17.322633	49.944050	0.000778	4.808374	0.001558	2.399235	0.000000	0.000000
97.523752	17.322633	49.936384	0.000780	4.807635	0.001563	2.398867	0.000000	0.000000
97.543754	17.322633	49.927994	0.000783	4.806828	0.001569	2.398463	0.000000	0.000000
97.563756	17.322633	49.950143	0.000776	4.808960	0.001554	2.399527	0.000000	0.000000
97.583757	17.322633	49.927499	0.000783	4.806780	0.001569	2.398440	0.000000	0.000000
97.603760	17.322633	49.935139	0.000781	4.807516	0.001564	2.398807	0.000000	0.000000
97.623762	17.322633	49.938722	0.000779	4.807861	0.001561	2.398979	0.000000	0.000000
97.643764	17.322633	49.942657	0.000778	4.808239	0.001559	2.399168	0.000000	0.000000
97.663765	17.322633	49.935467	0.000780	4.807547	0.001563	2.398822	0.000000	0.000000
97.683768	17.322633	49.935961	0.000780	4.807595	0.001563	2.398846	0.000000	0.000000
[truncated: 1,002 more rows]
