# Supplementary material for: Stress relaxation in the presence of sudden strain bursts: Methodology and stress relaxation data of microcast aluminium microwires
Source: Data Brief. 2018 Nov 14;21:2134–41. doi: 10.1016/j.dib.2018.11.047 (PMC6265499; doi:10.1016/j.dib.2018.11.047)
Supplement: Supplementary file 2 — Supplementary material [file mmc2.zip › Data in brief/As-cast/Al4N/Al_100_r_3/Stress relax txt files/Al_100_r_3_Relaxcycle0002.txt]

Time[s]	Motordispl[�m]	Force[mN]	EngStrain	EngStress[MPa]	Shearstrain	Shearstress [MPa]
144.066405	25.210598	70.009620	0.002030	6.740190	0.004064	3.363154	0.000000	0.000000
144.086407	25.216245	70.009741	0.002035	6.740202	0.004075	3.363159	0.000000	0.000000
144.106410	25.220681	70.032880	0.002032	6.742430	0.004069	3.364271	0.000000	0.000000
144.126411	25.220761	70.034177	0.002032	6.742555	0.004068	3.364333	0.000000	0.000000
144.146413	25.220761	70.047047	0.002027	6.743794	0.004059	3.364952	0.000000	0.000000
144.166415	25.220761	70.048332	0.002027	6.743917	0.004058	3.365013	0.000000	0.000000
144.186418	25.220842	70.042263	0.002029	6.743333	0.004063	3.364722	0.000000	0.000000
144.206419	25.220761	70.037573	0.002031	6.742881	0.004066	3.364496	0.000000	0.000000
144.226421	25.220842	70.023812	0.002035	6.741557	0.004075	3.363835	0.000000	0.000000
144.246423	25.220842	69.985748	0.002048	6.737892	0.004100	3.362007	0.000000	0.000000
144.266425	25.220923	69.991447	0.002046	6.738441	0.004097	3.362281	0.000000	0.000000
144.286427	25.220842	69.998850	0.002044	6.739153	0.004092	3.362636	0.000000	0.000000
144.306429	25.220923	69.990991	0.002046	6.738397	0.004097	3.362259	0.000000	0.000000
144.326431	25.220923	69.985911	0.002048	6.737908	0.004101	3.362015	0.000000	0.000000
144.346433	25.220923	69.999015	0.002044	6.739169	0.004092	3.362644	0.000000	0.000000
144.366436	25.220923	69.996539	0.002045	6.738931	0.004093	3.362525	0.000000	0.000000
144.386437	25.220923	69.999499	0.002044	6.739216	0.004091	3.362667	0.000000	0.000000
144.406439	25.220842	69.993879	0.002045	6.738675	0.004095	3.362397	0.000000	0.000000
144.426441	25.220923	69.993160	0.002046	6.738606	0.004096	3.362363	0.000000	0.000000
144.446444	25.220923	69.994281	0.002045	6.738714	0.004095	3.362417	0.000000	0.000000
144.466445	25.221003	70.000964	0.002043	6.739357	0.004091	3.362738	0.000000	0.000000
144.486447	25.221003	69.996595	0.002045	6.738936	0.004094	3.362528	0.000000	0.000000
144.506449	25.220923	69.987853	0.002047	6.738095	0.004099	3.362108	0.000000	0.000000
144.526452	25.221003	69.995426	0.002045	6.738824	0.004094	3.362472	0.000000	0.000000
144.546453	25.221003	70.003276	0.002042	6.739580	0.004089	3.362849	0.000000	0.000000
144.566455	25.220923	70.004972	0.002042	6.739743	0.004088	3.362930	0.000000	0.000000
144.586457	25.221003	70.003601	0.002042	6.739611	0.004089	3.362865	0.000000	0.000000
144.606459	25.221003	69.996556	0.002045	6.738933	0.004094	3.362526	0.000000	0.000000
144.626462	25.221003	69.989945	0.002047	6.738296	0.004098	3.362209	0.000000	0.000000
144.646463	25.220923	69.981995	0.002049	6.737531	0.004103	3.361827	0.000000	0.000000
144.666465	25.221003	70.004171	0.002042	6.739666	0.004088	3.362892	0.000000	0.000000
144.686467	25.221003	70.005965	0.002041	6.739838	0.004087	3.362978	0.000000	0.000000
144.706470	25.221003	69.989679	0.002047	6.738270	0.004098	3.362196	0.000000	0.000000
144.726471	25.221003	69.985865	0.002048	6.737903	0.004101	3.362012	0.000000	0.000000
144.746473	25.221003	69.987948	0.002048	6.738104	0.004099	3.362113	0.000000	0.000000
144.766475	25.221003	69.990907	0.002047	6.738389	0.004097	3.362255	0.000000	0.000000
144.786478	25.221003	69.985789	0.002048	6.737896	0.004101	3.362009	0.000000	0.000000
144.806479	25.221084	69.995068	0.002045	6.738789	0.004095	3.362455	0.000000	0.000000
144.826481	25.221084	69.988596	0.002047	6.738166	0.004099	3.362144	0.000000	0.000000
144.846483	25.221003	69.976443	0.002051	6.736996	0.004107	3.361560	0.000000	0.000000
144.866486	25.221003	69.965583	0.002055	6.735951	0.004114	3.361038	0.000000	0.000000
144.886487	25.221003	69.976324	0.002051	6.736985	0.004107	3.361554	0.000000	0.000000
144.906489	25.221084	69.972784	0.002053	6.736644	0.004110	3.361384	0.000000	0.000000
144.926491	25.221084	69.979012	0.002051	6.737244	0.004105	3.361683	0.000000	0.000000
144.946493	25.221003	69.975885	0.002052	6.736942	0.004107	3.361533	0.000000	0.000000
144.966496	25.221084	69.976810	0.002051	6.737031	0.004107	3.361577	0.000000	0.000000
144.986497	25.221084	69.976791	0.002051	6.737030	0.004107	3.361577	0.000000	0.000000
145.006499	25.221003	69.970304	0.002053	6.736405	0.004111	3.361265	0.000000	0.000000
145.026501	25.221003	69.973683	0.002052	6.736730	0.004109	3.361427	0.000000	0.000000
145.046504	25.221003	69.964858	0.002055	6.735881	0.004115	3.361003	0.000000	0.000000
145.066505	25.221084	69.974637	0.002052	6.736822	0.004108	3.361473	0.000000	0.000000
145.086507	25.221084	69.970424	0.002053	6.736417	0.004111	3.361271	0.000000	0.000000
145.106509	25.221084	69.979664	0.002050	6.737306	0.004105	3.361715	0.000000	0.000000
145.126512	25.221084	69.994200	0.002046	6.738706	0.004095	3.362413	0.000000	0.000000
145.146513	25.221165	69.986754	0.002048	6.737989	0.004100	3.362055	0.000000	0.000000
145.166515	25.221165	69.967482	0.002055	6.736133	0.004113	3.361129	0.000000	0.000000
145.186517	25.221165	69.968607	0.002054	6.736242	0.004113	3.361183	0.000000	0.000000
145.206520	25.221165	69.967698	0.002054	6.736154	0.004113	3.361140	0.000000	0.000000
145.226521	25.221165	69.975697	0.002052	6.736924	0.004108	3.361524	0.000000	0.000000
145.246523	25.221165	69.979456	0.002051	6.737286	0.004105	3.361705	0.000000	0.000000
145.266525	25.221165	69.971210	0.002053	6.736492	0.004111	3.361309	0.000000	0.000000
145.286527	25.221165	69.967404	0.002055	6.736126	0.004113	3.361126	0.000000	0.000000
145.306530	25.221165	69.963261	0.002056	6.735727	0.004116	3.360927	0.000000	0.000000
145.326531	25.221165	69.947643	0.002061	6.734223	0.004127	3.360176	0.000000	0.000000
145.346533	25.221165	69.950930	0.002060	6.734540	0.004124	3.360334	0.000000	0.000000
145.366535	25.221165	69.964783	0.002055	6.735874	0.004115	3.361000	0.000000	0.000000
145.386538	25.221165	69.960816	0.002057	6.735492	0.004118	3.360809	0.000000	0.000000
145.406539	25.221165	69.949707	0.002061	6.734422	0.004125	3.360276	0.000000	0.000000
145.426541	25.221165	69.936426	0.002065	6.733144	0.004134	3.359638	0.000000	0.000000
145.446543	25.221165	69.935392	0.002065	6.733044	0.004135	3.359588	0.000000	0.000000
145.466546	25.221165	69.935361	0.002065	6.733041	0.004135	3.359586	0.000000	0.000000
145.486547	25.221165	69.930277	0.002067	6.732551	0.004138	3.359342	0.000000	0.000000
145.506549	25.221165	69.922093	0.002070	6.731764	0.004144	3.358949	0.000000	0.000000
145.526551	25.221165	69.931639	0.002067	6.732683	0.004137	3.359408	0.000000	0.000000
145.546553	25.221165	69.930123	0.002067	6.732537	0.004138	3.359335	0.000000	0.000000
145.566555	25.221165	69.925468	0.002069	6.732089	0.004142	3.359111	0.000000	0.000000
145.586557	25.221165	69.934381	0.002066	6.732947	0.004136	3.359539	0.000000	0.000000
145.606559	25.221165	69.919105	0.002071	6.731476	0.004146	3.358805	0.000000	0.000000
145.626561	25.221165	69.907408	0.002075	6.730350	0.004154	3.358244	0.000000	0.000000
145.646564	25.221165	69.928097	0.002068	6.732342	0.004140	3.359237	0.000000	0.000000
145.666565	25.221165	69.928960	0.002067	6.732425	0.004139	3.359279	0.000000	0.000000
145.686567	25.221165	69.922673	0.002070	6.731820	0.004143	3.358977	0.000000	0.000000
145.706569	25.221165	69.919612	0.002071	6.731525	0.004146	3.358830	0.000000	0.000000
145.726572	25.221165	69.923356	0.002069	6.731885	0.004143	3.359010	0.000000	0.000000
145.746573	25.221165	69.918485	0.002071	6.731416	0.004146	3.358776	0.000000	0.000000
145.766575	25.221165	69.927755	0.002068	6.732309	0.004140	3.359221	0.000000	0.000000
145.786577	25.221165	69.917144	0.002071	6.731287	0.004147	3.358711	0.000000	0.000000
145.806580	25.221165	69.931439	0.002067	6.732663	0.004138	3.359398	0.000000	0.000000
145.826581	25.221165	69.913116	0.002073	6.730899	0.004150	3.358518	0.000000	0.000000
145.846583	25.221165	69.921951	0.002070	6.731750	0.004144	3.358942	0.000000	0.000000
145.866585	25.221165	69.916406	0.002072	6.731216	0.004148	3.358676	0.000000	0.000000
145.886587	25.221165	69.918025	0.002071	6.731372	0.004147	3.358754	0.000000	0.000000
145.906590	25.221165	69.921578	0.002070	6.731714	0.004144	3.358924	0.000000	0.000000
145.926591	25.221165	69.910889	0.002074	6.730685	0.004151	3.358411	0.000000	0.000000
145.946593	25.221165	69.916420	0.002072	6.731217	0.004148	3.358676	0.000000	0.000000
145.966595	25.221165	69.909956	0.002074	6.730595	0.004152	3.358366	0.000000	0.000000
145.986598	25.221165	69.931669	0.002067	6.732686	0.004137	3.359409	0.000000	0.000000
146.006599	25.221165	69.908846	0.002074	6.730488	0.004153	3.358313	0.000000	0.000000
146.026601	25.221165	69.910911	0.002074	6.730687	0.004151	3.358412	0.000000	0.000000
146.046603	25.221165	69.900005	0.002077	6.729637	0.004159	3.357888	0.000000	0.000000
146.066606	25.221165	69.909754	0.002074	6.730576	0.004152	3.358356	0.000000	0.000000
146.086607	25.221165	69.913285	0.002073	6.730916	0.004150	3.358526	0.000000	0.000000
146.106609	25.221165	69.911223	0.002073	6.730717	0.004151	3.358427	0.000000	0.000000
146.126611	25.221165	69.901380	0.002077	6.729769	0.004158	3.357954	0.000000	0.000000
146.146614	25.221165	69.907386	0.002075	6.730348	0.004154	3.358242	0.000000	0.000000
146.166615	25.221165	69.896043	0.002079	6.729256	0.004161	3.357698	0.000000	0.000000
146.186617	25.221165	69.905066	0.002076	6.730124	0.004155	3.358131	0.000000	0.000000
146.206619	25.221165	69.920182	0.002070	6.731580	0.004145	3.358857	0.000000	0.000000
146.226621	25.221165	69.905456	0.002075	6.730162	0.004155	3.358150	0.000000	0.000000
146.246624	25.221165	69.910294	0.002074	6.730628	0.004152	3.358382	0.000000	0.000000
146.266625	25.221165	69.905851	0.002075	6.730200	0.004155	3.358169	0.000000	0.000000
146.286627	25.221165	69.900927	0.002077	6.729726	0.004158	3.357932	0.000000	0.000000
146.306629	25.221165	69.896492	0.002078	6.729299	0.004161	3.357719	0.000000	0.000000
146.326632	25.221165	69.903531	0.002076	6.729977	0.004156	3.358057	0.000000	0.000000
146.346633	25.221165	69.889235	0.002081	6.728600	0.004166	3.357371	0.000000	0.000000
146.366635	25.221165	69.904004	0.002076	6.730022	0.004156	3.358080	0.000000	0.000000
146.386637	25.221165	69.880521	0.002084	6.727761	0.004172	3.356952	0.000000	0.000000
146.406640	25.221165	69.898257	0.002078	6.729469	0.004160	3.357804	0.000000	0.000000
146.426641	25.221165	69.886686	0.002082	6.728355	0.004168	3.357248	0.000000	0.000000
146.446643	25.221165	69.893959	0.002079	6.729055	0.004163	3.357597	0.000000	0.000000
146.466645	25.221165	69.901631	0.002077	6.729794	0.004158	3.357966	0.000000	0.000000
146.486648	25.221165	69.898722	0.002078	6.729514	0.004160	3.357826	0.000000	0.000000
146.506649	25.221165	69.890281	0.002080	6.728701	0.004165	3.357421	0.000000	0.000000
146.526651	25.221165	69.888988	0.002081	6.728576	0.004166	3.357359	0.000000	0.000000
146.546653	25.221165	69.893008	0.002080	6.728963	0.004163	3.357552	0.000000	0.000000
146.566655	25.221165	69.883897	0.002083	6.728086	0.004169	3.357114	0.000000	0.000000
146.586658	25.221165	69.900022	0.002077	6.729639	0.004159	3.357889	0.000000	0.000000
146.606659	25.221165	69.900782	0.002077	6.729712	0.004158	3.357925	0.000000	0.000000
146.626661	25.221165	69.877441	0.002085	6.727465	0.004174	3.356804	0.000000	0.000000
146.646663	25.221165	69.897497	0.002078	6.729396	0.004160	3.357767	0.000000	0.000000
146.666666	25.221165	69.885480	0.002082	6.728239	0.004168	3.357190	0.000000	0.000000
146.686667	25.221165	69.880374	0.002084	6.727747	0.004172	3.356945	0.000000	0.000000
146.706669	25.221165	69.888697	0.002081	6.728548	0.004166	3.357345	0.000000	0.000000
146.726671	25.221165	69.884914	0.002082	6.728184	0.004169	3.357163	0.000000	0.000000
146.746674	25.221165	69.900407	0.002077	6.729676	0.004158	3.357907	0.000000	0.000000
146.766675	25.221165	69.889892	0.002081	6.728663	0.004165	3.357402	0.000000	0.000000
146.786677	25.221165	69.897468	0.002078	6.729393	0.004160	3.357766	0.000000	0.000000
146.806679	25.221165	69.900751	0.002077	6.729709	0.004158	3.357924	0.000000	0.000000
146.826681	25.221165	69.891011	0.002080	6.728771	0.004165	3.357456	0.000000	0.000000
146.846684	25.221165	69.890596	0.002080	6.728731	0.004165	3.357436	0.000000	0.000000
146.866685	25.221165	69.895565	0.002079	6.729210	0.004162	3.357675	0.000000	0.000000
146.886687	25.221165	69.881765	0.002083	6.727881	0.004171	3.357012	0.000000	0.000000
146.906689	25.221165	69.888903	0.002081	6.728568	0.004166	3.357355	0.000000	0.000000
146.926692	25.221165	69.878932	0.002084	6.727608	0.004173	3.356876	0.000000	0.000000
146.946693	25.221165	69.894160	0.002079	6.729074	0.004163	3.357607	0.000000	0.000000
146.966695	25.221165	69.883556	0.002083	6.728053	0.004170	3.357098	0.000000	0.000000
146.986697	25.221165	69.885117	0.002082	6.728204	0.004169	3.357173	0.000000	0.000000
147.006700	25.221165	69.890413	0.002080	6.728714	0.004165	3.357427	0.000000	0.000000
147.026701	25.221165	69.873809	0.002086	6.727115	0.004176	3.356630	0.000000	0.000000
147.046703	25.221165	69.900418	0.002077	6.729677	0.004158	3.357908	0.000000	0.000000
147.066705	25.221165	69.890665	0.002080	6.728738	0.004165	3.357439	0.000000	0.000000
147.086708	25.221165	69.892428	0.002080	6.728908	0.004164	3.357524	0.000000	0.000000
147.106709	25.221165	69.889445	0.002081	6.728620	0.004166	3.357381	0.000000	0.000000
147.126711	25.221165	69.893132	0.002080	6.728975	0.004163	3.357558	0.000000	0.000000
147.146713	25.221165	69.883293	0.002083	6.728028	0.004170	3.357085	0.000000	0.000000
147.166715	25.221165	69.882512	0.002083	6.727953	0.004170	3.357048	0.000000	0.000000
147.186718	25.221165	69.892217	0.002080	6.728887	0.004164	3.357514	0.000000	0.000000
147.206719	25.221165	69.905101	0.002075	6.730128	0.004155	3.358133	0.000000	0.000000
147.226721	25.221165	69.900021	0.002077	6.729639	0.004159	3.357889	0.000000	0.000000
147.246723	25.221165	69.896372	0.002078	6.729287	0.004161	3.357713	0.000000	0.000000
147.266726	25.221165	69.871814	0.002087	6.726923	0.004178	3.356534	0.000000	0.000000
147.286727	25.221165	69.880065	0.002084	6.727717	0.004172	3.356930	0.000000	0.000000
147.306729	25.221165	69.883292	0.002083	6.728028	0.004170	3.357085	0.000000	0.000000
147.326731	25.221165	69.873852	0.002086	6.727119	0.004176	3.356632	0.000000	0.000000
147.346734	25.221165	69.881605	0.002083	6.727866	0.004171	3.357004	0.000000	0.000000
147.366735	25.221165	69.868904	0.002088	6.726643	0.004180	3.356394	0.000000	0.000000
147.386737	25.221165	69.881318	0.002083	6.727838	0.004171	3.356990	0.000000	0.000000
147.406739	25.221165	69.893808	0.002079	6.729040	0.004163	3.357590	0.000000	0.000000
147.426742	25.221165	69.878736	0.002084	6.727589	0.004173	3.356866	0.000000	0.000000
147.446743	25.221165	69.870615	0.002087	6.726808	0.004178	3.356476	0.000000	0.000000
147.466745	25.221165	69.881781	0.002083	6.727883	0.004171	3.357012	0.000000	0.000000
147.486747	25.221165	69.880724	0.002084	6.727781	0.004172	3.356962	0.000000	0.000000
147.506749	25.221165	69.874374	0.002086	6.727169	0.004176	3.356657	0.000000	0.000000
147.526752	25.221165	69.875849	0.002085	6.727311	0.004175	3.356728	0.000000	0.000000
147.546753	25.221165	69.881385	0.002083	6.727844	0.004171	3.356993	0.000000	0.000000
147.566755	25.221165	69.883331	0.002083	6.728032	0.004170	3.357087	0.000000	0.000000
147.586757	25.221165	69.881409	0.002083	6.727847	0.004171	3.356995	0.000000	0.000000
147.606760	25.221165	69.879196	0.002084	6.727634	0.004173	3.356888	0.000000	0.000000
147.626761	25.221165	69.884836	0.002082	6.728177	0.004169	3.357159	0.000000	0.000000
147.646763	25.221165	69.874254	0.002086	6.727158	0.004176	3.356651	0.000000	0.000000
147.666765	25.221165	69.870805	0.002087	6.726826	0.004178	3.356485	0.000000	0.000000
147.686768	25.221165	69.870238	0.002087	6.726771	0.004179	3.356458	0.000000	0.000000
147.706769	25.221165	69.879604	0.002084	6.727673	0.004172	3.356908	0.000000	0.000000
147.726771	25.221165	69.886325	0.002082	6.728320	0.004168	3.357231	0.000000	0.000000
147.746773	25.221165	69.867398	0.002088	6.726498	0.004181	3.356322	0.000000	0.000000
147.766776	25.221165	69.871790	0.002087	6.726921	0.004178	3.356533	0.000000	0.000000
147.785777	25.221165	69.879835	0.002084	6.727695	0.004172	3.356919	0.000000	0.000000
147.805779	25.221165	69.877883	0.002085	6.727507	0.004174	3.356825	0.000000	0.000000
147.825781	25.221165	69.880253	0.002084	6.727735	0.004172	3.356939	0.000000	0.000000
147.845783	25.221165	69.869596	0.002087	6.726709	0.004179	3.356427	0.000000	0.000000
147.865785	25.221165	69.880487	0.002084	6.727758	0.004172	3.356950	0.000000	0.000000
147.885787	25.221165	69.880830	0.002084	6.727791	0.004172	3.356967	0.000000	0.000000
147.905789	25.221165	69.870201	0.002087	6.726768	0.004179	3.356456	0.000000	0.000000
147.925791	25.221165	69.882680	0.002083	6.727969	0.004170	3.357056	0.000000	0.000000
147.945793	25.221165	69.865642	0.002089	6.726329	0.004182	3.356237	0.000000	0.000000
147.965795	25.221165	69.876760	0.002085	6.727399	0.004174	3.356771	0.000000	0.000000
147.985797	25.221165	69.883562	0.002083	6.728054	0.004170	3.357098	0.000000	0.000000
148.005799	25.221165	69.861787	0.002090	6.725958	0.004184	3.356052	0.000000	0.000000
148.025801	25.221165	69.873946	0.002086	6.727128	0.004176	3.356636	0.000000	0.000000
148.045803	25.221165	69.869718	0.002087	6.726721	0.004179	3.356433	0.000000	0.000000
148.065805	25.221165	69.877561	0.002085	6.727476	0.004174	3.356810	0.000000	0.000000
148.085807	25.221165	69.879165	0.002084	6.727631	0.004173	3.356887	0.000000	0.000000
148.105809	25.221165	69.874461	0.002086	6.727178	0.004176	3.356661	0.000000	0.000000
148.125811	25.221165	69.870575	0.002087	6.726804	0.004178	3.356474	0.000000	0.000000
148.145813	25.221165	69.876111	0.002085	6.727337	0.004175	3.356740	0.000000	0.000000
148.165815	25.221165	69.878462	0.002084	6.727563	0.004173	3.356853	0.000000	0.000000
148.185817	25.221165	69.887348	0.002081	6.728419	0.004167	3.357280	0.000000	0.000000
148.205819	25.221165	69.880308	0.002084	6.727741	0.004172	3.356942	0.000000	0.000000
148.225821	25.221165	69.865823	0.002089	6.726346	0.004182	3.356246	0.000000	0.000000
148.245823	25.221165	69.875582	0.002085	6.727286	0.004175	3.356715	0.000000	0.000000
148.265825	25.221165	69.880976	0.002084	6.727805	0.004171	3.356974	0.000000	0.000000
148.285827	25.221165	69.876790	0.002085	6.727402	0.004174	3.356773	0.000000	0.000000
148.305829	25.221165	69.874486	0.002086	6.727180	0.004176	3.356662	0.000000	0.000000
148.325831	25.221165	69.878040	0.002085	6.727522	0.004173	3.356833	0.000000	0.000000
148.345833	25.221165	69.876694	0.002085	6.727393	0.004174	3.356768	0.000000	0.000000
148.365835	25.221165	69.876055	0.002085	6.727331	0.004175	3.356737	0.000000	0.000000
148.385837	25.221165	69.866296	0.002089	6.726392	0.004181	3.356269	0.000000	0.000000
148.405839	25.221165	69.858240	0.002091	6.725616	0.004187	3.355882	0.000000	0.000000
148.425841	25.221165	69.869837	0.002087	6.726733	0.004179	3.356439	0.000000	0.000000
148.445843	25.221165	69.868213	0.002088	6.726576	0.004180	3.356361	0.000000	0.000000
148.465845	25.221165	69.861947	0.002090	6.725973	0.004184	3.356060	0.000000	0.000000
148.485847	25.221165	69.865637	0.002089	6.726328	0.004182	3.356237	0.000000	0.000000
148.505849	25.221165	69.884262	0.002082	6.728121	0.004169	3.357132	0.000000	0.000000
148.525851	25.221165	69.862260	0.002090	6.726003	0.004184	3.356075	0.000000	0.000000
148.545853	25.221165	69.858491	0.002091	6.725640	0.004187	3.355894	0.000000	0.000000
148.565856	25.221165	69.865712	0.002089	6.726335	0.004182	3.356241	0.000000	0.000000
148.585857	25.221165	69.861632	0.002090	6.725943	0.004184	3.356045	0.000000	0.000000
148.605859	25.221165	69.870033	0.002087	6.726752	0.004179	3.356448	0.000000	0.000000
148.625861	25.221165	69.866988	0.002088	6.726458	0.004181	3.356302	0.000000	0.000000
148.645863	25.221165	69.863238	0.002090	6.726097	0.004183	3.356122	0.000000	0.000000
148.665865	25.221165	69.860166	0.002091	6.725802	0.004185	3.355974	0.000000	0.000000
148.685867	25.221165	69.874727	0.002086	6.727203	0.004176	3.356674	0.000000	0.000000
148.705869	25.221165	69.872668	0.002086	6.727005	0.004177	3.356575	0.000000	0.000000
148.725871	25.221165	69.860748	0.002090	6.725858	0.004185	3.356002	0.000000	0.000000
148.745873	25.221165	69.875998	0.002085	6.727326	0.004175	3.356735	0.000000	0.000000
148.765875	25.221165	69.881000	0.002084	6.727807	0.004171	3.356975	0.000000	0.000000
148.785877	25.221165	69.869232	0.002088	6.726674	0.004179	3.356410	0.000000	0.000000
148.805879	25.221165	69.871065	0.002087	6.726851	0.004178	3.356498	0.000000	0.000000
148.825881	25.221165	69.860224	0.002091	6.725807	0.004185	3.355977	0.000000	0.000000
148.845883	25.221165	69.865534	0.002089	6.726318	0.004182	3.356232	0.000000	0.000000
148.865885	25.221165	69.876315	0.002085	6.727356	0.004175	3.356750	0.000000	0.000000
148.885887	25.221165	69.866220	0.002089	6.726384	0.004181	3.356265	0.000000	0.000000
148.905889	25.221165	69.868265	0.002088	6.726581	0.004180	3.356363	0.000000	0.000000
148.925891	25.221165	69.883150	0.002083	6.728014	0.004170	3.357078	0.000000	0.000000
148.945893	25.221165	69.848694	0.002094	6.724697	0.004193	3.355423	0.000000	0.000000
148.965895	25.221165	69.861317	0.002090	6.725912	0.004185	3.356029	0.000000	0.000000
148.985897	25.221165	69.868115	0.002088	6.726567	0.004180	3.356356	0.000000	0.000000
149.005899	25.221165	69.874481	0.002086	6.727180	0.004176	3.356662	0.000000	0.000000
149.025901	25.221165	69.872337	0.002086	6.726973	0.004177	3.356559	0.000000	0.000000
149.045903	25.221165	69.875811	0.002085	6.727308	0.004175	3.356726	0.000000	0.000000
149.065905	25.221165	69.868152	0.002088	6.726570	0.004180	3.356358	0.000000	0.000000
149.085907	25.221165	69.869254	0.002088	6.726677	0.004179	3.356411	0.000000	0.000000
149.105909	25.221165	69.860364	0.002091	6.725821	0.004185	3.355984	0.000000	0.000000
149.125911	25.221165	69.859969	0.002091	6.725783	0.004186	3.355965	0.000000	0.000000
149.145913	25.221165	69.871899	0.002087	6.726931	0.004178	3.356538	0.000000	0.000000
149.165915	25.221165	69.859958	0.002091	6.725782	0.004186	3.355964	0.000000	0.000000
149.185917	25.221165	69.857500	0.002091	6.725545	0.004187	3.355846	0.000000	0.000000
149.205919	25.221165	69.871583	0.002087	6.726901	0.004178	3.356523	0.000000	0.000000
149.225921	25.221165	69.872645	0.002086	6.727003	0.004177	3.356574	0.000000	0.000000
149.245923	25.221165	69.857145	0.002092	6.725511	0.004187	3.355829	0.000000	0.000000
149.265925	25.221165	69.862334	0.002090	6.726010	0.004184	3.356078	0.000000	0.000000
149.285927	25.221165	69.865216	0.002089	6.726288	0.004182	3.356217	0.000000	0.000000
149.305929	25.221165	69.849583	0.002094	6.724783	0.004193	3.355466	0.000000	0.000000
149.325931	25.221165	69.857840	0.002091	6.725578	0.004187	3.355862	0.000000	0.000000
149.345933	25.221165	69.853210	0.002093	6.725132	0.004190	3.355640	0.000000	0.000000
149.365935	25.221165	69.859336	0.002091	6.725722	0.004186	3.355934	0.000000	0.000000
149.385937	25.221165	69.865861	0.002089	6.726350	0.004182	3.356248	0.000000	0.000000
149.405939	25.221165	69.858501	0.002091	6.725641	0.004187	3.355894	0.000000	0.000000
149.425941	25.221165	69.861882	0.002090	6.725967	0.004184	3.356057	0.000000	0.000000
149.445943	25.221165	69.863509	0.002089	6.726123	0.004183	3.356135	0.000000	0.000000
149.465945	25.221165	69.854312	0.002093	6.725238	0.004189	3.355693	0.000000	0.000000
149.485947	25.221165	69.876929	0.002085	6.727415	0.004174	3.356779	0.000000	0.000000
149.505949	25.221165	69.868168	0.002088	6.726572	0.004180	3.356358	0.000000	0.000000
149.525951	25.221165	69.862061	0.002090	6.725984	0.004184	3.356065	0.000000	0.000000
149.545953	25.221165	69.864068	0.002089	6.726177	0.004183	3.356162	0.000000	0.000000
149.565955	25.221165	69.865741	0.002089	6.726338	0.004182	3.356242	0.000000	0.000000
149.585957	25.221165	69.853701	0.002093	6.725179	0.004190	3.355664	0.000000	0.000000
149.605959	25.221165	69.867028	0.002088	6.726462	0.004181	3.356304	0.000000	0.000000
149.625961	25.221165	69.861639	0.002090	6.725943	0.004184	3.356045	0.000000	0.000000
149.645963	25.221165	69.855380	0.002092	6.725341	0.004189	3.355744	0.000000	0.000000
149.665965	25.221165	69.855560	0.002092	6.725358	0.004188	3.355753	0.000000	0.000000
149.685967	25.221165	69.862509	0.002090	6.726027	0.004184	3.356087	0.000000	0.000000
149.705969	25.221165	69.866685	0.002088	6.726429	0.004181	3.356287	0.000000	0.000000
149.725971	25.221165	69.856127	0.002092	6.725413	0.004188	3.355780	0.000000	0.000000
149.745973	25.221165	69.860194	0.002091	6.725804	0.004185	3.355975	0.000000	0.000000
149.765975	25.221165	69.861229	0.002090	6.725904	0.004185	3.356025	0.000000	0.000000
149.785977	25.221165	69.851077	0.002094	6.724927	0.004192	3.355538	0.000000	0.000000
149.805979	25.221165	69.845763	0.002095	6.724415	0.004195	3.355282	0.000000	0.000000
149.825981	25.221165	69.857222	0.002092	6.725518	0.004187	3.355833	0.000000	0.000000
149.845984	25.221165	69.854572	0.002092	6.725263	0.004189	3.355705	0.000000	0.000000
149.865985	25.221165	69.864094	0.002089	6.726180	0.004183	3.356163	0.000000	0.000000
149.885987	25.221165	69.851384	0.002094	6.724956	0.004191	3.355552	0.000000	0.000000
149.905989	25.221165	69.862748	0.002090	6.726050	0.004184	3.356098	0.000000	0.000000
149.925991	25.221165	69.861640	0.002090	6.725943	0.004184	3.356045	0.000000	0.000000
149.945993	25.221165	69.864058	0.002089	6.726176	0.004183	3.356161	0.000000	0.000000
149.965995	25.221165	69.870541	0.002087	6.726800	0.004178	3.356472	0.000000	0.000000
149.985997	25.221165	69.872782	0.002086	6.727016	0.004177	3.356580	0.000000	0.000000
150.005999	25.221165	69.875789	0.002085	6.727306	0.004175	3.356725	0.000000	0.000000
150.026001	25.221165	69.866021	0.002089	6.726365	0.004181	3.356255	0.000000	0.000000
150.046003	25.221165	69.856491	0.002092	6.725448	0.004188	3.355798	0.000000	0.000000
150.066005	25.221165	69.859869	0.002091	6.725773	0.004186	3.355960	0.000000	0.000000
150.086007	25.221165	69.864912	0.002089	6.726258	0.004182	3.356202	0.000000	0.000000
150.106009	25.221165	69.849397	0.002094	6.724765	0.004193	3.355457	0.000000	0.000000
150.126011	25.221165	69.854933	0.002092	6.725298	0.004189	3.355723	0.000000	0.000000
150.146013	25.221165	69.865114	0.002089	6.726278	0.004182	3.356212	0.000000	0.000000
150.166015	25.221165	69.863262	0.002090	6.726100	0.004183	3.356123	0.000000	0.000000
150.186017	25.221165	69.870086	0.002087	6.726757	0.004179	3.356451	0.000000	0.000000
150.206019	25.221165	69.863253	0.002090	6.726099	0.004183	3.356122	0.000000	0.000000
150.226021	25.221165	69.859945	0.002091	6.725780	0.004186	3.355964	0.000000	0.000000
150.246023	25.221165	69.860774	0.002090	6.725860	0.004185	3.356003	0.000000	0.000000
150.266025	25.221165	69.872049	0.002087	6.726946	0.004177	3.356545	0.000000	0.000000
150.286027	25.221165	69.869042	0.002088	6.726656	0.004179	3.356401	0.000000	0.000000
150.306029	25.221165	69.863742	0.002089	6.726146	0.004183	3.356146	0.000000	0.000000
150.326031	25.221165	69.851290	0.002094	6.724947	0.004191	3.355548	0.000000	0.000000
150.346033	25.221165	69.854606	0.002092	6.725266	0.004189	3.355707	0.000000	0.000000
150.366035	25.221165	69.863864	0.002089	6.726158	0.004183	3.356152	0.000000	0.000000
150.386037	25.221165	69.860956	0.002090	6.725878	0.004185	3.356012	0.000000	0.000000
150.406039	25.221165	69.861985	0.002090	6.725977	0.004184	3.356061	0.000000	0.000000
150.426041	25.221165	69.842953	0.002096	6.724144	0.004197	3.355147	0.000000	0.000000
150.446043	25.221165	69.856622	0.002092	6.725460	0.004188	3.355804	0.000000	0.000000
150.466045	25.221165	69.859431	0.002091	6.725731	0.004186	3.355939	0.000000	0.000000
150.486047	25.221165	69.856092	0.002092	6.725409	0.004188	3.355778	0.000000	0.000000
150.506049	25.221165	69.844233	0.002096	6.724268	0.004196	3.355209	0.000000	0.000000
150.526051	25.221165	69.855765	0.002092	6.725378	0.004188	3.355763	0.000000	0.000000
150.546053	25.221165	69.857923	0.002091	6.725586	0.004187	3.355866	0.000000	0.000000
150.566055	25.221165	69.848059	0.002095	6.724636	0.004194	3.355393	0.000000	0.000000
150.586057	25.221165	69.862117	0.002090	6.725989	0.004184	3.356068	0.000000	0.000000
150.606059	25.221165	69.858723	0.002091	6.725663	0.004186	3.355905	0.000000	0.000000
150.626061	25.221165	69.855686	0.002092	6.725370	0.004188	3.355759	0.000000	0.000000
150.646063	25.221165	69.857826	0.002091	6.725576	0.004187	3.355862	0.000000	0.000000
150.666065	25.221165	69.852039	0.002093	6.725019	0.004191	3.355584	0.000000	0.000000
150.686067	25.221165	69.853783	0.002093	6.725187	0.004190	3.355667	0.000000	0.000000
150.706069	25.221165	69.846447	0.002095	6.724481	0.004195	3.355315	0.000000	0.000000
150.726071	25.221165	69.854832	0.002092	6.725288	0.004189	3.355718	0.000000	0.000000
150.746073	25.221165	69.855424	0.002092	6.725345	0.004189	3.355746	0.000000	0.000000
150.766075	25.221165	69.840162	0.002097	6.723876	0.004199	3.355013	0.000000	0.000000
150.786077	25.221165	69.852996	0.002093	6.725111	0.004190	3.355630	0.000000	0.000000
150.806079	25.221165	69.866092	0.002089	6.726372	0.004181	3.356259	0.000000	0.000000
150.826081	25.221165	69.862527	0.002090	6.726029	0.004184	3.356088	0.000000	0.000000
150.846083	25.221165	69.865416	0.002089	6.726307	0.004182	3.356226	0.000000	0.000000
150.866085	25.221165	69.870146	0.002087	6.726762	0.004179	3.356454	0.000000	0.000000
150.886087	25.221165	69.858930	0.002091	6.725683	0.004186	3.355915	0.000000	0.000000
150.906089	25.221165	69.856675	0.002092	6.725466	0.004188	3.355806	0.000000	0.000000
150.926091	25.221165	69.850709	0.002094	6.724891	0.004192	3.355520	0.000000	0.000000
150.946093	25.221165	69.852977	0.002093	6.725109	0.004190	3.355629	0.000000	0.000000
150.966095	25.221165	69.867314	0.002088	6.726490	0.004181	3.356318	0.000000	0.000000
150.986097	25.221165	69.856146	0.002092	6.725415	0.004188	3.355781	0.000000	0.000000
151.006099	25.221165	69.847052	0.002095	6.724539	0.004194	3.355344	0.000000	0.000000
151.026101	25.221165	69.857633	0.002091	6.725558	0.004187	3.355852	0.000000	0.000000
151.046103	25.221165	69.845020	0.002096	6.724343	0.004196	3.355247	0.000000	0.000000
151.066105	25.221165	69.852912	0.002093	6.725103	0.004190	3.355626	0.000000	0.000000
151.086107	25.221165	69.855940	0.002092	6.725395	0.004188	3.355771	0.000000	0.000000
151.106109	25.221165	69.851869	0.002093	6.725003	0.004191	3.355576	0.000000	0.000000
151.126112	25.221165	69.842855	0.002096	6.724135	0.004197	3.355143	0.000000	0.000000
151.146113	25.221165	69.847408	0.002095	6.724573	0.004194	3.355361	0.000000	0.000000
151.166115	25.221165	69.846266	0.002095	6.724463	0.004195	3.355306	0.000000	0.000000
151.186117	25.221165	69.844525	0.002096	6.724296	0.004196	3.355223	0.000000	0.000000
151.206119	25.221165	69.852712	0.002093	6.725084	0.004190	3.355616	0.000000	0.000000
151.226121	25.221165	69.846937	0.002095	6.724528	0.004194	3.355339	0.000000	0.000000
151.246123	25.221165	69.844658	0.002096	6.724309	0.004196	3.355229	0.000000	0.000000
151.266125	25.221165	69.842376	0.002097	6.724089	0.004197	3.355119	0.000000	0.000000
151.286127	25.221165	69.847987	0.002095	6.724629	0.004194	3.355389	0.000000	0.000000
151.306129	25.221165	69.850905	0.002094	6.724910	0.004192	3.355529	0.000000	0.000000
151.326131	25.221165	69.852090	0.002093	6.725024	0.004191	3.355586	0.000000	0.000000
151.346133	25.221165	69.845579	0.002095	6.724397	0.004195	3.355273	0.000000	0.000000
151.366135	25.221165	69.849363	0.002094	6.724762	0.004193	3.355455	0.000000	0.000000
151.386137	25.221165	69.846402	0.002095	6.724476	0.004195	3.355313	0.000000	0.000000
151.406139	25.221165	69.846646	0.002095	6.724500	0.004194	3.355325	0.000000	0.000000
151.426141	25.221165	69.841234	0.002097	6.723979	0.004198	3.355065	0.000000	0.000000
151.446143	25.221165	69.851166	0.002094	6.724935	0.004191	3.355542	0.000000	0.000000
151.466145	25.221165	69.851650	0.002093	6.724982	0.004191	3.355565	0.000000	0.000000
151.486147	25.221165	69.855344	0.002092	6.725337	0.004189	3.355742	0.000000	0.000000
151.506149	25.221165	69.853958	0.002093	6.725204	0.004190	3.355676	0.000000	0.000000
151.526151	25.221165	69.842068	0.002097	6.724059	0.004198	3.355105	0.000000	0.000000
151.546153	25.221165	69.845125	0.002096	6.724353	0.004195	3.355252	0.000000	0.000000
151.566155	25.221165	69.858123	0.002091	6.725605	0.004187	3.355876	0.000000	0.000000
151.586157	25.221165	69.848191	0.002095	6.724649	0.004193	3.355399	0.000000	0.000000
151.606159	25.221165	69.844329	0.002096	6.724277	0.004196	3.355213	0.000000	0.000000
151.626161	25.221165	69.842086	0.002097	6.724061	0.004198	3.355106	0.000000	0.000000
151.646163	25.221165	69.842492	0.002096	6.724100	0.004197	3.355125	0.000000	0.000000
151.666165	25.221165	69.847408	0.002095	6.724573	0.004194	3.355361	0.000000	0.000000
151.686167	25.221165	69.846720	0.002095	6.724507	0.004194	3.355328	0.000000	0.000000
151.706169	25.221165	69.845566	0.002095	6.724396	0.004195	3.355273	0.000000	0.000000
151.726171	25.221165	69.856369	0.002092	6.725436	0.004188	3.355792	0.000000	0.000000
151.746173	25.221165	69.853614	0.002093	6.725171	0.004190	3.355659	0.000000	0.000000
151.766175	25.221165	69.844639	0.002096	6.724307	0.004196	3.355228	0.000000	0.000000
151.786177	25.221165	69.835839	0.002099	6.723460	0.004202	3.354805	0.000000	0.000000
151.806179	25.221165	69.841233	0.002097	6.723979	0.004198	3.355065	0.000000	0.000000
151.826181	25.221165	69.836880	0.002098	6.723560	0.004201	3.354855	0.000000	0.000000
151.846183	25.221165	69.845545	0.002095	6.724394	0.004195	3.355272	0.000000	0.000000
151.866185	25.221165	69.836700	0.002098	6.723542	0.004201	3.354847	0.000000	0.000000
151.886187	25.221165	69.833210	0.002100	6.723206	0.004203	3.354679	0.000000	0.000000
151.906189	25.221165	69.836673	0.002098	6.723540	0.004201	3.354846	0.000000	0.000000
151.926191	25.221165	69.831454	0.002100	6.723037	0.004205	3.354595	0.000000	0.000000
151.946193	25.221165	69.816904	0.002105	6.721637	0.004214	3.353896	0.000000	0.000000
151.966195	25.221165	69.830039	0.002101	6.722901	0.004206	3.354527	0.000000	0.000000
151.986197	25.221165	69.837051	0.002098	6.723576	0.004201	3.354864	0.000000	0.000000
152.006199	25.221165	69.840618	0.002097	6.723920	0.004199	3.355035	0.000000	0.000000
152.026201	25.221165	69.843517	0.002096	6.724199	0.004197	3.355174	0.000000	0.000000
152.046203	25.221165	69.847144	0.002095	6.724548	0.004194	3.355349	0.000000	0.000000
152.066206	25.221165	69.831736	0.002100	6.723065	0.004204	3.354608	0.000000	0.000000
152.086207	25.221165	69.841911	0.002097	6.724044	0.004198	3.355097	0.000000	0.000000
152.106209	25.221165	69.836730	0.002098	6.723545	0.004201	3.354848	0.000000	0.000000
152.126211	25.221165	69.832246	0.002100	6.723114	0.004204	3.354633	0.000000	0.000000
152.146213	25.221165	69.847506	0.002095	6.724583	0.004194	3.355366	0.000000	0.000000
152.166215	25.221165	69.845217	0.002096	6.724362	0.004195	3.355256	0.000000	0.000000
152.186217	25.221165	69.834276	0.002099	6.723309	0.004203	3.354730	0.000000	0.000000
152.206219	25.221165	69.840705	0.002097	6.723928	0.004198	3.355039	0.000000	0.000000
152.226221	25.221165	69.815247	0.002106	6.721477	0.004216	3.353816	0.000000	0.000000
152.246223	25.221165	69.834597	0.002099	6.723340	0.004203	3.354746	0.000000	0.000000
152.266225	25.221165	69.819503	0.002104	6.721887	0.004213	3.354021	0.000000	0.000000
152.286227	25.221165	69.820520	0.002104	6.721985	0.004212	3.354070	0.000000	0.000000
152.306229	25.221165	69.819459	0.002104	6.721883	0.004213	3.354019	0.000000	0.000000
152.326231	25.221165	69.824105	0.002103	6.722330	0.004210	3.354242	0.000000	0.000000
152.346233	25.221165	69.839658	0.002097	6.723827	0.004199	3.354989	0.000000	0.000000
152.366235	25.221165	69.835607	0.002099	6.723437	0.004202	3.354794	0.000000	0.000000
152.386237	25.221165	69.833313	0.002100	6.723216	0.004203	3.354684	0.000000	0.000000
152.406239	25.221165	69.827673	0.002101	6.722673	0.004207	3.354413	0.000000	0.000000
152.426241	25.221165	69.829233	0.002101	6.722824	0.004206	3.354488	0.000000	0.000000
152.446243	25.221165	69.815840	0.002105	6.721534	0.004215	3.353845	0.000000	0.000000
152.466245	25.221165	69.824730	0.002102	6.722390	0.004209	3.354272	0.000000	0.000000
152.486247	25.221165	69.823780	0.002103	6.722299	0.004210	3.354226	0.000000	0.000000
152.506249	25.221165	69.824159	0.002103	6.722335	0.004210	3.354244	0.000000	0.000000
152.526251	25.221165	69.827149	0.002102	6.722623	0.004208	3.354388	0.000000	0.000000
152.546253	25.221165	69.817836	0.002105	6.721726	0.004214	3.353941	0.000000	0.000000
152.566255	25.221165	69.815445	0.002106	6.721496	0.004215	3.353826	0.000000	0.000000
152.586257	25.221165	69.826971	0.002102	6.722606	0.004208	3.354379	0.000000	0.000000
152.606259	25.221165	69.823386	0.002103	6.722261	0.004210	3.354207	0.000000	0.000000
152.626261	25.221165	69.824446	0.002103	6.722363	0.004209	3.354258	0.000000	0.000000
152.646263	25.221165	69.820853	0.002104	6.722017	0.004212	3.354086	0.000000	0.000000
152.666265	25.221165	69.821178	0.002104	6.722048	0.004212	3.354101	0.000000	0.000000
152.686267	25.221165	69.822294	0.002103	6.722155	0.004211	3.354155	0.000000	0.000000
152.706269	25.221165	69.822710	0.002103	6.722195	0.004211	3.354175	0.000000	0.000000
152.726271	25.221165	69.827166	0.002102	6.722625	0.004208	3.354389	0.000000	0.000000
152.746273	25.221165	69.830559	0.002101	6.722951	0.004205	3.354552	0.000000	0.000000
152.766275	25.221165	69.819350	0.002104	6.721872	0.004213	3.354013	0.000000	0.000000
152.786277	25.221165	69.822429	0.002103	6.722168	0.004211	3.354161	0.000000	0.000000
152.806279	25.221165	69.813903	0.002106	6.721348	0.004216	3.353752	0.000000	0.000000
152.826281	25.221165	69.829907	0.002101	6.722888	0.004206	3.354521	0.000000	0.000000
152.846283	25.221165	69.812830	0.002106	6.721244	0.004217	3.353700	0.000000	0.000000
152.866285	25.221165	69.808817	0.002108	6.720858	0.004220	3.353507	0.000000	0.000000
152.886287	25.221165	69.816238	0.002105	6.721572	0.004215	3.353864	0.000000	0.000000
152.906289	25.221165	69.826212	0.002102	6.722533	0.004208	3.354343	0.000000	0.000000
152.926291	25.221165	69.820887	0.002104	6.722020	0.004212	3.354087	0.000000	0.000000
152.946293	25.221165	69.820422	0.002104	6.721975	0.004212	3.354065	0.000000	0.000000
152.966295	25.221165	69.829372	0.002101	6.722837	0.004206	3.354495	0.000000	0.000000
152.986297	25.221165	69.822934	0.002103	6.722217	0.004210	3.354186	0.000000	0.000000
153.006299	25.221165	69.823901	0.002103	6.722310	0.004210	3.354232	0.000000	0.000000
153.026301	25.221165	69.827936	0.002101	6.722699	0.004207	3.354426	0.000000	0.000000
153.046303	25.221165	69.820328	0.002104	6.721966	0.004212	3.354060	0.000000	0.000000
153.066305	25.221165	69.824017	0.002103	6.722321	0.004210	3.354238	0.000000	0.000000
153.086307	25.221165	69.825772	0.002102	6.722490	0.004208	3.354322	0.000000	0.000000
153.106309	25.221165	69.819867	0.002104	6.721922	0.004212	3.354038	0.000000	0.000000
153.126311	25.221165	69.821785	0.002103	6.722106	0.004211	3.354130	0.000000	0.000000
153.146313	25.221165	69.806893	0.002108	6.720673	0.004221	3.353415	0.000000	0.000000
153.166315	25.221165	69.816859	0.002105	6.721632	0.004214	3.353894	0.000000	0.000000
153.186317	25.221165	69.817392	0.002105	6.721683	0.004214	3.353919	0.000000	0.000000
153.206319	25.221165	69.819898	0.002104	6.721925	0.004212	3.354040	0.000000	0.000000
153.226321	25.221165	69.827295	0.002102	6.722637	0.004207	3.354395	0.000000	0.000000
153.246323	25.221165	69.814304	0.002106	6.721386	0.004216	3.353771	0.000000	0.000000
153.266325	25.221165	69.834467	0.002099	6.723327	0.004203	3.354740	0.000000	0.000000
153.286327	25.221165	69.813681	0.002106	6.721326	0.004217	3.353741	0.000000	0.000000
153.306329	25.221165	69.825560	0.002102	6.722470	0.004209	3.354312	0.000000	0.000000
153.326331	25.221165	69.820719	0.002104	6.722004	0.004212	3.354079	0.000000	0.000000
153.346334	25.221165	69.830370	0.002101	6.722933	0.004205	3.354543	0.000000	0.000000
153.366335	25.221165	69.826308	0.002102	6.722542	0.004208	3.354348	0.000000	0.000000
153.386337	25.221165	69.814777	0.002106	6.721432	0.004216	3.353794	0.000000	0.000000
153.406339	25.221165	69.814736	0.002106	6.721428	0.004216	3.353792	0.000000	0.000000
153.426341	25.221165	69.821295	0.002104	6.722059	0.004211	3.354107	0.000000	0.000000
153.446343	25.221165	69.829309	0.002101	6.722831	0.004206	3.354492	0.000000	0.000000
153.466345	25.221165	69.828175	0.002101	6.722722	0.004207	3.354437	0.000000	0.000000
153.486347	25.221165	69.825927	0.002102	6.722505	0.004208	3.354329	0.000000	0.000000
153.506349	25.221165	69.827493	0.002102	6.722656	0.004207	3.354405	0.000000	0.000000
153.526351	25.221165	69.811882	0.002107	6.721153	0.004218	3.353655	0.000000	0.000000
153.546353	25.221165	69.822910	0.002103	6.722215	0.004210	3.354184	0.000000	0.000000
153.566355	25.221165	69.822751	0.002103	6.722199	0.004211	3.354177	0.000000	0.000000
153.586357	25.221165	69.821946	0.002103	6.722122	0.004211	3.354138	0.000000	0.000000
153.606359	25.221165	69.825721	0.002102	6.722485	0.004209	3.354319	0.000000	0.000000
153.626361	25.221165	69.825146	0.002102	6.722430	0.004209	3.354292	0.000000	0.000000
153.646363	25.221165	69.831384	0.002100	6.723031	0.004205	3.354591	0.000000	0.000000
153.666365	25.221165	69.829157	0.002101	6.722816	0.004206	3.354484	0.000000	0.000000
153.686367	25.221165	69.821063	0.002104	6.722037	0.004212	3.354096	0.000000	0.000000
153.706369	25.221165	69.828582	0.002101	6.722761	0.004207	3.354457	0.000000	0.000000
153.726371	25.221165	69.837259	0.002098	6.723596	0.004201	3.354874	0.000000	0.000000
153.746373	25.221165	69.836345	0.002099	6.723508	0.004201	3.354830	0.000000	0.000000
153.766375	25.221165	69.836102	0.002099	6.723485	0.004202	3.354818	0.000000	0.000000
153.786377	25.221165	69.833636	0.002099	6.723247	0.004203	3.354700	0.000000	0.000000
153.806379	25.221165	69.838470	0.002098	6.723713	0.004200	3.354932	0.000000	0.000000
153.826381	25.221165	69.813501	0.002106	6.721309	0.004217	3.353732	0.000000	0.000000
153.846383	25.221165	69.834619	0.002099	6.723342	0.004203	3.354747	0.000000	0.000000
153.866385	25.221165	69.834835	0.002099	6.723363	0.004202	3.354757	0.000000	0.000000
153.886387	25.221165	69.833965	0.002099	6.723279	0.004203	3.354715	0.000000	0.000000
153.906389	25.221165	69.818963	0.002104	6.721835	0.004213	3.353995	0.000000	0.000000
153.926391	25.221165	69.824704	0.002102	6.722387	0.004209	3.354271	0.000000	0.000000
153.946393	25.221165	69.813256	0.002106	6.721285	0.004217	3.353721	0.000000	0.000000
153.966395	25.221165	69.814090	0.002106	6.721366	0.004216	3.353761	0.000000	0.000000
153.986397	25.221165	69.822577	0.002103	6.722183	0.004211	3.354168	0.000000	0.000000
154.006399	25.221165	69.823590	0.002103	6.722280	0.004210	3.354217	0.000000	0.000000
154.026401	25.221165	69.818928	0.002104	6.721831	0.004213	3.353993	0.000000	0.000000
154.046403	25.221165	69.818158	0.002105	6.721757	0.004214	3.353956	0.000000	0.000000
154.066405	25.221165	69.814287	0.002106	6.721385	0.004216	3.353770	0.000000	0.000000
154.086407	25.221165	69.819865	0.002104	6.721922	0.004212	3.354038	0.000000	0.000000
154.106409	25.221165	69.813827	0.002106	6.721340	0.004216	3.353748	0.000000	0.000000
154.126411	25.221165	69.814109	0.002106	6.721367	0.004216	3.353762	0.000000	0.000000
154.146413	25.221165	69.800256	0.002111	6.720034	0.004226	3.353096	0.000000	0.000000
154.166415	25.221165	69.793012	0.002113	6.719336	0.004230	3.352748	0.000000	0.000000
154.186417	25.221165	69.805357	0.002109	6.720525	0.004222	3.353341	0.000000	0.000000
154.206419	25.221165	69.812182	0.002107	6.721182	0.004218	3.353669	0.000000	0.000000
154.226421	25.221165	69.810675	0.002107	6.721037	0.004219	3.353597	0.000000	0.000000
154.246423	25.221165	69.806336	0.002109	6.720619	0.004222	3.353388	0.000000	0.000000
154.266425	25.221165	69.816649	0.002105	6.721612	0.004215	3.353884	0.000000	0.000000
154.286427	25.221165	69.816969	0.002105	6.721643	0.004214	3.353899	0.000000	0.000000
154.306429	25.221165	69.802668	0.002110	6.720266	0.004224	3.353212	0.000000	0.000000
154.326431	25.221165	69.808310	0.002108	6.720809	0.004220	3.353483	0.000000	0.000000
154.346433	25.221165	69.802598	0.002110	6.720259	0.004224	3.353209	0.000000	0.000000
154.366435	25.221165	69.800880	0.002110	6.720094	0.004225	3.353126	0.000000	0.000000
154.386437	25.221165	69.804930	0.002109	6.720484	0.004222	3.353321	0.000000	0.000000
154.406439	25.221165	69.811161	0.002107	6.721084	0.004218	3.353620	0.000000	0.000000
154.426441	25.221165	69.812351	0.002107	6.721198	0.004217	3.353677	0.000000	0.000000
154.446443	25.221165	69.825047	0.002102	6.722421	0.004209	3.354287	0.000000	0.000000
154.466445	25.221165	69.819515	0.002104	6.721888	0.004213	3.354021	0.000000	0.000000
154.486447	25.221165	69.811094	0.002107	6.721077	0.004218	3.353617	0.000000	0.000000
154.506449	25.221165	69.809255	0.002108	6.720900	0.004220	3.353528	0.000000	0.000000
154.526451	25.221165	69.813898	0.002106	6.721347	0.004216	3.353751	0.000000	0.000000
154.546453	25.221165	69.805890	0.002109	6.720576	0.004222	3.353367	0.000000	0.000000
154.566455	25.221165	69.805006	0.002109	6.720491	0.004222	3.353324	0.000000	0.000000
154.586457	25.221165	69.804504	0.002109	6.720443	0.004223	3.353300	0.000000	0.000000
154.606459	25.221165	69.797760	0.002112	6.719793	0.004227	3.352976	0.000000	0.000000
154.626462	25.221165	69.801107	0.002110	6.720116	0.004225	3.353137	0.000000	0.000000
154.646463	25.221165	69.804516	0.002109	6.720444	0.004223	3.353301	0.000000	0.000000
154.666465	25.221165	69.797129	0.002112	6.719733	0.004228	3.352946	0.000000	0.000000
154.686467	25.221165	69.798321	0.002111	6.719847	0.004227	3.353003	0.000000	0.000000
154.706469	25.221165	69.803966	0.002109	6.720391	0.004223	3.353274	0.000000	0.000000
154.726471	25.221165	69.797354	0.002112	6.719754	0.004228	3.352957	0.000000	0.000000
154.746473	25.221165	69.819732	0.002104	6.721909	0.004213	3.354032	0.000000	0.000000
154.766475	25.221165	69.808286	0.002108	6.720807	0.004220	3.353482	0.000000	0.000000
154.786477	25.221165	69.807380	0.002108	6.720720	0.004221	3.353438	0.000000	0.000000
154.806479	25.221165	69.819614	0.002104	6.721897	0.004213	3.354026	0.000000	0.000000
154.826481	25.221165	69.815699	0.002105	6.721521	0.004215	3.353838	0.000000	0.000000
154.846483	25.221165	69.796932	0.002112	6.719714	0.004228	3.352936	0.000000	0.000000
154.866485	25.221165	69.805544	0.002109	6.720543	0.004222	3.353350	0.000000	0.000000
154.886487	25.221165	69.808133	0.002108	6.720792	0.004220	3.353475	0.000000	0.000000
154.906489	25.221165	69.809722	0.002107	6.720945	0.004219	3.353551	0.000000	0.000000
154.926491	25.221165	69.802337	0.002110	6.720234	0.004224	3.353196	0.000000	0.000000
154.946493	25.221165	69.812762	0.002106	6.721238	0.004217	3.353697	0.000000	0.000000
154.966495	25.221165	69.816496	0.002105	6.721597	0.004215	3.353876	0.000000	0.000000
154.986497	25.221165	69.794576	0.002113	6.719487	0.004229	3.352823	0.000000	0.000000
155.006499	25.221165	69.795417	0.002112	6.719568	0.004229	3.352864	0.000000	0.000000
155.026501	25.221165	69.802847	0.002110	6.720283	0.004224	3.353221	0.000000	0.000000
155.046503	25.221165	69.802973	0.002110	6.720295	0.004224	3.353227	0.000000	0.000000
155.066505	25.221165	69.791890	0.002113	6.719228	0.004231	3.352694	0.000000	0.000000
155.086507	25.221165	69.802219	0.002110	6.720223	0.004224	3.353190	0.000000	0.000000
155.106509	25.221165	69.797991	0.002111	6.719816	0.004227	3.352987	0.000000	0.000000
155.126511	25.221165	69.798813	0.002111	6.719895	0.004227	3.353027	0.000000	0.000000
155.146513	25.221165	69.794887	0.002112	6.719517	0.004229	3.352838	0.000000	0.000000
155.166515	25.221165	69.801492	0.002110	6.720153	0.004225	3.353155	0.000000	0.000000
155.186517	25.221165	69.807356	0.002108	6.720717	0.004221	3.353437	0.000000	0.000000
155.206519	25.221165	69.808354	0.002108	6.720813	0.004220	3.353485	0.000000	0.000000
155.226521	25.221165	69.807429	0.002108	6.720724	0.004221	3.353441	0.000000	0.000000
155.246523	25.221165	69.800103	0.002111	6.720019	0.004226	3.353089	0.000000	0.000000
155.266525	25.221165	69.795054	0.002112	6.719533	0.004229	3.352846	0.000000	0.000000
155.286527	25.221165	69.783059	0.002116	6.718378	0.004237	3.352270	0.000000	0.000000
155.306529	25.221165	69.789883	0.002114	6.719035	0.004233	3.352598	0.000000	0.000000
155.326531	25.221165	69.796307	0.002112	6.719654	0.004228	3.352906	0.000000	0.000000
155.346533	25.221165	69.803209	0.002110	6.720318	0.004224	3.353238	0.000000	0.000000
155.366535	25.221165	69.788238	0.002115	6.718877	0.004234	3.352519	0.000000	0.000000
155.386537	25.221165	69.788327	0.002115	6.718885	0.004234	3.352523	0.000000	0.000000
155.406539	25.221165	69.794697	0.002113	6.719499	0.004229	3.352829	0.000000	0.000000
155.426541	25.221165	69.797604	0.002112	6.719778	0.004227	3.352969	0.000000	0.000000
155.446543	25.221165	69.793685	0.002113	6.719401	0.004230	3.352780	0.000000	0.000000
155.466545	25.221165	69.781696	0.002117	6.718247	0.004238	3.352205	0.000000	0.000000
155.486547	25.221165	69.774745	0.002119	6.717578	0.004243	3.351871	0.000000	0.000000
155.506549	25.221165	69.777508	0.002118	6.717844	0.004241	3.352003	0.000000	0.000000
155.526551	25.221165	69.788419	0.002115	6.718894	0.004234	3.352527	0.000000	0.000000
155.546553	25.221165	69.765794	0.002122	6.716716	0.004249	3.351441	0.000000	0.000000
155.566555	25.221165	69.770412	0.002121	6.717161	0.004246	3.351662	0.000000	0.000000
155.586557	25.221165	69.771591	0.002120	6.717274	0.004245	3.351719	0.000000	0.000000
155.606559	25.221165	69.772090	0.002120	6.717322	0.004245	3.351743	0.000000	0.000000
155.626561	25.221165	69.773496	0.002120	6.717457	0.004244	3.351811	0.000000	0.000000
155.646563	25.221165	69.766180	0.002122	6.716753	0.004248	3.351459	0.000000	0.000000
155.666565	25.221165	69.783083	0.002116	6.718380	0.004237	3.352271	0.000000	0.000000
155.686567	25.221165	69.772537	0.002120	6.717365	0.004244	3.351765	0.000000	0.000000
155.706569	25.221165	69.776116	0.002119	6.717710	0.004242	3.351936	0.000000	0.000000
155.726571	25.221165	69.774333	0.002119	6.717538	0.004243	3.351851	0.000000	0.000000
155.746573	25.221165	69.776960	0.002118	6.717791	0.004241	3.351977	0.000000	0.000000
155.766575	25.221165	69.761382	0.002124	6.716291	0.004252	3.351229	0.000000	0.000000
155.786577	25.221165	69.772446	0.002120	6.717356	0.004244	3.351760	0.000000	0.000000
155.806579	25.221165	69.765439	0.002122	6.716682	0.004249	3.351424	0.000000	0.000000
155.826581	25.221165	69.786869	0.002115	6.718745	0.004235	3.352453	0.000000	0.000000
155.846583	25.221165	69.774612	0.002119	6.717565	0.004243	3.351864	0.000000	0.000000
155.866585	25.221165	69.771602	0.002120	6.717275	0.004245	3.351720	0.000000	0.000000
155.886587	25.221165	69.767932	0.002122	6.716922	0.004247	3.351543	0.000000	0.000000
155.906590	25.221165	69.767205	0.002122	6.716852	0.004248	3.351508	0.000000	0.000000
155.926591	25.221165	69.767960	0.002122	6.716924	0.004247	3.351545	0.000000	0.000000
155.946593	25.221165	69.761936	0.002124	6.716344	0.004251	3.351255	0.000000	0.000000
155.966595	25.221165	69.757318	0.002125	6.715900	0.004254	3.351033	0.000000	0.000000
155.986597	25.221165	69.774710	0.002119	6.717574	0.004243	3.351869	0.000000	0.000000
156.006599	25.221165	69.761991	0.002124	6.716350	0.004251	3.351258	0.000000	0.000000
156.026601	25.221165	69.764003	0.002123	6.716543	0.004250	3.351355	0.000000	0.000000
156.046603	25.221165	69.761396	0.002124	6.716292	0.004252	3.351229	0.000000	0.000000
156.066605	25.221165	69.761057	0.002124	6.716260	0.004252	3.351213	0.000000	0.000000
156.086607	25.221165	69.775596	0.002119	6.717660	0.004242	3.351911	0.000000	0.000000
156.106609	25.221165	69.757049	0.002125	6.715874	0.004255	3.351021	0.000000	0.000000
156.126611	25.221165	69.769770	0.002121	6.717099	0.004246	3.351632	0.000000	0.000000
156.146613	25.221165	69.762281	0.002123	6.716378	0.004251	3.351272	0.000000	0.000000
156.166615	25.221165	69.757512	0.002125	6.715919	0.004254	3.351043	0.000000	0.000000
156.186617	25.221165	69.754567	0.002126	6.715635	0.004256	3.350901	0.000000	0.000000
156.206619	25.221165	69.754389	0.002126	6.715618	0.004256	3.350893	0.000000	0.000000
156.226621	25.221165	69.748140	0.002128	6.715016	0.004261	3.350593	0.000000	0.000000
156.246623	25.221165	69.764855	0.002123	6.716626	0.004249	3.351396	0.000000	0.000000
156.266625	25.221165	69.759501	0.002124	6.716110	0.004253	3.351138	0.000000	0.000000
156.286627	25.221165	69.754727	0.002126	6.715650	0.004256	3.350909	0.000000	0.000000
156.306629	25.221165	69.762406	0.002123	6.716390	0.004251	3.351278	0.000000	0.000000
156.326631	25.221165	69.758848	0.002125	6.716047	0.004253	3.351107	0.000000	0.000000
156.346633	25.221165	69.753201	0.002126	6.715504	0.004257	3.350836	0.000000	0.000000
156.366635	25.221165	69.758826	0.002125	6.716045	0.004253	3.351106	0.000000	0.000000
156.386637	25.221165	69.760843	0.002124	6.716239	0.004252	3.351203	0.000000	0.000000
156.406639	25.221165	69.761887	0.002124	6.716340	0.004251	3.351253	0.000000	0.000000
156.426641	25.221165	69.763040	0.002123	6.716451	0.004251	3.351308	0.000000	0.000000
156.446643	25.221165	69.753402	0.002126	6.715523	0.004257	3.350845	0.000000	0.000000
156.466645	25.221165	69.753984	0.002126	6.715579	0.004257	3.350873	0.000000	0.000000
156.486647	25.221165	69.770790	0.002121	6.717197	0.004245	3.351681	0.000000	0.000000
156.506649	25.221165	69.775025	0.002119	6.717605	0.004243	3.351884	0.000000	0.000000
156.526651	25.221165	69.756897	0.002125	6.715859	0.004255	3.351013	0.000000	0.000000
156.546653	25.221165	69.763257	0.002123	6.716472	0.004250	3.351319	0.000000	0.000000
156.566655	25.221165	69.759743	0.002124	6.716133	0.004253	3.351150	0.000000	0.000000
156.586657	25.221165	69.751222	0.002127	6.715313	0.004259	3.350741	0.000000	0.000000
156.606659	25.221165	69.760649	0.002124	6.716221	0.004252	3.351193	0.000000	0.000000
156.626661	25.221165	69.762823	0.002123	6.716430	0.004251	3.351298	0.000000	0.000000
156.646663	25.221165	69.761925	0.002124	6.716343	0.004251	3.351255	0.000000	0.000000
156.666665	25.221165	69.757479	0.002125	6.715915	0.004254	3.351041	0.000000	0.000000
156.686667	25.221165	69.754155	0.002126	6.715595	0.004257	3.350882	0.000000	0.000000
156.706669	25.221165	69.751850	0.002127	6.715373	0.004258	3.350771	0.000000	0.000000
156.726671	25.221165	69.755030	0.002126	6.715680	0.004256	3.350924	0.000000	0.000000
156.746673	25.221165	69.749025	0.002128	6.715102	0.004260	3.350635	0.000000	0.000000
156.766675	25.221165	69.758349	0.002125	6.715999	0.004254	3.351083	0.000000	0.000000
156.786677	25.221165	69.755940	0.002126	6.715767	0.004255	3.350967	0.000000	0.000000
156.806679	25.221165	69.751435	0.002127	6.715334	0.004258	3.350751	0.000000	0.000000
156.826681	25.221165	69.757565	0.002125	6.715924	0.004254	3.351045	0.000000	0.000000
156.846684	25.221165	69.750496	0.002127	6.715243	0.004259	3.350706	0.000000	0.000000
156.866685	25.221165	69.738930	0.002131	6.714130	0.004267	3.350150	0.000000	0.000000
156.886687	25.221165	69.757059	0.002125	6.715875	0.004255	3.351021	0.000000	0.000000
156.906689	25.221165	69.748469	0.002128	6.715048	0.004260	3.350608	0.000000	0.000000
156.926691	25.221165	69.759354	0.002124	6.716096	0.004253	3.351131	0.000000	0.000000
156.946693	25.221165	69.749668	0.002128	6.715163	0.004260	3.350666	0.000000	0.000000
156.966695	25.221165	69.760256	0.002124	6.716183	0.004252	3.351175	0.000000	0.000000
156.986697	25.221165	69.754143	0.002126	6.715594	0.004257	3.350881	0.000000	0.000000
157.006699	25.221165	69.755133	0.002126	6.715689	0.004256	3.350928	0.000000	0.000000
157.026701	25.221165	69.758225	0.002125	6.715987	0.004254	3.351077	0.000000	0.000000
157.046703	25.221165	69.765272	0.002122	6.716666	0.004249	3.351416	0.000000	0.000000
157.066705	25.221165	69.749025	0.002128	6.715102	0.004260	3.350635	0.000000	0.000000
157.086707	25.221165	69.750310	0.002127	6.715225	0.004259	3.350697	0.000000	0.000000
157.106709	25.221165	69.750465	0.002127	6.715240	0.004259	3.350704	0.000000	0.000000
157.126711	25.221165	69.748156	0.002128	6.715018	0.004261	3.350593	0.000000	0.000000
157.146713	25.221165	69.754540	0.002126	6.715632	0.004256	3.350900	0.000000	0.000000
157.166715	25.221165	69.755283	0.002126	6.715704	0.004256	3.350936	0.000000	0.000000
157.186717	25.221165	69.757729	0.002125	6.715939	0.004254	3.351053	0.000000	0.000000
157.206719	25.221165	69.763104	0.002123	6.716457	0.004251	3.351311	0.000000	0.000000
157.226721	25.221165	69.762220	0.002123	6.716372	0.004251	3.351269	0.000000	0.000000
157.246723	25.221165	69.766328	0.002122	6.716767	0.004248	3.351466	0.000000	0.000000
157.266725	25.221165	69.767424	0.002122	6.716873	0.004248	3.351519	0.000000	0.000000
157.286727	25.221165	69.757048	0.002125	6.715874	0.004255	3.351020	0.000000	0.000000
157.306729	25.221165	69.757841	0.002125	6.715950	0.004254	3.351059	0.000000	0.000000
157.326731	25.221165	69.774902	0.002119	6.717593	0.004243	3.351878	0.000000	0.000000
157.346733	25.221165	69.774418	0.002119	6.717546	0.004243	3.351855	0.000000	0.000000
157.366735	25.221165	69.765025	0.002122	6.716642	0.004249	3.351404	0.000000	0.000000
157.386737	25.221165	69.762132	0.002123	6.716363	0.004251	3.351265	0.000000	0.000000
157.406739	25.221165	69.770636	0.002121	6.717182	0.004245	3.351673	0.000000	0.000000
157.426741	25.221165	69.765951	0.002122	6.716731	0.004249	3.351448	0.000000	0.000000
157.446743	25.221165	69.770094	0.002121	6.717130	0.004246	3.351647	0.000000	0.000000
157.466745	25.221165	69.753798	0.002126	6.715561	0.004257	3.350864	0.000000	0.000000
157.486747	25.221165	69.761705	0.002124	6.716322	0.004251	3.351244	0.000000	0.000000
157.506749	25.221165	69.763392	0.002123	6.716485	0.004250	3.351325	0.000000	0.000000
157.526751	25.221165	69.780718	0.002117	6.718153	0.004239	3.352158	0.000000	0.000000
157.546753	25.221165	69.771395	0.002120	6.717255	0.004245	3.351710	0.000000	0.000000
157.566755	25.221165	69.777431	0.002118	6.717836	0.004241	3.352000	0.000000	0.000000
157.586757	25.221165	69.751991	0.002127	6.715387	0.004258	3.350778	0.000000	0.000000
157.606759	25.221165	69.765469	0.002122	6.716685	0.004249	3.351425	0.000000	0.000000
157.626761	25.221165	69.754519	0.002126	6.715630	0.004256	3.350899	0.000000	0.000000
157.646763	25.221165	69.765345	0.002122	6.716673	0.004249	3.351419	0.000000	0.000000
157.666765	25.221165	69.764470	0.002123	6.716588	0.004250	3.351377	0.000000	0.000000
157.686767	25.221165	69.765832	0.002122	6.716720	0.004249	3.351442	0.000000	0.000000
157.706769	25.221165	69.757533	0.002125	6.715921	0.004254	3.351044	0.000000	0.000000
157.726771	25.221165	69.762406	0.002123	6.716390	0.004251	3.351278	0.000000	0.000000
157.746773	25.221165	69.755044	0.002126	6.715681	0.004256	3.350924	0.000000	0.000000
157.766775	25.221165	69.762397	0.002123	6.716389	0.004251	3.351277	0.000000	0.000000
157.786777	25.221165	69.757534	0.002125	6.715921	0.004254	3.351044	0.000000	0.000000
157.806779	25.221165	69.752706	0.002127	6.715456	0.004258	3.350812	0.000000	0.000000
157.826781	25.221165	69.750746	0.002127	6.715267	0.004259	3.350718	0.000000	0.000000
157.846783	25.221165	69.764724	0.002123	6.716613	0.004249	3.351389	0.000000	0.000000
157.866785	25.221165	69.755864	0.002126	6.715760	0.004255	3.350964	0.000000	0.000000
157.886787	25.221165	69.763094	0.002123	6.716456	0.004251	3.351311	0.000000	0.000000
157.906789	25.221165	69.751977	0.002127	6.715386	0.004258	3.350777	0.000000	0.000000
157.926791	25.221165	69.736621	0.002132	6.713907	0.004268	3.350039	0.000000	0.000000
157.946793	25.221165	69.744922	0.002129	6.714706	0.004263	3.350438	0.000000	0.000000
157.966795	25.221165	69.756864	0.002125	6.715856	0.004255	3.351012	0.000000	0.000000
157.986797	25.221165	69.752171	0.002127	6.715404	0.004258	3.350786	0.000000	0.000000
158.006799	25.221165	69.749200	0.002128	6.715118	0.004260	3.350643	0.000000	0.000000
158.026801	25.221165	69.750433	0.002127	6.715237	0.004259	3.350703	0.000000	0.000000
158.046803	25.221165	69.759899	0.002124	6.716148	0.004253	3.351157	0.000000	0.000000
158.066805	25.221165	69.768582	0.002121	6.716984	0.004247	3.351575	0.000000	0.000000
158.086807	25.221165	69.747911	0.002128	6.714994	0.004261	3.350582	0.000000	0.000000
158.106809	25.221165	69.751489	0.002127	6.715339	0.004258	3.350753	0.000000	0.000000
158.126812	25.221165	69.751947	0.002127	6.715383	0.004258	3.350775	0.000000	0.000000
158.146813	25.221165	69.755890	0.002126	6.715762	0.004255	3.350965	0.000000	0.000000
158.166815	25.221165	69.765919	0.002122	6.716728	0.004249	3.351447	0.000000	0.000000
158.186817	25.221165	69.761296	0.002124	6.716283	0.004252	3.351225	0.000000	0.000000
158.206819	25.221165	69.766736	0.002122	6.716807	0.004248	3.351486	0.000000	0.000000
158.226821	25.221165	69.774952	0.002119	6.717598	0.004243	3.351881	0.000000	0.000000
158.246823	25.221165	69.762464	0.002123	6.716395	0.004251	3.351281	0.000000	0.000000
158.266825	25.221165	69.758903	0.002125	6.716052	0.004253	3.351110	0.000000	0.000000
158.286827	25.221165	69.745260	0.002129	6.714739	0.004263	3.350454	0.000000	0.000000
158.306829	25.221165	69.756201	0.002125	6.715792	0.004255	3.350980	0.000000	0.000000
158.326831	25.221165	69.745247	0.002129	6.714738	0.004263	3.350454	0.000000	0.000000
158.346833	25.221165	69.760166	0.002124	6.716174	0.004253	3.351170	0.000000	0.000000
158.366835	25.221165	69.762371	0.002123	6.716386	0.004251	3.351276	0.000000	0.000000
158.386837	25.221165	69.753746	0.002126	6.715556	0.004257	3.350862	0.000000	0.000000
158.406839	25.221165	69.772806	0.002120	6.717391	0.004244	3.351777	0.000000	0.000000
158.426841	25.221165	69.751346	0.002127	6.715325	0.004258	3.350747	0.000000	0.000000
158.446843	25.221165	69.747452	0.002128	6.714950	0.004261	3.350560	0.000000	0.000000
158.466845	25.221165	69.755919	0.002126	6.715765	0.004255	3.350966	0.000000	0.000000
158.486847	25.221165	69.761028	0.002124	6.716257	0.004252	3.351212	0.000000	0.000000
158.506849	25.221165	69.750777	0.002127	6.715270	0.004259	3.350719	0.000000	0.000000
158.526851	25.221165	69.759529	0.002124	6.716113	0.004253	3.351140	0.000000	0.000000
158.546853	25.221165	69.747927	0.002128	6.714996	0.004261	3.350582	0.000000	0.000000
158.566855	25.221165	69.738653	0.002131	6.714103	0.004267	3.350137	0.000000	0.000000
158.586857	25.221165	69.750131	0.002127	6.715208	0.004259	3.350688	0.000000	0.000000
158.606859	25.221165	69.767622	0.002122	6.716892	0.004248	3.351528	0.000000	0.000000
158.626861	25.221165	69.761416	0.002124	6.716294	0.004252	3.351230	0.000000	0.000000
158.646863	25.221165	69.758820	0.002125	6.716045	0.004253	3.351106	0.000000	0.000000
158.666865	25.221165	69.764017	0.002123	6.716545	0.004250	3.351355	0.000000	0.000000
158.686867	25.221165	69.758810	0.002125	6.716043	0.004253	3.351105	0.000000	0.000000
158.706869	25.221165	69.768615	0.002121	6.716988	0.004247	3.351576	0.000000	0.000000
158.726871	25.221165	69.756615	0.002125	6.715832	0.004255	3.351000	0.000000	0.000000
158.746873	25.221165	69.762555	0.002123	6.716404	0.004251	3.351285	0.000000	0.000000
158.766875	25.221165	69.759411	0.002124	6.716101	0.004253	3.351134	0.000000	0.000000
158.786877	25.221165	69.756864	0.002125	6.715856	0.004255	3.351012	0.000000	0.000000
158.806879	25.221165	69.754748	0.002126	6.715652	0.004256	3.350910	0.000000	0.000000
158.826881	25.221165	69.749331	0.002128	6.715131	0.004260	3.350650	0.000000	0.000000
158.846883	25.221165	69.749969	0.002128	6.715192	0.004259	3.350680	0.000000	0.000000
158.866885	25.221165	69.747227	0.002128	6.714928	0.004261	3.350549	0.000000	0.000000
158.886887	25.221165	69.740605	0.002131	6.714291	0.004266	3.350231	0.000000	0.000000
158.906889	25.221165	69.763132	0.002123	6.716460	0.004251	3.351313	0.000000	0.000000
158.926891	25.221165	69.753013	0.002127	6.715485	0.004257	3.350827	0.000000	0.000000
158.946893	25.221165	69.751940	0.002127	6.715382	0.004258	3.350775	0.000000	0.000000
158.966895	25.221165	69.763366	0.002123	6.716482	0.004250	3.351324	0.000000	0.000000
158.986897	25.221165	69.759937	0.002124	6.716152	0.004253	3.351159	0.000000	0.000000
159.006899	25.221165	69.758420	0.002125	6.716006	0.004254	3.351086	0.000000	0.000000
159.026901	25.221165	69.752930	0.002127	6.715477	0.004257	3.350823	0.000000	0.000000
159.046903	25.221165	69.749212	0.002128	6.715119	0.004260	3.350644	0.000000	0.000000
159.066905	25.221165	69.754124	0.002126	6.715592	0.004257	3.350880	0.000000	0.000000
159.086907	25.221165	69.745064	0.002129	6.714720	0.004263	3.350445	0.000000	0.000000
159.106909	25.221165	69.737323	0.002132	6.713975	0.004268	3.350073	0.000000	0.000000
159.126911	25.221165	69.736648	0.002132	6.713910	0.004268	3.350040	0.000000	0.000000
159.146913	25.221165	69.743922	0.002130	6.714610	0.004263	3.350390	0.000000	0.000000
159.166915	25.221165	69.741075	0.002131	6.714336	0.004265	3.350253	0.000000	0.000000
159.186917	25.221165	69.748037	0.002128	6.715006	0.004261	3.350588	0.000000	0.000000
159.206919	25.221165	69.751229	0.002127	6.715314	0.004259	3.350741	0.000000	0.000000
159.226921	25.221165	69.740066	0.002131	6.714239	0.004266	3.350205	0.000000	0.000000
159.246923	25.221165	69.746857	0.002129	6.714893	0.004261	3.350531	0.000000	0.000000
159.266925	25.221165	69.731826	0.002134	6.713446	0.004272	3.349809	0.000000	0.000000
159.286927	25.221165	69.739711	0.002131	6.714205	0.004266	3.350188	0.000000	0.000000
159.306929	25.221165	69.741484	0.002130	6.714375	0.004265	3.350273	0.000000	0.000000
159.326931	25.221165	69.723195	0.002137	6.712615	0.004277	3.349394	0.000000	0.000000
159.346933	25.221165	69.729356	0.002134	6.713208	0.004273	3.349690	0.000000	0.000000
159.366935	25.221165	69.734456	0.002133	6.713699	0.004270	3.349935	0.000000	0.000000
159.386937	25.221165	69.750438	0.002127	6.715238	0.004259	3.350703	0.000000	0.000000
159.406940	25.221165	69.741886	0.002130	6.714414	0.004265	3.350292	0.000000	0.000000
159.426941	25.221165	69.736698	0.002132	6.713915	0.004268	3.350043	0.000000	0.000000
159.446943	25.221165	69.736848	0.002132	6.713929	0.004268	3.350050	0.000000	0.000000
159.466945	25.221165	69.732568	0.002133	6.713517	0.004271	3.349845	0.000000	0.000000
159.486947	25.221165	69.740915	0.002131	6.714321	0.004265	3.350245	0.000000	0.000000
159.506949	25.221165	69.736491	0.002132	6.713895	0.004268	3.350033	0.000000	0.000000
159.526951	25.221165	69.743667	0.002130	6.714586	0.004264	3.350378	0.000000	0.000000
159.546953	25.221165	69.734390	0.002133	6.713692	0.004270	3.349932	0.000000	0.000000
159.566955	25.221165	69.731267	0.002134	6.713392	0.004272	3.349782	0.000000	0.000000
159.586957	25.221165	69.742234	0.002130	6.714448	0.004265	3.350309	0.000000	0.000000
159.606959	25.221165	69.743346	0.002130	6.714555	0.004264	3.350362	0.000000	0.000000
159.626961	25.221165	69.743701	0.002130	6.714589	0.004264	3.350379	0.000000	0.000000
159.646963	25.221165	69.749159	0.002128	6.715114	0.004260	3.350642	0.000000	0.000000
159.666965	25.221165	69.737398	0.002132	6.713982	0.004268	3.350077	0.000000	0.000000
159.686967	25.221165	69.747332	0.002128	6.714939	0.004261	3.350554	0.000000	0.000000
159.706969	25.221165	69.742831	0.002130	6.714505	0.004264	3.350338	0.000000	0.000000
159.726971	25.221165	69.721874	0.002137	6.712488	0.004278	3.349331	0.000000	0.000000
159.746973	25.221165	69.744997	0.002129	6.714714	0.004263	3.350442	0.000000	0.000000
159.766975	25.221165	69.734079	0.002133	6.713663	0.004270	3.349917	0.000000	0.000000
159.786977	25.221165	69.724006	0.002136	6.712693	0.004277	3.349433	0.000000	0.000000
159.806979	25.221165	69.719440	0.002138	6.712253	0.004280	3.349214	0.000000	0.000000
159.826981	25.221165	69.730897	0.002134	6.713356	0.004272	3.349764	0.000000	0.000000
159.846983	25.221165	69.721968	0.002137	6.712497	0.004278	3.349335	0.000000	0.000000
159.866985	25.221165	69.728432	0.002135	6.713119	0.004274	3.349646	0.000000	0.000000
159.886987	25.221165	69.734048	0.002133	6.713660	0.004270	3.349916	0.000000	0.000000
159.906989	25.221165	69.723371	0.002136	6.712632	0.004277	3.349403	0.000000	0.000000
159.926991	25.221165	69.721930	0.002137	6.712493	0.004278	3.349333	0.000000	0.000000
159.946993	25.221165	69.730715	0.002134	6.713339	0.004272	3.349755	0.000000	0.000000
159.966995	25.221165	69.729460	0.002134	6.713218	0.004273	3.349695	0.000000	0.000000
159.986997	25.221165	69.724288	0.002136	6.712720	0.004277	3.349447	0.000000	0.000000
160.006999	25.221165	69.720660	0.002137	6.712371	0.004279	3.349272	0.000000	0.000000
160.027001	25.221165	69.733318	0.002133	6.713589	0.004271	3.349881	0.000000	0.000000
160.047003	25.221165	69.718019	0.002138	6.712116	0.004281	3.349146	0.000000	0.000000
160.067005	25.221165	69.724048	0.002136	6.712697	0.004277	3.349435	0.000000	0.000000
160.087007	25.221165	69.729040	0.002135	6.713177	0.004273	3.349675	0.000000	0.000000
160.107009	25.221165	69.732157	0.002134	6.713478	0.004271	3.349825	0.000000	0.000000
160.127011	25.221165	69.731803	0.002134	6.713443	0.004272	3.349808	0.000000	0.000000
160.147013	25.221165	69.726858	0.002135	6.712967	0.004275	3.349570	0.000000	0.000000
160.167015	25.221165	69.734930	0.002133	6.713745	0.004269	3.349958	0.000000	0.000000
160.187017	25.221165	69.730550	0.002134	6.713323	0.004272	3.349748	0.000000	0.000000
160.207019	25.221165	69.717830	0.002138	6.712098	0.004281	3.349137	0.000000	0.000000
160.227021	25.221165	69.726117	0.002136	6.712896	0.004275	3.349535	0.000000	0.000000
160.247023	25.221165	69.722423	0.002137	6.712540	0.004278	3.349357	0.000000	0.000000
160.267025	25.221165	69.712614	0.002140	6.711596	0.004284	3.348886	0.000000	0.000000
160.287027	25.221165	69.713225	0.002140	6.711655	0.004284	3.348915	0.000000	0.000000
160.307029	25.221165	69.718129	0.002138	6.712127	0.004281	3.349151	0.000000	0.000000
160.327031	25.221165	69.707964	0.002142	6.711148	0.004288	3.348663	0.000000	0.000000
160.347034	25.221165	69.726007	0.002136	6.712885	0.004275	3.349529	0.000000	0.000000
160.367035	25.221165	69.720826	0.002137	6.712387	0.004279	3.349280	0.000000	0.000000
160.387037	25.221165	69.716087	0.002139	6.711930	0.004282	3.349053	0.000000	0.000000
160.407039	25.221165	69.706821	0.002142	6.711038	0.004288	3.348608	0.000000	0.000000
160.427041	25.221165	69.718338	0.002138	6.712147	0.004281	3.349161	0.000000	0.000000
160.447043	25.221165	69.722852	0.002137	6.712582	0.004278	3.349378	0.000000	0.000000
160.467045	25.221165	69.713751	0.002140	6.711705	0.004284	3.348941	0.000000	0.000000
160.487047	25.221165	69.710378	0.002141	6.711381	0.004286	3.348779	0.000000	0.000000
160.507049	25.221165	69.706103	0.002142	6.710969	0.004289	3.348573	0.000000	0.000000
160.527051	25.221165	69.721758	0.002137	6.712476	0.004278	3.349325	0.000000	0.000000
160.547053	25.221165	69.714792	0.002139	6.711806	0.004283	3.348991	0.000000	0.000000
160.567055	25.221165	69.714947	0.002139	6.711821	0.004283	3.348998	0.000000	0.000000
160.587057	25.221165	69.728322	0.002135	6.713108	0.004274	3.349641	0.000000	0.000000
160.607059	25.221165	69.712689	0.002140	6.711603	0.004284	3.348890	0.000000	0.000000
160.627061	25.221165	69.722838	0.002137	6.712580	0.004278	3.349377	0.000000	0.000000
160.647063	25.221165	69.714467	0.002139	6.711774	0.004283	3.348975	0.000000	0.000000
160.667065	25.221165	69.707643	0.002142	6.711117	0.004288	3.348647	0.000000	0.000000
160.687068	25.221165	69.696205	0.002146	6.710016	0.004295	3.348098	0.000000	0.000000
160.707069	25.221165	69.704608	0.002143	6.710825	0.004290	3.348501	0.000000	0.000000
160.727071	25.221165	69.706911	0.002142	6.711047	0.004288	3.348612	0.000000	0.000000
160.747073	25.221165	69.716435	0.002139	6.711964	0.004282	3.349070	0.000000	0.000000
160.767075	25.221165	69.706239	0.002142	6.710982	0.004289	3.348580	0.000000	0.000000
160.787077	25.221165	69.721146	0.002137	6.712417	0.004279	3.349296	0.000000	0.000000
160.807079	25.221165	69.711556	0.002140	6.711494	0.004285	3.348835	0.000000	0.000000
160.827081	25.221165	69.705289	0.002143	6.710891	0.004289	3.348534	0.000000	0.000000
160.847083	25.221165	69.713203	0.002140	6.711653	0.004284	3.348914	0.000000	0.000000
160.867085	25.221165	69.719956	0.002138	6.712303	0.004279	3.349239	0.000000	0.000000
160.887087	25.221165	69.710023	0.002141	6.711347	0.004286	3.348761	0.000000	0.000000
160.907089	25.221165	69.697731	0.002145	6.710163	0.004294	3.348171	0.000000	0.000000
160.927091	25.221165	69.704566	0.002143	6.710821	0.004290	3.348499	0.000000	0.000000
160.947093	25.221165	69.710779	0.002141	6.711419	0.004286	3.348798	0.000000	0.000000
160.967095	25.221165	69.698150	0.002145	6.710203	0.004294	3.348191	0.000000	0.000000
160.987097	25.221165	69.706271	0.002142	6.710985	0.004289	3.348581	0.000000	0.000000
161.007099	25.221165	69.716146	0.002139	6.711936	0.004282	3.349056	0.000000	0.000000
161.027101	25.221165	69.717298	0.002139	6.712047	0.004281	3.349111	0.000000	0.000000
161.047103	25.221165	69.721049	0.002137	6.712408	0.004279	3.349291	0.000000	0.000000
161.067105	25.221165	69.716104	0.002139	6.711932	0.004282	3.349054	0.000000	0.000000
161.087107	25.221165	69.713072	0.002140	6.711640	0.004284	3.348908	0.000000	0.000000
161.107109	25.221165	69.717916	0.002138	6.712106	0.004281	3.349141	0.000000	0.000000
161.127111	25.221165	69.711513	0.002140	6.711490	0.004285	3.348833	0.000000	0.000000
161.147113	25.221165	69.720867	0.002137	6.712391	0.004279	3.349282	0.000000	0.000000
161.167115	25.221165	69.733202	0.002133	6.713578	0.004271	3.349875	0.000000	0.000000
161.187117	25.221165	69.714882	0.002139	6.711814	0.004283	3.348995	0.000000	0.000000
161.207119	25.221165	69.707185	0.002142	6.711073	0.004288	3.348625	0.000000	0.000000
161.227121	25.221165	69.726440	0.002135	6.712927	0.004275	3.349550	0.000000	0.000000
161.247123	25.221165	69.710073	0.002141	6.711351	0.004286	3.348764	0.000000	0.000000
161.267125	25.221165	69.717879	0.002138	6.712103	0.004281	3.349139	0.000000	0.000000
161.287127	25.221165	69.707764	0.002142	6.711129	0.004288	3.348653	0.000000	0.000000
161.307129	25.221165	69.694308	0.002146	6.709834	0.004297	3.348007	0.000000	0.000000
161.327131	25.221165	69.706028	0.002142	6.710962	0.004289	3.348570	0.000000	0.000000
161.347133	25.221165	69.713105	0.002140	6.711643	0.004284	3.348910	0.000000	0.000000
161.367135	25.221165	69.714249	0.002140	6.711753	0.004283	3.348964	0.000000	0.000000
161.387137	25.221165	69.698523	0.002145	6.710239	0.004294	3.348209	0.000000	0.000000
161.407139	25.221165	69.706790	0.002142	6.711035	0.004288	3.348606	0.000000	0.000000
161.427141	25.221165	69.705430	0.002142	6.710904	0.004289	3.348541	0.000000	0.000000
161.447143	25.221165	69.706877	0.002142	6.711044	0.004288	3.348610	0.000000	0.000000
161.467145	25.221165	69.709011	0.002141	6.711249	0.004287	3.348713	0.000000	0.000000
161.487147	25.221165	69.710710	0.002141	6.711413	0.004286	3.348794	0.000000	0.000000
161.507149	25.221165	69.717495	0.002138	6.712066	0.004281	3.349120	0.000000	0.000000
161.527151	25.221165	69.715182	0.002139	6.711843	0.004283	3.349009	0.000000	0.000000
161.547153	25.221165	69.713787	0.002140	6.711709	0.004284	3.348942	0.000000	0.000000
161.567155	25.221165	69.709841	0.002141	6.711329	0.004286	3.348753	0.000000	0.000000
161.587157	25.221165	69.717612	0.002138	6.712077	0.004281	3.349126	0.000000	0.000000
161.607159	25.221165	69.714879	0.002139	6.711814	0.004283	3.348995	0.000000	0.000000
161.627162	25.221165	69.711911	0.002140	6.711528	0.004285	3.348852	0.000000	0.000000
161.647163	25.221165	69.706861	0.002142	6.711042	0.004288	3.348610	0.000000	0.000000
161.667165	25.221165	69.718730	0.002138	6.712185	0.004280	3.349180	0.000000	0.000000
161.687167	25.221165	69.707350	0.002142	6.711089	0.004288	3.348633	0.000000	0.000000
161.707169	25.221165	69.700509	0.002144	6.710431	0.004293	3.348304	0.000000	0.000000
161.727171	25.221165	69.709850	0.002141	6.711330	0.004286	3.348753	0.000000	0.000000
161.747173	25.221165	69.707821	0.002142	6.711135	0.004288	3.348656	0.000000	0.000000
161.767175	25.221165	69.695575	0.002146	6.709956	0.004296	3.348067	0.000000	0.000000
161.787177	25.221165	69.713793	0.002140	6.711709	0.004284	3.348943	0.000000	0.000000
161.807179	25.221165	69.707675	0.002142	6.711120	0.004288	3.348649	0.000000	0.000000
161.827181	25.221165	69.709073	0.002141	6.711255	0.004287	3.348716	0.000000	0.000000
161.847183	25.221165	69.702296	0.002144	6.710603	0.004291	3.348390	0.000000	0.000000
161.867185	25.221165	69.721960	0.002137	6.712496	0.004278	3.349335	0.000000	0.000000
161.887187	25.221165	69.715405	0.002139	6.711865	0.004283	3.349020	0.000000	0.000000
161.907189	25.221165	69.708158	0.002142	6.711167	0.004287	3.348672	0.000000	0.000000
161.927191	25.221165	69.707913	0.002142	6.711143	0.004288	3.348660	0.000000	0.000000
161.947193	25.221165	69.699104	0.002145	6.710295	0.004293	3.348237	0.000000	0.000000
161.967195	25.221165	69.702395	0.002144	6.710612	0.004291	3.348395	0.000000	0.000000
161.987197	25.221165	69.704195	0.002143	6.710785	0.004290	3.348482	0.000000	0.000000
162.007199	25.221165	69.717437	0.002138	6.712060	0.004281	3.349118	0.000000	0.000000
162.027201	25.221165	69.717762	0.002138	6.712092	0.004281	3.349133	0.000000	0.000000
162.047203	25.221165	69.720569	0.002137	6.712362	0.004279	3.349268	0.000000	0.000000
162.067205	25.221165	69.708980	0.002141	6.711246	0.004287	3.348711	0.000000	0.000000
162.087207	25.221165	69.704131	0.002143	6.710779	0.004290	3.348478	0.000000	0.000000
162.107209	25.221165	69.716462	0.002139	6.711966	0.004282	3.349071	0.000000	0.000000
162.127211	25.221165	69.717450	0.002138	6.712062	0.004281	3.349118	0.000000	0.000000
162.147213	25.221165	69.727604	0.002135	6.713039	0.004274	3.349606	0.000000	0.000000
162.167215	25.221165	69.735272	0.002132	6.713777	0.004269	3.349974	0.000000	0.000000
162.187217	25.221165	69.733984	0.002133	6.713653	0.004270	3.349912	0.000000	0.000000
162.207219	25.221165	69.722985	0.002137	6.712594	0.004277	3.349384	0.000000	0.000000
162.227221	25.221165	69.729139	0.002135	6.713187	0.004273	3.349680	0.000000	0.000000
162.247223	25.221165	69.709014	0.002141	6.711249	0.004287	3.348713	0.000000	0.000000
162.267225	25.221165	69.694302	0.002146	6.709833	0.004297	3.348006	0.000000	0.000000
162.287227	25.221165	69.712011	0.002140	6.711538	0.004285	3.348857	0.000000	0.000000
162.307229	25.221165	69.707521	0.002142	6.711106	0.004288	3.348641	0.000000	0.000000
162.327231	25.221165	69.717656	0.002138	6.712081	0.004281	3.349128	0.000000	0.000000
162.347233	25.221165	69.711974	0.002140	6.711534	0.004285	3.348855	0.000000	0.000000
162.367235	25.221165	69.708658	0.002141	6.711215	0.004287	3.348696	0.000000	0.000000
162.387237	25.221165	69.719867	0.002138	6.712294	0.004280	3.349234	0.000000	0.000000
162.407239	25.221165	69.701859	0.002144	6.710561	0.004292	3.348369	0.000000	0.000000
162.427241	25.221165	69.700444	0.002144	6.710424	0.004293	3.348301	0.000000	0.000000
162.447243	25.221165	69.715560	0.002139	6.711880	0.004282	3.349027	0.000000	0.000000
162.467245	25.221165	69.699090	0.002145	6.710294	0.004293	3.348236	0.000000	0.000000
162.487247	25.221165	69.699622	0.002144	6.710345	0.004293	3.348262	0.000000	0.000000
162.507249	25.221165	69.706189	0.002142	6.710977	0.004289	3.348577	0.000000	0.000000
162.527251	25.221165	69.706805	0.002142	6.711037	0.004288	3.348607	0.000000	0.000000
162.547253	25.221165	69.695872	0.002146	6.709984	0.004296	3.348082	0.000000	0.000000
162.567255	25.221165	69.708748	0.002141	6.711224	0.004287	3.348700	0.000000	0.000000
162.587257	25.221165	69.706318	0.002142	6.710990	0.004289	3.348584	0.000000	0.000000
162.607259	25.221165	69.702452	0.002143	6.710618	0.004291	3.348398	0.000000	0.000000
162.627261	25.221165	69.714579	0.002139	6.711785	0.004283	3.348980	0.000000	0.000000
162.647263	25.221165	69.702701	0.002143	6.710642	0.004291	3.348410	0.000000	0.000000
162.667265	25.221165	69.712444	0.002140	6.711580	0.004285	3.348878	0.000000	0.000000
162.687267	25.221165	69.712224	0.002140	6.711558	0.004285	3.348867	0.000000	0.000000
162.707269	25.221165	69.700357	0.002144	6.710416	0.004293	3.348297	0.000000	0.000000
162.727271	25.221165	69.707993	0.002142	6.711151	0.004288	3.348664	0.000000	0.000000
162.747273	25.221165	69.711705	0.002140	6.711509	0.004285	3.348842	0.000000	0.000000
162.767275	25.221165	69.702657	0.002143	6.710637	0.004291	3.348408	0.000000	0.000000
162.787277	25.221165	69.704204	0.002143	6.710786	0.004290	3.348482	0.000000	0.000000
162.807279	25.221165	69.714201	0.002140	6.711749	0.004283	3.348962	0.000000	0.000000
162.827281	25.221165	69.706223	0.002142	6.710981	0.004289	3.348579	0.000000	0.000000
162.847283	25.221165	69.706801	0.002142	6.711036	0.004288	3.348607	0.000000	0.000000
162.867285	25.221165	69.702808	0.002143	6.710652	0.004291	3.348415	0.000000	0.000000
162.887287	25.221165	69.710210	0.002141	6.711365	0.004286	3.348770	0.000000	0.000000
162.907290	25.221165	69.703332	0.002143	6.710702	0.004291	3.348440	0.000000	0.000000
162.927291	25.221165	69.708741	0.002141	6.711223	0.004287	3.348700	0.000000	0.000000
162.947293	25.221165	69.696463	0.002145	6.710041	0.004295	3.348110	0.000000	0.000000
162.967295	25.221165	69.710734	0.002141	6.711415	0.004286	3.348796	0.000000	0.000000
162.987297	25.221165	69.694729	0.002146	6.709874	0.004296	3.348027	0.000000	0.000000
163.007299	25.221165	69.698098	0.002145	6.710198	0.004294	3.348189	0.000000	0.000000
163.027301	25.221165	69.696045	0.002146	6.710001	0.004296	3.348090	0.000000	0.000000
163.047303	25.221165	69.705535	0.002142	6.710914	0.004289	3.348546	0.000000	0.000000
163.067305	25.221165	69.701234	0.002144	6.710500	0.004292	3.348339	0.000000	0.000000
163.087307	25.221165	69.715930	0.002139	6.711915	0.004282	3.349045	0.000000	0.000000
163.107309	25.221165	69.696654	0.002145	6.710059	0.004295	3.348119	0.000000	0.000000
163.127311	25.221165	69.707784	0.002142	6.711131	0.004288	3.348654	0.000000	0.000000
163.147313	25.221165	69.705138	0.002143	6.710876	0.004289	3.348527	0.000000	0.000000
163.167315	25.221165	69.711852	0.002140	6.711523	0.004285	3.348849	0.000000	0.000000
163.187317	25.221165	69.722926	0.002137	6.712589	0.004277	3.349381	0.000000	0.000000
163.207319	25.221165	69.699973	0.002144	6.710379	0.004293	3.348279	0.000000	0.000000
163.227321	25.221165	69.726936	0.002135	6.712975	0.004275	3.349574	0.000000	0.000000
163.247323	25.221165	69.709540	0.002141	6.711300	0.004286	3.348738	0.000000	0.000000
163.267325	25.221165	69.705706	0.002142	6.710931	0.004289	3.348554	0.000000	0.000000
163.287327	25.221165	69.703972	0.002143	6.710764	0.004290	3.348471	0.000000	0.000000
163.307329	25.221165	69.702130	0.002144	6.710587	0.004291	3.348382	0.000000	0.000000
163.327331	25.221165	69.709283	0.002141	6.711275	0.004287	3.348726	0.000000	0.000000
163.347333	25.221165	69.700122	0.002144	6.710393	0.004293	3.348286	0.000000	0.000000
163.367335	25.221165	69.686261	0.002149	6.709059	0.004302	3.347620	0.000000	0.000000
163.387337	25.221165	69.705656	0.002142	6.710926	0.004289	3.348552	0.000000	0.000000
163.407339	25.221165	69.721848	0.002137	6.712485	0.004278	3.349330	0.000000	0.000000
163.427341	25.221165	69.717639	0.002138	6.712080	0.004281	3.349127	0.000000	0.000000
163.447343	25.221165	69.705481	0.002142	6.710909	0.004289	3.348543	0.000000	0.000000
163.467345	25.221165	69.711307	0.002141	6.711470	0.004285	3.348823	0.000000	0.000000
163.487347	25.221165	69.716268	0.002139	6.711948	0.004282	3.349061	0.000000	0.000000
163.507349	25.221165	69.713998	0.002140	6.711729	0.004283	3.348952	0.000000	0.000000
163.527351	25.221165	69.703072	0.002143	6.710677	0.004291	3.348428	0.000000	0.000000
163.547353	25.221165	69.721433	0.002137	6.712445	0.004278	3.349310	0.000000	0.000000
163.567355	25.221165	69.723837	0.002136	6.712676	0.004277	3.349425	0.000000	0.000000
163.587357	25.221165	69.710862	0.002141	6.711427	0.004286	3.348802	0.000000	0.000000
163.607359	25.221165	69.733986	0.002133	6.713654	0.004270	3.349913	0.000000	0.000000
163.627361	25.221165	69.731750	0.002134	6.713438	0.004272	3.349805	0.000000	0.000000
163.647363	25.221165	69.732447	0.002133	6.713505	0.004271	3.349839	0.000000	0.000000
163.667365	25.221165	69.720849	0.002137	6.712389	0.004279	3.349282	0.000000	0.000000
163.687367	25.221165	69.716788	0.002139	6.711998	0.004282	3.349086	0.000000	0.000000
163.707369	25.221165	69.726389	0.002135	6.712922	0.004275	3.349548	0.000000	0.000000
163.727371	25.221165	69.723649	0.002136	6.712658	0.004277	3.349416	0.000000	0.000000
163.747373	25.221165	69.721007	0.002137	6.712404	0.004279	3.349289	0.000000	0.000000
163.767375	25.221165	69.717320	0.002138	6.712049	0.004281	3.349112	0.000000	0.000000
163.787377	25.221165	69.718933	0.002138	6.712204	0.004280	3.349189	0.000000	0.000000
163.807379	25.221165	69.728862	0.002135	6.713160	0.004274	3.349666	0.000000	0.000000
163.827381	25.221165	69.731393	0.002134	6.713404	0.004272	3.349788	0.000000	0.000000
163.847383	25.221165	69.711802	0.002140	6.711518	0.004285	3.348847	0.000000	0.000000
163.867385	25.221165	69.724699	0.002136	6.712759	0.004276	3.349466	0.000000	0.000000
163.887387	25.221165	69.714597	0.002139	6.711787	0.004283	3.348981	0.000000	0.000000
163.907389	25.221165	69.715361	0.002139	6.711860	0.004283	3.349018	0.000000	0.000000
163.927391	25.221165	69.722751	0.002137	6.712572	0.004278	3.349373	0.000000	0.000000
163.947393	25.221165	69.722234	0.002137	6.712522	0.004278	3.349348	0.000000	0.000000
163.967395	25.221165	69.714020	0.002140	6.711731	0.004283	3.348954	0.000000	0.000000
163.987397	25.221165	69.718367	0.002138	6.712150	0.004281	3.349162	0.000000	0.000000
164.007399	25.221165	69.715250	0.002139	6.711850	0.004283	3.349013	0.000000	0.000000
164.027401	25.221165	69.708711	0.002141	6.711220	0.004287	3.348698	0.000000	0.000000
164.047403	25.221165	69.703317	0.002143	6.710701	0.004291	3.348439	0.000000	0.000000
164.067405	25.221165	69.710991	0.002141	6.711440	0.004286	3.348808	0.000000	0.000000
164.087407	25.221165	69.703830	0.002143	6.710750	0.004290	3.348464	0.000000	0.000000
164.107409	25.221165	69.705593	0.002142	6.710920	0.004289	3.348549	0.000000	0.000000
164.127411	25.221165	69.692815	0.002147	6.709690	0.004298	3.347935	0.000000	0.000000
164.147413	25.221165	69.706282	0.002142	6.710986	0.004289	3.348582	0.000000	0.000000
164.167415	25.221165	69.695789	0.002146	6.709976	0.004296	3.348078	0.000000	0.000000
164.187418	25.221165	69.709203	0.002141	6.711268	0.004287	3.348722	0.000000	0.000000
164.207419	25.221165	69.702274	0.002144	6.710601	0.004291	3.348389	0.000000	0.000000
164.227421	25.221165	69.712574	0.002140	6.711592	0.004284	3.348884	0.000000	0.000000
164.247423	25.221165	69.704384	0.002143	6.710804	0.004290	3.348491	0.000000	0.000000
164.267425	25.221165	69.704486	0.002143	6.710813	0.004290	3.348495	0.000000	0.000000
164.287427	25.221165	69.707083	0.002142	6.711064	0.004288	3.348620	0.000000	0.000000
164.307429	25.221165	69.710007	0.002141	6.711345	0.004286	3.348761	0.000000	0.000000
164.327431	25.221165	69.695352	0.002146	6.709934	0.004296	3.348057	0.000000	0.000000
164.347433	25.221165	69.696382	0.002146	6.710033	0.004295	3.348106	0.000000	0.000000
164.367435	25.221165	69.699800	0.002144	6.710362	0.004293	3.348270	0.000000	0.000000
164.387437	25.221165	69.704416	0.002143	6.710807	0.004290	3.348492	0.000000	0.000000
164.407439	25.221165	69.700801	0.002144	6.710459	0.004292	3.348318	0.000000	0.000000
164.427441	25.221165	69.696289	0.002146	6.710024	0.004295	3.348102	0.000000	0.000000
164.447443	25.221165	69.690065	0.002148	6.709425	0.004300	3.347803	0.000000	0.000000
164.467445	25.221165	69.700514	0.002144	6.710431	0.004293	3.348305	0.000000	0.000000
164.487447	25.221165	69.699463	0.002144	6.710330	0.004293	3.348254	0.000000	0.000000
164.507449	25.221165	69.713407	0.002140	6.711672	0.004284	3.348924	0.000000	0.000000
164.527451	25.221165	69.712525	0.002140	6.711587	0.004284	3.348882	0.000000	0.000000
164.547453	25.221165	69.704529	0.002143	6.710818	0.004290	3.348498	0.000000	0.000000
164.567455	25.221165	69.714772	0.002139	6.711804	0.004283	3.348990	0.000000	0.000000
164.587457	25.221165	69.703196	0.002143	6.710689	0.004291	3.348434	0.000000	0.000000
164.607459	25.221165	69.697253	0.002145	6.710117	0.004295	3.348148	0.000000	0.000000
164.627461	25.221165	69.703285	0.002143	6.710698	0.004291	3.348438	0.000000	0.000000
164.647463	25.221165	69.708270	0.002142	6.711178	0.004287	3.348677	0.000000	0.000000
164.667465	25.221165	69.725922	0.002136	6.712877	0.004275	3.349525	0.000000	0.000000
164.687467	25.221165	69.720655	0.002137	6.712370	0.004279	3.349272	0.000000	0.000000
164.707469	25.221165	69.707064	0.002142	6.711062	0.004288	3.348619	0.000000	0.000000
164.727471	25.221165	69.710454	0.002141	6.711388	0.004286	3.348782	0.000000	0.000000
164.747473	25.221165	69.702590	0.002143	6.710631	0.004291	3.348404	0.000000	0.000000
164.767475	25.221165	69.710199	0.002141	6.711363	0.004286	3.348770	0.000000	0.000000
164.787477	25.221165	69.713184	0.002140	6.711651	0.004284	3.348913	0.000000	0.000000
164.807479	25.221165	69.695568	0.002146	6.709955	0.004296	3.348067	0.000000	0.000000
164.827481	25.221165	69.691421	0.002147	6.709556	0.004299	3.347868	0.000000	0.000000
164.847483	25.221165	69.695503	0.002146	6.709949	0.004296	3.348064	0.000000	0.000000
164.867485	25.221165	69.687544	0.002148	6.709182	0.004301	3.347682	0.000000	0.000000
164.887487	25.221165	69.717877	0.002138	6.712103	0.004281	3.349139	0.000000	0.000000
164.907489	25.221165	69.703736	0.002143	6.710741	0.004290	3.348459	0.000000	0.000000
164.927491	25.221165	69.704358	0.002143	6.710801	0.004290	3.348489	0.000000	0.000000
164.947493	25.221165	69.703151	0.002143	6.710685	0.004291	3.348431	0.000000	0.000000
164.967495	25.221165	69.707186	0.002142	6.711073	0.004288	3.348625	0.000000	0.000000
164.987497	25.221165	69.699684	0.002144	6.710351	0.004293	3.348265	0.000000	0.000000
165.007499	25.221165	69.699877	0.002144	6.710370	0.004293	3.348274	0.000000	0.000000
165.027501	25.221165	69.705756	0.002142	6.710936	0.004289	3.348556	0.000000	0.000000
165.047503	25.221165	69.707014	0.002142	6.711057	0.004288	3.348617	0.000000	0.000000
165.067505	25.221165	69.700730	0.002144	6.710452	0.004292	3.348315	0.000000	0.000000
165.087507	25.221165	69.714370	0.002139	6.711765	0.004283	3.348970	0.000000	0.000000
165.107509	25.221165	69.707438	0.002142	6.711098	0.004288	3.348637	0.000000	0.000000
165.127512	25.221165	69.716187	0.002139	6.711940	0.004282	3.349058	0.000000	0.000000
165.147513	25.221165	69.708433	0.002141	6.711194	0.004287	3.348685	0.000000	0.000000
165.167515	25.221165	69.699848	0.002144	6.710367	0.004293	3.348273	0.000000	0.000000
165.187517	25.221165	69.706980	0.002142	6.711054	0.004288	3.348615	0.000000	0.000000
165.207519	25.221165	69.701936	0.002144	6.710568	0.004292	3.348373	0.000000	0.000000
165.227521	25.221165	69.693039	0.002147	6.709711	0.004298	3.347946	0.000000	0.000000
165.247523	25.221165	69.689562	0.002148	6.709377	0.004300	3.347779	0.000000	0.000000
165.266525	25.221165	69.685416	0.002149	6.708978	0.004303	3.347579	0.000000	0.000000
165.286527	25.221165	69.692201	0.002147	6.709631	0.004298	3.347905	0.000000	0.000000
165.306529	25.221165	69.696552	0.002145	6.710050	0.004295	3.348114	0.000000	0.000000
165.326531	25.221165	69.693559	0.002146	6.709761	0.004297	3.347971	0.000000	0.000000
165.346533	25.221165	69.698553	0.002145	6.710242	0.004294	3.348210	0.000000	0.000000
165.366535	25.221165	69.687987	0.002148	6.709225	0.004301	3.347703	0.000000	0.000000
165.386537	25.221165	69.700962	0.002144	6.710474	0.004292	3.348326	0.000000	0.000000
165.406539	25.221165	69.687352	0.002149	6.709164	0.004301	3.347672	0.000000	0.000000
165.426541	25.221165	69.696275	0.002146	6.710023	0.004295	3.348101	0.000000	0.000000
165.446543	25.221165	69.702970	0.002143	6.710667	0.004291	3.348423	0.000000	0.000000
165.466545	25.221165	69.697360	0.002145	6.710127	0.004295	3.348153	0.000000	0.000000
165.486547	25.221165	69.688114	0.002148	6.709237	0.004301	3.347709	0.000000	0.000000
165.506549	25.221165	69.690275	0.002148	6.709445	0.004299	3.347813	0.000000	0.000000
165.526551	25.221165	69.704864	0.002143	6.710850	0.004290	3.348514	0.000000	0.000000
165.546553	25.221165	69.697536	0.002145	6.710144	0.004295	3.348162	0.000000	0.000000
165.566555	25.221165	69.713886	0.002140	6.711718	0.004284	3.348947	0.000000	0.000000
165.586557	25.221165	69.702123	0.002144	6.710586	0.004291	3.348382	0.000000	0.000000
165.606559	25.221165	69.704824	0.002143	6.710846	0.004290	3.348512	0.000000	0.000000
165.626561	25.221165	69.688984	0.002148	6.709321	0.004300	3.347751	0.000000	0.000000
165.646563	25.221165	69.704466	0.002143	6.710812	0.004290	3.348495	0.000000	0.000000
165.666565	25.221165	69.692838	0.002147	6.709692	0.004298	3.347936	0.000000	0.000000
165.686567	25.221165	69.699601	0.002144	6.710343	0.004293	3.348261	0.000000	0.000000
165.706569	25.221165	69.689288	0.002148	6.709350	0.004300	3.347765	0.000000	0.000000
165.726571	25.221165	69.695876	0.002146	6.709985	0.004296	3.348082	0.000000	0.000000
165.746573	25.221165	69.694840	0.002146	6.709885	0.004296	3.348032	0.000000	0.000000
165.766575	25.221165	69.702896	0.002143	6.710660	0.004291	3.348419	0.000000	0.000000
165.786577	25.221165	69.696995	0.002145	6.710092	0.004295	3.348136	0.000000	0.000000
165.806579	25.221165	69.681814	0.002150	6.708631	0.004305	3.347406	0.000000	0.000000
165.826581	25.221165	69.690242	0.002148	6.709442	0.004299	3.347811	0.000000	0.000000
165.846583	25.221165	69.692499	0.002147	6.709659	0.004298	3.347920	0.000000	0.000000
165.866585	25.221165	69.690163	0.002148	6.709434	0.004299	3.347807	0.000000	0.000000
165.886587	25.221165	69.691348	0.002147	6.709549	0.004299	3.347864	0.000000	0.000000
165.906589	25.221165	69.701767	0.002144	6.710552	0.004292	3.348365	0.000000	0.000000
165.926591	25.221165	69.690049	0.002148	6.709424	0.004300	3.347802	0.000000	0.000000
165.946593	25.221165	69.691054	0.002147	6.709520	0.004299	3.347850	0.000000	0.000000
165.966595	25.221165	69.687508	0.002148	6.709179	0.004301	3.347680	0.000000	0.000000
165.986597	25.221165	69.688699	0.002148	6.709294	0.004300	3.347737	0.000000	0.000000
166.006599	25.221165	69.693417	0.002147	6.709748	0.004297	3.347964	0.000000	0.000000
166.026601	25.221165	69.689538	0.002148	6.709374	0.004300	3.347777	0.000000	0.000000
166.046603	25.221165	69.697245	0.002145	6.710116	0.004295	3.348148	0.000000	0.000000
166.066605	25.221165	69.683013	0.002150	6.708746	0.004304	3.347464	0.000000	0.000000
166.086607	25.221165	69.698816	0.002145	6.710268	0.004294	3.348223	0.000000	0.000000
166.106609	25.221165	69.694596	0.002146	6.709861	0.004297	3.348020	0.000000	0.000000
166.126611	25.221165	69.696726	0.002145	6.710066	0.004295	3.348123	0.000000	0.000000
166.146613	25.221165	69.696513	0.002145	6.710046	0.004295	3.348112	0.000000	0.000000
166.166615	25.221165	69.703346	0.002143	6.710704	0.004291	3.348441	0.000000	0.000000
166.186617	25.221165	69.683732	0.002150	6.708815	0.004304	3.347499	0.000000	0.000000
166.206619	25.221165	69.680393	0.002151	6.708494	0.004306	3.347338	0.000000	0.000000
166.226621	25.221165	69.686792	0.002149	6.709110	0.004302	3.347645	0.000000	0.000000
166.246623	25.221165	69.681029	0.002151	6.708555	0.004306	3.347369	0.000000	0.000000
166.266625	25.221165	69.674054	0.002153	6.707884	0.004310	3.347034	0.000000	0.000000
166.286627	25.221165	69.684049	0.002150	6.708846	0.004304	3.347514	0.000000	0.000000
166.306629	25.221165	69.680990	0.002151	6.708551	0.004306	3.347367	0.000000	0.000000
166.326631	25.221165	69.676649	0.002152	6.708133	0.004309	3.347158	0.000000	0.000000
166.346633	25.221165	69.683242	0.002150	6.708768	0.004304	3.347475	0.000000	0.000000
166.366635	25.221165	69.685388	0.002149	6.708975	0.004303	3.347578	0.000000	0.000000
166.386637	25.221165	69.687884	0.002148	6.709215	0.004301	3.347698	0.000000	0.000000
166.406639	25.221165	69.670811	0.002154	6.707571	0.004312	3.346878	0.000000	0.000000
166.426641	25.221165	69.673636	0.002153	6.707843	0.004311	3.347013	0.000000	0.000000
166.446643	25.221165	69.681430	0.002151	6.708594	0.004305	3.347388	0.000000	0.000000
166.466645	25.221165	69.681775	0.002150	6.708627	0.004305	3.347404	0.000000	0.000000
166.486647	25.221165	69.673856	0.002153	6.707865	0.004310	3.347024	0.000000	0.000000
166.506649	25.221165	69.674359	0.002153	6.707913	0.004310	3.347048	0.000000	0.000000
166.526651	25.221165	69.689399	0.002148	6.709361	0.004300	3.347771	0.000000	0.000000
166.546653	25.221165	69.671223	0.002154	6.707611	0.004312	3.346898	0.000000	0.000000
166.566655	25.221165	69.679114	0.002151	6.708371	0.004307	3.347277	0.000000	0.000000
166.586657	25.221165	69.670288	0.002154	6.707521	0.004313	3.346853	0.000000	0.000000
166.606659	25.221165	69.692201	0.002147	6.709631	0.004298	3.347905	0.000000	0.000000
166.626661	25.221165	69.683003	0.002150	6.708745	0.004304	3.347463	0.000000	0.000000
166.646663	25.221165	69.696053	0.002146	6.710002	0.004296	3.348090	0.000000	0.000000
166.666665	25.221165	69.690852	0.002147	6.709501	0.004299	3.347841	0.000000	0.000000
166.686667	25.221165	69.682828	0.002150	6.708728	0.004304	3.347455	0.000000	0.000000
166.706669	25.221165	69.677404	0.002152	6.708206	0.004308	3.347195	0.000000	0.000000
166.726671	25.221165	69.666323	0.002156	6.707139	0.004315	3.346662	0.000000	0.000000
166.746673	25.221165	69.680362	0.002151	6.708491	0.004306	3.347337	0.000000	0.000000
166.766675	25.221165	69.685073	0.002149	6.708944	0.004303	3.347563	0.000000	0.000000
166.786677	25.221165	69.678801	0.002151	6.708341	0.004307	3.347262	0.000000	0.000000
166.806679	25.221165	69.677775	0.002152	6.708242	0.004308	3.347212	0.000000	0.000000
166.826681	25.221165	69.684015	0.002150	6.708843	0.004304	3.347512	0.000000	0.000000
166.846683	25.221165	69.663884	0.002156	6.706905	0.004317	3.346545	0.000000	0.000000
166.866685	25.221165	69.681420	0.002151	6.708593	0.004305	3.347387	0.000000	0.000000
166.886687	25.221165	69.683267	0.002150	6.708771	0.004304	3.347476	0.000000	0.000000
166.906689	25.221165	69.675575	0.002153	6.708030	0.004309	3.347107	0.000000	0.000000
166.926691	25.221165	69.680401	0.002151	6.708495	0.004306	3.347338	0.000000	0.000000
166.946693	25.221165	69.685119	0.002149	6.708949	0.004303	3.347565	0.000000	0.000000
166.966695	25.221165	69.683580	0.002150	6.708801	0.004304	3.347491	0.000000	0.000000
166.986697	25.221165	69.676738	0.002152	6.708142	0.004308	3.347163	0.000000	0.000000
167.006699	25.221165	69.671486	0.002154	6.707636	0.004312	3.346910	0.000000	0.000000
167.026701	25.221165	69.670873	0.002154	6.707577	0.004312	3.346881	0.000000	0.000000
167.046703	25.221165	69.678824	0.002151	6.708343	0.004307	3.347263	0.000000	0.000000
167.066705	25.221165	69.678088	0.002152	6.708272	0.004308	3.347227	0.000000	0.000000
167.086707	25.221165	69.682584	0.002150	6.708705	0.004305	3.347443	0.000000	0.000000
167.106709	25.221165	69.669468	0.002155	6.707442	0.004313	3.346813	0.000000	0.000000
167.126711	25.221165	69.674607	0.002153	6.707937	0.004310	3.347060	0.000000	0.000000
167.146713	25.221165	69.677831	0.002152	6.708247	0.004308	3.347215	0.000000	0.000000
167.166715	25.221165	69.674646	0.002153	6.707941	0.004310	3.347062	0.000000	0.000000
167.186717	25.221165	69.669320	0.002155	6.707428	0.004313	3.346806	0.000000	0.000000
167.206719	25.221165	69.659582	0.002158	6.706490	0.004320	3.346338	0.000000	0.000000
167.226721	25.221165	69.657745	0.002158	6.706313	0.004321	3.346250	0.000000	0.000000
167.246723	25.221165	69.658413	0.002158	6.706378	0.004321	3.346282	0.000000	0.000000
167.266725	25.221165	69.668741	0.002155	6.707372	0.004314	3.346778	0.000000	0.000000
167.286727	25.221165	69.691019	0.002147	6.709517	0.004299	3.347849	0.000000	0.000000
167.306729	25.221165	69.694705	0.002146	6.709872	0.004296	3.348026	0.000000	0.000000
167.326731	25.221165	69.680678	0.002151	6.708521	0.004306	3.347352	0.000000	0.000000
167.346733	25.221165	69.672379	0.002154	6.707722	0.004311	3.346953	0.000000	0.000000
167.366735	25.221165	69.681287	0.002151	6.708580	0.004305	3.347381	0.000000	0.000000
167.386737	25.221165	69.667539	0.002155	6.707256	0.004315	3.346721	0.000000	0.000000
167.406739	25.221165	69.678594	0.002151	6.708321	0.004307	3.347252	0.000000	0.000000
167.426741	25.221165	69.664825	0.002156	6.706995	0.004316	3.346590	0.000000	0.000000
167.446743	25.221165	69.680576	0.002151	6.708512	0.004306	3.347347	0.000000	0.000000
167.466745	25.221165	69.673041	0.002153	6.707786	0.004311	3.346985	0.000000	0.000000
167.486747	25.221165	69.664607	0.002156	6.706974	0.004317	3.346580	0.000000	0.000000
167.506749	25.221165	69.677405	0.002152	6.708206	0.004308	3.347195	0.000000	0.000000
167.526751	25.221165	69.663361	0.002157	6.706854	0.004317	3.346520	0.000000	0.000000
167.546753	25.221165	69.672494	0.002154	6.707733	0.004311	3.346959	0.000000	0.000000
167.566755	25.221165	69.661239	0.002157	6.706650	0.004319	3.346418	0.000000	0.000000
167.586757	25.221165	69.659124	0.002158	6.706446	0.004320	3.346316	0.000000	0.000000
167.606759	25.221165	69.677173	0.002152	6.708184	0.004308	3.347183	0.000000	0.000000
167.626761	25.221165	69.675648	0.002152	6.708037	0.004309	3.347110	0.000000	0.000000
167.646763	25.221165	69.668182	0.002155	6.707318	0.004314	3.346752	0.000000	0.000000
167.666765	25.221165	69.671553	0.002154	6.707643	0.004312	3.346913	0.000000	0.000000
167.686767	25.221165	69.675982	0.002152	6.708069	0.004309	3.347126	0.000000	0.000000
167.706769	25.221165	69.660431	0.002158	6.706572	0.004319	3.346379	0.000000	0.000000
167.726771	25.221165	69.675719	0.002152	6.708044	0.004309	3.347114	0.000000	0.000000
167.746773	25.221165	69.673566	0.002153	6.707837	0.004311	3.347010	0.000000	0.000000
167.766775	25.221165	69.682772	0.002150	6.708723	0.004304	3.347452	0.000000	0.000000
167.786777	25.221165	69.684572	0.002149	6.708896	0.004303	3.347539	0.000000	0.000000
167.806779	25.221165	69.682832	0.002150	6.708729	0.004304	3.347455	0.000000	0.000000
167.826781	25.221165	69.682858	0.002150	6.708731	0.004304	3.347456	0.000000	0.000000
167.846783	25.221165	69.674523	0.002153	6.707929	0.004310	3.347056	0.000000	0.000000
167.866785	25.221165	69.682779	0.002150	6.708724	0.004304	3.347453	0.000000	0.000000
167.886787	25.221165	69.683209	0.002150	6.708765	0.004304	3.347473	0.000000	0.000000
167.906789	25.221165	69.667086	0.002155	6.707213	0.004315	3.346699	0.000000	0.000000
167.926791	25.221165	69.669869	0.002154	6.707481	0.004313	3.346833	0.000000	0.000000
167.946793	25.221165	69.660566	0.002158	6.706585	0.004319	3.346386	0.000000	0.000000
167.966795	25.221165	69.662224	0.002157	6.706745	0.004318	3.346465	0.000000	0.000000
167.986797	25.221165	69.670398	0.002154	6.707532	0.004313	3.346858	0.000000	0.000000
168.006799	25.221165	69.658851	0.002158	6.706420	0.004320	3.346303	0.000000	0.000000
168.026801	25.221165	69.672955	0.002153	6.707778	0.004311	3.346981	0.000000	0.000000
168.046803	25.221165	69.686050	0.002149	6.709039	0.004302	3.347610	0.000000	0.000000
168.066805	25.221165	69.664602	0.002156	6.706974	0.004317	3.346580	0.000000	0.000000
168.086807	25.221165	69.665955	0.002156	6.707104	0.004316	3.346645	0.000000	0.000000
168.106809	25.221165	69.672373	0.002154	6.707722	0.004311	3.346953	0.000000	0.000000
168.126811	25.221165	69.676466	0.002152	6.708116	0.004309	3.347149	0.000000	0.000000
168.146813	25.221165	69.663065	0.002157	6.706826	0.004318	3.346506	0.000000	0.000000
168.166815	25.221165	69.667687	0.002155	6.707271	0.004315	3.346728	0.000000	0.000000
168.186817	25.221165	69.667989	0.002155	6.707300	0.004314	3.346742	0.000000	0.000000
168.206819	25.221165	69.662693	0.002157	6.706790	0.004318	3.346488	0.000000	0.000000
168.226821	25.221165	69.666892	0.002155	6.707194	0.004315	3.346690	0.000000	0.000000
168.246823	25.221165	69.660187	0.002158	6.706549	0.004320	3.346367	0.000000	0.000000
168.266825	25.221165	69.655510	0.002159	6.706098	0.004323	3.346143	0.000000	0.000000
168.286827	25.221165	69.668539	0.002155	6.707353	0.004314	3.346769	0.000000	0.000000
168.306829	25.221165	69.657654	0.002159	6.706305	0.004321	3.346246	0.000000	0.000000
168.326831	25.221165	69.671761	0.002154	6.707663	0.004312	3.346923	0.000000	0.000000
168.346833	25.221165	69.663068	0.002157	6.706826	0.004318	3.346506	0.000000	0.000000
168.366835	25.221165	69.663008	0.002157	6.706820	0.004318	3.346503	0.000000	0.000000
168.386837	25.221165	69.643096	0.002163	6.704903	0.004331	3.345546	0.000000	0.000000
168.406839	25.221165	69.663178	0.002157	6.706837	0.004318	3.346511	0.000000	0.000000
168.426841	25.221165	69.654460	0.002160	6.705997	0.004323	3.346092	0.000000	0.000000
168.446843	25.221165	69.661473	0.002157	6.706672	0.004319	3.346429	0.000000	0.000000
168.466845	25.221165	69.671061	0.002154	6.707595	0.004312	3.346890	0.000000	0.000000
168.486847	25.221165	69.662793	0.002157	6.706799	0.004318	3.346493	0.000000	0.000000
168.506849	25.221165	69.664065	0.002156	6.706922	0.004317	3.346554	0.000000	0.000000
168.526851	25.221165	69.660626	0.002158	6.706591	0.004319	3.346389	0.000000	0.000000
168.546853	25.221165	69.655124	0.002159	6.706061	0.004323	3.346124	0.000000	0.000000
168.566855	25.221165	69.669011	0.002155	6.707398	0.004314	3.346791	0.000000	0.000000
168.586857	25.221165	69.651929	0.002160	6.705754	0.004325	3.345971	0.000000	0.000000
168.606859	25.221165	69.652955	0.002160	6.705852	0.004324	3.346020	0.000000	0.000000
168.626861	25.221165	69.673134	0.002153	6.707795	0.004311	3.346989	0.000000	0.000000
168.646863	25.221165	69.669623	0.002154	6.707457	0.004313	3.346821	0.000000	0.000000
168.666865	25.221165	69.655804	0.002159	6.706127	0.004323	3.346157	0.000000	0.000000
168.686867	25.221165	69.650452	0.002161	6.705611	0.004326	3.345900	0.000000	0.000000
168.706869	25.221165	69.648974	0.002161	6.705469	0.004327	3.345829	0.000000	0.000000
168.726871	25.221165	69.644237	0.002163	6.705013	0.004330	3.345601	0.000000	0.000000
168.746873	25.221165	69.669610	0.002155	6.707456	0.004313	3.346820	0.000000	0.000000
168.766875	25.221165	69.646269	0.002162	6.705209	0.004329	3.345699	0.000000	0.000000
168.786877	25.221165	69.658299	0.002158	6.706367	0.004321	3.346277	0.000000	0.000000
168.806879	25.221165	69.653369	0.002160	6.705892	0.004324	3.346040	0.000000	0.000000
168.826881	25.221165	69.654616	0.002160	6.706012	0.004323	3.346100	0.000000	0.000000
168.846883	25.221165	69.646076	0.002162	6.705190	0.004329	3.345690	0.000000	0.000000
168.866885	25.221165	69.655209	0.002159	6.706069	0.004323	3.346128	0.000000	0.000000
168.886887	25.221165	69.652555	0.002160	6.705814	0.004325	3.346001	0.000000	0.000000
168.906889	25.221165	69.639906	0.002164	6.704596	0.004333	3.345393	0.000000	0.000000
168.926891	25.221165	69.654676	0.002160	6.706018	0.004323	3.346103	0.000000	0.000000
168.946893	25.221165	69.651483	0.002161	6.705711	0.004325	3.345949	0.000000	0.000000
168.966895	25.221165	69.657885	0.002158	6.706327	0.004321	3.346257	0.000000	0.000000
168.986897	25.221165	69.652792	0.002160	6.705837	0.004325	3.346012	0.000000	0.000000
169.006899	25.221165	69.646483	0.002162	6.705229	0.004329	3.345709	0.000000	0.000000
169.026901	25.221165	69.658486	0.002158	6.706385	0.004321	3.346286	0.000000	0.000000
169.046903	25.221165	69.649646	0.002161	6.705534	0.004327	3.345861	0.000000	0.000000
169.066905	25.221165	69.664868	0.002156	6.706999	0.004316	3.346592	0.000000	0.000000
169.086907	25.221165	69.647131	0.002162	6.705292	0.004328	3.345740	0.000000	0.000000
169.106909	25.221165	69.655744	0.002159	6.706121	0.004323	3.346154	0.000000	0.000000
169.126911	25.221165	69.650530	0.002161	6.705619	0.004326	3.345904	0.000000	0.000000
169.146913	25.221165	69.648754	0.002162	6.705448	0.004327	3.345818	0.000000	0.000000
169.166915	25.221165	69.659100	0.002158	6.706444	0.004320	3.346315	0.000000	0.000000
169.186917	25.221165	69.648584	0.002162	6.705432	0.004327	3.345810	0.000000	0.000000
169.206919	25.221165	69.653248	0.002160	6.705881	0.004324	3.346034	0.000000	0.000000
169.226921	25.221165	69.647737	0.002162	6.705350	0.004328	3.345769	0.000000	0.000000
169.246923	25.221165	69.654519	0.002160	6.706003	0.004323	3.346095	0.000000	0.000000
169.266925	25.221165	69.656909	0.002159	6.706233	0.004322	3.346210	0.000000	0.000000
169.286927	25.221165	69.647387	0.002162	6.705316	0.004328	3.345753	0.000000	0.000000
169.306929	25.221165	69.642330	0.002164	6.704829	0.004332	3.345510	0.000000	0.000000
169.326931	25.221165	69.644021	0.002163	6.704992	0.004330	3.345591	0.000000	0.000000
169.346933	25.221165	69.665572	0.002156	6.707067	0.004316	3.346626	0.000000	0.000000
169.366935	25.221165	69.637453	0.002165	6.704360	0.004335	3.345275	0.000000	0.000000
169.386937	25.221165	69.656915	0.002159	6.706234	0.004322	3.346210	0.000000	0.000000
169.406939	25.221165	69.655402	0.002159	6.706088	0.004323	3.346138	0.000000	0.000000
169.426941	25.221165	69.652717	0.002160	6.705829	0.004325	3.346009	0.000000	0.000000
169.446943	25.221165	69.648561	0.002162	6.705429	0.004327	3.345809	0.000000	0.000000
169.466945	25.221165	69.644741	0.002163	6.705062	0.004330	3.345625	0.000000	0.000000
169.486947	25.221165	69.649699	0.002161	6.705539	0.004327	3.345864	0.000000	0.000000
169.506949	25.221165	69.654784	0.002159	6.706028	0.004323	3.346108	0.000000	0.000000
169.526951	25.221165	69.651596	0.002161	6.705722	0.004325	3.345955	0.000000	0.000000
169.546953	25.221165	69.647645	0.002162	6.705341	0.004328	3.345765	0.000000	0.000000
169.566955	25.221165	69.649072	0.002161	6.705478	0.004327	3.345833	0.000000	0.000000
169.586957	25.221165	69.649489	0.002161	6.705519	0.004327	3.345854	0.000000	0.000000
169.606959	25.221165	69.651151	0.002161	6.705679	0.004326	3.345933	0.000000	0.000000
169.626961	25.221165	69.652153	0.002160	6.705775	0.004325	3.345981	0.000000	0.000000
169.646963	25.221165	69.657487	0.002159	6.706289	0.004321	3.346238	0.000000	0.000000
169.666965	25.221165	69.648245	0.002162	6.705399	0.004328	3.345794	0.000000	0.000000
169.686967	25.221165	69.641991	0.002164	6.704797	0.004332	3.345493	0.000000	0.000000
169.706969	25.221165	69.640834	0.002164	6.704685	0.004333	3.345438	0.000000	0.000000
169.726971	25.221165	69.637609	0.002165	6.704375	0.004335	3.345283	0.000000	0.000000
169.746973	25.221165	69.656320	0.002159	6.706176	0.004322	3.346182	0.000000	0.000000
169.766975	25.221165	69.649314	0.002161	6.705502	0.004327	3.345845	0.000000	0.000000
169.786977	25.221165	69.642231	0.002164	6.704820	0.004332	3.345505	0.000000	0.000000
169.806979	25.221165	69.654417	0.002160	6.705993	0.004323	3.346090	0.000000	0.000000
169.826981	25.221165	69.656385	0.002159	6.706182	0.004322	3.346185	0.000000	0.000000
169.846983	25.221165	69.646438	0.002162	6.705225	0.004329	3.345707	0.000000	0.000000
169.866985	25.221165	69.647184	0.002162	6.705297	0.004328	3.345743	0.000000	0.000000
169.886987	25.221165	69.641394	0.002164	6.704739	0.004332	3.345465	0.000000	0.000000
169.906989	25.221165	69.640153	0.002164	6.704620	0.004333	3.345405	0.000000	0.000000
169.926991	25.221165	69.640995	0.002164	6.704701	0.004332	3.345445	0.000000	0.000000
169.946993	25.221165	69.656954	0.002159	6.706237	0.004322	3.346212	0.000000	0.000000
169.966995	25.221165	69.650754	0.002161	6.705640	0.004326	3.345914	0.000000	0.000000
169.986997	25.221165	69.650299	0.002161	6.705597	0.004326	3.345892	0.000000	0.000000
170.006999	25.221165	69.632894	0.002167	6.703921	0.004338	3.345056	0.000000	0.000000
170.027001	25.221165	69.638640	0.002165	6.704474	0.004334	3.345332	0.000000	0.000000
170.047003	25.221165	69.637760	0.002165	6.704389	0.004335	3.345290	0.000000	0.000000
170.067005	25.221165	69.651472	0.002161	6.705709	0.004325	3.345949	0.000000	0.000000
170.087007	25.221165	69.648979	0.002161	6.705469	0.004327	3.345829	0.000000	0.000000
170.107009	25.221165	69.643221	0.002163	6.704915	0.004331	3.345552	0.000000	0.000000
170.127011	25.221165	69.627245	0.002169	6.703377	0.004342	3.344785	0.000000	0.000000
170.147013	25.221165	69.647919	0.002162	6.705367	0.004328	3.345778	0.000000	0.000000
170.167015	25.221165	69.647645	0.002162	6.705341	0.004328	3.345765	0.000000	0.000000
170.187017	25.221165	69.653621	0.002160	6.705916	0.004324	3.346052	0.000000	0.000000
170.207019	25.221165	69.649314	0.002161	6.705502	0.004327	3.345845	0.000000	0.000000
170.227021	25.221165	69.645609	0.002163	6.705145	0.004329	3.345667	0.000000	0.000000
170.247023	25.221165	69.656103	0.002159	6.706155	0.004322	3.346171	0.000000	0.000000
170.267025	25.221165	69.644355	0.002163	6.705024	0.004330	3.345607	0.000000	0.000000
170.287027	25.221165	69.650500	0.002161	6.705616	0.004326	3.345902	0.000000	0.000000
170.307029	25.221165	69.638888	0.002165	6.704498	0.004334	3.345344	0.000000	0.000000
170.327031	25.221165	69.643346	0.002163	6.704927	0.004331	3.345558	0.000000	0.000000
170.347033	25.221165	69.646047	0.002162	6.705187	0.004329	3.345688	0.000000	0.000000
170.367035	25.221165	69.654442	0.002160	6.705995	0.004323	3.346091	0.000000	0.000000
170.387037	25.221165	69.652064	0.002160	6.705767	0.004325	3.345977	0.000000	0.000000
170.407039	25.221165	69.644040	0.002163	6.704994	0.004330	3.345592	0.000000	0.000000
170.427041	25.221165	69.651890	0.002160	6.705750	0.004325	3.345969	0.000000	0.000000
170.447043	25.221165	69.643718	0.002163	6.704963	0.004331	3.345576	0.000000	0.000000
170.467045	25.221165	69.654303	0.002160	6.705982	0.004324	3.346085	0.000000	0.000000
170.487047	25.221165	69.643247	0.002163	6.704918	0.004331	3.345554	0.000000	0.000000
170.507049	25.221165	69.656298	0.002159	6.706174	0.004322	3.346181	0.000000	0.000000
170.527051	25.221165	69.662804	0.002157	6.706801	0.004318	3.346493	0.000000	0.000000
170.547053	25.221165	69.656705	0.002159	6.706213	0.004322	3.346200	0.000000	0.000000
170.567055	25.221165	69.644831	0.002163	6.705070	0.004330	3.345630	0.000000	0.000000
170.587057	25.221165	69.655329	0.002159	6.706081	0.004323	3.346134	0.000000	0.000000
170.607059	25.221165	69.646721	0.002162	6.705252	0.004329	3.345721	0.000000	0.000000
170.627061	25.221165	69.655585	0.002159	6.706106	0.004323	3.346146	0.000000	0.000000
170.647063	25.221165	69.644839	0.002163	6.705071	0.004330	3.345630	0.000000	0.000000
170.667065	25.221165	69.665024	0.002156	6.707014	0.004316	3.346600	0.000000	0.000000
170.687067	25.221165	69.653923	0.002160	6.705946	0.004324	3.346067	0.000000	0.000000
170.707069	25.221165	69.656725	0.002159	6.706215	0.004322	3.346201	0.000000	0.000000
170.727071	25.221165	69.650312	0.002161	6.705598	0.004326	3.345893	0.000000	0.000000
170.747073	25.221165	69.646397	0.002162	6.705221	0.004329	3.345705	0.000000	0.000000
170.767075	25.221165	69.641969	0.002164	6.704795	0.004332	3.345492	0.000000	0.000000
170.787077	25.221165	69.648273	0.002162	6.705402	0.004328	3.345795	0.000000	0.000000
170.807079	25.221165	69.654725	0.002159	6.706023	0.004323	3.346105	0.000000	0.000000
170.827081	25.221165	69.636418	0.002166	6.704260	0.004336	3.345226	0.000000	0.000000
170.847083	25.221165	69.640870	0.002164	6.704689	0.004333	3.345439	0.000000	0.000000
170.867085	25.221165	69.647239	0.002162	6.705302	0.004328	3.345745	0.000000	0.000000
170.887087	25.221165	69.645122	0.002163	6.705098	0.004330	3.345644	0.000000	0.000000
170.907089	25.221165	69.629283	0.002168	6.703573	0.004340	3.344883	0.000000	0.000000
170.927091	25.221165	69.644121	0.002163	6.705002	0.004330	3.345596	0.000000	0.000000
170.947093	25.221165	69.635843	0.002166	6.704205	0.004336	3.345198	0.000000	0.000000
170.967095	25.221165	69.628223	0.002168	6.703471	0.004341	3.344832	0.000000	0.000000
170.987097	25.221165	69.646155	0.002162	6.705198	0.004329	3.345693	0.000000	0.000000
171.007099	25.221165	69.649326	0.002161	6.705503	0.004327	3.345846	0.000000	0.000000
171.027101	25.221165	69.628186	0.002168	6.703468	0.004341	3.344830	0.000000	0.000000
171.047103	25.221165	69.637049	0.002165	6.704321	0.004335	3.345256	0.000000	0.000000
171.067105	25.221165	69.635984	0.002166	6.704218	0.004336	3.345205	0.000000	0.000000
171.087107	25.221165	69.645947	0.002162	6.705178	0.004329	3.345683	0.000000	0.000000
171.107109	25.221165	69.631401	0.002167	6.703777	0.004339	3.344985	0.000000	0.000000
171.127111	25.221165	69.644042	0.002163	6.704994	0.004330	3.345592	0.000000	0.000000
171.147113	25.221165	69.652508	0.002160	6.705809	0.004325	3.345999	0.000000	0.000000
171.167115	25.221165	69.637820	0.002165	6.704395	0.004335	3.345293	0.000000	0.000000
171.187117	25.221165	69.626160	0.002169	6.703273	0.004342	3.344733	0.000000	0.000000
171.207119	25.221165	69.644504	0.002163	6.705039	0.004330	3.345614	0.000000	0.000000
171.227121	25.221165	69.628099	0.002168	6.703459	0.004341	3.344826	0.000000	0.000000
171.247123	25.221165	69.636631	0.002166	6.704281	0.004335	3.345236	0.000000	0.000000
171.267125	25.221165	69.638082	0.002165	6.704420	0.004334	3.345306	0.000000	0.000000
171.287127	25.221165	69.623044	0.002170	6.702973	0.004345	3.344583	0.000000	0.000000
171.307129	25.221165	69.633052	0.002167	6.703936	0.004338	3.345064	0.000000	0.000000
171.327131	25.221165	69.636109	0.002166	6.704230	0.004336	3.345211	0.000000	0.000000
171.347133	25.221165	69.636901	0.002165	6.704307	0.004335	3.345249	0.000000	0.000000
171.367135	25.221165	69.628719	0.002168	6.703519	0.004341	3.344856	0.000000	0.000000
171.387137	25.221165	69.631139	0.002167	6.703752	0.004339	3.344972	0.000000	0.000000
171.407139	25.221165	69.625832	0.002169	6.703241	0.004343	3.344717	0.000000	0.000000
171.427141	25.221165	69.633488	0.002167	6.703978	0.004338	3.345085	0.000000	0.000000
171.447143	25.221165	69.634779	0.002166	6.704102	0.004337	3.345147	0.000000	0.000000
171.467145	25.221165	69.633644	0.002167	6.703993	0.004337	3.345092	0.000000	0.000000
171.487147	25.221165	69.634382	0.002166	6.704064	0.004337	3.345128	0.000000	0.000000
171.507149	25.221165	69.646475	0.002162	6.705228	0.004329	3.345709	0.000000	0.000000
171.527151	25.221165	69.641413	0.002164	6.704741	0.004332	3.345466	0.000000	0.000000
171.547153	25.221165	69.639278	0.002165	6.704536	0.004334	3.345363	0.000000	0.000000
171.567155	25.221165	69.640053	0.002164	6.704610	0.004333	3.345400	0.000000	0.000000
171.587157	25.221165	69.650181	0.002161	6.705585	0.004326	3.345887	0.000000	0.000000
171.607159	25.221165	69.631451	0.002167	6.703782	0.004339	3.344987	0.000000	0.000000
171.627161	25.221165	69.646852	0.002162	6.705265	0.004329	3.345727	0.000000	0.000000
171.647163	25.221165	69.644127	0.002163	6.705002	0.004330	3.345596	0.000000	0.000000
171.667165	25.221165	69.639743	0.002165	6.704580	0.004333	3.345385	0.000000	0.000000
171.687167	25.221165	69.648930	0.002161	6.705465	0.004327	3.345827	0.000000	0.000000
171.707169	25.221165	69.644972	0.002163	6.705084	0.004330	3.345637	0.000000	0.000000
171.727171	25.221165	69.655329	0.002159	6.706081	0.004323	3.346134	0.000000	0.000000
171.747173	25.221165	69.652786	0.002160	6.705836	0.004325	3.346012	0.000000	0.000000
171.767175	25.221165	69.650741	0.002161	6.705639	0.004326	3.345914	0.000000	0.000000
171.787177	25.221165	69.649314	0.002161	6.705502	0.004327	3.345845	0.000000	0.000000
171.807179	25.221165	69.649488	0.002161	6.705518	0.004327	3.345853	0.000000	0.000000
171.827181	25.221165	69.655212	0.002159	6.706070	0.004323	3.346128	0.000000	0.000000
171.847183	25.221165	69.656502	0.002159	6.706194	0.004322	3.346190	0.000000	0.000000
171.867185	25.221165	69.652403	0.002160	6.705799	0.004325	3.345994	0.000000	0.000000
171.887187	25.221165	69.638508	0.002165	6.704461	0.004334	3.345326	0.000000	0.000000
171.907189	25.221165	69.639384	0.002165	6.704546	0.004334	3.345368	0.000000	0.000000
171.927191	25.221165	69.639426	0.002165	6.704550	0.004334	3.345370	0.000000	0.000000
171.947193	25.221165	69.632537	0.002167	6.703887	0.004338	3.345039	0.000000	0.000000
171.967195	25.221165	69.642207	0.002164	6.704818	0.004332	3.345504	0.000000	0.000000
171.987197	25.221165	69.644427	0.002163	6.705031	0.004330	3.345610	0.000000	0.000000
172.007199	25.221165	69.636846	0.002165	6.704301	0.004335	3.345246	0.000000	0.000000
172.027201	25.221165	69.644910	0.002163	6.705078	0.004330	3.345634	0.000000	0.000000
172.047203	25.221165	69.651912	0.002160	6.705752	0.004325	3.345970	0.000000	0.000000
172.067205	25.221165	69.642837	0.002163	6.704878	0.004331	3.345534	0.000000	0.000000
172.087207	25.221165	69.658303	0.002158	6.706367	0.004321	3.346277	0.000000	0.000000
172.107209	25.221165	69.644130	0.002163	6.705003	0.004330	3.345596	0.000000	0.000000
172.127211	25.221165	69.648787	0.002161	6.705451	0.004327	3.345820	0.000000	0.000000
172.147213	25.221165	69.636331	0.002166	6.704252	0.004336	3.345221	0.000000	0.000000
172.167215	25.221165	69.642509	0.002164	6.704847	0.004331	3.345518	0.000000	0.000000
172.187217	25.221165	69.646458	0.002162	6.705227	0.004329	3.345708	0.000000	0.000000
172.207219	25.221165	69.646906	0.002162	6.705270	0.004329	3.345729	0.000000	0.000000
172.227221	25.221165	69.644533	0.002163	6.705042	0.004330	3.345615	0.000000	0.000000
172.247223	25.221165	69.651103	0.002161	6.705674	0.004326	3.345931	0.000000	0.000000
172.267225	25.221165	69.636115	0.002166	6.704231	0.004336	3.345211	0.000000	0.000000
172.287227	25.221165	69.646266	0.002162	6.705208	0.004329	3.345699	0.000000	0.000000
172.307229	25.221165	69.644649	0.002163	6.705053	0.004330	3.345621	0.000000	0.000000
172.327231	25.221165	69.644329	0.002163	6.705022	0.004330	3.345606	0.000000	0.000000
172.347233	25.221165	69.650184	0.002161	6.705585	0.004326	3.345887	0.000000	0.000000
172.367235	25.221165	69.657578	0.002159	6.706297	0.004321	3.346242	0.000000	0.000000
172.387237	25.221165	69.642144	0.002164	6.704811	0.004332	3.345501	0.000000	0.000000
172.407239	25.221165	69.649114	0.002161	6.705482	0.004327	3.345835	0.000000	0.000000
172.427241	25.221165	69.642335	0.002164	6.704830	0.004332	3.345510	0.000000	0.000000
172.447243	25.221165	69.644658	0.002163	6.705054	0.004330	3.345621	0.000000	0.000000
172.467245	25.221165	69.645302	0.002163	6.705115	0.004330	3.345652	0.000000	0.000000
172.487247	25.221165	69.656768	0.002159	6.706219	0.004322	3.346203	0.000000	0.000000
172.507249	25.221165	69.647882	0.002162	6.705364	0.004328	3.345776	0.000000	0.000000
172.527251	25.221165	69.655713	0.002159	6.706118	0.004323	3.346152	0.000000	0.000000
172.547253	25.221165	69.661956	0.002157	6.706719	0.004318	3.346452	0.000000	0.000000
172.567255	25.221165	69.652952	0.002160	6.705852	0.004324	3.346020	0.000000	0.000000
172.587257	25.221165	69.631133	0.002167	6.703751	0.004339	3.344972	0.000000	0.000000
172.607259	25.221165	69.640308	0.002164	6.704635	0.004333	3.345412	0.000000	0.000000
172.627261	25.221165	69.647135	0.002162	6.705292	0.004328	3.345740	0.000000	0.000000
172.647263	25.221165	69.634284	0.002166	6.704055	0.004337	3.345123	0.000000	0.000000
172.667265	25.221165	69.644446	0.002163	6.705033	0.004330	3.345611	0.000000	0.000000
172.687267	25.221165	69.633312	0.002167	6.703961	0.004338	3.345076	0.000000	0.000000
172.707269	25.221165	69.635740	0.002166	6.704195	0.004336	3.345193	0.000000	0.000000
172.727271	25.221165	69.645113	0.002163	6.705097	0.004330	3.345643	0.000000	0.000000
172.747273	25.221165	69.638339	0.002165	6.704445	0.004334	3.345318	0.000000	0.000000
172.767275	25.221165	69.636946	0.002165	6.704311	0.004335	3.345251	0.000000	0.000000
172.787277	25.221165	69.642490	0.002164	6.704845	0.004331	3.345517	0.000000	0.000000
172.807279	25.221165	69.638464	0.002165	6.704457	0.004334	3.345324	0.000000	0.000000
172.827281	25.221165	69.630406	0.002168	6.703681	0.004340	3.344937	0.000000	0.000000
172.847283	25.221165	69.648099	0.002162	6.705385	0.004328	3.345787	0.000000	0.000000
172.867285	25.221165	69.636537	0.002166	6.704272	0.004335	3.345231	0.000000	0.000000
172.887287	25.221165	69.646896	0.002162	6.705269	0.004329	3.345729	0.000000	0.000000
172.907289	25.221165	69.638713	0.002165	6.704481	0.004334	3.345336	0.000000	0.000000
172.927291	25.221165	69.636844	0.002165	6.704301	0.004335	3.345246	0.000000	0.000000
172.947293	25.221165	69.626758	0.002169	6.703330	0.004342	3.344762	0.000000	0.000000
172.967295	25.221165	69.649192	0.002161	6.705490	0.004327	3.345839	0.000000	0.000000
172.987297	25.221165	69.644725	0.002163	6.705060	0.004330	3.345625	0.000000	0.000000
173.007299	25.221165	69.637923	0.002165	6.704405	0.004335	3.345298	0.000000	0.000000
173.027301	25.221165	69.631060	0.002167	6.703744	0.004339	3.344968	0.000000	0.000000
173.047303	25.221165	69.640759	0.002164	6.704678	0.004333	3.345434	0.000000	0.000000
173.067305	25.221165	69.649989	0.002161	6.705567	0.004326	3.345878	0.000000	0.000000
173.087307	25.221165	69.634018	0.002166	6.704029	0.004337	3.345110	0.000000	0.000000
173.107309	25.221165	69.638969	0.002165	6.704506	0.004334	3.345348	0.000000	0.000000
173.127311	25.221165	69.641181	0.002164	6.704719	0.004332	3.345454	0.000000	0.000000
173.147313	25.221165	69.648351	0.002162	6.705409	0.004328	3.345799	0.000000	0.000000
173.167315	25.221165	69.632799	0.002167	6.703912	0.004338	3.345052	0.000000	0.000000
173.187317	25.221165	69.630404	0.002168	6.703681	0.004340	3.344937	0.000000	0.000000
173.207319	25.221165	69.634601	0.002166	6.704085	0.004337	3.345138	0.000000	0.000000
173.227321	25.221165	69.630873	0.002168	6.703726	0.004339	3.344959	0.000000	0.000000
173.247323	25.221165	69.636912	0.002165	6.704308	0.004335	3.345249	0.000000	0.000000
173.267325	25.221165	69.627432	0.002169	6.703395	0.004342	3.344794	0.000000	0.000000
173.287327	25.221165	69.636112	0.002166	6.704231	0.004336	3.345211	0.000000	0.000000
173.307329	25.221165	69.636462	0.002166	6.704264	0.004336	3.345228	0.000000	0.000000
173.327331	25.221165	69.622241	0.002170	6.702895	0.004345	3.344545	0.000000	0.000000
173.347333	25.221165	69.636184	0.002166	6.704238	0.004336	3.345214	0.000000	0.000000
173.367335	25.221165	69.624168	0.002170	6.703081	0.004344	3.344637	0.000000	0.000000
173.387337	25.221165	69.636747	0.002166	6.704292	0.004335	3.345241	0.000000	0.000000
173.407339	25.221165	69.611819	0.002174	6.701892	0.004352	3.344044	0.000000	0.000000
173.427341	25.221165	69.616414	0.002172	6.702334	0.004349	3.344265	0.000000	0.000000
173.447343	25.221165	69.615388	0.002173	6.702235	0.004350	3.344215	0.000000	0.000000
173.467345	25.221165	69.622831	0.002170	6.702952	0.004345	3.344573	0.000000	0.000000
173.487347	25.221165	69.625332	0.002169	6.703193	0.004343	3.344693	0.000000	0.000000
173.507349	25.221165	69.619310	0.002171	6.702613	0.004347	3.344404	0.000000	0.000000
173.527351	25.221165	69.617548	0.002172	6.702444	0.004348	3.344319	0.000000	0.000000
173.547353	25.221165	69.625750	0.002169	6.703233	0.004343	3.344713	0.000000	0.000000
173.567355	25.221165	69.624050	0.002170	6.703069	0.004344	3.344631	0.000000	0.000000
173.587357	25.221165	69.624107	0.002170	6.703075	0.004344	3.344634	0.000000	0.000000
173.607359	25.221165	69.622632	0.002170	6.702933	0.004345	3.344563	0.000000	0.000000
173.627361	25.221165	69.641829	0.002164	6.704781	0.004332	3.345486	0.000000	0.000000
173.647363	25.221165	69.628728	0.002168	6.703520	0.004341	3.344856	0.000000	0.000000
173.667365	25.221165	69.627847	0.002169	6.703435	0.004341	3.344814	0.000000	0.000000
173.687367	25.221165	69.640133	0.002164	6.704618	0.004333	3.345404	0.000000	0.000000
173.707369	25.221165	69.635378	0.002166	6.704160	0.004336	3.345176	0.000000	0.000000
173.727371	25.221165	69.628711	0.002168	6.703518	0.004341	3.344855	0.000000	0.000000
173.747373	25.221165	69.638664	0.002165	6.704476	0.004334	3.345334	0.000000	0.000000
173.767375	25.221165	69.638406	0.002165	6.704452	0.004334	3.345321	0.000000	0.000000
173.787377	25.221165	69.621987	0.002170	6.702871	0.004345	3.344532	0.000000	0.000000
173.807379	25.221165	69.619973	0.002171	6.702677	0.004347	3.344436	0.000000	0.000000
173.827381	25.221165	69.619327	0.002171	6.702615	0.004347	3.344405	0.000000	0.000000
173.847383	25.221165	69.622679	0.002170	6.702937	0.004345	3.344566	0.000000	0.000000
173.867385	25.221165	69.622203	0.002170	6.702892	0.004345	3.344543	0.000000	0.000000
173.887387	25.221165	69.624471	0.002170	6.703110	0.004344	3.344652	0.000000	0.000000
173.907389	25.221165	69.635696	0.002166	6.704191	0.004336	3.345191	0.000000	0.000000
173.927391	25.221165	69.624656	0.002170	6.703128	0.004343	3.344661	0.000000	0.000000
173.947393	25.221165	69.630267	0.002168	6.703668	0.004340	3.344930	0.000000	0.000000
173.967395	25.221165	69.615143	0.002173	6.702212	0.004350	3.344204	0.000000	0.000000
173.987397	25.221165	69.621564	0.002171	6.702830	0.004346	3.344512	0.000000	0.000000
174.007399	25.221165	69.619553	0.002171	6.702636	0.004347	3.344415	0.000000	0.000000
174.027401	25.221165	69.622956	0.002170	6.702964	0.004345	3.344579	0.000000	0.000000
174.047403	25.221165	69.621501	0.002171	6.702824	0.004346	3.344509	0.000000	0.000000
174.067405	25.221165	69.618149	0.002172	6.702501	0.004348	3.344348	0.000000	0.000000
174.087407	25.221165	69.620603	0.002171	6.702738	0.004346	3.344466	0.000000	0.000000
174.107409	25.221165	69.614988	0.002173	6.702197	0.004350	3.344196	0.000000	0.000000
174.127411	25.221165	69.613666	0.002173	6.702070	0.004351	3.344133	0.000000	0.000000
174.147413	25.221165	69.622250	0.002170	6.702896	0.004345	3.344545	0.000000	0.000000
174.167415	25.221165	69.614164	0.002173	6.702118	0.004350	3.344157	0.000000	0.000000
174.187417	25.221165	69.619392	0.002171	6.702621	0.004347	3.344408	0.000000	0.000000
174.207419	25.221165	69.624546	0.002170	6.703117	0.004344	3.344655	0.000000	0.000000
174.227421	25.221165	69.624620	0.002170	6.703124	0.004343	3.344659	0.000000	0.000000
174.247423	25.221165	69.630694	0.002168	6.703709	0.004339	3.344951	0.000000	0.000000
174.267425	25.221165	69.629426	0.002168	6.703587	0.004340	3.344890	0.000000	0.000000
174.287427	25.221165	69.627330	0.002169	6.703385	0.004342	3.344789	0.000000	0.000000
174.307429	25.221165	69.640444	0.002164	6.704648	0.004333	3.345419	0.000000	0.000000
174.327431	25.221165	69.625119	0.002169	6.703172	0.004343	3.344683	0.000000	0.000000
174.347433	25.221165	69.621533	0.002171	6.702827	0.004346	3.344511	0.000000	0.000000
174.367435	25.221165	69.633524	0.002167	6.703982	0.004337	3.345087	0.000000	0.000000
174.387437	25.221165	69.617739	0.002172	6.702462	0.004348	3.344328	0.000000	0.000000
174.407439	25.221165	69.632312	0.002167	6.703865	0.004338	3.345028	0.000000	0.000000
174.427441	25.221165	69.617268	0.002172	6.702417	0.004348	3.344306	0.000000	0.000000
174.447443	25.221165	69.613600	0.002173	6.702063	0.004351	3.344129	0.000000	0.000000
174.467445	25.221165	69.627322	0.002169	6.703384	0.004342	3.344789	0.000000	0.000000
174.487447	25.221165	69.628175	0.002168	6.703467	0.004341	3.344830	0.000000	0.000000
174.507449	25.221165	69.633058	0.002167	6.703937	0.004338	3.345064	0.000000	0.000000
174.527451	25.221165	69.623486	0.002170	6.703015	0.004344	3.344604	0.000000	0.000000
174.547453	25.221165	69.622297	0.002170	6.702901	0.004345	3.344547	0.000000	0.000000
174.567455	25.221165	69.639504	0.002165	6.704557	0.004333	3.345374	0.000000	0.000000
174.587457	25.221165	69.619977	0.002171	6.702677	0.004347	3.344436	0.000000	0.000000
174.607459	25.221165	69.629851	0.002168	6.703628	0.004340	3.344910	0.000000	0.000000
174.627461	25.221165	69.640885	0.002164	6.704690	0.004333	3.345440	0.000000	0.000000
174.647463	25.221165	69.627667	0.002169	6.703418	0.004341	3.344805	0.000000	0.000000
174.667465	25.221165	69.625032	0.002169	6.703164	0.004343	3.344679	0.000000	0.000000
174.687467	25.221165	69.624625	0.002170	6.703125	0.004343	3.344659	0.000000	0.000000
174.707469	25.221165	69.609606	0.002175	6.701679	0.004354	3.343938	0.000000	0.000000
174.727471	25.221165	69.608117	0.002175	6.701536	0.004355	3.343866	0.000000	0.000000
174.747473	25.221165	69.621904	0.002171	6.702863	0.004345	3.344528	0.000000	0.000000
174.767475	25.221165	69.617821	0.002172	6.702470	0.004348	3.344332	0.000000	0.000000
174.787477	25.221165	69.608937	0.002175	6.701614	0.004354	3.343905	0.000000	0.000000
174.807479	25.221165	69.625588	0.002169	6.703218	0.004343	3.344705	0.000000	0.000000
174.827481	25.221165	69.595415	0.002179	6.700313	0.004363	3.343256	0.000000	0.000000
174.847483	25.221165	69.621764	0.002171	6.702849	0.004345	3.344522	0.000000	0.000000
174.867485	25.221165	69.620099	0.002171	6.702689	0.004346	3.344442	0.000000	0.000000
174.887487	25.221165	69.607825	0.002175	6.701507	0.004355	3.343852	0.000000	0.000000
174.907489	25.221165	69.619761	0.002171	6.702657	0.004347	3.344425	0.000000	0.000000
174.927491	25.221165	69.609586	0.002175	6.701677	0.004354	3.343937	0.000000	0.000000
174.947493	25.221165	69.615591	0.002173	6.702255	0.004350	3.344225	0.000000	0.000000
174.967495	25.221165	69.614530	0.002173	6.702153	0.004350	3.344174	0.000000	0.000000
174.987497	25.221165	69.618275	0.002172	6.702513	0.004348	3.344354	0.000000	0.000000
175.007499	25.221165	69.613949	0.002173	6.702097	0.004351	3.344146	0.000000	0.000000
175.027501	25.221165	69.616826	0.002172	6.702374	0.004349	3.344284	0.000000	0.000000
175.047503	25.221165	69.617577	0.002172	6.702446	0.004348	3.344320	0.000000	0.000000
175.067505	25.221165	69.633269	0.002167	6.703957	0.004338	3.345074	0.000000	0.000000
175.087507	25.221165	69.628985	0.002168	6.703545	0.004341	3.344869	0.000000	0.000000
175.107509	25.221165	69.624288	0.002170	6.703092	0.004344	3.344643	0.000000	0.000000
175.127511	25.221165	69.639396	0.002165	6.704547	0.004334	3.345369	0.000000	0.000000
175.147513	25.221165	69.622883	0.002170	6.702957	0.004345	3.344575	0.000000	0.000000
175.167515	25.221165	69.623749	0.002170	6.703041	0.004344	3.344617	0.000000	0.000000
175.187517	25.221165	69.626185	0.002169	6.703275	0.004342	3.344734	0.000000	0.000000
175.207519	25.221165	69.618442	0.002172	6.702530	0.004348	3.344362	0.000000	0.000000
175.227521	25.221165	69.619423	0.002171	6.702624	0.004347	3.344409	0.000000	0.000000
175.247523	25.221165	69.625565	0.002169	6.703215	0.004343	3.344704	0.000000	0.000000
175.267525	25.221165	69.617560	0.002172	6.702445	0.004348	3.344320	0.000000	0.000000
175.287527	25.221165	69.618860	0.002172	6.702570	0.004347	3.344382	0.000000	0.000000
175.307529	25.221165	69.614698	0.002173	6.702169	0.004350	3.344182	0.000000	0.000000
175.327531	25.221165	69.617911	0.002172	6.702478	0.004348	3.344337	0.000000	0.000000
175.347533	25.221165	69.617592	0.002172	6.702448	0.004348	3.344321	0.000000	0.000000
175.367535	25.221165	69.610940	0.002174	6.701807	0.004353	3.344002	0.000000	0.000000
175.387537	25.221165	69.621424	0.002171	6.702817	0.004346	3.344505	0.000000	0.000000
175.407539	25.221165	69.603996	0.002177	6.701139	0.004357	3.343668	0.000000	0.000000
175.427541	25.221165	69.620859	0.002171	6.702762	0.004346	3.344478	0.000000	0.000000
175.447543	25.221165	69.614732	0.002173	6.702172	0.004350	3.344184	0.000000	0.000000
175.467545	25.221165	69.616954	0.002172	6.702386	0.004349	3.344291	0.000000	0.000000
175.487547	25.221165	69.622719	0.002170	6.702941	0.004345	3.344568	0.000000	0.000000
175.507549	25.221165	69.624073	0.002170	6.703072	0.004344	3.344633	0.000000	0.000000
175.527551	25.221165	69.616860	0.002172	6.702377	0.004349	3.344286	0.000000	0.000000
175.547553	25.221165	69.630440	0.002168	6.703685	0.004340	3.344938	0.000000	0.000000
175.567555	25.221165	69.628644	0.002168	6.703512	0.004341	3.344852	0.000000	0.000000
175.587557	25.221165	69.629054	0.002168	6.703551	0.004340	3.344872	0.000000	0.000000
175.607559	25.221165	69.615668	0.002173	6.702262	0.004349	3.344229	0.000000	0.000000
175.627561	25.221165	69.637186	0.002165	6.704334	0.004335	3.345263	0.000000	0.000000
175.647563	25.221165	69.625503	0.002169	6.703209	0.004343	3.344701	0.000000	0.000000
175.667565	25.221165	69.617442	0.002172	6.702433	0.004348	3.344314	0.000000	0.000000
175.687567	25.221165	69.621201	0.002171	6.702795	0.004346	3.344495	0.000000	0.000000
175.707569	25.221165	69.627972	0.002168	6.703447	0.004341	3.344820	0.000000	0.000000
175.727571	25.221165	69.621016	0.002171	6.702777	0.004346	3.344486	0.000000	0.000000
175.747573	25.221165	69.617109	0.002172	6.702401	0.004348	3.344298	0.000000	0.000000
175.767575	25.221165	69.620166	0.002171	6.702696	0.004346	3.344445	0.000000	0.000000
175.787577	25.221165	69.622275	0.002170	6.702899	0.004345	3.344546	0.000000	0.000000
175.807579	25.221165	69.618493	0.002172	6.702535	0.004348	3.344365	0.000000	0.000000
175.827581	25.221165	69.620542	0.002171	6.702732	0.004346	3.344463	0.000000	0.000000
175.847583	25.221165	69.625565	0.002169	6.703215	0.004343	3.344704	0.000000	0.000000
175.867585	25.221165	69.622061	0.002170	6.702878	0.004345	3.344536	0.000000	0.000000
175.887587	25.221165	69.625580	0.002169	6.703217	0.004343	3.344705	0.000000	0.000000
175.907589	25.221165	69.632648	0.002167	6.703897	0.004338	3.345045	0.000000	0.000000
175.927591	25.221165	69.622141	0.002170	6.702886	0.004345	3.344540	0.000000	0.000000
175.947593	25.221165	69.633918	0.002166	6.704020	0.004337	3.345106	0.000000	0.000000
175.967595	25.221165	69.629360	0.002168	6.703581	0.004340	3.344887	0.000000	0.000000
175.987597	25.221165	69.620688	0.002171	6.702746	0.004346	3.344470	0.000000	0.000000
176.007599	25.221165	69.612076	0.002174	6.701917	0.004352	3.344056	0.000000	0.000000
176.027601	25.221165	69.610401	0.002174	6.701755	0.004353	3.343976	0.000000	0.000000
176.047603	25.221165	69.616375	0.002172	6.702331	0.004349	3.344263	0.000000	0.000000
176.067605	25.221165	69.621099	0.002171	6.702785	0.004346	3.344490	0.000000	0.000000
176.087607	25.221165	69.625913	0.002169	6.703249	0.004343	3.344721	0.000000	0.000000
176.107609	25.221165	69.611924	0.002174	6.701902	0.004352	3.344049	0.000000	0.000000
176.127611	25.221165	69.611284	0.002174	6.701840	0.004352	3.344018	0.000000	0.000000
176.147613	25.221165	69.604741	0.002176	6.701210	0.004357	3.343704	0.000000	0.000000
176.167615	25.221165	69.617935	0.002172	6.702481	0.004348	3.344338	0.000000	0.000000
176.187617	25.221165	69.621963	0.002170	6.702869	0.004345	3.344531	0.000000	0.000000
176.207619	25.221165	69.594624	0.002180	6.700236	0.004364	3.343218	0.000000	0.000000
176.227621	25.221165	69.612922	0.002174	6.701998	0.004351	3.344097	0.000000	0.000000
176.247623	25.221165	69.620251	0.002171	6.702704	0.004346	3.344449	0.000000	0.000000
176.267625	25.221165	69.628083	0.002168	6.703458	0.004341	3.344825	0.000000	0.000000
176.287627	25.221165	69.625639	0.002169	6.703222	0.004343	3.344708	0.000000	0.000000
176.307629	25.221165	69.625149	0.002169	6.703175	0.004343	3.344684	0.000000	0.000000
176.327631	25.221165	69.623911	0.002170	6.703056	0.004344	3.344625	0.000000	0.000000
176.347633	25.221165	69.619483	0.002171	6.702630	0.004347	3.344412	0.000000	0.000000
176.367635	25.221165	69.622076	0.002170	6.702879	0.004345	3.344537	0.000000	0.000000
176.387637	25.221165	69.623981	0.002170	6.703063	0.004344	3.344628	0.000000	0.000000
176.407639	25.221165	69.617933	0.002172	6.702481	0.004348	3.344338	0.000000	0.000000
176.427641	25.221165	69.623367	0.002170	6.703004	0.004344	3.344599	0.000000	0.000000
176.447643	25.221165	69.624029	0.002170	6.703067	0.004344	3.344630	0.000000	0.000000
176.467645	25.221165	69.615808	0.002173	6.702276	0.004349	3.344236	0.000000	0.000000
176.487647	25.221165	69.628336	0.002168	6.703482	0.004341	3.344837	0.000000	0.000000
176.507649	25.221165	69.619081	0.002171	6.702591	0.004347	3.344393	0.000000	0.000000
176.527651	25.221165	69.613465	0.002173	6.702050	0.004351	3.344123	0.000000	0.000000
176.547653	25.221165	69.626540	0.002169	6.703309	0.004342	3.344751	0.000000	0.000000
176.567655	25.221165	69.635138	0.002166	6.704137	0.004336	3.345164	0.000000	0.000000
176.587657	25.221165	69.618227	0.002172	6.702509	0.004348	3.344352	0.000000	0.000000
176.607659	25.221165	69.616925	0.002172	6.702384	0.004349	3.344289	0.000000	0.000000
176.627661	25.221165	69.625600	0.002169	6.703219	0.004343	3.344706	0.000000	0.000000
176.647663	25.221165	69.608223	0.002175	6.701546	0.004354	3.343871	0.000000	0.000000
176.667665	25.221165	69.613514	0.002173	6.702055	0.004351	3.344125	0.000000	0.000000
176.687667	25.221165	69.619962	0.002171	6.702676	0.004347	3.344435	0.000000	0.000000
176.707669	25.221165	69.607619	0.002175	6.701488	0.004355	3.343842	0.000000	0.000000
176.727671	25.221165	69.613172	0.002173	6.702022	0.004351	3.344109	0.000000	0.000000
176.747673	25.221165	69.616026	0.002172	6.702297	0.004349	3.344246	0.000000	0.000000
176.767675	25.221165	69.608536	0.002175	6.701576	0.004354	3.343886	0.000000	0.000000
176.787677	25.221165	69.612615	0.002174	6.701969	0.004352	3.344082	0.000000	0.000000
176.807679	25.221165	69.610121	0.002174	6.701728	0.004353	3.343962	0.000000	0.000000
176.827681	25.221165	69.615413	0.002173	6.702238	0.004350	3.344217	0.000000	0.000000
176.847683	25.221165	69.620506	0.002171	6.702728	0.004346	3.344461	0.000000	0.000000
176.867685	25.221165	69.601675	0.002177	6.700915	0.004359	3.343557	0.000000	0.000000
176.887687	25.221165	69.609891	0.002175	6.701706	0.004353	3.343951	0.000000	0.000000
176.907689	25.221165	69.596395	0.002179	6.700407	0.004362	3.343303	0.000000	0.000000
176.927691	25.221165	69.612918	0.002174	6.701998	0.004351	3.344097	0.000000	0.000000
176.947693	25.221165	69.611074	0.002174	6.701820	0.004353	3.344008	0.000000	0.000000
176.967695	25.221165	69.620657	0.002171	6.702743	0.004346	3.344468	0.000000	0.000000
176.987697	25.221165	69.619418	0.002171	6.702624	0.004347	3.344409	0.000000	0.000000
177.007699	25.221165	69.615649	0.002173	6.702261	0.004349	3.344228	0.000000	0.000000
177.027701	25.221165	69.612168	0.002174	6.701926	0.004352	3.344061	0.000000	0.000000
177.047703	25.221165	69.612229	0.002174	6.701931	0.004352	3.344064	0.000000	0.000000
177.067705	25.221165	69.619743	0.002171	6.702655	0.004347	3.344425	0.000000	0.000000
177.087707	25.221165	69.614239	0.002173	6.702125	0.004350	3.344160	0.000000	0.000000
177.107709	25.221165	69.603681	0.002177	6.701108	0.004358	3.343653	0.000000	0.000000
177.127711	25.221165	69.611907	0.002174	6.701900	0.004352	3.344048	0.000000	0.000000
177.147713	25.221165	69.607313	0.002175	6.701458	0.004355	3.343827	0.000000	0.000000
177.167715	25.221165	69.611346	0.002174	6.701846	0.004352	3.344021	0.000000	0.000000
177.187717	25.221165	69.610689	0.002174	6.701783	0.004353	3.343990	0.000000	0.000000
177.207719	25.221165	69.611001	0.002174	6.701813	0.004353	3.344005	0.000000	0.000000
177.227721	25.221165	69.594504	0.002180	6.700225	0.004364	3.343212	0.000000	0.000000
177.247723	25.221165	69.622973	0.002170	6.702966	0.004345	3.344580	0.000000	0.000000
177.267725	25.221165	69.615220	0.002173	6.702219	0.004350	3.344207	0.000000	0.000000
177.287727	25.221165	69.607480	0.002175	6.701474	0.004355	3.343835	0.000000	0.000000
177.307729	25.221165	69.602631	0.002177	6.701007	0.004358	3.343603	0.000000	0.000000
177.327731	25.221165	69.605086	0.002176	6.701244	0.004357	3.343720	0.000000	0.000000
177.347733	25.221165	69.605875	0.002176	6.701320	0.004356	3.343758	0.000000	0.000000
177.367735	25.221165	69.608198	0.002175	6.701543	0.004354	3.343870	0.000000	0.000000
177.387737	25.221165	69.615120	0.002173	6.702210	0.004350	3.344202	0.000000	0.000000
177.407739	25.221165	69.610231	0.002174	6.701739	0.004353	3.343968	0.000000	0.000000
177.427741	25.221165	69.607683	0.002175	6.701494	0.004355	3.343845	0.000000	0.000000
177.447743	25.221165	69.604076	0.002176	6.701146	0.004357	3.343672	0.000000	0.000000
177.467745	25.221165	69.603056	0.002177	6.701048	0.004358	3.343623	0.000000	0.000000
177.487747	25.221165	69.600772	0.002178	6.700828	0.004359	3.343513	0.000000	0.000000
177.507749	25.221165	69.602504	0.002177	6.700995	0.004358	3.343596	0.000000	0.000000
177.527751	25.221245	69.608383	0.002175	6.701561	0.004355	3.343879	0.000000	0.000000
177.547753	25.221165	69.608596	0.002175	6.701582	0.004354	3.343889	0.000000	0.000000
177.567755	25.221165	69.596573	0.002179	6.700424	0.004362	3.343312	0.000000	0.000000
177.587757	25.221165	69.614284	0.002173	6.702129	0.004350	3.344162	0.000000	0.000000
177.607759	25.221165	69.608741	0.002175	6.701596	0.004354	3.343896	0.000000	0.000000
177.627761	25.221245	69.599993	0.002178	6.700753	0.004360	3.343476	0.000000	0.000000
177.647763	25.221245	69.623576	0.002170	6.703024	0.004344	3.344609	0.000000	0.000000
177.667765	25.221165	69.610190	0.002174	6.701735	0.004353	3.343966	0.000000	0.000000
177.687767	25.221165	69.619252	0.002171	6.702608	0.004347	3.344401	0.000000	0.000000
177.707769	25.221165	69.612560	0.002174	6.701963	0.004352	3.344080	0.000000	0.000000
177.727771	25.221165	69.611308	0.002174	6.701843	0.004352	3.344019	0.000000	0.000000
177.747773	25.221165	69.614746	0.002173	6.702174	0.004350	3.344185	0.000000	0.000000
177.767775	25.221165	69.613026	0.002173	6.702008	0.004351	3.344102	0.000000	0.000000
177.787777	25.221165	69.619383	0.002171	6.702620	0.004347	3.344407	0.000000	0.000000
177.807779	25.221165	69.605504	0.002176	6.701284	0.004356	3.343741	0.000000	0.000000
177.827781	25.221245	69.613230	0.002174	6.702028	0.004351	3.344112	0.000000	0.000000
177.847783	25.221245	69.606055	0.002176	6.701337	0.004356	3.343767	0.000000	0.000000
177.867785	25.221165	69.609335	0.002175	6.701653	0.004354	3.343925	0.000000	0.000000
177.887787	25.221165	69.606890	0.002176	6.701417	0.004355	3.343807	0.000000	0.000000
177.907789	25.221165	69.612439	0.002174	6.701952	0.004352	3.344074	0.000000	0.000000
177.927791	25.221245	69.622780	0.002170	6.702947	0.004345	3.344570	0.000000	0.000000
177.947793	25.221245	69.605423	0.002176	6.701276	0.004357	3.343737	0.000000	0.000000
177.967795	25.221165	69.607389	0.002175	6.701465	0.004355	3.343831	0.000000	0.000000
177.987797	25.221165	69.615409	0.002173	6.702238	0.004350	3.344216	0.000000	0.000000
178.007799	25.221165	69.603045	0.002177	6.701047	0.004358	3.343622	0.000000	0.000000
178.027801	25.221165	69.605283	0.002176	6.701263	0.004356	3.343730	0.000000	0.000000
178.047803	25.221084	69.611439	0.002174	6.701855	0.004352	3.344026	0.000000	0.000000
178.067805	25.221165	69.609417	0.002175	6.701661	0.004354	3.343929	0.000000	0.000000
178.087807	25.221245	69.612275	0.002174	6.701936	0.004352	3.344066	0.000000	0.000000
178.107809	25.221165	69.611186	0.002174	6.701831	0.004352	3.344013	0.000000	0.000000
178.127811	25.221165	69.610483	0.002174	6.701763	0.004353	3.343980	0.000000	0.000000
178.147813	25.221165	69.604439	0.002176	6.701181	0.004357	3.343689	0.000000	0.000000
178.167815	25.221165	69.612212	0.002174	6.701930	0.004352	3.344063	0.000000	0.000000
178.187817	25.221165	69.615340	0.002173	6.702231	0.004350	3.344213	0.000000	0.000000
178.207819	25.221165	69.604538	0.002176	6.701191	0.004357	3.343694	0.000000	0.000000
178.227821	25.221165	69.604830	0.002176	6.701219	0.004357	3.343708	0.000000	0.000000
178.247823	25.221165	69.594016	0.002180	6.700178	0.004364	3.343189	0.000000	0.000000
178.267825	25.221165	69.608696	0.002175	6.701591	0.004354	3.343894	0.000000	0.000000
178.287827	25.221165	69.616384	0.002172	6.702331	0.004349	3.344263	0.000000	0.000000
178.307829	25.221165	69.619698	0.002171	6.702650	0.004347	3.344422	0.000000	0.000000
178.327831	25.221165	69.618141	0.002172	6.702501	0.004348	3.344348	0.000000	0.000000
178.347833	25.221165	69.606847	0.002176	6.701413	0.004355	3.343805	0.000000	0.000000
178.367835	25.221165	69.622983	0.002170	6.702967	0.004345	3.344580	0.000000	0.000000
178.387837	25.221165	69.603015	0.002177	6.701044	0.004358	3.343621	0.000000	0.000000
178.407839	25.221165	69.605374	0.002176	6.701271	0.004356	3.343734	0.000000	0.000000
178.427841	25.221165	69.612415	0.002174	6.701949	0.004352	3.344073	0.000000	0.000000
178.447843	25.221165	69.603432	0.002177	6.701084	0.004358	3.343641	0.000000	0.000000
178.467845	25.221165	69.600768	0.002178	6.700828	0.004359	3.343513	0.000000	0.000000
178.487847	25.221165	69.615992	0.002172	6.702294	0.004349	3.344244	0.000000	0.000000
178.507849	25.221165	69.596800	0.002179	6.700446	0.004362	3.343322	0.000000	0.000000
178.527851	25.221165	69.599999	0.002178	6.700754	0.004360	3.343476	0.000000	0.000000
178.547853	25.221165	69.600773	0.002178	6.700828	0.004359	3.343513	0.000000	0.000000
178.567855	25.221165	69.617378	0.002172	6.702427	0.004348	3.344311	0.000000	0.000000
178.587857	25.221165	69.606284	0.002176	6.701359	0.004356	3.343778	0.000000	0.000000
178.607859	25.221165	69.604515	0.002176	6.701189	0.004357	3.343693	0.000000	0.000000
178.627861	25.221245	69.616874	0.002172	6.702379	0.004349	3.344287	0.000000	0.000000
178.647863	25.221165	69.619090	0.002171	6.702592	0.004347	3.344393	0.000000	0.000000
178.667865	25.221165	69.603723	0.002177	6.701112	0.004357	3.343655	0.000000	0.000000
178.687867	25.221165	69.605336	0.002176	6.701268	0.004356	3.343732	0.000000	0.000000
178.707869	25.221165	69.610731	0.002174	6.701787	0.004353	3.343992	0.000000	0.000000
178.727871	25.221165	69.606715	0.002176	6.701401	0.004355	3.343799	0.000000	0.000000
178.747873	25.221165	69.599416	0.002178	6.700698	0.004360	3.343448	0.000000	0.000000
178.767875	25.221165	69.613311	0.002173	6.702036	0.004351	3.344116	0.000000	0.000000
178.787877	25.221165	69.599288	0.002178	6.700685	0.004360	3.343442	0.000000	0.000000
178.807879	25.221165	69.601286	0.002177	6.700878	0.004359	3.343538	0.000000	0.000000
178.827881	25.221165	69.592355	0.002180	6.700018	0.004365	3.343109	0.000000	0.000000
178.847883	25.221165	69.595712	0.002179	6.700341	0.004363	3.343270	0.000000	0.000000
178.867885	25.221165	69.597492	0.002179	6.700513	0.004362	3.343356	0.000000	0.000000
178.887887	25.221165	69.596598	0.002179	6.700427	0.004362	3.343313	0.000000	0.000000
178.907889	25.221084	69.597214	0.002179	6.700486	0.004362	3.343342	0.000000	0.000000
178.927891	25.221165	69.597133	0.002179	6.700478	0.004362	3.343338	0.000000	0.000000
178.947893	25.221245	69.600775	0.002178	6.700829	0.004360	3.343513	0.000000	0.000000
178.967895	25.221245	69.603451	0.002177	6.701086	0.004358	3.343642	0.000000	0.000000
178.987897	25.221245	69.597514	0.002179	6.700515	0.004362	3.343357	0.000000	0.000000
179.007899	25.221165	69.600699	0.002178	6.700821	0.004360	3.343510	0.000000	0.000000
179.027901	25.221165	69.598971	0.002178	6.700655	0.004361	3.343427	0.000000	0.000000
179.047903	25.221165	69.595455	0.002179	6.700316	0.004363	3.343258	0.000000	0.000000
179.067905	25.221165	69.597785	0.002179	6.700541	0.004361	3.343370	0.000000	0.000000
179.087907	25.221245	69.602005	0.002177	6.700947	0.004359	3.343572	0.000000	0.000000
179.107909	25.221165	69.586949	0.002182	6.699498	0.004369	3.342849	0.000000	0.000000
179.127911	25.221165	69.596990	0.002179	6.700464	0.004362	3.343332	0.000000	0.000000
179.147913	25.221165	69.606558	0.002176	6.701385	0.004356	3.343791	0.000000	0.000000
179.167915	25.221165	69.616661	0.002172	6.702358	0.004349	3.344277	0.000000	0.000000
179.187917	25.221165	69.586632	0.002182	6.699467	0.004369	3.342834	0.000000	0.000000
179.207919	25.221165	69.586811	0.002182	6.699484	0.004369	3.342843	0.000000	0.000000
179.227921	25.221165	69.596319	0.002179	6.700400	0.004362	3.343299	0.000000	0.000000
179.247923	25.221165	69.607294	0.002175	6.701456	0.004355	3.343827	0.000000	0.000000
179.267925	25.221165	69.601324	0.002177	6.700881	0.004359	3.343540	0.000000	0.000000
179.287927	25.221165	69.602045	0.002177	6.700951	0.004359	3.343574	0.000000	0.000000
179.307929	25.221165	69.606997	0.002176	6.701428	0.004355	3.343812	0.000000	0.000000
179.327931	25.221165	69.607087	0.002175	6.701436	0.004355	3.343817	0.000000	0.000000
179.347933	25.221165	69.591158	0.002181	6.699903	0.004366	3.343051	0.000000	0.000000
179.367935	25.221165	69.587774	0.002182	6.699577	0.004368	3.342889	0.000000	0.000000
179.387937	25.221165	69.595702	0.002179	6.700340	0.004363	3.343270	0.000000	0.000000
179.407939	25.221165	69.588927	0.002182	6.699688	0.004367	3.342944	0.000000	0.000000
179.427941	25.221165	69.588714	0.002182	6.699667	0.004368	3.342934	0.000000	0.000000
179.447943	25.221165	69.589658	0.002181	6.699758	0.004367	3.342979	0.000000	0.000000
179.467945	25.221165	69.592410	0.002180	6.700023	0.004365	3.343112	0.000000	0.000000
179.487947	25.221165	69.605092	0.002176	6.701244	0.004357	3.343721	0.000000	0.000000
179.507949	25.221165	69.596949	0.002179	6.700460	0.004362	3.343330	0.000000	0.000000
179.527951	25.221165	69.597020	0.002179	6.700467	0.004362	3.343333	0.000000	0.000000
179.547953	25.221165	69.597640	0.002179	6.700527	0.004362	3.343363	0.000000	0.000000
179.567955	25.221165	69.589022	0.002182	6.699697	0.004367	3.342949	0.000000	0.000000
179.587957	25.221165	69.602330	0.002177	6.700978	0.004358	3.343588	0.000000	0.000000
179.607959	25.221165	69.579664	0.002185	6.698796	0.004374	3.342499	0.000000	0.000000
179.627961	25.221165	69.585060	0.002183	6.699316	0.004370	3.342758	0.000000	0.000000
179.647963	25.221165	69.585601	0.002183	6.699368	0.004370	3.342784	0.000000	0.000000
179.667965	25.221165	69.594943	0.002180	6.700267	0.004363	3.343233	0.000000	0.000000
179.687967	25.221165	69.595088	0.002180	6.700281	0.004363	3.343240	0.000000	0.000000
179.707969	25.221165	69.596081	0.002179	6.700377	0.004363	3.343288	0.000000	0.000000
179.727971	25.221165	69.593900	0.002180	6.700167	0.004364	3.343183	0.000000	0.000000
179.747973	25.221165	69.613100	0.002173	6.702015	0.004351	3.344105	0.000000	0.000000
179.767975	25.221245	69.607725	0.002175	6.701498	0.004355	3.343847	0.000000	0.000000
179.787977	25.221245	69.605449	0.002176	6.701279	0.004356	3.343738	0.000000	0.000000
179.807979	25.221165	69.604971	0.002176	6.701233	0.004357	3.343715	0.000000	0.000000
179.827981	25.221165	69.615439	0.002173	6.702240	0.004350	3.344218	0.000000	0.000000
179.847983	25.221165	69.613619	0.002173	6.702065	0.004351	3.344130	0.000000	0.000000
179.867985	25.221165	69.603278	0.002177	6.701070	0.004358	3.343634	0.000000	0.000000
179.887987	25.221165	69.591288	0.002181	6.699915	0.004366	3.343058	0.000000	0.000000
179.907989	25.221165	69.597217	0.002179	6.700486	0.004362	3.343342	0.000000	0.000000
179.927991	25.221245	69.596291	0.002179	6.700397	0.004363	3.343298	0.000000	0.000000
179.947993	25.221165	69.598934	0.002178	6.700651	0.004361	3.343425	0.000000	0.000000
179.967995	25.221165	69.598246	0.002178	6.700585	0.004361	3.343392	0.000000	0.000000
179.987997	25.221165	69.606752	0.002176	6.701404	0.004355	3.343800	0.000000	0.000000
180.007999	25.221165	69.597192	0.002179	6.700484	0.004362	3.343341	0.000000	0.000000
180.028001	25.221165	69.592418	0.002180	6.700024	0.004365	3.343112	0.000000	0.000000
180.048003	25.221165	69.594159	0.002180	6.700192	0.004364	3.343196	0.000000	0.000000
180.068005	25.221165	69.605607	0.002176	6.701294	0.004356	3.343745	0.000000	0.000000
180.088007	25.221245	69.601961	0.002177	6.700943	0.004359	3.343570	0.000000	0.000000
180.108009	25.221165	69.613086	0.002173	6.702014	0.004351	3.344105	0.000000	0.000000
180.128011	25.221165	69.601020	0.002178	6.700852	0.004359	3.343525	0.000000	0.000000
180.148013	25.221165	69.597908	0.002179	6.700553	0.004361	3.343376	0.000000	0.000000
180.168015	25.221165	69.607133	0.002175	6.701441	0.004355	3.343819	0.000000	0.000000
180.188017	25.221165	69.604269	0.002176	6.701165	0.004357	3.343681	0.000000	0.000000
180.208019	25.221165	69.603679	0.002177	6.701108	0.004358	3.343653	0.000000	0.000000
180.228021	25.221165	69.598339	0.002178	6.700594	0.004361	3.343396	0.000000	0.000000
180.248023	25.221165	69.599309	0.002178	6.700688	0.004360	3.343443	0.000000	0.000000
180.268025	25.221165	69.601367	0.002177	6.700886	0.004359	3.343542	0.000000	0.000000
180.288027	25.221165	69.596264	0.002179	6.700394	0.004362	3.343297	0.000000	0.000000
180.308029	25.221165	69.603004	0.002177	6.701043	0.004358	3.343620	0.000000	0.000000
180.328031	25.221165	69.588076	0.002182	6.699606	0.004368	3.342903	0.000000	0.000000
180.348033	25.221165	69.594961	0.002180	6.700269	0.004363	3.343234	0.000000	0.000000
180.368035	25.221165	69.602118	0.002177	6.700958	0.004359	3.343578	0.000000	0.000000
180.388037	25.221245	69.597525	0.002179	6.700516	0.004362	3.343357	0.000000	0.000000
180.408039	25.221165	69.599659	0.002178	6.700721	0.004360	3.343460	0.000000	0.000000
180.428041	25.221245	69.598754	0.002178	6.700634	0.004361	3.343416	0.000000	0.000000
180.448043	25.221165	69.595629	0.002179	6.700333	0.004363	3.343266	0.000000	0.000000
180.468045	25.221165	69.598761	0.002178	6.700635	0.004361	3.343417	0.000000	0.000000
180.488047	25.221165	69.601260	0.002177	6.700875	0.004359	3.343537	0.000000	0.000000
180.508049	25.221165	69.597313	0.002179	6.700495	0.004362	3.343347	0.000000	0.000000
180.528051	25.221165	69.599461	0.002178	6.700702	0.004360	3.343450	0.000000	0.000000
180.548053	25.221165	69.595839	0.002179	6.700353	0.004363	3.343276	0.000000	0.000000
180.568055	25.221165	69.609138	0.002175	6.701634	0.004354	3.343915	0.000000	0.000000
180.588057	25.221165	69.595582	0.002179	6.700329	0.004363	3.343264	0.000000	0.000000
180.608059	25.221165	69.608685	0.002175	6.701590	0.004354	3.343893	0.000000	0.000000
180.628061	25.221165	69.597282	0.002179	6.700492	0.004362	3.343346	0.000000	0.000000
180.648063	25.221165	69.598521	0.002178	6.700612	0.004361	3.343405	0.000000	0.000000
180.668065	25.221165	69.602111	0.002177	6.700957	0.004359	3.343578	0.000000	0.000000
180.688067	25.221165	69.607990	0.002175	6.701523	0.004355	3.343860	0.000000	0.000000
180.708069	25.221165	69.596763	0.002179	6.700442	0.004362	3.343321	0.000000	0.000000
180.728071	25.221165	69.589573	0.002181	6.699750	0.004367	3.342975	0.000000	0.000000
180.748073	25.221165	69.584929	0.002183	6.699303	0.004370	3.342752	0.000000	0.000000
180.768075	25.221245	69.590027	0.002181	6.699794	0.004367	3.342997	0.000000	0.000000
180.788077	25.221165	69.590153	0.002181	6.699806	0.004367	3.343003	0.000000	0.000000
180.808079	25.221165	69.591588	0.002181	6.699944	0.004366	3.343072	0.000000	0.000000
180.828081	25.221165	69.576116	0.002186	6.698455	0.004376	3.342329	0.000000	0.000000
180.848083	25.221165	69.582603	0.002184	6.699079	0.004372	3.342640	0.000000	0.000000
180.868085	25.221165	69.582704	0.002184	6.699089	0.004372	3.342645	0.000000	0.000000
180.888087	25.221165	69.585609	0.002183	6.699369	0.004370	3.342785	0.000000	0.000000
180.908089	25.221165	69.582399	0.002184	6.699060	0.004372	3.342631	0.000000	0.000000
180.928091	25.221165	69.582035	0.002184	6.699025	0.004372	3.342613	0.000000	0.000000
180.948093	25.221165	69.590269	0.002181	6.699817	0.004367	3.343009	0.000000	0.000000
180.968095	25.221165	69.590969	0.002181	6.699885	0.004366	3.343042	0.000000	0.000000
180.988097	25.221165	69.593534	0.002180	6.700132	0.004364	3.343166	0.000000	0.000000
181.008099	25.221245	69.604640	0.002176	6.701201	0.004357	3.343699	0.000000	0.000000
181.028101	25.221165	69.603179	0.002177	6.701060	0.004358	3.343629	0.000000	0.000000
181.048103	25.221165	69.602019	0.002177	6.700948	0.004359	3.343573	0.000000	0.000000
181.068105	25.221165	69.597856	0.002179	6.700548	0.004361	3.343373	0.000000	0.000000
181.088107	25.221165	69.589723	0.002181	6.699765	0.004367	3.342982	0.000000	0.000000
181.108109	25.221245	69.596960	0.002179	6.700461	0.004362	3.343330	0.000000	0.000000
181.128111	25.221165	69.602212	0.002177	6.700967	0.004358	3.343582	0.000000	0.000000
181.148113	25.221165	69.605490	0.002176	6.701283	0.004356	3.343740	0.000000	0.000000
181.168115	25.221084	69.582317	0.002184	6.699052	0.004372	3.342627	0.000000	0.000000
181.188117	25.221165	69.595490	0.002179	6.700320	0.004363	3.343259	0.000000	0.000000
181.208119	25.221245	69.590152	0.002181	6.699806	0.004367	3.343003	0.000000	0.000000
181.228121	25.221165	69.594935	0.002180	6.700266	0.004363	3.343233	0.000000	0.000000
181.248123	25.221165	69.583971	0.002183	6.699211	0.004371	3.342706	0.000000	0.000000
181.268125	25.221165	69.583136	0.002184	6.699130	0.004371	3.342666	0.000000	0.000000
181.288127	25.221165	69.597958	0.002179	6.700557	0.004361	3.343378	0.000000	0.000000
181.308129	25.221165	69.604465	0.002176	6.701184	0.004357	3.343691	0.000000	0.000000
181.328131	25.221165	69.609340	0.002175	6.701653	0.004354	3.343925	0.000000	0.000000
181.348133	25.221165	69.606721	0.002176	6.701401	0.004355	3.343799	0.000000	0.000000
181.368135	25.221165	69.598708	0.002178	6.700630	0.004361	3.343414	0.000000	0.000000
181.388137	25.221165	69.597054	0.002179	6.700470	0.004362	3.343335	0.000000	0.000000
181.408139	25.221165	69.603691	0.002177	6.701109	0.004357	3.343653	0.000000	0.000000
181.428141	25.221165	69.591664	0.002181	6.699952	0.004366	3.343076	0.000000	0.000000
181.448143	25.221245	69.586592	0.002182	6.699463	0.004369	3.342832	0.000000	0.000000
181.468145	25.221245	69.588880	0.002182	6.699683	0.004368	3.342942	0.000000	0.000000
181.488147	25.221165	69.594190	0.002180	6.700195	0.004364	3.343197	0.000000	0.000000
181.508149	25.221165	69.590005	0.002181	6.699792	0.004367	3.342996	0.000000	0.000000
181.528151	25.221165	69.593889	0.002180	6.700166	0.004364	3.343183	0.000000	0.000000
181.548153	25.221165	69.594567	0.002180	6.700231	0.004364	3.343215	0.000000	0.000000
181.568155	25.221084	69.575134	0.002186	6.698360	0.004376	3.342282	0.000000	0.000000
181.588157	25.221165	69.582404	0.002184	6.699060	0.004372	3.342631	0.000000	0.000000
181.608159	25.221165	69.585288	0.002183	6.699338	0.004370	3.342769	0.000000	0.000000
181.628161	25.221165	69.591207	0.002181	6.699908	0.004366	3.343054	0.000000	0.000000
181.648163	25.221165	69.596560	0.002179	6.700423	0.004362	3.343311	0.000000	0.000000
181.668165	25.221165	69.581897	0.002184	6.699011	0.004372	3.342607	0.000000	0.000000
181.688167	25.221165	69.593082	0.002180	6.700088	0.004365	3.343144	0.000000	0.000000
181.708169	25.221165	69.586626	0.002182	6.699466	0.004369	3.342834	0.000000	0.000000
181.728171	25.221245	69.597369	0.002179	6.700501	0.004362	3.343350	0.000000	0.000000
181.748173	25.221165	69.579328	0.002185	6.698764	0.004374	3.342483	0.000000	0.000000
181.768175	25.221245	69.587662	0.002182	6.699566	0.004368	3.342883	0.000000	0.000000
181.788177	25.221245	69.575385	0.002186	6.698384	0.004377	3.342294	0.000000	0.000000
181.808179	25.221084	69.597805	0.002179	6.700543	0.004361	3.343371	0.000000	0.000000
181.828181	25.221165	69.600458	0.002178	6.700798	0.004360	3.343498	0.000000	0.000000
181.848183	25.221165	69.581667	0.002184	6.698989	0.004372	3.342595	0.000000	0.000000
181.868185	25.221165	69.596920	0.002179	6.700458	0.004362	3.343328	0.000000	0.000000
181.888187	25.221165	69.596644	0.002179	6.700431	0.004362	3.343315	0.000000	0.000000
181.908189	25.221165	69.607305	0.002175	6.701457	0.004355	3.343827	0.000000	0.000000
181.928191	25.221165	69.593935	0.002180	6.700170	0.004364	3.343185	0.000000	0.000000
181.948193	25.221245	69.613596	0.002173	6.702063	0.004351	3.344129	0.000000	0.000000
181.968195	25.221245	69.591495	0.002181	6.699935	0.004366	3.343068	0.000000	0.000000
181.988197	25.221165	69.590490	0.002181	6.699838	0.004366	3.343019	0.000000	0.000000
182.008199	25.221165	69.595017	0.002180	6.700274	0.004363	3.343237	0.000000	0.000000
182.028201	25.221165	69.588686	0.002182	6.699665	0.004368	3.342933	0.000000	0.000000
182.048203	25.221165	69.597536	0.002179	6.700517	0.004362	3.343358	0.000000	0.000000
182.068205	25.221245	69.592393	0.002180	6.700022	0.004365	3.343111	0.000000	0.000000
182.088207	25.221245	69.591489	0.002181	6.699935	0.004366	3.343067	0.000000	0.000000
182.108209	25.221245	69.588685	0.002182	6.699665	0.004368	3.342933	0.000000	0.000000
182.128211	25.221165	69.601906	0.002177	6.700938	0.004359	3.343568	0.000000	0.000000
182.148213	25.221165	69.604027	0.002177	6.701142	0.004357	3.343670	0.000000	0.000000
182.168215	25.221165	69.584067	0.002183	6.699220	0.004371	3.342711	0.000000	0.000000
182.188217	25.221165	69.585302	0.002183	6.699339	0.004370	3.342770	0.000000	0.000000
182.208219	25.221165	69.598636	0.002178	6.700623	0.004361	3.343411	0.000000	0.000000
182.228221	25.221165	69.587361	0.002182	6.699537	0.004368	3.342869	0.000000	0.000000
182.248223	25.221165	69.589329	0.002181	6.699727	0.004367	3.342964	0.000000	0.000000
182.268225	25.221165	69.584834	0.002183	6.699294	0.004370	3.342748	0.000000	0.000000
182.288227	25.221165	69.577756	0.002185	6.698612	0.004375	3.342408	0.000000	0.000000
182.308229	25.221165	69.583009	0.002184	6.699118	0.004371	3.342660	0.000000	0.000000
182.328231	25.221165	69.581622	0.002184	6.698985	0.004372	3.342593	0.000000	0.000000
182.348233	25.221165	69.582056	0.002184	6.699026	0.004372	3.342614	0.000000	0.000000
182.368235	25.221165	69.582212	0.002184	6.699042	0.004372	3.342622	0.000000	0.000000
182.388237	25.221165	69.583731	0.002183	6.699188	0.004371	3.342695	0.000000	0.000000
182.408239	25.221165	69.584060	0.002183	6.699219	0.004371	3.342710	0.000000	0.000000
182.428241	25.221165	69.582481	0.002184	6.699067	0.004372	3.342635	0.000000	0.000000
182.448243	25.221165	69.569986	0.002188	6.697864	0.004380	3.342034	0.000000	0.000000
182.468245	25.221165	69.584324	0.002183	6.699245	0.004370	3.342723	0.000000	0.000000
182.488247	25.221165	69.578690	0.002185	6.698702	0.004374	3.342452	0.000000	0.000000
182.508249	25.221165	69.581277	0.002184	6.698951	0.004373	3.342577	0.000000	0.000000
182.528251	25.221165	69.572805	0.002187	6.698136	0.004378	3.342170	0.000000	0.000000
182.548253	25.221165	69.570943	0.002188	6.697957	0.004379	3.342080	0.000000	0.000000
182.568255	25.221165	69.575969	0.002186	6.698440	0.004376	3.342322	0.000000	0.000000
182.588257	25.221165	69.576451	0.002186	6.698487	0.004376	3.342345	0.000000	0.000000
182.608259	25.221165	69.582524	0.002184	6.699072	0.004372	3.342637	0.000000	0.000000
182.628261	25.221165	69.578482	0.002185	6.698682	0.004374	3.342442	0.000000	0.000000
182.648263	25.221165	69.590497	0.002181	6.699839	0.004366	3.343020	0.000000	0.000000
182.668265	25.221245	69.581486	0.002184	6.698972	0.004373	3.342587	0.000000	0.000000
182.688267	25.221165	69.588072	0.002182	6.699606	0.004368	3.342903	0.000000	0.000000
182.708269	25.221165	69.590177	0.002181	6.699808	0.004367	3.343004	0.000000	0.000000
182.728271	25.221165	69.597532	0.002179	6.700516	0.004362	3.343358	0.000000	0.000000
182.747273	25.221165	69.600258	0.002178	6.700779	0.004360	3.343489	0.000000	0.000000
182.767275	25.221165	69.594444	0.002180	6.700219	0.004364	3.343209	0.000000	0.000000
182.787277	25.221165	69.570887	0.002188	6.697951	0.004380	3.342078	0.000000	0.000000
182.807279	25.221165	69.585013	0.002183	6.699311	0.004370	3.342756	0.000000	0.000000
182.827281	25.221165	69.602744	0.002177	6.701018	0.004358	3.343608	0.000000	0.000000
182.847283	25.221165	69.602014	0.002177	6.700948	0.004359	3.343573	0.000000	0.000000
182.867285	25.221165	69.596442	0.002179	6.700411	0.004362	3.343305	0.000000	0.000000
182.887287	25.221165	69.589658	0.002181	6.699758	0.004367	3.342979	0.000000	0.000000
182.907289	25.221165	69.594412	0.002180	6.700216	0.004364	3.343208	0.000000	0.000000
182.927291	25.221245	69.578150	0.002185	6.698650	0.004375	3.342427	0.000000	0.000000
182.947293	25.221165	69.593593	0.002180	6.700137	0.004364	3.343168	0.000000	0.000000
182.967295	25.221165	69.597696	0.002179	6.700532	0.004362	3.343365	0.000000	0.000000
182.987297	25.221245	69.577265	0.002186	6.698565	0.004375	3.342384	0.000000	0.000000
183.007299	25.221245	69.581174	0.002184	6.698942	0.004373	3.342572	0.000000	0.000000
183.027301	25.221165	69.576340	0.002186	6.698476	0.004376	3.342340	0.000000	0.000000
183.047303	25.221165	69.569508	0.002188	6.697818	0.004380	3.342011	0.000000	0.000000
183.067305	25.221165	69.571973	0.002187	6.698056	0.004379	3.342130	0.000000	0.000000
183.087307	25.221165	69.572193	0.002187	6.698077	0.004379	3.342140	0.000000	0.000000
183.107309	25.221165	69.586010	0.002183	6.699407	0.004369	3.342804	0.000000	0.000000
183.127311	25.221165	69.561752	0.002191	6.697072	0.004386	3.341639	0.000000	0.000000
183.147313	25.221165	69.584904	0.002183	6.699301	0.004370	3.342751	0.000000	0.000000
183.167315	25.221165	69.582268	0.002184	6.699047	0.004372	3.342624	0.000000	0.000000
183.187317	25.221165	69.583666	0.002183	6.699181	0.004371	3.342691	0.000000	0.000000
183.207319	25.221165	69.594753	0.002180	6.700249	0.004363	3.343224	0.000000	0.000000
183.227321	25.221165	69.597175	0.002179	6.700482	0.004362	3.343340	0.000000	0.000000
183.247323	25.221165	69.588620	0.002182	6.699658	0.004368	3.342929	0.000000	0.000000
183.267325	25.221165	69.596047	0.002179	6.700374	0.004363	3.343286	0.000000	0.000000
183.287327	25.221165	69.600898	0.002178	6.700841	0.004359	3.343519	0.000000	0.000000
183.307329	25.221165	69.583058	0.002184	6.699123	0.004371	3.342662	0.000000	0.000000
183.327331	25.221165	69.582457	0.002184	6.699065	0.004372	3.342633	0.000000	0.000000
183.347333	25.221165	69.586868	0.002182	6.699490	0.004369	3.342845	0.000000	0.000000
183.367335	25.221165	69.590700	0.002181	6.699859	0.004366	3.343029	0.000000	0.000000
183.387337	25.221084	69.605252	0.002176	6.701260	0.004356	3.343728	0.000000	0.000000
183.407339	25.221165	69.608681	0.002175	6.701590	0.004354	3.343893	0.000000	0.000000
183.427341	25.221165	69.583938	0.002183	6.699208	0.004371	3.342705	0.000000	0.000000
183.447343	25.221165	69.588592	0.002182	6.699656	0.004368	3.342928	0.000000	0.000000
183.467345	25.221165	69.602902	0.002177	6.701033	0.004358	3.343616	0.000000	0.000000
183.487347	25.221084	69.592849	0.002180	6.700066	0.004365	3.343133	0.000000	0.000000
183.507349	25.221165	69.591564	0.002181	6.699942	0.004366	3.343071	0.000000	0.000000
183.527351	25.221165	69.605905	0.002176	6.701323	0.004356	3.343760	0.000000	0.000000
183.547353	25.221165	69.603907	0.002177	6.701130	0.004357	3.343664	0.000000	0.000000
183.567355	25.221165	69.583736	0.002183	6.699188	0.004371	3.342695	0.000000	0.000000
183.587357	25.221165	69.588075	0.002182	6.699606	0.004368	3.342903	0.000000	0.000000
183.607359	25.221165	69.577529	0.002185	6.698591	0.004375	3.342397	0.000000	0.000000
183.627361	25.221245	69.591738	0.002181	6.699959	0.004366	3.343079	0.000000	0.000000
183.647363	25.221245	69.582047	0.002184	6.699026	0.004372	3.342614	0.000000	0.000000
183.667365	25.221165	69.583030	0.002184	6.699120	0.004371	3.342661	0.000000	0.000000
183.687367	25.221165	69.584753	0.002183	6.699286	0.004370	3.342744	0.000000	0.000000
183.707369	25.221165	69.590953	0.002181	6.699883	0.004366	3.343042	0.000000	0.000000
183.727371	25.221245	69.589557	0.002181	6.699749	0.004367	3.342974	0.000000	0.000000
183.747373	25.221165	69.568996	0.002188	6.697769	0.004381	3.341987	0.000000	0.000000
183.767375	25.221165	69.572969	0.002187	6.698152	0.004378	3.342178	0.000000	0.000000
183.787377	25.221245	69.584566	0.002183	6.699268	0.004370	3.342735	0.000000	0.000000
183.807379	25.221165	69.578777	0.002185	6.698711	0.004374	3.342457	0.000000	0.000000
183.827381	25.221165	69.591968	0.002181	6.699981	0.004365	3.343090	0.000000	0.000000
183.847383	25.221165	69.589472	0.002181	6.699741	0.004367	3.342970	0.000000	0.000000
183.867385	25.221165	69.603064	0.002177	6.701049	0.004358	3.343623	0.000000	0.000000
183.887387	25.221165	69.600447	0.002178	6.700797	0.004360	3.343498	0.000000	0.000000
183.907389	25.221165	69.596735	0.002179	6.700440	0.004362	3.343319	0.000000	0.000000
183.927391	25.221165	69.607874	0.002175	6.701512	0.004355	3.343854	0.000000	0.000000
183.947393	25.221165	69.592127	0.002181	6.699996	0.004365	3.343098	0.000000	0.000000
183.967395	25.221165	69.601367	0.002177	6.700886	0.004359	3.343542	0.000000	0.000000
183.987397	25.221245	69.583304	0.002184	6.699147	0.004371	3.342674	0.000000	0.000000
184.007399	25.221245	69.578677	0.002185	6.698701	0.004374	3.342452	0.000000	0.000000
184.027401	25.221245	69.586969	0.002182	6.699499	0.004369	3.342850	0.000000	0.000000
[truncated: 1,002 more rows]
