# Supplementary material for: Stress relaxation in the presence of sudden strain bursts: Methodology and stress relaxation data of microcast aluminium microwires
Source: Data Brief. 2018 Nov 14;21:2134–41. doi: 10.1016/j.dib.2018.11.047 (PMC6265499; doi:10.1016/j.dib.2018.11.047)
Supplement: Supplementary file 2 — Supplementary material [file mmc2.zip › Data in brief/As-cast/Al4N/Al_100_r_3/Stress relax txt files/Al_100_r_3_Relaxcycle0003.txt]

Time[s]	Motordispl[�m]	Force[mN]	EngStrain	EngStress[MPa]	Shearstrain	Shearstress [MPa]
289.971994	50.973544	90.020241	0.021394	8.666717	0.042437	4.324433	0.000000	0.000000
289.991996	50.979029	90.030992	0.021396	8.667752	0.042441	4.324949	0.000000	0.000000
290.011999	50.982820	90.026464	0.021402	8.667316	0.042451	4.324732	0.000000	0.000000
290.032001	50.982981	90.028300	0.021401	8.667493	0.042450	4.324820	0.000000	0.000000
290.052002	50.983062	90.029738	0.021401	8.667631	0.042450	4.324889	0.000000	0.000000
290.072004	50.983223	90.021129	0.021404	8.666802	0.042456	4.324476	0.000000	0.000000
290.092007	50.983223	90.030837	0.021401	8.667737	0.042449	4.324942	0.000000	0.000000
290.112009	50.983223	90.028618	0.021401	8.667523	0.042451	4.324835	0.000000	0.000000
290.132010	50.983223	90.020202	0.021404	8.666713	0.042456	4.324431	0.000000	0.000000
290.152012	50.983142	90.016465	0.021405	8.666353	0.042458	4.324251	0.000000	0.000000
290.172014	50.983142	90.016940	0.021405	8.666399	0.042458	4.324274	0.000000	0.000000
290.192017	50.983142	90.017954	0.021405	8.666497	0.042458	4.324323	0.000000	0.000000
290.212018	50.983223	90.018128	0.021405	8.666513	0.042458	4.324331	0.000000	0.000000
290.232020	50.983304	90.009176	0.021408	8.665652	0.042464	4.323901	0.000000	0.000000
290.252022	50.983304	89.991425	0.021414	8.663943	0.042475	4.323049	0.000000	0.000000
290.272025	50.983304	90.000094	0.021411	8.664777	0.042470	4.323465	0.000000	0.000000
290.292027	50.983223	89.988066	0.021415	8.663619	0.042477	4.322887	0.000000	0.000000
290.312028	50.983304	89.989691	0.021414	8.663776	0.042476	4.322965	0.000000	0.000000
290.332030	50.983384	89.984005	0.021416	8.663228	0.042480	4.322692	0.000000	0.000000
290.352033	50.983384	89.976841	0.021419	8.662539	0.042485	4.322348	0.000000	0.000000
290.372035	50.983384	89.964709	0.021423	8.661371	0.042493	4.321765	0.000000	0.000000
290.392036	50.983384	89.961739	0.021424	8.661085	0.042495	4.321623	0.000000	0.000000
290.412038	50.983465	89.953157	0.021427	8.660258	0.042501	4.321210	0.000000	0.000000
290.432041	50.983465	89.945766	0.021429	8.659547	0.042506	4.320855	0.000000	0.000000
290.452043	50.983465	89.939511	0.021431	8.658945	0.042510	4.320555	0.000000	0.000000
290.472044	50.983465	89.933526	0.021433	8.658368	0.042514	4.320267	0.000000	0.000000
290.492046	50.983546	89.936650	0.021432	8.658669	0.042512	4.320417	0.000000	0.000000
290.512048	50.983465	89.940155	0.021431	8.659007	0.042509	4.320586	0.000000	0.000000
290.532051	50.983546	89.927164	0.021436	8.657756	0.042518	4.319962	0.000000	0.000000
290.552052	50.983546	89.908777	0.021442	8.655986	0.042530	4.319078	0.000000	0.000000
290.572054	50.983626	89.904608	0.021443	8.655584	0.042533	4.318878	0.000000	0.000000
290.592056	50.983626	89.891477	0.021448	8.654320	0.042542	4.318247	0.000000	0.000000
290.612059	50.983546	89.892364	0.021447	8.654406	0.042541	4.318290	0.000000	0.000000
290.632061	50.983626	89.890458	0.021448	8.654222	0.042542	4.318198	0.000000	0.000000
290.652062	50.983626	89.891099	0.021448	8.654284	0.042542	4.318229	0.000000	0.000000
290.672064	50.983626	89.888714	0.021449	8.654054	0.042544	4.318115	0.000000	0.000000
290.692067	50.983626	89.882787	0.021451	8.653483	0.042548	4.317830	0.000000	0.000000
290.712069	50.983626	89.871549	0.021454	8.652402	0.042555	4.317290	0.000000	0.000000
290.732070	50.983707	89.877866	0.021452	8.653010	0.042551	4.317593	0.000000	0.000000
290.752072	50.983707	89.880729	0.021451	8.653285	0.042549	4.317731	0.000000	0.000000
290.772075	50.983707	89.883145	0.021451	8.653518	0.042547	4.317847	0.000000	0.000000
290.792077	50.983626	89.879280	0.021452	8.653146	0.042550	4.317661	0.000000	0.000000
290.812078	50.983626	89.880371	0.021451	8.653251	0.042549	4.317714	0.000000	0.000000
290.832080	50.983707	89.883150	0.021451	8.653518	0.042547	4.317847	0.000000	0.000000
290.852082	50.983707	89.881979	0.021451	8.653406	0.042548	4.317791	0.000000	0.000000
290.872085	50.983707	89.868577	0.021455	8.652115	0.042557	4.317147	0.000000	0.000000
290.892087	50.983626	89.875267	0.021453	8.652759	0.042552	4.317469	0.000000	0.000000
290.912088	50.983788	89.864930	0.021457	8.651764	0.042560	4.316972	0.000000	0.000000
290.932090	50.983707	89.854194	0.021460	8.650731	0.042567	4.316456	0.000000	0.000000
290.952093	50.983707	89.839723	0.021465	8.649337	0.042576	4.315761	0.000000	0.000000
290.972095	50.983707	89.843244	0.021464	8.649676	0.042574	4.315930	0.000000	0.000000
290.992096	50.983707	89.838319	0.021466	8.649202	0.042577	4.315694	0.000000	0.000000
291.012098	50.983788	89.823276	0.021471	8.647754	0.042587	4.314971	0.000000	0.000000
291.032101	50.983788	89.821865	0.021471	8.647618	0.042588	4.314903	0.000000	0.000000
291.052103	50.983788	89.825723	0.021470	8.647990	0.042585	4.315089	0.000000	0.000000
291.072104	50.983788	89.816486	0.021473	8.647100	0.042592	4.314645	0.000000	0.000000
291.092106	50.983707	89.809330	0.021475	8.646411	0.042596	4.314301	0.000000	0.000000
291.112109	50.983707	89.809305	0.021475	8.646409	0.042596	4.314300	0.000000	0.000000
291.132111	50.983707	89.813062	0.021474	8.646771	0.042594	4.314480	0.000000	0.000000
291.152112	50.983788	89.827426	0.021469	8.648154	0.042584	4.315170	0.000000	0.000000
291.172114	50.983868	89.825097	0.021470	8.647929	0.042586	4.315058	0.000000	0.000000
291.192116	50.983868	89.826594	0.021470	8.648073	0.042585	4.315130	0.000000	0.000000
291.212119	50.983868	89.810555	0.021475	8.646529	0.042596	4.314360	0.000000	0.000000
291.232121	50.983868	89.817605	0.021473	8.647208	0.042591	4.314699	0.000000	0.000000
291.252122	50.983868	89.809694	0.021475	8.646446	0.042596	4.314319	0.000000	0.000000
291.272124	50.983868	89.801535	0.021478	8.645661	0.042602	4.313927	0.000000	0.000000
291.292127	50.983868	89.791215	0.021482	8.644667	0.042608	4.313431	0.000000	0.000000
291.312129	50.983868	89.795719	0.021480	8.645101	0.042605	4.313647	0.000000	0.000000
291.332130	50.983868	89.793640	0.021481	8.644901	0.042607	4.313547	0.000000	0.000000
291.352132	50.983868	89.795861	0.021480	8.645115	0.042605	4.313654	0.000000	0.000000
291.372135	50.983868	89.778660	0.021486	8.643459	0.042617	4.312828	0.000000	0.000000
291.392137	50.983868	89.790337	0.021482	8.644583	0.042609	4.313389	0.000000	0.000000
291.412138	50.983868	89.798840	0.021479	8.645401	0.042603	4.313797	0.000000	0.000000
291.432140	50.983868	89.780272	0.021485	8.643614	0.042616	4.312905	0.000000	0.000000
291.452142	50.983868	89.777395	0.021486	8.643337	0.042617	4.312767	0.000000	0.000000
291.472145	50.983868	89.770224	0.021489	8.642646	0.042622	4.312422	0.000000	0.000000
291.492146	50.983868	89.763917	0.021491	8.642039	0.042626	4.312119	0.000000	0.000000
291.512148	50.983868	89.764191	0.021491	8.642066	0.042626	4.312133	0.000000	0.000000
291.532150	50.983868	89.765869	0.021490	8.642227	0.042625	4.312213	0.000000	0.000000
291.552153	50.983868	89.760847	0.021492	8.641744	0.042628	4.311972	0.000000	0.000000
291.572155	50.983868	89.746339	0.021497	8.640347	0.042638	4.311275	0.000000	0.000000
291.592156	50.983868	89.735030	0.021500	8.639258	0.042645	4.310732	0.000000	0.000000
291.612158	50.983868	89.717011	0.021506	8.637523	0.042657	4.309866	0.000000	0.000000
291.632161	50.983868	89.708592	0.021509	8.636713	0.042663	4.309462	0.000000	0.000000
291.652163	50.983868	89.690880	0.021515	8.635008	0.042674	4.308611	0.000000	0.000000
291.672164	50.983868	89.637528	0.021533	8.629871	0.042710	4.306048	0.000000	0.000000
291.692166	50.983868	89.573762	0.021555	8.623732	0.042752	4.302985	0.000000	0.000000
291.712169	50.983868	89.502936	0.021578	8.616913	0.042798	4.299582	0.000000	0.000000
291.732171	50.983868	89.474182	0.021588	8.614145	0.042817	4.298201	0.000000	0.000000
291.752172	50.983868	89.440381	0.021599	8.610891	0.042839	4.296577	0.000000	0.000000
291.772174	50.983868	89.448258	0.021597	8.611649	0.042834	4.296956	0.000000	0.000000
291.792176	50.983868	89.436156	0.021601	8.610484	0.042842	4.296374	0.000000	0.000000
291.812179	50.983868	89.441475	0.021599	8.610996	0.042839	4.296630	0.000000	0.000000
291.832180	50.983868	89.406724	0.021611	8.607650	0.042862	4.294960	0.000000	0.000000
291.852182	50.983868	89.401250	0.021612	8.607123	0.042865	4.294697	0.000000	0.000000
291.872184	50.983868	89.402245	0.021612	8.607219	0.042865	4.294745	0.000000	0.000000
291.892187	50.983868	89.401118	0.021612	8.607111	0.042865	4.294691	0.000000	0.000000
291.912189	50.983868	89.399547	0.021613	8.606959	0.042866	4.294616	0.000000	0.000000
291.932190	50.983868	89.386862	0.021617	8.605738	0.042875	4.294006	0.000000	0.000000
291.952192	50.983868	89.378238	0.021620	8.604908	0.042880	4.293592	0.000000	0.000000
291.972195	50.983868	89.365206	0.021624	8.603653	0.042889	4.292966	0.000000	0.000000
291.992197	50.983868	89.343363	0.021632	8.601550	0.042903	4.291917	0.000000	0.000000
292.012198	50.983868	89.354312	0.021628	8.602604	0.042896	4.292443	0.000000	0.000000
292.032200	50.983868	89.354564	0.021628	8.602629	0.042896	4.292455	0.000000	0.000000
292.052203	50.983868	89.350171	0.021630	8.602206	0.042899	4.292244	0.000000	0.000000
292.072205	50.983868	89.333891	0.021635	8.600638	0.042910	4.291462	0.000000	0.000000
292.092206	50.983868	89.343298	0.021632	8.601544	0.042903	4.291914	0.000000	0.000000
292.112208	50.983868	89.346845	0.021631	8.601886	0.042901	4.292084	0.000000	0.000000
292.132210	50.983868	89.348250	0.021630	8.602021	0.042900	4.292151	0.000000	0.000000
292.152213	50.983868	89.348965	0.021630	8.602090	0.042900	4.292186	0.000000	0.000000
292.172215	50.983868	89.341300	0.021633	8.601352	0.042905	4.291818	0.000000	0.000000
292.192216	50.983868	89.343001	0.021632	8.601515	0.042904	4.291899	0.000000	0.000000
292.212218	50.983868	89.353291	0.021628	8.602506	0.042897	4.292394	0.000000	0.000000
292.232221	50.983868	89.346334	0.021631	8.601836	0.042901	4.292059	0.000000	0.000000
292.252223	50.983868	89.337987	0.021634	8.601033	0.042907	4.291658	0.000000	0.000000
292.272224	50.983868	89.327878	0.021637	8.600059	0.042914	4.291173	0.000000	0.000000
292.292226	50.983868	89.335280	0.021635	8.600772	0.042909	4.291528	0.000000	0.000000
292.312229	50.983868	89.342276	0.021632	8.601446	0.042904	4.291864	0.000000	0.000000
292.332231	50.983868	89.332281	0.021636	8.600483	0.042911	4.291384	0.000000	0.000000
292.352232	50.983868	89.324867	0.021638	8.599770	0.042916	4.291028	0.000000	0.000000
292.372234	50.983868	89.330918	0.021636	8.600352	0.042912	4.291319	0.000000	0.000000
292.392236	50.983868	89.323400	0.021639	8.599628	0.042917	4.290958	0.000000	0.000000
292.412239	50.983868	89.328824	0.021637	8.600151	0.042913	4.291218	0.000000	0.000000
292.432240	50.983868	89.312342	0.021642	8.598564	0.042924	4.290426	0.000000	0.000000
292.452242	50.983868	89.299885	0.021646	8.597364	0.042932	4.289828	0.000000	0.000000
292.472244	50.983868	89.317288	0.021641	8.599040	0.042921	4.290664	0.000000	0.000000
292.492247	50.983868	89.296864	0.021647	8.597074	0.042934	4.289683	0.000000	0.000000
292.512249	50.983868	89.307815	0.021644	8.598128	0.042927	4.290209	0.000000	0.000000
292.532250	50.983868	89.322627	0.021639	8.599554	0.042917	4.290921	0.000000	0.000000
292.552252	50.983868	89.309765	0.021643	8.598316	0.042926	4.290303	0.000000	0.000000
292.572255	50.983868	89.292329	0.021649	8.596637	0.042937	4.289465	0.000000	0.000000
292.592257	50.983868	89.299787	0.021646	8.597355	0.042932	4.289823	0.000000	0.000000
292.612258	50.983868	89.290382	0.021650	8.596450	0.042938	4.289372	0.000000	0.000000
292.632260	50.983868	89.297826	0.021647	8.597166	0.042933	4.289729	0.000000	0.000000
292.652263	50.983868	89.292147	0.021649	8.596620	0.042937	4.289456	0.000000	0.000000
292.672265	50.983868	89.290350	0.021650	8.596446	0.042938	4.289370	0.000000	0.000000
292.692266	50.983868	89.272719	0.021656	8.594749	0.042950	4.288523	0.000000	0.000000
292.712268	50.983868	89.280739	0.021653	8.595521	0.042945	4.288908	0.000000	0.000000
292.732270	50.983868	89.286075	0.021651	8.596035	0.042941	4.289165	0.000000	0.000000
292.752273	50.983868	89.301613	0.021646	8.597531	0.042931	4.289911	0.000000	0.000000
292.772274	50.983868	89.283084	0.021652	8.595747	0.042943	4.289021	0.000000	0.000000
292.792276	50.983868	89.266163	0.021658	8.594118	0.042954	4.288208	0.000000	0.000000
292.812278	50.983868	89.269620	0.021657	8.594451	0.042952	4.288374	0.000000	0.000000
292.832281	50.983868	89.255104	0.021661	8.593053	0.042962	4.287677	0.000000	0.000000
292.852283	50.983868	89.258535	0.021660	8.593384	0.042959	4.287842	0.000000	0.000000
292.872284	50.983868	89.268562	0.021657	8.594349	0.042953	4.288323	0.000000	0.000000
292.892286	50.983868	89.258661	0.021660	8.593396	0.042959	4.287848	0.000000	0.000000
292.912289	50.983868	89.256504	0.021661	8.593188	0.042961	4.287744	0.000000	0.000000
292.932291	50.983868	89.238170	0.021667	8.591423	0.042973	4.286863	0.000000	0.000000
292.952292	50.983868	89.239708	0.021667	8.591571	0.042972	4.286937	0.000000	0.000000
292.972294	50.983868	89.230979	0.021670	8.590731	0.042977	4.286518	0.000000	0.000000
292.992297	50.983868	89.236475	0.021668	8.591260	0.042974	4.286782	0.000000	0.000000
293.012299	50.983868	89.159162	0.021694	8.583816	0.043025	4.283068	0.000000	0.000000
293.032300	50.983868	89.148358	0.021697	8.582776	0.043032	4.282549	0.000000	0.000000
293.052302	50.983868	89.137818	0.021701	8.581761	0.043039	4.282043	0.000000	0.000000
293.072304	50.983868	89.125511	0.021705	8.580577	0.043047	4.281451	0.000000	0.000000
293.092307	50.983868	89.140850	0.021700	8.582053	0.043037	4.282188	0.000000	0.000000
293.112309	50.983868	89.143627	0.021699	8.582321	0.043035	4.282322	0.000000	0.000000
293.132310	50.983868	89.152282	0.021696	8.583154	0.043029	4.282737	0.000000	0.000000
293.152312	50.983868	89.157838	0.021694	8.583689	0.043026	4.283004	0.000000	0.000000
293.172315	50.983868	89.149030	0.021697	8.582841	0.043031	4.282581	0.000000	0.000000
293.192317	50.983868	89.160978	0.021693	8.583991	0.043024	4.283155	0.000000	0.000000
293.212318	50.983868	89.139610	0.021700	8.581934	0.043038	4.282129	0.000000	0.000000
293.232320	50.983868	89.129437	0.021704	8.580955	0.043044	4.281640	0.000000	0.000000
293.252323	50.983868	89.133245	0.021702	8.581321	0.043042	4.281823	0.000000	0.000000
293.272325	50.983868	89.131389	0.021703	8.581142	0.043043	4.281734	0.000000	0.000000
293.292326	50.983868	89.140551	0.021700	8.582025	0.043037	4.282174	0.000000	0.000000
293.312328	50.983868	89.129846	0.021703	8.580994	0.043044	4.281660	0.000000	0.000000
293.332331	50.983868	89.118165	0.021707	8.579869	0.043052	4.281099	0.000000	0.000000
293.352333	50.983868	89.136383	0.021701	8.581623	0.043040	4.281974	0.000000	0.000000
293.372334	50.983868	89.129164	0.021704	8.580928	0.043044	4.281627	0.000000	0.000000
293.392336	50.983868	89.140857	0.021700	8.582054	0.043037	4.282189	0.000000	0.000000
293.412338	50.983868	89.131152	0.021703	8.581120	0.043043	4.281722	0.000000	0.000000
293.432341	50.983868	89.142372	0.021699	8.582200	0.043036	4.282261	0.000000	0.000000
293.452343	50.983868	89.118608	0.021707	8.579912	0.043051	4.281120	0.000000	0.000000
293.472344	50.983868	89.131443	0.021703	8.581148	0.043043	4.281736	0.000000	0.000000
293.492346	50.983868	89.122154	0.021706	8.580253	0.043049	4.281290	0.000000	0.000000
293.512349	50.983868	89.123312	0.021706	8.580365	0.043048	4.281346	0.000000	0.000000
293.532351	50.983868	89.125640	0.021705	8.580589	0.043047	4.281458	0.000000	0.000000
293.552352	50.983868	89.113722	0.021709	8.579442	0.043055	4.280885	0.000000	0.000000
293.572354	50.983868	89.104038	0.021712	8.578509	0.043061	4.280420	0.000000	0.000000
293.592357	50.983868	89.109569	0.021710	8.579042	0.043057	4.280686	0.000000	0.000000
293.612359	50.983868	89.121261	0.021706	8.580167	0.043050	4.281247	0.000000	0.000000
293.632360	50.983868	89.108960	0.021710	8.578983	0.043058	4.280656	0.000000	0.000000
293.652362	50.983868	89.124545	0.021705	8.580484	0.043048	4.281405	0.000000	0.000000
293.672364	50.983868	89.112824	0.021709	8.579355	0.043055	4.280842	0.000000	0.000000
293.692367	50.983868	89.104501	0.021712	8.578554	0.043061	4.280442	0.000000	0.000000
293.712368	50.983868	89.098372	0.021714	8.577964	0.043065	4.280148	0.000000	0.000000
293.732370	50.983868	89.108884	0.021711	8.578976	0.043058	4.280653	0.000000	0.000000
293.752372	50.983868	89.098332	0.021714	8.577960	0.043065	4.280146	0.000000	0.000000
293.772375	50.983868	89.105263	0.021712	8.578627	0.043060	4.280479	0.000000	0.000000
293.792377	50.983868	89.110354	0.021710	8.579117	0.043057	4.280723	0.000000	0.000000
293.812378	50.983868	89.099004	0.021714	8.578025	0.043064	4.280178	0.000000	0.000000
293.832380	50.983868	89.105249	0.021712	8.578626	0.043060	4.280478	0.000000	0.000000
293.852383	50.983868	89.092987	0.021716	8.577445	0.043068	4.279889	0.000000	0.000000
293.872385	50.983868	89.097767	0.021714	8.577905	0.043065	4.280119	0.000000	0.000000
293.892386	50.983868	89.087315	0.021718	8.576899	0.043072	4.279617	0.000000	0.000000
293.912388	50.983868	89.098113	0.021714	8.577939	0.043065	4.280135	0.000000	0.000000
293.932391	50.983868	89.102669	0.021713	8.578377	0.043062	4.280354	0.000000	0.000000
293.952393	50.983868	89.085966	0.021718	8.576769	0.043073	4.279552	0.000000	0.000000
293.972394	50.983868	89.094134	0.021715	8.577556	0.043068	4.279944	0.000000	0.000000
293.992396	50.983868	89.101978	0.021713	8.578311	0.043062	4.280321	0.000000	0.000000
294.012398	50.983868	89.085735	0.021718	8.576747	0.043073	4.279541	0.000000	0.000000
294.032401	50.983868	89.076085	0.021722	8.575818	0.043079	4.279077	0.000000	0.000000
294.052402	50.983868	89.081768	0.021720	8.576365	0.043076	4.279350	0.000000	0.000000
294.072404	50.983868	89.088796	0.021717	8.577042	0.043071	4.279688	0.000000	0.000000
294.092406	50.983868	89.090755	0.021717	8.577230	0.043070	4.279782	0.000000	0.000000
294.112409	50.983868	89.079727	0.021720	8.576169	0.043077	4.279252	0.000000	0.000000
294.132411	50.983868	89.081457	0.021720	8.576335	0.043076	4.279335	0.000000	0.000000
294.152412	50.983868	89.084790	0.021719	8.576656	0.043074	4.279495	0.000000	0.000000
294.172414	50.983868	89.089717	0.021717	8.577130	0.043070	4.279732	0.000000	0.000000
294.192417	50.983868	89.082516	0.021719	8.576437	0.043075	4.279386	0.000000	0.000000
294.212419	50.983868	89.088319	0.021717	8.576996	0.043071	4.279665	0.000000	0.000000
294.232420	50.983868	89.091890	0.021716	8.577340	0.043069	4.279836	0.000000	0.000000
294.252422	50.983868	89.094543	0.021715	8.577595	0.043067	4.279964	0.000000	0.000000
294.272425	50.983868	89.085352	0.021718	8.576710	0.043073	4.279522	0.000000	0.000000
294.292427	50.983868	89.088296	0.021717	8.576994	0.043071	4.279664	0.000000	0.000000
294.312428	50.983868	89.080700	0.021720	8.576262	0.043076	4.279299	0.000000	0.000000
294.332430	50.983868	89.092406	0.021716	8.577389	0.043069	4.279861	0.000000	0.000000
294.352432	50.983868	89.073795	0.021722	8.575598	0.043081	4.278967	0.000000	0.000000
294.372435	50.983868	89.082962	0.021719	8.576480	0.043075	4.279407	0.000000	0.000000
294.392437	50.983868	89.076301	0.021721	8.575839	0.043079	4.279087	0.000000	0.000000
294.412438	50.983868	89.061351	0.021726	8.574400	0.043089	4.278369	0.000000	0.000000
294.432440	50.983868	89.067009	0.021725	8.574944	0.043085	4.278641	0.000000	0.000000
294.452443	50.983868	89.006650	0.021745	8.569133	0.043125	4.275742	0.000000	0.000000
294.472445	50.983868	88.949934	0.021764	8.563673	0.043163	4.273017	0.000000	0.000000
294.492446	50.983868	88.885162	0.021786	8.557437	0.043205	4.269905	0.000000	0.000000
294.512448	50.983868	88.865458	0.021792	8.555540	0.043218	4.268959	0.000000	0.000000
294.532451	50.983868	88.861197	0.021794	8.555130	0.043221	4.268754	0.000000	0.000000
294.552453	50.983868	88.851194	0.021797	8.554167	0.043228	4.268274	0.000000	0.000000
294.572454	50.983868	88.843305	0.021800	8.553407	0.043233	4.267895	0.000000	0.000000
294.592456	50.983868	88.848951	0.021798	8.553951	0.043229	4.268166	0.000000	0.000000
294.612459	50.983868	88.849175	0.021798	8.553972	0.043229	4.268177	0.000000	0.000000
294.632461	50.983868	88.837190	0.021802	8.552818	0.043237	4.267601	0.000000	0.000000
294.652462	50.983868	88.828208	0.021805	8.551954	0.043243	4.267169	0.000000	0.000000
294.672464	50.983868	88.834539	0.021803	8.552563	0.043239	4.267474	0.000000	0.000000
294.692466	50.983868	88.831863	0.021803	8.552306	0.043240	4.267345	0.000000	0.000000
294.712469	50.983868	88.815902	0.021809	8.550769	0.043251	4.266578	0.000000	0.000000
294.732471	50.983868	88.819338	0.021808	8.551100	0.043249	4.266743	0.000000	0.000000
294.752472	50.983868	88.817884	0.021808	8.550960	0.043250	4.266673	0.000000	0.000000
294.772474	50.983868	88.816427	0.021809	8.550819	0.043250	4.266604	0.000000	0.000000
294.792477	50.983868	88.816387	0.021809	8.550816	0.043251	4.266602	0.000000	0.000000
294.812479	50.983868	88.825957	0.021805	8.551737	0.043244	4.267061	0.000000	0.000000
294.832480	50.983868	88.819817	0.021807	8.551146	0.043248	4.266766	0.000000	0.000000
294.852482	50.983868	88.817697	0.021808	8.550942	0.043250	4.266665	0.000000	0.000000
294.872485	50.983868	88.821711	0.021807	8.551328	0.043247	4.266857	0.000000	0.000000
294.892487	50.983868	88.815924	0.021809	8.550771	0.043251	4.266579	0.000000	0.000000
294.912488	50.983868	88.811708	0.021810	8.550365	0.043254	4.266377	0.000000	0.000000
294.932490	50.983868	88.815928	0.021809	8.550771	0.043251	4.266580	0.000000	0.000000
294.952492	50.983868	88.822725	0.021807	8.551426	0.043246	4.266906	0.000000	0.000000
294.972495	50.983868	88.811296	0.021810	8.550325	0.043254	4.266357	0.000000	0.000000
294.992496	50.983868	88.815180	0.021809	8.550699	0.043251	4.266544	0.000000	0.000000
295.012498	50.983868	88.812847	0.021810	8.550475	0.043253	4.266432	0.000000	0.000000
295.032500	50.983868	88.812042	0.021810	8.550397	0.043253	4.266393	0.000000	0.000000
295.052503	50.983868	88.813359	0.021810	8.550524	0.043253	4.266456	0.000000	0.000000
295.072505	50.983868	88.810294	0.021811	8.550229	0.043255	4.266309	0.000000	0.000000
295.092506	50.983868	88.808540	0.021811	8.550060	0.043256	4.266225	0.000000	0.000000
295.112508	50.983868	88.804299	0.021813	8.549652	0.043258	4.266021	0.000000	0.000000
295.132511	50.983868	88.792958	0.021816	8.548560	0.043266	4.265476	0.000000	0.000000
295.152513	50.983868	88.821983	0.021807	8.551354	0.043247	4.266870	0.000000	0.000000
295.172514	50.983868	88.809103	0.021811	8.550114	0.043255	4.266252	0.000000	0.000000
295.192516	50.983868	88.808805	0.021811	8.550086	0.043256	4.266237	0.000000	0.000000
295.212519	50.983868	88.810672	0.021811	8.550265	0.043254	4.266327	0.000000	0.000000
295.232521	50.983868	88.811062	0.021810	8.550303	0.043254	4.266346	0.000000	0.000000
295.252522	50.983868	88.800030	0.021814	8.549241	0.043261	4.265816	0.000000	0.000000
295.272524	50.983868	88.786326	0.021819	8.547921	0.043270	4.265158	0.000000	0.000000
295.292526	50.983868	88.796776	0.021815	8.548927	0.043263	4.265659	0.000000	0.000000
295.312529	50.983868	88.787237	0.021818	8.548009	0.043270	4.265201	0.000000	0.000000
295.332530	50.983868	88.798925	0.021814	8.549134	0.043262	4.265763	0.000000	0.000000
295.352532	50.983868	88.804595	0.021813	8.549680	0.043258	4.266035	0.000000	0.000000
295.372534	50.983868	88.801698	0.021814	8.549401	0.043260	4.265896	0.000000	0.000000
295.392537	50.983868	88.792123	0.021817	8.548480	0.043267	4.265436	0.000000	0.000000
295.412539	50.983868	88.801880	0.021814	8.549419	0.043260	4.265905	0.000000	0.000000
295.432540	50.983868	88.795008	0.021816	8.548757	0.043265	4.265575	0.000000	0.000000
295.452542	50.983868	88.789179	0.021818	8.548196	0.043268	4.265295	0.000000	0.000000
295.472545	50.983868	88.795031	0.021816	8.548760	0.043265	4.265576	0.000000	0.000000
295.492547	50.983868	88.777236	0.021822	8.547046	0.043276	4.264721	0.000000	0.000000
295.512548	50.983868	88.790117	0.021817	8.548286	0.043268	4.265340	0.000000	0.000000
295.532550	50.983868	88.798013	0.021815	8.549047	0.043263	4.265719	0.000000	0.000000
295.552553	50.983868	88.789596	0.021818	8.548236	0.043268	4.265315	0.000000	0.000000
295.572555	50.983868	88.795009	0.021816	8.548757	0.043265	4.265575	0.000000	0.000000
295.592556	50.983868	88.791098	0.021817	8.548381	0.043267	4.265387	0.000000	0.000000
295.612558	50.983868	88.772497	0.021823	8.546590	0.043279	4.264493	0.000000	0.000000
295.632560	50.983868	88.766341	0.021825	8.545997	0.043283	4.264197	0.000000	0.000000
295.652563	50.983868	88.767809	0.021825	8.546139	0.043283	4.264268	0.000000	0.000000
295.672565	50.983868	88.773291	0.021823	8.546666	0.043279	4.264531	0.000000	0.000000
295.692566	50.983868	88.759649	0.021828	8.545353	0.043288	4.263876	0.000000	0.000000
295.712568	50.983868	88.768960	0.021825	8.546249	0.043282	4.264323	0.000000	0.000000
295.732571	50.983868	88.781692	0.021820	8.547475	0.043273	4.264935	0.000000	0.000000
295.752573	50.983868	88.776322	0.021822	8.546958	0.043277	4.264677	0.000000	0.000000
295.772574	50.983868	88.767739	0.021825	8.546132	0.043283	4.264265	0.000000	0.000000
295.792576	50.983868	88.776440	0.021822	8.546970	0.043277	4.264683	0.000000	0.000000
295.812579	50.983868	88.784761	0.021819	8.547771	0.043271	4.265082	0.000000	0.000000
295.832581	50.983868	88.777777	0.021822	8.547098	0.043276	4.264747	0.000000	0.000000
295.852582	50.983868	88.778418	0.021821	8.547160	0.043276	4.264778	0.000000	0.000000
295.872584	50.983868	88.779802	0.021821	8.547293	0.043275	4.264844	0.000000	0.000000
295.892587	50.983868	88.776611	0.021822	8.546986	0.043277	4.264691	0.000000	0.000000
295.912589	50.983868	88.771488	0.021824	8.546493	0.043280	4.264445	0.000000	0.000000
295.932590	50.983868	88.762851	0.021827	8.545661	0.043286	4.264030	0.000000	0.000000
295.952592	50.983868	88.759608	0.021828	8.545349	0.043288	4.263874	0.000000	0.000000
295.972594	50.983868	88.759838	0.021828	8.545371	0.043288	4.263885	0.000000	0.000000
295.992597	50.983868	88.767177	0.021825	8.546078	0.043283	4.264238	0.000000	0.000000
296.012599	50.983868	88.765211	0.021826	8.545889	0.043284	4.264143	0.000000	0.000000
296.032600	50.983868	88.764709	0.021826	8.545840	0.043285	4.264119	0.000000	0.000000
296.052602	50.983868	88.770885	0.021824	8.546435	0.043280	4.264416	0.000000	0.000000
296.072605	50.983868	88.765135	0.021826	8.545881	0.043284	4.264140	0.000000	0.000000
296.092607	50.983868	88.755525	0.021829	8.544956	0.043291	4.263678	0.000000	0.000000
296.112608	50.983868	88.760974	0.021827	8.545481	0.043287	4.263940	0.000000	0.000000
296.132610	50.983868	88.752205	0.021830	8.544636	0.043293	4.263518	0.000000	0.000000
296.152613	50.983868	88.765809	0.021826	8.545946	0.043284	4.264172	0.000000	0.000000
296.172615	50.983868	88.757756	0.021828	8.545171	0.043289	4.263785	0.000000	0.000000
296.192616	50.983868	88.767316	0.021825	8.546091	0.043283	4.264244	0.000000	0.000000
296.212618	50.983868	88.757116	0.021829	8.545109	0.043290	4.263754	0.000000	0.000000
296.232620	50.983868	88.756654	0.021829	8.545065	0.043290	4.263732	0.000000	0.000000
296.252623	50.983868	88.746938	0.021832	8.544129	0.043296	4.263265	0.000000	0.000000
296.272624	50.983868	88.754452	0.021829	8.544853	0.043291	4.263626	0.000000	0.000000
296.292626	50.983868	88.748214	0.021832	8.544252	0.043295	4.263327	0.000000	0.000000
296.312628	50.983868	88.744690	0.021833	8.543913	0.043298	4.263157	0.000000	0.000000
296.332631	50.983868	88.760065	0.021828	8.545393	0.043288	4.263896	0.000000	0.000000
296.352633	50.983868	88.760833	0.021827	8.545467	0.043287	4.263933	0.000000	0.000000
296.372634	50.983868	88.755459	0.021829	8.544950	0.043291	4.263675	0.000000	0.000000
296.392636	50.983868	88.766602	0.021825	8.546023	0.043283	4.264210	0.000000	0.000000
296.412639	50.983868	88.762788	0.021827	8.545655	0.043286	4.264027	0.000000	0.000000
296.432641	50.983868	88.756681	0.021829	8.545067	0.043290	4.263733	0.000000	0.000000
296.452642	50.983868	88.760830	0.021827	8.545467	0.043287	4.263933	0.000000	0.000000
296.472644	50.983868	88.766590	0.021825	8.546021	0.043283	4.264209	0.000000	0.000000
296.492647	50.983868	88.763589	0.021826	8.545732	0.043285	4.264065	0.000000	0.000000
296.512649	50.983868	88.760779	0.021827	8.545462	0.043287	4.263930	0.000000	0.000000
296.532650	50.983868	88.751745	0.021830	8.544592	0.043293	4.263496	0.000000	0.000000
296.552652	50.983868	88.746578	0.021832	8.544095	0.043297	4.263248	0.000000	0.000000
296.572654	50.983868	88.739292	0.021835	8.543393	0.043301	4.262898	0.000000	0.000000
296.592657	50.983868	88.739779	0.021834	8.543440	0.043301	4.262921	0.000000	0.000000
296.612659	50.983868	88.737636	0.021835	8.543234	0.043302	4.262819	0.000000	0.000000
296.632660	50.983868	88.739813	0.021834	8.543443	0.043301	4.262923	0.000000	0.000000
296.652662	50.983868	88.763203	0.021826	8.545695	0.043286	4.264047	0.000000	0.000000
296.672665	50.983868	88.724513	0.021839	8.541970	0.043311	4.262188	0.000000	0.000000
296.692667	50.983868	88.719853	0.021841	8.541522	0.043314	4.261964	0.000000	0.000000
296.712668	50.983868	88.737548	0.021835	8.543225	0.043302	4.262814	0.000000	0.000000
296.732670	50.983868	88.726971	0.021839	8.542207	0.043309	4.262306	0.000000	0.000000
296.752673	50.983868	88.732837	0.021837	8.542772	0.043306	4.262588	0.000000	0.000000
296.772675	50.983868	88.729933	0.021838	8.542492	0.043307	4.262448	0.000000	0.000000
296.792676	50.983868	88.734736	0.021836	8.542955	0.043304	4.262679	0.000000	0.000000
296.812678	50.983868	88.738445	0.021835	8.543312	0.043302	4.262857	0.000000	0.000000
296.832681	50.983868	88.739051	0.021835	8.543370	0.043301	4.262886	0.000000	0.000000
296.852683	50.983868	88.718734	0.021841	8.541414	0.043315	4.261910	0.000000	0.000000
296.872684	50.983868	88.713405	0.021843	8.540901	0.043318	4.261654	0.000000	0.000000
296.892686	50.983868	88.709811	0.021844	8.540555	0.043321	4.261482	0.000000	0.000000
296.912688	50.983868	88.712027	0.021844	8.540768	0.043319	4.261588	0.000000	0.000000
296.932691	50.983868	88.708454	0.021845	8.540424	0.043322	4.261417	0.000000	0.000000
296.952693	50.983868	88.727421	0.021838	8.542250	0.043309	4.262328	0.000000	0.000000
296.972694	50.983868	88.723867	0.021840	8.541908	0.043311	4.262157	0.000000	0.000000
296.992696	50.983868	88.707186	0.021845	8.540302	0.043322	4.261356	0.000000	0.000000
297.012699	50.983868	88.716884	0.021842	8.541236	0.043316	4.261822	0.000000	0.000000
297.032701	50.983868	88.714076	0.021843	8.540966	0.043318	4.261687	0.000000	0.000000
297.052702	50.983868	88.711060	0.021844	8.540675	0.043320	4.261542	0.000000	0.000000
297.072704	50.983868	88.716843	0.021842	8.541232	0.043316	4.261820	0.000000	0.000000
297.092707	50.983868	88.712537	0.021843	8.540817	0.043319	4.261613	0.000000	0.000000
297.112709	50.983868	88.716828	0.021842	8.541230	0.043316	4.261819	0.000000	0.000000
297.132710	50.983868	88.716249	0.021842	8.541175	0.043316	4.261791	0.000000	0.000000
297.152712	50.983868	88.714420	0.021843	8.540999	0.043318	4.261703	0.000000	0.000000
297.172714	50.983868	88.718797	0.021841	8.541420	0.043315	4.261913	0.000000	0.000000
297.192717	50.983868	88.714034	0.021843	8.540962	0.043318	4.261685	0.000000	0.000000
297.212718	50.983868	88.716232	0.021842	8.541173	0.043316	4.261790	0.000000	0.000000
297.232720	50.983868	88.722668	0.021840	8.541793	0.043312	4.262099	0.000000	0.000000
297.252722	50.983868	88.730078	0.021838	8.542506	0.043307	4.262455	0.000000	0.000000
297.272725	50.983868	88.726166	0.021839	8.542130	0.043310	4.262268	0.000000	0.000000
297.292727	50.983868	88.709317	0.021845	8.540507	0.043321	4.261458	0.000000	0.000000
297.312728	50.983868	88.710521	0.021844	8.540623	0.043320	4.261516	0.000000	0.000000
297.332730	50.983868	88.713880	0.021843	8.540947	0.043318	4.261677	0.000000	0.000000
297.352733	50.983868	88.712777	0.021843	8.540840	0.043319	4.261624	0.000000	0.000000
297.372735	50.983868	88.715166	0.021843	8.541071	0.043317	4.261739	0.000000	0.000000
297.392736	50.983868	88.691900	0.021850	8.538831	0.043333	4.260621	0.000000	0.000000
297.412738	50.983868	88.708310	0.021845	8.540410	0.043322	4.261410	0.000000	0.000000
297.432741	50.983868	88.711261	0.021844	8.540695	0.043320	4.261552	0.000000	0.000000
297.452743	50.983868	88.704973	0.021846	8.540089	0.043324	4.261249	0.000000	0.000000
297.472744	50.983868	88.710338	0.021844	8.540606	0.043320	4.261507	0.000000	0.000000
297.492746	50.983868	88.694497	0.021850	8.539081	0.043331	4.260746	0.000000	0.000000
297.512748	50.983868	88.701985	0.021847	8.539801	0.043326	4.261106	0.000000	0.000000
297.532751	50.983868	88.699848	0.021848	8.539596	0.043327	4.261003	0.000000	0.000000
297.552752	50.983868	88.694731	0.021849	8.539103	0.043331	4.260757	0.000000	0.000000
297.572754	50.983868	88.692174	0.021850	8.538857	0.043332	4.260635	0.000000	0.000000
297.592756	50.983868	88.703501	0.021847	8.539947	0.043325	4.261179	0.000000	0.000000
297.612759	50.983868	88.697604	0.021848	8.539380	0.043329	4.260895	0.000000	0.000000
297.632761	50.983868	88.702374	0.021847	8.539839	0.043326	4.261125	0.000000	0.000000
297.652762	50.983868	88.714639	0.021843	8.541020	0.043318	4.261714	0.000000	0.000000
297.672764	50.983868	88.696126	0.021849	8.539237	0.043330	4.260824	0.000000	0.000000
297.692767	50.983868	88.713584	0.021843	8.540918	0.043318	4.261663	0.000000	0.000000
297.712769	50.983868	88.697737	0.021848	8.539393	0.043329	4.260902	0.000000	0.000000
297.732770	50.983868	88.695167	0.021849	8.539145	0.043330	4.260778	0.000000	0.000000
297.752772	50.983868	88.707757	0.021845	8.540357	0.043322	4.261383	0.000000	0.000000
297.772775	50.983868	88.689094	0.021851	8.538560	0.043334	4.260487	0.000000	0.000000
297.792777	50.983868	88.702502	0.021847	8.539851	0.043326	4.261131	0.000000	0.000000
297.812778	50.983868	88.705292	0.021846	8.540120	0.043324	4.261265	0.000000	0.000000
297.832780	50.983868	88.705871	0.021846	8.540176	0.043323	4.261293	0.000000	0.000000
297.852782	50.983868	88.691414	0.021851	8.538784	0.043333	4.260598	0.000000	0.000000
297.872785	50.983868	88.703763	0.021846	8.539973	0.043325	4.261191	0.000000	0.000000
297.892787	50.983868	88.700530	0.021848	8.539661	0.043327	4.261036	0.000000	0.000000
297.912788	50.983868	88.706586	0.021845	8.540244	0.043323	4.261327	0.000000	0.000000
297.932790	50.983868	88.694919	0.021849	8.539121	0.043331	4.260766	0.000000	0.000000
297.952793	50.983868	88.698069	0.021848	8.539425	0.043328	4.260918	0.000000	0.000000
297.972795	50.983868	88.704712	0.021846	8.540064	0.043324	4.261237	0.000000	0.000000
297.992796	50.983868	88.695669	0.021849	8.539193	0.043330	4.260802	0.000000	0.000000
298.012798	50.983868	88.690336	0.021851	8.538680	0.043334	4.260546	0.000000	0.000000
298.032801	50.983868	88.682596	0.021854	8.537935	0.043339	4.260174	0.000000	0.000000
298.052803	50.983868	88.697433	0.021849	8.539363	0.043329	4.260887	0.000000	0.000000
298.072804	50.983868	88.695787	0.021849	8.539205	0.043330	4.260808	0.000000	0.000000
298.092806	50.983868	88.690513	0.021851	8.538697	0.043333	4.260555	0.000000	0.000000
298.112809	50.983868	88.702884	0.021847	8.539888	0.043325	4.261149	0.000000	0.000000
298.132811	50.983868	88.685294	0.021853	8.538195	0.043337	4.260304	0.000000	0.000000
298.152812	50.983868	88.675704	0.021856	8.537271	0.043343	4.259843	0.000000	0.000000
298.172814	50.983868	88.687712	0.021852	8.538427	0.043335	4.260420	0.000000	0.000000
298.192816	50.983868	88.694777	0.021849	8.539108	0.043331	4.260760	0.000000	0.000000
298.212819	50.983868	88.694974	0.021849	8.539127	0.043330	4.260769	0.000000	0.000000
298.232821	50.983868	88.688300	0.021852	8.538484	0.043335	4.260449	0.000000	0.000000
298.252822	50.983868	88.678326	0.021855	8.537524	0.043341	4.259969	0.000000	0.000000
298.272824	50.983868	88.693067	0.021850	8.538943	0.043332	4.260677	0.000000	0.000000
298.292827	50.983868	88.684977	0.021853	8.538164	0.043337	4.260289	0.000000	0.000000
298.312829	50.983868	88.678382	0.021855	8.537529	0.043341	4.259972	0.000000	0.000000
298.332830	50.983868	88.678679	0.021855	8.537558	0.043341	4.259986	0.000000	0.000000
298.352832	50.983868	88.698264	0.021848	8.539443	0.043328	4.260927	0.000000	0.000000
298.372835	50.983868	88.672719	0.021857	8.536984	0.043345	4.259700	0.000000	0.000000
298.392837	50.983868	88.684245	0.021853	8.538094	0.043338	4.260254	0.000000	0.000000
298.412838	50.983868	88.675361	0.021856	8.537238	0.043343	4.259827	0.000000	0.000000
298.432840	50.983868	88.691320	0.021851	8.538775	0.043333	4.260594	0.000000	0.000000
298.452842	50.983868	88.683570	0.021853	8.538029	0.043338	4.260221	0.000000	0.000000
298.472845	50.983868	88.681052	0.021854	8.537786	0.043340	4.260100	0.000000	0.000000
298.492846	50.983868	88.680297	0.021854	8.537713	0.043340	4.260064	0.000000	0.000000
298.512848	50.983868	88.679032	0.021855	8.537592	0.043341	4.260003	0.000000	0.000000
298.532850	50.983868	88.673761	0.021856	8.537084	0.043344	4.259750	0.000000	0.000000
298.552853	50.983868	88.682919	0.021853	8.537966	0.043338	4.260190	0.000000	0.000000
298.572855	50.983868	88.678803	0.021855	8.537570	0.043341	4.259992	0.000000	0.000000
298.592856	50.983868	88.678322	0.021855	8.537523	0.043341	4.259969	0.000000	0.000000
298.612858	50.983868	88.691146	0.021851	8.538758	0.043333	4.260585	0.000000	0.000000
298.632861	50.983868	88.671805	0.021857	8.536896	0.043346	4.259656	0.000000	0.000000
298.652863	50.983868	88.678120	0.021855	8.537504	0.043342	4.259959	0.000000	0.000000
298.672864	50.983868	88.673539	0.021857	8.537063	0.043345	4.259739	0.000000	0.000000
298.692866	50.983868	88.670754	0.021858	8.536795	0.043346	4.259606	0.000000	0.000000
298.712869	50.983868	88.666783	0.021859	8.536412	0.043349	4.259415	0.000000	0.000000
298.732871	50.983868	88.665347	0.021859	8.536274	0.043350	4.259346	0.000000	0.000000
298.752872	50.983868	88.676474	0.021856	8.537345	0.043343	4.259880	0.000000	0.000000
298.772874	50.983868	88.669811	0.021858	8.536704	0.043347	4.259560	0.000000	0.000000
298.792876	50.983868	88.660994	0.021861	8.535855	0.043353	4.259137	0.000000	0.000000
298.812879	50.983868	88.675683	0.021856	8.537269	0.043343	4.259842	0.000000	0.000000
298.832880	50.983868	88.675099	0.021856	8.537213	0.043344	4.259814	0.000000	0.000000
298.852882	50.983868	88.677408	0.021855	8.537435	0.043342	4.259925	0.000000	0.000000
298.872884	50.983868	88.665327	0.021859	8.536272	0.043350	4.259345	0.000000	0.000000
298.892887	50.983868	88.677789	0.021855	8.537472	0.043342	4.259944	0.000000	0.000000
298.912889	50.983868	88.669507	0.021858	8.536675	0.043347	4.259546	0.000000	0.000000
298.932890	50.983868	88.671722	0.021857	8.536888	0.043346	4.259652	0.000000	0.000000
298.952892	50.983868	88.659706	0.021861	8.535731	0.043354	4.259075	0.000000	0.000000
298.972895	50.983868	88.658896	0.021861	8.535653	0.043354	4.259036	0.000000	0.000000
298.992897	50.983868	88.657175	0.021862	8.535487	0.043355	4.258953	0.000000	0.000000
299.012898	50.983868	88.665044	0.021859	8.536245	0.043350	4.259331	0.000000	0.000000
299.032900	50.983868	88.654236	0.021863	8.535204	0.043357	4.258812	0.000000	0.000000
299.052903	50.983868	88.663253	0.021860	8.536073	0.043351	4.259245	0.000000	0.000000
299.072905	50.983868	88.666552	0.021859	8.536390	0.043349	4.259404	0.000000	0.000000
299.092906	50.983868	88.670775	0.021857	8.536797	0.043346	4.259607	0.000000	0.000000
299.112908	50.983868	88.673863	0.021856	8.537094	0.043344	4.259755	0.000000	0.000000
299.132910	50.983868	88.655119	0.021863	8.535289	0.043357	4.258855	0.000000	0.000000
299.152913	50.983868	88.636932	0.021869	8.533539	0.043369	4.257981	0.000000	0.000000
299.172915	50.983868	88.644439	0.021866	8.534261	0.043364	4.258341	0.000000	0.000000
299.192916	50.983868	88.634498	0.021870	8.533304	0.043370	4.257864	0.000000	0.000000
299.212918	50.983868	88.628220	0.021872	8.532700	0.043374	4.257562	0.000000	0.000000
299.232921	50.983868	88.616524	0.021876	8.531574	0.043382	4.257000	0.000000	0.000000
299.252923	50.983868	88.601423	0.021881	8.530120	0.043392	4.256275	0.000000	0.000000
299.272924	50.983868	88.603913	0.021880	8.530360	0.043390	4.256395	0.000000	0.000000
299.292926	50.983868	88.570685	0.021891	8.527161	0.043412	4.254798	0.000000	0.000000
299.312929	50.983868	88.539831	0.021901	8.524190	0.043433	4.253316	0.000000	0.000000
299.332931	50.983868	88.517079	0.021909	8.522000	0.043448	4.252223	0.000000	0.000000
299.352932	50.983868	88.380401	0.021955	8.508841	0.043538	4.245658	0.000000	0.000000
299.372934	50.983868	88.187347	0.022020	8.490255	0.043665	4.236383	0.000000	0.000000
299.392937	50.983868	88.074668	0.022058	8.479406	0.043739	4.230971	0.000000	0.000000
299.412939	50.983868	88.033942	0.022071	8.475486	0.043766	4.229014	0.000000	0.000000
299.432940	50.983868	88.030091	0.022072	8.475115	0.043768	4.228829	0.000000	0.000000
299.452942	50.983868	88.014114	0.022078	8.473577	0.043779	4.228062	0.000000	0.000000
299.472944	50.983868	88.020944	0.022076	8.474234	0.043774	4.228390	0.000000	0.000000
299.492947	50.983868	87.992100	0.022085	8.471457	0.043793	4.227004	0.000000	0.000000
299.512949	50.983868	87.972053	0.022092	8.469527	0.043807	4.226041	0.000000	0.000000
299.532950	50.983868	87.960058	0.022096	8.468372	0.043814	4.225465	0.000000	0.000000
299.552952	50.983868	87.964874	0.022094	8.468836	0.043811	4.225696	0.000000	0.000000
299.572955	50.983868	87.957821	0.022097	8.468157	0.043816	4.225357	0.000000	0.000000
299.592957	50.983868	87.959299	0.022096	8.468299	0.043815	4.225428	0.000000	0.000000
299.612958	50.983868	87.952335	0.022099	8.467629	0.043820	4.225094	0.000000	0.000000
299.632960	50.983868	87.955922	0.022097	8.467974	0.043817	4.225266	0.000000	0.000000
299.652963	50.983868	87.961811	0.022095	8.468541	0.043813	4.225549	0.000000	0.000000
299.672965	50.983868	87.960450	0.022096	8.468410	0.043814	4.225484	0.000000	0.000000
299.692966	50.983868	87.952479	0.022098	8.467643	0.043819	4.225101	0.000000	0.000000
299.712968	50.983868	87.953353	0.022098	8.467727	0.043819	4.225143	0.000000	0.000000
299.732970	50.983868	87.943354	0.022102	8.466764	0.043825	4.224662	0.000000	0.000000
299.752973	50.983868	87.945614	0.022101	8.466982	0.043824	4.224771	0.000000	0.000000
299.772974	50.983868	87.940789	0.022102	8.466517	0.043827	4.224539	0.000000	0.000000
299.792976	50.983868	87.946413	0.022101	8.467059	0.043823	4.224809	0.000000	0.000000
299.812978	50.983868	87.957724	0.022097	8.468148	0.043816	4.225353	0.000000	0.000000
299.832981	50.983868	87.940219	0.022103	8.466462	0.043828	4.224512	0.000000	0.000000
299.852983	50.983868	87.926564	0.022107	8.465148	0.043837	4.223856	0.000000	0.000000
299.872984	50.983868	87.918095	0.022110	8.464332	0.043842	4.223449	0.000000	0.000000
299.892986	50.983868	87.923444	0.022108	8.464847	0.043839	4.223706	0.000000	0.000000
299.912989	50.983868	87.921172	0.022109	8.464629	0.043840	4.223597	0.000000	0.000000
299.932991	50.983868	87.926190	0.022107	8.465112	0.043837	4.223838	0.000000	0.000000
299.952992	50.983868	87.912207	0.022112	8.463766	0.043846	4.223166	0.000000	0.000000
299.972994	50.983868	87.922038	0.022109	8.464712	0.043840	4.223638	0.000000	0.000000
299.992997	50.983868	87.914609	0.022111	8.463997	0.043844	4.223282	0.000000	0.000000
300.012999	50.983868	87.915200	0.022111	8.464054	0.043844	4.223310	0.000000	0.000000
300.033000	50.983868	87.912074	0.022112	8.463753	0.043846	4.223160	0.000000	0.000000
300.053002	50.983868	87.899190	0.022116	8.462512	0.043855	4.222541	0.000000	0.000000
300.073004	50.983868	87.908602	0.022113	8.463418	0.043848	4.222993	0.000000	0.000000
300.093007	50.983868	87.903184	0.022115	8.462897	0.043852	4.222733	0.000000	0.000000
300.113008	50.983868	87.913043	0.022112	8.463846	0.043845	4.223206	0.000000	0.000000
300.133010	50.983868	87.894779	0.022118	8.462088	0.043857	4.222329	0.000000	0.000000
300.153012	50.983868	87.906301	0.022114	8.463197	0.043850	4.222882	0.000000	0.000000
300.173015	50.983868	87.904362	0.022115	8.463010	0.043851	4.222789	0.000000	0.000000
300.193017	50.983868	87.910059	0.022113	8.463559	0.043847	4.223063	0.000000	0.000000
300.213018	50.983868	87.893331	0.022118	8.461948	0.043858	4.222259	0.000000	0.000000
300.233020	50.983868	87.910346	0.022113	8.463586	0.043847	4.223077	0.000000	0.000000
300.253023	50.983868	87.904675	0.022115	8.463040	0.043851	4.222804	0.000000	0.000000
300.273025	50.983868	87.883298	0.022122	8.460982	0.043865	4.221777	0.000000	0.000000
300.293026	50.983868	87.872916	0.022125	8.459983	0.043872	4.221279	0.000000	0.000000
300.313028	50.983868	87.870900	0.022126	8.459789	0.043873	4.221182	0.000000	0.000000
300.333031	50.983868	87.861837	0.022129	8.458916	0.043879	4.220746	0.000000	0.000000
300.353033	50.983868	87.857312	0.022130	8.458480	0.043882	4.220529	0.000000	0.000000
300.373034	50.983868	87.845164	0.022135	8.457311	0.043890	4.219946	0.000000	0.000000
300.393036	50.983868	87.839299	0.022136	8.456746	0.043894	4.219664	0.000000	0.000000
300.413038	50.983868	87.833592	0.022138	8.456197	0.043898	4.219390	0.000000	0.000000
300.433041	50.983868	87.831718	0.022139	8.456016	0.043899	4.219300	0.000000	0.000000
300.453043	50.983868	87.829616	0.022140	8.455814	0.043900	4.219199	0.000000	0.000000
300.473044	50.983868	87.845146	0.022135	8.457309	0.043890	4.219945	0.000000	0.000000
300.493046	50.983868	87.823746	0.022142	8.455249	0.043904	4.218917	0.000000	0.000000
300.513049	50.983868	87.832795	0.022139	8.456120	0.043898	4.219351	0.000000	0.000000
300.533051	50.983868	87.833539	0.022138	8.456192	0.043898	4.219387	0.000000	0.000000
300.553052	50.983868	87.841935	0.022136	8.457000	0.043892	4.219790	0.000000	0.000000
300.573054	50.983868	87.846630	0.022134	8.457452	0.043889	4.220016	0.000000	0.000000
300.593057	50.983868	87.845247	0.022134	8.457319	0.043890	4.219950	0.000000	0.000000
300.613059	50.983868	87.830642	0.022139	8.455913	0.043900	4.219248	0.000000	0.000000
300.633060	50.983868	87.829981	0.022140	8.455849	0.043900	4.219216	0.000000	0.000000
300.653062	50.983868	87.835766	0.022138	8.456406	0.043896	4.219494	0.000000	0.000000
300.673065	50.983868	87.840749	0.022136	8.456886	0.043893	4.219733	0.000000	0.000000
300.693067	50.983868	87.833701	0.022138	8.456207	0.043898	4.219395	0.000000	0.000000
300.713068	50.983868	87.836193	0.022138	8.456447	0.043896	4.219515	0.000000	0.000000
300.733070	50.983868	87.839363	0.022136	8.456752	0.043894	4.219667	0.000000	0.000000
300.753072	50.983868	87.846826	0.022134	8.457471	0.043889	4.220025	0.000000	0.000000
300.773075	50.983868	87.844284	0.022135	8.457226	0.043891	4.219903	0.000000	0.000000
300.793077	50.983868	87.822710	0.022142	8.455149	0.043905	4.218867	0.000000	0.000000
300.813078	50.983868	87.825856	0.022141	8.455452	0.043903	4.219018	0.000000	0.000000
300.833080	50.983868	87.827218	0.022141	8.455583	0.043902	4.219083	0.000000	0.000000
300.853083	50.983868	87.844490	0.022135	8.457246	0.043891	4.219913	0.000000	0.000000
300.873085	50.983868	87.831152	0.022139	8.455962	0.043899	4.219272	0.000000	0.000000
300.893086	50.983868	87.835996	0.022138	8.456428	0.043896	4.219505	0.000000	0.000000
300.913088	50.983868	87.837176	0.022137	8.456542	0.043895	4.219562	0.000000	0.000000
300.933091	50.983868	87.825245	0.022141	8.455393	0.043903	4.218989	0.000000	0.000000
300.953093	50.983868	87.811838	0.022146	8.454102	0.043912	4.218345	0.000000	0.000000
300.973094	50.983868	87.830424	0.022139	8.455892	0.043900	4.219237	0.000000	0.000000
300.993096	50.983868	87.822812	0.022142	8.455159	0.043905	4.218872	0.000000	0.000000
301.013098	50.983868	87.817310	0.022144	8.454629	0.043908	4.218608	0.000000	0.000000
301.033101	50.983868	87.832048	0.022139	8.456048	0.043899	4.219315	0.000000	0.000000
301.053102	50.983868	87.843196	0.022135	8.457121	0.043891	4.219851	0.000000	0.000000
301.073104	50.983868	87.833128	0.022139	8.456152	0.043898	4.219367	0.000000	0.000000
301.093106	50.983868	87.835925	0.022138	8.456421	0.043896	4.219502	0.000000	0.000000
301.113109	50.983868	87.825969	0.022141	8.455463	0.043903	4.219023	0.000000	0.000000
301.133111	50.983868	87.825816	0.022141	8.455448	0.043903	4.219016	0.000000	0.000000
301.153112	50.983868	87.830677	0.022139	8.455916	0.043900	4.219250	0.000000	0.000000
301.173114	50.983868	87.828781	0.022140	8.455734	0.043901	4.219159	0.000000	0.000000
301.193117	50.983868	87.826242	0.022141	8.455489	0.043903	4.219037	0.000000	0.000000
301.213119	50.983868	87.816470	0.022144	8.454548	0.043909	4.218567	0.000000	0.000000
301.233120	50.983868	87.816081	0.022144	8.454511	0.043909	4.218548	0.000000	0.000000
301.253122	50.983868	87.819556	0.022143	8.454845	0.043907	4.218715	0.000000	0.000000
301.273125	50.983868	87.825004	0.022141	8.455370	0.043903	4.218977	0.000000	0.000000
301.293127	50.983868	87.820378	0.022143	8.454925	0.043906	4.218755	0.000000	0.000000
301.313128	50.983868	87.820347	0.022143	8.454922	0.043906	4.218753	0.000000	0.000000
301.333130	50.983868	87.804367	0.022148	8.453383	0.043917	4.217986	0.000000	0.000000
301.353132	50.983868	87.793535	0.022152	8.452340	0.043924	4.217465	0.000000	0.000000
301.373135	50.983868	87.804808	0.022148	8.453426	0.043917	4.218007	0.000000	0.000000
301.393137	50.983868	87.815277	0.022145	8.454433	0.043910	4.218510	0.000000	0.000000
301.413138	50.983868	87.813895	0.022145	8.454300	0.043911	4.218443	0.000000	0.000000
301.433140	50.983868	87.820521	0.022143	8.454938	0.043906	4.218762	0.000000	0.000000
301.453143	50.983868	87.809995	0.022146	8.453925	0.043913	4.218256	0.000000	0.000000
301.473145	50.983868	87.794952	0.022151	8.452477	0.043923	4.217533	0.000000	0.000000
301.493146	50.983868	87.805468	0.022148	8.453489	0.043916	4.218039	0.000000	0.000000
301.513148	50.983868	87.813984	0.022145	8.454309	0.043911	4.218448	0.000000	0.000000
301.533151	50.983868	87.816915	0.022144	8.454591	0.043909	4.218589	0.000000	0.000000
301.553153	50.983868	87.800462	0.022150	8.453007	0.043920	4.217798	0.000000	0.000000
301.573154	50.983868	87.808655	0.022147	8.453796	0.043914	4.218192	0.000000	0.000000
301.593156	50.983868	87.820064	0.022143	8.454894	0.043907	4.218740	0.000000	0.000000
301.613159	50.983868	87.822797	0.022142	8.455158	0.043905	4.218871	0.000000	0.000000
301.633161	50.983868	87.806426	0.022148	8.453581	0.043916	4.218085	0.000000	0.000000
301.653162	50.983868	87.814574	0.022145	8.454366	0.043910	4.218476	0.000000	0.000000
301.673164	50.983868	87.811827	0.022146	8.454101	0.043912	4.218344	0.000000	0.000000
301.693166	50.983868	87.820099	0.022143	8.454898	0.043907	4.218741	0.000000	0.000000
301.713169	50.983868	87.812230	0.022146	8.454140	0.043912	4.218363	0.000000	0.000000
301.733171	50.983868	87.800472	0.022149	8.453008	0.043920	4.217799	0.000000	0.000000
301.753172	50.983868	87.800890	0.022149	8.453048	0.043919	4.217819	0.000000	0.000000
301.773174	50.983868	87.818601	0.022143	8.454754	0.043908	4.218669	0.000000	0.000000
301.793177	50.983868	87.823126	0.022142	8.455189	0.043905	4.218887	0.000000	0.000000
301.813179	50.983868	87.817318	0.022144	8.454630	0.043908	4.218608	0.000000	0.000000
301.833180	50.983868	87.812955	0.022145	8.454210	0.043911	4.218398	0.000000	0.000000
301.853182	50.983868	87.817546	0.022144	8.454652	0.043908	4.218619	0.000000	0.000000
301.873185	50.983868	87.805479	0.022148	8.453490	0.043916	4.218039	0.000000	0.000000
301.893187	50.983868	87.803535	0.022148	8.453303	0.043918	4.217946	0.000000	0.000000
301.913188	50.983868	87.805282	0.022148	8.453471	0.043916	4.218030	0.000000	0.000000
301.933190	50.983868	87.805575	0.022148	8.453499	0.043916	4.218044	0.000000	0.000000
301.953192	50.983868	87.797694	0.022150	8.452741	0.043921	4.217665	0.000000	0.000000
301.973195	50.983868	87.798346	0.022150	8.452803	0.043921	4.217696	0.000000	0.000000
301.993196	50.983868	87.796759	0.022151	8.452651	0.043922	4.217620	0.000000	0.000000
302.013198	50.983868	87.808529	0.022147	8.453784	0.043914	4.218186	0.000000	0.000000
302.033200	50.983868	87.805021	0.022148	8.453446	0.043917	4.218017	0.000000	0.000000
302.053203	50.983868	87.788481	0.022154	8.451854	0.043927	4.217223	0.000000	0.000000
302.073205	50.983868	87.790358	0.022153	8.452034	0.043926	4.217313	0.000000	0.000000
302.093206	50.983868	87.803625	0.022148	8.453312	0.043917	4.217950	0.000000	0.000000
302.113208	50.983868	87.801533	0.022149	8.453110	0.043919	4.217850	0.000000	0.000000
302.133211	50.983868	87.813833	0.022145	8.454295	0.043911	4.218440	0.000000	0.000000
302.153213	50.983868	87.791970	0.022152	8.452190	0.043925	4.217390	0.000000	0.000000
302.173214	50.983868	87.796179	0.022151	8.452595	0.043922	4.217592	0.000000	0.000000
302.193216	50.983868	87.792717	0.022152	8.452262	0.043925	4.217426	0.000000	0.000000
302.213219	50.983868	87.799187	0.022150	8.452884	0.043920	4.217737	0.000000	0.000000
302.233221	50.983868	87.796385	0.022151	8.452615	0.043922	4.217602	0.000000	0.000000
302.253222	50.983868	87.805382	0.022148	8.453481	0.043916	4.218034	0.000000	0.000000
302.273224	50.983868	87.804589	0.022148	8.453405	0.043917	4.217996	0.000000	0.000000
302.293226	50.983868	87.798057	0.022150	8.452776	0.043921	4.217683	0.000000	0.000000
302.313229	50.983868	87.797786	0.022150	8.452750	0.043921	4.217670	0.000000	0.000000
302.333230	50.983868	87.792074	0.022152	8.452200	0.043925	4.217395	0.000000	0.000000
302.353232	50.983868	87.791763	0.022152	8.452170	0.043925	4.217380	0.000000	0.000000
302.373234	50.983868	87.795100	0.022151	8.452491	0.043923	4.217541	0.000000	0.000000
302.393237	50.983868	87.795163	0.022151	8.452497	0.043923	4.217544	0.000000	0.000000
302.413239	50.983868	87.784106	0.022155	8.451433	0.043930	4.217012	0.000000	0.000000
302.433240	50.983868	87.797609	0.022150	8.452733	0.043921	4.217661	0.000000	0.000000
302.453242	50.983868	87.816247	0.022144	8.454527	0.043909	4.218556	0.000000	0.000000
302.473245	50.983868	87.803172	0.022149	8.453268	0.043918	4.217928	0.000000	0.000000
302.493247	50.983868	87.807524	0.022147	8.453687	0.043915	4.218137	0.000000	0.000000
302.513248	50.983868	87.802197	0.022149	8.453174	0.043918	4.217881	0.000000	0.000000
302.533250	50.983868	87.804043	0.022148	8.453352	0.043917	4.217970	0.000000	0.000000
302.553253	50.983868	87.803802	0.022148	8.453329	0.043917	4.217959	0.000000	0.000000
302.573255	50.983868	87.793981	0.022152	8.452383	0.043924	4.217487	0.000000	0.000000
302.593256	50.983868	87.792458	0.022152	8.452237	0.043925	4.217414	0.000000	0.000000
302.613258	50.983868	87.788259	0.022154	8.451832	0.043928	4.217212	0.000000	0.000000
302.633260	50.983868	87.788010	0.022154	8.451808	0.043928	4.217200	0.000000	0.000000
302.653263	50.983868	87.783962	0.022155	8.451419	0.043930	4.217005	0.000000	0.000000
302.673265	50.983868	87.792504	0.022152	8.452241	0.043925	4.217416	0.000000	0.000000
302.693266	50.983868	87.787513	0.022154	8.451761	0.043928	4.217176	0.000000	0.000000
302.713268	50.983868	87.787831	0.022154	8.451791	0.043928	4.217191	0.000000	0.000000
302.733271	50.983868	87.796555	0.022151	8.452631	0.043922	4.217610	0.000000	0.000000
302.753273	50.983868	87.780195	0.022156	8.451056	0.043933	4.216825	0.000000	0.000000
302.773274	50.983868	87.777796	0.022157	8.450825	0.043934	4.216709	0.000000	0.000000
302.793276	50.983868	87.785275	0.022155	8.451545	0.043930	4.217069	0.000000	0.000000
302.813279	50.983868	87.786500	0.022154	8.451663	0.043929	4.217127	0.000000	0.000000
302.833281	50.983868	87.773679	0.022158	8.450429	0.043937	4.216511	0.000000	0.000000
302.853282	50.983868	87.769591	0.022160	8.450035	0.043940	4.216315	0.000000	0.000000
302.873284	50.983868	87.781590	0.022156	8.451190	0.043932	4.216892	0.000000	0.000000
302.893287	50.983868	87.781932	0.022156	8.451223	0.043932	4.216908	0.000000	0.000000
302.913289	50.983868	87.785327	0.022155	8.451550	0.043930	4.217071	0.000000	0.000000
302.933290	50.983868	87.770672	0.022159	8.450139	0.043939	4.216367	0.000000	0.000000
302.953292	50.983868	87.764621	0.022162	8.449557	0.043943	4.216076	0.000000	0.000000
302.973294	50.983868	87.773394	0.022159	8.450401	0.043937	4.216498	0.000000	0.000000
302.993297	50.983868	87.756350	0.022164	8.448760	0.043949	4.215679	0.000000	0.000000
303.013299	50.983868	87.731206	0.022173	8.446340	0.043965	4.214471	0.000000	0.000000
303.033300	50.983868	87.735661	0.022171	8.446768	0.043962	4.214685	0.000000	0.000000
303.053302	50.983868	87.725244	0.022175	8.445766	0.043969	4.214185	0.000000	0.000000
303.073305	50.983868	87.723758	0.022175	8.445623	0.043970	4.214113	0.000000	0.000000
303.093307	50.983868	87.737096	0.022171	8.446907	0.043961	4.214754	0.000000	0.000000
303.113308	50.983868	87.714629	0.022178	8.444744	0.043976	4.213675	0.000000	0.000000
303.133310	50.983868	87.704733	0.022182	8.443791	0.043983	4.213199	0.000000	0.000000
303.153313	50.983868	87.713388	0.022179	8.444624	0.043977	4.213615	0.000000	0.000000
303.173315	50.983868	87.714918	0.022178	8.444771	0.043976	4.213689	0.000000	0.000000
303.193316	50.983868	87.710956	0.022180	8.444390	0.043979	4.213498	0.000000	0.000000
303.213318	50.983868	87.722630	0.022176	8.445514	0.043971	4.214059	0.000000	0.000000
303.233320	50.983868	87.719125	0.022177	8.445176	0.043973	4.213891	0.000000	0.000000
303.253323	50.983868	87.725087	0.022175	8.445750	0.043969	4.214177	0.000000	0.000000
303.273324	50.983868	87.730759	0.022173	8.446297	0.043965	4.214450	0.000000	0.000000
303.293326	50.983868	87.711347	0.022179	8.444428	0.043978	4.213517	0.000000	0.000000
303.313328	50.983868	87.718036	0.022177	8.445072	0.043974	4.213839	0.000000	0.000000
303.333331	50.983868	87.720520	0.022176	8.445311	0.043972	4.213958	0.000000	0.000000
303.353333	50.983868	87.725828	0.022175	8.445822	0.043969	4.214213	0.000000	0.000000
303.373334	50.983868	87.721104	0.022176	8.445367	0.043972	4.213986	0.000000	0.000000
303.393336	50.983868	87.710182	0.022180	8.444315	0.043979	4.213461	0.000000	0.000000
303.413339	50.983868	87.716316	0.022178	8.444906	0.043975	4.213756	0.000000	0.000000
303.433341	50.983868	87.707751	0.022181	8.444081	0.043981	4.213344	0.000000	0.000000
303.453342	50.983868	87.717618	0.022177	8.445031	0.043974	4.213818	0.000000	0.000000
303.473344	50.983868	87.713027	0.022179	8.444589	0.043977	4.213598	0.000000	0.000000
303.493347	50.983868	87.726357	0.022174	8.445873	0.043968	4.214238	0.000000	0.000000
303.513349	50.983868	87.714544	0.022178	8.444735	0.043976	4.213671	0.000000	0.000000
303.533350	50.983868	87.703061	0.022182	8.443630	0.043984	4.213119	0.000000	0.000000
303.553352	50.983868	87.719211	0.022177	8.445185	0.043973	4.213895	0.000000	0.000000
303.573354	50.983868	87.711254	0.022179	8.444419	0.043978	4.213513	0.000000	0.000000
303.593357	50.983868	87.723763	0.022175	8.445623	0.043970	4.214114	0.000000	0.000000
303.613358	50.983868	87.709696	0.022180	8.444269	0.043979	4.213438	0.000000	0.000000
303.633360	50.983868	87.698418	0.022184	8.443183	0.043987	4.212896	0.000000	0.000000
303.653362	50.983868	87.718741	0.022177	8.445139	0.043973	4.213872	0.000000	0.000000
303.673365	50.983868	87.716709	0.022178	8.444944	0.043975	4.213775	0.000000	0.000000
303.693367	50.983868	87.708986	0.022180	8.444200	0.043980	4.213404	0.000000	0.000000
303.713368	50.983868	87.707109	0.022181	8.444020	0.043981	4.213314	0.000000	0.000000
303.733370	50.983868	87.714342	0.022178	8.444716	0.043976	4.213661	0.000000	0.000000
303.753373	50.983868	87.710466	0.022180	8.444343	0.043979	4.213475	0.000000	0.000000
303.773375	50.983868	87.695314	0.022185	8.442884	0.043989	4.212747	0.000000	0.000000
303.793376	50.983868	87.703006	0.022182	8.443625	0.043984	4.213117	0.000000	0.000000
303.813378	50.983868	87.697143	0.022184	8.443060	0.043988	4.212835	0.000000	0.000000
303.833381	50.983868	87.703764	0.022182	8.443698	0.043983	4.213153	0.000000	0.000000
303.853383	50.983868	87.689333	0.022187	8.442308	0.043993	4.212460	0.000000	0.000000
303.873384	50.983868	87.696825	0.022184	8.443030	0.043988	4.212820	0.000000	0.000000
303.893386	50.983868	87.696140	0.022185	8.442964	0.043988	4.212787	0.000000	0.000000
303.913388	50.983868	87.689189	0.022187	8.442294	0.043993	4.212453	0.000000	0.000000
303.933391	50.983868	87.699611	0.022183	8.443298	0.043986	4.212953	0.000000	0.000000
303.953393	50.983868	87.694398	0.022185	8.442796	0.043989	4.212703	0.000000	0.000000
303.973394	50.983868	87.693381	0.022185	8.442698	0.043990	4.212654	0.000000	0.000000
303.993396	50.983868	87.703710	0.022182	8.443692	0.043983	4.213150	0.000000	0.000000
304.013399	50.983868	87.708326	0.022180	8.444137	0.043980	4.213372	0.000000	0.000000
304.033401	50.983868	87.697147	0.022184	8.443061	0.043988	4.212835	0.000000	0.000000
304.053402	50.983868	87.696994	0.022184	8.443046	0.043988	4.212828	0.000000	0.000000
304.073404	50.983868	87.687608	0.022187	8.442142	0.043994	4.212377	0.000000	0.000000
304.093407	50.983868	87.688179	0.022187	8.442197	0.043994	4.212404	0.000000	0.000000
304.113409	50.983868	87.678059	0.022191	8.441223	0.044000	4.211918	0.000000	0.000000
304.133410	50.983868	87.674126	0.022192	8.440844	0.044003	4.211729	0.000000	0.000000
304.153412	50.983868	87.668883	0.022194	8.440339	0.044006	4.211477	0.000000	0.000000
304.173415	50.983868	87.665586	0.022195	8.440022	0.044008	4.211319	0.000000	0.000000
304.193417	50.983868	87.639993	0.022203	8.437558	0.044025	4.210089	0.000000	0.000000
304.213418	50.983868	87.657269	0.022198	8.439221	0.044014	4.210919	0.000000	0.000000
304.233420	50.983868	87.650879	0.022200	8.438606	0.044018	4.210612	0.000000	0.000000
304.253422	50.983868	87.655746	0.022198	8.439075	0.044015	4.210846	0.000000	0.000000
304.273425	50.983868	87.654244	0.022199	8.438930	0.044016	4.210774	0.000000	0.000000
304.293427	50.983868	87.641126	0.022203	8.437667	0.044024	4.210144	0.000000	0.000000
304.313428	50.983868	87.644248	0.022202	8.437968	0.044022	4.210294	0.000000	0.000000
304.333430	50.983868	87.647123	0.022201	8.438244	0.044021	4.210432	0.000000	0.000000
304.353433	50.983868	87.632039	0.022206	8.436792	0.044030	4.209707	0.000000	0.000000
304.373435	50.983868	87.628858	0.022207	8.436486	0.044033	4.209555	0.000000	0.000000
304.393436	50.983868	87.629118	0.022207	8.436511	0.044032	4.209567	0.000000	0.000000
304.413438	50.983868	87.634079	0.022205	8.436989	0.044029	4.209805	0.000000	0.000000
304.433441	50.983868	87.619659	0.022210	8.435600	0.044039	4.209113	0.000000	0.000000
304.453443	50.983868	87.639474	0.022204	8.437508	0.044026	4.210065	0.000000	0.000000
304.473444	50.983868	87.631575	0.022206	8.436748	0.044031	4.209685	0.000000	0.000000
304.493446	50.983868	87.631909	0.022206	8.436780	0.044031	4.209701	0.000000	0.000000
304.513448	50.983868	87.625602	0.022208	8.436173	0.044035	4.209398	0.000000	0.000000
304.533451	50.983868	87.632069	0.022206	8.436795	0.044030	4.209709	0.000000	0.000000
304.553452	50.983868	87.631472	0.022206	8.436738	0.044031	4.209680	0.000000	0.000000
304.573454	50.983868	87.613150	0.022212	8.434974	0.044043	4.208800	0.000000	0.000000
304.593456	50.983868	87.620063	0.022210	8.435639	0.044038	4.209132	0.000000	0.000000
304.613459	50.983868	87.619548	0.022210	8.435590	0.044039	4.209107	0.000000	0.000000
304.633461	50.983868	87.610820	0.022213	8.434749	0.044044	4.208688	0.000000	0.000000
304.653462	50.983868	87.608491	0.022214	8.434525	0.044046	4.208576	0.000000	0.000000
304.673464	50.983868	87.603503	0.022216	8.434045	0.044049	4.208337	0.000000	0.000000
304.693467	50.983868	87.612592	0.022213	8.434920	0.044043	4.208773	0.000000	0.000000
304.713469	50.983868	87.597251	0.022218	8.433443	0.044053	4.208036	0.000000	0.000000
304.733470	50.983868	87.604428	0.022215	8.434134	0.044049	4.208381	0.000000	0.000000
304.753472	50.983868	87.589208	0.022220	8.432669	0.044059	4.207650	0.000000	0.000000
304.773475	50.983868	87.601728	0.022216	8.433874	0.044050	4.208251	0.000000	0.000000
304.793477	50.983868	87.612119	0.022213	8.434874	0.044044	4.208750	0.000000	0.000000
304.813478	50.983868	87.608265	0.022214	8.434503	0.044046	4.208565	0.000000	0.000000
304.833480	50.983868	87.613784	0.022212	8.435035	0.044042	4.208830	0.000000	0.000000
304.853482	50.983868	87.612278	0.022213	8.434890	0.044043	4.208758	0.000000	0.000000
304.873485	50.983868	87.606509	0.022215	8.434334	0.044047	4.208481	0.000000	0.000000
304.893486	50.983868	87.605864	0.022215	8.434272	0.044048	4.208450	0.000000	0.000000
304.913488	50.983868	87.610053	0.022213	8.434676	0.044045	4.208651	0.000000	0.000000
304.933490	50.983868	87.613314	0.022212	8.434989	0.044043	4.208808	0.000000	0.000000
304.953493	50.983868	87.620574	0.022210	8.435688	0.044038	4.209157	0.000000	0.000000
304.973495	50.983868	87.614202	0.022212	8.435075	0.044042	4.208851	0.000000	0.000000
304.993496	50.983868	87.609413	0.022214	8.434614	0.044045	4.208620	0.000000	0.000000
305.013498	50.983868	87.620818	0.022210	8.435712	0.044038	4.209168	0.000000	0.000000
305.033501	50.983868	87.606939	0.022214	8.434376	0.044047	4.208502	0.000000	0.000000
305.053503	50.983868	87.606756	0.022214	8.434358	0.044047	4.208493	0.000000	0.000000
305.073504	50.983868	87.604733	0.022215	8.434163	0.044048	4.208396	0.000000	0.000000
305.093506	50.983868	87.596145	0.022218	8.433337	0.044054	4.207983	0.000000	0.000000
305.113509	50.983868	87.605122	0.022215	8.434201	0.044048	4.208414	0.000000	0.000000
305.132510	50.983868	87.597803	0.022217	8.433496	0.044053	4.208063	0.000000	0.000000
305.152513	50.983868	87.596571	0.022218	8.433378	0.044054	4.208003	0.000000	0.000000
305.172514	50.983868	87.598527	0.022217	8.433566	0.044053	4.208097	0.000000	0.000000
305.192516	50.983868	87.607186	0.022214	8.434399	0.044047	4.208513	0.000000	0.000000
305.212518	50.983868	87.603701	0.022216	8.434064	0.044049	4.208346	0.000000	0.000000
305.232521	50.983868	87.609180	0.022214	8.434591	0.044046	4.208609	0.000000	0.000000
305.252522	50.983868	87.601405	0.022216	8.433843	0.044051	4.208236	0.000000	0.000000
305.272524	50.983868	87.601962	0.022216	8.433897	0.044050	4.208262	0.000000	0.000000
305.292526	50.983868	87.603880	0.022215	8.434081	0.044049	4.208355	0.000000	0.000000
305.312528	50.983868	87.608105	0.022214	8.434488	0.044046	4.208558	0.000000	0.000000
305.332530	50.983868	87.600573	0.022217	8.433763	0.044051	4.208196	0.000000	0.000000
305.352532	50.983868	87.598604	0.022217	8.433573	0.044052	4.208101	0.000000	0.000000
305.372534	50.983868	87.604037	0.022215	8.434096	0.044049	4.208362	0.000000	0.000000
305.392536	50.983868	87.594492	0.022219	8.433177	0.044055	4.207904	0.000000	0.000000
305.412539	50.983868	87.595465	0.022218	8.433271	0.044055	4.207950	0.000000	0.000000
305.432540	50.983868	87.582355	0.022223	8.432009	0.044063	4.207321	0.000000	0.000000
305.452542	50.983868	87.582285	0.022223	8.432002	0.044063	4.207317	0.000000	0.000000
305.472544	50.983868	87.593244	0.022219	8.433057	0.044056	4.207844	0.000000	0.000000
305.492547	50.983868	87.590642	0.022220	8.432807	0.044058	4.207719	0.000000	0.000000
305.512548	50.983868	87.606767	0.022214	8.434359	0.044047	4.208493	0.000000	0.000000
305.532550	50.983868	87.594675	0.022219	8.433195	0.044055	4.207912	0.000000	0.000000
305.552552	50.983868	87.598016	0.022217	8.433517	0.044053	4.208073	0.000000	0.000000
305.572555	50.983868	87.602921	0.022216	8.433989	0.044050	4.208309	0.000000	0.000000
305.592556	50.983868	87.603488	0.022216	8.434044	0.044049	4.208336	0.000000	0.000000
305.612558	50.983868	87.598231	0.022217	8.433537	0.044053	4.208083	0.000000	0.000000
305.632560	50.983868	87.577719	0.022224	8.431563	0.044066	4.207098	0.000000	0.000000
305.652562	50.983868	87.602503	0.022216	8.433949	0.044050	4.208288	0.000000	0.000000
305.672565	50.983868	87.591561	0.022220	8.432895	0.044057	4.207763	0.000000	0.000000
305.692566	50.983868	87.589159	0.022220	8.432664	0.044059	4.207647	0.000000	0.000000
305.712568	50.983868	87.602780	0.022216	8.433975	0.044050	4.208302	0.000000	0.000000
305.732570	50.983868	87.591589	0.022220	8.432898	0.044057	4.207764	0.000000	0.000000
305.752573	50.983868	87.597432	0.022218	8.433460	0.044053	4.208045	0.000000	0.000000
305.772574	50.983868	87.590487	0.022220	8.432792	0.044058	4.207711	0.000000	0.000000
305.792576	50.983868	87.583503	0.022222	8.432119	0.044062	4.207376	0.000000	0.000000
305.812578	50.983868	87.597822	0.022217	8.433498	0.044053	4.208064	0.000000	0.000000
305.832581	50.983868	87.584579	0.022222	8.432223	0.044062	4.207427	0.000000	0.000000
305.852582	50.983868	87.599214	0.022217	8.433632	0.044052	4.208130	0.000000	0.000000
305.872584	50.983868	87.584783	0.022222	8.432243	0.044062	4.207437	0.000000	0.000000
305.892586	50.983868	87.593388	0.022219	8.433071	0.044056	4.207851	0.000000	0.000000
305.912589	50.983868	87.595826	0.022218	8.433306	0.044054	4.207968	0.000000	0.000000
305.932590	50.983868	87.590473	0.022220	8.432790	0.044058	4.207711	0.000000	0.000000
305.952592	50.983868	87.592588	0.022219	8.432994	0.044056	4.207812	0.000000	0.000000
305.972594	50.983868	87.587606	0.022221	8.432514	0.044060	4.207573	0.000000	0.000000
305.992596	50.983868	87.583745	0.022222	8.432143	0.044062	4.207387	0.000000	0.000000
306.012599	50.983868	87.580465	0.022223	8.431827	0.044064	4.207230	0.000000	0.000000
306.032600	50.983868	87.585124	0.022222	8.432275	0.044061	4.207454	0.000000	0.000000
306.052602	50.983868	87.589901	0.022220	8.432735	0.044058	4.207683	0.000000	0.000000
306.072604	50.983868	87.592182	0.022219	8.432955	0.044057	4.207793	0.000000	0.000000
306.092607	50.983868	87.582918	0.022222	8.432063	0.044063	4.207348	0.000000	0.000000
306.112608	50.983868	87.578772	0.022224	8.431664	0.044066	4.207148	0.000000	0.000000
306.132610	50.983868	87.577038	0.022224	8.431497	0.044067	4.207065	0.000000	0.000000
306.152612	50.983868	87.566629	0.022228	8.430495	0.044074	4.206565	0.000000	0.000000
306.172615	50.983868	87.577721	0.022224	8.431563	0.044066	4.207098	0.000000	0.000000
306.192616	50.983868	87.579836	0.022224	8.431766	0.044065	4.207200	0.000000	0.000000
306.212618	50.983868	87.563360	0.022229	8.430180	0.044076	4.206408	0.000000	0.000000
306.232620	50.983868	87.587907	0.022221	8.432543	0.044060	4.207587	0.000000	0.000000
306.252623	50.983868	87.571617	0.022226	8.430975	0.044070	4.206805	0.000000	0.000000
306.272624	50.983868	87.573182	0.022226	8.431126	0.044069	4.206880	0.000000	0.000000
306.292626	50.983868	87.571030	0.022226	8.430919	0.044071	4.206777	0.000000	0.000000
306.312628	50.983868	87.570915	0.022227	8.430908	0.044071	4.206771	0.000000	0.000000
306.332630	50.983868	87.569802	0.022227	8.430800	0.044071	4.206718	0.000000	0.000000
306.352633	50.983868	87.556722	0.022231	8.429541	0.044080	4.206089	0.000000	0.000000
306.372634	50.983868	87.561084	0.022230	8.429961	0.044077	4.206299	0.000000	0.000000
306.392636	50.983868	87.570757	0.022227	8.430892	0.044071	4.206763	0.000000	0.000000
306.412638	50.983868	87.561982	0.022230	8.430048	0.044077	4.206342	0.000000	0.000000
306.432641	50.983868	87.566068	0.022228	8.430441	0.044074	4.206538	0.000000	0.000000
306.452642	50.983868	87.564869	0.022229	8.430325	0.044075	4.206481	0.000000	0.000000
306.472644	50.983868	87.562201	0.022229	8.430069	0.044076	4.206352	0.000000	0.000000
306.492646	50.983868	87.573319	0.022226	8.431139	0.044069	4.206887	0.000000	0.000000
306.512649	50.983868	87.569010	0.022227	8.430724	0.044072	4.206680	0.000000	0.000000
306.532650	50.983868	87.562585	0.022229	8.430106	0.044076	4.206371	0.000000	0.000000
306.552652	50.983868	87.560271	0.022230	8.429883	0.044078	4.206260	0.000000	0.000000
306.572654	50.983868	87.555168	0.022232	8.429391	0.044081	4.206015	0.000000	0.000000
306.592656	50.983868	87.564089	0.022229	8.430250	0.044075	4.206443	0.000000	0.000000
306.612659	50.983868	87.557568	0.022231	8.429623	0.044080	4.206130	0.000000	0.000000
306.632660	50.983868	87.557792	0.022231	8.429644	0.044079	4.206141	0.000000	0.000000
306.652662	50.983868	87.555748	0.022232	8.429447	0.044081	4.206042	0.000000	0.000000
306.672664	50.983868	87.558370	0.022231	8.429700	0.044079	4.206168	0.000000	0.000000
306.692667	50.983868	87.552628	0.022233	8.429147	0.044083	4.205893	0.000000	0.000000
306.712668	50.983868	87.557132	0.022231	8.429581	0.044080	4.206109	0.000000	0.000000
306.732670	50.983868	87.555951	0.022232	8.429467	0.044081	4.206052	0.000000	0.000000
306.752672	50.983868	87.554261	0.022232	8.429304	0.044082	4.205971	0.000000	0.000000
306.772675	50.983868	87.550673	0.022233	8.428959	0.044084	4.205799	0.000000	0.000000
306.792676	50.983868	87.568264	0.022227	8.430652	0.044072	4.206644	0.000000	0.000000
306.812678	50.983868	87.571749	0.022226	8.430988	0.044070	4.206811	0.000000	0.000000
306.832680	50.983868	87.564024	0.022229	8.430244	0.044075	4.206440	0.000000	0.000000
306.852683	50.983868	87.569392	0.022227	8.430761	0.044072	4.206698	0.000000	0.000000
306.872684	50.983868	87.559982	0.022230	8.429855	0.044078	4.206246	0.000000	0.000000
306.892686	50.983868	87.564185	0.022229	8.430260	0.044075	4.206448	0.000000	0.000000
306.912688	50.983868	87.554123	0.022232	8.429291	0.044082	4.205964	0.000000	0.000000
306.932690	50.983868	87.560677	0.022230	8.429922	0.044077	4.206279	0.000000	0.000000
306.952693	50.983868	87.568829	0.022227	8.430707	0.044072	4.206671	0.000000	0.000000
306.972694	50.983868	87.556477	0.022231	8.429517	0.044080	4.206077	0.000000	0.000000
306.992696	50.983868	87.580644	0.022223	8.431844	0.044064	4.207238	0.000000	0.000000
307.012698	50.983868	87.568950	0.022227	8.430718	0.044072	4.206677	0.000000	0.000000
307.032701	50.983868	87.571120	0.022226	8.430927	0.044071	4.206781	0.000000	0.000000
307.052702	50.983868	87.551939	0.022233	8.429081	0.044083	4.205859	0.000000	0.000000
307.072704	50.983868	87.554395	0.022232	8.429317	0.044082	4.205977	0.000000	0.000000
307.092706	50.983868	87.560612	0.022230	8.429916	0.044077	4.206276	0.000000	0.000000
307.112709	50.983868	87.553478	0.022232	8.429229	0.044082	4.205933	0.000000	0.000000
307.132710	50.983868	87.548949	0.022234	8.428793	0.044085	4.205716	0.000000	0.000000
307.152712	50.983868	87.556594	0.022231	8.429529	0.044080	4.206083	0.000000	0.000000
307.172714	50.983868	87.551024	0.022233	8.428993	0.044084	4.205816	0.000000	0.000000
307.192717	50.983868	87.550846	0.022233	8.428975	0.044084	4.205807	0.000000	0.000000
307.212718	50.983868	87.537976	0.022238	8.427736	0.044092	4.205189	0.000000	0.000000
307.232720	50.983868	87.523724	0.022242	8.426364	0.044102	4.204504	0.000000	0.000000
307.252722	50.983868	87.529540	0.022240	8.426924	0.044098	4.204783	0.000000	0.000000
307.272724	50.983868	87.531042	0.022240	8.427069	0.044097	4.204856	0.000000	0.000000
307.292727	50.983868	87.532910	0.022239	8.427249	0.044096	4.204945	0.000000	0.000000
307.312728	50.983868	87.546927	0.022235	8.428598	0.044087	4.205619	0.000000	0.000000
307.332730	50.983868	87.522826	0.022243	8.426278	0.044102	4.204461	0.000000	0.000000
307.352732	50.983868	87.534463	0.022239	8.427398	0.044095	4.205020	0.000000	0.000000
307.372735	50.983868	87.536022	0.022238	8.427548	0.044094	4.205095	0.000000	0.000000
307.392736	50.983868	87.549239	0.022234	8.428821	0.044085	4.205730	0.000000	0.000000
307.412738	50.983868	87.535166	0.022239	8.427466	0.044094	4.205054	0.000000	0.000000
307.432740	50.983868	87.540913	0.022237	8.428019	0.044090	4.205330	0.000000	0.000000
307.452743	50.983868	87.533699	0.022239	8.427325	0.044095	4.204983	0.000000	0.000000
307.472744	50.983868	87.525466	0.022242	8.426532	0.044101	4.204588	0.000000	0.000000
307.492746	50.983868	87.534405	0.022239	8.427393	0.044095	4.205017	0.000000	0.000000
307.512748	50.983868	87.528461	0.022241	8.426820	0.044099	4.204732	0.000000	0.000000
307.532751	50.983868	87.531745	0.022240	8.427136	0.044097	4.204889	0.000000	0.000000
307.552752	50.983868	87.542141	0.022236	8.428137	0.044090	4.205389	0.000000	0.000000
307.572754	50.983868	87.533750	0.022239	8.427329	0.044095	4.204986	0.000000	0.000000
307.592756	50.983868	87.531743	0.022240	8.427136	0.044097	4.204889	0.000000	0.000000
307.612758	50.983868	87.539964	0.022237	8.427928	0.044091	4.205284	0.000000	0.000000
307.632761	50.983868	87.524619	0.022242	8.426450	0.044101	4.204547	0.000000	0.000000
307.652762	50.983868	87.538202	0.022237	8.427758	0.044092	4.205200	0.000000	0.000000
307.672764	50.983868	87.536010	0.022238	8.427547	0.044094	4.205094	0.000000	0.000000
307.692766	50.983868	87.524782	0.022242	8.426466	0.044101	4.204555	0.000000	0.000000
307.712769	50.983868	87.535698	0.022238	8.427517	0.044094	4.205079	0.000000	0.000000
307.732770	50.983868	87.541721	0.022236	8.428097	0.044090	4.205369	0.000000	0.000000
307.752772	50.983868	87.525917	0.022242	8.426575	0.044100	4.204609	0.000000	0.000000
307.772774	50.983868	87.541726	0.022236	8.428097	0.044090	4.205369	0.000000	0.000000
307.792777	50.983868	87.537073	0.022238	8.427649	0.044093	4.205145	0.000000	0.000000
307.812778	50.983868	87.533837	0.022239	8.427338	0.044095	4.204990	0.000000	0.000000
307.832780	50.983868	87.529630	0.022240	8.426933	0.044098	4.204788	0.000000	0.000000
307.852782	50.983868	87.537914	0.022238	8.427730	0.044092	4.205186	0.000000	0.000000
307.872784	50.983868	87.526516	0.022241	8.426633	0.044100	4.204638	0.000000	0.000000
307.892787	50.983868	87.530162	0.022240	8.426984	0.044098	4.204813	0.000000	0.000000
307.912788	50.983868	87.531003	0.022240	8.427065	0.044097	4.204854	0.000000	0.000000
307.932790	50.983868	87.521687	0.022243	8.426168	0.044103	4.204406	0.000000	0.000000
307.952792	50.983868	87.542192	0.022236	8.428142	0.044090	4.205391	0.000000	0.000000
307.972795	50.983868	87.536608	0.022238	8.427605	0.044093	4.205123	0.000000	0.000000
307.992796	50.983868	87.529184	0.022241	8.426890	0.044098	4.204766	0.000000	0.000000
308.012798	50.983868	87.530292	0.022240	8.426997	0.044097	4.204820	0.000000	0.000000
308.032800	50.983868	87.542061	0.022236	8.428130	0.044090	4.205385	0.000000	0.000000
308.052803	50.983868	87.540296	0.022237	8.427960	0.044091	4.205300	0.000000	0.000000
308.072804	50.983868	87.531076	0.022240	8.427072	0.044097	4.204857	0.000000	0.000000
308.092806	50.983868	87.528129	0.022241	8.426788	0.044099	4.204716	0.000000	0.000000
308.112808	50.983868	87.526130	0.022242	8.426596	0.044100	4.204620	0.000000	0.000000
308.132811	50.983868	87.531168	0.022240	8.427081	0.044097	4.204862	0.000000	0.000000
308.152812	50.983868	87.527299	0.022241	8.426708	0.044099	4.204676	0.000000	0.000000
308.172814	50.983868	87.517583	0.022244	8.425773	0.044106	4.204209	0.000000	0.000000
308.192816	50.983868	87.513729	0.022246	8.425402	0.044108	4.204024	0.000000	0.000000
308.212818	50.983868	87.503422	0.022249	8.424410	0.044115	4.203529	0.000000	0.000000
308.232821	50.983868	87.513269	0.022246	8.425358	0.044109	4.204002	0.000000	0.000000
308.252822	50.983868	87.497689	0.022251	8.423858	0.044119	4.203253	0.000000	0.000000
308.272824	50.983868	87.513927	0.022246	8.425421	0.044108	4.204033	0.000000	0.000000
308.292826	50.983868	87.520907	0.022243	8.426093	0.044104	4.204369	0.000000	0.000000
308.312829	50.983868	87.519756	0.022244	8.425982	0.044104	4.204313	0.000000	0.000000
308.332830	50.983868	87.531321	0.022240	8.427096	0.044097	4.204869	0.000000	0.000000
308.352832	50.983868	87.539952	0.022237	8.427927	0.044091	4.205284	0.000000	0.000000
308.372834	50.983868	87.522307	0.022243	8.426228	0.044103	4.204436	0.000000	0.000000
308.392837	50.983868	87.518051	0.022244	8.425818	0.044106	4.204232	0.000000	0.000000
308.412838	50.983868	87.518008	0.022244	8.425814	0.044106	4.204229	0.000000	0.000000
308.432840	50.983868	87.522528	0.022243	8.426249	0.044103	4.204447	0.000000	0.000000
308.452842	50.983868	87.533212	0.022239	8.427278	0.044096	4.204960	0.000000	0.000000
308.472845	50.983868	87.530535	0.022240	8.427020	0.044097	4.204831	0.000000	0.000000
308.492846	50.983868	87.517922	0.022244	8.425806	0.044106	4.204225	0.000000	0.000000
308.512848	50.983868	87.505557	0.022248	8.424615	0.044114	4.203631	0.000000	0.000000
308.532850	50.983868	87.512667	0.022246	8.425300	0.044109	4.203973	0.000000	0.000000
308.552852	50.983868	87.505439	0.022248	8.424604	0.044114	4.203626	0.000000	0.000000
308.572855	50.983868	87.508468	0.022247	8.424895	0.044112	4.203771	0.000000	0.000000
308.592856	50.983868	87.505110	0.022249	8.424572	0.044114	4.203610	0.000000	0.000000
308.612858	50.983868	87.517539	0.022244	8.425769	0.044106	4.204207	0.000000	0.000000
308.632860	50.983868	87.523274	0.022243	8.426321	0.044102	4.204482	0.000000	0.000000
308.652863	50.983868	87.514868	0.022245	8.425512	0.044108	4.204079	0.000000	0.000000
308.672864	50.983868	87.521447	0.022243	8.426145	0.044103	4.204395	0.000000	0.000000
308.692866	50.983868	87.504348	0.022249	8.424499	0.044115	4.203573	0.000000	0.000000
308.712868	50.983868	87.516130	0.022245	8.425633	0.044107	4.204139	0.000000	0.000000
308.732871	50.983868	87.505932	0.022248	8.424651	0.044114	4.203649	0.000000	0.000000
308.752872	50.983868	87.509295	0.022247	8.424975	0.044111	4.203811	0.000000	0.000000
308.772874	50.983868	87.507938	0.022248	8.424844	0.044112	4.203746	0.000000	0.000000
308.792876	50.983868	87.512196	0.022246	8.425254	0.044109	4.203950	0.000000	0.000000
308.812879	50.983868	87.504026	0.022249	8.424468	0.044115	4.203558	0.000000	0.000000
308.832880	50.983868	87.518375	0.022244	8.425849	0.044105	4.204247	0.000000	0.000000
308.852882	50.983868	87.515949	0.022245	8.425616	0.044107	4.204131	0.000000	0.000000
308.872884	50.983868	87.494633	0.022252	8.423563	0.044121	4.203107	0.000000	0.000000
308.892886	50.983868	87.502991	0.022249	8.424368	0.044115	4.203508	0.000000	0.000000
308.912889	50.983868	87.515963	0.022245	8.425617	0.044107	4.204131	0.000000	0.000000
308.932890	50.983868	87.520281	0.022244	8.426033	0.044104	4.204339	0.000000	0.000000
308.952892	50.983868	87.533459	0.022239	8.427301	0.044095	4.204972	0.000000	0.000000
308.972894	50.983868	87.512129	0.022246	8.425248	0.044109	4.203947	0.000000	0.000000
308.992897	50.983868	87.528824	0.022241	8.426855	0.044098	4.204749	0.000000	0.000000
309.012898	50.983868	87.520889	0.022243	8.426091	0.044104	4.204368	0.000000	0.000000
309.032900	50.983868	87.521202	0.022243	8.426121	0.044103	4.204383	0.000000	0.000000
309.052902	50.983868	87.526704	0.022241	8.426651	0.044100	4.204647	0.000000	0.000000
309.072905	50.983868	87.514012	0.022246	8.425429	0.044108	4.204038	0.000000	0.000000
309.092906	50.983868	87.530679	0.022240	8.427034	0.044097	4.204838	0.000000	0.000000
309.112908	50.983868	87.514595	0.022245	8.425485	0.044108	4.204066	0.000000	0.000000
309.132910	50.983868	87.523275	0.022243	8.426321	0.044102	4.204483	0.000000	0.000000
309.152912	50.983868	87.528339	0.022241	8.426809	0.044099	4.204726	0.000000	0.000000
309.172915	50.983868	87.528237	0.022241	8.426799	0.044099	4.204721	0.000000	0.000000
309.192916	50.983868	87.516425	0.022245	8.425662	0.044107	4.204153	0.000000	0.000000
309.212918	50.983868	87.510273	0.022247	8.425069	0.044111	4.203858	0.000000	0.000000
309.232920	50.983868	87.515086	0.022245	8.425533	0.044107	4.204089	0.000000	0.000000
309.252923	50.983868	87.512942	0.022246	8.425326	0.044109	4.203986	0.000000	0.000000
309.272924	50.983868	87.510007	0.022247	8.425044	0.044111	4.203845	0.000000	0.000000
309.292926	50.983868	87.519817	0.022244	8.425988	0.044104	4.204316	0.000000	0.000000
309.312928	50.983868	87.523711	0.022242	8.426363	0.044102	4.204503	0.000000	0.000000
309.332931	50.983868	87.530683	0.022240	8.427034	0.044097	4.204838	0.000000	0.000000
309.352932	50.983868	87.518474	0.022244	8.425859	0.044105	4.204252	0.000000	0.000000
309.372934	50.983868	87.514746	0.022245	8.425500	0.044108	4.204073	0.000000	0.000000
309.392936	50.983868	87.519679	0.022244	8.425975	0.044104	4.204310	0.000000	0.000000
309.412939	50.983868	87.515791	0.022245	8.425600	0.044107	4.204123	0.000000	0.000000
309.432940	50.983868	87.519899	0.022244	8.425996	0.044104	4.204320	0.000000	0.000000
309.452942	50.983868	87.509307	0.022247	8.424976	0.044111	4.203811	0.000000	0.000000
309.472944	50.983868	87.508890	0.022247	8.424936	0.044112	4.203791	0.000000	0.000000
309.492946	50.983868	87.514299	0.022246	8.425457	0.044108	4.204051	0.000000	0.000000
309.512949	50.983868	87.507174	0.022248	8.424771	0.044113	4.203709	0.000000	0.000000
309.532950	50.983868	87.513313	0.022246	8.425362	0.044109	4.204004	0.000000	0.000000
309.552952	50.983868	87.510780	0.022247	8.425118	0.044110	4.203882	0.000000	0.000000
309.572954	50.983868	87.501746	0.022250	8.424248	0.044116	4.203448	0.000000	0.000000
309.592957	50.983868	87.493995	0.022252	8.423502	0.044121	4.203076	0.000000	0.000000
309.612958	50.983868	87.507904	0.022248	8.424841	0.044112	4.203744	0.000000	0.000000
309.632960	50.983868	87.514087	0.022246	8.425436	0.044108	4.204041	0.000000	0.000000
309.652962	50.983868	87.506366	0.022248	8.424693	0.044113	4.203670	0.000000	0.000000
309.672965	50.983868	87.488529	0.022254	8.422976	0.044125	4.202813	0.000000	0.000000
309.692966	50.983868	87.504702	0.022249	8.424533	0.044114	4.203590	0.000000	0.000000
309.712968	50.983868	87.493153	0.022253	8.423421	0.044122	4.203035	0.000000	0.000000
309.732970	50.983868	87.493325	0.022253	8.423438	0.044122	4.203044	0.000000	0.000000
309.752973	50.983868	87.490135	0.022254	8.423130	0.044124	4.202890	0.000000	0.000000
309.772974	50.983868	87.496146	0.022252	8.423709	0.044120	4.203179	0.000000	0.000000
309.792976	50.983868	87.490845	0.022253	8.423199	0.044123	4.202925	0.000000	0.000000
309.812978	50.983868	87.496336	0.022252	8.423727	0.044120	4.203188	0.000000	0.000000
309.832980	50.983868	87.497346	0.022251	8.423825	0.044119	4.203237	0.000000	0.000000
309.852983	50.983868	87.489488	0.022254	8.423068	0.044124	4.202859	0.000000	0.000000
309.872984	50.983868	87.494699	0.022252	8.423570	0.044121	4.203110	0.000000	0.000000
309.892986	50.983868	87.489120	0.022254	8.423033	0.044125	4.202842	0.000000	0.000000
309.912988	50.983868	87.485043	0.022255	8.422640	0.044127	4.202646	0.000000	0.000000
309.932991	50.983868	87.484588	0.022255	8.422596	0.044128	4.202624	0.000000	0.000000
309.952992	50.983868	87.491663	0.022253	8.423278	0.044123	4.202964	0.000000	0.000000
309.972994	50.983868	87.486486	0.022255	8.422779	0.044126	4.202715	0.000000	0.000000
309.992996	50.983868	87.490974	0.022253	8.423211	0.044123	4.202931	0.000000	0.000000
310.012999	50.983868	87.493542	0.022252	8.423458	0.044122	4.203054	0.000000	0.000000
310.033000	50.983868	87.484484	0.022256	8.422586	0.044128	4.202619	0.000000	0.000000
310.053002	50.983868	87.492452	0.022253	8.423354	0.044122	4.203002	0.000000	0.000000
310.073004	50.983868	87.508023	0.022248	8.424853	0.044112	4.203750	0.000000	0.000000
310.093006	50.983868	87.490271	0.022254	8.423144	0.044124	4.202897	0.000000	0.000000
310.113008	50.983868	87.494838	0.022252	8.423583	0.044121	4.203116	0.000000	0.000000
310.133010	50.983868	87.495374	0.022252	8.423635	0.044120	4.203142	0.000000	0.000000
310.153012	50.983868	87.488816	0.022254	8.423003	0.044125	4.202827	0.000000	0.000000
310.173014	50.983868	87.493846	0.022252	8.423488	0.044121	4.203069	0.000000	0.000000
310.193017	50.983868	87.482763	0.022256	8.422421	0.044129	4.202536	0.000000	0.000000
310.213018	50.983868	87.495122	0.022252	8.423611	0.044121	4.203130	0.000000	0.000000
310.233020	50.983868	87.485475	0.022255	8.422682	0.044127	4.202667	0.000000	0.000000
310.253022	50.983868	87.475455	0.022259	8.421717	0.044134	4.202185	0.000000	0.000000
310.273025	50.983868	87.489685	0.022254	8.423087	0.044124	4.202869	0.000000	0.000000
310.293026	50.983868	87.487159	0.022255	8.422844	0.044126	4.202748	0.000000	0.000000
310.313028	50.983868	87.485880	0.022255	8.422721	0.044127	4.202686	0.000000	0.000000
310.333030	50.983868	87.481493	0.022257	8.422298	0.044130	4.202475	0.000000	0.000000
310.353033	50.983868	87.483304	0.022256	8.422473	0.044128	4.202562	0.000000	0.000000
310.373034	50.983868	87.488945	0.022254	8.423016	0.044125	4.202833	0.000000	0.000000
310.393036	50.983868	87.479241	0.022257	8.422082	0.044131	4.202367	0.000000	0.000000
310.413038	50.983868	87.473087	0.022259	8.421489	0.044135	4.202072	0.000000	0.000000
310.433040	50.983868	87.469379	0.022261	8.421132	0.044138	4.201893	0.000000	0.000000
310.453043	50.983868	87.476817	0.022258	8.421848	0.044133	4.202251	0.000000	0.000000
310.473044	50.983868	87.472629	0.022259	8.421445	0.044135	4.202050	0.000000	0.000000
310.493046	50.983868	87.469001	0.022261	8.421096	0.044138	4.201875	0.000000	0.000000
310.513048	50.983868	87.462122	0.022263	8.420433	0.044142	4.201545	0.000000	0.000000
310.533051	50.983868	87.462652	0.022263	8.420485	0.044142	4.201570	0.000000	0.000000
310.553052	50.983868	87.479447	0.022257	8.422101	0.044131	4.202377	0.000000	0.000000
310.573054	50.983868	87.482295	0.022256	8.422376	0.044129	4.202514	0.000000	0.000000
310.593056	50.983868	87.472044	0.022260	8.421389	0.044136	4.202021	0.000000	0.000000
310.613059	50.983868	87.481962	0.022256	8.422344	0.044129	4.202498	0.000000	0.000000
310.633060	50.983868	87.476277	0.022258	8.421796	0.044133	4.202225	0.000000	0.000000
310.653062	50.983868	87.474678	0.022259	8.421642	0.044134	4.202148	0.000000	0.000000
310.673064	50.983868	87.496048	0.022252	8.423700	0.044120	4.203175	0.000000	0.000000
310.693067	50.983868	87.480348	0.022257	8.422188	0.044130	4.202420	0.000000	0.000000
310.713068	50.983868	87.476864	0.022258	8.421853	0.044133	4.202253	0.000000	0.000000
310.733070	50.983868	87.481969	0.022256	8.422344	0.044129	4.202498	0.000000	0.000000
310.753072	50.983868	87.478970	0.022257	8.422055	0.044131	4.202354	0.000000	0.000000
310.773074	50.983868	87.486106	0.022255	8.422743	0.044127	4.202697	0.000000	0.000000
310.793077	50.983868	87.474204	0.022259	8.421597	0.044134	4.202125	0.000000	0.000000
310.813078	50.983868	87.488377	0.022254	8.422961	0.044125	4.202806	0.000000	0.000000
310.833080	50.983868	87.484032	0.022256	8.422543	0.044128	4.202597	0.000000	0.000000
310.853082	50.983868	87.485100	0.022255	8.422646	0.044127	4.202649	0.000000	0.000000
310.873085	50.983868	87.493813	0.022252	8.423485	0.044121	4.203067	0.000000	0.000000
310.893086	50.983868	87.484486	0.022256	8.422587	0.044128	4.202619	0.000000	0.000000
310.913088	50.983868	87.483376	0.022256	8.422480	0.044128	4.202566	0.000000	0.000000
310.933090	50.983868	87.480124	0.022257	8.422167	0.044130	4.202410	0.000000	0.000000
310.953093	50.983868	87.465529	0.022262	8.420761	0.044140	4.201708	0.000000	0.000000
310.973094	50.983868	87.467098	0.022261	8.420912	0.044139	4.201784	0.000000	0.000000
310.993096	50.983868	87.479383	0.022257	8.422095	0.044131	4.202374	0.000000	0.000000
311.013098	50.983868	87.477601	0.022258	8.421924	0.044132	4.202288	0.000000	0.000000
311.033101	50.983868	87.491090	0.022253	8.423222	0.044123	4.202936	0.000000	0.000000
311.053102	50.983868	87.482972	0.022256	8.422441	0.044129	4.202546	0.000000	0.000000
311.073104	50.983868	87.474700	0.022259	8.421644	0.044134	4.202149	0.000000	0.000000
311.093106	50.983868	87.475504	0.022259	8.421722	0.044134	4.202188	0.000000	0.000000
311.113108	50.983868	87.485836	0.022255	8.422716	0.044127	4.202684	0.000000	0.000000
311.133111	50.983868	87.481508	0.022257	8.422300	0.044130	4.202476	0.000000	0.000000
311.153112	50.983868	87.472401	0.022260	8.421423	0.044136	4.202039	0.000000	0.000000
311.173114	50.983868	87.469682	0.022260	8.421161	0.044137	4.201908	0.000000	0.000000
311.193116	50.983868	87.473770	0.022259	8.421555	0.044135	4.202104	0.000000	0.000000
311.213119	50.983868	87.476788	0.022258	8.421845	0.044133	4.202249	0.000000	0.000000
311.233120	50.983868	87.475741	0.022258	8.421745	0.044133	4.202199	0.000000	0.000000
311.253122	50.983868	87.470280	0.022260	8.421219	0.044137	4.201937	0.000000	0.000000
311.273124	50.983868	87.467079	0.022261	8.420911	0.044139	4.201783	0.000000	0.000000
311.293127	50.983868	87.465451	0.022262	8.420754	0.044140	4.201705	0.000000	0.000000
311.313128	50.983868	87.483301	0.022256	8.422472	0.044128	4.202562	0.000000	0.000000
311.333130	50.983868	87.488879	0.022254	8.423009	0.044125	4.202830	0.000000	0.000000
311.353132	50.983868	87.474812	0.022259	8.421655	0.044134	4.202154	0.000000	0.000000
311.373134	50.983868	87.471025	0.022260	8.421291	0.044136	4.201972	0.000000	0.000000
311.393137	50.983868	87.472868	0.022259	8.421468	0.044135	4.202061	0.000000	0.000000
311.413138	50.983868	87.465563	0.022262	8.420765	0.044140	4.201710	0.000000	0.000000
311.433140	50.983868	87.462578	0.022263	8.420477	0.044142	4.201567	0.000000	0.000000
311.453142	50.983868	87.479643	0.022257	8.422120	0.044131	4.202386	0.000000	0.000000
311.473145	50.983868	87.475308	0.022259	8.421703	0.044134	4.202178	0.000000	0.000000
311.493146	50.983868	87.475833	0.022258	8.421753	0.044133	4.202203	0.000000	0.000000
311.513148	50.983868	87.458988	0.022264	8.420132	0.044144	4.201394	0.000000	0.000000
311.533150	50.983868	87.477661	0.022258	8.421929	0.044132	4.202291	0.000000	0.000000
311.553153	50.983868	87.481777	0.022256	8.422326	0.044129	4.202489	0.000000	0.000000
311.573154	50.983868	87.475699	0.022258	8.421741	0.044133	4.202197	0.000000	0.000000
311.593156	50.983868	87.478072	0.022258	8.421969	0.044132	4.202311	0.000000	0.000000
311.613158	50.983868	87.476590	0.022258	8.421826	0.044133	4.202240	0.000000	0.000000
311.633161	50.983868	87.476277	0.022258	8.421796	0.044133	4.202225	0.000000	0.000000
311.653162	50.983868	87.466689	0.022261	8.420873	0.044139	4.201764	0.000000	0.000000
311.673164	50.983868	87.468072	0.022261	8.421006	0.044138	4.201831	0.000000	0.000000
311.693166	50.983868	87.482020	0.022256	8.422349	0.044129	4.202501	0.000000	0.000000
311.713168	50.983868	87.461656	0.022263	8.420389	0.044143	4.201522	0.000000	0.000000
311.733171	50.983868	87.453508	0.022266	8.419604	0.044148	4.201131	0.000000	0.000000
311.753172	50.983868	87.454883	0.022265	8.419737	0.044147	4.201197	0.000000	0.000000
311.773174	50.983868	87.459409	0.022264	8.420172	0.044144	4.201414	0.000000	0.000000
311.793176	50.983868	87.472969	0.022259	8.421478	0.044135	4.202066	0.000000	0.000000
311.813179	50.983868	87.462239	0.022263	8.420445	0.044142	4.201550	0.000000	0.000000
311.833180	50.983868	87.472000	0.022260	8.421384	0.044136	4.202019	0.000000	0.000000
311.853182	50.983868	87.459468	0.022264	8.420178	0.044144	4.201417	0.000000	0.000000
311.873184	50.983868	87.458226	0.022264	8.420058	0.044145	4.201358	0.000000	0.000000
311.893187	50.983868	87.457190	0.022265	8.419959	0.044146	4.201308	0.000000	0.000000
311.913188	50.983868	87.447158	0.022268	8.418993	0.044152	4.200826	0.000000	0.000000
311.933190	50.983868	87.465623	0.022262	8.420771	0.044140	4.201713	0.000000	0.000000
311.953192	50.983868	87.460139	0.022264	8.420243	0.044144	4.201450	0.000000	0.000000
311.973195	50.983868	87.464737	0.022262	8.420685	0.044141	4.201670	0.000000	0.000000
311.993196	50.983868	87.456787	0.022265	8.419920	0.044146	4.201289	0.000000	0.000000
312.013198	50.983868	87.475330	0.022259	8.421705	0.044134	4.202179	0.000000	0.000000
312.033200	50.983868	87.480581	0.022257	8.422211	0.044130	4.202432	0.000000	0.000000
312.053202	50.983868	87.487165	0.022255	8.422845	0.044126	4.202748	0.000000	0.000000
312.073205	50.983868	87.478799	0.022257	8.422039	0.044131	4.202346	0.000000	0.000000
312.093206	50.983868	87.487646	0.022254	8.422891	0.044126	4.202771	0.000000	0.000000
312.113208	50.983868	87.462122	0.022263	8.420433	0.044142	4.201545	0.000000	0.000000
312.133210	50.983868	87.470453	0.022260	8.421235	0.044137	4.201945	0.000000	0.000000
312.153213	50.983868	87.467461	0.022261	8.420947	0.044139	4.201801	0.000000	0.000000
312.173214	50.983868	87.473267	0.022259	8.421506	0.044135	4.202080	0.000000	0.000000
312.193216	50.983868	87.463366	0.022263	8.420553	0.044142	4.201605	0.000000	0.000000
312.213218	50.983868	87.470851	0.022260	8.421274	0.044137	4.201964	0.000000	0.000000
312.233221	50.983868	87.465591	0.022262	8.420767	0.044140	4.201711	0.000000	0.000000
312.253222	50.983868	87.464120	0.022262	8.420626	0.044141	4.201641	0.000000	0.000000
312.273224	50.983868	87.457948	0.022264	8.420032	0.044145	4.201344	0.000000	0.000000
312.293226	50.983868	87.463809	0.022262	8.420596	0.044141	4.201626	0.000000	0.000000
312.313229	50.983868	87.473674	0.022259	8.421546	0.044135	4.202100	0.000000	0.000000
312.333230	50.983868	87.492544	0.022253	8.423362	0.044122	4.203006	0.000000	0.000000
312.353232	50.983868	87.467831	0.022261	8.420983	0.044139	4.201819	0.000000	0.000000
312.373234	50.983868	87.461059	0.022263	8.420331	0.044143	4.201494	0.000000	0.000000
312.393236	50.983868	87.461232	0.022263	8.420348	0.044143	4.201502	0.000000	0.000000
312.413239	50.983868	87.461927	0.022263	8.420415	0.044142	4.201535	0.000000	0.000000
312.433240	50.983868	87.457138	0.022265	8.419954	0.044146	4.201305	0.000000	0.000000
312.453242	50.983868	87.469986	0.022260	8.421191	0.044137	4.201923	0.000000	0.000000
312.473244	50.983868	87.464826	0.022262	8.420694	0.044141	4.201675	0.000000	0.000000
312.493247	50.983868	87.468296	0.022261	8.421028	0.044138	4.201841	0.000000	0.000000
312.513248	50.983868	87.463485	0.022263	8.420565	0.044141	4.201610	0.000000	0.000000
312.533250	50.983868	87.477099	0.022258	8.421875	0.044132	4.202264	0.000000	0.000000
312.553252	50.983868	87.465104	0.022262	8.420721	0.044140	4.201688	0.000000	0.000000
312.573255	50.983868	87.445980	0.022268	8.418879	0.044153	4.200769	0.000000	0.000000
312.593256	50.983868	87.464141	0.022262	8.420628	0.044141	4.201642	0.000000	0.000000
312.613258	50.983868	87.469886	0.022260	8.421181	0.044137	4.201918	0.000000	0.000000
312.633260	50.983868	87.464263	0.022262	8.420640	0.044141	4.201648	0.000000	0.000000
312.653262	50.983868	87.452153	0.022266	8.419474	0.044149	4.201066	0.000000	0.000000
312.673265	50.983868	87.453210	0.022266	8.419575	0.044148	4.201117	0.000000	0.000000
312.693266	50.983868	87.451479	0.022267	8.419409	0.044149	4.201034	0.000000	0.000000
312.713268	50.983868	87.445440	0.022269	8.418827	0.044153	4.200743	0.000000	0.000000
312.733270	50.983868	87.446539	0.022268	8.418933	0.044153	4.200796	0.000000	0.000000
312.753273	50.983868	87.448052	0.022268	8.419079	0.044152	4.200869	0.000000	0.000000
312.773274	50.983868	87.447858	0.022268	8.419060	0.044152	4.200860	0.000000	0.000000
312.793276	50.983868	87.453721	0.022266	8.419625	0.044148	4.201141	0.000000	0.000000
312.813278	50.983868	87.449434	0.022267	8.419212	0.044151	4.200935	0.000000	0.000000
312.833281	50.983868	87.436190	0.022272	8.417937	0.044159	4.200299	0.000000	0.000000
312.853282	50.983868	87.451421	0.022267	8.419403	0.044149	4.201031	0.000000	0.000000
312.873284	50.983868	87.438856	0.022271	8.418194	0.044158	4.200427	0.000000	0.000000
312.893286	50.983868	87.455669	0.022265	8.419812	0.044147	4.201235	0.000000	0.000000
312.913289	50.983868	87.445809	0.022268	8.418863	0.044153	4.200761	0.000000	0.000000
312.933290	50.983868	87.452031	0.022266	8.419462	0.044149	4.201060	0.000000	0.000000
312.953292	50.983868	87.459820	0.022264	8.420212	0.044144	4.201434	0.000000	0.000000
312.973294	50.983868	87.447705	0.022268	8.419045	0.044152	4.200852	0.000000	0.000000
312.993296	50.983868	87.461020	0.022263	8.420327	0.044143	4.201492	0.000000	0.000000
313.013299	50.983868	87.442336	0.022270	8.418529	0.044155	4.200594	0.000000	0.000000
313.033300	50.983868	87.457586	0.022265	8.419997	0.044145	4.201327	0.000000	0.000000
313.053302	50.983868	87.448938	0.022267	8.419164	0.044151	4.200911	0.000000	0.000000
313.073304	50.983868	87.454896	0.022265	8.419738	0.044147	4.201198	0.000000	0.000000
313.093307	50.983868	87.456652	0.022265	8.419907	0.044146	4.201282	0.000000	0.000000
313.113308	50.983868	87.440302	0.022270	8.418333	0.044157	4.200497	0.000000	0.000000
313.133310	50.983868	87.462263	0.022263	8.420447	0.044142	4.201552	0.000000	0.000000
313.153312	50.983868	87.456304	0.022265	8.419873	0.044146	4.201265	0.000000	0.000000
313.173315	50.983868	87.445721	0.022269	8.418854	0.044153	4.200757	0.000000	0.000000
313.193316	50.983868	87.436368	0.022272	8.417954	0.044159	4.200308	0.000000	0.000000
313.213318	50.983868	87.451258	0.022267	8.419388	0.044149	4.201023	0.000000	0.000000
313.233320	50.983868	87.435099	0.022272	8.417832	0.044160	4.200247	0.000000	0.000000
313.253323	50.983868	87.444458	0.022269	8.418733	0.044154	4.200696	0.000000	0.000000
313.273324	50.983868	87.458237	0.022264	8.420059	0.044145	4.201358	0.000000	0.000000
313.293326	50.983868	87.446979	0.022268	8.418976	0.044152	4.200817	0.000000	0.000000
313.313328	50.983868	87.445488	0.022269	8.418832	0.044153	4.200746	0.000000	0.000000
313.333330	50.983868	87.451591	0.022267	8.419420	0.044149	4.201039	0.000000	0.000000
313.353333	50.983868	87.441595	0.022270	8.418457	0.044156	4.200559	0.000000	0.000000
313.373334	50.983868	87.440574	0.022270	8.418359	0.044157	4.200510	0.000000	0.000000
313.393336	50.983868	87.450711	0.022267	8.419335	0.044150	4.200997	0.000000	0.000000
313.413338	50.983868	87.453586	0.022266	8.419612	0.044148	4.201135	0.000000	0.000000
313.433341	50.983868	87.460689	0.022264	8.420295	0.044143	4.201476	0.000000	0.000000
313.453342	50.983868	87.443341	0.022269	8.418625	0.044155	4.200643	0.000000	0.000000
313.473344	50.983868	87.434893	0.022272	8.417812	0.044160	4.200237	0.000000	0.000000
313.493346	50.983868	87.448164	0.022268	8.419090	0.044152	4.200874	0.000000	0.000000
313.513349	50.983868	87.451815	0.022266	8.419441	0.044149	4.201050	0.000000	0.000000
313.533350	50.983868	87.455780	0.022265	8.419823	0.044147	4.201240	0.000000	0.000000
313.553352	50.983868	87.465615	0.022262	8.420770	0.044140	4.201713	0.000000	0.000000
313.573354	50.983868	87.441855	0.022270	8.418482	0.044156	4.200571	0.000000	0.000000
313.593356	50.983868	87.438047	0.022271	8.418116	0.044158	4.200388	0.000000	0.000000
313.613358	50.983868	87.437548	0.022271	8.418068	0.044159	4.200364	0.000000	0.000000
313.633360	50.983868	87.444012	0.022269	8.418690	0.044154	4.200675	0.000000	0.000000
313.653362	50.983868	87.447444	0.022268	8.419020	0.044152	4.200840	0.000000	0.000000
313.673364	50.983868	87.448358	0.022268	8.419108	0.044151	4.200884	0.000000	0.000000
313.693367	50.983868	87.454499	0.022266	8.419700	0.044147	4.201179	0.000000	0.000000
313.713368	50.983868	87.451037	0.022267	8.419366	0.044150	4.201012	0.000000	0.000000
313.733370	50.983868	87.455765	0.022265	8.419821	0.044147	4.201239	0.000000	0.000000
313.753372	50.983868	87.445130	0.022269	8.418798	0.044154	4.200729	0.000000	0.000000
313.773375	50.983868	87.444584	0.022269	8.418745	0.044154	4.200702	0.000000	0.000000
313.793376	50.983868	87.446634	0.022268	8.418942	0.044153	4.200801	0.000000	0.000000
313.813378	50.983868	87.438637	0.022271	8.418172	0.044158	4.200417	0.000000	0.000000
313.833380	50.983868	87.444077	0.022269	8.418696	0.044154	4.200678	0.000000	0.000000
313.853383	50.983868	87.432418	0.022273	8.417574	0.044162	4.200118	0.000000	0.000000
313.873384	50.983868	87.419363	0.022277	8.416317	0.044170	4.199491	0.000000	0.000000
313.893386	50.983868	87.411613	0.022280	8.415571	0.044176	4.199118	0.000000	0.000000
313.913388	50.983868	87.423946	0.022276	8.416758	0.044167	4.199711	0.000000	0.000000
313.933390	50.983868	87.422778	0.022276	8.416646	0.044168	4.199655	0.000000	0.000000
313.953393	50.983868	87.420075	0.022277	8.416385	0.044170	4.199525	0.000000	0.000000
313.973394	50.983868	87.405777	0.022282	8.415009	0.044179	4.198838	0.000000	0.000000
313.993396	50.983868	87.408486	0.022281	8.415270	0.044178	4.198968	0.000000	0.000000
314.013398	50.983868	87.410388	0.022280	8.415453	0.044176	4.199060	0.000000	0.000000
314.033401	50.983868	87.418384	0.022278	8.416223	0.044171	4.199444	0.000000	0.000000
314.053402	50.983868	87.416572	0.022278	8.416048	0.044172	4.199357	0.000000	0.000000
314.073404	50.983868	87.412974	0.022280	8.415702	0.044175	4.199184	0.000000	0.000000
314.093406	50.983868	87.427811	0.022275	8.417130	0.044165	4.199897	0.000000	0.000000
314.113409	50.983868	87.420013	0.022277	8.416379	0.044170	4.199522	0.000000	0.000000
314.133410	50.983868	87.405111	0.022282	8.414945	0.044180	4.198806	0.000000	0.000000
314.153412	50.983868	87.406456	0.022282	8.415074	0.044179	4.198871	0.000000	0.000000
314.173414	50.983868	87.412409	0.022280	8.415647	0.044175	4.199157	0.000000	0.000000
314.193417	50.983868	87.415747	0.022279	8.415969	0.044173	4.199317	0.000000	0.000000
314.213418	50.983868	87.423893	0.022276	8.416753	0.044168	4.199708	0.000000	0.000000
314.233420	50.983868	87.416218	0.022278	8.416014	0.044173	4.199340	0.000000	0.000000
314.253422	50.983868	87.425596	0.022275	8.416917	0.044166	4.199790	0.000000	0.000000
314.273424	50.983868	87.415347	0.022279	8.415930	0.044173	4.199298	0.000000	0.000000
314.293427	50.983868	87.417017	0.022278	8.416091	0.044172	4.199378	0.000000	0.000000
314.313428	50.983868	87.420377	0.022277	8.416414	0.044170	4.199539	0.000000	0.000000
314.333430	50.983868	87.419723	0.022277	8.416351	0.044170	4.199508	0.000000	0.000000
314.353432	50.983868	87.430584	0.022274	8.417397	0.044163	4.200030	0.000000	0.000000
314.373435	50.983868	87.417738	0.022278	8.416160	0.044172	4.199413	0.000000	0.000000
314.393436	50.983868	87.425343	0.022275	8.416893	0.044167	4.199778	0.000000	0.000000
314.413438	50.983868	87.407245	0.022281	8.415150	0.044178	4.198909	0.000000	0.000000
314.433440	50.983868	87.416746	0.022278	8.416065	0.044172	4.199365	0.000000	0.000000
314.453443	50.983868	87.426177	0.022275	8.416973	0.044166	4.199818	0.000000	0.000000
314.473444	50.983868	87.410347	0.022280	8.415449	0.044176	4.199058	0.000000	0.000000
314.493446	50.983868	87.421380	0.022277	8.416511	0.044169	4.199588	0.000000	0.000000
314.513448	50.983868	87.414030	0.022279	8.415803	0.044174	4.199235	0.000000	0.000000
314.533451	50.983868	87.413081	0.022279	8.415712	0.044175	4.199189	0.000000	0.000000
314.553452	50.983868	87.427232	0.022275	8.417074	0.044165	4.199869	0.000000	0.000000
314.573454	50.983868	87.414653	0.022279	8.415863	0.044174	4.199264	0.000000	0.000000
314.593456	50.983868	87.411751	0.022280	8.415584	0.044176	4.199125	0.000000	0.000000
314.613458	50.983868	87.421937	0.022277	8.416565	0.044169	4.199614	0.000000	0.000000
314.633461	50.983868	87.424631	0.022276	8.416824	0.044167	4.199744	0.000000	0.000000
314.653462	50.983868	87.420844	0.022277	8.416459	0.044170	4.199562	0.000000	0.000000
314.673464	50.983868	87.420784	0.022277	8.416454	0.044170	4.199559	0.000000	0.000000
314.693466	50.983868	87.418115	0.022278	8.416197	0.044171	4.199431	0.000000	0.000000
314.713469	50.983868	87.411331	0.022280	8.415544	0.044176	4.199105	0.000000	0.000000
314.733470	50.983868	87.414127	0.022279	8.415813	0.044174	4.199239	0.000000	0.000000
314.753472	50.983868	87.402095	0.022283	8.414654	0.044182	4.198661	0.000000	0.000000
314.773474	50.983868	87.415609	0.022279	8.415955	0.044173	4.199310	0.000000	0.000000
314.793477	50.983868	87.407496	0.022281	8.415174	0.044178	4.198921	0.000000	0.000000
314.813478	50.983868	87.413905	0.022279	8.415791	0.044174	4.199229	0.000000	0.000000
314.833480	50.983868	87.405648	0.022282	8.414996	0.044180	4.198832	0.000000	0.000000
314.853482	50.983868	87.413925	0.022279	8.415793	0.044174	4.199230	0.000000	0.000000
314.873484	50.983868	87.420029	0.022277	8.416381	0.044170	4.199523	0.000000	0.000000
314.893486	50.983868	87.433680	0.022273	8.417695	0.044161	4.200178	0.000000	0.000000
314.913488	50.983868	87.427309	0.022275	8.417082	0.044165	4.199872	0.000000	0.000000
314.933490	50.983868	87.432568	0.022273	8.417588	0.044162	4.200125	0.000000	0.000000
314.953492	50.983868	87.431220	0.022273	8.417458	0.044163	4.200060	0.000000	0.000000
314.973495	50.983868	87.428461	0.022274	8.417193	0.044165	4.199928	0.000000	0.000000
314.993496	50.983868	87.428828	0.022274	8.417228	0.044164	4.199945	0.000000	0.000000
315.013498	50.983868	87.428739	0.022274	8.417219	0.044164	4.199941	0.000000	0.000000
315.033500	50.983868	87.422335	0.022276	8.416603	0.044169	4.199634	0.000000	0.000000
315.053503	50.983868	87.407267	0.022281	8.415152	0.044178	4.198910	0.000000	0.000000
315.073504	50.983868	87.406221	0.022282	8.415052	0.044179	4.198859	0.000000	0.000000
315.093506	50.983868	87.418554	0.022278	8.416239	0.044171	4.199452	0.000000	0.000000
315.113508	50.983868	87.414721	0.022279	8.415870	0.044174	4.199268	0.000000	0.000000
315.133511	50.983868	87.409520	0.022281	8.415369	0.044177	4.199018	0.000000	0.000000
315.153512	50.983868	87.412515	0.022280	8.415658	0.044175	4.199162	0.000000	0.000000
315.173514	50.983868	87.413195	0.022279	8.415723	0.044175	4.199194	0.000000	0.000000
315.193516	50.983868	87.404117	0.022282	8.414849	0.044181	4.198758	0.000000	0.000000
315.213518	50.983868	87.423265	0.022276	8.416693	0.044168	4.199678	0.000000	0.000000
315.233521	50.983868	87.415596	0.022279	8.415954	0.044173	4.199310	0.000000	0.000000
315.253522	50.983868	87.416489	0.022278	8.416040	0.044172	4.199353	0.000000	0.000000
315.273524	50.983868	87.413711	0.022279	8.415773	0.044174	4.199219	0.000000	0.000000
315.293526	50.983868	87.415981	0.022279	8.415991	0.044173	4.199328	0.000000	0.000000
315.313529	50.983868	87.413458	0.022279	8.415748	0.044174	4.199207	0.000000	0.000000
315.333530	50.983868	87.405464	0.022282	8.414979	0.044180	4.198823	0.000000	0.000000
315.353532	50.983868	87.413730	0.022279	8.415774	0.044174	4.199220	0.000000	0.000000
315.373534	50.983868	87.416480	0.022278	8.416039	0.044172	4.199352	0.000000	0.000000
315.393537	50.983868	87.410556	0.022280	8.415469	0.044176	4.199068	0.000000	0.000000
315.413538	50.983868	87.412571	0.022280	8.415663	0.044175	4.199164	0.000000	0.000000
315.433540	50.983868	87.420816	0.022277	8.416457	0.044170	4.199561	0.000000	0.000000
315.453542	50.983868	87.425114	0.022275	8.416870	0.044167	4.199767	0.000000	0.000000
315.473545	50.983868	87.429604	0.022274	8.417303	0.044164	4.199983	0.000000	0.000000
315.493546	50.983868	87.420946	0.022277	8.416469	0.044169	4.199567	0.000000	0.000000
315.513548	50.983868	87.406618	0.022282	8.415090	0.044179	4.198878	0.000000	0.000000
315.533550	50.983868	87.403211	0.022283	8.414762	0.044181	4.198715	0.000000	0.000000
315.553552	50.983868	87.410317	0.022280	8.415446	0.044176	4.199056	0.000000	0.000000
315.573555	50.983868	87.414140	0.022279	8.415814	0.044174	4.199240	0.000000	0.000000
315.593556	50.983868	87.413245	0.022279	8.415728	0.044175	4.199197	0.000000	0.000000
315.613558	50.983868	87.408140	0.022281	8.415236	0.044178	4.198952	0.000000	0.000000
315.633560	50.983868	87.415353	0.022279	8.415931	0.044173	4.199298	0.000000	0.000000
315.653563	50.983868	87.407943	0.022281	8.415217	0.044178	4.198942	0.000000	0.000000
315.673564	50.983868	87.425541	0.022275	8.416912	0.044166	4.199788	0.000000	0.000000
315.693566	50.983868	87.425117	0.022275	8.416871	0.044167	4.199767	0.000000	0.000000
315.713568	50.983868	87.402459	0.022283	8.414689	0.044182	4.198679	0.000000	0.000000
315.733571	50.983868	87.417507	0.022278	8.416138	0.044172	4.199402	0.000000	0.000000
315.753572	50.983868	87.408648	0.022281	8.415285	0.044178	4.198976	0.000000	0.000000
315.773574	50.983868	87.409393	0.022281	8.415357	0.044177	4.199012	0.000000	0.000000
315.793576	50.983868	87.413410	0.022279	8.415744	0.044174	4.199205	0.000000	0.000000
315.813579	50.983868	87.412126	0.022280	8.415620	0.044175	4.199143	0.000000	0.000000
315.833580	50.983868	87.406548	0.022282	8.415083	0.044179	4.198875	0.000000	0.000000
315.853582	50.983868	87.401873	0.022283	8.414633	0.044182	4.198651	0.000000	0.000000
315.873584	50.983868	87.417150	0.022278	8.416104	0.044172	4.199384	0.000000	0.000000
315.893586	50.983868	87.402668	0.022283	8.414710	0.044181	4.198689	0.000000	0.000000
315.913589	50.983868	87.397979	0.022285	8.414258	0.044185	4.198463	0.000000	0.000000
315.933590	50.983868	87.406410	0.022282	8.415070	0.044179	4.198868	0.000000	0.000000
315.953592	50.983868	87.412951	0.022280	8.415699	0.044175	4.199183	0.000000	0.000000
315.973594	50.983868	87.405752	0.022282	8.415006	0.044179	4.198837	0.000000	0.000000
315.993597	50.983868	87.394283	0.022286	8.413902	0.044187	4.198286	0.000000	0.000000
316.013598	50.983868	87.411138	0.022280	8.415525	0.044176	4.199096	0.000000	0.000000
316.033600	50.983868	87.409882	0.022281	8.415404	0.044177	4.199035	0.000000	0.000000
316.053602	50.983868	87.406329	0.022282	8.415062	0.044179	4.198865	0.000000	0.000000
316.073605	50.983868	87.405594	0.022282	8.414991	0.044180	4.198829	0.000000	0.000000
316.093606	50.983868	87.408250	0.022281	8.415247	0.044178	4.198957	0.000000	0.000000
316.113608	50.983868	87.410998	0.022280	8.415511	0.044176	4.199089	0.000000	0.000000
316.133610	50.983868	87.401392	0.022283	8.414587	0.044182	4.198627	0.000000	0.000000
316.153612	50.983868	87.392408	0.022286	8.413722	0.044188	4.198196	0.000000	0.000000
316.173615	50.983868	87.390387	0.022287	8.413527	0.044190	4.198099	0.000000	0.000000
316.193616	50.983868	87.398622	0.022284	8.414320	0.044184	4.198494	0.000000	0.000000
316.213618	50.983868	87.394024	0.022286	8.413877	0.044187	4.198273	0.000000	0.000000
316.233620	50.983868	87.391532	0.022287	8.413637	0.044189	4.198154	0.000000	0.000000
316.253623	50.983868	87.393397	0.022286	8.413817	0.044188	4.198243	0.000000	0.000000
316.273624	50.983868	87.373748	0.022293	8.411925	0.044201	4.197299	0.000000	0.000000
316.293626	50.983868	87.383818	0.022289	8.412895	0.044194	4.197783	0.000000	0.000000
316.313628	50.983868	87.393098	0.022286	8.413788	0.044188	4.198229	0.000000	0.000000
316.333631	50.983868	87.389439	0.022287	8.413436	0.044190	4.198053	0.000000	0.000000
316.353632	50.983868	87.394990	0.022286	8.413970	0.044187	4.198320	0.000000	0.000000
316.373634	50.983868	87.393363	0.022286	8.413814	0.044188	4.198242	0.000000	0.000000
316.393636	50.983868	87.384328	0.022289	8.412944	0.044194	4.197808	0.000000	0.000000
316.413639	50.983949	87.400420	0.022284	8.414493	0.044183	4.198581	0.000000	0.000000
316.433640	50.983949	87.384517	0.022289	8.412962	0.044194	4.197817	0.000000	0.000000
316.453642	50.983949	87.388218	0.022288	8.413318	0.044191	4.197995	0.000000	0.000000
316.473644	50.983949	87.398609	0.022284	8.414319	0.044184	4.198494	0.000000	0.000000
316.493646	50.983949	87.387197	0.022288	8.413220	0.044192	4.197946	0.000000	0.000000
316.513649	50.983949	87.394548	0.022286	8.413928	0.044187	4.198299	0.000000	0.000000
316.533650	50.983949	87.395013	0.022286	8.413972	0.044187	4.198321	0.000000	0.000000
316.553652	50.984030	87.402925	0.022283	8.414734	0.044182	4.198701	0.000000	0.000000
316.573654	50.984030	87.391635	0.022287	8.413647	0.044189	4.198159	0.000000	0.000000
316.593657	50.984030	87.397892	0.022285	8.414250	0.044185	4.198459	0.000000	0.000000
316.613658	50.984030	87.405899	0.022282	8.415021	0.044180	4.198844	0.000000	0.000000
316.633660	50.983949	87.399541	0.022284	8.414408	0.044184	4.198539	0.000000	0.000000
316.653662	50.983949	87.406975	0.022282	8.415124	0.044179	4.198896	0.000000	0.000000
316.673665	50.983949	87.402721	0.022283	8.414715	0.044182	4.198691	0.000000	0.000000
316.693666	50.984030	87.392397	0.022287	8.413721	0.044189	4.198195	0.000000	0.000000
316.713668	50.984030	87.397037	0.022285	8.414167	0.044186	4.198418	0.000000	0.000000
316.733670	50.984030	87.392278	0.022287	8.413709	0.044189	4.198190	0.000000	0.000000
316.753673	50.984030	87.400527	0.022284	8.414503	0.044183	4.198586	0.000000	0.000000
316.773674	50.984030	87.418023	0.022278	8.416188	0.044172	4.199426	0.000000	0.000000
316.793676	50.984030	87.402194	0.022283	8.414664	0.044182	4.198666	0.000000	0.000000
316.813678	50.984030	87.393205	0.022286	8.413798	0.044188	4.198234	0.000000	0.000000
316.833680	50.984030	87.388947	0.022288	8.413389	0.044191	4.198030	0.000000	0.000000
316.853683	50.984110	87.386323	0.022289	8.413136	0.044193	4.197904	0.000000	0.000000
316.873684	50.984030	87.385737	0.022289	8.413079	0.044193	4.197875	0.000000	0.000000
316.893686	50.984030	87.397996	0.022285	8.414260	0.044185	4.198464	0.000000	0.000000
316.913688	50.984030	87.397253	0.022285	8.414188	0.044185	4.198429	0.000000	0.000000
316.933691	50.984030	87.385975	0.022289	8.413102	0.044193	4.197887	0.000000	0.000000
316.953692	50.984110	87.388182	0.022288	8.413315	0.044192	4.197993	0.000000	0.000000
316.973694	50.984110	87.396622	0.022285	8.414127	0.044186	4.198398	0.000000	0.000000
316.993696	50.984030	87.386050	0.022289	8.413110	0.044193	4.197890	0.000000	0.000000
317.013699	50.984030	87.381760	0.022290	8.412697	0.044196	4.197684	0.000000	0.000000
317.033700	50.984030	87.391614	0.022287	8.413645	0.044189	4.198158	0.000000	0.000000
317.053702	50.984030	87.382242	0.022290	8.412743	0.044195	4.197707	0.000000	0.000000
317.073704	50.984110	87.393004	0.022286	8.413779	0.044188	4.198224	0.000000	0.000000
317.093707	50.984030	87.389073	0.022288	8.413401	0.044191	4.198036	0.000000	0.000000
317.113708	50.984110	87.384501	0.022289	8.412960	0.044194	4.197816	0.000000	0.000000
317.133710	50.984030	87.384715	0.022289	8.412981	0.044194	4.197826	0.000000	0.000000
317.153712	50.984030	87.383655	0.022290	8.412879	0.044194	4.197775	0.000000	0.000000
317.173714	50.984110	87.381803	0.022290	8.412701	0.044196	4.197686	0.000000	0.000000
317.193717	50.984110	87.378060	0.022291	8.412340	0.044198	4.197507	0.000000	0.000000
317.213718	50.984030	87.383265	0.022290	8.412841	0.044195	4.197757	0.000000	0.000000
317.233720	50.984030	87.380401	0.022291	8.412566	0.044196	4.197619	0.000000	0.000000
317.253722	50.984030	87.391284	0.022287	8.413614	0.044189	4.198142	0.000000	0.000000
317.273725	50.984110	87.389768	0.022288	8.413468	0.044190	4.198069	0.000000	0.000000
317.293726	50.984110	87.378422	0.022291	8.412375	0.044198	4.197524	0.000000	0.000000
317.313728	50.984030	87.397782	0.022285	8.414239	0.044185	4.198454	0.000000	0.000000
317.333730	50.984030	87.387379	0.022288	8.413238	0.044192	4.197954	0.000000	0.000000
317.353733	50.984030	87.382366	0.022290	8.412755	0.044195	4.197713	0.000000	0.000000
317.373734	50.984030	87.382173	0.022290	8.412736	0.044195	4.197704	0.000000	0.000000
317.393736	50.984110	87.386225	0.022289	8.413126	0.044193	4.197899	0.000000	0.000000
317.413738	50.984110	87.389057	0.022288	8.413399	0.044191	4.198035	0.000000	0.000000
317.433740	50.984030	87.387615	0.022288	8.413260	0.044192	4.197966	0.000000	0.000000
317.453743	50.984030	87.380773	0.022290	8.412602	0.044196	4.197637	0.000000	0.000000
317.473744	50.984030	87.386481	0.022289	8.413151	0.044192	4.197911	0.000000	0.000000
317.493746	50.984110	87.387804	0.022288	8.413278	0.044192	4.197975	0.000000	0.000000
317.513748	50.984110	87.387455	0.022288	8.413245	0.044192	4.197958	0.000000	0.000000
317.533751	50.984030	87.379409	0.022291	8.412470	0.044197	4.197571	0.000000	0.000000
317.553752	50.984030	87.371958	0.022293	8.411753	0.044202	4.197213	0.000000	0.000000
317.573754	50.984030	87.379468	0.022291	8.412476	0.044197	4.197574	0.000000	0.000000
317.593756	50.984030	87.388154	0.022288	8.413312	0.044191	4.197991	0.000000	0.000000
317.613759	50.984030	87.370660	0.022294	8.411628	0.044203	4.197151	0.000000	0.000000
317.633760	50.984030	87.386442	0.022289	8.413147	0.044192	4.197909	0.000000	0.000000
317.653762	50.984110	87.383703	0.022290	8.412884	0.044194	4.197778	0.000000	0.000000
317.673764	50.984110	87.381961	0.022290	8.412716	0.044196	4.197694	0.000000	0.000000
317.693767	50.984110	87.387855	0.022288	8.413283	0.044192	4.197977	0.000000	0.000000
317.713768	50.984030	87.388254	0.022288	8.413322	0.044191	4.197996	0.000000	0.000000
317.733770	50.984030	87.388078	0.022288	8.413305	0.044191	4.197988	0.000000	0.000000
317.753772	50.984030	87.403678	0.022283	8.414807	0.044181	4.198737	0.000000	0.000000
317.773774	50.984110	87.400271	0.022284	8.414479	0.044184	4.198574	0.000000	0.000000
317.793777	50.984110	87.396358	0.022285	8.414102	0.044186	4.198386	0.000000	0.000000
317.813778	50.984110	87.395740	0.022286	8.414043	0.044187	4.198356	0.000000	0.000000
317.833780	50.984030	87.383666	0.022290	8.412880	0.044194	4.197776	0.000000	0.000000
317.853782	50.984030	87.387483	0.022288	8.413248	0.044192	4.197959	0.000000	0.000000
317.873785	50.984030	87.382119	0.022290	8.412731	0.044195	4.197702	0.000000	0.000000
317.893786	50.984030	87.382190	0.022290	8.412738	0.044195	4.197705	0.000000	0.000000
317.913788	50.984030	87.391296	0.022287	8.413615	0.044189	4.198142	0.000000	0.000000
317.933790	50.984110	87.384810	0.022289	8.412990	0.044194	4.197831	0.000000	0.000000
317.953793	50.984110	87.379708	0.022291	8.412499	0.044197	4.197586	0.000000	0.000000
317.973794	50.984110	87.382163	0.022290	8.412735	0.044195	4.197704	0.000000	0.000000
317.993796	50.984030	87.389449	0.022288	8.413437	0.044191	4.198054	0.000000	0.000000
318.013798	50.984030	87.381736	0.022290	8.412694	0.044196	4.197683	0.000000	0.000000
318.033801	50.984110	87.393877	0.022286	8.413863	0.044188	4.198266	0.000000	0.000000
318.053802	50.984110	87.370071	0.022294	8.411571	0.044203	4.197123	0.000000	0.000000
318.073804	50.984030	87.382127	0.022290	8.412732	0.044195	4.197702	0.000000	0.000000
318.093806	50.984030	87.374054	0.022293	8.411955	0.044201	4.197314	0.000000	0.000000
318.113808	50.984110	87.376969	0.022292	8.412235	0.044199	4.197454	0.000000	0.000000
318.133811	50.984110	87.376736	0.022292	8.412213	0.044199	4.197443	0.000000	0.000000
318.153812	50.984110	87.360980	0.022297	8.410696	0.044209	4.196686	0.000000	0.000000
318.173814	50.984030	87.360391	0.022297	8.410639	0.044210	4.196658	0.000000	0.000000
318.193816	50.984030	87.378745	0.022291	8.412406	0.044198	4.197539	0.000000	0.000000
318.213819	50.984030	87.385103	0.022289	8.413018	0.044193	4.197845	0.000000	0.000000
318.233820	50.984030	87.390653	0.022287	8.413553	0.044190	4.198112	0.000000	0.000000
318.253822	50.984110	87.391432	0.022287	8.413628	0.044189	4.198149	0.000000	0.000000
318.273824	50.984110	87.387358	0.022288	8.413236	0.044192	4.197953	0.000000	0.000000
318.293827	50.984030	87.374584	0.022293	8.412006	0.044200	4.197340	0.000000	0.000000
318.313828	50.984030	87.371755	0.022294	8.411733	0.044202	4.197204	0.000000	0.000000
318.333830	50.984030	87.364015	0.022296	8.410988	0.044207	4.196832	0.000000	0.000000
318.353832	50.984030	87.365890	0.022295	8.411169	0.044206	4.196922	0.000000	0.000000
318.373834	50.984110	87.373306	0.022293	8.411883	0.044201	4.197278	0.000000	0.000000
318.393836	50.984110	87.384786	0.022289	8.412988	0.044194	4.197830	0.000000	0.000000
318.413838	50.984110	87.376445	0.022292	8.412185	0.044199	4.197429	0.000000	0.000000
318.433840	50.984030	87.379420	0.022291	8.412471	0.044197	4.197572	0.000000	0.000000
318.453842	50.984030	87.388117	0.022288	8.413309	0.044191	4.197990	0.000000	0.000000
318.473845	50.984110	87.385113	0.022289	8.413019	0.044194	4.197845	0.000000	0.000000
318.493846	50.984110	87.378291	0.022291	8.412363	0.044198	4.197518	0.000000	0.000000
318.513848	50.984110	87.383825	0.022290	8.412895	0.044194	4.197784	0.000000	0.000000
318.533850	50.984030	87.380913	0.022290	8.412615	0.044196	4.197644	0.000000	0.000000
318.553853	50.984030	87.369323	0.022294	8.411499	0.044204	4.197087	0.000000	0.000000
318.573854	50.984030	87.359758	0.022298	8.410578	0.044210	4.196627	0.000000	0.000000
318.593856	50.984110	87.364033	0.022296	8.410990	0.044207	4.196833	0.000000	0.000000
318.613858	50.984110	87.382465	0.022290	8.412764	0.044195	4.197718	0.000000	0.000000
318.633861	50.984030	87.373885	0.022293	8.411938	0.044201	4.197306	0.000000	0.000000
318.653862	50.984030	87.378022	0.022291	8.412337	0.044198	4.197505	0.000000	0.000000
318.673864	50.984030	87.372343	0.022293	8.411790	0.044202	4.197232	0.000000	0.000000
318.693866	50.984030	87.385525	0.022289	8.413059	0.044193	4.197865	0.000000	0.000000
318.713868	50.984110	87.374891	0.022293	8.412035	0.044200	4.197354	0.000000	0.000000
318.733871	50.984110	87.373301	0.022293	8.411882	0.044201	4.197278	0.000000	0.000000
318.753872	50.984030	87.372190	0.022293	8.411775	0.044202	4.197225	0.000000	0.000000
318.773874	50.984030	87.364587	0.022296	8.411043	0.044207	4.196859	0.000000	0.000000
318.793876	50.984030	87.382233	0.022290	8.412742	0.044195	4.197707	0.000000	0.000000
318.813879	50.984110	87.370545	0.022294	8.411617	0.044203	4.197146	0.000000	0.000000
318.833880	50.984110	87.369306	0.022294	8.411498	0.044204	4.197086	0.000000	0.000000
318.853882	50.984030	87.372044	0.022293	8.411761	0.044202	4.197218	0.000000	0.000000
318.873884	50.984030	87.375266	0.022292	8.412071	0.044200	4.197372	0.000000	0.000000
318.893887	50.984110	87.374346	0.022293	8.411983	0.044201	4.197328	0.000000	0.000000
318.913888	50.984110	87.365639	0.022296	8.411145	0.044206	4.196910	0.000000	0.000000
318.933890	50.984110	87.382528	0.022290	8.412771	0.044195	4.197721	0.000000	0.000000
318.953892	50.984110	87.365368	0.022296	8.411118	0.044207	4.196897	0.000000	0.000000
318.973895	50.984030	87.367272	0.022295	8.411302	0.044205	4.196988	0.000000	0.000000
318.993896	50.984030	87.378215	0.022291	8.412355	0.044198	4.197514	0.000000	0.000000
319.013898	50.984030	87.370875	0.022294	8.411649	0.044203	4.197161	0.000000	0.000000
319.033900	50.984030	87.379432	0.022291	8.412472	0.044197	4.197572	0.000000	0.000000
319.053902	50.984030	87.371954	0.022293	8.411753	0.044202	4.197213	0.000000	0.000000
319.073905	50.984030	87.374657	0.022293	8.412013	0.044200	4.197343	0.000000	0.000000
319.093906	50.984110	87.383710	0.022290	8.412884	0.044194	4.197778	0.000000	0.000000
319.113908	50.984110	87.384135	0.022289	8.412925	0.044194	4.197798	0.000000	0.000000
319.133910	50.984030	87.372809	0.022293	8.411835	0.044201	4.197254	0.000000	0.000000
319.153913	50.984030	87.373503	0.022293	8.411902	0.044201	4.197288	0.000000	0.000000
319.173914	50.984030	87.367290	0.022295	8.411304	0.044205	4.196989	0.000000	0.000000
319.193916	50.984110	87.365832	0.022296	8.411163	0.044206	4.196919	0.000000	0.000000
319.213918	50.984110	87.369311	0.022294	8.411498	0.044204	4.197086	0.000000	0.000000
319.233921	50.984110	87.365832	0.022296	8.411163	0.044206	4.196919	0.000000	0.000000
319.253922	50.984030	87.384281	0.022289	8.412939	0.044194	4.197805	0.000000	0.000000
319.273924	50.984030	87.380445	0.022291	8.412570	0.044196	4.197621	0.000000	0.000000
319.293926	50.984030	87.369655	0.022294	8.411531	0.044204	4.197103	0.000000	0.000000
319.313929	50.984030	87.373908	0.022293	8.411941	0.044201	4.197307	0.000000	0.000000
319.333930	50.984110	87.366961	0.022295	8.411272	0.044205	4.196973	0.000000	0.000000
319.353932	50.984110	87.359909	0.022298	8.410593	0.044210	4.196635	0.000000	0.000000
319.373934	50.984110	87.367141	0.022295	8.411289	0.044205	4.196982	0.000000	0.000000
319.393936	50.984030	87.365942	0.022295	8.411174	0.044206	4.196924	0.000000	0.000000
319.413939	50.984030	87.364405	0.022296	8.411026	0.044207	4.196851	0.000000	0.000000
319.433940	50.984030	87.363673	0.022296	8.410955	0.044207	4.196815	0.000000	0.000000
319.453942	50.984110	87.359679	0.022298	8.410571	0.044210	4.196624	0.000000	0.000000
319.473944	50.984110	87.351709	0.022300	8.409803	0.044216	4.196241	0.000000	0.000000
319.493947	50.984110	87.356691	0.022299	8.410283	0.044212	4.196480	0.000000	0.000000
319.513948	50.984110	87.356511	0.022299	8.410266	0.044212	4.196471	0.000000	0.000000
319.533950	50.984110	87.369037	0.022294	8.411472	0.044204	4.197073	0.000000	0.000000
319.553952	50.984030	87.360616	0.022297	8.410661	0.044209	4.196669	0.000000	0.000000
319.573955	50.984030	87.370284	0.022294	8.411592	0.044203	4.197133	0.000000	0.000000
319.593956	50.984110	87.364699	0.022296	8.411054	0.044207	4.196865	0.000000	0.000000
319.613958	50.984110	87.362014	0.022297	8.410796	0.044209	4.196736	0.000000	0.000000
319.633960	50.984110	87.362891	0.022297	8.410880	0.044208	4.196778	0.000000	0.000000
319.653962	50.984030	87.353006	0.022300	8.409928	0.044215	4.196303	0.000000	0.000000
319.673965	50.984030	87.339140	0.022304	8.408593	0.044224	4.195637	0.000000	0.000000
319.693966	50.984110	87.361247	0.022297	8.410722	0.044209	4.196699	0.000000	0.000000
319.713968	50.984110	87.346774	0.022302	8.409328	0.044219	4.196004	0.000000	0.000000
319.733970	50.984110	87.360597	0.022297	8.410659	0.044210	4.196668	0.000000	0.000000
319.753973	50.984030	87.354047	0.022299	8.410028	0.044214	4.196353	0.000000	0.000000
319.773974	50.984030	87.355408	0.022299	8.410160	0.044213	4.196418	0.000000	0.000000
319.793976	50.984110	87.350729	0.022301	8.409709	0.044216	4.196194	0.000000	0.000000
319.813978	50.984110	87.346880	0.022302	8.409339	0.044219	4.196009	0.000000	0.000000
319.833981	50.984110	87.353111	0.022300	8.409938	0.044215	4.196308	0.000000	0.000000
319.853982	50.984110	87.355315	0.022299	8.410151	0.044213	4.196414	0.000000	0.000000
319.873984	50.984030	87.348773	0.022301	8.409521	0.044217	4.196100	0.000000	0.000000
319.893986	50.984030	87.343446	0.022303	8.409008	0.044221	4.195844	0.000000	0.000000
319.913989	50.984030	87.354187	0.022299	8.410042	0.044214	4.196360	0.000000	0.000000
319.933990	50.984110	87.360786	0.022297	8.410677	0.044210	4.196677	0.000000	0.000000
319.953992	50.984110	87.358947	0.022298	8.410500	0.044211	4.196588	0.000000	0.000000
319.973994	50.984110	87.348825	0.022301	8.409526	0.044217	4.196102	0.000000	0.000000
319.993996	50.984030	87.360104	0.022297	8.410612	0.044210	4.196644	0.000000	0.000000
320.013999	50.984030	87.355984	0.022299	8.410215	0.044213	4.196446	0.000000	0.000000
320.034000	50.984030	87.349297	0.022301	8.409571	0.044217	4.196125	0.000000	0.000000
320.054002	50.984030	87.347076	0.022302	8.409357	0.044218	4.196018	0.000000	0.000000
320.074004	50.984030	87.341982	0.022303	8.408867	0.044222	4.195773	0.000000	0.000000
320.094007	50.984110	87.346623	0.022302	8.409314	0.044219	4.195996	0.000000	0.000000
320.114008	50.984030	87.353037	0.022300	8.409931	0.044214	4.196305	0.000000	0.000000
320.134010	50.984030	87.358672	0.022298	8.410474	0.044211	4.196575	0.000000	0.000000
320.154012	50.984110	87.352079	0.022300	8.409839	0.044215	4.196258	0.000000	0.000000
320.174015	50.984110	87.367272	0.022295	8.411302	0.044205	4.196988	0.000000	0.000000
320.194016	50.984110	87.362096	0.022297	8.410803	0.044209	4.196740	0.000000	0.000000
320.214018	50.984110	87.375225	0.022292	8.412067	0.044200	4.197370	0.000000	0.000000
320.234020	50.984030	87.369607	0.022294	8.411527	0.044204	4.197101	0.000000	0.000000
320.254023	50.984030	87.364748	0.022296	8.411059	0.044207	4.196867	0.000000	0.000000
320.274024	50.984030	87.377077	0.022292	8.412246	0.044199	4.197459	0.000000	0.000000
320.294026	50.984110	87.371475	0.022294	8.411706	0.044203	4.197190	0.000000	0.000000
320.314028	50.984110	87.368806	0.022295	8.411449	0.044204	4.197062	0.000000	0.000000
320.334030	50.984030	87.358256	0.022298	8.410434	0.044211	4.196555	0.000000	0.000000
320.354033	50.984030	87.353906	0.022299	8.410015	0.044214	4.196346	0.000000	0.000000
320.374034	50.984030	87.365244	0.022296	8.411106	0.044206	4.196891	0.000000	0.000000
320.394036	50.984110	87.365431	0.022296	8.411125	0.044206	4.196900	0.000000	0.000000
320.414038	50.984110	87.355727	0.022299	8.410190	0.044213	4.196434	0.000000	0.000000
320.434041	50.984110	87.375115	0.022292	8.412057	0.044200	4.197365	0.000000	0.000000
320.454042	50.984030	87.354384	0.022299	8.410061	0.044214	4.196369	0.000000	0.000000
320.474044	50.984030	87.368342	0.022295	8.411405	0.044204	4.197040	0.000000	0.000000
320.494046	50.984030	87.365636	0.022296	8.411144	0.044206	4.196910	0.000000	0.000000
320.514049	50.984030	87.360721	0.022297	8.410671	0.044209	4.196674	0.000000	0.000000
320.534050	50.984110	87.360421	0.022297	8.410642	0.044210	4.196659	0.000000	0.000000
320.554052	50.984110	87.355547	0.022299	8.410173	0.044213	4.196425	0.000000	0.000000
320.574054	50.984030	87.348200	0.022301	8.409466	0.044218	4.196072	0.000000	0.000000
320.594057	50.984030	87.340513	0.022304	8.408726	0.044223	4.195703	0.000000	0.000000
320.614058	50.984030	87.352578	0.022300	8.409887	0.044215	4.196282	0.000000	0.000000
320.634060	50.984110	87.356517	0.022299	8.410266	0.044212	4.196472	0.000000	0.000000
320.654062	50.984110	87.354379	0.022299	8.410060	0.044214	4.196369	0.000000	0.000000
320.674064	50.984030	87.357387	0.022298	8.410350	0.044212	4.196514	0.000000	0.000000
320.694067	50.984030	87.346766	0.022302	8.409328	0.044219	4.196003	0.000000	0.000000
320.714068	50.984030	87.352479	0.022300	8.409878	0.044215	4.196278	0.000000	0.000000
320.734070	50.984030	87.366403	0.022295	8.411218	0.044206	4.196947	0.000000	0.000000
320.754072	50.984110	87.355122	0.022299	8.410132	0.044213	4.196405	0.000000	0.000000
320.774075	50.984110	87.358075	0.022298	8.410416	0.044211	4.196547	0.000000	0.000000
320.794076	50.984030	87.358301	0.022298	8.410438	0.044211	4.196557	0.000000	0.000000
320.814078	50.984030	87.365500	0.022296	8.411131	0.044206	4.196903	0.000000	0.000000
320.834080	50.984030	87.366952	0.022295	8.411271	0.044205	4.196973	0.000000	0.000000
320.854083	50.984110	87.358525	0.022298	8.410460	0.044211	4.196568	0.000000	0.000000
320.874084	50.984110	87.365986	0.022296	8.411178	0.044206	4.196927	0.000000	0.000000
320.894086	50.984030	87.360971	0.022297	8.410695	0.044209	4.196686	0.000000	0.000000
320.914088	50.984030	87.362787	0.022297	8.410870	0.044208	4.196773	0.000000	0.000000
320.934090	50.984110	87.356428	0.022299	8.410258	0.044212	4.196467	0.000000	0.000000
320.954093	50.984110	87.357168	0.022298	8.410329	0.044212	4.196503	0.000000	0.000000
320.974094	50.984110	87.354888	0.022299	8.410110	0.044213	4.196393	0.000000	0.000000
320.994096	50.984110	87.350651	0.022301	8.409702	0.044216	4.196190	0.000000	0.000000
321.014098	50.984030	87.342232	0.022303	8.408891	0.044222	4.195785	0.000000	0.000000
321.034101	50.984030	87.343489	0.022303	8.409012	0.044221	4.195846	0.000000	0.000000
321.054102	50.984110	87.350729	0.022301	8.409709	0.044216	4.196194	0.000000	0.000000
321.074104	50.984110	87.348646	0.022301	8.409509	0.044218	4.196094	0.000000	0.000000
321.094106	50.984110	87.342808	0.022303	8.408946	0.044221	4.195813	0.000000	0.000000
321.114109	50.984030	87.350623	0.022301	8.409699	0.044216	4.196189	0.000000	0.000000
321.134110	50.984030	87.352960	0.022300	8.409924	0.044215	4.196301	0.000000	0.000000
321.154112	50.984030	87.348592	0.022301	8.409503	0.044217	4.196091	0.000000	0.000000
321.174114	50.984110	87.349605	0.022301	8.409601	0.044217	4.196140	0.000000	0.000000
321.194117	50.984110	87.346152	0.022302	8.409268	0.044219	4.195974	0.000000	0.000000
321.214118	50.984110	87.351483	0.022300	8.409782	0.044216	4.196230	0.000000	0.000000
321.234120	50.984030	87.345815	0.022302	8.409236	0.044219	4.195958	0.000000	0.000000
321.254122	50.984110	87.343308	0.022303	8.408995	0.044221	4.195837	0.000000	0.000000
321.274124	50.984110	87.351880	0.022300	8.409820	0.044215	4.196249	0.000000	0.000000
321.294127	50.984110	87.344462	0.022303	8.409106	0.044220	4.195893	0.000000	0.000000
321.314128	50.984110	87.334051	0.022306	8.408103	0.044227	4.195392	0.000000	0.000000
321.334130	50.984030	87.352812	0.022300	8.409910	0.044215	4.196294	0.000000	0.000000
321.354132	50.984030	87.339529	0.022304	8.408631	0.044223	4.195656	0.000000	0.000000
321.374135	50.984030	87.344493	0.022303	8.409109	0.044220	4.195894	0.000000	0.000000
321.394136	50.984110	87.335717	0.022306	8.408264	0.044226	4.195472	0.000000	0.000000
321.414138	50.984110	87.349402	0.022301	8.409581	0.044217	4.196130	0.000000	0.000000
321.434140	50.984110	87.336335	0.022305	8.408323	0.044226	4.195502	0.000000	0.000000
321.454143	50.984030	87.339572	0.022304	8.408635	0.044223	4.195658	0.000000	0.000000
321.474144	50.984030	87.340513	0.022304	8.408726	0.044223	4.195703	0.000000	0.000000
321.494146	50.984110	87.331222	0.022307	8.407831	0.044229	4.195257	0.000000	0.000000
321.514148	50.984110	87.329329	0.022308	8.407649	0.044230	4.195166	0.000000	0.000000
321.534151	50.984110	87.345215	0.022302	8.409178	0.044220	4.195929	0.000000	0.000000
321.554152	50.984030	87.346949	0.022302	8.409345	0.044218	4.196012	0.000000	0.000000
321.574154	50.984030	87.342544	0.022303	8.408921	0.044221	4.195800	0.000000	0.000000
321.594156	50.984030	87.331386	0.022307	8.407847	0.044229	4.195264	0.000000	0.000000
321.614158	50.984110	87.343538	0.022303	8.409017	0.044221	4.195848	0.000000	0.000000
321.634161	50.984110	87.348846	0.022301	8.409528	0.044217	4.196103	0.000000	0.000000
321.654162	50.984110	87.352692	0.022300	8.409898	0.044215	4.196288	0.000000	0.000000
321.674164	50.984030	87.352968	0.022300	8.409925	0.044215	4.196301	0.000000	0.000000
321.694166	50.984030	87.349283	0.022301	8.409570	0.044217	4.196124	0.000000	0.000000
321.714169	50.984110	87.354310	0.022299	8.410054	0.044214	4.196366	0.000000	0.000000
321.734170	50.984110	87.352798	0.022300	8.409908	0.044215	4.196293	0.000000	0.000000
321.754172	50.984110	87.344809	0.022303	8.409139	0.044220	4.195909	0.000000	0.000000
321.774174	50.984030	87.364914	0.022296	8.411075	0.044207	4.196875	0.000000	0.000000
321.794177	50.984030	87.363811	0.022296	8.410968	0.044207	4.196822	0.000000	0.000000
321.814178	50.984030	87.356633	0.022299	8.410277	0.044212	4.196477	0.000000	0.000000
321.834180	50.984030	87.358457	0.022298	8.410453	0.044211	4.196565	0.000000	0.000000
321.854182	50.984110	87.351869	0.022300	8.409819	0.044215	4.196248	0.000000	0.000000
321.874185	50.984110	87.354852	0.022299	8.410106	0.044213	4.196392	0.000000	0.000000
321.894186	50.984030	87.349709	0.022301	8.409611	0.044217	4.196145	0.000000	0.000000
321.914188	50.984030	87.356166	0.022299	8.410232	0.044212	4.196455	0.000000	0.000000
321.934190	50.984110	87.341462	0.022304	8.408817	0.044222	4.195748	0.000000	0.000000
321.954192	50.984110	87.344200	0.022303	8.409080	0.044220	4.195880	0.000000	0.000000
321.974195	50.984110	87.335764	0.022306	8.408268	0.044226	4.195475	0.000000	0.000000
321.994196	50.984110	87.343676	0.022303	8.409030	0.044221	4.195855	0.000000	0.000000
322.014198	50.984030	87.336088	0.022305	8.408300	0.044226	4.195490	0.000000	0.000000
322.034200	50.984030	87.348272	0.022301	8.409473	0.044218	4.196076	0.000000	0.000000
322.054203	50.984030	87.345646	0.022302	8.409220	0.044219	4.195949	0.000000	0.000000
322.074204	50.984110	87.351093	0.022301	8.409744	0.044216	4.196211	0.000000	0.000000
322.094206	50.984110	87.348571	0.022301	8.409501	0.044218	4.196090	0.000000	0.000000
322.114208	50.984110	87.345304	0.022302	8.409187	0.044220	4.195933	0.000000	0.000000
322.134211	50.984110	87.350127	0.022301	8.409651	0.044217	4.196165	0.000000	0.000000
322.154212	50.984030	87.345096	0.022302	8.409167	0.044220	4.195923	0.000000	0.000000
322.174214	50.984030	87.343653	0.022303	8.409028	0.044221	4.195854	0.000000	0.000000
322.194216	50.984110	87.357674	0.022298	8.410378	0.044212	4.196527	0.000000	0.000000
322.214218	50.984110	87.351056	0.022301	8.409741	0.044216	4.196209	0.000000	0.000000
322.234221	50.984110	87.336068	0.022306	8.408298	0.044226	4.195489	0.000000	0.000000
322.254222	50.984030	87.330743	0.022307	8.407785	0.044229	4.195234	0.000000	0.000000
322.274224	50.984030	87.338302	0.022305	8.408513	0.044224	4.195597	0.000000	0.000000
322.294226	50.984110	87.344818	0.022303	8.409140	0.044220	4.195910	0.000000	0.000000
322.314229	50.984110	87.352738	0.022300	8.409903	0.044215	4.196290	0.000000	0.000000
322.334230	50.984110	87.347214	0.022302	8.409371	0.044218	4.196025	0.000000	0.000000
322.354232	50.984030	87.342636	0.022303	8.408930	0.044221	4.195805	0.000000	0.000000
322.374234	50.984030	87.323995	0.022310	8.407135	0.044234	4.194909	0.000000	0.000000
322.394237	50.984030	87.331477	0.022307	8.407856	0.044229	4.195269	0.000000	0.000000
322.414238	50.984030	87.335150	0.022306	8.408209	0.044226	4.195445	0.000000	0.000000
322.434240	50.984110	87.334992	0.022306	8.408194	0.044227	4.195438	0.000000	0.000000
322.454242	50.984110	87.334086	0.022306	8.408107	0.044227	4.195394	0.000000	0.000000
322.474245	50.984030	87.337013	0.022305	8.408389	0.044225	4.195535	0.000000	0.000000
322.494246	50.984030	87.337070	0.022305	8.408394	0.044225	4.195537	0.000000	0.000000
322.514248	50.984110	87.333507	0.022306	8.408051	0.044228	4.195366	0.000000	0.000000
322.534250	50.984110	87.345259	0.022302	8.409182	0.044220	4.195931	0.000000	0.000000
322.554252	50.984110	87.345423	0.022302	8.409198	0.044220	4.195939	0.000000	0.000000
322.574255	50.984030	87.334075	0.022306	8.408106	0.044227	4.195394	0.000000	0.000000
322.594256	50.984110	87.335820	0.022306	8.408274	0.044226	4.195477	0.000000	0.000000
322.613258	50.984110	87.336884	0.022305	8.408376	0.044225	4.195529	0.000000	0.000000
322.633260	50.984110	87.328609	0.022308	8.407579	0.044231	4.195131	0.000000	0.000000
322.653262	50.984030	87.340970	0.022304	8.408770	0.044222	4.195725	0.000000	0.000000
322.673265	50.984030	87.341580	0.022304	8.408828	0.044222	4.195754	0.000000	0.000000
322.693266	50.984030	87.331808	0.022307	8.407887	0.044228	4.195285	0.000000	0.000000
322.713268	50.984110	87.340550	0.022304	8.408729	0.044223	4.195705	0.000000	0.000000
322.733270	50.984110	87.320646	0.022311	8.406813	0.044236	4.194748	0.000000	0.000000
322.753272	50.984110	87.336887	0.022305	8.408376	0.044225	4.195529	0.000000	0.000000
322.773274	50.984030	87.334064	0.022306	8.408105	0.044227	4.195393	0.000000	0.000000
322.793276	50.984030	87.338450	0.022305	8.408527	0.044224	4.195604	0.000000	0.000000
322.813278	50.984030	87.340186	0.022304	8.408694	0.044223	4.195687	0.000000	0.000000
322.833280	50.984030	87.330468	0.022307	8.407758	0.044229	4.195220	0.000000	0.000000
322.853282	50.984030	87.329203	0.022308	8.407637	0.044230	4.195160	0.000000	0.000000
322.873284	50.984110	87.319583	0.022311	8.406710	0.044237	4.194697	0.000000	0.000000
322.893286	50.984110	87.331361	0.022307	8.407844	0.044229	4.195263	0.000000	0.000000
322.913288	50.984110	87.330088	0.022308	8.407722	0.044230	4.195202	0.000000	0.000000
322.933290	50.984030	87.327212	0.022308	8.407445	0.044231	4.195064	0.000000	0.000000
322.953292	50.984030	87.328594	0.022308	8.407578	0.044231	4.195130	0.000000	0.000000
322.973294	50.984110	87.324025	0.022310	8.407138	0.044234	4.194911	0.000000	0.000000
322.993296	50.984110	87.323269	0.022310	8.407065	0.044234	4.194874	0.000000	0.000000
323.013298	50.984110	87.319400	0.022311	8.406693	0.044237	4.194689	0.000000	0.000000
323.033300	50.984110	87.336168	0.022306	8.408307	0.044226	4.195494	0.000000	0.000000
323.053302	50.984030	87.326557	0.022309	8.407382	0.044232	4.195032	0.000000	0.000000
323.073304	50.984030	87.309264	0.022314	8.405717	0.044243	4.194202	0.000000	0.000000
323.093306	50.984030	87.327049	0.022309	8.407429	0.044232	4.195056	0.000000	0.000000
323.113308	50.984110	87.319952	0.022311	8.406746	0.044236	4.194715	0.000000	0.000000
323.133310	50.984110	87.328532	0.022308	8.407572	0.044231	4.195127	0.000000	0.000000
323.153312	50.984110	87.327854	0.022308	8.407507	0.044231	4.195095	0.000000	0.000000
323.173314	50.984110	87.331220	0.022307	8.407831	0.044229	4.195256	0.000000	0.000000
323.193316	50.984030	87.329773	0.022308	8.407692	0.044230	4.195187	0.000000	0.000000
323.213318	50.984030	87.338371	0.022305	8.408519	0.044224	4.195600	0.000000	0.000000
323.233320	50.984110	87.331098	0.022307	8.407819	0.044229	4.195251	0.000000	0.000000
323.253322	50.984110	87.329679	0.022308	8.407683	0.044230	4.195182	0.000000	0.000000
323.273324	50.984110	87.329367	0.022308	8.407652	0.044230	4.195167	0.000000	0.000000
323.293326	50.984030	87.327304	0.022308	8.407454	0.044231	4.195068	0.000000	0.000000
323.313328	50.984030	87.316109	0.022312	8.406376	0.044239	4.194531	0.000000	0.000000
323.333330	50.984110	87.322754	0.022310	8.407016	0.044235	4.194850	0.000000	0.000000
323.353332	50.984110	87.325470	0.022309	8.407277	0.044233	4.194980	0.000000	0.000000
323.373334	50.984110	87.322941	0.022310	8.407034	0.044234	4.194859	0.000000	0.000000
323.393336	50.984030	87.318931	0.022311	8.406648	0.044237	4.194666	0.000000	0.000000
323.413338	50.984030	87.312829	0.022313	8.406060	0.044241	4.194373	0.000000	0.000000
323.433340	50.984030	87.315266	0.022312	8.406295	0.044239	4.194490	0.000000	0.000000
323.453342	50.984030	87.322181	0.022310	8.406961	0.044235	4.194822	0.000000	0.000000
323.473344	50.984110	87.325212	0.022309	8.407252	0.044233	4.194968	0.000000	0.000000
323.493346	50.984110	87.309797	0.022314	8.405768	0.044243	4.194227	0.000000	0.000000
323.513348	50.984110	87.311639	0.022314	8.405946	0.044242	4.194316	0.000000	0.000000
323.533350	50.984030	87.319145	0.022311	8.406668	0.044237	4.194676	0.000000	0.000000
323.553352	50.984030	87.329087	0.022308	8.407625	0.044230	4.195154	0.000000	0.000000
323.573354	50.984110	87.321919	0.022310	8.406935	0.044235	4.194810	0.000000	0.000000
323.593356	50.984110	87.314926	0.022313	8.406262	0.044240	4.194474	0.000000	0.000000
323.613358	50.984110	87.329131	0.022308	8.407630	0.044230	4.195156	0.000000	0.000000
323.633360	50.984110	87.330527	0.022307	8.407764	0.044229	4.195223	0.000000	0.000000
323.653362	50.984030	87.313061	0.022313	8.406083	0.044241	4.194384	0.000000	0.000000
323.673364	50.984030	87.314573	0.022313	8.406228	0.044240	4.194457	0.000000	0.000000
323.693366	50.984030	87.317036	0.022312	8.406465	0.044238	4.194575	0.000000	0.000000
323.713368	50.984030	87.296749	0.022319	8.404512	0.044252	4.193601	0.000000	0.000000
323.733370	50.984030	87.329239	0.022308	8.407640	0.044230	4.195161	0.000000	0.000000
323.753372	50.984030	87.321288	0.022310	8.406875	0.044235	4.194779	0.000000	0.000000
323.773374	50.984110	87.326181	0.022309	8.407346	0.044232	4.195014	0.000000	0.000000
323.793376	50.984030	87.316528	0.022312	8.406416	0.044239	4.194551	0.000000	0.000000
323.813378	50.984030	87.311053	0.022314	8.405889	0.044242	4.194288	0.000000	0.000000
323.833380	50.984110	87.314873	0.022313	8.406257	0.044240	4.194471	0.000000	0.000000
323.853382	50.984110	87.331912	0.022307	8.407897	0.044229	4.195290	0.000000	0.000000
323.873384	50.984030	87.310225	0.022314	8.405810	0.044243	4.194248	0.000000	0.000000
323.893386	50.984030	87.301914	0.022317	8.405009	0.044248	4.193849	0.000000	0.000000
323.913388	50.984030	87.303891	0.022316	8.405200	0.044247	4.193944	0.000000	0.000000
323.933390	50.984110	87.313827	0.022313	8.406156	0.044240	4.194421	0.000000	0.000000
323.953393	50.984110	87.311599	0.022314	8.405942	0.044242	4.194314	0.000000	0.000000
323.973394	50.984110	87.303959	0.022316	8.405206	0.044247	4.193947	0.000000	0.000000
323.993396	50.984110	87.329970	0.022308	8.407711	0.044230	4.195196	0.000000	0.000000
324.013398	50.984030	87.320771	0.022311	8.406825	0.044236	4.194754	0.000000	0.000000
324.033400	50.984030	87.312262	0.022313	8.406006	0.044241	4.194346	0.000000	0.000000
324.053402	50.984110	87.306171	0.022316	8.405419	0.044246	4.194053	0.000000	0.000000
324.073404	50.984110	87.310505	0.022314	8.405837	0.044243	4.194261	0.000000	0.000000
324.093406	50.984110	87.318125	0.022312	8.406570	0.044238	4.194627	0.000000	0.000000
324.113408	50.984030	87.305046	0.022316	8.405311	0.044246	4.193999	0.000000	0.000000
324.133410	50.984030	87.318800	0.022311	8.406635	0.044237	4.194660	0.000000	0.000000
324.153412	50.984110	87.327438	0.022308	8.407467	0.044231	4.195075	0.000000	0.000000
324.173414	50.984110	87.321623	0.022310	8.406907	0.044235	4.194795	0.000000	0.000000
324.193416	50.984110	87.320493	0.022311	8.406798	0.044236	4.194741	0.000000	0.000000
324.213418	50.984030	87.316904	0.022312	8.406453	0.044238	4.194569	0.000000	0.000000
324.233420	50.984110	87.309111	0.022315	8.405702	0.044244	4.194194	0.000000	0.000000
324.253422	50.984110	87.319554	0.022311	8.406708	0.044237	4.194696	0.000000	0.000000
324.273424	50.984110	87.306923	0.022315	8.405492	0.044245	4.194089	0.000000	0.000000
324.293426	50.984110	87.324249	0.022310	8.407160	0.044234	4.194922	0.000000	0.000000
324.313428	50.984030	87.307590	0.022315	8.405556	0.044244	4.194121	0.000000	0.000000
324.333430	50.984030	87.318690	0.022311	8.406625	0.044237	4.194655	0.000000	0.000000
324.353432	50.984110	87.305238	0.022316	8.405329	0.044246	4.194008	0.000000	0.000000
324.373434	50.984110	87.315842	0.022312	8.406350	0.044239	4.194518	0.000000	0.000000
324.393436	50.984110	87.312664	0.022313	8.406044	0.044241	4.194365	0.000000	0.000000
324.413438	50.984030	87.318107	0.022312	8.406568	0.044237	4.194627	0.000000	0.000000
324.433440	50.984030	87.312380	0.022313	8.406017	0.044241	4.194351	0.000000	0.000000
324.453442	50.984110	87.314094	0.022313	8.406182	0.044240	4.194434	0.000000	0.000000
324.473444	50.984110	87.309587	0.022314	8.405748	0.044243	4.194217	0.000000	0.000000
324.493446	50.984110	87.331539	0.022307	8.407862	0.044229	4.195272	0.000000	0.000000
324.513448	50.984110	87.321965	0.022310	8.406940	0.044235	4.194812	0.000000	0.000000
324.533450	50.984030	87.318494	0.022311	8.406606	0.044237	4.194645	0.000000	0.000000
324.553452	50.984030	87.304152	0.022316	8.405225	0.044247	4.193956	0.000000	0.000000
324.573454	50.984110	87.312509	0.022313	8.406029	0.044241	4.194358	0.000000	0.000000
324.593456	50.984110	87.313475	0.022313	8.406122	0.044241	4.194404	0.000000	0.000000
324.613458	50.984110	87.320459	0.022311	8.406795	0.044236	4.194740	0.000000	0.000000
324.633460	50.984110	87.301992	0.022317	8.405017	0.044248	4.193852	0.000000	0.000000
324.653462	50.984030	87.306699	0.022315	8.405470	0.044245	4.194079	0.000000	0.000000
324.673464	50.984030	87.305538	0.022316	8.405358	0.044246	4.194023	0.000000	0.000000
324.693466	50.984030	87.315406	0.022312	8.406308	0.044239	4.194497	0.000000	0.000000
324.713468	50.984110	87.310628	0.022314	8.405848	0.044243	4.194267	0.000000	0.000000
324.733470	50.984110	87.307132	0.022315	8.405512	0.044245	4.194099	0.000000	0.000000
324.753472	50.984110	87.319408	0.022311	8.406694	0.044237	4.194689	0.000000	0.000000
324.773474	50.984030	87.322384	0.022310	8.406980	0.044235	4.194832	0.000000	0.000000
324.793476	50.984030	87.305374	0.022316	8.405343	0.044246	4.194015	0.000000	0.000000
324.813478	50.984110	87.311837	0.022314	8.405965	0.044242	4.194325	0.000000	0.000000
324.833480	50.984110	87.307549	0.022315	8.405552	0.044245	4.194119	0.000000	0.000000
324.853482	50.984110	87.320044	0.022311	8.406755	0.044236	4.194720	0.000000	0.000000
324.873484	50.984030	87.303773	0.022316	8.405188	0.044247	4.193938	0.000000	0.000000
324.893486	50.984030	87.303862	0.022316	8.405197	0.044247	4.193942	0.000000	0.000000
324.913488	50.984030	87.315761	0.022312	8.406343	0.044239	4.194514	0.000000	0.000000
324.933490	50.984110	87.300635	0.022317	8.404886	0.044249	4.193787	0.000000	0.000000
324.953492	50.984110	87.309418	0.022315	8.405732	0.044243	4.194209	0.000000	0.000000
324.973494	50.984030	87.310499	0.022314	8.405836	0.044242	4.194261	0.000000	0.000000
324.993496	50.984030	87.316316	0.022312	8.406396	0.044239	4.194541	0.000000	0.000000
325.013498	50.984030	87.330607	0.022307	8.407772	0.044229	4.195227	0.000000	0.000000
325.033500	50.984110	87.313882	0.022313	8.406162	0.044240	4.194424	0.000000	0.000000
325.053502	50.984110	87.311022	0.022314	8.405886	0.044242	4.194286	0.000000	0.000000
325.073504	50.984110	87.315280	0.022313	8.406296	0.044240	4.194491	0.000000	0.000000
325.093506	50.984030	87.306966	0.022315	8.405496	0.044245	4.194091	0.000000	0.000000
325.113508	50.984030	87.301317	0.022317	8.404952	0.044249	4.193820	0.000000	0.000000
325.133510	50.984110	87.316877	0.022312	8.406450	0.044238	4.194567	0.000000	0.000000
325.153512	50.984110	87.305151	0.022316	8.405321	0.044246	4.194004	0.000000	0.000000
325.173514	50.984110	87.315682	0.022312	8.406335	0.044239	4.194510	0.000000	0.000000
325.193516	50.984110	87.320238	0.022311	8.406774	0.044236	4.194729	0.000000	0.000000
325.213518	50.984030	87.316026	0.022312	8.406368	0.044239	4.194527	0.000000	0.000000
325.233521	50.984110	87.297520	0.022318	8.404586	0.044251	4.193638	0.000000	0.000000
325.253522	50.984110	87.309905	0.022314	8.405779	0.044243	4.194233	0.000000	0.000000
325.273524	50.984110	87.310399	0.022314	8.405826	0.044243	4.194256	0.000000	0.000000
325.293526	50.984030	87.300472	0.022317	8.404871	0.044249	4.193779	0.000000	0.000000
325.313528	50.984030	87.313027	0.022313	8.406079	0.044241	4.194383	0.000000	0.000000
325.333530	50.984030	87.304087	0.022316	8.405219	0.044247	4.193953	0.000000	0.000000
325.353532	50.984110	87.313373	0.022313	8.406113	0.044241	4.194399	0.000000	0.000000
325.373534	50.984110	87.312590	0.022313	8.406037	0.044241	4.194362	0.000000	0.000000
325.393536	50.984110	87.291194	0.022321	8.403977	0.044255	4.193334	0.000000	0.000000
325.413538	50.984030	87.304297	0.022316	8.405239	0.044247	4.193963	0.000000	0.000000
325.433540	50.984030	87.274527	0.022326	8.402373	0.044266	4.192533	0.000000	0.000000
325.453542	50.984110	87.303646	0.022316	8.405176	0.044247	4.193932	0.000000	0.000000
325.473544	50.984110	87.301865	0.022317	8.405005	0.044248	4.193846	0.000000	0.000000
325.493546	50.984110	87.312857	0.022313	8.406063	0.044241	4.194374	0.000000	0.000000
325.513548	50.984030	87.308389	0.022315	8.405633	0.044244	4.194160	0.000000	0.000000
325.533550	50.984030	87.306071	0.022316	8.405410	0.044245	4.194048	0.000000	0.000000
325.553552	50.984110	87.291693	0.022320	8.404025	0.044255	4.193358	0.000000	0.000000
325.573554	50.984110	87.295960	0.022319	8.404436	0.044252	4.193563	0.000000	0.000000
325.593556	50.984110	87.298416	0.022318	8.404673	0.044251	4.193681	0.000000	0.000000
325.613558	50.984030	87.305447	0.022316	8.405349	0.044246	4.194018	0.000000	0.000000
325.633560	50.984030	87.297761	0.022318	8.404610	0.044251	4.193649	0.000000	0.000000
325.653562	50.984030	87.298239	0.022318	8.404656	0.044251	4.193672	0.000000	0.000000
325.673564	50.984030	87.304463	0.022316	8.405255	0.044246	4.193971	0.000000	0.000000
325.693566	50.984110	87.295370	0.022319	8.404379	0.044253	4.193534	0.000000	0.000000
325.713568	50.984110	87.304640	0.022316	8.405272	0.044247	4.193980	0.000000	0.000000
325.733570	50.984110	87.297669	0.022318	8.404601	0.044251	4.193645	0.000000	0.000000
325.753572	50.984030	87.290489	0.022321	8.403909	0.044256	4.193300	0.000000	0.000000
325.773574	50.984030	87.293843	0.022320	8.404232	0.044253	4.193461	0.000000	0.000000
325.793576	50.984030	87.292114	0.022320	8.404066	0.044255	4.193378	0.000000	0.000000
325.813578	50.984030	87.291145	0.022321	8.403973	0.044255	4.193331	0.000000	0.000000
325.833580	50.984030	87.294986	0.022319	8.404342	0.044253	4.193516	0.000000	0.000000
325.853582	50.984110	87.305314	0.022316	8.405337	0.044246	4.194012	0.000000	0.000000
325.873584	50.984030	87.290575	0.022321	8.403918	0.044256	4.193304	0.000000	0.000000
325.893586	50.984110	87.292145	0.022320	8.404069	0.044255	4.193379	0.000000	0.000000
325.913588	50.984030	87.292916	0.022320	8.404143	0.044254	4.193416	0.000000	0.000000
325.933590	50.984030	87.303695	0.022316	8.405181	0.044247	4.193934	0.000000	0.000000
325.953592	50.984030	87.300301	0.022317	8.404854	0.044249	4.193771	0.000000	0.000000
325.973594	50.984110	87.299542	0.022318	8.404781	0.044250	4.193735	0.000000	0.000000
325.993596	50.984110	87.296931	0.022319	8.404530	0.044252	4.193609	0.000000	0.000000
326.013598	50.984110	87.287098	0.022322	8.403583	0.044258	4.193137	0.000000	0.000000
326.033600	50.984030	87.304660	0.022316	8.405274	0.044246	4.193981	0.000000	0.000000
326.053602	50.984030	87.314221	0.022313	8.406194	0.044240	4.194440	0.000000	0.000000
326.073604	50.984030	87.293900	0.022320	8.404238	0.044253	4.193464	0.000000	0.000000
326.093606	50.984030	87.310501	0.022314	8.405836	0.044242	4.194261	0.000000	0.000000
326.113608	50.984110	87.309016	0.022315	8.405693	0.044244	4.194190	0.000000	0.000000
326.133610	50.984030	87.299016	0.022318	8.404730	0.044250	4.193709	0.000000	0.000000
326.153612	50.984030	87.286638	0.022322	8.403539	0.044258	4.193115	0.000000	0.000000
326.173615	50.984030	87.298267	0.022318	8.404658	0.044251	4.193673	0.000000	0.000000
326.193616	50.984030	87.297734	0.022318	8.404607	0.044251	4.193648	0.000000	0.000000
326.213618	50.984030	87.299072	0.022318	8.404736	0.044250	4.193712	0.000000	0.000000
326.233620	50.984110	87.299247	0.022318	8.404753	0.044250	4.193721	0.000000	0.000000
326.253622	50.984110	87.302734	0.022317	8.405088	0.044248	4.193888	0.000000	0.000000
326.273624	50.984110	87.302965	0.022317	8.405111	0.044248	4.193899	0.000000	0.000000
326.293626	50.984110	87.303586	0.022316	8.405170	0.044247	4.193929	0.000000	0.000000
326.313628	50.984030	87.297011	0.022319	8.404537	0.044251	4.193613	0.000000	0.000000
326.333630	50.984030	87.298750	0.022318	8.404705	0.044250	4.193697	0.000000	0.000000
326.353632	50.984110	87.310022	0.022314	8.405790	0.044243	4.194238	0.000000	0.000000
326.373634	50.984110	87.304603	0.022316	8.405268	0.044247	4.193978	0.000000	0.000000
326.393636	50.984110	87.309827	0.022314	8.405771	0.044243	4.194229	0.000000	0.000000
326.413638	50.984110	87.311323	0.022314	8.405915	0.044242	4.194301	0.000000	0.000000
326.433640	50.984030	87.319443	0.022311	8.406697	0.044237	4.194691	0.000000	0.000000
326.453642	50.984030	87.316139	0.022312	8.406379	0.044239	4.194532	0.000000	0.000000
326.473644	50.984030	87.294946	0.022319	8.404339	0.044253	4.193514	0.000000	0.000000
326.493646	50.984110	87.287245	0.022322	8.403597	0.044258	4.193144	0.000000	0.000000
326.513648	50.984110	87.305621	0.022316	8.405366	0.044246	4.194027	0.000000	0.000000
326.533650	50.984110	87.295551	0.022319	8.404397	0.044252	4.193543	0.000000	0.000000
326.553652	50.984030	87.301821	0.022317	8.405000	0.044248	4.193844	0.000000	0.000000
326.573654	50.984030	87.297815	0.022318	8.404615	0.044251	4.193652	0.000000	0.000000
326.593656	50.984030	87.297405	0.022318	8.404575	0.044251	4.193632	0.000000	0.000000
326.613658	50.984030	87.304605	0.022316	8.405268	0.044246	4.193978	0.000000	0.000000
326.633660	50.984110	87.296086	0.022319	8.404448	0.044252	4.193569	0.000000	0.000000
326.653662	50.984110	87.301792	0.022317	8.404998	0.044248	4.193843	0.000000	0.000000
326.673664	50.984110	87.299054	0.022318	8.404734	0.044250	4.193711	0.000000	0.000000
326.693666	50.984030	87.303857	0.022316	8.405196	0.044247	4.193942	0.000000	0.000000
326.713668	50.984030	87.298426	0.022318	8.404674	0.044250	4.193681	0.000000	0.000000
326.733670	50.984110	87.293602	0.022320	8.404209	0.044254	4.193449	0.000000	0.000000
326.753672	50.984110	87.300199	0.022318	8.404844	0.044249	4.193766	0.000000	0.000000
326.773674	50.984110	87.296683	0.022319	8.404506	0.044252	4.193597	0.000000	0.000000
326.793676	50.984030	87.297451	0.022318	8.404580	0.044251	4.193634	0.000000	0.000000
326.813678	50.984030	87.303640	0.022316	8.405176	0.044247	4.193932	0.000000	0.000000
326.833680	50.984030	87.303378	0.022316	8.405150	0.044247	4.193919	0.000000	0.000000
326.853682	50.984030	87.303285	0.022316	8.405141	0.044247	4.193915	0.000000	0.000000
326.873684	50.984110	87.291688	0.022320	8.404025	0.044255	4.193357	0.000000	0.000000
326.893686	50.984110	87.301680	0.022317	8.404987	0.044248	4.193837	0.000000	0.000000
326.913688	50.984110	87.296612	0.022319	8.404499	0.044252	4.193594	0.000000	0.000000
326.933690	50.984030	87.297085	0.022319	8.404544	0.044251	4.193617	0.000000	0.000000
326.953692	50.984030	87.297043	0.022319	8.404540	0.044251	4.193615	0.000000	0.000000
326.973694	50.984110	87.296398	0.022319	8.404478	0.044252	4.193584	0.000000	0.000000
326.993696	50.984110	87.302334	0.022317	8.405050	0.044248	4.193869	0.000000	0.000000
327.013698	50.984110	87.293052	0.022320	8.404156	0.044254	4.193423	0.000000	0.000000
327.033700	50.984030	87.301808	0.022317	8.404999	0.044248	4.193844	0.000000	0.000000
327.053702	50.984030	87.297502	0.022318	8.404585	0.044251	4.193637	0.000000	0.000000
327.073704	50.984110	87.303507	0.022316	8.405163	0.044247	4.193925	0.000000	0.000000
327.093706	50.984110	87.280330	0.022324	8.402931	0.044263	4.192812	0.000000	0.000000
327.113708	50.984110	87.279332	0.022325	8.402835	0.044263	4.192764	0.000000	0.000000
327.133710	50.984030	87.288177	0.022322	8.403687	0.044257	4.193189	0.000000	0.000000
327.153712	50.984030	87.294621	0.022319	8.404307	0.044253	4.193498	0.000000	0.000000
327.173714	50.984030	87.304635	0.022316	8.405271	0.044246	4.193979	0.000000	0.000000
327.193716	50.984110	87.290733	0.022321	8.403933	0.044256	4.193312	0.000000	0.000000
327.213718	50.984110	87.285561	0.022323	8.403435	0.044259	4.193063	0.000000	0.000000
327.233720	50.984110	87.297489	0.022319	8.404583	0.044251	4.193636	0.000000	0.000000
327.253722	50.984030	87.281467	0.022324	8.403041	0.044262	4.192866	0.000000	0.000000
327.273724	50.984030	87.298673	0.022318	8.404697	0.044250	4.193693	0.000000	0.000000
327.293726	50.984110	87.296612	0.022319	8.404499	0.044252	4.193594	0.000000	0.000000
327.313728	50.984110	87.283662	0.022323	8.403252	0.044260	4.192972	0.000000	0.000000
327.333730	50.984110	87.290609	0.022321	8.403921	0.044256	4.193306	0.000000	0.000000
327.353732	50.984030	87.286177	0.022322	8.403494	0.044259	4.193093	0.000000	0.000000
327.373734	50.984030	87.285450	0.022322	8.403424	0.044259	4.193058	0.000000	0.000000
327.393736	50.984110	87.274083	0.022326	8.402330	0.044267	4.192512	0.000000	0.000000
327.413738	50.984110	87.295806	0.022319	8.404421	0.044252	4.193555	0.000000	0.000000
327.433740	50.984030	87.278335	0.022325	8.402739	0.044264	4.192716	0.000000	0.000000
327.453743	50.984030	87.280013	0.022324	8.402901	0.044263	4.192797	0.000000	0.000000
327.473744	50.984030	87.283752	0.022323	8.403261	0.044260	4.192976	0.000000	0.000000
327.493746	50.984110	87.291636	0.022320	8.404020	0.044255	4.193355	0.000000	0.000000
327.513748	50.984110	87.282583	0.022324	8.403148	0.044261	4.192920	0.000000	0.000000
327.533750	50.984110	87.291087	0.022321	8.403967	0.044255	4.193329	0.000000	0.000000
327.553752	50.984110	87.289449	0.022321	8.403809	0.044257	4.193250	0.000000	0.000000
327.573754	50.984030	87.284508	0.022323	8.403334	0.044260	4.193012	0.000000	0.000000
327.593756	50.984030	87.296417	0.022319	8.404480	0.044252	4.193585	0.000000	0.000000
327.613758	50.984110	87.288156	0.022322	8.403685	0.044257	4.193188	0.000000	0.000000
327.633760	50.984110	87.299869	0.022318	8.404812	0.044250	4.193750	0.000000	0.000000
327.653762	50.984110	87.279183	0.022325	8.402821	0.044263	4.192757	0.000000	0.000000
327.673764	50.984030	87.290785	0.022321	8.403938	0.044255	4.193314	0.000000	0.000000
327.693766	50.984030	87.291194	0.022321	8.403977	0.044255	4.193334	0.000000	0.000000
327.713768	50.984110	87.290116	0.022321	8.403874	0.044256	4.193282	0.000000	0.000000
327.733770	50.984110	87.308387	0.022315	8.405633	0.044244	4.194160	0.000000	0.000000
327.753772	50.984110	87.300878	0.022317	8.404910	0.044249	4.193799	0.000000	0.000000
327.773774	50.984030	87.307147	0.022315	8.405513	0.044245	4.194100	0.000000	0.000000
327.793776	50.984030	87.303533	0.022316	8.405165	0.044247	4.193926	0.000000	0.000000
327.813778	50.984110	87.282998	0.022323	8.403188	0.044261	4.192940	0.000000	0.000000
327.833780	50.984110	87.267823	0.022328	8.401727	0.044271	4.192211	0.000000	0.000000
327.853782	50.984110	87.285598	0.022322	8.403439	0.044259	4.193065	0.000000	0.000000
327.873784	50.984030	87.291605	0.022320	8.404017	0.044255	4.193353	0.000000	0.000000
327.893786	50.984030	87.284711	0.022323	8.403353	0.044259	4.193022	0.000000	0.000000
327.913788	50.984110	87.285487	0.022323	8.403428	0.044259	4.193060	0.000000	0.000000
327.933790	50.984110	87.281967	0.022324	8.403089	0.044261	4.192890	0.000000	0.000000
327.953792	50.984110	87.282552	0.022324	8.403145	0.044261	4.192919	0.000000	0.000000
327.973794	50.984110	87.282262	0.022324	8.403117	0.044261	4.192905	0.000000	0.000000
327.993796	50.984030	87.278861	0.022325	8.402790	0.044263	4.192741	0.000000	0.000000
328.013798	50.984030	87.282951	0.022323	8.403184	0.044261	4.192938	0.000000	0.000000
328.033800	50.984030	87.291495	0.022320	8.404006	0.044255	4.193348	0.000000	0.000000
328.053802	50.984110	87.290324	0.022321	8.403894	0.044256	4.193292	0.000000	0.000000
328.073804	50.984110	87.303499	0.022316	8.405162	0.044247	4.193925	0.000000	0.000000
328.093806	50.984030	87.290171	0.022321	8.403879	0.044256	4.193285	0.000000	0.000000
328.113808	50.984030	87.287410	0.022322	8.403613	0.044258	4.193152	0.000000	0.000000
328.133810	50.984030	87.292374	0.022320	8.404091	0.044254	4.193390	0.000000	0.000000
328.153812	50.984030	87.288247	0.022322	8.403694	0.044257	4.193192	0.000000	0.000000
328.173814	50.984110	87.283771	0.022323	8.403263	0.044260	4.192977	0.000000	0.000000
328.193816	50.984110	87.280336	0.022324	8.402932	0.044263	4.192812	0.000000	0.000000
328.213818	50.984110	87.277489	0.022325	8.402658	0.044264	4.192675	0.000000	0.000000
328.233820	50.984110	87.276518	0.022326	8.402564	0.044265	4.192629	0.000000	0.000000
328.253822	50.984030	87.286307	0.022322	8.403507	0.044258	4.193099	0.000000	0.000000
328.273824	50.984030	87.278856	0.022325	8.402789	0.044263	4.192741	0.000000	0.000000
328.293826	50.984110	87.280023	0.022324	8.402902	0.044263	4.192797	0.000000	0.000000
328.313828	50.984110	87.290448	0.022321	8.403906	0.044256	4.193298	0.000000	0.000000
328.333830	50.984110	87.282526	0.022324	8.403143	0.044261	4.192917	0.000000	0.000000
328.353832	50.984110	87.289783	0.022321	8.403841	0.044256	4.193266	0.000000	0.000000
328.373834	50.984030	87.267180	0.022329	8.401665	0.044271	4.192180	0.000000	0.000000
328.393836	50.984030	87.276812	0.022325	8.402593	0.044265	4.192643	0.000000	0.000000
328.413838	50.984030	87.274487	0.022326	8.402369	0.044266	4.192531	0.000000	0.000000
328.433840	50.984110	87.272655	0.022327	8.402192	0.044268	4.192443	0.000000	0.000000
328.453842	50.984110	87.278701	0.022325	8.402775	0.044264	4.192734	0.000000	0.000000
328.473844	50.984030	87.281769	0.022324	8.403070	0.044261	4.192881	0.000000	0.000000
328.493846	50.984030	87.267074	0.022329	8.401655	0.044271	4.192175	0.000000	0.000000
328.513848	50.984030	87.276101	0.022326	8.402524	0.044265	4.192609	0.000000	0.000000
328.533850	50.984030	87.282364	0.022323	8.403127	0.044261	4.192910	0.000000	0.000000
328.553852	50.984110	87.265839	0.022329	8.401536	0.044272	4.192116	0.000000	0.000000
328.573854	50.984110	87.271579	0.022327	8.402089	0.044268	4.192391	0.000000	0.000000
328.593856	50.984110	87.275340	0.022326	8.402451	0.044266	4.192572	0.000000	0.000000
328.613858	50.984030	87.272485	0.022327	8.402176	0.044268	4.192435	0.000000	0.000000
328.633860	50.984030	87.284562	0.022323	8.403339	0.044260	4.193015	0.000000	0.000000
328.653862	50.984030	87.272567	0.022327	8.402184	0.044267	4.192439	0.000000	0.000000
328.673864	50.984110	87.277947	0.022325	8.402702	0.044264	4.192697	0.000000	0.000000
328.693866	50.984110	87.278991	0.022325	8.402802	0.044263	4.192747	0.000000	0.000000
328.713868	50.984110	87.269487	0.022328	8.401888	0.044270	4.192291	0.000000	0.000000
328.733871	50.984030	87.281765	0.022324	8.403070	0.044261	4.192881	0.000000	0.000000
328.753872	50.984030	87.284225	0.022323	8.403306	0.044260	4.192999	0.000000	0.000000
328.773874	50.984030	87.289233	0.022321	8.403789	0.044256	4.193239	0.000000	0.000000
328.793876	50.984110	87.298880	0.022318	8.404717	0.044250	4.193703	0.000000	0.000000
328.813878	50.984110	87.281474	0.022324	8.403042	0.044262	4.192867	0.000000	0.000000
328.833880	50.984030	87.288729	0.022321	8.403740	0.044257	4.193215	0.000000	0.000000
328.853882	50.984030	87.290462	0.022321	8.403907	0.044256	4.193299	0.000000	0.000000
328.873884	50.984110	87.272567	0.022327	8.402184	0.044268	4.192439	0.000000	0.000000
328.893886	50.984110	87.268989	0.022328	8.401840	0.044270	4.192267	0.000000	0.000000
328.913888	50.984110	87.274051	0.022326	8.402327	0.044267	4.192510	0.000000	0.000000
328.933890	50.984030	87.274672	0.022326	8.402387	0.044266	4.192540	0.000000	0.000000
328.953892	50.984030	87.263579	0.022330	8.401319	0.044273	4.192007	0.000000	0.000000
328.973894	50.984030	87.262589	0.022330	8.401223	0.044274	4.191960	0.000000	0.000000
328.993896	50.984030	87.261577	0.022330	8.401126	0.044275	4.191911	0.000000	0.000000
329.013898	50.984110	87.274898	0.022326	8.402408	0.044266	4.192551	0.000000	0.000000
329.033900	50.984110	87.270373	0.022328	8.401973	0.044269	4.192333	0.000000	0.000000
329.053902	50.984110	87.278390	0.022325	8.402745	0.044264	4.192719	0.000000	0.000000
329.073904	50.984110	87.282244	0.022324	8.403116	0.044261	4.192904	0.000000	0.000000
329.093906	50.984030	87.271135	0.022327	8.402046	0.044268	4.192370	0.000000	0.000000
329.113908	50.984030	87.268112	0.022328	8.401755	0.044270	4.192225	0.000000	0.000000
329.133910	50.984030	87.270455	0.022327	8.401981	0.044269	4.192337	0.000000	0.000000
329.153912	50.984030	87.276037	0.022326	8.402518	0.044265	4.192606	0.000000	0.000000
329.173914	50.984110	87.277139	0.022325	8.402624	0.044265	4.192658	0.000000	0.000000
329.193916	50.984110	87.283447	0.022323	8.403231	0.044260	4.192962	0.000000	0.000000
329.213918	50.984110	87.285076	0.022323	8.403388	0.044259	4.193040	0.000000	0.000000
329.233920	50.984030	87.273378	0.022327	8.402262	0.044267	4.192478	0.000000	0.000000
329.253922	50.984030	87.277089	0.022325	8.402619	0.044264	4.192656	0.000000	0.000000
329.273924	50.984030	87.282425	0.022323	8.403133	0.044261	4.192912	0.000000	0.000000
329.293926	50.984110	87.279410	0.022325	8.402843	0.044263	4.192768	0.000000	0.000000
329.313928	50.984110	87.281067	0.022324	8.403002	0.044262	4.192847	0.000000	0.000000
329.333930	50.984110	87.282561	0.022324	8.403146	0.044261	4.192919	0.000000	0.000000
329.353932	50.984110	87.277964	0.022325	8.402704	0.044264	4.192698	0.000000	0.000000
329.373934	50.984030	87.272417	0.022327	8.402170	0.044268	4.192432	0.000000	0.000000
329.393936	50.984030	87.283236	0.022323	8.403211	0.044260	4.192951	0.000000	0.000000
329.413938	50.984110	87.268314	0.022328	8.401775	0.044270	4.192235	0.000000	0.000000
329.433940	50.984110	87.272995	0.022327	8.402225	0.044267	4.192459	0.000000	0.000000
329.453942	50.984110	87.278236	0.022325	8.402730	0.044264	4.192711	0.000000	0.000000
329.473944	50.984030	87.263752	0.022330	8.401335	0.044273	4.192015	0.000000	0.000000
329.493946	50.984030	87.254875	0.022333	8.400481	0.044279	4.191589	0.000000	0.000000
329.513948	50.984110	87.262320	0.022330	8.401197	0.044274	4.191947	0.000000	0.000000
329.533950	50.984110	87.268451	0.022328	8.401788	0.044270	4.192241	0.000000	0.000000
329.553952	50.984110	87.271380	0.022327	8.402070	0.044268	4.192382	0.000000	0.000000
329.573954	50.984110	87.279043	0.022325	8.402808	0.044263	4.192750	0.000000	0.000000
329.593956	50.984110	87.271139	0.022327	8.402046	0.044269	4.192370	0.000000	0.000000
329.613958	50.984030	87.264862	0.022329	8.401442	0.044273	4.192069	0.000000	0.000000
329.633960	50.984030	87.264888	0.022329	8.401445	0.044273	4.192070	0.000000	0.000000
329.653962	50.984030	87.261611	0.022330	8.401129	0.044275	4.191913	0.000000	0.000000
329.673965	50.984110	87.270409	0.022328	8.401976	0.044269	4.192335	0.000000	0.000000
329.693966	50.984110	87.271536	0.022327	8.402085	0.044268	4.192389	0.000000	0.000000
329.713968	50.984110	87.273061	0.022327	8.402232	0.044267	4.192463	0.000000	0.000000
329.733970	50.984030	87.262929	0.022330	8.401256	0.044274	4.191976	0.000000	0.000000
329.753972	50.984030	87.257568	0.022332	8.400740	0.044277	4.191718	0.000000	0.000000
329.773974	50.984030	87.266041	0.022329	8.401556	0.044272	4.192125	0.000000	0.000000
329.793976	50.984110	87.268658	0.022328	8.401808	0.044270	4.192251	0.000000	0.000000
329.813978	50.984110	87.256668	0.022332	8.400653	0.044278	4.191675	0.000000	0.000000
329.833980	50.984110	87.272251	0.022327	8.402154	0.044268	4.192424	0.000000	0.000000
329.853982	50.984030	87.251001	0.022334	8.400108	0.044282	4.191403	0.000000	0.000000
329.873984	50.984030	87.261623	0.022330	8.401130	0.044275	4.191913	0.000000	0.000000
329.893986	50.984030	87.263491	0.022330	8.401310	0.044273	4.192003	0.000000	0.000000
329.913988	50.984030	87.261160	0.022331	8.401086	0.044275	4.191891	0.000000	0.000000
329.933990	50.984110	87.269226	0.022328	8.401862	0.044270	4.192278	0.000000	0.000000
[truncated: 1,002 more rows]
