# Supplementary material for: Stress relaxation in the presence of sudden strain bursts: Methodology and stress relaxation data of microcast aluminium microwires
Source: Data Brief. 2018 Nov 14;21:2134–41. doi: 10.1016/j.dib.2018.11.047 (PMC6265499; doi:10.1016/j.dib.2018.11.047)
Supplement: Supplementary file 2 — Supplementary material [file mmc2.zip › Data in brief/As-cast/Al4N/Al_100_r_3/Stress relax txt files/Al_100_r_3_Relaxcycle0004.txt]

Time[s]	Motordispl[�m]	Force[mN]	EngStrain	EngStress[MPa]	Shearstrain	Shearstress [MPa]
914.619453	220.344007	110.032730	0.186125	10.593423	0.347484	5.285802	0.000000	0.000000
914.619453	220.344007	110.026207	0.186127	10.592795	0.347488	5.285488	0.000000	0.000000
914.659457	220.350460	110.049073	0.186126	10.594997	0.347486	5.286587	0.000000	0.000000
914.679459	220.350540	110.036580	0.186130	10.593794	0.347493	5.285987	0.000000	0.000000
914.699461	220.350540	110.037236	0.186130	10.593857	0.347493	5.286018	0.000000	0.000000
914.719463	220.350460	109.987417	0.186147	10.589061	0.347522	5.283625	0.000000	0.000000
914.739465	220.350540	109.818555	0.186203	10.572804	0.347622	5.275513	0.000000	0.000000
914.759467	220.350540	109.595557	0.186278	10.551334	0.347754	5.264801	0.000000	0.000000
914.779469	220.350460	109.510736	0.186306	10.543168	0.347804	5.260726	0.000000	0.000000
914.799471	220.350540	109.477817	0.186318	10.539999	0.347824	5.259145	0.000000	0.000000
914.819473	220.350540	109.453340	0.186326	10.537642	0.347838	5.257969	0.000000	0.000000
914.839475	220.350460	109.434334	0.186332	10.535813	0.347850	5.257056	0.000000	0.000000
914.859477	220.350540	109.436712	0.186331	10.536042	0.347848	5.257170	0.000000	0.000000
914.879479	220.350540	109.426064	0.186335	10.535016	0.347855	5.256659	0.000000	0.000000
914.899481	220.350540	109.411193	0.186340	10.533585	0.347863	5.255944	0.000000	0.000000
914.919483	220.350460	109.391539	0.186346	10.531693	0.347875	5.255000	0.000000	0.000000
914.939485	220.350540	109.398068	0.186344	10.532321	0.347871	5.255314	0.000000	0.000000
914.959487	220.350540	109.396429	0.186345	10.532163	0.347872	5.255235	0.000000	0.000000
914.979489	220.350460	109.366638	0.186355	10.529295	0.347890	5.253804	0.000000	0.000000
914.999491	220.350540	109.350193	0.186360	10.527712	0.347900	5.253014	0.000000	0.000000
915.019493	220.350540	109.337341	0.186365	10.526475	0.347907	5.252396	0.000000	0.000000
915.039495	220.350460	109.320286	0.186370	10.524833	0.347917	5.251577	0.000000	0.000000
915.059497	220.350460	109.276191	0.186385	10.520587	0.347943	5.249459	0.000000	0.000000
915.079499	220.350540	109.282721	0.186383	10.521216	0.347940	5.249773	0.000000	0.000000
915.099501	220.350540	109.289513	0.186381	10.521870	0.347936	5.250099	0.000000	0.000000
915.119503	220.350460	109.285007	0.186382	10.521436	0.347938	5.249882	0.000000	0.000000
915.139505	220.350540	109.270162	0.186387	10.520007	0.347947	5.249169	0.000000	0.000000
915.159507	220.350540	109.269294	0.186388	10.519923	0.347947	5.249128	0.000000	0.000000
915.179509	220.350460	109.257496	0.186391	10.518788	0.347954	5.248561	0.000000	0.000000
915.199511	220.350540	109.247571	0.186395	10.517832	0.347960	5.248084	0.000000	0.000000
915.219513	220.350540	109.241096	0.186397	10.517209	0.347964	5.247773	0.000000	0.000000
915.239515	220.350460	109.241961	0.186397	10.517292	0.347964	5.247815	0.000000	0.000000
915.259517	220.350540	109.250288	0.186394	10.518094	0.347959	5.248215	0.000000	0.000000
915.279519	220.350540	109.248005	0.186395	10.517874	0.347960	5.248105	0.000000	0.000000
915.299521	220.350379	109.234889	0.186399	10.516611	0.347968	5.247475	0.000000	0.000000
915.319523	220.350460	109.218236	0.186405	10.515008	0.347978	5.246675	0.000000	0.000000
915.339525	220.350460	109.224384	0.186403	10.515600	0.347974	5.246970	0.000000	0.000000
915.359527	220.350460	109.225223	0.186402	10.515680	0.347973	5.247010	0.000000	0.000000
915.379529	220.350379	109.221987	0.186403	10.515369	0.347975	5.246855	0.000000	0.000000
915.399531	220.350460	109.222844	0.186403	10.515451	0.347975	5.246896	0.000000	0.000000
915.419533	220.350460	109.213797	0.186406	10.514580	0.347980	5.246462	0.000000	0.000000
915.439535	220.350460	109.215999	0.186405	10.514792	0.347979	5.246567	0.000000	0.000000
915.459537	220.350379	109.217123	0.186405	10.514901	0.347978	5.246621	0.000000	0.000000
915.479539	220.350379	109.201960	0.186410	10.513441	0.347987	5.245893	0.000000	0.000000
915.499541	220.350379	109.203159	0.186410	10.513556	0.347986	5.245951	0.000000	0.000000
915.519543	220.350379	109.194524	0.186412	10.512725	0.347991	5.245536	0.000000	0.000000
915.539545	220.350460	109.210407	0.186407	10.514254	0.347982	5.246299	0.000000	0.000000
915.559547	220.350379	109.204426	0.186409	10.513678	0.347986	5.246011	0.000000	0.000000
915.579549	220.350298	109.212975	0.186406	10.514501	0.347980	5.246422	0.000000	0.000000
915.599551	220.350298	109.198712	0.186411	10.513128	0.347989	5.245737	0.000000	0.000000
915.619553	220.350298	109.191957	0.186413	10.512478	0.347993	5.245412	0.000000	0.000000
915.639555	220.350298	109.187634	0.186415	10.512062	0.347995	5.245205	0.000000	0.000000
915.659557	220.350298	109.181983	0.186417	10.511517	0.347999	5.244933	0.000000	0.000000
915.679559	220.350298	109.179335	0.186417	10.511263	0.348000	5.244806	0.000000	0.000000
915.699561	220.350298	109.171474	0.186420	10.510506	0.348005	5.244428	0.000000	0.000000
915.719563	220.350298	109.165811	0.186422	10.509960	0.348008	5.244156	0.000000	0.000000
915.739565	220.350379	109.165382	0.186422	10.509919	0.348009	5.244136	0.000000	0.000000
915.759567	220.350379	109.161436	0.186424	10.509539	0.348011	5.243946	0.000000	0.000000
915.779569	220.350379	109.179435	0.186418	10.511272	0.348000	5.244811	0.000000	0.000000
915.799571	220.350379	109.169611	0.186421	10.510326	0.348006	5.244339	0.000000	0.000000
915.819573	220.350379	109.155385	0.186426	10.508957	0.348015	5.243656	0.000000	0.000000
915.839575	220.350218	109.147951	0.186428	10.508241	0.348019	5.243298	0.000000	0.000000
915.859577	220.350298	109.154389	0.186426	10.508861	0.348015	5.243608	0.000000	0.000000
915.879579	220.350298	109.140909	0.186430	10.507563	0.348023	5.242960	0.000000	0.000000
915.899581	220.350298	109.145447	0.186429	10.508000	0.348020	5.243178	0.000000	0.000000
915.919583	220.350298	109.130321	0.186434	10.506544	0.348029	5.242451	0.000000	0.000000
915.939585	220.350298	109.128515	0.186435	10.506370	0.348030	5.242365	0.000000	0.000000
915.959587	220.350298	109.124012	0.186436	10.505936	0.348033	5.242148	0.000000	0.000000
915.979589	220.350298	109.121832	0.186437	10.505726	0.348034	5.242044	0.000000	0.000000
915.999591	220.350298	109.116350	0.186439	10.505199	0.348038	5.241780	0.000000	0.000000
916.019593	220.350298	109.118274	0.186438	10.505384	0.348036	5.241873	0.000000	0.000000
916.039595	220.350298	109.097893	0.186445	10.503422	0.348049	5.240894	0.000000	0.000000
916.059597	220.350298	109.105916	0.186442	10.504194	0.348044	5.241279	0.000000	0.000000
916.079599	220.350298	109.105605	0.186442	10.504164	0.348044	5.241264	0.000000	0.000000
916.099601	220.350298	109.081989	0.186450	10.501891	0.348058	5.240130	0.000000	0.000000
916.119603	220.350298	109.079595	0.186451	10.501660	0.348059	5.240015	0.000000	0.000000
916.139605	220.350298	109.089045	0.186448	10.502570	0.348054	5.240469	0.000000	0.000000
916.159607	220.350298	109.069609	0.186454	10.500699	0.348065	5.239535	0.000000	0.000000
916.179609	220.350298	109.067328	0.186455	10.500479	0.348067	5.239425	0.000000	0.000000
916.199611	220.350298	109.067213	0.186455	10.500468	0.348067	5.239420	0.000000	0.000000
916.219613	220.350298	109.065247	0.186456	10.500279	0.348068	5.239325	0.000000	0.000000
916.239615	220.350298	109.055785	0.186459	10.499368	0.348073	5.238871	0.000000	0.000000
916.259617	220.350298	109.053795	0.186460	10.499176	0.348075	5.238775	0.000000	0.000000
916.279619	220.350298	109.046228	0.186462	10.498448	0.348079	5.238412	0.000000	0.000000
916.299621	220.350298	109.044785	0.186463	10.498309	0.348080	5.238342	0.000000	0.000000
916.319623	220.350298	109.046502	0.186462	10.498474	0.348079	5.238425	0.000000	0.000000
916.339625	220.350298	109.049257	0.186461	10.498739	0.348077	5.238557	0.000000	0.000000
916.359627	220.350298	109.029551	0.186468	10.496842	0.348089	5.237611	0.000000	0.000000
916.379629	220.350298	109.030505	0.186467	10.496934	0.348088	5.237656	0.000000	0.000000
916.399631	220.350298	109.039210	0.186465	10.497772	0.348083	5.238075	0.000000	0.000000
916.419633	220.350298	109.042782	0.186463	10.498116	0.348081	5.238246	0.000000	0.000000
916.439635	220.350298	109.028021	0.186468	10.496695	0.348090	5.237537	0.000000	0.000000
916.459637	220.350298	109.029848	0.186468	10.496871	0.348089	5.237625	0.000000	0.000000
916.479639	220.350298	109.036858	0.186465	10.497546	0.348085	5.237962	0.000000	0.000000
916.499641	220.350298	109.023758	0.186470	10.496284	0.348092	5.237332	0.000000	0.000000
916.519643	220.350298	109.010048	0.186474	10.494964	0.348101	5.236674	0.000000	0.000000
916.539645	220.350298	109.024249	0.186470	10.496332	0.348092	5.237356	0.000000	0.000000
916.559647	220.350298	109.024621	0.186469	10.496367	0.348092	5.237374	0.000000	0.000000
916.579649	220.350298	109.022690	0.186470	10.496181	0.348093	5.237281	0.000000	0.000000
916.599651	220.350298	109.017480	0.186472	10.495680	0.348096	5.237031	0.000000	0.000000
916.619653	220.350298	109.021797	0.186470	10.496095	0.348094	5.237238	0.000000	0.000000
916.639655	220.350298	109.026627	0.186469	10.496560	0.348091	5.237470	0.000000	0.000000
916.659657	220.350298	109.029268	0.186468	10.496815	0.348089	5.237597	0.000000	0.000000
916.679659	220.350298	109.033054	0.186467	10.497179	0.348087	5.237779	0.000000	0.000000
916.699661	220.350298	109.016668	0.186472	10.495602	0.348097	5.236992	0.000000	0.000000
916.719663	220.350298	109.011880	0.186474	10.495141	0.348099	5.236762	0.000000	0.000000
916.739665	220.350298	109.011039	0.186474	10.495060	0.348100	5.236721	0.000000	0.000000
916.759667	220.350298	109.010472	0.186474	10.495005	0.348100	5.236694	0.000000	0.000000
916.779669	220.350298	109.009423	0.186474	10.494904	0.348101	5.236644	0.000000	0.000000
916.799671	220.350298	109.012813	0.186473	10.495231	0.348099	5.236807	0.000000	0.000000
916.819673	220.350298	109.018867	0.186471	10.495813	0.348095	5.237097	0.000000	0.000000
916.839675	220.350298	108.996777	0.186479	10.493687	0.348108	5.236036	0.000000	0.000000
916.859677	220.350298	109.009372	0.186475	10.494899	0.348101	5.236641	0.000000	0.000000
916.879679	220.350298	108.999707	0.186478	10.493969	0.348107	5.236177	0.000000	0.000000
916.899681	220.350298	109.001813	0.186477	10.494172	0.348105	5.236278	0.000000	0.000000
916.919683	220.350298	108.998247	0.186478	10.493828	0.348108	5.236107	0.000000	0.000000
916.939685	220.350298	109.011000	0.186474	10.495056	0.348100	5.236720	0.000000	0.000000
916.959687	220.350298	109.003042	0.186477	10.494290	0.348105	5.236337	0.000000	0.000000
916.979689	220.350298	109.003876	0.186476	10.494370	0.348104	5.236377	0.000000	0.000000
916.999691	220.350298	108.998594	0.186478	10.493862	0.348107	5.236124	0.000000	0.000000
917.019693	220.350298	108.989418	0.186481	10.492978	0.348113	5.235683	0.000000	0.000000
917.039695	220.350298	108.984866	0.186483	10.492540	0.348115	5.235464	0.000000	0.000000
917.059697	220.350298	108.996121	0.186479	10.493624	0.348109	5.236005	0.000000	0.000000
917.078699	220.350298	108.991887	0.186480	10.493216	0.348111	5.235801	0.000000	0.000000
917.098701	220.350298	108.991364	0.186481	10.493166	0.348112	5.235776	0.000000	0.000000
917.118703	220.350298	108.984657	0.186483	10.492520	0.348116	5.235454	0.000000	0.000000
917.138705	220.350298	108.990673	0.186481	10.493099	0.348112	5.235743	0.000000	0.000000
917.158707	220.350298	108.971683	0.186487	10.491271	0.348123	5.234831	0.000000	0.000000
917.178709	220.350298	108.981887	0.186484	10.492253	0.348117	5.235321	0.000000	0.000000
917.198711	220.350298	108.987789	0.186482	10.492821	0.348114	5.235604	0.000000	0.000000
917.218713	220.350298	108.962680	0.186490	10.490404	0.348129	5.234398	0.000000	0.000000
917.238715	220.350298	108.969019	0.186488	10.491014	0.348125	5.234703	0.000000	0.000000
917.258717	220.350298	108.961336	0.186491	10.490275	0.348129	5.234334	0.000000	0.000000
917.278719	220.350298	108.957111	0.186492	10.489868	0.348132	5.234131	0.000000	0.000000
917.298721	220.350298	108.953914	0.186493	10.489560	0.348134	5.233977	0.000000	0.000000
917.318723	220.350298	108.951929	0.186494	10.489369	0.348135	5.233882	0.000000	0.000000
917.338725	220.350298	108.940478	0.186498	10.488266	0.348142	5.233332	0.000000	0.000000
917.358727	220.350298	108.923155	0.186503	10.486599	0.348152	5.232500	0.000000	0.000000
917.378729	220.350298	108.919313	0.186505	10.486229	0.348154	5.232315	0.000000	0.000000
917.398731	220.350298	108.919755	0.186505	10.486271	0.348154	5.232336	0.000000	0.000000
917.418733	220.350298	108.923926	0.186503	10.486673	0.348152	5.232537	0.000000	0.000000
917.438735	220.350298	108.921532	0.186504	10.486442	0.348153	5.232422	0.000000	0.000000
917.458737	220.350298	108.921019	0.186504	10.486393	0.348153	5.232397	0.000000	0.000000
917.478739	220.350298	108.907566	0.186509	10.485098	0.348161	5.231751	0.000000	0.000000
917.498741	220.350298	108.896709	0.186512	10.484053	0.348168	5.231229	0.000000	0.000000
917.518743	220.350298	108.893036	0.186514	10.483699	0.348170	5.231053	0.000000	0.000000
917.538745	220.350298	108.893149	0.186514	10.483710	0.348170	5.231058	0.000000	0.000000
917.558747	220.350298	108.883861	0.186517	10.482816	0.348175	5.230612	0.000000	0.000000
917.578749	220.350298	108.874820	0.186520	10.481945	0.348181	5.230178	0.000000	0.000000
917.598751	220.350298	108.856384	0.186526	10.480170	0.348192	5.229292	0.000000	0.000000
917.618753	220.350298	108.860533	0.186524	10.480570	0.348189	5.229491	0.000000	0.000000
917.638755	220.350298	108.857964	0.186525	10.480322	0.348191	5.229368	0.000000	0.000000
917.658757	220.350298	108.846716	0.186529	10.479240	0.348197	5.228828	0.000000	0.000000
917.678759	220.350298	108.854204	0.186527	10.479960	0.348193	5.229187	0.000000	0.000000
917.698761	220.350298	108.841997	0.186531	10.478785	0.348200	5.228601	0.000000	0.000000
917.718763	220.350298	108.831960	0.186534	10.477819	0.348206	5.228119	0.000000	0.000000
917.738765	220.350298	108.845355	0.186530	10.479109	0.348198	5.228762	0.000000	0.000000
917.758767	220.350298	108.830194	0.186535	10.477649	0.348207	5.228034	0.000000	0.000000
917.778769	220.350298	108.837465	0.186532	10.478349	0.348203	5.228383	0.000000	0.000000
917.798771	220.350298	108.829341	0.186535	10.477567	0.348208	5.227993	0.000000	0.000000
917.818773	220.350298	108.825366	0.186536	10.477184	0.348210	5.227802	0.000000	0.000000
917.838775	220.350298	108.822145	0.186537	10.476874	0.348212	5.227647	0.000000	0.000000
917.858777	220.350298	108.826109	0.186536	10.477256	0.348209	5.227838	0.000000	0.000000
917.878779	220.350298	108.828718	0.186535	10.477507	0.348208	5.227963	0.000000	0.000000
917.898781	220.350298	108.820328	0.186538	10.476699	0.348213	5.227560	0.000000	0.000000
917.918783	220.350298	108.805512	0.186543	10.475273	0.348222	5.226848	0.000000	0.000000
917.938785	220.350298	108.814071	0.186540	10.476097	0.348217	5.227259	0.000000	0.000000
917.958787	220.350298	108.797498	0.186546	10.474501	0.348226	5.226463	0.000000	0.000000
917.978789	220.350298	108.804630	0.186543	10.475188	0.348222	5.226806	0.000000	0.000000
917.998791	220.350298	108.800499	0.186545	10.474790	0.348225	5.226607	0.000000	0.000000
918.018793	220.350298	108.784201	0.186550	10.473221	0.348234	5.225824	0.000000	0.000000
918.038795	220.350298	108.777192	0.186552	10.472546	0.348238	5.225488	0.000000	0.000000
918.058797	220.350298	108.781270	0.186551	10.472939	0.348236	5.225684	0.000000	0.000000
918.078799	220.350298	108.774192	0.186553	10.472257	0.348240	5.225344	0.000000	0.000000
918.098801	220.350298	108.781498	0.186551	10.472961	0.348236	5.225695	0.000000	0.000000
918.118803	220.350298	108.760603	0.186558	10.470949	0.348248	5.224691	0.000000	0.000000
918.138805	220.350298	108.759834	0.186558	10.470875	0.348249	5.224654	0.000000	0.000000
918.158807	220.350298	108.761270	0.186558	10.471013	0.348248	5.224723	0.000000	0.000000
918.178809	220.350298	108.765526	0.186556	10.471423	0.348245	5.224927	0.000000	0.000000
918.198811	220.350298	108.753556	0.186560	10.470271	0.348252	5.224352	0.000000	0.000000
918.218813	220.350298	108.736797	0.186566	10.468657	0.348262	5.223547	0.000000	0.000000
918.238815	220.350298	108.738703	0.186565	10.468841	0.348261	5.223639	0.000000	0.000000
918.258817	220.350298	108.736370	0.186566	10.468616	0.348263	5.223527	0.000000	0.000000
918.278819	220.350298	108.738233	0.186565	10.468795	0.348261	5.223616	0.000000	0.000000
918.298821	220.350298	108.725973	0.186570	10.467615	0.348269	5.223027	0.000000	0.000000
918.318823	220.350298	108.715117	0.186573	10.466570	0.348275	5.222506	0.000000	0.000000
918.338825	220.350298	108.723925	0.186570	10.467418	0.348270	5.222929	0.000000	0.000000
918.358827	220.350298	108.727342	0.186569	10.467747	0.348268	5.223093	0.000000	0.000000
918.378829	220.350298	108.724441	0.186570	10.467468	0.348270	5.222954	0.000000	0.000000
918.398831	220.350298	108.701550	0.186578	10.465264	0.348283	5.221854	0.000000	0.000000
918.418833	220.350298	108.707528	0.186576	10.465839	0.348280	5.222141	0.000000	0.000000
918.438835	220.350298	108.709547	0.186575	10.466034	0.348278	5.222238	0.000000	0.000000
918.458837	220.350298	108.697468	0.186579	10.464871	0.348286	5.221658	0.000000	0.000000
918.478839	220.350298	108.711087	0.186575	10.466182	0.348278	5.222312	0.000000	0.000000
918.498841	220.350298	108.705099	0.186577	10.465605	0.348281	5.222025	0.000000	0.000000
918.518843	220.350298	108.690917	0.186581	10.464240	0.348290	5.221343	0.000000	0.000000
918.538845	220.350298	108.676925	0.186586	10.462893	0.348298	5.220671	0.000000	0.000000
918.558847	220.350298	108.681994	0.186584	10.463381	0.348295	5.220915	0.000000	0.000000
918.578849	220.350298	108.679449	0.186585	10.463136	0.348296	5.220792	0.000000	0.000000
918.598851	220.350298	108.675305	0.186587	10.462737	0.348299	5.220593	0.000000	0.000000
918.618853	220.350298	108.679257	0.186585	10.463117	0.348296	5.220783	0.000000	0.000000
918.638855	220.350298	108.690834	0.186581	10.464232	0.348290	5.221339	0.000000	0.000000
918.658857	220.350298	108.682968	0.186584	10.463475	0.348294	5.220961	0.000000	0.000000
918.678859	220.350298	108.680187	0.186585	10.463207	0.348296	5.220828	0.000000	0.000000
918.698861	220.350298	108.679490	0.186585	10.463140	0.348296	5.220794	0.000000	0.000000
918.718863	220.350298	108.658825	0.186592	10.461150	0.348309	5.219802	0.000000	0.000000
918.738865	220.350298	108.672998	0.186587	10.462515	0.348300	5.220482	0.000000	0.000000
918.758867	220.350298	108.674631	0.186587	10.462672	0.348299	5.220561	0.000000	0.000000
918.778869	220.350298	108.692230	0.186581	10.464366	0.348289	5.221406	0.000000	0.000000
918.798871	220.350298	108.692495	0.186581	10.464392	0.348289	5.221419	0.000000	0.000000
918.818873	220.350298	108.665588	0.186590	10.461801	0.348305	5.220126	0.000000	0.000000
918.838875	220.350298	108.677999	0.186586	10.462996	0.348297	5.220723	0.000000	0.000000
918.858877	220.350298	108.695497	0.186580	10.464681	0.348287	5.221563	0.000000	0.000000
918.878879	220.350298	108.675547	0.186587	10.462760	0.348299	5.220605	0.000000	0.000000
918.898881	220.350298	108.680334	0.186585	10.463221	0.348296	5.220835	0.000000	0.000000
918.918883	220.350298	108.684229	0.186584	10.463596	0.348293	5.221022	0.000000	0.000000
918.938885	220.350298	108.686346	0.186583	10.463800	0.348292	5.221124	0.000000	0.000000
918.958887	220.350298	108.678766	0.186585	10.463070	0.348297	5.220759	0.000000	0.000000
918.978889	220.350298	108.677168	0.186586	10.462916	0.348298	5.220683	0.000000	0.000000
918.998891	220.350298	108.669899	0.186588	10.462216	0.348302	5.220334	0.000000	0.000000
919.018893	220.350298	108.659862	0.186592	10.461250	0.348308	5.219851	0.000000	0.000000
919.038895	220.350298	108.640055	0.186598	10.459343	0.348320	5.218900	0.000000	0.000000
919.058897	220.350298	108.635422	0.186600	10.458897	0.348322	5.218677	0.000000	0.000000
919.078899	220.350298	108.655446	0.186593	10.460825	0.348311	5.219639	0.000000	0.000000
919.098901	220.350298	108.643920	0.186597	10.459715	0.348317	5.219086	0.000000	0.000000
919.118903	220.350298	108.605776	0.186610	10.456043	0.348340	5.217253	0.000000	0.000000
919.138905	220.350298	108.602977	0.186611	10.455774	0.348342	5.217119	0.000000	0.000000
919.158907	220.350298	108.597721	0.186613	10.455268	0.348345	5.216866	0.000000	0.000000
919.178909	220.350298	108.599960	0.186612	10.455483	0.348343	5.216974	0.000000	0.000000
919.198911	220.350298	108.592453	0.186614	10.454760	0.348348	5.216613	0.000000	0.000000
919.218913	220.350298	108.602780	0.186611	10.455755	0.348342	5.217109	0.000000	0.000000
919.238915	220.350298	108.601066	0.186612	10.455590	0.348343	5.217027	0.000000	0.000000
919.258917	220.350298	108.601056	0.186612	10.455589	0.348343	5.217026	0.000000	0.000000
919.278919	220.350298	108.604587	0.186610	10.455929	0.348341	5.217196	0.000000	0.000000
919.298921	220.350298	108.598609	0.186612	10.455353	0.348344	5.216909	0.000000	0.000000
919.318923	220.350298	108.602866	0.186611	10.455763	0.348342	5.217113	0.000000	0.000000
919.338925	220.350298	108.603546	0.186611	10.455828	0.348341	5.217146	0.000000	0.000000
919.358927	220.350298	108.596916	0.186613	10.455190	0.348345	5.216828	0.000000	0.000000
919.378929	220.350298	108.584503	0.186617	10.453995	0.348353	5.216231	0.000000	0.000000
919.398931	220.350298	108.587289	0.186616	10.454263	0.348351	5.216365	0.000000	0.000000
919.418933	220.350298	108.586868	0.186616	10.454223	0.348351	5.216345	0.000000	0.000000
919.438935	220.350298	108.592219	0.186614	10.454738	0.348348	5.216602	0.000000	0.000000
919.458937	220.350298	108.592761	0.186614	10.454790	0.348348	5.216628	0.000000	0.000000
919.478939	220.350298	108.589823	0.186615	10.454507	0.348349	5.216487	0.000000	0.000000
919.498941	220.350298	108.592968	0.186614	10.454810	0.348348	5.216638	0.000000	0.000000
919.518943	220.350298	108.576889	0.186620	10.453262	0.348357	5.215866	0.000000	0.000000
919.538945	220.350298	108.582630	0.186618	10.453815	0.348354	5.216141	0.000000	0.000000
919.558947	220.350298	108.589676	0.186615	10.454493	0.348349	5.216480	0.000000	0.000000
919.578949	220.350298	108.594163	0.186614	10.454925	0.348347	5.216695	0.000000	0.000000
919.598951	220.350298	108.597808	0.186613	10.455276	0.348345	5.216870	0.000000	0.000000
919.618953	220.350298	108.584868	0.186617	10.454030	0.348352	5.216249	0.000000	0.000000
919.638955	220.350298	108.588373	0.186616	10.454368	0.348350	5.216417	0.000000	0.000000
919.658957	220.350298	108.601975	0.186611	10.455677	0.348342	5.217071	0.000000	0.000000
919.678959	220.350298	108.594442	0.186614	10.454952	0.348347	5.216709	0.000000	0.000000
919.698961	220.350298	108.597884	0.186613	10.455283	0.348345	5.216874	0.000000	0.000000
919.718963	220.350298	108.589044	0.186616	10.454432	0.348350	5.216449	0.000000	0.000000
919.738965	220.350298	108.591981	0.186615	10.454715	0.348348	5.216590	0.000000	0.000000
919.758967	220.350298	108.584858	0.186617	10.454029	0.348352	5.216248	0.000000	0.000000
919.778969	220.350298	108.603365	0.186611	10.455811	0.348341	5.217137	0.000000	0.000000
919.798971	220.350298	108.598327	0.186612	10.455326	0.348344	5.216895	0.000000	0.000000
919.818973	220.350298	108.598668	0.186612	10.455359	0.348344	5.216912	0.000000	0.000000
919.838975	220.350298	108.599484	0.186612	10.455437	0.348344	5.216951	0.000000	0.000000
919.858977	220.350298	108.588809	0.186616	10.454409	0.348350	5.216438	0.000000	0.000000
919.878979	220.350298	108.584946	0.186617	10.454038	0.348352	5.216253	0.000000	0.000000
919.898981	220.350298	108.581523	0.186618	10.453708	0.348354	5.216088	0.000000	0.000000
919.918983	220.350298	108.580154	0.186619	10.453576	0.348355	5.216022	0.000000	0.000000
919.938985	220.350298	108.592949	0.186614	10.454808	0.348348	5.216637	0.000000	0.000000
919.958987	220.350298	108.590885	0.186615	10.454609	0.348349	5.216538	0.000000	0.000000
919.978989	220.350298	108.579181	0.186619	10.453483	0.348356	5.215976	0.000000	0.000000
919.998991	220.350298	108.585637	0.186617	10.454104	0.348352	5.216286	0.000000	0.000000
920.018993	220.350298	108.585607	0.186617	10.454101	0.348352	5.216284	0.000000	0.000000
920.038995	220.350298	108.575419	0.186620	10.453120	0.348358	5.215795	0.000000	0.000000
920.058997	220.350298	108.574346	0.186620	10.453017	0.348359	5.215743	0.000000	0.000000
920.078999	220.350298	108.584976	0.186617	10.454041	0.348352	5.216254	0.000000	0.000000
920.099001	220.350298	108.567767	0.186623	10.452384	0.348362	5.215427	0.000000	0.000000
920.119003	220.350298	108.579055	0.186619	10.453470	0.348356	5.215970	0.000000	0.000000
920.139005	220.350298	108.572207	0.186621	10.452811	0.348360	5.215641	0.000000	0.000000
920.159007	220.350298	108.571979	0.186621	10.452789	0.348360	5.215630	0.000000	0.000000
920.179009	220.350298	108.573197	0.186621	10.452906	0.348359	5.215688	0.000000	0.000000
920.199011	220.350298	108.577695	0.186619	10.453339	0.348357	5.215904	0.000000	0.000000
920.219013	220.350298	108.564612	0.186624	10.452080	0.348364	5.215276	0.000000	0.000000
920.239015	220.350298	108.558965	0.186626	10.451536	0.348368	5.215004	0.000000	0.000000
920.259017	220.350298	108.558794	0.186626	10.451520	0.348368	5.214996	0.000000	0.000000
920.279019	220.350298	108.558933	0.186626	10.451533	0.348368	5.215003	0.000000	0.000000
920.299021	220.350298	108.564589	0.186624	10.452078	0.348364	5.215275	0.000000	0.000000
920.319023	220.350298	108.553273	0.186628	10.450988	0.348371	5.214731	0.000000	0.000000
920.339025	220.350298	108.551148	0.186628	10.450784	0.348372	5.214629	0.000000	0.000000
920.359027	220.350298	108.550648	0.186628	10.450736	0.348373	5.214605	0.000000	0.000000
920.379029	220.350298	108.548642	0.186629	10.450542	0.348374	5.214509	0.000000	0.000000
920.399031	220.350298	108.546263	0.186630	10.450313	0.348375	5.214394	0.000000	0.000000
920.419033	220.350298	108.522654	0.186638	10.448040	0.348389	5.213260	0.000000	0.000000
920.439035	220.350298	108.520725	0.186638	10.447855	0.348390	5.213167	0.000000	0.000000
920.459037	220.350298	108.519715	0.186639	10.447757	0.348391	5.213119	0.000000	0.000000
920.479039	220.350298	108.532047	0.186635	10.448945	0.348384	5.213711	0.000000	0.000000
920.499041	220.350298	108.518377	0.186639	10.447629	0.348392	5.213055	0.000000	0.000000
920.519043	220.350298	108.517372	0.186640	10.447532	0.348392	5.213006	0.000000	0.000000
920.539045	220.350298	108.521263	0.186638	10.447906	0.348390	5.213193	0.000000	0.000000
920.559047	220.350298	108.514757	0.186640	10.447280	0.348394	5.212881	0.000000	0.000000
920.579049	220.350298	108.522551	0.186638	10.448030	0.348389	5.213255	0.000000	0.000000
920.599051	220.350298	108.507845	0.186643	10.446615	0.348398	5.212549	0.000000	0.000000
920.619053	220.350298	108.511584	0.186642	10.446975	0.348396	5.212728	0.000000	0.000000
920.639055	220.350298	108.512121	0.186641	10.447026	0.348395	5.212754	0.000000	0.000000
920.659057	220.350298	108.513656	0.186641	10.447174	0.348394	5.212828	0.000000	0.000000
920.679059	220.350298	108.507385	0.186643	10.446570	0.348398	5.212527	0.000000	0.000000
920.699061	220.350298	108.524247	0.186637	10.448194	0.348388	5.213337	0.000000	0.000000
920.719063	220.350298	108.506721	0.186643	10.446507	0.348399	5.212495	0.000000	0.000000
920.739065	220.350298	108.507885	0.186643	10.446619	0.348398	5.212551	0.000000	0.000000
920.759067	220.350298	108.500751	0.186645	10.445932	0.348402	5.212208	0.000000	0.000000
920.779069	220.350298	108.512864	0.186641	10.447098	0.348395	5.212790	0.000000	0.000000
920.799071	220.350298	108.504832	0.186644	10.446325	0.348400	5.212404	0.000000	0.000000
920.819073	220.350298	108.501594	0.186645	10.446013	0.348402	5.212248	0.000000	0.000000
920.839075	220.350298	108.513574	0.186641	10.447166	0.348395	5.212824	0.000000	0.000000
920.859077	220.350298	108.507767	0.186643	10.446607	0.348398	5.212545	0.000000	0.000000
920.879079	220.350298	108.504687	0.186644	10.446311	0.348400	5.212397	0.000000	0.000000
920.899081	220.350298	108.508657	0.186643	10.446693	0.348397	5.212588	0.000000	0.000000
920.919083	220.350298	108.512742	0.186641	10.447086	0.348395	5.212784	0.000000	0.000000
920.939085	220.350298	108.507726	0.186643	10.446603	0.348398	5.212543	0.000000	0.000000
920.959087	220.350298	108.507122	0.186643	10.446545	0.348398	5.212514	0.000000	0.000000
920.979089	220.350298	108.499036	0.186646	10.445767	0.348403	5.212126	0.000000	0.000000
920.999091	220.350298	108.489930	0.186649	10.444890	0.348409	5.211688	0.000000	0.000000
921.019093	220.350298	108.498449	0.186646	10.445710	0.348403	5.212097	0.000000	0.000000
921.039095	220.350298	108.491572	0.186648	10.445048	0.348408	5.211767	0.000000	0.000000
921.059097	220.350298	108.469799	0.186656	10.442952	0.348420	5.210721	0.000000	0.000000
921.079099	220.350298	108.489382	0.186649	10.444837	0.348409	5.211662	0.000000	0.000000
921.099101	220.350298	108.493198	0.186648	10.445205	0.348407	5.211845	0.000000	0.000000
921.119103	220.350298	108.500936	0.186645	10.445950	0.348402	5.212217	0.000000	0.000000
921.139105	220.350298	108.498736	0.186646	10.445738	0.348403	5.212111	0.000000	0.000000
921.159107	220.350298	108.482436	0.186651	10.444168	0.348413	5.211328	0.000000	0.000000
921.179109	220.350298	108.487854	0.186649	10.444690	0.348410	5.211588	0.000000	0.000000
921.199111	220.350298	108.500056	0.186645	10.445865	0.348403	5.212175	0.000000	0.000000
921.219113	220.350298	108.478588	0.186653	10.443798	0.348415	5.211143	0.000000	0.000000
921.239115	220.350298	108.489937	0.186649	10.444891	0.348409	5.211688	0.000000	0.000000
921.259117	220.350298	108.480351	0.186652	10.443968	0.348414	5.211228	0.000000	0.000000
921.279119	220.350298	108.497167	0.186646	10.445587	0.348404	5.212036	0.000000	0.000000
921.299121	220.350298	108.484943	0.186650	10.444410	0.348411	5.211449	0.000000	0.000000
921.319123	220.350298	108.489262	0.186649	10.444826	0.348409	5.211656	0.000000	0.000000
921.339125	220.350298	108.481495	0.186652	10.444078	0.348414	5.211283	0.000000	0.000000
921.359127	220.350298	108.489455	0.186649	10.444844	0.348409	5.211665	0.000000	0.000000
921.379129	220.350298	108.483936	0.186651	10.444313	0.348412	5.211400	0.000000	0.000000
921.399131	220.350298	108.485900	0.186650	10.444502	0.348411	5.211495	0.000000	0.000000
921.419133	220.350298	108.471344	0.186655	10.443101	0.348420	5.210795	0.000000	0.000000
921.439135	220.350298	108.482118	0.186651	10.444138	0.348413	5.211313	0.000000	0.000000
921.459137	220.350298	108.477483	0.186653	10.443692	0.348416	5.211090	0.000000	0.000000
921.479139	220.350298	108.467178	0.186656	10.442699	0.348422	5.210595	0.000000	0.000000
921.499141	220.350298	108.475075	0.186654	10.443460	0.348417	5.210974	0.000000	0.000000
921.519143	220.350298	108.484430	0.186651	10.444360	0.348412	5.211424	0.000000	0.000000
921.539145	220.350298	108.476663	0.186653	10.443613	0.348416	5.211051	0.000000	0.000000
921.559147	220.350298	108.477770	0.186653	10.443719	0.348416	5.211104	0.000000	0.000000
921.579149	220.350298	108.489730	0.186649	10.444871	0.348409	5.211679	0.000000	0.000000
921.599151	220.350298	108.487325	0.186650	10.444639	0.348410	5.211563	0.000000	0.000000
921.619153	220.350298	108.502265	0.186645	10.446077	0.348401	5.212281	0.000000	0.000000
921.639155	220.350298	108.488675	0.186649	10.444769	0.348409	5.211628	0.000000	0.000000
921.659157	220.350298	108.497180	0.186646	10.445588	0.348404	5.212036	0.000000	0.000000
921.679159	220.350298	108.495371	0.186647	10.445414	0.348405	5.211949	0.000000	0.000000
921.699161	220.350298	108.490177	0.186649	10.444914	0.348408	5.211700	0.000000	0.000000
921.719163	220.350298	108.477916	0.186653	10.443733	0.348416	5.211111	0.000000	0.000000
921.739165	220.350298	108.465235	0.186657	10.442512	0.348423	5.210502	0.000000	0.000000
921.759167	220.350298	108.481127	0.186652	10.444042	0.348414	5.211265	0.000000	0.000000
921.779169	220.350298	108.475256	0.186654	10.443477	0.348417	5.210983	0.000000	0.000000
921.799171	220.350298	108.456402	0.186660	10.441662	0.348428	5.210077	0.000000	0.000000
921.819173	220.350298	108.478645	0.186653	10.443803	0.348415	5.211146	0.000000	0.000000
921.839175	220.350298	108.471355	0.186655	10.443102	0.348420	5.210796	0.000000	0.000000
921.859177	220.350298	108.466503	0.186657	10.442635	0.348422	5.210563	0.000000	0.000000
921.879179	220.350298	108.471672	0.186655	10.443132	0.348419	5.210811	0.000000	0.000000
921.899181	220.350298	108.463105	0.186658	10.442307	0.348424	5.210399	0.000000	0.000000
921.919183	220.350298	108.472822	0.186655	10.443243	0.348419	5.210866	0.000000	0.000000
921.939185	220.350298	108.457709	0.186660	10.441788	0.348428	5.210140	0.000000	0.000000
921.959187	220.350298	108.466539	0.186657	10.442638	0.348422	5.210564	0.000000	0.000000
921.979189	220.350298	108.469259	0.186656	10.442900	0.348421	5.210695	0.000000	0.000000
921.999191	220.350298	108.476635	0.186653	10.443610	0.348416	5.211049	0.000000	0.000000
922.019193	220.350298	108.463460	0.186658	10.442342	0.348424	5.210417	0.000000	0.000000
922.039195	220.350298	108.468354	0.186656	10.442813	0.348421	5.210652	0.000000	0.000000
922.059197	220.350298	108.460915	0.186659	10.442096	0.348426	5.210294	0.000000	0.000000
922.079199	220.350298	108.450710	0.186662	10.441114	0.348432	5.209804	0.000000	0.000000
922.099201	220.350298	108.473580	0.186654	10.443316	0.348418	5.210903	0.000000	0.000000
922.119203	220.350298	108.473462	0.186654	10.443304	0.348418	5.210897	0.000000	0.000000
922.139205	220.350298	108.461325	0.186658	10.442136	0.348425	5.210314	0.000000	0.000000
922.159207	220.350298	108.448226	0.186663	10.440875	0.348433	5.209685	0.000000	0.000000
922.179209	220.350298	108.462642	0.186658	10.442263	0.348425	5.210377	0.000000	0.000000
922.199211	220.350298	108.473201	0.186654	10.443279	0.348418	5.210884	0.000000	0.000000
922.219213	220.350298	108.462054	0.186658	10.442206	0.348425	5.210349	0.000000	0.000000
922.239215	220.350298	108.468896	0.186656	10.442865	0.348421	5.210678	0.000000	0.000000
922.259217	220.350298	108.466502	0.186657	10.442634	0.348422	5.210563	0.000000	0.000000
922.279219	220.350298	108.456065	0.186660	10.441630	0.348429	5.210061	0.000000	0.000000
922.299221	220.350298	108.447267	0.186663	10.440783	0.348434	5.209639	0.000000	0.000000
922.319223	220.350298	108.454292	0.186661	10.441459	0.348430	5.209976	0.000000	0.000000
922.339225	220.350298	108.458677	0.186659	10.441881	0.348427	5.210187	0.000000	0.000000
922.359227	220.350298	108.463828	0.186658	10.442377	0.348424	5.210434	0.000000	0.000000
922.379229	220.350298	108.459227	0.186659	10.441934	0.348427	5.210213	0.000000	0.000000
922.399231	220.350298	108.461864	0.186658	10.442188	0.348425	5.210340	0.000000	0.000000
922.419233	220.350298	108.455243	0.186660	10.441550	0.348429	5.210022	0.000000	0.000000
922.439235	220.350298	108.449905	0.186662	10.441036	0.348432	5.209765	0.000000	0.000000
922.459237	220.350298	108.449029	0.186663	10.440952	0.348433	5.209723	0.000000	0.000000
922.479239	220.350298	108.442733	0.186665	10.440346	0.348436	5.209421	0.000000	0.000000
922.499241	220.350298	108.434403	0.186667	10.439544	0.348441	5.209021	0.000000	0.000000
922.519243	220.350298	108.434354	0.186667	10.439539	0.348441	5.209018	0.000000	0.000000
922.539245	220.350298	108.438691	0.186666	10.439957	0.348439	5.209227	0.000000	0.000000
922.559247	220.350298	108.442350	0.186665	10.440309	0.348437	5.209402	0.000000	0.000000
922.579249	220.350298	108.428577	0.186669	10.438983	0.348445	5.208741	0.000000	0.000000
922.599251	220.350298	108.438327	0.186666	10.439922	0.348439	5.209209	0.000000	0.000000
922.619253	220.350298	108.434035	0.186668	10.439509	0.348442	5.209003	0.000000	0.000000
922.639255	220.350298	108.421993	0.186672	10.438349	0.348449	5.208425	0.000000	0.000000
922.659257	220.350298	108.434015	0.186668	10.439507	0.348442	5.209002	0.000000	0.000000
922.679259	220.350298	108.425414	0.186670	10.438679	0.348447	5.208589	0.000000	0.000000
922.699261	220.350298	108.411240	0.186675	10.437314	0.348455	5.207908	0.000000	0.000000
922.719263	220.350298	108.420525	0.186672	10.438208	0.348450	5.208354	0.000000	0.000000
922.739265	220.350298	108.418705	0.186673	10.438033	0.348451	5.208267	0.000000	0.000000
922.759267	220.350298	108.418940	0.186673	10.438055	0.348451	5.208278	0.000000	0.000000
922.779269	220.350298	108.413104	0.186675	10.437494	0.348454	5.207998	0.000000	0.000000
922.799271	220.350298	108.416765	0.186673	10.437846	0.348452	5.208173	0.000000	0.000000
922.819273	220.350298	108.404915	0.186677	10.436705	0.348459	5.207604	0.000000	0.000000
922.839275	220.350298	108.411687	0.186675	10.437357	0.348455	5.207929	0.000000	0.000000
922.859277	220.350298	108.407435	0.186676	10.436948	0.348457	5.207725	0.000000	0.000000
922.879279	220.350298	108.397468	0.186680	10.435988	0.348463	5.207246	0.000000	0.000000
922.899281	220.350298	108.407255	0.186677	10.436930	0.348457	5.207717	0.000000	0.000000
922.919283	220.350298	108.421606	0.186672	10.438312	0.348449	5.208406	0.000000	0.000000
922.939285	220.350298	108.407758	0.186676	10.436979	0.348457	5.207741	0.000000	0.000000
922.959287	220.350298	108.417275	0.186673	10.437895	0.348452	5.208198	0.000000	0.000000
922.979289	220.350298	108.412068	0.186675	10.437394	0.348455	5.207948	0.000000	0.000000
922.999291	220.350298	108.412573	0.186675	10.437442	0.348454	5.207972	0.000000	0.000000
923.019293	220.350298	108.410724	0.186675	10.437264	0.348455	5.207883	0.000000	0.000000
923.039295	220.350298	108.400143	0.186679	10.436246	0.348462	5.207375	0.000000	0.000000
923.059297	220.350298	108.404578	0.186677	10.436673	0.348459	5.207588	0.000000	0.000000
923.079299	220.350298	108.404638	0.186677	10.436678	0.348459	5.207591	0.000000	0.000000
923.099301	220.350298	108.390378	0.186682	10.435306	0.348467	5.206906	0.000000	0.000000
923.119303	220.350298	108.402062	0.186678	10.436430	0.348461	5.207467	0.000000	0.000000
923.139305	220.350298	108.398037	0.186680	10.436043	0.348463	5.207274	0.000000	0.000000
923.159307	220.350298	108.393369	0.186681	10.435593	0.348466	5.207049	0.000000	0.000000
923.179309	220.350298	108.385702	0.186684	10.434855	0.348470	5.206681	0.000000	0.000000
923.199311	220.350298	108.391663	0.186682	10.435429	0.348467	5.206968	0.000000	0.000000
923.219313	220.350298	108.384748	0.186684	10.434764	0.348471	5.206635	0.000000	0.000000
923.239315	220.350298	108.399492	0.186679	10.436183	0.348462	5.207344	0.000000	0.000000
923.259317	220.350298	108.387118	0.186683	10.434992	0.348469	5.206749	0.000000	0.000000
923.279319	220.350298	108.393552	0.186681	10.435611	0.348466	5.207058	0.000000	0.000000
923.299321	220.350298	108.384868	0.186684	10.434775	0.348471	5.206641	0.000000	0.000000
923.319323	220.350298	108.390672	0.186682	10.435334	0.348467	5.206920	0.000000	0.000000
923.339325	220.350298	108.387601	0.186683	10.435038	0.348469	5.206772	0.000000	0.000000
923.359327	220.350298	108.378774	0.186686	10.434188	0.348474	5.206348	0.000000	0.000000
923.379329	220.350298	108.394090	0.186681	10.435663	0.348465	5.207084	0.000000	0.000000
923.399331	220.350298	108.391396	0.186682	10.435403	0.348467	5.206955	0.000000	0.000000
923.419333	220.350298	108.394839	0.186681	10.435735	0.348465	5.207120	0.000000	0.000000
923.439335	220.350298	108.387776	0.186683	10.435055	0.348469	5.206781	0.000000	0.000000
923.459337	220.350298	108.386971	0.186683	10.434978	0.348469	5.206742	0.000000	0.000000
923.479339	220.350298	108.391126	0.186682	10.435378	0.348467	5.206942	0.000000	0.000000
923.499341	220.350298	108.385777	0.186684	10.434863	0.348470	5.206685	0.000000	0.000000
923.519343	220.350298	108.380343	0.186686	10.434339	0.348473	5.206424	0.000000	0.000000
923.539345	220.350298	108.388413	0.186683	10.435116	0.348469	5.206811	0.000000	0.000000
923.559347	220.350298	108.375902	0.186687	10.433912	0.348476	5.206210	0.000000	0.000000
923.579349	220.350298	108.370905	0.186689	10.433431	0.348479	5.205970	0.000000	0.000000
923.599351	220.350298	108.375544	0.186687	10.433877	0.348476	5.206193	0.000000	0.000000
923.619353	220.350298	108.363415	0.186691	10.432710	0.348483	5.205611	0.000000	0.000000
923.639355	220.350298	108.363893	0.186691	10.432756	0.348483	5.205633	0.000000	0.000000
923.659357	220.350298	108.368867	0.186689	10.433235	0.348480	5.205872	0.000000	0.000000
923.679359	220.350298	108.354880	0.186694	10.431888	0.348488	5.205201	0.000000	0.000000
923.699361	220.350298	108.365244	0.186691	10.432886	0.348482	5.205698	0.000000	0.000000
923.719363	220.350298	108.363993	0.186691	10.432765	0.348483	5.205638	0.000000	0.000000
923.739365	220.350298	108.354366	0.186694	10.431838	0.348489	5.205176	0.000000	0.000000
923.759367	220.350298	108.373787	0.186688	10.433708	0.348477	5.206109	0.000000	0.000000
923.779369	220.350298	108.375223	0.186687	10.433846	0.348476	5.206178	0.000000	0.000000
923.799371	220.350298	108.390850	0.186682	10.435351	0.348467	5.206928	0.000000	0.000000
923.819373	220.350298	108.394245	0.186681	10.435678	0.348465	5.207092	0.000000	0.000000
923.839375	220.350298	108.389213	0.186683	10.435193	0.348468	5.206850	0.000000	0.000000
923.859377	220.350298	108.382024	0.186685	10.434501	0.348472	5.206504	0.000000	0.000000
923.879379	220.350298	108.373926	0.186688	10.433722	0.348477	5.206115	0.000000	0.000000
923.899381	220.350298	108.384387	0.186684	10.434729	0.348471	5.206618	0.000000	0.000000
923.919383	220.350298	108.372257	0.186688	10.433561	0.348478	5.206035	0.000000	0.000000
923.939385	220.350298	108.366278	0.186690	10.432985	0.348482	5.205748	0.000000	0.000000
923.959387	220.350298	108.372987	0.186688	10.433631	0.348478	5.206070	0.000000	0.000000
923.979389	220.350298	108.375789	0.186687	10.433901	0.348476	5.206205	0.000000	0.000000
923.999391	220.350298	108.375129	0.186687	10.433837	0.348476	5.206173	0.000000	0.000000
924.019393	220.350298	108.375105	0.186687	10.433835	0.348476	5.206172	0.000000	0.000000
924.039395	220.350298	108.375846	0.186687	10.433906	0.348476	5.206208	0.000000	0.000000
924.059397	220.350298	108.378216	0.186686	10.434135	0.348475	5.206322	0.000000	0.000000
924.079399	220.350298	108.379409	0.186686	10.434250	0.348474	5.206379	0.000000	0.000000
924.099401	220.350298	108.358288	0.186693	10.432216	0.348486	5.205364	0.000000	0.000000
924.119403	220.350298	108.381386	0.186685	10.434440	0.348473	5.206474	0.000000	0.000000
924.139405	220.350298	108.373124	0.186688	10.433644	0.348478	5.206077	0.000000	0.000000
924.159407	220.350298	108.366110	0.186690	10.432969	0.348482	5.205740	0.000000	0.000000
924.179409	220.350298	108.380550	0.186685	10.434359	0.348473	5.206434	0.000000	0.000000
924.199411	220.350298	108.373996	0.186688	10.433728	0.348477	5.206119	0.000000	0.000000
924.219413	220.350298	108.371937	0.186688	10.433530	0.348478	5.206020	0.000000	0.000000
924.239415	220.350298	108.367685	0.186690	10.433121	0.348481	5.205816	0.000000	0.000000
924.259417	220.350298	108.360560	0.186692	10.432435	0.348485	5.205473	0.000000	0.000000
924.279419	220.350298	108.378479	0.186686	10.434160	0.348475	5.206334	0.000000	0.000000
924.299421	220.350298	108.371919	0.186688	10.433528	0.348478	5.206019	0.000000	0.000000
924.319423	220.350298	108.354635	0.186694	10.431864	0.348489	5.205189	0.000000	0.000000
924.339425	220.350298	108.370283	0.186689	10.433371	0.348479	5.205940	0.000000	0.000000
924.359427	220.350298	108.367642	0.186690	10.433117	0.348481	5.205814	0.000000	0.000000
924.379429	220.350298	108.362877	0.186691	10.432658	0.348484	5.205585	0.000000	0.000000
924.399431	220.350298	108.366483	0.186690	10.433005	0.348482	5.205758	0.000000	0.000000
924.419433	220.350298	108.364575	0.186691	10.432821	0.348483	5.205666	0.000000	0.000000
924.439435	220.350298	108.377732	0.186686	10.434088	0.348475	5.206298	0.000000	0.000000
924.459437	220.350298	108.361893	0.186692	10.432563	0.348484	5.205537	0.000000	0.000000
924.479439	220.350298	108.364113	0.186691	10.432777	0.348483	5.205644	0.000000	0.000000
924.499441	220.350298	108.380844	0.186685	10.434388	0.348473	5.206448	0.000000	0.000000
924.519443	220.350298	108.374709	0.186687	10.433797	0.348477	5.206153	0.000000	0.000000
924.539445	220.350298	108.381752	0.186685	10.434475	0.348473	5.206491	0.000000	0.000000
924.559447	220.350298	108.368665	0.186689	10.433215	0.348480	5.205863	0.000000	0.000000
924.579449	220.350298	108.363995	0.186691	10.432766	0.348483	5.205638	0.000000	0.000000
924.599451	220.350298	108.370013	0.186689	10.433345	0.348480	5.205927	0.000000	0.000000
924.619453	220.350298	108.363073	0.186691	10.432677	0.348484	5.205594	0.000000	0.000000
924.639455	220.350298	108.360477	0.186692	10.432427	0.348485	5.205469	0.000000	0.000000
924.659457	220.350298	108.369982	0.186689	10.433342	0.348480	5.205926	0.000000	0.000000
924.679459	220.350298	108.369792	0.186689	10.433324	0.348480	5.205917	0.000000	0.000000
924.699461	220.350298	108.362428	0.186692	10.432615	0.348484	5.205563	0.000000	0.000000
924.719463	220.350298	108.363617	0.186691	10.432729	0.348483	5.205620	0.000000	0.000000
924.739465	220.350298	108.361247	0.186692	10.432501	0.348485	5.205506	0.000000	0.000000
924.759467	220.350298	108.364742	0.186691	10.432837	0.348483	5.205674	0.000000	0.000000
924.779469	220.350298	108.366419	0.186690	10.432999	0.348482	5.205755	0.000000	0.000000
924.799471	220.350298	108.356776	0.186693	10.432070	0.348487	5.205292	0.000000	0.000000
924.819473	220.350298	108.344863	0.186697	10.430924	0.348494	5.204719	0.000000	0.000000
924.839475	220.350298	108.344140	0.186698	10.430854	0.348495	5.204685	0.000000	0.000000
924.859477	220.350298	108.335609	0.186701	10.430033	0.348500	5.204275	0.000000	0.000000
924.879479	220.350298	108.341723	0.186699	10.430621	0.348496	5.204568	0.000000	0.000000
924.899481	220.350298	108.329019	0.186703	10.429398	0.348504	5.203958	0.000000	0.000000
924.919483	220.350298	108.327043	0.186703	10.429208	0.348505	5.203863	0.000000	0.000000
924.939485	220.350298	108.334185	0.186701	10.429896	0.348501	5.204206	0.000000	0.000000
924.959487	220.350298	108.343858	0.186698	10.430827	0.348495	5.204671	0.000000	0.000000
924.979489	220.350298	108.339923	0.186699	10.430448	0.348497	5.204482	0.000000	0.000000
924.999491	220.350298	108.334744	0.186701	10.429949	0.348500	5.204233	0.000000	0.000000
925.019493	220.350298	108.335422	0.186701	10.430015	0.348500	5.204266	0.000000	0.000000
925.039495	220.350298	108.329400	0.186703	10.429435	0.348504	5.203976	0.000000	0.000000
925.059497	220.350298	108.326891	0.186703	10.429193	0.348505	5.203856	0.000000	0.000000
925.079499	220.350298	108.335739	0.186701	10.430045	0.348500	5.204281	0.000000	0.000000
925.099501	220.350298	108.326800	0.186704	10.429185	0.348505	5.203852	0.000000	0.000000
925.119503	220.350298	108.313542	0.186708	10.427908	0.348513	5.203215	0.000000	0.000000
925.139505	220.350298	108.343051	0.186698	10.430749	0.348495	5.204632	0.000000	0.000000
925.159507	220.350298	108.328731	0.186703	10.429370	0.348504	5.203944	0.000000	0.000000
925.179509	220.350298	108.338785	0.186700	10.430338	0.348498	5.204427	0.000000	0.000000
925.199511	220.350298	108.333979	0.186701	10.429876	0.348501	5.204196	0.000000	0.000000
925.219513	220.350298	108.331145	0.186702	10.429603	0.348503	5.204060	0.000000	0.000000
925.239515	220.350298	108.337973	0.186700	10.430260	0.348498	5.204388	0.000000	0.000000
925.259517	220.350298	108.326822	0.186704	10.429187	0.348505	5.203853	0.000000	0.000000
925.279519	220.350298	108.329406	0.186703	10.429435	0.348504	5.203977	0.000000	0.000000
925.299521	220.350298	108.318833	0.186706	10.428418	0.348510	5.203469	0.000000	0.000000
925.319523	220.350298	108.342931	0.186698	10.430738	0.348496	5.204626	0.000000	0.000000
925.339525	220.350298	108.346339	0.186697	10.431066	0.348494	5.204790	0.000000	0.000000
925.359527	220.350298	108.346926	0.186697	10.431122	0.348493	5.204818	0.000000	0.000000
925.379529	220.350298	108.351700	0.186695	10.431582	0.348490	5.205048	0.000000	0.000000
925.399531	220.350298	108.344606	0.186698	10.430899	0.348495	5.204707	0.000000	0.000000
925.419533	220.350298	108.334840	0.186701	10.429959	0.348500	5.204238	0.000000	0.000000
925.439535	220.350298	108.342509	0.186698	10.430697	0.348496	5.204606	0.000000	0.000000
925.459537	220.350298	108.338724	0.186700	10.430333	0.348498	5.204424	0.000000	0.000000
925.479539	220.350298	108.337298	0.186700	10.430195	0.348499	5.204356	0.000000	0.000000
925.499541	220.350298	108.334044	0.186701	10.429882	0.348501	5.204200	0.000000	0.000000
925.519543	220.350298	108.342662	0.186698	10.430712	0.348496	5.204614	0.000000	0.000000
925.539545	220.350298	108.329234	0.186703	10.429419	0.348504	5.203969	0.000000	0.000000
925.559547	220.350298	108.322883	0.186705	10.428807	0.348507	5.203663	0.000000	0.000000
925.579549	220.350298	108.320321	0.186706	10.428561	0.348509	5.203540	0.000000	0.000000
925.599551	220.350298	108.314093	0.186708	10.427961	0.348513	5.203241	0.000000	0.000000
925.619553	220.350298	108.317316	0.186707	10.428271	0.348511	5.203396	0.000000	0.000000
925.639555	220.350298	108.323496	0.186705	10.428866	0.348507	5.203693	0.000000	0.000000
925.659557	220.350298	108.329242	0.186703	10.429420	0.348504	5.203969	0.000000	0.000000
925.679559	220.350298	108.310231	0.186709	10.427589	0.348515	5.203056	0.000000	0.000000
925.699561	220.350218	108.318830	0.186706	10.428417	0.348510	5.203469	0.000000	0.000000
925.719563	220.350298	108.303990	0.186711	10.426989	0.348519	5.202756	0.000000	0.000000
925.739565	220.350298	108.311647	0.186709	10.427726	0.348514	5.203124	0.000000	0.000000
925.759567	220.350298	108.322870	0.186705	10.428806	0.348507	5.203663	0.000000	0.000000
925.779569	220.350298	108.310566	0.186709	10.427622	0.348515	5.203072	0.000000	0.000000
925.799571	220.350298	108.307174	0.186710	10.427295	0.348517	5.202909	0.000000	0.000000
925.819573	220.350298	108.321341	0.186705	10.428659	0.348508	5.203589	0.000000	0.000000
925.839575	220.350298	108.313919	0.186708	10.427944	0.348513	5.203233	0.000000	0.000000
925.859577	220.350298	108.319036	0.186706	10.428437	0.348510	5.203479	0.000000	0.000000
925.879579	220.350298	108.323150	0.186705	10.428833	0.348507	5.203676	0.000000	0.000000
925.899581	220.350298	108.318119	0.186706	10.428349	0.348510	5.203435	0.000000	0.000000
925.919583	220.350298	108.301925	0.186712	10.426790	0.348520	5.202657	0.000000	0.000000
925.939585	220.350298	108.306656	0.186710	10.427245	0.348517	5.202884	0.000000	0.000000
925.959587	220.350298	108.318088	0.186706	10.428346	0.348510	5.203433	0.000000	0.000000
925.979589	220.350298	108.300061	0.186712	10.426610	0.348521	5.202567	0.000000	0.000000
925.999591	220.350298	108.309426	0.186709	10.427512	0.348515	5.203017	0.000000	0.000000
926.019593	220.350298	108.301661	0.186712	10.426764	0.348520	5.202644	0.000000	0.000000
926.039595	220.350298	108.317864	0.186707	10.428324	0.348510	5.203422	0.000000	0.000000
926.059597	220.350298	108.320637	0.186706	10.428591	0.348509	5.203556	0.000000	0.000000
926.079599	220.350298	108.321359	0.186705	10.428661	0.348508	5.203590	0.000000	0.000000
926.099601	220.350298	108.323423	0.186705	10.428859	0.348507	5.203689	0.000000	0.000000
926.119603	220.350298	108.312763	0.186708	10.427833	0.348513	5.203177	0.000000	0.000000
926.139605	220.350298	108.317662	0.186707	10.428305	0.348511	5.203413	0.000000	0.000000
926.159607	220.350298	108.313657	0.186708	10.427919	0.348513	5.203220	0.000000	0.000000
926.179609	220.350298	108.321334	0.186705	10.428658	0.348508	5.203589	0.000000	0.000000
926.199611	220.350298	108.302559	0.186712	10.426851	0.348519	5.202687	0.000000	0.000000
926.219613	220.350298	108.319244	0.186706	10.428457	0.348510	5.203489	0.000000	0.000000
926.239615	220.350298	108.319003	0.186706	10.428434	0.348510	5.203477	0.000000	0.000000
926.259617	220.350218	108.319326	0.186706	10.428465	0.348509	5.203493	0.000000	0.000000
926.279619	220.350298	108.310437	0.186709	10.427609	0.348515	5.203066	0.000000	0.000000
926.299621	220.350298	108.315949	0.186707	10.428140	0.348512	5.203330	0.000000	0.000000
926.319623	220.350298	108.314258	0.186708	10.427977	0.348513	5.203249	0.000000	0.000000
926.339625	220.350298	108.310873	0.186709	10.427651	0.348515	5.203086	0.000000	0.000000
926.359627	220.350298	108.314705	0.186708	10.428020	0.348512	5.203271	0.000000	0.000000
926.379629	220.350218	108.319674	0.186706	10.428498	0.348509	5.203509	0.000000	0.000000
926.399631	220.350298	108.312739	0.186708	10.427831	0.348513	5.203176	0.000000	0.000000
926.419633	220.350298	108.301652	0.186712	10.426763	0.348520	5.202644	0.000000	0.000000
926.439635	220.350298	108.305744	0.186711	10.427157	0.348518	5.202840	0.000000	0.000000
926.459637	220.350298	108.308004	0.186710	10.427375	0.348516	5.202949	0.000000	0.000000
926.479639	220.350298	108.295349	0.186714	10.426157	0.348524	5.202341	0.000000	0.000000
926.499641	220.350298	108.294283	0.186714	10.426054	0.348524	5.202290	0.000000	0.000000
926.519643	220.350298	108.283387	0.186718	10.425005	0.348531	5.201766	0.000000	0.000000
926.539645	220.350298	108.285558	0.186717	10.425214	0.348530	5.201870	0.000000	0.000000
926.559647	220.350298	108.280001	0.186719	10.424679	0.348533	5.201603	0.000000	0.000000
926.579649	220.350298	108.292006	0.186715	10.425835	0.348526	5.202180	0.000000	0.000000
926.599651	220.350298	108.285864	0.186717	10.425243	0.348529	5.201885	0.000000	0.000000
926.619653	220.350298	108.286126	0.186717	10.425269	0.348529	5.201898	0.000000	0.000000
926.639655	220.350298	108.283620	0.186718	10.425027	0.348531	5.201777	0.000000	0.000000
926.659657	220.350298	108.276377	0.186720	10.424330	0.348535	5.201429	0.000000	0.000000
926.679659	220.350298	108.283111	0.186718	10.424978	0.348531	5.201753	0.000000	0.000000
926.699661	220.350298	108.288992	0.186716	10.425545	0.348527	5.202035	0.000000	0.000000
926.719663	220.350298	108.282334	0.186718	10.424904	0.348531	5.201716	0.000000	0.000000
926.739665	220.350298	108.265193	0.186724	10.423253	0.348542	5.200892	0.000000	0.000000
926.759667	220.350298	108.284354	0.186718	10.425098	0.348530	5.201813	0.000000	0.000000
926.779669	220.350298	108.280061	0.186719	10.424685	0.348533	5.201606	0.000000	0.000000
926.799671	220.350298	108.273132	0.186722	10.424018	0.348537	5.201273	0.000000	0.000000
926.819673	220.350298	108.285187	0.186717	10.425178	0.348530	5.201853	0.000000	0.000000
926.839675	220.350298	108.274437	0.186721	10.424143	0.348536	5.201336	0.000000	0.000000
926.859677	220.350298	108.283417	0.186718	10.425008	0.348531	5.201768	0.000000	0.000000
926.879679	220.350298	108.279243	0.186719	10.424606	0.348533	5.201567	0.000000	0.000000
926.899681	220.350298	108.271934	0.186722	10.423902	0.348538	5.201216	0.000000	0.000000
926.919683	220.350298	108.272414	0.186722	10.423949	0.348537	5.201239	0.000000	0.000000
926.939685	220.350298	108.278859	0.186720	10.424569	0.348533	5.201549	0.000000	0.000000
926.959687	220.350298	108.274286	0.186721	10.424129	0.348536	5.201329	0.000000	0.000000
926.979689	220.350298	108.278046	0.186720	10.424491	0.348534	5.201510	0.000000	0.000000
926.999691	220.350298	108.265087	0.186724	10.423243	0.348542	5.200887	0.000000	0.000000
927.019693	220.350298	108.266208	0.186724	10.423351	0.348541	5.200941	0.000000	0.000000
927.039695	220.350298	108.259883	0.186726	10.422742	0.348545	5.200637	0.000000	0.000000
927.059697	220.350298	108.263749	0.186725	10.423114	0.348542	5.200823	0.000000	0.000000
927.079699	220.350298	108.267631	0.186723	10.423488	0.348540	5.201009	0.000000	0.000000
927.099701	220.350298	108.245607	0.186731	10.421368	0.348553	5.199951	0.000000	0.000000
927.119703	220.350298	108.254969	0.186728	10.422269	0.348548	5.200401	0.000000	0.000000
927.139705	220.350298	108.245008	0.186731	10.421310	0.348554	5.199922	0.000000	0.000000
927.159707	220.350218	108.232942	0.186735	10.420148	0.348561	5.199343	0.000000	0.000000
927.179709	220.350298	108.246497	0.186730	10.421453	0.348553	5.199994	0.000000	0.000000
927.199711	220.350298	108.262844	0.186725	10.423027	0.348543	5.200779	0.000000	0.000000
927.219713	220.350298	108.256990	0.186727	10.422464	0.348546	5.200498	0.000000	0.000000
927.239715	220.350298	108.238894	0.186733	10.420721	0.348557	5.199629	0.000000	0.000000
927.259717	220.350298	108.234738	0.186734	10.420321	0.348560	5.199429	0.000000	0.000000
927.279719	220.350298	108.249228	0.186730	10.421716	0.348551	5.200125	0.000000	0.000000
927.299721	220.350298	108.248727	0.186730	10.421668	0.348551	5.200101	0.000000	0.000000
927.319723	220.350298	108.241282	0.186732	10.420951	0.348556	5.199743	0.000000	0.000000
927.339725	220.350298	108.245648	0.186731	10.421372	0.348553	5.199953	0.000000	0.000000
927.359727	220.350298	108.247585	0.186730	10.421558	0.348552	5.200046	0.000000	0.000000
927.379729	220.350298	108.237188	0.186734	10.420557	0.348558	5.199547	0.000000	0.000000
927.399731	220.350298	108.237057	0.186734	10.420545	0.348558	5.199540	0.000000	0.000000
927.419733	220.350298	108.241654	0.186732	10.420987	0.348556	5.199761	0.000000	0.000000
927.439735	220.350298	108.227012	0.186737	10.419577	0.348564	5.199058	0.000000	0.000000
927.459737	220.350298	108.225783	0.186737	10.419459	0.348565	5.198999	0.000000	0.000000
927.479739	220.350298	108.229145	0.186736	10.419783	0.348563	5.199160	0.000000	0.000000
927.499741	220.350298	108.229053	0.186736	10.419774	0.348563	5.199156	0.000000	0.000000
927.519743	220.350298	108.224858	0.186738	10.419370	0.348565	5.198954	0.000000	0.000000
927.539745	220.350298	108.227479	0.186737	10.419622	0.348564	5.199080	0.000000	0.000000
927.559747	220.350298	108.238409	0.186733	10.420675	0.348557	5.199605	0.000000	0.000000
927.579749	220.350298	108.241652	0.186732	10.420987	0.348556	5.199761	0.000000	0.000000
927.599751	220.350298	108.228310	0.186737	10.419702	0.348563	5.199120	0.000000	0.000000
927.619753	220.350298	108.242856	0.186732	10.421103	0.348555	5.199819	0.000000	0.000000
927.639755	220.350298	108.251855	0.186729	10.421969	0.348549	5.200251	0.000000	0.000000
927.659757	220.350298	108.228838	0.186736	10.419753	0.348563	5.199146	0.000000	0.000000
927.679759	220.350298	108.234075	0.186735	10.420257	0.348560	5.199397	0.000000	0.000000
927.699761	220.350298	108.234629	0.186734	10.420311	0.348560	5.199424	0.000000	0.000000
927.719763	220.350298	108.220789	0.186739	10.418978	0.348568	5.198759	0.000000	0.000000
927.739765	220.350298	108.233341	0.186735	10.420187	0.348560	5.199362	0.000000	0.000000
927.759767	220.350298	108.242210	0.186732	10.421041	0.348555	5.199788	0.000000	0.000000
927.779769	220.350298	108.234970	0.186734	10.420344	0.348559	5.199440	0.000000	0.000000
927.799771	220.350298	108.233418	0.186735	10.420194	0.348560	5.199366	0.000000	0.000000
927.819773	220.350298	108.242167	0.186732	10.421036	0.348555	5.199786	0.000000	0.000000
927.839775	220.350298	108.233182	0.186735	10.420171	0.348561	5.199354	0.000000	0.000000
927.859777	220.350298	108.222441	0.186739	10.419137	0.348567	5.198838	0.000000	0.000000
927.879779	220.350218	108.224540	0.186738	10.419339	0.348565	5.198939	0.000000	0.000000
927.899781	220.350298	108.222653	0.186738	10.419158	0.348567	5.198849	0.000000	0.000000
927.919783	220.350298	108.231280	0.186736	10.419988	0.348562	5.199263	0.000000	0.000000
927.939785	220.350298	108.223767	0.186738	10.419265	0.348566	5.198902	0.000000	0.000000
927.959787	220.350298	108.229047	0.186736	10.419773	0.348563	5.199156	0.000000	0.000000
927.979789	220.350298	108.231489	0.186736	10.420008	0.348562	5.199273	0.000000	0.000000
927.999791	220.350298	108.226221	0.186737	10.419501	0.348565	5.199020	0.000000	0.000000
928.019793	220.350298	108.216551	0.186741	10.418570	0.348570	5.198555	0.000000	0.000000
928.039795	220.350298	108.222714	0.186738	10.419164	0.348567	5.198851	0.000000	0.000000
928.059797	220.350298	108.226870	0.186737	10.419564	0.348564	5.199051	0.000000	0.000000
928.079799	220.350298	108.213975	0.186741	10.418322	0.348572	5.198432	0.000000	0.000000
928.099801	220.350298	108.216331	0.186741	10.418549	0.348571	5.198545	0.000000	0.000000
928.119803	220.350298	108.209023	0.186743	10.417846	0.348575	5.198194	0.000000	0.000000
928.139805	220.350298	108.206007	0.186744	10.417555	0.348577	5.198049	0.000000	0.000000
928.159807	220.350298	108.204738	0.186744	10.417433	0.348577	5.197988	0.000000	0.000000
928.179809	220.350298	108.210542	0.186743	10.417992	0.348574	5.198267	0.000000	0.000000
928.199811	220.350298	108.219773	0.186739	10.418881	0.348568	5.198710	0.000000	0.000000
928.219813	220.350298	108.207118	0.186744	10.417662	0.348576	5.198102	0.000000	0.000000
928.239815	220.350298	108.202721	0.186745	10.417239	0.348579	5.197891	0.000000	0.000000
928.259817	220.350298	108.206500	0.186744	10.417603	0.348576	5.198073	0.000000	0.000000
928.279819	220.350298	108.197020	0.186747	10.416690	0.348582	5.197617	0.000000	0.000000
928.299821	220.350298	108.194546	0.186748	10.416452	0.348583	5.197498	0.000000	0.000000
928.319823	220.350298	108.186641	0.186751	10.415691	0.348588	5.197119	0.000000	0.000000
928.339825	220.350298	108.209513	0.186743	10.417893	0.348575	5.198217	0.000000	0.000000
928.359827	220.350298	108.195034	0.186748	10.416499	0.348583	5.197522	0.000000	0.000000
928.379829	220.350298	108.196323	0.186747	10.416623	0.348582	5.197584	0.000000	0.000000
928.399831	220.350298	108.194946	0.186748	10.416490	0.348583	5.197518	0.000000	0.000000
928.419833	220.350298	108.196969	0.186747	10.416685	0.348582	5.197615	0.000000	0.000000
928.439835	220.350298	108.195486	0.186748	10.416542	0.348583	5.197543	0.000000	0.000000
928.459837	220.350298	108.195838	0.186747	10.416576	0.348583	5.197560	0.000000	0.000000
928.479839	220.350298	108.210267	0.186743	10.417965	0.348574	5.198254	0.000000	0.000000
928.499841	220.350298	108.191595	0.186749	10.416168	0.348585	5.197357	0.000000	0.000000
928.519843	220.350298	108.202608	0.186745	10.417228	0.348579	5.197886	0.000000	0.000000
928.539845	220.350298	108.190369	0.186749	10.416050	0.348586	5.197298	0.000000	0.000000
928.559847	220.350298	108.200800	0.186746	10.417054	0.348580	5.197799	0.000000	0.000000
928.579849	220.350298	108.194081	0.186748	10.416407	0.348584	5.197476	0.000000	0.000000
928.599851	220.350298	108.193918	0.186748	10.416391	0.348584	5.197468	0.000000	0.000000
928.619853	220.350298	108.188387	0.186750	10.415859	0.348587	5.197202	0.000000	0.000000
928.639855	220.350298	108.193472	0.186748	10.416348	0.348584	5.197447	0.000000	0.000000
928.659857	220.350298	108.188436	0.186750	10.415863	0.348587	5.197205	0.000000	0.000000
928.679859	220.350298	108.195406	0.186748	10.416535	0.348583	5.197540	0.000000	0.000000
928.699861	220.350298	108.198673	0.186747	10.416849	0.348581	5.197697	0.000000	0.000000
928.719863	220.350298	108.186661	0.186751	10.415693	0.348588	5.197120	0.000000	0.000000
928.739865	220.350298	108.187920	0.186750	10.415814	0.348587	5.197180	0.000000	0.000000
928.759867	220.350298	108.184427	0.186751	10.415478	0.348589	5.197012	0.000000	0.000000
928.779869	220.350298	108.188358	0.186750	10.415856	0.348587	5.197201	0.000000	0.000000
928.799871	220.350298	108.186196	0.186751	10.415648	0.348588	5.197097	0.000000	0.000000
928.819873	220.350298	108.191276	0.186749	10.416137	0.348585	5.197341	0.000000	0.000000
928.839875	220.350298	108.204361	0.186745	10.417397	0.348578	5.197970	0.000000	0.000000
928.859877	220.350298	108.199998	0.186746	10.416977	0.348580	5.197760	0.000000	0.000000
928.879879	220.350298	108.195496	0.186748	10.416543	0.348583	5.197544	0.000000	0.000000
928.899881	220.350298	108.196364	0.186747	10.416627	0.348582	5.197586	0.000000	0.000000
928.919883	220.350298	108.190348	0.186749	10.416048	0.348586	5.197297	0.000000	0.000000
928.939885	220.350298	108.191472	0.186749	10.416156	0.348585	5.197351	0.000000	0.000000
928.959887	220.350298	108.194970	0.186748	10.416493	0.348583	5.197519	0.000000	0.000000
928.979889	220.350298	108.196484	0.186747	10.416638	0.348582	5.197591	0.000000	0.000000
928.999891	220.350298	108.191820	0.186749	10.416189	0.348585	5.197367	0.000000	0.000000
929.019893	220.350298	108.199217	0.186746	10.416901	0.348581	5.197723	0.000000	0.000000
929.039895	220.350298	108.203411	0.186745	10.417305	0.348578	5.197924	0.000000	0.000000
929.059897	220.350298	108.187133	0.186750	10.415738	0.348588	5.197142	0.000000	0.000000
929.079899	220.350298	108.189678	0.186750	10.415983	0.348586	5.197264	0.000000	0.000000
929.099901	220.350298	108.181036	0.186752	10.415151	0.348591	5.196849	0.000000	0.000000
929.119903	220.350298	108.188719	0.186750	10.415891	0.348587	5.197218	0.000000	0.000000
929.139905	220.350298	108.177125	0.186754	10.414775	0.348594	5.196661	0.000000	0.000000
929.159907	220.350298	108.188733	0.186750	10.415892	0.348587	5.197219	0.000000	0.000000
929.179909	220.350298	108.171179	0.186756	10.414202	0.348597	5.196376	0.000000	0.000000
929.199911	220.350298	108.175995	0.186754	10.414666	0.348594	5.196607	0.000000	0.000000
929.219913	220.350298	108.175167	0.186754	10.414586	0.348595	5.196567	0.000000	0.000000
929.239915	220.350298	108.177899	0.186753	10.414849	0.348593	5.196699	0.000000	0.000000
929.259917	220.350298	108.179611	0.186753	10.415014	0.348592	5.196781	0.000000	0.000000
929.279919	220.350298	108.179014	0.186753	10.414956	0.348593	5.196752	0.000000	0.000000
929.299921	220.350298	108.170029	0.186756	10.414091	0.348598	5.196321	0.000000	0.000000
929.319923	220.350298	108.174852	0.186755	10.414556	0.348595	5.196552	0.000000	0.000000
929.339925	220.350298	108.173178	0.186755	10.414395	0.348596	5.196472	0.000000	0.000000
929.359927	220.350298	108.180606	0.186753	10.415110	0.348592	5.196829	0.000000	0.000000
929.379929	220.350298	108.163411	0.186758	10.413454	0.348602	5.196003	0.000000	0.000000
929.399931	220.350298	108.173083	0.186755	10.414385	0.348596	5.196467	0.000000	0.000000
929.419933	220.350298	108.179797	0.186753	10.415032	0.348592	5.196790	0.000000	0.000000
929.439935	220.350298	108.195049	0.186748	10.416500	0.348583	5.197522	0.000000	0.000000
929.459937	220.350298	108.190730	0.186749	10.416084	0.348586	5.197315	0.000000	0.000000
929.479939	220.350298	108.188437	0.186750	10.415864	0.348587	5.197205	0.000000	0.000000
929.499941	220.350218	108.179057	0.186753	10.414961	0.348592	5.196754	0.000000	0.000000
929.519943	220.350298	108.187454	0.186750	10.415769	0.348588	5.197158	0.000000	0.000000
929.539945	220.350218	108.193125	0.186748	10.416315	0.348584	5.197430	0.000000	0.000000
929.559947	220.350298	108.194389	0.186748	10.416437	0.348583	5.197491	0.000000	0.000000
929.579949	220.350298	108.178923	0.186753	10.414948	0.348593	5.196748	0.000000	0.000000
929.599951	220.350298	108.189717	0.186750	10.415987	0.348586	5.197266	0.000000	0.000000
929.619953	220.350298	108.188902	0.186750	10.415908	0.348587	5.197227	0.000000	0.000000
929.639955	220.350298	108.180568	0.186753	10.415106	0.348592	5.196827	0.000000	0.000000
929.659957	220.350298	108.174136	0.186755	10.414487	0.348595	5.196518	0.000000	0.000000
929.679959	220.350298	108.176248	0.186754	10.414690	0.348594	5.196619	0.000000	0.000000
929.699961	220.350298	108.174691	0.186755	10.414540	0.348595	5.196545	0.000000	0.000000
929.719963	220.350298	108.182887	0.186752	10.415329	0.348590	5.196938	0.000000	0.000000
929.739965	220.350298	108.180532	0.186753	10.415103	0.348592	5.196825	0.000000	0.000000
929.759967	220.350298	108.188185	0.186750	10.415839	0.348587	5.197193	0.000000	0.000000
929.779969	220.350298	108.184151	0.186751	10.415451	0.348590	5.196999	0.000000	0.000000
929.799971	220.350298	108.174567	0.186755	10.414528	0.348595	5.196539	0.000000	0.000000
929.819973	220.350298	108.183308	0.186752	10.415370	0.348590	5.196958	0.000000	0.000000
929.839975	220.350298	108.174809	0.186755	10.414552	0.348595	5.196550	0.000000	0.000000
929.859977	220.350298	108.174612	0.186755	10.414533	0.348595	5.196541	0.000000	0.000000
929.879979	220.350298	108.179165	0.186753	10.414971	0.348593	5.196759	0.000000	0.000000
929.899981	220.350298	108.181832	0.186752	10.415228	0.348591	5.196888	0.000000	0.000000
929.919983	220.350298	108.171038	0.186756	10.414188	0.348597	5.196369	0.000000	0.000000
929.939985	220.350298	108.182563	0.186752	10.415298	0.348590	5.196923	0.000000	0.000000
929.959987	220.350298	108.183209	0.186752	10.415360	0.348590	5.196954	0.000000	0.000000
929.979989	220.350298	108.168383	0.186757	10.413933	0.348599	5.196242	0.000000	0.000000
929.999991	220.350298	108.172680	0.186755	10.414347	0.348596	5.196448	0.000000	0.000000
930.019993	220.350298	108.169318	0.186756	10.414023	0.348598	5.196286	0.000000	0.000000
930.039995	220.350298	108.183683	0.186752	10.415406	0.348590	5.196976	0.000000	0.000000
930.059997	220.350298	108.186260	0.186751	10.415654	0.348588	5.197100	0.000000	0.000000
930.079999	220.350298	108.185334	0.186751	10.415565	0.348589	5.197056	0.000000	0.000000
930.100001	220.350298	108.181261	0.186752	10.415173	0.348591	5.196860	0.000000	0.000000
930.120003	220.350298	108.178075	0.186753	10.414866	0.348593	5.196707	0.000000	0.000000
930.140005	220.350298	108.180093	0.186753	10.415060	0.348592	5.196804	0.000000	0.000000
930.160007	220.350298	108.185743	0.186751	10.415604	0.348589	5.197075	0.000000	0.000000
930.180009	220.350298	108.179021	0.186753	10.414957	0.348593	5.196753	0.000000	0.000000
930.200011	220.350298	108.178489	0.186753	10.414906	0.348593	5.196727	0.000000	0.000000
930.220013	220.350298	108.184005	0.186751	10.415437	0.348590	5.196992	0.000000	0.000000
930.240015	220.350298	108.175613	0.186754	10.414629	0.348595	5.196589	0.000000	0.000000
930.260017	220.350298	108.188121	0.186750	10.415833	0.348587	5.197190	0.000000	0.000000
930.280019	220.350298	108.189706	0.186750	10.415986	0.348586	5.197266	0.000000	0.000000
930.300021	220.350298	108.177324	0.186754	10.414794	0.348594	5.196671	0.000000	0.000000
930.320023	220.350298	108.176920	0.186754	10.414755	0.348594	5.196652	0.000000	0.000000
930.340025	220.350298	108.183316	0.186752	10.415371	0.348590	5.196959	0.000000	0.000000
930.360027	220.350298	108.172336	0.186755	10.414313	0.348597	5.196431	0.000000	0.000000
930.380029	220.350298	108.187337	0.186750	10.415758	0.348588	5.197152	0.000000	0.000000
930.400031	220.350298	108.174620	0.186755	10.414533	0.348595	5.196541	0.000000	0.000000
930.420033	220.350298	108.169472	0.186756	10.414038	0.348598	5.196294	0.000000	0.000000
930.440035	220.350298	108.180613	0.186753	10.415110	0.348592	5.196829	0.000000	0.000000
930.460037	220.350298	108.167319	0.186757	10.413830	0.348600	5.196190	0.000000	0.000000
930.480039	220.350298	108.172552	0.186755	10.414334	0.348596	5.196442	0.000000	0.000000
930.500041	220.350298	108.170546	0.186756	10.414141	0.348598	5.196345	0.000000	0.000000
930.520043	220.350298	108.165930	0.186758	10.413697	0.348600	5.196124	0.000000	0.000000
930.540045	220.350298	108.163140	0.186758	10.413428	0.348602	5.195990	0.000000	0.000000
930.560047	220.350298	108.163407	0.186758	10.413454	0.348602	5.196002	0.000000	0.000000
930.580049	220.350298	108.167939	0.186757	10.413890	0.348599	5.196220	0.000000	0.000000
930.600051	220.350298	108.159091	0.186760	10.413038	0.348604	5.195795	0.000000	0.000000
930.620053	220.350298	108.175250	0.186754	10.414594	0.348595	5.196571	0.000000	0.000000
930.640055	220.350298	108.164916	0.186758	10.413599	0.348601	5.196075	0.000000	0.000000
930.660057	220.350298	108.167182	0.186757	10.413817	0.348600	5.196184	0.000000	0.000000
930.680059	220.350298	108.172756	0.186755	10.414354	0.348596	5.196452	0.000000	0.000000
930.700061	220.350298	108.179082	0.186753	10.414963	0.348593	5.196755	0.000000	0.000000
930.720063	220.350298	108.177386	0.186754	10.414800	0.348594	5.196674	0.000000	0.000000
930.740065	220.350298	108.153714	0.186762	10.412521	0.348608	5.195537	0.000000	0.000000
930.760067	220.350298	108.162219	0.186759	10.413339	0.348603	5.195945	0.000000	0.000000
930.780069	220.350298	108.164771	0.186758	10.413585	0.348601	5.196068	0.000000	0.000000
930.800071	220.350298	108.172115	0.186755	10.414292	0.348597	5.196421	0.000000	0.000000
930.820073	220.350298	108.163735	0.186758	10.413485	0.348602	5.196018	0.000000	0.000000
930.840075	220.350218	108.169002	0.186756	10.413992	0.348598	5.196271	0.000000	0.000000
930.860077	220.350298	108.171976	0.186755	10.414279	0.348597	5.196414	0.000000	0.000000
930.880079	220.350298	108.159035	0.186760	10.413033	0.348604	5.195792	0.000000	0.000000
930.900081	220.350298	108.158072	0.186760	10.412940	0.348605	5.195746	0.000000	0.000000
930.920083	220.350298	108.160398	0.186759	10.413164	0.348604	5.195858	0.000000	0.000000
930.940085	220.350298	108.170366	0.186756	10.414124	0.348598	5.196337	0.000000	0.000000
930.960087	220.350298	108.172069	0.186755	10.414288	0.348597	5.196419	0.000000	0.000000
930.980089	220.350298	108.153811	0.186762	10.412530	0.348608	5.195541	0.000000	0.000000
931.000091	220.350298	108.159073	0.186760	10.413037	0.348604	5.195794	0.000000	0.000000
931.020093	220.350298	108.176649	0.186754	10.414729	0.348594	5.196639	0.000000	0.000000
931.040095	220.350298	108.160626	0.186759	10.413186	0.348603	5.195869	0.000000	0.000000
931.060097	220.350298	108.161255	0.186759	10.413247	0.348603	5.195899	0.000000	0.000000
931.080099	220.350298	108.155603	0.186761	10.412703	0.348606	5.195628	0.000000	0.000000
931.100101	220.350298	108.148595	0.186763	10.412028	0.348611	5.195291	0.000000	0.000000
931.120103	220.350298	108.162793	0.186759	10.413395	0.348602	5.195973	0.000000	0.000000
931.140105	220.350298	108.161774	0.186759	10.413297	0.348603	5.195924	0.000000	0.000000
931.160107	220.350298	108.155376	0.186761	10.412681	0.348607	5.195617	0.000000	0.000000
931.180109	220.350298	108.155053	0.186761	10.412650	0.348607	5.195601	0.000000	0.000000
931.200111	220.350298	108.161038	0.186759	10.413226	0.348603	5.195889	0.000000	0.000000
931.220113	220.350298	108.151058	0.186762	10.412265	0.348609	5.195409	0.000000	0.000000
931.240115	220.350298	108.150497	0.186763	10.412211	0.348609	5.195382	0.000000	0.000000
931.260117	220.350298	108.161545	0.186759	10.413275	0.348603	5.195913	0.000000	0.000000
931.280119	220.350298	108.164490	0.186758	10.413558	0.348601	5.196054	0.000000	0.000000
931.300121	220.350298	108.159637	0.186760	10.413091	0.348604	5.195821	0.000000	0.000000
931.320123	220.350298	108.156780	0.186761	10.412816	0.348606	5.195684	0.000000	0.000000
931.340125	220.350298	108.155335	0.186761	10.412677	0.348607	5.195615	0.000000	0.000000
931.360127	220.350298	108.169952	0.186756	10.414084	0.348598	5.196317	0.000000	0.000000
931.380129	220.350298	108.155063	0.186761	10.412651	0.348607	5.195602	0.000000	0.000000
931.400131	220.350298	108.171875	0.186756	10.414269	0.348597	5.196409	0.000000	0.000000
931.420133	220.350298	108.155348	0.186761	10.412678	0.348607	5.195615	0.000000	0.000000
931.440135	220.350298	108.148883	0.186763	10.412056	0.348610	5.195305	0.000000	0.000000
931.460137	220.350298	108.151018	0.186763	10.412261	0.348609	5.195407	0.000000	0.000000
931.480139	220.350298	108.174571	0.186755	10.414529	0.348595	5.196539	0.000000	0.000000
931.500141	220.350298	108.166989	0.186757	10.413799	0.348600	5.196175	0.000000	0.000000
931.520143	220.350298	108.155180	0.186761	10.412662	0.348607	5.195607	0.000000	0.000000
931.540145	220.350298	108.160620	0.186759	10.413186	0.348603	5.195869	0.000000	0.000000
931.560147	220.350218	108.164729	0.186758	10.413581	0.348601	5.196066	0.000000	0.000000
931.580149	220.350298	108.163494	0.186758	10.413462	0.348602	5.196007	0.000000	0.000000
931.600151	220.350298	108.144242	0.186765	10.411609	0.348613	5.195082	0.000000	0.000000
931.620153	220.350298	108.158889	0.186760	10.413019	0.348605	5.195785	0.000000	0.000000
931.640155	220.350298	108.147345	0.186764	10.411907	0.348611	5.195231	0.000000	0.000000
931.660157	220.350298	108.154357	0.186761	10.412583	0.348607	5.195568	0.000000	0.000000
931.680159	220.350298	108.145489	0.186764	10.411729	0.348612	5.195142	0.000000	0.000000
931.700161	220.350298	108.139877	0.186766	10.411189	0.348616	5.194872	0.000000	0.000000
931.720163	220.350298	108.147395	0.186764	10.411912	0.348611	5.195233	0.000000	0.000000
931.740165	220.350298	108.153370	0.186762	10.412488	0.348608	5.195520	0.000000	0.000000
931.760167	220.350298	108.152694	0.186762	10.412422	0.348608	5.195488	0.000000	0.000000
931.780169	220.350298	108.152460	0.186762	10.412400	0.348608	5.195477	0.000000	0.000000
931.800171	220.350298	108.155687	0.186761	10.412711	0.348606	5.195632	0.000000	0.000000
931.820173	220.350298	108.150875	0.186763	10.412247	0.348609	5.195400	0.000000	0.000000
931.840175	220.350298	108.131869	0.186769	10.410418	0.348621	5.194487	0.000000	0.000000
931.860177	220.350298	108.140688	0.186766	10.411267	0.348615	5.194911	0.000000	0.000000
931.880179	220.350298	108.140913	0.186766	10.411288	0.348615	5.194922	0.000000	0.000000
931.900181	220.350298	108.145205	0.186764	10.411701	0.348613	5.195128	0.000000	0.000000
931.920183	220.350298	108.136024	0.186768	10.410818	0.348618	5.194687	0.000000	0.000000
931.940185	220.350298	108.142607	0.186765	10.411451	0.348614	5.195003	0.000000	0.000000
931.960187	220.350298	108.148448	0.186763	10.412014	0.348611	5.195284	0.000000	0.000000
931.980189	220.350298	108.136537	0.186767	10.410867	0.348618	5.194712	0.000000	0.000000
932.000191	220.350298	108.140980	0.186766	10.411295	0.348615	5.194925	0.000000	0.000000
932.020193	220.350298	108.128102	0.186770	10.410055	0.348623	5.194306	0.000000	0.000000
932.040195	220.350298	108.135983	0.186768	10.410814	0.348618	5.194685	0.000000	0.000000
932.060197	220.350298	108.129177	0.186770	10.410158	0.348622	5.194358	0.000000	0.000000
932.080199	220.350298	108.123968	0.186772	10.409657	0.348625	5.194108	0.000000	0.000000
932.100201	220.350298	108.130016	0.186770	10.410239	0.348622	5.194398	0.000000	0.000000
932.120203	220.350298	108.121483	0.186772	10.409418	0.348627	5.193988	0.000000	0.000000
932.140205	220.350298	108.134779	0.186768	10.410698	0.348619	5.194627	0.000000	0.000000
932.160207	220.350298	108.141362	0.186766	10.411331	0.348615	5.194943	0.000000	0.000000
932.180209	220.350298	108.132047	0.186769	10.410435	0.348620	5.194496	0.000000	0.000000
932.200211	220.350298	108.132177	0.186769	10.410447	0.348620	5.194502	0.000000	0.000000
932.220213	220.350298	108.121706	0.186772	10.409439	0.348627	5.193999	0.000000	0.000000
932.240215	220.350298	108.135579	0.186768	10.410775	0.348618	5.194666	0.000000	0.000000
932.260217	220.350298	108.132289	0.186769	10.410458	0.348620	5.194508	0.000000	0.000000
932.280219	220.350298	108.129149	0.186770	10.410156	0.348622	5.194357	0.000000	0.000000
932.300221	220.350298	108.143179	0.186765	10.411506	0.348614	5.195031	0.000000	0.000000
932.320223	220.350298	108.137531	0.186767	10.410963	0.348617	5.194759	0.000000	0.000000
932.340225	220.350298	108.140899	0.186766	10.411287	0.348615	5.194921	0.000000	0.000000
932.360227	220.350298	108.141814	0.186766	10.411375	0.348615	5.194965	0.000000	0.000000
932.380229	220.350298	108.146863	0.186764	10.411861	0.348612	5.195208	0.000000	0.000000
932.400231	220.350298	108.132036	0.186769	10.410434	0.348620	5.194495	0.000000	0.000000
932.420233	220.350298	108.132145	0.186769	10.410444	0.348620	5.194501	0.000000	0.000000
932.440235	220.350298	108.125097	0.186771	10.409766	0.348625	5.194162	0.000000	0.000000
932.460237	220.350298	108.146554	0.186764	10.411831	0.348612	5.195193	0.000000	0.000000
932.480239	220.350298	108.138568	0.186767	10.411062	0.348617	5.194809	0.000000	0.000000
932.500241	220.350298	108.131201	0.186769	10.410353	0.348621	5.194455	0.000000	0.000000
932.520243	220.350298	108.136265	0.186767	10.410841	0.348618	5.194699	0.000000	0.000000
932.540245	220.350298	108.125290	0.186771	10.409784	0.348624	5.194171	0.000000	0.000000
932.560247	220.350298	108.137872	0.186767	10.410995	0.348617	5.194776	0.000000	0.000000
932.580249	220.350298	108.121724	0.186772	10.409441	0.348627	5.194000	0.000000	0.000000
932.600251	220.350298	108.118000	0.186774	10.409082	0.348629	5.193821	0.000000	0.000000
932.620253	220.350298	108.118990	0.186773	10.409178	0.348628	5.193869	0.000000	0.000000
932.640255	220.350298	108.136267	0.186767	10.410841	0.348618	5.194699	0.000000	0.000000
932.660257	220.350298	108.120848	0.186773	10.409356	0.348627	5.193958	0.000000	0.000000
932.680259	220.350298	108.113174	0.186775	10.408618	0.348632	5.193589	0.000000	0.000000
932.700261	220.350298	108.129260	0.186770	10.410166	0.348622	5.194362	0.000000	0.000000
932.720263	220.350298	108.117812	0.186774	10.409064	0.348629	5.193812	0.000000	0.000000
932.740265	220.350298	108.123319	0.186772	10.409594	0.348626	5.194077	0.000000	0.000000
932.760267	220.350298	108.115503	0.186774	10.408842	0.348630	5.193701	0.000000	0.000000
932.780269	220.350298	108.132071	0.186769	10.410437	0.348620	5.194497	0.000000	0.000000
932.800271	220.350298	108.126028	0.186771	10.409855	0.348624	5.194207	0.000000	0.000000
932.820273	220.350298	108.124270	0.186771	10.409686	0.348625	5.194122	0.000000	0.000000
932.840275	220.350298	108.117683	0.186774	10.409052	0.348629	5.193806	0.000000	0.000000
932.860277	220.350298	108.122377	0.186772	10.409504	0.348626	5.194031	0.000000	0.000000
932.880279	220.350298	108.119395	0.186773	10.409217	0.348628	5.193888	0.000000	0.000000
932.900281	220.350298	108.115831	0.186774	10.408873	0.348630	5.193717	0.000000	0.000000
932.920283	220.350298	108.116026	0.186774	10.408892	0.348630	5.193726	0.000000	0.000000
932.940285	220.350298	108.106624	0.186777	10.407987	0.348635	5.193275	0.000000	0.000000
932.960287	220.350298	108.105828	0.186778	10.407910	0.348636	5.193236	0.000000	0.000000
932.980289	220.350298	108.105753	0.186778	10.407903	0.348636	5.193233	0.000000	0.000000
933.000291	220.350298	108.103645	0.186778	10.407700	0.348637	5.193132	0.000000	0.000000
933.020293	220.350298	108.106449	0.186777	10.407970	0.348636	5.193266	0.000000	0.000000
933.040295	220.350298	108.106180	0.186778	10.407944	0.348636	5.193253	0.000000	0.000000
933.060297	220.350298	108.089898	0.186783	10.406377	0.348645	5.192471	0.000000	0.000000
933.080299	220.350298	108.102281	0.186779	10.407569	0.348638	5.193066	0.000000	0.000000
933.100301	220.350298	108.116396	0.186774	10.408928	0.348630	5.193744	0.000000	0.000000
933.120303	220.350298	108.104554	0.186778	10.407788	0.348637	5.193175	0.000000	0.000000
933.140305	220.350298	108.099519	0.186780	10.407303	0.348640	5.192933	0.000000	0.000000
933.160307	220.350298	108.107552	0.186777	10.408076	0.348635	5.193319	0.000000	0.000000
933.180309	220.350298	108.103035	0.186779	10.407641	0.348638	5.193102	0.000000	0.000000
933.200311	220.350298	108.097930	0.186780	10.407150	0.348641	5.192857	0.000000	0.000000
933.220313	220.350298	108.100156	0.186780	10.407364	0.348639	5.192964	0.000000	0.000000
933.240315	220.350298	108.093872	0.186782	10.406759	0.348643	5.192662	0.000000	0.000000
933.260317	220.350298	108.096092	0.186781	10.406973	0.348642	5.192769	0.000000	0.000000
933.280319	220.350298	108.096970	0.186781	10.407058	0.348641	5.192811	0.000000	0.000000
933.300321	220.350298	108.088455	0.186783	10.406238	0.348646	5.192402	0.000000	0.000000
933.320323	220.350298	108.089277	0.186783	10.406317	0.348646	5.192441	0.000000	0.000000
933.340325	220.350298	108.094376	0.186782	10.406808	0.348643	5.192686	0.000000	0.000000
933.360327	220.350298	108.101001	0.186779	10.407446	0.348639	5.193005	0.000000	0.000000
933.380329	220.350298	108.102306	0.186779	10.407571	0.348638	5.193067	0.000000	0.000000
933.400331	220.350218	108.093690	0.186782	10.406742	0.348643	5.192653	0.000000	0.000000
933.420333	220.350218	108.077250	0.186787	10.405159	0.348653	5.191864	0.000000	0.000000
933.440335	220.350298	108.090855	0.186783	10.406469	0.348645	5.192517	0.000000	0.000000
933.460337	220.350298	108.077976	0.186787	10.405229	0.348652	5.191898	0.000000	0.000000
933.480339	220.350298	108.086061	0.186784	10.406007	0.348648	5.192287	0.000000	0.000000
933.500341	220.350218	108.101437	0.186779	10.407488	0.348638	5.193026	0.000000	0.000000
933.520343	220.350298	108.082292	0.186786	10.405645	0.348650	5.192106	0.000000	0.000000
933.540345	220.350298	108.080633	0.186786	10.405485	0.348651	5.192026	0.000000	0.000000
933.560347	220.350298	108.093651	0.186782	10.406738	0.348643	5.192651	0.000000	0.000000
933.580349	220.350298	108.079628	0.186786	10.405388	0.348651	5.191978	0.000000	0.000000
933.600351	220.350298	108.081864	0.186786	10.405603	0.348650	5.192085	0.000000	0.000000
933.620353	220.350298	108.099077	0.186780	10.407260	0.348640	5.192912	0.000000	0.000000
933.640355	220.350298	108.087190	0.186784	10.406116	0.348647	5.192341	0.000000	0.000000
933.660357	220.350298	108.088345	0.186784	10.406227	0.348646	5.192397	0.000000	0.000000
933.680359	220.350218	108.083522	0.186785	10.405763	0.348649	5.192165	0.000000	0.000000
933.700361	220.350298	108.063372	0.186792	10.403823	0.348661	5.191197	0.000000	0.000000
933.720363	220.350298	108.055562	0.186795	10.403071	0.348666	5.190822	0.000000	0.000000
933.740365	220.350298	108.070054	0.186790	10.404466	0.348657	5.191518	0.000000	0.000000
933.760367	220.350298	108.066789	0.186791	10.404152	0.348659	5.191361	0.000000	0.000000
933.780369	220.350298	108.066538	0.186791	10.404128	0.348659	5.191349	0.000000	0.000000
933.800371	220.350298	108.057082	0.186794	10.403217	0.348665	5.190895	0.000000	0.000000
933.820373	220.350298	108.073431	0.186789	10.404791	0.348655	5.191680	0.000000	0.000000
933.840375	220.350298	108.064984	0.186791	10.403978	0.348660	5.191274	0.000000	0.000000
933.860377	220.350298	108.061750	0.186792	10.403667	0.348662	5.191119	0.000000	0.000000
933.880379	220.350298	108.070046	0.186790	10.404465	0.348657	5.191518	0.000000	0.000000
933.900381	220.350298	108.070967	0.186789	10.404554	0.348657	5.191562	0.000000	0.000000
933.920383	220.350298	108.059716	0.186793	10.403471	0.348663	5.191021	0.000000	0.000000
933.940385	220.350298	108.073900	0.186788	10.404837	0.348655	5.191703	0.000000	0.000000
933.960387	220.350298	108.071640	0.186789	10.404619	0.348656	5.191594	0.000000	0.000000
933.980389	220.350298	108.066391	0.186791	10.404114	0.348659	5.191342	0.000000	0.000000
934.000391	220.350298	108.068926	0.186790	10.404358	0.348658	5.191464	0.000000	0.000000
934.020393	220.350298	108.062855	0.186792	10.403773	0.348661	5.191172	0.000000	0.000000
934.040395	220.350298	108.076904	0.186787	10.405126	0.348653	5.191847	0.000000	0.000000
934.060397	220.350298	108.067286	0.186791	10.404200	0.348659	5.191385	0.000000	0.000000
934.080399	220.350298	108.049142	0.186797	10.402453	0.348669	5.190513	0.000000	0.000000
934.100401	220.350298	108.048181	0.186797	10.402360	0.348670	5.190467	0.000000	0.000000
934.120403	220.350298	108.050428	0.186796	10.402577	0.348669	5.190575	0.000000	0.000000
934.140405	220.350298	108.039916	0.186800	10.401565	0.348675	5.190070	0.000000	0.000000
934.160407	220.350298	108.045458	0.186798	10.402098	0.348672	5.190336	0.000000	0.000000
934.180409	220.350298	108.048080	0.186797	10.402351	0.348670	5.190462	0.000000	0.000000
934.200411	220.350298	108.045836	0.186798	10.402135	0.348671	5.190355	0.000000	0.000000
934.220413	220.350298	108.045887	0.186798	10.402140	0.348671	5.190357	0.000000	0.000000
934.240415	220.350298	108.037970	0.186800	10.401377	0.348676	5.189977	0.000000	0.000000
934.260417	220.350298	108.035053	0.186801	10.401097	0.348678	5.189837	0.000000	0.000000
934.280419	220.350298	108.051225	0.186796	10.402654	0.348668	5.190613	0.000000	0.000000
934.300421	220.350298	108.053202	0.186795	10.402844	0.348667	5.190708	0.000000	0.000000
934.320423	220.350298	108.052450	0.186796	10.402771	0.348668	5.190672	0.000000	0.000000
934.340425	220.350298	108.048424	0.186797	10.402384	0.348670	5.190479	0.000000	0.000000
934.360427	220.350298	108.044999	0.186798	10.402054	0.348672	5.190314	0.000000	0.000000
934.380429	220.350298	108.034835	0.186801	10.401076	0.348678	5.189826	0.000000	0.000000
934.400431	220.350298	108.015461	0.186808	10.399210	0.348689	5.188895	0.000000	0.000000
934.420433	220.350298	108.030039	0.186803	10.400614	0.348681	5.189596	0.000000	0.000000
934.440435	220.350298	108.033814	0.186802	10.400977	0.348679	5.189777	0.000000	0.000000
934.460437	220.350298	108.041053	0.186799	10.401674	0.348674	5.190125	0.000000	0.000000
934.480439	220.350298	108.037403	0.186801	10.401323	0.348676	5.189949	0.000000	0.000000
934.500441	220.350298	108.043751	0.186798	10.401934	0.348673	5.190254	0.000000	0.000000
934.520443	220.350298	108.030830	0.186803	10.400690	0.348680	5.189634	0.000000	0.000000
934.540445	220.350298	108.027743	0.186804	10.400393	0.348682	5.189485	0.000000	0.000000
934.559447	220.350298	108.039762	0.186800	10.401550	0.348675	5.190063	0.000000	0.000000
934.579449	220.350298	108.029881	0.186803	10.400599	0.348681	5.189588	0.000000	0.000000
934.599451	220.350298	108.020737	0.186806	10.399718	0.348686	5.189149	0.000000	0.000000
934.619453	220.350298	108.018093	0.186807	10.399464	0.348688	5.189022	0.000000	0.000000
934.639455	220.350298	108.038464	0.186800	10.401425	0.348676	5.190000	0.000000	0.000000
934.659457	220.350298	108.039313	0.186800	10.401507	0.348675	5.190041	0.000000	0.000000
934.679459	220.350298	108.024278	0.186805	10.400059	0.348684	5.189319	0.000000	0.000000
934.699461	220.350298	108.029755	0.186803	10.400586	0.348681	5.189582	0.000000	0.000000
934.719463	220.350298	108.019228	0.186807	10.399573	0.348687	5.189076	0.000000	0.000000
934.739465	220.350298	108.035106	0.186801	10.401102	0.348678	5.189839	0.000000	0.000000
934.759467	220.350298	108.022065	0.186806	10.399846	0.348686	5.189213	0.000000	0.000000
934.779469	220.350298	108.018028	0.186807	10.399457	0.348688	5.189019	0.000000	0.000000
934.799471	220.350298	108.019804	0.186807	10.399628	0.348687	5.189104	0.000000	0.000000
934.819473	220.350298	108.016320	0.186808	10.399293	0.348689	5.188937	0.000000	0.000000
934.839475	220.350298	107.999111	0.186813	10.397636	0.348699	5.188110	0.000000	0.000000
934.859477	220.350298	108.022135	0.186806	10.399853	0.348685	5.189216	0.000000	0.000000
934.879479	220.350298	108.020983	0.186806	10.399742	0.348686	5.189161	0.000000	0.000000
934.899481	220.350298	108.018431	0.186807	10.399496	0.348688	5.189038	0.000000	0.000000
934.919483	220.350298	108.021598	0.186806	10.399801	0.348686	5.189190	0.000000	0.000000
934.939485	220.350298	108.021069	0.186806	10.399750	0.348686	5.189165	0.000000	0.000000
934.959487	220.350298	108.013914	0.186809	10.399061	0.348690	5.188821	0.000000	0.000000
934.979489	220.350298	108.028062	0.186804	10.400424	0.348682	5.189501	0.000000	0.000000
934.999491	220.350298	108.007932	0.186811	10.398485	0.348694	5.188534	0.000000	0.000000
935.019493	220.350298	108.001587	0.186813	10.397875	0.348698	5.188229	0.000000	0.000000
935.039495	220.350298	108.001937	0.186813	10.397908	0.348697	5.188246	0.000000	0.000000
935.059497	220.350298	108.006262	0.186811	10.398325	0.348695	5.188453	0.000000	0.000000
935.079499	220.350298	107.994995	0.186815	10.397240	0.348702	5.187912	0.000000	0.000000
935.099501	220.350298	108.001619	0.186813	10.397878	0.348698	5.188230	0.000000	0.000000
935.119503	220.350298	107.997210	0.186814	10.397453	0.348700	5.188019	0.000000	0.000000
935.139505	220.350298	107.994918	0.186815	10.397233	0.348702	5.187909	0.000000	0.000000
935.159507	220.350298	108.007572	0.186811	10.398451	0.348694	5.188516	0.000000	0.000000
935.179509	220.350298	107.990921	0.186816	10.396848	0.348704	5.187716	0.000000	0.000000
935.199511	220.350298	108.000245	0.186813	10.397745	0.348698	5.188164	0.000000	0.000000
935.219513	220.350298	108.000460	0.186813	10.397766	0.348698	5.188175	0.000000	0.000000
935.239515	220.350298	108.010121	0.186810	10.398696	0.348693	5.188639	0.000000	0.000000
935.259517	220.350298	107.996302	0.186814	10.397366	0.348701	5.187975	0.000000	0.000000
935.279519	220.350298	107.998364	0.186814	10.397564	0.348700	5.188074	0.000000	0.000000
935.299521	220.350298	108.006612	0.186811	10.398358	0.348695	5.188470	0.000000	0.000000
935.319523	220.350298	107.999415	0.186813	10.397665	0.348699	5.188125	0.000000	0.000000
935.339525	220.350298	107.998972	0.186814	10.397623	0.348699	5.188103	0.000000	0.000000
935.359527	220.350298	107.997180	0.186814	10.397450	0.348700	5.188017	0.000000	0.000000
935.379529	220.350218	108.004286	0.186812	10.398134	0.348696	5.188359	0.000000	0.000000
935.399531	220.350298	108.007387	0.186811	10.398433	0.348694	5.188507	0.000000	0.000000
935.419533	220.350298	108.000825	0.186813	10.397801	0.348698	5.188192	0.000000	0.000000
935.439535	220.350298	107.993640	0.186815	10.397110	0.348702	5.187847	0.000000	0.000000
935.459537	220.350298	107.990702	0.186816	10.396827	0.348704	5.187706	0.000000	0.000000
935.479539	220.350218	107.984754	0.186818	10.396254	0.348707	5.187420	0.000000	0.000000
935.499541	220.350298	107.976931	0.186821	10.395501	0.348712	5.187044	0.000000	0.000000
935.519543	220.350298	107.985888	0.186818	10.396363	0.348707	5.187475	0.000000	0.000000
935.539545	220.350298	107.991171	0.186816	10.396872	0.348704	5.187728	0.000000	0.000000
935.559547	220.350298	107.989002	0.186817	10.396663	0.348705	5.187624	0.000000	0.000000
935.579549	220.350218	107.983329	0.186819	10.396117	0.348708	5.187352	0.000000	0.000000
935.599551	220.350298	108.002526	0.186812	10.397965	0.348697	5.188274	0.000000	0.000000
935.619553	220.350298	108.000985	0.186813	10.397817	0.348698	5.188200	0.000000	0.000000
935.639555	220.350298	107.998112	0.186814	10.397540	0.348700	5.188062	0.000000	0.000000
935.659557	220.350298	108.005264	0.186811	10.398229	0.348695	5.188405	0.000000	0.000000
935.679559	220.350298	107.998394	0.186814	10.397567	0.348700	5.188075	0.000000	0.000000
935.699561	220.350298	107.989077	0.186817	10.396670	0.348705	5.187628	0.000000	0.000000
935.719563	220.350298	107.976091	0.186821	10.395420	0.348713	5.187004	0.000000	0.000000
935.739565	220.350298	107.977363	0.186821	10.395542	0.348712	5.187065	0.000000	0.000000
935.759567	220.350298	107.972495	0.186822	10.395074	0.348715	5.186831	0.000000	0.000000
935.779569	220.350298	107.977550	0.186821	10.395560	0.348712	5.187074	0.000000	0.000000
935.799571	220.350298	107.993136	0.186815	10.397061	0.348703	5.187823	0.000000	0.000000
935.819573	220.350298	107.978838	0.186820	10.395684	0.348711	5.187136	0.000000	0.000000
935.839575	220.350298	107.973037	0.186822	10.395126	0.348715	5.186857	0.000000	0.000000
935.859577	220.350298	107.976829	0.186821	10.395491	0.348712	5.187040	0.000000	0.000000
935.879579	220.350298	107.966967	0.186824	10.394541	0.348718	5.186566	0.000000	0.000000
935.899581	220.350298	107.973045	0.186822	10.395127	0.348715	5.186858	0.000000	0.000000
935.919583	220.350298	107.970353	0.186823	10.394868	0.348716	5.186728	0.000000	0.000000
935.939585	220.350298	107.954915	0.186828	10.393381	0.348725	5.185987	0.000000	0.000000
935.959587	220.350298	107.966605	0.186824	10.394507	0.348718	5.186548	0.000000	0.000000
935.979589	220.350298	107.974778	0.186822	10.395294	0.348714	5.186941	0.000000	0.000000
935.999591	220.350298	107.947129	0.186831	10.392632	0.348730	5.185613	0.000000	0.000000
936.019593	220.350298	107.954405	0.186828	10.393332	0.348726	5.185962	0.000000	0.000000
936.039595	220.350298	107.963639	0.186825	10.394221	0.348720	5.186406	0.000000	0.000000
936.059597	220.350298	107.961500	0.186826	10.394015	0.348721	5.186303	0.000000	0.000000
936.079599	220.350298	107.956566	0.186828	10.393540	0.348724	5.186066	0.000000	0.000000
936.099601	220.350298	107.958064	0.186827	10.393684	0.348723	5.186138	0.000000	0.000000
936.119603	220.350298	107.966706	0.186824	10.394516	0.348718	5.186553	0.000000	0.000000
936.139605	220.350298	107.954032	0.186829	10.393296	0.348726	5.185944	0.000000	0.000000
936.159607	220.350298	107.957769	0.186827	10.393656	0.348724	5.186124	0.000000	0.000000
936.179609	220.350298	107.951059	0.186830	10.393010	0.348728	5.185802	0.000000	0.000000
936.199611	220.350298	107.951602	0.186829	10.393062	0.348727	5.185828	0.000000	0.000000
936.219613	220.350298	107.955304	0.186828	10.393419	0.348725	5.186006	0.000000	0.000000
936.239615	220.350298	107.953373	0.186829	10.393233	0.348726	5.185913	0.000000	0.000000
936.259617	220.350298	107.949656	0.186830	10.392875	0.348728	5.185734	0.000000	0.000000
936.279619	220.350298	107.949992	0.186830	10.392907	0.348728	5.185750	0.000000	0.000000
936.299621	220.350218	107.942786	0.186832	10.392214	0.348732	5.185404	0.000000	0.000000
936.319623	220.350218	107.949588	0.186830	10.392868	0.348728	5.185731	0.000000	0.000000
936.339625	220.350218	107.956197	0.186828	10.393505	0.348724	5.186048	0.000000	0.000000
936.359627	220.350218	107.954955	0.186828	10.393385	0.348725	5.185989	0.000000	0.000000
936.379629	220.350218	107.969368	0.186823	10.394773	0.348717	5.186681	0.000000	0.000000
936.399631	220.350298	107.952342	0.186829	10.393134	0.348727	5.185863	0.000000	0.000000
936.419633	220.350298	107.957971	0.186827	10.393675	0.348723	5.186134	0.000000	0.000000
936.439635	220.350298	107.962104	0.186826	10.394073	0.348721	5.186332	0.000000	0.000000
936.459637	220.350379	107.958969	0.186827	10.393772	0.348723	5.186182	0.000000	0.000000
936.479639	220.350379	107.962789	0.186826	10.394139	0.348721	5.186365	0.000000	0.000000
936.499641	220.350298	107.961310	0.186826	10.393997	0.348721	5.186294	0.000000	0.000000
936.519643	220.350218	107.956779	0.186828	10.393561	0.348724	5.186076	0.000000	0.000000
936.539645	220.350218	107.957272	0.186827	10.393608	0.348724	5.186100	0.000000	0.000000
936.559647	220.350298	107.954462	0.186828	10.393338	0.348726	5.185965	0.000000	0.000000
936.579649	220.350298	107.956288	0.186828	10.393513	0.348724	5.186053	0.000000	0.000000
936.599651	220.350298	107.955203	0.186828	10.393409	0.348725	5.186001	0.000000	0.000000
936.619653	220.350298	107.959163	0.186827	10.393790	0.348723	5.186191	0.000000	0.000000
936.639655	220.350298	107.948298	0.186831	10.392744	0.348729	5.185669	0.000000	0.000000
936.659657	220.350218	107.938515	0.186834	10.391802	0.348735	5.185199	0.000000	0.000000
936.679659	220.350218	107.964282	0.186825	10.394283	0.348720	5.186437	0.000000	0.000000
936.699661	220.350298	107.944683	0.186832	10.392396	0.348731	5.185495	0.000000	0.000000
936.719663	220.350298	107.944905	0.186832	10.392418	0.348731	5.185506	0.000000	0.000000
936.739665	220.350298	107.942966	0.186832	10.392231	0.348732	5.185413	0.000000	0.000000
936.759667	220.350298	107.926787	0.186838	10.390673	0.348742	5.184636	0.000000	0.000000
936.779669	220.350298	107.931583	0.186836	10.391135	0.348739	5.184866	0.000000	0.000000
936.799671	220.350379	107.934541	0.186835	10.391420	0.348737	5.185008	0.000000	0.000000
936.819673	220.350298	107.938134	0.186834	10.391766	0.348735	5.185181	0.000000	0.000000
936.839675	220.350298	107.932475	0.186836	10.391221	0.348739	5.184909	0.000000	0.000000
936.859677	220.350298	107.924712	0.186838	10.390473	0.348743	5.184536	0.000000	0.000000
936.879679	220.350298	107.929706	0.186837	10.390954	0.348740	5.184776	0.000000	0.000000
936.899681	220.350298	107.937854	0.186834	10.391739	0.348735	5.185167	0.000000	0.000000
936.919683	220.350298	107.948946	0.186830	10.392807	0.348729	5.185700	0.000000	0.000000
936.939685	220.350298	107.935008	0.186835	10.391465	0.348737	5.185030	0.000000	0.000000
936.959687	220.350298	107.938337	0.186834	10.391785	0.348735	5.185190	0.000000	0.000000
936.979689	220.350298	107.945267	0.186832	10.392452	0.348731	5.185523	0.000000	0.000000
936.999691	220.350298	107.944399	0.186832	10.392369	0.348731	5.185482	0.000000	0.000000
937.019693	220.350298	107.942616	0.186832	10.392197	0.348733	5.185396	0.000000	0.000000
937.039695	220.350298	107.940737	0.186833	10.392016	0.348734	5.185306	0.000000	0.000000
937.059697	220.350298	107.951640	0.186829	10.393066	0.348727	5.185829	0.000000	0.000000
937.079699	220.350298	107.938210	0.186834	10.391773	0.348735	5.185184	0.000000	0.000000
937.099701	220.350298	107.952929	0.186829	10.393190	0.348726	5.185891	0.000000	0.000000
937.119703	220.350298	107.926200	0.186838	10.390617	0.348742	5.184607	0.000000	0.000000
937.139705	220.350298	107.934761	0.186835	10.391441	0.348737	5.185019	0.000000	0.000000
937.159707	220.350298	107.942650	0.186832	10.392200	0.348733	5.185398	0.000000	0.000000
937.179709	220.350298	107.955329	0.186828	10.393421	0.348725	5.186007	0.000000	0.000000
937.199711	220.350298	107.949624	0.186830	10.392872	0.348728	5.185733	0.000000	0.000000
937.219713	220.350298	107.930049	0.186837	10.390987	0.348740	5.184792	0.000000	0.000000
937.239715	220.350298	107.920320	0.186840	10.390051	0.348746	5.184325	0.000000	0.000000
937.259717	220.350298	107.932724	0.186836	10.391245	0.348738	5.184921	0.000000	0.000000
937.279719	220.350298	107.938839	0.186834	10.391834	0.348735	5.185215	0.000000	0.000000
937.299721	220.350379	107.931342	0.186836	10.391112	0.348739	5.184854	0.000000	0.000000
937.319723	220.350218	107.938198	0.186834	10.391772	0.348735	5.185184	0.000000	0.000000
937.339725	220.350218	107.938812	0.186834	10.391831	0.348735	5.185213	0.000000	0.000000
937.359727	220.350218	107.929037	0.186837	10.390890	0.348740	5.184744	0.000000	0.000000
937.379729	220.350298	107.925992	0.186838	10.390597	0.348742	5.184597	0.000000	0.000000
937.399731	220.350218	107.927554	0.186837	10.390747	0.348741	5.184672	0.000000	0.000000
937.419733	220.350218	107.932876	0.186836	10.391259	0.348738	5.184928	0.000000	0.000000
937.439735	220.350218	107.939451	0.186833	10.391892	0.348734	5.185244	0.000000	0.000000
937.459737	220.350298	107.949003	0.186830	10.392812	0.348729	5.185703	0.000000	0.000000
937.479739	220.350298	107.935221	0.186835	10.391485	0.348737	5.185041	0.000000	0.000000
937.499741	220.350298	107.924442	0.186839	10.390447	0.348743	5.184523	0.000000	0.000000
937.519743	220.350298	107.942968	0.186832	10.392231	0.348732	5.185413	0.000000	0.000000
937.539745	220.350298	107.923635	0.186839	10.390370	0.348744	5.184484	0.000000	0.000000
937.559747	220.350298	107.943923	0.186832	10.392323	0.348732	5.185459	0.000000	0.000000
937.579749	220.350379	107.932871	0.186836	10.391259	0.348738	5.184928	0.000000	0.000000
937.599751	220.350379	107.934412	0.186835	10.391407	0.348738	5.185002	0.000000	0.000000
937.619753	220.350218	107.930623	0.186836	10.391042	0.348740	5.184820	0.000000	0.000000
937.639755	220.350218	107.939783	0.186833	10.391924	0.348734	5.185260	0.000000	0.000000
937.659757	220.350218	107.940325	0.186833	10.391977	0.348734	5.185286	0.000000	0.000000
937.679759	220.350218	107.929279	0.186837	10.390913	0.348740	5.184755	0.000000	0.000000
937.699761	220.350218	107.921418	0.186839	10.390156	0.348745	5.184378	0.000000	0.000000
937.719763	220.350218	107.931228	0.186836	10.391101	0.348739	5.184849	0.000000	0.000000
937.739765	220.350218	107.921040	0.186840	10.390120	0.348745	5.184360	0.000000	0.000000
937.759767	220.350218	107.920214	0.186840	10.390040	0.348746	5.184320	0.000000	0.000000
937.779769	220.350218	107.925819	0.186838	10.390580	0.348742	5.184589	0.000000	0.000000
937.799771	220.350218	107.933201	0.186836	10.391291	0.348738	5.184944	0.000000	0.000000
937.819773	220.350218	107.928871	0.186837	10.390874	0.348741	5.184736	0.000000	0.000000
937.839775	220.350218	107.930180	0.186837	10.391000	0.348740	5.184799	0.000000	0.000000
937.859777	220.350218	107.919113	0.186840	10.389934	0.348746	5.184267	0.000000	0.000000
937.879779	220.350218	107.923952	0.186839	10.390400	0.348743	5.184499	0.000000	0.000000
937.899781	220.350218	107.931675	0.186836	10.391144	0.348739	5.184870	0.000000	0.000000
937.919783	220.350218	107.942262	0.186832	10.392163	0.348733	5.185379	0.000000	0.000000
937.939785	220.350298	107.935488	0.186835	10.391511	0.348737	5.185054	0.000000	0.000000
937.959787	220.350298	107.935505	0.186835	10.391512	0.348737	5.185054	0.000000	0.000000
937.979789	220.350298	107.927907	0.186837	10.390781	0.348741	5.184689	0.000000	0.000000
937.999791	220.350298	107.927226	0.186838	10.390715	0.348742	5.184657	0.000000	0.000000
938.019793	220.350298	107.923976	0.186839	10.390403	0.348744	5.184501	0.000000	0.000000
938.039795	220.350379	107.934336	0.186835	10.391400	0.348738	5.184998	0.000000	0.000000
938.059797	220.350379	107.927911	0.186837	10.390781	0.348741	5.184690	0.000000	0.000000
938.079799	220.350218	107.933957	0.186835	10.391364	0.348738	5.184980	0.000000	0.000000
938.099801	220.350218	107.930638	0.186836	10.391044	0.348739	5.184821	0.000000	0.000000
938.119803	220.350218	107.921232	0.186840	10.390138	0.348745	5.184369	0.000000	0.000000
938.139805	220.350218	107.933781	0.186835	10.391347	0.348738	5.184972	0.000000	0.000000
938.159807	220.350218	107.923011	0.186839	10.390310	0.348744	5.184454	0.000000	0.000000
938.179809	220.350218	107.921285	0.186840	10.390143	0.348745	5.184371	0.000000	0.000000
938.199811	220.350298	107.915741	0.186841	10.389610	0.348748	5.184105	0.000000	0.000000
938.219813	220.350298	107.911301	0.186843	10.389182	0.348751	5.183892	0.000000	0.000000
938.239815	220.350298	107.910628	0.186843	10.389118	0.348751	5.183859	0.000000	0.000000
938.259817	220.350298	107.918858	0.186840	10.389910	0.348747	5.184255	0.000000	0.000000
938.279819	220.350379	107.912711	0.186843	10.389318	0.348750	5.183959	0.000000	0.000000
938.299821	220.350379	107.917789	0.186841	10.389807	0.348747	5.184203	0.000000	0.000000
938.319823	220.350298	107.922574	0.186839	10.390268	0.348744	5.184433	0.000000	0.000000
938.339825	220.350218	107.921233	0.186840	10.390138	0.348745	5.184369	0.000000	0.000000
938.359827	220.350218	107.920091	0.186840	10.390029	0.348746	5.184314	0.000000	0.000000
938.379829	220.350218	107.927666	0.186837	10.390758	0.348741	5.184678	0.000000	0.000000
938.399831	220.350298	107.903993	0.186845	10.388479	0.348755	5.183541	0.000000	0.000000
938.419833	220.350298	107.924889	0.186838	10.390490	0.348743	5.184544	0.000000	0.000000
938.439835	220.350379	107.919234	0.186840	10.389946	0.348747	5.184273	0.000000	0.000000
938.459837	220.350298	107.919733	0.186840	10.389994	0.348746	5.184297	0.000000	0.000000
938.479839	220.350298	107.918796	0.186840	10.389904	0.348747	5.184252	0.000000	0.000000
938.499841	220.350298	107.897164	0.186848	10.387821	0.348759	5.183213	0.000000	0.000000
938.519843	220.350298	107.910427	0.186843	10.389098	0.348752	5.183850	0.000000	0.000000
938.539845	220.350298	107.910836	0.186843	10.389138	0.348751	5.183869	0.000000	0.000000
938.559847	220.350298	107.921179	0.186840	10.390133	0.348745	5.184366	0.000000	0.000000
938.579849	220.350298	107.907491	0.186844	10.388816	0.348753	5.183709	0.000000	0.000000
938.599851	220.350379	107.906340	0.186845	10.388705	0.348754	5.183653	0.000000	0.000000
938.619853	220.350298	107.907285	0.186844	10.388796	0.348753	5.183699	0.000000	0.000000
938.639855	220.350298	107.913312	0.186842	10.389376	0.348750	5.183988	0.000000	0.000000
938.659857	220.350218	107.899989	0.186847	10.388093	0.348758	5.183348	0.000000	0.000000
938.679859	220.350218	107.901256	0.186846	10.388215	0.348757	5.183409	0.000000	0.000000
938.699861	220.350218	107.915308	0.186842	10.389568	0.348749	5.184084	0.000000	0.000000
938.719863	220.350218	107.898265	0.186847	10.387927	0.348759	5.183265	0.000000	0.000000
938.739865	220.350218	107.896982	0.186848	10.387804	0.348759	5.183204	0.000000	0.000000
938.759867	220.350218	107.905290	0.186845	10.388604	0.348755	5.183603	0.000000	0.000000
938.779869	220.350218	107.899328	0.186847	10.388030	0.348758	5.183316	0.000000	0.000000
938.799871	220.350218	107.910010	0.186843	10.389058	0.348752	5.183830	0.000000	0.000000
938.819873	220.350218	107.912061	0.186843	10.389255	0.348750	5.183928	0.000000	0.000000
938.839875	220.350218	107.901754	0.186846	10.388263	0.348757	5.183433	0.000000	0.000000
938.859877	220.350218	107.915334	0.186842	10.389571	0.348749	5.184085	0.000000	0.000000
938.879879	220.350298	107.910834	0.186843	10.389137	0.348751	5.183869	0.000000	0.000000
938.899881	220.350298	107.908432	0.186844	10.388906	0.348753	5.183754	0.000000	0.000000
938.919883	220.350298	107.913759	0.186842	10.389419	0.348750	5.184010	0.000000	0.000000
938.939885	220.350298	107.908694	0.186844	10.388931	0.348753	5.183766	0.000000	0.000000
938.959887	220.350298	107.912203	0.186843	10.389269	0.348751	5.183935	0.000000	0.000000
938.979889	220.350298	107.919477	0.186840	10.389969	0.348746	5.184284	0.000000	0.000000
938.999891	220.350218	107.906179	0.186845	10.388689	0.348754	5.183646	0.000000	0.000000
939.019893	220.350218	107.910614	0.186843	10.389116	0.348751	5.183859	0.000000	0.000000
939.039895	220.350298	107.902646	0.186846	10.388349	0.348756	5.183476	0.000000	0.000000
939.059897	220.350218	107.905344	0.186845	10.388609	0.348754	5.183606	0.000000	0.000000
939.079899	220.350218	107.893152	0.186849	10.387435	0.348762	5.183020	0.000000	0.000000
939.099901	220.350218	107.910623	0.186843	10.389117	0.348751	5.183859	0.000000	0.000000
939.119903	220.350298	107.925033	0.186838	10.390504	0.348743	5.184551	0.000000	0.000000
939.139905	220.350298	107.923742	0.186839	10.390380	0.348744	5.184489	0.000000	0.000000
939.159907	220.350298	107.917728	0.186841	10.389801	0.348747	5.184200	0.000000	0.000000
939.179909	220.350298	107.922612	0.186839	10.390271	0.348744	5.184435	0.000000	0.000000
939.199911	220.350298	107.912313	0.186843	10.389280	0.348750	5.183940	0.000000	0.000000
939.219913	220.350379	107.901912	0.186846	10.388278	0.348757	5.183441	0.000000	0.000000
939.239915	220.350379	107.921407	0.186840	10.390155	0.348745	5.184377	0.000000	0.000000
939.259917	220.350379	107.924939	0.186838	10.390495	0.348743	5.184547	0.000000	0.000000
939.279919	220.350379	107.921154	0.186840	10.390131	0.348745	5.184365	0.000000	0.000000
939.299921	220.350298	107.899814	0.186847	10.388076	0.348758	5.183340	0.000000	0.000000
939.319923	220.350218	107.893791	0.186849	10.387496	0.348761	5.183051	0.000000	0.000000
939.339925	220.350218	107.921042	0.186840	10.390120	0.348745	5.184360	0.000000	0.000000
939.359927	220.350218	107.909990	0.186843	10.389056	0.348752	5.183829	0.000000	0.000000
939.379929	220.350298	107.907571	0.186844	10.388823	0.348753	5.183712	0.000000	0.000000
939.399931	220.350298	107.919324	0.186840	10.389955	0.348746	5.184277	0.000000	0.000000
939.419933	220.350298	107.901413	0.186846	10.388230	0.348757	5.183417	0.000000	0.000000
939.439935	220.350298	107.908721	0.186844	10.388934	0.348753	5.183768	0.000000	0.000000
939.459937	220.350298	107.904230	0.186845	10.388502	0.348755	5.183552	0.000000	0.000000
939.479939	220.350298	107.910437	0.186843	10.389099	0.348752	5.183850	0.000000	0.000000
939.499941	220.350218	107.903655	0.186845	10.388446	0.348755	5.183524	0.000000	0.000000
939.519943	220.350218	107.903044	0.186846	10.388387	0.348756	5.183495	0.000000	0.000000
939.539945	220.350298	107.903633	0.186846	10.388444	0.348756	5.183523	0.000000	0.000000
939.559947	220.350298	107.914268	0.186842	10.389468	0.348749	5.184034	0.000000	0.000000
939.579949	220.350298	107.900197	0.186847	10.388113	0.348758	5.183358	0.000000	0.000000
939.599951	220.350298	107.900143	0.186847	10.388108	0.348758	5.183356	0.000000	0.000000
939.619953	220.350298	107.902526	0.186846	10.388338	0.348756	5.183470	0.000000	0.000000
939.639955	220.350379	107.905898	0.186845	10.388662	0.348754	5.183632	0.000000	0.000000
939.659957	220.350379	107.899305	0.186847	10.388027	0.348758	5.183315	0.000000	0.000000
939.679959	220.350379	107.899510	0.186847	10.388047	0.348758	5.183325	0.000000	0.000000
939.699961	220.350218	107.899995	0.186847	10.388094	0.348758	5.183349	0.000000	0.000000
939.719963	220.350218	107.887893	0.186851	10.386929	0.348765	5.182767	0.000000	0.000000
939.739965	220.350218	107.896615	0.186848	10.387768	0.348760	5.183186	0.000000	0.000000
939.759967	220.350218	107.899758	0.186847	10.388071	0.348758	5.183337	0.000000	0.000000
939.779969	220.350218	107.893996	0.186849	10.387516	0.348761	5.183060	0.000000	0.000000
939.799971	220.350218	107.905545	0.186845	10.388628	0.348754	5.183615	0.000000	0.000000
939.819973	220.350218	107.893977	0.186849	10.387514	0.348761	5.183059	0.000000	0.000000
939.839975	220.350298	107.902036	0.186846	10.388290	0.348757	5.183447	0.000000	0.000000
939.859977	220.350298	107.894812	0.186848	10.387595	0.348761	5.183100	0.000000	0.000000
939.879979	220.350298	107.888592	0.186851	10.386996	0.348765	5.182801	0.000000	0.000000
939.899981	220.350298	107.903082	0.186846	10.388391	0.348756	5.183497	0.000000	0.000000
939.919983	220.350298	107.896333	0.186848	10.387741	0.348760	5.183173	0.000000	0.000000
939.939985	220.350298	107.899207	0.186847	10.388018	0.348758	5.183311	0.000000	0.000000
939.959987	220.350298	107.890843	0.186850	10.387213	0.348763	5.182909	0.000000	0.000000
939.979989	220.350218	107.906965	0.186844	10.388765	0.348754	5.183683	0.000000	0.000000
939.999991	220.350218	107.892851	0.186849	10.387406	0.348762	5.183005	0.000000	0.000000
940.019993	220.350218	107.907682	0.186844	10.388834	0.348753	5.183718	0.000000	0.000000
940.039995	220.350298	107.903890	0.186845	10.388469	0.348755	5.183536	0.000000	0.000000
940.059997	220.350298	107.887477	0.186851	10.386889	0.348765	5.182747	0.000000	0.000000
940.079999	220.350298	107.891467	0.186850	10.387273	0.348763	5.182939	0.000000	0.000000
940.100001	220.350379	107.898357	0.186847	10.387936	0.348759	5.183270	0.000000	0.000000
940.120003	220.350379	107.891142	0.186850	10.387241	0.348763	5.182923	0.000000	0.000000
940.140005	220.350218	107.906172	0.186845	10.388689	0.348754	5.183645	0.000000	0.000000
940.160007	220.350218	107.888853	0.186850	10.387021	0.348764	5.182813	0.000000	0.000000
940.180009	220.350218	107.896006	0.186848	10.387710	0.348760	5.183157	0.000000	0.000000
940.200011	220.350218	107.905249	0.186845	10.388600	0.348755	5.183601	0.000000	0.000000
940.220013	220.350218	107.901905	0.186846	10.388278	0.348757	5.183440	0.000000	0.000000
940.240015	220.350298	107.892060	0.186849	10.387330	0.348762	5.182967	0.000000	0.000000
940.260017	220.350298	107.886936	0.186851	10.386837	0.348766	5.182721	0.000000	0.000000
940.280019	220.350298	107.911626	0.186843	10.389214	0.348751	5.183907	0.000000	0.000000
940.300021	220.350379	107.904650	0.186845	10.388542	0.348755	5.183572	0.000000	0.000000
940.320023	220.350379	107.900947	0.186846	10.388185	0.348757	5.183394	0.000000	0.000000
940.340025	220.350379	107.895688	0.186848	10.387679	0.348760	5.183142	0.000000	0.000000
940.360027	220.350218	107.901658	0.186846	10.388254	0.348757	5.183428	0.000000	0.000000
940.380029	220.350298	107.892552	0.186849	10.387377	0.348762	5.182991	0.000000	0.000000
940.400031	220.350379	107.903785	0.186846	10.388459	0.348756	5.183531	0.000000	0.000000
940.420033	220.350379	107.899380	0.186847	10.388035	0.348758	5.183319	0.000000	0.000000
940.440035	220.350298	107.895012	0.186848	10.387614	0.348761	5.183109	0.000000	0.000000
940.460037	220.350298	107.903048	0.186846	10.388388	0.348756	5.183495	0.000000	0.000000
940.480039	220.350298	107.907718	0.186844	10.388837	0.348753	5.183720	0.000000	0.000000
940.500041	220.350298	107.887781	0.186851	10.386918	0.348765	5.182762	0.000000	0.000000
940.520043	220.350298	107.885282	0.186852	10.386677	0.348766	5.182642	0.000000	0.000000
940.540045	220.350298	107.882637	0.186853	10.386423	0.348768	5.182515	0.000000	0.000000
940.560047	220.350298	107.884532	0.186852	10.386605	0.348767	5.182606	0.000000	0.000000
940.580049	220.350298	107.886198	0.186851	10.386766	0.348766	5.182686	0.000000	0.000000
940.600051	220.350298	107.871541	0.186856	10.385354	0.348775	5.181982	0.000000	0.000000
940.620053	220.350298	107.876228	0.186855	10.385806	0.348772	5.182207	0.000000	0.000000
940.640055	220.350298	107.895430	0.186848	10.387654	0.348760	5.183129	0.000000	0.000000
940.660057	220.350379	107.887708	0.186851	10.386911	0.348765	5.182758	0.000000	0.000000
940.680059	220.350379	107.878060	0.186854	10.385982	0.348771	5.182295	0.000000	0.000000
940.700061	220.350379	107.862765	0.186859	10.384510	0.348780	5.181560	0.000000	0.000000
940.720063	220.350298	107.876315	0.186855	10.385814	0.348772	5.182211	0.000000	0.000000
940.740065	220.350218	107.878474	0.186854	10.386022	0.348770	5.182315	0.000000	0.000000
940.760067	220.350218	107.874042	0.186855	10.385595	0.348773	5.182102	0.000000	0.000000
940.780069	220.350218	107.877299	0.186854	10.385909	0.348771	5.182258	0.000000	0.000000
940.800071	220.350218	107.867811	0.186857	10.384995	0.348777	5.181802	0.000000	0.000000
940.820073	220.350218	107.864721	0.186858	10.384698	0.348779	5.181654	0.000000	0.000000
940.840075	220.350218	107.865135	0.186858	10.384738	0.348778	5.181674	0.000000	0.000000
940.860077	220.350218	107.859047	0.186860	10.384152	0.348782	5.181381	0.000000	0.000000
940.880079	220.350218	107.857284	0.186861	10.383982	0.348783	5.181297	0.000000	0.000000
940.900081	220.350218	107.810319	0.186877	10.379460	0.348811	5.179041	0.000000	0.000000
940.920083	220.350298	107.820377	0.186873	10.380429	0.348805	5.179524	0.000000	0.000000
940.940085	220.350298	107.812081	0.186876	10.379630	0.348810	5.179125	0.000000	0.000000
940.960087	220.350298	107.806446	0.186878	10.379087	0.348813	5.178855	0.000000	0.000000
940.980089	220.350298	107.807119	0.186878	10.379152	0.348813	5.178887	0.000000	0.000000
941.000091	220.350298	107.809500	0.186877	10.379381	0.348811	5.179001	0.000000	0.000000
941.020093	220.350298	107.810113	0.186877	10.379440	0.348811	5.179031	0.000000	0.000000
941.040095	220.350298	107.803748	0.186879	10.378828	0.348815	5.178725	0.000000	0.000000
941.060097	220.350379	107.803719	0.186879	10.378825	0.348815	5.178724	0.000000	0.000000
941.080099	220.350298	107.808592	0.186877	10.379294	0.348812	5.178958	0.000000	0.000000
941.100101	220.350218	107.815245	0.186875	10.379934	0.348808	5.179277	0.000000	0.000000
941.120103	220.350218	107.805293	0.186878	10.378976	0.348814	5.178799	0.000000	0.000000
941.140105	220.350218	107.815528	0.186875	10.379962	0.348808	5.179291	0.000000	0.000000
941.160107	220.350298	107.806094	0.186878	10.379053	0.348813	5.178838	0.000000	0.000000
941.180109	220.350218	107.807571	0.186878	10.379196	0.348812	5.178909	0.000000	0.000000
941.200111	220.350218	107.807986	0.186878	10.379236	0.348812	5.178929	0.000000	0.000000
941.220113	220.350218	107.805062	0.186879	10.378954	0.348814	5.178788	0.000000	0.000000
941.240115	220.350218	107.805164	0.186878	10.378964	0.348814	5.178793	0.000000	0.000000
941.260117	220.350218	107.810990	0.186877	10.379525	0.348810	5.179073	0.000000	0.000000
941.280119	220.350218	107.788231	0.186884	10.377334	0.348824	5.177980	0.000000	0.000000
941.300121	220.350218	107.798255	0.186881	10.378299	0.348818	5.178461	0.000000	0.000000
941.320123	220.350218	107.798101	0.186881	10.378284	0.348818	5.178454	0.000000	0.000000
941.340125	220.350298	107.796745	0.186881	10.378153	0.348819	5.178389	0.000000	0.000000
941.360127	220.350298	107.792757	0.186883	10.377769	0.348821	5.178197	0.000000	0.000000
941.380129	220.350298	107.810420	0.186877	10.379470	0.348811	5.179046	0.000000	0.000000
941.400131	220.350298	107.790981	0.186883	10.377598	0.348822	5.178112	0.000000	0.000000
941.420133	220.350298	107.812214	0.186876	10.379643	0.348810	5.179132	0.000000	0.000000
941.440135	220.350298	107.803104	0.186879	10.378766	0.348815	5.178694	0.000000	0.000000
941.460137	220.350298	107.807331	0.186878	10.379173	0.348813	5.178897	0.000000	0.000000
941.480139	220.350298	107.801155	0.186880	10.378578	0.348816	5.178600	0.000000	0.000000
941.500141	220.350298	107.801271	0.186880	10.378589	0.348816	5.178606	0.000000	0.000000
941.520143	220.350298	107.808490	0.186877	10.379284	0.348812	5.178953	0.000000	0.000000
941.540145	220.350298	107.807592	0.186878	10.379198	0.348812	5.178910	0.000000	0.000000
941.560147	220.350298	107.803944	0.186879	10.378847	0.348815	5.178734	0.000000	0.000000
941.580149	220.350298	107.807935	0.186878	10.379231	0.348812	5.178926	0.000000	0.000000
941.600151	220.350298	107.801680	0.186880	10.378629	0.348816	5.178626	0.000000	0.000000
941.620153	220.350218	107.809889	0.186877	10.379419	0.348811	5.179020	0.000000	0.000000
941.640155	220.350218	107.812304	0.186876	10.379651	0.348810	5.179136	0.000000	0.000000
941.660157	220.350298	107.804824	0.186879	10.378931	0.348814	5.178777	0.000000	0.000000
941.680159	220.350218	107.812384	0.186876	10.379659	0.348810	5.179140	0.000000	0.000000
941.700161	220.350298	107.811904	0.186876	10.379613	0.348810	5.179117	0.000000	0.000000
941.720163	220.350298	107.820303	0.186873	10.380421	0.348805	5.179520	0.000000	0.000000
941.740165	220.350298	107.804049	0.186879	10.378857	0.348815	5.178739	0.000000	0.000000
941.760167	220.350298	107.806562	0.186878	10.379099	0.348813	5.178860	0.000000	0.000000
941.780169	220.350298	107.798341	0.186881	10.378307	0.348818	5.178465	0.000000	0.000000
941.800171	220.350298	107.802825	0.186879	10.378739	0.348815	5.178681	0.000000	0.000000
941.820173	220.350218	107.806699	0.186878	10.379112	0.348813	5.178867	0.000000	0.000000
941.840175	220.350298	107.797447	0.186881	10.378221	0.348818	5.178422	0.000000	0.000000
941.860177	220.350298	107.804990	0.186879	10.378947	0.348814	5.178785	0.000000	0.000000
941.880179	220.350218	107.807760	0.186878	10.379214	0.348812	5.178918	0.000000	0.000000
941.900181	220.350218	107.789896	0.186884	10.377494	0.348823	5.178060	0.000000	0.000000
941.920183	220.350298	107.805569	0.186878	10.379003	0.348814	5.178812	0.000000	0.000000
941.940185	220.350298	107.807883	0.186878	10.379226	0.348812	5.178924	0.000000	0.000000
941.960187	220.350298	107.799891	0.186880	10.378456	0.348817	5.178540	0.000000	0.000000
941.980189	220.350298	107.810411	0.186877	10.379469	0.348811	5.179045	0.000000	0.000000
942.000191	220.350218	107.791983	0.186883	10.377695	0.348822	5.178160	0.000000	0.000000
942.020193	220.350218	107.803357	0.186879	10.378790	0.348815	5.178706	0.000000	0.000000
942.040195	220.350218	107.789242	0.186884	10.377431	0.348823	5.178028	0.000000	0.000000
942.060197	220.350298	107.802309	0.186880	10.378689	0.348816	5.178656	0.000000	0.000000
942.080199	220.350298	107.781739	0.186886	10.376709	0.348828	5.177668	0.000000	0.000000
942.100201	220.350298	107.787077	0.186885	10.377223	0.348825	5.177924	0.000000	0.000000
942.120203	220.350298	107.801178	0.186880	10.378580	0.348816	5.178602	0.000000	0.000000
942.140205	220.350298	107.800350	0.186880	10.378500	0.348817	5.178562	0.000000	0.000000
942.160207	220.350218	107.800835	0.186880	10.378547	0.348816	5.178585	0.000000	0.000000
942.180209	220.350298	107.796302	0.186882	10.378111	0.348819	5.178367	0.000000	0.000000
942.200211	220.350298	107.794538	0.186882	10.377941	0.348820	5.178283	0.000000	0.000000
942.220213	220.350218	107.798611	0.186881	10.378333	0.348818	5.178478	0.000000	0.000000
942.240215	220.350298	107.797978	0.186881	10.378272	0.348818	5.178448	0.000000	0.000000
942.260217	220.350298	107.805979	0.186878	10.379042	0.348813	5.178832	0.000000	0.000000
942.280219	220.350298	107.801170	0.186880	10.378579	0.348816	5.178601	0.000000	0.000000
942.300221	220.350298	107.800968	0.186880	10.378560	0.348816	5.178591	0.000000	0.000000
942.320223	220.350298	107.790706	0.186883	10.377572	0.348822	5.178098	0.000000	0.000000
942.340225	220.350298	107.787059	0.186885	10.377221	0.348825	5.177923	0.000000	0.000000
942.360227	220.350298	107.793231	0.186883	10.377815	0.348821	5.178220	0.000000	0.000000
942.380229	220.350298	107.793252	0.186883	10.377817	0.348821	5.178221	0.000000	0.000000
942.400231	220.350218	107.786786	0.186885	10.377195	0.348825	5.177910	0.000000	0.000000
942.420233	220.350298	107.789617	0.186884	10.377467	0.348823	5.178046	0.000000	0.000000
942.440235	220.350218	107.791247	0.186883	10.377624	0.348822	5.178124	0.000000	0.000000
942.460237	220.350298	107.793295	0.186883	10.377821	0.348821	5.178223	0.000000	0.000000
942.480239	220.350218	107.799863	0.186880	10.378454	0.348817	5.178538	0.000000	0.000000
942.500241	220.350298	107.787047	0.186885	10.377220	0.348825	5.177923	0.000000	0.000000
942.520243	220.350298	107.799308	0.186881	10.378400	0.348817	5.178512	0.000000	0.000000
942.540245	220.350298	107.781402	0.186887	10.376676	0.348828	5.177652	0.000000	0.000000
942.560247	220.350218	107.789641	0.186884	10.377469	0.348823	5.178047	0.000000	0.000000
942.580249	220.350298	107.782684	0.186886	10.376800	0.348827	5.177713	0.000000	0.000000
942.600251	220.350298	107.791509	0.186883	10.377649	0.348822	5.178137	0.000000	0.000000
942.620253	220.350298	107.789324	0.186884	10.377439	0.348823	5.178032	0.000000	0.000000
942.640255	220.350298	107.784265	0.186886	10.376952	0.348826	5.177789	0.000000	0.000000
942.660257	220.350298	107.805404	0.186878	10.378987	0.348814	5.178805	0.000000	0.000000
942.680259	220.350298	107.783974	0.186886	10.376924	0.348826	5.177775	0.000000	0.000000
942.700261	220.350298	107.791915	0.186883	10.377688	0.348822	5.178157	0.000000	0.000000
942.720263	220.350298	107.792404	0.186883	10.377735	0.348821	5.178180	0.000000	0.000000
942.740265	220.350298	107.792791	0.186883	10.377773	0.348821	5.178199	0.000000	0.000000
942.760267	220.350298	107.797254	0.186881	10.378202	0.348819	5.178413	0.000000	0.000000
942.780269	220.350218	107.798374	0.186881	10.378310	0.348818	5.178467	0.000000	0.000000
942.800271	220.350218	107.801826	0.186880	10.378643	0.348816	5.178633	0.000000	0.000000
942.820273	220.350298	107.792707	0.186883	10.377765	0.348821	5.178195	0.000000	0.000000
942.840275	220.350298	107.790709	0.186883	10.377572	0.348822	5.178099	0.000000	0.000000
942.860277	220.350218	107.787393	0.186884	10.377253	0.348824	5.177939	0.000000	0.000000
942.880279	220.350298	107.788122	0.186884	10.377323	0.348824	5.177974	0.000000	0.000000
942.900281	220.350218	107.772482	0.186889	10.375817	0.348833	5.177223	0.000000	0.000000
942.920283	220.350298	107.783270	0.186886	10.376856	0.348827	5.177741	0.000000	0.000000
942.940285	220.350298	107.771435	0.186890	10.375717	0.348834	5.177173	0.000000	0.000000
942.960287	220.350218	107.770050	0.186890	10.375583	0.348835	5.177106	0.000000	0.000000
942.980289	220.350218	107.779730	0.186887	10.376515	0.348829	5.177571	0.000000	0.000000
943.000291	220.350298	107.780419	0.186887	10.376582	0.348829	5.177604	0.000000	0.000000
943.020293	220.350298	107.774533	0.186889	10.376015	0.348832	5.177322	0.000000	0.000000
943.040295	220.350298	107.780313	0.186887	10.376571	0.348829	5.177599	0.000000	0.000000
943.060297	220.350218	107.766926	0.186891	10.375283	0.348836	5.176956	0.000000	0.000000
943.080299	220.350218	107.780498	0.186887	10.376589	0.348828	5.177608	0.000000	0.000000
943.100301	220.350218	107.775995	0.186888	10.376156	0.348831	5.177392	0.000000	0.000000
943.120303	220.350298	107.781589	0.186886	10.376694	0.348828	5.177661	0.000000	0.000000
943.140305	220.350298	107.778652	0.186887	10.376412	0.348830	5.177519	0.000000	0.000000
943.160307	220.350298	107.777066	0.186888	10.376259	0.348831	5.177443	0.000000	0.000000
943.180309	220.350298	107.778478	0.186888	10.376395	0.348830	5.177511	0.000000	0.000000
943.200311	220.350298	107.777215	0.186888	10.376273	0.348830	5.177450	0.000000	0.000000
943.220313	220.350298	107.779684	0.186887	10.376511	0.348829	5.177569	0.000000	0.000000
943.240315	220.350298	107.780081	0.186887	10.376549	0.348829	5.177588	0.000000	0.000000
943.260317	220.350298	107.769544	0.186890	10.375535	0.348835	5.177082	0.000000	0.000000
943.280319	220.350218	107.765469	0.186892	10.375142	0.348837	5.176886	0.000000	0.000000
943.300321	220.350298	107.767963	0.186891	10.375382	0.348836	5.177006	0.000000	0.000000
943.320323	220.350298	107.768708	0.186891	10.375454	0.348836	5.177042	0.000000	0.000000
943.340325	220.350298	107.763261	0.186893	10.374930	0.348839	5.176780	0.000000	0.000000
943.360327	220.350218	107.759521	0.186894	10.374570	0.348841	5.176600	0.000000	0.000000
943.380329	220.350298	107.750992	0.186897	10.373748	0.348846	5.176191	0.000000	0.000000
943.400331	220.350298	107.748676	0.186898	10.373525	0.348847	5.176079	0.000000	0.000000
943.420333	220.350218	107.748510	0.186897	10.373510	0.348847	5.176071	0.000000	0.000000
943.440335	220.350218	107.741193	0.186900	10.372805	0.348852	5.175720	0.000000	0.000000
943.460337	220.350218	107.757599	0.186894	10.374385	0.348842	5.176508	0.000000	0.000000
943.480339	220.350218	107.760109	0.186894	10.374626	0.348840	5.176629	0.000000	0.000000
943.500341	220.350218	107.744223	0.186899	10.373097	0.348850	5.175865	0.000000	0.000000
943.520343	220.350218	107.750791	0.186897	10.373729	0.348846	5.176181	0.000000	0.000000
943.540345	220.350218	107.746914	0.186898	10.373356	0.348848	5.175995	0.000000	0.000000
943.560347	220.350298	107.740363	0.186900	10.372725	0.348852	5.175680	0.000000	0.000000
943.580349	220.350298	107.739159	0.186901	10.372609	0.348853	5.175622	0.000000	0.000000
943.600351	220.350218	107.730807	0.186903	10.371805	0.348858	5.175221	0.000000	0.000000
943.620353	220.350298	107.751166	0.186897	10.373765	0.348846	5.176199	0.000000	0.000000
943.640355	220.350298	107.761737	0.186893	10.374783	0.348840	5.176707	0.000000	0.000000
943.660357	220.350298	107.749336	0.186897	10.373589	0.348847	5.176111	0.000000	0.000000
943.680359	220.350379	107.751407	0.186897	10.373788	0.348846	5.176211	0.000000	0.000000
943.700361	220.350379	107.757452	0.186895	10.374370	0.348842	5.176501	0.000000	0.000000
943.720363	220.350379	107.746744	0.186898	10.373340	0.348849	5.175987	0.000000	0.000000
943.740365	220.350298	107.740375	0.186900	10.372726	0.348852	5.175681	0.000000	0.000000
943.760367	220.350298	107.714633	0.186909	10.370248	0.348868	5.174444	0.000000	0.000000
943.780369	220.350298	107.725483	0.186905	10.371293	0.348861	5.174965	0.000000	0.000000
943.800371	220.350298	107.735860	0.186902	10.372292	0.348855	5.175464	0.000000	0.000000
943.820373	220.350298	107.742370	0.186900	10.372918	0.348851	5.175776	0.000000	0.000000
943.840375	220.350298	107.730605	0.186904	10.371786	0.348858	5.175211	0.000000	0.000000
943.860377	220.350298	107.733553	0.186903	10.372070	0.348856	5.175353	0.000000	0.000000
943.880379	220.350298	107.744054	0.186899	10.373081	0.348850	5.175857	0.000000	0.000000
943.900381	220.350298	107.735733	0.186902	10.372279	0.348855	5.175458	0.000000	0.000000
943.920383	220.350298	107.737160	0.186901	10.372417	0.348854	5.175526	0.000000	0.000000
943.940385	220.350298	107.725179	0.186905	10.371263	0.348861	5.174951	0.000000	0.000000
943.960387	220.350298	107.728269	0.186904	10.371561	0.348859	5.175099	0.000000	0.000000
943.980389	220.350298	107.747747	0.186898	10.373436	0.348848	5.176035	0.000000	0.000000
944.000391	220.350298	107.725263	0.186905	10.371271	0.348861	5.174955	0.000000	0.000000
944.020393	220.350298	107.749183	0.186897	10.373574	0.348847	5.176104	0.000000	0.000000
944.040395	220.350298	107.737886	0.186901	10.372487	0.348854	5.175561	0.000000	0.000000
944.060397	220.350298	107.743687	0.186899	10.373045	0.348850	5.175840	0.000000	0.000000
944.080399	220.350298	107.722848	0.186906	10.371039	0.348863	5.174839	0.000000	0.000000
944.100401	220.350298	107.735460	0.186902	10.372253	0.348855	5.175445	0.000000	0.000000
944.120403	220.350298	107.742520	0.186900	10.372933	0.348851	5.175784	0.000000	0.000000
944.140405	220.350298	107.728967	0.186904	10.371628	0.348859	5.175133	0.000000	0.000000
944.160407	220.350298	107.721838	0.186907	10.370942	0.348863	5.174790	0.000000	0.000000
944.180409	220.350298	107.739480	0.186901	10.372640	0.348853	5.175638	0.000000	0.000000
944.200411	220.350298	107.724934	0.186905	10.371240	0.348861	5.174939	0.000000	0.000000
944.220413	220.350298	107.729423	0.186904	10.371672	0.348859	5.175155	0.000000	0.000000
944.240415	220.350298	107.741477	0.186900	10.372832	0.348852	5.175734	0.000000	0.000000
944.260417	220.350298	107.736700	0.186902	10.372373	0.348854	5.175504	0.000000	0.000000
944.280419	220.350298	107.738951	0.186901	10.372589	0.348853	5.175612	0.000000	0.000000
944.300421	220.350298	107.732826	0.186903	10.372000	0.348857	5.175318	0.000000	0.000000
944.320423	220.350298	107.721841	0.186907	10.370942	0.348863	5.174790	0.000000	0.000000
944.340425	220.350298	107.718750	0.186908	10.370644	0.348865	5.174642	0.000000	0.000000
944.360427	220.350298	107.709161	0.186911	10.369721	0.348871	5.174181	0.000000	0.000000
944.380429	220.350298	107.708630	0.186911	10.369670	0.348871	5.174156	0.000000	0.000000
944.400431	220.350298	107.702098	0.186913	10.369041	0.348875	5.173842	0.000000	0.000000
944.420433	220.350298	107.690478	0.186917	10.367922	0.348882	5.173284	0.000000	0.000000
944.440435	220.350298	107.687381	0.186918	10.367624	0.348884	5.173135	0.000000	0.000000
944.460437	220.350298	107.694331	0.186916	10.368293	0.348880	5.173469	0.000000	0.000000
944.480439	220.350298	107.695074	0.186915	10.368365	0.348879	5.173504	0.000000	0.000000
944.500441	220.350298	107.690519	0.186917	10.367926	0.348882	5.173286	0.000000	0.000000
944.520443	220.350298	107.699115	0.186914	10.368754	0.348877	5.173699	0.000000	0.000000
944.540445	220.350298	107.699322	0.186914	10.368774	0.348877	5.173709	0.000000	0.000000
944.560447	220.350298	107.681988	0.186920	10.367105	0.348887	5.172876	0.000000	0.000000
944.580449	220.350298	107.681270	0.186920	10.367036	0.348887	5.172841	0.000000	0.000000
944.600451	220.350298	107.683600	0.186919	10.367260	0.348886	5.172953	0.000000	0.000000
944.620453	220.350298	107.687033	0.186918	10.367591	0.348884	5.173118	0.000000	0.000000
944.640455	220.350298	107.687995	0.186918	10.367683	0.348883	5.173164	0.000000	0.000000
944.660457	220.350298	107.689198	0.186917	10.367799	0.348883	5.173222	0.000000	0.000000
944.680459	220.350298	107.680466	0.186920	10.366959	0.348888	5.172803	0.000000	0.000000
944.700461	220.350298	107.696638	0.186915	10.368516	0.348878	5.173580	0.000000	0.000000
944.720463	220.350298	107.684959	0.186919	10.367391	0.348885	5.173019	0.000000	0.000000
944.740465	220.350298	107.686937	0.186918	10.367582	0.348884	5.173114	0.000000	0.000000
944.760467	220.350298	107.691086	0.186917	10.367981	0.348881	5.173313	0.000000	0.000000
944.780469	220.350298	107.683950	0.186919	10.367294	0.348886	5.172970	0.000000	0.000000
944.800471	220.350298	107.684197	0.186919	10.367318	0.348886	5.172982	0.000000	0.000000
944.820473	220.350298	107.674638	0.186922	10.366397	0.348891	5.172523	0.000000	0.000000
944.840475	220.350298	107.687958	0.186918	10.367680	0.348883	5.173163	0.000000	0.000000
944.860477	220.350298	107.679025	0.186921	10.366820	0.348889	5.172733	0.000000	0.000000
944.880479	220.350298	107.666786	0.186925	10.365642	0.348896	5.172146	0.000000	0.000000
944.900481	220.350298	107.682437	0.186920	10.367148	0.348887	5.172897	0.000000	0.000000
944.920483	220.350298	107.686251	0.186918	10.367516	0.348884	5.173081	0.000000	0.000000
944.940485	220.350298	107.684000	0.186919	10.367299	0.348886	5.172972	0.000000	0.000000
944.960487	220.350298	107.686393	0.186918	10.367529	0.348884	5.173087	0.000000	0.000000
944.980489	220.350298	107.690743	0.186917	10.367948	0.348882	5.173296	0.000000	0.000000
945.000491	220.350298	107.677053	0.186922	10.366630	0.348890	5.172639	0.000000	0.000000
945.020493	220.350298	107.688901	0.186918	10.367771	0.348883	5.173208	0.000000	0.000000
945.040495	220.350298	107.674166	0.186922	10.366352	0.348891	5.172500	0.000000	0.000000
945.060497	220.350298	107.679255	0.186921	10.366842	0.348888	5.172745	0.000000	0.000000
945.080499	220.350298	107.681520	0.186920	10.367060	0.348887	5.172853	0.000000	0.000000
945.100501	220.350298	107.675121	0.186922	10.366444	0.348891	5.172546	0.000000	0.000000
945.120503	220.350298	107.681465	0.186920	10.367055	0.348887	5.172851	0.000000	0.000000
945.140505	220.350298	107.675082	0.186922	10.366440	0.348891	5.172544	0.000000	0.000000
945.160507	220.350298	107.665237	0.186925	10.365492	0.348897	5.172071	0.000000	0.000000
945.180509	220.350218	107.669100	0.186924	10.365864	0.348894	5.172257	0.000000	0.000000
945.200511	220.350298	107.672783	0.186923	10.366219	0.348892	5.172434	0.000000	0.000000
945.220513	220.350218	107.686131	0.186918	10.367504	0.348884	5.173075	0.000000	0.000000
945.240515	220.350218	107.674856	0.186922	10.366419	0.348891	5.172533	0.000000	0.000000
945.260517	220.350298	107.674241	0.186922	10.366359	0.348891	5.172504	0.000000	0.000000
945.280519	220.350298	107.682545	0.186920	10.367159	0.348887	5.172903	0.000000	0.000000
945.300521	220.350298	107.676826	0.186922	10.366608	0.348890	5.172628	0.000000	0.000000
945.320523	220.350298	107.657293	0.186928	10.364728	0.348901	5.171690	0.000000	0.000000
945.340525	220.350298	107.672944	0.186923	10.366234	0.348892	5.172441	0.000000	0.000000
945.360527	220.350298	107.673167	0.186923	10.366256	0.348892	5.172452	0.000000	0.000000
945.380529	220.350298	107.674004	0.186923	10.366336	0.348892	5.172492	0.000000	0.000000
945.400531	220.350218	107.680649	0.186920	10.366976	0.348887	5.172812	0.000000	0.000000
945.420533	220.350218	107.662299	0.186926	10.365210	0.348898	5.171930	0.000000	0.000000
945.440535	220.350218	107.676633	0.186922	10.366590	0.348890	5.172619	0.000000	0.000000
945.460537	220.350218	107.676578	0.186922	10.366584	0.348890	5.172616	0.000000	0.000000
945.480539	220.350298	107.672897	0.186923	10.366230	0.348892	5.172439	0.000000	0.000000
945.500541	220.350298	107.671101	0.186924	10.366057	0.348893	5.172353	0.000000	0.000000
945.520543	220.350298	107.672423	0.186923	10.366184	0.348893	5.172416	0.000000	0.000000
945.540545	220.350298	107.672168	0.186923	10.366160	0.348893	5.172404	0.000000	0.000000
945.560547	220.350298	107.681454	0.186920	10.367054	0.348887	5.172850	0.000000	0.000000
945.580549	220.350298	107.678435	0.186921	10.366763	0.348889	5.172705	0.000000	0.000000
945.600551	220.350298	107.667039	0.186925	10.365666	0.348896	5.172158	0.000000	0.000000
945.620553	220.350298	107.673371	0.186923	10.366276	0.348892	5.172462	0.000000	0.000000
945.640555	220.350298	107.665951	0.186925	10.365561	0.348896	5.172105	0.000000	0.000000
945.660557	220.350298	107.673735	0.186923	10.366311	0.348892	5.172479	0.000000	0.000000
945.680559	220.350298	107.668206	0.186924	10.365778	0.348895	5.172214	0.000000	0.000000
945.700561	220.350298	107.670311	0.186924	10.365981	0.348894	5.172315	0.000000	0.000000
945.720563	220.350298	107.680991	0.186920	10.367009	0.348887	5.172828	0.000000	0.000000
945.740565	220.350298	107.680411	0.186920	10.366953	0.348888	5.172800	0.000000	0.000000
945.760567	220.350298	107.691305	0.186917	10.368002	0.348881	5.173323	0.000000	0.000000
945.780569	220.350298	107.697315	0.186915	10.368581	0.348878	5.173612	0.000000	0.000000
945.800571	220.350298	107.687747	0.186918	10.367660	0.348883	5.173152	0.000000	0.000000
945.820573	220.350298	107.674854	0.186922	10.366418	0.348891	5.172533	0.000000	0.000000
945.840575	220.350298	107.673667	0.186923	10.366304	0.348892	5.172476	0.000000	0.000000
945.860577	220.350298	107.676034	0.186922	10.366532	0.348890	5.172590	0.000000	0.000000
945.880579	220.350218	107.684652	0.186919	10.367362	0.348885	5.173004	0.000000	0.000000
945.900581	220.350218	107.682628	0.186920	10.367167	0.348886	5.172907	0.000000	0.000000
945.920583	220.350218	107.679578	0.186921	10.366873	0.348888	5.172760	0.000000	0.000000
945.940585	220.350218	107.676125	0.186922	10.366541	0.348890	5.172594	0.000000	0.000000
945.960587	220.350298	107.676633	0.186922	10.366590	0.348890	5.172619	0.000000	0.000000
945.980589	220.350298	107.669717	0.186924	10.365924	0.348894	5.172286	0.000000	0.000000
946.000591	220.350298	107.673012	0.186923	10.366241	0.348892	5.172445	0.000000	0.000000
946.020593	220.350379	107.663491	0.186926	10.365324	0.348898	5.171987	0.000000	0.000000
946.040595	220.350298	107.674482	0.186922	10.366383	0.348891	5.172515	0.000000	0.000000
946.060597	220.350218	107.674155	0.186922	10.366351	0.348891	5.172500	0.000000	0.000000
946.080599	220.350218	107.685990	0.186918	10.367490	0.348884	5.173068	0.000000	0.000000
946.100601	220.350218	107.667653	0.186925	10.365725	0.348895	5.172187	0.000000	0.000000
946.120603	220.350218	107.660014	0.186927	10.364990	0.348900	5.171820	0.000000	0.000000
946.140605	220.350298	107.674969	0.186922	10.366429	0.348891	5.172539	0.000000	0.000000
946.160607	220.350298	107.681204	0.186920	10.367030	0.348887	5.172838	0.000000	0.000000
946.180609	220.350298	107.666045	0.186925	10.365570	0.348896	5.172110	0.000000	0.000000
946.200611	220.350298	107.674640	0.186922	10.366398	0.348891	5.172523	0.000000	0.000000
946.220613	220.350298	107.664424	0.186926	10.365414	0.348897	5.172032	0.000000	0.000000
946.240615	220.350298	107.667736	0.186925	10.365733	0.348895	5.172191	0.000000	0.000000
946.260617	220.350298	107.684642	0.186919	10.367361	0.348885	5.173003	0.000000	0.000000
946.280619	220.350298	107.676367	0.186922	10.366564	0.348890	5.172606	0.000000	0.000000
946.300621	220.350298	107.661638	0.186927	10.365146	0.348899	5.171898	0.000000	0.000000
946.320623	220.350298	107.673157	0.186923	10.366255	0.348892	5.172452	0.000000	0.000000
946.340625	220.350298	107.670338	0.186924	10.365983	0.348894	5.172316	0.000000	0.000000
946.360627	220.350298	107.668546	0.186924	10.365811	0.348895	5.172230	0.000000	0.000000
946.380629	220.350298	107.673266	0.186923	10.366265	0.348892	5.172457	0.000000	0.000000
946.400631	220.350298	107.660108	0.186927	10.364999	0.348900	5.171825	0.000000	0.000000
946.420633	220.350298	107.677456	0.186921	10.366669	0.348890	5.172658	0.000000	0.000000
946.440635	220.350298	107.678532	0.186921	10.366772	0.348889	5.172710	0.000000	0.000000
946.460637	220.350298	107.672663	0.186923	10.366207	0.348892	5.172428	0.000000	0.000000
946.480639	220.350218	107.661606	0.186927	10.365143	0.348899	5.171897	0.000000	0.000000
946.500641	220.350298	107.673803	0.186923	10.366317	0.348892	5.172483	0.000000	0.000000
946.520643	220.350298	107.657911	0.186928	10.364787	0.348901	5.171719	0.000000	0.000000
946.540645	220.350218	107.661533	0.186927	10.365136	0.348899	5.171893	0.000000	0.000000
946.560647	220.350298	107.666364	0.186925	10.365601	0.348896	5.172125	0.000000	0.000000
946.580649	220.350218	107.657178	0.186928	10.364717	0.348901	5.171684	0.000000	0.000000
946.600651	220.350298	107.666140	0.186925	10.365579	0.348896	5.172115	0.000000	0.000000
946.620653	220.350298	107.667559	0.186925	10.365716	0.348895	5.172183	0.000000	0.000000
946.640655	220.350298	107.675683	0.186922	10.366498	0.348891	5.172573	0.000000	0.000000
946.660657	220.350298	107.669596	0.186924	10.365912	0.348894	5.172281	0.000000	0.000000
946.680659	220.350218	107.655801	0.186929	10.364584	0.348902	5.171618	0.000000	0.000000
946.700661	220.350298	107.655771	0.186929	10.364581	0.348902	5.171616	0.000000	0.000000
946.720663	220.350298	107.662991	0.186926	10.365276	0.348898	5.171963	0.000000	0.000000
946.740665	220.350298	107.658256	0.186928	10.364820	0.348901	5.171736	0.000000	0.000000
946.760667	220.350298	107.650722	0.186930	10.364095	0.348905	5.171374	0.000000	0.000000
946.780669	220.350298	107.659463	0.186927	10.364937	0.348900	5.171794	0.000000	0.000000
946.800671	220.350298	107.661846	0.186927	10.365166	0.348899	5.171908	0.000000	0.000000
946.820673	220.350298	107.657360	0.186928	10.364734	0.348901	5.171693	0.000000	0.000000
946.840675	220.350298	107.650973	0.186930	10.364119	0.348905	5.171386	0.000000	0.000000
946.860677	220.350298	107.652347	0.186930	10.364251	0.348904	5.171452	0.000000	0.000000
946.880679	220.350298	107.655557	0.186929	10.364561	0.348902	5.171606	0.000000	0.000000
946.900681	220.350298	107.644178	0.186933	10.363465	0.348909	5.171059	0.000000	0.000000
946.920683	220.350298	107.649980	0.186931	10.364024	0.348906	5.171338	0.000000	0.000000
946.940685	220.350298	107.654553	0.186929	10.364464	0.348903	5.171558	0.000000	0.000000
946.960687	220.350298	107.660469	0.186927	10.365033	0.348900	5.171842	0.000000	0.000000
946.980689	220.350298	107.657302	0.186928	10.364728	0.348901	5.171690	0.000000	0.000000
947.000691	220.350298	107.651278	0.186930	10.364149	0.348905	5.171401	0.000000	0.000000
947.020693	220.350298	107.663058	0.186926	10.365283	0.348898	5.171966	0.000000	0.000000
947.040695	220.350298	107.667988	0.186925	10.365757	0.348895	5.172203	0.000000	0.000000
947.060697	220.350298	107.649620	0.186931	10.363989	0.348906	5.171321	0.000000	0.000000
947.080699	220.350298	107.656958	0.186928	10.364695	0.348902	5.171673	0.000000	0.000000
947.100701	220.350298	107.653042	0.186930	10.364318	0.348904	5.171485	0.000000	0.000000
947.120703	220.350298	107.656105	0.186929	10.364613	0.348902	5.171632	0.000000	0.000000
947.140705	220.350298	107.663752	0.186926	10.365349	0.348898	5.172000	0.000000	0.000000
947.160707	220.350298	107.656247	0.186929	10.364627	0.348902	5.171639	0.000000	0.000000
947.180709	220.350298	107.649703	0.186931	10.363997	0.348906	5.171325	0.000000	0.000000
947.200711	220.350298	107.656674	0.186928	10.364668	0.348902	5.171660	0.000000	0.000000
947.220713	220.350298	107.650904	0.186930	10.364112	0.348905	5.171383	0.000000	0.000000
947.240715	220.350298	107.653906	0.186929	10.364402	0.348903	5.171527	0.000000	0.000000
947.260717	220.350298	107.645387	0.186932	10.363581	0.348909	5.171118	0.000000	0.000000
947.280719	220.350298	107.653283	0.186930	10.364342	0.348904	5.171497	0.000000	0.000000
947.300721	220.350298	107.655734	0.186929	10.364578	0.348902	5.171615	0.000000	0.000000
947.320723	220.350218	107.650717	0.186930	10.364095	0.348905	5.171374	0.000000	0.000000
947.340725	220.350298	107.652805	0.186930	10.364296	0.348904	5.171474	0.000000	0.000000
947.360727	220.350298	107.644520	0.186932	10.363498	0.348909	5.171076	0.000000	0.000000
947.380729	220.350298	107.640207	0.186934	10.363083	0.348912	5.170869	0.000000	0.000000
947.400731	220.350298	107.636525	0.186935	10.362728	0.348914	5.170692	0.000000	0.000000
947.420733	220.350298	107.641940	0.186933	10.363249	0.348911	5.170952	0.000000	0.000000
947.440735	220.350298	107.635345	0.186936	10.362615	0.348914	5.170635	0.000000	0.000000
947.460737	220.350298	107.652250	0.186930	10.364242	0.348904	5.171447	0.000000	0.000000
947.480739	220.350298	107.644899	0.186932	10.363534	0.348909	5.171094	0.000000	0.000000
947.500741	220.350298	107.655528	0.186929	10.364558	0.348903	5.171605	0.000000	0.000000
947.520743	220.350298	107.644008	0.186933	10.363449	0.348909	5.171051	0.000000	0.000000
947.540745	220.350298	107.646708	0.186932	10.363709	0.348908	5.171181	0.000000	0.000000
947.560747	220.350298	107.646736	0.186932	10.363711	0.348908	5.171182	0.000000	0.000000
947.580749	220.350298	107.636796	0.186935	10.362754	0.348914	5.170705	0.000000	0.000000
947.600751	220.350298	107.640570	0.186934	10.363118	0.348911	5.170886	0.000000	0.000000
947.620753	220.350298	107.647148	0.186932	10.363751	0.348907	5.171202	0.000000	0.000000
947.640755	220.350298	107.640297	0.186934	10.363091	0.348912	5.170873	0.000000	0.000000
947.660757	220.350298	107.651920	0.186930	10.364210	0.348905	5.171431	0.000000	0.000000
947.680759	220.350298	107.650727	0.186930	10.364095	0.348905	5.171374	0.000000	0.000000
947.700761	220.350298	107.645815	0.186932	10.363623	0.348908	5.171138	0.000000	0.000000
947.720763	220.350298	107.635320	0.186936	10.362612	0.348914	5.170634	0.000000	0.000000
947.740765	220.350298	107.652753	0.186930	10.364291	0.348904	5.171471	0.000000	0.000000
947.760767	220.350218	107.646173	0.186932	10.363657	0.348908	5.171155	0.000000	0.000000
947.780769	220.350218	107.648467	0.186931	10.363878	0.348907	5.171266	0.000000	0.000000
947.800771	220.350218	107.652609	0.186930	10.364277	0.348904	5.171465	0.000000	0.000000
947.820773	220.350298	107.636181	0.186935	10.362695	0.348914	5.170675	0.000000	0.000000
947.840775	220.350298	107.637448	0.186935	10.362817	0.348913	5.170736	0.000000	0.000000
947.860777	220.350298	107.630359	0.186937	10.362135	0.348917	5.170396	0.000000	0.000000
947.880779	220.350298	107.639104	0.186934	10.362976	0.348912	5.170816	0.000000	0.000000
947.900781	220.350298	107.637759	0.186935	10.362847	0.348913	5.170751	0.000000	0.000000
947.920783	220.350298	107.641500	0.186933	10.363207	0.348911	5.170931	0.000000	0.000000
947.940785	220.350298	107.645985	0.186932	10.363639	0.348908	5.171146	0.000000	0.000000
947.960787	220.350298	107.631826	0.186937	10.362276	0.348917	5.170466	0.000000	0.000000
947.980789	220.350379	107.632107	0.186937	10.362303	0.348917	5.170480	0.000000	0.000000
948.000791	220.350298	107.646972	0.186932	10.363734	0.348908	5.171194	0.000000	0.000000
948.020793	220.350298	107.627204	0.186938	10.361831	0.348919	5.170244	0.000000	0.000000
948.040795	220.350298	107.649321	0.186931	10.363960	0.348906	5.171307	0.000000	0.000000
948.060797	220.350298	107.640870	0.186934	10.363146	0.348911	5.170901	0.000000	0.000000
948.080799	220.350298	107.640567	0.186934	10.363117	0.348911	5.170886	0.000000	0.000000
948.100801	220.350298	107.637502	0.186935	10.362822	0.348913	5.170739	0.000000	0.000000
948.120803	220.350298	107.626098	0.186939	10.361724	0.348920	5.170191	0.000000	0.000000
948.140805	220.350379	107.646697	0.186932	10.363707	0.348908	5.171180	0.000000	0.000000
948.160807	220.350379	107.641783	0.186933	10.363234	0.348911	5.170944	0.000000	0.000000
948.180809	220.350379	107.642300	0.186933	10.363284	0.348910	5.170969	0.000000	0.000000
948.200811	220.350298	107.637959	0.186935	10.362866	0.348913	5.170761	0.000000	0.000000
948.220813	220.350298	107.624975	0.186939	10.361616	0.348921	5.170137	0.000000	0.000000
948.240815	220.350298	107.624545	0.186939	10.361575	0.348921	5.170116	0.000000	0.000000
948.260817	220.350298	107.623967	0.186939	10.361519	0.348921	5.170089	0.000000	0.000000
948.280819	220.350298	107.624269	0.186939	10.361548	0.348921	5.170103	0.000000	0.000000
948.300821	220.350298	107.624586	0.186939	10.361579	0.348921	5.170118	0.000000	0.000000
948.320823	220.350298	107.616532	0.186942	10.360803	0.348926	5.169731	0.000000	0.000000
948.340825	220.350298	107.634981	0.186936	10.362580	0.348915	5.170618	0.000000	0.000000
948.360827	220.350298	107.639133	0.186934	10.362979	0.348912	5.170817	0.000000	0.000000
948.380829	220.350298	107.637802	0.186935	10.362851	0.348913	5.170753	0.000000	0.000000
948.400831	220.350298	107.621230	0.186940	10.361256	0.348923	5.169957	0.000000	0.000000
948.420833	220.350298	107.629196	0.186938	10.362023	0.348918	5.170340	0.000000	0.000000
948.440835	220.350298	107.628280	0.186938	10.361934	0.348919	5.170296	0.000000	0.000000
948.460837	220.350298	107.623811	0.186939	10.361504	0.348921	5.170081	0.000000	0.000000
948.480839	220.350298	107.621418	0.186940	10.361274	0.348923	5.169966	0.000000	0.000000
948.500841	220.350298	107.620162	0.186941	10.361153	0.348923	5.169906	0.000000	0.000000
948.520843	220.350298	107.622017	0.186940	10.361331	0.348922	5.169995	0.000000	0.000000
948.540845	220.350298	107.629947	0.186937	10.362095	0.348918	5.170376	0.000000	0.000000
948.560847	220.350298	107.637625	0.186935	10.362834	0.348913	5.170745	0.000000	0.000000
948.580849	220.350298	107.621969	0.186940	10.361327	0.348922	5.169993	0.000000	0.000000
948.600851	220.350298	107.619927	0.186941	10.361130	0.348924	5.169894	0.000000	0.000000
948.620853	220.350298	107.626825	0.186938	10.361794	0.348920	5.170226	0.000000	0.000000
948.640855	220.350298	107.625929	0.186939	10.361708	0.348920	5.170183	0.000000	0.000000
948.660857	220.350298	107.615505	0.186942	10.360704	0.348926	5.169682	0.000000	0.000000
948.680859	220.350298	107.625504	0.186939	10.361667	0.348920	5.170162	0.000000	0.000000
948.700861	220.350298	107.623882	0.186939	10.361511	0.348921	5.170085	0.000000	0.000000
948.720863	220.350298	107.614282	0.186943	10.360587	0.348927	5.169623	0.000000	0.000000
948.740865	220.350298	107.619951	0.186941	10.361132	0.348924	5.169896	0.000000	0.000000
948.760867	220.350298	107.631358	0.186937	10.362231	0.348917	5.170444	0.000000	0.000000
948.780869	220.350298	107.625747	0.186939	10.361691	0.348920	5.170174	0.000000	0.000000
948.800871	220.350298	107.619273	0.186941	10.361067	0.348924	5.169863	0.000000	0.000000
948.820873	220.350298	107.633581	0.186936	10.362445	0.348916	5.170550	0.000000	0.000000
948.840875	220.350298	107.639976	0.186934	10.363060	0.348912	5.170858	0.000000	0.000000
948.860877	220.350298	107.627385	0.186938	10.361848	0.348919	5.170253	0.000000	0.000000
948.880879	220.350298	107.626771	0.186938	10.361789	0.348920	5.170223	0.000000	0.000000
948.900881	220.350298	107.624201	0.186939	10.361542	0.348921	5.170100	0.000000	0.000000
948.920883	220.350298	107.620304	0.186941	10.361167	0.348923	5.169913	0.000000	0.000000
948.940885	220.350298	107.634719	0.186936	10.362554	0.348915	5.170605	0.000000	0.000000
948.960887	220.350298	107.638957	0.186934	10.362962	0.348912	5.170809	0.000000	0.000000
948.980889	220.350298	107.635112	0.186936	10.362592	0.348915	5.170624	0.000000	0.000000
949.000891	220.350298	107.621778	0.186940	10.361308	0.348922	5.169983	0.000000	0.000000
949.020893	220.350218	107.632682	0.186936	10.362358	0.348916	5.170507	0.000000	0.000000
949.040895	220.350218	107.615347	0.186942	10.360689	0.348926	5.169675	0.000000	0.000000
949.060897	220.350218	107.630705	0.186937	10.362168	0.348917	5.170412	0.000000	0.000000
949.080899	220.350218	107.628702	0.186938	10.361975	0.348918	5.170316	0.000000	0.000000
949.100901	220.350298	107.629663	0.186937	10.362068	0.348918	5.170362	0.000000	0.000000
949.120903	220.350298	107.612002	0.186943	10.360367	0.348928	5.169514	0.000000	0.000000
949.140905	220.350298	107.618443	0.186941	10.360987	0.348924	5.169823	0.000000	0.000000
949.160907	220.350379	107.619337	0.186941	10.361073	0.348924	5.169866	0.000000	0.000000
949.180909	220.350298	107.628910	0.186938	10.361995	0.348918	5.170326	0.000000	0.000000
949.200911	220.350298	107.628156	0.186938	10.361922	0.348919	5.170290	0.000000	0.000000
949.220913	220.350298	107.627511	0.186938	10.361860	0.348919	5.170259	0.000000	0.000000
949.240915	220.350298	107.622054	0.186940	10.361335	0.348922	5.169997	0.000000	0.000000
949.260917	220.350379	107.623893	0.186939	10.361512	0.348921	5.170085	0.000000	0.000000
949.280919	220.350298	107.628031	0.186938	10.361910	0.348919	5.170284	0.000000	0.000000
949.300921	220.350298	107.619844	0.186941	10.361122	0.348924	5.169891	0.000000	0.000000
949.320923	220.350298	107.620313	0.186941	10.361167	0.348923	5.169913	0.000000	0.000000
949.340925	220.350298	107.615835	0.186942	10.360736	0.348926	5.169698	0.000000	0.000000
949.360927	220.350298	107.628213	0.186938	10.361928	0.348919	5.170293	0.000000	0.000000
949.380929	220.350298	107.625909	0.186939	10.361706	0.348920	5.170182	0.000000	0.000000
949.400931	220.350298	107.617045	0.186942	10.360853	0.348925	5.169756	0.000000	0.000000
949.420933	220.350379	107.621367	0.186940	10.361269	0.348923	5.169964	0.000000	0.000000
949.440935	220.350298	107.616321	0.186942	10.360783	0.348926	5.169721	0.000000	0.000000
949.460937	220.350298	107.619416	0.186941	10.361081	0.348924	5.169870	0.000000	0.000000
949.480939	220.350298	107.623186	0.186940	10.361444	0.348922	5.170051	0.000000	0.000000
949.500941	220.350298	107.633946	0.186936	10.362480	0.348915	5.170568	0.000000	0.000000
949.520943	220.350298	107.630062	0.186937	10.362106	0.348918	5.170381	0.000000	0.000000
949.540945	220.350298	107.616917	0.186942	10.360840	0.348925	5.169750	0.000000	0.000000
949.560947	220.350298	107.617307	0.186942	10.360878	0.348925	5.169769	0.000000	0.000000
949.580949	220.350298	107.612656	0.186943	10.360430	0.348928	5.169545	0.000000	0.000000
949.600951	220.350298	107.625664	0.186939	10.361682	0.348920	5.170170	0.000000	0.000000
949.620953	220.350298	107.623782	0.186939	10.361501	0.348921	5.170080	0.000000	0.000000
949.640955	220.350298	107.619737	0.186941	10.361112	0.348924	5.169885	0.000000	0.000000
949.660957	220.350298	107.630457	0.186937	10.362144	0.348917	5.170400	0.000000	0.000000
949.680959	220.350298	107.631158	0.186937	10.362211	0.348917	5.170434	0.000000	0.000000
949.700961	220.350298	107.612774	0.186943	10.360442	0.348928	5.169551	0.000000	0.000000
949.720963	220.350298	107.633567	0.186936	10.362443	0.348916	5.170550	0.000000	0.000000
949.740965	220.350298	107.615188	0.186942	10.360674	0.348926	5.169667	0.000000	0.000000
949.760967	220.350298	107.628176	0.186938	10.361924	0.348919	5.170291	0.000000	0.000000
949.780969	220.350298	107.614533	0.186943	10.360611	0.348927	5.169635	0.000000	0.000000
949.800971	220.350218	107.608675	0.186944	10.360047	0.348930	5.169354	0.000000	0.000000
949.820973	220.350218	107.614773	0.186942	10.360634	0.348926	5.169647	0.000000	0.000000
949.840975	220.350218	107.619087	0.186941	10.361049	0.348924	5.169854	0.000000	0.000000
949.860977	220.350218	107.622094	0.186940	10.361339	0.348922	5.169999	0.000000	0.000000
949.880979	220.350218	107.618614	0.186941	10.361004	0.348924	5.169831	0.000000	0.000000
949.900981	220.350298	107.616913	0.186942	10.360840	0.348925	5.169750	0.000000	0.000000
949.920983	220.350298	107.613845	0.186943	10.360545	0.348927	5.169602	0.000000	0.000000
949.940985	220.350298	107.620841	0.186940	10.361218	0.348923	5.169938	0.000000	0.000000
949.960987	220.350298	107.607833	0.186945	10.359966	0.348931	5.169314	0.000000	0.000000
949.980989	220.350298	107.614231	0.186943	10.360582	0.348927	5.169621	0.000000	0.000000
950.000991	220.350298	107.607369	0.186945	10.359921	0.348931	5.169291	0.000000	0.000000
950.020993	220.350298	107.627445	0.186938	10.361854	0.348919	5.170256	0.000000	0.000000
950.040995	220.350298	107.615096	0.186942	10.360665	0.348926	5.169662	0.000000	0.000000
950.060997	220.350298	107.619804	0.186941	10.361118	0.348924	5.169889	0.000000	0.000000
950.080999	220.350298	107.613550	0.186943	10.360516	0.348927	5.169588	0.000000	0.000000
950.101001	220.350298	107.628848	0.186938	10.361989	0.348918	5.170323	0.000000	0.000000
950.121003	220.350298	107.626797	0.186938	10.361792	0.348920	5.170225	0.000000	0.000000
950.141005	220.350298	107.614985	0.186942	10.360654	0.348927	5.169657	0.000000	0.000000
950.161007	220.350298	107.627472	0.186938	10.361857	0.348919	5.170257	0.000000	0.000000
950.181009	220.350298	107.607501	0.186945	10.359934	0.348931	5.169298	0.000000	0.000000
950.201011	220.350298	107.631916	0.186937	10.362284	0.348916	5.170470	0.000000	0.000000
950.221013	220.350298	107.619373	0.186941	10.361077	0.348924	5.169868	0.000000	0.000000
950.241015	220.350218	107.611220	0.186944	10.360292	0.348929	5.169476	0.000000	0.000000
950.261017	220.350218	107.641785	0.186933	10.363235	0.348911	5.170945	0.000000	0.000000
950.281019	220.350298	107.634925	0.186936	10.362574	0.348915	5.170615	0.000000	0.000000
950.301021	220.350298	107.645104	0.186932	10.363554	0.348909	5.171104	0.000000	0.000000
950.321023	220.350298	107.636691	0.186935	10.362744	0.348914	5.170700	0.000000	0.000000
950.341025	220.350298	107.622609	0.186940	10.361388	0.348922	5.170023	0.000000	0.000000
950.361027	220.350298	107.634150	0.186936	10.362500	0.348915	5.170578	0.000000	0.000000
950.381029	220.350298	107.636410	0.186935	10.362717	0.348914	5.170686	0.000000	0.000000
950.401031	220.350298	107.626176	0.186939	10.361732	0.348920	5.170195	0.000000	0.000000
950.421033	220.350298	107.619900	0.186941	10.361128	0.348924	5.169893	0.000000	0.000000
950.441035	220.350298	107.613853	0.186943	10.360545	0.348927	5.169603	0.000000	0.000000
950.461037	220.350298	107.603006	0.186946	10.359501	0.348934	5.169082	0.000000	0.000000
950.481039	220.350298	107.612885	0.186943	10.360452	0.348928	5.169556	0.000000	0.000000
950.501041	220.350298	107.609764	0.186944	10.360152	0.348930	5.169406	0.000000	0.000000
950.521043	220.350218	107.606757	0.186945	10.359862	0.348931	5.169262	0.000000	0.000000
950.541045	220.350218	107.607103	0.186945	10.359896	0.348931	5.169278	0.000000	0.000000
950.561047	220.350218	107.606630	0.186945	10.359850	0.348931	5.169256	0.000000	0.000000
950.581049	220.350218	107.621097	0.186940	10.361243	0.348923	5.169951	0.000000	0.000000
950.601051	220.350218	107.619191	0.186941	10.361059	0.348924	5.169859	0.000000	0.000000
950.621053	220.350298	107.615845	0.186942	10.360737	0.348926	5.169698	0.000000	0.000000
950.641055	220.350298	107.607929	0.186945	10.359975	0.348931	5.169318	0.000000	0.000000
950.661057	220.350298	107.604871	0.186946	10.359681	0.348932	5.169171	0.000000	0.000000
950.681059	220.350298	107.607183	0.186945	10.359903	0.348931	5.169282	0.000000	0.000000
950.701061	220.350298	107.618965	0.186941	10.361038	0.348924	5.169848	0.000000	0.000000
950.721063	220.350298	107.623356	0.186940	10.361460	0.348922	5.170059	0.000000	0.000000
950.741065	220.350379	107.620377	0.186941	10.361174	0.348923	5.169916	0.000000	0.000000
950.761067	220.350379	107.605749	0.186946	10.359765	0.348932	5.169213	0.000000	0.000000
950.781069	220.350379	107.625811	0.186939	10.361697	0.348920	5.170177	0.000000	0.000000
950.801071	220.350379	107.624305	0.186939	10.361552	0.348921	5.170105	0.000000	0.000000
950.821073	220.350298	107.618736	0.186941	10.361016	0.348924	5.169837	0.000000	0.000000
950.841075	220.350298	107.611036	0.186944	10.360274	0.348929	5.169467	0.000000	0.000000
950.861077	220.350298	107.627015	0.186938	10.361813	0.348919	5.170235	0.000000	0.000000
950.881079	220.350379	107.617082	0.186942	10.360856	0.348925	5.169758	0.000000	0.000000
950.901081	220.350298	107.621927	0.186940	10.361323	0.348922	5.169991	0.000000	0.000000
950.921083	220.350298	107.603177	0.186946	10.359518	0.348934	5.169090	0.000000	0.000000
950.941085	220.350298	107.608015	0.186945	10.359983	0.348931	5.169322	0.000000	0.000000
950.961087	220.350298	107.603741	0.186946	10.359572	0.348933	5.169117	0.000000	0.000000
950.981089	220.350298	107.612685	0.186943	10.360433	0.348928	5.169547	0.000000	0.000000
951.001091	220.350298	107.629333	0.186938	10.362036	0.348918	5.170346	0.000000	0.000000
951.021093	220.350379	107.609393	0.186944	10.360116	0.348930	5.169388	0.000000	0.000000
951.041095	220.350298	107.623314	0.186940	10.361456	0.348922	5.170057	0.000000	0.000000
951.061097	220.350298	107.622323	0.186940	10.361361	0.348922	5.170010	0.000000	0.000000
951.081099	220.350298	107.627934	0.186938	10.361901	0.348919	5.170279	0.000000	0.000000
951.101101	220.350298	107.617806	0.186941	10.360926	0.348925	5.169793	0.000000	0.000000
951.121103	220.350298	107.609742	0.186944	10.360150	0.348930	5.169405	0.000000	0.000000
951.141105	220.350298	107.615395	0.186942	10.360694	0.348926	5.169677	0.000000	0.000000
951.161107	220.350298	107.615169	0.186942	10.360672	0.348926	5.169666	0.000000	0.000000
951.181109	220.350298	107.615622	0.186942	10.360716	0.348926	5.169688	0.000000	0.000000
951.201111	220.350379	107.622486	0.186940	10.361377	0.348922	5.170017	0.000000	0.000000
951.221113	220.350379	107.605218	0.186946	10.359714	0.348932	5.169188	0.000000	0.000000
951.241115	220.350379	107.615147	0.186942	10.360670	0.348927	5.169665	0.000000	0.000000
951.261117	220.350218	107.605450	0.186945	10.359736	0.348932	5.169199	0.000000	0.000000
951.281119	220.350298	107.612541	0.186943	10.360419	0.348928	5.169540	0.000000	0.000000
951.301121	220.350298	107.617599	0.186941	10.360906	0.348925	5.169783	0.000000	0.000000
951.321123	220.350379	107.612098	0.186943	10.360376	0.348928	5.169518	0.000000	0.000000
951.341125	220.350298	107.603916	0.186946	10.359589	0.348933	5.169125	0.000000	0.000000
951.361127	220.350218	107.609770	0.186944	10.360152	0.348929	5.169407	0.000000	0.000000
951.381129	220.350218	107.603637	0.186946	10.359562	0.348933	5.169112	0.000000	0.000000
951.401131	220.350218	107.625771	0.186939	10.361693	0.348920	5.170175	0.000000	0.000000
951.421133	220.350218	107.619557	0.186941	10.361095	0.348924	5.169877	0.000000	0.000000
951.441135	220.350298	107.625285	0.186939	10.361646	0.348920	5.170152	0.000000	0.000000
951.461137	220.350298	107.620489	0.186941	10.361184	0.348923	5.169922	0.000000	0.000000
951.481139	220.350298	107.615611	0.186942	10.360715	0.348926	5.169687	0.000000	0.000000
951.501141	220.350298	107.629966	0.186937	10.362097	0.348918	5.170377	0.000000	0.000000
951.521143	220.350298	107.624289	0.186939	10.361550	0.348921	5.170104	0.000000	0.000000
951.541145	220.350298	107.610003	0.186944	10.360175	0.348929	5.169418	0.000000	0.000000
951.561147	220.350298	107.591903	0.186950	10.358432	0.348940	5.168548	0.000000	0.000000
951.581149	220.350298	107.606940	0.186945	10.359880	0.348931	5.169271	0.000000	0.000000
951.601151	220.350298	107.608016	0.186945	10.359984	0.348931	5.169322	0.000000	0.000000
951.621153	220.350298	107.615504	0.186942	10.360704	0.348926	5.169682	0.000000	0.000000
951.641155	220.350298	107.596907	0.186948	10.358914	0.348937	5.168789	0.000000	0.000000
951.661157	220.350298	107.600349	0.186947	10.359245	0.348935	5.168954	0.000000	0.000000
951.681159	220.350218	107.617169	0.186942	10.360865	0.348925	5.169762	0.000000	0.000000
951.701161	220.350298	107.601165	0.186947	10.359324	0.348935	5.168993	0.000000	0.000000
951.721163	220.350218	107.604641	0.186946	10.359659	0.348932	5.169160	0.000000	0.000000
951.741165	220.350218	107.600657	0.186947	10.359275	0.348935	5.168969	0.000000	0.000000
951.761167	220.350218	107.602006	0.186947	10.359405	0.348934	5.169034	0.000000	0.000000
951.781169	220.350218	107.603035	0.186946	10.359504	0.348933	5.169083	0.000000	0.000000
951.801171	220.350218	107.603993	0.186946	10.359596	0.348933	5.169129	0.000000	0.000000
951.821173	220.350218	107.601111	0.186947	10.359319	0.348935	5.168991	0.000000	0.000000
951.841175	220.350218	107.604969	0.186946	10.359690	0.348932	5.169176	0.000000	0.000000
951.861177	220.350298	107.582237	0.186953	10.357502	0.348946	5.168084	0.000000	0.000000
951.881179	220.350298	107.591201	0.186950	10.358365	0.348941	5.168515	0.000000	0.000000
951.901181	220.350298	107.590805	0.186950	10.358326	0.348941	5.168496	0.000000	0.000000
951.921183	220.350298	107.604296	0.186946	10.359625	0.348933	5.169144	0.000000	0.000000
951.941185	220.350298	107.598340	0.186948	10.359052	0.348936	5.168858	0.000000	0.000000
951.961187	220.350298	107.599863	0.186947	10.359198	0.348935	5.168931	0.000000	0.000000
951.981189	220.350298	107.587557	0.186952	10.358014	0.348943	5.168340	0.000000	0.000000
952.001191	220.350298	107.590434	0.186951	10.358291	0.348941	5.168478	0.000000	0.000000
952.021193	220.350298	107.594593	0.186949	10.358691	0.348939	5.168677	0.000000	0.000000
952.041195	220.350298	107.598102	0.186948	10.359029	0.348937	5.168846	0.000000	0.000000
952.060197	220.350218	107.598747	0.186948	10.359091	0.348936	5.168877	0.000000	0.000000
952.080199	220.350218	107.592076	0.186950	10.358449	0.348940	5.168557	0.000000	0.000000
952.100201	220.350298	107.592971	0.186950	10.358535	0.348940	5.168600	0.000000	0.000000
952.120203	220.350218	107.601369	0.186947	10.359344	0.348934	5.169003	0.000000	0.000000
952.140205	220.350298	107.581392	0.186954	10.357420	0.348946	5.168043	0.000000	0.000000
952.160207	220.350298	107.601986	0.186947	10.359403	0.348934	5.169033	0.000000	0.000000
952.180209	220.350298	107.608290	0.186945	10.360010	0.348930	5.169335	0.000000	0.000000
952.200211	220.350298	107.599254	0.186948	10.359140	0.348936	5.168901	0.000000	0.000000
952.220212	220.350298	107.614739	0.186942	10.360631	0.348927	5.169645	0.000000	0.000000
952.240215	220.350218	107.601914	0.186947	10.359396	0.348934	5.169029	0.000000	0.000000
952.260217	220.350298	107.609092	0.186944	10.360087	0.348930	5.169374	0.000000	0.000000
952.280219	220.350218	107.612498	0.186943	10.360415	0.348928	5.169538	0.000000	0.000000
952.300220	220.350298	107.600304	0.186947	10.359241	0.348935	5.168952	0.000000	0.000000
952.320223	220.350298	107.608079	0.186945	10.359990	0.348931	5.169325	0.000000	0.000000
952.340225	220.350298	107.594183	0.186949	10.358652	0.348939	5.168658	0.000000	0.000000
952.360227	220.350218	107.608609	0.186944	10.360041	0.348930	5.169351	0.000000	0.000000
952.380229	220.350218	107.609691	0.186944	10.360145	0.348930	5.169403	0.000000	0.000000
952.400231	220.350218	107.593610	0.186949	10.358597	0.348939	5.168630	0.000000	0.000000
952.420233	220.350218	107.605036	0.186946	10.359697	0.348932	5.169179	0.000000	0.000000
952.440235	220.350218	107.596371	0.186949	10.358862	0.348937	5.168763	0.000000	0.000000
952.460237	220.350298	107.585882	0.186952	10.357852	0.348944	5.168259	0.000000	0.000000
952.480238	220.350298	107.583099	0.186953	10.357585	0.348945	5.168125	0.000000	0.000000
952.500241	220.350298	107.589983	0.186951	10.358247	0.348941	5.168456	0.000000	0.000000
952.520243	220.350298	107.611954	0.186943	10.360363	0.348928	5.169512	0.000000	0.000000
952.540245	220.350298	107.603819	0.186946	10.359579	0.348933	5.169121	0.000000	0.000000
952.560246	220.350298	107.590902	0.186950	10.358336	0.348941	5.168500	0.000000	0.000000
952.580249	220.350298	107.589845	0.186951	10.358234	0.348941	5.168449	0.000000	0.000000
952.600251	220.350298	107.602559	0.186947	10.359458	0.348934	5.169060	0.000000	0.000000
952.620253	220.350298	107.583123	0.186953	10.357587	0.348945	5.168127	0.000000	0.000000
952.640254	220.350298	107.585982	0.186952	10.357862	0.348944	5.168264	0.000000	0.000000
952.660257	220.350298	107.578856	0.186954	10.357176	0.348948	5.167922	0.000000	0.000000
952.680259	220.350218	107.587259	0.186952	10.357985	0.348943	5.168325	0.000000	0.000000
952.700261	220.350218	107.584465	0.186953	10.357716	0.348944	5.168191	0.000000	0.000000
952.720263	220.350298	107.602909	0.186946	10.359492	0.348934	5.169077	0.000000	0.000000
952.740265	220.350298	107.595481	0.186949	10.358777	0.348938	5.168720	0.000000	0.000000
952.760267	220.350218	107.589129	0.186951	10.358165	0.348942	5.168415	0.000000	0.000000
952.780269	220.350218	107.587566	0.186951	10.358015	0.348943	5.168340	0.000000	0.000000
952.800271	220.350218	107.600263	0.186947	10.359237	0.348935	5.168950	0.000000	0.000000
952.820272	220.350298	107.585409	0.186952	10.357807	0.348944	5.168236	0.000000	0.000000
952.840275	220.350298	107.583865	0.186953	10.357658	0.348945	5.168162	0.000000	0.000000
952.860277	220.350218	107.585610	0.186952	10.357826	0.348944	5.168246	0.000000	0.000000
952.880279	220.350298	107.584426	0.186953	10.357712	0.348945	5.168189	0.000000	0.000000
952.900280	220.350218	107.579813	0.186954	10.357268	0.348947	5.167967	0.000000	0.000000
952.920283	220.350218	107.603017	0.186946	10.359502	0.348933	5.169082	0.000000	0.000000
952.940285	220.350298	107.584540	0.186953	10.357723	0.348945	5.168195	0.000000	0.000000
952.960287	220.350298	107.592182	0.186950	10.358459	0.348940	5.168562	0.000000	0.000000
952.980289	220.350218	107.580744	0.186954	10.357358	0.348947	5.168012	0.000000	0.000000
953.000291	220.350218	107.587141	0.186952	10.357974	0.348943	5.168320	0.000000	0.000000
953.020293	220.350298	107.577170	0.186955	10.357014	0.348949	5.167841	0.000000	0.000000
953.040295	220.350218	107.584146	0.186953	10.357685	0.348945	5.168176	0.000000	0.000000
953.060297	220.350218	107.592808	0.186950	10.358519	0.348939	5.168592	0.000000	0.000000
953.080299	220.350218	107.582695	0.186953	10.357546	0.348945	5.168106	0.000000	0.000000
953.100301	220.350218	107.589592	0.186951	10.358210	0.348941	5.168437	0.000000	0.000000
953.120303	220.350298	107.603774	0.186946	10.359575	0.348933	5.169119	0.000000	0.000000
953.140305	220.350298	107.610529	0.186944	10.360225	0.348929	5.169443	0.000000	0.000000
953.160306	220.350298	107.609227	0.186944	10.360100	0.348930	5.169380	0.000000	0.000000
953.180309	220.350379	107.611651	0.186944	10.360333	0.348929	5.169497	0.000000	0.000000
953.200311	220.350298	107.613573	0.186943	10.360518	0.348927	5.169589	0.000000	0.000000
953.220313	220.350298	107.601005	0.186947	10.359308	0.348935	5.168986	0.000000	0.000000
953.240314	220.350298	107.599626	0.186948	10.359176	0.348936	5.168919	0.000000	0.000000
953.260317	220.350298	107.611897	0.186943	10.360357	0.348928	5.169509	0.000000	0.000000
953.280319	220.350298	107.605409	0.186946	10.359732	0.348932	5.169197	0.000000	0.000000
953.300321	220.350298	107.614008	0.186943	10.360560	0.348927	5.169610	0.000000	0.000000
953.320323	220.350379	107.617438	0.186942	10.360891	0.348925	5.169775	0.000000	0.000000
953.340325	220.350379	107.609501	0.186944	10.360126	0.348930	5.169394	0.000000	0.000000
953.360327	220.350298	107.604654	0.186946	10.359660	0.348933	5.169161	0.000000	0.000000
953.380329	220.350379	107.614262	0.186943	10.360585	0.348927	5.169622	0.000000	0.000000
953.400331	220.350379	107.614300	0.186943	10.360588	0.348927	5.169624	0.000000	0.000000
953.420333	220.350218	107.598885	0.186948	10.359104	0.348936	5.168884	0.000000	0.000000
953.440335	220.350218	107.594355	0.186949	10.358668	0.348939	5.168666	0.000000	0.000000
953.460337	220.350218	107.599087	0.186948	10.359124	0.348936	5.168893	0.000000	0.000000
953.480339	220.350298	107.586283	0.186952	10.357891	0.348944	5.168278	0.000000	0.000000
953.500340	220.350298	107.594294	0.186949	10.358662	0.348939	5.168663	0.000000	0.000000
953.520343	220.350298	107.576505	0.186955	10.356950	0.348949	5.167809	0.000000	0.000000
953.540345	220.350298	107.594801	0.186949	10.358711	0.348938	5.168688	0.000000	0.000000
953.560347	220.350298	107.595896	0.186949	10.358817	0.348938	5.168740	0.000000	0.000000
953.580348	220.350298	107.590531	0.186951	10.358300	0.348941	5.168482	0.000000	0.000000
953.600351	220.350298	107.587867	0.186951	10.358044	0.348943	5.168354	0.000000	0.000000
953.620353	220.350298	107.584002	0.186953	10.357672	0.348945	5.168169	0.000000	0.000000
953.640355	220.350298	107.585619	0.186952	10.357827	0.348944	5.168246	0.000000	0.000000
953.660357	220.350298	107.595570	0.186949	10.358785	0.348938	5.168724	0.000000	0.000000
953.680359	220.350298	107.605987	0.186945	10.359788	0.348932	5.169225	0.000000	0.000000
953.700361	220.350298	107.579760	0.186954	10.357263	0.348947	5.167965	0.000000	0.000000
953.720363	220.350298	107.582911	0.186953	10.357566	0.348946	5.168116	0.000000	0.000000
953.740365	220.350298	107.580690	0.186954	10.357353	0.348947	5.168010	0.000000	0.000000
953.760366	220.350298	107.594240	0.186949	10.358657	0.348939	5.168661	0.000000	0.000000
953.780369	220.350298	107.582164	0.186953	10.357495	0.348946	5.168080	0.000000	0.000000
953.800371	220.350298	107.588727	0.186951	10.358126	0.348942	5.168396	0.000000	0.000000
953.820373	220.350298	107.583279	0.186953	10.357602	0.348945	5.168134	0.000000	0.000000
953.840374	220.350218	107.595954	0.186949	10.358822	0.348938	5.168743	0.000000	0.000000
953.860377	220.350218	107.599492	0.186947	10.359163	0.348936	5.168913	0.000000	0.000000
953.880379	220.350218	107.581498	0.186954	10.357430	0.348946	5.168048	0.000000	0.000000
953.900381	220.350218	107.590495	0.186950	10.358297	0.348941	5.168481	0.000000	0.000000
953.920382	220.350218	107.603809	0.186946	10.359578	0.348933	5.169120	0.000000	0.000000
953.940385	220.350218	107.596940	0.186948	10.358917	0.348937	5.168790	0.000000	0.000000
953.960387	220.350298	107.591194	0.186950	10.358364	0.348941	5.168514	0.000000	0.000000
953.980389	220.350218	107.588983	0.186951	10.358151	0.348942	5.168408	0.000000	0.000000
954.000391	220.350298	107.584116	0.186953	10.357682	0.348945	5.168174	0.000000	0.000000
954.020393	220.350298	107.585354	0.186952	10.357802	0.348944	5.168234	0.000000	0.000000
954.040395	220.350298	107.586683	0.186952	10.357930	0.348943	5.168298	0.000000	0.000000
954.060397	220.350298	107.593756	0.186949	10.358611	0.348939	5.168637	0.000000	0.000000
954.080399	220.350218	107.593241	0.186950	10.358561	0.348939	5.168613	0.000000	0.000000
954.100400	220.350218	107.577229	0.186955	10.357019	0.348949	5.167843	0.000000	0.000000
954.120403	220.350218	107.586451	0.186952	10.357907	0.348943	5.168286	0.000000	0.000000
954.140405	220.350298	107.587462	0.186952	10.358005	0.348943	5.168335	0.000000	0.000000
954.160407	220.350298	107.584880	0.186952	10.357756	0.348944	5.168211	0.000000	0.000000
954.180408	220.350298	107.578275	0.186955	10.357120	0.348948	5.167894	0.000000	0.000000
954.200411	220.350298	107.583970	0.186953	10.357668	0.348945	5.168167	0.000000	0.000000
954.220413	220.350298	107.571410	0.186957	10.356459	0.348952	5.167564	0.000000	0.000000
954.240415	220.350298	107.587285	0.186952	10.357988	0.348943	5.168326	0.000000	0.000000
954.260417	220.350298	107.599191	0.186948	10.359134	0.348936	5.168898	0.000000	0.000000
954.280419	220.350298	107.582326	0.186953	10.357510	0.348946	5.168088	0.000000	0.000000
954.300421	220.350298	107.579161	0.186954	10.357205	0.348948	5.167936	0.000000	0.000000
954.320423	220.350298	107.577859	0.186955	10.357080	0.348948	5.167874	0.000000	0.000000
954.340425	220.350298	107.573352	0.186956	10.356646	0.348951	5.167657	0.000000	0.000000
954.360427	220.350298	107.581992	0.186953	10.357478	0.348946	5.168072	0.000000	0.000000
954.380429	220.350298	107.579206	0.186954	10.357210	0.348948	5.167938	0.000000	0.000000
954.400431	220.350218	107.579801	0.186954	10.357267	0.348947	5.167967	0.000000	0.000000
954.420433	220.350298	107.575082	0.186956	10.356813	0.348950	5.167740	0.000000	0.000000
954.440434	220.350218	107.588457	0.186951	10.358100	0.348942	5.168383	0.000000	0.000000
954.460437	220.350298	107.572128	0.186957	10.356528	0.348952	5.167598	0.000000	0.000000
954.480439	220.350298	107.575089	0.186956	10.356813	0.348950	5.167741	0.000000	0.000000
954.500441	220.350218	107.571975	0.186957	10.356514	0.348952	5.167591	0.000000	0.000000
954.520442	220.350298	107.589466	0.186951	10.358198	0.348942	5.168431	0.000000	0.000000
954.540445	220.350218	107.585357	0.186952	10.357802	0.348944	5.168234	0.000000	0.000000
954.560447	220.350298	107.593751	0.186949	10.358610	0.348939	5.168637	0.000000	0.000000
954.580449	220.350218	107.592667	0.186950	10.358506	0.348940	5.168585	0.000000	0.000000
[truncated: 1,002 more rows]
