# Supplementary material for: Stress relaxation in the presence of sudden strain bursts: Methodology and stress relaxation data of microcast aluminium microwires
Source: Data Brief. 2018 Nov 14;21:2134–41. doi: 10.1016/j.dib.2018.11.047 (PMC6265499; doi:10.1016/j.dib.2018.11.047)
Supplement: Supplementary file 2 — Supplementary material [file mmc2.zip › Data in brief/As-cast/Al4N/Al_100_r_3/Stress relax txt files/Al_100_r_3_Relaxcycle0005.txt]

Time[s]	Motordispl[�m]	Force[mN]	EngStrain	EngStress[MPa]	Shearstrain	Shearstress [MPa]
1189.190907	284.700920	115.002539	0.249603	11.071893	0.458000	5.524544	0.000000	0.000000
1189.210909	284.707291	115.014145	0.249605	11.073010	0.458004	5.525101	0.000000	0.000000
1189.230911	284.711486	115.016198	0.249609	11.073208	0.458010	5.525200	0.000000	0.000000
1189.250913	284.711566	114.974708	0.249623	11.069213	0.458034	5.523207	0.000000	0.000000
1189.270916	284.711566	114.968286	0.249625	11.068595	0.458038	5.522898	0.000000	0.000000
1189.290917	284.711566	114.940389	0.249634	11.065909	0.458054	5.521558	0.000000	0.000000
1189.310919	284.711566	114.936975	0.249635	11.065581	0.458056	5.521394	0.000000	0.000000
1189.330921	284.711566	114.943106	0.249633	11.066171	0.458052	5.521689	0.000000	0.000000
1189.350924	284.711486	114.919120	0.249641	11.063861	0.458066	5.520536	0.000000	0.000000
1189.370925	284.711486	114.902971	0.249647	11.062307	0.458075	5.519761	0.000000	0.000000
1189.390927	284.711486	114.880132	0.249654	11.060108	0.458089	5.518664	0.000000	0.000000
1189.410929	284.711486	114.860568	0.249661	11.058224	0.458100	5.517724	0.000000	0.000000
1189.430932	284.711486	114.848013	0.249665	11.057016	0.458107	5.517121	0.000000	0.000000
1189.450933	284.711486	114.831212	0.249671	11.055398	0.458117	5.516313	0.000000	0.000000
1189.470935	284.711486	114.821786	0.249674	11.054491	0.458122	5.515861	0.000000	0.000000
1189.490937	284.711486	114.766479	0.249692	11.049166	0.458154	5.513204	0.000000	0.000000
1189.510940	284.711486	114.723042	0.249707	11.044984	0.458179	5.511117	0.000000	0.000000
1189.530941	284.711486	114.725000	0.249706	11.045173	0.458178	5.511211	0.000000	0.000000
1189.550943	284.711486	114.717298	0.249709	11.044431	0.458183	5.510841	0.000000	0.000000
1189.570945	284.711486	114.696529	0.249716	11.042431	0.458195	5.509843	0.000000	0.000000
1189.590947	284.711486	114.695734	0.249716	11.042355	0.458195	5.509805	0.000000	0.000000
1189.610950	284.711486	114.691589	0.249718	11.041956	0.458197	5.509606	0.000000	0.000000
1189.630951	284.711486	114.684530	0.249720	11.041276	0.458201	5.509267	0.000000	0.000000
1189.650953	284.711486	114.684128	0.249720	11.041238	0.458202	5.509248	0.000000	0.000000
1189.670955	284.711486	114.664579	0.249727	11.039355	0.458213	5.508309	0.000000	0.000000
1189.690958	284.711486	114.653415	0.249730	11.038281	0.458219	5.507772	0.000000	0.000000
1189.710959	284.711486	114.654326	0.249730	11.038368	0.458219	5.507816	0.000000	0.000000
1189.730961	284.711486	114.651951	0.249731	11.038140	0.458220	5.507702	0.000000	0.000000
1189.750963	284.711486	114.606502	0.249746	11.033764	0.458246	5.505519	0.000000	0.000000
1189.770966	284.711486	114.598740	0.249749	11.033017	0.458251	5.505146	0.000000	0.000000
1189.790967	284.711486	114.581524	0.249754	11.031359	0.458261	5.504319	0.000000	0.000000
1189.810969	284.711486	114.584898	0.249753	11.031684	0.458259	5.504481	0.000000	0.000000
1189.830971	284.711486	114.561822	0.249761	11.029463	0.458272	5.503372	0.000000	0.000000
1189.850974	284.711486	114.561310	0.249761	11.029413	0.458272	5.503348	0.000000	0.000000
1189.870975	284.711486	114.525401	0.249773	11.025956	0.458293	5.501623	0.000000	0.000000
1189.890977	284.711486	114.506973	0.249780	11.024182	0.458304	5.500738	0.000000	0.000000
1189.910979	284.711486	114.416993	0.249810	11.015519	0.458356	5.496415	0.000000	0.000000
1189.930981	284.711486	114.366265	0.249827	11.010635	0.458385	5.493978	0.000000	0.000000
1189.950984	284.711486	114.354545	0.249831	11.009507	0.458392	5.493415	0.000000	0.000000
1189.970985	284.711486	114.361629	0.249828	11.010189	0.458388	5.493755	0.000000	0.000000
1189.990987	284.711486	114.356304	0.249830	11.009676	0.458391	5.493500	0.000000	0.000000
1190.010989	284.711486	114.347315	0.249833	11.008811	0.458396	5.493068	0.000000	0.000000
1190.030992	284.711486	114.350878	0.249832	11.009154	0.458394	5.493239	0.000000	0.000000
1190.050993	284.711486	114.342875	0.249835	11.008383	0.458398	5.492855	0.000000	0.000000
1190.070995	284.711486	114.322436	0.249841	11.006416	0.458410	5.491873	0.000000	0.000000
1190.090997	284.711486	114.308866	0.249846	11.005109	0.458418	5.491221	0.000000	0.000000
1190.111000	284.711566	114.323735	0.249841	11.006541	0.458410	5.491935	0.000000	0.000000
1190.131001	284.711486	114.312101	0.249845	11.005421	0.458416	5.491376	0.000000	0.000000
1190.151003	284.711486	114.316369	0.249843	11.005831	0.458414	5.491581	0.000000	0.000000
1190.171005	284.711486	114.308526	0.249846	11.005076	0.458418	5.491204	0.000000	0.000000
1190.191007	284.711486	114.310026	0.249846	11.005221	0.458417	5.491276	0.000000	0.000000
1190.211010	284.711486	114.304877	0.249847	11.004725	0.458420	5.491029	0.000000	0.000000
1190.231011	284.711486	114.290268	0.249852	11.003319	0.458429	5.490327	0.000000	0.000000
1190.251013	284.711486	114.286976	0.249853	11.003002	0.458431	5.490169	0.000000	0.000000
1190.271015	284.711486	114.290644	0.249852	11.003355	0.458429	5.490345	0.000000	0.000000
1190.291018	284.711486	114.287499	0.249853	11.003052	0.458430	5.490194	0.000000	0.000000
1190.311019	284.711486	114.265871	0.249860	11.000970	0.458443	5.489155	0.000000	0.000000
1190.331021	284.711486	114.268205	0.249860	11.001194	0.458441	5.489267	0.000000	0.000000
1190.351023	284.711486	114.263693	0.249861	11.000760	0.458444	5.489051	0.000000	0.000000
1190.371026	284.711486	114.257658	0.249863	11.000179	0.458448	5.488761	0.000000	0.000000
1190.391027	284.711486	114.254444	0.249864	10.999870	0.458449	5.488606	0.000000	0.000000
1190.411029	284.711486	114.242822	0.249868	10.998751	0.458456	5.488048	0.000000	0.000000
1190.431031	284.711486	114.244844	0.249867	10.998945	0.458455	5.488145	0.000000	0.000000
1190.451034	284.711486	114.240491	0.249869	10.998526	0.458457	5.487936	0.000000	0.000000
1190.471035	284.711486	114.216244	0.249877	10.996192	0.458471	5.486771	0.000000	0.000000
1190.491037	284.711566	114.210460	0.249879	10.995635	0.458475	5.486494	0.000000	0.000000
1190.511039	284.711566	114.205413	0.249881	10.995149	0.458478	5.486251	0.000000	0.000000
1190.531041	284.711566	114.209553	0.249879	10.995548	0.458475	5.486450	0.000000	0.000000
1190.551044	284.711566	114.191471	0.249885	10.993807	0.458486	5.485581	0.000000	0.000000
1190.571045	284.711566	114.200398	0.249882	10.994666	0.458481	5.486010	0.000000	0.000000
1190.591047	284.711566	114.200919	0.249882	10.994717	0.458480	5.486035	0.000000	0.000000
1190.611049	284.711566	114.199410	0.249883	10.994571	0.458481	5.485963	0.000000	0.000000
1190.631052	284.711566	114.209927	0.249879	10.995584	0.458475	5.486468	0.000000	0.000000
1190.651053	284.711566	114.196643	0.249884	10.994305	0.458483	5.485830	0.000000	0.000000
1190.671055	284.711566	114.185013	0.249888	10.993185	0.458490	5.485271	0.000000	0.000000
1190.691057	284.711566	114.185558	0.249887	10.993238	0.458489	5.485297	0.000000	0.000000
1190.711060	284.711566	114.176668	0.249890	10.992382	0.458494	5.484870	0.000000	0.000000
1190.731061	284.711566	114.180081	0.249889	10.992710	0.458492	5.485034	0.000000	0.000000
1190.751063	284.711566	114.170571	0.249892	10.991795	0.458498	5.484577	0.000000	0.000000
1190.771065	284.711566	114.179664	0.249889	10.992670	0.458493	5.485014	0.000000	0.000000
1190.791068	284.711566	114.192374	0.249885	10.993894	0.458485	5.485625	0.000000	0.000000
1190.811069	284.711566	114.165721	0.249894	10.991328	0.458501	5.484344	0.000000	0.000000
1190.831071	284.711566	114.159470	0.249896	10.990726	0.458504	5.484044	0.000000	0.000000
1190.851073	284.711566	114.162442	0.249895	10.991012	0.458503	5.484187	0.000000	0.000000
1190.871075	284.711486	114.159446	0.249896	10.990724	0.458504	5.484043	0.000000	0.000000
1190.891078	284.711566	114.147714	0.249900	10.989594	0.458511	5.483479	0.000000	0.000000
1190.911079	284.711566	114.140202	0.249903	10.988871	0.458515	5.483118	0.000000	0.000000
1190.931081	284.711566	114.133191	0.249905	10.988196	0.458519	5.482782	0.000000	0.000000
1190.951083	284.711566	114.133850	0.249905	10.988259	0.458519	5.482813	0.000000	0.000000
1190.971086	284.711566	114.138222	0.249903	10.988680	0.458517	5.483023	0.000000	0.000000
1190.991087	284.711566	114.131543	0.249906	10.988037	0.458520	5.482702	0.000000	0.000000
1191.011089	284.711566	114.131632	0.249906	10.988046	0.458520	5.482707	0.000000	0.000000
1191.031091	284.711566	114.133658	0.249905	10.988241	0.458519	5.482804	0.000000	0.000000
1191.051094	284.711566	114.123744	0.249908	10.987286	0.458525	5.482328	0.000000	0.000000
1191.071095	284.711566	114.123745	0.249908	10.987287	0.458525	5.482328	0.000000	0.000000
1191.091097	284.711566	114.108934	0.249913	10.985861	0.458533	5.481616	0.000000	0.000000
1191.111099	284.711566	114.125837	0.249907	10.987488	0.458524	5.482428	0.000000	0.000000
1191.131102	284.711566	114.121649	0.249909	10.987085	0.458526	5.482227	0.000000	0.000000
1191.151103	284.711566	114.117713	0.249910	10.986706	0.458528	5.482038	0.000000	0.000000
1191.171105	284.711566	114.102358	0.249915	10.985228	0.458537	5.481300	0.000000	0.000000
1191.191107	284.711566	114.101657	0.249916	10.985160	0.458538	5.481267	0.000000	0.000000
1191.211109	284.711566	114.076604	0.249924	10.982748	0.458552	5.480063	0.000000	0.000000
1191.231112	284.711566	114.074247	0.249925	10.982521	0.458553	5.479950	0.000000	0.000000
1191.251113	284.711566	114.067784	0.249927	10.981899	0.458557	5.479640	0.000000	0.000000
1191.271115	284.711566	114.064314	0.249928	10.981565	0.458559	5.479473	0.000000	0.000000
1191.291117	284.711566	114.063996	0.249928	10.981534	0.458559	5.479458	0.000000	0.000000
1191.311120	284.711566	114.066624	0.249927	10.981787	0.458558	5.479584	0.000000	0.000000
1191.331121	284.711566	114.067431	0.249927	10.981865	0.458557	5.479623	0.000000	0.000000
1191.351123	284.711566	114.070762	0.249926	10.982186	0.458555	5.479783	0.000000	0.000000
1191.371125	284.711566	114.071101	0.249926	10.982218	0.458555	5.479799	0.000000	0.000000
1191.391128	284.711566	114.071280	0.249926	10.982235	0.458555	5.479808	0.000000	0.000000
1191.411129	284.711566	114.075311	0.249924	10.982624	0.458553	5.480001	0.000000	0.000000
1191.431131	284.711566	114.067082	0.249927	10.981831	0.458558	5.479606	0.000000	0.000000
1191.451133	284.711566	114.066526	0.249927	10.981778	0.458558	5.479579	0.000000	0.000000
1191.471135	284.711566	114.045808	0.249934	10.979783	0.458570	5.478584	0.000000	0.000000
1191.491138	284.711566	114.064541	0.249928	10.981587	0.458559	5.479484	0.000000	0.000000
1191.511139	284.711566	114.053567	0.249932	10.980530	0.458565	5.478957	0.000000	0.000000
1191.531141	284.711566	114.058482	0.249930	10.981003	0.458563	5.479193	0.000000	0.000000
1191.551143	284.711566	114.046791	0.249934	10.979878	0.458569	5.478631	0.000000	0.000000
1191.571146	284.711566	114.061239	0.249929	10.981269	0.458561	5.479325	0.000000	0.000000
1191.591147	284.711566	114.049426	0.249933	10.980131	0.458568	5.478758	0.000000	0.000000
1191.611149	284.711566	114.050896	0.249933	10.980273	0.458567	5.478828	0.000000	0.000000
1191.631151	284.711566	114.050527	0.249933	10.980238	0.458567	5.478811	0.000000	0.000000
1191.651154	284.711566	114.051477	0.249932	10.980329	0.458567	5.478856	0.000000	0.000000
1191.671155	284.711566	114.047670	0.249934	10.979962	0.458569	5.478673	0.000000	0.000000
1191.691157	284.711566	114.041710	0.249936	10.979389	0.458572	5.478387	0.000000	0.000000
1191.711159	284.711566	114.045847	0.249934	10.979787	0.458570	5.478586	0.000000	0.000000
1191.731162	284.711566	114.053126	0.249932	10.980488	0.458566	5.478935	0.000000	0.000000
1191.751163	284.711566	114.036078	0.249938	10.978846	0.458575	5.478116	0.000000	0.000000
1191.771165	284.711566	114.039945	0.249936	10.979219	0.458573	5.478302	0.000000	0.000000
1191.791167	284.711566	114.040420	0.249936	10.979264	0.458573	5.478325	0.000000	0.000000
1191.811169	284.711566	114.034120	0.249938	10.978658	0.458577	5.478022	0.000000	0.000000
1191.831172	284.711566	114.027563	0.249940	10.978027	0.458580	5.477707	0.000000	0.000000
1191.851173	284.711566	114.025901	0.249941	10.977867	0.458581	5.477628	0.000000	0.000000
1191.871175	284.711566	114.037340	0.249937	10.978968	0.458575	5.478177	0.000000	0.000000
1191.891177	284.711566	114.025289	0.249941	10.977808	0.458582	5.477598	0.000000	0.000000
1191.911180	284.711566	114.017520	0.249944	10.977060	0.458586	5.477225	0.000000	0.000000
1191.931181	284.711566	114.011874	0.249946	10.976516	0.458589	5.476954	0.000000	0.000000
1191.951183	284.711486	114.019641	0.249943	10.977264	0.458585	5.477327	0.000000	0.000000
1191.971185	284.711486	114.012140	0.249946	10.976542	0.458589	5.476967	0.000000	0.000000
1191.991188	284.711486	114.012314	0.249945	10.976559	0.458589	5.476975	0.000000	0.000000
1192.011189	284.711486	114.022011	0.249942	10.977492	0.458583	5.477441	0.000000	0.000000
1192.031191	284.711486	114.032607	0.249939	10.978512	0.458577	5.477950	0.000000	0.000000
1192.051193	284.711486	114.026920	0.249941	10.977965	0.458581	5.477677	0.000000	0.000000
1192.071196	284.711486	114.026646	0.249941	10.977938	0.458581	5.477663	0.000000	0.000000
1192.091197	284.711566	114.023220	0.249942	10.977609	0.458583	5.477499	0.000000	0.000000
1192.111199	284.711566	114.017402	0.249944	10.977048	0.458586	5.477219	0.000000	0.000000
1192.131201	284.711566	114.009081	0.249947	10.976247	0.458591	5.476820	0.000000	0.000000
1192.151203	284.711566	114.002883	0.249949	10.975651	0.458595	5.476522	0.000000	0.000000
1192.171206	284.711566	114.010378	0.249946	10.976372	0.458590	5.476882	0.000000	0.000000
1192.191207	284.711566	114.011974	0.249946	10.976526	0.458589	5.476959	0.000000	0.000000
1192.211209	284.711566	114.004755	0.249948	10.975831	0.458594	5.476612	0.000000	0.000000
1192.231211	284.711566	114.006991	0.249947	10.976046	0.458592	5.476719	0.000000	0.000000
1192.251214	284.711566	113.993107	0.249952	10.974709	0.458600	5.476052	0.000000	0.000000
1192.271215	284.711566	113.998262	0.249950	10.975206	0.458597	5.476300	0.000000	0.000000
1192.291217	284.711566	113.998368	0.249950	10.975216	0.458597	5.476305	0.000000	0.000000
1192.311219	284.711566	114.005535	0.249948	10.975906	0.458593	5.476649	0.000000	0.000000
1192.331222	284.711566	114.004818	0.249948	10.975837	0.458594	5.476615	0.000000	0.000000
1192.351223	284.711566	114.003009	0.249949	10.975663	0.458595	5.476528	0.000000	0.000000
1192.371225	284.711566	114.008733	0.249947	10.976214	0.458591	5.476803	0.000000	0.000000
1192.391227	284.711566	114.004170	0.249948	10.975775	0.458594	5.476584	0.000000	0.000000
1192.411229	284.711566	113.986826	0.249954	10.974105	0.458604	5.475750	0.000000	0.000000
1192.431231	284.711566	113.989235	0.249953	10.974337	0.458602	5.475866	0.000000	0.000000
1192.451233	284.711566	113.993577	0.249952	10.974755	0.458600	5.476075	0.000000	0.000000
1192.471235	284.711566	113.999056	0.249950	10.975282	0.458597	5.476338	0.000000	0.000000
1192.491237	284.711566	113.994915	0.249951	10.974883	0.458599	5.476139	0.000000	0.000000
1192.511240	284.711486	113.997120	0.249951	10.975096	0.458598	5.476245	0.000000	0.000000
1192.531241	284.711486	113.983552	0.249955	10.973789	0.458606	5.475593	0.000000	0.000000
1192.551243	284.711486	113.989295	0.249953	10.974342	0.458602	5.475869	0.000000	0.000000
1192.571245	284.711566	113.986937	0.249954	10.974115	0.458604	5.475756	0.000000	0.000000
1192.591248	284.711566	113.993514	0.249952	10.974749	0.458600	5.476072	0.000000	0.000000
1192.611249	284.711566	113.977655	0.249957	10.973222	0.458609	5.475310	0.000000	0.000000
1192.631251	284.711566	113.973111	0.249959	10.972784	0.458612	5.475092	0.000000	0.000000
1192.651253	284.711566	113.977224	0.249957	10.973180	0.458609	5.475289	0.000000	0.000000
1192.671256	284.711566	113.977549	0.249957	10.973212	0.458609	5.475305	0.000000	0.000000
1192.691257	284.711566	113.982963	0.249955	10.973733	0.458606	5.475565	0.000000	0.000000
1192.711259	284.711566	113.971505	0.249959	10.972630	0.458613	5.475014	0.000000	0.000000
1192.731261	284.711566	113.976280	0.249958	10.973089	0.458610	5.475244	0.000000	0.000000
1192.751263	284.711566	113.984751	0.249955	10.973905	0.458605	5.475651	0.000000	0.000000
1192.771266	284.711566	113.978128	0.249957	10.973267	0.458609	5.475333	0.000000	0.000000
1192.791267	284.711566	113.975521	0.249958	10.973016	0.458610	5.475207	0.000000	0.000000
1192.811269	284.711566	113.972786	0.249959	10.972753	0.458612	5.475076	0.000000	0.000000
1192.831271	284.711566	113.964295	0.249962	10.971936	0.458617	5.474668	0.000000	0.000000
1192.851274	284.711566	113.970215	0.249960	10.972505	0.458613	5.474952	0.000000	0.000000
1192.871275	284.711486	113.960375	0.249963	10.971558	0.458619	5.474480	0.000000	0.000000
1192.891277	284.711486	113.963032	0.249962	10.971814	0.458617	5.474607	0.000000	0.000000
1192.911279	284.711486	113.961469	0.249963	10.971663	0.458618	5.474532	0.000000	0.000000
1192.931282	284.711486	113.965396	0.249961	10.972042	0.458616	5.474721	0.000000	0.000000
1192.951283	284.711486	113.958551	0.249964	10.971383	0.458620	5.474392	0.000000	0.000000
1192.971285	284.711566	113.954983	0.249965	10.971039	0.458622	5.474221	0.000000	0.000000
1192.991287	284.711566	113.952718	0.249966	10.970821	0.458624	5.474112	0.000000	0.000000
1193.011290	284.711566	113.935506	0.249971	10.969164	0.458633	5.473285	0.000000	0.000000
1193.031291	284.711566	113.931474	0.249973	10.968776	0.458636	5.473091	0.000000	0.000000
1193.051293	284.711566	113.938235	0.249970	10.969427	0.458632	5.473416	0.000000	0.000000
1193.071295	284.711566	113.941828	0.249969	10.969772	0.458630	5.473589	0.000000	0.000000
1193.091297	284.711566	113.922165	0.249976	10.967879	0.458641	5.472644	0.000000	0.000000
1193.111300	284.711566	113.927741	0.249974	10.968416	0.458638	5.472912	0.000000	0.000000
1193.131301	284.711566	113.940652	0.249970	10.969659	0.458631	5.473532	0.000000	0.000000
1193.151303	284.711566	113.941394	0.249969	10.969731	0.458630	5.473568	0.000000	0.000000
1193.171305	284.711566	113.949373	0.249967	10.970499	0.458625	5.473951	0.000000	0.000000
1193.191308	284.711566	113.942630	0.249969	10.969850	0.458629	5.473627	0.000000	0.000000
1193.211309	284.711566	113.936887	0.249971	10.969297	0.458633	5.473351	0.000000	0.000000
1193.231311	284.711566	113.941061	0.249969	10.969699	0.458630	5.473552	0.000000	0.000000
1193.251313	284.711566	113.945551	0.249968	10.970131	0.458628	5.473768	0.000000	0.000000
1193.271316	284.711566	113.931780	0.249973	10.968805	0.458636	5.473106	0.000000	0.000000
1193.291317	284.711566	113.925458	0.249975	10.968196	0.458639	5.472802	0.000000	0.000000
1193.311319	284.711566	113.925931	0.249975	10.968242	0.458639	5.472825	0.000000	0.000000
1193.331321	284.711566	113.934520	0.249972	10.969069	0.458634	5.473238	0.000000	0.000000
1193.351324	284.711566	113.930370	0.249973	10.968669	0.458636	5.473038	0.000000	0.000000
1193.371325	284.711566	113.921398	0.249976	10.967806	0.458642	5.472607	0.000000	0.000000
1193.391327	284.711566	113.927693	0.249974	10.968412	0.458638	5.472910	0.000000	0.000000
1193.411329	284.711566	113.919881	0.249977	10.967660	0.458642	5.472535	0.000000	0.000000
1193.431331	284.711566	113.916255	0.249978	10.967310	0.458645	5.472360	0.000000	0.000000
1193.451334	284.711566	113.902463	0.249982	10.965983	0.458653	5.471698	0.000000	0.000000
1193.471335	284.711566	113.915255	0.249978	10.967214	0.458645	5.472312	0.000000	0.000000
1193.491337	284.711566	113.927279	0.249974	10.968372	0.458638	5.472890	0.000000	0.000000
1193.511339	284.711566	113.925289	0.249975	10.968180	0.458639	5.472794	0.000000	0.000000
1193.531342	284.711566	113.923999	0.249975	10.968056	0.458640	5.472732	0.000000	0.000000
1193.551343	284.711566	113.939317	0.249970	10.969531	0.458631	5.473468	0.000000	0.000000
1193.571345	284.711566	113.919384	0.249977	10.967612	0.458643	5.472511	0.000000	0.000000
1193.591347	284.711566	113.919875	0.249977	10.967659	0.458642	5.472534	0.000000	0.000000
1193.611350	284.711566	113.919768	0.249977	10.967649	0.458643	5.472529	0.000000	0.000000
1193.631351	284.711566	113.908144	0.249981	10.966530	0.458649	5.471971	0.000000	0.000000
1193.651353	284.711566	113.909583	0.249980	10.966668	0.458648	5.472040	0.000000	0.000000
1193.671355	284.711566	113.915322	0.249978	10.967221	0.458645	5.472316	0.000000	0.000000
1193.691357	284.711566	113.914212	0.249978	10.967114	0.458646	5.472262	0.000000	0.000000
1193.711360	284.711566	113.909029	0.249980	10.966615	0.458649	5.472013	0.000000	0.000000
1193.731361	284.711566	113.917017	0.249978	10.967384	0.458644	5.472397	0.000000	0.000000
1193.751363	284.711566	113.904905	0.249982	10.966218	0.458651	5.471815	0.000000	0.000000
1193.771365	284.711566	113.899743	0.249983	10.965721	0.458654	5.471567	0.000000	0.000000
1193.791368	284.711566	113.913862	0.249979	10.967080	0.458646	5.472245	0.000000	0.000000
1193.811369	284.711566	113.904972	0.249982	10.966224	0.458651	5.471818	0.000000	0.000000
1193.831371	284.711566	113.911691	0.249979	10.966871	0.458647	5.472141	0.000000	0.000000
1193.851373	284.711486	113.901606	0.249983	10.965900	0.458653	5.471657	0.000000	0.000000
1193.871376	284.711486	113.914896	0.249978	10.967180	0.458645	5.472295	0.000000	0.000000
1193.891377	284.711486	113.903121	0.249982	10.966046	0.458652	5.471729	0.000000	0.000000
1193.911379	284.711486	113.904893	0.249982	10.966217	0.458651	5.471815	0.000000	0.000000
1193.931381	284.711566	113.900944	0.249983	10.965836	0.458653	5.471625	0.000000	0.000000
1193.951384	284.711566	113.908730	0.249980	10.966586	0.458649	5.471999	0.000000	0.000000
1193.971385	284.711566	113.896338	0.249984	10.965393	0.458656	5.471404	0.000000	0.000000
1193.991387	284.711566	113.890934	0.249986	10.964873	0.458659	5.471144	0.000000	0.000000
1194.011389	284.711566	113.891891	0.249986	10.964965	0.458659	5.471190	0.000000	0.000000
1194.031391	284.711566	113.900967	0.249983	10.965839	0.458653	5.471626	0.000000	0.000000
1194.051394	284.711566	113.904908	0.249982	10.966218	0.458651	5.471815	0.000000	0.000000
1194.071395	284.711566	113.890525	0.249986	10.964833	0.458659	5.471124	0.000000	0.000000
1194.091397	284.711566	113.894845	0.249985	10.965249	0.458657	5.471332	0.000000	0.000000
1194.111399	284.711566	113.897802	0.249984	10.965534	0.458655	5.471474	0.000000	0.000000
1194.131402	284.711566	113.891195	0.249986	10.964898	0.458659	5.471157	0.000000	0.000000
1194.151403	284.711566	113.891758	0.249986	10.964952	0.458659	5.471184	0.000000	0.000000
1194.171405	284.711566	113.885494	0.249988	10.964349	0.458662	5.470883	0.000000	0.000000
1194.191407	284.711566	113.887192	0.249988	10.964512	0.458661	5.470964	0.000000	0.000000
1194.211410	284.711566	113.880691	0.249990	10.963886	0.458665	5.470652	0.000000	0.000000
1194.231411	284.711566	113.878780	0.249990	10.963703	0.458666	5.470560	0.000000	0.000000
1194.251413	284.711566	113.884808	0.249988	10.964283	0.458663	5.470850	0.000000	0.000000
1194.271415	284.711566	113.879025	0.249990	10.963726	0.458666	5.470572	0.000000	0.000000
1194.291418	284.711566	113.864961	0.249995	10.962372	0.458674	5.469896	0.000000	0.000000
1194.311419	284.711566	113.887289	0.249988	10.964522	0.458661	5.470969	0.000000	0.000000
1194.331421	284.711566	113.878774	0.249990	10.963702	0.458666	5.470560	0.000000	0.000000
1194.351423	284.711566	113.877484	0.249991	10.963578	0.458667	5.470498	0.000000	0.000000
1194.371425	284.711566	113.871452	0.249993	10.962997	0.458670	5.470208	0.000000	0.000000
1194.391428	284.711566	113.869297	0.249994	10.962790	0.458672	5.470105	0.000000	0.000000
1194.411429	284.711566	113.870735	0.249993	10.962928	0.458671	5.470174	0.000000	0.000000
1194.431431	284.711566	113.857900	0.249997	10.961692	0.458678	5.469557	0.000000	0.000000
1194.451433	284.711566	113.864146	0.249995	10.962294	0.458675	5.469857	0.000000	0.000000
1194.471436	284.711566	113.849648	0.250000	10.960898	0.458683	5.469161	0.000000	0.000000
1194.491437	284.711566	113.857694	0.249997	10.961672	0.458678	5.469547	0.000000	0.000000
1194.511439	284.711566	113.858454	0.249997	10.961746	0.458678	5.469584	0.000000	0.000000
1194.531441	284.711566	113.879499	0.249990	10.963772	0.458666	5.470595	0.000000	0.000000
1194.551444	284.711566	113.859542	0.249997	10.961850	0.458677	5.469636	0.000000	0.000000
1194.571445	284.711566	113.855638	0.249998	10.961475	0.458680	5.469448	0.000000	0.000000
1194.591447	284.711566	113.860221	0.249997	10.961916	0.458677	5.469669	0.000000	0.000000
1194.611449	284.711566	113.859348	0.249997	10.961832	0.458677	5.469627	0.000000	0.000000
1194.631452	284.711566	113.862347	0.249996	10.962120	0.458676	5.469771	0.000000	0.000000
1194.651453	284.711566	113.872878	0.249992	10.963134	0.458670	5.470277	0.000000	0.000000
1194.671455	284.711566	113.873356	0.249992	10.963180	0.458669	5.470300	0.000000	0.000000
1194.691457	284.711566	113.872745	0.249992	10.963122	0.458670	5.470270	0.000000	0.000000
1194.711459	284.711566	113.864406	0.249995	10.962319	0.458674	5.469870	0.000000	0.000000
1194.731462	284.711566	113.875896	0.249991	10.963425	0.458668	5.470422	0.000000	0.000000
1194.751463	284.711566	113.854845	0.249998	10.961398	0.458680	5.469410	0.000000	0.000000
1194.771465	284.711566	113.869010	0.249994	10.962762	0.458672	5.470091	0.000000	0.000000
1194.791467	284.711566	113.854166	0.249999	10.961333	0.458680	5.469378	0.000000	0.000000
1194.811470	284.711566	113.850246	0.250000	10.960955	0.458683	5.469189	0.000000	0.000000
1194.831471	284.711566	113.854257	0.249999	10.961342	0.458680	5.469382	0.000000	0.000000
1194.851473	284.711566	113.849700	0.250000	10.960903	0.458683	5.469163	0.000000	0.000000
1194.871475	284.711566	113.854246	0.249999	10.961341	0.458680	5.469382	0.000000	0.000000
1194.891478	284.711566	113.845646	0.250001	10.960513	0.458685	5.468968	0.000000	0.000000
1194.911479	284.711566	113.837577	0.250004	10.959736	0.458690	5.468581	0.000000	0.000000
1194.931481	284.711566	113.838086	0.250004	10.959785	0.458690	5.468605	0.000000	0.000000
1194.951483	284.711566	113.838288	0.250004	10.959804	0.458690	5.468615	0.000000	0.000000
1194.971485	284.711566	113.809852	0.250013	10.957067	0.458706	5.467249	0.000000	0.000000
1194.991488	284.711566	113.777225	0.250024	10.953925	0.458725	5.465682	0.000000	0.000000
1195.011489	284.711566	113.768632	0.250027	10.953098	0.458730	5.465269	0.000000	0.000000
1195.031491	284.711566	113.773004	0.250026	10.953519	0.458727	5.465479	0.000000	0.000000
1195.051493	284.711566	113.759060	0.250031	10.952176	0.458735	5.464809	0.000000	0.000000
1195.071496	284.711566	113.766812	0.250028	10.952923	0.458731	5.465181	0.000000	0.000000
1195.091497	284.711566	113.743153	0.250036	10.950645	0.458744	5.464045	0.000000	0.000000
1195.111499	284.711566	113.750822	0.250033	10.951383	0.458740	5.464413	0.000000	0.000000
1195.131501	284.711566	113.744531	0.250035	10.950778	0.458744	5.464111	0.000000	0.000000
1195.151504	284.711566	113.744714	0.250035	10.950795	0.458743	5.464120	0.000000	0.000000
1195.171505	284.711566	113.752266	0.250033	10.951522	0.458739	5.464483	0.000000	0.000000
1195.191507	284.711566	113.759277	0.250030	10.952197	0.458735	5.464819	0.000000	0.000000
1195.211509	284.711566	113.747171	0.250035	10.951032	0.458742	5.464238	0.000000	0.000000
1195.231512	284.711566	113.755985	0.250032	10.951880	0.458737	5.464661	0.000000	0.000000
1195.251513	284.711566	113.751934	0.250033	10.951490	0.458739	5.464467	0.000000	0.000000
1195.271515	284.711566	113.753270	0.250032	10.951619	0.458739	5.464531	0.000000	0.000000
1195.291517	284.711566	113.742107	0.250036	10.950544	0.458745	5.463995	0.000000	0.000000
1195.311519	284.711566	113.750639	0.250033	10.951366	0.458740	5.464404	0.000000	0.000000
1195.331522	284.711566	113.750023	0.250034	10.951306	0.458740	5.464375	0.000000	0.000000
1195.351523	284.711566	113.747551	0.250034	10.951068	0.458742	5.464256	0.000000	0.000000
1195.371525	284.711566	113.749504	0.250034	10.951256	0.458741	5.464350	0.000000	0.000000
1195.391527	284.711566	113.746125	0.250035	10.950931	0.458743	5.464188	0.000000	0.000000
1195.411530	284.711566	113.734657	0.250039	10.949827	0.458749	5.463637	0.000000	0.000000
1195.431531	284.711566	113.738860	0.250037	10.950232	0.458747	5.463839	0.000000	0.000000
1195.451533	284.711566	113.745447	0.250035	10.950866	0.458743	5.464155	0.000000	0.000000
1195.471535	284.711566	113.744017	0.250036	10.950728	0.458744	5.464086	0.000000	0.000000
1195.491538	284.711566	113.728335	0.250041	10.949218	0.458753	5.463333	0.000000	0.000000
1195.511539	284.711566	113.739588	0.250037	10.950302	0.458746	5.463874	0.000000	0.000000
1195.531541	284.711566	113.733383	0.250039	10.949704	0.458750	5.463575	0.000000	0.000000
1195.551543	284.711566	113.734016	0.250039	10.949765	0.458750	5.463606	0.000000	0.000000
1195.571546	284.711566	113.735781	0.250038	10.949935	0.458749	5.463691	0.000000	0.000000
1195.591547	284.711566	113.741900	0.250036	10.950524	0.458745	5.463985	0.000000	0.000000
1195.611549	284.711566	113.732067	0.250040	10.949578	0.458751	5.463512	0.000000	0.000000
1195.631551	284.711566	113.741810	0.250036	10.950516	0.458745	5.463980	0.000000	0.000000
1195.651553	284.711566	113.729881	0.250040	10.949367	0.458752	5.463407	0.000000	0.000000
1195.671556	284.711566	113.728028	0.250041	10.949189	0.458753	5.463318	0.000000	0.000000
1195.691557	284.711566	113.713541	0.250046	10.947794	0.458761	5.462622	0.000000	0.000000
1195.711559	284.711566	113.728997	0.250041	10.949282	0.458753	5.463365	0.000000	0.000000
1195.731561	284.711566	113.730666	0.250040	10.949443	0.458752	5.463445	0.000000	0.000000
1195.751564	284.711566	113.721922	0.250043	10.948601	0.458757	5.463025	0.000000	0.000000
1195.771565	284.711566	113.739079	0.250037	10.950253	0.458747	5.463849	0.000000	0.000000
1195.791567	284.711566	113.731250	0.250040	10.949499	0.458751	5.463473	0.000000	0.000000
1195.811569	284.711566	113.711609	0.250046	10.947608	0.458763	5.462529	0.000000	0.000000
1195.831572	284.711566	113.703691	0.250049	10.946846	0.458767	5.462149	0.000000	0.000000
1195.851573	284.711566	113.701424	0.250050	10.946628	0.458768	5.462040	0.000000	0.000000
1195.871575	284.711566	113.702558	0.250049	10.946737	0.458768	5.462095	0.000000	0.000000
1195.891577	284.711566	113.716720	0.250045	10.948100	0.458760	5.462775	0.000000	0.000000
1195.911580	284.711566	113.699426	0.250051	10.946435	0.458770	5.461944	0.000000	0.000000
1195.931581	284.711566	113.689709	0.250054	10.945500	0.458775	5.461477	0.000000	0.000000
1195.951583	284.711566	113.688789	0.250054	10.945411	0.458776	5.461433	0.000000	0.000000
1195.971585	284.711566	113.702506	0.250050	10.946732	0.458768	5.462092	0.000000	0.000000
1195.991587	284.711566	113.699675	0.250050	10.946459	0.458769	5.461956	0.000000	0.000000
1196.011590	284.711566	113.679039	0.250057	10.944472	0.458781	5.460965	0.000000	0.000000
1196.031591	284.711566	113.694771	0.250052	10.945987	0.458772	5.461721	0.000000	0.000000
1196.051593	284.711566	113.689173	0.250054	10.945448	0.458776	5.461452	0.000000	0.000000
1196.071595	284.711566	113.681184	0.250057	10.944679	0.458780	5.461068	0.000000	0.000000
1196.091598	284.711566	113.692846	0.250053	10.945802	0.458773	5.461628	0.000000	0.000000
1196.111599	284.711566	113.672615	0.250060	10.943854	0.458785	5.460656	0.000000	0.000000
1196.131601	284.711566	113.668276	0.250061	10.943436	0.458788	5.460448	0.000000	0.000000
1196.151603	284.711566	113.649231	0.250067	10.941603	0.458799	5.459533	0.000000	0.000000
1196.171606	284.711566	113.662355	0.250063	10.942866	0.458791	5.460163	0.000000	0.000000
1196.191607	284.711566	113.662991	0.250063	10.942927	0.458791	5.460194	0.000000	0.000000
1196.211609	284.711566	113.664366	0.250062	10.943060	0.458790	5.460260	0.000000	0.000000
1196.231611	284.711566	113.667888	0.250061	10.943399	0.458788	5.460429	0.000000	0.000000
1196.251613	284.711566	113.657169	0.250065	10.942367	0.458794	5.459914	0.000000	0.000000
1196.271616	284.711566	113.657678	0.250065	10.942416	0.458794	5.459939	0.000000	0.000000
1196.291617	284.711566	113.646721	0.250068	10.941361	0.458800	5.459412	0.000000	0.000000
1196.311619	284.711566	113.644934	0.250069	10.941189	0.458801	5.459326	0.000000	0.000000
1196.331621	284.711566	113.657520	0.250065	10.942401	0.458794	5.459931	0.000000	0.000000
1196.351624	284.711566	113.655789	0.250065	10.942234	0.458795	5.459848	0.000000	0.000000
1196.371625	284.711566	113.656307	0.250065	10.942284	0.458794	5.459873	0.000000	0.000000
1196.391627	284.711566	113.656878	0.250065	10.942339	0.458794	5.459900	0.000000	0.000000
1196.411629	284.711566	113.650801	0.250067	10.941754	0.458798	5.459608	0.000000	0.000000
1196.431632	284.711566	113.648400	0.250068	10.941523	0.458799	5.459493	0.000000	0.000000
1196.451633	284.711566	113.652055	0.250066	10.941875	0.458797	5.459669	0.000000	0.000000
1196.471635	284.711566	113.642964	0.250069	10.940999	0.458802	5.459232	0.000000	0.000000
1196.491637	284.711566	113.631658	0.250073	10.939911	0.458809	5.458689	0.000000	0.000000
1196.511640	284.711566	113.639619	0.250071	10.940677	0.458804	5.459071	0.000000	0.000000
1196.531641	284.711566	113.638586	0.250071	10.940578	0.458805	5.459022	0.000000	0.000000
1196.551643	284.711566	113.644255	0.250069	10.941124	0.458801	5.459294	0.000000	0.000000
1196.571645	284.711566	113.628589	0.250074	10.939615	0.458810	5.458541	0.000000	0.000000
1196.591647	284.711486	113.639263	0.250071	10.940643	0.458804	5.459054	0.000000	0.000000
1196.611650	284.711486	113.639993	0.250070	10.940713	0.458804	5.459089	0.000000	0.000000
1196.631651	284.711486	113.641336	0.250070	10.940843	0.458803	5.459154	0.000000	0.000000
1196.651653	284.711486	113.648522	0.250068	10.941534	0.458799	5.459499	0.000000	0.000000
1196.671655	284.711486	113.623935	0.250076	10.939167	0.458813	5.458318	0.000000	0.000000
1196.691658	284.711486	113.614156	0.250079	10.938226	0.458819	5.457848	0.000000	0.000000
1196.711659	284.711486	113.631439	0.250073	10.939890	0.458809	5.458678	0.000000	0.000000
1196.731661	284.711486	113.624942	0.250075	10.939264	0.458812	5.458366	0.000000	0.000000
1196.751663	284.711486	113.624289	0.250076	10.939201	0.458813	5.458335	0.000000	0.000000
1196.771666	284.711486	113.615183	0.250079	10.938325	0.458818	5.457897	0.000000	0.000000
1196.791667	284.711486	113.611177	0.250080	10.937939	0.458820	5.457705	0.000000	0.000000
1196.811669	284.711486	113.618446	0.250078	10.938639	0.458816	5.458054	0.000000	0.000000
1196.830671	284.711486	113.614156	0.250079	10.938226	0.458819	5.457848	0.000000	0.000000
1196.850673	284.711486	113.618290	0.250078	10.938624	0.458816	5.458047	0.000000	0.000000
1196.870675	284.711486	113.616783	0.250078	10.938479	0.458817	5.457974	0.000000	0.000000
1196.890677	284.711486	113.613713	0.250079	10.938183	0.458819	5.457827	0.000000	0.000000
1196.910679	284.711486	113.617015	0.250078	10.938501	0.458817	5.457985	0.000000	0.000000
1196.930681	284.711486	113.604349	0.250082	10.937282	0.458824	5.457377	0.000000	0.000000
1196.950683	284.711486	113.612380	0.250080	10.938055	0.458820	5.457763	0.000000	0.000000
1196.970685	284.711486	113.605486	0.250082	10.937391	0.458824	5.457431	0.000000	0.000000
1196.990687	284.711486	113.606543	0.250082	10.937493	0.458823	5.457482	0.000000	0.000000
1197.010689	284.711486	113.600488	0.250084	10.936910	0.458827	5.457191	0.000000	0.000000
1197.030691	284.711486	113.603364	0.250083	10.937187	0.458825	5.457330	0.000000	0.000000
1197.050693	284.711566	113.606285	0.250082	10.937468	0.458823	5.457470	0.000000	0.000000
1197.070695	284.711486	113.604197	0.250082	10.937267	0.458824	5.457370	0.000000	0.000000
1197.090697	284.711566	113.604280	0.250082	10.937275	0.458824	5.457374	0.000000	0.000000
1197.110699	284.711486	113.589867	0.250087	10.935887	0.458833	5.456681	0.000000	0.000000
1197.130701	284.711486	113.598293	0.250084	10.936699	0.458828	5.457086	0.000000	0.000000
1197.150703	284.711486	113.599655	0.250084	10.936830	0.458827	5.457151	0.000000	0.000000
1197.170705	284.711486	113.595861	0.250085	10.936464	0.458829	5.456969	0.000000	0.000000
1197.190707	284.711486	113.602975	0.250083	10.937149	0.458825	5.457311	0.000000	0.000000
1197.210709	284.711486	113.611088	0.250080	10.937930	0.458820	5.457701	0.000000	0.000000
1197.230711	284.711486	113.601013	0.250083	10.936960	0.458826	5.457217	0.000000	0.000000
1197.250713	284.711486	113.602193	0.250083	10.937074	0.458826	5.457273	0.000000	0.000000
1197.270715	284.711486	113.610126	0.250080	10.937838	0.458821	5.457654	0.000000	0.000000
1197.290717	284.711486	113.612705	0.250080	10.938086	0.458819	5.457778	0.000000	0.000000
1197.310719	284.711486	113.596979	0.250085	10.936572	0.458829	5.457023	0.000000	0.000000
1197.330721	284.711486	113.593700	0.250086	10.936256	0.458830	5.456865	0.000000	0.000000
1197.350723	284.711486	113.581138	0.250090	10.935047	0.458838	5.456262	0.000000	0.000000
1197.370725	284.711486	113.588127	0.250088	10.935720	0.458834	5.456598	0.000000	0.000000
1197.390727	284.711486	113.573241	0.250093	10.934287	0.458842	5.455882	0.000000	0.000000
1197.410729	284.711486	113.580226	0.250090	10.934959	0.458838	5.456218	0.000000	0.000000
1197.430731	284.711486	113.583435	0.250089	10.935268	0.458836	5.456372	0.000000	0.000000
1197.450733	284.711486	113.579815	0.250091	10.934920	0.458838	5.456198	0.000000	0.000000
1197.470735	284.711486	113.567587	0.250095	10.933742	0.458845	5.455611	0.000000	0.000000
1197.490737	284.711486	113.569766	0.250094	10.933952	0.458844	5.455716	0.000000	0.000000
1197.510739	284.711486	113.572779	0.250093	10.934242	0.458842	5.455860	0.000000	0.000000
1197.530741	284.711486	113.563397	0.250096	10.933339	0.458848	5.455410	0.000000	0.000000
1197.550743	284.711486	113.576247	0.250092	10.934576	0.458840	5.456027	0.000000	0.000000
1197.570745	284.711486	113.576039	0.250092	10.934556	0.458841	5.456017	0.000000	0.000000
1197.590747	284.711486	113.572082	0.250093	10.934175	0.458843	5.455827	0.000000	0.000000
1197.610749	284.711486	113.551993	0.250100	10.932241	0.458854	5.454862	0.000000	0.000000
1197.630751	284.711486	113.556373	0.250098	10.932663	0.458852	5.455072	0.000000	0.000000
1197.650753	284.711486	113.551495	0.250100	10.932193	0.458855	5.454838	0.000000	0.000000
1197.670755	284.711486	113.551886	0.250100	10.932231	0.458855	5.454857	0.000000	0.000000
1197.690757	284.711486	113.554163	0.250099	10.932450	0.458853	5.454966	0.000000	0.000000
1197.710759	284.711486	113.551740	0.250100	10.932217	0.458855	5.454850	0.000000	0.000000
1197.730761	284.711486	113.548860	0.250101	10.931939	0.458856	5.454711	0.000000	0.000000
1197.750763	284.711486	113.548974	0.250101	10.931950	0.458856	5.454717	0.000000	0.000000
1197.770765	284.711486	113.547752	0.250101	10.931833	0.458857	5.454658	0.000000	0.000000
1197.790767	284.711486	113.535146	0.250106	10.930619	0.458864	5.454052	0.000000	0.000000
1197.810769	284.711486	113.545349	0.250102	10.931601	0.458858	5.454543	0.000000	0.000000
1197.830771	284.711486	113.540276	0.250104	10.931113	0.458861	5.454299	0.000000	0.000000
1197.850773	284.711486	113.542392	0.250103	10.931317	0.458860	5.454401	0.000000	0.000000
1197.870775	284.711486	113.542910	0.250103	10.931367	0.458860	5.454425	0.000000	0.000000
1197.890777	284.711486	113.547571	0.250101	10.931815	0.458857	5.454649	0.000000	0.000000
1197.910779	284.711486	113.536270	0.250105	10.930727	0.458864	5.454106	0.000000	0.000000
1197.930781	284.711486	113.532981	0.250106	10.930411	0.458865	5.453948	0.000000	0.000000
1197.950783	284.711486	113.538614	0.250104	10.930953	0.458862	5.454219	0.000000	0.000000
1197.970785	284.711486	113.541221	0.250104	10.931204	0.458861	5.454344	0.000000	0.000000
1197.990788	284.711486	113.524311	0.250109	10.929576	0.458870	5.453532	0.000000	0.000000
1198.010789	284.711486	113.522879	0.250110	10.929438	0.458871	5.453463	0.000000	0.000000
1198.030791	284.711486	113.518633	0.250111	10.929029	0.458874	5.453259	0.000000	0.000000
1198.050793	284.711486	113.519370	0.250111	10.929100	0.458873	5.453295	0.000000	0.000000
1198.070795	284.711486	113.514637	0.250112	10.928645	0.458876	5.453067	0.000000	0.000000
1198.090797	284.711486	113.507209	0.250115	10.927929	0.458880	5.452710	0.000000	0.000000
1198.110799	284.711486	113.509768	0.250114	10.928176	0.458879	5.452833	0.000000	0.000000
1198.130801	284.711486	113.522193	0.250110	10.929372	0.458872	5.453430	0.000000	0.000000
1198.150803	284.711486	113.511638	0.250113	10.928356	0.458878	5.452923	0.000000	0.000000
1198.170805	284.711486	113.521870	0.250110	10.929341	0.458872	5.453415	0.000000	0.000000
1198.190807	284.711486	113.522671	0.250110	10.929418	0.458871	5.453453	0.000000	0.000000
1198.210809	284.711486	113.527843	0.250108	10.929916	0.458868	5.453702	0.000000	0.000000
1198.230811	284.711486	113.505432	0.250116	10.927758	0.458881	5.452625	0.000000	0.000000
1198.250813	284.711486	113.511063	0.250114	10.928300	0.458878	5.452896	0.000000	0.000000
1198.270815	284.711486	113.507043	0.250115	10.927913	0.458880	5.452702	0.000000	0.000000
1198.290817	284.711486	113.506312	0.250115	10.927843	0.458881	5.452667	0.000000	0.000000
1198.310819	284.711486	113.527245	0.250108	10.929858	0.458869	5.453673	0.000000	0.000000
1198.330821	284.711486	113.509843	0.250114	10.928183	0.458879	5.452837	0.000000	0.000000
1198.350823	284.711486	113.510884	0.250114	10.928283	0.458878	5.452887	0.000000	0.000000
1198.370825	284.711486	113.512339	0.250113	10.928423	0.458877	5.452957	0.000000	0.000000
1198.390827	284.711486	113.504059	0.250116	10.927626	0.458882	5.452559	0.000000	0.000000
1198.410829	284.711486	113.501459	0.250117	10.927376	0.458884	5.452434	0.000000	0.000000
1198.430831	284.711486	113.496035	0.250119	10.926854	0.458887	5.452174	0.000000	0.000000
1198.450833	284.711486	113.495379	0.250119	10.926791	0.458887	5.452142	0.000000	0.000000
1198.470835	284.711486	113.496818	0.250118	10.926929	0.458886	5.452211	0.000000	0.000000
1198.490837	284.711486	113.511589	0.250113	10.928351	0.458878	5.452921	0.000000	0.000000
1198.510839	284.711486	113.503655	0.250116	10.927587	0.458882	5.452540	0.000000	0.000000
1198.530841	284.711486	113.497772	0.250118	10.927021	0.458886	5.452257	0.000000	0.000000
1198.550843	284.711486	113.498428	0.250118	10.927084	0.458885	5.452289	0.000000	0.000000
1198.570845	284.711486	113.511521	0.250114	10.928345	0.458878	5.452918	0.000000	0.000000
1198.590847	284.711486	113.501231	0.250117	10.927354	0.458884	5.452423	0.000000	0.000000
1198.610849	284.711486	113.506320	0.250115	10.927844	0.458881	5.452668	0.000000	0.000000
1198.630851	284.711486	113.518124	0.250111	10.928980	0.458874	5.453235	0.000000	0.000000
1198.650853	284.711486	113.497636	0.250118	10.927008	0.458886	5.452251	0.000000	0.000000
1198.670855	284.711486	113.508949	0.250114	10.928097	0.458879	5.452794	0.000000	0.000000
1198.690857	284.711486	113.501126	0.250117	10.927344	0.458884	5.452418	0.000000	0.000000
1198.710859	284.711486	113.489660	0.250121	10.926240	0.458890	5.451867	0.000000	0.000000
1198.730861	284.711486	113.486441	0.250122	10.925930	0.458892	5.451713	0.000000	0.000000
1198.750863	284.711486	113.500126	0.250117	10.927247	0.458884	5.452370	0.000000	0.000000
1198.770865	284.711486	113.496793	0.250118	10.926927	0.458886	5.452210	0.000000	0.000000
1198.790867	284.711486	113.490289	0.250121	10.926300	0.458890	5.451898	0.000000	0.000000
1198.810869	284.711486	113.490378	0.250121	10.926309	0.458890	5.451902	0.000000	0.000000
1198.830871	284.711486	113.485486	0.250122	10.925838	0.458893	5.451667	0.000000	0.000000
1198.850873	284.711486	113.483047	0.250123	10.925603	0.458894	5.451550	0.000000	0.000000
1198.870875	284.711486	113.471873	0.250127	10.924527	0.458901	5.451013	0.000000	0.000000
1198.890877	284.711486	113.469699	0.250128	10.924318	0.458902	5.450908	0.000000	0.000000
1198.910879	284.711486	113.478253	0.250125	10.925142	0.458897	5.451319	0.000000	0.000000
1198.930881	284.711486	113.477477	0.250125	10.925067	0.458897	5.451282	0.000000	0.000000
1198.950883	284.711486	113.474816	0.250126	10.924811	0.458899	5.451154	0.000000	0.000000
1198.970885	284.711486	113.472690	0.250127	10.924606	0.458900	5.451052	0.000000	0.000000
1198.990887	284.711486	113.473994	0.250126	10.924732	0.458899	5.451115	0.000000	0.000000
1199.010889	284.711486	113.476760	0.250125	10.924998	0.458898	5.451248	0.000000	0.000000
1199.030891	284.711486	113.475705	0.250126	10.924896	0.458898	5.451197	0.000000	0.000000
1199.050893	284.711566	113.470991	0.250127	10.924443	0.458901	5.450971	0.000000	0.000000
1199.070895	284.711486	113.463760	0.250130	10.923746	0.458905	5.450623	0.000000	0.000000
1199.090897	284.711486	113.450903	0.250134	10.922509	0.458913	5.450006	0.000000	0.000000
1199.110899	284.711486	113.461824	0.250130	10.923560	0.458906	5.450530	0.000000	0.000000
1199.130901	284.711486	113.447016	0.250135	10.922134	0.458915	5.449819	0.000000	0.000000
1199.150903	284.711486	113.454341	0.250133	10.922840	0.458911	5.450171	0.000000	0.000000
1199.170905	284.711486	113.456860	0.250132	10.923082	0.458909	5.450292	0.000000	0.000000
1199.190907	284.711566	113.452412	0.250133	10.922654	0.458912	5.450078	0.000000	0.000000
1199.210909	284.711566	113.446460	0.250135	10.922081	0.458915	5.449792	0.000000	0.000000
1199.230911	284.711566	113.458334	0.250131	10.923224	0.458909	5.450363	0.000000	0.000000
1199.250913	284.711486	113.459743	0.250131	10.923360	0.458908	5.450430	0.000000	0.000000
1199.270916	284.711486	113.457382	0.250132	10.923132	0.458909	5.450317	0.000000	0.000000
1199.290917	284.711486	113.451755	0.250134	10.922591	0.458912	5.450046	0.000000	0.000000
1199.310919	284.711486	113.448942	0.250135	10.922320	0.458914	5.449911	0.000000	0.000000
1199.330921	284.711486	113.454476	0.250133	10.922853	0.458911	5.450177	0.000000	0.000000
1199.350923	284.711486	113.458858	0.250131	10.923274	0.458908	5.450388	0.000000	0.000000
1199.370925	284.711486	113.443300	0.250136	10.921777	0.458917	5.449640	0.000000	0.000000
1199.390927	284.711486	113.459227	0.250131	10.923310	0.458908	5.450405	0.000000	0.000000
1199.410929	284.711486	113.438403	0.250138	10.921305	0.458920	5.449405	0.000000	0.000000
1199.430931	284.711486	113.429270	0.250141	10.920426	0.458925	5.448966	0.000000	0.000000
1199.450933	284.711486	113.446850	0.250135	10.922118	0.458915	5.449811	0.000000	0.000000
1199.470935	284.711486	113.435117	0.250139	10.920989	0.458922	5.449247	0.000000	0.000000
1199.490937	284.711486	113.437623	0.250138	10.921230	0.458920	5.449368	0.000000	0.000000
1199.510939	284.711486	113.436654	0.250139	10.921137	0.458921	5.449321	0.000000	0.000000
1199.530941	284.711486	113.435859	0.250139	10.921060	0.458921	5.449283	0.000000	0.000000
1199.550943	284.711566	113.445601	0.250136	10.921998	0.458916	5.449751	0.000000	0.000000
1199.570945	284.711566	113.445847	0.250136	10.922022	0.458916	5.449763	0.000000	0.000000
1199.590947	284.711566	113.433182	0.250140	10.920802	0.458923	5.449154	0.000000	0.000000
1199.610949	284.711566	113.436252	0.250139	10.921098	0.458921	5.449302	0.000000	0.000000
1199.630951	284.711566	113.433709	0.250140	10.920853	0.458923	5.449180	0.000000	0.000000
1199.650953	284.711566	113.424537	0.250143	10.919970	0.458928	5.448739	0.000000	0.000000
1199.670955	284.711566	113.420230	0.250144	10.919556	0.458931	5.448532	0.000000	0.000000
1199.690957	284.711566	113.425839	0.250142	10.920096	0.458927	5.448802	0.000000	0.000000
1199.710959	284.711566	113.422706	0.250143	10.919794	0.458929	5.448651	0.000000	0.000000
1199.730961	284.711566	113.416366	0.250146	10.919184	0.458933	5.448346	0.000000	0.000000
1199.750963	284.711566	113.419391	0.250145	10.919475	0.458931	5.448492	0.000000	0.000000
1199.770965	284.711566	113.413671	0.250146	10.918924	0.458934	5.448217	0.000000	0.000000
1199.790967	284.711566	113.408021	0.250148	10.918380	0.458938	5.447946	0.000000	0.000000
1199.810969	284.711566	113.403998	0.250150	10.917993	0.458940	5.447752	0.000000	0.000000
1199.830971	284.711566	113.397411	0.250152	10.917359	0.458944	5.447436	0.000000	0.000000
1199.850973	284.711566	113.411613	0.250147	10.918726	0.458936	5.448118	0.000000	0.000000
1199.870975	284.711566	113.410107	0.250148	10.918581	0.458936	5.448046	0.000000	0.000000
1199.890977	284.711566	113.414194	0.250146	10.918974	0.458934	5.448242	0.000000	0.000000
1199.910979	284.711566	113.425242	0.250143	10.920038	0.458928	5.448773	0.000000	0.000000
1199.930981	284.711566	113.420895	0.250144	10.919620	0.458930	5.448564	0.000000	0.000000
1199.950983	284.711566	113.411571	0.250147	10.918722	0.458936	5.448116	0.000000	0.000000
1199.970985	284.711566	113.414643	0.250146	10.919018	0.458934	5.448264	0.000000	0.000000
1199.990987	284.711566	113.415042	0.250146	10.919056	0.458934	5.448283	0.000000	0.000000
1200.010989	284.711566	113.395258	0.250153	10.917151	0.458945	5.447332	0.000000	0.000000
1200.030991	284.711566	113.394551	0.250153	10.917083	0.458945	5.447298	0.000000	0.000000
1200.050993	284.711566	113.398949	0.250151	10.917507	0.458943	5.447510	0.000000	0.000000
1200.070995	284.711566	113.397675	0.250152	10.917384	0.458944	5.447449	0.000000	0.000000
1200.090997	284.711566	113.398299	0.250152	10.917444	0.458943	5.447479	0.000000	0.000000
1200.110999	284.711566	113.392404	0.250154	10.916877	0.458947	5.447195	0.000000	0.000000
1200.131001	284.711566	113.399578	0.250151	10.917567	0.458942	5.447540	0.000000	0.000000
1200.151003	284.711566	113.398574	0.250151	10.917471	0.458943	5.447492	0.000000	0.000000
1200.171005	284.711566	113.385521	0.250156	10.916214	0.458951	5.446865	0.000000	0.000000
1200.191007	284.711566	113.385438	0.250156	10.916206	0.458951	5.446861	0.000000	0.000000
1200.211010	284.711566	113.386292	0.250156	10.916288	0.458950	5.446902	0.000000	0.000000
1200.231011	284.711566	113.403326	0.250150	10.917928	0.458940	5.447720	0.000000	0.000000
1200.251013	284.711566	113.414439	0.250146	10.918998	0.458934	5.448254	0.000000	0.000000
1200.271015	284.711566	113.419132	0.250145	10.919450	0.458931	5.448479	0.000000	0.000000
1200.291017	284.711566	113.394197	0.250153	10.917049	0.458946	5.447281	0.000000	0.000000
1200.311019	284.711566	113.399201	0.250151	10.917531	0.458943	5.447522	0.000000	0.000000
1200.331021	284.711566	113.399260	0.250151	10.917537	0.458943	5.447525	0.000000	0.000000
1200.351023	284.711566	113.391252	0.250154	10.916766	0.458947	5.447140	0.000000	0.000000
1200.371025	284.711566	113.388298	0.250155	10.916481	0.458949	5.446998	0.000000	0.000000
1200.391027	284.711566	113.391691	0.250154	10.916808	0.458947	5.447161	0.000000	0.000000
1200.411029	284.711566	113.386538	0.250156	10.916312	0.458950	5.446914	0.000000	0.000000
1200.431031	284.711566	113.397110	0.250152	10.917330	0.458944	5.447421	0.000000	0.000000
1200.451033	284.711566	113.386055	0.250156	10.916265	0.458950	5.446890	0.000000	0.000000
1200.471035	284.711566	113.390193	0.250154	10.916664	0.458948	5.447089	0.000000	0.000000
1200.491037	284.711566	113.391145	0.250154	10.916755	0.458947	5.447135	0.000000	0.000000
1200.511039	284.711566	113.397713	0.250152	10.917388	0.458944	5.447450	0.000000	0.000000
1200.531041	284.711566	113.388128	0.250155	10.916465	0.458949	5.446990	0.000000	0.000000
1200.551043	284.711566	113.381062	0.250157	10.915785	0.458953	5.446650	0.000000	0.000000
1200.571045	284.711566	113.390227	0.250154	10.916667	0.458948	5.447091	0.000000	0.000000
1200.591047	284.711566	113.389713	0.250154	10.916617	0.458948	5.447066	0.000000	0.000000
1200.611049	284.711566	113.381460	0.250157	10.915823	0.458953	5.446670	0.000000	0.000000
1200.631051	284.711566	113.389390	0.250155	10.916586	0.458948	5.447051	0.000000	0.000000
1200.651053	284.711566	113.388618	0.250155	10.916512	0.458949	5.447013	0.000000	0.000000
1200.671055	284.711566	113.388726	0.250155	10.916523	0.458949	5.447019	0.000000	0.000000
1200.691057	284.711566	113.389464	0.250155	10.916594	0.458948	5.447054	0.000000	0.000000
1200.711059	284.711566	113.383665	0.250156	10.916035	0.458952	5.446776	0.000000	0.000000
1200.731061	284.711566	113.380863	0.250157	10.915765	0.458953	5.446641	0.000000	0.000000
1200.751063	284.711566	113.377472	0.250159	10.915439	0.458955	5.446478	0.000000	0.000000
1200.771065	284.711566	113.387005	0.250155	10.916357	0.458950	5.446936	0.000000	0.000000
1200.791067	284.711566	113.377702	0.250158	10.915461	0.458955	5.446489	0.000000	0.000000
1200.811069	284.711566	113.382560	0.250157	10.915929	0.458952	5.446722	0.000000	0.000000
1200.831071	284.711566	113.388209	0.250155	10.916473	0.458949	5.446994	0.000000	0.000000
1200.851073	284.711566	113.378295	0.250158	10.915518	0.458955	5.446518	0.000000	0.000000
1200.871075	284.711566	113.381676	0.250157	10.915844	0.458953	5.446680	0.000000	0.000000
1200.891077	284.711566	113.373517	0.250160	10.915058	0.458958	5.446288	0.000000	0.000000
1200.911079	284.711566	113.368607	0.250162	10.914586	0.458960	5.446052	0.000000	0.000000
1200.931081	284.711566	113.364866	0.250163	10.914225	0.458962	5.445872	0.000000	0.000000
1200.951083	284.711566	113.335221	0.250173	10.911371	0.458980	5.444448	0.000000	0.000000
1200.971085	284.711566	113.350641	0.250168	10.912856	0.458971	5.445189	0.000000	0.000000
1200.991087	284.711566	113.321199	0.250177	10.910021	0.458988	5.443775	0.000000	0.000000
1201.011089	284.711566	113.322647	0.250177	10.910161	0.458987	5.443844	0.000000	0.000000
1201.031091	284.711566	113.324645	0.250176	10.910353	0.458986	5.443940	0.000000	0.000000
1201.051093	284.711566	113.338435	0.250172	10.911681	0.458978	5.444603	0.000000	0.000000
1201.071095	284.711566	113.316026	0.250179	10.909523	0.458991	5.443526	0.000000	0.000000
1201.091097	284.711566	113.324932	0.250176	10.910381	0.458986	5.443954	0.000000	0.000000
1201.111099	284.711566	113.315420	0.250179	10.909465	0.458991	5.443497	0.000000	0.000000
1201.131101	284.711566	113.313388	0.250180	10.909269	0.458992	5.443400	0.000000	0.000000
1201.151103	284.711566	113.299996	0.250185	10.907980	0.459000	5.442756	0.000000	0.000000
1201.171105	284.711566	113.308443	0.250182	10.908793	0.458995	5.443162	0.000000	0.000000
1201.191107	284.711566	113.311536	0.250181	10.909091	0.458993	5.443311	0.000000	0.000000
1201.211109	284.711566	113.301643	0.250184	10.908139	0.458999	5.442835	0.000000	0.000000
1201.231111	284.711566	113.305003	0.250183	10.908462	0.458997	5.442997	0.000000	0.000000
1201.251113	284.711566	113.293540	0.250187	10.907358	0.459004	5.442446	0.000000	0.000000
1201.271115	284.711566	113.295505	0.250186	10.907548	0.459002	5.442540	0.000000	0.000000
1201.291117	284.711566	113.301704	0.250184	10.908144	0.458999	5.442838	0.000000	0.000000
1201.311119	284.711566	113.309876	0.250181	10.908931	0.458994	5.443231	0.000000	0.000000
1201.331121	284.711566	113.322007	0.250177	10.910099	0.458987	5.443814	0.000000	0.000000
1201.351123	284.711566	113.315569	0.250179	10.909479	0.458991	5.443504	0.000000	0.000000
1201.371125	284.711566	113.294813	0.250186	10.907481	0.459003	5.442507	0.000000	0.000000
1201.391127	284.711566	113.303348	0.250183	10.908303	0.458998	5.442917	0.000000	0.000000
1201.411129	284.711566	113.296511	0.250186	10.907644	0.459002	5.442589	0.000000	0.000000
1201.431131	284.711566	113.307196	0.250182	10.908673	0.458996	5.443102	0.000000	0.000000
1201.451133	284.711566	113.304911	0.250183	10.908453	0.458997	5.442992	0.000000	0.000000
1201.471135	284.711566	113.301060	0.250184	10.908082	0.458999	5.442807	0.000000	0.000000
1201.491138	284.711566	113.310845	0.250181	10.909024	0.458994	5.443277	0.000000	0.000000
1201.511139	284.711566	113.305972	0.250183	10.908555	0.458996	5.443043	0.000000	0.000000
1201.531141	284.711566	113.318280	0.250178	10.909740	0.458989	5.443635	0.000000	0.000000
1201.551143	284.711566	113.301654	0.250184	10.908140	0.458999	5.442836	0.000000	0.000000
1201.571145	284.711566	113.315225	0.250179	10.909446	0.458991	5.443488	0.000000	0.000000
1201.591147	284.711566	113.305775	0.250183	10.908536	0.458997	5.443034	0.000000	0.000000
1201.611149	284.711566	113.310827	0.250181	10.909023	0.458994	5.443277	0.000000	0.000000
1201.631151	284.711566	113.283301	0.250190	10.906373	0.459010	5.441954	0.000000	0.000000
1201.651153	284.711566	113.288177	0.250189	10.906842	0.459007	5.442188	0.000000	0.000000
1201.671155	284.711566	113.292604	0.250187	10.907268	0.459004	5.442401	0.000000	0.000000
1201.691157	284.711566	113.290144	0.250188	10.907031	0.459006	5.442283	0.000000	0.000000
1201.711159	284.711566	113.290260	0.250188	10.907043	0.459006	5.442289	0.000000	0.000000
1201.731161	284.711566	113.289481	0.250188	10.906968	0.459006	5.442251	0.000000	0.000000
1201.751163	284.711566	113.279378	0.250191	10.905995	0.459012	5.441766	0.000000	0.000000
1201.771165	284.711566	113.277037	0.250192	10.905770	0.459013	5.441653	0.000000	0.000000
1201.791167	284.711566	113.286663	0.250189	10.906696	0.459008	5.442116	0.000000	0.000000
1201.811169	284.711566	113.297582	0.250185	10.907748	0.459001	5.442640	0.000000	0.000000
1201.831171	284.711566	113.286136	0.250189	10.906646	0.459008	5.442090	0.000000	0.000000
1201.851173	284.711566	113.278411	0.250192	10.905902	0.459012	5.441719	0.000000	0.000000
1201.871175	284.711566	113.269977	0.250195	10.905090	0.459017	5.441314	0.000000	0.000000
1201.891177	284.711566	113.282047	0.250191	10.906252	0.459010	5.441894	0.000000	0.000000
1201.911179	284.711566	113.294084	0.250187	10.907411	0.459003	5.442472	0.000000	0.000000
1201.931181	284.711566	113.295028	0.250186	10.907502	0.459003	5.442518	0.000000	0.000000
1201.951183	284.711566	113.291445	0.250187	10.907157	0.459005	5.442345	0.000000	0.000000
1201.971185	284.711566	113.294510	0.250186	10.907452	0.459003	5.442493	0.000000	0.000000
1201.991187	284.711566	113.281828	0.250191	10.906231	0.459010	5.441883	0.000000	0.000000
1202.011189	284.711566	113.278660	0.250192	10.905926	0.459012	5.441731	0.000000	0.000000
1202.031191	284.711566	113.272169	0.250194	10.905301	0.459016	5.441419	0.000000	0.000000
1202.051193	284.711566	113.274552	0.250193	10.905530	0.459015	5.441534	0.000000	0.000000
1202.071195	284.711566	113.278157	0.250192	10.905877	0.459012	5.441707	0.000000	0.000000
1202.091197	284.711566	113.279361	0.250191	10.905993	0.459012	5.441765	0.000000	0.000000
1202.111199	284.711566	113.280709	0.250191	10.906123	0.459011	5.441830	0.000000	0.000000
1202.131201	284.711566	113.277120	0.250192	10.905778	0.459013	5.441657	0.000000	0.000000
1202.151203	284.711566	113.279178	0.250192	10.905976	0.459012	5.441756	0.000000	0.000000
1202.171205	284.711566	113.278290	0.250192	10.905890	0.459012	5.441714	0.000000	0.000000
1202.191207	284.711566	113.270860	0.250194	10.905175	0.459017	5.441357	0.000000	0.000000
1202.211209	284.711566	113.269444	0.250195	10.905039	0.459018	5.441289	0.000000	0.000000
1202.231211	284.711566	113.267461	0.250195	10.904848	0.459019	5.441193	0.000000	0.000000
1202.251213	284.711566	113.272289	0.250194	10.905312	0.459016	5.441425	0.000000	0.000000
1202.271215	284.711566	113.273889	0.250193	10.905467	0.459015	5.441502	0.000000	0.000000
1202.291217	284.711566	113.271231	0.250194	10.905211	0.459016	5.441374	0.000000	0.000000
1202.311219	284.711566	113.266219	0.250196	10.904728	0.459019	5.441134	0.000000	0.000000
1202.331221	284.711566	113.270409	0.250194	10.905131	0.459017	5.441335	0.000000	0.000000
1202.351223	284.711566	113.262332	0.250197	10.904354	0.459022	5.440947	0.000000	0.000000
1202.371225	284.711566	113.251901	0.250201	10.903350	0.459028	5.440446	0.000000	0.000000
1202.391227	284.711566	113.251889	0.250201	10.903348	0.459028	5.440445	0.000000	0.000000
1202.411229	284.711566	113.253603	0.250200	10.903513	0.459027	5.440528	0.000000	0.000000
1202.431231	284.711566	113.261720	0.250197	10.904295	0.459022	5.440917	0.000000	0.000000
1202.451233	284.711566	113.259032	0.250198	10.904036	0.459024	5.440788	0.000000	0.000000
1202.471235	284.711566	113.261517	0.250197	10.904275	0.459022	5.440908	0.000000	0.000000
1202.491237	284.711566	113.265231	0.250196	10.904633	0.459020	5.441086	0.000000	0.000000
1202.511239	284.711566	113.256550	0.250199	10.903797	0.459025	5.440669	0.000000	0.000000
1202.531241	284.711566	113.254284	0.250200	10.903579	0.459026	5.440560	0.000000	0.000000
1202.551243	284.711566	113.249184	0.250202	10.903088	0.459029	5.440315	0.000000	0.000000
1202.571245	284.711566	113.253769	0.250200	10.903530	0.459027	5.440536	0.000000	0.000000
1202.591247	284.711566	113.252652	0.250200	10.903422	0.459027	5.440482	0.000000	0.000000
1202.611249	284.711566	113.265343	0.250196	10.904644	0.459020	5.441092	0.000000	0.000000
1202.631251	284.711566	113.249073	0.250202	10.903077	0.459029	5.440310	0.000000	0.000000
1202.651253	284.711566	113.250141	0.250201	10.903180	0.459029	5.440361	0.000000	0.000000
1202.671255	284.711566	113.250086	0.250201	10.903175	0.459029	5.440359	0.000000	0.000000
1202.691257	284.711566	113.245761	0.250203	10.902759	0.459031	5.440151	0.000000	0.000000
1202.711259	284.711566	113.249368	0.250202	10.903106	0.459029	5.440324	0.000000	0.000000
1202.731261	284.711566	113.248999	0.250202	10.903070	0.459029	5.440306	0.000000	0.000000
1202.751263	284.711566	113.246372	0.250203	10.902817	0.459031	5.440180	0.000000	0.000000
1202.771266	284.711566	113.241847	0.250204	10.902382	0.459033	5.439963	0.000000	0.000000
1202.791267	284.711566	113.258693	0.250198	10.904004	0.459024	5.440772	0.000000	0.000000
1202.811269	284.711566	113.253167	0.250200	10.903472	0.459027	5.440507	0.000000	0.000000
1202.831271	284.711566	113.250092	0.250201	10.903176	0.459029	5.440359	0.000000	0.000000
1202.851273	284.711566	113.240103	0.250205	10.902214	0.459034	5.439879	0.000000	0.000000
1202.871275	284.711566	113.258530	0.250198	10.903988	0.459024	5.440764	0.000000	0.000000
1202.891277	284.711566	113.264809	0.250196	10.904592	0.459020	5.441066	0.000000	0.000000
1202.911279	284.711566	113.257347	0.250199	10.903874	0.459024	5.440707	0.000000	0.000000
1202.931281	284.711566	113.243957	0.250203	10.902585	0.459032	5.440064	0.000000	0.000000
1202.951283	284.711566	113.233329	0.250207	10.901562	0.459038	5.439554	0.000000	0.000000
1202.971285	284.711566	113.230280	0.250208	10.901268	0.459040	5.439407	0.000000	0.000000
1202.991287	284.711566	113.252059	0.250201	10.903365	0.459028	5.440453	0.000000	0.000000
1203.011289	284.711566	113.247888	0.250202	10.902963	0.459030	5.440253	0.000000	0.000000
1203.031291	284.711566	113.256125	0.250199	10.903756	0.459025	5.440649	0.000000	0.000000
1203.051293	284.711566	113.247351	0.250202	10.902912	0.459030	5.440227	0.000000	0.000000
1203.071295	284.711566	113.254830	0.250200	10.903632	0.459026	5.440587	0.000000	0.000000
1203.091297	284.711566	113.260152	0.250198	10.904144	0.459023	5.440842	0.000000	0.000000
1203.111299	284.711566	113.251641	0.250201	10.903325	0.459028	5.440433	0.000000	0.000000
1203.131301	284.711566	113.256158	0.250199	10.903759	0.459025	5.440650	0.000000	0.000000
1203.151303	284.711566	113.259218	0.250198	10.904054	0.459023	5.440797	0.000000	0.000000
1203.171305	284.711566	113.240869	0.250204	10.902287	0.459034	5.439916	0.000000	0.000000
1203.191307	284.711566	113.256917	0.250199	10.903833	0.459025	5.440687	0.000000	0.000000
1203.211309	284.711566	113.247204	0.250202	10.902897	0.459030	5.440220	0.000000	0.000000
1203.231311	284.711566	113.241717	0.250204	10.902369	0.459034	5.439957	0.000000	0.000000
1203.251313	284.711566	113.249977	0.250201	10.903164	0.459029	5.440353	0.000000	0.000000
1203.271315	284.711566	113.242144	0.250204	10.902410	0.459033	5.439977	0.000000	0.000000
1203.291317	284.711566	113.247382	0.250202	10.902915	0.459030	5.440229	0.000000	0.000000
1203.311319	284.711566	113.237298	0.250206	10.901944	0.459036	5.439744	0.000000	0.000000
1203.331321	284.711566	113.250247	0.250201	10.903190	0.459029	5.440366	0.000000	0.000000
1203.351323	284.711566	113.230663	0.250208	10.901305	0.459040	5.439426	0.000000	0.000000
1203.371325	284.711566	113.244942	0.250203	10.902680	0.459032	5.440112	0.000000	0.000000
1203.391327	284.711566	113.235835	0.250206	10.901803	0.459037	5.439674	0.000000	0.000000
1203.411329	284.711566	113.234783	0.250206	10.901702	0.459037	5.439623	0.000000	0.000000
1203.431331	284.711566	113.234274	0.250207	10.901653	0.459038	5.439599	0.000000	0.000000
1203.451333	284.711566	113.233989	0.250207	10.901625	0.459038	5.439585	0.000000	0.000000
1203.471335	284.711566	113.229295	0.250208	10.901173	0.459041	5.439360	0.000000	0.000000
1203.491337	284.711566	113.226357	0.250209	10.900890	0.459042	5.439219	0.000000	0.000000
1203.511339	284.711566	113.230920	0.250208	10.901330	0.459040	5.439438	0.000000	0.000000
1203.531341	284.711566	113.226575	0.250209	10.900911	0.459042	5.439229	0.000000	0.000000
1203.551343	284.711566	113.222159	0.250211	10.900486	0.459045	5.439017	0.000000	0.000000
1203.571345	284.711566	113.215251	0.250213	10.899821	0.459049	5.438685	0.000000	0.000000
1203.591347	284.711566	113.222351	0.250211	10.900505	0.459045	5.439026	0.000000	0.000000
1203.611349	284.711566	113.216901	0.250212	10.899980	0.459048	5.438764	0.000000	0.000000
1203.631351	284.711566	113.222493	0.250211	10.900518	0.459045	5.439033	0.000000	0.000000
1203.651353	284.711566	113.214822	0.250213	10.899780	0.459049	5.438665	0.000000	0.000000
1203.671355	284.711566	113.225205	0.250210	10.900780	0.459043	5.439163	0.000000	0.000000
1203.691357	284.711566	113.218723	0.250212	10.900155	0.459047	5.438852	0.000000	0.000000
1203.711360	284.711566	113.215053	0.250213	10.899802	0.459049	5.438676	0.000000	0.000000
1203.731361	284.711566	113.218293	0.250212	10.900114	0.459047	5.438831	0.000000	0.000000
1203.751363	284.711566	113.207248	0.250216	10.899051	0.459053	5.438301	0.000000	0.000000
1203.771365	284.711566	113.219742	0.250211	10.900253	0.459046	5.438901	0.000000	0.000000
1203.791367	284.711566	113.230560	0.250208	10.901295	0.459040	5.439421	0.000000	0.000000
1203.811369	284.711566	113.217844	0.250212	10.900071	0.459047	5.438810	0.000000	0.000000
1203.831371	284.711566	113.230448	0.250208	10.901284	0.459040	5.439415	0.000000	0.000000
1203.851373	284.711566	113.201493	0.250218	10.898497	0.459057	5.438024	0.000000	0.000000
1203.871375	284.711566	113.215064	0.250213	10.899803	0.459049	5.438676	0.000000	0.000000
1203.891377	284.711566	113.207159	0.250216	10.899042	0.459053	5.438296	0.000000	0.000000
1203.911379	284.711566	113.197285	0.250219	10.898091	0.459059	5.437822	0.000000	0.000000
1203.931381	284.711566	113.204088	0.250217	10.898746	0.459055	5.438149	0.000000	0.000000
1203.951383	284.711566	113.206364	0.250216	10.898966	0.459054	5.438258	0.000000	0.000000
1203.971385	284.711566	113.195706	0.250220	10.897939	0.459060	5.437746	0.000000	0.000000
1203.991387	284.711566	113.198468	0.250219	10.898205	0.459058	5.437879	0.000000	0.000000
1204.011389	284.711566	113.206946	0.250216	10.899022	0.459054	5.438286	0.000000	0.000000
1204.031391	284.711566	113.207284	0.250216	10.899054	0.459053	5.438303	0.000000	0.000000
1204.051394	284.711566	113.208591	0.250215	10.899180	0.459053	5.438365	0.000000	0.000000
1204.071395	284.711566	113.191108	0.250221	10.897497	0.459063	5.437525	0.000000	0.000000
1204.091397	284.711566	113.180665	0.250225	10.896491	0.459069	5.437024	0.000000	0.000000
1204.111399	284.711566	113.183321	0.250224	10.896747	0.459067	5.437151	0.000000	0.000000
1204.131401	284.711566	113.186316	0.250223	10.897035	0.459065	5.437295	0.000000	0.000000
1204.151403	284.711566	113.195115	0.250220	10.897883	0.459060	5.437718	0.000000	0.000000
1204.171405	284.711566	113.201924	0.250217	10.898538	0.459056	5.438045	0.000000	0.000000
1204.191407	284.711566	113.179634	0.250225	10.896392	0.459069	5.436974	0.000000	0.000000
1204.211409	284.711566	113.182894	0.250224	10.896706	0.459067	5.437131	0.000000	0.000000
1204.231411	284.711566	113.189793	0.250222	10.897370	0.459063	5.437462	0.000000	0.000000
1204.251413	284.711566	113.183107	0.250224	10.896726	0.459067	5.437141	0.000000	0.000000
1204.271415	284.711566	113.189041	0.250222	10.897298	0.459064	5.437426	0.000000	0.000000
1204.291417	284.711566	113.172772	0.250227	10.895731	0.459073	5.436645	0.000000	0.000000
1204.311419	284.711566	113.197100	0.250219	10.898074	0.459059	5.437813	0.000000	0.000000
1204.331421	284.711566	113.191037	0.250221	10.897490	0.459063	5.437522	0.000000	0.000000
1204.351423	284.711566	113.191856	0.250221	10.897569	0.459062	5.437561	0.000000	0.000000
1204.371425	284.711486	113.183576	0.250224	10.896772	0.459067	5.437164	0.000000	0.000000
1204.391427	284.711486	113.210826	0.250214	10.899395	0.459051	5.438473	0.000000	0.000000
1204.411429	284.711486	113.194917	0.250220	10.897864	0.459060	5.437708	0.000000	0.000000
1204.431431	284.711486	113.189710	0.250221	10.897362	0.459063	5.437458	0.000000	0.000000
1204.451433	284.711486	113.184244	0.250223	10.896836	0.459066	5.437196	0.000000	0.000000
1204.471435	284.711486	113.181617	0.250224	10.896583	0.459068	5.437069	0.000000	0.000000
1204.491437	284.711486	113.166591	0.250229	10.895136	0.459077	5.436348	0.000000	0.000000
1204.511439	284.711486	113.177979	0.250225	10.896233	0.459070	5.436895	0.000000	0.000000
1204.531441	284.711486	113.176361	0.250226	10.896077	0.459071	5.436817	0.000000	0.000000
1204.551443	284.711486	113.177439	0.250226	10.896181	0.459070	5.436869	0.000000	0.000000
1204.571445	284.711486	113.187182	0.250222	10.897119	0.459065	5.437337	0.000000	0.000000
1204.591447	284.711486	113.171114	0.250228	10.895572	0.459074	5.436565	0.000000	0.000000
1204.611449	284.711486	113.181275	0.250224	10.896550	0.459068	5.437053	0.000000	0.000000
1204.631451	284.711486	113.171564	0.250228	10.895615	0.459074	5.436587	0.000000	0.000000
1204.651453	284.711486	113.163749	0.250230	10.894863	0.459078	5.436211	0.000000	0.000000
1204.671455	284.711486	113.176946	0.250226	10.896133	0.459071	5.436845	0.000000	0.000000
1204.691457	284.711486	113.172369	0.250227	10.895693	0.459073	5.436625	0.000000	0.000000
1204.711459	284.711486	113.168920	0.250228	10.895361	0.459075	5.436460	0.000000	0.000000
1204.731461	284.711486	113.153825	0.250234	10.893907	0.459084	5.435734	0.000000	0.000000
1204.751463	284.711486	113.138776	0.250239	10.892458	0.459093	5.435011	0.000000	0.000000
1204.771465	284.711486	113.133380	0.250240	10.891939	0.459096	5.434752	0.000000	0.000000
1204.791467	284.711486	113.135148	0.250240	10.892109	0.459095	5.434837	0.000000	0.000000
1204.811469	284.711486	113.137929	0.250239	10.892377	0.459093	5.434971	0.000000	0.000000
1204.831471	284.711566	113.133932	0.250240	10.891992	0.459096	5.434779	0.000000	0.000000
1204.851473	284.711566	113.127330	0.250242	10.891357	0.459099	5.434462	0.000000	0.000000
1204.871475	284.711566	113.147973	0.250236	10.893344	0.459088	5.435453	0.000000	0.000000
1204.891477	284.711486	113.135316	0.250240	10.892125	0.459095	5.434845	0.000000	0.000000
1204.911479	284.711486	113.126218	0.250243	10.891249	0.459100	5.434408	0.000000	0.000000
1204.931481	284.711486	113.134086	0.250240	10.892007	0.459095	5.434786	0.000000	0.000000
1204.951483	284.711486	113.142848	0.250237	10.892851	0.459090	5.435207	0.000000	0.000000
1204.971485	284.711486	113.114934	0.250247	10.890163	0.459106	5.433866	0.000000	0.000000
1204.991488	284.711486	113.111778	0.250248	10.889859	0.459108	5.433715	0.000000	0.000000
1205.011489	284.711486	113.125324	0.250243	10.891163	0.459100	5.434365	0.000000	0.000000
1205.031491	284.711486	113.119551	0.250245	10.890608	0.459104	5.434088	0.000000	0.000000
1205.051493	284.711486	113.119622	0.250245	10.890614	0.459104	5.434091	0.000000	0.000000
1205.071495	284.711486	113.126202	0.250243	10.891248	0.459100	5.434407	0.000000	0.000000
1205.091497	284.711486	113.119499	0.250245	10.890603	0.459104	5.434085	0.000000	0.000000
1205.111499	284.711486	113.118961	0.250245	10.890551	0.459104	5.434060	0.000000	0.000000
1205.131501	284.711486	113.115728	0.250246	10.890240	0.459106	5.433904	0.000000	0.000000
1205.151503	284.711486	113.097447	0.250252	10.888480	0.459117	5.433026	0.000000	0.000000
1205.171505	284.711486	113.116056	0.250246	10.890271	0.459106	5.433920	0.000000	0.000000
1205.191507	284.711486	113.113680	0.250247	10.890042	0.459107	5.433806	0.000000	0.000000
1205.211509	284.711486	113.107057	0.250249	10.889405	0.459111	5.433488	0.000000	0.000000
1205.231511	284.711486	113.116730	0.250246	10.890336	0.459105	5.433952	0.000000	0.000000
1205.251513	284.711486	113.115634	0.250246	10.890231	0.459106	5.433900	0.000000	0.000000
1205.271515	284.711486	113.118956	0.250245	10.890550	0.459104	5.434059	0.000000	0.000000
1205.291517	284.711486	113.108702	0.250249	10.889563	0.459110	5.433567	0.000000	0.000000
1205.311519	284.711486	113.118164	0.250245	10.890474	0.459105	5.434021	0.000000	0.000000
1205.331521	284.711486	113.125393	0.250243	10.891170	0.459100	5.434369	0.000000	0.000000
1205.351523	284.711486	113.108992	0.250249	10.889591	0.459110	5.433581	0.000000	0.000000
1205.371525	284.711486	113.112426	0.250247	10.889922	0.459108	5.433746	0.000000	0.000000
1205.391527	284.711566	113.116256	0.250246	10.890290	0.459106	5.433930	0.000000	0.000000
1205.411529	284.711566	113.118979	0.250245	10.890553	0.459104	5.434060	0.000000	0.000000
1205.431531	284.711486	113.115121	0.250247	10.890181	0.459106	5.433875	0.000000	0.000000
1205.451533	284.711486	113.097711	0.250252	10.888505	0.459116	5.433039	0.000000	0.000000
1205.471535	284.711486	113.112517	0.250247	10.889930	0.459108	5.433750	0.000000	0.000000
1205.491537	284.711486	113.129039	0.250242	10.891521	0.459098	5.434544	0.000000	0.000000
1205.511539	284.711486	113.116165	0.250246	10.890282	0.459106	5.433925	0.000000	0.000000
1205.531541	284.711486	113.098531	0.250252	10.888584	0.459116	5.433078	0.000000	0.000000
1205.551543	284.711486	113.111306	0.250248	10.889814	0.459109	5.433692	0.000000	0.000000
1205.571545	284.711486	113.113185	0.250247	10.889995	0.459107	5.433782	0.000000	0.000000
1205.591547	284.711486	113.099363	0.250252	10.888664	0.459115	5.433118	0.000000	0.000000
1205.611549	284.711486	113.100710	0.250251	10.888794	0.459115	5.433183	0.000000	0.000000
1205.631551	284.711486	113.108622	0.250249	10.889555	0.459110	5.433563	0.000000	0.000000
1205.651553	284.711486	113.111990	0.250248	10.889880	0.459108	5.433725	0.000000	0.000000
1205.671555	284.711486	113.106242	0.250249	10.889326	0.459111	5.433449	0.000000	0.000000
1205.691557	284.711486	113.101033	0.250251	10.888825	0.459114	5.433198	0.000000	0.000000
1205.711559	284.711486	113.112461	0.250247	10.889925	0.459108	5.433747	0.000000	0.000000
1205.731561	284.711486	113.117861	0.250246	10.890445	0.459105	5.434007	0.000000	0.000000
1205.751563	284.711486	113.106875	0.250249	10.889387	0.459111	5.433479	0.000000	0.000000
1205.771565	284.711486	113.128524	0.250242	10.891471	0.459099	5.434519	0.000000	0.000000
1205.791567	284.711486	113.118480	0.250245	10.890505	0.459104	5.434036	0.000000	0.000000
1205.811569	284.711486	113.094562	0.250253	10.888202	0.459118	5.432887	0.000000	0.000000
1205.831571	284.711486	113.095330	0.250253	10.888276	0.459118	5.432924	0.000000	0.000000
1205.851573	284.711486	113.102417	0.250251	10.888958	0.459114	5.433265	0.000000	0.000000
1205.871575	284.711486	113.102172	0.250251	10.888934	0.459114	5.433253	0.000000	0.000000
1205.891577	284.711566	113.092450	0.250254	10.887998	0.459120	5.432786	0.000000	0.000000
1205.911579	284.711566	113.098487	0.250252	10.888580	0.459116	5.433076	0.000000	0.000000
1205.931581	284.711486	113.097867	0.250252	10.888520	0.459116	5.433046	0.000000	0.000000
1205.951583	284.711486	113.094616	0.250253	10.888207	0.459118	5.432890	0.000000	0.000000
1205.971585	284.711566	113.078891	0.250259	10.886693	0.459127	5.432135	0.000000	0.000000
1205.991587	284.711486	113.090964	0.250255	10.887855	0.459120	5.432715	0.000000	0.000000
1206.011589	284.711486	113.101586	0.250251	10.888878	0.459114	5.433225	0.000000	0.000000
1206.031591	284.711486	113.109315	0.250248	10.889622	0.459110	5.433596	0.000000	0.000000
1206.051593	284.711486	113.092824	0.250254	10.888034	0.459119	5.432804	0.000000	0.000000
1206.071595	284.711486	113.097321	0.250252	10.888467	0.459117	5.433020	0.000000	0.000000
1206.091597	284.711486	113.096791	0.250253	10.888416	0.459117	5.432995	0.000000	0.000000
1206.111599	284.711486	113.087660	0.250256	10.887537	0.459122	5.432556	0.000000	0.000000
1206.131601	284.711486	113.092052	0.250254	10.887960	0.459120	5.432767	0.000000	0.000000
1206.151603	284.711486	113.088723	0.250255	10.887640	0.459122	5.432607	0.000000	0.000000
1206.171605	284.711566	113.090939	0.250255	10.887853	0.459120	5.432713	0.000000	0.000000
1206.191607	284.711486	113.089137	0.250255	10.887680	0.459121	5.432627	0.000000	0.000000
1206.211609	284.711486	113.075684	0.250260	10.886384	0.459129	5.431981	0.000000	0.000000
1206.231611	284.711486	113.070503	0.250261	10.885886	0.459132	5.431732	0.000000	0.000000
1206.251613	284.711486	113.084313	0.250257	10.887215	0.459124	5.432395	0.000000	0.000000
1206.271616	284.711486	113.078116	0.250259	10.886618	0.459128	5.432097	0.000000	0.000000
1206.291617	284.711486	113.073140	0.250261	10.886139	0.459131	5.431858	0.000000	0.000000
1206.311619	284.711486	113.074538	0.250260	10.886274	0.459130	5.431926	0.000000	0.000000
1206.331621	284.711486	113.081477	0.250258	10.886942	0.459126	5.432259	0.000000	0.000000
1206.351623	284.711486	113.076436	0.250259	10.886457	0.459129	5.432017	0.000000	0.000000
1206.371625	284.711486	113.072184	0.250261	10.886047	0.459131	5.431812	0.000000	0.000000
1206.391627	284.711486	113.065836	0.250263	10.885436	0.459135	5.431508	0.000000	0.000000
1206.411629	284.711486	113.086386	0.250256	10.887415	0.459123	5.432495	0.000000	0.000000
1206.431631	284.711486	113.081574	0.250258	10.886951	0.459126	5.432264	0.000000	0.000000
1206.451633	284.711486	113.081215	0.250258	10.886917	0.459126	5.432246	0.000000	0.000000
1206.471635	284.711486	113.074424	0.250260	10.886263	0.459130	5.431920	0.000000	0.000000
1206.491637	284.711486	113.069231	0.250262	10.885763	0.459133	5.431671	0.000000	0.000000
1206.511639	284.711486	113.081824	0.250258	10.886975	0.459126	5.432276	0.000000	0.000000
1206.531641	284.711566	113.089127	0.250255	10.887678	0.459121	5.432626	0.000000	0.000000
1206.551643	284.711566	113.081871	0.250258	10.886980	0.459126	5.432278	0.000000	0.000000
1206.571645	284.711566	113.079483	0.250259	10.886750	0.459127	5.432163	0.000000	0.000000
1206.591647	284.711566	113.079465	0.250259	10.886748	0.459127	5.432162	0.000000	0.000000
1206.611649	284.711566	113.091847	0.250254	10.887940	0.459120	5.432757	0.000000	0.000000
1206.631651	284.711566	113.080577	0.250258	10.886855	0.459126	5.432216	0.000000	0.000000
1206.651653	284.711566	113.082699	0.250257	10.887060	0.459125	5.432318	0.000000	0.000000
1206.671655	284.711566	113.069168	0.250262	10.885757	0.459133	5.431668	0.000000	0.000000
1206.691657	284.711566	113.079736	0.250258	10.886774	0.459127	5.432175	0.000000	0.000000
1206.711659	284.711566	113.077507	0.250259	10.886560	0.459128	5.432068	0.000000	0.000000
1206.731661	284.711566	113.071741	0.250261	10.886005	0.459132	5.431791	0.000000	0.000000
1206.751663	284.711566	113.075963	0.250260	10.886411	0.459129	5.431994	0.000000	0.000000
1206.771665	284.711566	113.081756	0.250258	10.886969	0.459126	5.432272	0.000000	0.000000
1206.791667	284.711566	113.064903	0.250263	10.885346	0.459135	5.431463	0.000000	0.000000
1206.811669	284.711566	113.062422	0.250264	10.885107	0.459137	5.431344	0.000000	0.000000
1206.831671	284.711566	113.052163	0.250268	10.884120	0.459143	5.430851	0.000000	0.000000
1206.851673	284.711566	113.051785	0.250268	10.884083	0.459143	5.430833	0.000000	0.000000
1206.871675	284.711566	113.048609	0.250269	10.883778	0.459145	5.430680	0.000000	0.000000
1206.891677	284.711566	113.042451	0.250271	10.883185	0.459148	5.430384	0.000000	0.000000
1206.911679	284.711566	113.054838	0.250267	10.884377	0.459141	5.430979	0.000000	0.000000
1206.931681	284.711566	113.052745	0.250268	10.884176	0.459142	5.430879	0.000000	0.000000
1206.951683	284.711566	113.052269	0.250268	10.884130	0.459143	5.430856	0.000000	0.000000
1206.971685	284.711566	113.053426	0.250267	10.884241	0.459142	5.430911	0.000000	0.000000
1206.991687	284.711566	113.039528	0.250272	10.882903	0.459150	5.430244	0.000000	0.000000
1207.011689	284.711566	113.057197	0.250266	10.884604	0.459140	5.431093	0.000000	0.000000
1207.031691	284.711566	113.048857	0.250269	10.883802	0.459145	5.430692	0.000000	0.000000
1207.051693	284.711566	113.045540	0.250270	10.883482	0.459147	5.430533	0.000000	0.000000
1207.071695	284.711566	113.046844	0.250269	10.883608	0.459146	5.430595	0.000000	0.000000
1207.091697	284.711566	113.027565	0.250276	10.881752	0.459157	5.429669	0.000000	0.000000
1207.111699	284.711566	113.033602	0.250274	10.882333	0.459153	5.429959	0.000000	0.000000
1207.131701	284.711566	113.046587	0.250270	10.883583	0.459146	5.430583	0.000000	0.000000
1207.151703	284.711566	113.034075	0.250274	10.882378	0.459153	5.429982	0.000000	0.000000
1207.171705	284.711566	113.032136	0.250274	10.882192	0.459154	5.429889	0.000000	0.000000
1207.191707	284.711566	113.038123	0.250272	10.882768	0.459151	5.430176	0.000000	0.000000
1207.211709	284.711566	113.047498	0.250269	10.883671	0.459145	5.430627	0.000000	0.000000
1207.231711	284.711566	113.037496	0.250273	10.882708	0.459151	5.430146	0.000000	0.000000
1207.251713	284.711566	113.038559	0.250272	10.882810	0.459151	5.430197	0.000000	0.000000
1207.271715	284.711566	113.039579	0.250272	10.882908	0.459150	5.430246	0.000000	0.000000
1207.291717	284.711566	113.038666	0.250272	10.882820	0.459151	5.430202	0.000000	0.000000
1207.311719	284.711566	113.033754	0.250274	10.882348	0.459153	5.429966	0.000000	0.000000
1207.331721	284.711566	113.035448	0.250273	10.882511	0.459152	5.430048	0.000000	0.000000
1207.351723	284.711566	113.038729	0.250272	10.882826	0.459151	5.430205	0.000000	0.000000
1207.371725	284.711566	113.042418	0.250271	10.883182	0.459148	5.430383	0.000000	0.000000
1207.391727	284.711566	113.044443	0.250270	10.883377	0.459147	5.430480	0.000000	0.000000
1207.411729	284.711566	113.053237	0.250267	10.884223	0.459142	5.430902	0.000000	0.000000
1207.431731	284.711566	113.038621	0.250272	10.882816	0.459151	5.430200	0.000000	0.000000
1207.451733	284.711566	113.049452	0.250269	10.883859	0.459144	5.430720	0.000000	0.000000
1207.471735	284.711566	113.034037	0.250274	10.882375	0.459153	5.429980	0.000000	0.000000
1207.491737	284.711566	113.039175	0.250272	10.882869	0.459150	5.430227	0.000000	0.000000
1207.511739	284.711566	113.033354	0.250274	10.882309	0.459154	5.429947	0.000000	0.000000
1207.531741	284.711566	113.043787	0.250271	10.883313	0.459148	5.430448	0.000000	0.000000
1207.551744	284.711566	113.045845	0.250270	10.883512	0.459146	5.430547	0.000000	0.000000
1207.571745	284.711566	113.025074	0.250277	10.881512	0.459158	5.429549	0.000000	0.000000
1207.591747	284.711566	113.030713	0.250275	10.882055	0.459155	5.429820	0.000000	0.000000
1207.611749	284.711566	113.024192	0.250277	10.881427	0.459159	5.429507	0.000000	0.000000
1207.631751	284.711566	113.025937	0.250277	10.881595	0.459158	5.429591	0.000000	0.000000
1207.651753	284.711566	113.015561	0.250280	10.880596	0.459164	5.429092	0.000000	0.000000
1207.671755	284.711566	113.027343	0.250276	10.881730	0.459157	5.429658	0.000000	0.000000
1207.691757	284.711566	113.016443	0.250280	10.880681	0.459163	5.429135	0.000000	0.000000
1207.711759	284.711566	113.025636	0.250277	10.881566	0.459158	5.429576	0.000000	0.000000
1207.731761	284.711566	113.012373	0.250281	10.880289	0.459166	5.428939	0.000000	0.000000
1207.751763	284.711566	113.006216	0.250283	10.879696	0.459169	5.428643	0.000000	0.000000
1207.771765	284.711566	113.025507	0.250277	10.881553	0.459158	5.429570	0.000000	0.000000
1207.791767	284.711566	113.021393	0.250278	10.881157	0.459161	5.429373	0.000000	0.000000
1207.811769	284.711566	113.008654	0.250282	10.879931	0.459168	5.428761	0.000000	0.000000
1207.831771	284.711566	113.008068	0.250283	10.879875	0.459168	5.428732	0.000000	0.000000
1207.851773	284.711566	113.009654	0.250282	10.880027	0.459167	5.428809	0.000000	0.000000
1207.871775	284.711566	113.019480	0.250279	10.880973	0.459162	5.429281	0.000000	0.000000
1207.891777	284.711566	113.011879	0.250281	10.880242	0.459166	5.428916	0.000000	0.000000
1207.911779	284.711566	113.005880	0.250283	10.879664	0.459169	5.428627	0.000000	0.000000
1207.931781	284.711566	113.011029	0.250282	10.880160	0.459167	5.428875	0.000000	0.000000
1207.951783	284.711566	113.024287	0.250277	10.881436	0.459159	5.429512	0.000000	0.000000
1207.971785	284.711566	113.008659	0.250282	10.879931	0.459168	5.428761	0.000000	0.000000
1207.991787	284.711566	113.025052	0.250277	10.881510	0.459158	5.429548	0.000000	0.000000
1208.011789	284.711566	113.016389	0.250280	10.880676	0.459163	5.429132	0.000000	0.000000
1208.031791	284.711566	113.012586	0.250281	10.880310	0.459166	5.428950	0.000000	0.000000
1208.051793	284.711566	113.027794	0.250276	10.881774	0.459157	5.429680	0.000000	0.000000
1208.071795	284.711566	113.021361	0.250278	10.881154	0.459161	5.429371	0.000000	0.000000
1208.091797	284.711566	113.012515	0.250281	10.880303	0.459166	5.428946	0.000000	0.000000
1208.111799	284.711566	113.015332	0.250280	10.880574	0.459164	5.429081	0.000000	0.000000
1208.131801	284.711566	113.016118	0.250280	10.880650	0.459164	5.429119	0.000000	0.000000
1208.151803	284.711566	113.009871	0.250282	10.880048	0.459167	5.428819	0.000000	0.000000
1208.171805	284.711566	113.011679	0.250281	10.880222	0.459166	5.428906	0.000000	0.000000
1208.191807	284.711566	113.010573	0.250282	10.880116	0.459167	5.428853	0.000000	0.000000
1208.211809	284.711566	113.007045	0.250283	10.879776	0.459169	5.428683	0.000000	0.000000
1208.231811	284.711566	113.012695	0.250281	10.880320	0.459166	5.428955	0.000000	0.000000
1208.251813	284.711566	113.011217	0.250281	10.880178	0.459166	5.428884	0.000000	0.000000
1208.271815	284.711566	112.998382	0.250286	10.878942	0.459174	5.428267	0.000000	0.000000
1208.291817	284.711566	112.989098	0.250289	10.878048	0.459179	5.427821	0.000000	0.000000
1208.311819	284.711566	112.990734	0.250288	10.878206	0.459178	5.427900	0.000000	0.000000
1208.331821	284.711566	112.989505	0.250289	10.878087	0.459179	5.427841	0.000000	0.000000
1208.351823	284.711566	112.991334	0.250288	10.878263	0.459178	5.427929	0.000000	0.000000
1208.371825	284.711566	112.990624	0.250288	10.878195	0.459178	5.427894	0.000000	0.000000
1208.391827	284.711566	112.981642	0.250291	10.877330	0.459183	5.427463	0.000000	0.000000
1208.411829	284.711566	112.999879	0.250285	10.879086	0.459173	5.428339	0.000000	0.000000
1208.431831	284.711566	112.988686	0.250289	10.878009	0.459179	5.427801	0.000000	0.000000
1208.451833	284.711566	112.993947	0.250287	10.878515	0.459176	5.428054	0.000000	0.000000
1208.471835	284.711566	112.983836	0.250291	10.877542	0.459182	5.427568	0.000000	0.000000
1208.491838	284.711566	112.995984	0.250287	10.878711	0.459175	5.428152	0.000000	0.000000
1208.511839	284.711566	112.994644	0.250287	10.878582	0.459176	5.428088	0.000000	0.000000
1208.531841	284.711566	112.995418	0.250287	10.878657	0.459176	5.428125	0.000000	0.000000
1208.551843	284.711566	112.984374	0.250290	10.877593	0.459182	5.427594	0.000000	0.000000
1208.571845	284.711566	113.000191	0.250285	10.879116	0.459173	5.428354	0.000000	0.000000
1208.591847	284.711566	112.984020	0.250291	10.877559	0.459182	5.427577	0.000000	0.000000
1208.611849	284.711566	112.986749	0.250290	10.877822	0.459181	5.427708	0.000000	0.000000
1208.631851	284.711566	112.996603	0.250286	10.878771	0.459175	5.428182	0.000000	0.000000
1208.651853	284.711566	113.009042	0.250282	10.879968	0.459168	5.428779	0.000000	0.000000
1208.671855	284.711566	112.986824	0.250290	10.877829	0.459180	5.427712	0.000000	0.000000
1208.691857	284.711566	112.992578	0.250288	10.878383	0.459177	5.427988	0.000000	0.000000
1208.711859	284.711566	112.982324	0.250291	10.877396	0.459183	5.427496	0.000000	0.000000
1208.731861	284.711566	112.989286	0.250289	10.878066	0.459179	5.427830	0.000000	0.000000
1208.751863	284.711566	112.986169	0.250290	10.877766	0.459181	5.427680	0.000000	0.000000
1208.771865	284.711566	112.984109	0.250291	10.877568	0.459182	5.427581	0.000000	0.000000
1208.791867	284.711566	112.990443	0.250288	10.878178	0.459178	5.427886	0.000000	0.000000
1208.811869	284.711566	112.989743	0.250289	10.878110	0.459179	5.427852	0.000000	0.000000
1208.831871	284.711566	112.972441	0.250294	10.876445	0.459189	5.427021	0.000000	0.000000
1208.851873	284.711566	112.979808	0.250292	10.877154	0.459185	5.427375	0.000000	0.000000
1208.871875	284.711566	112.991378	0.250288	10.878268	0.459178	5.427931	0.000000	0.000000
1208.891877	284.711566	112.982032	0.250291	10.877368	0.459183	5.427482	0.000000	0.000000
1208.911879	284.711566	112.979589	0.250292	10.877133	0.459185	5.427364	0.000000	0.000000
1208.931881	284.711566	112.962638	0.250298	10.875501	0.459194	5.426550	0.000000	0.000000
1208.951883	284.711486	112.987717	0.250289	10.877915	0.459180	5.427755	0.000000	0.000000
1208.971885	284.711566	112.980634	0.250292	10.877233	0.459184	5.427415	0.000000	0.000000
1208.991887	284.711566	112.967551	0.250296	10.875974	0.459192	5.426786	0.000000	0.000000
1209.011889	284.711566	112.989465	0.250289	10.878084	0.459179	5.427839	0.000000	0.000000
1209.031891	284.711566	112.988610	0.250289	10.878001	0.459179	5.427798	0.000000	0.000000
1209.051893	284.711486	112.985873	0.250290	10.877738	0.459181	5.427666	0.000000	0.000000
1209.071895	284.711566	112.973402	0.250294	10.876537	0.459188	5.427067	0.000000	0.000000
1209.091897	284.711566	112.974239	0.250294	10.876618	0.459188	5.427107	0.000000	0.000000
1209.111899	284.711486	112.982748	0.250291	10.877437	0.459183	5.427516	0.000000	0.000000
1209.131901	284.711566	112.982166	0.250291	10.877381	0.459183	5.427488	0.000000	0.000000
1209.151903	284.711486	112.973969	0.250294	10.876592	0.459188	5.427094	0.000000	0.000000
1209.171905	284.711566	112.986108	0.250290	10.877760	0.459181	5.427678	0.000000	0.000000
1209.191907	284.711486	112.975494	0.250293	10.876738	0.459187	5.427168	0.000000	0.000000
1209.211909	284.711566	112.974625	0.250294	10.876655	0.459187	5.427126	0.000000	0.000000
1209.231911	284.711566	112.994013	0.250287	10.878521	0.459176	5.428057	0.000000	0.000000
1209.251913	284.711566	112.986826	0.250290	10.877829	0.459180	5.427712	0.000000	0.000000
1209.271915	284.711566	112.986270	0.250290	10.877776	0.459181	5.427685	0.000000	0.000000
1209.291917	284.711566	112.982174	0.250291	10.877382	0.459183	5.427489	0.000000	0.000000
1209.311919	284.711566	112.976068	0.250293	10.876794	0.459187	5.427195	0.000000	0.000000
1209.331921	284.711566	112.982161	0.250291	10.877380	0.459183	5.427488	0.000000	0.000000
1209.351923	284.711566	112.975458	0.250293	10.876735	0.459187	5.427166	0.000000	0.000000
1209.371925	284.711566	112.985871	0.250290	10.877738	0.459181	5.427666	0.000000	0.000000
1209.391927	284.711566	112.969452	0.250295	10.876157	0.459190	5.426877	0.000000	0.000000
1209.411929	284.711566	112.959855	0.250299	10.875233	0.459196	5.426416	0.000000	0.000000
1209.431931	284.711566	112.970002	0.250295	10.876210	0.459190	5.426904	0.000000	0.000000
1209.451933	284.711566	112.959225	0.250299	10.875172	0.459196	5.426386	0.000000	0.000000
1209.471935	284.711566	112.950777	0.250302	10.874359	0.459201	5.425980	0.000000	0.000000
1209.491937	284.711566	112.950204	0.250302	10.874304	0.459202	5.425953	0.000000	0.000000
1209.511939	284.711486	112.952052	0.250301	10.874482	0.459200	5.426042	0.000000	0.000000
1209.531941	284.711486	112.945333	0.250303	10.873835	0.459204	5.425719	0.000000	0.000000
1209.551943	284.711566	112.932455	0.250308	10.872595	0.459212	5.425100	0.000000	0.000000
1209.571945	284.711566	112.937259	0.250306	10.873057	0.459209	5.425331	0.000000	0.000000
1209.591947	284.711486	112.944559	0.250304	10.873760	0.459205	5.425682	0.000000	0.000000
1209.611949	284.711566	112.959094	0.250299	10.875160	0.459196	5.426380	0.000000	0.000000
1209.631951	284.711566	112.952111	0.250301	10.874487	0.459200	5.426044	0.000000	0.000000
1209.651953	284.711566	112.956695	0.250300	10.874929	0.459198	5.426265	0.000000	0.000000
1209.671955	284.711566	112.938949	0.250306	10.873220	0.459208	5.425412	0.000000	0.000000
1209.691957	284.711566	112.949830	0.250302	10.874268	0.459202	5.425935	0.000000	0.000000
1209.711959	284.711566	112.961313	0.250298	10.875373	0.459195	5.426486	0.000000	0.000000
1209.731961	284.711566	112.965630	0.250297	10.875789	0.459193	5.426694	0.000000	0.000000
1209.751963	284.711486	112.942338	0.250304	10.873546	0.459206	5.425575	0.000000	0.000000
1209.771966	284.711566	112.929508	0.250309	10.872311	0.459214	5.424959	0.000000	0.000000
1209.791967	284.711566	112.933213	0.250308	10.872668	0.459211	5.425137	0.000000	0.000000
1209.811969	284.711566	112.927542	0.250310	10.872122	0.459215	5.424864	0.000000	0.000000
1209.831971	284.711566	112.926880	0.250310	10.872058	0.459215	5.424832	0.000000	0.000000
1209.851973	284.711566	112.920712	0.250312	10.871464	0.459219	5.424536	0.000000	0.000000
1209.871975	284.711566	112.927398	0.250310	10.872108	0.459215	5.424857	0.000000	0.000000
1209.891977	284.711566	112.926966	0.250310	10.872066	0.459215	5.424836	0.000000	0.000000
1209.911979	284.711566	112.929235	0.250309	10.872285	0.459214	5.424945	0.000000	0.000000
1209.931981	284.711486	112.927064	0.250310	10.872076	0.459215	5.424841	0.000000	0.000000
1209.951983	284.711566	112.927046	0.250310	10.872074	0.459215	5.424840	0.000000	0.000000
1209.971985	284.711486	112.917742	0.250313	10.871178	0.459220	5.424393	0.000000	0.000000
1209.991987	284.711566	112.923670	0.250311	10.871749	0.459217	5.424678	0.000000	0.000000
1210.011989	284.711566	112.924793	0.250310	10.871857	0.459216	5.424732	0.000000	0.000000
1210.031991	284.711566	112.915646	0.250314	10.870977	0.459221	5.424293	0.000000	0.000000
1210.051993	284.711566	112.910939	0.250315	10.870523	0.459224	5.424067	0.000000	0.000000
1210.071995	284.711566	112.912627	0.250315	10.870686	0.459223	5.424148	0.000000	0.000000
1210.091997	284.711566	112.926210	0.250310	10.871994	0.459215	5.424800	0.000000	0.000000
1210.111999	284.711566	112.918215	0.250313	10.871224	0.459220	5.424416	0.000000	0.000000
1210.132001	284.711566	112.917870	0.250313	10.871191	0.459220	5.424399	0.000000	0.000000
1210.152003	284.711566	112.924802	0.250310	10.871858	0.459216	5.424733	0.000000	0.000000
1210.172005	284.711566	112.927828	0.250309	10.872149	0.459214	5.424878	0.000000	0.000000
1210.192007	284.711566	112.922821	0.250311	10.871667	0.459217	5.424637	0.000000	0.000000
1210.212009	284.711566	112.921290	0.250312	10.871520	0.459218	5.424564	0.000000	0.000000
1210.232011	284.711566	112.919241	0.250312	10.871323	0.459219	5.424465	0.000000	0.000000
1210.252013	284.711566	112.930684	0.250308	10.872424	0.459213	5.425015	0.000000	0.000000
1210.272015	284.711566	112.932475	0.250308	10.872597	0.459212	5.425101	0.000000	0.000000
1210.292017	284.711566	112.927982	0.250309	10.872164	0.459214	5.424885	0.000000	0.000000
1210.312019	284.711566	112.922229	0.250311	10.871610	0.459218	5.424609	0.000000	0.000000
1210.332021	284.711486	112.920518	0.250312	10.871446	0.459219	5.424527	0.000000	0.000000
1210.352023	284.711486	112.912520	0.250314	10.870676	0.459223	5.424142	0.000000	0.000000
1210.372025	284.711566	112.904517	0.250317	10.869905	0.459228	5.423758	0.000000	0.000000
1210.392027	284.711566	112.905562	0.250317	10.870006	0.459227	5.423808	0.000000	0.000000
1210.412029	284.711566	112.906808	0.250316	10.870126	0.459227	5.423868	0.000000	0.000000
1210.432031	284.711566	112.902382	0.250318	10.869700	0.459229	5.423655	0.000000	0.000000
1210.452033	284.711566	112.911631	0.250315	10.870590	0.459224	5.424100	0.000000	0.000000
1210.472035	284.711566	112.910753	0.250315	10.870506	0.459224	5.424058	0.000000	0.000000
1210.492037	284.711566	112.901214	0.250318	10.869587	0.459230	5.423599	0.000000	0.000000
1210.512039	284.711566	112.897101	0.250320	10.869191	0.459232	5.423402	0.000000	0.000000
1210.532041	284.711566	112.906840	0.250316	10.870129	0.459227	5.423870	0.000000	0.000000
1210.552043	284.711566	112.903335	0.250318	10.869791	0.459229	5.423701	0.000000	0.000000
1210.572045	284.711566	112.896808	0.250320	10.869163	0.459232	5.423388	0.000000	0.000000
1210.592047	284.711566	112.896826	0.250320	10.869165	0.459232	5.423389	0.000000	0.000000
1210.612049	284.711566	112.903292	0.250318	10.869787	0.459229	5.423699	0.000000	0.000000
1210.632051	284.711566	112.901255	0.250318	10.869591	0.459230	5.423601	0.000000	0.000000
1210.652053	284.711566	112.897901	0.250319	10.869268	0.459232	5.423440	0.000000	0.000000
1210.672055	284.711566	112.896621	0.250320	10.869145	0.459232	5.423379	0.000000	0.000000
1210.692057	284.711566	112.901567	0.250318	10.869621	0.459230	5.423616	0.000000	0.000000
1210.712059	284.711566	112.895906	0.250320	10.869076	0.459233	5.423344	0.000000	0.000000
1210.732061	284.711566	112.890892	0.250322	10.868593	0.459236	5.423103	0.000000	0.000000
1210.752063	284.711486	112.891406	0.250322	10.868643	0.459235	5.423128	0.000000	0.000000
1210.772065	284.711566	112.912483	0.250315	10.870672	0.459223	5.424141	0.000000	0.000000
1210.792067	284.711566	112.906331	0.250317	10.870080	0.459227	5.423845	0.000000	0.000000
1210.812069	284.711486	112.906404	0.250317	10.870087	0.459227	5.423849	0.000000	0.000000
1210.832071	284.711566	112.904192	0.250317	10.869874	0.459228	5.423742	0.000000	0.000000
1210.852073	284.711566	112.906606	0.250317	10.870106	0.459227	5.423858	0.000000	0.000000
1210.872075	284.711566	112.900430	0.250319	10.869512	0.459230	5.423562	0.000000	0.000000
1210.892077	284.711566	112.896188	0.250320	10.869103	0.459233	5.423358	0.000000	0.000000
1210.912079	284.711486	112.896222	0.250320	10.869107	0.459233	5.423360	0.000000	0.000000
1210.932081	284.711566	112.889973	0.250322	10.868505	0.459236	5.423059	0.000000	0.000000
1210.952083	284.711486	112.897083	0.250320	10.869189	0.459232	5.423401	0.000000	0.000000
1210.972085	284.711566	112.908324	0.250316	10.870272	0.459226	5.423941	0.000000	0.000000
1210.992087	284.711566	112.915942	0.250313	10.871005	0.459221	5.424307	0.000000	0.000000
1211.012089	284.711566	112.921154	0.250312	10.871507	0.459218	5.424557	0.000000	0.000000
1211.032091	284.711566	112.911810	0.250315	10.870607	0.459224	5.424108	0.000000	0.000000
1211.052094	284.711566	112.895482	0.250320	10.869035	0.459233	5.423324	0.000000	0.000000
1211.072095	284.711566	112.901586	0.250318	10.869623	0.459230	5.423617	0.000000	0.000000
1211.092097	284.711566	112.908515	0.250316	10.870290	0.459226	5.423950	0.000000	0.000000
1211.112099	284.711566	112.904900	0.250317	10.869942	0.459228	5.423776	0.000000	0.000000
1211.132101	284.711566	112.901196	0.250318	10.869585	0.459230	5.423598	0.000000	0.000000
1211.152103	284.711566	112.898654	0.250319	10.869341	0.459231	5.423476	0.000000	0.000000
1211.172105	284.711566	112.896279	0.250320	10.869112	0.459233	5.423362	0.000000	0.000000
1211.192107	284.711566	112.889564	0.250322	10.868466	0.459237	5.423040	0.000000	0.000000
1211.212109	284.711566	112.894855	0.250320	10.868975	0.459233	5.423294	0.000000	0.000000
1211.232111	284.711566	112.891083	0.250322	10.868612	0.459236	5.423113	0.000000	0.000000
1211.252113	284.711566	112.896477	0.250320	10.869131	0.459233	5.423372	0.000000	0.000000
1211.272115	284.711566	112.887043	0.250323	10.868223	0.459238	5.422919	0.000000	0.000000
1211.292117	284.711566	112.890531	0.250322	10.868559	0.459236	5.423086	0.000000	0.000000
1211.312119	284.711566	112.887876	0.250323	10.868303	0.459238	5.422959	0.000000	0.000000
1211.332121	284.711566	112.887160	0.250323	10.868234	0.459238	5.422924	0.000000	0.000000
1211.352123	284.711566	112.882556	0.250325	10.867791	0.459241	5.422703	0.000000	0.000000
1211.372125	284.711566	112.880967	0.250325	10.867638	0.459241	5.422627	0.000000	0.000000
1211.392127	284.711566	112.902588	0.250318	10.869719	0.459229	5.423665	0.000000	0.000000
1211.412129	284.711566	112.891521	0.250322	10.868654	0.459235	5.423134	0.000000	0.000000
1211.432131	284.711566	112.908669	0.250316	10.870305	0.459226	5.423957	0.000000	0.000000
1211.452133	284.711566	112.909091	0.250316	10.870346	0.459225	5.423978	0.000000	0.000000
1211.472135	284.711566	112.895853	0.250320	10.869071	0.459233	5.423342	0.000000	0.000000
1211.492137	284.711566	112.913236	0.250314	10.870745	0.459223	5.424177	0.000000	0.000000
1211.512139	284.711566	112.902314	0.250318	10.869693	0.459229	5.423652	0.000000	0.000000
1211.532141	284.711566	112.900546	0.250319	10.869523	0.459230	5.423567	0.000000	0.000000
1211.552143	284.711566	112.901170	0.250318	10.869583	0.459230	5.423597	0.000000	0.000000
1211.572145	284.711566	112.892185	0.250321	10.868718	0.459235	5.423166	0.000000	0.000000
1211.592147	284.711566	112.895707	0.250320	10.869057	0.459233	5.423335	0.000000	0.000000
1211.612149	284.711566	112.900300	0.250319	10.869499	0.459230	5.423555	0.000000	0.000000
1211.632151	284.711566	112.897945	0.250319	10.869272	0.459232	5.423442	0.000000	0.000000
1211.652153	284.711566	112.896266	0.250320	10.869111	0.459233	5.423362	0.000000	0.000000
1211.672155	284.711566	112.883887	0.250324	10.867919	0.459240	5.422767	0.000000	0.000000
1211.692157	284.711566	112.891709	0.250322	10.868672	0.459235	5.423143	0.000000	0.000000
1211.712159	284.711566	112.894578	0.250321	10.868948	0.459234	5.423281	0.000000	0.000000
1211.732161	284.711566	112.908214	0.250316	10.870261	0.459226	5.423936	0.000000	0.000000
1211.752163	284.711566	112.896185	0.250320	10.869103	0.459233	5.423358	0.000000	0.000000
1211.772165	284.711566	112.887660	0.250323	10.868282	0.459238	5.422948	0.000000	0.000000
1211.792167	284.711566	112.888558	0.250323	10.868369	0.459237	5.422991	0.000000	0.000000
1211.812169	284.711566	112.884060	0.250324	10.867936	0.459240	5.422775	0.000000	0.000000
1211.832171	284.711566	112.889232	0.250322	10.868434	0.459237	5.423024	0.000000	0.000000
1211.852173	284.711566	112.891593	0.250322	10.868661	0.459235	5.423137	0.000000	0.000000
1211.872175	284.711566	112.879944	0.250325	10.867539	0.459242	5.422578	0.000000	0.000000
1211.892177	284.711566	112.890564	0.250322	10.868562	0.459236	5.423088	0.000000	0.000000
1211.912179	284.711566	112.883265	0.250324	10.867859	0.459240	5.422737	0.000000	0.000000
1211.932181	284.711486	112.880270	0.250325	10.867571	0.459242	5.422593	0.000000	0.000000
1211.952183	284.711566	112.907945	0.250316	10.870235	0.459226	5.423923	0.000000	0.000000
1211.972185	284.711566	112.882580	0.250325	10.867793	0.459241	5.422704	0.000000	0.000000
1211.992187	284.711566	112.881530	0.250325	10.867692	0.459241	5.422654	0.000000	0.000000
1212.012189	284.711486	112.893374	0.250321	10.868832	0.459234	5.423223	0.000000	0.000000
1212.032191	284.711566	112.886308	0.250323	10.868152	0.459238	5.422883	0.000000	0.000000
1212.052193	284.711566	112.882645	0.250325	10.867799	0.459241	5.422707	0.000000	0.000000
1212.072195	284.711566	112.875774	0.250327	10.867138	0.459244	5.422377	0.000000	0.000000
1212.092197	284.711566	112.884874	0.250324	10.868014	0.459239	5.422814	0.000000	0.000000
1212.112199	284.711566	112.892518	0.250321	10.868750	0.459235	5.423182	0.000000	0.000000
1212.132201	284.711566	112.880559	0.250325	10.867599	0.459242	5.422607	0.000000	0.000000
1212.152203	284.711566	112.890089	0.250322	10.868516	0.459236	5.423065	0.000000	0.000000
1212.172205	284.711566	112.882278	0.250325	10.867764	0.459241	5.422690	0.000000	0.000000
1212.192207	284.711566	112.890117	0.250322	10.868519	0.459236	5.423066	0.000000	0.000000
1212.212209	284.711566	112.869630	0.250329	10.866546	0.459248	5.422082	0.000000	0.000000
1212.232211	284.711566	112.879376	0.250326	10.867485	0.459242	5.422550	0.000000	0.000000
1212.252213	284.711566	112.876541	0.250327	10.867212	0.459244	5.422414	0.000000	0.000000
1212.272215	284.711566	112.866336	0.250330	10.866229	0.459250	5.421924	0.000000	0.000000
1212.292217	284.711566	112.869795	0.250329	10.866562	0.459248	5.422090	0.000000	0.000000
1212.312219	284.711566	112.864867	0.250331	10.866088	0.459251	5.421853	0.000000	0.000000
1212.332222	284.711566	112.868748	0.250329	10.866462	0.459249	5.422040	0.000000	0.000000
1212.352223	284.711566	112.874582	0.250327	10.867023	0.459245	5.422320	0.000000	0.000000
1212.372225	284.711566	112.875507	0.250327	10.867112	0.459245	5.422364	0.000000	0.000000
1212.392227	284.711566	112.875532	0.250327	10.867115	0.459245	5.422366	0.000000	0.000000
1212.412229	284.711566	112.881263	0.250325	10.867666	0.459241	5.422641	0.000000	0.000000
1212.432231	284.711566	112.869247	0.250329	10.866510	0.459248	5.422064	0.000000	0.000000
1212.452233	284.711566	112.866940	0.250330	10.866287	0.459250	5.421953	0.000000	0.000000
1212.472235	284.711566	112.860679	0.250332	10.865685	0.459253	5.421652	0.000000	0.000000
1212.492237	284.711566	112.865171	0.250330	10.866117	0.459251	5.421868	0.000000	0.000000
1212.512239	284.711486	112.867109	0.250330	10.866304	0.459249	5.421961	0.000000	0.000000
1212.532241	284.711566	112.883998	0.250324	10.867930	0.459240	5.422772	0.000000	0.000000
1212.552243	284.711566	112.862601	0.250331	10.865870	0.459252	5.421744	0.000000	0.000000
1212.572245	284.711566	112.873791	0.250328	10.866947	0.459246	5.422282	0.000000	0.000000
1212.592247	284.711566	112.871232	0.250328	10.866701	0.459247	5.422159	0.000000	0.000000
1212.612249	284.711566	112.867245	0.250330	10.866317	0.459249	5.421968	0.000000	0.000000
1212.632251	284.711566	112.873404	0.250328	10.866910	0.459246	5.422263	0.000000	0.000000
1212.652253	284.711566	112.866685	0.250330	10.866263	0.459250	5.421941	0.000000	0.000000
1212.672255	284.711566	112.856109	0.250333	10.865245	0.459256	5.421433	0.000000	0.000000
1212.692257	284.711566	112.855471	0.250334	10.865183	0.459256	5.421402	0.000000	0.000000
1212.712259	284.711566	112.868876	0.250329	10.866474	0.459248	5.422046	0.000000	0.000000
1212.732261	284.711566	112.857897	0.250333	10.865417	0.459255	5.421518	0.000000	0.000000
1212.752263	284.711566	112.857764	0.250333	10.865404	0.459255	5.421512	0.000000	0.000000
1212.772265	284.711566	112.858808	0.250333	10.865505	0.459254	5.421562	0.000000	0.000000
1212.792267	284.711566	112.844034	0.250338	10.864082	0.459263	5.420853	0.000000	0.000000
1212.812269	284.711566	112.851421	0.250335	10.864793	0.459259	5.421207	0.000000	0.000000
1212.832271	284.711566	112.847386	0.250336	10.864405	0.459261	5.421014	0.000000	0.000000
1212.852273	284.711566	112.853556	0.250334	10.864999	0.459257	5.421310	0.000000	0.000000
1212.872275	284.711566	112.842928	0.250338	10.863976	0.459263	5.420799	0.000000	0.000000
1212.892277	284.711486	112.850400	0.250335	10.864695	0.459259	5.421158	0.000000	0.000000
1212.912279	284.711566	112.840410	0.250339	10.863733	0.459265	5.420678	0.000000	0.000000
1212.932281	284.711566	112.828430	0.250343	10.862580	0.459272	5.420103	0.000000	0.000000
1212.952283	284.711566	112.840699	0.250339	10.863761	0.459265	5.420692	0.000000	0.000000
1212.972285	284.711566	112.840405	0.250339	10.863733	0.459265	5.420678	0.000000	0.000000
1212.992287	284.711566	112.836631	0.250340	10.863369	0.459267	5.420497	0.000000	0.000000
1213.012289	284.711566	112.832464	0.250341	10.862968	0.459269	5.420297	0.000000	0.000000
1213.032291	284.711566	112.832969	0.250341	10.863017	0.459269	5.420321	0.000000	0.000000
1213.052293	284.711566	112.808576	0.250349	10.860668	0.459283	5.419149	0.000000	0.000000
1213.072295	284.711566	112.814996	0.250347	10.861286	0.459280	5.419458	0.000000	0.000000
1213.092297	284.711566	112.804554	0.250351	10.860281	0.459286	5.418956	0.000000	0.000000
1213.112299	284.711566	112.802194	0.250352	10.860054	0.459287	5.418843	0.000000	0.000000
1213.132301	284.711566	112.798161	0.250353	10.859666	0.459289	5.418649	0.000000	0.000000
1213.152303	284.711566	112.790359	0.250356	10.858915	0.459294	5.418274	0.000000	0.000000
1213.172305	284.711566	112.792379	0.250355	10.859109	0.459293	5.418371	0.000000	0.000000
1213.192307	284.711566	112.795566	0.250354	10.859416	0.459291	5.418524	0.000000	0.000000
1213.212309	284.711566	112.782841	0.250358	10.858191	0.459298	5.417913	0.000000	0.000000
1213.232311	284.711486	112.785078	0.250357	10.858406	0.459297	5.418020	0.000000	0.000000
1213.252313	284.711566	112.776664	0.250360	10.857596	0.459302	5.417616	0.000000	0.000000
1213.272316	284.711566	112.786926	0.250357	10.858584	0.459296	5.418109	0.000000	0.000000
1213.292317	284.711566	112.774043	0.250361	10.857344	0.459303	5.417490	0.000000	0.000000
1213.312319	284.711486	112.781048	0.250359	10.858018	0.459299	5.417827	0.000000	0.000000
1213.332321	284.711486	112.780025	0.250359	10.857920	0.459300	5.417778	0.000000	0.000000
1213.352323	284.711566	112.771957	0.250362	10.857143	0.459304	5.417390	0.000000	0.000000
1213.372325	284.711566	112.770615	0.250362	10.857014	0.459305	5.417326	0.000000	0.000000
1213.392327	284.711486	112.767994	0.250363	10.856761	0.459306	5.417200	0.000000	0.000000
1213.412329	284.711566	112.751380	0.250369	10.855162	0.459316	5.416402	0.000000	0.000000
1213.432331	284.711486	112.759296	0.250366	10.855924	0.459311	5.416782	0.000000	0.000000
1213.452333	284.711566	112.749500	0.250369	10.854981	0.459317	5.416311	0.000000	0.000000
1213.472335	284.711566	112.747746	0.250370	10.854812	0.459318	5.416227	0.000000	0.000000
1213.492337	284.711486	112.750824	0.250369	10.855108	0.459316	5.416375	0.000000	0.000000
1213.512339	284.711566	112.752970	0.250368	10.855315	0.459315	5.416478	0.000000	0.000000
1213.532341	284.711566	112.739003	0.250373	10.853970	0.459323	5.415807	0.000000	0.000000
1213.552343	284.711566	112.746653	0.250370	10.854707	0.459319	5.416174	0.000000	0.000000
1213.572345	284.711566	112.751412	0.250369	10.855165	0.459316	5.416403	0.000000	0.000000
1213.592347	284.711566	112.737791	0.250373	10.853854	0.459324	5.415749	0.000000	0.000000
1213.612349	284.711566	112.732708	0.250375	10.853364	0.459327	5.415505	0.000000	0.000000
1213.632351	284.711566	112.730614	0.250376	10.853163	0.459328	5.415404	0.000000	0.000000
1213.652353	284.711566	112.736381	0.250374	10.853718	0.459325	5.415681	0.000000	0.000000
1213.672355	284.711566	112.741776	0.250372	10.854237	0.459322	5.415940	0.000000	0.000000
1213.692357	284.711566	112.735887	0.250374	10.853670	0.459325	5.415657	0.000000	0.000000
1213.712359	284.711566	112.736352	0.250374	10.853715	0.459325	5.415680	0.000000	0.000000
1213.732361	284.711566	112.739632	0.250373	10.854031	0.459323	5.415837	0.000000	0.000000
1213.752363	284.711566	112.735616	0.250374	10.853644	0.459325	5.415644	0.000000	0.000000
1213.772365	284.711566	112.717019	0.250380	10.851854	0.459336	5.414751	0.000000	0.000000
1213.792367	284.711566	112.720006	0.250379	10.852141	0.459334	5.414894	0.000000	0.000000
1213.812369	284.711566	112.728854	0.250376	10.852993	0.459329	5.415319	0.000000	0.000000
1213.832371	284.711566	112.723152	0.250378	10.852444	0.459332	5.415046	0.000000	0.000000
1213.852373	284.711566	112.719825	0.250379	10.852124	0.459334	5.414886	0.000000	0.000000
1213.872375	284.711566	112.716781	0.250380	10.851831	0.459336	5.414739	0.000000	0.000000
1213.892377	284.711566	112.730274	0.250376	10.853130	0.459328	5.415388	0.000000	0.000000
1213.912379	284.711486	112.725069	0.250377	10.852629	0.459331	5.415138	0.000000	0.000000
1213.932381	284.711566	112.717002	0.250380	10.851852	0.459336	5.414750	0.000000	0.000000
1213.952383	284.711566	112.712292	0.250382	10.851399	0.459339	5.414524	0.000000	0.000000
1213.972385	284.711566	112.717484	0.250380	10.851898	0.459336	5.414773	0.000000	0.000000
1213.992387	284.711566	112.713818	0.250381	10.851546	0.459338	5.414597	0.000000	0.000000
1214.012389	284.711486	112.710941	0.250382	10.851269	0.459339	5.414459	0.000000	0.000000
1214.032391	284.711566	112.719852	0.250379	10.852127	0.459334	5.414887	0.000000	0.000000
1214.052393	284.711486	112.725751	0.250377	10.852694	0.459331	5.415170	0.000000	0.000000
1214.072395	284.711566	112.721981	0.250378	10.852331	0.459333	5.414989	0.000000	0.000000
1214.092397	284.711566	112.703281	0.250385	10.850531	0.459344	5.414091	0.000000	0.000000
1214.112399	284.711566	112.716028	0.250380	10.851758	0.459337	5.414703	0.000000	0.000000
1214.132401	284.711566	112.715631	0.250381	10.851720	0.459337	5.414684	0.000000	0.000000
1214.152403	284.711566	112.717847	0.250380	10.851933	0.459336	5.414791	0.000000	0.000000
1214.172405	284.711566	112.704276	0.250384	10.850627	0.459343	5.414139	0.000000	0.000000
1214.192407	284.711566	112.710911	0.250382	10.851266	0.459340	5.414458	0.000000	0.000000
1214.212409	284.711566	112.714190	0.250381	10.851581	0.459338	5.414615	0.000000	0.000000
1214.232411	284.711566	112.712291	0.250382	10.851399	0.459339	5.414524	0.000000	0.000000
1214.252413	284.711566	112.713588	0.250381	10.851523	0.459338	5.414586	0.000000	0.000000
1214.272415	284.711486	112.723654	0.250378	10.852493	0.459332	5.415070	0.000000	0.000000
1214.292417	284.711566	112.712366	0.250382	10.851406	0.459339	5.414527	0.000000	0.000000
1214.311419	284.711566	112.721538	0.250379	10.852289	0.459333	5.414968	0.000000	0.000000
1214.331421	284.711566	112.715200	0.250381	10.851679	0.459337	5.414664	0.000000	0.000000
1214.351423	284.711486	112.703855	0.250384	10.850586	0.459343	5.414119	0.000000	0.000000
1214.371425	284.711566	112.718000	0.250380	10.851948	0.459335	5.414798	0.000000	0.000000
1214.391427	284.711566	112.718899	0.250380	10.852035	0.459335	5.414841	0.000000	0.000000
1214.411429	284.711566	112.723061	0.250378	10.852435	0.459333	5.415041	0.000000	0.000000
1214.431431	284.711566	112.709776	0.250383	10.851156	0.459340	5.414403	0.000000	0.000000
1214.451433	284.711566	112.704966	0.250384	10.850693	0.459343	5.414172	0.000000	0.000000
1214.471435	284.711566	112.705639	0.250384	10.850758	0.459343	5.414204	0.000000	0.000000
1214.491437	284.711566	112.718491	0.250380	10.851995	0.459335	5.414822	0.000000	0.000000
1214.511439	284.711566	112.710938	0.250382	10.851268	0.459340	5.414459	0.000000	0.000000
1214.531441	284.711566	112.713455	0.250381	10.851511	0.459338	5.414580	0.000000	0.000000
1214.551443	284.711566	112.708189	0.250383	10.851004	0.459341	5.414327	0.000000	0.000000
1214.571445	284.711566	112.704626	0.250384	10.850661	0.459343	5.414156	0.000000	0.000000
1214.591447	284.711566	112.714247	0.250381	10.851587	0.459338	5.414618	0.000000	0.000000
1214.611449	284.711566	112.703971	0.250385	10.850598	0.459344	5.414124	0.000000	0.000000
1214.631451	284.711566	112.700122	0.250386	10.850227	0.459346	5.413939	0.000000	0.000000
1214.651453	284.711566	112.697264	0.250387	10.849952	0.459347	5.413802	0.000000	0.000000
1214.671455	284.711566	112.702297	0.250385	10.850436	0.459344	5.414044	0.000000	0.000000
1214.691457	284.711566	112.702846	0.250385	10.850489	0.459344	5.414070	0.000000	0.000000
1214.711459	284.711566	112.704302	0.250384	10.850629	0.459343	5.414140	0.000000	0.000000
1214.731461	284.711566	112.692190	0.250388	10.849463	0.459350	5.413558	0.000000	0.000000
1214.751463	284.711566	112.686671	0.250390	10.848932	0.459354	5.413293	0.000000	0.000000
1214.771465	284.711566	112.687586	0.250390	10.849020	0.459353	5.413337	0.000000	0.000000
1214.791467	284.711566	112.686407	0.250390	10.848907	0.459354	5.413280	0.000000	0.000000
1214.811469	284.711566	112.691224	0.250389	10.849370	0.459351	5.413512	0.000000	0.000000
1214.831471	284.711566	112.682222	0.250392	10.848504	0.459356	5.413079	0.000000	0.000000
1214.851473	284.711566	112.687637	0.250390	10.849025	0.459353	5.413339	0.000000	0.000000
1214.871475	284.711566	112.692487	0.250388	10.849492	0.459350	5.413572	0.000000	0.000000
1214.891477	284.711566	112.687309	0.250390	10.848993	0.459353	5.413324	0.000000	0.000000
1214.911479	284.711566	112.681269	0.250392	10.848412	0.459357	5.413034	0.000000	0.000000
1214.931481	284.711566	112.677133	0.250394	10.848014	0.459359	5.412835	0.000000	0.000000
1214.951483	284.711566	112.687995	0.250390	10.849059	0.459353	5.413357	0.000000	0.000000
1214.971485	284.711566	112.676192	0.250394	10.847923	0.459360	5.412790	0.000000	0.000000
1214.991487	284.711566	112.679931	0.250393	10.848283	0.459357	5.412969	0.000000	0.000000
1215.011489	284.711566	112.673940	0.250395	10.847706	0.459361	5.412681	0.000000	0.000000
1215.031491	284.711566	112.674499	0.250394	10.847760	0.459361	5.412708	0.000000	0.000000
1215.051493	284.711566	112.686304	0.250390	10.848897	0.459354	5.413275	0.000000	0.000000
1215.071495	284.711566	112.667754	0.250397	10.847111	0.459364	5.412384	0.000000	0.000000
1215.091497	284.711566	112.682473	0.250392	10.848528	0.459356	5.413091	0.000000	0.000000
1215.111499	284.711566	112.667509	0.250397	10.847087	0.459365	5.412373	0.000000	0.000000
1215.131501	284.711566	112.674518	0.250394	10.847762	0.459361	5.412709	0.000000	0.000000
1215.151503	284.711566	112.680602	0.250392	10.848348	0.459357	5.413001	0.000000	0.000000
1215.171505	284.711566	112.672083	0.250395	10.847528	0.459362	5.412592	0.000000	0.000000
1215.191507	284.711566	112.666973	0.250397	10.847036	0.459365	5.412347	0.000000	0.000000
1215.211509	284.711566	112.670247	0.250396	10.847351	0.459363	5.412504	0.000000	0.000000
1215.231511	284.711566	112.672120	0.250395	10.847531	0.459362	5.412594	0.000000	0.000000
1215.251513	284.711566	112.669130	0.250396	10.847243	0.459364	5.412450	0.000000	0.000000
1215.271515	284.711566	112.672950	0.250395	10.847611	0.459361	5.412634	0.000000	0.000000
1215.291517	284.711566	112.676418	0.250394	10.847945	0.459359	5.412800	0.000000	0.000000
1215.311519	284.711566	112.676939	0.250394	10.847995	0.459359	5.412826	0.000000	0.000000
1215.331521	284.711566	112.656947	0.250400	10.846070	0.459371	5.411865	0.000000	0.000000
1215.351523	284.711566	112.641152	0.250406	10.844550	0.459380	5.411106	0.000000	0.000000
1215.371525	284.711566	112.649931	0.250403	10.845395	0.459375	5.411528	0.000000	0.000000
1215.391527	284.711566	112.655776	0.250401	10.845958	0.459371	5.411809	0.000000	0.000000
1215.411529	284.711566	112.668655	0.250396	10.847197	0.459364	5.412428	0.000000	0.000000
1215.431531	284.711566	112.662525	0.250398	10.846607	0.459367	5.412133	0.000000	0.000000
1215.451533	284.711566	112.645656	0.250404	10.844983	0.459377	5.411323	0.000000	0.000000
1215.471535	284.711566	112.647307	0.250404	10.845142	0.459376	5.411402	0.000000	0.000000
1215.491537	284.711566	112.643451	0.250405	10.844771	0.459378	5.411217	0.000000	0.000000
1215.511539	284.711566	112.661862	0.250399	10.846544	0.459368	5.412101	0.000000	0.000000
1215.531541	284.711566	112.631657	0.250409	10.843636	0.459385	5.410650	0.000000	0.000000
1215.551543	284.711566	112.645764	0.250404	10.844994	0.459377	5.411328	0.000000	0.000000
1215.571545	284.711486	112.646063	0.250404	10.845022	0.459377	5.411342	0.000000	0.000000
1215.591547	284.711486	112.640159	0.250406	10.844454	0.459380	5.411059	0.000000	0.000000
1215.611549	284.711566	112.636351	0.250407	10.844087	0.459383	5.410876	0.000000	0.000000
1215.631551	284.711566	112.642507	0.250405	10.844680	0.459379	5.411171	0.000000	0.000000
1215.651553	284.711566	112.647695	0.250403	10.845180	0.459376	5.411421	0.000000	0.000000
1215.671555	284.711566	112.644499	0.250404	10.844872	0.459378	5.411267	0.000000	0.000000
1215.691557	284.711566	112.651293	0.250402	10.845526	0.459374	5.411594	0.000000	0.000000
1215.711559	284.711486	112.646406	0.250404	10.845055	0.459377	5.411359	0.000000	0.000000
1215.731561	284.711486	112.648310	0.250403	10.845239	0.459375	5.411450	0.000000	0.000000
1215.751563	284.711486	112.646760	0.250404	10.845090	0.459376	5.411376	0.000000	0.000000
1215.771565	284.711566	112.638069	0.250407	10.844253	0.459382	5.410958	0.000000	0.000000
1215.791567	284.711486	112.652087	0.250402	10.845602	0.459373	5.411632	0.000000	0.000000
1215.811569	284.711566	112.642605	0.250405	10.844690	0.459379	5.411176	0.000000	0.000000
1215.831571	284.711486	112.637924	0.250407	10.844239	0.459381	5.410951	0.000000	0.000000
1215.851573	284.711566	112.647112	0.250404	10.845123	0.459376	5.411393	0.000000	0.000000
1215.871575	284.711486	112.641524	0.250405	10.844585	0.459379	5.411124	0.000000	0.000000
1215.891577	284.711566	112.645069	0.250404	10.844927	0.459377	5.411295	0.000000	0.000000
1215.911579	284.711566	112.644049	0.250405	10.844829	0.459378	5.411246	0.000000	0.000000
1215.931581	284.711566	112.645347	0.250404	10.844953	0.459377	5.411308	0.000000	0.000000
1215.951583	284.711566	112.646318	0.250404	10.845047	0.459377	5.411355	0.000000	0.000000
1215.971585	284.711566	112.641601	0.250405	10.844593	0.459379	5.411128	0.000000	0.000000
1215.991587	284.711566	112.630996	0.250409	10.843572	0.459386	5.410618	0.000000	0.000000
1216.011589	284.711566	112.637948	0.250407	10.844241	0.459382	5.410952	0.000000	0.000000
1216.031591	284.711566	112.631619	0.250409	10.843632	0.459385	5.410648	0.000000	0.000000
1216.051593	284.711566	112.633418	0.250408	10.843805	0.459384	5.410735	0.000000	0.000000
1216.071595	284.711566	112.633084	0.250408	10.843773	0.459384	5.410719	0.000000	0.000000
1216.091597	284.711486	112.631398	0.250409	10.843611	0.459385	5.410638	0.000000	0.000000
1216.111599	284.711566	112.634504	0.250408	10.843910	0.459384	5.410787	0.000000	0.000000
1216.131601	284.711566	112.640179	0.250406	10.844456	0.459380	5.411060	0.000000	0.000000
1216.151603	284.711566	112.639721	0.250406	10.844412	0.459381	5.411038	0.000000	0.000000
1216.171605	284.711566	112.628280	0.250410	10.843310	0.459387	5.410488	0.000000	0.000000
1216.191607	284.711566	112.641658	0.250405	10.844598	0.459379	5.411131	0.000000	0.000000
1216.211609	284.711486	112.641461	0.250405	10.844579	0.459379	5.411121	0.000000	0.000000
1216.231611	284.711486	112.638808	0.250406	10.844324	0.459381	5.410994	0.000000	0.000000
1216.251613	284.711566	112.632734	0.250408	10.843739	0.459385	5.410702	0.000000	0.000000
1216.271615	284.711566	112.634289	0.250408	10.843889	0.459384	5.410777	0.000000	0.000000
1216.291617	284.711566	112.627446	0.250410	10.843230	0.459388	5.410448	0.000000	0.000000
1216.311619	284.711566	112.626788	0.250410	10.843167	0.459388	5.410416	0.000000	0.000000
1216.331621	284.711566	112.624669	0.250411	10.842963	0.459389	5.410315	0.000000	0.000000
1216.351623	284.711566	112.622263	0.250412	10.842731	0.459391	5.410199	0.000000	0.000000
1216.371625	284.711566	112.620003	0.250413	10.842514	0.459392	5.410090	0.000000	0.000000
1216.391627	284.711566	112.618902	0.250413	10.842407	0.459393	5.410037	0.000000	0.000000
1216.411629	284.711486	112.618263	0.250413	10.842346	0.459393	5.410007	0.000000	0.000000
1216.431631	284.711566	112.620480	0.250413	10.842559	0.459392	5.410113	0.000000	0.000000
1216.451633	284.711566	112.623067	0.250412	10.842808	0.459390	5.410238	0.000000	0.000000
1216.471635	284.711486	112.620912	0.250412	10.842601	0.459391	5.410134	0.000000	0.000000
1216.491637	284.711566	112.617502	0.250414	10.842273	0.459393	5.409970	0.000000	0.000000
1216.511639	284.711566	112.620125	0.250413	10.842525	0.459392	5.410096	0.000000	0.000000
1216.531641	284.711566	112.619441	0.250413	10.842459	0.459392	5.410063	0.000000	0.000000
1216.551643	284.711566	112.615383	0.250414	10.842069	0.459395	5.409868	0.000000	0.000000
1216.571645	284.711566	112.622733	0.250412	10.842776	0.459390	5.410222	0.000000	0.000000
1216.591647	284.711566	112.625436	0.250411	10.843037	0.459389	5.410351	0.000000	0.000000
1216.611649	284.711566	112.624239	0.250411	10.842921	0.459389	5.410294	0.000000	0.000000
1216.631651	284.711566	112.615121	0.250414	10.842044	0.459395	5.409856	0.000000	0.000000
1216.651653	284.711566	112.630364	0.250409	10.843511	0.459386	5.410588	0.000000	0.000000
1216.671655	284.711566	112.632864	0.250408	10.843752	0.459385	5.410708	0.000000	0.000000
1216.691657	284.711566	112.617424	0.250414	10.842265	0.459393	5.409967	0.000000	0.000000
1216.711659	284.711566	112.632011	0.250409	10.843670	0.459385	5.410667	0.000000	0.000000
1216.731661	284.711566	112.634668	0.250408	10.843925	0.459383	5.410795	0.000000	0.000000
1216.751663	284.711566	112.621403	0.250412	10.842648	0.459391	5.410158	0.000000	0.000000
1216.771665	284.711566	112.631547	0.250409	10.843625	0.459385	5.410645	0.000000	0.000000
1216.791667	284.711566	112.616730	0.250414	10.842198	0.459394	5.409933	0.000000	0.000000
1216.811669	284.711566	112.613420	0.250415	10.841880	0.459396	5.409774	0.000000	0.000000
1216.831671	284.711566	112.606723	0.250417	10.841235	0.459400	5.409452	0.000000	0.000000
1216.851673	284.711566	112.612754	0.250415	10.841816	0.459396	5.409742	0.000000	0.000000
1216.871675	284.711566	112.618052	0.250413	10.842326	0.459393	5.409997	0.000000	0.000000
1216.891677	284.711566	112.606237	0.250417	10.841188	0.459400	5.409429	0.000000	0.000000
1216.911679	284.711566	112.606829	0.250417	10.841245	0.459400	5.409458	0.000000	0.000000
1216.931681	284.711486	112.594829	0.250421	10.840090	0.459406	5.408881	0.000000	0.000000
1216.951683	284.711566	112.616279	0.250414	10.842155	0.459394	5.409912	0.000000	0.000000
1216.971685	284.711566	112.603054	0.250418	10.840882	0.459402	5.409276	0.000000	0.000000
1216.991687	284.711566	112.609437	0.250416	10.841496	0.459398	5.409583	0.000000	0.000000
1217.011689	284.711566	112.615647	0.250414	10.842094	0.459394	5.409881	0.000000	0.000000
1217.031691	284.711566	112.611514	0.250416	10.841696	0.459397	5.409683	0.000000	0.000000
1217.051693	284.711566	112.608534	0.250417	10.841409	0.459399	5.409539	0.000000	0.000000
1217.071695	284.711566	112.601980	0.250419	10.840778	0.459402	5.409225	0.000000	0.000000
1217.091697	284.711566	112.610820	0.250416	10.841629	0.459397	5.409649	0.000000	0.000000
1217.111699	284.711566	112.610606	0.250416	10.841609	0.459397	5.409639	0.000000	0.000000
1217.131701	284.711566	112.612175	0.250415	10.841760	0.459396	5.409714	0.000000	0.000000
1217.151703	284.711566	112.619581	0.250413	10.842473	0.459392	5.410070	0.000000	0.000000
1217.171705	284.711566	112.610349	0.250416	10.841584	0.459398	5.409627	0.000000	0.000000
1217.191707	284.711566	112.609457	0.250416	10.841498	0.459398	5.409584	0.000000	0.000000
1217.211709	284.711566	112.615535	0.250414	10.842083	0.459395	5.409876	0.000000	0.000000
1217.231711	284.711566	112.611196	0.250416	10.841666	0.459397	5.409667	0.000000	0.000000
1217.251713	284.711566	112.614521	0.250415	10.841986	0.459395	5.409827	0.000000	0.000000
1217.271715	284.711566	112.605405	0.250418	10.841108	0.459400	5.409389	0.000000	0.000000
1217.291717	284.711566	112.606687	0.250417	10.841232	0.459400	5.409451	0.000000	0.000000
1217.311719	284.711566	112.613843	0.250415	10.841920	0.459395	5.409794	0.000000	0.000000
1217.331721	284.711566	112.604773	0.250418	10.841047	0.459401	5.409359	0.000000	0.000000
1217.351723	284.711566	112.610908	0.250416	10.841638	0.459397	5.409654	0.000000	0.000000
1217.371725	284.711486	112.605220	0.250418	10.841090	0.459400	5.409380	0.000000	0.000000
1217.391727	284.711566	112.613789	0.250415	10.841915	0.459396	5.409792	0.000000	0.000000
1217.411729	284.711566	112.607213	0.250417	10.841282	0.459399	5.409476	0.000000	0.000000
1217.431731	284.711566	112.602967	0.250418	10.840873	0.459402	5.409272	0.000000	0.000000
1217.451733	284.711566	112.613908	0.250415	10.841927	0.459395	5.409798	0.000000	0.000000
1217.471735	284.711566	112.603815	0.250418	10.840955	0.459401	5.409313	0.000000	0.000000
1217.491737	284.711566	112.601737	0.250419	10.840755	0.459402	5.409213	0.000000	0.000000
1217.511739	284.711486	112.609587	0.250416	10.841511	0.459398	5.409590	0.000000	0.000000
1217.531741	284.711566	112.602964	0.250418	10.840873	0.459402	5.409272	0.000000	0.000000
1217.551743	284.711566	112.601268	0.250419	10.840710	0.459403	5.409190	0.000000	0.000000
1217.571745	284.711566	112.611384	0.250416	10.841684	0.459397	5.409676	0.000000	0.000000
1217.591747	284.711566	112.602089	0.250419	10.840789	0.459402	5.409230	0.000000	0.000000
1217.611749	284.711566	112.603199	0.250418	10.840896	0.459402	5.409283	0.000000	0.000000
1217.631751	284.711486	112.611488	0.250415	10.841694	0.459397	5.409681	0.000000	0.000000
1217.651753	284.711566	112.594173	0.250421	10.840027	0.459407	5.408850	0.000000	0.000000
1217.671755	284.711566	112.608952	0.250416	10.841450	0.459398	5.409560	0.000000	0.000000
1217.691757	284.711566	112.624746	0.250411	10.842970	0.459389	5.410318	0.000000	0.000000
1217.711759	284.711566	112.611136	0.250416	10.841660	0.459397	5.409664	0.000000	0.000000
1217.731761	284.711566	112.601309	0.250419	10.840714	0.459403	5.409192	0.000000	0.000000
1217.751763	284.711566	112.605363	0.250418	10.841104	0.459400	5.409387	0.000000	0.000000
1217.771765	284.711566	112.598859	0.250420	10.840478	0.459404	5.409075	0.000000	0.000000
1217.791767	284.711486	112.601521	0.250419	10.840734	0.459402	5.409203	0.000000	0.000000
1217.811769	284.711566	112.600567	0.250419	10.840642	0.459403	5.409157	0.000000	0.000000
1217.831771	284.711486	112.598382	0.250420	10.840432	0.459404	5.409052	0.000000	0.000000
1217.851773	284.711486	112.592280	0.250422	10.839844	0.459408	5.408759	0.000000	0.000000
1217.871775	284.711566	112.601167	0.250419	10.840700	0.459403	5.409186	0.000000	0.000000
1217.891777	284.711566	112.592836	0.250422	10.839898	0.459408	5.408785	0.000000	0.000000
1217.911779	284.711566	112.605475	0.250418	10.841115	0.459400	5.409393	0.000000	0.000000
1217.931781	284.711566	112.582863	0.250425	10.838938	0.459413	5.408306	0.000000	0.000000
1217.951783	284.711566	112.599930	0.250419	10.840581	0.459404	5.409126	0.000000	0.000000
1217.971785	284.711566	112.615256	0.250414	10.842056	0.459395	5.409862	0.000000	0.000000
1217.991787	284.711566	112.600080	0.250419	10.840595	0.459403	5.409133	0.000000	0.000000
1218.011789	284.711566	112.614994	0.250414	10.842031	0.459395	5.409850	0.000000	0.000000
1218.031791	284.711566	112.600865	0.250419	10.840671	0.459403	5.409171	0.000000	0.000000
1218.051793	284.711566	112.614717	0.250414	10.842005	0.459395	5.409836	0.000000	0.000000
1218.071795	284.711566	112.592993	0.250422	10.839913	0.459408	5.408793	0.000000	0.000000
1218.091797	284.711566	112.604010	0.250418	10.840974	0.459401	5.409322	0.000000	0.000000
1218.111799	284.711566	112.601802	0.250419	10.840761	0.459402	5.409216	0.000000	0.000000
1218.131801	284.711566	112.606268	0.250417	10.841191	0.459400	5.409431	0.000000	0.000000
1218.151803	284.711486	112.610199	0.250416	10.841570	0.459397	5.409619	0.000000	0.000000
1218.171805	284.711566	112.615781	0.250414	10.842107	0.459394	5.409888	0.000000	0.000000
1218.191807	284.711566	112.589317	0.250423	10.839559	0.459410	5.408616	0.000000	0.000000
1218.211809	284.711566	112.586952	0.250424	10.839332	0.459411	5.408503	0.000000	0.000000
1218.231811	284.711566	112.587408	0.250424	10.839375	0.459411	5.408525	0.000000	0.000000
1218.251813	284.711566	112.578547	0.250427	10.838522	0.459416	5.408099	0.000000	0.000000
1218.271815	284.711486	112.587047	0.250424	10.839341	0.459411	5.408507	0.000000	0.000000
1218.291817	284.711486	112.596073	0.250421	10.840210	0.459406	5.408941	0.000000	0.000000
1218.311819	284.711486	112.584761	0.250424	10.839121	0.459412	5.408397	0.000000	0.000000
1218.331821	284.711566	112.594383	0.250421	10.840047	0.459407	5.408860	0.000000	0.000000
1218.351823	284.711486	112.599133	0.250420	10.840504	0.459404	5.409088	0.000000	0.000000
1218.371825	284.711566	112.593594	0.250422	10.839971	0.459407	5.408822	0.000000	0.000000
1218.391827	284.711566	112.592358	0.250422	10.839852	0.459408	5.408762	0.000000	0.000000
1218.411829	284.711566	112.606451	0.250417	10.841209	0.459400	5.409439	0.000000	0.000000
1218.431831	284.711566	112.598292	0.250420	10.840423	0.459404	5.409047	0.000000	0.000000
1218.451833	284.711566	112.598631	0.250420	10.840456	0.459404	5.409064	0.000000	0.000000
1218.471835	284.711566	112.593027	0.250422	10.839916	0.459407	5.408795	0.000000	0.000000
1218.491837	284.711566	112.589022	0.250423	10.839531	0.459410	5.408602	0.000000	0.000000
1218.511839	284.711566	112.582686	0.250425	10.838921	0.459413	5.408298	0.000000	0.000000
1218.531841	284.711566	112.588421	0.250423	10.839473	0.459410	5.408573	0.000000	0.000000
1218.551843	284.711566	112.593183	0.250422	10.839931	0.459407	5.408802	0.000000	0.000000
1218.571845	284.711566	112.593680	0.250422	10.839979	0.459407	5.408826	0.000000	0.000000
1218.591847	284.711486	112.596066	0.250421	10.840209	0.459406	5.408940	0.000000	0.000000
1218.611849	284.711486	112.596317	0.250421	10.840233	0.459405	5.408953	0.000000	0.000000
1218.631851	284.711566	112.593510	0.250422	10.839963	0.459407	5.408818	0.000000	0.000000
1218.651853	284.711566	112.592655	0.250422	10.839881	0.459408	5.408777	0.000000	0.000000
1218.671855	284.711566	112.593229	0.250422	10.839936	0.459407	5.408804	0.000000	0.000000
1218.691857	284.711566	112.594532	0.250421	10.840061	0.459407	5.408867	0.000000	0.000000
1218.711859	284.711566	112.597793	0.250420	10.840375	0.459405	5.409023	0.000000	0.000000
1218.731861	284.711566	112.586380	0.250424	10.839276	0.459411	5.408475	0.000000	0.000000
1218.751863	284.711566	112.586257	0.250424	10.839265	0.459411	5.408469	0.000000	0.000000
1218.771865	284.711566	112.599655	0.250420	10.840555	0.459404	5.409113	0.000000	0.000000
1218.791867	284.711566	112.597935	0.250420	10.840389	0.459405	5.409030	0.000000	0.000000
1218.811869	284.711566	112.592314	0.250422	10.839848	0.459408	5.408760	0.000000	0.000000
1218.831871	284.711566	112.597313	0.250420	10.840329	0.459405	5.409000	0.000000	0.000000
1218.851873	284.711566	112.598809	0.250420	10.840473	0.459404	5.409072	0.000000	0.000000
1218.871875	284.711566	112.609851	0.250416	10.841536	0.459398	5.409603	0.000000	0.000000
1218.891877	284.711566	112.604849	0.250418	10.841055	0.459401	5.409362	0.000000	0.000000
1218.911879	284.711566	112.582411	0.250425	10.838894	0.459414	5.408285	0.000000	0.000000
1218.931881	284.711566	112.577916	0.250427	10.838462	0.459416	5.408069	0.000000	0.000000
1218.951883	284.711566	112.578783	0.250427	10.838545	0.459416	5.408110	0.000000	0.000000
1218.971885	284.711566	112.580161	0.250426	10.838678	0.459415	5.408176	0.000000	0.000000
1218.991887	284.711566	112.583843	0.250425	10.839032	0.459413	5.408353	0.000000	0.000000
1219.011889	284.711486	112.565892	0.250431	10.837304	0.459423	5.407491	0.000000	0.000000
1219.031891	284.711566	112.582842	0.250425	10.838936	0.459413	5.408305	0.000000	0.000000
1219.051893	284.711566	112.578975	0.250426	10.838564	0.459416	5.408120	0.000000	0.000000
1219.071895	284.711566	112.574510	0.250428	10.838134	0.459418	5.407905	0.000000	0.000000
1219.091897	284.711566	112.577023	0.250427	10.838376	0.459417	5.408026	0.000000	0.000000
1219.111899	284.711566	112.575442	0.250428	10.838223	0.459418	5.407950	0.000000	0.000000
1219.131901	284.711566	112.574000	0.250428	10.838085	0.459418	5.407880	0.000000	0.000000
1219.151903	284.711566	112.577468	0.250427	10.838418	0.459416	5.408047	0.000000	0.000000
1219.171905	284.711566	112.556443	0.250434	10.836394	0.459429	5.407037	0.000000	0.000000
1219.191907	284.711566	112.569001	0.250430	10.837603	0.459421	5.407640	0.000000	0.000000
1219.211909	284.711566	112.574367	0.250428	10.838120	0.459418	5.407898	0.000000	0.000000
1219.231911	284.711566	112.579259	0.250426	10.838591	0.459415	5.408133	0.000000	0.000000
1219.251913	284.711566	112.587711	0.250424	10.839405	0.459411	5.408539	0.000000	0.000000
1219.271915	284.711566	112.554811	0.250435	10.836237	0.459430	5.406959	0.000000	0.000000
1219.291917	284.711566	112.582376	0.250425	10.838891	0.459414	5.408283	0.000000	0.000000
1219.311919	284.711566	112.568372	0.250430	10.837543	0.459422	5.407610	0.000000	0.000000
1219.331921	284.711566	112.576038	0.250427	10.838281	0.459417	5.407978	0.000000	0.000000
1219.351923	284.711566	112.566531	0.250431	10.837365	0.459423	5.407522	0.000000	0.000000
1219.371925	284.711566	112.574509	0.250428	10.838134	0.459418	5.407905	0.000000	0.000000
1219.391927	284.711566	112.575179	0.250428	10.838198	0.459418	5.407937	0.000000	0.000000
1219.411929	284.711566	112.562190	0.250432	10.836948	0.459425	5.407313	0.000000	0.000000
1219.431931	284.711566	112.578698	0.250427	10.838537	0.459416	5.408106	0.000000	0.000000
1219.451933	284.711566	112.571939	0.250429	10.837886	0.459420	5.407781	0.000000	0.000000
1219.471935	284.711566	112.582103	0.250425	10.838865	0.459414	5.408270	0.000000	0.000000
1219.491937	284.711566	112.565256	0.250431	10.837243	0.459424	5.407460	0.000000	0.000000
1219.511939	284.711566	112.577841	0.250427	10.838454	0.459416	5.408065	0.000000	0.000000
1219.531941	284.711566	112.574973	0.250428	10.838178	0.459418	5.407927	0.000000	0.000000
1219.551943	284.711566	112.575400	0.250428	10.838219	0.459418	5.407948	0.000000	0.000000
1219.571945	284.711566	112.577322	0.250427	10.838404	0.459417	5.408040	0.000000	0.000000
1219.591947	284.711566	112.564715	0.250431	10.837191	0.459424	5.407434	0.000000	0.000000
1219.611949	284.711486	112.573837	0.250428	10.838069	0.459418	5.407873	0.000000	0.000000
1219.631951	284.711566	112.564638	0.250431	10.837183	0.459424	5.407431	0.000000	0.000000
1219.651953	284.711486	112.569740	0.250429	10.837674	0.459421	5.407676	0.000000	0.000000
1219.671955	284.711486	112.565583	0.250431	10.837274	0.459423	5.407476	0.000000	0.000000
1219.691957	284.711486	112.573061	0.250428	10.837994	0.459419	5.407835	0.000000	0.000000
1219.711959	284.711566	112.575215	0.250428	10.838202	0.459418	5.407939	0.000000	0.000000
1219.731961	284.711566	112.564152	0.250431	10.837136	0.459424	5.407407	0.000000	0.000000
1219.751963	284.711566	112.563884	0.250432	10.837111	0.459424	5.407395	0.000000	0.000000
1219.771965	284.711566	112.561516	0.250432	10.836883	0.459426	5.407281	0.000000	0.000000
1219.791967	284.711566	112.564429	0.250431	10.837163	0.459424	5.407421	0.000000	0.000000
1219.811969	284.711566	112.568307	0.250430	10.837537	0.459422	5.407607	0.000000	0.000000
1219.831971	284.711566	112.557546	0.250434	10.836500	0.459428	5.407090	0.000000	0.000000
1219.851973	284.711566	112.561994	0.250432	10.836929	0.459425	5.407304	0.000000	0.000000
1219.871975	284.711566	112.561464	0.250432	10.836878	0.459426	5.407278	0.000000	0.000000
1219.891977	284.711566	112.565512	0.250431	10.837267	0.459423	5.407473	0.000000	0.000000
1219.911979	284.711566	112.558502	0.250433	10.836592	0.459427	5.407136	0.000000	0.000000
1219.931981	284.711566	112.562407	0.250432	10.836968	0.459425	5.407324	0.000000	0.000000
1219.951983	284.711566	112.556787	0.250434	10.836427	0.459428	5.407054	0.000000	0.000000
1219.971985	284.711566	112.569259	0.250430	10.837628	0.459421	5.407653	0.000000	0.000000
1219.991987	284.711566	112.558286	0.250433	10.836572	0.459428	5.407126	0.000000	0.000000
1220.011989	284.711566	112.576504	0.250427	10.838326	0.459417	5.408001	0.000000	0.000000
1220.031991	284.711566	112.561434	0.250432	10.836875	0.459426	5.407277	0.000000	0.000000
1220.051993	284.711566	112.557385	0.250434	10.836485	0.459428	5.407082	0.000000	0.000000
1220.071995	284.711566	112.564334	0.250431	10.837154	0.459424	5.407416	0.000000	0.000000
1220.091997	284.711566	112.566027	0.250431	10.837317	0.459423	5.407497	0.000000	0.000000
1220.111999	284.711566	112.551726	0.250436	10.835940	0.459431	5.406810	0.000000	0.000000
1220.132001	284.711566	112.562349	0.250432	10.836963	0.459425	5.407321	0.000000	0.000000
1220.152003	284.711566	112.556218	0.250434	10.836373	0.459429	5.407026	0.000000	0.000000
1220.172005	284.711566	112.563371	0.250432	10.837061	0.459425	5.407370	0.000000	0.000000
1220.192007	284.711566	112.566872	0.250431	10.837398	0.459423	5.407538	0.000000	0.000000
1220.212009	284.711566	112.551902	0.250436	10.835957	0.459431	5.406819	0.000000	0.000000
1220.232011	284.711566	112.550257	0.250436	10.835799	0.459432	5.406740	0.000000	0.000000
1220.252013	284.711566	112.564600	0.250431	10.837180	0.459424	5.407429	0.000000	0.000000
1220.272015	284.711566	112.563487	0.250432	10.837072	0.459425	5.407375	0.000000	0.000000
1220.292017	284.711566	112.543454	0.250438	10.835144	0.459436	5.406413	0.000000	0.000000
1220.312019	284.711566	112.550302	0.250436	10.835803	0.459432	5.406742	0.000000	0.000000
1220.332021	284.711566	112.560150	0.250433	10.836751	0.459426	5.407215	0.000000	0.000000
1220.352023	284.711566	112.558319	0.250433	10.836575	0.459428	5.407127	0.000000	0.000000
1220.372025	284.711566	112.557922	0.250434	10.836537	0.459428	5.407108	0.000000	0.000000
1220.392027	284.711486	112.559483	0.250433	10.836687	0.459427	5.407183	0.000000	0.000000
1220.412029	284.711566	112.552790	0.250435	10.836043	0.459431	5.406862	0.000000	0.000000
1220.432031	284.711566	112.562568	0.250432	10.836984	0.459425	5.407331	0.000000	0.000000
1220.452033	284.711566	112.550108	0.250436	10.835784	0.459432	5.406733	0.000000	0.000000
1220.472035	284.711566	112.550377	0.250436	10.835810	0.459432	5.406746	0.000000	0.000000
1220.492037	284.711566	112.550759	0.250436	10.835847	0.459432	5.406764	0.000000	0.000000
1220.512039	284.711566	112.564324	0.250431	10.837153	0.459424	5.407416	0.000000	0.000000
1220.532041	284.711486	112.568734	0.250430	10.837578	0.459421	5.407628	0.000000	0.000000
1220.552043	284.711566	112.560847	0.250433	10.836818	0.459426	5.407249	0.000000	0.000000
1220.572045	284.711566	112.550385	0.250436	10.835811	0.459432	5.406746	0.000000	0.000000
1220.592047	284.711566	112.557222	0.250434	10.836469	0.459428	5.407075	0.000000	0.000000
1220.612049	284.711566	112.565680	0.250431	10.837284	0.459423	5.407481	0.000000	0.000000
1220.632051	284.711566	112.550585	0.250436	10.835830	0.459432	5.406756	0.000000	0.000000
1220.652053	284.711566	112.554995	0.250435	10.836255	0.459429	5.406968	0.000000	0.000000
1220.672055	284.711486	112.563159	0.250432	10.837041	0.459425	5.407360	0.000000	0.000000
1220.692057	284.711566	112.553745	0.250435	10.836135	0.459430	5.406907	0.000000	0.000000
1220.712059	284.711486	112.545930	0.250437	10.835382	0.459435	5.406532	0.000000	0.000000
1220.732061	284.711566	112.549376	0.250436	10.835714	0.459433	5.406698	0.000000	0.000000
1220.752063	284.711486	112.556063	0.250434	10.836358	0.459429	5.407019	0.000000	0.000000
1220.772065	284.711566	112.558281	0.250433	10.836571	0.459428	5.407125	0.000000	0.000000
1220.792067	284.711486	112.562025	0.250432	10.836932	0.459425	5.407305	0.000000	0.000000
1220.812069	284.711566	112.559081	0.250433	10.836648	0.459427	5.407164	0.000000	0.000000
1220.832071	284.711566	112.555243	0.250434	10.836279	0.459429	5.406979	0.000000	0.000000
1220.852073	284.711566	112.559482	0.250433	10.836687	0.459427	5.407183	0.000000	0.000000
1220.872075	284.711566	112.561318	0.250432	10.836864	0.459426	5.407271	0.000000	0.000000
1220.892077	284.711566	112.564344	0.250431	10.837155	0.459424	5.407417	0.000000	0.000000
1220.912079	284.711566	112.547405	0.250437	10.835524	0.459434	5.406603	0.000000	0.000000
1220.932081	284.711566	112.561150	0.250432	10.836847	0.459426	5.407263	0.000000	0.000000
1220.952083	284.711566	112.553640	0.250435	10.836124	0.459430	5.406902	0.000000	0.000000
1220.972085	284.711566	112.544272	0.250438	10.835223	0.459436	5.406452	0.000000	0.000000
1220.992087	284.711566	112.555728	0.250434	10.836325	0.459429	5.407003	0.000000	0.000000
1221.012089	284.711566	112.557792	0.250434	10.836524	0.459428	5.407102	0.000000	0.000000
1221.032091	284.711566	112.552146	0.250435	10.835981	0.459431	5.406831	0.000000	0.000000
1221.052093	284.711566	112.555624	0.250434	10.836315	0.459429	5.406998	0.000000	0.000000
1221.072095	284.711566	112.564653	0.250431	10.837185	0.459424	5.407431	0.000000	0.000000
1221.092097	284.711566	112.563700	0.250432	10.837093	0.459424	5.407386	0.000000	0.000000
1221.112099	284.711486	112.560444	0.250433	10.836779	0.459426	5.407229	0.000000	0.000000
1221.132101	284.711566	112.566259	0.250431	10.837339	0.459423	5.407509	0.000000	0.000000
1221.152103	284.711566	112.560053	0.250433	10.836742	0.459427	5.407211	0.000000	0.000000
1221.172105	284.711486	112.547507	0.250437	10.835534	0.459434	5.406608	0.000000	0.000000
1221.192107	284.711566	112.557556	0.250434	10.836501	0.459428	5.407091	0.000000	0.000000
1221.212109	284.711486	112.550776	0.250436	10.835849	0.459432	5.406765	0.000000	0.000000
1221.232111	284.711566	112.547842	0.250437	10.835566	0.459434	5.406624	0.000000	0.000000
1221.252113	284.711486	112.556490	0.250434	10.836399	0.459428	5.407039	0.000000	0.000000
1221.272115	284.711486	112.565438	0.250431	10.837260	0.459423	5.407469	0.000000	0.000000
1221.292117	284.711486	112.561359	0.250432	10.836868	0.459426	5.407273	0.000000	0.000000
1221.312119	284.711566	112.548418	0.250437	10.835622	0.459433	5.406652	0.000000	0.000000
1221.332121	284.711486	112.549740	0.250436	10.835749	0.459432	5.406715	0.000000	0.000000
1221.352123	284.711566	112.547306	0.250437	10.835515	0.459434	5.406598	0.000000	0.000000
1221.372125	284.711566	112.545285	0.250438	10.835320	0.459435	5.406501	0.000000	0.000000
1221.392127	284.711566	112.549379	0.250436	10.835714	0.459433	5.406698	0.000000	0.000000
1221.412129	284.711566	112.541411	0.250439	10.834947	0.459437	5.406315	0.000000	0.000000
1221.432131	284.711566	112.540060	0.250440	10.834817	0.459438	5.406250	0.000000	0.000000
1221.452133	284.711566	112.531819	0.250442	10.834024	0.459443	5.405854	0.000000	0.000000
1221.472135	284.711566	112.530217	0.250443	10.833869	0.459444	5.405777	0.000000	0.000000
1221.492137	284.711566	112.523889	0.250445	10.833260	0.459447	5.405473	0.000000	0.000000
1221.512139	284.711566	112.533415	0.250442	10.834177	0.459442	5.405931	0.000000	0.000000
1221.532141	284.711566	112.542674	0.250439	10.835069	0.459437	5.406376	0.000000	0.000000
1221.552143	284.711566	112.525820	0.250444	10.833446	0.459446	5.405566	0.000000	0.000000
1221.572145	284.711566	112.532772	0.250442	10.834115	0.459442	5.405900	0.000000	0.000000
1221.592147	284.711566	112.526229	0.250444	10.833485	0.459446	5.405586	0.000000	0.000000
1221.612149	284.711486	112.537184	0.250440	10.834540	0.459440	5.406112	0.000000	0.000000
1221.632151	284.711566	112.515502	0.250448	10.832453	0.459452	5.405070	0.000000	0.000000
1221.652153	284.711566	112.538515	0.250440	10.834668	0.459439	5.406176	0.000000	0.000000
1221.672155	284.711566	112.504001	0.250452	10.831345	0.459459	5.404518	0.000000	0.000000
1221.692157	284.711566	112.508564	0.250450	10.831785	0.459456	5.404737	0.000000	0.000000
1221.712159	284.711566	112.510005	0.250450	10.831923	0.459455	5.404806	0.000000	0.000000
1221.732161	284.711486	112.500809	0.250453	10.831038	0.459461	5.404365	0.000000	0.000000
1221.752163	284.711566	112.510239	0.250450	10.831946	0.459455	5.404818	0.000000	0.000000
1221.772165	284.711566	112.496676	0.250454	10.830640	0.459463	5.404166	0.000000	0.000000
1221.792167	284.711566	112.503472	0.250452	10.831294	0.459459	5.404492	0.000000	0.000000
1221.812169	284.711486	112.511853	0.250449	10.832101	0.459454	5.404895	0.000000	0.000000
1221.832171	284.711566	112.507397	0.250450	10.831672	0.459457	5.404681	0.000000	0.000000
1221.852173	284.711566	112.501070	0.250453	10.831063	0.459461	5.404377	0.000000	0.000000
1221.872175	284.711486	112.501651	0.250452	10.831119	0.459460	5.404405	0.000000	0.000000
1221.892177	284.711566	112.498283	0.250454	10.830795	0.459462	5.404243	0.000000	0.000000
1221.912179	284.711566	112.500309	0.250453	10.830990	0.459461	5.404341	0.000000	0.000000
1221.932181	284.711566	112.496610	0.250454	10.830634	0.459463	5.404163	0.000000	0.000000
1221.952183	284.711566	112.511772	0.250449	10.832094	0.459454	5.404891	0.000000	0.000000
1221.972185	284.711566	112.504174	0.250452	10.831362	0.459459	5.404526	0.000000	0.000000
1221.992187	284.711566	112.500374	0.250453	10.830996	0.459461	5.404344	0.000000	0.000000
1222.012189	284.711566	112.494142	0.250455	10.830396	0.459465	5.404044	0.000000	0.000000
1222.032191	284.711566	112.497449	0.250454	10.830715	0.459463	5.404203	0.000000	0.000000
1222.052193	284.711566	112.487123	0.250457	10.829720	0.459469	5.403707	0.000000	0.000000
1222.072195	284.711566	112.491909	0.250456	10.830181	0.459466	5.403937	0.000000	0.000000
1222.092197	284.711566	112.485090	0.250458	10.829525	0.459470	5.403609	0.000000	0.000000
1222.112199	284.711566	112.486208	0.250458	10.829632	0.459469	5.403663	0.000000	0.000000
1222.132201	284.711566	112.488326	0.250457	10.829836	0.459468	5.403765	0.000000	0.000000
1222.152203	284.711566	112.495242	0.250455	10.830502	0.459464	5.404097	0.000000	0.000000
1222.172205	284.711566	112.511445	0.250449	10.832062	0.459455	5.404875	0.000000	0.000000
1222.192207	284.711566	112.488981	0.250457	10.829899	0.459467	5.403796	0.000000	0.000000
1222.212209	284.711566	112.496124	0.250454	10.830587	0.459463	5.404139	0.000000	0.000000
1222.232211	284.711566	112.475233	0.250461	10.828576	0.459475	5.403136	0.000000	0.000000
1222.252213	284.711566	112.484888	0.250458	10.829505	0.459470	5.403600	0.000000	0.000000
1222.272215	284.711566	112.483677	0.250458	10.829389	0.459471	5.403542	0.000000	0.000000
1222.292217	284.711566	112.480076	0.250460	10.829042	0.459473	5.403369	0.000000	0.000000
1222.312219	284.711566	112.480653	0.250459	10.829098	0.459472	5.403396	0.000000	0.000000
1222.332221	284.711566	112.464687	0.250465	10.827560	0.459481	5.402629	0.000000	0.000000
1222.352223	284.711486	112.474171	0.250462	10.828474	0.459476	5.403085	0.000000	0.000000
1222.372225	284.711566	112.470874	0.250463	10.828156	0.459478	5.402926	0.000000	0.000000
1222.392227	284.711566	112.481400	0.250459	10.829169	0.459472	5.403432	0.000000	0.000000
1222.412229	284.711486	112.495319	0.250454	10.830510	0.459464	5.404101	0.000000	0.000000
1222.432231	284.711566	112.481031	0.250459	10.829134	0.459472	5.403414	0.000000	0.000000
1222.452233	284.711566	112.472445	0.250462	10.828307	0.459477	5.403002	0.000000	0.000000
1222.472235	284.711566	112.475561	0.250461	10.828607	0.459475	5.403152	0.000000	0.000000
1222.492237	284.711566	112.476615	0.250461	10.828709	0.459475	5.403202	0.000000	0.000000
1222.512239	284.711486	112.466795	0.250464	10.827763	0.459480	5.402731	0.000000	0.000000
1222.532241	284.711566	112.458394	0.250467	10.826955	0.459485	5.402327	0.000000	0.000000
1222.552243	284.711486	112.464215	0.250465	10.827515	0.459482	5.402607	0.000000	0.000000
1222.572245	284.711486	112.467115	0.250464	10.827794	0.459480	5.402746	0.000000	0.000000
1222.592247	284.711566	112.474293	0.250462	10.828485	0.459476	5.403091	0.000000	0.000000
1222.612249	284.711566	112.468164	0.250464	10.827895	0.459479	5.402796	0.000000	0.000000
1222.632251	284.711566	112.459647	0.250467	10.827075	0.459484	5.402387	0.000000	0.000000
1222.652253	284.711566	112.470841	0.250463	10.828153	0.459478	5.402925	0.000000	0.000000
1222.672255	284.711566	112.453474	0.250469	10.826481	0.459488	5.402091	0.000000	0.000000
1222.692257	284.711566	112.454606	0.250468	10.826590	0.459487	5.402145	0.000000	0.000000
1222.712259	284.711566	112.458869	0.250467	10.827000	0.459485	5.402350	0.000000	0.000000
1222.732261	284.711486	112.454354	0.250468	10.826566	0.459487	5.402133	0.000000	0.000000
1222.752263	284.711566	112.428519	0.250477	10.824078	0.459502	5.400892	0.000000	0.000000
1222.772265	284.711486	112.417620	0.250481	10.823029	0.459508	5.400368	0.000000	0.000000
1222.792267	284.711486	112.409339	0.250483	10.822232	0.459513	5.399970	0.000000	0.000000
1222.812269	284.711486	112.405235	0.250485	10.821837	0.459516	5.399773	0.000000	0.000000
1222.832271	284.711566	112.395279	0.250488	10.820878	0.459521	5.399295	0.000000	0.000000
1222.852273	284.711566	112.375776	0.250495	10.819001	0.459533	5.398358	0.000000	0.000000
1222.872275	284.711566	112.386392	0.250491	10.820023	0.459527	5.398868	0.000000	0.000000
1222.892277	284.711566	112.366886	0.250498	10.818145	0.459538	5.397931	0.000000	0.000000
1222.912279	284.711566	112.364759	0.250498	10.817940	0.459539	5.397829	0.000000	0.000000
1222.932281	284.711566	112.350399	0.250503	10.816557	0.459547	5.397139	0.000000	0.000000
1222.952283	284.711566	112.362677	0.250499	10.817739	0.459540	5.397729	0.000000	0.000000
1222.972285	284.711566	112.352319	0.250503	10.816742	0.459546	5.397231	0.000000	0.000000
1222.992287	284.711566	112.356279	0.250501	10.817123	0.459544	5.397422	0.000000	0.000000
1223.012289	284.711566	112.362296	0.250499	10.817703	0.459541	5.397711	0.000000	0.000000
1223.032291	284.711566	112.353615	0.250502	10.816867	0.459546	5.397294	0.000000	0.000000
1223.052293	284.711566	112.354706	0.250502	10.816972	0.459545	5.397346	0.000000	0.000000
1223.072295	284.711566	112.338726	0.250507	10.815433	0.459554	5.396578	0.000000	0.000000
1223.092297	284.711566	112.338462	0.250507	10.815408	0.459554	5.396566	0.000000	0.000000
1223.112299	284.711566	112.318776	0.250514	10.813513	0.459566	5.395620	0.000000	0.000000
1223.132301	284.711566	112.326629	0.250511	10.814269	0.459561	5.395997	0.000000	0.000000
1223.152303	284.711566	112.329505	0.250510	10.814546	0.459559	5.396135	0.000000	0.000000
1223.172305	284.711566	112.323661	0.250512	10.813983	0.459563	5.395855	0.000000	0.000000
1223.192307	284.711486	112.326447	0.250511	10.814251	0.459561	5.395988	0.000000	0.000000
1223.212309	284.711566	112.331500	0.250510	10.814738	0.459558	5.396231	0.000000	0.000000
1223.232311	284.711566	112.337628	0.250507	10.815328	0.459555	5.396526	0.000000	0.000000
1223.252313	284.711486	112.319643	0.250513	10.813596	0.459565	5.395662	0.000000	0.000000
1223.272315	284.711566	112.324119	0.250512	10.814027	0.459563	5.395877	0.000000	0.000000
1223.292317	284.711566	112.319960	0.250513	10.813627	0.459565	5.395677	0.000000	0.000000
1223.312319	284.711486	112.318152	0.250514	10.813453	0.459566	5.395590	0.000000	0.000000
1223.332321	284.711486	112.313102	0.250516	10.812967	0.459569	5.395347	0.000000	0.000000
1223.352323	284.711486	112.300287	0.250520	10.811733	0.459576	5.394732	0.000000	0.000000
1223.372325	284.711486	112.309232	0.250517	10.812594	0.459571	5.395161	0.000000	0.000000
1223.392327	284.711566	112.293752	0.250522	10.811104	0.459580	5.394418	0.000000	0.000000
1223.412329	284.711486	112.298875	0.250520	10.811597	0.459577	5.394664	0.000000	0.000000
1223.432331	284.711566	112.298382	0.250521	10.811549	0.459577	5.394640	0.000000	0.000000
1223.452333	284.711566	112.299765	0.250520	10.811683	0.459577	5.394707	0.000000	0.000000
1223.472335	284.711566	112.295364	0.250522	10.811259	0.459579	5.394495	0.000000	0.000000
1223.492337	284.711566	112.294026	0.250522	10.811130	0.459580	5.394431	0.000000	0.000000
1223.512339	284.711566	112.282114	0.250526	10.809983	0.459587	5.393859	0.000000	0.000000
1223.532341	284.711566	112.301012	0.250520	10.811803	0.459576	5.394767	0.000000	0.000000
1223.552343	284.711566	112.296096	0.250521	10.811329	0.459579	5.394530	0.000000	0.000000
1223.572345	284.711566	112.308489	0.250517	10.812522	0.459572	5.395126	0.000000	0.000000
1223.592347	284.711566	112.304840	0.250518	10.812171	0.459574	5.394950	0.000000	0.000000
1223.612349	284.711566	112.316901	0.250514	10.813332	0.459567	5.395530	0.000000	0.000000
1223.632351	284.711566	112.300403	0.250520	10.811744	0.459576	5.394737	0.000000	0.000000
1223.652353	284.711566	112.296376	0.250521	10.811356	0.459579	5.394544	0.000000	0.000000
1223.672355	284.711566	112.304548	0.250519	10.812143	0.459574	5.394936	0.000000	0.000000
1223.692357	284.711566	112.300443	0.250520	10.811748	0.459576	5.394739	0.000000	0.000000
1223.712359	284.711566	112.294828	0.250522	10.811207	0.459579	5.394470	0.000000	0.000000
1223.732361	284.711566	112.310263	0.250517	10.812693	0.459571	5.395211	0.000000	0.000000
1223.752363	284.711566	112.292587	0.250523	10.810991	0.459581	5.394362	0.000000	0.000000
1223.772365	284.711566	112.302539	0.250519	10.811950	0.459575	5.394840	0.000000	0.000000
1223.792367	284.711566	112.299592	0.250520	10.811666	0.459577	5.394698	0.000000	0.000000
1223.812369	284.711566	112.290832	0.250523	10.810823	0.459582	5.394278	0.000000	0.000000
1223.832371	284.711566	112.293959	0.250522	10.811124	0.459580	5.394428	0.000000	0.000000
1223.852373	284.711566	112.313318	0.250516	10.812987	0.459569	5.395358	0.000000	0.000000
1223.872375	284.711566	112.299987	0.250520	10.811704	0.459576	5.394717	0.000000	0.000000
1223.892377	284.711566	112.306536	0.250518	10.812334	0.459573	5.395032	0.000000	0.000000
1223.912379	284.711566	112.299443	0.250520	10.811652	0.459577	5.394691	0.000000	0.000000
1223.932381	284.711566	112.308591	0.250517	10.812532	0.459571	5.395131	0.000000	0.000000
1223.952383	284.711566	112.288141	0.250524	10.810563	0.459583	5.394148	0.000000	0.000000
1223.972385	284.711566	112.295454	0.250522	10.811268	0.459579	5.394500	0.000000	0.000000
1223.992387	284.711566	112.295593	0.250522	10.811281	0.459579	5.394506	0.000000	0.000000
1224.012389	284.711566	112.288719	0.250524	10.810619	0.459583	5.394176	0.000000	0.000000
1224.032391	284.711566	112.298382	0.250521	10.811549	0.459577	5.394640	0.000000	0.000000
1224.052393	284.711566	112.285832	0.250525	10.810341	0.459585	5.394037	0.000000	0.000000
1224.072395	284.711566	112.289632	0.250524	10.810707	0.459582	5.394220	0.000000	0.000000
1224.092397	284.711566	112.289689	0.250524	10.810712	0.459582	5.394223	0.000000	0.000000
1224.112399	284.711566	112.284058	0.250525	10.810170	0.459586	5.393952	0.000000	0.000000
1224.132401	284.711566	112.281956	0.250526	10.809968	0.459587	5.393851	0.000000	0.000000
1224.152403	284.711566	112.293551	0.250522	10.811084	0.459580	5.394408	0.000000	0.000000
1224.172405	284.711566	112.282888	0.250526	10.810058	0.459586	5.393896	0.000000	0.000000
1224.192407	284.711566	112.289001	0.250524	10.810646	0.459583	5.394190	0.000000	0.000000
1224.212409	284.711566	112.290506	0.250523	10.810791	0.459582	5.394262	0.000000	0.000000
1224.232411	284.711566	112.293115	0.250522	10.811042	0.459580	5.394387	0.000000	0.000000
1224.252413	284.711566	112.298920	0.250520	10.811601	0.459577	5.394666	0.000000	0.000000
1224.272415	284.711566	112.291121	0.250523	10.810850	0.459582	5.394291	0.000000	0.000000
1224.292417	284.711566	112.279509	0.250527	10.809732	0.459588	5.393734	0.000000	0.000000
1224.312419	284.711566	112.296477	0.250521	10.811366	0.459578	5.394549	0.000000	0.000000
1224.332421	284.711486	112.298736	0.250520	10.811583	0.459577	5.394657	0.000000	0.000000
1224.352423	284.711566	112.302121	0.250519	10.811909	0.459575	5.394820	0.000000	0.000000
1224.372425	284.711566	112.298144	0.250521	10.811527	0.459577	5.394629	0.000000	0.000000
1224.392427	284.711566	112.283191	0.250526	10.810087	0.459586	5.393910	0.000000	0.000000
1224.412429	284.711566	112.275306	0.250528	10.809328	0.459591	5.393532	0.000000	0.000000
1224.432431	284.711566	112.290637	0.250523	10.810804	0.459582	5.394268	0.000000	0.000000
1224.452433	284.711566	112.276930	0.250528	10.809484	0.459590	5.393610	0.000000	0.000000
1224.472435	284.711566	112.288798	0.250524	10.810627	0.459583	5.394180	0.000000	0.000000
1224.492437	284.711566	112.306096	0.250518	10.812292	0.459573	5.395011	0.000000	0.000000
1224.512439	284.711566	112.295493	0.250522	10.811271	0.459579	5.394501	0.000000	0.000000
1224.532441	284.711486	112.293525	0.250522	10.811082	0.459580	5.394407	0.000000	0.000000
1224.552443	284.711566	112.281523	0.250526	10.809926	0.459587	5.393830	0.000000	0.000000
1224.572445	284.711566	112.291720	0.250523	10.810908	0.459581	5.394320	0.000000	0.000000
1224.592447	284.711486	112.295640	0.250521	10.811285	0.459579	5.394509	0.000000	0.000000
1224.612449	284.711566	112.298317	0.250521	10.811543	0.459577	5.394637	0.000000	0.000000
1224.632451	284.711566	112.294168	0.250522	10.811144	0.459580	5.394438	0.000000	0.000000
1224.652453	284.711566	112.293410	0.250522	10.811071	0.459580	5.394401	0.000000	0.000000
1224.672455	284.711486	112.298088	0.250521	10.811521	0.459577	5.394626	0.000000	0.000000
1224.692457	284.711566	112.299696	0.250520	10.811676	0.459577	5.394703	0.000000	0.000000
1224.712459	284.711566	112.287187	0.250524	10.810472	0.459584	5.394102	0.000000	0.000000
1224.732461	284.711566	112.291041	0.250523	10.810843	0.459582	5.394288	0.000000	0.000000
1224.752463	284.711566	112.284891	0.250525	10.810251	0.459585	5.393992	0.000000	0.000000
1224.772465	284.711486	112.279816	0.250527	10.809762	0.459588	5.393748	0.000000	0.000000
1224.792467	284.711486	112.278522	0.250527	10.809637	0.459589	5.393686	0.000000	0.000000
1224.812469	284.711486	112.294417	0.250522	10.811168	0.459580	5.394450	0.000000	0.000000
1224.832471	284.711566	112.289427	0.250524	10.810687	0.459583	5.394210	0.000000	0.000000
1224.852473	284.711566	112.286298	0.250525	10.810386	0.459584	5.394060	0.000000	0.000000
1224.872475	284.711566	112.278997	0.250527	10.809683	0.459589	5.393709	0.000000	0.000000
1224.892477	284.711566	112.276713	0.250528	10.809463	0.459590	5.393599	0.000000	0.000000
1224.912479	284.711486	112.277009	0.250528	10.809492	0.459590	5.393614	0.000000	0.000000
1224.932481	284.711486	112.279348	0.250527	10.809717	0.459588	5.393726	0.000000	0.000000
1224.952483	284.711486	112.278923	0.250527	10.809676	0.459588	5.393705	0.000000	0.000000
1224.972485	284.711566	112.268991	0.250530	10.808720	0.459594	5.393228	0.000000	0.000000
1224.992487	284.711566	112.263613	0.250532	10.808202	0.459597	5.392970	0.000000	0.000000
1225.012489	284.711566	112.275237	0.250528	10.809321	0.459591	5.393528	0.000000	0.000000
1225.032491	284.711566	112.279272	0.250527	10.809710	0.459588	5.393722	0.000000	0.000000
1225.052493	284.711566	112.288493	0.250524	10.810597	0.459583	5.394165	0.000000	0.000000
1225.072495	284.711566	112.275666	0.250528	10.809362	0.459590	5.393549	0.000000	0.000000
1225.092497	284.711566	112.287437	0.250524	10.810496	0.459584	5.394114	0.000000	0.000000
1225.112499	284.711566	112.290807	0.250523	10.810820	0.459582	5.394276	0.000000	0.000000
1225.132501	284.711566	112.287317	0.250524	10.810484	0.459584	5.394109	0.000000	0.000000
1225.152503	284.711566	112.282139	0.250526	10.809986	0.459587	5.393860	0.000000	0.000000
1225.172505	284.711566	112.282857	0.250526	10.810055	0.459586	5.393894	0.000000	0.000000
1225.192507	284.711486	112.296102	0.250521	10.811330	0.459579	5.394531	0.000000	0.000000
1225.212509	284.711566	112.291184	0.250523	10.810856	0.459582	5.394294	0.000000	0.000000
1225.232511	284.711566	112.284117	0.250525	10.810176	0.459586	5.393955	0.000000	0.000000
1225.252513	284.711566	112.276470	0.250528	10.809440	0.459590	5.393588	0.000000	0.000000
1225.272515	284.711566	112.287468	0.250524	10.810499	0.459584	5.394116	0.000000	0.000000
1225.292517	284.711566	112.295172	0.250522	10.811240	0.459579	5.394486	0.000000	0.000000
1225.312519	284.711566	112.288430	0.250524	10.810591	0.459583	5.394162	0.000000	0.000000
1225.332521	284.711566	112.294334	0.250522	10.811160	0.459580	5.394446	0.000000	0.000000
1225.352523	284.711566	112.297766	0.250521	10.811490	0.459578	5.394611	0.000000	0.000000
1225.372525	284.711566	112.273207	0.250529	10.809126	0.459592	5.393431	0.000000	0.000000
1225.392527	284.711566	112.278893	0.250527	10.809673	0.459589	5.393704	0.000000	0.000000
1225.412529	284.711566	112.285672	0.250525	10.810326	0.459585	5.394030	0.000000	0.000000
1225.432531	284.711566	112.275556	0.250528	10.809352	0.459591	5.393544	0.000000	0.000000
1225.452533	284.711566	112.281153	0.250526	10.809891	0.459587	5.393813	0.000000	0.000000
1225.472535	284.711486	112.281943	0.250526	10.809967	0.459587	5.393851	0.000000	0.000000
1225.492537	284.711486	112.269455	0.250530	10.808764	0.459594	5.393251	0.000000	0.000000
1225.512539	284.711566	112.277987	0.250527	10.809586	0.459589	5.393660	0.000000	0.000000
1225.532541	284.711566	112.280695	0.250527	10.809847	0.459588	5.393791	0.000000	0.000000
1225.552543	284.711566	112.280784	0.250527	10.809855	0.459588	5.393795	0.000000	0.000000
1225.572545	284.711566	112.279917	0.250527	10.809772	0.459588	5.393753	0.000000	0.000000
1225.592547	284.711566	112.276546	0.250528	10.809447	0.459590	5.393591	0.000000	0.000000
1225.612549	284.711566	112.264492	0.250532	10.808287	0.459597	5.393012	0.000000	0.000000
1225.632551	284.711566	112.278397	0.250527	10.809625	0.459589	5.393680	0.000000	0.000000
1225.652553	284.711566	112.275761	0.250528	10.809372	0.459590	5.393554	0.000000	0.000000
1225.672555	284.711486	112.278109	0.250527	10.809598	0.459589	5.393666	0.000000	0.000000
1225.692557	284.711566	112.266911	0.250531	10.808520	0.459595	5.393128	0.000000	0.000000
1225.712559	284.711566	112.276376	0.250528	10.809431	0.459590	5.393583	0.000000	0.000000
1225.732561	284.711566	112.281416	0.250526	10.809916	0.459587	5.393825	0.000000	0.000000
1225.752563	284.711566	112.277054	0.250528	10.809496	0.459590	5.393616	0.000000	0.000000
1225.772565	284.711566	112.260904	0.250533	10.807941	0.459599	5.392840	0.000000	0.000000
1225.792567	284.711566	112.276887	0.250528	10.809480	0.459590	5.393608	0.000000	0.000000
1225.812569	284.711566	112.281197	0.250526	10.809895	0.459587	5.393815	0.000000	0.000000
1225.832571	284.711566	112.267310	0.250531	10.808558	0.459595	5.393148	0.000000	0.000000
1225.852573	284.711486	112.270199	0.250530	10.808836	0.459593	5.393286	0.000000	0.000000
1225.872575	284.711566	112.276030	0.250528	10.809397	0.459590	5.393566	0.000000	0.000000
1225.892577	284.711566	112.270614	0.250530	10.808876	0.459593	5.393306	0.000000	0.000000
1225.912579	284.711566	112.268925	0.250531	10.808713	0.459594	5.393225	0.000000	0.000000
1225.932581	284.711566	112.271554	0.250530	10.808967	0.459593	5.393351	0.000000	0.000000
1225.952583	284.711566	112.265400	0.250532	10.808374	0.459596	5.393056	0.000000	0.000000
1225.972585	284.711566	112.266584	0.250531	10.808488	0.459596	5.393113	0.000000	0.000000
1225.992587	284.711566	112.279267	0.250527	10.809709	0.459588	5.393722	0.000000	0.000000
1226.012589	284.711486	112.279637	0.250527	10.809745	0.459588	5.393740	0.000000	0.000000
1226.032591	284.711566	112.274442	0.250529	10.809245	0.459591	5.393490	0.000000	0.000000
1226.052593	284.711486	112.274191	0.250529	10.809220	0.459591	5.393478	0.000000	0.000000
1226.072595	284.711566	112.278442	0.250527	10.809630	0.459589	5.393682	0.000000	0.000000
1226.092597	284.711566	112.282486	0.250526	10.810019	0.459587	5.393877	0.000000	0.000000
1226.112599	284.711486	112.265013	0.250532	10.808337	0.459596	5.393037	0.000000	0.000000
1226.132601	284.711566	112.265267	0.250532	10.808361	0.459596	5.393049	0.000000	0.000000
1226.152603	284.711486	112.267033	0.250531	10.808531	0.459595	5.393134	0.000000	0.000000
1226.172605	284.711566	112.267444	0.250531	10.808571	0.459595	5.393154	0.000000	0.000000
1226.192607	284.711486	112.267828	0.250531	10.808608	0.459595	5.393172	0.000000	0.000000
1226.212609	284.711566	112.263670	0.250532	10.808208	0.459597	5.392973	0.000000	0.000000
1226.232611	284.711566	112.260018	0.250533	10.807856	0.459599	5.392797	0.000000	0.000000
1226.252613	284.711566	112.271404	0.250530	10.808952	0.459593	5.393344	0.000000	0.000000
1226.272615	284.711566	112.270607	0.250530	10.808875	0.459593	5.393306	0.000000	0.000000
1226.292617	284.711566	112.267030	0.250531	10.808531	0.459595	5.393134	0.000000	0.000000
1226.312619	284.711566	112.261668	0.250533	10.808015	0.459599	5.392877	0.000000	0.000000
1226.332621	284.711566	112.263057	0.250532	10.808149	0.459598	5.392943	0.000000	0.000000
1226.352623	284.711566	112.256977	0.250535	10.807563	0.459601	5.392651	0.000000	0.000000
1226.372625	284.711566	112.260338	0.250533	10.807887	0.459599	5.392813	0.000000	0.000000
1226.392627	284.711566	112.277563	0.250528	10.809545	0.459589	5.393640	0.000000	0.000000
1226.412629	284.711566	112.269987	0.250530	10.808816	0.459594	5.393276	0.000000	0.000000
1226.432631	284.711566	112.272661	0.250529	10.809073	0.459592	5.393405	0.000000	0.000000
1226.452633	284.711566	112.266299	0.250531	10.808461	0.459596	5.393099	0.000000	0.000000
1226.472635	284.711566	112.261411	0.250533	10.807990	0.459599	5.392864	0.000000	0.000000
1226.492637	284.711566	112.248213	0.250537	10.806719	0.459606	5.392230	0.000000	0.000000
1226.512639	284.711566	112.259843	0.250534	10.807839	0.459600	5.392789	0.000000	0.000000
1226.532641	284.711566	112.246479	0.250538	10.806552	0.459607	5.392147	0.000000	0.000000
1226.552643	284.711566	112.265784	0.250532	10.808411	0.459596	5.393074	0.000000	0.000000
1226.572645	284.711566	112.267849	0.250531	10.808610	0.459595	5.393173	0.000000	0.000000
1226.592647	284.711566	112.276703	0.250528	10.809462	0.459590	5.393599	0.000000	0.000000
1226.612649	284.711566	112.262460	0.250533	10.808091	0.459598	5.392915	0.000000	0.000000
1226.632651	284.711566	112.259301	0.250534	10.807787	0.459600	5.392763	0.000000	0.000000
1226.652653	284.711566	112.261903	0.250533	10.808037	0.459598	5.392888	0.000000	0.000000
1226.672655	284.711566	112.253559	0.250536	10.807234	0.459603	5.392487	0.000000	0.000000
1226.692657	284.711566	112.257278	0.250534	10.807592	0.459601	5.392666	0.000000	0.000000
1226.712659	284.711486	112.260320	0.250533	10.807885	0.459599	5.392812	0.000000	0.000000
1226.732661	284.711566	112.257203	0.250534	10.807585	0.459601	5.392662	0.000000	0.000000
1226.752663	284.711566	112.270116	0.250530	10.808828	0.459594	5.393282	0.000000	0.000000
1226.772665	284.711566	112.263734	0.250532	10.808214	0.459597	5.392976	0.000000	0.000000
1226.792667	284.711486	112.255006	0.250535	10.807373	0.459602	5.392557	0.000000	0.000000
1226.812669	284.711486	112.257859	0.250534	10.807648	0.459601	5.392694	0.000000	0.000000
1226.832671	284.711566	112.260757	0.250533	10.807927	0.459599	5.392833	0.000000	0.000000
1226.852673	284.711486	112.254686	0.250535	10.807343	0.459602	5.392541	0.000000	0.000000
1226.872675	284.711486	112.272854	0.250529	10.809092	0.459592	5.393414	0.000000	0.000000
1226.892677	284.711486	112.261310	0.250533	10.807980	0.459599	5.392859	0.000000	0.000000
1226.912679	284.711566	112.258061	0.250534	10.807667	0.459601	5.392703	0.000000	0.000000
1226.932681	284.711566	112.270773	0.250530	10.808891	0.459593	5.393314	0.000000	0.000000
1226.952683	284.711486	112.258066	0.250534	10.807668	0.459600	5.392704	0.000000	0.000000
1226.972685	284.711566	112.260661	0.250533	10.807918	0.459599	5.392828	0.000000	0.000000
1226.992687	284.711566	112.256911	0.250535	10.807557	0.459601	5.392648	0.000000	0.000000
1227.012689	284.711566	112.249092	0.250537	10.806804	0.459606	5.392272	0.000000	0.000000
1227.032691	284.711486	112.247729	0.250538	10.806673	0.459606	5.392207	0.000000	0.000000
1227.052693	284.711566	112.252696	0.250536	10.807151	0.459604	5.392446	0.000000	0.000000
1227.072695	284.711566	112.248539	0.250537	10.806751	0.459606	5.392246	0.000000	0.000000
1227.092697	284.711566	112.234086	0.250542	10.805359	0.459614	5.391552	0.000000	0.000000
1227.112699	284.711566	112.247109	0.250538	10.806613	0.459607	5.392177	0.000000	0.000000
1227.132701	284.711486	112.245648	0.250538	10.806472	0.459608	5.392107	0.000000	0.000000
1227.152703	284.711566	112.244719	0.250539	10.806383	0.459608	5.392062	0.000000	0.000000
1227.172705	284.711566	112.243879	0.250539	10.806302	0.459609	5.392022	0.000000	0.000000
1227.192707	284.711566	112.244374	0.250539	10.806350	0.459608	5.392046	0.000000	0.000000
1227.212709	284.711566	112.246112	0.250538	10.806517	0.459607	5.392129	0.000000	0.000000
1227.232711	284.711566	112.248594	0.250537	10.806756	0.459606	5.392248	0.000000	0.000000
1227.252713	284.711566	112.249638	0.250537	10.806857	0.459605	5.392299	0.000000	0.000000
1227.272715	284.711566	112.257899	0.250534	10.807652	0.459601	5.392695	0.000000	0.000000
1227.292717	284.711566	112.260741	0.250533	10.807926	0.459599	5.392832	0.000000	0.000000
1227.312719	284.711566	112.241137	0.250540	10.806038	0.459610	5.391890	0.000000	0.000000
1227.332721	284.711566	112.259068	0.250534	10.807764	0.459600	5.392752	0.000000	0.000000
1227.352723	284.711566	112.255443	0.250535	10.807415	0.459602	5.392578	0.000000	0.000000
1227.372725	284.711566	112.250844	0.250537	10.806973	0.459605	5.392357	0.000000	0.000000
1227.392727	284.711566	112.250103	0.250537	10.806901	0.459605	5.392321	0.000000	0.000000
1227.412729	284.711566	112.243290	0.250539	10.806245	0.459609	5.391994	0.000000	0.000000
1227.432731	284.711486	112.249470	0.250537	10.806840	0.459605	5.392291	0.000000	0.000000
1227.452733	284.711566	112.255753	0.250535	10.807445	0.459602	5.392592	0.000000	0.000000
1227.472735	284.711486	112.249290	0.250537	10.806823	0.459606	5.392282	0.000000	0.000000
1227.492737	284.711486	112.255510	0.250535	10.807422	0.459602	5.392581	0.000000	0.000000
1227.512739	284.711566	112.258641	0.250534	10.807723	0.459600	5.392731	0.000000	0.000000
1227.532741	284.711486	112.253454	0.250536	10.807224	0.459603	5.392482	0.000000	0.000000
1227.552743	284.711566	112.251807	0.250536	10.807065	0.459604	5.392403	0.000000	0.000000
1227.572745	284.711566	112.240947	0.250540	10.806020	0.459610	5.391881	0.000000	0.000000
1227.592747	284.711486	112.258410	0.250534	10.807701	0.459600	5.392720	0.000000	0.000000
1227.612749	284.711566	112.249306	0.250537	10.806825	0.459606	5.392283	0.000000	0.000000
1227.632751	284.711486	112.251170	0.250536	10.807004	0.459604	5.392372	0.000000	0.000000
1227.652753	284.711566	112.251111	0.250536	10.806998	0.459605	5.392369	0.000000	0.000000
1227.672755	284.711486	112.241888	0.250539	10.806110	0.459610	5.391926	0.000000	0.000000
1227.692757	284.711486	112.257202	0.250534	10.807585	0.459601	5.392662	0.000000	0.000000
1227.712759	284.711566	112.246754	0.250538	10.806579	0.459607	5.392160	0.000000	0.000000
1227.732761	284.711566	112.241117	0.250540	10.806036	0.459610	5.391889	0.000000	0.000000
1227.752763	284.711566	112.247874	0.250538	10.806687	0.459606	5.392214	0.000000	0.000000
1227.772765	284.711486	112.257378	0.250534	10.807602	0.459601	5.392670	0.000000	0.000000
1227.792767	284.711566	112.248211	0.250537	10.806719	0.459606	5.392230	0.000000	0.000000
1227.812769	284.711566	112.250090	0.250537	10.806900	0.459605	5.392320	0.000000	0.000000
1227.832771	284.711566	112.240203	0.250540	10.805948	0.459611	5.391845	0.000000	0.000000
1227.852773	284.711566	112.238288	0.250541	10.805764	0.459612	5.391753	0.000000	0.000000
1227.872775	284.711566	112.254755	0.250535	10.807349	0.459603	5.392544	0.000000	0.000000
1227.892777	284.711566	112.239601	0.250540	10.805890	0.459611	5.391816	0.000000	0.000000
1227.912779	284.711566	112.236644	0.250541	10.805606	0.459613	5.391674	0.000000	0.000000
1227.932781	284.711566	112.222509	0.250546	10.804245	0.459621	5.390995	0.000000	0.000000
1227.952783	284.711566	112.250971	0.250537	10.806985	0.459605	5.392363	0.000000	0.000000
1227.972785	284.711486	112.253127	0.250536	10.807192	0.459603	5.392466	0.000000	0.000000
1227.992787	284.711566	112.233188	0.250542	10.805273	0.459615	5.391508	0.000000	0.000000
1228.012789	284.711566	112.243358	0.250539	10.806252	0.459609	5.391997	0.000000	0.000000
1228.032791	284.711566	112.233786	0.250542	10.805330	0.459615	5.391537	0.000000	0.000000
1228.052793	284.711566	112.238615	0.250541	10.805795	0.459612	5.391769	0.000000	0.000000
1228.072795	284.711566	112.244131	0.250539	10.806326	0.459609	5.392034	0.000000	0.000000
1228.092797	284.711566	112.237635	0.250541	10.805701	0.459612	5.391722	0.000000	0.000000
1228.112799	284.711566	112.231274	0.250543	10.805089	0.459616	5.391416	0.000000	0.000000
1228.132801	284.711566	112.227552	0.250544	10.804730	0.459618	5.391238	0.000000	0.000000
1228.152803	284.711566	112.229103	0.250544	10.804880	0.459617	5.391312	0.000000	0.000000
1228.172805	284.711566	112.231837	0.250543	10.805143	0.459616	5.391444	0.000000	0.000000
1228.192807	284.711486	112.223773	0.250546	10.804366	0.459620	5.391056	0.000000	0.000000
1228.212809	284.711486	112.235544	0.250542	10.805500	0.459613	5.391622	0.000000	0.000000
1228.232811	284.711486	112.222567	0.250546	10.804250	0.459621	5.390998	0.000000	0.000000
1228.252813	284.711486	112.217059	0.250548	10.803720	0.459624	5.390734	0.000000	0.000000
1228.272815	284.711566	112.236948	0.250541	10.805635	0.459613	5.391689	0.000000	0.000000
1228.292817	284.711566	112.238240	0.250541	10.805759	0.459612	5.391751	0.000000	0.000000
1228.312819	284.711486	112.228504	0.250544	10.804822	0.459617	5.391283	0.000000	0.000000
1228.332821	284.711486	112.232482	0.250543	10.805205	0.459615	5.391474	0.000000	0.000000
1228.352823	284.711566	112.247576	0.250538	10.806658	0.459607	5.392200	0.000000	0.000000
1228.372825	284.711566	112.243368	0.250539	10.806253	0.459609	5.391997	0.000000	0.000000
1228.392827	284.711486	112.227275	0.250544	10.804704	0.459618	5.391224	0.000000	0.000000
1228.412829	284.711486	112.236259	0.250541	10.805568	0.459613	5.391656	0.000000	0.000000
1228.432831	284.711486	112.226733	0.250545	10.804651	0.459619	5.391198	0.000000	0.000000
1228.452833	284.711486	112.243087	0.250539	10.806226	0.459609	5.391984	0.000000	0.000000
1228.472835	284.711566	112.242882	0.250539	10.806206	0.459609	5.391974	0.000000	0.000000
1228.492837	284.711566	112.239484	0.250540	10.805879	0.459611	5.391811	0.000000	0.000000
1228.512839	284.711566	112.233188	0.250542	10.805273	0.459615	5.391508	0.000000	0.000000
1228.532841	284.711566	112.239443	0.250540	10.805875	0.459611	5.391809	0.000000	0.000000
1228.552843	284.711566	112.244719	0.250539	10.806383	0.459608	5.392062	0.000000	0.000000
1228.572845	284.711566	112.233689	0.250542	10.805321	0.459615	5.391532	0.000000	0.000000
1228.592847	284.711566	112.236521	0.250541	10.805594	0.459613	5.391669	0.000000	0.000000
1228.612849	284.711566	112.233253	0.250542	10.805279	0.459615	5.391512	0.000000	0.000000
1228.632851	284.711566	112.239989	0.250540	10.805928	0.459611	5.391835	0.000000	0.000000
1228.652853	284.711486	112.222982	0.250546	10.804290	0.459621	5.391018	0.000000	0.000000
1228.672855	284.711566	112.235252	0.250542	10.805472	0.459614	5.391608	0.000000	0.000000
1228.692857	284.711486	112.233718	0.250542	10.805324	0.459614	5.391534	0.000000	0.000000
1228.712859	284.711486	112.225244	0.250545	10.804508	0.459619	5.391127	0.000000	0.000000
1228.732861	284.711486	112.227621	0.250544	10.804737	0.459618	5.391241	0.000000	0.000000
1228.752863	284.711566	112.228532	0.250544	10.804825	0.459618	5.391285	0.000000	0.000000
1228.772865	284.711566	112.231808	0.250543	10.805140	0.459616	5.391442	0.000000	0.000000
1228.792867	284.711566	112.226528	0.250545	10.804632	0.459619	5.391188	0.000000	0.000000
1228.812869	284.711566	112.221057	0.250547	10.804105	0.459622	5.390926	0.000000	0.000000
1228.832871	284.711566	112.225682	0.250545	10.804550	0.459619	5.391148	0.000000	0.000000
1228.852873	284.711566	112.218853	0.250547	10.803893	0.459623	5.390820	0.000000	0.000000
1228.872875	284.711566	112.221986	0.250546	10.804194	0.459621	5.390970	0.000000	0.000000
1228.892877	284.711566	112.236351	0.250541	10.805577	0.459613	5.391660	0.000000	0.000000
1228.912879	284.711566	112.234236	0.250542	10.805374	0.459614	5.391559	0.000000	0.000000
1228.932881	284.711566	112.245790	0.250538	10.806486	0.459608	5.392114	0.000000	0.000000
1228.952883	284.711566	112.233748	0.250542	10.805327	0.459615	5.391535	0.000000	0.000000
1228.972885	284.711566	112.238420	0.250541	10.805777	0.459612	5.391760	0.000000	0.000000
1228.992887	284.711566	112.247173	0.250538	10.806619	0.459607	5.392180	0.000000	0.000000
1229.012889	284.711486	112.222790	0.250546	10.804272	0.459621	5.391009	0.000000	0.000000
1229.032891	284.711566	112.241285	0.250540	10.806052	0.459610	5.391897	0.000000	0.000000
1229.052893	284.711566	112.237751	0.250541	10.805712	0.459612	5.391728	0.000000	0.000000
1229.072895	284.711566	112.227191	0.250545	10.804695	0.459618	5.391220	0.000000	0.000000
1229.092897	284.711566	112.230813	0.250543	10.805044	0.459616	5.391394	0.000000	0.000000
1229.112899	284.711566	112.229694	0.250544	10.804936	0.459617	5.391341	0.000000	0.000000
1229.132901	284.711566	112.233434	0.250542	10.805297	0.459615	5.391520	0.000000	0.000000
1229.152903	284.711566	112.228985	0.250544	10.804868	0.459617	5.391307	0.000000	0.000000
[truncated: 1,002 more rows]
