# Supplementary material for: Stress relaxation in the presence of sudden strain bursts: Methodology and stress relaxation data of microcast aluminium microwires
Source: Data Brief. 2018 Nov 14;21:2134–41. doi: 10.1016/j.dib.2018.11.047 (PMC6265499; doi:10.1016/j.dib.2018.11.047)
Supplement: Supplementary file 2 — Supplementary material [file mmc2.zip › Data in brief/As-cast/Al4N/Al_100_r_3/Stress relax txt files/Al_100_r_3_Relaxcycle0006.txt]

Time[s]	Motordispl[�m]	Force[mN]	EngStrain	EngStress[MPa]	Shearstrain	Shearstress [MPa]
1369.378924	320.747056	120.000585	0.284413	11.553081	0.517455	5.764642	0.000000	0.000000
1369.398926	320.752944	120.011526	0.284416	11.554134	0.517458	5.765168	0.000000	0.000000
1369.418928	320.757219	120.019146	0.284417	11.554868	0.517461	5.765534	0.000000	0.000000
1369.438931	320.757219	120.015631	0.284419	11.554529	0.517463	5.765365	0.000000	0.000000
1369.458932	320.757300	120.017390	0.284418	11.554698	0.517463	5.765449	0.000000	0.000000
1369.478934	320.757300	120.018431	0.284418	11.554799	0.517462	5.765499	0.000000	0.000000
1369.498936	320.757300	120.007757	0.284421	11.553771	0.517468	5.764987	0.000000	0.000000
1369.518939	320.757300	119.998379	0.284424	11.552868	0.517473	5.764536	0.000000	0.000000
1369.538940	320.757380	119.998806	0.284424	11.552909	0.517473	5.764557	0.000000	0.000000
1369.558942	320.757380	119.993785	0.284426	11.552426	0.517476	5.764315	0.000000	0.000000
1369.578944	320.757380	120.001553	0.284423	11.553174	0.517472	5.764689	0.000000	0.000000
1369.598947	320.757300	119.985841	0.284429	11.551661	0.517481	5.763934	0.000000	0.000000
1369.618948	320.757380	119.958426	0.284438	11.549022	0.517496	5.762617	0.000000	0.000000
1369.638950	320.757461	119.952557	0.284440	11.548457	0.517500	5.762335	0.000000	0.000000
1369.658952	320.757461	119.937151	0.284445	11.546973	0.517509	5.761595	0.000000	0.000000
1369.678955	320.757461	119.893047	0.284460	11.542727	0.517534	5.759476	0.000000	0.000000
1369.698956	320.757461	119.870176	0.284468	11.540525	0.517547	5.758377	0.000000	0.000000
1369.718958	320.757461	119.858921	0.284471	11.539442	0.517553	5.757837	0.000000	0.000000
1369.738960	320.757380	119.842588	0.284477	11.537869	0.517562	5.757052	0.000000	0.000000
1369.758962	320.757461	119.817089	0.284485	11.535414	0.517577	5.755827	0.000000	0.000000
1369.778965	320.757542	119.815188	0.284486	11.535231	0.517578	5.755736	0.000000	0.000000
1369.798966	320.757622	119.798256	0.284492	11.533601	0.517588	5.754923	0.000000	0.000000
1369.818968	320.757622	119.783562	0.284497	11.532187	0.517596	5.754217	0.000000	0.000000
1369.838970	320.757622	119.786690	0.284496	11.532488	0.517595	5.754367	0.000000	0.000000
1369.858973	320.757542	119.782661	0.284497	11.532100	0.517597	5.754173	0.000000	0.000000
1369.878974	320.757542	119.786493	0.284496	11.532469	0.517595	5.754357	0.000000	0.000000
1369.898976	320.757542	119.779443	0.284498	11.531790	0.517599	5.754019	0.000000	0.000000
1369.918978	320.757542	119.767776	0.284502	11.530667	0.517605	5.753458	0.000000	0.000000
1369.938981	320.757542	119.778176	0.284499	11.531668	0.517599	5.753958	0.000000	0.000000
1369.958982	320.757542	119.773875	0.284500	11.531254	0.517602	5.753751	0.000000	0.000000
1369.978984	320.757542	119.771659	0.284501	11.531041	0.517603	5.753645	0.000000	0.000000
1369.998986	320.757542	119.772268	0.284500	11.531099	0.517603	5.753674	0.000000	0.000000
1370.018988	320.757542	119.759288	0.284505	11.529850	0.517610	5.753051	0.000000	0.000000
1370.038990	320.757542	119.662681	0.284537	11.520549	0.517665	5.748410	0.000000	0.000000
1370.058992	320.757542	119.654381	0.284540	11.519750	0.517670	5.748011	0.000000	0.000000
1370.078994	320.757542	119.616752	0.284553	11.516127	0.517691	5.746203	0.000000	0.000000
1370.098996	320.757461	119.602280	0.284557	11.514734	0.517699	5.745508	0.000000	0.000000
1370.118999	320.757542	119.604349	0.284557	11.514933	0.517698	5.745608	0.000000	0.000000
1370.139000	320.757542	119.610314	0.284555	11.515507	0.517695	5.745894	0.000000	0.000000
1370.159002	320.757461	119.605139	0.284556	11.515009	0.517698	5.745645	0.000000	0.000000
1370.179004	320.757542	119.606878	0.284556	11.515176	0.517697	5.745729	0.000000	0.000000
1370.199007	320.757542	119.583895	0.284564	11.512964	0.517710	5.744625	0.000000	0.000000
1370.219008	320.757542	119.598980	0.284559	11.514416	0.517701	5.745350	0.000000	0.000000
1370.239010	320.757542	119.589982	0.284562	11.513550	0.517706	5.744917	0.000000	0.000000
1370.259012	320.757542	119.585968	0.284563	11.513163	0.517709	5.744725	0.000000	0.000000
1370.279015	320.757542	119.597655	0.284559	11.514288	0.517702	5.745286	0.000000	0.000000
1370.299016	320.757542	119.587597	0.284562	11.513320	0.517708	5.744803	0.000000	0.000000
1370.319018	320.757542	119.594736	0.284560	11.514007	0.517704	5.745146	0.000000	0.000000
1370.339020	320.757542	119.582520	0.284564	11.512831	0.517711	5.744559	0.000000	0.000000
1370.359022	320.757461	119.580883	0.284565	11.512674	0.517712	5.744480	0.000000	0.000000
1370.379025	320.757542	119.561849	0.284571	11.510841	0.517722	5.743566	0.000000	0.000000
1370.399026	320.757622	119.559268	0.284572	11.510593	0.517724	5.743442	0.000000	0.000000
1370.419028	320.757542	119.571361	0.284568	11.511757	0.517717	5.744023	0.000000	0.000000
1370.439030	320.757542	119.561946	0.284571	11.510850	0.517722	5.743571	0.000000	0.000000
1370.459033	320.757542	119.552221	0.284574	11.509914	0.517728	5.743103	0.000000	0.000000
1370.479034	320.757542	119.559270	0.284572	11.510593	0.517724	5.743442	0.000000	0.000000
1370.499036	320.757622	119.544090	0.284577	11.509131	0.517733	5.742713	0.000000	0.000000
1370.519038	320.757622	119.550917	0.284575	11.509789	0.517729	5.743041	0.000000	0.000000
1370.539041	320.757622	119.551445	0.284575	11.509839	0.517729	5.743066	0.000000	0.000000
1370.559042	320.757622	119.547844	0.284576	11.509493	0.517731	5.742893	0.000000	0.000000
1370.579044	320.757622	119.549504	0.284575	11.509653	0.517730	5.742973	0.000000	0.000000
1370.599046	320.757622	119.530514	0.284582	11.507824	0.517740	5.742061	0.000000	0.000000
1370.619049	320.757622	119.530729	0.284582	11.507845	0.517740	5.742071	0.000000	0.000000
1370.639050	320.757622	119.527645	0.284583	11.507548	0.517742	5.741923	0.000000	0.000000
1370.659052	320.757622	119.526628	0.284583	11.507450	0.517743	5.741874	0.000000	0.000000
1370.679054	320.757622	119.530877	0.284582	11.507859	0.517740	5.742078	0.000000	0.000000
1370.699056	320.757622	119.535646	0.284580	11.508318	0.517738	5.742307	0.000000	0.000000
1370.719059	320.757622	119.519496	0.284585	11.506764	0.517747	5.741531	0.000000	0.000000
1370.739060	320.757622	119.511046	0.284588	11.505950	0.517752	5.741125	0.000000	0.000000
1370.759062	320.757622	119.520473	0.284585	11.506858	0.517746	5.741578	0.000000	0.000000
1370.779064	320.757622	119.495706	0.284593	11.504473	0.517760	5.740389	0.000000	0.000000
1370.799067	320.757622	119.474856	0.284600	11.502466	0.517772	5.739387	0.000000	0.000000
1370.819068	320.757622	119.463815	0.284604	11.501403	0.517778	5.738857	0.000000	0.000000
1370.839070	320.757622	119.455251	0.284607	11.500578	0.517783	5.738445	0.000000	0.000000
1370.859072	320.757622	119.467169	0.284603	11.501726	0.517777	5.739018	0.000000	0.000000
1370.879075	320.757622	119.463765	0.284604	11.501398	0.517778	5.738854	0.000000	0.000000
1370.899076	320.757622	119.437268	0.284613	11.498847	0.517794	5.737581	0.000000	0.000000
1370.919078	320.757622	119.447888	0.284609	11.499870	0.517788	5.738091	0.000000	0.000000
1370.939080	320.757622	119.431166	0.284615	11.498260	0.517797	5.737288	0.000000	0.000000
1370.959083	320.757622	119.441460	0.284612	11.499251	0.517791	5.737783	0.000000	0.000000
1370.979084	320.757622	119.424649	0.284617	11.497632	0.517801	5.736975	0.000000	0.000000
1370.999086	320.757622	119.409407	0.284622	11.496165	0.517809	5.736243	0.000000	0.000000
1371.019088	320.757622	119.409443	0.284622	11.496168	0.517809	5.736245	0.000000	0.000000
1371.039090	320.757622	119.409264	0.284622	11.496151	0.517810	5.736236	0.000000	0.000000
1371.059093	320.757622	119.409991	0.284622	11.496221	0.517809	5.736271	0.000000	0.000000
1371.079094	320.757622	119.408509	0.284623	11.496078	0.517810	5.736200	0.000000	0.000000
1371.099096	320.757622	119.416198	0.284620	11.496819	0.517806	5.736569	0.000000	0.000000
1371.119098	320.757703	119.400826	0.284625	11.495339	0.517814	5.735831	0.000000	0.000000
1371.139101	320.757622	119.397241	0.284626	11.494994	0.517816	5.735658	0.000000	0.000000
1371.159102	320.757703	119.389004	0.284629	11.494200	0.517821	5.735263	0.000000	0.000000
1371.179104	320.757703	119.386886	0.284630	11.493997	0.517822	5.735161	0.000000	0.000000
1371.199106	320.757703	119.375389	0.284634	11.492890	0.517829	5.734609	0.000000	0.000000
1371.219109	320.757703	119.389520	0.284629	11.494250	0.517821	5.735288	0.000000	0.000000
1371.239110	320.757703	119.381194	0.284632	11.493449	0.517826	5.734888	0.000000	0.000000
1371.259112	320.757703	119.365115	0.284637	11.491901	0.517835	5.734115	0.000000	0.000000
1371.279114	320.757703	119.372238	0.284635	11.492586	0.517831	5.734457	0.000000	0.000000
1371.299116	320.757703	119.377939	0.284633	11.493135	0.517828	5.734731	0.000000	0.000000
1371.319119	320.757703	119.368035	0.284636	11.492182	0.517833	5.734255	0.000000	0.000000
1371.339120	320.757703	119.353475	0.284641	11.490780	0.517841	5.733556	0.000000	0.000000
1371.359122	320.757703	119.336062	0.284647	11.489103	0.517851	5.732719	0.000000	0.000000
1371.379124	320.757703	119.335953	0.284647	11.489093	0.517851	5.732714	0.000000	0.000000
1371.399127	320.757703	119.342506	0.284645	11.489724	0.517848	5.733029	0.000000	0.000000
1371.419128	320.757622	119.331479	0.284648	11.488662	0.517854	5.732499	0.000000	0.000000
1371.439130	320.757622	119.328403	0.284649	11.488366	0.517856	5.732352	0.000000	0.000000
1371.459132	320.757703	119.339407	0.284646	11.489425	0.517849	5.732880	0.000000	0.000000
1371.479135	320.757703	119.327512	0.284650	11.488280	0.517856	5.732309	0.000000	0.000000
1371.499136	320.757703	119.335077	0.284647	11.489009	0.517852	5.732672	0.000000	0.000000
1371.519138	320.757703	119.316990	0.284653	11.487267	0.517862	5.731803	0.000000	0.000000
1371.539140	320.757703	119.325509	0.284651	11.488087	0.517857	5.732213	0.000000	0.000000
1371.559143	320.757703	119.321947	0.284652	11.487745	0.517859	5.732041	0.000000	0.000000
1371.579144	320.757703	119.332004	0.284648	11.488713	0.517854	5.732525	0.000000	0.000000
1371.599146	320.757703	119.315675	0.284654	11.487141	0.517863	5.731740	0.000000	0.000000
1371.619148	320.757703	119.337656	0.284646	11.489257	0.517850	5.732796	0.000000	0.000000
1371.639150	320.757784	119.326755	0.284650	11.488207	0.517857	5.732272	0.000000	0.000000
1371.659153	320.757703	119.335098	0.284647	11.489011	0.517852	5.732673	0.000000	0.000000
1371.678154	320.757703	119.328308	0.284650	11.488357	0.517856	5.732347	0.000000	0.000000
1371.698156	320.757703	119.314256	0.284654	11.487004	0.517864	5.731672	0.000000	0.000000
1371.718158	320.757703	119.334638	0.284647	11.488966	0.517852	5.732651	0.000000	0.000000
1371.738160	320.757784	119.308072	0.284656	11.486409	0.517867	5.731375	0.000000	0.000000
1371.758162	320.757703	119.314247	0.284654	11.487003	0.517864	5.731672	0.000000	0.000000
1371.778164	320.757703	119.295444	0.284661	11.485193	0.517874	5.730768	0.000000	0.000000
1371.798166	320.757784	119.286099	0.284664	11.484293	0.517880	5.730319	0.000000	0.000000
1371.818168	320.757703	119.294441	0.284661	11.485096	0.517875	5.730720	0.000000	0.000000
1371.838170	320.757703	119.294770	0.284661	11.485128	0.517875	5.730736	0.000000	0.000000
1371.858172	320.757703	119.279443	0.284666	11.483652	0.517884	5.730000	0.000000	0.000000
1371.878174	320.757784	119.292141	0.284662	11.484875	0.517877	5.730610	0.000000	0.000000
1371.898176	320.757784	119.283791	0.284665	11.484071	0.517881	5.730208	0.000000	0.000000
1371.918178	320.757703	119.274454	0.284668	11.483172	0.517886	5.729760	0.000000	0.000000
1371.938180	320.757703	119.254221	0.284674	11.481224	0.517898	5.728788	0.000000	0.000000
1371.958182	320.757703	119.228494	0.284683	11.478747	0.517913	5.727552	0.000000	0.000000
1371.978184	320.757784	119.234744	0.284681	11.479349	0.517909	5.727852	0.000000	0.000000
1371.998186	320.757703	119.240048	0.284679	11.479860	0.517906	5.728107	0.000000	0.000000
1372.018188	320.757703	119.219463	0.284686	11.477878	0.517918	5.727118	0.000000	0.000000
1372.038190	320.757703	119.224535	0.284684	11.478366	0.517915	5.727362	0.000000	0.000000
1372.058192	320.757703	119.205403	0.284691	11.476524	0.517926	5.726443	0.000000	0.000000
1372.078194	320.757784	119.212673	0.284688	11.477224	0.517922	5.726792	0.000000	0.000000
1372.098197	320.757703	119.200808	0.284692	11.476082	0.517928	5.726222	0.000000	0.000000
1372.118198	320.757703	119.190048	0.284696	11.475046	0.517935	5.725705	0.000000	0.000000
1372.138200	320.757703	119.195093	0.284694	11.475532	0.517932	5.725948	0.000000	0.000000
1372.158202	320.757703	119.188329	0.284697	11.474880	0.517935	5.725623	0.000000	0.000000
1372.178204	320.757703	119.192534	0.284695	11.475285	0.517933	5.725825	0.000000	0.000000
1372.198206	320.757703	119.189426	0.284696	11.474986	0.517935	5.725675	0.000000	0.000000
1372.218208	320.757703	119.185037	0.284698	11.474564	0.517937	5.725464	0.000000	0.000000
1372.238210	320.757784	119.170880	0.284703	11.473201	0.517946	5.724784	0.000000	0.000000
1372.258212	320.757784	119.171241	0.284702	11.473235	0.517945	5.724802	0.000000	0.000000
1372.278214	320.757703	119.173274	0.284702	11.473431	0.517944	5.724899	0.000000	0.000000
1372.298216	320.757703	119.187363	0.284697	11.474787	0.517936	5.725576	0.000000	0.000000
1372.318218	320.757703	119.169965	0.284703	11.473112	0.517946	5.724740	0.000000	0.000000
1372.338220	320.757784	119.134030	0.284715	11.469653	0.517967	5.723014	0.000000	0.000000
1372.358222	320.757703	119.119855	0.284720	11.468288	0.517974	5.722333	0.000000	0.000000
1372.378224	320.757703	119.107365	0.284724	11.467086	0.517982	5.721733	0.000000	0.000000
1372.398226	320.757703	119.121541	0.284719	11.468450	0.517974	5.722414	0.000000	0.000000
1372.418228	320.757784	119.096461	0.284727	11.466036	0.517988	5.721209	0.000000	0.000000
1372.438230	320.757703	119.101636	0.284726	11.466534	0.517985	5.721458	0.000000	0.000000
1372.458232	320.757703	119.092580	0.284729	11.465662	0.517990	5.721023	0.000000	0.000000
1372.478234	320.757703	119.092845	0.284729	11.465688	0.517990	5.721036	0.000000	0.000000
1372.498236	320.757703	119.077463	0.284734	11.464207	0.517999	5.720297	0.000000	0.000000
1372.518238	320.757784	119.091390	0.284729	11.465548	0.517991	5.720966	0.000000	0.000000
1372.538240	320.757784	119.093734	0.284728	11.465773	0.517989	5.721078	0.000000	0.000000
1372.558242	320.757703	119.071910	0.284736	11.463672	0.518002	5.720030	0.000000	0.000000
1372.578244	320.757703	119.069794	0.284736	11.463468	0.518003	5.719928	0.000000	0.000000
1372.598246	320.757703	119.063653	0.284738	11.462877	0.518006	5.719633	0.000000	0.000000
1372.618248	320.757784	119.040986	0.284746	11.460695	0.518020	5.718544	0.000000	0.000000
1372.638250	320.757703	119.041787	0.284746	11.460772	0.518019	5.718583	0.000000	0.000000
1372.658252	320.757703	119.031959	0.284749	11.459826	0.518025	5.718111	0.000000	0.000000
1372.678254	320.757784	119.035682	0.284748	11.460184	0.518023	5.718290	0.000000	0.000000
1372.698256	320.757784	119.027632	0.284751	11.459409	0.518027	5.717903	0.000000	0.000000
1372.718258	320.757703	119.017781	0.284754	11.458461	0.518033	5.717430	0.000000	0.000000
1372.738260	320.757703	119.011498	0.284756	11.457856	0.518036	5.717128	0.000000	0.000000
1372.758262	320.757703	119.011141	0.284756	11.457822	0.518036	5.717111	0.000000	0.000000
1372.778264	320.757703	119.016023	0.284754	11.458292	0.518034	5.717345	0.000000	0.000000
1372.798266	320.757784	119.020498	0.284753	11.458722	0.518031	5.717560	0.000000	0.000000
1372.818268	320.757703	119.005904	0.284758	11.457317	0.518039	5.716859	0.000000	0.000000
1372.838270	320.757703	118.998658	0.284760	11.456620	0.518044	5.716511	0.000000	0.000000
1372.858272	320.757703	118.981488	0.284766	11.454967	0.518053	5.715686	0.000000	0.000000
1372.878274	320.757784	118.996975	0.284761	11.456458	0.518045	5.716430	0.000000	0.000000
1372.898276	320.757703	119.000439	0.284760	11.456791	0.518042	5.716597	0.000000	0.000000
1372.918278	320.757703	119.006713	0.284758	11.457395	0.518039	5.716898	0.000000	0.000000
1372.938280	320.757703	118.992116	0.284762	11.455990	0.518047	5.716197	0.000000	0.000000
1372.958282	320.757784	118.974524	0.284768	11.454296	0.518057	5.715352	0.000000	0.000000
1372.978284	320.757784	118.988209	0.284764	11.455614	0.518050	5.716009	0.000000	0.000000
1372.998286	320.757703	118.968608	0.284770	11.453727	0.518061	5.715068	0.000000	0.000000
1373.018288	320.757703	118.985080	0.284765	11.455313	0.518051	5.715859	0.000000	0.000000
1373.038291	320.757703	118.980881	0.284766	11.454908	0.518054	5.715657	0.000000	0.000000
1373.058292	320.757703	118.989494	0.284763	11.455738	0.518049	5.716071	0.000000	0.000000
1373.078294	320.757784	118.985657	0.284765	11.455368	0.518051	5.715887	0.000000	0.000000
1373.098296	320.757784	118.969483	0.284770	11.453811	0.518060	5.715110	0.000000	0.000000
1373.118298	320.757703	118.969933	0.284770	11.453854	0.518060	5.715131	0.000000	0.000000
1373.138300	320.757703	118.968937	0.284770	11.453758	0.518060	5.715083	0.000000	0.000000
1373.158302	320.757784	118.966994	0.284771	11.453571	0.518062	5.714990	0.000000	0.000000
1373.178304	320.757784	118.960970	0.284773	11.452991	0.518065	5.714701	0.000000	0.000000
1373.198306	320.757784	118.956968	0.284774	11.452606	0.518067	5.714508	0.000000	0.000000
1373.218308	320.757703	118.952046	0.284776	11.452132	0.518070	5.714272	0.000000	0.000000
1373.238310	320.757784	118.925519	0.284785	11.449578	0.518085	5.712998	0.000000	0.000000
1373.258312	320.757784	118.944271	0.284779	11.451384	0.518075	5.713898	0.000000	0.000000
1373.278314	320.757784	118.942086	0.284779	11.451173	0.518076	5.713793	0.000000	0.000000
1373.298316	320.757703	118.946183	0.284778	11.451568	0.518073	5.713990	0.000000	0.000000
1373.318318	320.757703	118.936218	0.284781	11.450608	0.518079	5.713512	0.000000	0.000000
1373.338320	320.757784	118.932480	0.284783	11.450249	0.518081	5.713332	0.000000	0.000000
1373.358322	320.757784	118.933158	0.284782	11.450314	0.518081	5.713365	0.000000	0.000000
1373.378325	320.757703	118.931721	0.284783	11.450175	0.518082	5.713296	0.000000	0.000000
1373.398326	320.757703	118.935805	0.284781	11.450569	0.518079	5.713492	0.000000	0.000000
1373.418328	320.757784	118.936408	0.284781	11.450627	0.518079	5.713521	0.000000	0.000000
1373.438330	320.757784	118.934961	0.284782	11.450487	0.518080	5.713451	0.000000	0.000000
1373.458332	320.757703	118.936809	0.284781	11.450665	0.518079	5.713540	0.000000	0.000000
1373.478334	320.757703	118.937170	0.284781	11.450700	0.518079	5.713557	0.000000	0.000000
1373.498336	320.757784	118.929896	0.284783	11.450000	0.518083	5.713208	0.000000	0.000000
1373.518338	320.757784	118.934298	0.284782	11.450424	0.518080	5.713419	0.000000	0.000000
1373.538340	320.757703	118.934619	0.284782	11.450454	0.518080	5.713435	0.000000	0.000000
1373.558342	320.757703	118.931514	0.284783	11.450155	0.518082	5.713286	0.000000	0.000000
1373.578344	320.757784	118.924438	0.284785	11.449474	0.518086	5.712946	0.000000	0.000000
1373.598346	320.757784	118.900160	0.284793	11.447137	0.518100	5.711779	0.000000	0.000000
1373.618348	320.757784	118.874270	0.284802	11.444644	0.518114	5.710536	0.000000	0.000000
1373.638350	320.757703	118.879025	0.284800	11.445102	0.518112	5.710764	0.000000	0.000000
1373.658352	320.757703	118.881809	0.284799	11.445370	0.518110	5.710898	0.000000	0.000000
1373.678354	320.757703	118.889772	0.284797	11.446137	0.518106	5.711280	0.000000	0.000000
1373.698356	320.757703	118.885903	0.284798	11.445764	0.518108	5.711095	0.000000	0.000000
1373.718358	320.757784	118.888313	0.284797	11.445996	0.518106	5.711210	0.000000	0.000000
1373.738360	320.757703	118.881899	0.284799	11.445379	0.518110	5.710902	0.000000	0.000000
1373.758362	320.757703	118.875825	0.284801	11.444794	0.518113	5.710610	0.000000	0.000000
1373.778364	320.757784	118.859485	0.284807	11.443221	0.518123	5.709825	0.000000	0.000000
1373.798366	320.757784	118.868709	0.284804	11.444109	0.518118	5.710269	0.000000	0.000000
1373.818368	320.757784	118.869105	0.284804	11.444147	0.518117	5.710288	0.000000	0.000000
1373.838370	320.757703	118.863995	0.284805	11.443655	0.518120	5.710042	0.000000	0.000000
1373.858372	320.757703	118.858680	0.284807	11.443143	0.518123	5.709787	0.000000	0.000000
1373.878374	320.757703	118.872263	0.284803	11.444451	0.518115	5.710439	0.000000	0.000000
1373.898376	320.757784	118.880849	0.284800	11.445278	0.518111	5.710852	0.000000	0.000000
1373.918378	320.757784	118.866320	0.284805	11.443879	0.518119	5.710154	0.000000	0.000000
1373.938380	320.757703	118.869558	0.284804	11.444191	0.518117	5.710309	0.000000	0.000000
1373.958382	320.757703	118.865155	0.284805	11.443767	0.518120	5.710098	0.000000	0.000000
1373.978384	320.757703	118.867113	0.284804	11.443955	0.518118	5.710192	0.000000	0.000000
1373.998386	320.757784	118.862915	0.284806	11.443551	0.518121	5.709990	0.000000	0.000000
1374.018388	320.757784	118.855818	0.284808	11.442868	0.518125	5.709649	0.000000	0.000000
1374.038390	320.757703	118.849872	0.284810	11.442295	0.518128	5.709364	0.000000	0.000000
1374.058392	320.757703	118.851630	0.284810	11.442465	0.518127	5.709448	0.000000	0.000000
1374.078394	320.757784	118.855186	0.284808	11.442807	0.518125	5.709619	0.000000	0.000000
1374.098396	320.757784	118.866231	0.284805	11.443870	0.518119	5.710150	0.000000	0.000000
1374.118398	320.757703	118.854657	0.284809	11.442756	0.518126	5.709594	0.000000	0.000000
1374.138400	320.757703	118.854561	0.284809	11.442747	0.518126	5.709589	0.000000	0.000000
1374.158402	320.757784	118.875548	0.284802	11.444767	0.518114	5.710597	0.000000	0.000000
1374.178404	320.757784	118.855801	0.284808	11.442866	0.518125	5.709649	0.000000	0.000000
1374.198406	320.757703	118.854290	0.284809	11.442721	0.518126	5.709576	0.000000	0.000000
1374.218408	320.757703	118.847760	0.284811	11.442092	0.518129	5.709262	0.000000	0.000000
1374.238410	320.757703	118.845178	0.284812	11.441844	0.518131	5.709138	0.000000	0.000000
1374.258412	320.757784	118.851536	0.284810	11.442456	0.518127	5.709444	0.000000	0.000000
1374.278414	320.757784	118.853191	0.284809	11.442615	0.518126	5.709523	0.000000	0.000000
1374.298416	320.757703	118.853234	0.284809	11.442619	0.518126	5.709525	0.000000	0.000000
1374.318419	320.757703	118.848472	0.284811	11.442161	0.518129	5.709296	0.000000	0.000000
1374.338420	320.757784	118.845358	0.284812	11.441861	0.518131	5.709147	0.000000	0.000000
1374.358422	320.757784	118.842254	0.284813	11.441562	0.518133	5.708998	0.000000	0.000000
1374.378424	320.757703	118.830527	0.284817	11.440433	0.518139	5.708434	0.000000	0.000000
1374.398426	320.757703	118.846397	0.284811	11.441961	0.518130	5.709197	0.000000	0.000000
1374.418428	320.757703	118.825970	0.284818	11.439994	0.518142	5.708215	0.000000	0.000000
1374.438430	320.757703	118.841379	0.284813	11.441478	0.518133	5.708956	0.000000	0.000000
1374.458432	320.757784	118.839061	0.284814	11.441255	0.518135	5.708844	0.000000	0.000000
1374.478434	320.757784	118.832560	0.284816	11.440629	0.518138	5.708532	0.000000	0.000000
1374.498436	320.757703	118.832929	0.284816	11.440664	0.518138	5.708550	0.000000	0.000000
1374.518438	320.757703	118.807900	0.284824	11.438255	0.518152	5.707347	0.000000	0.000000
1374.538440	320.757784	118.830276	0.284817	11.440409	0.518140	5.708422	0.000000	0.000000
1374.558442	320.757784	118.822869	0.284819	11.439696	0.518144	5.708066	0.000000	0.000000
1374.578444	320.757703	118.817251	0.284821	11.439155	0.518147	5.707797	0.000000	0.000000
1374.598446	320.757703	118.819455	0.284820	11.439367	0.518146	5.707902	0.000000	0.000000
1374.618448	320.757703	118.820442	0.284820	11.439462	0.518145	5.707950	0.000000	0.000000
1374.638450	320.757784	118.825785	0.284818	11.439976	0.518142	5.708207	0.000000	0.000000
1374.658452	320.757784	118.827802	0.284818	11.440171	0.518141	5.708303	0.000000	0.000000
1374.678454	320.757703	118.826586	0.284818	11.440054	0.518141	5.708245	0.000000	0.000000
1374.698456	320.757703	118.824293	0.284819	11.439833	0.518143	5.708135	0.000000	0.000000
1374.718458	320.757784	118.815480	0.284822	11.438984	0.518148	5.707712	0.000000	0.000000
1374.738460	320.757784	118.822772	0.284819	11.439686	0.518144	5.708062	0.000000	0.000000
1374.758462	320.757703	118.831886	0.284816	11.440564	0.518138	5.708500	0.000000	0.000000
1374.778464	320.757703	118.824104	0.284819	11.439815	0.518143	5.708126	0.000000	0.000000
1374.798466	320.757703	118.812079	0.284823	11.438657	0.518150	5.707548	0.000000	0.000000
1374.818468	320.757784	118.809434	0.284824	11.438402	0.518151	5.707421	0.000000	0.000000
1374.838470	320.757784	118.815220	0.284822	11.438959	0.518148	5.707699	0.000000	0.000000
1374.858472	320.757703	118.821632	0.284820	11.439577	0.518144	5.708007	0.000000	0.000000
1374.878474	320.757703	118.822779	0.284819	11.439687	0.518144	5.708062	0.000000	0.000000
1374.898476	320.757784	118.827953	0.284818	11.440185	0.518141	5.708311	0.000000	0.000000
1374.918478	320.757784	118.823930	0.284819	11.439798	0.518143	5.708117	0.000000	0.000000
1374.938480	320.757703	118.818734	0.284821	11.439298	0.518146	5.707868	0.000000	0.000000
1374.958482	320.757703	118.816645	0.284821	11.439096	0.518147	5.707767	0.000000	0.000000
1374.978484	320.757703	118.810213	0.284823	11.438477	0.518151	5.707459	0.000000	0.000000
1374.998486	320.757784	118.817912	0.284821	11.439218	0.518147	5.707828	0.000000	0.000000
1375.018488	320.757784	118.812072	0.284823	11.438656	0.518150	5.707548	0.000000	0.000000
1375.038490	320.757703	118.811457	0.284823	11.438597	0.518150	5.707518	0.000000	0.000000
1375.058492	320.757703	118.804418	0.284825	11.437919	0.518154	5.707180	0.000000	0.000000
1375.078494	320.757703	118.798622	0.284827	11.437361	0.518157	5.706902	0.000000	0.000000
1375.098496	320.757784	118.812365	0.284823	11.438684	0.518150	5.707562	0.000000	0.000000
1375.118498	320.757784	118.805450	0.284825	11.438019	0.518154	5.707230	0.000000	0.000000
1375.138500	320.757703	118.817332	0.284821	11.439163	0.518147	5.707800	0.000000	0.000000
1375.158502	320.757703	118.812080	0.284823	11.438657	0.518150	5.707548	0.000000	0.000000
1375.178504	320.757784	118.809289	0.284824	11.438388	0.518151	5.707414	0.000000	0.000000
1375.198506	320.757784	118.797716	0.284828	11.437274	0.518158	5.706858	0.000000	0.000000
1375.218508	320.757703	118.798967	0.284827	11.437395	0.518157	5.706918	0.000000	0.000000
1375.238510	320.757703	118.800374	0.284827	11.437530	0.518156	5.706986	0.000000	0.000000
1375.258512	320.757703	118.806925	0.284825	11.438161	0.518153	5.707301	0.000000	0.000000
1375.278514	320.757784	118.800084	0.284827	11.437502	0.518157	5.706972	0.000000	0.000000
1375.298516	320.757784	118.813845	0.284822	11.438827	0.518149	5.707633	0.000000	0.000000
1375.318518	320.757703	118.802847	0.284826	11.437768	0.518155	5.707105	0.000000	0.000000
1375.338520	320.757703	118.786090	0.284832	11.436155	0.518165	5.706300	0.000000	0.000000
1375.358522	320.757703	118.801457	0.284826	11.437634	0.518156	5.707038	0.000000	0.000000
1375.378524	320.757703	118.806977	0.284825	11.438166	0.518153	5.707303	0.000000	0.000000
1375.398526	320.757784	118.799178	0.284827	11.437415	0.518157	5.706928	0.000000	0.000000
1375.418528	320.757703	118.794813	0.284829	11.436995	0.518160	5.706719	0.000000	0.000000
1375.438530	320.757703	118.806548	0.284825	11.438124	0.518153	5.707282	0.000000	0.000000
1375.458532	320.757703	118.789815	0.284830	11.436513	0.518162	5.706479	0.000000	0.000000
1375.478534	320.757703	118.795523	0.284828	11.437063	0.518159	5.706753	0.000000	0.000000
1375.498536	320.757784	118.801677	0.284826	11.437655	0.518156	5.707048	0.000000	0.000000
1375.518538	320.757703	118.786653	0.284831	11.436209	0.518164	5.706327	0.000000	0.000000
1375.538540	320.757703	118.795688	0.284828	11.437079	0.518159	5.706761	0.000000	0.000000
1375.558542	320.757784	118.792635	0.284829	11.436785	0.518161	5.706614	0.000000	0.000000
1375.578544	320.757784	118.784120	0.284832	11.435965	0.518166	5.706205	0.000000	0.000000
1375.598547	320.757703	118.763129	0.284839	11.433944	0.518178	5.705197	0.000000	0.000000
1375.618548	320.757703	118.769374	0.284837	11.434545	0.518174	5.705497	0.000000	0.000000
1375.638550	320.757703	118.782339	0.284833	11.435794	0.518167	5.706119	0.000000	0.000000
1375.658552	320.757784	118.782085	0.284833	11.435769	0.518167	5.706107	0.000000	0.000000
1375.678554	320.757784	118.788105	0.284831	11.436349	0.518164	5.706396	0.000000	0.000000
1375.698556	320.757703	118.801138	0.284826	11.437604	0.518156	5.707023	0.000000	0.000000
1375.718558	320.757703	118.788553	0.284831	11.436392	0.518163	5.706418	0.000000	0.000000
1375.738560	320.757703	118.806039	0.284825	11.438075	0.518153	5.707258	0.000000	0.000000
1375.758562	320.757784	118.808098	0.284824	11.438274	0.518152	5.707357	0.000000	0.000000
1375.778564	320.757703	118.786207	0.284831	11.436166	0.518164	5.706305	0.000000	0.000000
1375.798566	320.757703	118.779249	0.284834	11.435496	0.518168	5.705971	0.000000	0.000000
1375.818568	320.757703	118.778724	0.284834	11.435446	0.518169	5.705946	0.000000	0.000000
1375.838570	320.757784	118.786675	0.284831	11.436211	0.518164	5.706328	0.000000	0.000000
1375.858572	320.757784	118.775037	0.284835	11.435091	0.518171	5.705769	0.000000	0.000000
1375.878574	320.757703	118.780740	0.284833	11.435640	0.518168	5.706043	0.000000	0.000000
1375.898576	320.757703	118.789763	0.284830	11.436508	0.518162	5.706476	0.000000	0.000000
1375.918578	320.757703	118.785814	0.284832	11.436128	0.518165	5.706286	0.000000	0.000000
1375.938580	320.757784	118.784944	0.284832	11.436045	0.518165	5.706245	0.000000	0.000000
1375.958582	320.757784	118.776451	0.284835	11.435227	0.518170	5.705837	0.000000	0.000000
1375.978584	320.757703	118.772808	0.284836	11.434876	0.518172	5.705662	0.000000	0.000000
1375.998586	320.757703	118.778742	0.284834	11.435447	0.518169	5.705947	0.000000	0.000000
1376.018588	320.757703	118.769903	0.284837	11.434596	0.518174	5.705522	0.000000	0.000000
1376.038590	320.757784	118.770298	0.284837	11.434634	0.518174	5.705541	0.000000	0.000000
1376.058592	320.757784	118.770384	0.284837	11.434643	0.518174	5.705545	0.000000	0.000000
1376.078594	320.757703	118.784813	0.284832	11.436032	0.518165	5.706238	0.000000	0.000000
1376.098596	320.757703	118.768839	0.284837	11.434494	0.518174	5.705471	0.000000	0.000000
1376.118598	320.757784	118.772327	0.284836	11.434830	0.518173	5.705638	0.000000	0.000000
1376.138600	320.757784	118.773551	0.284836	11.434948	0.518172	5.705697	0.000000	0.000000
1376.158602	320.757703	118.761817	0.284840	11.433818	0.518178	5.705134	0.000000	0.000000
1376.178604	320.757703	118.761336	0.284840	11.433772	0.518179	5.705111	0.000000	0.000000
1376.198606	320.757703	118.761609	0.284840	11.433798	0.518179	5.705124	0.000000	0.000000
1376.218608	320.757784	118.764208	0.284839	11.434048	0.518177	5.705249	0.000000	0.000000
1376.238610	320.757784	118.770548	0.284837	11.434658	0.518174	5.705553	0.000000	0.000000
1376.258612	320.757703	118.753433	0.284842	11.433011	0.518183	5.704731	0.000000	0.000000
1376.278614	320.757703	118.748108	0.284844	11.432498	0.518186	5.704475	0.000000	0.000000
1376.298616	320.757703	118.751164	0.284843	11.432792	0.518184	5.704622	0.000000	0.000000
1376.318618	320.757784	118.766334	0.284838	11.434253	0.518176	5.705351	0.000000	0.000000
1376.338620	320.757784	118.758381	0.284841	11.433487	0.518180	5.704969	0.000000	0.000000
1376.358622	320.757703	118.738558	0.284847	11.431579	0.518192	5.704016	0.000000	0.000000
1376.378624	320.757703	118.757687	0.284841	11.433420	0.518181	5.704935	0.000000	0.000000
1376.398626	320.757784	118.753273	0.284843	11.432995	0.518183	5.704723	0.000000	0.000000
1376.418628	320.757784	118.749368	0.284844	11.432619	0.518186	5.704536	0.000000	0.000000
1376.438630	320.757703	118.744528	0.284845	11.432153	0.518188	5.704303	0.000000	0.000000
1376.458632	320.757703	118.751199	0.284843	11.432796	0.518184	5.704624	0.000000	0.000000
1376.478634	320.757784	118.733105	0.284849	11.431054	0.518195	5.703754	0.000000	0.000000
1376.498636	320.757784	118.732079	0.284850	11.430955	0.518195	5.703705	0.000000	0.000000
1376.518638	320.757784	118.735423	0.284849	11.431277	0.518194	5.703866	0.000000	0.000000
1376.538640	320.757703	118.754758	0.284842	11.433138	0.518182	5.704795	0.000000	0.000000
1376.558642	320.757703	118.747844	0.284844	11.432473	0.518186	5.704462	0.000000	0.000000
1376.578644	320.757703	118.744472	0.284845	11.432148	0.518188	5.704300	0.000000	0.000000
1376.598646	320.757784	118.733179	0.284849	11.431061	0.518195	5.703758	0.000000	0.000000
1376.618648	320.757784	118.727186	0.284851	11.430484	0.518198	5.703470	0.000000	0.000000
1376.638650	320.757703	118.725816	0.284852	11.430352	0.518199	5.703404	0.000000	0.000000
1376.658652	320.757703	118.712974	0.284856	11.429115	0.518206	5.702787	0.000000	0.000000
1376.678654	320.757703	118.733453	0.284849	11.431087	0.518195	5.703771	0.000000	0.000000
1376.698656	320.757784	118.738932	0.284847	11.431615	0.518192	5.704034	0.000000	0.000000
1376.718658	320.757784	118.737659	0.284848	11.431492	0.518192	5.703973	0.000000	0.000000
1376.738660	320.757703	118.737792	0.284848	11.431505	0.518192	5.703980	0.000000	0.000000
1376.758662	320.757703	118.741568	0.284846	11.431868	0.518190	5.704161	0.000000	0.000000
1376.778664	320.757784	118.720484	0.284854	11.429839	0.518202	5.703148	0.000000	0.000000
1376.798666	320.757784	118.730431	0.284850	11.430796	0.518196	5.703626	0.000000	0.000000
1376.818668	320.757703	118.720653	0.284853	11.429855	0.518202	5.703156	0.000000	0.000000
1376.838670	320.757703	118.724144	0.284852	11.430191	0.518200	5.703324	0.000000	0.000000
1376.858672	320.757784	118.714503	0.284856	11.429263	0.518205	5.702861	0.000000	0.000000
1376.878675	320.757784	118.715907	0.284855	11.429398	0.518205	5.702928	0.000000	0.000000
1376.898676	320.757703	118.716228	0.284855	11.429429	0.518204	5.702944	0.000000	0.000000
1376.918678	320.757703	118.705595	0.284859	11.428405	0.518210	5.702433	0.000000	0.000000
1376.938680	320.757703	118.702163	0.284860	11.428075	0.518212	5.702268	0.000000	0.000000
1376.958682	320.757784	118.708475	0.284858	11.428682	0.518209	5.702571	0.000000	0.000000
1376.978684	320.757784	118.705436	0.284859	11.428390	0.518211	5.702425	0.000000	0.000000
1376.998686	320.757703	118.718181	0.284854	11.429617	0.518203	5.703037	0.000000	0.000000
1377.018688	320.757703	118.711683	0.284857	11.428991	0.518207	5.702725	0.000000	0.000000
1377.038690	320.757703	118.722782	0.284853	11.430060	0.518201	5.703258	0.000000	0.000000
1377.058692	320.757784	118.713896	0.284856	11.429204	0.518206	5.702832	0.000000	0.000000
1377.078694	320.757784	118.707166	0.284858	11.428556	0.518210	5.702508	0.000000	0.000000
1377.098696	320.757703	118.717402	0.284855	11.429542	0.518204	5.703000	0.000000	0.000000
1377.118698	320.757703	118.725291	0.284852	11.430301	0.518199	5.703379	0.000000	0.000000
1377.138700	320.757784	118.710035	0.284857	11.428833	0.518208	5.702646	0.000000	0.000000
1377.158702	320.757784	118.713586	0.284856	11.429174	0.518206	5.702817	0.000000	0.000000
1377.178704	320.757703	118.718815	0.284854	11.429678	0.518203	5.703068	0.000000	0.000000
1377.198706	320.757703	118.715376	0.284855	11.429347	0.518205	5.702903	0.000000	0.000000
1377.218708	320.757703	118.723583	0.284853	11.430137	0.518200	5.703297	0.000000	0.000000
1377.238710	320.757703	118.717607	0.284855	11.429562	0.518204	5.703010	0.000000	0.000000
1377.258712	320.757784	118.704889	0.284859	11.428337	0.518211	5.702399	0.000000	0.000000
1377.278714	320.757784	118.715201	0.284855	11.429330	0.518205	5.702894	0.000000	0.000000
1377.298716	320.757703	118.707563	0.284858	11.428595	0.518209	5.702527	0.000000	0.000000
1377.318718	320.757703	118.727646	0.284851	11.430528	0.518198	5.703492	0.000000	0.000000
1377.338720	320.757703	118.710860	0.284857	11.428912	0.518207	5.702686	0.000000	0.000000
1377.358722	320.757703	118.724595	0.284852	11.430234	0.518200	5.703346	0.000000	0.000000
1377.378724	320.757784	118.736804	0.284848	11.431410	0.518193	5.703932	0.000000	0.000000
1377.398726	320.757784	118.727568	0.284851	11.430521	0.518198	5.703488	0.000000	0.000000
1377.418728	320.757703	118.710205	0.284857	11.428849	0.518208	5.702654	0.000000	0.000000
1377.438730	320.757703	118.708597	0.284858	11.428694	0.518209	5.702577	0.000000	0.000000
1377.458732	320.757784	118.708256	0.284858	11.428661	0.518209	5.702561	0.000000	0.000000
1377.478734	320.757784	118.696829	0.284862	11.427561	0.518216	5.702012	0.000000	0.000000
1377.498736	320.757784	118.703073	0.284859	11.428162	0.518212	5.702312	0.000000	0.000000
1377.518738	320.757703	118.712223	0.284856	11.429043	0.518207	5.702751	0.000000	0.000000
1377.538740	320.757703	118.709909	0.284857	11.428820	0.518208	5.702640	0.000000	0.000000
1377.558742	320.757703	118.703523	0.284859	11.428206	0.518212	5.702333	0.000000	0.000000
1377.578744	320.757784	118.716595	0.284855	11.429464	0.518204	5.702961	0.000000	0.000000
1377.598746	320.757784	118.685926	0.284865	11.426511	0.518222	5.701488	0.000000	0.000000
1377.618748	320.757703	118.699809	0.284860	11.427848	0.518214	5.702155	0.000000	0.000000
1377.638750	320.757703	118.695168	0.284862	11.427401	0.518216	5.701932	0.000000	0.000000
1377.658752	320.757703	118.693775	0.284863	11.427267	0.518217	5.701865	0.000000	0.000000
1377.678754	320.757784	118.692510	0.284863	11.427145	0.518218	5.701804	0.000000	0.000000
1377.698756	320.757784	118.698384	0.284861	11.427711	0.518215	5.702086	0.000000	0.000000
1377.718758	320.757703	118.686918	0.284865	11.426607	0.518221	5.701536	0.000000	0.000000
1377.738760	320.757703	118.684142	0.284866	11.426340	0.518223	5.701402	0.000000	0.000000
1377.758762	320.757784	118.700315	0.284860	11.427897	0.518214	5.702179	0.000000	0.000000
1377.778764	320.757784	118.688435	0.284864	11.426753	0.518220	5.701608	0.000000	0.000000
1377.798766	320.757703	118.697286	0.284861	11.427605	0.518215	5.702034	0.000000	0.000000
1377.818769	320.757703	118.688599	0.284864	11.426769	0.518220	5.701616	0.000000	0.000000
1377.838770	320.757784	118.686390	0.284865	11.426556	0.518221	5.701510	0.000000	0.000000
1377.858772	320.757784	118.692336	0.284863	11.427129	0.518218	5.701796	0.000000	0.000000
1377.878774	320.757703	118.689991	0.284864	11.426903	0.518219	5.701683	0.000000	0.000000
1377.898776	320.757703	118.685302	0.284865	11.426451	0.518222	5.701458	0.000000	0.000000
1377.918778	320.757703	118.675208	0.284869	11.425480	0.518228	5.700973	0.000000	0.000000
1377.938780	320.757784	118.689786	0.284864	11.426883	0.518220	5.701673	0.000000	0.000000
1377.958782	320.757784	118.681040	0.284867	11.426041	0.518225	5.701253	0.000000	0.000000
1377.978784	320.757784	118.699479	0.284861	11.427816	0.518214	5.702139	0.000000	0.000000
1377.998786	320.757703	118.694357	0.284862	11.427323	0.518217	5.701893	0.000000	0.000000
1378.018788	320.757703	118.684411	0.284866	11.426366	0.518222	5.701415	0.000000	0.000000
1378.038790	320.757703	118.686146	0.284865	11.426533	0.518221	5.701498	0.000000	0.000000
1378.058792	320.757784	118.686576	0.284865	11.426574	0.518221	5.701519	0.000000	0.000000
1378.078794	320.757784	118.695905	0.284862	11.427472	0.518216	5.701967	0.000000	0.000000
1378.098796	320.757703	118.689010	0.284864	11.426808	0.518220	5.701636	0.000000	0.000000
1378.118798	320.757703	118.678053	0.284868	11.425754	0.518226	5.701110	0.000000	0.000000
1378.138800	320.757703	118.676269	0.284868	11.425582	0.518227	5.701024	0.000000	0.000000
1378.158802	320.757784	118.685395	0.284865	11.426460	0.518222	5.701462	0.000000	0.000000
1378.178804	320.757703	118.681635	0.284867	11.426098	0.518224	5.701282	0.000000	0.000000
1378.198806	320.757703	118.686212	0.284865	11.426539	0.518221	5.701502	0.000000	0.000000
1378.218808	320.757703	118.691175	0.284863	11.427017	0.518219	5.701740	0.000000	0.000000
1378.238810	320.757784	118.686943	0.284865	11.426609	0.518221	5.701537	0.000000	0.000000
1378.258812	320.757784	118.689412	0.284864	11.426847	0.518220	5.701655	0.000000	0.000000
1378.278814	320.757703	118.678986	0.284867	11.425843	0.518226	5.701155	0.000000	0.000000
1378.298816	320.757703	118.693223	0.284863	11.427214	0.518217	5.701838	0.000000	0.000000
1378.318818	320.757784	118.685198	0.284865	11.426441	0.518222	5.701453	0.000000	0.000000
1378.338820	320.757784	118.684104	0.284866	11.426336	0.518223	5.701400	0.000000	0.000000
1378.358822	320.757703	118.684303	0.284866	11.426355	0.518223	5.701410	0.000000	0.000000
1378.378824	320.757703	118.674797	0.284869	11.425440	0.518228	5.700953	0.000000	0.000000
1378.398826	320.757784	118.689300	0.284864	11.426836	0.518220	5.701650	0.000000	0.000000
1378.418828	320.757784	118.673281	0.284869	11.425294	0.518229	5.700881	0.000000	0.000000
1378.438830	320.757703	118.682377	0.284866	11.426170	0.518224	5.701317	0.000000	0.000000
1378.458832	320.757703	118.668291	0.284871	11.424814	0.518232	5.700641	0.000000	0.000000
1378.478834	320.757703	118.675176	0.284869	11.425477	0.518228	5.700972	0.000000	0.000000
1378.498836	320.757703	118.674140	0.284869	11.425377	0.518228	5.700922	0.000000	0.000000
1378.518838	320.757784	118.678824	0.284868	11.425828	0.518226	5.701147	0.000000	0.000000
1378.538840	320.757703	118.668238	0.284871	11.424809	0.518232	5.700638	0.000000	0.000000
1378.558842	320.757703	118.663774	0.284873	11.424379	0.518234	5.700424	0.000000	0.000000
1378.578844	320.757703	118.665334	0.284872	11.424529	0.518233	5.700499	0.000000	0.000000
1378.598846	320.757784	118.667321	0.284871	11.424720	0.518232	5.700594	0.000000	0.000000
1378.618848	320.757784	118.659922	0.284874	11.424008	0.518237	5.700239	0.000000	0.000000
1378.638850	320.757784	118.666587	0.284872	11.424650	0.518233	5.700559	0.000000	0.000000
1378.658852	320.757703	118.665443	0.284872	11.424540	0.518233	5.700504	0.000000	0.000000
1378.678854	320.757703	118.667614	0.284871	11.424748	0.518232	5.700608	0.000000	0.000000
1378.698856	320.757784	118.661566	0.284873	11.424166	0.518236	5.700318	0.000000	0.000000
1378.718858	320.757784	118.664001	0.284873	11.424401	0.518234	5.700435	0.000000	0.000000
1378.738860	320.757703	118.669943	0.284871	11.424973	0.518231	5.700720	0.000000	0.000000
1378.758862	320.757703	118.658541	0.284874	11.423875	0.518237	5.700172	0.000000	0.000000
1378.778864	320.757703	118.663648	0.284873	11.424367	0.518234	5.700418	0.000000	0.000000
1378.798866	320.757784	118.662470	0.284873	11.424253	0.518235	5.700361	0.000000	0.000000
1378.818868	320.757784	118.675321	0.284869	11.425491	0.518228	5.700979	0.000000	0.000000
1378.838870	320.757703	118.665412	0.284872	11.424537	0.518233	5.700503	0.000000	0.000000
1378.858872	320.757703	118.686317	0.284865	11.426549	0.518221	5.701507	0.000000	0.000000
1378.878874	320.757703	118.662314	0.284873	11.424238	0.518235	5.700354	0.000000	0.000000
1378.898876	320.757703	118.669673	0.284871	11.424947	0.518231	5.700707	0.000000	0.000000
1378.918878	320.757784	118.657127	0.284875	11.423739	0.518238	5.700105	0.000000	0.000000
1378.938880	320.757703	118.678422	0.284868	11.425789	0.518226	5.701127	0.000000	0.000000
1378.958882	320.757703	118.664458	0.284872	11.424445	0.518234	5.700457	0.000000	0.000000
1378.978884	320.757703	118.671858	0.284870	11.425157	0.518230	5.700812	0.000000	0.000000
1378.998886	320.757784	118.665303	0.284872	11.424526	0.518233	5.700497	0.000000	0.000000
1379.018888	320.757784	118.666115	0.284872	11.424604	0.518233	5.700536	0.000000	0.000000
1379.038890	320.757703	118.661318	0.284873	11.424142	0.518236	5.700306	0.000000	0.000000
1379.058892	320.757703	118.654157	0.284876	11.423453	0.518240	5.699962	0.000000	0.000000
1379.078894	320.757784	118.655817	0.284875	11.423613	0.518239	5.700042	0.000000	0.000000
1379.098897	320.757784	118.663434	0.284873	11.424346	0.518235	5.700407	0.000000	0.000000
1379.118898	320.757703	118.660799	0.284874	11.424092	0.518236	5.700281	0.000000	0.000000
1379.138900	320.757703	118.659380	0.284874	11.423956	0.518237	5.700213	0.000000	0.000000
1379.158902	320.757703	118.654585	0.284876	11.423494	0.518239	5.699982	0.000000	0.000000
1379.178904	320.757784	118.632424	0.284883	11.421361	0.518252	5.698918	0.000000	0.000000
1379.198906	320.757784	118.650766	0.284877	11.423126	0.518242	5.699799	0.000000	0.000000
1379.218908	320.757703	118.657264	0.284875	11.423752	0.518238	5.700111	0.000000	0.000000
1379.238910	320.757703	118.641616	0.284880	11.422246	0.518247	5.699359	0.000000	0.000000
1379.258912	320.757703	118.641243	0.284880	11.422210	0.518247	5.699341	0.000000	0.000000
1379.278914	320.757703	118.649203	0.284877	11.422976	0.518243	5.699724	0.000000	0.000000
1379.298916	320.757784	118.655835	0.284875	11.423614	0.518239	5.700042	0.000000	0.000000
1379.318918	320.757784	118.642691	0.284880	11.422349	0.518246	5.699411	0.000000	0.000000
1379.338920	320.757703	118.672093	0.284870	11.425180	0.518229	5.700823	0.000000	0.000000
1379.358922	320.757703	118.670508	0.284870	11.425027	0.518230	5.700747	0.000000	0.000000
1379.378924	320.757703	118.657545	0.284875	11.423779	0.518238	5.700125	0.000000	0.000000
1379.398926	320.757784	118.656949	0.284875	11.423722	0.518238	5.700096	0.000000	0.000000
1379.418928	320.757784	118.642265	0.284880	11.422308	0.518247	5.699391	0.000000	0.000000
1379.438930	320.757703	118.642209	0.284880	11.422303	0.518246	5.699388	0.000000	0.000000
1379.458932	320.757703	118.656020	0.284875	11.423632	0.518239	5.700051	0.000000	0.000000
1379.478934	320.757703	118.661105	0.284873	11.424122	0.518236	5.700296	0.000000	0.000000
1379.498936	320.757784	118.655914	0.284875	11.423622	0.518239	5.700046	0.000000	0.000000
1379.518938	320.757784	118.647330	0.284878	11.422796	0.518244	5.699634	0.000000	0.000000
1379.538940	320.757703	118.636390	0.284882	11.421742	0.518250	5.699108	0.000000	0.000000
1379.558942	320.757703	118.646312	0.284878	11.422698	0.518244	5.699585	0.000000	0.000000
1379.578944	320.757703	118.638125	0.284881	11.421909	0.518249	5.699192	0.000000	0.000000
1379.598946	320.757703	118.642066	0.284880	11.422289	0.518247	5.699381	0.000000	0.000000
1379.618948	320.757703	118.639885	0.284881	11.422079	0.518248	5.699276	0.000000	0.000000
1379.638950	320.757784	118.636655	0.284882	11.421768	0.518250	5.699121	0.000000	0.000000
1379.658952	320.757784	118.660972	0.284874	11.424109	0.518236	5.700289	0.000000	0.000000
1379.678954	320.757703	118.647377	0.284878	11.422800	0.518244	5.699636	0.000000	0.000000
1379.698956	320.757703	118.643761	0.284879	11.422452	0.518246	5.699462	0.000000	0.000000
1379.718958	320.757784	118.641880	0.284880	11.422271	0.518247	5.699372	0.000000	0.000000
1379.738960	320.757784	118.632983	0.284883	11.421414	0.518252	5.698945	0.000000	0.000000
1379.758962	320.757703	118.645700	0.284879	11.422639	0.518245	5.699556	0.000000	0.000000
1379.778964	320.757703	118.631610	0.284883	11.421282	0.518253	5.698879	0.000000	0.000000
1379.798966	320.757703	118.636815	0.284882	11.421783	0.518250	5.699129	0.000000	0.000000
1379.818968	320.757784	118.638568	0.284881	11.421952	0.518249	5.699213	0.000000	0.000000
1379.838970	320.757784	118.643096	0.284880	11.422388	0.518246	5.699430	0.000000	0.000000
1379.858972	320.757784	118.642132	0.284880	11.422295	0.518247	5.699384	0.000000	0.000000
1379.878974	320.757703	118.642226	0.284880	11.422304	0.518246	5.699389	0.000000	0.000000
1379.898976	320.757703	118.649965	0.284877	11.423049	0.518242	5.699760	0.000000	0.000000
1379.918978	320.757703	118.631378	0.284883	11.421260	0.518253	5.698868	0.000000	0.000000
1379.938980	320.757784	118.641362	0.284880	11.422221	0.518247	5.699347	0.000000	0.000000
1379.958982	320.757784	118.631043	0.284884	11.421228	0.518253	5.698851	0.000000	0.000000
1379.978984	320.757703	118.624726	0.284886	11.420619	0.518256	5.698548	0.000000	0.000000
1379.998986	320.757703	118.642617	0.284880	11.422342	0.518246	5.699407	0.000000	0.000000
1380.018988	320.757703	118.650097	0.284877	11.423062	0.518242	5.699767	0.000000	0.000000
1380.038990	320.757784	118.647148	0.284878	11.422778	0.518244	5.699625	0.000000	0.000000
1380.058992	320.757784	118.638339	0.284881	11.421930	0.518249	5.699202	0.000000	0.000000
1380.078994	320.757703	118.631953	0.284883	11.421315	0.518252	5.698895	0.000000	0.000000
1380.098996	320.757703	118.646221	0.284878	11.422689	0.518244	5.699581	0.000000	0.000000
1380.118998	320.757703	118.645241	0.284879	11.422595	0.518245	5.699534	0.000000	0.000000
1380.139000	320.757703	118.642297	0.284880	11.422311	0.518246	5.699392	0.000000	0.000000
1380.159002	320.757703	118.634485	0.284882	11.421559	0.518251	5.699017	0.000000	0.000000
1380.179004	320.757784	118.627432	0.284885	11.420880	0.518255	5.698678	0.000000	0.000000
1380.199006	320.757703	118.627583	0.284885	11.420895	0.518255	5.698685	0.000000	0.000000
1380.219008	320.757703	118.635468	0.284882	11.421654	0.518250	5.699064	0.000000	0.000000
1380.239010	320.757703	118.640847	0.284880	11.422172	0.518247	5.699322	0.000000	0.000000
1380.259012	320.757784	118.625828	0.284885	11.420726	0.518256	5.698601	0.000000	0.000000
1380.279014	320.757784	118.637627	0.284881	11.421862	0.518249	5.699168	0.000000	0.000000
1380.299016	320.757703	118.630863	0.284884	11.421210	0.518253	5.698843	0.000000	0.000000
1380.319018	320.757703	118.637505	0.284881	11.421850	0.518249	5.699162	0.000000	0.000000
1380.339020	320.757784	118.630007	0.284884	11.421128	0.518254	5.698802	0.000000	0.000000
1380.359022	320.757784	118.632556	0.284883	11.421373	0.518252	5.698924	0.000000	0.000000
1380.379025	320.757703	118.630247	0.284884	11.421151	0.518253	5.698813	0.000000	0.000000
1380.399026	320.757703	118.621596	0.284887	11.420318	0.518258	5.698398	0.000000	0.000000
1380.419028	320.757703	118.622979	0.284886	11.420451	0.518257	5.698464	0.000000	0.000000
1380.439030	320.757784	118.625955	0.284885	11.420738	0.518256	5.698607	0.000000	0.000000
1380.459032	320.757784	118.619160	0.284888	11.420084	0.518260	5.698281	0.000000	0.000000
1380.479034	320.757703	118.620850	0.284887	11.420246	0.518259	5.698362	0.000000	0.000000
1380.499036	320.757703	118.611635	0.284890	11.419359	0.518264	5.697919	0.000000	0.000000
1380.519038	320.757703	118.629260	0.284884	11.421056	0.518254	5.698766	0.000000	0.000000
1380.539040	320.757784	118.633425	0.284883	11.421457	0.518252	5.698966	0.000000	0.000000
1380.559042	320.757784	118.630984	0.284884	11.421222	0.518253	5.698849	0.000000	0.000000
1380.579044	320.757703	118.613476	0.284889	11.419536	0.518263	5.698008	0.000000	0.000000
1380.599046	320.757703	118.633703	0.284883	11.421484	0.518251	5.698979	0.000000	0.000000
1380.619048	320.757784	118.624760	0.284886	11.420623	0.518257	5.698550	0.000000	0.000000
1380.639050	320.757784	118.621942	0.284887	11.420351	0.518258	5.698414	0.000000	0.000000
1380.659052	320.757784	118.608053	0.284891	11.419014	0.518266	5.697747	0.000000	0.000000
1380.679054	320.757703	118.625335	0.284885	11.420678	0.518256	5.698577	0.000000	0.000000
1380.699056	320.757703	118.618207	0.284888	11.419992	0.518260	5.698235	0.000000	0.000000
1380.719058	320.757784	118.621672	0.284887	11.420325	0.518258	5.698401	0.000000	0.000000
1380.739060	320.757784	118.612724	0.284890	11.419464	0.518263	5.697971	0.000000	0.000000
1380.759062	320.757784	118.627044	0.284885	11.420843	0.518255	5.698659	0.000000	0.000000
1380.779064	320.757703	118.612532	0.284890	11.419445	0.518263	5.697962	0.000000	0.000000
1380.799066	320.757703	118.601410	0.284894	11.418375	0.518270	5.697428	0.000000	0.000000
1380.819068	320.757703	118.600222	0.284894	11.418260	0.518270	5.697371	0.000000	0.000000
1380.839070	320.757784	118.605964	0.284892	11.418813	0.518267	5.697647	0.000000	0.000000
1380.859072	320.757784	118.597304	0.284895	11.417979	0.518272	5.697231	0.000000	0.000000
1380.879074	320.757784	118.614948	0.284889	11.419678	0.518262	5.698078	0.000000	0.000000
1380.899076	320.757703	118.611225	0.284890	11.419320	0.518264	5.697899	0.000000	0.000000
1380.919078	320.757703	118.623935	0.284886	11.420543	0.518257	5.698510	0.000000	0.000000
1380.939080	320.757703	118.620304	0.284887	11.420194	0.518259	5.698336	0.000000	0.000000
1380.959082	320.757784	118.621193	0.284887	11.420279	0.518259	5.698378	0.000000	0.000000
1380.979084	320.757784	118.605808	0.284892	11.418798	0.518267	5.697639	0.000000	0.000000
1380.999086	320.757703	118.616190	0.284889	11.419798	0.518261	5.698138	0.000000	0.000000
1381.019088	320.757703	118.623818	0.284886	11.420532	0.518257	5.698504	0.000000	0.000000
1381.039090	320.757784	118.630414	0.284884	11.421167	0.518253	5.698821	0.000000	0.000000
1381.059092	320.757784	118.632349	0.284883	11.421353	0.518252	5.698914	0.000000	0.000000
1381.079094	320.757703	118.629156	0.284884	11.421046	0.518254	5.698761	0.000000	0.000000
1381.099096	320.757703	118.620713	0.284887	11.420233	0.518259	5.698355	0.000000	0.000000
1381.119098	320.757703	118.624273	0.284886	11.420576	0.518257	5.698526	0.000000	0.000000
1381.139100	320.757703	118.618083	0.284888	11.419980	0.518260	5.698229	0.000000	0.000000
1381.159102	320.757784	118.606350	0.284892	11.418850	0.518267	5.697665	0.000000	0.000000
1381.179104	320.757784	118.616399	0.284889	11.419818	0.518261	5.698148	0.000000	0.000000
1381.199106	320.757703	118.603851	0.284893	11.418610	0.518268	5.697545	0.000000	0.000000
1381.219108	320.757703	118.613438	0.284889	11.419533	0.518263	5.698006	0.000000	0.000000
1381.239110	320.757703	118.607681	0.284891	11.418978	0.518266	5.697729	0.000000	0.000000
1381.259112	320.757703	118.609223	0.284891	11.419127	0.518265	5.697803	0.000000	0.000000
1381.279114	320.757703	118.603819	0.284893	11.418607	0.518268	5.697544	0.000000	0.000000
1381.299116	320.757784	118.603597	0.284893	11.418585	0.518269	5.697533	0.000000	0.000000
1381.319119	320.757784	118.591336	0.284897	11.417405	0.518276	5.696944	0.000000	0.000000
1381.339120	320.757703	118.599190	0.284894	11.418161	0.518271	5.697321	0.000000	0.000000
1381.359122	320.757703	118.598678	0.284894	11.418112	0.518271	5.697297	0.000000	0.000000
1381.379124	320.757703	118.589944	0.284897	11.417271	0.518276	5.696877	0.000000	0.000000
1381.399126	320.757784	118.618202	0.284888	11.419991	0.518260	5.698235	0.000000	0.000000
1381.419128	320.757703	118.602468	0.284893	11.418477	0.518269	5.697479	0.000000	0.000000
1381.439130	320.757703	118.600041	0.284894	11.418243	0.518271	5.697362	0.000000	0.000000
1381.459132	320.757784	118.590345	0.284897	11.417309	0.518276	5.696896	0.000000	0.000000
1381.479134	320.757784	118.598178	0.284895	11.418064	0.518272	5.697273	0.000000	0.000000
1381.499136	320.757703	118.605220	0.284892	11.418741	0.518268	5.697611	0.000000	0.000000
1381.519138	320.757703	118.583381	0.284900	11.416639	0.518280	5.696562	0.000000	0.000000
1381.539140	320.757703	118.590364	0.284897	11.417311	0.518276	5.696897	0.000000	0.000000
1381.559142	320.757703	118.591527	0.284897	11.417423	0.518275	5.696953	0.000000	0.000000
1381.579144	320.757784	118.580669	0.284901	11.416378	0.518282	5.696432	0.000000	0.000000
1381.599146	320.757784	118.607158	0.284892	11.418928	0.518267	5.697704	0.000000	0.000000
1381.619148	320.757703	118.583772	0.284899	11.416677	0.518280	5.696581	0.000000	0.000000
1381.639150	320.757703	118.584979	0.284899	11.416793	0.518279	5.696639	0.000000	0.000000
1381.659153	320.757703	118.584791	0.284899	11.416775	0.518279	5.696630	0.000000	0.000000
1381.679154	320.757784	118.591632	0.284897	11.417433	0.518275	5.696958	0.000000	0.000000
1381.699156	320.757703	118.591234	0.284897	11.417395	0.518276	5.696939	0.000000	0.000000
1381.719158	320.757703	118.589150	0.284898	11.417194	0.518277	5.696839	0.000000	0.000000
1381.739160	320.757784	118.578800	0.284901	11.416198	0.518283	5.696342	0.000000	0.000000
1381.759162	320.757784	118.589753	0.284897	11.417252	0.518277	5.696868	0.000000	0.000000
1381.779164	320.757784	118.586647	0.284899	11.416953	0.518278	5.696719	0.000000	0.000000
1381.799166	320.757703	118.592197	0.284897	11.417488	0.518275	5.696985	0.000000	0.000000
1381.819168	320.757703	118.587293	0.284898	11.417016	0.518278	5.696750	0.000000	0.000000
1381.839170	320.757703	118.587841	0.284898	11.417068	0.518277	5.696776	0.000000	0.000000
1381.859172	320.757784	118.591797	0.284897	11.417449	0.518275	5.696966	0.000000	0.000000
1381.879174	320.757784	118.584434	0.284899	11.416740	0.518280	5.696612	0.000000	0.000000
1381.899176	320.757703	118.578194	0.284901	11.416140	0.518283	5.696313	0.000000	0.000000
1381.919178	320.757703	118.569528	0.284904	11.415305	0.518288	5.695896	0.000000	0.000000
1381.939180	320.757784	118.569360	0.284904	11.415289	0.518288	5.695888	0.000000	0.000000
1381.959182	320.757784	118.574186	0.284903	11.415754	0.518285	5.696120	0.000000	0.000000
1381.979184	320.757703	118.566174	0.284905	11.414982	0.518290	5.695735	0.000000	0.000000
1381.999186	320.757703	118.595506	0.284895	11.417806	0.518273	5.697144	0.000000	0.000000
1382.019188	320.757784	118.577856	0.284901	11.416107	0.518283	5.696296	0.000000	0.000000
1382.039190	320.757784	118.586506	0.284899	11.416940	0.518278	5.696712	0.000000	0.000000
1382.059192	320.757703	118.582142	0.284900	11.416520	0.518281	5.696502	0.000000	0.000000
1382.079194	320.757703	118.576653	0.284902	11.415991	0.518284	5.696239	0.000000	0.000000
1382.099196	320.757703	118.564949	0.284906	11.414864	0.518290	5.695676	0.000000	0.000000
1382.119198	320.757784	118.559193	0.284908	11.414310	0.518294	5.695400	0.000000	0.000000
1382.139200	320.757784	118.564669	0.284906	11.414837	0.518291	5.695663	0.000000	0.000000
1382.159202	320.757703	118.562850	0.284906	11.414662	0.518292	5.695576	0.000000	0.000000
1382.179204	320.757703	118.543031	0.284913	11.412754	0.518303	5.694624	0.000000	0.000000
1382.199206	320.757784	118.545684	0.284912	11.413010	0.518302	5.694751	0.000000	0.000000
1382.219208	320.757784	118.558878	0.284908	11.414280	0.518294	5.695385	0.000000	0.000000
1382.239210	320.757703	118.554836	0.284909	11.413891	0.518296	5.695191	0.000000	0.000000
1382.259212	320.757703	118.554977	0.284909	11.413904	0.518296	5.695197	0.000000	0.000000
1382.279214	320.757703	118.552206	0.284910	11.413638	0.518298	5.695064	0.000000	0.000000
1382.299216	320.757784	118.546745	0.284912	11.413112	0.518301	5.694802	0.000000	0.000000
1382.319218	320.757784	118.543930	0.284913	11.412841	0.518303	5.694667	0.000000	0.000000
1382.339220	320.757703	118.553057	0.284910	11.413720	0.518297	5.695105	0.000000	0.000000
1382.359222	320.757703	118.550542	0.284911	11.413477	0.518299	5.694984	0.000000	0.000000
1382.379224	320.757703	118.555936	0.284909	11.413997	0.518296	5.695243	0.000000	0.000000
1382.399226	320.757784	118.559732	0.284908	11.414362	0.518294	5.695426	0.000000	0.000000
1382.419228	320.757784	118.532388	0.284917	11.411730	0.518309	5.694112	0.000000	0.000000
1382.439230	320.757784	118.548548	0.284911	11.413285	0.518300	5.694889	0.000000	0.000000
1382.459232	320.757703	118.547183	0.284912	11.413154	0.518301	5.694823	0.000000	0.000000
1382.479234	320.757703	118.540664	0.284914	11.412526	0.518304	5.694510	0.000000	0.000000
1382.499236	320.757703	118.534300	0.284916	11.411914	0.518308	5.694204	0.000000	0.000000
1382.519238	320.757784	118.546558	0.284912	11.413094	0.518301	5.694793	0.000000	0.000000
1382.539240	320.757703	118.553783	0.284909	11.413789	0.518297	5.695140	0.000000	0.000000
1382.559242	320.757703	118.546502	0.284912	11.413088	0.518301	5.694790	0.000000	0.000000
1382.579244	320.757703	118.550607	0.284911	11.413484	0.518299	5.694987	0.000000	0.000000
1382.599247	320.757703	118.544720	0.284913	11.412917	0.518302	5.694705	0.000000	0.000000
1382.619248	320.757784	118.538480	0.284915	11.412316	0.518306	5.694405	0.000000	0.000000
1382.639250	320.757703	118.540284	0.284914	11.412490	0.518305	5.694492	0.000000	0.000000
1382.659252	320.757703	118.527888	0.284918	11.411296	0.518312	5.693896	0.000000	0.000000
1382.679254	320.757703	118.523289	0.284920	11.410854	0.518314	5.693675	0.000000	0.000000
1382.699256	320.757703	118.519816	0.284921	11.410519	0.518316	5.693508	0.000000	0.000000
1382.719258	320.757784	118.523382	0.284920	11.410863	0.518314	5.693680	0.000000	0.000000
1382.739260	320.757703	118.510672	0.284924	11.409639	0.518321	5.693069	0.000000	0.000000
1382.759262	320.757703	118.513150	0.284923	11.409877	0.518320	5.693188	0.000000	0.000000
1382.779264	320.757703	118.507210	0.284925	11.409306	0.518323	5.692903	0.000000	0.000000
1382.799266	320.757703	118.513164	0.284923	11.409879	0.518320	5.693189	0.000000	0.000000
1382.819268	320.757784	118.516890	0.284922	11.410238	0.518318	5.693368	0.000000	0.000000
1382.839270	320.757784	118.508416	0.284925	11.409422	0.518323	5.692961	0.000000	0.000000
1382.859272	320.757703	118.482008	0.284934	11.406879	0.518338	5.691692	0.000000	0.000000
1382.879274	320.757703	118.484764	0.284933	11.407145	0.518336	5.691824	0.000000	0.000000
1382.899276	320.757703	118.482151	0.284934	11.406893	0.518338	5.691699	0.000000	0.000000
1382.919278	320.757784	118.477736	0.284935	11.406468	0.518340	5.691487	0.000000	0.000000
1382.939280	320.757784	118.483871	0.284933	11.407059	0.518337	5.691782	0.000000	0.000000
1382.959282	320.757703	118.481303	0.284934	11.406811	0.518338	5.691658	0.000000	0.000000
1382.979284	320.757703	118.479382	0.284934	11.406626	0.518339	5.691566	0.000000	0.000000
1382.999286	320.757703	118.477425	0.284935	11.406438	0.518340	5.691472	0.000000	0.000000
1383.019288	320.757703	118.481861	0.284934	11.406865	0.518338	5.691685	0.000000	0.000000
1383.039290	320.757784	118.483366	0.284933	11.407010	0.518337	5.691757	0.000000	0.000000
1383.059292	320.757703	118.473300	0.284936	11.406041	0.518343	5.691274	0.000000	0.000000
1383.079294	320.757703	118.471335	0.284937	11.405852	0.518344	5.691179	0.000000	0.000000
1383.099296	320.757703	118.470226	0.284938	11.405745	0.518344	5.691126	0.000000	0.000000
1383.119298	320.757784	118.438937	0.284948	11.402733	0.518362	5.689623	0.000000	0.000000
1383.139300	320.757784	118.433327	0.284950	11.402192	0.518366	5.689353	0.000000	0.000000
1383.159302	320.757784	118.448281	0.284945	11.403632	0.518357	5.690072	0.000000	0.000000
1383.179304	320.757703	118.451344	0.284944	11.403927	0.518355	5.690219	0.000000	0.000000
1383.199306	320.757703	118.452755	0.284943	11.404063	0.518354	5.690287	0.000000	0.000000
1383.219308	320.757784	118.436876	0.284949	11.402534	0.518364	5.689524	0.000000	0.000000
1383.239310	320.757784	118.436665	0.284949	11.402514	0.518364	5.689514	0.000000	0.000000
1383.259312	320.757784	118.442847	0.284947	11.403109	0.518360	5.689811	0.000000	0.000000
1383.279314	320.757703	118.433161	0.284950	11.402176	0.518366	5.689346	0.000000	0.000000
1383.299316	320.757703	118.437895	0.284948	11.402632	0.518363	5.689573	0.000000	0.000000
1383.319318	320.757784	118.441757	0.284947	11.403004	0.518361	5.689758	0.000000	0.000000
1383.339320	320.757784	118.435017	0.284949	11.402355	0.518365	5.689435	0.000000	0.000000
1383.359322	320.757703	118.434629	0.284949	11.402318	0.518365	5.689416	0.000000	0.000000
1383.379324	320.757703	118.446267	0.284946	11.403438	0.518358	5.689975	0.000000	0.000000
1383.399326	320.757784	118.439232	0.284948	11.402761	0.518362	5.689637	0.000000	0.000000
1383.419328	320.757784	118.428785	0.284952	11.401755	0.518368	5.689135	0.000000	0.000000
1383.439330	320.757703	118.424095	0.284953	11.401304	0.518371	5.688910	0.000000	0.000000
1383.459332	320.757703	118.421085	0.284954	11.401014	0.518372	5.688765	0.000000	0.000000
1383.479334	320.757703	118.425682	0.284952	11.401456	0.518370	5.688986	0.000000	0.000000
1383.499336	320.757784	118.432030	0.284950	11.402068	0.518366	5.689291	0.000000	0.000000
1383.519338	320.757784	118.422793	0.284954	11.401178	0.518372	5.688847	0.000000	0.000000
1383.539340	320.757703	118.433342	0.284950	11.402194	0.518365	5.689354	0.000000	0.000000
1383.559342	320.757703	118.421386	0.284954	11.401043	0.518372	5.688780	0.000000	0.000000
1383.579344	320.757703	118.423913	0.284953	11.401286	0.518371	5.688901	0.000000	0.000000
1383.599346	320.757784	118.428917	0.284951	11.401768	0.518368	5.689142	0.000000	0.000000
1383.619348	320.757784	118.431620	0.284951	11.402028	0.518367	5.689271	0.000000	0.000000
1383.639350	320.757784	118.428226	0.284952	11.401701	0.518368	5.689108	0.000000	0.000000
1383.659352	320.757703	118.423604	0.284953	11.401256	0.518371	5.688886	0.000000	0.000000
1383.679354	320.757703	118.410708	0.284957	11.400015	0.518378	5.688267	0.000000	0.000000
1383.699356	320.757703	118.415250	0.284956	11.400452	0.518376	5.688485	0.000000	0.000000
1383.719358	320.757784	118.423239	0.284953	11.401221	0.518371	5.688869	0.000000	0.000000
1383.739360	320.757784	118.419821	0.284955	11.400892	0.518373	5.688705	0.000000	0.000000
1383.759362	320.757703	118.415926	0.284956	11.400517	0.518375	5.688518	0.000000	0.000000
1383.779364	320.757703	118.410633	0.284958	11.400008	0.518378	5.688263	0.000000	0.000000
1383.799366	320.757703	118.417740	0.284955	11.400692	0.518374	5.688605	0.000000	0.000000
1383.819368	320.757784	118.403116	0.284960	11.399284	0.518383	5.687902	0.000000	0.000000
1383.839370	320.757784	118.393546	0.284963	11.398363	0.518388	5.687442	0.000000	0.000000
1383.859372	320.757703	118.406208	0.284959	11.399582	0.518381	5.688051	0.000000	0.000000
1383.879375	320.757703	118.403498	0.284960	11.399321	0.518382	5.687921	0.000000	0.000000
1383.899376	320.757703	118.390233	0.284964	11.398044	0.518390	5.687283	0.000000	0.000000
1383.919378	320.757703	118.409078	0.284958	11.399858	0.518379	5.688189	0.000000	0.000000
1383.939380	320.757784	118.406893	0.284959	11.399647	0.518381	5.688084	0.000000	0.000000
1383.959382	320.757703	118.414714	0.284956	11.400401	0.518376	5.688459	0.000000	0.000000
1383.979384	320.757703	118.396862	0.284962	11.398682	0.518386	5.687602	0.000000	0.000000
1383.999386	320.757703	118.393699	0.284963	11.398377	0.518388	5.687450	0.000000	0.000000
1384.019388	320.757703	118.388292	0.284965	11.397857	0.518391	5.687190	0.000000	0.000000
1384.039390	320.757784	118.401132	0.284961	11.399093	0.518384	5.687807	0.000000	0.000000
1384.059392	320.757784	118.401074	0.284961	11.399087	0.518384	5.687804	0.000000	0.000000
1384.079394	320.757703	118.405179	0.284959	11.399483	0.518381	5.688001	0.000000	0.000000
1384.099396	320.757703	118.387445	0.284965	11.397775	0.518392	5.687149	0.000000	0.000000
1384.119398	320.757703	118.392092	0.284964	11.398223	0.518389	5.687373	0.000000	0.000000
1384.139400	320.757784	118.395387	0.284963	11.398540	0.518387	5.687531	0.000000	0.000000
1384.159402	320.757784	118.400260	0.284961	11.399009	0.518384	5.687765	0.000000	0.000000
1384.179404	320.757784	118.401351	0.284961	11.399114	0.518384	5.687817	0.000000	0.000000
1384.199406	320.757703	118.400387	0.284961	11.399021	0.518384	5.687771	0.000000	0.000000
1384.219408	320.757703	118.400916	0.284961	11.399072	0.518384	5.687796	0.000000	0.000000
1384.239410	320.757703	118.404369	0.284960	11.399405	0.518382	5.687962	0.000000	0.000000
1384.259412	320.757784	118.404966	0.284959	11.399462	0.518382	5.687991	0.000000	0.000000
1384.279414	320.757784	118.403440	0.284960	11.399315	0.518383	5.687918	0.000000	0.000000
1384.299416	320.757703	118.414643	0.284956	11.400394	0.518376	5.688456	0.000000	0.000000
1384.319418	320.757703	118.402907	0.284960	11.399264	0.518383	5.687892	0.000000	0.000000
1384.339420	320.757703	118.415564	0.284956	11.400482	0.518376	5.688500	0.000000	0.000000
1384.359422	320.757784	118.404577	0.284960	11.399425	0.518382	5.687972	0.000000	0.000000
1384.379424	320.757784	118.412399	0.284957	11.400178	0.518378	5.688348	0.000000	0.000000
1384.399426	320.757784	118.407450	0.284959	11.399701	0.518380	5.688110	0.000000	0.000000
1384.419428	320.757703	118.402605	0.284960	11.399235	0.518383	5.687878	0.000000	0.000000
1384.439430	320.757703	118.408651	0.284958	11.399817	0.518379	5.688168	0.000000	0.000000
1384.459432	320.757703	118.391463	0.284964	11.398162	0.518389	5.687342	0.000000	0.000000
1384.479434	320.757703	118.410250	0.284958	11.399971	0.518379	5.688245	0.000000	0.000000
1384.499436	320.757784	118.392305	0.284964	11.398243	0.518389	5.687383	0.000000	0.000000
1384.519438	320.757703	118.397621	0.284962	11.398755	0.518386	5.687638	0.000000	0.000000
1384.539440	320.757622	118.388519	0.284965	11.397879	0.518391	5.687201	0.000000	0.000000
1384.559442	320.757622	118.384015	0.284966	11.397445	0.518393	5.686985	0.000000	0.000000
1384.579444	320.757703	118.376336	0.284969	11.396706	0.518398	5.686616	0.000000	0.000000
1384.599446	320.757703	118.375693	0.284969	11.396644	0.518398	5.686585	0.000000	0.000000
1384.619448	320.757703	118.369588	0.284971	11.396056	0.518402	5.686292	0.000000	0.000000
1384.639450	320.757703	118.361623	0.284974	11.395289	0.518406	5.685909	0.000000	0.000000
1384.659452	320.757784	118.364606	0.284973	11.395576	0.518405	5.686052	0.000000	0.000000
1384.679454	320.757784	118.363199	0.284974	11.395441	0.518406	5.685985	0.000000	0.000000
1384.699456	320.757703	118.357379	0.284975	11.394881	0.518409	5.685705	0.000000	0.000000
1384.719458	320.757703	118.354402	0.284976	11.394594	0.518410	5.685562	0.000000	0.000000
1384.739460	320.757703	118.362828	0.284974	11.395405	0.518406	5.685967	0.000000	0.000000
1384.759462	320.757703	118.362288	0.284974	11.395353	0.518406	5.685941	0.000000	0.000000
1384.779464	320.757784	118.363257	0.284973	11.395446	0.518405	5.685987	0.000000	0.000000
1384.799466	320.757703	118.370254	0.284971	11.396120	0.518401	5.686324	0.000000	0.000000
1384.819468	320.757703	118.368675	0.284972	11.395968	0.518402	5.686248	0.000000	0.000000
1384.839470	320.757703	118.367846	0.284972	11.395888	0.518403	5.686208	0.000000	0.000000
1384.859472	320.757703	118.358062	0.284975	11.394946	0.518408	5.685738	0.000000	0.000000
1384.879474	320.757703	118.370571	0.284971	11.396151	0.518401	5.686339	0.000000	0.000000
1384.899476	320.757784	118.364354	0.284973	11.395552	0.518405	5.686040	0.000000	0.000000
1384.919478	320.757703	118.350014	0.284978	11.394172	0.518413	5.685351	0.000000	0.000000
1384.939480	320.757703	118.364784	0.284973	11.395593	0.518404	5.686061	0.000000	0.000000
1384.959482	320.757703	118.356150	0.284976	11.394762	0.518409	5.685646	0.000000	0.000000
1384.979484	320.757703	118.346229	0.284979	11.393807	0.518415	5.685169	0.000000	0.000000
1384.999486	320.757703	118.354573	0.284976	11.394610	0.518410	5.685570	0.000000	0.000000
1385.019488	320.757784	118.351227	0.284978	11.394288	0.518412	5.685410	0.000000	0.000000
1385.039490	320.757784	118.357621	0.284975	11.394904	0.518409	5.685717	0.000000	0.000000
1385.059492	320.757703	118.346943	0.284979	11.393876	0.518415	5.685204	0.000000	0.000000
1385.079494	320.757703	118.356780	0.284976	11.394823	0.518409	5.685676	0.000000	0.000000
1385.099496	320.757703	118.368751	0.284972	11.395975	0.518402	5.686251	0.000000	0.000000
1385.119498	320.757784	118.354105	0.284977	11.394565	0.518411	5.685548	0.000000	0.000000
1385.139500	320.757784	118.363414	0.284973	11.395462	0.518405	5.685995	0.000000	0.000000
1385.159503	320.757703	118.349312	0.284978	11.394104	0.518413	5.685318	0.000000	0.000000
1385.179504	320.757703	118.360496	0.284974	11.395181	0.518407	5.685855	0.000000	0.000000
1385.199506	320.757703	118.363913	0.284973	11.395510	0.518405	5.686019	0.000000	0.000000
1385.219508	320.757703	118.352906	0.284977	11.394450	0.518411	5.685490	0.000000	0.000000
1385.239510	320.757703	118.356755	0.284976	11.394820	0.518409	5.685675	0.000000	0.000000
1385.259512	320.757784	118.356104	0.284976	11.394758	0.518410	5.685644	0.000000	0.000000
1385.279514	320.757703	118.365879	0.284973	11.395699	0.518404	5.686113	0.000000	0.000000
1385.299516	320.757703	118.349047	0.284978	11.394078	0.518413	5.685305	0.000000	0.000000
1385.319518	320.757703	118.364478	0.284973	11.395564	0.518405	5.686046	0.000000	0.000000
1385.339520	320.757784	118.354388	0.284976	11.394593	0.518411	5.685561	0.000000	0.000000
1385.359522	320.757784	118.354686	0.284976	11.394621	0.518410	5.685576	0.000000	0.000000
1385.379524	320.757703	118.355287	0.284976	11.394679	0.518410	5.685605	0.000000	0.000000
1385.399526	320.757703	118.363388	0.284973	11.395459	0.518405	5.685994	0.000000	0.000000
1385.419528	320.757703	118.357626	0.284975	11.394904	0.518409	5.685717	0.000000	0.000000
1385.439530	320.757703	118.349081	0.284978	11.394082	0.518413	5.685306	0.000000	0.000000
1385.459532	320.757784	118.356376	0.284976	11.394784	0.518409	5.685657	0.000000	0.000000
1385.479534	320.757703	118.358931	0.284975	11.395030	0.518408	5.685780	0.000000	0.000000
1385.499536	320.757703	118.365970	0.284972	11.395708	0.518404	5.686118	0.000000	0.000000
1385.519538	320.757703	118.357291	0.284975	11.394872	0.518409	5.685701	0.000000	0.000000
1385.539540	320.757784	118.346883	0.284979	11.393870	0.518415	5.685201	0.000000	0.000000
1385.559542	320.757784	118.352315	0.284977	11.394393	0.518412	5.685462	0.000000	0.000000
1385.579544	320.757784	118.350416	0.284978	11.394210	0.518413	5.685371	0.000000	0.000000
1385.599546	320.757703	118.355498	0.284976	11.394699	0.518410	5.685615	0.000000	0.000000
1385.619548	320.757703	118.350312	0.284978	11.394200	0.518413	5.685366	0.000000	0.000000
1385.639550	320.757703	118.345148	0.284979	11.393703	0.518416	5.685117	0.000000	0.000000
1385.659552	320.757784	118.353145	0.284977	11.394473	0.518411	5.685502	0.000000	0.000000
1385.679554	320.757784	118.350697	0.284978	11.394237	0.518413	5.685384	0.000000	0.000000
1385.699556	320.757784	118.349898	0.284978	11.394160	0.518413	5.685346	0.000000	0.000000
1385.719558	320.757703	118.352508	0.284977	11.394412	0.518411	5.685471	0.000000	0.000000
1385.739560	320.757703	118.344453	0.284980	11.393636	0.518416	5.685084	0.000000	0.000000
1385.759562	320.757784	118.345280	0.284980	11.393716	0.518416	5.685124	0.000000	0.000000
1385.779564	320.757784	118.342945	0.284980	11.393491	0.518417	5.685012	0.000000	0.000000
1385.799566	320.757784	118.346248	0.284979	11.393809	0.518415	5.685170	0.000000	0.000000
1385.819568	320.757703	118.339379	0.284981	11.393148	0.518419	5.684840	0.000000	0.000000
1385.839570	320.757703	118.348795	0.284978	11.394054	0.518414	5.685293	0.000000	0.000000
1385.859572	320.757784	118.344765	0.284980	11.393666	0.518416	5.685099	0.000000	0.000000
1385.879574	320.757784	118.353335	0.284977	11.394491	0.518411	5.685511	0.000000	0.000000
1385.899576	320.757784	118.344575	0.284980	11.393648	0.518416	5.685090	0.000000	0.000000
1385.919578	320.757703	118.341154	0.284981	11.393318	0.518418	5.684926	0.000000	0.000000
1385.939580	320.757703	118.354550	0.284976	11.394608	0.518410	5.685569	0.000000	0.000000
1385.959582	320.757784	118.351046	0.284978	11.394271	0.518412	5.685401	0.000000	0.000000
1385.979584	320.757784	118.350794	0.284978	11.394247	0.518413	5.685389	0.000000	0.000000
1385.999586	320.757784	118.354582	0.284976	11.394611	0.518410	5.685571	0.000000	0.000000
1386.019588	320.757703	118.357440	0.284975	11.394886	0.518409	5.685708	0.000000	0.000000
1386.039590	320.757703	118.349227	0.284978	11.394096	0.518413	5.685313	0.000000	0.000000
1386.059592	320.757703	118.354212	0.284976	11.394576	0.518410	5.685553	0.000000	0.000000
1386.079594	320.757784	118.345067	0.284980	11.393695	0.518416	5.685114	0.000000	0.000000
1386.099596	320.757784	118.343940	0.284980	11.393587	0.518416	5.685059	0.000000	0.000000
1386.119598	320.757703	118.355118	0.284976	11.394663	0.518410	5.685596	0.000000	0.000000
1386.139600	320.757703	118.350688	0.284978	11.394236	0.518413	5.685384	0.000000	0.000000
1386.159602	320.757703	118.357426	0.284975	11.394885	0.518409	5.685707	0.000000	0.000000
1386.179604	320.757703	118.352070	0.284977	11.394369	0.518412	5.685450	0.000000	0.000000
1386.199606	320.757784	118.348781	0.284978	11.394053	0.518414	5.685292	0.000000	0.000000
1386.219608	320.757784	118.359897	0.284975	11.395123	0.518407	5.685826	0.000000	0.000000
1386.239610	320.757703	118.340032	0.284981	11.393210	0.518419	5.684872	0.000000	0.000000
1386.259612	320.757703	118.351559	0.284977	11.394320	0.518412	5.685425	0.000000	0.000000
1386.279614	320.757703	118.332430	0.284984	11.392479	0.518423	5.684507	0.000000	0.000000
1386.299616	320.757784	118.341021	0.284981	11.393306	0.518418	5.684919	0.000000	0.000000
1386.319618	320.757784	118.342534	0.284980	11.393451	0.518417	5.684992	0.000000	0.000000
1386.339620	320.757784	118.341921	0.284981	11.393392	0.518418	5.684962	0.000000	0.000000
1386.359622	320.757784	118.343297	0.284980	11.393525	0.518417	5.685029	0.000000	0.000000
1386.379624	320.757703	118.337798	0.284982	11.392995	0.518420	5.684764	0.000000	0.000000
1386.399626	320.757703	118.326993	0.284986	11.391955	0.518426	5.684245	0.000000	0.000000
1386.419628	320.757784	118.319919	0.284988	11.391274	0.518430	5.683906	0.000000	0.000000
1386.439631	320.757784	118.323712	0.284987	11.391639	0.518428	5.684088	0.000000	0.000000
1386.459632	320.757784	118.334651	0.284983	11.392692	0.518422	5.684613	0.000000	0.000000
1386.479634	320.757703	118.333693	0.284983	11.392600	0.518422	5.684567	0.000000	0.000000
1386.499636	320.757703	118.332665	0.284984	11.392501	0.518423	5.684518	0.000000	0.000000
1386.519638	320.757703	118.337655	0.284982	11.392982	0.518420	5.684758	0.000000	0.000000
1386.539640	320.757784	118.325340	0.284986	11.391796	0.518427	5.684166	0.000000	0.000000
1386.559642	320.757784	118.339129	0.284982	11.393124	0.518419	5.684828	0.000000	0.000000
1386.579644	320.757703	118.328400	0.284985	11.392091	0.518425	5.684313	0.000000	0.000000
1386.599646	320.757703	118.320597	0.284988	11.391339	0.518430	5.683938	0.000000	0.000000
1386.619648	320.757703	118.326277	0.284986	11.391886	0.518426	5.684211	0.000000	0.000000
1386.639650	320.757703	118.342593	0.284980	11.393457	0.518417	5.684995	0.000000	0.000000
1386.659652	320.757784	118.334828	0.284983	11.392709	0.518422	5.684622	0.000000	0.000000
1386.679654	320.757784	118.329643	0.284985	11.392210	0.518425	5.684373	0.000000	0.000000
1386.699656	320.757703	118.346265	0.284979	11.393811	0.518415	5.685171	0.000000	0.000000
1386.719658	320.757703	118.322820	0.284987	11.391553	0.518428	5.684045	0.000000	0.000000
1386.739660	320.757703	118.337926	0.284982	11.393008	0.518420	5.684771	0.000000	0.000000
1386.759662	320.757703	118.332349	0.284984	11.392471	0.518423	5.684503	0.000000	0.000000
1386.779664	320.757784	118.327370	0.284986	11.391991	0.518426	5.684263	0.000000	0.000000
1386.799666	320.757784	118.320604	0.284988	11.391340	0.518430	5.683938	0.000000	0.000000
1386.819668	320.757784	118.327659	0.284985	11.392019	0.518426	5.684277	0.000000	0.000000
1386.839670	320.757703	118.338234	0.284982	11.393037	0.518420	5.684785	0.000000	0.000000
1386.859672	320.757703	118.327853	0.284985	11.392038	0.518426	5.684287	0.000000	0.000000
1386.879674	320.757784	118.322721	0.284987	11.391544	0.518429	5.684040	0.000000	0.000000
1386.899676	320.757784	118.323989	0.284987	11.391666	0.518428	5.684101	0.000000	0.000000
1386.919678	320.757784	118.326423	0.284986	11.391900	0.518426	5.684218	0.000000	0.000000
1386.939680	320.757784	118.322512	0.284987	11.391524	0.518429	5.684030	0.000000	0.000000
1386.959682	320.757703	118.337696	0.284982	11.392986	0.518420	5.684760	0.000000	0.000000
1386.979684	320.757703	118.333481	0.284983	11.392580	0.518422	5.684557	0.000000	0.000000
1386.999686	320.757784	118.327554	0.284985	11.392009	0.518426	5.684272	0.000000	0.000000
1387.019688	320.757784	118.314925	0.284990	11.390793	0.518433	5.683666	0.000000	0.000000
1387.039690	320.757784	118.332935	0.284984	11.392527	0.518423	5.684531	0.000000	0.000000
1387.059692	320.757703	118.311389	0.284991	11.390453	0.518435	5.683496	0.000000	0.000000
1387.079694	320.757703	118.325733	0.284986	11.391834	0.518427	5.684185	0.000000	0.000000
1387.099696	320.757703	118.316057	0.284989	11.390902	0.518432	5.683720	0.000000	0.000000
1387.119698	320.757703	118.319799	0.284988	11.391262	0.518430	5.683900	0.000000	0.000000
1387.139700	320.757703	118.309929	0.284991	11.390312	0.518436	5.683426	0.000000	0.000000
1387.159702	320.757784	118.308857	0.284992	11.390209	0.518436	5.683374	0.000000	0.000000
1387.179704	320.757784	118.320575	0.284988	11.391337	0.518430	5.683937	0.000000	0.000000
1387.199706	320.757703	118.318089	0.284989	11.391098	0.518431	5.683818	0.000000	0.000000
1387.219708	320.757703	118.321145	0.284988	11.391392	0.518429	5.683964	0.000000	0.000000
1387.239710	320.757703	118.315164	0.284990	11.390816	0.518433	5.683677	0.000000	0.000000
1387.259712	320.757703	118.311817	0.284991	11.390494	0.518435	5.683516	0.000000	0.000000
1387.279714	320.757784	118.313320	0.284990	11.390639	0.518434	5.683589	0.000000	0.000000
1387.299716	320.757703	118.307105	0.284992	11.390040	0.518437	5.683290	0.000000	0.000000
1387.319718	320.757784	118.316920	0.284989	11.390985	0.518432	5.683761	0.000000	0.000000
1387.339720	320.757703	118.309719	0.284991	11.390292	0.518436	5.683416	0.000000	0.000000
1387.359722	320.757784	118.320345	0.284988	11.391315	0.518430	5.683926	0.000000	0.000000
1387.379725	320.757784	118.316231	0.284989	11.390919	0.518432	5.683728	0.000000	0.000000
1387.399726	320.757784	118.325576	0.284986	11.391819	0.518427	5.684177	0.000000	0.000000
1387.419728	320.757784	118.318728	0.284988	11.391159	0.518431	5.683848	0.000000	0.000000
1387.439730	320.757703	118.313068	0.284990	11.390615	0.518434	5.683576	0.000000	0.000000
1387.459732	320.757703	118.308989	0.284992	11.390222	0.518436	5.683380	0.000000	0.000000
1387.479734	320.757784	118.320139	0.284988	11.391295	0.518430	5.683916	0.000000	0.000000
1387.499736	320.757784	118.325729	0.284986	11.391833	0.518427	5.684185	0.000000	0.000000
1387.519738	320.757784	118.321116	0.284988	11.391389	0.518429	5.683963	0.000000	0.000000
1387.539740	320.757703	118.314063	0.284990	11.390710	0.518433	5.683624	0.000000	0.000000
1387.559742	320.757703	118.296837	0.284996	11.389052	0.518443	5.682797	0.000000	0.000000
1387.579744	320.757703	118.315949	0.284989	11.390892	0.518432	5.683715	0.000000	0.000000
1387.599746	320.757703	118.298175	0.284995	11.389181	0.518442	5.682861	0.000000	0.000000
1387.619748	320.757703	118.300341	0.284995	11.389389	0.518441	5.682965	0.000000	0.000000
1387.639750	320.757784	118.300043	0.284995	11.389361	0.518441	5.682951	0.000000	0.000000
1387.659752	320.757784	118.305029	0.284993	11.389841	0.518439	5.683190	0.000000	0.000000
1387.679754	320.757784	118.302118	0.284994	11.389560	0.518440	5.683050	0.000000	0.000000
1387.699756	320.757703	118.303350	0.284994	11.389679	0.518439	5.683110	0.000000	0.000000
1387.719758	320.757703	118.320612	0.284988	11.391341	0.518430	5.683939	0.000000	0.000000
1387.739760	320.757703	118.315334	0.284989	11.390833	0.518433	5.683685	0.000000	0.000000
1387.759762	320.757703	118.311195	0.284991	11.390434	0.518435	5.683486	0.000000	0.000000
1387.779764	320.757784	118.314667	0.284990	11.390768	0.518433	5.683653	0.000000	0.000000
1387.799766	320.757784	118.315251	0.284990	11.390825	0.518433	5.683681	0.000000	0.000000
1387.819768	320.757784	118.308656	0.284992	11.390190	0.518437	5.683364	0.000000	0.000000
1387.839770	320.757703	118.308706	0.284992	11.390195	0.518436	5.683367	0.000000	0.000000
1387.859772	320.757703	118.312477	0.284990	11.390558	0.518434	5.683548	0.000000	0.000000
1387.879774	320.757703	118.302902	0.284994	11.389636	0.518440	5.683088	0.000000	0.000000
1387.899776	320.757703	118.307800	0.284992	11.390107	0.518437	5.683323	0.000000	0.000000
1387.919778	320.757784	118.306864	0.284992	11.390017	0.518438	5.683278	0.000000	0.000000
1387.939780	320.757784	118.324415	0.284987	11.391707	0.518428	5.684122	0.000000	0.000000
1387.959782	320.757703	118.308701	0.284992	11.390194	0.518436	5.683367	0.000000	0.000000
1387.979784	320.757703	118.290239	0.284998	11.388417	0.518447	5.682480	0.000000	0.000000
1387.999786	320.757703	118.303280	0.284994	11.389672	0.518440	5.683106	0.000000	0.000000
1388.019788	320.757784	118.304854	0.284993	11.389824	0.518439	5.683182	0.000000	0.000000
1388.039790	320.757784	118.297568	0.284996	11.389122	0.518443	5.682832	0.000000	0.000000
1388.059792	320.757784	118.301147	0.284994	11.389467	0.518441	5.683004	0.000000	0.000000
1388.079794	320.757784	118.292640	0.284997	11.388648	0.518446	5.682595	0.000000	0.000000
1388.099796	320.757703	118.317714	0.284989	11.391062	0.518431	5.683800	0.000000	0.000000
1388.119798	320.757703	118.319196	0.284988	11.391204	0.518430	5.683871	0.000000	0.000000
1388.139800	320.757703	118.318195	0.284989	11.391108	0.518431	5.683823	0.000000	0.000000
1388.159802	320.757703	118.317669	0.284989	11.391057	0.518431	5.683797	0.000000	0.000000
1388.179804	320.757784	118.314234	0.284990	11.390727	0.518433	5.683632	0.000000	0.000000
1388.199806	320.757784	118.328490	0.284985	11.392099	0.518425	5.684317	0.000000	0.000000
1388.219808	320.757703	118.316442	0.284989	11.390939	0.518432	5.683739	0.000000	0.000000
1388.239810	320.757703	118.307006	0.284992	11.390031	0.518437	5.683285	0.000000	0.000000
1388.259812	320.757703	118.317816	0.284989	11.391072	0.518431	5.683805	0.000000	0.000000
1388.279814	320.757703	118.314021	0.284990	11.390706	0.518433	5.683622	0.000000	0.000000
1388.299816	320.757784	118.313355	0.284990	11.390642	0.518434	5.683590	0.000000	0.000000
1388.319818	320.757784	118.314578	0.284990	11.390760	0.518433	5.683649	0.000000	0.000000
1388.339820	320.757703	118.316232	0.284989	11.390919	0.518432	5.683728	0.000000	0.000000
1388.359822	320.757703	118.304254	0.284993	11.389766	0.518439	5.683153	0.000000	0.000000
1388.379824	320.757703	118.312223	0.284991	11.390533	0.518434	5.683536	0.000000	0.000000
1388.399826	320.757784	118.308207	0.284992	11.390147	0.518437	5.683343	0.000000	0.000000
1388.419828	320.757784	118.324554	0.284986	11.391720	0.518428	5.684128	0.000000	0.000000
1388.439830	320.757703	118.310380	0.284991	11.390356	0.518435	5.683447	0.000000	0.000000
1388.459832	320.757703	118.309287	0.284992	11.390250	0.518436	5.683395	0.000000	0.000000
1388.479834	320.757703	118.315572	0.284989	11.390856	0.518433	5.683697	0.000000	0.000000
1388.499836	320.757784	118.322229	0.284987	11.391496	0.518429	5.684017	0.000000	0.000000
1388.519838	320.757784	118.318418	0.284989	11.391130	0.518431	5.683833	0.000000	0.000000
1388.539840	320.757784	118.307206	0.284992	11.390050	0.518437	5.683295	0.000000	0.000000
1388.559842	320.757703	118.303377	0.284993	11.389681	0.518439	5.683111	0.000000	0.000000
1388.579844	320.757703	118.301685	0.284994	11.389519	0.518440	5.683030	0.000000	0.000000
1388.599846	320.757784	118.310806	0.284991	11.390397	0.518435	5.683468	0.000000	0.000000
1388.619848	320.757784	118.306381	0.284993	11.389971	0.518438	5.683255	0.000000	0.000000
1388.639850	320.757703	118.312510	0.284990	11.390561	0.518434	5.683550	0.000000	0.000000
1388.659853	320.757703	118.317377	0.284989	11.391029	0.518431	5.683783	0.000000	0.000000
1388.679854	320.757703	118.305400	0.284993	11.389876	0.518438	5.683208	0.000000	0.000000
1388.699856	320.757703	118.314052	0.284990	11.390709	0.518433	5.683624	0.000000	0.000000
1388.719858	320.757784	118.317340	0.284989	11.391026	0.518432	5.683782	0.000000	0.000000
1388.739860	320.757784	118.310629	0.284991	11.390380	0.518435	5.683459	0.000000	0.000000
1388.759862	320.757703	118.287745	0.284999	11.388177	0.518448	5.682360	0.000000	0.000000
1388.779864	320.757703	118.304179	0.284993	11.389759	0.518439	5.683149	0.000000	0.000000
1388.799866	320.757703	118.299560	0.284995	11.389314	0.518442	5.682928	0.000000	0.000000
1388.819868	320.757703	118.308541	0.284992	11.390179	0.518437	5.683359	0.000000	0.000000
1388.839870	320.757784	118.297090	0.284996	11.389076	0.518443	5.682809	0.000000	0.000000
1388.859872	320.757703	118.305050	0.284993	11.389843	0.518438	5.683191	0.000000	0.000000
1388.879874	320.757703	118.298911	0.284995	11.389252	0.518442	5.682896	0.000000	0.000000
1388.899876	320.757703	118.304768	0.284993	11.389815	0.518439	5.683178	0.000000	0.000000
1388.919878	320.757703	118.297881	0.284995	11.389152	0.518443	5.682847	0.000000	0.000000
1388.939880	320.757784	118.289771	0.284998	11.388372	0.518447	5.682457	0.000000	0.000000
1388.959882	320.757784	118.293244	0.284997	11.388706	0.518445	5.682624	0.000000	0.000000
1388.979884	320.757703	118.291099	0.284998	11.388499	0.518446	5.682521	0.000000	0.000000
1388.999886	320.757703	118.285056	0.285000	11.387918	0.518450	5.682231	0.000000	0.000000
1389.019888	320.757703	118.292643	0.284997	11.388648	0.518446	5.682595	0.000000	0.000000
1389.039890	320.757784	118.284535	0.285000	11.387867	0.518450	5.682206	0.000000	0.000000
1389.059892	320.757784	118.297283	0.284996	11.389095	0.518443	5.682818	0.000000	0.000000
1389.079894	320.757784	118.277572	0.285002	11.387197	0.518454	5.681871	0.000000	0.000000
1389.099896	320.757703	118.269478	0.285005	11.386418	0.518459	5.681482	0.000000	0.000000
1389.119898	320.757703	118.287578	0.284999	11.388160	0.518448	5.682352	0.000000	0.000000
1389.139900	320.757784	118.285341	0.285000	11.387945	0.518450	5.682244	0.000000	0.000000
1389.158902	320.757784	118.283095	0.285000	11.387729	0.518451	5.682137	0.000000	0.000000
1389.178904	320.757784	118.288612	0.284999	11.388260	0.518448	5.682402	0.000000	0.000000
1389.198906	320.757784	118.290982	0.284998	11.388488	0.518447	5.682515	0.000000	0.000000
1389.218908	320.757703	118.277471	0.285002	11.387187	0.518454	5.681866	0.000000	0.000000
1389.238910	320.757703	118.283060	0.285000	11.387726	0.518451	5.682135	0.000000	0.000000
1389.258912	320.757703	118.288010	0.284999	11.388202	0.518448	5.682373	0.000000	0.000000
1389.278914	320.757784	118.292050	0.284997	11.388591	0.518446	5.682567	0.000000	0.000000
1389.298916	320.757784	118.283037	0.285000	11.387723	0.518451	5.682134	0.000000	0.000000
1389.318918	320.757703	118.293163	0.284997	11.388698	0.518445	5.682620	0.000000	0.000000
1389.338920	320.757703	118.281489	0.285001	11.387574	0.518452	5.682059	0.000000	0.000000
1389.358922	320.757784	118.273243	0.285004	11.386780	0.518457	5.681663	0.000000	0.000000
1389.378924	320.757784	118.277283	0.285002	11.387169	0.518454	5.681857	0.000000	0.000000
1389.398926	320.757784	118.277920	0.285002	11.387231	0.518454	5.681888	0.000000	0.000000
1389.418928	320.757703	118.275668	0.285003	11.387014	0.518455	5.681780	0.000000	0.000000
1389.438930	320.757703	118.275027	0.285003	11.386952	0.518456	5.681749	0.000000	0.000000
1389.458932	320.757703	118.269873	0.285005	11.386456	0.518459	5.681501	0.000000	0.000000
1389.478934	320.757784	118.277294	0.285002	11.387170	0.518454	5.681858	0.000000	0.000000
1389.498936	320.757784	118.286948	0.284999	11.388100	0.518449	5.682322	0.000000	0.000000
1389.518938	320.757784	118.278769	0.285002	11.387312	0.518454	5.681929	0.000000	0.000000
1389.538940	320.757703	118.277979	0.285002	11.387236	0.518454	5.681891	0.000000	0.000000
1389.558942	320.757703	118.280200	0.285001	11.387450	0.518453	5.681997	0.000000	0.000000
1389.578944	320.757703	118.287568	0.284999	11.388160	0.518448	5.682351	0.000000	0.000000
1389.598946	320.757703	118.268512	0.285005	11.386325	0.518459	5.681436	0.000000	0.000000
1389.618948	320.757784	118.274194	0.285003	11.386872	0.518456	5.681709	0.000000	0.000000
1389.638950	320.757784	118.284901	0.285000	11.387903	0.518450	5.682223	0.000000	0.000000
1389.658952	320.757784	118.284658	0.285000	11.387879	0.518450	5.682212	0.000000	0.000000
1389.678954	320.757703	118.271245	0.285004	11.386588	0.518458	5.681567	0.000000	0.000000
1389.698956	320.757703	118.272180	0.285004	11.386678	0.518457	5.681612	0.000000	0.000000
1389.718958	320.757703	118.296074	0.284996	11.388978	0.518444	5.682760	0.000000	0.000000
1389.738960	320.757703	118.276708	0.285002	11.387114	0.518455	5.681830	0.000000	0.000000
1389.758962	320.757784	118.281946	0.285001	11.387618	0.518452	5.682081	0.000000	0.000000
1389.778964	320.757784	118.283740	0.285000	11.387791	0.518451	5.682168	0.000000	0.000000
1389.798966	320.757703	118.284983	0.285000	11.387911	0.518450	5.682227	0.000000	0.000000
1389.818968	320.757703	118.275763	0.285003	11.387023	0.518455	5.681784	0.000000	0.000000
1389.838970	320.757703	118.278787	0.285002	11.387314	0.518453	5.681930	0.000000	0.000000
1389.858972	320.757703	118.286902	0.284999	11.388095	0.518449	5.682319	0.000000	0.000000
1389.878974	320.757703	118.288128	0.284999	11.388213	0.518448	5.682378	0.000000	0.000000
1389.898976	320.757784	118.291139	0.284998	11.388503	0.518447	5.682523	0.000000	0.000000
1389.918978	320.757703	118.270949	0.285004	11.386560	0.518458	5.681553	0.000000	0.000000
1389.938980	320.757703	118.280070	0.285001	11.387438	0.518453	5.681991	0.000000	0.000000
1389.958982	320.757703	118.282150	0.285001	11.387638	0.518452	5.682091	0.000000	0.000000
1389.978984	320.757703	118.280818	0.285001	11.387510	0.518452	5.682027	0.000000	0.000000
1389.998986	320.757784	118.279627	0.285002	11.387395	0.518453	5.681970	0.000000	0.000000
1390.018988	320.757784	118.276414	0.285003	11.387086	0.518455	5.681816	0.000000	0.000000
1390.038990	320.757784	118.280040	0.285001	11.387435	0.518453	5.681990	0.000000	0.000000
1390.058992	320.757703	118.277727	0.285002	11.387212	0.518454	5.681879	0.000000	0.000000
1390.078994	320.757703	118.272557	0.285004	11.386714	0.518457	5.681630	0.000000	0.000000
1390.098996	320.757784	118.273744	0.285004	11.386829	0.518456	5.681687	0.000000	0.000000
1390.118998	320.757784	118.273575	0.285004	11.386812	0.518457	5.681679	0.000000	0.000000
1390.139000	320.757703	118.277481	0.285002	11.387188	0.518454	5.681867	0.000000	0.000000
1390.159002	320.757703	118.278857	0.285002	11.387321	0.518453	5.681933	0.000000	0.000000
1390.179004	320.757784	118.267445	0.285006	11.386222	0.518460	5.681385	0.000000	0.000000
1390.199006	320.757784	118.276609	0.285003	11.387104	0.518455	5.681825	0.000000	0.000000
1390.219008	320.757784	118.288051	0.284999	11.388206	0.518448	5.682375	0.000000	0.000000
1390.239010	320.757703	118.286448	0.284999	11.388052	0.518449	5.682298	0.000000	0.000000
1390.259012	320.757703	118.281235	0.285001	11.387550	0.518452	5.682047	0.000000	0.000000
1390.279014	320.757703	118.278701	0.285002	11.387306	0.518454	5.681926	0.000000	0.000000
1390.299016	320.757703	118.288042	0.284999	11.388205	0.518448	5.682374	0.000000	0.000000
1390.319018	320.757784	118.285746	0.284999	11.387984	0.518450	5.682264	0.000000	0.000000
1390.339020	320.757784	118.282702	0.285001	11.387691	0.518451	5.682118	0.000000	0.000000
1390.359022	320.757784	118.290546	0.284998	11.388446	0.518447	5.682495	0.000000	0.000000
1390.379024	320.757703	118.298361	0.284995	11.389199	0.518442	5.682870	0.000000	0.000000
1390.399026	320.757703	118.285445	0.285000	11.387955	0.518450	5.682249	0.000000	0.000000
1390.419028	320.757703	118.294134	0.284997	11.388792	0.518445	5.682667	0.000000	0.000000
1390.439030	320.757784	118.282320	0.285001	11.387654	0.518452	5.682099	0.000000	0.000000
1390.459032	320.757784	118.291020	0.284998	11.388492	0.518447	5.682517	0.000000	0.000000
1390.479034	320.757784	118.286720	0.284999	11.388078	0.518449	5.682311	0.000000	0.000000
1390.499036	320.757703	118.273544	0.285004	11.386809	0.518456	5.681678	0.000000	0.000000
1390.519038	320.757703	118.290478	0.284998	11.388440	0.518447	5.682491	0.000000	0.000000
1390.539040	320.757784	118.278868	0.285002	11.387322	0.518454	5.681934	0.000000	0.000000
1390.559042	320.757784	118.276539	0.285003	11.387098	0.518455	5.681822	0.000000	0.000000
1390.579044	320.757784	118.280135	0.285001	11.387444	0.518453	5.681994	0.000000	0.000000
1390.599046	320.757703	118.263974	0.285007	11.385888	0.518462	5.681218	0.000000	0.000000
1390.619048	320.757703	118.269884	0.285005	11.386457	0.518459	5.681502	0.000000	0.000000
1390.639050	320.757784	118.268210	0.285005	11.386296	0.518460	5.681422	0.000000	0.000000
1390.659052	320.757784	118.269329	0.285005	11.386404	0.518459	5.681475	0.000000	0.000000
1390.679054	320.757784	118.280112	0.285001	11.387442	0.518453	5.681993	0.000000	0.000000
1390.699056	320.757703	118.277291	0.285002	11.387170	0.518454	5.681858	0.000000	0.000000
1390.719058	320.757703	118.283042	0.285000	11.387724	0.518451	5.682134	0.000000	0.000000
1390.739060	320.757703	118.294558	0.284996	11.388832	0.518444	5.682687	0.000000	0.000000
1390.759062	320.757703	118.265876	0.285006	11.386071	0.518461	5.681309	0.000000	0.000000
1390.779064	320.757784	118.283615	0.285000	11.387779	0.518451	5.682162	0.000000	0.000000
1390.799066	320.757784	118.293140	0.284997	11.388696	0.518445	5.682619	0.000000	0.000000
1390.819068	320.757703	118.289712	0.284998	11.388366	0.518447	5.682454	0.000000	0.000000
1390.839070	320.757703	118.271287	0.285004	11.386592	0.518458	5.681569	0.000000	0.000000
1390.859072	320.757703	118.281483	0.285001	11.387574	0.518452	5.682059	0.000000	0.000000
1390.879074	320.757784	118.280602	0.285001	11.387489	0.518453	5.682017	0.000000	0.000000
1390.899076	320.757784	118.271241	0.285004	11.386588	0.518458	5.681567	0.000000	0.000000
1390.919078	320.757784	118.273944	0.285003	11.386848	0.518456	5.681697	0.000000	0.000000
1390.939080	320.757784	118.270478	0.285005	11.386514	0.518458	5.681530	0.000000	0.000000
1390.959082	320.757703	118.273597	0.285003	11.386814	0.518456	5.681680	0.000000	0.000000
1390.979084	320.757703	118.268607	0.285005	11.386334	0.518459	5.681441	0.000000	0.000000
1390.999086	320.757784	118.272074	0.285004	11.386668	0.518457	5.681607	0.000000	0.000000
1391.019088	320.757784	118.282328	0.285001	11.387655	0.518452	5.682100	0.000000	0.000000
1391.039090	320.757784	118.270223	0.285005	11.386490	0.518458	5.681518	0.000000	0.000000
1391.059092	320.757703	118.261355	0.285008	11.385636	0.518463	5.681092	0.000000	0.000000
1391.079094	320.757703	118.266249	0.285006	11.386107	0.518461	5.681327	0.000000	0.000000
1391.099096	320.757703	118.271016	0.285004	11.386566	0.518458	5.681556	0.000000	0.000000
1391.119098	320.757784	118.267527	0.285006	11.386230	0.518460	5.681389	0.000000	0.000000
1391.139100	320.757784	118.256417	0.285009	11.385160	0.518466	5.680855	0.000000	0.000000
1391.159102	320.757703	118.275817	0.285003	11.387028	0.518455	5.681787	0.000000	0.000000
1391.179104	320.757703	118.268502	0.285005	11.386324	0.518459	5.681436	0.000000	0.000000
1391.199106	320.757784	118.268353	0.285005	11.386310	0.518460	5.681428	0.000000	0.000000
1391.219108	320.757784	118.251027	0.285011	11.384642	0.518469	5.680596	0.000000	0.000000
1391.239110	320.757784	118.263695	0.285007	11.385861	0.518462	5.681205	0.000000	0.000000
1391.259112	320.757784	118.284993	0.285000	11.387912	0.518450	5.682228	0.000000	0.000000
1391.279114	320.757703	118.273599	0.285003	11.386815	0.518456	5.681680	0.000000	0.000000
1391.299116	320.757703	118.264011	0.285007	11.385892	0.518462	5.681220	0.000000	0.000000
1391.319118	320.757703	118.273009	0.285004	11.386758	0.518457	5.681652	0.000000	0.000000
1391.339120	320.757784	118.258861	0.285009	11.385396	0.518465	5.680972	0.000000	0.000000
1391.359122	320.757784	118.266902	0.285006	11.386170	0.518460	5.681359	0.000000	0.000000
1391.379124	320.757784	118.264979	0.285006	11.385985	0.518461	5.681266	0.000000	0.000000
1391.399126	320.757703	118.272828	0.285004	11.386740	0.518457	5.681643	0.000000	0.000000
1391.419128	320.757784	118.248962	0.285012	11.384443	0.518471	5.680497	0.000000	0.000000
1391.439130	320.757784	118.253134	0.285010	11.384844	0.518468	5.680697	0.000000	0.000000
1391.459132	320.757784	118.249083	0.285012	11.384454	0.518471	5.680503	0.000000	0.000000
1391.479134	320.757784	118.269054	0.285005	11.386377	0.518459	5.681462	0.000000	0.000000
1391.499136	320.757703	118.252296	0.285011	11.384764	0.518469	5.680657	0.000000	0.000000
1391.519138	320.757703	118.253174	0.285010	11.384848	0.518468	5.680699	0.000000	0.000000
1391.539140	320.757784	118.231625	0.285018	11.382774	0.518480	5.679664	0.000000	0.000000
1391.559142	320.757784	118.253492	0.285010	11.384879	0.518468	5.680715	0.000000	0.000000
1391.579144	320.757784	118.256736	0.285009	11.385191	0.518466	5.680870	0.000000	0.000000
1391.599146	320.757703	118.261007	0.285008	11.385602	0.518464	5.681076	0.000000	0.000000
1391.619148	320.757703	118.240611	0.285015	11.383639	0.518475	5.680096	0.000000	0.000000
1391.639150	320.757703	118.248705	0.285012	11.384418	0.518471	5.680485	0.000000	0.000000
1391.659152	320.757784	118.247298	0.285012	11.384283	0.518472	5.680417	0.000000	0.000000
1391.679154	320.757784	118.249962	0.285012	11.384539	0.518470	5.680545	0.000000	0.000000
1391.699156	320.757703	118.243667	0.285014	11.383933	0.518473	5.680243	0.000000	0.000000
1391.719158	320.757703	118.244978	0.285013	11.384059	0.518473	5.680305	0.000000	0.000000
1391.739160	320.757703	118.244807	0.285013	11.384043	0.518473	5.680297	0.000000	0.000000
1391.759162	320.757784	118.247040	0.285012	11.384258	0.518472	5.680405	0.000000	0.000000
1391.779164	320.757784	118.245013	0.285013	11.384062	0.518473	5.680307	0.000000	0.000000
1391.799166	320.757703	118.243729	0.285014	11.383939	0.518473	5.680245	0.000000	0.000000
1391.819168	320.757703	118.255827	0.285009	11.385104	0.518467	5.680827	0.000000	0.000000
1391.839170	320.757703	118.238902	0.285015	11.383474	0.518476	5.680014	0.000000	0.000000
1391.859172	320.757784	118.230565	0.285018	11.382672	0.518481	5.679613	0.000000	0.000000
1391.879174	320.757784	118.240021	0.285015	11.383582	0.518476	5.680067	0.000000	0.000000
1391.899176	320.757784	118.236144	0.285016	11.383209	0.518478	5.679881	0.000000	0.000000
1391.919178	320.757703	118.242681	0.285014	11.383838	0.518474	5.680195	0.000000	0.000000
1391.939180	320.757703	118.237785	0.285016	11.383367	0.518477	5.679960	0.000000	0.000000
1391.959182	320.757784	118.233860	0.285017	11.382989	0.518479	5.679771	0.000000	0.000000
1391.979184	320.757784	118.238884	0.285015	11.383472	0.518476	5.680013	0.000000	0.000000
1391.999186	320.757784	118.230606	0.285018	11.382675	0.518481	5.679615	0.000000	0.000000
1392.019188	320.757784	118.224173	0.285020	11.382056	0.518485	5.679306	0.000000	0.000000
1392.039190	320.757703	118.210955	0.285025	11.380784	0.518492	5.678671	0.000000	0.000000
1392.059192	320.757703	118.231677	0.285018	11.382779	0.518480	5.679667	0.000000	0.000000
1392.079194	320.757703	118.218735	0.285022	11.381533	0.518488	5.679045	0.000000	0.000000
1392.099196	320.757784	118.213091	0.285024	11.380989	0.518491	5.678774	0.000000	0.000000
1392.119198	320.757784	118.237452	0.285016	11.383335	0.518477	5.679944	0.000000	0.000000
1392.139200	320.757703	118.232203	0.285017	11.382829	0.518480	5.679692	0.000000	0.000000
1392.159202	320.757703	118.227987	0.285019	11.382423	0.518482	5.679489	0.000000	0.000000
1392.179204	320.757784	118.216544	0.285023	11.381322	0.518489	5.678940	0.000000	0.000000
1392.199206	320.757784	118.216292	0.285023	11.381297	0.518489	5.678927	0.000000	0.000000
1392.219208	320.757784	118.229205	0.285018	11.382541	0.518482	5.679548	0.000000	0.000000
1392.239210	320.757784	118.212429	0.285024	11.380925	0.518491	5.678742	0.000000	0.000000
1392.259212	320.757703	118.217767	0.285022	11.381439	0.518488	5.678998	0.000000	0.000000
1392.279214	320.757703	118.231294	0.285018	11.382742	0.518480	5.679648	0.000000	0.000000
1392.299216	320.757703	118.230408	0.285018	11.382656	0.518481	5.679606	0.000000	0.000000
1392.319218	320.757784	118.237735	0.285016	11.383362	0.518477	5.679958	0.000000	0.000000
1392.339220	320.757784	118.229375	0.285018	11.382557	0.518482	5.679556	0.000000	0.000000
1392.359222	320.757703	118.227196	0.285019	11.382347	0.518483	5.679451	0.000000	0.000000
1392.379224	320.757703	118.216883	0.285023	11.381354	0.518489	5.678956	0.000000	0.000000
1392.399226	320.757784	118.219762	0.285022	11.381631	0.518487	5.679094	0.000000	0.000000
1392.419228	320.757784	118.213590	0.285024	11.381037	0.518491	5.678798	0.000000	0.000000
1392.439230	320.757784	118.218543	0.285022	11.381514	0.518488	5.679036	0.000000	0.000000
1392.459232	320.757703	118.221308	0.285021	11.381780	0.518486	5.679168	0.000000	0.000000
1392.479234	320.757703	118.224782	0.285020	11.382115	0.518484	5.679335	0.000000	0.000000
1392.499236	320.757703	118.230878	0.285018	11.382702	0.518481	5.679628	0.000000	0.000000
1392.519238	320.757784	118.224843	0.285020	11.382121	0.518484	5.679338	0.000000	0.000000
1392.539240	320.757784	118.235295	0.285016	11.383127	0.518478	5.679840	0.000000	0.000000
1392.559242	320.757784	118.236034	0.285016	11.383198	0.518478	5.679876	0.000000	0.000000
1392.579244	320.757703	118.237795	0.285016	11.383368	0.518477	5.679960	0.000000	0.000000
1392.599246	320.757703	118.248211	0.285012	11.384370	0.518471	5.680461	0.000000	0.000000
1392.619248	320.757703	118.233710	0.285017	11.382974	0.518479	5.679764	0.000000	0.000000
1392.639250	320.757703	118.231722	0.285018	11.382783	0.518480	5.679669	0.000000	0.000000
1392.659252	320.757784	118.223257	0.285020	11.381968	0.518485	5.679262	0.000000	0.000000
1392.679254	320.757784	118.235663	0.285016	11.383162	0.518478	5.679858	0.000000	0.000000
1392.699256	320.757784	118.231662	0.285018	11.382777	0.518480	5.679666	0.000000	0.000000
1392.719258	320.757703	118.229247	0.285018	11.382545	0.518482	5.679550	0.000000	0.000000
1392.739260	320.757703	118.230960	0.285018	11.382710	0.518481	5.679632	0.000000	0.000000
1392.759262	320.757703	118.230054	0.285018	11.382622	0.518481	5.679589	0.000000	0.000000
1392.779264	320.757703	118.218455	0.285022	11.381506	0.518488	5.679031	0.000000	0.000000
1392.799266	320.757784	118.230269	0.285018	11.382643	0.518481	5.679599	0.000000	0.000000
1392.819268	320.757784	118.222706	0.285021	11.381915	0.518486	5.679236	0.000000	0.000000
1392.839270	320.757784	118.228027	0.285019	11.382427	0.518482	5.679491	0.000000	0.000000
1392.859272	320.757703	118.229218	0.285018	11.382542	0.518482	5.679548	0.000000	0.000000
1392.879274	320.757703	118.227804	0.285019	11.382406	0.518482	5.679480	0.000000	0.000000
1392.899276	320.757784	118.204904	0.285027	11.380201	0.518496	5.678380	0.000000	0.000000
1392.919278	320.757784	118.215020	0.285023	11.381175	0.518490	5.678866	0.000000	0.000000
1392.939280	320.757784	118.236474	0.285016	11.383240	0.518478	5.679897	0.000000	0.000000
1392.959282	320.757784	118.227464	0.285019	11.382373	0.518483	5.679464	0.000000	0.000000
1392.979284	320.757703	118.231045	0.285018	11.382718	0.518481	5.679636	0.000000	0.000000
1392.999286	320.757703	118.225768	0.285020	11.382210	0.518484	5.679383	0.000000	0.000000
1393.019288	320.757703	118.223901	0.285020	11.382030	0.518485	5.679293	0.000000	0.000000
1393.039290	320.757784	118.222812	0.285021	11.381925	0.518485	5.679241	0.000000	0.000000
1393.059292	320.757784	118.228169	0.285019	11.382441	0.518482	5.679498	0.000000	0.000000
1393.079294	320.757784	118.220034	0.285022	11.381658	0.518487	5.679107	0.000000	0.000000
1393.099296	320.757703	118.226873	0.285019	11.382316	0.518483	5.679436	0.000000	0.000000
1393.119298	320.757703	118.219598	0.285022	11.381616	0.518487	5.679086	0.000000	0.000000
1393.139300	320.757703	118.208475	0.285025	11.380545	0.518493	5.678552	0.000000	0.000000
1393.159302	320.757784	118.215719	0.285023	11.381242	0.518490	5.678900	0.000000	0.000000
1393.179304	320.757784	118.197177	0.285029	11.379457	0.518500	5.678009	0.000000	0.000000
1393.199306	320.757784	118.212657	0.285024	11.380947	0.518491	5.678753	0.000000	0.000000
1393.219308	320.757784	118.209913	0.285025	11.380683	0.518493	5.678621	0.000000	0.000000
1393.239310	320.757703	118.221388	0.285021	11.381788	0.518486	5.679172	0.000000	0.000000
1393.259312	320.757784	118.228202	0.285019	11.382444	0.518482	5.679500	0.000000	0.000000
1393.279314	320.757784	118.221233	0.285021	11.381773	0.518486	5.679165	0.000000	0.000000
1393.299316	320.757784	118.221666	0.285021	11.381815	0.518486	5.679186	0.000000	0.000000
1393.319318	320.757703	118.206859	0.285026	11.380389	0.518494	5.678474	0.000000	0.000000
1393.339320	320.757703	118.226977	0.285019	11.382326	0.518483	5.679441	0.000000	0.000000
1393.359322	320.757703	118.211354	0.285024	11.380822	0.518492	5.678690	0.000000	0.000000
1393.379324	320.757703	118.201750	0.285028	11.379897	0.518497	5.678229	0.000000	0.000000
1393.399326	320.757703	118.211642	0.285024	11.380850	0.518492	5.678704	0.000000	0.000000
1393.419328	320.757703	118.209703	0.285025	11.380663	0.518493	5.678611	0.000000	0.000000
1393.439330	320.757784	118.213649	0.285024	11.381043	0.518491	5.678801	0.000000	0.000000
1393.459332	320.757784	118.193914	0.285030	11.379143	0.518502	5.677852	0.000000	0.000000
1393.479334	320.757784	118.204461	0.285027	11.380158	0.518496	5.678359	0.000000	0.000000
1393.499336	320.757784	118.207744	0.285026	11.380474	0.518494	5.678517	0.000000	0.000000
1393.519338	320.757703	118.226018	0.285019	11.382234	0.518483	5.679395	0.000000	0.000000
1393.539340	320.757703	118.209794	0.285025	11.380672	0.518493	5.678615	0.000000	0.000000
1393.559342	320.757703	118.203117	0.285027	11.380029	0.518497	5.678295	0.000000	0.000000
1393.579344	320.757703	118.197774	0.285029	11.379515	0.518500	5.678038	0.000000	0.000000
1393.599346	320.757784	118.210560	0.285025	11.380746	0.518492	5.678652	0.000000	0.000000
1393.619348	320.757784	118.200312	0.285028	11.379759	0.518498	5.678160	0.000000	0.000000
1393.639350	320.757784	118.194006	0.285030	11.379152	0.518502	5.677857	0.000000	0.000000
1393.659352	320.757703	118.213451	0.285024	11.381024	0.518491	5.678791	0.000000	0.000000
1393.679354	320.757703	118.211489	0.285024	11.380835	0.518492	5.678697	0.000000	0.000000
1393.699356	320.757703	118.221548	0.285021	11.381803	0.518486	5.679180	0.000000	0.000000
1393.719358	320.757784	118.203868	0.285027	11.380101	0.518496	5.678331	0.000000	0.000000
1393.739360	320.757784	118.214913	0.285023	11.381165	0.518490	5.678861	0.000000	0.000000
1393.759362	320.757784	118.216222	0.285023	11.381291	0.518489	5.678924	0.000000	0.000000
1393.779364	320.757784	118.219415	0.285022	11.381598	0.518487	5.679077	0.000000	0.000000
1393.799366	320.757703	118.210483	0.285025	11.380738	0.518492	5.678648	0.000000	0.000000
1393.819368	320.757703	118.206524	0.285026	11.380357	0.518495	5.678458	0.000000	0.000000
1393.839370	320.757784	118.208596	0.285025	11.380556	0.518494	5.678558	0.000000	0.000000
1393.859372	320.757784	118.204601	0.285027	11.380172	0.518496	5.678366	0.000000	0.000000
1393.879374	320.757784	118.204762	0.285027	11.380187	0.518496	5.678374	0.000000	0.000000
1393.899376	320.757703	118.198492	0.285029	11.379584	0.518499	5.678072	0.000000	0.000000
1393.919378	320.757703	118.211862	0.285024	11.380871	0.518492	5.678715	0.000000	0.000000
1393.939380	320.757784	118.213803	0.285024	11.381058	0.518491	5.678808	0.000000	0.000000
1393.959382	320.757703	118.207651	0.285026	11.380465	0.518494	5.678512	0.000000	0.000000
1393.979384	320.757784	118.212311	0.285024	11.380914	0.518491	5.678736	0.000000	0.000000
1393.999386	320.757784	118.204577	0.285027	11.380170	0.518496	5.678365	0.000000	0.000000
1394.019388	320.757703	118.212414	0.285024	11.380924	0.518491	5.678741	0.000000	0.000000
1394.039390	320.757703	118.216717	0.285023	11.381338	0.518489	5.678948	0.000000	0.000000
1394.059392	320.757703	118.211675	0.285024	11.380853	0.518492	5.678706	0.000000	0.000000
1394.079394	320.757784	118.222860	0.285021	11.381930	0.518485	5.679243	0.000000	0.000000
1394.099396	320.757784	118.201353	0.285028	11.379859	0.518498	5.678210	0.000000	0.000000
1394.119398	320.757784	118.202732	0.285027	11.379992	0.518497	5.678276	0.000000	0.000000
1394.139400	320.757784	118.203417	0.285027	11.380058	0.518497	5.678309	0.000000	0.000000
1394.159402	320.757703	118.198851	0.285029	11.379618	0.518499	5.678090	0.000000	0.000000
1394.179404	320.757703	118.198255	0.285029	11.379561	0.518499	5.678061	0.000000	0.000000
1394.199406	320.757703	118.195741	0.285030	11.379319	0.518501	5.677940	0.000000	0.000000
1394.219408	320.757784	118.202841	0.285027	11.380002	0.518497	5.678281	0.000000	0.000000
1394.239410	320.757784	118.209196	0.285025	11.380614	0.518493	5.678587	0.000000	0.000000
1394.259412	320.757784	118.200461	0.285028	11.379773	0.518498	5.678167	0.000000	0.000000
1394.279414	320.757703	118.202109	0.285027	11.379932	0.518497	5.678246	0.000000	0.000000
1394.299416	320.757703	118.189532	0.285032	11.378721	0.518504	5.677642	0.000000	0.000000
1394.319418	320.757784	118.200671	0.285028	11.379793	0.518498	5.678177	0.000000	0.000000
1394.339420	320.757784	118.176338	0.285036	11.377451	0.518512	5.677008	0.000000	0.000000
1394.359422	320.757784	118.186875	0.285033	11.378465	0.518506	5.677514	0.000000	0.000000
1394.379424	320.757703	118.194446	0.285030	11.379194	0.518501	5.677878	0.000000	0.000000
1394.399426	320.757703	118.199274	0.285028	11.379659	0.518499	5.678110	0.000000	0.000000
1394.419428	320.757784	118.192121	0.285031	11.378970	0.518503	5.677766	0.000000	0.000000
1394.439430	320.757784	118.196015	0.285030	11.379345	0.518501	5.677953	0.000000	0.000000
1394.459432	320.757784	118.195828	0.285030	11.379327	0.518501	5.677944	0.000000	0.000000
1394.479434	320.757703	118.192075	0.285031	11.378966	0.518503	5.677764	0.000000	0.000000
1394.499436	320.757703	118.196378	0.285029	11.379380	0.518500	5.677971	0.000000	0.000000
1394.519438	320.757703	118.209025	0.285025	11.380598	0.518493	5.678578	0.000000	0.000000
1394.539440	320.757784	118.189697	0.285032	11.378737	0.518504	5.677650	0.000000	0.000000
1394.559442	320.757784	118.210225	0.285025	11.380713	0.518493	5.678636	0.000000	0.000000
1394.579444	320.757784	118.196021	0.285030	11.379346	0.518501	5.677954	0.000000	0.000000
1394.599446	320.757703	118.202665	0.285027	11.379985	0.518497	5.678273	0.000000	0.000000
1394.619448	320.757703	118.195945	0.285030	11.379338	0.518501	5.677950	0.000000	0.000000
1394.639450	320.757703	118.197874	0.285029	11.379524	0.518500	5.678043	0.000000	0.000000
1394.659452	320.757784	118.208129	0.285026	11.380511	0.518494	5.678535	0.000000	0.000000
1394.679454	320.757784	118.190876	0.285031	11.378850	0.518504	5.677706	0.000000	0.000000
1394.699456	320.757784	118.200117	0.285028	11.379740	0.518498	5.678150	0.000000	0.000000
1394.719458	320.757703	118.196078	0.285029	11.379351	0.518501	5.677956	0.000000	0.000000
1394.739460	320.757703	118.185182	0.285033	11.378302	0.518507	5.677433	0.000000	0.000000
1394.759462	320.757703	118.193398	0.285030	11.379093	0.518502	5.677828	0.000000	0.000000
1394.779464	320.757784	118.202391	0.285027	11.379959	0.518497	5.678260	0.000000	0.000000
1394.799466	320.757784	118.191682	0.285031	11.378928	0.518503	5.677745	0.000000	0.000000
1394.819468	320.757784	118.195760	0.285030	11.379321	0.518501	5.677941	0.000000	0.000000
1394.839470	320.757703	118.194709	0.285030	11.379219	0.518501	5.677891	0.000000	0.000000
1394.859472	320.757703	118.195057	0.285030	11.379253	0.518501	5.677907	0.000000	0.000000
1394.879474	320.757784	118.192611	0.285031	11.379018	0.518503	5.677790	0.000000	0.000000
1394.899476	320.757784	118.185741	0.285033	11.378356	0.518507	5.677460	0.000000	0.000000
1394.919478	320.757784	118.194606	0.285030	11.379210	0.518502	5.677886	0.000000	0.000000
1394.939480	320.757703	118.196382	0.285029	11.379381	0.518500	5.677971	0.000000	0.000000
1394.959482	320.757703	118.188960	0.285032	11.378666	0.518505	5.677614	0.000000	0.000000
1394.979484	320.757784	118.179696	0.285035	11.377774	0.518510	5.677169	0.000000	0.000000
1394.999486	320.757784	118.186075	0.285033	11.378388	0.518506	5.677476	0.000000	0.000000
1395.019488	320.757784	118.192368	0.285031	11.378994	0.518503	5.677778	0.000000	0.000000
1395.039490	320.757703	118.188281	0.285032	11.378601	0.518505	5.677582	0.000000	0.000000
1395.059492	320.757703	118.186908	0.285033	11.378468	0.518506	5.677516	0.000000	0.000000
1395.079494	320.757703	118.182879	0.285034	11.378081	0.518508	5.677322	0.000000	0.000000
1395.099496	320.757784	118.180415	0.285035	11.377843	0.518510	5.677204	0.000000	0.000000
1395.119498	320.757784	118.183777	0.285034	11.378167	0.518508	5.677365	0.000000	0.000000
1395.139500	320.757703	118.178154	0.285036	11.377626	0.518511	5.677095	0.000000	0.000000
1395.159502	320.757703	118.189648	0.285032	11.378732	0.518504	5.677648	0.000000	0.000000
1395.179504	320.757703	118.173618	0.285037	11.377189	0.518513	5.676877	0.000000	0.000000
1395.199506	320.757784	118.183913	0.285034	11.378180	0.518508	5.677372	0.000000	0.000000
1395.219508	320.757784	118.193026	0.285031	11.379057	0.518502	5.677810	0.000000	0.000000
1395.239510	320.757703	118.184540	0.285033	11.378240	0.518507	5.677402	0.000000	0.000000
1395.259512	320.757703	118.188510	0.285032	11.378623	0.518505	5.677593	0.000000	0.000000
1395.279514	320.757703	118.199291	0.285028	11.379661	0.518499	5.678111	0.000000	0.000000
1395.299516	320.757784	118.189626	0.285032	11.378730	0.518504	5.677646	0.000000	0.000000
1395.319518	320.757784	118.190460	0.285031	11.378810	0.518504	5.677687	0.000000	0.000000
1395.339520	320.757784	118.175305	0.285037	11.377351	0.518513	5.676959	0.000000	0.000000
1395.359522	320.757703	118.186956	0.285033	11.378473	0.518506	5.677518	0.000000	0.000000
1395.379524	320.757703	118.189281	0.285032	11.378697	0.518504	5.677630	0.000000	0.000000
1395.399526	320.757703	118.187387	0.285032	11.378515	0.518505	5.677539	0.000000	0.000000
1395.419528	320.757703	118.179126	0.285035	11.377719	0.518510	5.677142	0.000000	0.000000
1395.439530	320.757703	118.187470	0.285032	11.378523	0.518505	5.677543	0.000000	0.000000
1395.459532	320.757703	118.182735	0.285034	11.378067	0.518508	5.677315	0.000000	0.000000
1395.479534	320.757784	118.185493	0.285033	11.378332	0.518507	5.677448	0.000000	0.000000
1395.499536	320.757784	118.194360	0.285030	11.379186	0.518502	5.677874	0.000000	0.000000
1395.519538	320.757784	118.199662	0.285028	11.379696	0.518499	5.678129	0.000000	0.000000
1395.539540	320.757703	118.201477	0.285028	11.379871	0.518497	5.678216	0.000000	0.000000
1395.559542	320.757703	118.186634	0.285033	11.378442	0.518506	5.677503	0.000000	0.000000
1395.579544	320.757703	118.174561	0.285037	11.377280	0.518513	5.676923	0.000000	0.000000
1395.599546	320.757703	118.177181	0.285036	11.377532	0.518511	5.677049	0.000000	0.000000
1395.619548	320.757784	118.178400	0.285036	11.377649	0.518511	5.677107	0.000000	0.000000
1395.639550	320.757784	118.186062	0.285033	11.378387	0.518506	5.677475	0.000000	0.000000
1395.659552	320.757784	118.179368	0.285035	11.377742	0.518510	5.677154	0.000000	0.000000
1395.679554	320.757703	118.183724	0.285034	11.378162	0.518508	5.677363	0.000000	0.000000
1395.699556	320.757703	118.193932	0.285030	11.379145	0.518502	5.677853	0.000000	0.000000
1395.719558	320.757703	118.178326	0.285035	11.377642	0.518511	5.677104	0.000000	0.000000
1395.739560	320.757784	118.178836	0.285035	11.377691	0.518511	5.677128	0.000000	0.000000
1395.759562	320.757784	118.194411	0.285030	11.379191	0.518502	5.677876	0.000000	0.000000
1395.779564	320.757784	118.184715	0.285033	11.378257	0.518507	5.677411	0.000000	0.000000
1395.799566	320.757703	118.187079	0.285033	11.378485	0.518506	5.677524	0.000000	0.000000
1395.819568	320.757703	118.187439	0.285032	11.378520	0.518505	5.677541	0.000000	0.000000
1395.839570	320.757784	118.197020	0.285029	11.379442	0.518500	5.678002	0.000000	0.000000
1395.859572	320.757784	118.179230	0.285035	11.377729	0.518510	5.677147	0.000000	0.000000
1395.879574	320.757784	118.174839	0.285037	11.377306	0.518513	5.676936	0.000000	0.000000
1395.899576	320.757703	118.181243	0.285034	11.377923	0.518509	5.677244	0.000000	0.000000
1395.919578	320.757703	118.187344	0.285032	11.378510	0.518506	5.677537	0.000000	0.000000
1395.939580	320.757703	118.167660	0.285039	11.376615	0.518517	5.676591	0.000000	0.000000
1395.959582	320.757703	118.166654	0.285039	11.376518	0.518517	5.676543	0.000000	0.000000
1395.979584	320.757784	118.187996	0.285032	11.378573	0.518505	5.677568	0.000000	0.000000
1395.999586	320.757784	118.186292	0.285033	11.378409	0.518506	5.677486	0.000000	0.000000
1396.019588	320.757784	118.186557	0.285033	11.378435	0.518506	5.677499	0.000000	0.000000
1396.039590	320.757703	118.187613	0.285032	11.378536	0.518505	5.677550	0.000000	0.000000
1396.059592	320.757703	118.186079	0.285033	11.378389	0.518506	5.677476	0.000000	0.000000
1396.079594	320.757703	118.186965	0.285033	11.378474	0.518506	5.677519	0.000000	0.000000
1396.099596	320.757703	118.175399	0.285036	11.377360	0.518512	5.676963	0.000000	0.000000
1396.119598	320.757784	118.186576	0.285033	11.378436	0.518506	5.677500	0.000000	0.000000
1396.139600	320.757784	118.174918	0.285037	11.377314	0.518513	5.676940	0.000000	0.000000
1396.159602	320.757784	118.181092	0.285035	11.377909	0.518509	5.677237	0.000000	0.000000
1396.179604	320.757784	118.190648	0.285031	11.378828	0.518504	5.677696	0.000000	0.000000
1396.199606	320.757703	118.208962	0.285025	11.380592	0.518493	5.678575	0.000000	0.000000
1396.219608	320.757703	118.196508	0.285029	11.379393	0.518500	5.677977	0.000000	0.000000
1396.239610	320.757703	118.199217	0.285028	11.379653	0.518499	5.678107	0.000000	0.000000
1396.259612	320.757703	118.178521	0.285035	11.377661	0.518511	5.677113	0.000000	0.000000
1396.279614	320.757784	118.190351	0.285032	11.378800	0.518504	5.677681	0.000000	0.000000
1396.299616	320.757784	118.196481	0.285029	11.379390	0.518500	5.677976	0.000000	0.000000
1396.319618	320.757784	118.197640	0.285029	11.379502	0.518500	5.678031	0.000000	0.000000
1396.339620	320.757703	118.195968	0.285030	11.379341	0.518501	5.677951	0.000000	0.000000
1396.359622	320.757703	118.206226	0.285026	11.380328	0.518495	5.678444	0.000000	0.000000
1396.379624	320.757703	118.198123	0.285029	11.379548	0.518499	5.678055	0.000000	0.000000
1396.399626	320.757703	118.191558	0.285031	11.378916	0.518503	5.677739	0.000000	0.000000
1396.419628	320.757784	118.180354	0.285035	11.377837	0.518510	5.677201	0.000000	0.000000
1396.439630	320.757784	118.172652	0.285037	11.377096	0.518514	5.676831	0.000000	0.000000
1396.459632	320.757703	118.169056	0.285039	11.376750	0.518516	5.676658	0.000000	0.000000
1396.479634	320.757703	118.168808	0.285039	11.376726	0.518516	5.676646	0.000000	0.000000
1396.499636	320.757784	118.184434	0.285033	11.378230	0.518507	5.677397	0.000000	0.000000
1396.519638	320.757784	118.188981	0.285032	11.378668	0.518505	5.677615	0.000000	0.000000
1396.539640	320.757784	118.177829	0.285036	11.377594	0.518511	5.677080	0.000000	0.000000
1396.559642	320.757703	118.190766	0.285031	11.378840	0.518504	5.677701	0.000000	0.000000
1396.579644	320.757703	118.192787	0.285031	11.379034	0.518502	5.677798	0.000000	0.000000
1396.599646	320.757703	118.180134	0.285035	11.377816	0.518510	5.677190	0.000000	0.000000
1396.619648	320.757784	118.200104	0.285028	11.379739	0.518498	5.678150	0.000000	0.000000
1396.639650	320.757784	118.174143	0.285037	11.377239	0.518513	5.676903	0.000000	0.000000
1396.659652	320.757784	118.177208	0.285036	11.377535	0.518511	5.677050	0.000000	0.000000
1396.679654	320.757703	118.163764	0.285040	11.376240	0.518519	5.676404	0.000000	0.000000
1396.699656	320.757703	118.192935	0.285031	11.379049	0.518502	5.677805	0.000000	0.000000
1396.719658	320.757703	118.172680	0.285037	11.377099	0.518514	5.676832	0.000000	0.000000
1396.739660	320.757784	118.180519	0.285035	11.377853	0.518510	5.677209	0.000000	0.000000
1396.759662	320.757784	118.179086	0.285035	11.377715	0.518510	5.677140	0.000000	0.000000
1396.779664	320.757784	118.178921	0.285035	11.377699	0.518510	5.677132	0.000000	0.000000
1396.799666	320.757784	118.166023	0.285040	11.376458	0.518518	5.676513	0.000000	0.000000
1396.819668	320.757703	118.167403	0.285039	11.376591	0.518517	5.676579	0.000000	0.000000
1396.839670	320.757703	118.159995	0.285042	11.375877	0.518521	5.676223	0.000000	0.000000
1396.859672	320.757703	118.171860	0.285038	11.377020	0.518514	5.676793	0.000000	0.000000
1396.879674	320.757784	118.171385	0.285038	11.376974	0.518515	5.676770	0.000000	0.000000
1396.899676	320.757784	118.177636	0.285036	11.377576	0.518511	5.677071	0.000000	0.000000
1396.919678	320.757784	118.166395	0.285040	11.376494	0.518518	5.676530	0.000000	0.000000
1396.939680	320.757703	118.170491	0.285038	11.376888	0.518515	5.676727	0.000000	0.000000
1396.959682	320.757703	118.175941	0.285036	11.377413	0.518512	5.676989	0.000000	0.000000
1396.979684	320.757703	118.175261	0.285036	11.377347	0.518512	5.676956	0.000000	0.000000
1396.999686	320.757784	118.169675	0.285038	11.376809	0.518516	5.676688	0.000000	0.000000
1397.019688	320.757784	118.167522	0.285039	11.376602	0.518517	5.676585	0.000000	0.000000
1397.039690	320.757784	118.167681	0.285039	11.376617	0.518517	5.676592	0.000000	0.000000
1397.059692	320.757703	118.162857	0.285041	11.376153	0.518519	5.676361	0.000000	0.000000
1397.079694	320.757703	118.182970	0.285034	11.378089	0.518508	5.677327	0.000000	0.000000
1397.099696	320.757703	118.166231	0.285040	11.376478	0.518518	5.676523	0.000000	0.000000
1397.119698	320.757784	118.163995	0.285040	11.376262	0.518519	5.676415	0.000000	0.000000
1397.139700	320.757784	118.173137	0.285037	11.377143	0.518514	5.676854	0.000000	0.000000
1397.159702	320.757784	118.164512	0.285040	11.376312	0.518519	5.676440	0.000000	0.000000
1397.179704	320.757784	118.171447	0.285038	11.376980	0.518515	5.676773	0.000000	0.000000
1397.199706	320.757703	118.163695	0.285040	11.376234	0.518519	5.676401	0.000000	0.000000
1397.219708	320.757703	118.176085	0.285036	11.377426	0.518512	5.676996	0.000000	0.000000
1397.239710	320.757703	118.178935	0.285035	11.377701	0.518510	5.677133	0.000000	0.000000
1397.259712	320.757784	118.178896	0.285035	11.377697	0.518510	5.677131	0.000000	0.000000
1397.279714	320.757784	118.176875	0.285036	11.377503	0.518512	5.677034	0.000000	0.000000
1397.299716	320.757703	118.179475	0.285035	11.377753	0.518510	5.677159	0.000000	0.000000
1397.319718	320.757703	118.174746	0.285037	11.377297	0.518513	5.676932	0.000000	0.000000
1397.339720	320.757703	118.187575	0.285032	11.378533	0.518505	5.677548	0.000000	0.000000
1397.359722	320.757784	118.178767	0.285035	11.377685	0.518511	5.677125	0.000000	0.000000
1397.379724	320.757784	118.170839	0.285038	11.376921	0.518515	5.676744	0.000000	0.000000
1397.399726	320.757784	118.186606	0.285033	11.378439	0.518506	5.677501	0.000000	0.000000
1397.419728	320.757703	118.180890	0.285035	11.377889	0.518509	5.677227	0.000000	0.000000
1397.439730	320.757703	118.169706	0.285038	11.376812	0.518516	5.676690	0.000000	0.000000
1397.459732	320.757703	118.171814	0.285038	11.377015	0.518514	5.676791	0.000000	0.000000
1397.479734	320.757784	118.166946	0.285039	11.376547	0.518517	5.676557	0.000000	0.000000
1397.499736	320.757784	118.165973	0.285040	11.376453	0.518518	5.676510	0.000000	0.000000
1397.519738	320.757784	118.181843	0.285034	11.377981	0.518509	5.677273	0.000000	0.000000
1397.539740	320.757703	118.176035	0.285036	11.377422	0.518512	5.676994	0.000000	0.000000
1397.559742	320.757703	118.178380	0.285035	11.377647	0.518511	5.677106	0.000000	0.000000
1397.579744	320.757703	118.176309	0.285036	11.377448	0.518512	5.677007	0.000000	0.000000
1397.599746	320.757784	118.170226	0.285038	11.376862	0.518515	5.676715	0.000000	0.000000
1397.619748	320.757784	118.170845	0.285038	11.376922	0.518515	5.676744	0.000000	0.000000
1397.639750	320.757784	118.151690	0.285044	11.375078	0.518526	5.675824	0.000000	0.000000
1397.659752	320.757784	118.168895	0.285039	11.376734	0.518516	5.676651	0.000000	0.000000
1397.679754	320.757784	118.157041	0.285043	11.375593	0.518523	5.676081	0.000000	0.000000
1397.699756	320.757703	118.161743	0.285041	11.376046	0.518520	5.676307	0.000000	0.000000
1397.719758	320.757703	118.166051	0.285040	11.376460	0.518518	5.676514	0.000000	0.000000
1397.739760	320.757703	118.160220	0.285042	11.375899	0.518521	5.676234	0.000000	0.000000
1397.759762	320.757784	118.158425	0.285042	11.375726	0.518522	5.676148	0.000000	0.000000
1397.779764	320.757784	118.158851	0.285042	11.375767	0.518522	5.676168	0.000000	0.000000
1397.799766	320.757784	118.177376	0.285036	11.377551	0.518511	5.677058	0.000000	0.000000
1397.819768	320.757703	118.167025	0.285039	11.376554	0.518517	5.676561	0.000000	0.000000
1397.839770	320.757703	118.170541	0.285038	11.376893	0.518515	5.676730	0.000000	0.000000
1397.859772	320.757703	118.163980	0.285040	11.376261	0.518519	5.676414	0.000000	0.000000
1397.879774	320.757703	118.163581	0.285040	11.376223	0.518519	5.676395	0.000000	0.000000
1397.899776	320.757784	118.172194	0.285038	11.377052	0.518514	5.676809	0.000000	0.000000
1397.919778	320.757784	118.151687	0.285044	11.375077	0.518526	5.675824	0.000000	0.000000
1397.939780	320.757703	118.160714	0.285041	11.375947	0.518521	5.676258	0.000000	0.000000
1397.959782	320.757703	118.163854	0.285040	11.376249	0.518519	5.676408	0.000000	0.000000
1397.979784	320.757703	118.154864	0.285043	11.375383	0.518524	5.675977	0.000000	0.000000
1397.999786	320.757784	118.159507	0.285042	11.375830	0.518522	5.676200	0.000000	0.000000
1398.019788	320.757784	118.179422	0.285035	11.377748	0.518510	5.677156	0.000000	0.000000
1398.039790	320.757784	118.171460	0.285038	11.376981	0.518515	5.676774	0.000000	0.000000
1398.059792	320.757784	118.175405	0.285037	11.377361	0.518512	5.676963	0.000000	0.000000
1398.079794	320.757703	118.160005	0.285042	11.375878	0.518521	5.676224	0.000000	0.000000
1398.099796	320.757703	118.170389	0.285038	11.376878	0.518515	5.676722	0.000000	0.000000
1398.119798	320.757703	118.177179	0.285036	11.377532	0.518511	5.677049	0.000000	0.000000
1398.139800	320.757784	118.165857	0.285040	11.376442	0.518518	5.676505	0.000000	0.000000
1398.159802	320.757784	118.173901	0.285037	11.377216	0.518513	5.676891	0.000000	0.000000
1398.179804	320.757784	118.174635	0.285037	11.377287	0.518513	5.676926	0.000000	0.000000
1398.199806	320.757703	118.163143	0.285041	11.376180	0.518519	5.676374	0.000000	0.000000
1398.219808	320.757703	118.169074	0.285039	11.376751	0.518516	5.676659	0.000000	0.000000
1398.239810	320.757784	118.152366	0.285044	11.375143	0.518526	5.675857	0.000000	0.000000
1398.259812	320.757784	118.156842	0.285043	11.375574	0.518523	5.676072	0.000000	0.000000
1398.279814	320.757784	118.155419	0.285043	11.375437	0.518524	5.676003	0.000000	0.000000
1398.299816	320.757784	118.162715	0.285041	11.376139	0.518520	5.676354	0.000000	0.000000
1398.319818	320.757703	118.170970	0.285038	11.376934	0.518515	5.676750	0.000000	0.000000
1398.339820	320.757703	118.158267	0.285042	11.375711	0.518522	5.676140	0.000000	0.000000
1398.359822	320.757703	118.154100	0.285044	11.375310	0.518524	5.675940	0.000000	0.000000
1398.379824	320.757703	118.156560	0.285043	11.375547	0.518523	5.676058	0.000000	0.000000
1398.399826	320.757784	118.165011	0.285040	11.376360	0.518518	5.676464	0.000000	0.000000
1398.419828	320.757784	118.158357	0.285042	11.375720	0.518522	5.676144	0.000000	0.000000
1398.439830	320.757703	118.152854	0.285044	11.375190	0.518525	5.675880	0.000000	0.000000
1398.459832	320.757703	118.150060	0.285045	11.374921	0.518527	5.675746	0.000000	0.000000
1398.479834	320.757784	118.146989	0.285046	11.374625	0.518529	5.675598	0.000000	0.000000
1398.499836	320.757784	118.168258	0.285039	11.376673	0.518517	5.676620	0.000000	0.000000
1398.519838	320.757784	118.170207	0.285038	11.376860	0.518515	5.676714	0.000000	0.000000
1398.539840	320.757784	118.173247	0.285037	11.377153	0.518514	5.676860	0.000000	0.000000
1398.559842	320.757703	118.174081	0.285037	11.377233	0.518513	5.676900	0.000000	0.000000
1398.579844	320.757703	118.154147	0.285044	11.375314	0.518524	5.675942	0.000000	0.000000
1398.599846	320.757703	118.158403	0.285042	11.375724	0.518522	5.676147	0.000000	0.000000
1398.619848	320.757784	118.162197	0.285041	11.376089	0.518520	5.676329	0.000000	0.000000
1398.639850	320.757784	118.159223	0.285042	11.375803	0.518522	5.676186	0.000000	0.000000
1398.659852	320.757784	118.159487	0.285042	11.375828	0.518522	5.676199	0.000000	0.000000
1398.679854	320.757703	118.162460	0.285041	11.376115	0.518520	5.676341	0.000000	0.000000
1398.699856	320.757703	118.163795	0.285040	11.376243	0.518519	5.676406	0.000000	0.000000
1398.719858	320.757703	118.163127	0.285041	11.376179	0.518519	5.676374	0.000000	0.000000
1398.739860	320.757784	118.153735	0.285044	11.375275	0.518525	5.675922	0.000000	0.000000
1398.759862	320.757784	118.159191	0.285042	11.375800	0.518522	5.676184	0.000000	0.000000
1398.779864	320.757784	118.167658	0.285039	11.376615	0.518517	5.676591	0.000000	0.000000
1398.799866	320.757784	118.154407	0.285044	11.375339	0.518524	5.675955	0.000000	0.000000
1398.819868	320.757703	118.171379	0.285038	11.376973	0.518515	5.676770	0.000000	0.000000
1398.839870	320.757703	118.167919	0.285039	11.376640	0.518517	5.676604	0.000000	0.000000
1398.859872	320.757703	118.166772	0.285039	11.376530	0.518517	5.676549	0.000000	0.000000
1398.879874	320.757703	118.161561	0.285041	11.376028	0.518520	5.676298	0.000000	0.000000
1398.899876	320.757784	118.153021	0.285044	11.375206	0.518525	5.675888	0.000000	0.000000
1398.919878	320.757784	118.159067	0.285042	11.375788	0.518522	5.676178	0.000000	0.000000
1398.939880	320.757784	118.158438	0.285042	11.375727	0.518522	5.676148	0.000000	0.000000
1398.959882	320.757784	118.153354	0.285044	11.375238	0.518525	5.675904	0.000000	0.000000
1398.979884	320.757703	118.158154	0.285042	11.375700	0.518522	5.676135	0.000000	0.000000
1398.999886	320.757703	118.166898	0.285039	11.376542	0.518517	5.676555	0.000000	0.000000
1399.019888	320.757784	118.156896	0.285043	11.375579	0.518523	5.676074	0.000000	0.000000
1399.039890	320.757703	118.165922	0.285040	11.376448	0.518518	5.676508	0.000000	0.000000
1399.059892	320.757784	118.171877	0.285038	11.377021	0.518514	5.676794	0.000000	0.000000
1399.079894	320.757703	118.167562	0.285039	11.376606	0.518517	5.676587	0.000000	0.000000
1399.099896	320.757703	118.153790	0.285044	11.375280	0.518525	5.675925	0.000000	0.000000
1399.119898	320.757703	118.161939	0.285041	11.376064	0.518520	5.676316	0.000000	0.000000
1399.139900	320.757784	118.160696	0.285041	11.375945	0.518521	5.676257	0.000000	0.000000
1399.159902	320.757784	118.164585	0.285040	11.376319	0.518519	5.676444	0.000000	0.000000
1399.179904	320.757784	118.155817	0.285043	11.375475	0.518524	5.676022	0.000000	0.000000
1399.199906	320.757784	118.164132	0.285040	11.376276	0.518519	5.676422	0.000000	0.000000
1399.219908	320.757703	118.163833	0.285040	11.376247	0.518519	5.676407	0.000000	0.000000
1399.239910	320.757703	118.170560	0.285038	11.376895	0.518515	5.676731	0.000000	0.000000
1399.259912	320.757703	118.162542	0.285041	11.376123	0.518520	5.676345	0.000000	0.000000
1399.279914	320.757784	118.159369	0.285042	11.375817	0.518522	5.676193	0.000000	0.000000
1399.299916	320.757784	118.150267	0.285045	11.374941	0.518527	5.675756	0.000000	0.000000
1399.319918	320.757784	118.155352	0.285043	11.375430	0.518524	5.676000	0.000000	0.000000
1399.339920	320.757703	118.135056	0.285050	11.373476	0.518535	5.675025	0.000000	0.000000
1399.359922	320.757703	118.152555	0.285044	11.375161	0.518525	5.675866	0.000000	0.000000
1399.379924	320.757703	118.160999	0.285041	11.375974	0.518521	5.676271	0.000000	0.000000
1399.399926	320.757784	118.155274	0.285043	11.375423	0.518524	5.675996	0.000000	0.000000
1399.419928	320.757784	118.148524	0.285046	11.374773	0.518528	5.675672	0.000000	0.000000
1399.439930	320.757784	118.154881	0.285043	11.375385	0.518524	5.675977	0.000000	0.000000
1399.459932	320.757703	118.151573	0.285044	11.375067	0.518526	5.675818	0.000000	0.000000
1399.479934	320.757703	118.141792	0.285048	11.374125	0.518531	5.675349	0.000000	0.000000
1399.499936	320.757703	118.162682	0.285041	11.376136	0.518520	5.676352	0.000000	0.000000
1399.519938	320.757784	118.152405	0.285044	11.375147	0.518526	5.675858	0.000000	0.000000
1399.539940	320.757784	118.145867	0.285046	11.374517	0.518529	5.675544	0.000000	0.000000
1399.559942	320.757703	118.146643	0.285046	11.374592	0.518529	5.675582	0.000000	0.000000
1399.579944	320.757703	118.148349	0.285046	11.374756	0.518528	5.675664	0.000000	0.000000
1399.599946	320.757784	118.150180	0.285045	11.374932	0.518527	5.675752	0.000000	0.000000
1399.619948	320.757784	118.155106	0.285043	11.375407	0.518524	5.675988	0.000000	0.000000
1399.639950	320.757784	118.157471	0.285043	11.375634	0.518523	5.676102	0.000000	0.000000
1399.659952	320.757703	118.162447	0.285041	11.376113	0.518520	5.676341	0.000000	0.000000
1399.679954	320.757703	118.170014	0.285038	11.376842	0.518515	5.676704	0.000000	0.000000
1399.699956	320.757703	118.168257	0.285039	11.376673	0.518516	5.676620	0.000000	0.000000
1399.719958	320.757784	118.145349	0.285047	11.374467	0.518530	5.675519	0.000000	0.000000
1399.739960	320.757784	118.159175	0.285042	11.375798	0.518522	5.676184	0.000000	0.000000
1399.759962	320.757784	118.162604	0.285041	11.376129	0.518520	5.676348	0.000000	0.000000
1399.779964	320.757784	118.156724	0.285043	11.375562	0.518523	5.676066	0.000000	0.000000
1399.799966	320.757703	118.147780	0.285046	11.374701	0.518528	5.675636	0.000000	0.000000
1399.819968	320.757703	118.158392	0.285042	11.375723	0.518522	5.676146	0.000000	0.000000
1399.839970	320.757784	118.168469	0.285039	11.376693	0.518516	5.676630	0.000000	0.000000
1399.859972	320.757784	118.155448	0.285043	11.375440	0.518524	5.676005	0.000000	0.000000
1399.879974	320.757784	118.166347	0.285040	11.376489	0.518518	5.676528	0.000000	0.000000
1399.899976	320.757784	118.159653	0.285042	11.375844	0.518521	5.676207	0.000000	0.000000
1399.919978	320.757703	118.145253	0.285047	11.374458	0.518529	5.675515	0.000000	0.000000
1399.939980	320.757703	118.142550	0.285047	11.374198	0.518531	5.675385	0.000000	0.000000
1399.959982	320.757703	118.143117	0.285047	11.374252	0.518531	5.675412	0.000000	0.000000
1399.979984	320.757703	118.149572	0.285045	11.374874	0.518527	5.675722	0.000000	0.000000
1399.999986	320.757784	118.147761	0.285046	11.374700	0.518528	5.675635	0.000000	0.000000
1400.019988	320.757784	118.143993	0.285047	11.374337	0.518530	5.675454	0.000000	0.000000
1400.039990	320.757784	118.141598	0.285048	11.374106	0.518532	5.675339	0.000000	0.000000
1400.059992	320.757784	118.157033	0.285043	11.375592	0.518523	5.676081	0.000000	0.000000
1400.079994	320.757703	118.158199	0.285042	11.375704	0.518522	5.676137	0.000000	0.000000
1400.099996	320.757703	118.154910	0.285043	11.375388	0.518524	5.675979	0.000000	0.000000
1400.119998	320.757784	118.156009	0.285043	11.375494	0.518524	5.676032	0.000000	0.000000
1400.140000	320.757784	118.138539	0.285049	11.373812	0.518533	5.675192	0.000000	0.000000
1400.160002	320.757784	118.148018	0.285046	11.374724	0.518528	5.675648	0.000000	0.000000
1400.180004	320.757784	118.160044	0.285042	11.375882	0.518521	5.676225	0.000000	0.000000
1400.200006	320.757784	118.146435	0.285046	11.374572	0.518529	5.675572	0.000000	0.000000
1400.220008	320.757703	118.161070	0.285041	11.375981	0.518520	5.676275	0.000000	0.000000
1400.240010	320.757703	118.140481	0.285048	11.373999	0.518532	5.675286	0.000000	0.000000
1400.260012	320.757703	118.159737	0.285042	11.375853	0.518521	5.676211	0.000000	0.000000
1400.280014	320.757784	118.155631	0.285043	11.375457	0.518524	5.676013	0.000000	0.000000
1400.300016	320.757784	118.152775	0.285044	11.375182	0.518525	5.675876	0.000000	0.000000
1400.320018	320.757784	118.162659	0.285041	11.376134	0.518520	5.676351	0.000000	0.000000
1400.340020	320.757784	118.154402	0.285044	11.375339	0.518524	5.675954	0.000000	0.000000
1400.360022	320.757703	118.145305	0.285047	11.374463	0.518529	5.675517	0.000000	0.000000
1400.380024	320.757703	118.139476	0.285048	11.373902	0.518533	5.675237	0.000000	0.000000
1400.400026	320.757703	118.147093	0.285046	11.374635	0.518528	5.675603	0.000000	0.000000
1400.420028	320.757703	118.149907	0.285045	11.374906	0.518527	5.675738	0.000000	0.000000
1400.440030	320.757784	118.138980	0.285049	11.373854	0.518533	5.675214	0.000000	0.000000
1400.460032	320.757784	118.150765	0.285045	11.374989	0.518526	5.675780	0.000000	0.000000
1400.480034	320.757784	118.147846	0.285046	11.374708	0.518528	5.675639	0.000000	0.000000
1400.500036	320.757784	118.137231	0.285049	11.373686	0.518534	5.675129	0.000000	0.000000
1400.520038	320.757703	118.149831	0.285045	11.374899	0.518527	5.675735	0.000000	0.000000
1400.540040	320.757703	118.146759	0.285046	11.374603	0.518529	5.675587	0.000000	0.000000
1400.560042	320.757703	118.133254	0.285051	11.373303	0.518536	5.674938	0.000000	0.000000
1400.580044	320.757703	118.137657	0.285049	11.373727	0.518534	5.675150	0.000000	0.000000
1400.600046	320.757703	118.144482	0.285047	11.374384	0.518530	5.675478	0.000000	0.000000
1400.620048	320.757703	118.149546	0.285045	11.374871	0.518527	5.675721	0.000000	0.000000
1400.640050	320.757784	118.140020	0.285048	11.373954	0.518533	5.675263	0.000000	0.000000
1400.660052	320.757784	118.149125	0.285045	11.374831	0.518527	5.675701	0.000000	0.000000
1400.680054	320.757784	118.122119	0.285054	11.372231	0.518543	5.674404	0.000000	0.000000
1400.700056	320.757703	118.136594	0.285049	11.373624	0.518534	5.675099	0.000000	0.000000
1400.720058	320.757703	118.139395	0.285049	11.373894	0.518533	5.675233	0.000000	0.000000
1400.740060	320.757703	118.132387	0.285051	11.373219	0.518537	5.674897	0.000000	0.000000
1400.760062	320.757703	118.139570	0.285048	11.373911	0.518533	5.675242	0.000000	0.000000
1400.780064	320.757784	118.113644	0.285057	11.371415	0.518548	5.673996	0.000000	0.000000
1400.800066	320.757784	118.125771	0.285053	11.372582	0.518541	5.674579	0.000000	0.000000
1400.820068	320.757703	118.121652	0.285054	11.372186	0.518543	5.674381	0.000000	0.000000
1400.840070	320.757703	118.128685	0.285052	11.372863	0.518539	5.674719	0.000000	0.000000
1400.860072	320.757703	118.132219	0.285051	11.373203	0.518537	5.674889	0.000000	0.000000
1400.880074	320.757784	118.133520	0.285051	11.373328	0.518536	5.674951	0.000000	0.000000
1400.900076	320.757784	118.130713	0.285052	11.373058	0.518538	5.674816	0.000000	0.000000
1400.920078	320.757784	118.132238	0.285051	11.373205	0.518537	5.674890	0.000000	0.000000
1400.940080	320.757703	118.125092	0.285053	11.372517	0.518541	5.674546	0.000000	0.000000
1400.960082	320.757703	118.120485	0.285055	11.372074	0.518544	5.674325	0.000000	0.000000
1400.980084	320.757703	118.120345	0.285055	11.372060	0.518544	5.674318	0.000000	0.000000
1401.000086	320.757703	118.106079	0.285060	11.370687	0.518552	5.673633	0.000000	0.000000
1401.020088	320.757784	118.121579	0.285055	11.372179	0.518543	5.674378	0.000000	0.000000
1401.040090	320.757784	118.112928	0.285057	11.371346	0.518548	5.673962	0.000000	0.000000
1401.060092	320.757703	118.109893	0.285058	11.371054	0.518550	5.673816	0.000000	0.000000
1401.080094	320.757703	118.116211	0.285056	11.371662	0.518546	5.674120	0.000000	0.000000
1401.100096	320.757703	118.103410	0.285061	11.370430	0.518553	5.673505	0.000000	0.000000
1401.120098	320.757784	118.105259	0.285060	11.370608	0.518552	5.673594	0.000000	0.000000
1401.140100	320.757784	118.106548	0.285060	11.370732	0.518552	5.673656	0.000000	0.000000
1401.160102	320.757784	118.102661	0.285061	11.370357	0.518554	5.673469	0.000000	0.000000
1401.180104	320.757703	118.101922	0.285061	11.370286	0.518554	5.673433	0.000000	0.000000
1401.200106	320.757703	118.119438	0.285055	11.371973	0.518544	5.674275	0.000000	0.000000
1401.220108	320.757703	118.109764	0.285058	11.371041	0.518550	5.673810	0.000000	0.000000
1401.240110	320.757703	118.103354	0.285061	11.370424	0.518553	5.673502	0.000000	0.000000
1401.260112	320.757784	118.113245	0.285057	11.371376	0.518548	5.673977	0.000000	0.000000
1401.280114	320.757784	118.107394	0.285059	11.370813	0.518551	5.673696	0.000000	0.000000
1401.300116	320.757784	118.106945	0.285059	11.370770	0.518551	5.673675	0.000000	0.000000
1401.320118	320.757703	118.114384	0.285057	11.371486	0.518547	5.674032	0.000000	0.000000
1401.340120	320.757703	118.116446	0.285056	11.371685	0.518546	5.674131	0.000000	0.000000
1401.360122	320.757784	118.107699	0.285059	11.370843	0.518551	5.673711	0.000000	0.000000
1401.380124	320.757784	118.112598	0.285058	11.371314	0.518548	5.673946	0.000000	0.000000
1401.400126	320.757784	118.115514	0.285057	11.371595	0.518547	5.674086	0.000000	0.000000
1401.420128	320.757703	118.101906	0.285061	11.370285	0.518554	5.673433	0.000000	0.000000
1401.440130	320.757703	118.109485	0.285059	11.371015	0.518550	5.673797	0.000000	0.000000
1401.460132	320.757703	118.101183	0.285061	11.370215	0.518555	5.673398	0.000000	0.000000
1401.480134	320.757703	118.120783	0.285055	11.372102	0.518543	5.674339	0.000000	0.000000
1401.500136	320.757784	118.105867	0.285060	11.370666	0.518552	5.673623	0.000000	0.000000
1401.520138	320.757784	118.098428	0.285062	11.369950	0.518556	5.673265	0.000000	0.000000
1401.540140	320.757784	118.101630	0.285061	11.370258	0.518554	5.673419	0.000000	0.000000
1401.560142	320.757703	118.108568	0.285059	11.370926	0.518550	5.673753	0.000000	0.000000
1401.580144	320.757703	118.112955	0.285057	11.371349	0.518548	5.673963	0.000000	0.000000
1401.600146	320.757703	118.103050	0.285061	11.370395	0.518554	5.673487	0.000000	0.000000
1401.620148	320.757784	118.107007	0.285059	11.370776	0.518551	5.673678	0.000000	0.000000
1401.640150	320.757784	118.102766	0.285061	11.370368	0.518554	5.673474	0.000000	0.000000
1401.660152	320.757784	118.110888	0.285058	11.371150	0.518549	5.673864	0.000000	0.000000
1401.680154	320.757703	118.087700	0.285066	11.368917	0.518562	5.672750	0.000000	0.000000
1401.700156	320.757703	118.108398	0.285059	11.370910	0.518550	5.673744	0.000000	0.000000
1401.720158	320.757784	118.096834	0.285063	11.369796	0.518557	5.673189	0.000000	0.000000
1401.740160	320.757784	118.094186	0.285064	11.369542	0.518559	5.673062	0.000000	0.000000
1401.760162	320.757784	118.102158	0.285061	11.370309	0.518554	5.673445	0.000000	0.000000
1401.780164	320.757784	118.102853	0.285061	11.370376	0.518554	5.673478	0.000000	0.000000
1401.800166	320.757784	118.088782	0.285066	11.369021	0.518562	5.672802	0.000000	0.000000
1401.820168	320.757703	118.094949	0.285063	11.369615	0.518558	5.673098	0.000000	0.000000
1401.840170	320.757703	118.103206	0.285061	11.370410	0.518553	5.673495	0.000000	0.000000
1401.860172	320.757784	118.085190	0.285067	11.368676	0.518564	5.672630	0.000000	0.000000
1401.880174	320.757784	118.091227	0.285065	11.369257	0.518560	5.672920	0.000000	0.000000
1401.900176	320.757784	118.085694	0.285067	11.368724	0.518564	5.672654	0.000000	0.000000
1401.920178	320.757703	118.100565	0.285062	11.370156	0.518555	5.673368	0.000000	0.000000
1401.940180	320.757703	118.088035	0.285066	11.368949	0.518562	5.672766	0.000000	0.000000
1401.960182	320.757703	118.099723	0.285062	11.370075	0.518555	5.673328	0.000000	0.000000
1401.980184	320.757784	118.088179	0.285066	11.368963	0.518562	5.672773	0.000000	0.000000
1402.000186	320.757784	118.093961	0.285064	11.369520	0.518559	5.673051	0.000000	0.000000
1402.020188	320.757784	118.081203	0.285068	11.368292	0.518566	5.672438	0.000000	0.000000
1402.040190	320.757703	118.085082	0.285067	11.368665	0.518564	5.672624	0.000000	0.000000
1402.060192	320.757703	118.079600	0.285069	11.368137	0.518567	5.672361	0.000000	0.000000
1402.080194	320.757703	118.089301	0.285065	11.369071	0.518561	5.672827	0.000000	0.000000
1402.100196	320.757784	118.096350	0.285063	11.369750	0.518557	5.673166	0.000000	0.000000
1402.120198	320.757784	118.099697	0.285062	11.370072	0.518556	5.673326	0.000000	0.000000
1402.140200	320.757784	118.077305	0.285069	11.367916	0.518568	5.672251	0.000000	0.000000
1402.160202	320.757703	118.092574	0.285064	11.369386	0.518559	5.672984	0.000000	0.000000
1402.180204	320.757703	118.086687	0.285066	11.368820	0.518563	5.672701	0.000000	0.000000
1402.200206	320.757703	118.095186	0.285063	11.369638	0.518558	5.673110	0.000000	0.000000
1402.220208	320.757703	118.087555	0.285066	11.368903	0.518562	5.672743	0.000000	0.000000
1402.240210	320.757784	118.078336	0.285069	11.368016	0.518568	5.672300	0.000000	0.000000
1402.260212	320.757784	118.090231	0.285065	11.369161	0.518561	5.672872	0.000000	0.000000
1402.280214	320.757784	118.085786	0.285067	11.368733	0.518563	5.672658	0.000000	0.000000
1402.300216	320.757784	118.080905	0.285068	11.368263	0.518566	5.672424	0.000000	0.000000
1402.320218	320.757703	118.084408	0.285067	11.368600	0.518564	5.672592	0.000000	0.000000
1402.340220	320.757703	118.083977	0.285067	11.368559	0.518564	5.672571	0.000000	0.000000
1402.360222	320.757703	118.081653	0.285068	11.368335	0.518566	5.672460	0.000000	0.000000
1402.380224	320.757784	118.088476	0.285066	11.368992	0.518562	5.672787	0.000000	0.000000
1402.400226	320.757784	118.080184	0.285068	11.368194	0.518567	5.672389	0.000000	0.000000
1402.420228	320.757784	118.072809	0.285071	11.367484	0.518571	5.672035	0.000000	0.000000
1402.440230	320.757784	118.076206	0.285070	11.367811	0.518569	5.672198	0.000000	0.000000
1402.460232	320.757703	118.066178	0.285073	11.366845	0.518575	5.671716	0.000000	0.000000
1402.480234	320.757703	118.077275	0.285069	11.367913	0.518568	5.672249	0.000000	0.000000
1402.500236	320.757703	118.063508	0.285074	11.366588	0.518576	5.671588	0.000000	0.000000
1402.520238	320.757784	118.063042	0.285074	11.366543	0.518576	5.671566	0.000000	0.000000
1402.540240	320.757784	118.058521	0.285076	11.366108	0.518579	5.671348	0.000000	0.000000
1402.560242	320.757703	118.077940	0.285069	11.367977	0.518568	5.672281	0.000000	0.000000
1402.580244	320.757703	118.068244	0.285072	11.367044	0.518573	5.671815	0.000000	0.000000
1402.600246	320.757703	118.069406	0.285072	11.367156	0.518573	5.671871	0.000000	0.000000
1402.620248	320.757703	118.057525	0.285076	11.366012	0.518579	5.671301	0.000000	0.000000
1402.640250	320.757703	118.067089	0.285073	11.366933	0.518574	5.671760	0.000000	0.000000
1402.660252	320.757784	118.061319	0.285075	11.366377	0.518577	5.671483	0.000000	0.000000
1402.680254	320.757784	118.070730	0.285072	11.367283	0.518572	5.671935	0.000000	0.000000
1402.700256	320.757784	118.072356	0.285071	11.367440	0.518571	5.672013	0.000000	0.000000
1402.720258	320.757703	118.070458	0.285072	11.367257	0.518572	5.671922	0.000000	0.000000
1402.740260	320.757703	118.054863	0.285077	11.365756	0.518581	5.671173	0.000000	0.000000
1402.760262	320.757703	118.074021	0.285070	11.367600	0.518570	5.672093	0.000000	0.000000
1402.780264	320.757784	118.063929	0.285074	11.366629	0.518576	5.671608	0.000000	0.000000
1402.800266	320.757784	118.068298	0.285072	11.367049	0.518573	5.671818	0.000000	0.000000
1402.820268	320.757784	118.074177	0.285070	11.367615	0.518570	5.672100	0.000000	0.000000
1402.840270	320.757784	118.067009	0.285073	11.366925	0.518574	5.671756	0.000000	0.000000
1402.860272	320.757703	118.063851	0.285074	11.366621	0.518576	5.671604	0.000000	0.000000
1402.880274	320.757703	118.066221	0.285073	11.366849	0.518574	5.671718	0.000000	0.000000
1402.900276	320.757703	118.064327	0.285074	11.366667	0.518576	5.671627	0.000000	0.000000
1402.920278	320.757784	118.062270	0.285074	11.366469	0.518577	5.671529	0.000000	0.000000
1402.940280	320.757784	118.070620	0.285072	11.367273	0.518572	5.671930	0.000000	0.000000
1402.960282	320.757784	118.066328	0.285073	11.366860	0.518575	5.671723	0.000000	0.000000
1402.980284	320.757703	118.067395	0.285073	11.366962	0.518574	5.671775	0.000000	0.000000
1403.000286	320.757703	118.058162	0.285076	11.366073	0.518579	5.671331	0.000000	0.000000
1403.020288	320.757703	118.064387	0.285074	11.366673	0.518576	5.671630	0.000000	0.000000
1403.040290	320.757784	118.072479	0.285071	11.367452	0.518571	5.672019	0.000000	0.000000
1403.060292	320.757784	118.069897	0.285072	11.367203	0.518573	5.671895	0.000000	0.000000
1403.080294	320.757784	118.070188	0.285072	11.367231	0.518572	5.671909	0.000000	0.000000
1403.100296	320.757703	118.055447	0.285077	11.365812	0.518581	5.671201	0.000000	0.000000
1403.120298	320.757703	118.057090	0.285076	11.365970	0.518580	5.671280	0.000000	0.000000
1403.140300	320.757703	118.063890	0.285074	11.366625	0.518576	5.671606	0.000000	0.000000
1403.160302	320.757703	118.064367	0.285074	11.366671	0.518576	5.671629	0.000000	0.000000
1403.180304	320.757784	118.047496	0.285079	11.365047	0.518585	5.670819	0.000000	0.000000
1403.200306	320.757784	118.068238	0.285072	11.367043	0.518573	5.671815	0.000000	0.000000
1403.220308	320.757784	118.066602	0.285073	11.366886	0.518574	5.671737	0.000000	0.000000
1403.240310	320.757703	118.074502	0.285070	11.367647	0.518570	5.672116	0.000000	0.000000
1403.260312	320.757703	118.059217	0.285075	11.366175	0.518578	5.671382	0.000000	0.000000
1403.280314	320.757703	118.045004	0.285080	11.364807	0.518587	5.670699	0.000000	0.000000
1403.300316	320.757784	118.045780	0.285080	11.364881	0.518586	5.670736	0.000000	0.000000
1403.320318	320.757784	118.057812	0.285076	11.366040	0.518579	5.671314	0.000000	0.000000
1403.340320	320.757784	118.059325	0.285075	11.366185	0.518579	5.671387	0.000000	0.000000
1403.360322	320.757703	118.063456	0.285074	11.366583	0.518576	5.671585	0.000000	0.000000
1403.380324	320.757703	118.050466	0.285078	11.365332	0.518583	5.670961	0.000000	0.000000
1403.400326	320.757703	118.058005	0.285076	11.366058	0.518579	5.671324	0.000000	0.000000
1403.420328	320.757703	118.058453	0.285076	11.366101	0.518579	5.671345	0.000000	0.000000
1403.440330	320.757784	118.055861	0.285077	11.365852	0.518581	5.671221	0.000000	0.000000
1403.460332	320.757784	118.068754	0.285072	11.367093	0.518573	5.671840	0.000000	0.000000
1403.480334	320.757703	118.067371	0.285073	11.366960	0.518574	5.671774	0.000000	0.000000
1403.500336	320.757703	118.065156	0.285073	11.366747	0.518575	5.671667	0.000000	0.000000
1403.520338	320.757703	118.060044	0.285075	11.366255	0.518578	5.671422	0.000000	0.000000
1403.540340	320.757784	118.052798	0.285078	11.365557	0.518582	5.671073	0.000000	0.000000
1403.560342	320.757784	118.042841	0.285081	11.364598	0.518588	5.670595	0.000000	0.000000
1403.580344	320.757784	118.038910	0.285082	11.364220	0.518590	5.670406	0.000000	0.000000
1403.600346	320.757784	118.037206	0.285083	11.364056	0.518591	5.670324	0.000000	0.000000
1403.620348	320.757703	118.048631	0.285079	11.365156	0.518585	5.670873	0.000000	0.000000
1403.640350	320.757703	118.042739	0.285081	11.364589	0.518588	5.670590	0.000000	0.000000
1403.660352	320.757703	118.050322	0.285078	11.365319	0.518584	5.670955	0.000000	0.000000
1403.680354	320.757703	118.039499	0.285082	11.364277	0.518590	5.670435	0.000000	0.000000
1403.700356	320.757784	118.048066	0.285079	11.365101	0.518585	5.670846	0.000000	0.000000
1403.720358	320.757784	118.041409	0.285081	11.364461	0.518589	5.670526	0.000000	0.000000
1403.740360	320.757784	118.032382	0.285085	11.363591	0.518594	5.670093	0.000000	0.000000
1403.760362	320.757703	118.050108	0.285078	11.365298	0.518584	5.670944	0.000000	0.000000
1403.780364	320.757703	118.028816	0.285086	11.363248	0.518596	5.669921	0.000000	0.000000
1403.800366	320.757703	118.040396	0.285082	11.364363	0.518589	5.670478	0.000000	0.000000
1403.820368	320.757703	118.030942	0.285085	11.363453	0.518595	5.670024	0.000000	0.000000
1403.840370	320.757703	118.033469	0.285084	11.363696	0.518593	5.670145	0.000000	0.000000
1403.860372	320.757784	118.056245	0.285076	11.365889	0.518580	5.671239	0.000000	0.000000
1403.880374	320.757784	118.041447	0.285081	11.364464	0.518589	5.670528	0.000000	0.000000
1403.900376	320.757784	118.037240	0.285083	11.364059	0.518591	5.670326	0.000000	0.000000
1403.920378	320.757784	118.059248	0.285075	11.366178	0.518579	5.671383	0.000000	0.000000
1403.940380	320.757784	118.047802	0.285079	11.365076	0.518585	5.670833	0.000000	0.000000
1403.960382	320.757703	118.040768	0.285082	11.364399	0.518589	5.670496	0.000000	0.000000
1403.980384	320.757703	118.042628	0.285081	11.364578	0.518588	5.670585	0.000000	0.000000
1404.000386	320.757784	118.041547	0.285081	11.364474	0.518589	5.670533	0.000000	0.000000
1404.020388	320.757784	118.043978	0.285081	11.364708	0.518587	5.670650	0.000000	0.000000
1404.040390	320.757784	118.021401	0.285088	11.362534	0.518600	5.669565	0.000000	0.000000
1404.060392	320.757784	118.038363	0.285082	11.364167	0.518590	5.670380	0.000000	0.000000
1404.080394	320.757703	118.027068	0.285086	11.363080	0.518597	5.669837	0.000000	0.000000
1404.100396	320.757703	118.020125	0.285089	11.362411	0.518601	5.669504	0.000000	0.000000
1404.120398	320.757703	118.020150	0.285089	11.362414	0.518601	5.669505	0.000000	0.000000
1404.140400	320.757703	118.022453	0.285088	11.362635	0.518599	5.669616	0.000000	0.000000
1404.160402	320.757703	118.049142	0.285079	11.365205	0.518584	5.670898	0.000000	0.000000
1404.180404	320.757784	118.051209	0.285078	11.365404	0.518583	5.670997	0.000000	0.000000
1404.200406	320.757784	118.039049	0.285082	11.364233	0.518590	5.670413	0.000000	0.000000
1404.220408	320.757784	118.044100	0.285081	11.364720	0.518587	5.670656	0.000000	0.000000
1404.240410	320.757703	118.036406	0.285083	11.363979	0.518591	5.670286	0.000000	0.000000
1404.260412	320.757703	118.031476	0.285085	11.363504	0.518594	5.670049	0.000000	0.000000
1404.280414	320.757703	118.027765	0.285086	11.363147	0.518596	5.669871	0.000000	0.000000
1404.300416	320.757703	118.037772	0.285083	11.364110	0.518591	5.670352	0.000000	0.000000
1404.320418	320.757703	118.042625	0.285081	11.364578	0.518588	5.670585	0.000000	0.000000
1404.340420	320.757784	118.037248	0.285083	11.364060	0.518591	5.670326	0.000000	0.000000
1404.360422	320.757784	118.027992	0.285086	11.363169	0.518596	5.669882	0.000000	0.000000
1404.380424	320.757784	118.025555	0.285087	11.362934	0.518598	5.669765	0.000000	0.000000
1404.400426	320.757703	118.043341	0.285081	11.364646	0.518588	5.670619	0.000000	0.000000
1404.420428	320.757703	118.021767	0.285088	11.362569	0.518600	5.669583	0.000000	0.000000
1404.440430	320.757703	118.039534	0.285082	11.364280	0.518590	5.670436	0.000000	0.000000
1404.460432	320.757703	118.027588	0.285086	11.363130	0.518596	5.669862	0.000000	0.000000
1404.480434	320.757703	118.039201	0.285082	11.364248	0.518590	5.670420	0.000000	0.000000
1404.500436	320.757784	118.033568	0.285084	11.363706	0.518593	5.670150	0.000000	0.000000
1404.520438	320.757784	118.027295	0.285086	11.363102	0.518597	5.669848	0.000000	0.000000
1404.540440	320.757703	118.038258	0.285082	11.364157	0.518590	5.670375	0.000000	0.000000
1404.560442	320.757703	118.026422	0.285086	11.363018	0.518597	5.669806	0.000000	0.000000
1404.580444	320.757784	118.031386	0.285085	11.363496	0.518594	5.670045	0.000000	0.000000
1404.600446	320.757784	118.029440	0.285085	11.363308	0.518596	5.669951	0.000000	0.000000
1404.620448	320.757784	118.024437	0.285087	11.362827	0.518598	5.669711	0.000000	0.000000
1404.640450	320.757703	118.015589	0.285090	11.361975	0.518603	5.669286	0.000000	0.000000
1404.660452	320.757703	118.023159	0.285088	11.362703	0.518599	5.669650	0.000000	0.000000
1404.680454	320.757703	118.027651	0.285086	11.363136	0.518596	5.669865	0.000000	0.000000
1404.700456	320.757784	118.041093	0.285082	11.364430	0.518589	5.670511	0.000000	0.000000
1404.720458	320.757784	118.025603	0.285087	11.362939	0.518598	5.669767	0.000000	0.000000
1404.740460	320.757784	118.032577	0.285084	11.363610	0.518594	5.670102	0.000000	0.000000
1404.760462	320.757784	118.027187	0.285086	11.363091	0.518597	5.669843	0.000000	0.000000
1404.780464	320.757784	118.034439	0.285084	11.363789	0.518593	5.670192	0.000000	0.000000
1404.800466	320.757703	118.036394	0.285083	11.363978	0.518591	5.670285	0.000000	0.000000
1404.820468	320.757703	118.030362	0.285085	11.363397	0.518595	5.669996	0.000000	0.000000
1404.840470	320.757703	118.034165	0.285084	11.363763	0.518593	5.670178	0.000000	0.000000
1404.860472	320.757703	118.022041	0.285088	11.362596	0.518600	5.669596	0.000000	0.000000
1404.880474	320.757703	118.025685	0.285087	11.362947	0.518598	5.669771	0.000000	0.000000
1404.900476	320.757703	118.030003	0.285085	11.363362	0.518595	5.669978	0.000000	0.000000
1404.920478	320.757784	118.018282	0.285089	11.362234	0.518602	5.669415	0.000000	0.000000
1404.940480	320.757784	118.034801	0.285084	11.363824	0.518593	5.670209	0.000000	0.000000
1404.960482	320.757784	118.030633	0.285085	11.363423	0.518595	5.670009	0.000000	0.000000
1404.980484	320.757703	118.027164	0.285086	11.363089	0.518597	5.669842	0.000000	0.000000
1405.000486	320.757703	118.027935	0.285086	11.363163	0.518596	5.669879	0.000000	0.000000
1405.020488	320.757784	118.027263	0.285086	11.363099	0.518597	5.669847	0.000000	0.000000
1405.040490	320.757784	118.021285	0.285088	11.362523	0.518600	5.669560	0.000000	0.000000
1405.060492	320.757784	118.026497	0.285086	11.363025	0.518597	5.669810	0.000000	0.000000
1405.080494	320.757703	118.019117	0.285089	11.362314	0.518601	5.669455	0.000000	0.000000
1405.100496	320.757703	118.031799	0.285085	11.363535	0.518594	5.670065	0.000000	0.000000
1405.120498	320.757784	118.024360	0.285087	11.362819	0.518598	5.669707	0.000000	0.000000
1405.140500	320.757784	118.015436	0.285090	11.361960	0.518604	5.669279	0.000000	0.000000
1405.160502	320.757784	118.022433	0.285088	11.362634	0.518600	5.669615	0.000000	0.000000
1405.180504	320.757784	118.019883	0.285089	11.362388	0.518601	5.669492	0.000000	0.000000
1405.200506	320.757703	118.021121	0.285088	11.362507	0.518600	5.669552	0.000000	0.000000
1405.220508	320.757703	118.009420	0.285092	11.361381	0.518607	5.668990	0.000000	0.000000
1405.240510	320.757703	118.015631	0.285090	11.361979	0.518603	5.669288	0.000000	0.000000
1405.260512	320.757703	118.020393	0.285088	11.362437	0.518601	5.669517	0.000000	0.000000
1405.280514	320.757784	118.021460	0.285088	11.362540	0.518600	5.669568	0.000000	0.000000
1405.300516	320.757784	118.022823	0.285088	11.362671	0.518599	5.669633	0.000000	0.000000
1405.320518	320.757703	118.015613	0.285090	11.361977	0.518603	5.669287	0.000000	0.000000
1405.340520	320.757703	118.021648	0.285088	11.362558	0.518600	5.669577	0.000000	0.000000
1405.360522	320.757703	118.009425	0.285092	11.361381	0.518607	5.668990	0.000000	0.000000
1405.380524	320.757784	118.012976	0.285091	11.361723	0.518605	5.669160	0.000000	0.000000
1405.400526	320.757784	118.013385	0.285091	11.361762	0.518605	5.669180	0.000000	0.000000
1405.420528	320.757784	118.016928	0.285090	11.362104	0.518603	5.669350	0.000000	0.000000
1405.440530	320.757703	118.017292	0.285089	11.362139	0.518602	5.669368	0.000000	0.000000
1405.460532	320.757703	118.014555	0.285090	11.361875	0.518604	5.669236	0.000000	0.000000
1405.480534	320.757703	118.017522	0.285089	11.362161	0.518602	5.669379	0.000000	0.000000
1405.500536	320.757703	118.012117	0.285091	11.361640	0.518605	5.669119	0.000000	0.000000
1405.520538	320.757784	118.008410	0.285093	11.361283	0.518608	5.668941	0.000000	0.000000
1405.540540	320.757784	118.006074	0.285093	11.361059	0.518609	5.668829	0.000000	0.000000
1405.560542	320.757784	118.011109	0.285092	11.361543	0.518606	5.669071	0.000000	0.000000
1405.580544	320.757784	118.012185	0.285091	11.361647	0.518605	5.669122	0.000000	0.000000
1405.600546	320.757703	118.005059	0.285094	11.360961	0.518609	5.668780	0.000000	0.000000
1405.620548	320.757703	117.995972	0.285097	11.360086	0.518614	5.668344	0.000000	0.000000
1405.640550	320.757703	117.999489	0.285095	11.360425	0.518612	5.668513	0.000000	0.000000
1405.660552	320.757784	118.001490	0.285095	11.360617	0.518611	5.668609	0.000000	0.000000
1405.680554	320.757784	118.008006	0.285093	11.361245	0.518608	5.668922	0.000000	0.000000
1405.700556	320.757784	118.012825	0.285091	11.361709	0.518605	5.669153	0.000000	0.000000
1405.720558	320.757703	117.992662	0.285098	11.359767	0.518616	5.668185	0.000000	0.000000
1405.740560	320.757703	117.987884	0.285099	11.359307	0.518619	5.667955	0.000000	0.000000
1405.760562	320.757784	118.004592	0.285094	11.360916	0.518610	5.668758	0.000000	0.000000
1405.780564	320.757784	117.999149	0.285096	11.360392	0.518613	5.668496	0.000000	0.000000
1405.800566	320.757784	117.993196	0.285098	11.359819	0.518616	5.668210	0.000000	0.000000
1405.820568	320.757784	117.979373	0.285102	11.358488	0.518624	5.667546	0.000000	0.000000
1405.840570	320.757784	117.982219	0.285101	11.358762	0.518622	5.667683	0.000000	0.000000
1405.860572	320.757703	117.978799	0.285102	11.358433	0.518624	5.667519	0.000000	0.000000
1405.880574	320.757703	117.984707	0.285100	11.359002	0.518621	5.667802	0.000000	0.000000
1405.900576	320.757703	117.968239	0.285106	11.357416	0.518630	5.667011	0.000000	0.000000
1405.920578	320.757784	117.973554	0.285104	11.357928	0.518627	5.667267	0.000000	0.000000
1405.940580	320.757784	117.967668	0.285106	11.357361	0.518631	5.666984	0.000000	0.000000
1405.960582	320.757784	117.959305	0.285109	11.356556	0.518636	5.666582	0.000000	0.000000
1405.980584	320.757784	117.979772	0.285102	11.358526	0.518624	5.667565	0.000000	0.000000
1406.000586	320.757703	117.970446	0.285105	11.357629	0.518629	5.667117	0.000000	0.000000
1406.020588	320.757703	117.968558	0.285106	11.357447	0.518630	5.667027	0.000000	0.000000
1406.040590	320.757703	117.977672	0.285103	11.358324	0.518625	5.667465	0.000000	0.000000
1406.060592	320.757703	117.980586	0.285102	11.358605	0.518623	5.667604	0.000000	0.000000
1406.080594	320.757784	117.987404	0.285100	11.359261	0.518620	5.667932	0.000000	0.000000
1406.100596	320.757784	117.973596	0.285104	11.357932	0.518627	5.667269	0.000000	0.000000
1406.120598	320.757784	117.972085	0.285105	11.357786	0.518628	5.667196	0.000000	0.000000
1406.140600	320.757703	117.971030	0.285105	11.357685	0.518629	5.667145	0.000000	0.000000
1406.160602	320.757703	117.963070	0.285108	11.356918	0.518633	5.666763	0.000000	0.000000
1406.180604	320.757703	117.973280	0.285104	11.357901	0.518627	5.667254	0.000000	0.000000
1406.200606	320.757703	117.965662	0.285107	11.357168	0.518632	5.666888	0.000000	0.000000
1406.220608	320.757784	117.966672	0.285107	11.357265	0.518631	5.666936	0.000000	0.000000
1406.240610	320.757784	117.971814	0.285105	11.357760	0.518628	5.667183	0.000000	0.000000
1406.260612	320.757784	117.955453	0.285110	11.356185	0.518638	5.666397	0.000000	0.000000
1406.280614	320.757703	117.990361	0.285099	11.359546	0.518618	5.668074	0.000000	0.000000
1406.300616	320.757703	117.962006	0.285108	11.356816	0.518634	5.666712	0.000000	0.000000
1406.320618	320.757703	117.963937	0.285107	11.357002	0.518633	5.666805	0.000000	0.000000
1406.340620	320.757703	117.955884	0.285110	11.356227	0.518637	5.666418	0.000000	0.000000
1406.360622	320.757703	117.971880	0.285105	11.357767	0.518628	5.667186	0.000000	0.000000
1406.380624	320.757784	117.969676	0.285106	11.357554	0.518630	5.667080	0.000000	0.000000
1406.400626	320.757784	117.971860	0.285105	11.357765	0.518628	5.667185	0.000000	0.000000
1406.420628	320.757784	117.974636	0.285104	11.358032	0.518627	5.667319	0.000000	0.000000
1406.440630	320.757784	117.964318	0.285107	11.357039	0.518633	5.666823	0.000000	0.000000
1406.460632	320.757703	117.966397	0.285107	11.357239	0.518631	5.666923	0.000000	0.000000
1406.480634	320.757703	117.965737	0.285107	11.357175	0.518632	5.666891	0.000000	0.000000
1406.500636	320.757703	117.963053	0.285108	11.356917	0.518633	5.666762	0.000000	0.000000
1406.520638	320.757784	117.957270	0.285110	11.356360	0.518637	5.666484	0.000000	0.000000
1406.540640	320.757784	117.960591	0.285109	11.356680	0.518635	5.666644	0.000000	0.000000
1406.560642	320.757784	117.952556	0.285111	11.355906	0.518639	5.666258	0.000000	0.000000
1406.580644	320.757703	117.965173	0.285107	11.357121	0.518632	5.666864	0.000000	0.000000
1406.600646	320.757703	117.972983	0.285104	11.357873	0.518628	5.667239	0.000000	0.000000
1406.620648	320.757703	117.960332	0.285109	11.356655	0.518635	5.666632	0.000000	0.000000
1406.639650	320.757703	117.961860	0.285108	11.356802	0.518634	5.666705	0.000000	0.000000
1406.659652	320.757703	117.952937	0.285111	11.355943	0.518639	5.666276	0.000000	0.000000
1406.679654	320.757703	117.964484	0.285107	11.357055	0.518632	5.666831	0.000000	0.000000
1406.699656	320.757784	117.954671	0.285111	11.356110	0.518638	5.666360	0.000000	0.000000
1406.719658	320.757784	117.954403	0.285111	11.356084	0.518638	5.666347	0.000000	0.000000
1406.739660	320.757784	117.967313	0.285106	11.357327	0.518631	5.666967	0.000000	0.000000
1406.759662	320.757703	117.978299	0.285103	11.358385	0.518625	5.667495	0.000000	0.000000
1406.779664	320.757703	117.958695	0.285109	11.356497	0.518636	5.666553	0.000000	0.000000
1406.799666	320.757703	117.958395	0.285109	11.356468	0.518636	5.666538	0.000000	0.000000
1406.819668	320.757784	117.945827	0.285114	11.355258	0.518643	5.665935	0.000000	0.000000
1406.839670	320.757784	117.949973	0.285112	11.355657	0.518641	5.666134	0.000000	0.000000
1406.859672	320.757784	117.949827	0.285112	11.355643	0.518641	5.666127	0.000000	0.000000
1406.879674	320.757784	117.949164	0.285112	11.355580	0.518641	5.666095	0.000000	0.000000
1406.899676	320.757703	117.957142	0.285110	11.356348	0.518637	5.666478	0.000000	0.000000
1406.919678	320.757703	117.944000	0.285114	11.355082	0.518644	5.665847	0.000000	0.000000
1406.939680	320.757703	117.946092	0.285113	11.355284	0.518643	5.665947	0.000000	0.000000
1406.959682	320.757784	117.946228	0.285113	11.355297	0.518643	5.665954	0.000000	0.000000
1406.979684	320.757784	117.928091	0.285119	11.353551	0.518653	5.665083	0.000000	0.000000
1406.999686	320.757703	117.933878	0.285117	11.354108	0.518650	5.665361	0.000000	0.000000
1407.019688	320.757703	117.942395	0.285115	11.354928	0.518645	5.665770	0.000000	0.000000
1407.039690	320.757703	117.939994	0.285115	11.354697	0.518646	5.665655	0.000000	0.000000
1407.059692	320.757784	117.932633	0.285118	11.353988	0.518651	5.665301	0.000000	0.000000
1407.079694	320.757784	117.942869	0.285115	11.354974	0.518645	5.665793	0.000000	0.000000
1407.099696	320.757784	117.935229	0.285117	11.354238	0.518649	5.665426	0.000000	0.000000
1407.119698	320.757784	117.934077	0.285117	11.354127	0.518650	5.665370	0.000000	0.000000
1407.139700	320.757703	117.941898	0.285115	11.354880	0.518645	5.665746	0.000000	0.000000
1407.159702	320.757703	117.935264	0.285117	11.354241	0.518649	5.665427	0.000000	0.000000
1407.179704	320.757703	117.935793	0.285117	11.354292	0.518649	5.665453	0.000000	0.000000
1407.199706	320.757784	117.957444	0.285110	11.356377	0.518637	5.666493	0.000000	0.000000
1407.219708	320.757784	117.942356	0.285115	11.354924	0.518645	5.665768	0.000000	0.000000
1407.239710	320.757784	117.956847	0.285110	11.356319	0.518637	5.666464	0.000000	0.000000
1407.259712	320.757784	117.949773	0.285112	11.355638	0.518641	5.666124	0.000000	0.000000
1407.279714	320.757703	117.941981	0.285115	11.354888	0.518645	5.665750	0.000000	0.000000
1407.299716	320.757703	117.944762	0.285114	11.355156	0.518644	5.665884	0.000000	0.000000
1407.319718	320.757703	117.948346	0.285113	11.355501	0.518642	5.666056	0.000000	0.000000
1407.339720	320.757784	117.932932	0.285118	11.354017	0.518651	5.665315	0.000000	0.000000
1407.359722	320.757784	117.942593	0.285115	11.354947	0.518645	5.665779	0.000000	0.000000
1407.379724	320.757784	117.938661	0.285116	11.354568	0.518647	5.665591	0.000000	0.000000
1407.399726	320.757784	117.953420	0.285111	11.355989	0.518639	5.666300	0.000000	0.000000
1407.419728	320.757703	117.933853	0.285117	11.354106	0.518650	5.665360	0.000000	0.000000
1407.439730	320.757703	117.938953	0.285116	11.354597	0.518647	5.665605	0.000000	0.000000
1407.459732	320.757703	117.945348	0.285114	11.355212	0.518643	5.665912	0.000000	0.000000
1407.479734	320.757784	117.937735	0.285116	11.354479	0.518648	5.665546	0.000000	0.000000
1407.499736	320.757784	117.934685	0.285117	11.354186	0.518650	5.665400	0.000000	0.000000
1407.519738	320.757784	117.942153	0.285115	11.354905	0.518645	5.665758	0.000000	0.000000
1407.539740	320.757703	117.939767	0.285115	11.354675	0.518647	5.665644	0.000000	0.000000
1407.559742	320.757703	117.938568	0.285116	11.354559	0.518647	5.665586	0.000000	0.000000
1407.579744	320.757703	117.930429	0.285119	11.353776	0.518652	5.665195	0.000000	0.000000
1407.599746	320.757784	117.935947	0.285117	11.354307	0.518649	5.665460	0.000000	0.000000
1407.619748	320.757784	117.937581	0.285116	11.354464	0.518648	5.665539	0.000000	0.000000
1407.639750	320.757784	117.930725	0.285119	11.353804	0.518652	5.665209	0.000000	0.000000
1407.659752	320.757784	117.930896	0.285119	11.353821	0.518652	5.665217	0.000000	0.000000
1407.679754	320.757703	117.918234	0.285123	11.352602	0.518659	5.664609	0.000000	0.000000
1407.699756	320.757703	117.922750	0.285121	11.353037	0.518656	5.664826	0.000000	0.000000
1407.719758	320.757703	117.921959	0.285121	11.352960	0.518657	5.664788	0.000000	0.000000
1407.739760	320.757784	117.928353	0.285119	11.353576	0.518653	5.665095	0.000000	0.000000
1407.759762	320.757784	117.911766	0.285125	11.351979	0.518663	5.664299	0.000000	0.000000
1407.779764	320.757784	117.928027	0.285120	11.353545	0.518653	5.665080	0.000000	0.000000
1407.799766	320.757784	117.935435	0.285117	11.354258	0.518649	5.665436	0.000000	0.000000
1407.819768	320.757784	117.931969	0.285118	11.353924	0.518651	5.665269	0.000000	0.000000
1407.839770	320.757703	117.920827	0.285122	11.352851	0.518657	5.664734	0.000000	0.000000
1407.859772	320.757703	117.920819	0.285122	11.352851	0.518657	5.664733	0.000000	0.000000
1407.879774	320.757784	117.932629	0.285118	11.353988	0.518651	5.665301	0.000000	0.000000
1407.899776	320.757784	117.920384	0.285122	11.352809	0.518658	5.664713	0.000000	0.000000
1407.919778	320.757784	117.924363	0.285121	11.353192	0.518655	5.664904	0.000000	0.000000
1407.939780	320.757703	117.938980	0.285116	11.354599	0.518647	5.665606	0.000000	0.000000
1407.959782	320.757703	117.925640	0.285120	11.353315	0.518655	5.664965	0.000000	0.000000
1407.979784	320.757703	117.917585	0.285123	11.352539	0.518659	5.664578	0.000000	0.000000
1407.999786	320.757703	117.913720	0.285124	11.352167	0.518661	5.664392	0.000000	0.000000
1408.019788	320.757703	117.921219	0.285122	11.352889	0.518657	5.664753	0.000000	0.000000
1408.039790	320.757784	117.922394	0.285121	11.353002	0.518657	5.664809	0.000000	0.000000
1408.059792	320.757703	117.909451	0.285126	11.351756	0.518664	5.664187	0.000000	0.000000
1408.079794	320.757703	117.917449	0.285123	11.352526	0.518659	5.664571	0.000000	0.000000
1408.099796	320.757703	117.923634	0.285121	11.353122	0.518656	5.664869	0.000000	0.000000
1408.119798	320.757784	117.916713	0.285123	11.352455	0.518660	5.664536	0.000000	0.000000
1408.139800	320.757784	117.921534	0.285122	11.352920	0.518657	5.664768	0.000000	0.000000
1408.159802	320.757784	117.919840	0.285122	11.352756	0.518658	5.664686	0.000000	0.000000
1408.179804	320.757703	117.905478	0.285127	11.351374	0.518666	5.663996	0.000000	0.000000
1408.199806	320.757703	117.917160	0.285123	11.352498	0.518659	5.664558	0.000000	0.000000
1408.219808	320.757703	117.900315	0.285129	11.350877	0.518669	5.663748	0.000000	0.000000
1408.239810	320.757784	117.894700	0.285131	11.350336	0.518672	5.663479	0.000000	0.000000
1408.259812	320.757784	117.897031	0.285130	11.350560	0.518671	5.663591	0.000000	0.000000
1408.279814	320.757784	117.899209	0.285129	11.350770	0.518670	5.663695	0.000000	0.000000
1408.299816	320.757703	117.908577	0.285126	11.351672	0.518664	5.664145	0.000000	0.000000
1408.319818	320.757703	117.905833	0.285127	11.351408	0.518666	5.664013	0.000000	0.000000
1408.339820	320.757703	117.904426	0.285127	11.351272	0.518667	5.663946	0.000000	0.000000
1408.359822	320.757703	117.896216	0.285130	11.350482	0.518671	5.663552	0.000000	0.000000
1408.379824	320.757703	117.893255	0.285131	11.350197	0.518673	5.663409	0.000000	0.000000
1408.399826	320.757784	117.892027	0.285132	11.350079	0.518674	5.663350	0.000000	0.000000
1408.419828	320.757784	117.904088	0.285128	11.351240	0.518667	5.663930	0.000000	0.000000
1408.439830	320.757784	117.901130	0.285129	11.350955	0.518669	5.663788	0.000000	0.000000
1408.459832	320.757703	117.897758	0.285130	11.350630	0.518670	5.663626	0.000000	0.000000
1408.479834	320.757703	117.907428	0.285126	11.351561	0.518665	5.664090	0.000000	0.000000
1408.499836	320.757703	117.888278	0.285133	11.349718	0.518676	5.663170	0.000000	0.000000
1408.519838	320.757784	117.898009	0.285130	11.350655	0.518670	5.663638	0.000000	0.000000
1408.539840	320.757784	117.902011	0.285128	11.351040	0.518668	5.663830	0.000000	0.000000
1408.559842	320.757784	117.894922	0.285131	11.350357	0.518672	5.663489	0.000000	0.000000
1408.579844	320.757784	117.893426	0.285131	11.350213	0.518673	5.663417	0.000000	0.000000
1408.599846	320.757703	117.872947	0.285138	11.348242	0.518685	5.662434	0.000000	0.000000
1408.619848	320.757703	117.894517	0.285131	11.350318	0.518672	5.663470	0.000000	0.000000
1408.639850	320.757703	117.896200	0.285130	11.350480	0.518671	5.663551	0.000000	0.000000
1408.659852	320.757703	117.895118	0.285130	11.350376	0.518672	5.663499	0.000000	0.000000
1408.679854	320.757784	117.891725	0.285132	11.350050	0.518674	5.663336	0.000000	0.000000
1408.699856	320.757784	117.884238	0.285134	11.349329	0.518678	5.662976	0.000000	0.000000
1408.719858	320.757784	117.892445	0.285131	11.350119	0.518674	5.663370	0.000000	0.000000
1408.739860	320.757784	117.898170	0.285130	11.350670	0.518670	5.663645	0.000000	0.000000
1408.759862	320.757703	117.906001	0.285127	11.351424	0.518666	5.664022	0.000000	0.000000
1408.779864	320.757703	117.892500	0.285131	11.350124	0.518673	5.663373	0.000000	0.000000
1408.799866	320.757703	117.898925	0.285129	11.350743	0.518670	5.663682	0.000000	0.000000
1408.819868	320.757703	117.898712	0.285129	11.350722	0.518670	5.663671	0.000000	0.000000
1408.839870	320.757784	117.890897	0.285132	11.349970	0.518674	5.663296	0.000000	0.000000
1408.859872	320.757784	117.891142	0.285132	11.349993	0.518674	5.663308	0.000000	0.000000
1408.879874	320.757784	117.888626	0.285133	11.349751	0.518676	5.663187	0.000000	0.000000
1408.899876	320.757703	117.898347	0.285129	11.350687	0.518670	5.663654	0.000000	0.000000
1408.919878	320.757703	117.901960	0.285128	11.351035	0.518668	5.663827	0.000000	0.000000
1408.939880	320.757784	117.882910	0.285135	11.349201	0.518679	5.662912	0.000000	0.000000
1408.959882	320.757784	117.894453	0.285131	11.350312	0.518672	5.663467	0.000000	0.000000
1408.979884	320.757784	117.894438	0.285131	11.350311	0.518672	5.663466	0.000000	0.000000
1408.999886	320.757784	117.895329	0.285130	11.350397	0.518672	5.663509	0.000000	0.000000
1409.019888	320.757703	117.889330	0.285132	11.349819	0.518675	5.663221	0.000000	0.000000
1409.039890	320.757703	117.893677	0.285131	11.350238	0.518673	5.663430	0.000000	0.000000
1409.059892	320.757703	117.894691	0.285131	11.350335	0.518672	5.663478	0.000000	0.000000
1409.079894	320.757703	117.895473	0.285130	11.350410	0.518672	5.663516	0.000000	0.000000
1409.099896	320.757784	117.895315	0.285130	11.350395	0.518672	5.663508	0.000000	0.000000
1409.119898	320.757784	117.897365	0.285130	11.350593	0.518671	5.663607	0.000000	0.000000
1409.139900	320.757784	117.887515	0.285133	11.349644	0.518676	5.663134	0.000000	0.000000
1409.159902	320.757784	117.896701	0.285130	11.350529	0.518671	5.663575	0.000000	0.000000
1409.179904	320.757703	117.879581	0.285136	11.348881	0.518681	5.662752	0.000000	0.000000
1409.199906	320.757703	117.886774	0.285133	11.349573	0.518677	5.663098	0.000000	0.000000
1409.219908	320.757703	117.898478	0.285129	11.350700	0.518670	5.663660	0.000000	0.000000
1409.239910	320.757784	117.890085	0.285132	11.349892	0.518675	5.663257	0.000000	0.000000
1409.259912	320.757784	117.889692	0.285132	11.349854	0.518675	5.663238	0.000000	0.000000
1409.279914	320.757784	117.896125	0.285130	11.350473	0.518671	5.663547	0.000000	0.000000
1409.299916	320.757784	117.892482	0.285131	11.350123	0.518674	5.663372	0.000000	0.000000
1409.319918	320.757703	117.880187	0.285135	11.348939	0.518680	5.662781	0.000000	0.000000
1409.339920	320.757703	117.877654	0.285136	11.348695	0.518682	5.662660	0.000000	0.000000
[truncated: 1,002 more rows]
