# Supplementary material for: Stress relaxation in the presence of sudden strain bursts: Methodology and stress relaxation data of microcast aluminium microwires
Source: Data Brief. 2018 Nov 14;21:2134–41. doi: 10.1016/j.dib.2018.11.047 (PMC6265499; doi:10.1016/j.dib.2018.11.047)
Supplement: Supplementary file 2 — Supplementary material [file mmc2.zip › Data in brief/As-cast/Al4N/Al_100_r_3/Stress relax txt files/Al_100_r_3_Relaxcycle0007.txt]

Time[s]	Motordispl[�m]	Force[mN]	EngStrain	EngStress[MPa]	Shearstrain	Shearstress [MPa]
1592.548239	369.685514	125.011765	0.332270	12.035533	0.598068	6.005371	0.000000	0.000000
1592.568241	369.691724	125.025417	0.332272	12.036847	0.598071	6.006027	0.000000	0.000000
1592.588243	369.696161	125.038014	0.332272	12.038060	0.598071	6.006632	0.000000	0.000000
1592.608245	369.696241	125.035310	0.332273	12.037800	0.598073	6.006503	0.000000	0.000000
1592.628247	369.696241	125.032637	0.332274	12.037542	0.598074	6.006374	0.000000	0.000000
1592.648249	369.696322	125.031161	0.332274	12.037400	0.598075	6.006303	0.000000	0.000000
1592.688253	369.696322	125.035759	0.332273	12.037843	0.598073	6.006524	0.000000	0.000000
1592.688253	369.696322	125.026310	0.332276	12.036933	0.598078	6.006070	0.000000	0.000000
1592.708255	369.696322	125.019324	0.332278	12.036261	0.598082	6.005735	0.000000	0.000000
1592.728257	369.696322	125.014290	0.332280	12.035776	0.598085	6.005493	0.000000	0.000000
1592.748259	369.696322	124.981550	0.332291	12.032624	0.598103	6.003920	0.000000	0.000000
1592.768261	369.696322	124.958564	0.332299	12.030411	0.598116	6.002816	0.000000	0.000000
1592.788263	369.696322	124.958158	0.332299	12.030372	0.598116	6.002796	0.000000	0.000000
1592.808265	369.696322	124.943276	0.332304	12.028939	0.598125	6.002081	0.000000	0.000000
1592.828267	369.696322	124.911287	0.332314	12.025859	0.598143	6.000545	0.000000	0.000000
1592.848269	369.696322	124.880348	0.332325	12.022881	0.598160	5.999058	0.000000	0.000000
1592.868271	369.696322	124.876835	0.332326	12.022543	0.598162	5.998890	0.000000	0.000000
1592.908275	369.696322	124.866004	0.332330	12.021500	0.598168	5.998369	0.000000	0.000000
1592.908275	369.696322	124.841637	0.332338	12.019154	0.598182	5.997199	0.000000	0.000000
1592.928277	369.696403	124.838748	0.332339	12.018876	0.598184	5.997060	0.000000	0.000000
1592.948279	369.696322	124.831395	0.332341	12.018168	0.598188	5.996707	0.000000	0.000000
1592.968281	369.696403	124.843812	0.332337	12.019363	0.598181	5.997303	0.000000	0.000000
1592.988283	369.696403	124.839245	0.332339	12.018923	0.598183	5.997084	0.000000	0.000000
1593.008285	369.696403	124.822507	0.332344	12.017312	0.598193	5.996280	0.000000	0.000000
1593.028287	369.696403	124.815991	0.332347	12.016685	0.598196	5.995967	0.000000	0.000000
1593.068291	369.696403	124.804824	0.332350	12.015610	0.598203	5.995430	0.000000	0.000000
1593.068291	369.696403	124.789313	0.332355	12.014116	0.598211	5.994685	0.000000	0.000000
1593.088293	369.696403	124.779970	0.332359	12.013217	0.598217	5.994236	0.000000	0.000000
1593.128297	369.696403	124.784446	0.332357	12.013648	0.598214	5.994451	0.000000	0.000000
1593.128297	369.696403	124.776912	0.332360	12.012922	0.598218	5.994089	0.000000	0.000000
1593.148299	369.696403	124.781761	0.332358	12.013389	0.598216	5.994322	0.000000	0.000000
1593.168301	369.696403	124.784519	0.332357	12.013655	0.598214	5.994455	0.000000	0.000000
1593.188303	369.696403	124.761836	0.332365	12.011471	0.598227	5.993365	0.000000	0.000000
1593.208305	369.696403	124.767808	0.332363	12.012046	0.598223	5.993652	0.000000	0.000000
1593.228307	369.696403	124.771977	0.332361	12.012447	0.598221	5.993852	0.000000	0.000000
1593.248309	369.696403	124.783612	0.332357	12.013567	0.598214	5.994411	0.000000	0.000000
1593.268311	369.696403	124.784043	0.332357	12.013609	0.598214	5.994432	0.000000	0.000000
1593.288313	369.696403	124.767292	0.332363	12.011996	0.598224	5.993627	0.000000	0.000000
1593.328317	369.696403	124.756933	0.332366	12.010999	0.598229	5.993130	0.000000	0.000000
1593.328317	369.696403	124.771741	0.332361	12.012425	0.598221	5.993841	0.000000	0.000000
1593.348319	369.696403	124.754809	0.332367	12.010794	0.598231	5.993028	0.000000	0.000000
1593.368321	369.696403	124.759374	0.332366	12.011234	0.598228	5.993247	0.000000	0.000000
1593.388323	369.696403	124.741880	0.332371	12.009550	0.598238	5.992407	0.000000	0.000000
1593.408325	369.696403	124.738949	0.332372	12.009268	0.598240	5.992266	0.000000	0.000000
1593.428327	369.696403	124.730637	0.332375	12.008467	0.598244	5.991866	0.000000	0.000000
1593.448329	369.696403	124.715158	0.332380	12.006977	0.598253	5.991123	0.000000	0.000000
1593.468331	369.696403	124.701999	0.332385	12.005710	0.598260	5.990491	0.000000	0.000000
1593.488333	369.696403	124.692768	0.332388	12.004821	0.598265	5.990047	0.000000	0.000000
1593.508335	369.696403	124.685392	0.332390	12.004111	0.598270	5.989693	0.000000	0.000000
1593.548339	369.696403	124.666408	0.332397	12.002284	0.598280	5.988781	0.000000	0.000000
1593.548339	369.696403	124.657621	0.332400	12.001438	0.598285	5.988359	0.000000	0.000000
1593.568341	369.696403	124.657488	0.332400	12.001425	0.598285	5.988353	0.000000	0.000000
1593.588343	369.696403	124.662452	0.332398	12.001903	0.598282	5.988591	0.000000	0.000000
1593.608345	369.696403	124.646193	0.332404	12.000337	0.598292	5.987810	0.000000	0.000000
1593.628347	369.696403	124.644816	0.332404	12.000205	0.598292	5.987744	0.000000	0.000000
1593.648349	369.696403	124.643179	0.332405	12.000047	0.598293	5.987665	0.000000	0.000000
1593.668351	369.696403	124.635280	0.332407	11.999287	0.598298	5.987286	0.000000	0.000000
1593.688353	369.696403	124.629214	0.332409	11.998703	0.598301	5.986994	0.000000	0.000000
1593.708355	369.696403	124.612657	0.332415	11.997109	0.598310	5.986199	0.000000	0.000000
1593.728357	369.696403	124.608929	0.332416	11.996750	0.598312	5.986020	0.000000	0.000000
1593.768361	369.696403	124.611065	0.332415	11.996955	0.598311	5.986122	0.000000	0.000000
1593.768361	369.696403	124.590283	0.332422	11.994955	0.598323	5.985124	0.000000	0.000000
1593.788363	369.696403	124.592368	0.332422	11.995155	0.598322	5.985224	0.000000	0.000000
1593.808365	369.696403	124.577340	0.332427	11.993709	0.598330	5.984502	0.000000	0.000000
1593.828367	369.696403	124.594311	0.332421	11.995342	0.598321	5.985318	0.000000	0.000000
1593.848369	369.696403	124.584998	0.332424	11.994446	0.598326	5.984870	0.000000	0.000000
1593.868371	369.696403	124.580697	0.332425	11.994032	0.598328	5.984664	0.000000	0.000000
1593.888373	369.696403	124.578182	0.332426	11.993790	0.598330	5.984543	0.000000	0.000000
1593.928377	369.696403	124.580323	0.332426	11.993996	0.598329	5.984646	0.000000	0.000000
1593.928377	369.696403	124.576282	0.332427	11.993607	0.598331	5.984452	0.000000	0.000000
1593.968381	369.696403	124.558625	0.332433	11.991907	0.598341	5.983603	0.000000	0.000000
1593.968381	369.696403	124.573021	0.332428	11.993293	0.598333	5.984295	0.000000	0.000000
1593.988383	369.696403	124.564867	0.332431	11.992508	0.598337	5.983903	0.000000	0.000000
1594.008385	369.696403	124.583882	0.332424	11.994338	0.598327	5.984817	0.000000	0.000000
1594.028387	369.696403	124.576470	0.332427	11.993625	0.598331	5.984461	0.000000	0.000000
1594.048389	369.696403	124.564310	0.332431	11.992454	0.598338	5.983876	0.000000	0.000000
1594.068391	369.696403	124.557827	0.332433	11.991830	0.598341	5.983565	0.000000	0.000000
1594.088393	369.696403	124.564210	0.332431	11.992445	0.598338	5.983872	0.000000	0.000000
1594.108395	369.696403	124.558774	0.332433	11.991921	0.598341	5.983610	0.000000	0.000000
1594.128397	369.696403	124.539688	0.332439	11.990084	0.598351	5.982694	0.000000	0.000000
1594.148399	369.696403	124.544809	0.332438	11.990577	0.598348	5.982940	0.000000	0.000000
1594.188403	369.696483	124.535556	0.332441	11.989686	0.598354	5.982495	0.000000	0.000000
1594.188403	369.696483	124.545690	0.332437	11.990661	0.598348	5.982982	0.000000	0.000000
1594.208405	369.696483	124.532309	0.332442	11.989373	0.598356	5.982339	0.000000	0.000000
1594.228407	369.696483	124.535472	0.332441	11.989678	0.598354	5.982491	0.000000	0.000000
1594.248409	369.696483	124.532860	0.332442	11.989426	0.598355	5.982366	0.000000	0.000000
1594.268411	369.696483	124.523569	0.332445	11.988532	0.598360	5.981919	0.000000	0.000000
1594.288413	369.696483	124.529836	0.332443	11.989135	0.598357	5.982220	0.000000	0.000000
1594.308415	369.696483	124.532038	0.332442	11.989347	0.598356	5.982326	0.000000	0.000000
1594.328417	369.696483	124.527919	0.332443	11.988951	0.598358	5.982128	0.000000	0.000000
1594.368421	369.696483	124.524474	0.332444	11.988619	0.598360	5.981963	0.000000	0.000000
1594.368421	369.696483	124.520340	0.332446	11.988221	0.598362	5.981764	0.000000	0.000000
1594.408425	369.696483	124.527909	0.332443	11.988950	0.598358	5.982128	0.000000	0.000000
1594.408425	369.696483	124.515846	0.332447	11.987788	0.598365	5.981548	0.000000	0.000000
1594.428427	369.696483	124.512493	0.332448	11.987465	0.598367	5.981387	0.000000	0.000000
1594.448429	369.696483	124.529577	0.332443	11.989110	0.598357	5.982208	0.000000	0.000000
1594.468431	369.696483	124.514848	0.332448	11.987692	0.598365	5.981500	0.000000	0.000000
1594.488433	369.696483	124.527115	0.332444	11.988873	0.598359	5.982090	0.000000	0.000000
1594.508435	369.696483	124.523959	0.332445	11.988569	0.598360	5.981938	0.000000	0.000000
1594.528437	369.696483	124.509939	0.332449	11.987220	0.598368	5.981265	0.000000	0.000000
1594.568441	369.696483	124.519097	0.332446	11.988101	0.598363	5.981704	0.000000	0.000000
1594.588443	369.696483	124.501061	0.332452	11.986365	0.598373	5.980838	0.000000	0.000000
1594.608445	369.696483	124.510867	0.332449	11.987309	0.598368	5.981309	0.000000	0.000000
1594.608445	369.696483	124.507616	0.332450	11.986996	0.598369	5.981153	0.000000	0.000000
1594.628447	369.696483	124.499558	0.332453	11.986220	0.598374	5.980766	0.000000	0.000000
1594.648449	369.696483	124.491039	0.332456	11.985400	0.598379	5.980357	0.000000	0.000000
1594.668451	369.696483	124.503463	0.332451	11.986596	0.598372	5.980953	0.000000	0.000000
1594.688453	369.696483	124.493253	0.332455	11.985613	0.598378	5.980463	0.000000	0.000000
1594.708455	369.696483	124.475617	0.332461	11.983915	0.598387	5.979616	0.000000	0.000000
1594.728457	369.696483	124.470007	0.332463	11.983375	0.598391	5.979346	0.000000	0.000000
1594.748459	369.696483	124.418410	0.332480	11.978408	0.598419	5.976868	0.000000	0.000000
1594.768461	369.696483	124.424258	0.332478	11.978971	0.598416	5.977149	0.000000	0.000000
1594.788463	369.696483	124.408368	0.332483	11.977441	0.598425	5.976385	0.000000	0.000000
1594.828467	369.696483	124.421629	0.332479	11.978717	0.598418	5.977022	0.000000	0.000000
1594.828467	369.696483	124.425135	0.332478	11.979055	0.598416	5.977191	0.000000	0.000000
1594.848469	369.696483	124.414736	0.332481	11.978054	0.598422	5.976691	0.000000	0.000000
1594.868471	369.696483	124.420661	0.332479	11.978624	0.598418	5.976976	0.000000	0.000000
1594.888473	369.696483	124.402557	0.332485	11.976881	0.598428	5.976106	0.000000	0.000000
1594.908475	369.696483	124.405130	0.332484	11.977129	0.598427	5.976230	0.000000	0.000000
1594.928477	369.696483	124.393102	0.332489	11.975971	0.598434	5.975652	0.000000	0.000000
1594.948479	369.696483	124.389749	0.332490	11.975648	0.598436	5.975491	0.000000	0.000000
1594.968481	369.696483	124.393619	0.332488	11.976021	0.598433	5.975677	0.000000	0.000000
1595.008485	369.696483	124.383949	0.332492	11.975090	0.598439	5.975212	0.000000	0.000000
1595.028487	369.696483	124.385365	0.332491	11.975226	0.598438	5.975280	0.000000	0.000000
1595.048489	369.696483	124.372276	0.332495	11.973966	0.598445	5.974651	0.000000	0.000000
1595.048489	369.696483	124.371634	0.332496	11.973904	0.598446	5.974621	0.000000	0.000000
1595.068491	369.696483	124.364728	0.332498	11.973239	0.598450	5.974289	0.000000	0.000000
1595.088493	369.696483	124.364121	0.332498	11.973181	0.598450	5.974260	0.000000	0.000000
1595.108495	369.696483	124.359034	0.332500	11.972691	0.598453	5.974015	0.000000	0.000000
1595.128497	369.696483	124.369508	0.332496	11.973699	0.598447	5.974518	0.000000	0.000000
1595.148499	369.696483	124.379219	0.332493	11.974634	0.598441	5.974985	0.000000	0.000000
1595.168501	369.696483	124.370429	0.332496	11.973788	0.598446	5.974563	0.000000	0.000000
1595.188503	369.696483	124.345454	0.332504	11.971384	0.598460	5.973363	0.000000	0.000000
1595.228507	369.696483	124.340715	0.332506	11.970927	0.598463	5.973135	0.000000	0.000000
1595.248509	369.696483	124.319675	0.332513	11.968902	0.598475	5.972125	0.000000	0.000000
1595.248509	369.696483	124.326007	0.332511	11.969511	0.598471	5.972429	0.000000	0.000000
1595.268511	369.696483	124.317394	0.332514	11.968682	0.598476	5.972015	0.000000	0.000000
1595.288513	369.696483	124.318291	0.332514	11.968769	0.598476	5.972058	0.000000	0.000000
1595.308515	369.696483	124.293727	0.332522	11.966404	0.598489	5.970878	0.000000	0.000000
1595.328517	369.696483	124.305377	0.332518	11.967525	0.598483	5.971438	0.000000	0.000000
1595.348519	369.696483	124.299774	0.332520	11.966986	0.598486	5.971168	0.000000	0.000000
1595.368521	369.696483	124.310895	0.332516	11.968056	0.598480	5.971703	0.000000	0.000000
1595.388523	369.696483	124.293928	0.332522	11.966423	0.598489	5.970888	0.000000	0.000000
1595.428527	369.696483	124.309425	0.332517	11.967915	0.598481	5.971632	0.000000	0.000000
1595.448529	369.696483	124.306052	0.332518	11.967590	0.598483	5.971470	0.000000	0.000000
1595.468531	369.696483	124.296618	0.332521	11.966682	0.598488	5.971017	0.000000	0.000000
1595.468531	369.696483	124.300356	0.332520	11.967042	0.598486	5.971196	0.000000	0.000000
1595.488533	369.696483	124.291759	0.332523	11.966214	0.598491	5.970783	0.000000	0.000000
1595.508535	369.696483	124.301544	0.332519	11.967156	0.598485	5.971254	0.000000	0.000000
1595.528537	369.696483	124.300577	0.332520	11.967063	0.598486	5.971207	0.000000	0.000000
1595.548539	369.696483	124.312531	0.332516	11.968214	0.598479	5.971781	0.000000	0.000000
1595.568541	369.696483	124.305876	0.332518	11.967573	0.598483	5.971462	0.000000	0.000000
1595.588543	369.696483	124.306719	0.332517	11.967654	0.598482	5.971502	0.000000	0.000000
1595.608545	369.696483	124.296535	0.332521	11.966674	0.598488	5.971013	0.000000	0.000000
1595.648549	369.696483	124.300512	0.332520	11.967057	0.598486	5.971204	0.000000	0.000000
1595.668551	369.696483	124.301279	0.332519	11.967131	0.598485	5.971241	0.000000	0.000000
1595.688553	369.696483	124.287879	0.332524	11.965841	0.598493	5.970597	0.000000	0.000000
1595.688553	369.696483	124.298111	0.332520	11.966826	0.598487	5.971089	0.000000	0.000000
1595.708555	369.696483	124.282515	0.332526	11.965324	0.598496	5.970339	0.000000	0.000000
1595.728557	369.696483	124.288304	0.332524	11.965882	0.598492	5.970618	0.000000	0.000000
1595.748559	369.696483	124.274132	0.332528	11.964517	0.598500	5.969937	0.000000	0.000000
1595.768561	369.696483	124.265418	0.332531	11.963678	0.598505	5.969518	0.000000	0.000000
1595.788563	369.696483	124.275269	0.332528	11.964627	0.598500	5.969991	0.000000	0.000000
1595.808565	369.696483	124.274390	0.332528	11.964542	0.598500	5.969949	0.000000	0.000000
1595.848569	369.696483	124.266742	0.332531	11.963806	0.598505	5.969582	0.000000	0.000000
1595.868571	369.696483	124.251994	0.332536	11.962386	0.598513	5.968873	0.000000	0.000000
1595.888573	369.696483	124.250028	0.332537	11.962197	0.598514	5.968779	0.000000	0.000000
1595.888573	369.696483	124.240329	0.332540	11.961263	0.598519	5.968313	0.000000	0.000000
1595.908575	369.696483	124.239434	0.332540	11.961177	0.598520	5.968270	0.000000	0.000000
1595.928577	369.696483	124.223290	0.332545	11.959622	0.598529	5.967494	0.000000	0.000000
1595.948579	369.696483	124.235282	0.332541	11.960777	0.598522	5.968070	0.000000	0.000000
1595.968581	369.696483	124.230014	0.332543	11.960270	0.598525	5.967817	0.000000	0.000000
1595.988583	369.696483	124.222371	0.332546	11.959534	0.598529	5.967450	0.000000	0.000000
1596.008585	369.696483	124.213322	0.332549	11.958663	0.598535	5.967015	0.000000	0.000000
1596.028587	369.696483	124.206623	0.332551	11.958018	0.598538	5.966694	0.000000	0.000000
1596.048589	369.696483	124.204645	0.332552	11.957827	0.598539	5.966599	0.000000	0.000000
1596.068591	369.696483	124.207047	0.332551	11.958059	0.598538	5.966714	0.000000	0.000000
1596.108595	369.696483	124.208070	0.332551	11.958157	0.598537	5.966763	0.000000	0.000000
1596.108595	369.696483	124.207492	0.332551	11.958101	0.598538	5.966735	0.000000	0.000000
1596.128597	369.696483	124.186207	0.332558	11.956052	0.598550	5.965713	0.000000	0.000000
1596.148599	369.696483	124.185387	0.332558	11.955973	0.598550	5.965674	0.000000	0.000000
1596.168601	369.696483	124.184229	0.332559	11.955862	0.598551	5.965618	0.000000	0.000000
1596.188603	369.696483	124.174813	0.332562	11.954955	0.598556	5.965166	0.000000	0.000000
1596.208605	369.696483	124.186823	0.332558	11.956111	0.598549	5.965743	0.000000	0.000000
1596.228607	369.696483	124.178311	0.332561	11.955292	0.598554	5.965334	0.000000	0.000000
1596.248609	369.696483	124.175484	0.332562	11.955020	0.598556	5.965198	0.000000	0.000000
1596.288613	369.696483	124.171483	0.332563	11.954635	0.598558	5.965006	0.000000	0.000000
1596.308615	369.696483	124.160681	0.332566	11.953595	0.598564	5.964487	0.000000	0.000000
1596.328617	369.696483	124.164826	0.332565	11.953994	0.598562	5.964686	0.000000	0.000000
1596.328617	369.696483	124.159383	0.332567	11.953470	0.598565	5.964424	0.000000	0.000000
1596.348619	369.696483	124.135571	0.332575	11.951177	0.598578	5.963280	0.000000	0.000000
1596.368621	369.696483	124.125998	0.332578	11.950256	0.598584	5.962821	0.000000	0.000000
1596.388623	369.696483	124.122827	0.332579	11.949950	0.598585	5.962668	0.000000	0.000000
1596.408625	369.696483	124.115709	0.332582	11.949265	0.598589	5.962326	0.000000	0.000000
1596.428627	369.696483	124.116835	0.332581	11.949373	0.598589	5.962380	0.000000	0.000000
1596.448629	369.696483	124.131495	0.332576	11.950785	0.598580	5.963085	0.000000	0.000000
1596.488633	369.696483	124.115061	0.332582	11.949203	0.598590	5.962295	0.000000	0.000000
1596.508635	369.696483	124.117154	0.332581	11.949404	0.598588	5.962396	0.000000	0.000000
1596.508635	369.696483	124.115305	0.332582	11.949226	0.598590	5.962307	0.000000	0.000000
1596.528637	369.696483	124.125811	0.332578	11.950238	0.598584	5.962812	0.000000	0.000000
1596.548639	369.696483	124.121279	0.332580	11.949801	0.598586	5.962594	0.000000	0.000000
1596.568641	369.696483	124.107333	0.332584	11.948459	0.598594	5.961924	0.000000	0.000000
1596.588643	369.696483	124.101343	0.332586	11.947882	0.598597	5.961636	0.000000	0.000000
1596.608645	369.696483	124.100438	0.332587	11.947795	0.598598	5.961593	0.000000	0.000000
1596.628647	369.696483	124.097206	0.332588	11.947484	0.598600	5.961437	0.000000	0.000000
1596.648649	369.696483	124.100614	0.332587	11.947812	0.598598	5.961601	0.000000	0.000000
1596.668651	369.696483	124.092652	0.332589	11.947045	0.598602	5.961219	0.000000	0.000000
1596.708655	369.696483	124.094254	0.332589	11.947199	0.598601	5.961296	0.000000	0.000000
1596.728657	369.696483	124.095774	0.332588	11.947346	0.598600	5.961369	0.000000	0.000000
1596.748659	369.696483	124.098246	0.332587	11.947584	0.598599	5.961487	0.000000	0.000000
1596.748659	369.696483	124.104386	0.332585	11.948175	0.598596	5.961782	0.000000	0.000000
1596.768661	369.696483	124.096082	0.332588	11.947375	0.598600	5.961383	0.000000	0.000000
1596.788663	369.696483	124.104722	0.332585	11.948207	0.598595	5.961799	0.000000	0.000000
1596.808665	369.696483	124.094168	0.332589	11.947191	0.598601	5.961292	0.000000	0.000000
1596.828667	369.696483	124.110793	0.332583	11.948792	0.598592	5.962090	0.000000	0.000000
1596.848669	369.696483	124.099053	0.332587	11.947661	0.598599	5.961526	0.000000	0.000000
1596.868671	369.696483	124.095095	0.332588	11.947280	0.598601	5.961336	0.000000	0.000000
1596.888673	369.696483	124.086891	0.332591	11.946490	0.598605	5.960942	0.000000	0.000000
1596.928677	369.696483	124.084860	0.332592	11.946295	0.598607	5.960844	0.000000	0.000000
1596.948679	369.696483	124.079093	0.332594	11.945740	0.598610	5.960567	0.000000	0.000000
1596.968681	369.696483	124.080319	0.332593	11.945858	0.598609	5.960626	0.000000	0.000000
1596.968681	369.696483	124.085866	0.332592	11.946392	0.598606	5.960893	0.000000	0.000000
1596.988683	369.696483	124.081966	0.332593	11.946016	0.598608	5.960705	0.000000	0.000000
1597.008685	369.696483	124.077022	0.332595	11.945540	0.598611	5.960468	0.000000	0.000000
1597.028687	369.696483	124.073722	0.332596	11.945223	0.598613	5.960309	0.000000	0.000000
1597.048689	369.696483	124.064519	0.332599	11.944337	0.598618	5.959867	0.000000	0.000000
1597.068691	369.696483	124.073308	0.332596	11.945183	0.598613	5.960289	0.000000	0.000000
1597.088693	369.696483	124.065782	0.332598	11.944458	0.598617	5.959928	0.000000	0.000000
1597.108695	369.696483	124.065520	0.332598	11.944433	0.598617	5.959915	0.000000	0.000000
1597.128697	369.696483	124.059575	0.332600	11.943861	0.598621	5.959630	0.000000	0.000000
1597.148699	369.696483	124.062713	0.332599	11.944163	0.598619	5.959780	0.000000	0.000000
1597.168701	369.696483	124.070441	0.332597	11.944907	0.598615	5.960152	0.000000	0.000000
1597.188703	369.696483	124.060035	0.332600	11.943905	0.598621	5.959652	0.000000	0.000000
1597.208705	369.696483	124.062612	0.332599	11.944153	0.598619	5.959776	0.000000	0.000000
1597.228707	369.696483	124.049621	0.332604	11.942902	0.598626	5.959152	0.000000	0.000000
1597.248709	369.696483	124.061897	0.332600	11.944084	0.598619	5.959741	0.000000	0.000000
1597.268711	369.696483	124.051971	0.332603	11.943129	0.598625	5.959264	0.000000	0.000000
1597.288713	369.696483	124.054698	0.332602	11.943391	0.598624	5.959395	0.000000	0.000000
1597.308715	369.696483	124.054889	0.332602	11.943410	0.598623	5.959405	0.000000	0.000000
1597.348719	369.696483	124.058358	0.332601	11.943743	0.598621	5.959571	0.000000	0.000000
1597.368721	369.696483	124.044184	0.332606	11.942379	0.598629	5.958890	0.000000	0.000000
1597.388723	369.696483	124.059552	0.332600	11.943858	0.598621	5.959629	0.000000	0.000000
1597.388723	369.696483	124.056568	0.332601	11.943571	0.598622	5.959485	0.000000	0.000000
1597.408725	369.696483	124.056110	0.332602	11.943527	0.598623	5.959463	0.000000	0.000000
1597.428727	369.696483	124.045529	0.332605	11.942508	0.598629	5.958955	0.000000	0.000000
1597.448729	369.696483	124.053310	0.332603	11.943257	0.598624	5.959329	0.000000	0.000000
1597.468731	369.696483	124.056829	0.332601	11.943596	0.598622	5.959498	0.000000	0.000000
1597.488733	369.696483	124.048729	0.332604	11.942816	0.598627	5.959109	0.000000	0.000000
1597.508735	369.696483	124.059480	0.332600	11.943851	0.598621	5.959625	0.000000	0.000000
1597.528737	369.696483	124.040409	0.332607	11.942015	0.598632	5.958709	0.000000	0.000000
1597.548739	369.696483	124.047110	0.332605	11.942661	0.598628	5.959031	0.000000	0.000000
1597.568741	369.696483	124.052431	0.332603	11.943173	0.598625	5.959287	0.000000	0.000000
1597.608745	369.696483	124.052870	0.332603	11.943215	0.598625	5.959308	0.000000	0.000000
1597.608745	369.696483	124.059340	0.332600	11.943838	0.598621	5.959618	0.000000	0.000000
1597.628747	369.696483	124.049104	0.332604	11.942853	0.598627	5.959127	0.000000	0.000000
1597.648749	369.696483	124.053995	0.332602	11.943323	0.598624	5.959362	0.000000	0.000000
1597.668751	369.696483	124.041485	0.332606	11.942119	0.598631	5.958761	0.000000	0.000000
1597.688753	369.696483	124.035515	0.332608	11.941544	0.598634	5.958474	0.000000	0.000000
1597.708755	369.696483	124.030098	0.332610	11.941023	0.598637	5.958214	0.000000	0.000000
1597.728757	369.696483	124.017990	0.332614	11.939857	0.598644	5.957632	0.000000	0.000000
1597.748759	369.696483	124.020313	0.332614	11.940081	0.598643	5.957744	0.000000	0.000000
1597.768761	369.696483	124.007313	0.332618	11.938829	0.598650	5.957119	0.000000	0.000000
1597.788763	369.696483	124.011402	0.332617	11.939223	0.598648	5.957316	0.000000	0.000000
1597.808765	369.696483	124.012685	0.332616	11.939346	0.598647	5.957377	0.000000	0.000000
1597.828767	369.696483	123.997518	0.332621	11.937886	0.598656	5.956649	0.000000	0.000000
1597.848769	369.696483	124.009964	0.332617	11.939084	0.598649	5.957247	0.000000	0.000000
1597.868771	369.696483	124.008971	0.332617	11.938989	0.598649	5.957199	0.000000	0.000000
1597.888773	369.696483	124.002959	0.332619	11.938410	0.598653	5.956910	0.000000	0.000000
1597.908775	369.696483	124.001695	0.332620	11.938288	0.598653	5.956849	0.000000	0.000000
1597.928777	369.696483	123.984762	0.332626	11.936658	0.598663	5.956036	0.000000	0.000000
1597.948779	369.696483	123.988970	0.332624	11.937063	0.598660	5.956238	0.000000	0.000000
1597.968781	369.696483	123.995162	0.332622	11.937659	0.598657	5.956535	0.000000	0.000000
1598.008785	369.696483	124.002952	0.332619	11.938409	0.598653	5.956910	0.000000	0.000000
1598.028787	369.696483	123.996651	0.332622	11.937803	0.598656	5.956607	0.000000	0.000000
1598.028787	369.696483	123.999676	0.332621	11.938094	0.598654	5.956752	0.000000	0.000000
1598.048789	369.696483	123.989089	0.332624	11.937075	0.598660	5.956244	0.000000	0.000000
1598.068791	369.696483	123.990190	0.332624	11.937181	0.598660	5.956297	0.000000	0.000000
1598.088793	369.696483	123.969710	0.332631	11.935209	0.598671	5.955313	0.000000	0.000000
1598.108795	369.696483	123.983336	0.332626	11.936521	0.598664	5.955967	0.000000	0.000000
1598.128797	369.696483	123.974675	0.332629	11.935687	0.598668	5.955551	0.000000	0.000000
1598.148799	369.696483	123.980760	0.332627	11.936273	0.598665	5.955844	0.000000	0.000000
1598.168801	369.696483	123.973991	0.332629	11.935621	0.598669	5.955518	0.000000	0.000000
1598.208805	369.696483	123.980981	0.332627	11.936294	0.598665	5.955854	0.000000	0.000000
1598.228807	369.696483	123.965129	0.332632	11.934768	0.598674	5.955093	0.000000	0.000000
1598.248809	369.696483	123.968266	0.332631	11.935070	0.598672	5.955243	0.000000	0.000000
1598.248809	369.696483	123.984487	0.332626	11.936632	0.598663	5.956023	0.000000	0.000000
1598.268811	369.696483	123.977434	0.332628	11.935952	0.598667	5.955684	0.000000	0.000000
1598.288813	369.696483	123.967524	0.332631	11.934998	0.598672	5.955208	0.000000	0.000000
1598.308815	369.696483	123.977018	0.332628	11.935912	0.598667	5.955664	0.000000	0.000000
1598.328817	369.696483	123.965461	0.332632	11.934800	0.598674	5.955109	0.000000	0.000000
1598.348819	369.696483	123.966373	0.332632	11.934888	0.598673	5.955152	0.000000	0.000000
1598.368821	369.696483	123.977314	0.332628	11.935941	0.598667	5.955678	0.000000	0.000000
1598.388823	369.696483	123.965461	0.332632	11.934800	0.598674	5.955109	0.000000	0.000000
1598.428827	369.696483	123.966490	0.332632	11.934899	0.598673	5.955158	0.000000	0.000000
1598.428827	369.696483	123.957782	0.332635	11.934060	0.598678	5.954740	0.000000	0.000000
1598.448829	369.696483	123.961469	0.332633	11.934415	0.598676	5.954917	0.000000	0.000000
1598.468831	369.696483	123.972585	0.332630	11.935486	0.598670	5.955451	0.000000	0.000000
1598.488833	369.696483	123.957695	0.332635	11.934052	0.598678	5.954736	0.000000	0.000000
1598.508835	369.696483	123.953495	0.332636	11.933648	0.598680	5.954534	0.000000	0.000000
1598.528837	369.696483	123.945103	0.332639	11.932840	0.598685	5.954131	0.000000	0.000000
1598.548839	369.696483	123.961004	0.332633	11.934371	0.598676	5.954895	0.000000	0.000000
1598.568841	369.696483	123.972168	0.332630	11.935446	0.598670	5.955431	0.000000	0.000000
1598.588843	369.696483	123.952229	0.332636	11.933526	0.598681	5.954473	0.000000	0.000000
1598.608845	369.696483	123.944775	0.332639	11.932808	0.598685	5.954115	0.000000	0.000000
1598.648849	369.696483	123.954658	0.332636	11.933760	0.598680	5.954590	0.000000	0.000000
1598.668851	369.696483	123.939461	0.332641	11.932297	0.598688	5.953860	0.000000	0.000000
1598.668851	369.696483	123.946229	0.332638	11.932948	0.598684	5.954185	0.000000	0.000000
1598.688853	369.696483	123.942453	0.332640	11.932585	0.598686	5.954003	0.000000	0.000000
1598.708855	369.696483	123.942235	0.332640	11.932564	0.598687	5.953993	0.000000	0.000000
1598.728857	369.696483	123.942911	0.332640	11.932629	0.598686	5.954025	0.000000	0.000000
1598.748859	369.696483	123.947754	0.332638	11.933095	0.598684	5.954258	0.000000	0.000000
1598.768861	369.696483	123.947315	0.332638	11.933053	0.598684	5.954237	0.000000	0.000000
1598.788863	369.696483	123.935216	0.332642	11.931888	0.598691	5.953656	0.000000	0.000000
1598.808865	369.696483	123.940323	0.332640	11.932380	0.598688	5.953901	0.000000	0.000000
1598.848869	369.696483	123.951439	0.332637	11.933450	0.598681	5.954435	0.000000	0.000000
1598.848869	369.696483	123.975377	0.332629	11.935754	0.598668	5.955585	0.000000	0.000000
1598.888873	369.696483	123.940462	0.332640	11.932393	0.598688	5.953908	0.000000	0.000000
1598.888873	369.696483	123.964371	0.332632	11.934695	0.598674	5.955056	0.000000	0.000000
1598.908875	369.696564	123.948745	0.332638	11.933190	0.598683	5.954306	0.000000	0.000000
1598.928877	369.696483	123.930848	0.332644	11.931467	0.598693	5.953446	0.000000	0.000000
1598.948879	369.696483	123.939226	0.332641	11.932274	0.598688	5.953848	0.000000	0.000000
1598.967881	369.696483	123.930531	0.332644	11.931437	0.598693	5.953431	0.000000	0.000000
1598.987883	369.696483	123.930070	0.332644	11.931393	0.598693	5.953409	0.000000	0.000000
1599.007885	369.696483	123.918754	0.332648	11.930303	0.598700	5.952865	0.000000	0.000000
1599.027887	369.696483	123.895863	0.332655	11.928099	0.598713	5.951765	0.000000	0.000000
1599.047889	369.696483	123.879894	0.332661	11.926562	0.598722	5.950998	0.000000	0.000000
1599.087893	369.696483	123.848580	0.332671	11.923547	0.598739	5.949494	0.000000	0.000000
1599.087893	369.696483	123.856021	0.332669	11.924263	0.598735	5.949851	0.000000	0.000000
1599.107895	369.696483	123.833508	0.332676	11.922096	0.598748	5.948770	0.000000	0.000000
1599.127897	369.696483	123.827970	0.332678	11.921563	0.598751	5.948504	0.000000	0.000000
1599.147899	369.696564	123.822119	0.332680	11.920999	0.598754	5.948223	0.000000	0.000000
1599.167901	369.696564	123.822989	0.332680	11.921083	0.598754	5.948264	0.000000	0.000000
1599.187903	369.696564	123.813650	0.332683	11.920184	0.598759	5.947816	0.000000	0.000000
1599.207905	369.696564	123.805410	0.332686	11.919391	0.598763	5.947420	0.000000	0.000000
1599.247909	369.696564	123.801184	0.332687	11.918984	0.598766	5.947217	0.000000	0.000000
1599.267911	369.696564	123.800038	0.332688	11.918874	0.598767	5.947162	0.000000	0.000000
1599.287913	369.696564	123.790503	0.332691	11.917956	0.598772	5.946704	0.000000	0.000000
1599.307915	369.696564	123.786437	0.332692	11.917564	0.598774	5.946509	0.000000	0.000000
1599.307915	369.696564	123.780481	0.332694	11.916991	0.598777	5.946222	0.000000	0.000000
1599.327917	369.696564	123.800379	0.332687	11.918906	0.598766	5.947178	0.000000	0.000000
1599.347919	369.696564	123.798020	0.332688	11.918679	0.598768	5.947065	0.000000	0.000000
1599.367921	369.696564	123.785515	0.332692	11.917475	0.598775	5.946464	0.000000	0.000000
1599.387923	369.696564	123.779616	0.332694	11.916908	0.598778	5.946181	0.000000	0.000000
1599.407925	369.696564	123.777241	0.332695	11.916679	0.598779	5.946067	0.000000	0.000000
1599.447929	369.696564	123.782153	0.332694	11.917152	0.598777	5.946303	0.000000	0.000000
1599.467931	369.696564	123.775584	0.332696	11.916519	0.598780	5.945987	0.000000	0.000000
1599.487933	369.696564	123.773889	0.332696	11.916356	0.598781	5.945906	0.000000	0.000000
1599.507935	369.696564	123.773020	0.332697	11.916273	0.598782	5.945864	0.000000	0.000000
1599.527937	369.696564	123.767843	0.332698	11.915774	0.598785	5.945615	0.000000	0.000000
1599.527937	369.696564	123.771636	0.332697	11.916139	0.598782	5.945798	0.000000	0.000000
1599.547939	369.696564	123.745103	0.332706	11.913585	0.598797	5.944523	0.000000	0.000000
1599.567941	369.696564	123.741219	0.332707	11.913211	0.598800	5.944336	0.000000	0.000000
1599.587943	369.696564	123.737872	0.332708	11.912889	0.598801	5.944176	0.000000	0.000000
1599.607945	369.696564	123.721443	0.332714	11.911307	0.598811	5.943386	0.000000	0.000000
1599.627947	369.696564	123.723636	0.332713	11.911518	0.598809	5.943492	0.000000	0.000000
1599.647949	369.696564	123.735000	0.332709	11.912612	0.598803	5.944038	0.000000	0.000000
1599.687953	369.696564	123.716026	0.332716	11.910785	0.598814	5.943126	0.000000	0.000000
1599.707955	369.696564	123.725628	0.332713	11.911710	0.598808	5.943587	0.000000	0.000000
1599.727957	369.696564	123.716498	0.332716	11.910831	0.598813	5.943149	0.000000	0.000000
1599.727957	369.696564	123.710005	0.332718	11.910206	0.598817	5.942837	0.000000	0.000000
1599.747959	369.696564	123.711417	0.332717	11.910342	0.598816	5.942905	0.000000	0.000000
1599.767961	369.696564	123.713074	0.332717	11.910501	0.598815	5.942984	0.000000	0.000000
1599.787963	369.696564	123.714802	0.332716	11.910668	0.598814	5.943067	0.000000	0.000000
1599.807965	369.696564	123.717427	0.332715	11.910920	0.598813	5.943193	0.000000	0.000000
1599.827967	369.696564	123.705972	0.332719	11.909817	0.598819	5.942643	0.000000	0.000000
1599.867971	369.696564	123.701452	0.332721	11.909382	0.598822	5.942426	0.000000	0.000000
1599.867971	369.696564	123.703179	0.332720	11.909549	0.598821	5.942509	0.000000	0.000000
1599.907975	369.696564	123.704359	0.332720	11.909662	0.598820	5.942566	0.000000	0.000000
1599.927977	369.696564	123.699042	0.332721	11.909150	0.598823	5.942310	0.000000	0.000000
1599.947979	369.696564	123.701684	0.332721	11.909405	0.598822	5.942437	0.000000	0.000000
1599.947979	369.696564	123.692788	0.332724	11.908548	0.598827	5.942010	0.000000	0.000000
1599.967981	369.696564	123.696995	0.332722	11.908953	0.598824	5.942212	0.000000	0.000000
1599.987983	369.696564	123.689178	0.332725	11.908201	0.598829	5.941836	0.000000	0.000000
1600.007985	369.696564	123.678819	0.332728	11.907203	0.598835	5.941339	0.000000	0.000000
1600.027987	369.696564	123.675468	0.332729	11.906881	0.598836	5.941178	0.000000	0.000000
1600.047989	369.696564	123.680007	0.332728	11.907318	0.598834	5.941396	0.000000	0.000000
1600.067991	369.696564	123.690843	0.332724	11.908361	0.598828	5.941916	0.000000	0.000000
1600.107995	369.696564	123.678308	0.332728	11.907154	0.598835	5.941314	0.000000	0.000000
1600.127997	369.696564	123.674900	0.332730	11.906826	0.598837	5.941151	0.000000	0.000000
1600.147999	369.696564	123.685654	0.332726	11.907861	0.598831	5.941667	0.000000	0.000000
1600.168001	369.696564	123.696509	0.332722	11.908906	0.598825	5.942189	0.000000	0.000000
1600.168001	369.696564	123.686021	0.332726	11.907897	0.598830	5.941685	0.000000	0.000000
1600.188003	369.696564	123.670417	0.332731	11.906394	0.598839	5.940935	0.000000	0.000000
1600.208005	369.696564	123.673398	0.332730	11.906681	0.598838	5.941078	0.000000	0.000000
1600.228007	369.696564	123.677779	0.332729	11.907103	0.598835	5.941289	0.000000	0.000000
1600.248009	369.696564	123.684317	0.332726	11.907733	0.598831	5.941603	0.000000	0.000000
1600.268011	369.696564	123.694384	0.332723	11.908702	0.598826	5.942086	0.000000	0.000000
1600.288013	369.696564	123.682791	0.332727	11.907586	0.598832	5.941530	0.000000	0.000000
1600.328017	369.696564	123.674025	0.332730	11.906742	0.598837	5.941109	0.000000	0.000000
1600.348019	369.696564	123.680491	0.332728	11.907364	0.598834	5.941419	0.000000	0.000000
1600.368021	369.696564	123.678855	0.332728	11.907207	0.598834	5.941341	0.000000	0.000000
1600.368021	369.696564	123.666799	0.332732	11.906046	0.598841	5.940761	0.000000	0.000000
1600.388023	369.696564	123.664105	0.332733	11.905787	0.598843	5.940632	0.000000	0.000000
1600.408025	369.696564	123.649176	0.332738	11.904349	0.598851	5.939915	0.000000	0.000000
1600.428027	369.696564	123.645019	0.332740	11.903949	0.598853	5.939715	0.000000	0.000000
1600.448029	369.696564	123.645550	0.332739	11.904000	0.598853	5.939741	0.000000	0.000000
1600.468031	369.696564	123.656564	0.332736	11.905061	0.598847	5.940270	0.000000	0.000000
1600.488033	369.696564	123.662816	0.332734	11.905663	0.598843	5.940570	0.000000	0.000000
1600.528037	369.696564	123.662549	0.332734	11.905637	0.598844	5.940557	0.000000	0.000000
1600.548039	369.696564	123.662161	0.332734	11.905600	0.598844	5.940539	0.000000	0.000000
1600.568041	369.696564	123.655398	0.332736	11.904948	0.598848	5.940214	0.000000	0.000000
1600.588043	369.696564	123.642451	0.332740	11.903702	0.598855	5.939592	0.000000	0.000000
1600.588043	369.696564	123.644310	0.332740	11.903881	0.598854	5.939681	0.000000	0.000000
1600.608045	369.696564	123.645447	0.332739	11.903990	0.598853	5.939736	0.000000	0.000000
1600.628047	369.696564	123.637278	0.332742	11.903204	0.598858	5.939343	0.000000	0.000000
1600.648049	369.696564	123.637529	0.332742	11.903228	0.598858	5.939355	0.000000	0.000000
1600.668051	369.696564	123.637702	0.332742	11.903245	0.598858	5.939364	0.000000	0.000000
1600.688053	369.696564	123.636938	0.332742	11.903171	0.598858	5.939327	0.000000	0.000000
1600.728057	369.696564	123.629006	0.332745	11.902408	0.598862	5.938946	0.000000	0.000000
1600.748059	369.696564	123.615895	0.332749	11.901145	0.598870	5.938316	0.000000	0.000000
1600.768061	369.696564	123.614127	0.332750	11.900975	0.598871	5.938231	0.000000	0.000000
1600.788063	369.696564	123.630719	0.332744	11.902572	0.598861	5.939028	0.000000	0.000000
1600.808065	369.696564	123.616918	0.332749	11.901244	0.598869	5.938365	0.000000	0.000000
1600.808065	369.696564	123.606480	0.332753	11.900239	0.598875	5.937864	0.000000	0.000000
1600.828067	369.696564	123.613012	0.332750	11.900868	0.598871	5.938178	0.000000	0.000000
1600.848069	369.696564	123.617264	0.332749	11.901277	0.598869	5.938382	0.000000	0.000000
1600.868071	369.696564	123.616671	0.332749	11.901220	0.598869	5.938353	0.000000	0.000000
1600.888073	369.696564	123.603383	0.332754	11.899941	0.598877	5.937715	0.000000	0.000000
1600.908075	369.696564	123.620231	0.332748	11.901563	0.598867	5.938524	0.000000	0.000000
1600.928077	369.696564	123.603511	0.332754	11.899953	0.598877	5.937721	0.000000	0.000000
1600.968081	369.696564	123.605090	0.332753	11.900105	0.598876	5.937797	0.000000	0.000000
1600.988083	369.696564	123.594968	0.332756	11.899130	0.598882	5.937311	0.000000	0.000000
1601.008085	369.696564	123.605878	0.332753	11.900181	0.598875	5.937835	0.000000	0.000000
1601.008085	369.696564	123.586657	0.332759	11.898330	0.598886	5.936911	0.000000	0.000000
1601.028087	369.696564	123.599484	0.332755	11.899565	0.598879	5.937528	0.000000	0.000000
1601.048089	369.696564	123.577564	0.332762	11.897455	0.598891	5.936475	0.000000	0.000000
1601.068091	369.696564	123.585313	0.332760	11.898201	0.598887	5.936847	0.000000	0.000000
1601.088093	369.696564	123.578859	0.332762	11.897580	0.598891	5.936537	0.000000	0.000000
1601.108095	369.696564	123.579108	0.332762	11.897604	0.598890	5.936549	0.000000	0.000000
1601.128097	369.696564	123.580566	0.332761	11.897744	0.598890	5.936619	0.000000	0.000000
1601.148099	369.696564	123.574939	0.332763	11.897202	0.598893	5.936349	0.000000	0.000000
1601.168101	369.696564	123.564899	0.332766	11.896236	0.598898	5.935866	0.000000	0.000000
1601.208105	369.696564	123.569189	0.332765	11.896649	0.598896	5.936072	0.000000	0.000000
1601.228107	369.696564	123.559327	0.332768	11.895699	0.598902	5.935599	0.000000	0.000000
1601.228107	369.696564	123.553367	0.332770	11.895125	0.598905	5.935312	0.000000	0.000000
1601.248109	369.696564	123.560535	0.332768	11.895815	0.598901	5.935657	0.000000	0.000000
1601.268111	369.696564	123.554401	0.332770	11.895225	0.598904	5.935362	0.000000	0.000000
1601.288113	369.696564	123.557924	0.332769	11.895564	0.598902	5.935531	0.000000	0.000000
1601.308115	369.696564	123.552115	0.332771	11.895005	0.598906	5.935252	0.000000	0.000000
1601.328117	369.696564	123.556161	0.332769	11.895394	0.598903	5.935446	0.000000	0.000000
1601.368121	369.696564	123.555924	0.332769	11.895372	0.598903	5.935435	0.000000	0.000000
1601.388123	369.696564	123.558615	0.332769	11.895631	0.598902	5.935564	0.000000	0.000000
1601.408125	369.696564	123.558548	0.332769	11.895624	0.598902	5.935561	0.000000	0.000000
1601.428127	369.696564	123.550510	0.332771	11.894850	0.598906	5.935175	0.000000	0.000000
1601.448129	369.696564	123.552366	0.332771	11.895029	0.598905	5.935264	0.000000	0.000000
1601.448129	369.696564	123.551333	0.332771	11.894929	0.598906	5.935215	0.000000	0.000000
1601.468131	369.696564	123.549845	0.332772	11.894786	0.598907	5.935143	0.000000	0.000000
1601.488133	369.696564	123.546371	0.332773	11.894452	0.598909	5.934976	0.000000	0.000000
1601.508135	369.696564	123.532363	0.332777	11.893103	0.598917	5.934303	0.000000	0.000000
1601.528137	369.696564	123.540434	0.332775	11.893880	0.598912	5.934691	0.000000	0.000000
1601.548139	369.696564	123.565114	0.332766	11.896256	0.598898	5.935877	0.000000	0.000000
1601.588143	369.696564	123.561132	0.332768	11.895873	0.598901	5.935685	0.000000	0.000000
1601.608145	369.696564	123.554210	0.332770	11.895207	0.598904	5.935353	0.000000	0.000000
1601.628147	369.696564	123.539923	0.332775	11.893831	0.598912	5.934666	0.000000	0.000000
1601.648149	369.696564	123.557900	0.332769	11.895562	0.598902	5.935530	0.000000	0.000000
1601.648149	369.696564	123.551873	0.332771	11.894982	0.598906	5.935241	0.000000	0.000000
1601.668151	369.696564	123.544762	0.332773	11.894297	0.598910	5.934899	0.000000	0.000000
1601.688153	369.696564	123.544117	0.332773	11.894235	0.598910	5.934868	0.000000	0.000000
1601.708155	369.696564	123.533055	0.332777	11.893170	0.598916	5.934337	0.000000	0.000000
1601.728157	369.696564	123.551987	0.332771	11.894992	0.598906	5.935246	0.000000	0.000000
1601.748159	369.696564	123.546302	0.332773	11.894445	0.598909	5.934973	0.000000	0.000000
1601.768161	369.696564	123.546005	0.332773	11.894417	0.598909	5.934959	0.000000	0.000000
1601.788163	369.696564	123.553886	0.332770	11.895175	0.598905	5.935337	0.000000	0.000000
1601.808165	369.696564	123.538249	0.332775	11.893670	0.598913	5.934586	0.000000	0.000000
1601.848169	369.696564	123.537225	0.332776	11.893571	0.598914	5.934537	0.000000	0.000000
1601.868171	369.696564	123.543118	0.332774	11.894139	0.598911	5.934820	0.000000	0.000000
1601.868171	369.696564	123.539955	0.332775	11.893834	0.598912	5.934668	0.000000	0.000000
1601.888173	369.696564	123.542863	0.332774	11.894114	0.598911	5.934808	0.000000	0.000000
1601.908175	369.696564	123.531999	0.332778	11.893068	0.598917	5.934286	0.000000	0.000000
1601.928177	369.696564	123.524908	0.332780	11.892385	0.598921	5.933945	0.000000	0.000000
1601.948179	369.696564	123.543381	0.332774	11.894164	0.598910	5.934833	0.000000	0.000000
1601.968181	369.696564	123.536123	0.332776	11.893465	0.598915	5.934484	0.000000	0.000000
1601.988183	369.696564	123.527327	0.332779	11.892618	0.598919	5.934061	0.000000	0.000000
1602.028187	369.696564	123.505104	0.332787	11.890479	0.598932	5.932994	0.000000	0.000000
1602.048189	369.696564	123.520811	0.332781	11.891991	0.598923	5.933748	0.000000	0.000000
1602.068191	369.696564	123.497786	0.332789	11.889774	0.598936	5.932642	0.000000	0.000000
1602.088193	369.696564	123.520222	0.332781	11.891934	0.598923	5.933720	0.000000	0.000000
1602.088193	369.696564	123.503605	0.332787	11.890335	0.598933	5.932922	0.000000	0.000000
1602.108195	369.696564	123.498887	0.332789	11.889880	0.598935	5.932695	0.000000	0.000000
1602.128197	369.696564	123.475117	0.332797	11.887592	0.598949	5.931553	0.000000	0.000000
1602.148199	369.696564	123.472352	0.332798	11.887326	0.598950	5.931420	0.000000	0.000000
1602.168201	369.696564	123.478661	0.332795	11.887933	0.598947	5.931724	0.000000	0.000000
1602.188203	369.696564	123.467481	0.332799	11.886857	0.598953	5.931186	0.000000	0.000000
1602.228207	369.696645	123.460752	0.332801	11.886209	0.598957	5.930863	0.000000	0.000000
1602.228207	369.696645	123.459964	0.332802	11.886133	0.598957	5.930825	0.000000	0.000000
1602.268211	369.696645	123.469393	0.332799	11.887041	0.598952	5.931278	0.000000	0.000000
1602.288213	369.696645	123.453788	0.332804	11.885538	0.598961	5.930529	0.000000	0.000000
1602.288213	369.696645	123.464821	0.332800	11.886601	0.598955	5.931059	0.000000	0.000000
1602.308215	369.696645	123.462474	0.332801	11.886375	0.598956	5.930946	0.000000	0.000000
1602.328217	369.696645	123.456176	0.332803	11.885768	0.598960	5.930643	0.000000	0.000000
1602.348219	369.696645	123.450080	0.332805	11.885181	0.598963	5.930351	0.000000	0.000000
1602.368221	369.696645	123.453087	0.332804	11.885471	0.598961	5.930495	0.000000	0.000000
1602.388223	369.696645	123.450993	0.332805	11.885269	0.598962	5.930394	0.000000	0.000000
1602.408225	369.696645	123.456818	0.332803	11.885830	0.598959	5.930674	0.000000	0.000000
1602.428227	369.696645	123.456756	0.332803	11.885824	0.598959	5.930671	0.000000	0.000000
1602.448229	369.696645	123.459532	0.332802	11.886091	0.598958	5.930805	0.000000	0.000000
1602.488233	369.696645	123.445694	0.332807	11.884759	0.598965	5.930140	0.000000	0.000000
1602.508235	369.696645	123.448361	0.332806	11.885016	0.598964	5.930268	0.000000	0.000000
1602.508235	369.696645	123.450008	0.332805	11.885174	0.598963	5.930347	0.000000	0.000000
1602.528237	369.696645	123.448998	0.332805	11.885077	0.598964	5.930299	0.000000	0.000000
1602.548239	369.696645	123.432664	0.332811	11.883505	0.598973	5.929514	0.000000	0.000000
1602.568241	369.696645	123.441772	0.332808	11.884382	0.598968	5.929951	0.000000	0.000000
1602.588243	369.696645	123.419031	0.332815	11.882192	0.598980	5.928859	0.000000	0.000000
1602.608245	369.696645	123.414576	0.332817	11.881763	0.598983	5.928645	0.000000	0.000000
1602.628247	369.696645	123.412159	0.332818	11.881530	0.598984	5.928529	0.000000	0.000000
1602.648249	369.696645	123.410864	0.332818	11.881406	0.598985	5.928467	0.000000	0.000000
1602.688253	369.696645	123.413809	0.332817	11.881689	0.598983	5.928608	0.000000	0.000000
1602.708255	369.696645	123.416543	0.332816	11.881953	0.598982	5.928739	0.000000	0.000000
1602.728257	369.696645	123.434059	0.332810	11.883639	0.598972	5.929581	0.000000	0.000000
1602.728257	369.696645	123.406355	0.332820	11.880972	0.598987	5.928250	0.000000	0.000000
1602.748259	369.696645	123.425861	0.332813	11.882850	0.598977	5.929187	0.000000	0.000000
1602.768261	369.696645	123.405705	0.332820	11.880909	0.598988	5.928219	0.000000	0.000000
1602.788263	369.696645	123.418883	0.332816	11.882178	0.598980	5.928852	0.000000	0.000000
1602.808265	369.696645	123.413849	0.332817	11.881693	0.598983	5.928610	0.000000	0.000000
1602.828267	369.696645	123.406584	0.332820	11.880994	0.598987	5.928261	0.000000	0.000000
1602.868271	369.696645	123.408267	0.332819	11.881156	0.598986	5.928342	0.000000	0.000000
1602.888273	369.696645	123.402572	0.332821	11.880608	0.598990	5.928068	0.000000	0.000000
1602.908275	369.696645	123.394120	0.332824	11.879794	0.598994	5.927662	0.000000	0.000000
1602.928277	369.696645	123.371667	0.332831	11.877632	0.599007	5.926584	0.000000	0.000000
1602.928277	369.696645	123.342789	0.332841	11.874852	0.599023	5.925196	0.000000	0.000000
1602.948279	369.696645	123.353073	0.332838	11.875842	0.599017	5.925690	0.000000	0.000000
1602.968281	369.696645	123.343921	0.332841	11.874961	0.599022	5.925251	0.000000	0.000000
1602.988283	369.696645	123.340008	0.332842	11.874584	0.599025	5.925063	0.000000	0.000000
1603.008285	369.696645	123.337796	0.332843	11.874371	0.599026	5.924957	0.000000	0.000000
1603.028287	369.696645	123.343973	0.332841	11.874966	0.599022	5.925253	0.000000	0.000000
1603.048289	369.696645	123.344739	0.332840	11.875040	0.599022	5.925290	0.000000	0.000000
1603.068291	369.696645	123.338911	0.332842	11.874479	0.599025	5.925010	0.000000	0.000000
1603.088293	369.696645	123.342305	0.332841	11.874805	0.599023	5.925173	0.000000	0.000000
1603.128297	369.696645	123.332988	0.332844	11.873908	0.599029	5.924726	0.000000	0.000000
1603.148299	369.696645	123.338924	0.332842	11.874480	0.599025	5.925011	0.000000	0.000000
1603.148299	369.696645	123.339922	0.332842	11.874576	0.599025	5.925059	0.000000	0.000000
1603.168301	369.696645	123.336214	0.332843	11.874219	0.599027	5.924881	0.000000	0.000000
1603.188303	369.696645	123.336111	0.332843	11.874209	0.599027	5.924876	0.000000	0.000000
1603.208305	369.696645	123.335594	0.332843	11.874159	0.599027	5.924851	0.000000	0.000000
1603.228307	369.696645	123.341058	0.332842	11.874685	0.599024	5.925113	0.000000	0.000000
1603.248309	369.696645	123.350370	0.332839	11.875582	0.599019	5.925561	0.000000	0.000000
1603.268311	369.696564	123.337320	0.332843	11.874325	0.599026	5.924934	0.000000	0.000000
1603.308315	369.696645	123.349170	0.332839	11.875466	0.599020	5.925503	0.000000	0.000000
1603.328317	369.696645	123.320655	0.332849	11.872721	0.599036	5.924133	0.000000	0.000000
1603.348319	369.696645	123.328044	0.332846	11.873432	0.599031	5.924488	0.000000	0.000000
1603.348319	369.696645	123.323643	0.332847	11.873009	0.599034	5.924277	0.000000	0.000000
1603.368321	369.696645	123.320596	0.332849	11.872715	0.599036	5.924130	0.000000	0.000000
1603.388323	369.696645	123.326226	0.332847	11.873257	0.599032	5.924401	0.000000	0.000000
1603.408325	369.696645	123.328225	0.332846	11.873450	0.599031	5.924497	0.000000	0.000000
1603.428327	369.696645	123.319221	0.332849	11.872583	0.599036	5.924064	0.000000	0.000000
1603.448329	369.696645	123.321376	0.332848	11.872790	0.599035	5.924168	0.000000	0.000000
1603.468331	369.696645	123.319054	0.332849	11.872567	0.599036	5.924056	0.000000	0.000000
1603.488333	369.696645	123.329451	0.332846	11.873568	0.599031	5.924556	0.000000	0.000000
1603.508335	369.696645	123.312720	0.332851	11.871957	0.599040	5.923752	0.000000	0.000000
1603.548339	369.696645	123.308662	0.332853	11.871566	0.599042	5.923557	0.000000	0.000000
1603.568341	369.696645	123.303492	0.332854	11.871069	0.599045	5.923309	0.000000	0.000000
1603.568341	369.696645	123.300858	0.332855	11.870815	0.599047	5.923182	0.000000	0.000000
1603.588343	369.696645	123.302548	0.332855	11.870978	0.599046	5.923263	0.000000	0.000000
1603.608345	369.696645	123.298133	0.332856	11.870553	0.599048	5.923051	0.000000	0.000000
1603.628347	369.696645	123.302013	0.332855	11.870926	0.599046	5.923238	0.000000	0.000000
1603.648349	369.696645	123.308721	0.332853	11.871572	0.599042	5.923560	0.000000	0.000000
1603.668351	369.696645	123.306884	0.332853	11.871395	0.599043	5.923472	0.000000	0.000000
1603.688353	369.696645	123.305478	0.332854	11.871260	0.599044	5.923404	0.000000	0.000000
1603.708355	369.696645	123.296924	0.332856	11.870436	0.599049	5.922993	0.000000	0.000000
1603.728357	369.696645	123.306731	0.332853	11.871380	0.599043	5.923464	0.000000	0.000000
1603.768361	369.696645	123.302292	0.332855	11.870953	0.599046	5.923251	0.000000	0.000000
1603.788363	369.696645	123.297787	0.332856	11.870519	0.599048	5.923035	0.000000	0.000000
1603.788363	369.696645	123.297457	0.332856	11.870488	0.599049	5.923019	0.000000	0.000000
1603.808365	369.696645	123.303437	0.332854	11.871063	0.599045	5.923306	0.000000	0.000000
1603.828367	369.696645	123.304584	0.332854	11.871174	0.599045	5.923361	0.000000	0.000000
1603.848369	369.696645	123.311271	0.332852	11.871818	0.599041	5.923682	0.000000	0.000000
1603.868371	369.696645	123.292718	0.332858	11.870031	0.599051	5.922791	0.000000	0.000000
1603.888373	369.696645	123.303985	0.332854	11.871116	0.599045	5.923332	0.000000	0.000000
1603.908375	369.696645	123.310763	0.332852	11.871769	0.599041	5.923658	0.000000	0.000000
1603.948379	369.696645	123.307683	0.332853	11.871472	0.599043	5.923510	0.000000	0.000000
1603.968381	369.696645	123.300339	0.332855	11.870765	0.599047	5.923157	0.000000	0.000000
1603.988383	369.696645	123.292876	0.332858	11.870047	0.599051	5.922799	0.000000	0.000000
1604.008385	369.696645	123.294999	0.332857	11.870251	0.599050	5.922901	0.000000	0.000000
1604.008385	369.696645	123.292484	0.332858	11.870009	0.599051	5.922780	0.000000	0.000000
1604.028387	369.696645	123.284895	0.332861	11.869278	0.599056	5.922415	0.000000	0.000000
1604.048389	369.696645	123.292018	0.332858	11.869964	0.599052	5.922757	0.000000	0.000000
1604.068391	369.696645	123.278694	0.332863	11.868681	0.599059	5.922117	0.000000	0.000000
1604.088393	369.696645	123.290407	0.332859	11.869809	0.599053	5.922680	0.000000	0.000000
1604.108395	369.696645	123.276802	0.332863	11.868499	0.599060	5.922027	0.000000	0.000000
1604.148399	369.696645	123.280821	0.332862	11.868886	0.599058	5.922220	0.000000	0.000000
1604.148399	369.696645	123.279219	0.332862	11.868732	0.599059	5.922143	0.000000	0.000000
1604.168401	369.696645	123.274497	0.332864	11.868277	0.599061	5.921916	0.000000	0.000000
1604.208405	369.696645	123.287717	0.332860	11.869550	0.599054	5.922551	0.000000	0.000000
1604.208405	369.696645	123.281311	0.332862	11.868933	0.599058	5.922243	0.000000	0.000000
1604.228407	369.696645	123.278039	0.332863	11.868618	0.599059	5.922086	0.000000	0.000000
1604.248409	369.696645	123.274011	0.332864	11.868230	0.599062	5.921892	0.000000	0.000000
1604.268411	369.696645	123.277244	0.332863	11.868542	0.599060	5.922048	0.000000	0.000000
1604.288413	369.696645	123.279041	0.332862	11.868715	0.599059	5.922134	0.000000	0.000000
1604.308415	369.696645	123.269343	0.332866	11.867781	0.599064	5.921668	0.000000	0.000000
1604.328417	369.696645	123.272331	0.332865	11.868069	0.599063	5.921812	0.000000	0.000000
1604.368421	369.696645	123.269274	0.332866	11.867774	0.599064	5.921665	0.000000	0.000000
1604.368421	369.696645	123.285613	0.332860	11.869347	0.599055	5.922450	0.000000	0.000000
1604.408425	369.696645	123.279378	0.332862	11.868747	0.599059	5.922150	0.000000	0.000000
1604.428427	369.696645	123.285786	0.332860	11.869364	0.599055	5.922458	0.000000	0.000000
1604.428427	369.696645	123.282755	0.332861	11.869072	0.599057	5.922313	0.000000	0.000000
1604.448429	369.696645	123.276562	0.332863	11.868476	0.599060	5.922015	0.000000	0.000000
1604.468431	369.696645	123.268639	0.332866	11.867713	0.599065	5.921634	0.000000	0.000000
1604.488433	369.696645	123.274728	0.332864	11.868299	0.599061	5.921927	0.000000	0.000000
1604.508435	369.696645	123.274945	0.332864	11.868320	0.599061	5.921937	0.000000	0.000000
1604.528437	369.696645	123.277531	0.332863	11.868569	0.599060	5.922062	0.000000	0.000000
1604.568441	369.696645	123.274163	0.332864	11.868245	0.599062	5.921900	0.000000	0.000000
1604.588443	369.696645	123.276003	0.332863	11.868422	0.599061	5.921988	0.000000	0.000000
1604.588443	369.696645	123.263492	0.332868	11.867218	0.599068	5.921387	0.000000	0.000000
1604.608445	369.696645	123.258830	0.332869	11.866769	0.599070	5.921163	0.000000	0.000000
1604.648449	369.696645	123.271426	0.332865	11.867981	0.599063	5.921768	0.000000	0.000000
1604.648449	369.696645	123.254451	0.332871	11.866347	0.599073	5.920953	0.000000	0.000000
1604.668451	369.696645	123.264256	0.332867	11.867291	0.599067	5.921424	0.000000	0.000000
1604.688453	369.696725	123.252638	0.332871	11.866173	0.599074	5.920866	0.000000	0.000000
1604.708455	369.696645	123.254758	0.332871	11.866377	0.599073	5.920968	0.000000	0.000000
1604.728457	369.696725	123.232517	0.332878	11.864235	0.599085	5.919899	0.000000	0.000000
1604.748459	369.696725	123.245876	0.332874	11.865522	0.599078	5.920541	0.000000	0.000000
1604.768461	369.696725	123.249172	0.332873	11.865839	0.599076	5.920699	0.000000	0.000000
1604.788463	369.696725	123.261081	0.332869	11.866986	0.599069	5.921271	0.000000	0.000000
1604.828467	369.696645	123.254681	0.332871	11.866369	0.599073	5.920964	0.000000	0.000000
1604.848469	369.696725	123.249672	0.332872	11.865887	0.599076	5.920723	0.000000	0.000000
1604.848469	369.696725	123.237886	0.332876	11.864752	0.599082	5.920157	0.000000	0.000000
1604.868471	369.696725	123.249485	0.332872	11.865869	0.599076	5.920714	0.000000	0.000000
1604.888473	369.696725	123.231236	0.332879	11.864112	0.599086	5.919838	0.000000	0.000000
1604.908475	369.696725	123.243898	0.332874	11.865331	0.599079	5.920446	0.000000	0.000000
1604.928477	369.696725	123.238810	0.332876	11.864841	0.599082	5.920201	0.000000	0.000000
1604.948479	369.696725	123.242875	0.332875	11.865233	0.599079	5.920397	0.000000	0.000000
1604.968481	369.696725	123.248166	0.332873	11.865742	0.599076	5.920651	0.000000	0.000000
1604.988483	369.696725	123.246917	0.332873	11.865622	0.599077	5.920591	0.000000	0.000000
1605.008485	369.696725	123.239545	0.332876	11.864912	0.599081	5.920237	0.000000	0.000000
1605.048489	369.696725	123.247839	0.332873	11.865711	0.599077	5.920635	0.000000	0.000000
1605.068491	369.696725	123.227660	0.332880	11.863768	0.599088	5.919666	0.000000	0.000000
1605.068491	369.696725	123.226113	0.332880	11.863619	0.599089	5.919592	0.000000	0.000000
1605.088493	369.696725	123.238253	0.332876	11.864788	0.599082	5.920175	0.000000	0.000000
1605.108495	369.696725	123.237357	0.332877	11.864701	0.599082	5.920132	0.000000	0.000000
1605.128497	369.696725	123.216006	0.332884	11.862646	0.599094	5.919106	0.000000	0.000000
1605.148499	369.696725	123.231309	0.332879	11.864119	0.599086	5.919841	0.000000	0.000000
1605.168501	369.696725	123.225532	0.332880	11.863563	0.599089	5.919564	0.000000	0.000000
1605.208505	369.696725	123.243508	0.332874	11.865294	0.599079	5.920427	0.000000	0.000000
1605.208505	369.696725	123.229438	0.332879	11.863939	0.599087	5.919751	0.000000	0.000000
1605.248509	369.696725	123.240202	0.332876	11.864975	0.599081	5.920268	0.000000	0.000000
1605.268511	369.696725	123.236892	0.332877	11.864657	0.599083	5.920109	0.000000	0.000000
1605.268511	369.696725	123.224484	0.332881	11.863462	0.599090	5.919513	0.000000	0.000000
1605.288513	369.696725	123.219221	0.332883	11.862955	0.599093	5.919260	0.000000	0.000000
1605.308515	369.696725	123.224658	0.332881	11.863479	0.599090	5.919522	0.000000	0.000000
1605.328517	369.696725	123.228882	0.332879	11.863886	0.599087	5.919725	0.000000	0.000000
1605.348519	369.696725	123.213541	0.332885	11.862408	0.599096	5.918988	0.000000	0.000000
1605.368521	369.696725	123.229583	0.332879	11.863953	0.599087	5.919758	0.000000	0.000000
1605.388523	369.696725	123.230085	0.332879	11.864001	0.599086	5.919782	0.000000	0.000000
1605.408525	369.696725	123.224376	0.332881	11.863452	0.599090	5.919508	0.000000	0.000000
1605.448529	369.696725	123.216836	0.332883	11.862726	0.599094	5.919146	0.000000	0.000000
1605.468531	369.696725	123.224972	0.332881	11.863509	0.599089	5.919537	0.000000	0.000000
1605.488533	369.696725	123.205424	0.332887	11.861627	0.599100	5.918598	0.000000	0.000000
1605.488533	369.696725	123.221698	0.332882	11.863194	0.599091	5.919379	0.000000	0.000000
1605.508535	369.696725	123.222352	0.332882	11.863257	0.599091	5.919411	0.000000	0.000000
1605.528537	369.696725	123.214439	0.332884	11.862495	0.599095	5.919031	0.000000	0.000000
1605.548539	369.696725	123.217695	0.332883	11.862808	0.599093	5.919187	0.000000	0.000000
1605.568541	369.696725	123.202429	0.332888	11.861339	0.599102	5.918454	0.000000	0.000000
1605.588543	369.696725	123.205593	0.332887	11.861643	0.599100	5.918606	0.000000	0.000000
1605.608545	369.696725	123.205512	0.332887	11.861636	0.599100	5.918602	0.000000	0.000000
1605.648549	369.696725	123.213231	0.332885	11.862379	0.599096	5.918973	0.000000	0.000000
1605.648549	369.696725	123.200110	0.332889	11.861116	0.599103	5.918342	0.000000	0.000000
1605.688553	369.696725	123.211607	0.332885	11.862222	0.599097	5.918895	0.000000	0.000000
1605.708555	369.696725	123.209878	0.332886	11.862056	0.599098	5.918812	0.000000	0.000000
1605.708555	369.696725	123.199930	0.332889	11.861098	0.599103	5.918334	0.000000	0.000000
1605.728557	369.696725	123.217352	0.332883	11.862775	0.599094	5.919171	0.000000	0.000000
1605.748559	369.696725	123.220544	0.332882	11.863083	0.599092	5.919324	0.000000	0.000000
1605.768561	369.696725	123.226812	0.332880	11.863686	0.599088	5.919625	0.000000	0.000000
1605.788563	369.696725	123.218986	0.332883	11.862933	0.599093	5.919249	0.000000	0.000000
1605.808565	369.696725	123.220122	0.332882	11.863042	0.599092	5.919304	0.000000	0.000000
1605.828567	369.696725	123.221271	0.332882	11.863153	0.599091	5.919359	0.000000	0.000000
1605.848569	369.696725	123.215448	0.332884	11.862592	0.599095	5.919079	0.000000	0.000000
1605.868571	369.696725	123.212487	0.332885	11.862307	0.599096	5.918937	0.000000	0.000000
1605.908575	369.696725	123.210158	0.332886	11.862083	0.599098	5.918825	0.000000	0.000000
1605.928577	369.696725	123.205546	0.332887	11.861639	0.599100	5.918603	0.000000	0.000000
1605.928577	369.696725	123.213668	0.332884	11.862421	0.599096	5.918994	0.000000	0.000000
1605.948579	369.696725	123.213636	0.332884	11.862418	0.599096	5.918992	0.000000	0.000000
1605.968581	369.696725	123.225498	0.332881	11.863560	0.599089	5.919562	0.000000	0.000000
1605.988583	369.696725	123.219760	0.332882	11.863007	0.599092	5.919286	0.000000	0.000000
1606.008585	369.696725	123.222767	0.332881	11.863297	0.599091	5.919431	0.000000	0.000000
1606.028587	369.696725	123.210065	0.332886	11.862074	0.599098	5.918821	0.000000	0.000000
1606.068591	369.696725	123.207081	0.332887	11.861787	0.599099	5.918677	0.000000	0.000000
1606.088593	369.696725	123.222805	0.332881	11.863300	0.599091	5.919433	0.000000	0.000000
1606.108595	369.696725	123.200674	0.332889	11.861170	0.599103	5.918369	0.000000	0.000000
1606.128597	369.696725	123.210501	0.332886	11.862116	0.599097	5.918842	0.000000	0.000000
1606.128597	369.696725	123.200632	0.332889	11.861166	0.599103	5.918367	0.000000	0.000000
1606.148599	369.696725	123.205249	0.332887	11.861610	0.599100	5.918589	0.000000	0.000000
1606.168601	369.696725	123.208247	0.332886	11.861899	0.599099	5.918733	0.000000	0.000000
1606.188603	369.696725	123.214860	0.332884	11.862535	0.599095	5.919051	0.000000	0.000000
1606.208605	369.696725	123.210422	0.332886	11.862108	0.599098	5.918838	0.000000	0.000000
1606.228607	369.696725	123.202237	0.332888	11.861320	0.599102	5.918445	0.000000	0.000000
1606.248609	369.696725	123.204000	0.332888	11.861490	0.599101	5.918529	0.000000	0.000000
1606.288613	369.696725	123.212949	0.332885	11.862352	0.599096	5.918959	0.000000	0.000000
1606.288613	369.696725	123.213530	0.332885	11.862407	0.599096	5.918987	0.000000	0.000000
1606.328617	369.696725	123.196231	0.332890	11.860742	0.599105	5.918156	0.000000	0.000000
1606.348619	369.696725	123.185579	0.332894	11.859716	0.599111	5.917644	0.000000	0.000000
1606.348619	369.696725	123.200048	0.332889	11.861109	0.599103	5.918339	0.000000	0.000000
1606.368621	369.696725	123.194993	0.332891	11.860623	0.599106	5.918097	0.000000	0.000000
1606.388623	369.696725	123.202206	0.332888	11.861317	0.599102	5.918443	0.000000	0.000000
1606.408625	369.696725	123.197383	0.332890	11.860853	0.599105	5.918211	0.000000	0.000000
1606.428627	369.696725	123.203669	0.332888	11.861458	0.599101	5.918513	0.000000	0.000000
1606.448629	369.696645	123.200890	0.332889	11.861191	0.599103	5.918380	0.000000	0.000000
1606.468631	369.696725	123.195271	0.332891	11.860650	0.599106	5.918110	0.000000	0.000000
1606.488633	369.696725	123.204911	0.332887	11.861578	0.599101	5.918573	0.000000	0.000000
1606.508635	369.696725	123.187060	0.332893	11.859859	0.599111	5.917715	0.000000	0.000000
1606.548639	369.696725	123.184519	0.332894	11.859614	0.599112	5.917593	0.000000	0.000000
1606.568641	369.696725	123.190011	0.332892	11.860143	0.599109	5.917857	0.000000	0.000000
1606.568641	369.696725	123.180447	0.332896	11.859222	0.599114	5.917398	0.000000	0.000000
1606.588643	369.696725	123.176393	0.332897	11.858832	0.599117	5.917203	0.000000	0.000000
1606.608645	369.696725	123.168783	0.332900	11.858099	0.599121	5.916837	0.000000	0.000000
1606.628647	369.696725	123.181644	0.332895	11.859338	0.599114	5.917455	0.000000	0.000000
1606.648649	369.696725	123.172634	0.332898	11.858470	0.599119	5.917022	0.000000	0.000000
1606.668651	369.696725	123.150745	0.332906	11.856363	0.599131	5.915971	0.000000	0.000000
1606.688653	369.696725	123.167662	0.332900	11.857992	0.599122	5.916784	0.000000	0.000000
1606.708655	369.696725	123.159385	0.332903	11.857195	0.599126	5.916386	0.000000	0.000000
1606.728657	369.696725	123.157815	0.332903	11.857043	0.599127	5.916311	0.000000	0.000000
1606.768661	369.696725	123.157271	0.332903	11.856991	0.599127	5.916284	0.000000	0.000000
1606.768661	369.696725	123.151770	0.332905	11.856462	0.599130	5.916020	0.000000	0.000000
1606.788663	369.696725	123.150964	0.332906	11.856384	0.599131	5.915981	0.000000	0.000000
1606.808665	369.696725	123.152122	0.332905	11.856495	0.599130	5.916037	0.000000	0.000000
1606.828667	369.696725	123.152592	0.332905	11.856541	0.599130	5.916060	0.000000	0.000000
1606.848669	369.696725	123.153265	0.332905	11.856605	0.599130	5.916092	0.000000	0.000000
1606.868671	369.696725	123.144549	0.332908	11.855766	0.599134	5.915673	0.000000	0.000000
1606.888673	369.696725	123.159150	0.332903	11.857172	0.599126	5.916375	0.000000	0.000000
1606.908675	369.696725	123.161755	0.332902	11.857423	0.599125	5.916500	0.000000	0.000000
1606.948679	369.696725	123.154506	0.332904	11.856725	0.599129	5.916152	0.000000	0.000000
1606.968681	369.696725	123.159137	0.332903	11.857171	0.599126	5.916374	0.000000	0.000000
1606.988683	369.696725	123.140837	0.332909	11.855409	0.599137	5.915495	0.000000	0.000000
1606.988683	369.696725	123.140280	0.332909	11.855355	0.599137	5.915468	0.000000	0.000000
1607.008685	369.696725	123.137302	0.332910	11.855069	0.599139	5.915325	0.000000	0.000000
1607.028687	369.696725	123.158209	0.332903	11.857081	0.599127	5.916330	0.000000	0.000000
1607.048689	369.696725	123.137553	0.332910	11.855093	0.599138	5.915337	0.000000	0.000000
1607.068691	369.696725	123.138149	0.332910	11.855150	0.599138	5.915366	0.000000	0.000000
1607.088693	369.696725	123.146591	0.332907	11.855963	0.599133	5.915771	0.000000	0.000000
1607.108695	369.696725	123.137463	0.332910	11.855084	0.599138	5.915333	0.000000	0.000000
1607.148699	369.696725	123.134081	0.332911	11.854758	0.599140	5.915170	0.000000	0.000000
1607.168701	369.696725	123.120667	0.332916	11.853467	0.599148	5.914526	0.000000	0.000000
1607.188703	369.696725	123.114975	0.332918	11.852919	0.599151	5.914253	0.000000	0.000000
1607.208705	369.696725	123.115196	0.332918	11.852940	0.599151	5.914263	0.000000	0.000000
1607.208705	369.696725	123.118888	0.332916	11.853296	0.599149	5.914441	0.000000	0.000000
1607.228707	369.696725	123.109212	0.332920	11.852364	0.599154	5.913976	0.000000	0.000000
1607.248709	369.696725	123.117291	0.332917	11.853142	0.599150	5.914364	0.000000	0.000000
1607.268711	369.696725	123.106343	0.332920	11.852088	0.599156	5.913838	0.000000	0.000000
1607.288713	369.696725	123.111142	0.332919	11.852550	0.599153	5.914068	0.000000	0.000000
1607.308715	369.696725	123.119195	0.332916	11.853325	0.599149	5.914455	0.000000	0.000000
1607.348719	369.696725	123.117298	0.332917	11.853143	0.599150	5.914364	0.000000	0.000000
1607.348719	369.696725	123.126826	0.332914	11.854060	0.599144	5.914822	0.000000	0.000000
1607.388723	369.696725	123.123793	0.332915	11.853768	0.599146	5.914676	0.000000	0.000000
1607.408725	369.696725	123.109598	0.332919	11.852401	0.599154	5.913994	0.000000	0.000000
1607.408725	369.696725	123.113930	0.332918	11.852818	0.599152	5.914202	0.000000	0.000000
1607.428727	369.696725	123.115762	0.332917	11.852995	0.599151	5.914290	0.000000	0.000000
1607.448729	369.696725	123.123669	0.332915	11.853756	0.599146	5.914670	0.000000	0.000000
1607.468731	369.696725	123.105386	0.332921	11.851996	0.599156	5.913792	0.000000	0.000000
1607.488733	369.696725	123.114435	0.332918	11.852867	0.599151	5.914227	0.000000	0.000000
1607.508735	369.696725	123.116642	0.332917	11.853080	0.599150	5.914333	0.000000	0.000000
1607.528737	369.696725	123.114890	0.332918	11.852911	0.599151	5.914249	0.000000	0.000000
1607.568741	369.696725	123.122020	0.332915	11.853597	0.599147	5.914591	0.000000	0.000000
1607.588743	369.696725	123.112336	0.332918	11.852665	0.599153	5.914126	0.000000	0.000000
1607.608745	369.696725	123.117055	0.332917	11.853119	0.599150	5.914353	0.000000	0.000000
1607.628747	369.696725	123.114657	0.332918	11.852888	0.599151	5.914237	0.000000	0.000000
1607.628747	369.696725	123.113405	0.332918	11.852768	0.599152	5.914177	0.000000	0.000000
1607.648749	369.696725	123.116778	0.332917	11.853093	0.599150	5.914339	0.000000	0.000000
1607.668751	369.696725	123.101641	0.332922	11.851635	0.599159	5.913612	0.000000	0.000000
1607.688753	369.696725	123.109291	0.332920	11.852372	0.599154	5.913980	0.000000	0.000000
1607.708755	369.696725	123.112923	0.332918	11.852721	0.599152	5.914154	0.000000	0.000000
1607.728757	369.696725	123.121724	0.332915	11.853569	0.599147	5.914577	0.000000	0.000000
1607.748759	369.696725	123.117720	0.332917	11.853183	0.599150	5.914384	0.000000	0.000000
1607.788763	369.696725	123.127811	0.332913	11.854155	0.599144	5.914869	0.000000	0.000000
1607.808765	369.696725	123.124455	0.332914	11.853832	0.599146	5.914708	0.000000	0.000000
1607.828767	369.696725	123.117341	0.332917	11.853147	0.599150	5.914366	0.000000	0.000000
1607.848769	369.696725	123.103714	0.332921	11.851835	0.599157	5.913712	0.000000	0.000000
1607.848769	369.696725	123.124176	0.332915	11.853805	0.599146	5.914695	0.000000	0.000000
1607.868771	369.696725	123.111923	0.332919	11.852625	0.599153	5.914106	0.000000	0.000000
1607.888773	369.696725	123.131041	0.332912	11.854466	0.599142	5.915024	0.000000	0.000000
1607.908775	369.696725	123.115932	0.332917	11.853011	0.599151	5.914299	0.000000	0.000000
1607.928777	369.696725	123.135465	0.332911	11.854892	0.599140	5.915237	0.000000	0.000000
1607.948779	369.696725	123.137476	0.332910	11.855085	0.599138	5.915334	0.000000	0.000000
1607.968781	369.696725	123.128780	0.332913	11.854248	0.599143	5.914916	0.000000	0.000000
1608.008785	369.696725	123.120176	0.332916	11.853420	0.599148	5.914502	0.000000	0.000000
1608.028787	369.696725	123.117102	0.332917	11.853124	0.599150	5.914355	0.000000	0.000000
1608.048789	369.696725	123.111266	0.332919	11.852562	0.599153	5.914074	0.000000	0.000000
1608.048789	369.696725	123.106266	0.332921	11.852081	0.599156	5.913834	0.000000	0.000000
1608.068791	369.696725	123.107609	0.332920	11.852210	0.599155	5.913899	0.000000	0.000000
1608.088793	369.696725	123.085583	0.332927	11.850089	0.599168	5.912841	0.000000	0.000000
1608.108795	369.696725	123.089326	0.332926	11.850450	0.599165	5.913020	0.000000	0.000000
1608.128797	369.696725	123.093910	0.332925	11.850891	0.599163	5.913241	0.000000	0.000000
1608.148799	369.696725	123.076419	0.332931	11.849207	0.599173	5.912400	0.000000	0.000000
1608.168801	369.696725	123.102963	0.332922	11.851763	0.599158	5.913676	0.000000	0.000000
1608.208805	369.696725	123.106188	0.332921	11.852073	0.599156	5.913830	0.000000	0.000000
1608.228807	369.696725	123.109985	0.332919	11.852439	0.599154	5.914013	0.000000	0.000000
1608.248809	369.696725	123.102794	0.332922	11.851746	0.599158	5.913667	0.000000	0.000000
1608.268811	369.696725	123.116180	0.332917	11.853035	0.599150	5.914311	0.000000	0.000000
1608.268811	369.696725	123.104259	0.332921	11.851887	0.599157	5.913738	0.000000	0.000000
1608.288813	369.696725	123.101220	0.332922	11.851595	0.599159	5.913592	0.000000	0.000000
1608.308815	369.696725	123.114082	0.332918	11.852833	0.599152	5.914210	0.000000	0.000000
1608.328817	369.696725	123.108897	0.332920	11.852334	0.599154	5.913961	0.000000	0.000000
1608.348819	369.696725	123.112353	0.332918	11.852667	0.599153	5.914127	0.000000	0.000000
1608.368821	369.696725	123.113832	0.332918	11.852809	0.599152	5.914198	0.000000	0.000000
1608.388823	369.696725	123.110933	0.332919	11.852530	0.599153	5.914058	0.000000	0.000000
1608.408825	369.696645	123.102710	0.332922	11.851738	0.599158	5.913663	0.000000	0.000000
1608.448829	369.696725	123.110000	0.332919	11.852440	0.599154	5.914014	0.000000	0.000000
1608.468831	369.696725	123.098402	0.332923	11.851324	0.599160	5.913456	0.000000	0.000000
1608.488833	369.696725	123.113782	0.332918	11.852804	0.599152	5.914195	0.000000	0.000000
1608.488833	369.696725	123.101047	0.332922	11.851578	0.599159	5.913584	0.000000	0.000000
1608.508835	369.696725	123.107590	0.332920	11.852208	0.599155	5.913898	0.000000	0.000000
1608.528837	369.696725	123.101835	0.332922	11.851654	0.599158	5.913621	0.000000	0.000000
1608.548839	369.696725	123.105879	0.332921	11.852043	0.599156	5.913816	0.000000	0.000000
1608.568841	369.696725	123.104806	0.332921	11.851940	0.599157	5.913764	0.000000	0.000000
1608.588843	369.696725	123.097452	0.332923	11.851232	0.599161	5.913411	0.000000	0.000000
1608.608845	369.696725	123.095741	0.332924	11.851067	0.599162	5.913329	0.000000	0.000000
1608.648849	369.696725	123.094086	0.332925	11.850908	0.599163	5.913249	0.000000	0.000000
1608.648849	369.696725	123.094813	0.332924	11.850978	0.599162	5.913284	0.000000	0.000000
1608.688853	369.696725	123.092296	0.332925	11.850736	0.599164	5.913163	0.000000	0.000000
1608.688853	369.696725	123.095275	0.332924	11.851022	0.599162	5.913306	0.000000	0.000000
1608.708855	369.696725	123.091523	0.332925	11.850661	0.599164	5.913126	0.000000	0.000000
1608.728857	369.696725	123.090896	0.332926	11.850601	0.599165	5.913096	0.000000	0.000000
1608.748859	369.696725	123.092890	0.332925	11.850793	0.599163	5.913192	0.000000	0.000000
1608.768861	369.696725	123.103547	0.332921	11.851819	0.599157	5.913704	0.000000	0.000000
1608.788863	369.696725	123.093474	0.332925	11.850849	0.599163	5.913220	0.000000	0.000000
1608.808865	369.696725	123.095708	0.332924	11.851064	0.599162	5.913327	0.000000	0.000000
1608.848869	369.696725	123.101736	0.332922	11.851644	0.599158	5.913617	0.000000	0.000000
1608.868871	369.696725	123.091241	0.332926	11.850634	0.599164	5.913112	0.000000	0.000000
1608.888873	369.696725	123.103834	0.332921	11.851846	0.599157	5.913717	0.000000	0.000000
1608.908875	369.696725	123.095834	0.332924	11.851076	0.599162	5.913333	0.000000	0.000000
1608.908875	369.696725	123.102788	0.332922	11.851746	0.599158	5.913667	0.000000	0.000000
1608.928877	369.696725	123.091934	0.332925	11.850701	0.599164	5.913146	0.000000	0.000000
1608.948879	369.696725	123.099572	0.332923	11.851436	0.599160	5.913513	0.000000	0.000000
1608.968881	369.696725	123.098386	0.332923	11.851322	0.599160	5.913456	0.000000	0.000000
1608.988883	369.696725	123.089121	0.332926	11.850430	0.599166	5.913011	0.000000	0.000000
1609.008885	369.696725	123.103939	0.332921	11.851857	0.599157	5.913722	0.000000	0.000000
1609.028887	369.696725	123.083687	0.332928	11.849907	0.599169	5.912750	0.000000	0.000000
1609.048889	369.696725	123.095330	0.332924	11.851028	0.599162	5.913309	0.000000	0.000000
1609.088893	369.696725	123.081624	0.332929	11.849708	0.599170	5.912650	0.000000	0.000000
1609.108895	369.696725	123.090743	0.332926	11.850586	0.599165	5.913089	0.000000	0.000000
1609.128897	369.696725	123.088752	0.332926	11.850394	0.599166	5.912993	0.000000	0.000000
1609.128897	369.696725	123.086453	0.332927	11.850173	0.599167	5.912882	0.000000	0.000000
1609.148899	369.696725	123.081490	0.332929	11.849695	0.599170	5.912644	0.000000	0.000000
1609.168901	369.696725	123.087922	0.332927	11.850315	0.599166	5.912953	0.000000	0.000000
1609.188903	369.696725	123.092318	0.332925	11.850738	0.599164	5.913164	0.000000	0.000000
1609.208905	369.696725	123.091458	0.332925	11.850655	0.599164	5.913123	0.000000	0.000000
1609.228907	369.696725	123.080592	0.332929	11.849609	0.599170	5.912601	0.000000	0.000000
1609.248909	369.696725	123.092102	0.332925	11.850717	0.599164	5.913154	0.000000	0.000000
1609.288913	369.696725	123.096059	0.332924	11.851098	0.599162	5.913344	0.000000	0.000000
1609.308915	369.696725	123.096042	0.332924	11.851096	0.599162	5.913343	0.000000	0.000000
1609.328917	369.696725	123.097973	0.332923	11.851282	0.599161	5.913436	0.000000	0.000000
1609.328917	369.696725	123.098210	0.332923	11.851305	0.599160	5.913447	0.000000	0.000000
1609.348919	369.696725	123.107588	0.332920	11.852208	0.599155	5.913898	0.000000	0.000000
1609.368921	369.696725	123.098719	0.332923	11.851354	0.599160	5.913472	0.000000	0.000000
1609.388923	369.696725	123.095209	0.332924	11.851016	0.599162	5.913303	0.000000	0.000000
1609.408925	369.696725	123.083021	0.332928	11.849843	0.599169	5.912718	0.000000	0.000000
1609.428927	369.696725	123.082528	0.332928	11.849795	0.599169	5.912694	0.000000	0.000000
1609.448929	369.696725	123.077172	0.332930	11.849280	0.599172	5.912437	0.000000	0.000000
1609.468931	369.696725	123.071119	0.332932	11.848697	0.599176	5.912146	0.000000	0.000000
1609.508935	369.696725	123.085167	0.332928	11.850049	0.599168	5.912821	0.000000	0.000000
1609.528937	369.696725	123.084864	0.332928	11.850020	0.599168	5.912806	0.000000	0.000000
1609.548939	369.696725	123.075488	0.332931	11.849117	0.599173	5.912356	0.000000	0.000000
1609.548939	369.696725	123.102227	0.332922	11.851692	0.599158	5.913640	0.000000	0.000000
1609.568941	369.696725	123.094615	0.332924	11.850959	0.599162	5.913275	0.000000	0.000000
1609.588943	369.696725	123.102064	0.332922	11.851676	0.599158	5.913632	0.000000	0.000000
1609.608945	369.696725	123.104286	0.332921	11.851890	0.599157	5.913739	0.000000	0.000000
1609.628947	369.696725	123.092461	0.332925	11.850752	0.599164	5.913171	0.000000	0.000000
1609.648949	369.696725	123.103509	0.332921	11.851815	0.599157	5.913702	0.000000	0.000000
1609.668951	369.696725	123.081915	0.332929	11.849736	0.599170	5.912664	0.000000	0.000000
1609.688953	369.696725	123.085056	0.332928	11.850039	0.599168	5.912815	0.000000	0.000000
1609.728957	369.696725	123.093867	0.332925	11.850887	0.599163	5.913239	0.000000	0.000000
1609.748959	369.696725	123.090307	0.332926	11.850544	0.599165	5.913068	0.000000	0.000000
1609.768961	369.696725	123.092621	0.332925	11.850767	0.599164	5.913179	0.000000	0.000000
1609.768961	369.696725	123.089839	0.332926	11.850499	0.599165	5.913045	0.000000	0.000000
1609.788963	369.696725	123.092853	0.332925	11.850789	0.599163	5.913190	0.000000	0.000000
1609.808965	369.696725	123.089411	0.332926	11.850458	0.599165	5.913025	0.000000	0.000000
1609.828967	369.696725	123.078777	0.332930	11.849434	0.599171	5.912514	0.000000	0.000000
1609.848969	369.696725	123.091081	0.332926	11.850619	0.599164	5.913105	0.000000	0.000000
1609.868971	369.696725	123.093650	0.332925	11.850866	0.599163	5.913228	0.000000	0.000000
1609.908975	369.696725	123.091680	0.332925	11.850676	0.599164	5.913134	0.000000	0.000000
1609.928977	369.696725	123.083826	0.332928	11.849920	0.599169	5.912756	0.000000	0.000000
1609.928977	369.696725	123.101345	0.332922	11.851607	0.599159	5.913598	0.000000	0.000000
1609.948979	369.696725	123.096356	0.332924	11.851126	0.599161	5.913358	0.000000	0.000000
1609.968981	369.696725	123.095059	0.332924	11.851002	0.599162	5.913296	0.000000	0.000000
1609.988983	369.696725	123.093377	0.332925	11.850840	0.599163	5.913215	0.000000	0.000000
1610.008985	369.696725	123.077578	0.332930	11.849319	0.599172	5.912456	0.000000	0.000000
1610.028987	369.696725	123.073255	0.332932	11.848903	0.599174	5.912248	0.000000	0.000000
1610.048989	369.696725	123.068245	0.332933	11.848420	0.599177	5.912008	0.000000	0.000000
1610.068991	369.696725	123.082504	0.332928	11.849793	0.599169	5.912693	0.000000	0.000000
1610.088993	369.696725	123.084659	0.332928	11.850000	0.599168	5.912796	0.000000	0.000000
1610.108995	369.696645	123.096546	0.332924	11.851145	0.599161	5.913367	0.000000	0.000000
1610.148999	369.696725	123.073886	0.332931	11.848963	0.599174	5.912279	0.000000	0.000000
1610.169001	369.696725	123.084376	0.332928	11.849973	0.599168	5.912783	0.000000	0.000000
1610.189003	369.696725	123.090852	0.332926	11.850597	0.599165	5.913094	0.000000	0.000000
1610.189003	369.696725	123.073767	0.332931	11.848952	0.599174	5.912273	0.000000	0.000000
1610.209005	369.696725	123.076306	0.332931	11.849196	0.599173	5.912395	0.000000	0.000000
1610.229007	369.696725	123.083722	0.332928	11.849910	0.599169	5.912751	0.000000	0.000000
1610.249009	369.696725	123.082200	0.332929	11.849764	0.599169	5.912678	0.000000	0.000000
1610.269011	369.696725	123.082646	0.332928	11.849807	0.599169	5.912700	0.000000	0.000000
1610.289013	369.696725	123.092036	0.332925	11.850711	0.599164	5.913151	0.000000	0.000000
1610.309015	369.696725	123.093501	0.332925	11.850852	0.599163	5.913221	0.000000	0.000000
1610.349019	369.696725	123.089232	0.332926	11.850441	0.599165	5.913016	0.000000	0.000000
1610.369021	369.696725	123.080145	0.332929	11.849566	0.599171	5.912579	0.000000	0.000000
1610.389023	369.696725	123.080718	0.332929	11.849621	0.599170	5.912607	0.000000	0.000000
1610.409025	369.696725	123.100897	0.332922	11.851564	0.599159	5.913576	0.000000	0.000000
1610.409025	369.696725	123.094476	0.332924	11.850946	0.599163	5.913268	0.000000	0.000000
1610.429027	369.696725	123.098659	0.332923	11.851348	0.599160	5.913469	0.000000	0.000000
1610.449029	369.696725	123.094648	0.332924	11.850962	0.599162	5.913276	0.000000	0.000000
1610.469031	369.696725	123.090178	0.332926	11.850532	0.599165	5.913061	0.000000	0.000000
1610.489033	369.696725	123.077537	0.332930	11.849315	0.599172	5.912454	0.000000	0.000000
1610.509035	369.696725	123.064522	0.332935	11.848062	0.599179	5.911829	0.000000	0.000000
1610.529037	369.696725	123.089904	0.332926	11.850505	0.599165	5.913048	0.000000	0.000000
1610.549039	369.696725	123.074514	0.332931	11.849024	0.599174	5.912309	0.000000	0.000000
1610.589043	369.696725	123.091337	0.332926	11.850643	0.599164	5.913117	0.000000	0.000000
1610.609045	369.696725	123.105344	0.332921	11.851992	0.599156	5.913790	0.000000	0.000000
1610.609045	369.696725	123.089080	0.332926	11.850426	0.599166	5.913009	0.000000	0.000000
1610.629047	369.696725	123.077313	0.332930	11.849293	0.599172	5.912443	0.000000	0.000000
1610.649049	369.696725	123.078720	0.332930	11.849429	0.599171	5.912511	0.000000	0.000000
1610.669051	369.696725	123.079066	0.332930	11.849462	0.599171	5.912528	0.000000	0.000000
1610.689053	369.696725	123.079808	0.332929	11.849533	0.599171	5.912563	0.000000	0.000000
1610.709055	369.696725	123.073839	0.332931	11.848959	0.599174	5.912276	0.000000	0.000000
1610.729057	369.696725	123.078968	0.332930	11.849453	0.599171	5.912523	0.000000	0.000000
1610.769061	369.696725	123.082397	0.332929	11.849783	0.599169	5.912688	0.000000	0.000000
1610.789063	369.696725	123.081661	0.332929	11.849712	0.599170	5.912652	0.000000	0.000000
1610.809065	369.696725	123.079775	0.332929	11.849530	0.599171	5.912562	0.000000	0.000000
1610.829067	369.696725	123.074826	0.332931	11.849054	0.599174	5.912324	0.000000	0.000000
1610.829067	369.696725	123.071827	0.332932	11.848765	0.599175	5.912180	0.000000	0.000000
1610.849069	369.696725	123.060061	0.332936	11.847632	0.599182	5.911615	0.000000	0.000000
1610.869071	369.696725	123.074576	0.332931	11.849030	0.599174	5.912312	0.000000	0.000000
1610.889073	369.696725	123.077373	0.332930	11.849299	0.599172	5.912446	0.000000	0.000000
1610.909075	369.696725	123.073814	0.332931	11.848956	0.599174	5.912275	0.000000	0.000000
1610.929077	369.696725	123.086576	0.332927	11.850185	0.599167	5.912888	0.000000	0.000000
1610.949079	369.696725	123.074860	0.332931	11.849057	0.599174	5.912326	0.000000	0.000000
1610.969081	369.696725	123.067371	0.332934	11.848336	0.599178	5.911966	0.000000	0.000000
1610.989083	369.696725	123.064869	0.332934	11.848095	0.599179	5.911846	0.000000	0.000000
1611.029087	369.696725	123.079782	0.332929	11.849531	0.599171	5.912562	0.000000	0.000000
1611.049089	369.696725	123.075460	0.332931	11.849115	0.599173	5.912354	0.000000	0.000000
1611.049089	369.696725	123.069359	0.332933	11.848527	0.599177	5.912061	0.000000	0.000000
1611.069091	369.696725	123.071882	0.332932	11.848770	0.599175	5.912182	0.000000	0.000000
1611.089093	369.696725	123.075732	0.332931	11.849141	0.599173	5.912367	0.000000	0.000000
1611.109095	369.696725	123.072582	0.332932	11.848838	0.599175	5.912216	0.000000	0.000000
1611.129097	369.696725	123.061821	0.332935	11.847802	0.599181	5.911699	0.000000	0.000000
1611.149099	369.696725	123.080344	0.332929	11.849585	0.599170	5.912589	0.000000	0.000000
1611.169101	369.696725	123.068998	0.332933	11.848493	0.599177	5.912044	0.000000	0.000000
1611.189103	369.696725	123.080986	0.332929	11.849647	0.599170	5.912620	0.000000	0.000000
1611.209105	369.696725	123.070706	0.332932	11.848657	0.599176	5.912126	0.000000	0.000000
1611.249109	369.696725	123.062874	0.332935	11.847903	0.599180	5.911750	0.000000	0.000000
1611.249109	369.696725	123.065819	0.332934	11.848187	0.599179	5.911891	0.000000	0.000000
1611.269111	369.696725	123.079410	0.332930	11.849495	0.599171	5.912544	0.000000	0.000000
1611.289113	369.696725	123.066719	0.332934	11.848273	0.599178	5.911934	0.000000	0.000000
1611.309115	369.696725	123.067652	0.332933	11.848363	0.599178	5.911979	0.000000	0.000000
1611.329117	369.696725	123.067158	0.332934	11.848315	0.599178	5.911956	0.000000	0.000000
1611.349119	369.696725	123.069491	0.332933	11.848540	0.599177	5.912068	0.000000	0.000000
1611.369121	369.696725	123.061388	0.332936	11.847760	0.599181	5.911678	0.000000	0.000000
1611.389123	369.696725	123.056172	0.332937	11.847258	0.599184	5.911428	0.000000	0.000000
1611.409125	369.696725	123.061036	0.332936	11.847726	0.599181	5.911661	0.000000	0.000000
1611.449129	369.696725	123.059284	0.332936	11.847557	0.599182	5.911577	0.000000	0.000000
1611.469131	369.696725	123.061119	0.332936	11.847734	0.599181	5.911665	0.000000	0.000000
1611.469131	369.696725	123.049962	0.332939	11.846660	0.599188	5.911129	0.000000	0.000000
1611.489133	369.696725	123.045402	0.332941	11.846221	0.599190	5.910910	0.000000	0.000000
1611.509135	369.696725	123.067265	0.332934	11.848326	0.599178	5.911961	0.000000	0.000000
1611.529137	369.696725	123.060334	0.332936	11.847659	0.599182	5.911628	0.000000	0.000000
1611.549139	369.696725	123.056825	0.332937	11.847321	0.599184	5.911459	0.000000	0.000000
1611.569141	369.696725	123.054198	0.332938	11.847068	0.599185	5.911333	0.000000	0.000000
1611.589143	369.696725	123.054569	0.332938	11.847103	0.599185	5.911351	0.000000	0.000000
1611.609145	369.696725	123.050890	0.332939	11.846749	0.599187	5.911174	0.000000	0.000000
1611.629147	369.696725	123.051988	0.332939	11.846855	0.599186	5.911227	0.000000	0.000000
1611.649149	369.696725	123.055889	0.332937	11.847231	0.599184	5.911414	0.000000	0.000000
1611.689153	369.696725	123.056527	0.332937	11.847292	0.599184	5.911445	0.000000	0.000000
1611.689153	369.696725	123.047168	0.332940	11.846391	0.599189	5.910995	0.000000	0.000000
1611.709155	369.696725	123.048905	0.332940	11.846558	0.599188	5.911079	0.000000	0.000000
1611.729157	369.696725	123.052361	0.332939	11.846891	0.599186	5.911245	0.000000	0.000000
1611.749159	369.696725	123.058454	0.332937	11.847477	0.599183	5.911537	0.000000	0.000000
1611.769161	369.696725	123.056686	0.332937	11.847307	0.599184	5.911452	0.000000	0.000000
1611.789163	369.696725	123.041530	0.332942	11.845848	0.599192	5.910724	0.000000	0.000000
1611.809165	369.696725	123.035087	0.332944	11.845228	0.599196	5.910415	0.000000	0.000000
1611.849169	369.696725	123.051743	0.332939	11.846831	0.599187	5.911215	0.000000	0.000000
1611.849169	369.696725	123.022307	0.332949	11.843997	0.599203	5.909801	0.000000	0.000000
1611.889173	369.696725	123.034463	0.332945	11.845168	0.599196	5.910385	0.000000	0.000000
1611.889173	369.696725	123.024075	0.332948	11.844168	0.599202	5.909886	0.000000	0.000000
1611.909175	369.696725	123.045288	0.332941	11.846210	0.599190	5.910905	0.000000	0.000000
1611.929177	369.696725	123.039767	0.332943	11.845678	0.599193	5.910640	0.000000	0.000000
1611.949179	369.696725	123.039315	0.332943	11.845635	0.599193	5.910618	0.000000	0.000000
1611.969181	369.696725	123.042241	0.332942	11.845917	0.599192	5.910759	0.000000	0.000000
1611.989183	369.696725	123.031384	0.332946	11.844871	0.599198	5.910237	0.000000	0.000000
1612.009185	369.696725	123.033147	0.332945	11.845041	0.599197	5.910322	0.000000	0.000000
1612.029187	369.696725	123.043864	0.332941	11.846073	0.599191	5.910837	0.000000	0.000000
1612.049189	369.696725	123.052388	0.332939	11.846894	0.599186	5.911246	0.000000	0.000000
1612.089193	369.696725	123.040412	0.332943	11.845741	0.599193	5.910671	0.000000	0.000000
1612.109195	369.696725	123.048125	0.332940	11.846483	0.599189	5.911041	0.000000	0.000000
1612.109195	369.696725	123.046896	0.332940	11.846365	0.599189	5.910982	0.000000	0.000000
1612.129197	369.696725	123.050497	0.332939	11.846711	0.599187	5.911155	0.000000	0.000000
1612.149199	369.696725	123.043025	0.332942	11.845992	0.599191	5.910796	0.000000	0.000000
1612.169201	369.696725	123.019918	0.332949	11.843767	0.599204	5.909686	0.000000	0.000000
1612.189203	369.696725	123.015455	0.332951	11.843338	0.599207	5.909472	0.000000	0.000000
1612.209205	369.696725	123.018903	0.332950	11.843670	0.599205	5.909637	0.000000	0.000000
1612.229207	369.696725	123.027150	0.332947	11.844464	0.599200	5.910034	0.000000	0.000000
1612.249209	369.696725	123.023288	0.332948	11.844092	0.599202	5.909848	0.000000	0.000000
1612.289213	369.696725	123.031839	0.332945	11.844915	0.599198	5.910259	0.000000	0.000000
1612.309215	369.696725	123.035318	0.332944	11.845250	0.599196	5.910426	0.000000	0.000000
1612.329217	369.696725	123.026392	0.332947	11.844391	0.599201	5.909997	0.000000	0.000000
1612.329217	369.696725	123.023471	0.332948	11.844109	0.599202	5.909857	0.000000	0.000000
1612.349219	369.696725	123.020013	0.332949	11.843777	0.599204	5.909691	0.000000	0.000000
1612.369221	369.696725	123.020036	0.332949	11.843779	0.599204	5.909692	0.000000	0.000000
1612.389223	369.696725	123.015392	0.332951	11.843332	0.599207	5.909469	0.000000	0.000000
1612.409225	369.696725	123.023834	0.332948	11.844144	0.599202	5.909874	0.000000	0.000000
1612.429227	369.696725	123.024624	0.332948	11.844221	0.599202	5.909912	0.000000	0.000000
1612.449229	369.696725	123.001040	0.332956	11.841950	0.599215	5.908779	0.000000	0.000000
1612.489233	369.696725	123.014401	0.332951	11.843236	0.599207	5.909421	0.000000	0.000000
1612.489233	369.696725	123.008998	0.332953	11.842716	0.599210	5.909162	0.000000	0.000000
1612.529237	369.696725	122.997847	0.332957	11.841643	0.599217	5.908626	0.000000	0.000000
1612.529237	369.696725	123.013329	0.332952	11.843133	0.599208	5.909370	0.000000	0.000000
1612.549239	369.696725	123.014149	0.332951	11.843212	0.599208	5.909409	0.000000	0.000000
1612.569241	369.696725	123.014532	0.332951	11.843249	0.599207	5.909427	0.000000	0.000000
1612.589243	369.696725	123.002406	0.332955	11.842082	0.599214	5.908845	0.000000	0.000000
1612.609245	369.696725	123.018339	0.332950	11.843615	0.599205	5.909610	0.000000	0.000000
1612.629247	369.696725	123.015497	0.332951	11.843342	0.599207	5.909474	0.000000	0.000000
1612.649249	369.696725	123.014683	0.332951	11.843263	0.599207	5.909435	0.000000	0.000000
1612.689253	369.696725	123.010973	0.332952	11.842906	0.599209	5.909256	0.000000	0.000000
1612.709255	369.696725	123.013948	0.332951	11.843193	0.599208	5.909399	0.000000	0.000000
1612.729257	369.696725	123.013833	0.332952	11.843182	0.599208	5.909394	0.000000	0.000000
1612.749259	369.696725	123.004613	0.332955	11.842294	0.599213	5.908951	0.000000	0.000000
1612.749259	369.696725	123.005541	0.332954	11.842383	0.599212	5.908996	0.000000	0.000000
1612.769261	369.696806	123.014322	0.332951	11.843229	0.599208	5.909417	0.000000	0.000000
1612.789263	369.696806	122.992955	0.332959	11.841172	0.599220	5.908391	0.000000	0.000000
1612.809265	369.696806	122.996166	0.332958	11.841481	0.599218	5.908545	0.000000	0.000000
1612.829267	369.696725	122.995403	0.332958	11.841407	0.599218	5.908509	0.000000	0.000000
1612.849269	369.696725	123.001905	0.332956	11.842033	0.599214	5.908821	0.000000	0.000000
1612.869271	369.696725	122.995513	0.332958	11.841418	0.599218	5.908514	0.000000	0.000000
1612.909275	369.696725	122.998498	0.332957	11.841705	0.599216	5.908657	0.000000	0.000000
1612.929277	369.696725	122.995292	0.332958	11.841397	0.599218	5.908503	0.000000	0.000000
1612.949279	369.696806	122.988980	0.332960	11.840789	0.599222	5.908200	0.000000	0.000000
1612.969281	369.696806	122.999230	0.332957	11.841776	0.599216	5.908692	0.000000	0.000000
1612.969281	369.696806	123.002455	0.332955	11.842086	0.599214	5.908847	0.000000	0.000000
1612.989283	369.696806	122.990065	0.332960	11.840893	0.599221	5.908252	0.000000	0.000000
1613.009285	369.696725	122.984089	0.332962	11.840318	0.599224	5.907965	0.000000	0.000000
1613.029287	369.696725	122.995542	0.332958	11.841421	0.599218	5.908515	0.000000	0.000000
1613.049289	369.696725	122.988568	0.332960	11.840749	0.599222	5.908180	0.000000	0.000000
1613.069291	369.696725	122.984968	0.332961	11.840403	0.599224	5.908007	0.000000	0.000000
1613.089293	369.696725	122.998288	0.332957	11.841685	0.599217	5.908647	0.000000	0.000000
1613.109295	369.696806	122.989014	0.332960	11.840792	0.599222	5.908202	0.000000	0.000000
1613.129297	369.696806	122.983771	0.332962	11.840287	0.599225	5.907950	0.000000	0.000000
1613.169301	369.696806	122.992635	0.332959	11.841141	0.599220	5.908376	0.000000	0.000000
1613.169301	369.696806	122.997883	0.332957	11.841646	0.599217	5.908628	0.000000	0.000000
1613.189303	369.696725	123.004228	0.332955	11.842257	0.599213	5.908932	0.000000	0.000000
1613.209305	369.696725	122.987540	0.332960	11.840650	0.599223	5.908131	0.000000	0.000000
1613.229307	369.696725	122.994194	0.332958	11.841291	0.599219	5.908450	0.000000	0.000000
1613.249309	369.696725	122.997559	0.332957	11.841615	0.599217	5.908612	0.000000	0.000000
1613.269311	369.696725	122.989828	0.332960	11.840870	0.599221	5.908241	0.000000	0.000000
1613.289313	369.696806	122.990204	0.332960	11.840907	0.599221	5.908259	0.000000	0.000000
1613.309315	369.696725	122.984899	0.332961	11.840396	0.599224	5.908004	0.000000	0.000000
1613.329317	369.696806	122.995340	0.332958	11.841401	0.599218	5.908506	0.000000	0.000000
1613.369321	369.696806	122.991787	0.332959	11.841059	0.599220	5.908335	0.000000	0.000000
1613.389323	369.696725	122.988989	0.332960	11.840790	0.599222	5.908200	0.000000	0.000000
1613.389323	369.696725	122.994598	0.332958	11.841330	0.599219	5.908470	0.000000	0.000000
1613.409325	369.696806	122.995235	0.332958	11.841391	0.599218	5.908500	0.000000	0.000000
1613.429327	369.696806	122.999195	0.332957	11.841772	0.599216	5.908691	0.000000	0.000000
1613.449329	369.696806	122.995497	0.332958	11.841416	0.599218	5.908513	0.000000	0.000000
1613.469331	369.696806	122.995844	0.332958	11.841450	0.599218	5.908530	0.000000	0.000000
1613.489333	369.696725	123.003166	0.332955	11.842155	0.599214	5.908881	0.000000	0.000000
1613.509335	369.696725	122.983468	0.332962	11.840258	0.599225	5.907935	0.000000	0.000000
1613.529337	369.696725	122.981978	0.332962	11.840115	0.599226	5.907864	0.000000	0.000000
1613.569341	369.696725	122.984592	0.332961	11.840366	0.599224	5.907989	0.000000	0.000000
1613.589343	369.696806	122.995017	0.332958	11.841370	0.599218	5.908490	0.000000	0.000000
1613.609345	369.696725	122.986701	0.332961	11.840570	0.599223	5.908091	0.000000	0.000000
1613.609345	369.696725	122.986527	0.332961	11.840553	0.599223	5.908082	0.000000	0.000000
1613.629347	369.696725	122.983553	0.332962	11.840266	0.599225	5.907939	0.000000	0.000000
1613.649349	369.696725	122.979524	0.332963	11.839879	0.599227	5.907746	0.000000	0.000000
1613.669351	369.696806	122.982500	0.332962	11.840165	0.599225	5.907889	0.000000	0.000000
1613.689353	369.696806	122.985274	0.332961	11.840432	0.599224	5.908022	0.000000	0.000000
1613.709355	369.696806	122.992620	0.332959	11.841139	0.599220	5.908375	0.000000	0.000000
1613.729357	369.696806	122.985045	0.332961	11.840410	0.599224	5.908011	0.000000	0.000000
1613.749359	369.696806	122.986919	0.332961	11.840590	0.599223	5.908101	0.000000	0.000000
1613.769361	369.696806	122.975654	0.332964	11.839506	0.599229	5.907560	0.000000	0.000000
1613.809365	369.696806	122.969672	0.332966	11.838930	0.599233	5.907272	0.000000	0.000000
1613.809365	369.696806	122.982954	0.332962	11.840209	0.599225	5.907911	0.000000	0.000000
1613.829367	369.696725	122.981862	0.332962	11.840104	0.599226	5.907858	0.000000	0.000000
1613.849369	369.696725	122.973885	0.332965	11.839336	0.599230	5.907475	0.000000	0.000000
1613.869371	369.696725	122.987426	0.332960	11.840639	0.599223	5.908125	0.000000	0.000000
1613.889373	369.696725	122.961923	0.332969	11.838184	0.599237	5.906900	0.000000	0.000000
1613.909375	369.696725	122.969776	0.332966	11.838940	0.599232	5.907277	0.000000	0.000000
1613.929377	369.696725	122.962730	0.332969	11.838262	0.599236	5.906939	0.000000	0.000000
1613.949379	369.696725	122.972346	0.332965	11.839187	0.599231	5.907401	0.000000	0.000000
1613.969381	369.696806	122.983065	0.332962	11.840219	0.599225	5.907916	0.000000	0.000000
1613.989383	369.696806	122.976736	0.332964	11.839610	0.599229	5.907612	0.000000	0.000000
1614.029387	369.696725	122.980431	0.332963	11.839966	0.599227	5.907789	0.000000	0.000000
1614.029387	369.696725	122.984119	0.332961	11.840321	0.599224	5.907966	0.000000	0.000000
1614.049389	369.696725	122.991970	0.332959	11.841077	0.599220	5.908344	0.000000	0.000000
1614.069391	369.696725	123.004368	0.332955	11.842270	0.599213	5.908939	0.000000	0.000000
1614.089393	369.696725	122.981994	0.332962	11.840116	0.599226	5.907864	0.000000	0.000000
1614.109395	369.696725	122.989953	0.332960	11.840883	0.599221	5.908247	0.000000	0.000000
1614.129397	369.696725	122.987673	0.332960	11.840663	0.599222	5.908137	0.000000	0.000000
1614.149399	369.696806	122.989098	0.332960	11.840800	0.599222	5.908206	0.000000	0.000000
1614.169401	369.696806	122.979663	0.332963	11.839892	0.599227	5.907752	0.000000	0.000000
1614.189403	369.696806	122.991531	0.332959	11.841034	0.599220	5.908323	0.000000	0.000000
1614.209405	369.696806	122.983995	0.332962	11.840309	0.599225	5.907961	0.000000	0.000000
1614.249409	369.696806	122.986168	0.332961	11.840518	0.599223	5.908065	0.000000	0.000000
1614.249409	369.696806	122.991877	0.332959	11.841068	0.599220	5.908339	0.000000	0.000000
1614.269411	369.696806	122.984679	0.332961	11.840375	0.599224	5.907993	0.000000	0.000000
1614.289413	369.696806	122.983950	0.332962	11.840305	0.599225	5.907958	0.000000	0.000000
1614.309415	369.696806	122.976140	0.332964	11.839553	0.599229	5.907583	0.000000	0.000000
1614.329417	369.696806	122.985950	0.332961	11.840497	0.599224	5.908054	0.000000	0.000000
1614.349419	369.696725	122.980896	0.332963	11.840011	0.599226	5.907812	0.000000	0.000000
1614.369421	369.696725	122.981754	0.332962	11.840093	0.599226	5.907853	0.000000	0.000000
1614.409425	369.696725	122.993045	0.332959	11.841180	0.599219	5.908395	0.000000	0.000000
1614.429427	369.696725	122.985841	0.332961	11.840487	0.599223	5.908049	0.000000	0.000000
1614.449429	369.696725	122.988727	0.332960	11.840765	0.599222	5.908188	0.000000	0.000000
1614.449429	369.696725	122.984477	0.332961	11.840355	0.599224	5.907984	0.000000	0.000000
1614.469431	369.696806	122.985765	0.332961	11.840479	0.599224	5.908046	0.000000	0.000000
1614.489433	369.696806	122.984068	0.332962	11.840316	0.599225	5.907964	0.000000	0.000000
1614.509435	369.696806	122.974549	0.332965	11.839400	0.599230	5.907507	0.000000	0.000000
1614.529437	369.696806	122.970145	0.332966	11.838976	0.599232	5.907295	0.000000	0.000000
1614.549439	369.696725	122.984329	0.332961	11.840341	0.599224	5.907977	0.000000	0.000000
1614.569441	369.696725	122.968858	0.332967	11.838852	0.599233	5.907233	0.000000	0.000000
1614.589443	369.696725	122.985123	0.332961	11.840418	0.599224	5.908015	0.000000	0.000000
1614.609445	369.696725	122.973419	0.332965	11.839291	0.599230	5.907452	0.000000	0.000000
1614.629447	369.696725	122.978741	0.332963	11.839803	0.599227	5.907708	0.000000	0.000000
1614.669451	369.696725	122.979192	0.332963	11.839847	0.599227	5.907730	0.000000	0.000000
1614.669451	369.696725	122.961801	0.332969	11.838172	0.599237	5.906894	0.000000	0.000000
1614.689453	369.696806	122.977723	0.332964	11.839705	0.599228	5.907659	0.000000	0.000000
1614.709455	369.696806	122.965223	0.332968	11.838502	0.599235	5.907059	0.000000	0.000000
1614.729457	369.696806	122.972167	0.332966	11.839170	0.599231	5.907392	0.000000	0.000000
1614.749459	369.696806	122.966428	0.332968	11.838618	0.599235	5.907117	0.000000	0.000000
1614.769461	369.696806	122.958738	0.332970	11.837877	0.599239	5.906747	0.000000	0.000000
1614.789463	369.696806	122.964305	0.332968	11.838413	0.599236	5.907015	0.000000	0.000000
1614.809465	369.696806	122.965077	0.332968	11.838488	0.599235	5.907052	0.000000	0.000000
1614.849469	369.696806	122.959550	0.332970	11.837956	0.599238	5.906786	0.000000	0.000000
1614.869471	369.696806	122.964031	0.332968	11.838387	0.599236	5.907002	0.000000	0.000000
1614.889473	369.696806	122.964937	0.332968	11.838474	0.599235	5.907045	0.000000	0.000000
1614.889473	369.696806	122.968200	0.332967	11.838788	0.599234	5.907202	0.000000	0.000000
1614.909475	369.696725	122.955443	0.332971	11.837560	0.599241	5.906589	0.000000	0.000000
1614.929477	369.696725	122.954280	0.332972	11.837448	0.599241	5.906533	0.000000	0.000000
1614.949479	369.696725	122.967006	0.332967	11.838673	0.599234	5.907144	0.000000	0.000000
1614.969481	369.696725	122.961017	0.332969	11.838097	0.599237	5.906857	0.000000	0.000000
1614.989483	369.696725	122.949919	0.332973	11.837028	0.599244	5.906324	0.000000	0.000000
1615.009485	369.696725	122.964637	0.332968	11.838445	0.599235	5.907031	0.000000	0.000000
1615.049489	369.696806	122.967853	0.332967	11.838755	0.599234	5.907185	0.000000	0.000000
1615.049489	369.696806	122.956316	0.332971	11.837644	0.599240	5.906631	0.000000	0.000000
1615.089493	369.696806	122.961831	0.332969	11.838175	0.599237	5.906896	0.000000	0.000000
1615.089493	369.696806	122.955669	0.332971	11.837582	0.599241	5.906600	0.000000	0.000000
1615.109495	369.696806	122.956890	0.332971	11.837699	0.599240	5.906658	0.000000	0.000000
1615.129497	369.696806	122.955277	0.332971	11.837544	0.599241	5.906581	0.000000	0.000000
1615.149499	369.696806	122.962712	0.332969	11.838260	0.599237	5.906938	0.000000	0.000000
1615.169501	369.696806	122.945440	0.332975	11.836597	0.599246	5.906108	0.000000	0.000000
1615.189503	369.696725	122.958472	0.332970	11.837852	0.599239	5.906734	0.000000	0.000000
1615.209505	369.696725	122.951035	0.332973	11.837136	0.599243	5.906377	0.000000	0.000000
1615.229507	369.696725	122.960148	0.332970	11.838013	0.599238	5.906815	0.000000	0.000000
1615.249509	369.696725	122.962819	0.332969	11.838270	0.599236	5.906943	0.000000	0.000000
1615.269511	369.696725	122.963714	0.332968	11.838356	0.599236	5.906986	0.000000	0.000000
1615.309515	369.696806	122.956502	0.332971	11.837662	0.599240	5.906640	0.000000	0.000000
1615.309515	369.696806	122.943594	0.332975	11.836419	0.599247	5.906020	0.000000	0.000000
1615.329517	369.696806	122.973913	0.332965	11.839338	0.599230	5.907476	0.000000	0.000000
1615.349519	369.696806	122.958250	0.332970	11.837830	0.599239	5.906724	0.000000	0.000000
1615.369521	369.696806	122.958871	0.332970	11.837890	0.599239	5.906754	0.000000	0.000000
1615.389523	369.696806	122.963791	0.332968	11.838364	0.599236	5.906990	0.000000	0.000000
1615.409525	369.696806	122.972984	0.332965	11.839249	0.599231	5.907432	0.000000	0.000000
1615.429527	369.696806	122.955397	0.332971	11.837556	0.599241	5.906587	0.000000	0.000000
1615.469531	369.696806	122.963881	0.332968	11.838372	0.599236	5.906994	0.000000	0.000000
1615.489533	369.696806	122.965930	0.332968	11.838570	0.599235	5.907093	0.000000	0.000000
1615.509535	369.696806	122.961737	0.332969	11.838166	0.599237	5.906891	0.000000	0.000000
1615.529537	369.696806	122.952944	0.332972	11.837320	0.599242	5.906469	0.000000	0.000000
1615.529537	369.696806	122.954359	0.332972	11.837456	0.599241	5.906537	0.000000	0.000000
1615.549539	369.696806	122.948552	0.332974	11.836897	0.599245	5.906258	0.000000	0.000000
1615.569541	369.696806	122.950664	0.332973	11.837100	0.599243	5.906359	0.000000	0.000000
1615.589543	369.696725	122.953286	0.332972	11.837352	0.599242	5.906485	0.000000	0.000000
1615.609545	369.696725	122.957225	0.332971	11.837732	0.599240	5.906675	0.000000	0.000000
1615.629547	369.696725	122.951184	0.332973	11.837150	0.599243	5.906384	0.000000	0.000000
1615.649549	369.696725	122.965658	0.332968	11.838544	0.599235	5.907080	0.000000	0.000000
1615.689553	369.696725	122.953558	0.332972	11.837379	0.599242	5.906498	0.000000	0.000000
1615.709555	369.696806	122.953014	0.332972	11.837326	0.599242	5.906472	0.000000	0.000000
1615.729557	369.696806	122.944710	0.332975	11.836527	0.599247	5.906073	0.000000	0.000000
1615.729557	369.696806	122.942597	0.332976	11.836323	0.599248	5.905972	0.000000	0.000000
1615.749559	369.696806	122.944916	0.332975	11.836547	0.599247	5.906083	0.000000	0.000000
1615.769561	369.696806	122.941313	0.332976	11.836200	0.599249	5.905910	0.000000	0.000000
1615.789563	369.696806	122.940424	0.332976	11.836114	0.599249	5.905867	0.000000	0.000000
1615.809565	369.696806	122.933016	0.332979	11.835401	0.599253	5.905512	0.000000	0.000000
1615.829567	369.696806	122.951289	0.332973	11.837160	0.599243	5.906389	0.000000	0.000000
1615.849569	369.696806	122.937829	0.332977	11.835864	0.599251	5.905743	0.000000	0.000000
1615.869571	369.696806	122.933635	0.332979	11.835461	0.599253	5.905541	0.000000	0.000000
1615.889573	369.696806	122.921364	0.332983	11.834279	0.599260	5.904952	0.000000	0.000000
1615.909575	369.696806	122.930355	0.332980	11.835145	0.599255	5.905384	0.000000	0.000000
1615.949579	369.696806	122.923075	0.332982	11.834444	0.599259	5.905034	0.000000	0.000000
1615.949579	369.696806	122.936043	0.332978	11.835692	0.599252	5.905657	0.000000	0.000000
1615.969581	369.696806	122.932771	0.332979	11.835377	0.599253	5.905500	0.000000	0.000000
1615.989583	369.696806	122.934039	0.332978	11.835499	0.599253	5.905561	0.000000	0.000000
1616.009585	369.696806	122.927151	0.332981	11.834836	0.599257	5.905230	0.000000	0.000000
1616.029587	369.696806	122.931355	0.332979	11.835241	0.599254	5.905432	0.000000	0.000000
1616.049589	369.696806	122.926315	0.332981	11.834756	0.599257	5.905190	0.000000	0.000000
1616.069591	369.696806	122.931009	0.332979	11.835208	0.599254	5.905415	0.000000	0.000000
1616.109595	369.696806	122.932562	0.332979	11.835357	0.599254	5.905490	0.000000	0.000000
1616.109595	369.696806	122.947249	0.332974	11.836771	0.599245	5.906195	0.000000	0.000000
1616.149599	369.696806	122.922103	0.332982	11.834350	0.599259	5.904987	0.000000	0.000000
1616.169601	369.696806	122.938676	0.332977	11.835946	0.599250	5.905783	0.000000	0.000000
1616.169601	369.696806	122.929948	0.332980	11.835106	0.599255	5.905364	0.000000	0.000000
1616.189603	369.696806	122.943215	0.332975	11.836383	0.599248	5.906002	0.000000	0.000000
1616.209605	369.696806	122.938018	0.332977	11.835883	0.599250	5.905752	0.000000	0.000000
1616.229607	369.696806	122.933066	0.332979	11.835406	0.599253	5.905514	0.000000	0.000000
1616.249609	369.696806	122.929323	0.332980	11.835045	0.599255	5.905334	0.000000	0.000000
1616.269611	369.696806	122.931143	0.332979	11.835221	0.599254	5.905422	0.000000	0.000000
1616.289613	369.696806	122.929027	0.332980	11.835017	0.599255	5.905320	0.000000	0.000000
1616.309615	369.696806	122.938333	0.332977	11.835913	0.599250	5.905767	0.000000	0.000000
1616.329617	369.696806	122.916068	0.332984	11.833769	0.599263	5.904697	0.000000	0.000000
1616.369621	369.696806	122.935013	0.332978	11.835593	0.599252	5.905608	0.000000	0.000000
1616.369621	369.696806	122.922576	0.332982	11.834396	0.599259	5.905010	0.000000	0.000000
1616.389623	369.696806	122.926147	0.332981	11.834740	0.599257	5.905182	0.000000	0.000000
1616.409625	369.696725	122.928354	0.332980	11.834952	0.599256	5.905288	0.000000	0.000000
1616.429627	369.696725	122.918162	0.332984	11.833971	0.599261	5.904798	0.000000	0.000000
1616.448629	369.696725	122.925622	0.332981	11.834689	0.599257	5.905156	0.000000	0.000000
1616.468631	369.696725	122.929980	0.332980	11.835109	0.599255	5.905366	0.000000	0.000000
1616.488633	369.696725	122.919263	0.332983	11.834077	0.599261	5.904851	0.000000	0.000000
1616.508635	369.696725	122.918664	0.332983	11.834019	0.599261	5.904822	0.000000	0.000000
1616.548639	369.696806	122.913360	0.332985	11.833509	0.599264	5.904567	0.000000	0.000000
1616.568641	369.696806	122.905453	0.332988	11.832747	0.599269	5.904187	0.000000	0.000000
1616.588643	369.696806	122.919453	0.332983	11.834095	0.599261	5.904860	0.000000	0.000000
1616.588643	369.696806	122.914010	0.332985	11.833571	0.599264	5.904599	0.000000	0.000000
1616.608645	369.696806	122.906010	0.332988	11.832801	0.599268	5.904214	0.000000	0.000000
1616.628647	369.696725	122.913992	0.332985	11.833569	0.599264	5.904598	0.000000	0.000000
1616.648649	369.696725	122.905065	0.332988	11.832710	0.599269	5.904169	0.000000	0.000000
1616.668651	369.696725	122.933101	0.332979	11.835409	0.599253	5.905516	0.000000	0.000000
1616.708655	369.696725	122.913859	0.332985	11.833557	0.599264	5.904591	0.000000	0.000000
1616.708655	369.696725	122.897702	0.332990	11.832001	0.599273	5.903815	0.000000	0.000000
1616.748659	369.696806	122.920982	0.332983	11.834242	0.599260	5.904934	0.000000	0.000000
1616.748659	369.696806	122.922795	0.332982	11.834417	0.599259	5.905021	0.000000	0.000000
1616.788663	369.696806	122.925661	0.332981	11.834693	0.599257	5.905158	0.000000	0.000000
1616.808665	369.696806	122.923633	0.332982	11.834498	0.599259	5.905061	0.000000	0.000000
1616.808665	369.696806	122.914393	0.332985	11.833608	0.599264	5.904617	0.000000	0.000000
1616.828667	369.696806	122.924703	0.332982	11.834601	0.599258	5.905112	0.000000	0.000000
1616.848669	369.696806	122.918457	0.332984	11.833999	0.599261	5.904812	0.000000	0.000000
1616.868671	369.696806	122.908439	0.332987	11.833035	0.599267	5.904331	0.000000	0.000000
1616.888673	369.696806	122.917025	0.332984	11.833861	0.599262	5.904743	0.000000	0.000000
1616.908675	369.696806	122.905844	0.332988	11.832785	0.599268	5.904206	0.000000	0.000000
1616.928677	369.696806	122.914162	0.332985	11.833586	0.599264	5.904606	0.000000	0.000000
1616.968681	369.696806	122.910091	0.332986	11.833194	0.599266	5.904410	0.000000	0.000000
1616.988683	369.696806	122.903093	0.332989	11.832520	0.599270	5.904074	0.000000	0.000000
1617.008685	369.696725	122.915846	0.332984	11.833748	0.599263	5.904687	0.000000	0.000000
1617.008685	369.696725	122.899842	0.332990	11.832207	0.599272	5.903918	0.000000	0.000000
1617.028687	369.696725	122.906239	0.332988	11.832823	0.599268	5.904225	0.000000	0.000000
1617.048689	369.696725	122.891945	0.332992	11.831447	0.599276	5.903539	0.000000	0.000000
1617.068691	369.696725	122.886172	0.332994	11.830891	0.599279	5.903261	0.000000	0.000000
1617.088693	369.696725	122.898478	0.332990	11.832076	0.599272	5.903852	0.000000	0.000000
1617.108695	369.696806	122.900614	0.332990	11.832281	0.599271	5.903955	0.000000	0.000000
1617.148699	369.696806	122.892745	0.332992	11.831524	0.599276	5.903577	0.000000	0.000000
1617.148699	369.696806	122.906254	0.332988	11.832824	0.599268	5.904226	0.000000	0.000000
1617.188703	369.696806	122.902211	0.332989	11.832435	0.599271	5.904032	0.000000	0.000000
1617.208705	369.696806	122.906319	0.332988	11.832831	0.599268	5.904229	0.000000	0.000000
1617.228707	369.696806	122.903475	0.332989	11.832557	0.599270	5.904092	0.000000	0.000000
1617.228707	369.696806	122.908377	0.332987	11.833029	0.599267	5.904328	0.000000	0.000000
1617.248709	369.696725	122.916394	0.332984	11.833801	0.599262	5.904713	0.000000	0.000000
1617.268711	369.696725	122.912394	0.332986	11.833416	0.599265	5.904521	0.000000	0.000000
1617.288713	369.696725	122.901806	0.332989	11.832396	0.599271	5.904012	0.000000	0.000000
1617.308715	369.696725	122.896715	0.332991	11.831906	0.599273	5.903768	0.000000	0.000000
1617.348719	369.696725	122.894875	0.332991	11.831729	0.599275	5.903679	0.000000	0.000000
1617.368721	369.696806	122.893756	0.332992	11.831621	0.599275	5.903626	0.000000	0.000000
1617.388723	369.696806	122.896958	0.332991	11.831929	0.599273	5.903779	0.000000	0.000000
1617.408725	369.696806	122.897321	0.332991	11.831964	0.599273	5.903797	0.000000	0.000000
1617.428727	369.696806	122.899603	0.332990	11.832184	0.599272	5.903906	0.000000	0.000000
1617.448729	369.696806	122.892361	0.332992	11.831487	0.599276	5.903559	0.000000	0.000000
1617.448729	369.696806	122.905379	0.332988	11.832740	0.599269	5.904184	0.000000	0.000000
1617.468731	369.696806	122.907385	0.332987	11.832933	0.599268	5.904280	0.000000	0.000000
1617.488733	369.696806	122.901823	0.332989	11.832398	0.599271	5.904013	0.000000	0.000000
1617.508735	369.696806	122.898984	0.332990	11.832125	0.599272	5.903877	0.000000	0.000000
1617.528737	369.696806	122.899671	0.332990	11.832191	0.599272	5.903910	0.000000	0.000000
1617.568741	369.696725	122.898320	0.332990	11.832061	0.599273	5.903845	0.000000	0.000000
1617.588743	369.696725	122.902233	0.332989	11.832437	0.599270	5.904033	0.000000	0.000000
1617.608745	369.696725	122.882885	0.332995	11.830575	0.599281	5.903103	0.000000	0.000000
1617.628747	369.696725	122.893702	0.332992	11.831616	0.599275	5.903623	0.000000	0.000000
1617.648749	369.696725	122.893636	0.332992	11.831610	0.599275	5.903620	0.000000	0.000000
1617.648749	369.696725	122.895070	0.332991	11.831748	0.599274	5.903689	0.000000	0.000000
1617.668751	369.696725	122.886437	0.332994	11.830917	0.599279	5.903274	0.000000	0.000000
1617.688753	369.696806	122.895689	0.332991	11.831807	0.599274	5.903718	0.000000	0.000000
1617.708755	369.696806	122.874247	0.332998	11.829743	0.599286	5.902688	0.000000	0.000000
1617.728757	369.696806	122.888425	0.332994	11.831108	0.599278	5.903369	0.000000	0.000000
1617.748759	369.696806	122.889854	0.332993	11.831246	0.599277	5.903438	0.000000	0.000000
1617.768761	369.696806	122.871991	0.332999	11.829526	0.599287	5.902580	0.000000	0.000000
1617.788763	369.696806	122.870815	0.333000	11.829413	0.599288	5.902524	0.000000	0.000000
1617.828767	369.696806	122.884937	0.332995	11.830772	0.599280	5.903202	0.000000	0.000000
1617.848769	369.696725	122.888807	0.332993	11.831145	0.599278	5.903388	0.000000	0.000000
1617.868771	369.696725	122.890177	0.332993	11.831277	0.599277	5.903454	0.000000	0.000000
1617.868771	369.696725	122.881961	0.332996	11.830486	0.599282	5.903059	0.000000	0.000000
1617.888773	369.696725	122.883488	0.332995	11.830633	0.599281	5.903132	0.000000	0.000000
1617.908775	369.696725	122.886996	0.332994	11.830970	0.599279	5.903301	0.000000	0.000000
1617.928777	369.696725	122.889040	0.332993	11.831167	0.599278	5.903399	0.000000	0.000000
1617.948779	369.696725	122.886838	0.332994	11.830955	0.599279	5.903293	0.000000	0.000000
1617.968781	369.696806	122.876385	0.332998	11.829949	0.599285	5.902791	0.000000	0.000000
1617.988783	369.696806	122.878177	0.332997	11.830121	0.599284	5.902877	0.000000	0.000000
1618.028787	369.696806	122.878117	0.332997	11.830116	0.599284	5.902874	0.000000	0.000000
1618.048789	369.696806	122.886004	0.332995	11.830875	0.599280	5.903253	0.000000	0.000000
1618.068791	369.696806	122.877049	0.332998	11.830013	0.599285	5.902823	0.000000	0.000000
1618.088793	369.696806	122.878733	0.332997	11.830175	0.599284	5.902904	0.000000	0.000000
1618.088793	369.696806	122.884311	0.332995	11.830712	0.599281	5.903172	0.000000	0.000000
1618.108795	369.696806	122.874424	0.332998	11.829760	0.599286	5.902697	0.000000	0.000000
1618.128797	369.696806	122.887953	0.332994	11.831063	0.599279	5.903347	0.000000	0.000000
1618.148799	369.696806	122.881005	0.332996	11.830394	0.599282	5.903013	0.000000	0.000000
1618.168801	369.696806	122.864510	0.333002	11.828806	0.599292	5.902221	0.000000	0.000000
1618.188803	369.696806	122.892195	0.332992	11.831471	0.599276	5.903551	0.000000	0.000000
1618.208805	369.696806	122.875932	0.332998	11.829905	0.599285	5.902769	0.000000	0.000000
1618.248809	369.696806	122.873694	0.332999	11.829690	0.599287	5.902662	0.000000	0.000000
1618.268811	369.696806	122.874820	0.332998	11.829798	0.599286	5.902716	0.000000	0.000000
1618.288813	369.696806	122.868892	0.333000	11.829227	0.599289	5.902431	0.000000	0.000000
1618.288813	369.696806	122.866188	0.333001	11.828967	0.599291	5.902301	0.000000	0.000000
1618.308815	369.696806	122.878131	0.332997	11.830117	0.599284	5.902875	0.000000	0.000000
1618.328817	369.696806	122.886623	0.332994	11.830934	0.599279	5.903283	0.000000	0.000000
1618.348819	369.696806	122.882294	0.332996	11.830518	0.599282	5.903075	0.000000	0.000000
1618.368821	369.696806	122.874737	0.332998	11.829790	0.599286	5.902712	0.000000	0.000000
1618.388823	369.696806	122.880583	0.332996	11.830353	0.599283	5.902993	0.000000	0.000000
1618.408825	369.696806	122.863378	0.333002	11.828697	0.599292	5.902166	0.000000	0.000000
1618.428827	369.696806	122.879701	0.332997	11.830268	0.599283	5.902950	0.000000	0.000000
1618.468831	369.696725	122.859886	0.333003	11.828360	0.599294	5.901999	0.000000	0.000000
1618.488833	369.696725	122.868552	0.333000	11.829195	0.599289	5.902415	0.000000	0.000000
1618.508835	369.696725	122.860029	0.333003	11.828374	0.599294	5.902005	0.000000	0.000000
1618.508835	369.696725	122.867373	0.333001	11.829081	0.599290	5.902358	0.000000	0.000000
1618.528837	369.696725	122.869565	0.333000	11.829292	0.599289	5.902464	0.000000	0.000000
1618.548839	369.696725	122.873052	0.332999	11.829628	0.599287	5.902631	0.000000	0.000000
1618.568841	369.696725	122.875890	0.332998	11.829901	0.599285	5.902767	0.000000	0.000000
1618.588843	369.696806	122.862937	0.333002	11.828654	0.599293	5.902145	0.000000	0.000000
1618.608845	369.696806	122.858951	0.333004	11.828270	0.599295	5.901954	0.000000	0.000000
1618.628847	369.696806	122.855847	0.333005	11.827971	0.599297	5.901805	0.000000	0.000000
1618.648849	369.696806	122.863669	0.333002	11.828725	0.599292	5.902180	0.000000	0.000000
1618.688853	369.696806	122.867024	0.333001	11.829048	0.599290	5.902341	0.000000	0.000000
1618.708855	369.696806	122.849725	0.333007	11.827382	0.599300	5.901510	0.000000	0.000000
1618.728857	369.696806	122.856604	0.333004	11.828044	0.599296	5.901841	0.000000	0.000000
1618.728857	369.696806	122.855297	0.333005	11.827919	0.599297	5.901778	0.000000	0.000000
1618.748859	369.696806	122.854251	0.333005	11.827818	0.599297	5.901728	0.000000	0.000000
1618.768861	369.696725	122.847292	0.333007	11.827148	0.599301	5.901394	0.000000	0.000000
1618.788863	369.696725	122.843349	0.333009	11.826768	0.599303	5.901204	0.000000	0.000000
1618.808865	369.696725	122.845595	0.333008	11.826984	0.599302	5.901312	0.000000	0.000000
1618.848869	369.696725	122.860722	0.333003	11.828441	0.599294	5.902039	0.000000	0.000000
1618.868871	369.696806	122.846695	0.333008	11.827090	0.599302	5.901365	0.000000	0.000000
1618.888873	369.696725	122.856107	0.333004	11.827996	0.599296	5.901817	0.000000	0.000000
1618.908875	369.696806	122.861144	0.333003	11.828481	0.599294	5.902059	0.000000	0.000000
1618.928877	369.696806	122.850066	0.333007	11.827415	0.599300	5.901527	0.000000	0.000000
1618.928877	369.696806	122.854915	0.333005	11.827882	0.599297	5.901760	0.000000	0.000000
1618.948879	369.696806	122.856131	0.333005	11.827999	0.599296	5.901818	0.000000	0.000000
1618.968881	369.696806	122.862957	0.333002	11.828656	0.599293	5.902146	0.000000	0.000000
1618.988883	369.696806	122.864958	0.333002	11.828849	0.599291	5.902242	0.000000	0.000000
1619.008885	369.696806	122.851695	0.333006	11.827572	0.599299	5.901605	0.000000	0.000000
1619.028887	369.696806	122.860104	0.333003	11.828381	0.599294	5.902009	0.000000	0.000000
1619.048889	369.696806	122.855653	0.333005	11.827953	0.599297	5.901795	0.000000	0.000000
1619.088893	369.696806	122.843913	0.333009	11.826823	0.599303	5.901231	0.000000	0.000000
1619.108895	369.696806	122.849446	0.333007	11.827355	0.599300	5.901497	0.000000	0.000000
1619.128897	369.696806	122.854735	0.333005	11.827864	0.599297	5.901751	0.000000	0.000000
1619.148899	369.696806	122.853014	0.333006	11.827699	0.599298	5.901668	0.000000	0.000000
1619.148899	369.696806	122.854333	0.333005	11.827826	0.599297	5.901732	0.000000	0.000000
1619.168901	369.696806	122.861557	0.333003	11.828521	0.599293	5.902079	0.000000	0.000000
1619.188903	369.696806	122.865365	0.333001	11.828888	0.599291	5.902262	0.000000	0.000000
1619.208905	369.696806	122.844513	0.333008	11.826880	0.599303	5.901260	0.000000	0.000000
1619.228907	369.696806	122.854126	0.333005	11.827806	0.599298	5.901722	0.000000	0.000000
1619.268911	369.696806	122.845193	0.333008	11.826946	0.599303	5.901293	0.000000	0.000000
1619.268911	369.696806	122.849328	0.333007	11.827344	0.599300	5.901491	0.000000	0.000000
1619.288913	369.696725	122.843675	0.333009	11.826800	0.599303	5.901220	0.000000	0.000000
1619.328917	369.696806	122.848745	0.333007	11.827288	0.599301	5.901463	0.000000	0.000000
1619.348919	369.696806	122.860423	0.333003	11.828412	0.599294	5.902024	0.000000	0.000000
1619.368921	369.696806	122.843075	0.333009	11.826742	0.599304	5.901191	0.000000	0.000000
1619.368921	369.696806	122.855074	0.333005	11.827897	0.599297	5.901767	0.000000	0.000000
1619.388923	369.696806	122.847286	0.333007	11.827147	0.599301	5.901393	0.000000	0.000000
1619.408925	369.696806	122.846478	0.333008	11.827069	0.599302	5.901354	0.000000	0.000000
1619.428927	369.696806	122.852399	0.333006	11.827640	0.599298	5.901639	0.000000	0.000000
1619.448929	369.696806	122.852974	0.333006	11.827695	0.599298	5.901666	0.000000	0.000000
1619.488933	369.696806	122.854696	0.333005	11.827861	0.599297	5.901749	0.000000	0.000000
1619.508935	369.696806	122.845275	0.333008	11.826954	0.599302	5.901297	0.000000	0.000000
1619.528937	369.696806	122.850668	0.333006	11.827473	0.599299	5.901556	0.000000	0.000000
1619.548939	369.696806	122.853246	0.333005	11.827721	0.599298	5.901680	0.000000	0.000000
1619.568941	369.696806	122.850360	0.333006	11.827443	0.599300	5.901541	0.000000	0.000000
1619.568941	369.696806	122.839984	0.333010	11.826444	0.599305	5.901042	0.000000	0.000000
1619.588943	369.696806	122.846065	0.333008	11.827030	0.599302	5.901335	0.000000	0.000000
1619.608945	369.696725	122.846459	0.333008	11.827068	0.599302	5.901354	0.000000	0.000000
1619.628947	369.696806	122.843436	0.333009	11.826777	0.599303	5.901208	0.000000	0.000000
1619.648949	369.696725	122.837182	0.333011	11.826174	0.599307	5.900908	0.000000	0.000000
1619.668951	369.696806	122.843837	0.333009	11.826815	0.599303	5.901228	0.000000	0.000000
1619.708955	369.696806	122.842509	0.333009	11.826687	0.599304	5.901164	0.000000	0.000000
1619.728957	369.696806	122.844944	0.333008	11.826922	0.599303	5.901281	0.000000	0.000000
1619.748959	369.696806	122.843954	0.333009	11.826826	0.599303	5.901233	0.000000	0.000000
1619.768961	369.696806	122.846489	0.333008	11.827070	0.599302	5.901355	0.000000	0.000000
1619.788963	369.696806	122.842717	0.333009	11.826707	0.599304	5.901174	0.000000	0.000000
1619.788963	369.696806	122.848936	0.333007	11.827306	0.599300	5.901472	0.000000	0.000000
1619.808965	369.696806	122.842937	0.333009	11.826729	0.599304	5.901184	0.000000	0.000000
1619.828967	369.696806	122.842059	0.333009	11.826644	0.599304	5.901142	0.000000	0.000000
1619.848969	369.696806	122.832715	0.333012	11.825744	0.599310	5.900693	0.000000	0.000000
1619.868971	369.696806	122.837387	0.333011	11.826194	0.599307	5.900918	0.000000	0.000000
1619.908975	369.696806	122.838671	0.333010	11.826318	0.599306	5.900979	0.000000	0.000000
1619.908975	369.696806	122.826000	0.333015	11.825098	0.599313	5.900371	0.000000	0.000000
1619.928977	369.696806	122.823509	0.333015	11.824858	0.599315	5.900251	0.000000	0.000000
1619.968981	369.696806	122.829217	0.333014	11.825408	0.599311	5.900525	0.000000	0.000000
1619.988983	369.696806	122.829830	0.333013	11.825467	0.599311	5.900555	0.000000	0.000000
1620.008985	369.696806	122.838320	0.333010	11.826284	0.599306	5.900963	0.000000	0.000000
1620.008985	369.696806	122.831330	0.333013	11.825611	0.599310	5.900627	0.000000	0.000000
1620.028987	369.696806	122.824477	0.333015	11.824951	0.599314	5.900298	0.000000	0.000000
1620.048989	369.696806	122.830434	0.333013	11.825525	0.599311	5.900584	0.000000	0.000000
1620.068991	369.696806	122.831994	0.333013	11.825675	0.599310	5.900659	0.000000	0.000000
1620.088993	369.696806	122.832567	0.333012	11.825730	0.599310	5.900686	0.000000	0.000000
1620.128997	369.696806	122.833059	0.333012	11.825778	0.599309	5.900710	0.000000	0.000000
1620.148999	369.696725	122.825509	0.333015	11.825051	0.599313	5.900347	0.000000	0.000000
1620.169001	369.696725	122.844851	0.333008	11.826913	0.599303	5.901276	0.000000	0.000000
1620.189003	369.696725	122.832023	0.333013	11.825678	0.599310	5.900660	0.000000	0.000000
1620.209005	369.696725	122.828151	0.333014	11.825305	0.599312	5.900474	0.000000	0.000000
1620.209005	369.696725	122.835119	0.333011	11.825976	0.599308	5.900809	0.000000	0.000000
1620.229007	369.696806	122.827658	0.333014	11.825258	0.599312	5.900450	0.000000	0.000000
1620.249009	369.696806	122.828216	0.333014	11.825311	0.599312	5.900477	0.000000	0.000000
1620.269011	369.696806	122.827764	0.333014	11.825268	0.599312	5.900455	0.000000	0.000000
1620.289013	369.696806	122.836095	0.333011	11.826070	0.599308	5.900856	0.000000	0.000000
1620.309015	369.696806	122.822891	0.333016	11.824799	0.599315	5.900221	0.000000	0.000000
1620.349019	369.696806	122.824122	0.333015	11.824917	0.599314	5.900280	0.000000	0.000000
1620.349019	369.696806	122.830853	0.333013	11.825565	0.599311	5.900604	0.000000	0.000000
1620.389023	369.696806	122.818470	0.333017	11.824373	0.599318	5.900009	0.000000	0.000000
1620.409025	369.696806	122.818384	0.333017	11.824365	0.599318	5.900005	0.000000	0.000000
1620.429027	369.696806	122.820730	0.333016	11.824591	0.599316	5.900118	0.000000	0.000000
1620.429027	369.696806	122.815539	0.333018	11.824091	0.599319	5.899868	0.000000	0.000000
1620.449029	369.696806	122.822505	0.333016	11.824761	0.599315	5.900203	0.000000	0.000000
1620.469031	369.696806	122.815336	0.333018	11.824071	0.599319	5.899858	0.000000	0.000000
1620.489033	369.696806	122.801979	0.333023	11.822785	0.599327	5.899217	0.000000	0.000000
1620.509035	369.696806	122.840838	0.333010	11.826526	0.599305	5.901083	0.000000	0.000000
1620.529037	369.696806	122.815181	0.333018	11.824056	0.599319	5.899851	0.000000	0.000000
1620.549039	369.696806	122.818106	0.333017	11.824338	0.599318	5.899991	0.000000	0.000000
1620.569041	369.696806	122.818896	0.333017	11.824414	0.599317	5.900029	0.000000	0.000000
1620.589043	369.696806	122.818035	0.333017	11.824331	0.599318	5.899988	0.000000	0.000000
1620.629047	369.696806	122.820011	0.333017	11.824521	0.599317	5.900083	0.000000	0.000000
1620.649049	369.696806	122.808629	0.333020	11.823426	0.599323	5.899536	0.000000	0.000000
1620.649049	369.696806	122.815862	0.333018	11.824122	0.599319	5.899884	0.000000	0.000000
1620.669051	369.696806	122.827369	0.333014	11.825230	0.599313	5.900436	0.000000	0.000000
1620.689053	369.696806	122.821333	0.333016	11.824649	0.599316	5.900146	0.000000	0.000000
1620.709055	369.696806	122.818266	0.333017	11.824353	0.599318	5.899999	0.000000	0.000000
1620.729057	369.696806	122.826434	0.333014	11.825140	0.599313	5.900392	0.000000	0.000000
1620.769061	369.696806	122.824806	0.333015	11.824983	0.599314	5.900313	0.000000	0.000000
1620.769061	369.696806	122.819014	0.333017	11.824425	0.599317	5.900035	0.000000	0.000000
1620.809065	369.696806	122.818611	0.333017	11.824387	0.599317	5.900016	0.000000	0.000000
1620.829067	369.696806	122.812226	0.333019	11.823772	0.599321	5.899709	0.000000	0.000000
1620.849069	369.696806	122.813445	0.333019	11.823889	0.599320	5.899768	0.000000	0.000000
1620.849069	369.696806	122.820009	0.333017	11.824521	0.599317	5.900083	0.000000	0.000000
1620.869071	369.696806	122.820571	0.333016	11.824575	0.599316	5.900110	0.000000	0.000000
1620.889073	369.696806	122.819091	0.333017	11.824433	0.599317	5.900039	0.000000	0.000000
1620.909075	369.696806	122.820166	0.333017	11.824536	0.599317	5.900090	0.000000	0.000000
1620.929077	369.696806	122.808672	0.333020	11.823430	0.599323	5.899538	0.000000	0.000000
1620.949079	369.696806	122.815559	0.333018	11.824093	0.599319	5.899869	0.000000	0.000000
1620.989083	369.696806	122.806934	0.333021	11.823262	0.599324	5.899455	0.000000	0.000000
1621.009085	369.696806	122.805508	0.333022	11.823125	0.599325	5.899386	0.000000	0.000000
1621.029087	369.696806	122.799181	0.333024	11.822516	0.599328	5.899082	0.000000	0.000000
1621.049089	369.696806	122.805066	0.333022	11.823082	0.599325	5.899365	0.000000	0.000000
1621.069091	369.696806	122.815813	0.333018	11.824117	0.599319	5.899881	0.000000	0.000000
1621.069091	369.696806	122.817261	0.333018	11.824257	0.599318	5.899951	0.000000	0.000000
1621.089093	369.696806	122.823718	0.333015	11.824878	0.599315	5.900261	0.000000	0.000000
1621.109095	369.696806	122.822304	0.333016	11.824742	0.599315	5.900193	0.000000	0.000000
1621.129097	369.696806	122.811826	0.333019	11.823733	0.599321	5.899690	0.000000	0.000000
1621.149099	369.696806	122.817493	0.333017	11.824279	0.599318	5.899962	0.000000	0.000000
1621.169101	369.696806	122.829608	0.333013	11.825445	0.599311	5.900544	0.000000	0.000000
1621.189103	369.696806	122.825439	0.333015	11.825044	0.599314	5.900344	0.000000	0.000000
1621.209105	369.696806	122.816379	0.333018	11.824172	0.599319	5.899909	0.000000	0.000000
1621.249109	369.696806	122.799781	0.333023	11.822574	0.599328	5.899111	0.000000	0.000000
1621.269111	369.696806	122.814596	0.333018	11.824000	0.599320	5.899823	0.000000	0.000000
1621.289113	369.696806	122.808870	0.333020	11.823449	0.599323	5.899548	0.000000	0.000000
1621.289113	369.696806	122.813144	0.333019	11.823860	0.599320	5.899753	0.000000	0.000000
1621.309115	369.696806	122.816531	0.333018	11.824186	0.599319	5.899916	0.000000	0.000000
1621.329117	369.696806	122.808567	0.333020	11.823420	0.599323	5.899533	0.000000	0.000000
1621.349119	369.696806	122.795972	0.333025	11.822207	0.599330	5.898928	0.000000	0.000000
1621.369121	369.696806	122.794715	0.333025	11.822086	0.599331	5.898868	0.000000	0.000000
1621.389123	369.696806	122.793830	0.333025	11.822001	0.599331	5.898825	0.000000	0.000000
1621.409125	369.696806	122.809477	0.333020	11.823507	0.599323	5.899577	0.000000	0.000000
1621.449129	369.696806	122.820637	0.333016	11.824582	0.599316	5.900113	0.000000	0.000000
1621.469131	369.696806	122.812094	0.333019	11.823759	0.599321	5.899703	0.000000	0.000000
1621.489133	369.696806	122.810222	0.333020	11.823579	0.599322	5.899613	0.000000	0.000000
1621.489133	369.696806	122.803505	0.333022	11.822932	0.599326	5.899290	0.000000	0.000000
1621.509135	369.696806	122.797708	0.333024	11.822374	0.599329	5.899012	0.000000	0.000000
1621.529137	369.696806	122.807556	0.333021	11.823322	0.599324	5.899485	0.000000	0.000000
1621.549139	369.696806	122.797161	0.333024	11.822321	0.599329	5.898985	0.000000	0.000000
1621.569141	369.696806	122.795384	0.333025	11.822150	0.599330	5.898900	0.000000	0.000000
1621.589143	369.696806	122.805894	0.333021	11.823162	0.599325	5.899405	0.000000	0.000000
1621.629147	369.696806	122.790493	0.333027	11.821680	0.599333	5.898665	0.000000	0.000000
1621.649149	369.696806	122.808055	0.333021	11.823370	0.599323	5.899509	0.000000	0.000000
1621.669151	369.696806	122.791414	0.333026	11.821768	0.599333	5.898709	0.000000	0.000000
1621.689153	369.696806	122.788551	0.333027	11.821493	0.599334	5.898572	0.000000	0.000000
1621.709155	369.696806	122.793676	0.333025	11.821986	0.599331	5.898818	0.000000	0.000000
1621.709155	369.696806	122.801597	0.333023	11.822748	0.599327	5.899198	0.000000	0.000000
1621.729157	369.696806	122.796453	0.333025	11.822253	0.599330	5.898951	0.000000	0.000000
1621.749159	369.696806	122.810664	0.333020	11.823621	0.599322	5.899634	0.000000	0.000000
1621.769161	369.696806	122.801833	0.333023	11.822771	0.599327	5.899210	0.000000	0.000000
1621.789163	369.696806	122.796749	0.333024	11.822282	0.599330	5.898966	0.000000	0.000000
1621.809165	369.696806	122.789200	0.333027	11.821555	0.599334	5.898603	0.000000	0.000000
1621.829167	369.696806	122.799742	0.333023	11.822570	0.599328	5.899109	0.000000	0.000000
1621.849169	369.696806	122.790250	0.333027	11.821656	0.599333	5.898653	0.000000	0.000000
1621.889173	369.696806	122.796801	0.333024	11.822287	0.599330	5.898968	0.000000	0.000000
1621.909175	369.696806	122.801944	0.333023	11.822782	0.599327	5.899215	0.000000	0.000000
1621.929177	369.696806	122.796158	0.333025	11.822225	0.599330	5.898937	0.000000	0.000000
1621.929177	369.696806	122.805781	0.333021	11.823151	0.599325	5.899399	0.000000	0.000000
1621.949179	369.696806	122.803393	0.333022	11.822921	0.599326	5.899285	0.000000	0.000000
1621.969181	369.696806	122.803931	0.333022	11.822973	0.599326	5.899311	0.000000	0.000000
1621.989183	369.696806	122.793982	0.333025	11.822015	0.599331	5.898833	0.000000	0.000000
1622.009185	369.696806	122.812560	0.333019	11.823804	0.599321	5.899725	0.000000	0.000000
1622.029187	369.696806	122.806952	0.333021	11.823264	0.599324	5.899456	0.000000	0.000000
1622.049189	369.696806	122.802594	0.333022	11.822845	0.599326	5.899246	0.000000	0.000000
1622.089193	369.696806	122.812033	0.333019	11.823753	0.599321	5.899700	0.000000	0.000000
1622.109195	369.696806	122.808543	0.333020	11.823417	0.599323	5.899532	0.000000	0.000000
1622.129197	369.696806	122.807522	0.333021	11.823319	0.599324	5.899483	0.000000	0.000000
1622.129197	369.696806	122.808591	0.333020	11.823422	0.599323	5.899534	0.000000	0.000000
1622.149199	369.696806	122.808582	0.333020	11.823421	0.599323	5.899534	0.000000	0.000000
1622.169201	369.696806	122.809969	0.333020	11.823555	0.599322	5.899601	0.000000	0.000000
1622.189203	369.696806	122.814751	0.333018	11.824015	0.599320	5.899830	0.000000	0.000000
1622.209205	369.696806	122.811597	0.333019	11.823711	0.599321	5.899679	0.000000	0.000000
1622.229207	369.696806	122.819154	0.333017	11.824439	0.599317	5.900042	0.000000	0.000000
1622.249209	369.696806	122.808344	0.333021	11.823398	0.599323	5.899523	0.000000	0.000000
1622.269211	369.696806	122.829132	0.333014	11.825400	0.599312	5.900521	0.000000	0.000000
1622.309215	369.696806	122.807405	0.333021	11.823308	0.599324	5.899477	0.000000	0.000000
1622.329217	369.696806	122.816439	0.333018	11.824178	0.599319	5.899911	0.000000	0.000000
1622.349219	369.696806	122.807706	0.333021	11.823337	0.599324	5.899492	0.000000	0.000000
1622.349219	369.696806	122.816900	0.333018	11.824222	0.599318	5.899934	0.000000	0.000000
1622.369221	369.696806	122.807643	0.333021	11.823331	0.599324	5.899489	0.000000	0.000000
1622.389223	369.696806	122.818412	0.333017	11.824367	0.599318	5.900006	0.000000	0.000000
1622.409225	369.696806	122.807940	0.333021	11.823359	0.599323	5.899503	0.000000	0.000000
1622.429227	369.696806	122.801384	0.333023	11.822728	0.599327	5.899188	0.000000	0.000000
1622.449229	369.696806	122.795658	0.333025	11.822177	0.599330	5.898913	0.000000	0.000000
1622.469231	369.696806	122.789444	0.333027	11.821579	0.599334	5.898615	0.000000	0.000000
1622.489233	369.696806	122.807955	0.333021	11.823361	0.599323	5.899504	0.000000	0.000000
1622.529237	369.696806	122.792379	0.333026	11.821861	0.599332	5.898756	0.000000	0.000000
1622.549239	369.696806	122.796331	0.333025	11.822242	0.599330	5.898945	0.000000	0.000000
1622.569241	369.696806	122.802454	0.333023	11.822831	0.599326	5.899240	0.000000	0.000000
1622.569241	369.696806	122.809392	0.333020	11.823499	0.599323	5.899573	0.000000	0.000000
1622.589243	369.696806	122.802720	0.333022	11.822857	0.599326	5.899252	0.000000	0.000000
1622.609245	369.696806	122.807399	0.333021	11.823307	0.599324	5.899477	0.000000	0.000000
1622.629247	369.696806	122.820423	0.333017	11.824561	0.599316	5.900103	0.000000	0.000000
1622.649249	369.696806	122.799715	0.333023	11.822567	0.599328	5.899108	0.000000	0.000000
1622.669251	369.696806	122.808632	0.333020	11.823426	0.599323	5.899536	0.000000	0.000000
1622.689253	369.696806	122.805990	0.333021	11.823172	0.599325	5.899409	0.000000	0.000000
1622.709255	369.696806	122.800589	0.333023	11.822651	0.599328	5.899150	0.000000	0.000000
1622.749259	369.696806	122.806932	0.333021	11.823262	0.599324	5.899455	0.000000	0.000000
1622.769261	369.696806	122.805168	0.333022	11.823092	0.599325	5.899370	0.000000	0.000000
1622.769261	369.696806	122.809772	0.333020	11.823536	0.599322	5.899591	0.000000	0.000000
1622.789263	369.696806	122.808520	0.333020	11.823415	0.599323	5.899531	0.000000	0.000000
1622.809265	369.696806	122.805051	0.333022	11.823081	0.599325	5.899364	0.000000	0.000000
1622.829267	369.696725	122.796387	0.333024	11.822247	0.599330	5.898948	0.000000	0.000000
1622.849269	369.696806	122.792698	0.333026	11.821892	0.599332	5.898771	0.000000	0.000000
1622.869271	369.696806	122.806433	0.333021	11.823214	0.599324	5.899431	0.000000	0.000000
1622.909275	369.696806	122.802649	0.333022	11.822850	0.599326	5.899249	0.000000	0.000000
1622.929277	369.696806	122.802241	0.333023	11.822811	0.599327	5.899229	0.000000	0.000000
1622.949279	369.696806	122.798303	0.333024	11.822431	0.599329	5.899040	0.000000	0.000000
1622.969281	369.696806	122.811646	0.333019	11.823716	0.599321	5.899681	0.000000	0.000000
1622.989283	369.696806	122.808862	0.333020	11.823448	0.599323	5.899547	0.000000	0.000000
1622.989283	369.696806	122.800364	0.333023	11.822630	0.599328	5.899139	0.000000	0.000000
1623.009285	369.696806	122.792588	0.333026	11.821881	0.599332	5.898766	0.000000	0.000000
1623.029287	369.696806	122.792968	0.333026	11.821918	0.599332	5.898784	0.000000	0.000000
1623.049289	369.696806	122.797363	0.333024	11.822341	0.599329	5.898995	0.000000	0.000000
1623.069291	369.696806	122.788055	0.333027	11.821445	0.599335	5.898548	0.000000	0.000000
1623.089293	369.696806	122.792041	0.333026	11.821829	0.599332	5.898739	0.000000	0.000000
1623.109295	369.696806	122.789739	0.333027	11.821607	0.599334	5.898629	0.000000	0.000000
1623.149299	369.696806	122.798509	0.333024	11.822451	0.599329	5.899050	0.000000	0.000000
1623.169301	369.696806	122.792481	0.333026	11.821871	0.599332	5.898760	0.000000	0.000000
1623.189303	369.696725	122.787380	0.333028	11.821380	0.599335	5.898515	0.000000	0.000000
1623.209305	369.696725	122.779661	0.333030	11.820637	0.599339	5.898145	0.000000	0.000000
1623.209305	369.696725	122.773854	0.333032	11.820078	0.599342	5.897866	0.000000	0.000000
1623.229307	369.696725	122.788789	0.333027	11.821515	0.599334	5.898583	0.000000	0.000000
1623.249309	369.696806	122.774794	0.333032	11.820168	0.599342	5.897911	0.000000	0.000000
1623.269311	369.696806	122.774789	0.333032	11.820168	0.599342	5.897911	0.000000	0.000000
1623.289313	369.696806	122.791773	0.333026	11.821803	0.599332	5.898726	0.000000	0.000000
1623.309315	369.696806	122.787775	0.333027	11.821418	0.599335	5.898534	0.000000	0.000000
1623.349319	369.696806	122.784808	0.333028	11.821132	0.599336	5.898392	0.000000	0.000000
1623.349319	369.696806	122.788368	0.333027	11.821475	0.599334	5.898563	0.000000	0.000000
1623.389323	369.696806	122.779071	0.333030	11.820580	0.599340	5.898116	0.000000	0.000000
1623.409325	369.696806	122.781559	0.333030	11.820819	0.599338	5.898236	0.000000	0.000000
1623.409325	369.696806	122.788393	0.333027	11.821477	0.599334	5.898564	0.000000	0.000000
1623.429327	369.696806	122.784458	0.333029	11.821098	0.599337	5.898375	0.000000	0.000000
1623.449329	369.696806	122.773420	0.333032	11.820036	0.599343	5.897845	0.000000	0.000000
1623.469331	369.696806	122.783041	0.333029	11.820962	0.599337	5.898307	0.000000	0.000000
1623.489333	369.696806	122.780852	0.333030	11.820751	0.599339	5.898202	0.000000	0.000000
1623.509335	369.696806	122.774046	0.333032	11.820096	0.599342	5.897875	0.000000	0.000000
1623.529337	369.696806	122.777178	0.333031	11.820398	0.599341	5.898025	0.000000	0.000000
1623.549339	369.696806	122.789837	0.333027	11.821616	0.599334	5.898633	0.000000	0.000000
1623.589343	369.696806	122.780703	0.333030	11.820737	0.599339	5.898195	0.000000	0.000000
1623.609345	369.696806	122.776345	0.333031	11.820317	0.599341	5.897985	0.000000	0.000000
1623.629347	369.696806	122.772103	0.333033	11.819909	0.599344	5.897782	0.000000	0.000000
1623.629347	369.696806	122.769533	0.333034	11.819662	0.599345	5.897658	0.000000	0.000000
1623.649349	369.696806	122.782859	0.333029	11.820945	0.599337	5.898298	0.000000	0.000000
1623.669351	369.696806	122.766750	0.333035	11.819394	0.599347	5.897524	0.000000	0.000000
1623.689353	369.696806	122.769364	0.333034	11.819645	0.599345	5.897650	0.000000	0.000000
1623.709355	369.696806	122.775241	0.333032	11.820211	0.599342	5.897932	0.000000	0.000000
1623.729357	369.696806	122.764259	0.333035	11.819154	0.599348	5.897405	0.000000	0.000000
1623.749359	369.696806	122.767794	0.333034	11.819494	0.599346	5.897575	0.000000	0.000000
1623.789363	369.696806	122.775008	0.333032	11.820189	0.599342	5.897921	0.000000	0.000000
1623.809365	369.696806	122.771256	0.333033	11.819827	0.599344	5.897741	0.000000	0.000000
1623.829367	369.696806	122.781053	0.333030	11.820771	0.599338	5.898212	0.000000	0.000000
1623.849369	369.696806	122.790109	0.333027	11.821643	0.599333	5.898647	0.000000	0.000000
1623.849369	369.696806	122.762761	0.333036	11.819010	0.599349	5.897333	0.000000	0.000000
1623.869371	369.696806	122.767047	0.333034	11.819422	0.599346	5.897539	0.000000	0.000000
1623.889373	369.696806	122.771634	0.333033	11.819864	0.599344	5.897759	0.000000	0.000000
1623.909375	369.696806	122.779815	0.333030	11.820651	0.599339	5.898152	0.000000	0.000000
1623.929377	369.696806	122.763269	0.333036	11.819058	0.599348	5.897357	0.000000	0.000000
1623.949379	369.696806	122.780640	0.333030	11.820731	0.599339	5.898192	0.000000	0.000000
1623.969381	369.696806	122.776752	0.333031	11.820357	0.599341	5.898005	0.000000	0.000000
1623.989383	369.696806	122.777291	0.333031	11.820408	0.599341	5.898031	0.000000	0.000000
1624.029387	369.696806	122.767109	0.333034	11.819428	0.599346	5.897542	0.000000	0.000000
1624.049389	369.696806	122.773025	0.333032	11.819998	0.599343	5.897826	0.000000	0.000000
1624.049389	369.696806	122.768011	0.333034	11.819515	0.599346	5.897585	0.000000	0.000000
1624.069391	369.696806	122.766626	0.333035	11.819382	0.599347	5.897518	0.000000	0.000000
1624.089393	369.696806	122.775937	0.333031	11.820278	0.599341	5.897966	0.000000	0.000000
1624.109395	369.696806	122.770729	0.333033	11.819777	0.599344	5.897716	0.000000	0.000000
1624.129397	369.696806	122.774359	0.333032	11.820126	0.599342	5.897890	0.000000	0.000000
1624.149399	369.696806	122.775958	0.333031	11.820280	0.599341	5.897967	0.000000	0.000000
1624.189403	369.696806	122.767640	0.333034	11.819479	0.599346	5.897567	0.000000	0.000000
1624.209405	369.696806	122.781726	0.333029	11.820835	0.599338	5.898244	0.000000	0.000000
1624.229407	369.696806	122.785200	0.333028	11.821170	0.599336	5.898411	0.000000	0.000000
1624.249409	369.696806	122.787316	0.333028	11.821374	0.599335	5.898512	0.000000	0.000000
1624.269411	369.696806	122.778734	0.333030	11.820547	0.599340	5.898100	0.000000	0.000000
1624.269411	369.696806	122.778679	0.333031	11.820542	0.599340	5.898097	0.000000	0.000000
1624.289413	369.696806	122.771455	0.333033	11.819847	0.599344	5.897750	0.000000	0.000000
1624.309415	369.696806	122.770460	0.333033	11.819751	0.599344	5.897703	0.000000	0.000000
1624.329417	369.696806	122.764252	0.333035	11.819153	0.599348	5.897404	0.000000	0.000000
1624.349419	369.696806	122.765906	0.333035	11.819312	0.599347	5.897484	0.000000	0.000000
1624.369421	369.696806	122.759528	0.333037	11.818698	0.599351	5.897177	0.000000	0.000000
1624.389423	369.696806	122.757167	0.333038	11.818471	0.599352	5.897064	0.000000	0.000000
1624.429427	369.696806	122.762714	0.333036	11.819005	0.599349	5.897331	0.000000	0.000000
1624.449429	369.696806	122.759810	0.333037	11.818726	0.599350	5.897191	0.000000	0.000000
1624.469431	369.696806	122.760777	0.333037	11.818819	0.599350	5.897237	0.000000	0.000000
1624.489433	369.696806	122.767968	0.333034	11.819511	0.599346	5.897583	0.000000	0.000000
1624.489433	369.696806	122.770142	0.333033	11.819720	0.599345	5.897687	0.000000	0.000000
1624.509435	369.696806	122.751347	0.333040	11.817911	0.599355	5.896784	0.000000	0.000000
1624.529437	369.696806	122.761152	0.333036	11.818855	0.599350	5.897255	0.000000	0.000000
1624.549439	369.696806	122.761492	0.333036	11.818887	0.599349	5.897272	0.000000	0.000000
1624.569441	369.696806	122.762344	0.333036	11.818969	0.599349	5.897313	0.000000	0.000000
1624.589443	369.696806	122.776005	0.333031	11.820285	0.599341	5.897969	0.000000	0.000000
1624.609445	369.696806	122.757473	0.333038	11.818500	0.599352	5.897079	0.000000	0.000000
1624.649449	369.696806	122.753651	0.333039	11.818132	0.599354	5.896895	0.000000	0.000000
1624.669451	369.696806	122.768590	0.333034	11.819571	0.599345	5.897613	0.000000	0.000000
1624.689453	369.696806	122.766863	0.333034	11.819405	0.599346	5.897530	0.000000	0.000000
1624.689453	369.696806	122.754000	0.333039	11.818166	0.599354	5.896912	0.000000	0.000000
1624.709455	369.696806	122.763904	0.333035	11.819120	0.599348	5.897388	0.000000	0.000000
1624.729457	369.696725	122.773620	0.333032	11.820055	0.599343	5.897854	0.000000	0.000000
1624.749459	369.696806	122.746978	0.333041	11.817490	0.599358	5.896575	0.000000	0.000000
1624.769461	369.696725	122.753029	0.333039	11.818073	0.599354	5.896865	0.000000	0.000000
1624.789463	369.696725	122.750629	0.333040	11.817842	0.599355	5.896750	0.000000	0.000000
1624.809465	369.696806	122.758546	0.333037	11.818604	0.599351	5.897130	0.000000	0.000000
1624.849469	369.696725	122.744080	0.333042	11.817211	0.599359	5.896435	0.000000	0.000000
1624.869471	369.696725	122.764018	0.333035	11.819131	0.599348	5.897393	0.000000	0.000000
1624.889473	369.696806	122.761602	0.333036	11.818898	0.599349	5.897277	0.000000	0.000000
1624.909475	369.696806	122.744445	0.333042	11.817246	0.599359	5.896453	0.000000	0.000000
1624.909475	369.696806	122.753366	0.333039	11.818105	0.599354	5.896881	0.000000	0.000000
1624.929477	369.696806	122.769454	0.333034	11.819654	0.599345	5.897654	0.000000	0.000000
1624.949479	369.696806	122.760433	0.333037	11.818786	0.599350	5.897221	0.000000	0.000000
1624.969481	369.696725	122.761189	0.333036	11.818858	0.599349	5.897257	0.000000	0.000000
1624.989483	369.696806	122.772506	0.333033	11.819948	0.599343	5.897801	0.000000	0.000000
1625.009485	369.696806	122.752021	0.333039	11.817976	0.599355	5.896817	0.000000	0.000000
1625.029487	369.696806	122.752977	0.333039	11.818068	0.599354	5.896863	0.000000	0.000000
1625.049489	369.696806	122.754074	0.333039	11.818173	0.599354	5.896915	0.000000	0.000000
1625.089493	369.696806	122.755153	0.333038	11.818277	0.599353	5.896967	0.000000	0.000000
1625.109495	369.696725	122.748125	0.333041	11.817601	0.599357	5.896630	0.000000	0.000000
1625.129497	369.696725	122.739273	0.333044	11.816748	0.599362	5.896204	0.000000	0.000000
1625.129497	369.696725	122.747590	0.333041	11.817549	0.599357	5.896604	0.000000	0.000000
1625.149499	369.696725	122.757756	0.333037	11.818528	0.599351	5.897092	0.000000	0.000000
1625.169501	369.696806	122.737927	0.333044	11.816619	0.599363	5.896140	0.000000	0.000000
1625.189503	369.696806	122.743370	0.333042	11.817143	0.599360	5.896401	0.000000	0.000000
1625.209505	369.696725	122.735008	0.333045	11.816338	0.599364	5.896000	0.000000	0.000000
1625.229507	369.696806	122.737194	0.333044	11.816548	0.599363	5.896105	0.000000	0.000000
1625.269511	369.696806	122.736929	0.333045	11.816523	0.599363	5.896092	0.000000	0.000000
1625.289513	369.696806	122.729818	0.333047	11.815838	0.599367	5.895750	0.000000	0.000000
1625.309515	369.696806	122.727486	0.333048	11.815614	0.599369	5.895638	0.000000	0.000000
1625.329517	369.696806	122.739161	0.333044	11.816738	0.599362	5.896199	0.000000	0.000000
1625.329517	369.696806	122.735544	0.333045	11.816389	0.599364	5.896025	0.000000	0.000000
1625.349519	369.696806	122.729891	0.333047	11.815845	0.599367	5.895754	0.000000	0.000000
1625.369521	369.696806	122.730653	0.333047	11.815918	0.599367	5.895790	0.000000	0.000000
1625.389523	369.696806	122.719893	0.333050	11.814882	0.599373	5.895273	0.000000	0.000000
1625.409525	369.696806	122.727173	0.333048	11.815583	0.599369	5.895623	0.000000	0.000000
1625.429527	369.696806	122.730698	0.333047	11.815923	0.599367	5.895793	0.000000	0.000000
1625.469531	369.696806	122.727831	0.333048	11.815647	0.599368	5.895655	0.000000	0.000000
1625.469531	369.696806	122.736347	0.333045	11.816467	0.599364	5.896064	0.000000	0.000000
1625.489533	369.696806	122.723395	0.333049	11.815220	0.599371	5.895442	0.000000	0.000000
1625.529537	369.696806	122.722563	0.333049	11.815139	0.599371	5.895402	0.000000	0.000000
1625.549539	369.696806	122.723344	0.333049	11.815215	0.599371	5.895439	0.000000	0.000000
1625.549539	369.696806	122.716749	0.333051	11.814580	0.599375	5.895122	0.000000	0.000000
1625.569541	369.696725	122.731502	0.333046	11.816000	0.599366	5.895831	0.000000	0.000000
1625.589543	369.696806	122.730299	0.333047	11.815884	0.599367	5.895773	0.000000	0.000000
1625.609545	369.696806	122.720273	0.333050	11.814919	0.599373	5.895292	0.000000	0.000000
1625.629547	369.696806	122.729479	0.333047	11.815805	0.599367	5.895734	0.000000	0.000000
1625.649549	369.696806	122.725890	0.333048	11.815460	0.599369	5.895562	0.000000	0.000000
1625.669551	369.696806	122.721626	0.333050	11.815049	0.599372	5.895357	0.000000	0.000000
1625.689553	369.696806	122.722315	0.333049	11.815116	0.599371	5.895390	0.000000	0.000000
1625.729557	369.696806	122.722859	0.333049	11.815168	0.599371	5.895416	0.000000	0.000000
1625.749559	369.696725	122.731487	0.333046	11.815999	0.599366	5.895830	0.000000	0.000000
1625.769561	369.696806	122.723634	0.333049	11.815243	0.599371	5.895453	0.000000	0.000000
1625.769561	369.696806	122.721949	0.333050	11.815080	0.599372	5.895372	0.000000	0.000000
1625.789563	369.696806	122.716462	0.333051	11.814552	0.599375	5.895109	0.000000	0.000000
1625.809565	369.696806	122.728433	0.333047	11.815705	0.599368	5.895684	0.000000	0.000000
1625.829567	369.696806	122.724199	0.333049	11.815297	0.599370	5.895480	0.000000	0.000000
1625.849569	369.696806	122.714619	0.333052	11.814375	0.599376	5.895020	0.000000	0.000000
1625.869571	369.696806	122.716901	0.333051	11.814594	0.599374	5.895130	0.000000	0.000000
1625.889573	369.696806	122.728495	0.333047	11.815711	0.599368	5.895687	0.000000	0.000000
1625.909575	369.696806	122.728554	0.333047	11.815716	0.599368	5.895690	0.000000	0.000000
1625.949579	369.696725	122.733958	0.333045	11.816237	0.599365	5.895949	0.000000	0.000000
1625.969581	369.696806	122.705616	0.333055	11.813508	0.599381	5.894588	0.000000	0.000000
1625.969581	369.696806	122.730517	0.333047	11.815905	0.599367	5.895784	0.000000	0.000000
1625.989583	369.696806	122.719428	0.333050	11.814838	0.599373	5.895251	0.000000	0.000000
1626.009585	369.696806	122.727814	0.333048	11.815645	0.599368	5.895654	0.000000	0.000000
1626.029587	369.696806	122.720555	0.333050	11.814946	0.599372	5.895305	0.000000	0.000000
1626.049589	369.696806	122.716612	0.333051	11.814567	0.599375	5.895116	0.000000	0.000000
1626.069591	369.696806	122.723922	0.333049	11.815270	0.599371	5.895467	0.000000	0.000000
1626.089593	369.696806	122.730275	0.333047	11.815882	0.599367	5.895772	0.000000	0.000000
1626.129597	369.696806	122.722203	0.333049	11.815105	0.599371	5.895384	0.000000	0.000000
1626.129597	369.696806	122.718466	0.333051	11.814745	0.599374	5.895205	0.000000	0.000000
1626.169601	369.696806	122.715124	0.333052	11.814423	0.599375	5.895044	0.000000	0.000000
1626.189603	369.696806	122.722604	0.333049	11.815143	0.599371	5.895404	0.000000	0.000000
1626.189603	369.696806	122.713916	0.333052	11.814307	0.599376	5.894986	0.000000	0.000000
1626.209605	369.696806	122.714590	0.333052	11.814372	0.599376	5.895019	0.000000	0.000000
1626.229607	369.696806	122.718592	0.333051	11.814757	0.599374	5.895211	0.000000	0.000000
1626.249609	369.696806	122.727825	0.333048	11.815646	0.599368	5.895655	0.000000	0.000000
1626.269611	369.696806	122.719478	0.333050	11.814843	0.599373	5.895254	0.000000	0.000000
1626.289613	369.696806	122.716977	0.333051	11.814602	0.599374	5.895133	0.000000	0.000000
1626.329617	369.696806	122.709199	0.333054	11.813853	0.599379	5.894760	0.000000	0.000000
1626.349619	369.696806	122.705292	0.333055	11.813477	0.599381	5.894572	0.000000	0.000000
1626.369621	369.696806	122.711365	0.333053	11.814061	0.599378	5.894864	0.000000	0.000000
1626.389623	369.696806	122.712939	0.333053	11.814213	0.599377	5.894939	0.000000	0.000000
1626.409625	369.696806	122.717700	0.333051	11.814671	0.599374	5.895168	0.000000	0.000000
1626.409625	369.696806	122.709462	0.333054	11.813878	0.599379	5.894772	0.000000	0.000000
1626.429627	369.696725	122.715151	0.333052	11.814426	0.599375	5.895046	0.000000	0.000000
1626.449629	369.696806	122.705723	0.333055	11.813518	0.599381	5.894593	0.000000	0.000000
1626.469631	369.696806	122.698779	0.333057	11.812850	0.599385	5.894259	0.000000	0.000000
1626.489633	369.696806	122.701437	0.333056	11.813106	0.599383	5.894387	0.000000	0.000000
1626.509635	369.696806	122.695462	0.333058	11.812530	0.599386	5.894100	0.000000	0.000000
1626.549639	369.696806	122.695544	0.333058	11.812538	0.599386	5.894104	0.000000	0.000000
1626.549639	369.696806	122.699671	0.333057	11.812936	0.599384	5.894302	0.000000	0.000000
1626.589643	369.696806	122.699323	0.333057	11.812902	0.599384	5.894285	0.000000	0.000000
1626.609645	369.696806	122.687455	0.333061	11.811759	0.599391	5.893715	0.000000	0.000000
1626.609645	369.696806	122.688063	0.333061	11.811818	0.599391	5.893744	0.000000	0.000000
1626.629647	369.696806	122.704665	0.333055	11.813416	0.599381	5.894542	0.000000	0.000000
1626.649649	369.696806	122.706629	0.333055	11.813605	0.599380	5.894636	0.000000	0.000000
1626.669651	369.696806	122.712641	0.333053	11.814184	0.599377	5.894925	0.000000	0.000000
1626.689653	369.696806	122.701223	0.333056	11.813085	0.599383	5.894377	0.000000	0.000000
1626.709655	369.696806	122.703738	0.333056	11.813327	0.599382	5.894497	0.000000	0.000000
1626.749659	369.696806	122.705692	0.333055	11.813515	0.599381	5.894591	0.000000	0.000000
1626.769661	369.696806	122.702226	0.333056	11.813182	0.599383	5.894425	0.000000	0.000000
1626.769661	369.696806	122.708930	0.333054	11.813827	0.599379	5.894747	0.000000	0.000000
1626.789663	369.696806	122.697052	0.333058	11.812683	0.599386	5.894176	0.000000	0.000000
1626.829667	369.696806	122.695251	0.333059	11.812510	0.599387	5.894090	0.000000	0.000000
1626.829667	369.696806	122.678305	0.333064	11.810879	0.599396	5.893276	0.000000	0.000000
1626.849669	369.696725	122.694384	0.333059	11.812427	0.599387	5.894048	0.000000	0.000000
1626.869671	369.696725	122.693811	0.333059	11.812371	0.599387	5.894021	0.000000	0.000000
1626.889673	369.696806	122.696325	0.333058	11.812613	0.599386	5.894141	0.000000	0.000000
1626.909675	369.696806	122.690967	0.333060	11.812098	0.599389	5.893884	0.000000	0.000000
1626.929677	369.696806	122.688633	0.333061	11.811873	0.599390	5.893772	0.000000	0.000000
1626.949679	369.696806	122.691389	0.333060	11.812138	0.599389	5.893904	0.000000	0.000000
1626.989683	369.696806	122.712295	0.333053	11.814151	0.599377	5.894908	0.000000	0.000000
1627.009685	369.696806	122.693100	0.333059	11.812303	0.599388	5.893986	0.000000	0.000000
1627.009685	369.696806	122.690330	0.333060	11.812036	0.599389	5.893853	0.000000	0.000000
1627.049689	369.696806	122.687511	0.333061	11.811765	0.599391	5.893718	0.000000	0.000000
1627.049689	369.696806	122.691759	0.333060	11.812174	0.599389	5.893922	0.000000	0.000000
1627.069691	369.696806	122.699719	0.333057	11.812940	0.599384	5.894304	0.000000	0.000000
1627.089693	369.696806	122.690995	0.333060	11.812100	0.599389	5.893885	0.000000	0.000000
1627.109695	369.696806	122.694479	0.333059	11.812436	0.599387	5.894053	0.000000	0.000000
1627.129697	369.696806	122.688337	0.333061	11.811844	0.599390	5.893758	0.000000	0.000000
1627.149699	369.696806	122.687854	0.333061	11.811798	0.599391	5.893734	0.000000	0.000000
1627.169701	369.696806	122.698935	0.333057	11.812865	0.599385	5.894267	0.000000	0.000000
1627.189703	369.696806	122.691445	0.333060	11.812144	0.599389	5.893907	0.000000	0.000000
1627.209705	369.696806	122.686358	0.333061	11.811654	0.599392	5.893663	0.000000	0.000000
1627.249709	369.696806	122.695492	0.333058	11.812533	0.599386	5.894101	0.000000	0.000000
1627.249709	369.696806	122.692562	0.333059	11.812251	0.599388	5.893961	0.000000	0.000000
1627.269711	369.696806	122.693977	0.333059	11.812387	0.599387	5.894029	0.000000	0.000000
1627.289713	369.696725	122.709747	0.333054	11.813906	0.599378	5.894786	0.000000	0.000000
1627.309715	369.696725	122.715535	0.333052	11.814463	0.599375	5.895064	0.000000	0.000000
1627.329717	369.696806	122.719891	0.333050	11.814882	0.599373	5.895273	0.000000	0.000000
1627.349719	369.696806	122.715278	0.333052	11.814438	0.599375	5.895052	0.000000	0.000000
1627.389723	369.696806	122.701874	0.333056	11.813148	0.599383	5.894408	0.000000	0.000000
1627.409725	369.696806	122.688099	0.333061	11.811822	0.599391	5.893746	0.000000	0.000000
1627.409725	369.696806	122.690243	0.333060	11.812028	0.599389	5.893849	0.000000	0.000000
1627.449729	369.696806	122.686438	0.333061	11.811662	0.599392	5.893666	0.000000	0.000000
1627.469731	369.696725	122.692796	0.333059	11.812274	0.599388	5.893972	0.000000	0.000000
1627.469731	369.696725	122.700284	0.333057	11.812995	0.599384	5.894332	0.000000	0.000000
1627.489733	369.696725	122.696223	0.333058	11.812604	0.599386	5.894136	0.000000	0.000000
1627.509735	369.696725	122.698816	0.333057	11.812853	0.599384	5.894261	0.000000	0.000000
1627.529737	369.696725	122.687570	0.333061	11.811771	0.599391	5.893721	0.000000	0.000000
1627.549739	369.696806	122.676272	0.333065	11.810683	0.599397	5.893178	0.000000	0.000000
1627.569741	369.696806	122.676485	0.333065	11.810703	0.599397	5.893188	0.000000	0.000000
1627.589743	369.696806	122.690698	0.333060	11.812072	0.599389	5.893871	0.000000	0.000000
1627.629747	369.696806	122.678050	0.333064	11.810854	0.599396	5.893263	0.000000	0.000000
1627.649749	369.696806	122.669575	0.333067	11.810038	0.599401	5.892856	0.000000	0.000000
1627.669751	369.696806	122.682979	0.333063	11.811329	0.599393	5.893500	0.000000	0.000000
1627.689753	369.696806	122.668292	0.333068	11.809915	0.599402	5.892795	0.000000	0.000000
1627.689753	369.696806	122.677206	0.333065	11.810773	0.599397	5.893223	0.000000	0.000000
1627.709755	369.696806	122.663618	0.333069	11.809465	0.599404	5.892570	0.000000	0.000000
1627.729757	369.696806	122.668109	0.333068	11.809897	0.599402	5.892786	0.000000	0.000000
1627.749759	369.696806	122.664021	0.333069	11.809503	0.599404	5.892589	0.000000	0.000000
1627.769761	369.696806	122.672505	0.333066	11.810320	0.599399	5.892997	0.000000	0.000000
1627.789763	369.696806	122.667447	0.333068	11.809833	0.599402	5.892754	0.000000	0.000000
1627.809765	369.696806	122.674746	0.333065	11.810536	0.599398	5.893105	0.000000	0.000000
1627.849769	369.696806	122.667873	0.333068	11.809874	0.599402	5.892775	0.000000	0.000000
1627.869771	369.696806	122.660107	0.333070	11.809127	0.599406	5.892401	0.000000	0.000000
1627.889773	369.696806	122.665220	0.333069	11.809619	0.599403	5.892647	0.000000	0.000000
1627.889773	369.696806	122.665474	0.333068	11.809643	0.599403	5.892659	0.000000	0.000000
1627.909775	369.696806	122.667960	0.333068	11.809883	0.599402	5.892779	0.000000	0.000000
1627.929777	369.696806	122.670765	0.333067	11.810153	0.599400	5.892913	0.000000	0.000000
1627.949779	369.696806	122.663640	0.333069	11.809467	0.599404	5.892571	0.000000	0.000000
1627.969781	369.696806	122.666420	0.333068	11.809734	0.599403	5.892705	0.000000	0.000000
1627.989783	369.696806	122.662905	0.333069	11.809396	0.599405	5.892536	0.000000	0.000000
1628.009785	369.696806	122.666543	0.333068	11.809746	0.599403	5.892711	0.000000	0.000000
1628.049789	369.696725	122.676779	0.333065	11.810732	0.599397	5.893202	0.000000	0.000000
1628.069791	369.696725	122.676142	0.333065	11.810670	0.599397	5.893172	0.000000	0.000000
1628.089793	369.696725	122.663853	0.333069	11.809487	0.599404	5.892581	0.000000	0.000000
1628.109795	369.696806	122.673599	0.333066	11.810426	0.599399	5.893050	0.000000	0.000000
1628.109795	369.696806	122.665391	0.333069	11.809635	0.599403	5.892655	0.000000	0.000000
1628.129797	369.696725	122.687326	0.333061	11.811747	0.599391	5.893709	0.000000	0.000000
1628.149799	369.696725	122.688712	0.333061	11.811880	0.599390	5.893776	0.000000	0.000000
1628.169801	369.696725	122.679952	0.333064	11.811037	0.599395	5.893355	0.000000	0.000000
1628.189803	369.696806	122.664057	0.333069	11.809507	0.599404	5.892591	0.000000	0.000000
1628.209805	369.696806	122.674023	0.333066	11.810466	0.599399	5.893070	0.000000	0.000000
1628.249809	369.696806	122.664798	0.333069	11.809578	0.599404	5.892627	0.000000	0.000000
1628.269811	369.696725	122.676214	0.333065	11.810677	0.599397	5.893175	0.000000	0.000000
1628.289813	369.696806	122.672724	0.333066	11.810341	0.599399	5.893008	0.000000	0.000000
1628.309815	369.696725	122.681860	0.333063	11.811221	0.599394	5.893446	0.000000	0.000000
1628.329817	369.696806	122.672340	0.333066	11.810304	0.599399	5.892989	0.000000	0.000000
1628.329817	369.696806	122.679577	0.333064	11.811001	0.599395	5.893337	0.000000	0.000000
1628.349819	369.696806	122.681555	0.333063	11.811191	0.599394	5.893432	0.000000	0.000000
1628.369821	369.696725	122.653532	0.333072	11.808494	0.599410	5.892086	0.000000	0.000000
1628.389823	369.696806	122.676314	0.333065	11.810687	0.599397	5.893180	0.000000	0.000000
1628.409825	369.696806	122.679408	0.333064	11.810985	0.599396	5.893329	0.000000	0.000000
1628.429827	369.696806	122.663207	0.333069	11.809425	0.599405	5.892550	0.000000	0.000000
1628.449829	369.696725	122.652766	0.333073	11.808420	0.599410	5.892049	0.000000	0.000000
1628.469831	369.696806	122.669147	0.333067	11.809997	0.599401	5.892836	0.000000	0.000000
1628.509835	369.696806	122.662220	0.333070	11.809330	0.599405	5.892503	0.000000	0.000000
1628.529837	369.696725	122.665988	0.333068	11.809693	0.599403	5.892684	0.000000	0.000000
1628.529837	369.696725	122.665744	0.333068	11.809669	0.599403	5.892672	0.000000	0.000000
1628.549839	369.696725	122.664887	0.333069	11.809587	0.599404	5.892631	0.000000	0.000000
1628.569841	369.696725	122.671063	0.333067	11.810181	0.599400	5.892928	0.000000	0.000000
1628.589843	369.696806	122.662196	0.333070	11.809328	0.599405	5.892502	0.000000	0.000000
1628.609845	369.696806	122.664691	0.333069	11.809568	0.599404	5.892622	0.000000	0.000000
1628.629847	369.696806	122.670765	0.333067	11.810153	0.599400	5.892913	0.000000	0.000000
1628.649849	369.696806	122.665045	0.333069	11.809602	0.599404	5.892639	0.000000	0.000000
1628.689853	369.696806	122.662823	0.333069	11.809388	0.599405	5.892532	0.000000	0.000000
1628.689853	369.696806	122.668704	0.333067	11.809954	0.599402	5.892814	0.000000	0.000000
1628.729857	369.696806	122.667606	0.333068	11.809849	0.599402	5.892762	0.000000	0.000000
1628.749859	369.696725	122.667278	0.333068	11.809817	0.599402	5.892746	0.000000	0.000000
1628.749859	369.696725	122.650420	0.333073	11.808194	0.599412	5.891936	0.000000	0.000000
1628.769861	369.696806	122.664496	0.333069	11.809549	0.599404	5.892612	0.000000	0.000000
1628.789863	369.696806	122.648661	0.333074	11.808025	0.599413	5.891852	0.000000	0.000000
1628.809865	369.696806	122.651191	0.333073	11.808268	0.599411	5.891973	0.000000	0.000000
1628.829867	369.696806	122.655709	0.333072	11.808703	0.599409	5.892190	0.000000	0.000000
1628.849869	369.696806	122.666988	0.333068	11.809789	0.599402	5.892732	0.000000	0.000000
1628.869871	369.696806	122.653707	0.333072	11.808510	0.599410	5.892094	0.000000	0.000000
1628.889873	369.696725	122.657273	0.333071	11.808854	0.599408	5.892265	0.000000	0.000000
1628.929877	369.696806	122.659150	0.333071	11.809034	0.599407	5.892355	0.000000	0.000000
1628.949879	369.696806	122.658481	0.333071	11.808970	0.599407	5.892323	0.000000	0.000000
1628.969881	369.696806	122.654520	0.333072	11.808589	0.599409	5.892133	0.000000	0.000000
1628.969881	369.696806	122.657675	0.333071	11.808892	0.599408	5.892285	0.000000	0.000000
1628.989883	369.696806	122.637412	0.333078	11.806942	0.599419	5.891311	0.000000	0.000000
1629.009885	369.696806	122.652705	0.333073	11.808414	0.599410	5.892046	0.000000	0.000000
1629.029887	369.696806	122.663742	0.333069	11.809476	0.599404	5.892576	0.000000	0.000000
1629.049889	369.696806	122.653524	0.333073	11.808493	0.599410	5.892085	0.000000	0.000000
1629.069891	369.696806	122.650276	0.333074	11.808180	0.599412	5.891929	0.000000	0.000000
1629.089893	369.696806	122.657787	0.333071	11.808903	0.599408	5.892290	0.000000	0.000000
1629.109895	369.696806	122.654208	0.333072	11.808559	0.599410	5.892118	0.000000	0.000000
1629.149899	369.696806	122.662929	0.333069	11.809398	0.599405	5.892537	0.000000	0.000000
1629.169901	369.696806	122.647453	0.333075	11.807908	0.599413	5.891794	0.000000	0.000000
1629.169901	369.696806	122.659346	0.333071	11.809053	0.599407	5.892365	0.000000	0.000000
1629.189903	369.696806	122.644753	0.333075	11.807648	0.599415	5.891664	0.000000	0.000000
1629.209905	369.696806	122.643895	0.333076	11.807566	0.599415	5.891623	0.000000	0.000000
1629.229907	369.696806	122.650771	0.333073	11.808228	0.599412	5.891953	0.000000	0.000000
1629.249909	369.696806	122.655075	0.333072	11.808642	0.599409	5.892160	0.000000	0.000000
1629.269911	369.696806	122.647482	0.333075	11.807911	0.599413	5.891795	0.000000	0.000000
1629.289913	369.696806	122.651296	0.333073	11.808278	0.599411	5.891978	0.000000	0.000000
1629.329917	369.696806	122.658313	0.333071	11.808954	0.599407	5.892315	0.000000	0.000000
1629.329917	369.696806	122.656399	0.333072	11.808770	0.599408	5.892223	0.000000	0.000000
1629.369921	369.696806	122.648353	0.333074	11.807995	0.599413	5.891837	0.000000	0.000000
1629.389923	369.696725	122.656396	0.333071	11.808769	0.599408	5.892223	0.000000	0.000000
1629.389923	369.696725	122.654413	0.333072	11.808578	0.599409	5.892128	0.000000	0.000000
1629.409925	369.696725	122.662966	0.333069	11.809402	0.599405	5.892539	0.000000	0.000000
1629.429927	369.696725	122.648707	0.333074	11.808029	0.599413	5.891854	0.000000	0.000000
1629.449929	369.696725	122.644683	0.333075	11.807642	0.599415	5.891660	0.000000	0.000000
1629.469931	369.696725	122.649492	0.333074	11.808105	0.599412	5.891892	0.000000	0.000000
1629.489933	369.696725	122.646175	0.333075	11.807785	0.599414	5.891732	0.000000	0.000000
1629.509935	369.696806	122.642111	0.333076	11.807394	0.599416	5.891537	0.000000	0.000000
1629.549939	369.696806	122.650810	0.333073	11.808231	0.599412	5.891955	0.000000	0.000000
1629.569941	369.696725	122.660362	0.333070	11.809151	0.599406	5.892414	0.000000	0.000000
1629.589943	369.696725	122.653591	0.333072	11.808499	0.599410	5.892088	0.000000	0.000000
1629.609945	369.696806	122.651150	0.333073	11.808264	0.599411	5.891971	0.000000	0.000000
1629.609945	369.696806	122.662000	0.333070	11.809309	0.599405	5.892492	0.000000	0.000000
1629.629947	369.696725	122.661394	0.333070	11.809251	0.599405	5.892463	0.000000	0.000000
1629.649949	369.696806	122.661378	0.333070	11.809249	0.599406	5.892463	0.000000	0.000000
1629.669951	369.696806	122.661036	0.333070	11.809216	0.599406	5.892446	0.000000	0.000000
1629.689953	369.696806	122.652804	0.333073	11.808423	0.599410	5.892051	0.000000	0.000000
1629.709955	369.696806	122.651684	0.333073	11.808316	0.599411	5.891997	0.000000	0.000000
1629.749959	369.696806	122.646136	0.333075	11.807781	0.599414	5.891730	0.000000	0.000000
1629.769961	369.696806	122.654851	0.333072	11.808621	0.599409	5.892149	0.000000	0.000000
1629.789963	369.696806	122.651042	0.333073	11.808254	0.599411	5.891966	0.000000	0.000000
1629.809965	369.696806	122.647187	0.333075	11.807883	0.599414	5.891781	0.000000	0.000000
1629.809965	369.696806	122.660011	0.333070	11.809117	0.599406	5.892397	0.000000	0.000000
1629.829967	369.696806	122.641732	0.333076	11.807358	0.599417	5.891519	0.000000	0.000000
1629.849969	369.696806	122.654558	0.333072	11.808592	0.599409	5.892135	0.000000	0.000000
1629.869971	369.696806	122.659347	0.333071	11.809053	0.599407	5.892365	0.000000	0.000000
1629.889973	369.696806	122.654118	0.333072	11.808550	0.599410	5.892114	0.000000	0.000000
1629.909975	369.696806	122.658614	0.333071	11.808983	0.599407	5.892330	0.000000	0.000000
1629.929977	369.696806	122.653615	0.333072	11.808502	0.599410	5.892090	0.000000	0.000000
1629.969981	369.696806	122.639587	0.333077	11.807151	0.599418	5.891416	0.000000	0.000000
1629.989983	369.696806	122.634472	0.333079	11.806659	0.599421	5.891170	0.000000	0.000000
1630.009985	369.696806	122.649122	0.333074	11.808069	0.599412	5.891874	0.000000	0.000000
1630.029987	369.696806	122.658863	0.333071	11.809007	0.599407	5.892342	0.000000	0.000000
1630.029987	369.696806	122.650557	0.333073	11.808207	0.599412	5.891943	0.000000	0.000000
1630.049989	369.696806	122.635465	0.333079	11.806754	0.599420	5.891218	0.000000	0.000000
1630.069991	369.696806	122.629409	0.333081	11.806171	0.599424	5.890927	0.000000	0.000000
1630.089993	369.696725	122.626305	0.333082	11.805872	0.599425	5.890778	0.000000	0.000000
1630.109995	369.696725	122.625542	0.333082	11.805799	0.599426	5.890741	0.000000	0.000000
1630.129997	369.696806	122.623331	0.333083	11.805586	0.599427	5.890635	0.000000	0.000000
1630.149999	369.696806	122.626206	0.333082	11.805863	0.599425	5.890773	0.000000	0.000000
1630.190003	369.696806	122.627441	0.333081	11.805982	0.599425	5.890832	0.000000	0.000000
1630.210005	369.696806	122.632610	0.333080	11.806479	0.599422	5.891081	0.000000	0.000000
1630.230007	369.696806	122.639322	0.333077	11.807126	0.599418	5.891403	0.000000	0.000000
1630.250009	369.696806	122.634067	0.333079	11.806620	0.599421	5.891151	0.000000	0.000000
1630.250009	369.696806	122.622196	0.333083	11.805477	0.599428	5.890580	0.000000	0.000000
1630.270011	369.696806	122.632767	0.333079	11.806494	0.599422	5.891088	0.000000	0.000000
1630.290013	369.696806	122.623642	0.333083	11.805616	0.599427	5.890650	0.000000	0.000000
1630.310015	369.696806	122.628512	0.333081	11.806085	0.599424	5.890884	0.000000	0.000000
1630.330017	369.696806	122.629959	0.333080	11.806224	0.599423	5.890953	0.000000	0.000000
1630.350019	369.696806	122.630655	0.333080	11.806291	0.599423	5.890987	0.000000	0.000000
1630.390023	369.696806	122.626091	0.333082	11.805852	0.599425	5.890767	0.000000	0.000000
1630.410025	369.696806	122.620656	0.333084	11.805328	0.599428	5.890506	0.000000	0.000000
1630.430027	369.696806	122.623158	0.333083	11.805569	0.599427	5.890626	0.000000	0.000000
1630.450029	369.696806	122.621408	0.333083	11.805401	0.599428	5.890542	0.000000	0.000000
1630.450029	369.696806	122.608450	0.333088	11.804153	0.599435	5.889920	0.000000	0.000000
1630.470031	369.696725	122.622404	0.333083	11.805497	0.599427	5.890590	0.000000	0.000000
1630.490033	369.696806	122.610538	0.333087	11.804354	0.599434	5.890020	0.000000	0.000000
1630.510035	369.696806	122.623840	0.333082	11.805635	0.599427	5.890659	0.000000	0.000000
1630.530037	369.696806	122.624778	0.333082	11.805725	0.599426	5.890704	0.000000	0.000000
1630.550039	369.696806	122.617829	0.333084	11.805056	0.599430	5.890370	0.000000	0.000000
1630.570041	369.696806	122.610929	0.333087	11.804392	0.599434	5.890039	0.000000	0.000000
1630.590043	369.696806	122.611708	0.333087	11.804467	0.599433	5.890076	0.000000	0.000000
1630.610045	369.696806	122.631831	0.333080	11.806404	0.599422	5.891043	0.000000	0.000000
1630.650049	369.696806	122.616366	0.333085	11.804915	0.599431	5.890300	0.000000	0.000000
1630.670051	369.696725	122.622929	0.333083	11.805547	0.599427	5.890615	0.000000	0.000000
1630.670051	369.696725	122.635104	0.333079	11.806719	0.599420	5.891200	0.000000	0.000000
1630.690053	369.696806	122.618657	0.333084	11.805136	0.599430	5.890410	0.000000	0.000000
1630.710055	369.696806	122.620565	0.333084	11.805320	0.599429	5.890502	0.000000	0.000000
1630.730057	369.696806	122.626563	0.333082	11.805897	0.599425	5.890790	0.000000	0.000000
1630.750059	369.696806	122.637130	0.333078	11.806914	0.599419	5.891298	0.000000	0.000000
1630.770061	369.696806	122.636483	0.333078	11.806852	0.599420	5.891267	0.000000	0.000000
1630.810065	369.696806	122.633486	0.333079	11.806564	0.599421	5.891123	0.000000	0.000000
1630.830067	369.696806	122.631029	0.333080	11.806327	0.599423	5.891005	0.000000	0.000000
1630.850069	369.696806	122.634720	0.333079	11.806682	0.599421	5.891182	0.000000	0.000000
1630.870071	369.696806	122.624917	0.333082	11.805739	0.599426	5.890711	0.000000	0.000000
1630.890073	369.696806	122.625079	0.333082	11.805754	0.599426	5.890719	0.000000	0.000000
1630.890073	369.696806	122.643856	0.333076	11.807562	0.599415	5.891621	0.000000	0.000000
1630.910075	369.696806	122.639511	0.333077	11.807144	0.599418	5.891412	0.000000	0.000000
1630.930077	369.696806	122.640540	0.333077	11.807243	0.599417	5.891461	0.000000	0.000000
1630.950079	369.696806	122.638277	0.333078	11.807025	0.599419	5.891353	0.000000	0.000000
1630.970081	369.696725	122.641159	0.333077	11.807302	0.599417	5.891491	0.000000	0.000000
1630.990083	369.696806	122.632211	0.333080	11.806441	0.599422	5.891061	0.000000	0.000000
1631.010085	369.696806	122.629266	0.333081	11.806157	0.599424	5.890920	0.000000	0.000000
1631.050089	369.696806	122.627276	0.333081	11.805966	0.599425	5.890824	0.000000	0.000000
1631.070091	369.696806	122.636940	0.333078	11.806896	0.599419	5.891289	0.000000	0.000000
1631.090093	369.696806	122.617215	0.333085	11.804997	0.599430	5.890341	0.000000	0.000000
1631.090093	369.696806	122.634965	0.333079	11.806706	0.599420	5.891194	0.000000	0.000000
1631.110095	369.696725	122.631098	0.333080	11.806334	0.599422	5.891008	0.000000	0.000000
1631.130097	369.696806	122.629786	0.333080	11.806207	0.599423	5.890945	0.000000	0.000000
1631.150099	369.696725	122.626486	0.333081	11.805890	0.599425	5.890786	0.000000	0.000000
1631.170101	369.696725	122.623220	0.333083	11.805575	0.599427	5.890629	0.000000	0.000000
1631.190103	369.696806	122.624119	0.333082	11.805662	0.599427	5.890673	0.000000	0.000000
1631.210105	369.696806	122.633307	0.333079	11.806546	0.599421	5.891114	0.000000	0.000000
1631.250109	369.696806	122.610702	0.333087	11.804370	0.599434	5.890028	0.000000	0.000000
1631.270111	369.696725	122.611943	0.333086	11.804490	0.599433	5.890088	0.000000	0.000000
1631.290113	369.696725	122.617736	0.333084	11.805047	0.599430	5.890366	0.000000	0.000000
1631.310115	369.696806	122.625115	0.333082	11.805758	0.599426	5.890720	0.000000	0.000000
1631.310115	369.696806	122.625214	0.333082	11.805767	0.599426	5.890725	0.000000	0.000000
1631.330117	369.696806	122.624176	0.333082	11.805667	0.599426	5.890675	0.000000	0.000000
1631.350119	369.696806	122.622724	0.333083	11.805528	0.599427	5.890606	0.000000	0.000000
1631.370121	369.696806	122.621223	0.333083	11.805383	0.599428	5.890534	0.000000	0.000000
1631.390123	369.696806	122.632846	0.333079	11.806502	0.599422	5.891092	0.000000	0.000000
1631.410125	369.696806	122.629575	0.333081	11.806187	0.599423	5.890935	0.000000	0.000000
1631.430127	369.696806	122.611811	0.333086	11.804477	0.599433	5.890081	0.000000	0.000000
1631.450129	369.696806	122.630290	0.333080	11.806256	0.599423	5.890969	0.000000	0.000000
1631.470131	369.696806	122.619445	0.333084	11.805212	0.599429	5.890448	0.000000	0.000000
1631.510135	369.696806	122.611853	0.333086	11.804481	0.599433	5.890083	0.000000	0.000000
1631.530137	369.696806	122.612468	0.333086	11.804540	0.599433	5.890113	0.000000	0.000000
1631.530137	369.696806	122.632147	0.333080	11.806435	0.599422	5.891058	0.000000	0.000000
1631.550139	369.696806	122.632112	0.333080	11.806431	0.599422	5.891057	0.000000	0.000000
1631.570141	369.696806	122.624735	0.333082	11.805721	0.599426	5.890702	0.000000	0.000000
1631.590143	369.696806	122.631253	0.333080	11.806349	0.599423	5.891015	0.000000	0.000000
1631.610145	369.696725	122.631352	0.333080	11.806358	0.599422	5.891020	0.000000	0.000000
1631.630147	369.696725	122.624457	0.333082	11.805694	0.599426	5.890689	0.000000	0.000000
1631.670151	369.696806	122.619850	0.333084	11.805251	0.599429	5.890468	0.000000	0.000000
1631.690153	369.696725	122.608835	0.333087	11.804190	0.599435	5.889938	0.000000	0.000000
1631.710155	369.696725	122.607701	0.333088	11.804081	0.599436	5.889884	0.000000	0.000000
1631.730157	369.696806	122.613609	0.333086	11.804650	0.599432	5.890168	0.000000	0.000000
1631.730157	369.696806	122.621768	0.333083	11.805435	0.599428	5.890560	0.000000	0.000000
1631.750159	369.696725	122.614875	0.333085	11.804772	0.599432	5.890229	0.000000	0.000000
1631.770161	369.696806	122.616402	0.333085	11.804919	0.599431	5.890302	0.000000	0.000000
1631.790163	369.696725	122.603552	0.333089	11.803682	0.599438	5.889685	0.000000	0.000000
1631.810165	369.696806	122.624603	0.333082	11.805708	0.599426	5.890696	0.000000	0.000000
1631.830167	369.696806	122.620842	0.333083	11.805346	0.599428	5.890515	0.000000	0.000000
1631.850169	369.696725	122.608367	0.333088	11.804145	0.599435	5.889916	0.000000	0.000000
1631.890173	369.696725	122.613062	0.333086	11.804597	0.599433	5.890141	0.000000	0.000000
1631.890173	369.696725	122.619704	0.333084	11.805237	0.599429	5.890461	0.000000	0.000000
1631.930177	369.696806	122.602642	0.333090	11.803594	0.599439	5.889641	0.000000	0.000000
1631.950179	369.696806	122.619565	0.333084	11.805223	0.599429	5.890454	0.000000	0.000000
1631.950179	369.696806	122.625740	0.333082	11.805818	0.599426	5.890750	0.000000	0.000000
1631.970181	369.696806	122.620351	0.333084	11.805299	0.599429	5.890492	0.000000	0.000000
1631.990183	369.696806	122.623781	0.333082	11.805629	0.599427	5.890656	0.000000	0.000000
1632.010185	369.696806	122.622761	0.333083	11.805531	0.599427	5.890607	0.000000	0.000000
1632.030187	369.696725	122.609071	0.333087	11.804213	0.599435	5.889950	0.000000	0.000000
1632.050189	369.696725	122.622858	0.333083	11.805540	0.599427	5.890612	0.000000	0.000000
1632.070191	369.696806	122.629246	0.333081	11.806155	0.599424	5.890919	0.000000	0.000000
1632.090193	369.696806	122.620328	0.333084	11.805297	0.599429	5.890491	0.000000	0.000000
1632.110195	369.696725	122.633324	0.333079	11.806548	0.599421	5.891115	0.000000	0.000000
1632.150199	369.696806	122.619313	0.333084	11.805199	0.599429	5.890442	0.000000	0.000000
1632.170201	369.696725	122.629998	0.333080	11.806228	0.599423	5.890955	0.000000	0.000000
1632.170201	369.696725	122.631000	0.333080	11.806324	0.599423	5.891003	0.000000	0.000000
1632.190203	369.696725	122.627911	0.333081	11.806027	0.599424	5.890855	0.000000	0.000000
1632.210205	369.696806	122.626215	0.333082	11.805864	0.599425	5.890773	0.000000	0.000000
1632.230207	369.696806	122.624886	0.333082	11.805736	0.599426	5.890710	0.000000	0.000000
1632.250209	369.696806	122.614011	0.333086	11.804689	0.599432	5.890187	0.000000	0.000000
1632.270211	369.696806	122.612523	0.333086	11.804545	0.599433	5.890116	0.000000	0.000000
1632.290213	369.696806	122.616610	0.333085	11.804939	0.599431	5.890312	0.000000	0.000000
1632.310215	369.696806	122.619037	0.333084	11.805173	0.599429	5.890429	0.000000	0.000000
1632.350219	369.696725	122.606144	0.333088	11.803931	0.599436	5.889809	0.000000	0.000000
1632.370221	369.696806	122.619627	0.333084	11.805229	0.599429	5.890457	0.000000	0.000000
1632.370221	369.696806	122.613263	0.333086	11.804617	0.599433	5.890151	0.000000	0.000000
1632.390223	369.696725	122.611797	0.333086	11.804476	0.599433	5.890081	0.000000	0.000000
1632.410225	369.696806	122.612783	0.333086	11.804570	0.599433	5.890128	0.000000	0.000000
1632.430227	369.696806	122.610979	0.333087	11.804397	0.599434	5.890041	0.000000	0.000000
1632.450229	369.696806	122.613776	0.333086	11.804666	0.599432	5.890176	0.000000	0.000000
1632.470231	369.696725	122.612559	0.333086	11.804549	0.599433	5.890117	0.000000	0.000000
1632.490233	369.696806	122.615265	0.333085	11.804809	0.599431	5.890247	0.000000	0.000000
1632.510235	369.696806	122.627686	0.333081	11.806005	0.599425	5.890844	0.000000	0.000000
[truncated: 1,002 more rows]
