# Supplementary material for: Stress relaxation in the presence of sudden strain bursts: Methodology and stress relaxation data of microcast aluminium microwires
Source: Data Brief. 2018 Nov 14;21:2134–41. doi: 10.1016/j.dib.2018.11.047 (PMC6265499; doi:10.1016/j.dib.2018.11.047)
Supplement: Supplementary file 2 — Supplementary material [file mmc2.zip › Data in brief/As-cast/Al4N/Al_100_r_3/Stress relax txt files/Al_100_r_3_Relaxcycle0008.txt]

Time[s]	Motordispl[�m]	Force[mN]	EngStrain	EngStress[MPa]	Shearstrain	Shearstress [MPa]
1759.734956	401.832796	130.000264	0.363137	12.515802	0.649454	6.245011	0.000000	0.000000
1759.754958	401.838926	129.993790	0.363146	12.515178	0.649467	6.244700	0.000000	0.000000
1759.774960	401.842797	129.988707	0.363151	12.514689	0.649477	6.244456	0.000000	0.000000
1759.814964	401.842878	129.999547	0.363148	12.515733	0.649471	6.244977	0.000000	0.000000
1759.834966	401.842878	130.009839	0.363144	12.516724	0.649465	6.245471	0.000000	0.000000
1759.854968	401.842959	130.000659	0.363147	12.515840	0.649470	6.245030	0.000000	0.000000
1759.874970	401.842959	129.992694	0.363150	12.515073	0.649475	6.244648	0.000000	0.000000
1759.894972	401.842959	129.990435	0.363151	12.514855	0.649476	6.244539	0.000000	0.000000
1759.914974	401.842959	129.986419	0.363152	12.514469	0.649478	6.244346	0.000000	0.000000
1759.934976	401.842959	129.992710	0.363150	12.515074	0.649475	6.244648	0.000000	0.000000
1759.954978	401.843039	129.980576	0.363154	12.513906	0.649482	6.244065	0.000000	0.000000
1759.974980	401.842959	129.986421	0.363152	12.514469	0.649478	6.244346	0.000000	0.000000
1759.994982	401.842959	129.964649	0.363159	12.512373	0.649490	6.243300	0.000000	0.000000
1760.014984	401.843039	129.967142	0.363159	12.512613	0.649489	6.243420	0.000000	0.000000
1760.034986	401.843039	129.957921	0.363162	12.511725	0.649494	6.242977	0.000000	0.000000
1760.054988	401.843039	129.933599	0.363170	12.509384	0.649508	6.241809	0.000000	0.000000
1760.074990	401.843120	129.934163	0.363170	12.509438	0.649508	6.241836	0.000000	0.000000
1760.094992	401.842959	129.925101	0.363173	12.508565	0.649512	6.241401	0.000000	0.000000
1760.114994	401.842959	129.913652	0.363176	12.507463	0.649519	6.240851	0.000000	0.000000
1760.134996	401.843039	129.909490	0.363178	12.507062	0.649521	6.240651	0.000000	0.000000
1760.154998	401.843039	129.892807	0.363184	12.505456	0.649530	6.239849	0.000000	0.000000
1760.175000	401.843120	129.876060	0.363189	12.503844	0.649540	6.239045	0.000000	0.000000
1760.195002	401.843039	129.858553	0.363195	12.502158	0.649550	6.238204	0.000000	0.000000
1760.195002	401.843039	129.860086	0.363195	12.502306	0.649549	6.238277	0.000000	0.000000
1760.235006	401.843039	129.841447	0.363201	12.500512	0.649559	6.237382	0.000000	0.000000
1760.255008	401.843039	129.845170	0.363200	12.500870	0.649557	6.237561	0.000000	0.000000
1760.275010	401.843039	129.830693	0.363204	12.499476	0.649565	6.236865	0.000000	0.000000
1760.295012	401.843039	129.826811	0.363206	12.499102	0.649567	6.236679	0.000000	0.000000
1760.315014	401.843039	129.816118	0.363209	12.498073	0.649573	6.236165	0.000000	0.000000
1760.335016	401.843039	129.815287	0.363210	12.497993	0.649574	6.236125	0.000000	0.000000
1760.355018	401.843039	129.807143	0.363212	12.497209	0.649578	6.235734	0.000000	0.000000
1760.375020	401.843039	129.805010	0.363213	12.497004	0.649579	6.235632	0.000000	0.000000
1760.375020	401.843039	129.789514	0.363218	12.495512	0.649588	6.234887	0.000000	0.000000
1760.395022	401.843039	129.789160	0.363218	12.495478	0.649588	6.234870	0.000000	0.000000
1760.415024	401.843039	129.779201	0.363222	12.494519	0.649594	6.234392	0.000000	0.000000
1760.455028	401.843120	129.781624	0.363221	12.494752	0.649592	6.234508	0.000000	0.000000
1760.475030	401.843120	129.770897	0.363225	12.493719	0.649598	6.233993	0.000000	0.000000
1760.495032	401.843039	129.762933	0.363227	12.492953	0.649603	6.233610	0.000000	0.000000
1760.515034	401.843039	129.764780	0.363227	12.493130	0.649602	6.233699	0.000000	0.000000
1760.535036	401.843120	129.772606	0.363224	12.493884	0.649597	6.234075	0.000000	0.000000
1760.555038	401.843120	129.771219	0.363224	12.493750	0.649598	6.234008	0.000000	0.000000
1760.575040	401.843039	129.765826	0.363226	12.493231	0.649601	6.233749	0.000000	0.000000
1760.595042	401.843039	129.769771	0.363225	12.493611	0.649599	6.233939	0.000000	0.000000
1760.615044	401.843120	129.782710	0.363221	12.494857	0.649592	6.234560	0.000000	0.000000
1760.615044	401.843120	129.774060	0.363223	12.494024	0.649597	6.234145	0.000000	0.000000
1760.655048	401.843039	129.760398	0.363228	12.492708	0.649604	6.233488	0.000000	0.000000
1760.675050	401.843039	129.759465	0.363228	12.492619	0.649605	6.233444	0.000000	0.000000
1760.695052	401.843039	129.752776	0.363231	12.491975	0.649608	6.233122	0.000000	0.000000
1760.715054	401.843120	129.749491	0.363232	12.491658	0.649610	6.232964	0.000000	0.000000
1760.735056	401.843120	129.743001	0.363234	12.491034	0.649614	6.232653	0.000000	0.000000
1760.755058	401.843039	129.753862	0.363230	12.492079	0.649608	6.233174	0.000000	0.000000
1760.775060	401.843039	129.749888	0.363232	12.491697	0.649610	6.232984	0.000000	0.000000
1760.795062	401.843120	129.742807	0.363234	12.491015	0.649614	6.232643	0.000000	0.000000
1760.815064	401.843039	129.743081	0.363234	12.491041	0.649614	6.232657	0.000000	0.000000
1760.815064	401.843039	129.738127	0.363235	12.490564	0.649617	6.232419	0.000000	0.000000
1760.835066	401.843039	129.723300	0.363240	12.489137	0.649625	6.231706	0.000000	0.000000
1760.875070	401.843120	129.723560	0.363240	12.489162	0.649625	6.231719	0.000000	0.000000
1760.895072	401.843120	129.710677	0.363245	12.487922	0.649632	6.231100	0.000000	0.000000
1760.915074	401.843039	129.700378	0.363248	12.486930	0.649637	6.230605	0.000000	0.000000
1760.935076	401.843039	129.697917	0.363249	12.486693	0.649639	6.230487	0.000000	0.000000
1760.955078	401.843039	129.689638	0.363252	12.485896	0.649643	6.230089	0.000000	0.000000
1760.975080	401.843039	129.696392	0.363249	12.486546	0.649640	6.230414	0.000000	0.000000
1760.995082	401.843039	129.694684	0.363250	12.486382	0.649641	6.230332	0.000000	0.000000
1761.015084	401.843039	129.706230	0.363246	12.487493	0.649634	6.230886	0.000000	0.000000
1761.015084	401.843039	129.702098	0.363248	12.487096	0.649637	6.230688	0.000000	0.000000
1761.035086	401.843039	129.660936	0.363261	12.483133	0.649659	6.228710	0.000000	0.000000
1761.055088	401.843039	129.638527	0.363269	12.480975	0.649672	6.227634	0.000000	0.000000
1761.095092	401.843039	129.634205	0.363270	12.480559	0.649674	6.227426	0.000000	0.000000
1761.115094	401.843039	129.632002	0.363271	12.480347	0.649676	6.227320	0.000000	0.000000
1761.135096	401.843039	129.632434	0.363271	12.480389	0.649675	6.227341	0.000000	0.000000
1761.155098	401.843039	129.623618	0.363274	12.479540	0.649680	6.226918	0.000000	0.000000
1761.175100	401.843039	129.606471	0.363280	12.477889	0.649690	6.226094	0.000000	0.000000
1761.195102	401.843039	129.595988	0.363283	12.476880	0.649696	6.225590	0.000000	0.000000
1761.215104	401.843039	129.590208	0.363285	12.476323	0.649699	6.225313	0.000000	0.000000
1761.235106	401.843039	129.568962	0.363292	12.474278	0.649711	6.224292	0.000000	0.000000
1761.235106	401.843039	129.572970	0.363291	12.474664	0.649708	6.224485	0.000000	0.000000
1761.255108	401.843120	129.561928	0.363295	12.473601	0.649715	6.223954	0.000000	0.000000
1761.295112	401.843039	129.551422	0.363298	12.472589	0.649720	6.223450	0.000000	0.000000
1761.315114	401.843039	129.538296	0.363303	12.471326	0.649728	6.222819	0.000000	0.000000
1761.335116	401.843120	129.535066	0.363304	12.471015	0.649730	6.222664	0.000000	0.000000
1761.355118	401.843120	129.551834	0.363298	12.472629	0.649720	6.223469	0.000000	0.000000
1761.375120	401.843039	129.527719	0.363306	12.470307	0.649734	6.222311	0.000000	0.000000
1761.395122	401.843039	129.532174	0.363305	12.470736	0.649731	6.222525	0.000000	0.000000
1761.415124	401.843120	129.527215	0.363306	12.470259	0.649734	6.222287	0.000000	0.000000
1761.435126	401.843120	129.527648	0.363306	12.470301	0.649734	6.222307	0.000000	0.000000
1761.455128	401.843039	129.531122	0.363305	12.470635	0.649732	6.222474	0.000000	0.000000
1761.455128	401.843039	129.535704	0.363303	12.471076	0.649729	6.222694	0.000000	0.000000
1761.495132	401.843039	129.525686	0.363307	12.470112	0.649735	6.222213	0.000000	0.000000
1761.515134	401.843120	129.518226	0.363309	12.469393	0.649739	6.221855	0.000000	0.000000
1761.535136	401.843039	129.521234	0.363308	12.469683	0.649737	6.221999	0.000000	0.000000
1761.555138	401.843039	129.456708	0.363330	12.463471	0.649773	6.218900	0.000000	0.000000
1761.575140	401.843120	129.393019	0.363351	12.457339	0.649809	6.215840	0.000000	0.000000
1761.595142	401.843120	129.358366	0.363363	12.454003	0.649828	6.214175	0.000000	0.000000
1761.615144	401.843039	129.338654	0.363370	12.452105	0.649839	6.213229	0.000000	0.000000
1761.635146	401.843039	129.329334	0.363373	12.451208	0.649844	6.212781	0.000000	0.000000
1761.655148	401.843039	129.324347	0.363374	12.450728	0.649847	6.212541	0.000000	0.000000
1761.655148	401.843039	129.326347	0.363374	12.450920	0.649846	6.212637	0.000000	0.000000
1761.695152	401.843120	129.315923	0.363377	12.449917	0.649851	6.212137	0.000000	0.000000
1761.695152	401.843120	129.320267	0.363376	12.450335	0.649849	6.212345	0.000000	0.000000
1761.735156	401.843039	129.310927	0.363379	12.449436	0.649854	6.211897	0.000000	0.000000
1761.755158	401.843039	129.314760	0.363378	12.449805	0.649852	6.212081	0.000000	0.000000
1761.775160	401.843039	129.308210	0.363380	12.449174	0.649856	6.211766	0.000000	0.000000
1761.795162	401.843120	129.305618	0.363381	12.448924	0.649857	6.211641	0.000000	0.000000
1761.815164	401.843039	129.297944	0.363383	12.448186	0.649861	6.211273	0.000000	0.000000
1761.835166	401.843039	129.299997	0.363382	12.448383	0.649860	6.211371	0.000000	0.000000
1761.855168	401.843039	129.281961	0.363389	12.446647	0.649870	6.210505	0.000000	0.000000
1761.875170	401.843039	129.289149	0.363386	12.447339	0.649866	6.210850	0.000000	0.000000
1761.895172	401.843120	129.261786	0.363395	12.444705	0.649882	6.209536	0.000000	0.000000
1761.915174	401.843039	129.259344	0.363396	12.444469	0.649883	6.209419	0.000000	0.000000
1761.935176	401.843039	129.259320	0.363396	12.444467	0.649883	6.209417	0.000000	0.000000
1761.955178	401.843120	129.255342	0.363398	12.444084	0.649885	6.209226	0.000000	0.000000
1761.975180	401.843120	129.264475	0.363394	12.444963	0.649880	6.209665	0.000000	0.000000
1761.995182	401.843039	129.260402	0.363396	12.444571	0.649882	6.209469	0.000000	0.000000
1762.015184	401.843039	129.239228	0.363403	12.442533	0.649894	6.208452	0.000000	0.000000
1762.035186	401.843039	129.245946	0.363401	12.443180	0.649890	6.208775	0.000000	0.000000
1762.055188	401.843120	129.244894	0.363401	12.443078	0.649891	6.208724	0.000000	0.000000
1762.075190	401.843039	129.249326	0.363399	12.443505	0.649888	6.208937	0.000000	0.000000
1762.095192	401.843039	129.247433	0.363400	12.443323	0.649889	6.208846	0.000000	0.000000
1762.095192	401.843039	129.239120	0.363403	12.442522	0.649894	6.208447	0.000000	0.000000
1762.115194	401.843039	129.238907	0.363403	12.442502	0.649894	6.208437	0.000000	0.000000
1762.155198	401.843039	129.246416	0.363400	12.443225	0.649890	6.208798	0.000000	0.000000
1762.175200	401.843039	129.229401	0.363406	12.441587	0.649899	6.207980	0.000000	0.000000
1762.195202	401.843120	129.213475	0.363412	12.440053	0.649908	6.207215	0.000000	0.000000
1762.215204	401.843120	129.226182	0.363407	12.441277	0.649901	6.207826	0.000000	0.000000
1762.235206	401.843039	129.218786	0.363410	12.440565	0.649905	6.207470	0.000000	0.000000
1762.255208	401.843039	129.204516	0.363415	12.439191	0.649913	6.206785	0.000000	0.000000
1762.275210	401.843120	129.197288	0.363417	12.438495	0.649917	6.206438	0.000000	0.000000
1762.295212	401.843120	129.212477	0.363412	12.439957	0.649909	6.207167	0.000000	0.000000
1762.295212	401.843120	129.185456	0.363421	12.437356	0.649924	6.205869	0.000000	0.000000
1762.335216	401.843039	129.186879	0.363420	12.437493	0.649923	6.205937	0.000000	0.000000
1762.355218	401.843039	129.186785	0.363420	12.437484	0.649923	6.205933	0.000000	0.000000
1762.375220	401.843120	129.164450	0.363428	12.435334	0.649936	6.204860	0.000000	0.000000
1762.395222	401.843039	129.161542	0.363429	12.435054	0.649937	6.204720	0.000000	0.000000
1762.415224	401.843039	129.154248	0.363431	12.434351	0.649941	6.204370	0.000000	0.000000
1762.435226	401.843039	129.152768	0.363432	12.434209	0.649942	6.204299	0.000000	0.000000
1762.455228	401.843120	129.133519	0.363438	12.432356	0.649953	6.203374	0.000000	0.000000
1762.475230	401.843120	129.132587	0.363439	12.432266	0.649953	6.203329	0.000000	0.000000
1762.495232	401.843039	129.115107	0.363445	12.430583	0.649963	6.202490	0.000000	0.000000
1762.515234	401.843039	129.108956	0.363447	12.429991	0.649966	6.202194	0.000000	0.000000
1762.515234	401.843039	129.093769	0.363452	12.428529	0.649975	6.201465	0.000000	0.000000
1762.535236	401.843039	129.094398	0.363451	12.428589	0.649974	6.201495	0.000000	0.000000
1762.575240	401.843039	129.075743	0.363458	12.426793	0.649985	6.200599	0.000000	0.000000
1762.595242	401.843039	129.065154	0.363461	12.425774	0.649991	6.200090	0.000000	0.000000
1762.615244	401.843120	129.065754	0.363461	12.425832	0.649991	6.200119	0.000000	0.000000
1762.635246	401.843120	129.079499	0.363457	12.427155	0.649983	6.200779	0.000000	0.000000
1762.655248	401.843039	129.077539	0.363457	12.426966	0.649984	6.200685	0.000000	0.000000
1762.675250	401.843120	129.074863	0.363458	12.426708	0.649985	6.200556	0.000000	0.000000
1762.695252	401.843120	129.071385	0.363459	12.426374	0.649987	6.200389	0.000000	0.000000
1762.715254	401.843120	129.057937	0.363464	12.425079	0.649995	6.199743	0.000000	0.000000
1762.735256	401.843039	129.060176	0.363463	12.425294	0.649994	6.199851	0.000000	0.000000
1762.735256	401.843039	129.049888	0.363466	12.424304	0.649999	6.199357	0.000000	0.000000
1762.755258	401.843039	129.046224	0.363468	12.423951	0.650001	6.199181	0.000000	0.000000
1762.795262	401.843120	129.040857	0.363470	12.423435	0.650004	6.198923	0.000000	0.000000
1762.815264	401.843120	129.038634	0.363470	12.423221	0.650006	6.198816	0.000000	0.000000
1762.835266	401.843039	129.036411	0.363471	12.423006	0.650007	6.198709	0.000000	0.000000
1762.855268	401.843039	129.042381	0.363469	12.423581	0.650003	6.198996	0.000000	0.000000
1762.875270	401.843120	129.038557	0.363470	12.423213	0.650006	6.198812	0.000000	0.000000
1762.895272	401.843120	129.045609	0.363468	12.423892	0.650002	6.199151	0.000000	0.000000
1762.915274	401.843039	129.032098	0.363472	12.422591	0.650009	6.198502	0.000000	0.000000
1762.935276	401.843039	129.050336	0.363466	12.424347	0.649999	6.199378	0.000000	0.000000
1762.935276	401.843039	129.036634	0.363471	12.423028	0.650007	6.198720	0.000000	0.000000
1762.955278	401.843039	129.045425	0.363468	12.423874	0.650002	6.199142	0.000000	0.000000
1762.995282	401.843039	129.047879	0.363467	12.424111	0.650000	6.199260	0.000000	0.000000
1763.015284	401.843039	129.035612	0.363471	12.422930	0.650007	6.198671	0.000000	0.000000
1763.035286	401.843120	129.051041	0.363466	12.424415	0.649999	6.199412	0.000000	0.000000
1763.055288	401.843039	129.030528	0.363473	12.422440	0.650010	6.198427	0.000000	0.000000
1763.075290	401.843039	129.052314	0.363466	12.424538	0.649998	6.199473	0.000000	0.000000
1763.095292	401.843039	129.039701	0.363470	12.423323	0.650005	6.198867	0.000000	0.000000
1763.115294	401.843120	129.030336	0.363473	12.422422	0.650010	6.198417	0.000000	0.000000
1763.135296	401.843039	129.048658	0.363467	12.424186	0.650000	6.199298	0.000000	0.000000
1763.155298	401.843039	129.037853	0.363470	12.423145	0.650006	6.198778	0.000000	0.000000
1763.155298	401.843039	129.026260	0.363474	12.422029	0.650012	6.198222	0.000000	0.000000
1763.175300	401.843039	129.018445	0.363477	12.421277	0.650017	6.197846	0.000000	0.000000
1763.195302	401.843120	129.034523	0.363472	12.422825	0.650008	6.198619	0.000000	0.000000
1763.235306	401.843039	129.016593	0.363478	12.421099	0.650018	6.197757	0.000000	0.000000
1763.255308	401.843039	129.028340	0.363474	12.422229	0.650011	6.198321	0.000000	0.000000
1763.275310	401.843120	129.013286	0.363479	12.420780	0.650020	6.197598	0.000000	0.000000
1763.295312	401.843039	129.006949	0.363481	12.420170	0.650023	6.197294	0.000000	0.000000
1763.315314	401.843039	129.020692	0.363476	12.421493	0.650015	6.197954	0.000000	0.000000
1763.335316	401.843039	129.015703	0.363478	12.421013	0.650018	6.197714	0.000000	0.000000
1763.355318	401.843120	129.014614	0.363478	12.420908	0.650019	6.197662	0.000000	0.000000
1763.375320	401.843039	128.994269	0.363485	12.418949	0.650030	6.196685	0.000000	0.000000
1763.375320	401.843039	129.026785	0.363474	12.422080	0.650012	6.198247	0.000000	0.000000
1763.395322	401.843039	129.004328	0.363482	12.419918	0.650025	6.197168	0.000000	0.000000
1763.435326	401.843120	129.001632	0.363483	12.419658	0.650026	6.197038	0.000000	0.000000
1763.455328	401.843120	129.004736	0.363482	12.419957	0.650024	6.197188	0.000000	0.000000
1763.475330	401.843039	129.004652	0.363482	12.419949	0.650024	6.197184	0.000000	0.000000
1763.495332	401.843039	129.002494	0.363482	12.419741	0.650026	6.197080	0.000000	0.000000
1763.515334	401.843039	129.006812	0.363481	12.420157	0.650023	6.197287	0.000000	0.000000
1763.535336	401.843120	128.998699	0.363484	12.419376	0.650028	6.196898	0.000000	0.000000
1763.555338	401.843039	128.997201	0.363484	12.419232	0.650029	6.196826	0.000000	0.000000
1763.575340	401.843039	128.994758	0.363485	12.418996	0.650030	6.196708	0.000000	0.000000
1763.575340	401.843039	128.995215	0.363485	12.419040	0.650030	6.196730	0.000000	0.000000
1763.595342	401.843039	128.994252	0.363485	12.418948	0.650030	6.196684	0.000000	0.000000
1763.615344	401.843120	128.986207	0.363488	12.418173	0.650035	6.196297	0.000000	0.000000
1763.655348	401.843039	128.984942	0.363488	12.418051	0.650035	6.196237	0.000000	0.000000
1763.675350	401.843120	129.000140	0.363483	12.419515	0.650027	6.196967	0.000000	0.000000
1763.695352	401.843120	128.971537	0.363493	12.416761	0.650043	6.195593	0.000000	0.000000
1763.715354	401.843120	128.992705	0.363486	12.418799	0.650031	6.196610	0.000000	0.000000
1763.735356	401.843039	128.996037	0.363484	12.419119	0.650029	6.196770	0.000000	0.000000
1763.755358	401.843039	128.991288	0.363486	12.418662	0.650032	6.196542	0.000000	0.000000
1763.775360	401.843039	128.992987	0.363485	12.418826	0.650031	6.196623	0.000000	0.000000
1763.795362	401.843120	128.993484	0.363485	12.418874	0.650031	6.196647	0.000000	0.000000
1763.795362	401.843120	128.988691	0.363487	12.418412	0.650033	6.196417	0.000000	0.000000
1763.815364	401.843120	128.986422	0.363488	12.418194	0.650035	6.196308	0.000000	0.000000
1763.835366	401.843039	128.986732	0.363488	12.418224	0.650034	6.196323	0.000000	0.000000
1763.875370	401.843120	128.984615	0.363488	12.418020	0.650036	6.196221	0.000000	0.000000
1763.875370	401.843120	128.981062	0.363490	12.417678	0.650038	6.196050	0.000000	0.000000
1763.915374	401.843039	128.969769	0.363493	12.416591	0.650044	6.195508	0.000000	0.000000
1763.935376	401.843039	128.984444	0.363488	12.418003	0.650036	6.196213	0.000000	0.000000
1763.955378	401.843039	128.980299	0.363490	12.417604	0.650038	6.196014	0.000000	0.000000
1763.975380	401.843120	128.971736	0.363493	12.416780	0.650043	6.195602	0.000000	0.000000
1763.995382	401.843039	128.967540	0.363494	12.416376	0.650045	6.195401	0.000000	0.000000
1764.015384	401.843039	128.974415	0.363492	12.417038	0.650041	6.195731	0.000000	0.000000
1764.015384	401.843039	128.967848	0.363494	12.416406	0.650045	6.195416	0.000000	0.000000
1764.055388	401.843120	128.972829	0.363492	12.416885	0.650042	6.195655	0.000000	0.000000
1764.075390	401.843120	128.979362	0.363490	12.417514	0.650039	6.195969	0.000000	0.000000
1764.095392	401.843039	128.983076	0.363489	12.417872	0.650036	6.196147	0.000000	0.000000
1764.115394	401.843039	128.965118	0.363495	12.416143	0.650046	6.195284	0.000000	0.000000
1764.135396	401.843039	128.987595	0.363487	12.418307	0.650034	6.196364	0.000000	0.000000
1764.155398	401.843120	128.973459	0.363492	12.416946	0.650042	6.195685	0.000000	0.000000
1764.175400	401.843120	128.965887	0.363495	12.416217	0.650046	6.195321	0.000000	0.000000
1764.195402	401.843039	128.960933	0.363496	12.415740	0.650049	6.195083	0.000000	0.000000
1764.215404	401.843039	128.975360	0.363491	12.417129	0.650041	6.195776	0.000000	0.000000
1764.215404	401.843039	128.957904	0.363497	12.415448	0.650050	6.194938	0.000000	0.000000
1764.255408	401.843039	128.964357	0.363495	12.416069	0.650047	6.195248	0.000000	0.000000
1764.255408	401.843039	128.973068	0.363492	12.416908	0.650042	6.195666	0.000000	0.000000
1764.295412	401.843039	128.974457	0.363492	12.417042	0.650041	6.195733	0.000000	0.000000
1764.315414	401.843039	128.964973	0.363495	12.416129	0.650046	6.195277	0.000000	0.000000
1764.335416	401.843039	128.970398	0.363493	12.416651	0.650043	6.195538	0.000000	0.000000
1764.355418	401.843120	128.955172	0.363498	12.415185	0.650052	6.194807	0.000000	0.000000
1764.375420	401.843120	128.962314	0.363496	12.415873	0.650048	6.195150	0.000000	0.000000
1764.395422	401.843039	128.948979	0.363500	12.414589	0.650055	6.194509	0.000000	0.000000
1764.415424	401.843039	128.959148	0.363497	12.415568	0.650050	6.194998	0.000000	0.000000
1764.435426	401.843039	128.953210	0.363499	12.414996	0.650053	6.194712	0.000000	0.000000
1764.435426	401.843039	128.964070	0.363495	12.416042	0.650047	6.195234	0.000000	0.000000
1764.475430	401.843120	128.963502	0.363495	12.415987	0.650047	6.195207	0.000000	0.000000
1764.475430	401.843120	128.963030	0.363496	12.415942	0.650048	6.195184	0.000000	0.000000
1764.515434	401.843039	128.964012	0.363495	12.416036	0.650047	6.195231	0.000000	0.000000
1764.535436	401.843039	128.967847	0.363494	12.416406	0.650045	6.195416	0.000000	0.000000
1764.555438	401.843120	128.961304	0.363496	12.415776	0.650049	6.195101	0.000000	0.000000
1764.575440	401.843120	128.955079	0.363498	12.415176	0.650052	6.194802	0.000000	0.000000
1764.595442	401.843039	128.944615	0.363502	12.414169	0.650058	6.194299	0.000000	0.000000
1764.615444	401.843039	128.956764	0.363498	12.415338	0.650051	6.194883	0.000000	0.000000
1764.635446	401.843120	128.957407	0.363497	12.415400	0.650051	6.194914	0.000000	0.000000
1764.655448	401.843120	128.955534	0.363498	12.415220	0.650052	6.194824	0.000000	0.000000
1764.655448	401.843120	128.938201	0.363504	12.413551	0.650061	6.193991	0.000000	0.000000
1764.695452	401.843039	128.942776	0.363502	12.413992	0.650059	6.194211	0.000000	0.000000
1764.715454	401.843039	128.937227	0.363504	12.413458	0.650062	6.193945	0.000000	0.000000
1764.735456	401.843120	128.940807	0.363503	12.413802	0.650060	6.194117	0.000000	0.000000
1764.755458	401.843039	128.937773	0.363504	12.413510	0.650062	6.193971	0.000000	0.000000
1764.775460	401.843039	128.949353	0.363500	12.414625	0.650055	6.194527	0.000000	0.000000
1764.795462	401.843120	128.952826	0.363499	12.414959	0.650053	6.194694	0.000000	0.000000
1764.815464	401.843120	128.936921	0.363504	12.413428	0.650062	6.193930	0.000000	0.000000
1764.835466	401.843039	128.929635	0.363507	12.412727	0.650066	6.193580	0.000000	0.000000
1764.855468	401.843039	128.933747	0.363505	12.413123	0.650064	6.193777	0.000000	0.000000
1764.855468	401.843039	128.938935	0.363504	12.413622	0.650061	6.194027	0.000000	0.000000
1764.895472	401.843120	128.934427	0.363505	12.413188	0.650064	6.193810	0.000000	0.000000
1764.915474	401.843120	128.937465	0.363504	12.413481	0.650062	6.193956	0.000000	0.000000
1764.935476	401.843039	128.935974	0.363505	12.413337	0.650063	6.193884	0.000000	0.000000
1764.955478	401.843039	128.920969	0.363510	12.411892	0.650071	6.193164	0.000000	0.000000
1764.975480	401.843120	128.925805	0.363508	12.412358	0.650068	6.193396	0.000000	0.000000
1764.995482	401.843120	128.922191	0.363509	12.412010	0.650070	6.193222	0.000000	0.000000
1765.015484	401.843039	128.920847	0.363510	12.411881	0.650071	6.193158	0.000000	0.000000
1765.035486	401.843120	128.919674	0.363510	12.411768	0.650072	6.193101	0.000000	0.000000
1765.055488	401.843120	128.917250	0.363511	12.411534	0.650073	6.192985	0.000000	0.000000
1765.075490	401.843120	128.931829	0.363506	12.412938	0.650065	6.193685	0.000000	0.000000
1765.075490	401.843120	128.930873	0.363506	12.412846	0.650066	6.193639	0.000000	0.000000
1765.095492	401.843039	128.949335	0.363500	12.414623	0.650055	6.194526	0.000000	0.000000
1765.115494	401.843039	128.950215	0.363500	12.414708	0.650055	6.194568	0.000000	0.000000
1765.155498	401.843120	128.940954	0.363503	12.413816	0.650060	6.194124	0.000000	0.000000
1765.175500	401.843120	128.947378	0.363501	12.414435	0.650056	6.194432	0.000000	0.000000
1765.195502	401.843039	128.932240	0.363506	12.412977	0.650065	6.193705	0.000000	0.000000
1765.215504	401.843039	128.933133	0.363506	12.413063	0.650064	6.193748	0.000000	0.000000
1765.235506	401.843120	128.929931	0.363507	12.412755	0.650066	6.193594	0.000000	0.000000
1765.255508	401.843120	128.930254	0.363507	12.412786	0.650066	6.193610	0.000000	0.000000
1765.275510	401.843039	128.914804	0.363512	12.411299	0.650074	6.192867	0.000000	0.000000
1765.295512	401.843039	128.913482	0.363512	12.411171	0.650075	6.192804	0.000000	0.000000
1765.315514	401.843039	128.919459	0.363510	12.411747	0.650072	6.193091	0.000000	0.000000
1765.335516	401.843120	128.915807	0.363511	12.411395	0.650074	6.192916	0.000000	0.000000
1765.355518	401.843120	128.917866	0.363511	12.411594	0.650073	6.193014	0.000000	0.000000
1765.375520	401.843039	128.918572	0.363510	12.411662	0.650072	6.193048	0.000000	0.000000
1765.395522	401.843039	128.902905	0.363516	12.410153	0.650081	6.192296	0.000000	0.000000
1765.415524	401.843039	128.906783	0.363514	12.410527	0.650079	6.192482	0.000000	0.000000
1765.435526	401.843120	128.896417	0.363518	12.409529	0.650085	6.191984	0.000000	0.000000
1765.455528	401.843120	128.912831	0.363512	12.411109	0.650076	6.192773	0.000000	0.000000
1765.475530	401.843039	128.909217	0.363514	12.410761	0.650077	6.192599	0.000000	0.000000
1765.495532	401.843039	128.895793	0.363518	12.409468	0.650085	6.191954	0.000000	0.000000
1765.495532	401.843039	128.910954	0.363513	12.410928	0.650077	6.192682	0.000000	0.000000
1765.515534	401.843120	128.907321	0.363514	12.410578	0.650079	6.192508	0.000000	0.000000
1765.535536	401.843039	128.903871	0.363515	12.410246	0.650080	6.192342	0.000000	0.000000
1765.575540	401.843039	128.898052	0.363517	12.409686	0.650084	6.192063	0.000000	0.000000
1765.595542	401.843120	128.904039	0.363515	12.410262	0.650080	6.192350	0.000000	0.000000
1765.615544	401.843039	128.894675	0.363518	12.409361	0.650086	6.191900	0.000000	0.000000
1765.635546	401.843039	128.903715	0.363515	12.410231	0.650081	6.192335	0.000000	0.000000
1765.655548	401.843039	128.905440	0.363515	12.410397	0.650080	6.192418	0.000000	0.000000
1765.675550	401.843039	128.907586	0.363514	12.410604	0.650078	6.192521	0.000000	0.000000
1765.695552	401.843120	128.919057	0.363510	12.411708	0.650072	6.193072	0.000000	0.000000
1765.715554	401.843039	128.919013	0.363510	12.411704	0.650072	6.193070	0.000000	0.000000
1765.715554	401.843039	128.914019	0.363512	12.411223	0.650075	6.192830	0.000000	0.000000
1765.735556	401.843039	128.918295	0.363511	12.411635	0.650072	6.193035	0.000000	0.000000
1765.775560	401.843120	128.916284	0.363511	12.411441	0.650074	6.192939	0.000000	0.000000
1765.795562	401.843120	128.909433	0.363514	12.410782	0.650077	6.192609	0.000000	0.000000
1765.815564	401.843039	128.903951	0.363515	12.410254	0.650080	6.192346	0.000000	0.000000
1765.835566	401.843039	128.900597	0.363516	12.409931	0.650082	6.192185	0.000000	0.000000
1765.855568	401.843039	128.892995	0.363519	12.409199	0.650086	6.191820	0.000000	0.000000
1765.875570	401.843120	128.886234	0.363521	12.408548	0.650090	6.191495	0.000000	0.000000
1765.895572	401.843120	128.869769	0.363527	12.406963	0.650100	6.190704	0.000000	0.000000
1765.915574	401.843039	128.864804	0.363528	12.406485	0.650102	6.190465	0.000000	0.000000
1765.935576	401.843039	128.875818	0.363525	12.407545	0.650096	6.190995	0.000000	0.000000
1765.935576	401.843039	128.856822	0.363531	12.405717	0.650107	6.190082	0.000000	0.000000
1765.975580	401.843120	128.850856	0.363533	12.405142	0.650110	6.189795	0.000000	0.000000
1765.995582	401.843120	128.855994	0.363532	12.405637	0.650107	6.190042	0.000000	0.000000
1766.015584	401.843039	128.842170	0.363536	12.404306	0.650115	6.189378	0.000000	0.000000
1766.035586	401.843039	128.857475	0.363531	12.405779	0.650106	6.190113	0.000000	0.000000
1766.055588	401.843039	128.844120	0.363535	12.404494	0.650114	6.189472	0.000000	0.000000
1766.075590	401.843120	128.849669	0.363534	12.405028	0.650111	6.189738	0.000000	0.000000
1766.095592	401.843120	128.861464	0.363530	12.406163	0.650104	6.190305	0.000000	0.000000
1766.115594	401.843039	128.861427	0.363530	12.406160	0.650104	6.190303	0.000000	0.000000
1766.135596	401.843039	128.841522	0.363536	12.404244	0.650115	6.189347	0.000000	0.000000
1766.135596	401.843039	128.849819	0.363534	12.405042	0.650111	6.189746	0.000000	0.000000
1766.175600	401.843120	128.839646	0.363537	12.404063	0.650116	6.189257	0.000000	0.000000
1766.175600	401.843120	128.844227	0.363535	12.404504	0.650114	6.189477	0.000000	0.000000
1766.215604	401.843039	128.845145	0.363535	12.404592	0.650113	6.189521	0.000000	0.000000
1766.235606	401.843039	128.843138	0.363536	12.404399	0.650114	6.189425	0.000000	0.000000
1766.255608	401.843039	128.844079	0.363535	12.404490	0.650114	6.189470	0.000000	0.000000
1766.275610	401.843120	128.852148	0.363533	12.405267	0.650109	6.189858	0.000000	0.000000
1766.295612	401.843039	128.831169	0.363540	12.403247	0.650121	6.188850	0.000000	0.000000
1766.315614	401.843039	128.851573	0.363533	12.405211	0.650110	6.189830	0.000000	0.000000
1766.335616	401.843039	128.847265	0.363534	12.404796	0.650112	6.189623	0.000000	0.000000
1766.355618	401.843120	128.858388	0.363531	12.405867	0.650106	6.190157	0.000000	0.000000
1766.355618	401.843120	128.842116	0.363536	12.404301	0.650115	6.189376	0.000000	0.000000
1766.395622	401.843039	128.827800	0.363541	12.402922	0.650123	6.188688	0.000000	0.000000
1766.395622	401.843039	128.846465	0.363535	12.404719	0.650112	6.189585	0.000000	0.000000
1766.435626	401.843120	128.825042	0.363542	12.402657	0.650124	6.188555	0.000000	0.000000
1766.455628	401.843120	128.818082	0.363544	12.401987	0.650128	6.188221	0.000000	0.000000
1766.475630	401.843039	128.815857	0.363545	12.401773	0.650129	6.188114	0.000000	0.000000
1766.495632	401.843039	128.810792	0.363547	12.401285	0.650132	6.187871	0.000000	0.000000
1766.515634	401.843039	128.802737	0.363549	12.400509	0.650137	6.187484	0.000000	0.000000
1766.535636	401.843120	128.802577	0.363549	12.400494	0.650137	6.187476	0.000000	0.000000
1766.555638	401.843120	128.812752	0.363546	12.401474	0.650131	6.187965	0.000000	0.000000
1766.575640	401.843039	128.811095	0.363547	12.401314	0.650132	6.187885	0.000000	0.000000
1766.595642	401.843039	128.816975	0.363545	12.401880	0.650129	6.188168	0.000000	0.000000
1766.615644	401.843120	128.821247	0.363543	12.402292	0.650127	6.188373	0.000000	0.000000
1766.615644	401.843120	128.794618	0.363552	12.399728	0.650141	6.187094	0.000000	0.000000
1766.655648	401.843039	128.810601	0.363547	12.401267	0.650132	6.187862	0.000000	0.000000
1766.675650	401.843039	128.799658	0.363550	12.400213	0.650138	6.187336	0.000000	0.000000
1766.695652	401.843039	128.798651	0.363551	12.400116	0.650139	6.187288	0.000000	0.000000
1766.715654	401.843120	128.799035	0.363551	12.400153	0.650139	6.187306	0.000000	0.000000
1766.735656	401.843039	128.787781	0.363554	12.399070	0.650145	6.186765	0.000000	0.000000
1766.755658	401.843039	128.785048	0.363555	12.398806	0.650147	6.186634	0.000000	0.000000
1766.775660	401.843039	128.798770	0.363551	12.400128	0.650139	6.187293	0.000000	0.000000
1766.775660	401.843039	128.793259	0.363552	12.399597	0.650142	6.187029	0.000000	0.000000
1766.815664	401.843120	128.797424	0.363551	12.399998	0.650140	6.187229	0.000000	0.000000
1766.815664	401.843120	128.792489	0.363553	12.399523	0.650143	6.186992	0.000000	0.000000
1766.855668	401.843039	128.795955	0.363552	12.399857	0.650140	6.187158	0.000000	0.000000
1766.875670	401.843120	128.767273	0.363561	12.397095	0.650157	6.185780	0.000000	0.000000
1766.895672	401.843120	128.754793	0.363565	12.395894	0.650163	6.185181	0.000000	0.000000
1766.915674	401.843039	128.748696	0.363567	12.395307	0.650167	6.184888	0.000000	0.000000
1766.935676	401.843120	128.701129	0.363583	12.390727	0.650193	6.182603	0.000000	0.000000
1766.955678	401.843120	128.697269	0.363585	12.390356	0.650195	6.182417	0.000000	0.000000
1766.975680	401.843120	128.699846	0.363584	12.390604	0.650194	6.182541	0.000000	0.000000
1766.995682	401.843039	128.689947	0.363587	12.389651	0.650199	6.182066	0.000000	0.000000
1766.995682	401.843039	128.678260	0.363591	12.388525	0.650206	6.181504	0.000000	0.000000
1767.015684	401.843039	128.666738	0.363595	12.387416	0.650212	6.180951	0.000000	0.000000
1767.055688	401.843120	128.697883	0.363585	12.390415	0.650195	6.182447	0.000000	0.000000
1767.075690	401.843039	128.668655	0.363594	12.387601	0.650211	6.181043	0.000000	0.000000
1767.095692	401.843039	128.668077	0.363594	12.387545	0.650212	6.181015	0.000000	0.000000
1767.115694	401.843120	128.668959	0.363594	12.387630	0.650211	6.181057	0.000000	0.000000
1767.135696	401.843120	128.671709	0.363593	12.387895	0.650210	6.181189	0.000000	0.000000
1767.155698	401.843120	128.658543	0.363598	12.386627	0.650217	6.180557	0.000000	0.000000
1767.175700	401.843039	128.651916	0.363600	12.385989	0.650221	6.180239	0.000000	0.000000
1767.195702	401.843039	128.655267	0.363599	12.386312	0.650219	6.180400	0.000000	0.000000
1767.215704	401.843120	128.647044	0.363602	12.385520	0.650223	6.180005	0.000000	0.000000
1767.235706	401.843120	128.649769	0.363601	12.385782	0.650222	6.180136	0.000000	0.000000
1767.255708	401.843039	128.647464	0.363601	12.385561	0.650223	6.180025	0.000000	0.000000
1767.275710	401.843039	128.648153	0.363601	12.385627	0.650223	6.180058	0.000000	0.000000
1767.295712	401.843039	128.657202	0.363598	12.386498	0.650218	6.180493	0.000000	0.000000
1767.315714	401.843039	128.631159	0.363607	12.383991	0.650232	6.179242	0.000000	0.000000
1767.335716	401.843120	128.653383	0.363600	12.386130	0.650220	6.180309	0.000000	0.000000
1767.355718	401.843120	128.641824	0.363603	12.385018	0.650226	6.179754	0.000000	0.000000
1767.375720	401.843039	128.634623	0.363606	12.384324	0.650230	6.179408	0.000000	0.000000
1767.395722	401.843039	128.645855	0.363602	12.385406	0.650224	6.179948	0.000000	0.000000
1767.415724	401.843120	128.638829	0.363604	12.384729	0.650228	6.179610	0.000000	0.000000
1767.415724	401.843120	128.640532	0.363604	12.384893	0.650227	6.179692	0.000000	0.000000
1767.435726	401.843120	128.621389	0.363610	12.383050	0.650238	6.178772	0.000000	0.000000
1767.475730	401.843039	128.623876	0.363609	12.383290	0.650236	6.178892	0.000000	0.000000
1767.495732	401.843039	128.621978	0.363610	12.383107	0.650237	6.178800	0.000000	0.000000
1767.515734	401.843120	128.616600	0.363612	12.382589	0.650240	6.178542	0.000000	0.000000
1767.535736	401.843120	128.624038	0.363609	12.383305	0.650236	6.178899	0.000000	0.000000
1767.555738	401.843039	128.617117	0.363612	12.382639	0.650240	6.178567	0.000000	0.000000
1767.575740	401.843039	128.620986	0.363610	12.383011	0.650238	6.178753	0.000000	0.000000
1767.595742	401.843039	128.614408	0.363613	12.382378	0.650241	6.178437	0.000000	0.000000
1767.615744	401.843120	128.623746	0.363609	12.383277	0.650236	6.178885	0.000000	0.000000
1767.635746	401.843120	128.607950	0.363615	12.381756	0.650245	6.178127	0.000000	0.000000
1767.635746	401.843120	128.614783	0.363612	12.382414	0.650241	6.178455	0.000000	0.000000
1767.655748	401.843039	128.609290	0.363614	12.381885	0.650244	6.178191	0.000000	0.000000
1767.675750	401.843039	128.611403	0.363614	12.382089	0.650243	6.178293	0.000000	0.000000
1767.715754	401.843120	128.611150	0.363614	12.382064	0.650243	6.178280	0.000000	0.000000
1767.735756	401.843039	128.596235	0.363619	12.380628	0.650252	6.177564	0.000000	0.000000
1767.755758	401.843039	128.607538	0.363615	12.381717	0.650245	6.178107	0.000000	0.000000
1767.775760	401.843039	128.589158	0.363621	12.379947	0.650255	6.177224	0.000000	0.000000
1767.795762	401.843120	128.596838	0.363618	12.380687	0.650251	6.177593	0.000000	0.000000
1767.815764	401.843039	128.608207	0.363615	12.381781	0.650245	6.178139	0.000000	0.000000
1767.835766	401.843039	128.601723	0.363617	12.381157	0.650248	6.177827	0.000000	0.000000
1767.855768	401.843120	128.601359	0.363617	12.381122	0.650249	6.177810	0.000000	0.000000
1767.855768	401.843120	128.601483	0.363617	12.381134	0.650249	6.177816	0.000000	0.000000
1767.895772	401.843039	128.620900	0.363610	12.383003	0.650238	6.178749	0.000000	0.000000
1767.895772	401.843039	128.581061	0.363624	12.379168	0.650260	6.176835	0.000000	0.000000
1767.935776	401.843120	128.577336	0.363625	12.378809	0.650262	6.176656	0.000000	0.000000
1767.955778	401.843120	128.569559	0.363628	12.378060	0.650266	6.176282	0.000000	0.000000
1767.975780	401.843039	128.564583	0.363629	12.377581	0.650269	6.176043	0.000000	0.000000
1767.995782	401.843039	128.505813	0.363649	12.371923	0.650302	6.173220	0.000000	0.000000
1768.015784	401.843039	128.502109	0.363650	12.371566	0.650304	6.173042	0.000000	0.000000
1768.035786	401.843120	128.491488	0.363654	12.370544	0.650310	6.172532	0.000000	0.000000
1768.055788	401.843120	128.469830	0.363661	12.368459	0.650322	6.171492	0.000000	0.000000
1768.055788	401.843120	128.481850	0.363657	12.369616	0.650315	6.172069	0.000000	0.000000
1768.075790	401.843039	128.466890	0.363662	12.368176	0.650323	6.171350	0.000000	0.000000
1768.095792	401.843039	128.475860	0.363659	12.369039	0.650318	6.171781	0.000000	0.000000
1768.135796	401.843120	128.477367	0.363659	12.369184	0.650318	6.171854	0.000000	0.000000
1768.155798	401.843120	128.468295	0.363662	12.368311	0.650323	6.171418	0.000000	0.000000
1768.175800	401.843039	128.452046	0.363667	12.366747	0.650332	6.170637	0.000000	0.000000
1768.195802	401.843039	128.468964	0.363661	12.368375	0.650322	6.171450	0.000000	0.000000
1768.215804	401.843039	128.468635	0.363661	12.368344	0.650322	6.171434	0.000000	0.000000
1768.235806	401.843039	128.464595	0.363663	12.367955	0.650325	6.171240	0.000000	0.000000
1768.255808	401.843120	128.464890	0.363663	12.367983	0.650325	6.171254	0.000000	0.000000
1768.275810	401.843120	128.459627	0.363665	12.367476	0.650328	6.171001	0.000000	0.000000
1768.275810	401.843120	128.466019	0.363662	12.368092	0.650324	6.171308	0.000000	0.000000
1768.295812	401.843039	128.469581	0.363661	12.368435	0.650322	6.171480	0.000000	0.000000
1768.315814	401.843039	128.473860	0.363660	12.368847	0.650320	6.171685	0.000000	0.000000
1768.355818	401.843120	128.459668	0.363665	12.367480	0.650328	6.171003	0.000000	0.000000
1768.375820	401.843120	128.457686	0.363665	12.367290	0.650329	6.170908	0.000000	0.000000
1768.395822	401.843039	128.456123	0.363666	12.367139	0.650329	6.170833	0.000000	0.000000
1768.415824	401.843039	128.459190	0.363665	12.367434	0.650328	6.170980	0.000000	0.000000
1768.435826	401.843120	128.448666	0.363668	12.366421	0.650334	6.170475	0.000000	0.000000
1768.455828	401.843120	128.448265	0.363668	12.366383	0.650334	6.170456	0.000000	0.000000
1768.475830	401.843039	128.447615	0.363668	12.366320	0.650334	6.170424	0.000000	0.000000
1768.495832	401.843039	128.451663	0.363667	12.366710	0.650332	6.170619	0.000000	0.000000
1768.495832	401.843039	128.453339	0.363667	12.366871	0.650331	6.170699	0.000000	0.000000
1768.535836	401.843120	128.446414	0.363669	12.366204	0.650335	6.170367	0.000000	0.000000
1768.535836	401.843120	128.430025	0.363674	12.364627	0.650344	6.169579	0.000000	0.000000
1768.575840	401.843039	128.431554	0.363674	12.364774	0.650343	6.169653	0.000000	0.000000
1768.595842	401.843039	128.432977	0.363673	12.364911	0.650342	6.169721	0.000000	0.000000
1768.615844	401.843120	128.426538	0.363676	12.364291	0.650346	6.169412	0.000000	0.000000
1768.635846	401.843120	128.428018	0.363675	12.364433	0.650345	6.169483	0.000000	0.000000
1768.655848	401.843039	128.438141	0.363672	12.365408	0.650339	6.169969	0.000000	0.000000
1768.675850	401.843039	128.432135	0.363674	12.364830	0.650343	6.169681	0.000000	0.000000
1768.695852	401.843039	128.425265	0.363676	12.364168	0.650347	6.169351	0.000000	0.000000
1768.695852	401.843039	128.421075	0.363677	12.363765	0.650349	6.169149	0.000000	0.000000
1768.735856	401.843039	128.420503	0.363678	12.363710	0.650349	6.169122	0.000000	0.000000
1768.735856	401.843039	128.446405	0.363669	12.366204	0.650335	6.170366	0.000000	0.000000
1768.775860	401.843039	128.434222	0.363673	12.365031	0.650342	6.169781	0.000000	0.000000
1768.795862	401.843039	128.434887	0.363673	12.365095	0.650341	6.169813	0.000000	0.000000
1768.815864	401.843039	128.421724	0.363677	12.363827	0.650349	6.169181	0.000000	0.000000
1768.835866	401.843039	128.427976	0.363675	12.364429	0.650345	6.169481	0.000000	0.000000
1768.855868	401.843039	128.437049	0.363672	12.365303	0.650340	6.169917	0.000000	0.000000
1768.875870	401.843039	128.437162	0.363672	12.365314	0.650340	6.169922	0.000000	0.000000
1768.895872	401.843039	128.418122	0.363678	12.363481	0.650351	6.169008	0.000000	0.000000
1768.915874	401.843039	128.432301	0.363674	12.364846	0.650343	6.169689	0.000000	0.000000
1768.915874	401.843039	128.433577	0.363673	12.364969	0.650342	6.169750	0.000000	0.000000
1768.955878	401.843120	128.424457	0.363676	12.364091	0.650347	6.169312	0.000000	0.000000
1768.975880	401.843039	128.410881	0.363681	12.362783	0.650355	6.168660	0.000000	0.000000
1768.995882	401.843039	128.417044	0.363679	12.363377	0.650351	6.168956	0.000000	0.000000
1769.015884	401.843120	128.404554	0.363683	12.362174	0.650358	6.168356	0.000000	0.000000
1769.035886	401.843039	128.411065	0.363681	12.362801	0.650354	6.168669	0.000000	0.000000
1769.055888	401.843039	128.412231	0.363680	12.362913	0.650354	6.168725	0.000000	0.000000
1769.075890	401.843039	128.398126	0.363685	12.361555	0.650362	6.168047	0.000000	0.000000
1769.095892	401.843039	128.403012	0.363683	12.362026	0.650359	6.168282	0.000000	0.000000
1769.115894	401.843039	128.396658	0.363686	12.361414	0.650363	6.167976	0.000000	0.000000
1769.135896	401.843039	128.405938	0.363682	12.362308	0.650357	6.168422	0.000000	0.000000
1769.135896	401.843039	128.407564	0.363682	12.362464	0.650356	6.168500	0.000000	0.000000
1769.155898	401.843120	128.403297	0.363683	12.362053	0.650359	6.168295	0.000000	0.000000
1769.175900	401.843039	128.400720	0.363684	12.361805	0.650360	6.168172	0.000000	0.000000
1769.215904	401.843039	128.402512	0.363684	12.361978	0.650359	6.168258	0.000000	0.000000
1769.235906	401.843039	128.380945	0.363691	12.359901	0.650371	6.167222	0.000000	0.000000
1769.255908	401.843120	128.388149	0.363688	12.360595	0.650367	6.167568	0.000000	0.000000
1769.275910	401.843039	128.394072	0.363686	12.361165	0.650364	6.167852	0.000000	0.000000
1769.295912	401.843039	128.387044	0.363689	12.360489	0.650368	6.167515	0.000000	0.000000
1769.315914	401.843039	128.390994	0.363687	12.360869	0.650366	6.167704	0.000000	0.000000
1769.335916	401.843039	128.379266	0.363691	12.359740	0.650372	6.167141	0.000000	0.000000
1769.335916	401.843039	128.377063	0.363692	12.359528	0.650373	6.167035	0.000000	0.000000
1769.355918	401.843120	128.392167	0.363687	12.360982	0.650365	6.167761	0.000000	0.000000
1769.395922	401.843039	128.376576	0.363692	12.359481	0.650374	6.167012	0.000000	0.000000
1769.415924	401.843039	128.393627	0.363687	12.361122	0.650364	6.167831	0.000000	0.000000
1769.435926	401.843120	128.390286	0.363688	12.360801	0.650366	6.167670	0.000000	0.000000
1769.455928	401.843120	128.393459	0.363687	12.361106	0.650364	6.167823	0.000000	0.000000
1769.475930	401.843039	128.375400	0.363693	12.359368	0.650374	6.166955	0.000000	0.000000
1769.495932	401.843039	128.374937	0.363693	12.359323	0.650375	6.166933	0.000000	0.000000
1769.515934	401.843039	128.390671	0.363688	12.360838	0.650366	6.167689	0.000000	0.000000
1769.535936	401.843039	128.389499	0.363688	12.360725	0.650366	6.167633	0.000000	0.000000
1769.555938	401.843120	128.381195	0.363691	12.359925	0.650371	6.167234	0.000000	0.000000
1769.555938	401.843120	128.388653	0.363688	12.360643	0.650367	6.167592	0.000000	0.000000
1769.595942	401.843039	128.387559	0.363689	12.360538	0.650368	6.167539	0.000000	0.000000
1769.615944	401.843039	128.379792	0.363691	12.359790	0.650372	6.167166	0.000000	0.000000
1769.635946	401.843120	128.383587	0.363690	12.360156	0.650370	6.167349	0.000000	0.000000
1769.635946	401.843120	128.377282	0.363692	12.359549	0.650373	6.167046	0.000000	0.000000
1769.675950	401.843039	128.368337	0.363695	12.358688	0.650378	6.166616	0.000000	0.000000
1769.695952	401.843039	128.372212	0.363694	12.359061	0.650376	6.166802	0.000000	0.000000
1769.715954	401.843120	128.361517	0.363697	12.358031	0.650382	6.166288	0.000000	0.000000
1769.735956	401.843120	128.373812	0.363693	12.359215	0.650375	6.166879	0.000000	0.000000
1769.755958	401.843039	128.371365	0.363694	12.358979	0.650377	6.166761	0.000000	0.000000
1769.775960	401.843039	128.369969	0.363695	12.358845	0.650377	6.166694	0.000000	0.000000
1769.775960	401.843039	128.368181	0.363695	12.358673	0.650378	6.166608	0.000000	0.000000
1769.795962	401.843120	128.374697	0.363693	12.359300	0.650375	6.166921	0.000000	0.000000
1769.835966	401.843120	128.369030	0.363695	12.358754	0.650378	6.166649	0.000000	0.000000
1769.855968	401.843039	128.370385	0.363694	12.358885	0.650377	6.166714	0.000000	0.000000
1769.875970	401.843039	128.363404	0.363697	12.358213	0.650381	6.166379	0.000000	0.000000
1769.895972	401.843120	128.355765	0.363699	12.357477	0.650385	6.166012	0.000000	0.000000
1769.915974	401.843120	128.359497	0.363698	12.357836	0.650383	6.166191	0.000000	0.000000
1769.935976	401.843039	128.353714	0.363700	12.357280	0.650386	6.165913	0.000000	0.000000
1769.955978	401.843039	128.358103	0.363698	12.357702	0.650384	6.166124	0.000000	0.000000
1769.975980	401.843039	128.366896	0.363696	12.358549	0.650379	6.166547	0.000000	0.000000
1769.975980	401.843039	128.360730	0.363698	12.357955	0.650382	6.166251	0.000000	0.000000
1769.995982	401.843120	128.353574	0.363700	12.357266	0.650387	6.165907	0.000000	0.000000
1770.035986	401.843039	128.350945	0.363701	12.357013	0.650388	6.165780	0.000000	0.000000
1770.055988	401.843039	128.344635	0.363703	12.356406	0.650391	6.165477	0.000000	0.000000
1770.075990	401.843039	128.352069	0.363701	12.357121	0.650387	6.165834	0.000000	0.000000
1770.095992	401.843120	128.335724	0.363706	12.355548	0.650397	6.165049	0.000000	0.000000
1770.115994	401.843039	128.339777	0.363705	12.355938	0.650394	6.165244	0.000000	0.000000
1770.135996	401.843039	128.344391	0.363703	12.356382	0.650392	6.165466	0.000000	0.000000
1770.155998	401.843039	128.339710	0.363705	12.355931	0.650394	6.165241	0.000000	0.000000
1770.176000	401.843120	128.317937	0.363712	12.353835	0.650406	6.164195	0.000000	0.000000
1770.196002	401.843120	128.331057	0.363708	12.355098	0.650399	6.164825	0.000000	0.000000
1770.196002	401.843120	128.345151	0.363703	12.356455	0.650391	6.165502	0.000000	0.000000
1770.216004	401.843039	128.348312	0.363702	12.356760	0.650389	6.165654	0.000000	0.000000
1770.236006	401.843039	128.330597	0.363708	12.355054	0.650399	6.164803	0.000000	0.000000
1770.276010	401.843120	128.340164	0.363705	12.355975	0.650394	6.165263	0.000000	0.000000
1770.296012	401.843039	128.337697	0.363705	12.355738	0.650395	6.165144	0.000000	0.000000
1770.316014	401.843039	128.330730	0.363708	12.355067	0.650399	6.164809	0.000000	0.000000
1770.336016	401.843120	128.334361	0.363707	12.355417	0.650397	6.164984	0.000000	0.000000
1770.356018	401.843120	128.337354	0.363706	12.355705	0.650396	6.165128	0.000000	0.000000
1770.376020	401.843120	128.330280	0.363708	12.355024	0.650400	6.164788	0.000000	0.000000
1770.396022	401.843039	128.337634	0.363705	12.355732	0.650395	6.165141	0.000000	0.000000
1770.416024	401.843039	128.334867	0.363706	12.355465	0.650397	6.165008	0.000000	0.000000
1770.416024	401.843039	128.336291	0.363706	12.355602	0.650396	6.165077	0.000000	0.000000
1770.436026	401.843120	128.327768	0.363709	12.354782	0.650401	6.164667	0.000000	0.000000
1770.456028	401.843039	128.342927	0.363704	12.356241	0.650392	6.165395	0.000000	0.000000
1770.496032	401.843039	128.341137	0.363704	12.356069	0.650393	6.165309	0.000000	0.000000
1770.516034	401.843039	128.343143	0.363704	12.356262	0.650392	6.165406	0.000000	0.000000
1770.536036	401.843120	128.331527	0.363707	12.355144	0.650399	6.164848	0.000000	0.000000
1770.556038	401.843039	128.346695	0.363702	12.356604	0.650390	6.165576	0.000000	0.000000
1770.576040	401.843039	128.340904	0.363704	12.356046	0.650394	6.165298	0.000000	0.000000
1770.596042	401.843039	128.335030	0.363706	12.355481	0.650397	6.165016	0.000000	0.000000
1770.616044	401.843039	128.346431	0.363702	12.356579	0.650390	6.165564	0.000000	0.000000
1770.616044	401.843039	128.339180	0.363705	12.355881	0.650394	6.165215	0.000000	0.000000
1770.656048	401.843120	128.347670	0.363702	12.356698	0.650390	6.165623	0.000000	0.000000
1770.656048	401.843039	128.335416	0.363706	12.355518	0.650397	6.165034	0.000000	0.000000
1770.676050	401.843039	128.333857	0.363707	12.355368	0.650397	6.164960	0.000000	0.000000
1770.716054	401.843120	128.331672	0.363707	12.355158	0.650399	6.164855	0.000000	0.000000
1770.736056	401.843120	128.332498	0.363707	12.355237	0.650398	6.164894	0.000000	0.000000
1770.756058	401.843039	128.331102	0.363708	12.355103	0.650399	6.164827	0.000000	0.000000
1770.776060	401.843039	128.318937	0.363712	12.353932	0.650406	6.164243	0.000000	0.000000
1770.796062	401.843039	128.335621	0.363706	12.355538	0.650396	6.165044	0.000000	0.000000
1770.816064	401.843039	128.327981	0.363709	12.354802	0.650401	6.164677	0.000000	0.000000
1770.836066	401.843039	128.331090	0.363708	12.355102	0.650399	6.164827	0.000000	0.000000
1770.836066	401.843039	128.339820	0.363705	12.355942	0.650394	6.165246	0.000000	0.000000
1770.876070	401.843039	128.330249	0.363708	12.355021	0.650399	6.164786	0.000000	0.000000
1770.896072	401.843039	128.321643	0.363711	12.354192	0.650404	6.164373	0.000000	0.000000
1770.916074	401.843120	128.312442	0.363714	12.353306	0.650409	6.163931	0.000000	0.000000
1770.936076	401.843120	128.339566	0.363705	12.355918	0.650394	6.165234	0.000000	0.000000
1770.956078	401.843039	128.327858	0.363709	12.354790	0.650401	6.164671	0.000000	0.000000
1770.976080	401.843039	128.328183	0.363709	12.354822	0.650401	6.164687	0.000000	0.000000
1770.996082	401.843039	128.327091	0.363709	12.354717	0.650401	6.164635	0.000000	0.000000
1771.016084	401.843120	128.326379	0.363709	12.354648	0.650402	6.164600	0.000000	0.000000
1771.036086	401.843120	128.327072	0.363709	12.354715	0.650401	6.164634	0.000000	0.000000
1771.056088	401.843039	128.325606	0.363709	12.354574	0.650402	6.164563	0.000000	0.000000
1771.056088	401.843039	128.334884	0.363706	12.355467	0.650397	6.165009	0.000000	0.000000
1771.096092	401.843120	128.328169	0.363709	12.354820	0.650401	6.164686	0.000000	0.000000
1771.096092	401.843120	128.321305	0.363711	12.354160	0.650405	6.164357	0.000000	0.000000
1771.136096	401.843039	128.332853	0.363707	12.355271	0.650398	6.164911	0.000000	0.000000
1771.156098	401.843039	128.323480	0.363710	12.354369	0.650403	6.164461	0.000000	0.000000
1771.176100	401.843039	128.321289	0.363711	12.354158	0.650404	6.164356	0.000000	0.000000
1771.196102	401.843120	128.322454	0.363711	12.354270	0.650404	6.164412	0.000000	0.000000
1771.216104	401.843120	128.331705	0.363707	12.355161	0.650399	6.164856	0.000000	0.000000
1771.236106	401.843039	128.326132	0.363709	12.354624	0.650402	6.164589	0.000000	0.000000
1771.256108	401.843039	128.336034	0.363706	12.355578	0.650396	6.165064	0.000000	0.000000
1771.256108	401.843039	128.334752	0.363706	12.355454	0.650397	6.165003	0.000000	0.000000
1771.276110	401.843039	128.324961	0.363710	12.354511	0.650402	6.164532	0.000000	0.000000
1771.316114	401.843120	128.325652	0.363709	12.354578	0.650402	6.164565	0.000000	0.000000
1771.316114	401.843120	128.317075	0.363712	12.353752	0.650407	6.164153	0.000000	0.000000
1771.356118	401.843039	128.316942	0.363712	12.353739	0.650407	6.164147	0.000000	0.000000
1771.376120	401.843039	128.322495	0.363710	12.354274	0.650404	6.164414	0.000000	0.000000
1771.396122	401.843039	128.315144	0.363713	12.353566	0.650408	6.164061	0.000000	0.000000
1771.416124	401.843120	128.320972	0.363711	12.354127	0.650405	6.164341	0.000000	0.000000
1771.436126	401.843039	128.312108	0.363714	12.353274	0.650410	6.163915	0.000000	0.000000
1771.456128	401.843039	128.314609	0.363713	12.353515	0.650408	6.164035	0.000000	0.000000
1771.476130	401.843039	128.317100	0.363712	12.353755	0.650407	6.164155	0.000000	0.000000
1771.476130	401.843039	128.324284	0.363710	12.354446	0.650403	6.164500	0.000000	0.000000
1771.516134	401.843039	128.308209	0.363715	12.352899	0.650412	6.163727	0.000000	0.000000
1771.516134	401.843039	128.314341	0.363713	12.353489	0.650408	6.164022	0.000000	0.000000
1771.556138	401.843039	128.314572	0.363713	12.353511	0.650408	6.164033	0.000000	0.000000
1771.576140	401.843120	128.313257	0.363714	12.353385	0.650409	6.163970	0.000000	0.000000
1771.596142	401.843120	128.321538	0.363711	12.354182	0.650404	6.164368	0.000000	0.000000
1771.616144	401.843120	128.320752	0.363711	12.354106	0.650405	6.164330	0.000000	0.000000
1771.636146	401.843039	128.320881	0.363711	12.354119	0.650405	6.164336	0.000000	0.000000
1771.656148	401.843039	128.302482	0.363717	12.352347	0.650415	6.163452	0.000000	0.000000
1771.676150	401.843039	128.317610	0.363712	12.353804	0.650406	6.164179	0.000000	0.000000
1771.696152	401.843039	128.306141	0.363716	12.352700	0.650413	6.163628	0.000000	0.000000
1771.696152	401.843039	128.310770	0.363714	12.353145	0.650410	6.163851	0.000000	0.000000
1771.736156	401.843039	128.316218	0.363713	12.353670	0.650407	6.164112	0.000000	0.000000
1771.736156	401.843039	128.306127	0.363716	12.352698	0.650413	6.163628	0.000000	0.000000
1771.776160	401.843039	128.302796	0.363717	12.352378	0.650415	6.163467	0.000000	0.000000
1771.796162	401.843039	128.307593	0.363715	12.352839	0.650412	6.163698	0.000000	0.000000
1771.816164	401.843120	128.305025	0.363716	12.352592	0.650414	6.163575	0.000000	0.000000
1771.836166	401.843120	128.311760	0.363714	12.353241	0.650410	6.163898	0.000000	0.000000
1771.856168	401.843039	128.320474	0.363711	12.354080	0.650405	6.164317	0.000000	0.000000
1771.876170	401.843039	128.303716	0.363717	12.352466	0.650414	6.163512	0.000000	0.000000
1771.896172	401.843039	128.318494	0.363712	12.353889	0.650406	6.164222	0.000000	0.000000
1771.896172	401.843039	128.311572	0.363714	12.353223	0.650410	6.163889	0.000000	0.000000
1771.916174	401.843039	128.311725	0.363714	12.353237	0.650410	6.163896	0.000000	0.000000
1771.936176	401.843039	128.317779	0.363712	12.353820	0.650406	6.164187	0.000000	0.000000
1771.976180	401.843039	128.309658	0.363715	12.353038	0.650411	6.163797	0.000000	0.000000
1771.996182	401.843039	128.302746	0.363717	12.352373	0.650415	6.163465	0.000000	0.000000
1772.016184	401.843039	128.313348	0.363714	12.353394	0.650409	6.163974	0.000000	0.000000
1772.036186	401.843120	128.317102	0.363712	12.353755	0.650407	6.164155	0.000000	0.000000
1772.056188	401.843039	128.318979	0.363712	12.353936	0.650406	6.164245	0.000000	0.000000
1772.076190	401.843039	128.299426	0.363718	12.352053	0.650417	6.163306	0.000000	0.000000
1772.096192	401.843120	128.304226	0.363717	12.352515	0.650414	6.163536	0.000000	0.000000
1772.116194	401.843120	128.312611	0.363714	12.353323	0.650409	6.163939	0.000000	0.000000
1772.116194	401.843120	128.317175	0.363712	12.353762	0.650407	6.164158	0.000000	0.000000
1772.156198	401.843039	128.315569	0.363713	12.353607	0.650408	6.164081	0.000000	0.000000
1772.176200	401.843039	128.305155	0.363716	12.352605	0.650413	6.163581	0.000000	0.000000
1772.196202	401.843120	128.321746	0.363711	12.354202	0.650404	6.164378	0.000000	0.000000
1772.196202	401.843120	128.320409	0.363711	12.354073	0.650405	6.164314	0.000000	0.000000
1772.236206	401.843039	128.313479	0.363713	12.353406	0.650409	6.163981	0.000000	0.000000
1772.256208	401.843039	128.309002	0.363715	12.352975	0.650411	6.163766	0.000000	0.000000
1772.276210	401.843039	128.308225	0.363715	12.352900	0.650412	6.163728	0.000000	0.000000
1772.296212	401.843120	128.323965	0.363710	12.354416	0.650403	6.164484	0.000000	0.000000
1772.316214	401.843120	128.307819	0.363715	12.352861	0.650412	6.163709	0.000000	0.000000
1772.336216	401.843039	128.314117	0.363713	12.353468	0.650408	6.164011	0.000000	0.000000
1772.336216	401.843039	128.306807	0.363716	12.352764	0.650412	6.163660	0.000000	0.000000
1772.376220	401.843039	128.309689	0.363715	12.353041	0.650411	6.163799	0.000000	0.000000
1772.396222	401.843120	128.311505	0.363714	12.353216	0.650410	6.163886	0.000000	0.000000
1772.416224	401.843039	128.307383	0.363716	12.352819	0.650412	6.163688	0.000000	0.000000
1772.416224	401.843039	128.315872	0.363713	12.353637	0.650407	6.164096	0.000000	0.000000
1772.456228	401.843039	128.303591	0.363717	12.352454	0.650414	6.163506	0.000000	0.000000
1772.476230	401.843120	128.302017	0.363717	12.352303	0.650415	6.163430	0.000000	0.000000
1772.496232	401.843039	128.305823	0.363716	12.352669	0.650413	6.163613	0.000000	0.000000
1772.516234	401.843039	128.315600	0.363713	12.353610	0.650408	6.164083	0.000000	0.000000
1772.536236	401.843039	128.312888	0.363714	12.353349	0.650409	6.163952	0.000000	0.000000
1772.536236	401.843039	128.301842	0.363717	12.352286	0.650415	6.163422	0.000000	0.000000
1772.556238	401.843039	128.304179	0.363717	12.352511	0.650414	6.163534	0.000000	0.000000
1772.596242	401.843039	128.309447	0.363715	12.353018	0.650411	6.163787	0.000000	0.000000
1772.596242	401.843120	128.308149	0.363715	12.352893	0.650412	6.163725	0.000000	0.000000
1772.616244	401.843039	128.299339	0.363718	12.352045	0.650417	6.163301	0.000000	0.000000
1772.656248	401.843039	128.312385	0.363714	12.353301	0.650409	6.163928	0.000000	0.000000
1772.676250	401.843039	128.292983	0.363720	12.351433	0.650420	6.162996	0.000000	0.000000
1772.696252	401.843120	128.304327	0.363717	12.352525	0.650414	6.163541	0.000000	0.000000
1772.716254	401.843039	128.298181	0.363719	12.351933	0.650417	6.163246	0.000000	0.000000
1772.736256	401.843039	128.311818	0.363714	12.353246	0.650410	6.163901	0.000000	0.000000
1772.756258	401.843039	128.313125	0.363714	12.353372	0.650409	6.163964	0.000000	0.000000
1772.756258	401.843039	128.312500	0.363714	12.353312	0.650409	6.163934	0.000000	0.000000
1772.796262	401.843120	128.317881	0.363712	12.353830	0.650406	6.164192	0.000000	0.000000
1772.816264	401.843039	128.319949	0.363711	12.354029	0.650405	6.164291	0.000000	0.000000
1772.816264	401.843039	128.313593	0.363713	12.353417	0.650409	6.163986	0.000000	0.000000
1772.856268	401.843039	128.305713	0.363716	12.352658	0.650413	6.163608	0.000000	0.000000
1772.876270	401.843039	128.303115	0.363717	12.352408	0.650415	6.163483	0.000000	0.000000
1772.896272	401.843120	128.287707	0.363722	12.350925	0.650423	6.162743	0.000000	0.000000
1772.916274	401.843039	128.296548	0.363719	12.351776	0.650418	6.163167	0.000000	0.000000
1772.936276	401.843039	128.304424	0.363717	12.352534	0.650414	6.163546	0.000000	0.000000
1772.956278	401.843039	128.299319	0.363718	12.352043	0.650417	6.163300	0.000000	0.000000
1772.976280	401.843120	128.301710	0.363717	12.352273	0.650415	6.163415	0.000000	0.000000
1772.976280	401.843120	128.297231	0.363719	12.351842	0.650418	6.163200	0.000000	0.000000
1772.996282	401.843120	128.313091	0.363714	12.353369	0.650409	6.163962	0.000000	0.000000
1773.016284	401.843039	128.294722	0.363720	12.351600	0.650419	6.163080	0.000000	0.000000
1773.056288	401.843120	128.299342	0.363718	12.352045	0.650417	6.163302	0.000000	0.000000
1773.076290	401.843120	128.301545	0.363718	12.352257	0.650416	6.163407	0.000000	0.000000
1773.096292	401.843120	128.295773	0.363719	12.351701	0.650419	6.163130	0.000000	0.000000
1773.116294	401.843039	128.300348	0.363718	12.352142	0.650416	6.163350	0.000000	0.000000
1773.136296	401.843039	128.306706	0.363716	12.352754	0.650413	6.163655	0.000000	0.000000
1773.156298	401.843039	128.296826	0.363719	12.351803	0.650418	6.163181	0.000000	0.000000
1773.176300	401.843120	128.295408	0.363720	12.351666	0.650419	6.163113	0.000000	0.000000
1773.176300	401.843120	128.306982	0.363716	12.352781	0.650413	6.163669	0.000000	0.000000
1773.196302	401.843120	128.301561	0.363718	12.352259	0.650416	6.163408	0.000000	0.000000
1773.216304	401.843039	128.312936	0.363714	12.353354	0.650409	6.163955	0.000000	0.000000
1773.236306	401.843039	128.324704	0.363710	12.354487	0.650403	6.164520	0.000000	0.000000
1773.276310	401.843120	128.306043	0.363716	12.352690	0.650413	6.163623	0.000000	0.000000
1773.296312	401.843039	128.304549	0.363716	12.352546	0.650414	6.163552	0.000000	0.000000
1773.316314	401.843039	128.300960	0.363718	12.352201	0.650416	6.163379	0.000000	0.000000
1773.336316	401.843039	128.309146	0.363715	12.352989	0.650411	6.163773	0.000000	0.000000
1773.356318	401.843120	128.302181	0.363717	12.352318	0.650415	6.163438	0.000000	0.000000
1773.376320	401.843120	128.298959	0.363718	12.352008	0.650417	6.163283	0.000000	0.000000
1773.396322	401.843039	128.300689	0.363718	12.352175	0.650416	6.163366	0.000000	0.000000
1773.396322	401.843039	128.289583	0.363721	12.351106	0.650422	6.162833	0.000000	0.000000
1773.416324	401.843039	128.301339	0.363718	12.352237	0.650416	6.163397	0.000000	0.000000
1773.436326	401.843039	128.296595	0.363719	12.351781	0.650418	6.163170	0.000000	0.000000
1773.476330	401.843039	128.300569	0.363718	12.352163	0.650416	6.163360	0.000000	0.000000
1773.496332	401.843039	128.296285	0.363719	12.351751	0.650418	6.163155	0.000000	0.000000
1773.516334	401.843039	128.301947	0.363717	12.352296	0.650415	6.163427	0.000000	0.000000
1773.536336	401.843120	128.282710	0.363724	12.350444	0.650426	6.162503	0.000000	0.000000
1773.556338	401.843120	128.292813	0.363720	12.351416	0.650420	6.162988	0.000000	0.000000
1773.576340	401.843039	128.286363	0.363723	12.350796	0.650424	6.162678	0.000000	0.000000
1773.596342	401.843039	128.302189	0.363717	12.352319	0.650415	6.163438	0.000000	0.000000
1773.616344	401.843039	128.291227	0.363721	12.351264	0.650421	6.162912	0.000000	0.000000
1773.616344	401.843039	128.298259	0.363719	12.351941	0.650417	6.163250	0.000000	0.000000
1773.656348	401.843120	128.285977	0.363723	12.350758	0.650424	6.162660	0.000000	0.000000
1773.676350	401.843039	128.299704	0.363718	12.352080	0.650416	6.163319	0.000000	0.000000
1773.696352	401.843039	128.306408	0.363716	12.352725	0.650413	6.163641	0.000000	0.000000
1773.716354	401.843039	128.291261	0.363721	12.351267	0.650421	6.162913	0.000000	0.000000
1773.736356	401.843039	128.297037	0.363719	12.351823	0.650418	6.163191	0.000000	0.000000
1773.756358	401.843120	128.283512	0.363724	12.350521	0.650426	6.162541	0.000000	0.000000
1773.776360	401.843039	128.299810	0.363718	12.352090	0.650416	6.163324	0.000000	0.000000
1773.796362	401.843039	128.305068	0.363716	12.352596	0.650413	6.163577	0.000000	0.000000
1773.815364	401.843039	128.305600	0.363716	12.352648	0.650413	6.163602	0.000000	0.000000
1773.815364	401.843039	128.292243	0.363721	12.351362	0.650421	6.162961	0.000000	0.000000
1773.835366	401.843120	128.296439	0.363719	12.351766	0.650418	6.163162	0.000000	0.000000
1773.875370	401.843039	128.303100	0.363717	12.352407	0.650415	6.163482	0.000000	0.000000
1773.895372	401.843039	128.304545	0.363716	12.352546	0.650414	6.163552	0.000000	0.000000
1773.915374	401.843120	128.289934	0.363721	12.351139	0.650422	6.162850	0.000000	0.000000
1773.935376	401.843120	128.314211	0.363713	12.353477	0.650408	6.164016	0.000000	0.000000
1773.955378	401.843039	128.311200	0.363714	12.353187	0.650410	6.163871	0.000000	0.000000
1773.975380	401.843039	128.312047	0.363714	12.353268	0.650410	6.163912	0.000000	0.000000
1773.995382	401.843039	128.301359	0.363718	12.352239	0.650415	6.163398	0.000000	0.000000
1774.015384	401.843039	128.297454	0.363719	12.351863	0.650418	6.163211	0.000000	0.000000
1774.035386	401.843039	128.290319	0.363721	12.351176	0.650422	6.162868	0.000000	0.000000
1774.055388	401.843120	128.293257	0.363720	12.351459	0.650420	6.163009	0.000000	0.000000
1774.075390	401.843039	128.293691	0.363720	12.351501	0.650420	6.163030	0.000000	0.000000
1774.095392	401.843039	128.301161	0.363718	12.352220	0.650416	6.163389	0.000000	0.000000
1774.115394	401.843039	128.287152	0.363722	12.350871	0.650423	6.162716	0.000000	0.000000
1774.135396	401.843039	128.275072	0.363726	12.349708	0.650430	6.162136	0.000000	0.000000
1774.155398	401.843120	128.303485	0.363717	12.352444	0.650414	6.163501	0.000000	0.000000
1774.175400	401.843039	128.290875	0.363721	12.351230	0.650421	6.162895	0.000000	0.000000
1774.195402	401.843039	128.300136	0.363718	12.352122	0.650416	6.163340	0.000000	0.000000
1774.215404	401.843039	128.296325	0.363719	12.351755	0.650418	6.163157	0.000000	0.000000
1774.235406	401.843039	128.299109	0.363718	12.352023	0.650417	6.163290	0.000000	0.000000
1774.255408	401.843120	128.303744	0.363717	12.352469	0.650414	6.163513	0.000000	0.000000
1774.275410	401.843039	128.296509	0.363719	12.351772	0.650418	6.163165	0.000000	0.000000
1774.295412	401.843039	128.294492	0.363720	12.351578	0.650419	6.163069	0.000000	0.000000
1774.315414	401.843039	128.294904	0.363720	12.351618	0.650419	6.163088	0.000000	0.000000
1774.335416	401.843120	128.307421	0.363716	12.352823	0.650412	6.163690	0.000000	0.000000
1774.355418	401.843120	128.293733	0.363720	12.351505	0.650420	6.163032	0.000000	0.000000
1774.375420	401.843039	128.287488	0.363722	12.350904	0.650423	6.162732	0.000000	0.000000
1774.395422	401.843039	128.292759	0.363720	12.351411	0.650420	6.162985	0.000000	0.000000
1774.415424	401.843039	128.295245	0.363720	12.351651	0.650419	6.163105	0.000000	0.000000
1774.435426	401.843039	128.295327	0.363720	12.351659	0.650419	6.163109	0.000000	0.000000
1774.455428	401.843120	128.279103	0.363725	12.350097	0.650428	6.162329	0.000000	0.000000
1774.455428	401.843120	128.295816	0.363719	12.351706	0.650419	6.163132	0.000000	0.000000
1774.475430	401.843039	128.276504	0.363726	12.349846	0.650429	6.162204	0.000000	0.000000
1774.515434	401.843039	128.293983	0.363720	12.351529	0.650420	6.163044	0.000000	0.000000
1774.535436	401.843120	128.282648	0.363724	12.350438	0.650426	6.162500	0.000000	0.000000
1774.555438	401.843120	128.306663	0.363716	12.352750	0.650413	6.163653	0.000000	0.000000
1774.575440	401.843039	128.311300	0.363714	12.353196	0.650410	6.163876	0.000000	0.000000
1774.595442	401.843039	128.300934	0.363718	12.352198	0.650416	6.163378	0.000000	0.000000
1774.615444	401.843039	128.296584	0.363719	12.351780	0.650418	6.163169	0.000000	0.000000
1774.635446	401.843039	128.296581	0.363719	12.351779	0.650418	6.163169	0.000000	0.000000
1774.655448	401.843120	128.288034	0.363722	12.350956	0.650423	6.162758	0.000000	0.000000
1774.675450	401.843120	128.295313	0.363720	12.351657	0.650419	6.163108	0.000000	0.000000
1774.695452	401.843039	128.272856	0.363727	12.349495	0.650431	6.162029	0.000000	0.000000
1774.715454	401.843039	128.289827	0.363721	12.351129	0.650422	6.162844	0.000000	0.000000
1774.735456	401.843120	128.286314	0.363723	12.350791	0.650424	6.162676	0.000000	0.000000
1774.755458	401.843120	128.275965	0.363726	12.349794	0.650430	6.162179	0.000000	0.000000
1774.775460	401.843039	128.277245	0.363726	12.349918	0.650429	6.162240	0.000000	0.000000
1774.795462	401.843039	128.275617	0.363726	12.349761	0.650430	6.162162	0.000000	0.000000
1774.815464	401.843120	128.296388	0.363719	12.351761	0.650418	6.163160	0.000000	0.000000
1774.835466	401.843120	128.282350	0.363724	12.350409	0.650426	6.162485	0.000000	0.000000
1774.855468	401.843120	128.286401	0.363723	12.350799	0.650424	6.162680	0.000000	0.000000
1774.875470	401.843039	128.283849	0.363723	12.350553	0.650425	6.162557	0.000000	0.000000
1774.895472	401.843039	128.277273	0.363726	12.349920	0.650429	6.162241	0.000000	0.000000
1774.895472	401.843039	128.278918	0.363725	12.350079	0.650428	6.162320	0.000000	0.000000
1774.935476	401.843120	128.278805	0.363725	12.350068	0.650428	6.162315	0.000000	0.000000
1774.955478	401.843120	128.288309	0.363722	12.350983	0.650423	6.162772	0.000000	0.000000
1774.975480	401.843039	128.289012	0.363722	12.351051	0.650422	6.162805	0.000000	0.000000
1774.995482	401.843039	128.293967	0.363720	12.351528	0.650420	6.163043	0.000000	0.000000
1775.015484	401.843039	128.292347	0.363721	12.351372	0.650421	6.162966	0.000000	0.000000
1775.035486	401.843039	128.280650	0.363724	12.350246	0.650427	6.162404	0.000000	0.000000
1775.055488	401.843120	128.282292	0.363724	12.350404	0.650426	6.162482	0.000000	0.000000
1775.075490	401.843120	128.288946	0.363722	12.351044	0.650423	6.162802	0.000000	0.000000
1775.095492	401.843039	128.291639	0.363721	12.351303	0.650421	6.162932	0.000000	0.000000
1775.095492	401.843039	128.284668	0.363723	12.350632	0.650425	6.162597	0.000000	0.000000
1775.115494	401.843039	128.292889	0.363720	12.351424	0.650420	6.162992	0.000000	0.000000
1775.155498	401.843039	128.286452	0.363723	12.350804	0.650424	6.162682	0.000000	0.000000
1775.175500	401.843120	128.284254	0.363723	12.350592	0.650425	6.162577	0.000000	0.000000
1775.195502	401.843120	128.288270	0.363722	12.350979	0.650423	6.162770	0.000000	0.000000
1775.215504	401.843039	128.287997	0.363722	12.350953	0.650423	6.162757	0.000000	0.000000
1775.235506	401.843039	128.286783	0.363722	12.350836	0.650424	6.162698	0.000000	0.000000
1775.255508	401.843039	128.285261	0.363723	12.350689	0.650424	6.162625	0.000000	0.000000
1775.275510	401.843120	128.276710	0.363726	12.349866	0.650429	6.162214	0.000000	0.000000
1775.295512	401.843120	128.290802	0.363721	12.351223	0.650422	6.162891	0.000000	0.000000
1775.315514	401.843039	128.283292	0.363724	12.350500	0.650426	6.162531	0.000000	0.000000
1775.335516	401.843039	128.290764	0.363721	12.351219	0.650421	6.162889	0.000000	0.000000
1775.355518	401.843039	128.283360	0.363724	12.350506	0.650426	6.162534	0.000000	0.000000
1775.375520	401.843120	128.273903	0.363727	12.349596	0.650431	6.162080	0.000000	0.000000
1775.395522	401.843039	128.277761	0.363725	12.349967	0.650429	6.162265	0.000000	0.000000
1775.415524	401.843039	128.278642	0.363725	12.350052	0.650428	6.162307	0.000000	0.000000
1775.435526	401.843039	128.285063	0.363723	12.350670	0.650425	6.162616	0.000000	0.000000
1775.455528	401.843120	128.281202	0.363724	12.350299	0.650427	6.162430	0.000000	0.000000
1775.475530	401.843120	128.278780	0.363725	12.350065	0.650428	6.162314	0.000000	0.000000
1775.495532	401.843039	128.274053	0.363727	12.349610	0.650431	6.162087	0.000000	0.000000
1775.515534	401.843039	128.282317	0.363724	12.350406	0.650426	6.162484	0.000000	0.000000
1775.535536	401.843039	128.292377	0.363721	12.351374	0.650420	6.162967	0.000000	0.000000
1775.535536	401.843039	128.298973	0.363718	12.352010	0.650417	6.163284	0.000000	0.000000
1775.575540	401.843120	128.286992	0.363722	12.350856	0.650424	6.162708	0.000000	0.000000
1775.595542	401.843039	128.282174	0.363724	12.350392	0.650426	6.162477	0.000000	0.000000
1775.615544	401.843039	128.287749	0.363722	12.350929	0.650423	6.162745	0.000000	0.000000
1775.635546	401.843039	128.278565	0.363725	12.350045	0.650428	6.162303	0.000000	0.000000
1775.655548	401.843120	128.291104	0.363721	12.351252	0.650421	6.162906	0.000000	0.000000
1775.675550	401.843120	128.290324	0.363721	12.351177	0.650422	6.162868	0.000000	0.000000
1775.695552	401.843120	128.293993	0.363720	12.351530	0.650420	6.163045	0.000000	0.000000
1775.715554	401.843039	128.291358	0.363721	12.351276	0.650421	6.162918	0.000000	0.000000
1775.735556	401.843039	128.292151	0.363721	12.351353	0.650421	6.162956	0.000000	0.000000
1775.735556	401.843039	128.279446	0.363725	12.350130	0.650428	6.162346	0.000000	0.000000
1775.775560	401.843039	128.283730	0.363723	12.350542	0.650425	6.162552	0.000000	0.000000
1775.795562	401.843120	128.271681	0.363728	12.349382	0.650432	6.161973	0.000000	0.000000
1775.815564	401.843039	128.274125	0.363727	12.349617	0.650431	6.162090	0.000000	0.000000
1775.835566	401.843039	128.279534	0.363725	12.350138	0.650428	6.162350	0.000000	0.000000
1775.855568	401.843039	128.281710	0.363724	12.350348	0.650426	6.162455	0.000000	0.000000
1775.875570	401.843039	128.273423	0.363727	12.349550	0.650431	6.162056	0.000000	0.000000
1775.895572	401.843120	128.274286	0.363727	12.349633	0.650431	6.162098	0.000000	0.000000
1775.915574	401.843120	128.272440	0.363727	12.349455	0.650432	6.162009	0.000000	0.000000
1775.935576	401.843039	128.273516	0.363727	12.349559	0.650431	6.162061	0.000000	0.000000
1775.955578	401.843039	128.263329	0.363730	12.348578	0.650437	6.161572	0.000000	0.000000
1775.955578	401.843039	128.269787	0.363728	12.349200	0.650433	6.161882	0.000000	0.000000
1775.975580	401.843039	128.276910	0.363726	12.349885	0.650429	6.162224	0.000000	0.000000
1775.995582	401.843039	128.265690	0.363730	12.348805	0.650435	6.161685	0.000000	0.000000
1776.035586	401.843120	128.266515	0.363729	12.348885	0.650435	6.161725	0.000000	0.000000
1776.055588	401.843039	128.265241	0.363730	12.348762	0.650436	6.161663	0.000000	0.000000
1776.075590	401.843039	128.264190	0.363730	12.348661	0.650436	6.161613	0.000000	0.000000
1776.095592	401.843039	128.268907	0.363728	12.349115	0.650434	6.161840	0.000000	0.000000
1776.115594	401.843039	128.263976	0.363730	12.348640	0.650436	6.161603	0.000000	0.000000
1776.135596	401.843120	128.250978	0.363735	12.347389	0.650444	6.160978	0.000000	0.000000
1776.155598	401.843120	128.257832	0.363732	12.348049	0.650440	6.161307	0.000000	0.000000
1776.175600	401.843039	128.261741	0.363731	12.348425	0.650438	6.161495	0.000000	0.000000
1776.195602	401.843039	128.246608	0.363736	12.346968	0.650446	6.160768	0.000000	0.000000
1776.215604	401.843039	128.253631	0.363734	12.347644	0.650442	6.161106	0.000000	0.000000
1776.235606	401.843039	128.259400	0.363732	12.348200	0.650439	6.161383	0.000000	0.000000
1776.255608	401.843120	128.268489	0.363729	12.349075	0.650434	6.161819	0.000000	0.000000
1776.275610	401.843120	128.259907	0.363732	12.348248	0.650439	6.161407	0.000000	0.000000
1776.295612	401.843039	128.267817	0.363729	12.349010	0.650434	6.161787	0.000000	0.000000
1776.315614	401.843039	128.263757	0.363730	12.348619	0.650436	6.161592	0.000000	0.000000
1776.335616	401.843039	128.273702	0.363727	12.349577	0.650431	6.162070	0.000000	0.000000
1776.355618	401.843039	128.266527	0.363729	12.348886	0.650435	6.161725	0.000000	0.000000
1776.375620	401.843120	128.266717	0.363729	12.348904	0.650435	6.161734	0.000000	0.000000
1776.375620	401.843120	128.264268	0.363730	12.348668	0.650436	6.161617	0.000000	0.000000
1776.395622	401.843120	128.273002	0.363727	12.349509	0.650431	6.162036	0.000000	0.000000
1776.415624	401.843039	128.263015	0.363730	12.348548	0.650437	6.161556	0.000000	0.000000
1776.455628	401.843039	128.264471	0.363730	12.348688	0.650436	6.161626	0.000000	0.000000
1776.475630	401.843039	128.266151	0.363729	12.348850	0.650435	6.161707	0.000000	0.000000
1776.495632	401.843120	128.248869	0.363735	12.347186	0.650445	6.160877	0.000000	0.000000
1776.515634	401.843039	128.258329	0.363732	12.348097	0.650439	6.161331	0.000000	0.000000
1776.535636	401.843039	128.271919	0.363727	12.349405	0.650432	6.161984	0.000000	0.000000
1776.555638	401.843039	128.253718	0.363734	12.347653	0.650442	6.161110	0.000000	0.000000
1776.575640	401.843039	128.267008	0.363729	12.348932	0.650435	6.161748	0.000000	0.000000
1776.595642	401.843120	128.258366	0.363732	12.348100	0.650440	6.161333	0.000000	0.000000
1776.595642	401.843120	128.243955	0.363737	12.346713	0.650448	6.160641	0.000000	0.000000
1776.615644	401.843039	128.250196	0.363735	12.347314	0.650444	6.160941	0.000000	0.000000
1776.655648	401.843039	128.252537	0.363734	12.347539	0.650443	6.161053	0.000000	0.000000
1776.675650	401.843120	128.252555	0.363734	12.347541	0.650443	6.161054	0.000000	0.000000
1776.695652	401.843120	128.268918	0.363729	12.349116	0.650434	6.161840	0.000000	0.000000
1776.715654	401.843039	128.244491	0.363737	12.346764	0.650447	6.160667	0.000000	0.000000
1776.735656	401.843039	128.268247	0.363729	12.349051	0.650434	6.161808	0.000000	0.000000
1776.755658	401.843120	128.253228	0.363734	12.347605	0.650442	6.161086	0.000000	0.000000
1776.775660	401.843039	128.250858	0.363734	12.347377	0.650444	6.160972	0.000000	0.000000
1776.795662	401.843039	128.259154	0.363732	12.348176	0.650439	6.161371	0.000000	0.000000
1776.815664	401.843039	128.251274	0.363734	12.347417	0.650443	6.160992	0.000000	0.000000
1776.815664	401.843039	128.250844	0.363734	12.347376	0.650444	6.160972	0.000000	0.000000
1776.855668	401.843039	128.258228	0.363732	12.348087	0.650439	6.161326	0.000000	0.000000
1776.875670	401.843120	128.253577	0.363734	12.347639	0.650442	6.161103	0.000000	0.000000
1776.895672	401.843039	128.266939	0.363729	12.348925	0.650435	6.161745	0.000000	0.000000
1776.915674	401.843039	128.255661	0.363733	12.347840	0.650441	6.161203	0.000000	0.000000
1776.935676	401.843039	128.255456	0.363733	12.347820	0.650441	6.161193	0.000000	0.000000
1776.955678	401.843039	128.251207	0.363734	12.347411	0.650443	6.160989	0.000000	0.000000
1776.975680	401.843120	128.251663	0.363734	12.347455	0.650443	6.161011	0.000000	0.000000
1776.995682	401.843120	128.260743	0.363731	12.348329	0.650438	6.161447	0.000000	0.000000
1777.015684	401.843039	128.241739	0.363738	12.346499	0.650449	6.160534	0.000000	0.000000
1777.015684	401.843039	128.252480	0.363734	12.347533	0.650443	6.161050	0.000000	0.000000
1777.035686	401.843039	128.253596	0.363734	12.347641	0.650442	6.161104	0.000000	0.000000
1777.075690	401.843120	128.240659	0.363738	12.346395	0.650449	6.160483	0.000000	0.000000
1777.095692	401.843120	128.247128	0.363736	12.347018	0.650446	6.160793	0.000000	0.000000
1777.115694	401.843039	128.244699	0.363737	12.346784	0.650447	6.160677	0.000000	0.000000
1777.135696	401.843039	128.237874	0.363739	12.346127	0.650451	6.160349	0.000000	0.000000
1777.155698	401.843039	128.258301	0.363732	12.348094	0.650439	6.161330	0.000000	0.000000
1777.175700	401.843120	128.255987	0.363733	12.347871	0.650441	6.161219	0.000000	0.000000
1777.195702	401.843039	128.255290	0.363733	12.347804	0.650441	6.161185	0.000000	0.000000
1777.215704	401.843039	128.252668	0.363734	12.347552	0.650443	6.161059	0.000000	0.000000
1777.235706	401.843039	128.249111	0.363735	12.347209	0.650445	6.160889	0.000000	0.000000
1777.235706	401.843039	128.263626	0.363730	12.348607	0.650436	6.161586	0.000000	0.000000
1777.275710	401.843039	128.246757	0.363736	12.346982	0.650446	6.160775	0.000000	0.000000
1777.295712	401.843120	128.258037	0.363732	12.348068	0.650440	6.161317	0.000000	0.000000
1777.315714	401.843039	128.256010	0.363733	12.347873	0.650441	6.161220	0.000000	0.000000
1777.335716	401.843039	128.265829	0.363729	12.348819	0.650435	6.161692	0.000000	0.000000
1777.355718	401.843039	128.257001	0.363732	12.347969	0.650440	6.161268	0.000000	0.000000
1777.375720	401.843120	128.253391	0.363734	12.347621	0.650442	6.161094	0.000000	0.000000
1777.395722	401.843120	128.248842	0.363735	12.347183	0.650445	6.160876	0.000000	0.000000
1777.415724	401.843120	128.261678	0.363731	12.348419	0.650438	6.161492	0.000000	0.000000
1777.435726	401.843039	128.254992	0.363733	12.347775	0.650441	6.161171	0.000000	0.000000
1777.455728	401.843039	128.245283	0.363736	12.346841	0.650447	6.160705	0.000000	0.000000
1777.455728	401.843039	128.249515	0.363735	12.347248	0.650444	6.160908	0.000000	0.000000
1777.495732	401.843120	128.243321	0.363737	12.346652	0.650448	6.160610	0.000000	0.000000
1777.515734	401.843039	128.254303	0.363733	12.347709	0.650442	6.161138	0.000000	0.000000
1777.535736	401.843039	128.250644	0.363735	12.347357	0.650444	6.160962	0.000000	0.000000
1777.555738	401.843039	128.244648	0.363737	12.346779	0.650447	6.160674	0.000000	0.000000
1777.575740	401.843039	128.256234	0.363733	12.347895	0.650441	6.161231	0.000000	0.000000
1777.595742	401.843039	128.255437	0.363733	12.347818	0.650441	6.161192	0.000000	0.000000
1777.615744	401.843039	128.237685	0.363739	12.346109	0.650451	6.160340	0.000000	0.000000
1777.635746	401.843120	128.246210	0.363736	12.346930	0.650446	6.160749	0.000000	0.000000
1777.655748	401.843039	128.241437	0.363738	12.346470	0.650449	6.160520	0.000000	0.000000
1777.655748	401.843039	128.239978	0.363738	12.346330	0.650450	6.160450	0.000000	0.000000
1777.695752	401.843039	128.251340	0.363734	12.347424	0.650443	6.160996	0.000000	0.000000
1777.715754	401.843120	128.256396	0.363733	12.347910	0.650441	6.161239	0.000000	0.000000
1777.735756	401.843120	128.242513	0.363737	12.346574	0.650448	6.160572	0.000000	0.000000
1777.755758	401.843039	128.243410	0.363737	12.346660	0.650448	6.160615	0.000000	0.000000
1777.775760	401.843039	128.244906	0.363736	12.346804	0.650447	6.160687	0.000000	0.000000
1777.795762	401.843039	128.260753	0.363731	12.348330	0.650438	6.161448	0.000000	0.000000
1777.815764	401.843039	128.239162	0.363738	12.346251	0.650450	6.160411	0.000000	0.000000
1777.835766	401.843120	128.246350	0.363736	12.346943	0.650446	6.160756	0.000000	0.000000
1777.855768	401.843039	128.240498	0.363738	12.346380	0.650449	6.160475	0.000000	0.000000
1777.875770	401.843039	128.232060	0.363741	12.345567	0.650454	6.160069	0.000000	0.000000
1777.875770	401.843039	128.235994	0.363739	12.345946	0.650452	6.160258	0.000000	0.000000
1777.915774	401.843039	128.231458	0.363741	12.345509	0.650454	6.160040	0.000000	0.000000
1777.935776	401.843120	128.244203	0.363737	12.346737	0.650447	6.160653	0.000000	0.000000
1777.955778	401.843120	128.231315	0.363741	12.345496	0.650455	6.160034	0.000000	0.000000
1777.975780	401.843039	128.248008	0.363735	12.347103	0.650445	6.160836	0.000000	0.000000
1777.995782	401.843039	128.234800	0.363740	12.345831	0.650453	6.160201	0.000000	0.000000
1778.015784	401.843120	128.228235	0.363742	12.345199	0.650456	6.159886	0.000000	0.000000
1778.035786	401.843120	128.241151	0.363738	12.346443	0.650449	6.160506	0.000000	0.000000
1778.055788	401.843039	128.241428	0.363738	12.346469	0.650449	6.160519	0.000000	0.000000
1778.075790	401.843039	128.235349	0.363740	12.345884	0.650452	6.160227	0.000000	0.000000
1778.095792	401.843120	128.236143	0.363739	12.345961	0.650452	6.160266	0.000000	0.000000
1778.095792	401.843120	128.245641	0.363736	12.346875	0.650447	6.160722	0.000000	0.000000
1778.135796	401.843120	128.242798	0.363737	12.346601	0.650448	6.160585	0.000000	0.000000
1778.155798	401.843039	128.244934	0.363736	12.346807	0.650447	6.160688	0.000000	0.000000
1778.175800	401.843039	128.238786	0.363739	12.346215	0.650450	6.160393	0.000000	0.000000
1778.195802	401.843120	128.239388	0.363738	12.346273	0.650450	6.160421	0.000000	0.000000
1778.215804	401.843120	128.236018	0.363740	12.345949	0.650452	6.160260	0.000000	0.000000
1778.235806	401.843120	128.230070	0.363742	12.345376	0.650455	6.159974	0.000000	0.000000
1778.255808	401.843039	128.239428	0.363738	12.346277	0.650450	6.160423	0.000000	0.000000
1778.275810	401.843039	128.238011	0.363739	12.346140	0.650451	6.160355	0.000000	0.000000
1778.295812	401.843120	128.241102	0.363738	12.346438	0.650449	6.160504	0.000000	0.000000
1778.295812	401.843120	128.233353	0.363740	12.345692	0.650453	6.160132	0.000000	0.000000
1778.335816	401.843120	128.229663	0.363742	12.345337	0.650455	6.159954	0.000000	0.000000
1778.355818	401.843039	128.226290	0.363743	12.345012	0.650457	6.159792	0.000000	0.000000
1778.375820	401.843039	128.241980	0.363737	12.346523	0.650449	6.160546	0.000000	0.000000
1778.395822	401.843120	128.246226	0.363736	12.346931	0.650446	6.160750	0.000000	0.000000
1778.415824	401.843120	128.240332	0.363738	12.346364	0.650450	6.160467	0.000000	0.000000
1778.435826	401.843039	128.236356	0.363739	12.345981	0.650452	6.160276	0.000000	0.000000
1778.455828	401.843039	128.229681	0.363742	12.345338	0.650455	6.159955	0.000000	0.000000
1778.475830	401.843039	128.231573	0.363741	12.345521	0.650454	6.160046	0.000000	0.000000
1778.495832	401.843120	128.231768	0.363741	12.345539	0.650454	6.160055	0.000000	0.000000
1778.515834	401.843120	128.231762	0.363741	12.345539	0.650454	6.160055	0.000000	0.000000
1778.535836	401.843039	128.222155	0.363744	12.344614	0.650460	6.159594	0.000000	0.000000
1778.555838	401.843039	128.208002	0.363749	12.343251	0.650467	6.158914	0.000000	0.000000
1778.575840	401.843039	128.237611	0.363739	12.346102	0.650451	6.160336	0.000000	0.000000
1778.595842	401.843039	128.231929	0.363741	12.345555	0.650454	6.160063	0.000000	0.000000
1778.615844	401.843039	128.234315	0.363740	12.345785	0.650453	6.160178	0.000000	0.000000
1778.635846	401.843120	128.242882	0.363737	12.346609	0.650448	6.160589	0.000000	0.000000
1778.655848	401.843039	128.223681	0.363744	12.344761	0.650459	6.159667	0.000000	0.000000
1778.675850	401.843039	128.238862	0.363739	12.346222	0.650450	6.160396	0.000000	0.000000
1778.695852	401.843039	128.242122	0.363737	12.346536	0.650448	6.160553	0.000000	0.000000
1778.715854	401.843039	128.235036	0.363740	12.345854	0.650452	6.160212	0.000000	0.000000
1778.735856	401.843120	128.235739	0.363740	12.345922	0.650452	6.160246	0.000000	0.000000
1778.755858	401.843120	128.235985	0.363740	12.345945	0.650452	6.160258	0.000000	0.000000
1778.775860	401.843039	128.236184	0.363739	12.345965	0.650452	6.160268	0.000000	0.000000
1778.795862	401.843039	128.238751	0.363739	12.346212	0.650450	6.160391	0.000000	0.000000
1778.815864	401.843039	128.238312	0.363739	12.346169	0.650451	6.160370	0.000000	0.000000
1778.835866	401.843120	128.240144	0.363738	12.346346	0.650450	6.160458	0.000000	0.000000
1778.855868	401.843120	128.219132	0.363745	12.344323	0.650461	6.159448	0.000000	0.000000
1778.875870	401.843039	128.233088	0.363740	12.345666	0.650453	6.160119	0.000000	0.000000
1778.895872	401.843039	128.221121	0.363744	12.344514	0.650460	6.159544	0.000000	0.000000
1778.915874	401.843120	128.228507	0.363742	12.345225	0.650456	6.159899	0.000000	0.000000
1778.935876	401.843120	128.243388	0.363737	12.346658	0.650448	6.160614	0.000000	0.000000
1778.955878	401.843039	128.232707	0.363741	12.345630	0.650454	6.160101	0.000000	0.000000
1778.955878	401.843039	128.235664	0.363740	12.345914	0.650452	6.160243	0.000000	0.000000
1778.995882	401.843039	128.228969	0.363742	12.345270	0.650456	6.159921	0.000000	0.000000
1779.015884	401.843039	128.238433	0.363739	12.346181	0.650450	6.160376	0.000000	0.000000
1779.035886	401.843120	128.219529	0.363745	12.344361	0.650461	6.159467	0.000000	0.000000
1779.055888	401.843039	128.238324	0.363739	12.346170	0.650451	6.160370	0.000000	0.000000
1779.075890	401.843039	128.239075	0.363738	12.346243	0.650450	6.160406	0.000000	0.000000
1779.095892	401.843039	128.225196	0.363743	12.344907	0.650458	6.159740	0.000000	0.000000
1779.115894	401.843039	128.234219	0.363740	12.345775	0.650453	6.160173	0.000000	0.000000
1779.135896	401.843120	128.237949	0.363739	12.346134	0.650451	6.160352	0.000000	0.000000
1779.155898	401.843039	128.240590	0.363738	12.346389	0.650449	6.160479	0.000000	0.000000
1779.175900	401.843039	128.224162	0.363743	12.344807	0.650458	6.159690	0.000000	0.000000
1779.195902	401.843039	128.224235	0.363743	12.344814	0.650458	6.159694	0.000000	0.000000
1779.215904	401.843039	128.221775	0.363744	12.344577	0.650460	6.159575	0.000000	0.000000
1779.215904	401.843039	128.208235	0.363749	12.343274	0.650467	6.158925	0.000000	0.000000
1779.255908	401.843039	128.224489	0.363743	12.344839	0.650458	6.159706	0.000000	0.000000
1779.275910	401.843039	128.228417	0.363742	12.345217	0.650456	6.159894	0.000000	0.000000
1779.295912	401.843039	128.228537	0.363742	12.345228	0.650456	6.159900	0.000000	0.000000
1779.315914	401.843039	128.226080	0.363743	12.344992	0.650457	6.159782	0.000000	0.000000
1779.335916	401.843120	128.228350	0.363742	12.345210	0.650456	6.159891	0.000000	0.000000
1779.355918	401.843120	128.222011	0.363744	12.344600	0.650460	6.159587	0.000000	0.000000
1779.375920	401.843039	128.207367	0.363749	12.343190	0.650468	6.158883	0.000000	0.000000
1779.375920	401.843039	128.209815	0.363748	12.343426	0.650466	6.159001	0.000000	0.000000
1779.395922	401.843039	128.207580	0.363749	12.343211	0.650468	6.158893	0.000000	0.000000
1779.435926	401.843120	128.208700	0.363749	12.343318	0.650467	6.158947	0.000000	0.000000
1779.455928	401.843120	128.211804	0.363748	12.343617	0.650465	6.159096	0.000000	0.000000
1779.475930	401.843039	128.221319	0.363744	12.344533	0.650460	6.159553	0.000000	0.000000
1779.495932	401.843039	128.220236	0.363745	12.344429	0.650461	6.159501	0.000000	0.000000
1779.515934	401.843039	128.201790	0.363751	12.342653	0.650471	6.158615	0.000000	0.000000
1779.535936	401.843120	128.215295	0.363746	12.343953	0.650463	6.159264	0.000000	0.000000
1779.555938	401.843120	128.227329	0.363742	12.345112	0.650457	6.159842	0.000000	0.000000
1779.575940	401.843039	128.214874	0.363747	12.343913	0.650464	6.159244	0.000000	0.000000
1779.595942	401.843039	128.225517	0.363743	12.344938	0.650458	6.159755	0.000000	0.000000
1779.615944	401.843120	128.222710	0.363744	12.344667	0.650459	6.159620	0.000000	0.000000
1779.635946	401.843120	128.221377	0.363744	12.344539	0.650460	6.159556	0.000000	0.000000
1779.655948	401.843039	128.214020	0.363747	12.343831	0.650464	6.159203	0.000000	0.000000
1779.675950	401.843039	128.221157	0.363744	12.344518	0.650460	6.159546	0.000000	0.000000
1779.695952	401.843039	128.220551	0.363745	12.344459	0.650460	6.159517	0.000000	0.000000
1779.715954	401.843120	128.224046	0.363744	12.344796	0.650459	6.159684	0.000000	0.000000
1779.735956	401.843120	128.213645	0.363747	12.343795	0.650464	6.159185	0.000000	0.000000
1779.755958	401.843039	128.221449	0.363744	12.344546	0.650460	6.159560	0.000000	0.000000
1779.775960	401.843039	128.209331	0.363748	12.343379	0.650467	6.158978	0.000000	0.000000
1779.795962	401.843039	128.215044	0.363746	12.343929	0.650463	6.159252	0.000000	0.000000
1779.815964	401.843120	128.209900	0.363748	12.343434	0.650466	6.159005	0.000000	0.000000
1779.815964	401.843120	128.205509	0.363750	12.343011	0.650469	6.158794	0.000000	0.000000
1779.855968	401.843039	128.206977	0.363749	12.343153	0.650468	6.158864	0.000000	0.000000
1779.875970	401.843039	128.212366	0.363747	12.343671	0.650465	6.159123	0.000000	0.000000
1779.895972	401.843039	128.218637	0.363745	12.344275	0.650461	6.159425	0.000000	0.000000
1779.915974	401.843120	128.210507	0.363748	12.343492	0.650466	6.159034	0.000000	0.000000
1779.935976	401.843120	128.222410	0.363744	12.344638	0.650460	6.159606	0.000000	0.000000
1779.955978	401.843039	128.212282	0.363747	12.343663	0.650465	6.159119	0.000000	0.000000
1779.975980	401.843039	128.201936	0.363751	12.342667	0.650471	6.158622	0.000000	0.000000
1779.995982	401.843039	128.191232	0.363754	12.341637	0.650477	6.158108	0.000000	0.000000
1780.015984	401.843039	128.194832	0.363753	12.341983	0.650475	6.158281	0.000000	0.000000
1780.015984	401.843039	128.214861	0.363747	12.343912	0.650464	6.159243	0.000000	0.000000
1780.055988	401.843120	128.199014	0.363752	12.342386	0.650473	6.158482	0.000000	0.000000
1780.075990	401.843039	128.212514	0.363747	12.343686	0.650465	6.159130	0.000000	0.000000
1780.095992	401.843039	128.201823	0.363751	12.342656	0.650471	6.158617	0.000000	0.000000
1780.115994	401.843039	128.210841	0.363748	12.343525	0.650466	6.159050	0.000000	0.000000
1780.135996	401.843039	128.201864	0.363751	12.342660	0.650471	6.158619	0.000000	0.000000
1780.155998	401.843120	128.212026	0.363748	12.343639	0.650465	6.159107	0.000000	0.000000
1780.176000	401.843039	128.211868	0.363748	12.343623	0.650465	6.159099	0.000000	0.000000
1780.196002	401.843039	128.207360	0.363749	12.343189	0.650468	6.158883	0.000000	0.000000
1780.216004	401.843039	128.206829	0.363749	12.343138	0.650468	6.158857	0.000000	0.000000
1780.236006	401.843120	128.220411	0.363745	12.344446	0.650461	6.159510	0.000000	0.000000
1780.256008	401.843039	128.204434	0.363750	12.342908	0.650469	6.158742	0.000000	0.000000
1780.276010	401.843039	128.206964	0.363749	12.343151	0.650468	6.158864	0.000000	0.000000
1780.296012	401.843039	128.210518	0.363748	12.343494	0.650466	6.159035	0.000000	0.000000
1780.316014	401.843039	128.205528	0.363750	12.343013	0.650469	6.158795	0.000000	0.000000
1780.336016	401.843120	128.196750	0.363753	12.342168	0.650474	6.158373	0.000000	0.000000
1780.356018	401.843120	128.196435	0.363753	12.342138	0.650474	6.158358	0.000000	0.000000
1780.376020	401.843039	128.204933	0.363750	12.342956	0.650469	6.158766	0.000000	0.000000
1780.396022	401.843039	128.200936	0.363751	12.342571	0.650471	6.158574	0.000000	0.000000
1780.416024	401.843039	128.201216	0.363751	12.342598	0.650471	6.158588	0.000000	0.000000
1780.436026	401.843120	128.200629	0.363751	12.342541	0.650472	6.158560	0.000000	0.000000
1780.456028	401.843120	128.194071	0.363754	12.341910	0.650475	6.158245	0.000000	0.000000
1780.456028	401.843120	128.207535	0.363749	12.343206	0.650468	6.158891	0.000000	0.000000
1780.496032	401.843120	128.191657	0.363754	12.341678	0.650477	6.158129	0.000000	0.000000
1780.516034	401.843120	128.186263	0.363756	12.341158	0.650480	6.157869	0.000000	0.000000
1780.536036	401.843120	128.199290	0.363752	12.342413	0.650472	6.158495	0.000000	0.000000
1780.556038	401.843039	128.200106	0.363752	12.342491	0.650472	6.158534	0.000000	0.000000
1780.576040	401.843039	128.196043	0.363753	12.342100	0.650474	6.158339	0.000000	0.000000
1780.596042	401.843039	128.198830	0.363752	12.342368	0.650473	6.158473	0.000000	0.000000
1780.616044	401.843039	128.194536	0.363753	12.341955	0.650475	6.158267	0.000000	0.000000
1780.636046	401.843039	128.200774	0.363751	12.342555	0.650471	6.158567	0.000000	0.000000
1780.656048	401.843120	128.189588	0.363755	12.341479	0.650478	6.158029	0.000000	0.000000
1780.656048	401.843120	128.194069	0.363754	12.341910	0.650475	6.158244	0.000000	0.000000
1780.696052	401.843039	128.197556	0.363752	12.342246	0.650473	6.158412	0.000000	0.000000
1780.716054	401.843039	128.200861	0.363751	12.342564	0.650471	6.158571	0.000000	0.000000
1780.736056	401.843120	128.198052	0.363752	12.342293	0.650473	6.158436	0.000000	0.000000
1780.756058	401.843120	128.214175	0.363747	12.343846	0.650464	6.159210	0.000000	0.000000
1780.776060	401.843120	128.204657	0.363750	12.342929	0.650469	6.158753	0.000000	0.000000
1780.796062	401.843039	128.203236	0.363750	12.342792	0.650470	6.158685	0.000000	0.000000
1780.816064	401.843039	128.206215	0.363749	12.343079	0.650468	6.158828	0.000000	0.000000
1780.836066	401.843039	128.202929	0.363751	12.342763	0.650470	6.158670	0.000000	0.000000
1780.856068	401.843039	128.211962	0.363748	12.343633	0.650465	6.159104	0.000000	0.000000
1780.876070	401.843120	128.207755	0.363749	12.343227	0.650468	6.158902	0.000000	0.000000
1780.896072	401.843120	128.215458	0.363746	12.343969	0.650463	6.159272	0.000000	0.000000
1780.916074	401.843120	128.198149	0.363752	12.342303	0.650473	6.158440	0.000000	0.000000
1780.936076	401.843039	128.188249	0.363755	12.341350	0.650478	6.157965	0.000000	0.000000
1780.956078	401.843039	128.193870	0.363754	12.341891	0.650475	6.158235	0.000000	0.000000
1780.976080	401.843120	128.191474	0.363754	12.341660	0.650477	6.158120	0.000000	0.000000
1780.996082	401.843120	128.193714	0.363754	12.341876	0.650475	6.158227	0.000000	0.000000
1781.016084	401.843039	128.186295	0.363756	12.341161	0.650479	6.157871	0.000000	0.000000
1781.036086	401.843039	128.194079	0.363754	12.341911	0.650475	6.158245	0.000000	0.000000
1781.056088	401.843120	128.194696	0.363753	12.341970	0.650475	6.158275	0.000000	0.000000
1781.076090	401.843120	128.201454	0.363751	12.342621	0.650471	6.158599	0.000000	0.000000
1781.076090	401.843120	128.188003	0.363756	12.341326	0.650479	6.157953	0.000000	0.000000
1781.096092	401.843120	128.207998	0.363749	12.343251	0.650468	6.158914	0.000000	0.000000
1781.136096	401.843039	128.182959	0.363757	12.340840	0.650481	6.157711	0.000000	0.000000
1781.156098	401.843039	128.189000	0.363755	12.341422	0.650478	6.158001	0.000000	0.000000
1781.176100	401.843039	128.201919	0.363751	12.342666	0.650471	6.158622	0.000000	0.000000
1781.196102	401.843120	128.187555	0.363756	12.341283	0.650479	6.157932	0.000000	0.000000
1781.216104	401.843039	128.187868	0.363756	12.341313	0.650479	6.157947	0.000000	0.000000
1781.236106	401.843039	128.188058	0.363756	12.341331	0.650478	6.157956	0.000000	0.000000
1781.256108	401.843039	128.202442	0.363751	12.342716	0.650470	6.158647	0.000000	0.000000
1781.276110	401.843120	128.189898	0.363755	12.341508	0.650478	6.158044	0.000000	0.000000
1781.296112	401.843120	128.180696	0.363758	12.340622	0.650483	6.157602	0.000000	0.000000
1781.316114	401.843039	128.194591	0.363753	12.341960	0.650475	6.158269	0.000000	0.000000
1781.336116	401.843039	128.201195	0.363751	12.342596	0.650471	6.158587	0.000000	0.000000
1781.356118	401.843039	128.186421	0.363756	12.341174	0.650479	6.157877	0.000000	0.000000
1781.376120	401.843039	128.186833	0.363756	12.341213	0.650479	6.157897	0.000000	0.000000
1781.396122	401.843120	128.176802	0.363759	12.340247	0.650485	6.157415	0.000000	0.000000
1781.416124	401.843120	128.183135	0.363757	12.340857	0.650481	6.157719	0.000000	0.000000
1781.436126	401.843039	128.183115	0.363757	12.340855	0.650481	6.157718	0.000000	0.000000
1781.456128	401.843039	128.176625	0.363759	12.340230	0.650485	6.157406	0.000000	0.000000
1781.476130	401.843039	128.175790	0.363760	12.340150	0.650485	6.157366	0.000000	0.000000
1781.496132	401.843039	128.171899	0.363761	12.339775	0.650487	6.157179	0.000000	0.000000
1781.516134	401.843120	128.191924	0.363754	12.341703	0.650476	6.158141	0.000000	0.000000
1781.516134	401.843120	128.172260	0.363761	12.339810	0.650487	6.157197	0.000000	0.000000
1781.556138	401.843039	128.177195	0.363759	12.340285	0.650485	6.157434	0.000000	0.000000
1781.576140	401.843039	128.182226	0.363758	12.340770	0.650482	6.157675	0.000000	0.000000
1781.596142	401.843039	128.192325	0.363754	12.341742	0.650476	6.158161	0.000000	0.000000
1781.616144	401.843039	128.179116	0.363759	12.340470	0.650483	6.157526	0.000000	0.000000
1781.636146	401.843120	128.168441	0.363762	12.339443	0.650490	6.157013	0.000000	0.000000
1781.656148	401.843120	128.184478	0.363757	12.340987	0.650481	6.157784	0.000000	0.000000
1781.676150	401.843039	128.177531	0.363759	12.340318	0.650484	6.157450	0.000000	0.000000
1781.696152	401.843039	128.167067	0.363763	12.339310	0.650490	6.156947	0.000000	0.000000
1781.716154	401.843039	128.181924	0.363758	12.340741	0.650482	6.157661	0.000000	0.000000
1781.736156	401.843120	128.168301	0.363762	12.339429	0.650490	6.157007	0.000000	0.000000
1781.736156	401.843120	128.186561	0.363756	12.341187	0.650479	6.157884	0.000000	0.000000
1781.776160	401.843120	128.174409	0.363760	12.340017	0.650486	6.157300	0.000000	0.000000
1781.776160	401.843120	128.172279	0.363761	12.339812	0.650487	6.157198	0.000000	0.000000
1781.816164	401.843039	128.171499	0.363761	12.339737	0.650488	6.157160	0.000000	0.000000
1781.836166	401.843039	128.168843	0.363762	12.339481	0.650489	6.157033	0.000000	0.000000
1781.856168	401.843039	128.179720	0.363758	12.340528	0.650483	6.157555	0.000000	0.000000
1781.876170	401.843120	128.191140	0.363755	12.341628	0.650477	6.158104	0.000000	0.000000
1781.896172	401.843120	128.176332	0.363760	12.340202	0.650485	6.157392	0.000000	0.000000
1781.916174	401.843039	128.171747	0.363761	12.339761	0.650488	6.157172	0.000000	0.000000
1781.936176	401.843039	128.173018	0.363761	12.339883	0.650487	6.157233	0.000000	0.000000
1781.936176	401.843039	128.172575	0.363761	12.339841	0.650487	6.157212	0.000000	0.000000
1781.976180	401.843039	128.172958	0.363761	12.339877	0.650487	6.157230	0.000000	0.000000
1781.996182	401.843039	128.164802	0.363763	12.339092	0.650491	6.156838	0.000000	0.000000
1782.016184	401.843120	128.165757	0.363763	12.339184	0.650491	6.156884	0.000000	0.000000
1782.036186	401.843120	128.168446	0.363762	12.339443	0.650490	6.157013	0.000000	0.000000
1782.056188	401.843039	128.170156	0.363762	12.339608	0.650488	6.157096	0.000000	0.000000
1782.076190	401.843039	128.162428	0.363764	12.338864	0.650493	6.156724	0.000000	0.000000
1782.096192	401.843039	128.156309	0.363766	12.338274	0.650496	6.156430	0.000000	0.000000
1782.116194	401.843039	128.167792	0.363762	12.339380	0.650490	6.156982	0.000000	0.000000
1782.136196	401.843120	128.170591	0.363761	12.339650	0.650488	6.157117	0.000000	0.000000
1782.156198	401.843120	128.172515	0.363761	12.339835	0.650487	6.157209	0.000000	0.000000
1782.176200	401.843039	128.171367	0.363761	12.339724	0.650488	6.157154	0.000000	0.000000
1782.196202	401.843039	128.166532	0.363763	12.339259	0.650490	6.156922	0.000000	0.000000
1782.216204	401.843039	128.167152	0.363763	12.339318	0.650490	6.156951	0.000000	0.000000
1782.236206	401.843120	128.159896	0.363765	12.338620	0.650494	6.156603	0.000000	0.000000
1782.256208	401.843120	128.158772	0.363765	12.338512	0.650495	6.156549	0.000000	0.000000
1782.276210	401.843120	128.161116	0.363765	12.338737	0.650494	6.156661	0.000000	0.000000
1782.296212	401.843120	128.167192	0.363763	12.339322	0.650490	6.156953	0.000000	0.000000
1782.316214	401.843039	128.160802	0.363765	12.338707	0.650494	6.156646	0.000000	0.000000
1782.336216	401.843039	128.162867	0.363764	12.338906	0.650493	6.156745	0.000000	0.000000
1782.356218	401.843039	128.165895	0.363763	12.339197	0.650491	6.156891	0.000000	0.000000
1782.376220	401.843039	128.164112	0.363764	12.339026	0.650492	6.156805	0.000000	0.000000
1782.396222	401.843039	128.162354	0.363764	12.338857	0.650493	6.156721	0.000000	0.000000
1782.416224	401.843120	128.148263	0.363769	12.337500	0.650501	6.156044	0.000000	0.000000
1782.436226	401.843039	128.163009	0.363764	12.338920	0.650492	6.156752	0.000000	0.000000
1782.456228	401.843039	128.164221	0.363764	12.339036	0.650492	6.156811	0.000000	0.000000
1782.476230	401.843039	128.170164	0.363762	12.339608	0.650488	6.157096	0.000000	0.000000
1782.496232	401.843120	128.164156	0.363764	12.339030	0.650492	6.156807	0.000000	0.000000
1782.516234	401.843120	128.148325	0.363769	12.337506	0.650501	6.156047	0.000000	0.000000
1782.536236	401.843039	128.168500	0.363762	12.339448	0.650489	6.157016	0.000000	0.000000
1782.556238	401.843039	128.165283	0.363763	12.339138	0.650491	6.156862	0.000000	0.000000
1782.576240	401.843120	128.152609	0.363768	12.337918	0.650498	6.156253	0.000000	0.000000
1782.596242	401.843120	128.165723	0.363763	12.339181	0.650491	6.156883	0.000000	0.000000
1782.596242	401.843120	128.168504	0.363762	12.339449	0.650490	6.157016	0.000000	0.000000
1782.636246	401.843039	128.160070	0.363765	12.338637	0.650494	6.156611	0.000000	0.000000
1782.656248	401.843039	128.161501	0.363764	12.338774	0.650493	6.156680	0.000000	0.000000
1782.676250	401.843039	128.180318	0.363758	12.340586	0.650483	6.157584	0.000000	0.000000
1782.696252	401.843120	128.168996	0.363762	12.339496	0.650489	6.157040	0.000000	0.000000
1782.716254	401.843120	128.172214	0.363761	12.339806	0.650487	6.157195	0.000000	0.000000
1782.736256	401.843039	128.172692	0.363761	12.339852	0.650487	6.157217	0.000000	0.000000
1782.756258	401.843039	128.157959	0.363766	12.338433	0.650495	6.156510	0.000000	0.000000
1782.776260	401.843039	128.164314	0.363764	12.339045	0.650492	6.156815	0.000000	0.000000
1782.776260	401.843039	128.164793	0.363763	12.339091	0.650491	6.156838	0.000000	0.000000
1782.796262	401.843039	128.163724	0.363764	12.338988	0.650492	6.156787	0.000000	0.000000
1782.816264	401.843120	128.162712	0.363764	12.338891	0.650493	6.156738	0.000000	0.000000
1782.856268	401.843039	128.157730	0.363766	12.338411	0.650495	6.156499	0.000000	0.000000
1782.876270	401.843039	128.153069	0.363767	12.337963	0.650498	6.156275	0.000000	0.000000
1782.896272	401.843039	128.152330	0.363768	12.337891	0.650498	6.156239	0.000000	0.000000
1782.916274	401.843039	128.149359	0.363769	12.337605	0.650500	6.156097	0.000000	0.000000
1782.936276	401.843120	128.147283	0.363769	12.337406	0.650501	6.155997	0.000000	0.000000
1782.956278	401.843120	128.165235	0.363763	12.339134	0.650491	6.156859	0.000000	0.000000
1782.976280	401.843039	128.153837	0.363767	12.338037	0.650498	6.156312	0.000000	0.000000
1782.996282	401.843039	128.160101	0.363765	12.338640	0.650494	6.156613	0.000000	0.000000
1782.996282	401.843039	128.159946	0.363765	12.338625	0.650494	6.156605	0.000000	0.000000
1783.016284	401.843039	128.148888	0.363769	12.337560	0.650500	6.156074	0.000000	0.000000
1783.056288	401.843120	128.156538	0.363766	12.338297	0.650496	6.156441	0.000000	0.000000
1783.076290	401.843120	128.152561	0.363768	12.337914	0.650498	6.156250	0.000000	0.000000
1783.096292	401.843039	128.155552	0.363766	12.338202	0.650497	6.156394	0.000000	0.000000
1783.116294	401.843039	128.158269	0.363766	12.338463	0.650495	6.156525	0.000000	0.000000
1783.136296	401.843039	128.161513	0.363764	12.338776	0.650493	6.156680	0.000000	0.000000
1783.156298	401.843120	128.155950	0.363766	12.338240	0.650496	6.156413	0.000000	0.000000
1783.176300	401.843039	128.149693	0.363768	12.337638	0.650500	6.156113	0.000000	0.000000
1783.196302	401.843039	128.157924	0.363766	12.338430	0.650495	6.156508	0.000000	0.000000
1783.216304	401.843039	128.149094	0.363769	12.337580	0.650500	6.156084	0.000000	0.000000
1783.236306	401.843120	128.164842	0.363763	12.339096	0.650492	6.156840	0.000000	0.000000
1783.256308	401.843120	128.153255	0.363767	12.337980	0.650498	6.156284	0.000000	0.000000
1783.276310	401.843039	128.158265	0.363766	12.338463	0.650495	6.156524	0.000000	0.000000
1783.296312	401.843039	128.153919	0.363767	12.338044	0.650497	6.156316	0.000000	0.000000
1783.316314	401.843039	128.158071	0.363766	12.338444	0.650495	6.156515	0.000000	0.000000
1783.336316	401.843039	128.149430	0.363769	12.337612	0.650500	6.156100	0.000000	0.000000
1783.356318	401.843039	128.153932	0.363767	12.338046	0.650497	6.156316	0.000000	0.000000
1783.376320	401.843120	128.149412	0.363769	12.337610	0.650500	6.156099	0.000000	0.000000
1783.396322	401.843039	128.155272	0.363767	12.338175	0.650497	6.156381	0.000000	0.000000
1783.416324	401.843039	128.162493	0.363764	12.338870	0.650493	6.156728	0.000000	0.000000
1783.436326	401.843039	128.147682	0.363769	12.337444	0.650501	6.156016	0.000000	0.000000
1783.436326	401.843039	128.157491	0.363766	12.338388	0.650495	6.156487	0.000000	0.000000
1783.476330	401.843120	128.154111	0.363767	12.338063	0.650498	6.156325	0.000000	0.000000
1783.496332	401.843039	128.147727	0.363769	12.337448	0.650501	6.156018	0.000000	0.000000
1783.516334	401.843039	128.154743	0.363767	12.338124	0.650497	6.156355	0.000000	0.000000
1783.536336	401.843039	128.151653	0.363768	12.337826	0.650499	6.156207	0.000000	0.000000
1783.556338	401.843039	128.161709	0.363764	12.338794	0.650493	6.156690	0.000000	0.000000
1783.576340	401.843120	128.156876	0.363766	12.338329	0.650496	6.156458	0.000000	0.000000
1783.596342	401.843120	128.140082	0.363772	12.336712	0.650505	6.155651	0.000000	0.000000
1783.616344	401.843120	128.147257	0.363769	12.337403	0.650501	6.155996	0.000000	0.000000
1783.636346	401.843039	128.153205	0.363767	12.337976	0.650498	6.156281	0.000000	0.000000
1783.636346	401.843039	128.151513	0.363768	12.337813	0.650499	6.156200	0.000000	0.000000
1783.656348	401.843039	128.150048	0.363768	12.337672	0.650500	6.156130	0.000000	0.000000
1783.676350	401.843039	128.145237	0.363770	12.337209	0.650502	6.155899	0.000000	0.000000
1783.716354	401.843039	128.138183	0.363772	12.336529	0.650506	6.155560	0.000000	0.000000
1783.736356	401.843120	128.129916	0.363775	12.335734	0.650511	6.155163	0.000000	0.000000
1783.756358	401.843120	128.134602	0.363774	12.336185	0.650508	6.155388	0.000000	0.000000
1783.776360	401.843039	128.130624	0.363775	12.335802	0.650510	6.155197	0.000000	0.000000
1783.796362	401.843039	128.134557	0.363774	12.336180	0.650508	6.155386	0.000000	0.000000
1783.816364	401.843039	128.134868	0.363773	12.336210	0.650508	6.155401	0.000000	0.000000
1783.836366	401.843039	128.137671	0.363772	12.336480	0.650507	6.155535	0.000000	0.000000
1783.856368	401.843120	128.139519	0.363772	12.336658	0.650506	6.155624	0.000000	0.000000
1783.856368	401.843120	128.143748	0.363770	12.337065	0.650503	6.155827	0.000000	0.000000
1783.896372	401.843039	128.135838	0.363773	12.336304	0.650508	6.155447	0.000000	0.000000
1783.916374	401.843039	128.128668	0.363775	12.335613	0.650512	6.155103	0.000000	0.000000
1783.936376	401.843039	128.133200	0.363774	12.336050	0.650509	6.155320	0.000000	0.000000
1783.956378	401.843039	128.125364	0.363777	12.335295	0.650513	6.154944	0.000000	0.000000
1783.976380	401.843120	128.129124	0.363775	12.335657	0.650511	6.155125	0.000000	0.000000
1783.996382	401.843120	128.141727	0.363771	12.336871	0.650504	6.155730	0.000000	0.000000
1784.016384	401.843039	128.132133	0.363774	12.335947	0.650510	6.155269	0.000000	0.000000
1784.036386	401.843039	128.134710	0.363773	12.336195	0.650508	6.155393	0.000000	0.000000
1784.056388	401.843039	128.129935	0.363775	12.335735	0.650511	6.155164	0.000000	0.000000
1784.056388	401.843039	128.130311	0.363775	12.335772	0.650511	6.155182	0.000000	0.000000
1784.076390	401.843120	128.139939	0.363772	12.336698	0.650505	6.155644	0.000000	0.000000
1784.116394	401.843039	128.128784	0.363775	12.335625	0.650511	6.155108	0.000000	0.000000
1784.136396	401.843039	128.128701	0.363775	12.335617	0.650512	6.155104	0.000000	0.000000
1784.156398	401.843039	128.119107	0.363779	12.334693	0.650517	6.154643	0.000000	0.000000
1784.176400	401.843120	128.134974	0.363773	12.336220	0.650508	6.155406	0.000000	0.000000
1784.196402	401.843120	128.123114	0.363777	12.335079	0.650515	6.154836	0.000000	0.000000
1784.216404	401.843039	128.128671	0.363775	12.335614	0.650512	6.155103	0.000000	0.000000
1784.236406	401.843039	128.111122	0.363781	12.333924	0.650521	6.154260	0.000000	0.000000
1784.256408	401.843039	128.135357	0.363773	12.336257	0.650508	6.155424	0.000000	0.000000
1784.276410	401.843039	128.143378	0.363771	12.337030	0.650503	6.155809	0.000000	0.000000
1784.296412	401.843039	128.135623	0.363773	12.336283	0.650508	6.155437	0.000000	0.000000
1784.316414	401.843120	128.132486	0.363774	12.335981	0.650510	6.155286	0.000000	0.000000
1784.336416	401.843120	128.139296	0.363772	12.336637	0.650506	6.155613	0.000000	0.000000
1784.356418	401.843039	128.138687	0.363772	12.336578	0.650506	6.155584	0.000000	0.000000
1784.376420	401.843039	128.141918	0.363771	12.336889	0.650504	6.155739	0.000000	0.000000
1784.396422	401.843039	128.136519	0.363773	12.336369	0.650507	6.155480	0.000000	0.000000
1784.416424	401.843039	128.121527	0.363778	12.334926	0.650515	6.154760	0.000000	0.000000
1784.436426	401.843039	128.130635	0.363775	12.335803	0.650510	6.155197	0.000000	0.000000
1784.456428	401.843039	128.129440	0.363775	12.335688	0.650511	6.155140	0.000000	0.000000
1784.476430	401.843120	128.128863	0.363775	12.335632	0.650512	6.155112	0.000000	0.000000
1784.496432	401.843120	128.135400	0.363773	12.336262	0.650508	6.155426	0.000000	0.000000
1784.516434	401.843039	128.143134	0.363771	12.337006	0.650503	6.155798	0.000000	0.000000
1784.536436	401.843039	128.143474	0.363771	12.337039	0.650503	6.155814	0.000000	0.000000
1784.556438	401.843120	128.142931	0.363771	12.336987	0.650504	6.155788	0.000000	0.000000
1784.576440	401.843120	128.132576	0.363774	12.335990	0.650509	6.155290	0.000000	0.000000
1784.596442	401.843120	128.128332	0.363776	12.335581	0.650512	6.155087	0.000000	0.000000
1784.616444	401.843039	128.142022	0.363771	12.336899	0.650504	6.155744	0.000000	0.000000
1784.636446	401.843039	128.135172	0.363773	12.336240	0.650508	6.155415	0.000000	0.000000
1784.656448	401.843039	128.126671	0.363776	12.335421	0.650513	6.155007	0.000000	0.000000
1784.676450	401.843039	128.131541	0.363775	12.335890	0.650510	6.155241	0.000000	0.000000
1784.696452	401.843039	128.139442	0.363772	12.336651	0.650506	6.155620	0.000000	0.000000
1784.696452	401.843039	128.124231	0.363777	12.335186	0.650514	6.154889	0.000000	0.000000
1784.736456	401.843039	128.133488	0.363774	12.336077	0.650509	6.155334	0.000000	0.000000
1784.756458	401.843039	128.133626	0.363774	12.336091	0.650509	6.155341	0.000000	0.000000
1784.776460	401.843039	128.123524	0.363777	12.335118	0.650514	6.154856	0.000000	0.000000
1784.796462	401.843120	128.134910	0.363773	12.336214	0.650508	6.155402	0.000000	0.000000
1784.816464	401.843120	128.121238	0.363778	12.334898	0.650516	6.154746	0.000000	0.000000
1784.836466	401.843120	128.128149	0.363776	12.335563	0.650512	6.155078	0.000000	0.000000
1784.856468	401.843039	128.136612	0.363773	12.336378	0.650507	6.155484	0.000000	0.000000
1784.876470	401.843039	128.112115	0.363781	12.334020	0.650521	6.154307	0.000000	0.000000
1784.896472	401.843039	128.116422	0.363780	12.334434	0.650518	6.154514	0.000000	0.000000
1784.916474	401.843039	128.130220	0.363775	12.335763	0.650511	6.155177	0.000000	0.000000
1784.916474	401.843039	128.127111	0.363776	12.335463	0.650512	6.155028	0.000000	0.000000
1784.956478	401.843120	128.124318	0.363777	12.335195	0.650514	6.154894	0.000000	0.000000
1784.976480	401.843039	128.113911	0.363780	12.334193	0.650520	6.154394	0.000000	0.000000
1784.996482	401.843039	128.128305	0.363776	12.335578	0.650512	6.155085	0.000000	0.000000
1785.016484	401.843039	128.131484	0.363775	12.335885	0.650510	6.155238	0.000000	0.000000
1785.036486	401.843120	128.112603	0.363781	12.334067	0.650521	6.154331	0.000000	0.000000
1785.056488	401.843120	128.108379	0.363782	12.333660	0.650523	6.154128	0.000000	0.000000
1785.076490	401.843039	128.119266	0.363779	12.334708	0.650517	6.154651	0.000000	0.000000
1785.096492	401.843039	128.126534	0.363776	12.335408	0.650513	6.155000	0.000000	0.000000
1785.116494	401.843039	128.117606	0.363779	12.334548	0.650518	6.154571	0.000000	0.000000
1785.136496	401.843039	128.115338	0.363780	12.334330	0.650519	6.154462	0.000000	0.000000
1785.136496	401.843039	128.113771	0.363780	12.334179	0.650520	6.154387	0.000000	0.000000
1785.156498	401.843039	128.126404	0.363776	12.335395	0.650513	6.154994	0.000000	0.000000
1785.176500	401.843120	128.119043	0.363779	12.334687	0.650517	6.154640	0.000000	0.000000
1785.216504	401.843039	128.125899	0.363776	12.335347	0.650513	6.154970	0.000000	0.000000
1785.236506	401.843039	128.116395	0.363780	12.334432	0.650518	6.154513	0.000000	0.000000
1785.256508	401.843039	128.111588	0.363781	12.333969	0.650521	6.154282	0.000000	0.000000
1785.276510	401.843039	128.120297	0.363778	12.334807	0.650516	6.154701	0.000000	0.000000
1785.296512	401.843120	128.124567	0.363777	12.335219	0.650514	6.154906	0.000000	0.000000
1785.316514	401.843039	128.124067	0.363777	12.335170	0.650514	6.154882	0.000000	0.000000
1785.336516	401.843039	128.119561	0.363779	12.334737	0.650517	6.154665	0.000000	0.000000
1785.336516	401.843039	128.111440	0.363781	12.333955	0.650521	6.154275	0.000000	0.000000
1785.376520	401.843120	128.117411	0.363779	12.334530	0.650518	6.154562	0.000000	0.000000
1785.376520	401.843120	128.113590	0.363781	12.334162	0.650520	6.154378	0.000000	0.000000
1785.416524	401.843120	128.100905	0.363785	12.332940	0.650527	6.153769	0.000000	0.000000
1785.436526	401.843039	128.114553	0.363780	12.334254	0.650519	6.154425	0.000000	0.000000
1785.456528	401.843039	128.109280	0.363782	12.333747	0.650522	6.154171	0.000000	0.000000
1785.476530	401.843039	128.121466	0.363778	12.334920	0.650516	6.154757	0.000000	0.000000
1785.496532	401.843120	128.123904	0.363777	12.335155	0.650514	6.154874	0.000000	0.000000
1785.516534	401.843120	128.120713	0.363778	12.334847	0.650516	6.154720	0.000000	0.000000
1785.536536	401.843120	128.129636	0.363775	12.335707	0.650511	6.155149	0.000000	0.000000
1785.556538	401.843039	128.116722	0.363779	12.334463	0.650518	6.154529	0.000000	0.000000
1785.556538	401.843039	128.111817	0.363781	12.333991	0.650521	6.154293	0.000000	0.000000
1785.576540	401.843039	128.103304	0.363784	12.333171	0.650526	6.153884	0.000000	0.000000
1785.616544	401.843039	128.117922	0.363779	12.334579	0.650517	6.154586	0.000000	0.000000
1785.636546	401.843120	128.121966	0.363778	12.334968	0.650515	6.154781	0.000000	0.000000
1785.656548	401.843120	128.118692	0.363779	12.334653	0.650517	6.154623	0.000000	0.000000
1785.676550	401.843039	128.114813	0.363780	12.334280	0.650519	6.154437	0.000000	0.000000
1785.696552	401.843039	128.110247	0.363782	12.333840	0.650522	6.154218	0.000000	0.000000
1785.716554	401.843039	128.102067	0.363784	12.333052	0.650526	6.153825	0.000000	0.000000
1785.736556	401.843120	128.108604	0.363782	12.333682	0.650523	6.154139	0.000000	0.000000
1785.756558	401.843120	128.104937	0.363784	12.333329	0.650525	6.153963	0.000000	0.000000
1785.776560	401.843039	128.103980	0.363784	12.333236	0.650525	6.153917	0.000000	0.000000
1785.796562	401.843039	128.125579	0.363777	12.335316	0.650513	6.154954	0.000000	0.000000
1785.796562	401.843039	128.108533	0.363782	12.333675	0.650523	6.154135	0.000000	0.000000
1785.836566	401.843039	128.109559	0.363782	12.333774	0.650522	6.154185	0.000000	0.000000
1785.856568	401.843120	128.104078	0.363784	12.333246	0.650525	6.153921	0.000000	0.000000
1785.876570	401.843120	128.118638	0.363779	12.334648	0.650517	6.154621	0.000000	0.000000
1785.896572	401.843120	128.127836	0.363776	12.335533	0.650512	6.155063	0.000000	0.000000
1785.916574	401.843039	128.121529	0.363778	12.334926	0.650515	6.154760	0.000000	0.000000
1785.936576	401.843039	128.134927	0.363773	12.336216	0.650508	6.155403	0.000000	0.000000
1785.956578	401.843039	128.124240	0.363777	12.335187	0.650514	6.154890	0.000000	0.000000
1785.976580	401.843120	128.121584	0.363778	12.334931	0.650516	6.154762	0.000000	0.000000
1785.996582	401.843120	128.125048	0.363777	12.335265	0.650514	6.154929	0.000000	0.000000
1785.996582	401.843120	128.139770	0.363772	12.336682	0.650505	6.155636	0.000000	0.000000
1786.036586	401.843039	128.124121	0.363777	12.335176	0.650514	6.154884	0.000000	0.000000
1786.056588	401.843039	128.120599	0.363778	12.334837	0.650516	6.154715	0.000000	0.000000
1786.076590	401.843039	128.123099	0.363777	12.335077	0.650515	6.154835	0.000000	0.000000
1786.096592	401.843039	128.114243	0.363780	12.334225	0.650520	6.154410	0.000000	0.000000
1786.116594	401.843039	128.109715	0.363782	12.333789	0.650522	6.154192	0.000000	0.000000
1786.136596	401.843120	128.117816	0.363779	12.334569	0.650518	6.154581	0.000000	0.000000
1786.156598	401.843039	128.109355	0.363782	12.333754	0.650522	6.154175	0.000000	0.000000
1786.176600	401.843039	128.106936	0.363783	12.333521	0.650524	6.154059	0.000000	0.000000
1786.196602	401.843039	128.115222	0.363780	12.334319	0.650519	6.154457	0.000000	0.000000
1786.196602	401.843039	128.114884	0.363780	12.334286	0.650519	6.154440	0.000000	0.000000
1786.236606	401.843120	128.108980	0.363782	12.333718	0.650523	6.154157	0.000000	0.000000
1786.256608	401.843120	128.113362	0.363781	12.334140	0.650520	6.154367	0.000000	0.000000
1786.276610	401.843039	128.119359	0.363779	12.334717	0.650517	6.154655	0.000000	0.000000
1786.296612	401.843039	128.116698	0.363779	12.334461	0.650518	6.154528	0.000000	0.000000
1786.316614	401.843039	128.124739	0.363777	12.335235	0.650514	6.154914	0.000000	0.000000
1786.336616	401.843120	128.109626	0.363782	12.333780	0.650522	6.154188	0.000000	0.000000
1786.356618	401.843120	128.113150	0.363781	12.334119	0.650520	6.154357	0.000000	0.000000
1786.376620	401.843039	128.116024	0.363780	12.334396	0.650519	6.154495	0.000000	0.000000
1786.396622	401.843039	128.113783	0.363780	12.334180	0.650520	6.154388	0.000000	0.000000
1786.416624	401.843039	128.110513	0.363782	12.333865	0.650522	6.154230	0.000000	0.000000
1786.416624	401.843039	128.094874	0.363787	12.332360	0.650530	6.153479	0.000000	0.000000
1786.456628	401.843120	128.092187	0.363788	12.332101	0.650532	6.153350	0.000000	0.000000
1786.476630	401.843039	128.110430	0.363782	12.333858	0.650522	6.154227	0.000000	0.000000
1786.496632	401.843039	128.108616	0.363782	12.333683	0.650523	6.154139	0.000000	0.000000
1786.516634	401.843039	128.102735	0.363784	12.333117	0.650526	6.153857	0.000000	0.000000
1786.536636	401.843039	128.096169	0.363786	12.332484	0.650530	6.153541	0.000000	0.000000
1786.556638	401.843120	128.098376	0.363786	12.332697	0.650529	6.153647	0.000000	0.000000
1786.576640	401.843120	128.113156	0.363781	12.334120	0.650520	6.154357	0.000000	0.000000
1786.596642	401.843039	128.104301	0.363784	12.333267	0.650525	6.153932	0.000000	0.000000
1786.616644	401.843039	128.124705	0.363777	12.335232	0.650514	6.154912	0.000000	0.000000
1786.616644	401.843039	128.135878	0.363773	12.336308	0.650508	6.155449	0.000000	0.000000
1786.636646	401.843120	128.127789	0.363776	12.335529	0.650512	6.155060	0.000000	0.000000
1786.676650	401.843120	128.124609	0.363777	12.335223	0.650514	6.154908	0.000000	0.000000
1786.696652	401.843039	128.125131	0.363777	12.335273	0.650513	6.154933	0.000000	0.000000
1786.716654	401.843039	128.109657	0.363782	12.333783	0.650522	6.154189	0.000000	0.000000
1786.736656	401.843120	128.107741	0.363783	12.333599	0.650523	6.154097	0.000000	0.000000
1786.756658	401.843120	128.098551	0.363786	12.332714	0.650528	6.153656	0.000000	0.000000
1786.776660	401.843120	128.121182	0.363778	12.334893	0.650516	6.154743	0.000000	0.000000
1786.796662	401.843039	128.110012	0.363782	12.333817	0.650522	6.154206	0.000000	0.000000
1786.816664	401.843039	128.103816	0.363784	12.333221	0.650525	6.153909	0.000000	0.000000
1786.836666	401.843039	128.099352	0.363785	12.332791	0.650528	6.153694	0.000000	0.000000
1786.856668	401.843039	128.110636	0.363782	12.333877	0.650522	6.154236	0.000000	0.000000
1786.856668	401.843039	128.092461	0.363788	12.332128	0.650532	6.153363	0.000000	0.000000
1786.896672	401.843120	128.102562	0.363784	12.333100	0.650526	6.153849	0.000000	0.000000
1786.916674	401.843039	128.099231	0.363785	12.332779	0.650528	6.153689	0.000000	0.000000
1786.936676	401.843039	128.099467	0.363785	12.332802	0.650528	6.153700	0.000000	0.000000
1786.956678	401.843039	128.084970	0.363790	12.331406	0.650536	6.153003	0.000000	0.000000
1786.976680	401.843039	128.102133	0.363784	12.333059	0.650526	6.153828	0.000000	0.000000
1786.996682	401.843120	128.100909	0.363785	12.332941	0.650527	6.153769	0.000000	0.000000
1787.016684	401.843120	128.107365	0.363783	12.333562	0.650524	6.154079	0.000000	0.000000
1787.036686	401.843039	128.107911	0.363782	12.333615	0.650523	6.154106	0.000000	0.000000
1787.056688	401.843039	128.103935	0.363784	12.333232	0.650525	6.153915	0.000000	0.000000
1787.076690	401.843039	128.103403	0.363784	12.333181	0.650526	6.153889	0.000000	0.000000
1787.096692	401.843039	128.090354	0.363788	12.331925	0.650533	6.153262	0.000000	0.000000
1787.116694	401.843120	128.088499	0.363789	12.331746	0.650534	6.153173	0.000000	0.000000
1787.136696	401.843039	128.097412	0.363786	12.332604	0.650529	6.153601	0.000000	0.000000
1787.156698	401.843039	128.097729	0.363786	12.332635	0.650529	6.153616	0.000000	0.000000
1787.176700	401.843039	128.101236	0.363785	12.332972	0.650527	6.153785	0.000000	0.000000
1787.196702	401.843039	128.087413	0.363789	12.331642	0.650534	6.153121	0.000000	0.000000
1787.216704	401.843120	128.093454	0.363787	12.332223	0.650531	6.153411	0.000000	0.000000
1787.236706	401.843120	128.106701	0.363783	12.333498	0.650524	6.154047	0.000000	0.000000
1787.256708	401.843039	128.108212	0.363782	12.333644	0.650523	6.154120	0.000000	0.000000
1787.256708	401.843039	128.103902	0.363784	12.333229	0.650525	6.153913	0.000000	0.000000
1787.276710	401.843039	128.090222	0.363788	12.331912	0.650533	6.153256	0.000000	0.000000
1787.296712	401.843039	128.103839	0.363784	12.333223	0.650525	6.153910	0.000000	0.000000
1787.336716	401.843120	128.097232	0.363786	12.332587	0.650529	6.153592	0.000000	0.000000
1787.356718	401.843039	128.100698	0.363785	12.332921	0.650527	6.153759	0.000000	0.000000
1787.376720	401.843039	128.110555	0.363782	12.333870	0.650522	6.154233	0.000000	0.000000
1787.396722	401.843120	128.086490	0.363790	12.331553	0.650535	6.153076	0.000000	0.000000
1787.416724	401.843120	128.090783	0.363788	12.331966	0.650533	6.153283	0.000000	0.000000
1787.436726	401.843120	128.093286	0.363787	12.332207	0.650531	6.153403	0.000000	0.000000
1787.456728	401.843120	128.083293	0.363791	12.331245	0.650537	6.152923	0.000000	0.000000
1787.476730	401.843039	128.085959	0.363790	12.331502	0.650535	6.153051	0.000000	0.000000
1787.496732	401.843039	128.093056	0.363787	12.332185	0.650531	6.153392	0.000000	0.000000
1787.516734	401.843039	128.090794	0.363788	12.331967	0.650533	6.153283	0.000000	0.000000
1787.516734	401.843039	128.079446	0.363792	12.330875	0.650539	6.152738	0.000000	0.000000
1787.556738	401.843120	128.077658	0.363793	12.330702	0.650540	6.152652	0.000000	0.000000
1787.576740	401.843120	128.078397	0.363792	12.330774	0.650540	6.152688	0.000000	0.000000
1787.596742	401.843039	128.081483	0.363791	12.331071	0.650538	6.152836	0.000000	0.000000
1787.616744	401.843039	128.086899	0.363789	12.331592	0.650535	6.153096	0.000000	0.000000
1787.636746	401.843039	128.087073	0.363789	12.331609	0.650535	6.153104	0.000000	0.000000
1787.656748	401.843120	128.082654	0.363791	12.331183	0.650537	6.152892	0.000000	0.000000
1787.676750	401.843120	128.083527	0.363791	12.331267	0.650537	6.152934	0.000000	0.000000
1787.696752	401.843120	128.081620	0.363791	12.331084	0.650538	6.152843	0.000000	0.000000
1787.716754	401.843039	128.073117	0.363794	12.330265	0.650542	6.152434	0.000000	0.000000
1787.716754	401.843039	128.073940	0.363794	12.330344	0.650542	6.152474	0.000000	0.000000
1787.756758	401.843039	128.073664	0.363794	12.330318	0.650542	6.152460	0.000000	0.000000
1787.776760	401.843039	128.088997	0.363789	12.331794	0.650534	6.153197	0.000000	0.000000
1787.796762	401.843120	128.081465	0.363791	12.331069	0.650538	6.152835	0.000000	0.000000
1787.816764	401.843120	128.095953	0.363787	12.332464	0.650530	6.153531	0.000000	0.000000
1787.836766	401.843039	128.091477	0.363788	12.332033	0.650532	6.153316	0.000000	0.000000
1787.856768	401.843039	128.089607	0.363789	12.331853	0.650533	6.153226	0.000000	0.000000
1787.876770	401.843120	128.080472	0.363792	12.330973	0.650538	6.152787	0.000000	0.000000
1787.896772	401.843120	128.098872	0.363786	12.332745	0.650528	6.153671	0.000000	0.000000
1787.896772	401.843120	128.088583	0.363789	12.331754	0.650534	6.153177	0.000000	0.000000
1787.936776	401.843120	128.085948	0.363790	12.331500	0.650535	6.153050	0.000000	0.000000
1787.956778	401.843120	128.078844	0.363792	12.330817	0.650539	6.152709	0.000000	0.000000
1787.976780	401.843039	128.089097	0.363789	12.331804	0.650534	6.153202	0.000000	0.000000
1787.996782	401.843039	128.078935	0.363792	12.330825	0.650539	6.152714	0.000000	0.000000
1788.016784	401.843120	128.101318	0.363785	12.332980	0.650527	6.153789	0.000000	0.000000
1788.036786	401.843120	128.090461	0.363788	12.331935	0.650533	6.153267	0.000000	0.000000
1788.056788	401.843120	128.091654	0.363788	12.332050	0.650532	6.153325	0.000000	0.000000
1788.076790	401.843039	128.078286	0.363792	12.330763	0.650540	6.152682	0.000000	0.000000
1788.096792	401.843039	128.081835	0.363791	12.331105	0.650538	6.152853	0.000000	0.000000
1788.116794	401.843039	128.084103	0.363790	12.331323	0.650536	6.152962	0.000000	0.000000
1788.136796	401.843039	128.070159	0.363795	12.329980	0.650544	6.152292	0.000000	0.000000
1788.156798	401.843039	128.079576	0.363792	12.330887	0.650539	6.152744	0.000000	0.000000
1788.176800	401.843120	128.081243	0.363791	12.331047	0.650538	6.152824	0.000000	0.000000
1788.196802	401.843120	128.081983	0.363791	12.331119	0.650538	6.152860	0.000000	0.000000
1788.216804	401.843039	128.079969	0.363792	12.330925	0.650539	6.152763	0.000000	0.000000
1788.236806	401.843039	128.078787	0.363792	12.330811	0.650539	6.152706	0.000000	0.000000
1788.256808	401.843039	128.075443	0.363793	12.330489	0.650541	6.152546	0.000000	0.000000
1788.276810	401.843039	128.084442	0.363790	12.331356	0.650536	6.152978	0.000000	0.000000
1788.296812	401.843039	128.073276	0.363794	12.330281	0.650542	6.152442	0.000000	0.000000
1788.316814	401.843120	128.068240	0.363796	12.329796	0.650545	6.152200	0.000000	0.000000
1788.336816	401.843120	128.075019	0.363794	12.330448	0.650541	6.152525	0.000000	0.000000
1788.336816	401.843120	128.071551	0.363795	12.330114	0.650543	6.152359	0.000000	0.000000
1788.376820	401.843039	128.075940	0.363793	12.330537	0.650541	6.152570	0.000000	0.000000
1788.396822	401.843039	128.079649	0.363792	12.330894	0.650539	6.152748	0.000000	0.000000
1788.416824	401.843039	128.061073	0.363798	12.329106	0.650549	6.151855	0.000000	0.000000
1788.436826	401.843039	128.060642	0.363798	12.329064	0.650549	6.151835	0.000000	0.000000
1788.456828	401.843039	128.076889	0.363793	12.330628	0.650540	6.152615	0.000000	0.000000
1788.476830	401.843039	128.065479	0.363797	12.329530	0.650547	6.152067	0.000000	0.000000
1788.496832	401.843120	128.078598	0.363792	12.330793	0.650539	6.152697	0.000000	0.000000
1788.516834	401.843039	128.061687	0.363798	12.329165	0.650549	6.151885	0.000000	0.000000
1788.536836	401.843039	128.059154	0.363799	12.328921	0.650550	6.151763	0.000000	0.000000
1788.536836	401.843039	128.070498	0.363795	12.330013	0.650544	6.152308	0.000000	0.000000
1788.576840	401.843120	128.058815	0.363799	12.328888	0.650551	6.151747	0.000000	0.000000
1788.596842	401.843120	128.062905	0.363798	12.329282	0.650548	6.151943	0.000000	0.000000
1788.616844	401.843039	128.079267	0.363792	12.330857	0.650539	6.152729	0.000000	0.000000
1788.616844	401.843039	128.070013	0.363795	12.329966	0.650544	6.152285	0.000000	0.000000
1788.656848	401.843039	128.062059	0.363798	12.329201	0.650549	6.151903	0.000000	0.000000
1788.676850	401.843039	128.075469	0.363793	12.330492	0.650541	6.152547	0.000000	0.000000
1788.696852	401.843039	128.063830	0.363797	12.329371	0.650548	6.151988	0.000000	0.000000
1788.716854	401.843120	128.064014	0.363797	12.329389	0.650548	6.151997	0.000000	0.000000
1788.736856	401.843039	128.058923	0.363799	12.328899	0.650550	6.151752	0.000000	0.000000
1788.756858	401.843039	128.064524	0.363797	12.329438	0.650547	6.152021	0.000000	0.000000
1788.776860	401.843039	128.065482	0.363797	12.329530	0.650547	6.152067	0.000000	0.000000
1788.776860	401.843039	128.075139	0.363793	12.330460	0.650541	6.152531	0.000000	0.000000
1788.796862	401.843039	128.051653	0.363801	12.328199	0.650554	6.151403	0.000000	0.000000
1788.836866	401.843120	128.058090	0.363799	12.328818	0.650551	6.151712	0.000000	0.000000
1788.856868	401.843120	128.052454	0.363801	12.328276	0.650554	6.151441	0.000000	0.000000
1788.876870	401.843039	128.060666	0.363798	12.329066	0.650549	6.151836	0.000000	0.000000
1788.896872	401.843039	128.062763	0.363798	12.329268	0.650548	6.151937	0.000000	0.000000
1788.916874	401.843039	128.073825	0.363794	12.330333	0.650542	6.152468	0.000000	0.000000
1788.936876	401.843039	128.066182	0.363796	12.329598	0.650546	6.152101	0.000000	0.000000
1788.956878	401.843039	128.069619	0.363795	12.329928	0.650544	6.152266	0.000000	0.000000
1788.976880	401.843039	128.062062	0.363798	12.329201	0.650549	6.151903	0.000000	0.000000
1788.976880	401.843039	128.053577	0.363801	12.328384	0.650553	6.151495	0.000000	0.000000
1788.996882	401.843120	128.052259	0.363801	12.328257	0.650554	6.151432	0.000000	0.000000
1789.036886	401.843039	128.051112	0.363801	12.328147	0.650555	6.151377	0.000000	0.000000
1789.056888	401.843039	128.055230	0.363800	12.328543	0.650552	6.151575	0.000000	0.000000
1789.076890	401.843039	128.058119	0.363799	12.328821	0.650551	6.151714	0.000000	0.000000
1789.096892	401.843039	128.055461	0.363800	12.328565	0.650552	6.151586	0.000000	0.000000
1789.116894	401.843120	128.043419	0.363804	12.327406	0.650559	6.151007	0.000000	0.000000
1789.136896	401.843120	128.069528	0.363795	12.329920	0.650545	6.152262	0.000000	0.000000
1789.156898	401.843039	128.046825	0.363803	12.327734	0.650557	6.151171	0.000000	0.000000
1789.176900	401.843039	128.056673	0.363800	12.328682	0.650552	6.151644	0.000000	0.000000
1789.176900	401.843039	128.074593	0.363794	12.330407	0.650542	6.152505	0.000000	0.000000
1789.196902	401.843039	128.067438	0.363796	12.329718	0.650546	6.152161	0.000000	0.000000
1789.216904	401.843039	128.080560	0.363792	12.330982	0.650538	6.152792	0.000000	0.000000
1789.256908	401.843120	128.061959	0.363798	12.329191	0.650549	6.151898	0.000000	0.000000
1789.256908	401.843120	128.058235	0.363799	12.328832	0.650551	6.151719	0.000000	0.000000
1789.296912	401.843039	128.059196	0.363799	12.328925	0.650550	6.151765	0.000000	0.000000
1789.316914	401.843039	128.062511	0.363798	12.329244	0.650548	6.151925	0.000000	0.000000
1789.336916	401.843039	128.054401	0.363800	12.328463	0.650553	6.151535	0.000000	0.000000
1789.356918	401.843039	128.059609	0.363799	12.328965	0.650550	6.151785	0.000000	0.000000
1789.376920	401.843120	128.059596	0.363799	12.328963	0.650550	6.151785	0.000000	0.000000
1789.396922	401.843039	128.071093	0.363795	12.330070	0.650544	6.152337	0.000000	0.000000
1789.396922	401.843039	128.053784	0.363801	12.328404	0.650553	6.151505	0.000000	0.000000
1789.436926	401.843039	128.053952	0.363801	12.328420	0.650553	6.151513	0.000000	0.000000
1789.456928	401.843120	128.062072	0.363798	12.329202	0.650549	6.151903	0.000000	0.000000
1789.456928	401.843120	128.051956	0.363801	12.328228	0.650554	6.151418	0.000000	0.000000
1789.496932	401.843120	128.046471	0.363803	12.327700	0.650557	6.151154	0.000000	0.000000
1789.516934	401.843039	128.034121	0.363807	12.326511	0.650564	6.150561	0.000000	0.000000
1789.536936	401.843039	128.040423	0.363805	12.327118	0.650561	6.150863	0.000000	0.000000
1789.556938	401.843039	128.032622	0.363808	12.326367	0.650565	6.150489	0.000000	0.000000
1789.576940	401.843120	128.047841	0.363803	12.327832	0.650557	6.151220	0.000000	0.000000
1789.596942	401.843039	128.056798	0.363800	12.328694	0.650551	6.151650	0.000000	0.000000
1789.616944	401.843039	128.052979	0.363801	12.328326	0.650554	6.151467	0.000000	0.000000
1789.636946	401.843039	128.042344	0.363804	12.327302	0.650560	6.150956	0.000000	0.000000
1789.636946	401.843039	128.047979	0.363803	12.327845	0.650556	6.151226	0.000000	0.000000
1789.676950	401.843039	128.054534	0.363800	12.328476	0.650553	6.151541	0.000000	0.000000
1789.696952	401.843120	128.031482	0.363808	12.326257	0.650566	6.150434	0.000000	0.000000
1789.716954	401.843039	128.050049	0.363802	12.328044	0.650555	6.151326	0.000000	0.000000
1789.736956	401.843039	128.053116	0.363801	12.328340	0.650554	6.151473	0.000000	0.000000
1789.756958	401.843039	128.042503	0.363804	12.327318	0.650559	6.150963	0.000000	0.000000
1789.776960	401.843039	128.049848	0.363802	12.328025	0.650555	6.151316	0.000000	0.000000
1789.796962	401.843039	128.035302	0.363807	12.326625	0.650563	6.150617	0.000000	0.000000
1789.816964	401.843120	128.035824	0.363807	12.326675	0.650563	6.150643	0.000000	0.000000
1789.816964	401.843120	128.034515	0.363807	12.326549	0.650564	6.150580	0.000000	0.000000
1789.856968	401.843039	128.035727	0.363807	12.326665	0.650563	6.150638	0.000000	0.000000
1789.876970	401.843039	128.037775	0.363806	12.326863	0.650562	6.150736	0.000000	0.000000
1789.896972	401.843039	128.045610	0.363803	12.327617	0.650558	6.151113	0.000000	0.000000
1789.916974	401.843039	128.052382	0.363801	12.328269	0.650554	6.151438	0.000000	0.000000
1789.936976	401.843120	128.046982	0.363803	12.327749	0.650557	6.151179	0.000000	0.000000
1789.956978	401.843039	128.043912	0.363804	12.327453	0.650559	6.151031	0.000000	0.000000
1789.976980	401.843039	128.055957	0.363800	12.328613	0.650552	6.151610	0.000000	0.000000
1789.996982	401.843039	128.045413	0.363803	12.327598	0.650558	6.151103	0.000000	0.000000
1790.016984	401.843039	128.047775	0.363803	12.327825	0.650557	6.151217	0.000000	0.000000
1790.036986	401.843039	128.041574	0.363805	12.327228	0.650560	6.150919	0.000000	0.000000
1790.036986	401.843039	128.055808	0.363800	12.328599	0.650552	6.151603	0.000000	0.000000
1790.056988	401.843120	128.050317	0.363802	12.328070	0.650555	6.151339	0.000000	0.000000
1790.076990	401.843039	128.030154	0.363809	12.326129	0.650566	6.150370	0.000000	0.000000
1790.116994	401.843039	128.030763	0.363808	12.326188	0.650566	6.150399	0.000000	0.000000
1790.136996	401.843120	128.038472	0.363806	12.326930	0.650562	6.150770	0.000000	0.000000
1790.156998	401.843120	128.042860	0.363804	12.327352	0.650559	6.150981	0.000000	0.000000
1790.177000	401.843120	128.033823	0.363807	12.326482	0.650564	6.150546	0.000000	0.000000
1790.197002	401.843039	128.028207	0.363809	12.325941	0.650567	6.150277	0.000000	0.000000
1790.217004	401.843039	128.037719	0.363806	12.326857	0.650562	6.150734	0.000000	0.000000
1790.237006	401.843039	128.022363	0.363811	12.325379	0.650571	6.149996	0.000000	0.000000
1790.257008	401.843039	128.035476	0.363807	12.326641	0.650563	6.150626	0.000000	0.000000
1790.277010	401.843039	128.027882	0.363809	12.325910	0.650568	6.150261	0.000000	0.000000
1790.277010	401.843039	128.038639	0.363806	12.326946	0.650562	6.150778	0.000000	0.000000
1790.317014	401.843039	128.036648	0.363806	12.326754	0.650563	6.150682	0.000000	0.000000
1790.337016	401.843039	128.028398	0.363809	12.325960	0.650567	6.150286	0.000000	0.000000
1790.357018	401.843039	128.031017	0.363808	12.326212	0.650566	6.150412	0.000000	0.000000
1790.377020	401.843039	128.035580	0.363807	12.326651	0.650563	6.150631	0.000000	0.000000
1790.397022	401.843120	128.033123	0.363808	12.326415	0.650565	6.150513	0.000000	0.000000
1790.417024	401.843120	128.039072	0.363806	12.326987	0.650561	6.150799	0.000000	0.000000
1790.437026	401.843039	128.038528	0.363806	12.326935	0.650562	6.150772	0.000000	0.000000
1790.457028	401.843039	128.044374	0.363804	12.327498	0.650558	6.151053	0.000000	0.000000
1790.457028	401.843039	128.041135	0.363805	12.327186	0.650560	6.150898	0.000000	0.000000
1790.497032	401.843120	128.035766	0.363807	12.326669	0.650563	6.150640	0.000000	0.000000
1790.497032	401.843120	128.020672	0.363812	12.325216	0.650572	6.149915	0.000000	0.000000
1790.517034	401.843120	128.025420	0.363810	12.325673	0.650569	6.150143	0.000000	0.000000
1790.557038	401.843039	128.024694	0.363810	12.325603	0.650569	6.150108	0.000000	0.000000
1790.577040	401.843039	128.032737	0.363808	12.326378	0.650565	6.150494	0.000000	0.000000
1790.597042	401.843039	128.042995	0.363804	12.327365	0.650559	6.150987	0.000000	0.000000
1790.617044	401.843120	128.048075	0.363803	12.327854	0.650556	6.151231	0.000000	0.000000
1790.637046	401.843120	128.038092	0.363806	12.326893	0.650562	6.150752	0.000000	0.000000
1790.657048	401.843039	128.041305	0.363805	12.327202	0.650560	6.150906	0.000000	0.000000
1790.677050	401.843039	128.038013	0.363806	12.326886	0.650562	6.150748	0.000000	0.000000
1790.677050	401.843039	128.035755	0.363807	12.326668	0.650563	6.150639	0.000000	0.000000
1790.697052	401.843039	128.020041	0.363812	12.325155	0.650572	6.149884	0.000000	0.000000
1790.717054	401.843039	128.030564	0.363808	12.326168	0.650566	6.150390	0.000000	0.000000
1790.757058	401.843120	128.027339	0.363810	12.325858	0.650568	6.150235	0.000000	0.000000
1790.777060	401.843039	128.023689	0.363811	12.325507	0.650570	6.150060	0.000000	0.000000
1790.797062	401.843039	128.039207	0.363805	12.327000	0.650561	6.150805	0.000000	0.000000
1790.817064	401.843039	128.037379	0.363806	12.326824	0.650562	6.150717	0.000000	0.000000
1790.837066	401.843039	128.028397	0.363809	12.325960	0.650567	6.150286	0.000000	0.000000
1790.857068	401.843039	128.034902	0.363807	12.326586	0.650564	6.150598	0.000000	0.000000
1790.877070	401.843039	128.045682	0.363803	12.327624	0.650558	6.151116	0.000000	0.000000
1790.897072	401.843120	128.046089	0.363803	12.327663	0.650558	6.151136	0.000000	0.000000
1790.897072	401.843120	128.031483	0.363808	12.326257	0.650566	6.150434	0.000000	0.000000
1790.917074	401.843120	128.034222	0.363807	12.326521	0.650564	6.150566	0.000000	0.000000
1790.957078	401.843039	128.039435	0.363805	12.327022	0.650561	6.150816	0.000000	0.000000
1790.977080	401.843039	128.028369	0.363809	12.325957	0.650567	6.150284	0.000000	0.000000
1790.997082	401.843039	128.026404	0.363810	12.325768	0.650568	6.150190	0.000000	0.000000
1791.017084	401.843120	128.028060	0.363809	12.325927	0.650568	6.150270	0.000000	0.000000
1791.037086	401.843120	128.034740	0.363807	12.326570	0.650564	6.150590	0.000000	0.000000
1791.057088	401.843120	128.026933	0.363810	12.325819	0.650568	6.150215	0.000000	0.000000
1791.077090	401.843039	128.029174	0.363809	12.326035	0.650567	6.150323	0.000000	0.000000
1791.097092	401.843039	128.026605	0.363810	12.325787	0.650568	6.150200	0.000000	0.000000
1791.097092	401.843039	128.029529	0.363809	12.326069	0.650567	6.150340	0.000000	0.000000
1791.117094	401.843039	128.041055	0.363805	12.327178	0.650560	6.150894	0.000000	0.000000
1791.157098	401.843120	128.036813	0.363806	12.326770	0.650563	6.150690	0.000000	0.000000
1791.177100	401.843120	128.034574	0.363807	12.326554	0.650564	6.150583	0.000000	0.000000
1791.197102	401.843039	128.042734	0.363804	12.327340	0.650559	6.150974	0.000000	0.000000
1791.217104	401.843039	128.035877	0.363807	12.326680	0.650563	6.150645	0.000000	0.000000
1791.237106	401.843039	128.031579	0.363808	12.326266	0.650566	6.150439	0.000000	0.000000
1791.257108	401.843039	128.026755	0.363810	12.325802	0.650568	6.150207	0.000000	0.000000
1791.277110	401.843039	128.050165	0.363802	12.328055	0.650555	6.151331	0.000000	0.000000
1791.296112	401.843039	128.029903	0.363809	12.326105	0.650566	6.150358	0.000000	0.000000
1791.316114	401.843120	128.036529	0.363806	12.326743	0.650563	6.150676	0.000000	0.000000
1791.316114	401.843120	128.023819	0.363811	12.325519	0.650570	6.150066	0.000000	0.000000
1791.356118	401.843039	128.034132	0.363807	12.326512	0.650564	6.150561	0.000000	0.000000
1791.376120	401.843039	128.027462	0.363809	12.325870	0.650568	6.150241	0.000000	0.000000
1791.396122	401.843039	128.038328	0.363806	12.326916	0.650562	6.150763	0.000000	0.000000
1791.416124	401.843120	128.024651	0.363810	12.325599	0.650569	6.150106	0.000000	0.000000
1791.436126	401.843120	128.030295	0.363809	12.326143	0.650566	6.150377	0.000000	0.000000
1791.456128	401.843039	128.015226	0.363814	12.324692	0.650575	6.149653	0.000000	0.000000
1791.476130	401.843039	128.014477	0.363814	12.324620	0.650575	6.149617	0.000000	0.000000
1791.496132	401.843039	128.028201	0.363809	12.325941	0.650567	6.150276	0.000000	0.000000
1791.516134	401.843039	128.022507	0.363811	12.325393	0.650571	6.150003	0.000000	0.000000
1791.536136	401.843039	128.022987	0.363811	12.325439	0.650570	6.150026	0.000000	0.000000
1791.556138	401.843120	128.018124	0.363813	12.324971	0.650573	6.149792	0.000000	0.000000
1791.576140	401.843120	128.014056	0.363814	12.324579	0.650575	6.149597	0.000000	0.000000
1791.596142	401.843039	128.015863	0.363813	12.324753	0.650574	6.149684	0.000000	0.000000
1791.616144	401.843039	128.013937	0.363814	12.324568	0.650575	6.149591	0.000000	0.000000
1791.636146	401.843039	128.023932	0.363811	12.325530	0.650570	6.150071	0.000000	0.000000
1791.656148	401.843039	128.019364	0.363812	12.325090	0.650572	6.149852	0.000000	0.000000
1791.676150	401.843039	128.020854	0.363812	12.325234	0.650571	6.149923	0.000000	0.000000
1791.696152	401.843039	128.010555	0.363815	12.324242	0.650577	6.149429	0.000000	0.000000
1791.716154	401.843120	128.023812	0.363811	12.325518	0.650570	6.150066	0.000000	0.000000
1791.736156	401.843120	128.015791	0.363813	12.324746	0.650574	6.149680	0.000000	0.000000
1791.736156	401.843120	128.021983	0.363811	12.325342	0.650571	6.149978	0.000000	0.000000
1791.776160	401.843039	128.029587	0.363809	12.326074	0.650567	6.150343	0.000000	0.000000
1791.796162	401.843039	128.011250	0.363815	12.324309	0.650577	6.149462	0.000000	0.000000
1791.816164	401.843039	128.020506	0.363812	12.325200	0.650572	6.149907	0.000000	0.000000
1791.836166	401.843039	128.019575	0.363812	12.325110	0.650572	6.149862	0.000000	0.000000
1791.856168	401.843039	128.000143	0.363819	12.323240	0.650583	6.148928	0.000000	0.000000
1791.876170	401.843120	128.010069	0.363815	12.324195	0.650578	6.149405	0.000000	0.000000
1791.896172	401.843120	128.023364	0.363811	12.325475	0.650570	6.150044	0.000000	0.000000
1791.916174	401.843039	128.022843	0.363811	12.325425	0.650570	6.150019	0.000000	0.000000
1791.936176	401.843039	128.000542	0.363818	12.323278	0.650583	6.148948	0.000000	0.000000
1791.956178	401.843120	128.007676	0.363816	12.323965	0.650579	6.149290	0.000000	0.000000
1791.956178	401.843120	128.005334	0.363817	12.323739	0.650580	6.149178	0.000000	0.000000
1791.996182	401.843120	128.002457	0.363818	12.323462	0.650582	6.149040	0.000000	0.000000
1792.016184	401.843039	128.002032	0.363818	12.323421	0.650582	6.149019	0.000000	0.000000
1792.036186	401.843039	127.999889	0.363819	12.323215	0.650583	6.148916	0.000000	0.000000
1792.056188	401.843039	128.005100	0.363817	12.323717	0.650580	6.149167	0.000000	0.000000
1792.076190	401.843039	128.010968	0.363815	12.324282	0.650577	6.149448	0.000000	0.000000
1792.096192	401.843039	128.002219	0.363818	12.323439	0.650582	6.149028	0.000000	0.000000
1792.116194	401.843120	128.003881	0.363817	12.323600	0.650581	6.149108	0.000000	0.000000
1792.136196	401.843120	128.006068	0.363817	12.323810	0.650580	6.149213	0.000000	0.000000
1792.156198	401.843039	128.000652	0.363818	12.323289	0.650583	6.148953	0.000000	0.000000
1792.176200	401.843039	128.010026	0.363815	12.324191	0.650577	6.149403	0.000000	0.000000
1792.196202	401.843039	127.993193	0.363821	12.322570	0.650587	6.148595	0.000000	0.000000
1792.216204	401.843039	127.993584	0.363821	12.322608	0.650587	6.148613	0.000000	0.000000
1792.236206	401.843039	127.995284	0.363820	12.322772	0.650586	6.148695	0.000000	0.000000
1792.256208	401.843120	127.991738	0.363822	12.322430	0.650588	6.148525	0.000000	0.000000
1792.276210	401.843120	127.994931	0.363820	12.322738	0.650586	6.148678	0.000000	0.000000
1792.296212	401.843120	127.998041	0.363819	12.323037	0.650584	6.148828	0.000000	0.000000
1792.316214	401.843039	127.995848	0.363820	12.322826	0.650585	6.148722	0.000000	0.000000
1792.336216	401.843039	127.995968	0.363820	12.322838	0.650585	6.148728	0.000000	0.000000
1792.356218	401.843039	128.006594	0.363816	12.323861	0.650579	6.149238	0.000000	0.000000
1792.376220	401.843039	128.005643	0.363817	12.323769	0.650580	6.149193	0.000000	0.000000
1792.376220	401.843039	128.000625	0.363818	12.323286	0.650583	6.148952	0.000000	0.000000
1792.416224	401.843120	128.000168	0.363819	12.323242	0.650583	6.148930	0.000000	0.000000
1792.436226	401.843120	128.013234	0.363814	12.324500	0.650576	6.149557	0.000000	0.000000
1792.456228	401.843120	128.002318	0.363818	12.323449	0.650582	6.149033	0.000000	0.000000
1792.476230	401.843039	128.004875	0.363817	12.323695	0.650580	6.149156	0.000000	0.000000
1792.496232	401.843039	127.989403	0.363822	12.322206	0.650589	6.148413	0.000000	0.000000
1792.516234	401.843039	128.001283	0.363818	12.323349	0.650582	6.148983	0.000000	0.000000
1792.536236	401.843120	128.008412	0.363816	12.324036	0.650579	6.149326	0.000000	0.000000
1792.556238	401.843120	128.008702	0.363816	12.324064	0.650578	6.149340	0.000000	0.000000
1792.576240	401.843039	128.016115	0.363813	12.324777	0.650574	6.149696	0.000000	0.000000
1792.596242	401.843039	128.005528	0.363817	12.323758	0.650580	6.149187	0.000000	0.000000
1792.616244	401.843039	128.011791	0.363815	12.324361	0.650577	6.149488	0.000000	0.000000
1792.636246	401.843039	128.012396	0.363814	12.324419	0.650576	6.149517	0.000000	0.000000
1792.656248	401.843120	128.008187	0.363816	12.324014	0.650579	6.149315	0.000000	0.000000
1792.676250	401.843120	128.013186	0.363814	12.324495	0.650576	6.149555	0.000000	0.000000
1792.696252	401.843039	128.009654	0.363815	12.324155	0.650578	6.149385	0.000000	0.000000
1792.716254	401.843039	128.008464	0.363816	12.324041	0.650578	6.149328	0.000000	0.000000
1792.736256	401.843039	128.014510	0.363814	12.324623	0.650575	6.149619	0.000000	0.000000
1792.756258	401.843039	128.000030	0.363819	12.323229	0.650583	6.148923	0.000000	0.000000
1792.776260	401.843039	128.007501	0.363816	12.323948	0.650579	6.149282	0.000000	0.000000
1792.796262	401.843120	128.012839	0.363814	12.324462	0.650576	6.149538	0.000000	0.000000
1792.816264	401.843120	127.991204	0.363822	12.322379	0.650588	6.148499	0.000000	0.000000
1792.836266	401.843039	128.001027	0.363818	12.323325	0.650582	6.148971	0.000000	0.000000
1792.856268	401.843039	127.998912	0.363819	12.323121	0.650584	6.148869	0.000000	0.000000
1792.876270	401.843039	128.012869	0.363814	12.324465	0.650576	6.149540	0.000000	0.000000
1792.896272	401.843039	128.003440	0.363817	12.323557	0.650581	6.149087	0.000000	0.000000
1792.916274	401.843039	127.999513	0.363819	12.323179	0.650583	6.148898	0.000000	0.000000
1792.936276	401.843120	128.006205	0.363817	12.323823	0.650580	6.149220	0.000000	0.000000
1792.956278	401.843120	128.016354	0.363813	12.324800	0.650574	6.149707	0.000000	0.000000
1792.976280	401.843039	128.002783	0.363818	12.323494	0.650582	6.149055	0.000000	0.000000
1792.996282	401.843039	127.996530	0.363820	12.322892	0.650585	6.148755	0.000000	0.000000
1793.016284	401.843039	128.003912	0.363817	12.323603	0.650581	6.149110	0.000000	0.000000
1793.016284	401.843039	127.996916	0.363820	12.322929	0.650585	6.148773	0.000000	0.000000
1793.056288	401.843039	127.990905	0.363822	12.322350	0.650588	6.148485	0.000000	0.000000
1793.076290	401.843039	128.010718	0.363815	12.324258	0.650577	6.149436	0.000000	0.000000
1793.096292	401.843120	128.006407	0.363817	12.323843	0.650580	6.149229	0.000000	0.000000
1793.116294	401.843039	127.992352	0.363821	12.322490	0.650587	6.148554	0.000000	0.000000
1793.136296	401.843039	127.998428	0.363819	12.323075	0.650584	6.148846	0.000000	0.000000
1793.156298	401.843039	127.995941	0.363820	12.322835	0.650585	6.148727	0.000000	0.000000
1793.176300	401.843120	128.001054	0.363818	12.323327	0.650583	6.148972	0.000000	0.000000
1793.196302	401.843120	127.998956	0.363819	12.323125	0.650584	6.148872	0.000000	0.000000
1793.216304	401.843039	127.998034	0.363819	12.323037	0.650584	6.148827	0.000000	0.000000
1793.236306	401.843039	127.994729	0.363820	12.322718	0.650586	6.148668	0.000000	0.000000
1793.236306	401.843039	127.987517	0.363823	12.322024	0.650590	6.148322	0.000000	0.000000
1793.276310	401.843039	127.985526	0.363824	12.321832	0.650591	6.148226	0.000000	0.000000
1793.296312	401.843120	127.991096	0.363822	12.322369	0.650588	6.148494	0.000000	0.000000
1793.316314	401.843120	128.000525	0.363819	12.323276	0.650583	6.148947	0.000000	0.000000
1793.336316	401.843039	127.994281	0.363821	12.322675	0.650586	6.148647	0.000000	0.000000
1793.356318	401.843039	127.991899	0.363821	12.322446	0.650588	6.148532	0.000000	0.000000
1793.376320	401.843039	127.995956	0.363820	12.322836	0.650585	6.148727	0.000000	0.000000
1793.396322	401.843120	128.000975	0.363818	12.323320	0.650583	6.148968	0.000000	0.000000
1793.416324	401.843120	128.014920	0.363814	12.324662	0.650575	6.149638	0.000000	0.000000
1793.436326	401.843039	127.997274	0.363820	12.322963	0.650585	6.148791	0.000000	0.000000
1793.456328	401.843039	128.005234	0.363817	12.323730	0.650580	6.149173	0.000000	0.000000
1793.456328	401.843039	128.011164	0.363815	12.324301	0.650577	6.149458	0.000000	0.000000
1793.496332	401.843039	128.007995	0.363816	12.323996	0.650579	6.149306	0.000000	0.000000
1793.516334	401.843120	128.011044	0.363815	12.324289	0.650577	6.149452	0.000000	0.000000
1793.536336	401.843120	128.010169	0.363815	12.324205	0.650578	6.149410	0.000000	0.000000
1793.556338	401.843120	128.000672	0.363819	12.323291	0.650583	6.148954	0.000000	0.000000
1793.576340	401.843039	128.004124	0.363817	12.323623	0.650581	6.149120	0.000000	0.000000
1793.596342	401.843039	128.005232	0.363817	12.323730	0.650580	6.149173	0.000000	0.000000
1793.616344	401.843039	128.006925	0.363816	12.323893	0.650579	6.149254	0.000000	0.000000
1793.636346	401.843039	128.001378	0.363818	12.323358	0.650582	6.148988	0.000000	0.000000
1793.656348	401.843039	128.014137	0.363814	12.324587	0.650575	6.149601	0.000000	0.000000
1793.656348	401.843039	128.011792	0.363815	12.324361	0.650577	6.149488	0.000000	0.000000
1793.696352	401.843120	127.993334	0.363821	12.322584	0.650587	6.148601	0.000000	0.000000
1793.716354	401.843039	128.002622	0.363818	12.323478	0.650582	6.149048	0.000000	0.000000
1793.736356	401.843039	128.011552	0.363815	12.324338	0.650577	6.149477	0.000000	0.000000
1793.756358	401.843039	128.006245	0.363817	12.323827	0.650580	6.149222	0.000000	0.000000
1793.776360	401.843120	128.013654	0.363814	12.324540	0.650576	6.149578	0.000000	0.000000
1793.796362	401.843120	128.008972	0.363816	12.324090	0.650578	6.149353	0.000000	0.000000
1793.816364	401.843120	128.005697	0.363817	12.323774	0.650580	6.149195	0.000000	0.000000
1793.836366	401.843039	128.012808	0.363814	12.324459	0.650576	6.149537	0.000000	0.000000
1793.856368	401.843039	128.009274	0.363816	12.324119	0.650578	6.149367	0.000000	0.000000
1793.876370	401.843039	127.992635	0.363821	12.322517	0.650587	6.148568	0.000000	0.000000
1793.896372	401.843120	127.995042	0.363820	12.322749	0.650586	6.148683	0.000000	0.000000
1793.916374	401.843120	127.988445	0.363823	12.322113	0.650590	6.148367	0.000000	0.000000
1793.936376	401.843120	127.998668	0.363819	12.323098	0.650584	6.148858	0.000000	0.000000
1793.956378	401.843039	127.997420	0.363820	12.322977	0.650585	6.148798	0.000000	0.000000
1793.976380	401.843039	128.001480	0.363818	12.323368	0.650582	6.148993	0.000000	0.000000
1793.996382	401.843120	127.993590	0.363821	12.322609	0.650587	6.148614	0.000000	0.000000
1794.016384	401.843120	127.991720	0.363822	12.322429	0.650588	6.148524	0.000000	0.000000
1794.036386	401.843120	127.982441	0.363825	12.321535	0.650593	6.148078	0.000000	0.000000
1794.056388	401.843120	127.999623	0.363819	12.323190	0.650583	6.148904	0.000000	0.000000
1794.076390	401.843039	127.996147	0.363820	12.322855	0.650585	6.148737	0.000000	0.000000
1794.096392	401.843039	127.999748	0.363819	12.323202	0.650583	6.148910	0.000000	0.000000
1794.096392	401.843039	127.987080	0.363823	12.321982	0.650590	6.148301	0.000000	0.000000
1794.116394	401.843039	127.981263	0.363825	12.321422	0.650593	6.148022	0.000000	0.000000
1794.156398	401.843039	127.994032	0.363821	12.322651	0.650586	6.148635	0.000000	0.000000
1794.176400	401.843039	127.989329	0.363822	12.322199	0.650589	6.148409	0.000000	0.000000
1794.196402	401.843120	128.003992	0.363817	12.323610	0.650581	6.149113	0.000000	0.000000
1794.216404	401.843120	127.983251	0.363824	12.321613	0.650593	6.148117	0.000000	0.000000
1794.236406	401.843039	127.997413	0.363820	12.322977	0.650585	6.148797	0.000000	0.000000
1794.256408	401.843039	127.990050	0.363822	12.322268	0.650589	6.148444	0.000000	0.000000
1794.276410	401.843039	128.003718	0.363817	12.323584	0.650581	6.149100	0.000000	0.000000
1794.296412	401.843039	127.996582	0.363820	12.322897	0.650585	6.148757	0.000000	0.000000
1794.316414	401.843039	127.995369	0.363820	12.322780	0.650586	6.148699	0.000000	0.000000
1794.336416	401.843120	127.974319	0.363827	12.320753	0.650597	6.147688	0.000000	0.000000
1794.356418	401.843039	127.981007	0.363825	12.321397	0.650594	6.148009	0.000000	0.000000
1794.376420	401.843039	127.991765	0.363821	12.322433	0.650588	6.148526	0.000000	0.000000
1794.396422	401.843039	127.988749	0.363822	12.322143	0.650589	6.148381	0.000000	0.000000
1794.416424	401.843039	127.989127	0.363822	12.322179	0.650589	6.148399	0.000000	0.000000
1794.436426	401.843120	127.991082	0.363822	12.322367	0.650588	6.148493	0.000000	0.000000
1794.456428	401.843039	127.992983	0.363821	12.322550	0.650587	6.148585	0.000000	0.000000
1794.476430	401.843039	127.999416	0.363819	12.323170	0.650583	6.148894	0.000000	0.000000
1794.496432	401.843039	127.999322	0.363819	12.323161	0.650583	6.148889	0.000000	0.000000
1794.516434	401.843039	127.993609	0.363821	12.322611	0.650587	6.148615	0.000000	0.000000
1794.516434	401.843039	127.988389	0.363823	12.322108	0.650590	6.148364	0.000000	0.000000
1794.556438	401.843039	127.993516	0.363821	12.322602	0.650587	6.148610	0.000000	0.000000
1794.576440	401.843039	127.991432	0.363822	12.322401	0.650588	6.148510	0.000000	0.000000
1794.596442	401.843039	127.996768	0.363820	12.322915	0.650585	6.148766	0.000000	0.000000
1794.616444	401.843120	127.994016	0.363821	12.322650	0.650587	6.148634	0.000000	0.000000
1794.636446	401.843120	127.999477	0.363819	12.323175	0.650583	6.148897	0.000000	0.000000
1794.656448	401.843039	127.991536	0.363821	12.322411	0.650588	6.148515	0.000000	0.000000
1794.676450	401.843039	127.980743	0.363825	12.321372	0.650594	6.147997	0.000000	0.000000
1794.696452	401.843039	127.984975	0.363824	12.321779	0.650591	6.148200	0.000000	0.000000
1794.716454	401.843120	127.982880	0.363824	12.321578	0.650593	6.148099	0.000000	0.000000
1794.736456	401.843120	127.977193	0.363826	12.321030	0.650596	6.147826	0.000000	0.000000
1794.736456	401.843120	127.989473	0.363822	12.322212	0.650589	6.148416	0.000000	0.000000
1794.776460	401.843039	127.983427	0.363824	12.321630	0.650592	6.148126	0.000000	0.000000
1794.796462	401.843039	127.980197	0.363825	12.321319	0.650594	6.147970	0.000000	0.000000
1794.816464	401.843120	127.983747	0.363824	12.321661	0.650592	6.148141	0.000000	0.000000
1794.836466	401.843120	127.982507	0.363825	12.321542	0.650593	6.148081	0.000000	0.000000
1794.856468	401.843039	127.983894	0.363824	12.321675	0.650592	6.148148	0.000000	0.000000
1794.876470	401.843039	127.974181	0.363827	12.320740	0.650597	6.147681	0.000000	0.000000
1794.896472	401.843039	127.989070	0.363822	12.322174	0.650589	6.148397	0.000000	0.000000
1794.916474	401.843039	127.962170	0.363831	12.319584	0.650604	6.147104	0.000000	0.000000
1794.936476	401.843039	127.984782	0.363824	12.321761	0.650592	6.148191	0.000000	0.000000
1794.956478	401.843039	127.976967	0.363826	12.321008	0.650596	6.147815	0.000000	0.000000
1794.976480	401.843039	127.985774	0.363823	12.321856	0.650591	6.148238	0.000000	0.000000
1794.996482	401.843039	127.981642	0.363825	12.321458	0.650593	6.148040	0.000000	0.000000
1795.016484	401.843120	127.973973	0.363827	12.320720	0.650598	6.147671	0.000000	0.000000
1795.036486	401.843120	127.986729	0.363823	12.321948	0.650591	6.148284	0.000000	0.000000
1795.056488	401.843039	127.982783	0.363824	12.321568	0.650593	6.148095	0.000000	0.000000
1795.076490	401.843039	128.004540	0.363817	12.323663	0.650581	6.149140	0.000000	0.000000
1795.096492	401.843039	127.999652	0.363819	12.323192	0.650583	6.148905	0.000000	0.000000
1795.116494	401.843039	127.982639	0.363824	12.321554	0.650593	6.148088	0.000000	0.000000
1795.136496	401.843039	127.984065	0.363824	12.321692	0.650592	6.148156	0.000000	0.000000
1795.156498	401.843039	127.986406	0.363823	12.321917	0.650591	6.148269	0.000000	0.000000
1795.156498	401.843039	127.995965	0.363820	12.322837	0.650585	6.148728	0.000000	0.000000
1795.196502	401.843120	128.003995	0.363817	12.323610	0.650581	6.149114	0.000000	0.000000
1795.216504	401.843039	127.992476	0.363821	12.322501	0.650587	6.148560	0.000000	0.000000
1795.236506	401.843039	128.001480	0.363818	12.323368	0.650582	6.148993	0.000000	0.000000
1795.256508	401.843039	127.978719	0.363826	12.321177	0.650595	6.147899	0.000000	0.000000
1795.276510	401.843120	127.976748	0.363827	12.320987	0.650596	6.147805	0.000000	0.000000
1795.296512	401.843120	127.990686	0.363822	12.322329	0.650588	6.148474	0.000000	0.000000
1795.316514	401.843120	127.978250	0.363826	12.321132	0.650595	6.147877	0.000000	0.000000
1795.336516	401.843039	127.974552	0.363827	12.320776	0.650597	6.147699	0.000000	0.000000
1795.356518	401.843039	127.969093	0.363829	12.320250	0.650600	6.147437	0.000000	0.000000
1795.376520	401.843039	127.986580	0.363823	12.321934	0.650591	6.148277	0.000000	0.000000
1795.396522	401.843039	127.987365	0.363823	12.322009	0.650590	6.148315	0.000000	0.000000
1795.416524	401.843039	127.979036	0.363826	12.321208	0.650595	6.147915	0.000000	0.000000
1795.436526	401.843039	127.968264	0.363829	12.320170	0.650601	6.147397	0.000000	0.000000
1795.456528	401.843039	127.972233	0.363828	12.320553	0.650599	6.147588	0.000000	0.000000
1795.476530	401.843120	127.958437	0.363833	12.319224	0.650606	6.146925	0.000000	0.000000
1795.496532	401.843039	127.989257	0.363822	12.322192	0.650589	6.148406	0.000000	0.000000
1795.516534	401.843039	127.975828	0.363827	12.320899	0.650597	6.147760	0.000000	0.000000
1795.536536	401.843039	127.976375	0.363827	12.320951	0.650596	6.147787	0.000000	0.000000
1795.556538	401.843039	127.985600	0.363823	12.321839	0.650591	6.148230	0.000000	0.000000
1795.576540	401.843039	127.982772	0.363824	12.321567	0.650593	6.148094	0.000000	0.000000
1795.596542	401.843039	127.978763	0.363826	12.321181	0.650595	6.147901	0.000000	0.000000
1795.616544	401.843120	127.983860	0.363824	12.321672	0.650592	6.148146	0.000000	0.000000
1795.636546	401.843120	127.990963	0.363822	12.322356	0.650588	6.148488	0.000000	0.000000
1795.656548	401.843039	127.988956	0.363822	12.322163	0.650589	6.148391	0.000000	0.000000
1795.676550	401.843039	127.986250	0.363823	12.321902	0.650591	6.148261	0.000000	0.000000
1795.696552	401.843039	127.982060	0.363825	12.321499	0.650593	6.148060	0.000000	0.000000
1795.716554	401.843039	127.977560	0.363826	12.321065	0.650596	6.147844	0.000000	0.000000
1795.736556	401.843039	127.982772	0.363824	12.321567	0.650593	6.148094	0.000000	0.000000
1795.756558	401.843039	127.970420	0.363829	12.320378	0.650600	6.147501	0.000000	0.000000
1795.776560	401.843120	127.982625	0.363825	12.321553	0.650593	6.148087	0.000000	0.000000
1795.796562	401.843039	127.983886	0.363824	12.321674	0.650592	6.148148	0.000000	0.000000
1795.796562	401.843039	127.983417	0.363824	12.321629	0.650592	6.148125	0.000000	0.000000
1795.836566	401.843039	127.975855	0.363827	12.320901	0.650596	6.147762	0.000000	0.000000
1795.856568	401.843039	127.967809	0.363829	12.320127	0.650601	6.147375	0.000000	0.000000
1795.876570	401.843039	127.984123	0.363824	12.321697	0.650592	6.148159	0.000000	0.000000
1795.896572	401.843039	127.978468	0.363826	12.321153	0.650595	6.147887	0.000000	0.000000
1795.916574	401.843120	127.984776	0.363824	12.321760	0.650592	6.148190	0.000000	0.000000
1795.936576	401.843120	127.977872	0.363826	12.321096	0.650596	6.147859	0.000000	0.000000
1795.956578	401.843120	127.975523	0.363827	12.320869	0.650597	6.147746	0.000000	0.000000
1795.976580	401.843120	127.980078	0.363825	12.321308	0.650594	6.147965	0.000000	0.000000
1795.996582	401.843039	127.979553	0.363826	12.321257	0.650594	6.147939	0.000000	0.000000
1796.016584	401.843039	127.967781	0.363829	12.320124	0.650601	6.147374	0.000000	0.000000
1796.016584	401.843039	127.961732	0.363831	12.319542	0.650604	6.147083	0.000000	0.000000
1796.056588	401.843039	127.979796	0.363825	12.321281	0.650594	6.147951	0.000000	0.000000
1796.076590	401.843039	127.967223	0.363830	12.320070	0.650601	6.147347	0.000000	0.000000
1796.096592	401.843120	127.964488	0.363831	12.319807	0.650603	6.147216	0.000000	0.000000
1796.116594	401.843039	127.971347	0.363828	12.320467	0.650599	6.147545	0.000000	0.000000
1796.136596	401.843039	127.975236	0.363827	12.320842	0.650597	6.147732	0.000000	0.000000
1796.156598	401.843039	127.961924	0.363831	12.319560	0.650604	6.147093	0.000000	0.000000
1796.176600	401.843039	127.970735	0.363828	12.320408	0.650599	6.147516	0.000000	0.000000
1796.196602	401.843039	127.959110	0.363832	12.319289	0.650606	6.146957	0.000000	0.000000
1796.216604	401.843120	127.975739	0.363827	12.320890	0.650597	6.147756	0.000000	0.000000
1796.236606	401.843120	127.963307	0.363831	12.319693	0.650604	6.147159	0.000000	0.000000
1796.256608	401.843039	127.966988	0.363830	12.320048	0.650601	6.147336	0.000000	0.000000
1796.276610	401.843039	127.949657	0.363836	12.318379	0.650611	6.146503	0.000000	0.000000
1796.296612	401.843039	127.969124	0.363829	12.320253	0.650600	6.147438	0.000000	0.000000
1796.316614	401.843039	127.969249	0.363829	12.320265	0.650600	6.147444	0.000000	0.000000
1796.336616	401.843120	127.963724	0.363831	12.319733	0.650603	6.147179	0.000000	0.000000
1796.356618	401.843120	127.963747	0.363831	12.319736	0.650603	6.147180	0.000000	0.000000
1796.376620	401.843039	127.964478	0.363831	12.319806	0.650603	6.147215	0.000000	0.000000
1796.396622	401.843039	127.973250	0.363828	12.320651	0.650598	6.147637	0.000000	0.000000
1796.416624	401.843039	127.977173	0.363826	12.321028	0.650596	6.147825	0.000000	0.000000
1796.436626	401.843120	127.964023	0.363831	12.319762	0.650603	6.147193	0.000000	0.000000
1796.436626	401.843120	127.970458	0.363829	12.320382	0.650600	6.147502	0.000000	0.000000
1796.476630	401.843120	127.955639	0.363834	12.318955	0.650608	6.146791	0.000000	0.000000
1796.476630	401.843120	127.967307	0.363830	12.320078	0.650601	6.147351	0.000000	0.000000
1796.516634	401.843039	127.956651	0.363833	12.319052	0.650607	6.146839	0.000000	0.000000
1796.536636	401.843039	127.972893	0.363828	12.320616	0.650598	6.147619	0.000000	0.000000
1796.556638	401.843120	127.959915	0.363832	12.319367	0.650605	6.146996	0.000000	0.000000
1796.576640	401.843039	127.964257	0.363831	12.319785	0.650603	6.147205	0.000000	0.000000
1796.596642	401.843039	127.963353	0.363831	12.319698	0.650603	6.147161	0.000000	0.000000
1796.616644	401.843039	127.957118	0.363833	12.319097	0.650607	6.146862	0.000000	0.000000
1796.636646	401.843039	127.953928	0.363834	12.318790	0.650609	6.146708	0.000000	0.000000
1796.656648	401.843039	127.950031	0.363835	12.318415	0.650611	6.146521	0.000000	0.000000
1796.656648	401.843039	127.957854	0.363833	12.319168	0.650607	6.146897	0.000000	0.000000
1796.696652	401.843120	127.956057	0.363833	12.318995	0.650608	6.146811	0.000000	0.000000
1796.716654	401.843039	127.961561	0.363832	12.319525	0.650604	6.147075	0.000000	0.000000
1796.736656	401.843039	127.966203	0.363830	12.319972	0.650602	6.147298	0.000000	0.000000
1796.756658	401.843039	127.958431	0.363833	12.319224	0.650606	6.146925	0.000000	0.000000
1796.776660	401.843039	127.970736	0.363828	12.320408	0.650599	6.147516	0.000000	0.000000
1796.796662	401.843039	127.970051	0.363829	12.320342	0.650600	6.147483	0.000000	0.000000
1796.816664	401.843120	127.957018	0.363833	12.319088	0.650607	6.146857	0.000000	0.000000
1796.836666	401.843120	127.949695	0.363836	12.318383	0.650611	6.146505	0.000000	0.000000
1796.856668	401.843039	127.957639	0.363833	12.319148	0.650607	6.146887	0.000000	0.000000
1796.876670	401.843039	127.954502	0.363834	12.318845	0.650608	6.146736	0.000000	0.000000
1796.896672	401.843039	127.949151	0.363836	12.318330	0.650611	6.146479	0.000000	0.000000
1796.916674	401.843039	127.951425	0.363835	12.318549	0.650610	6.146588	0.000000	0.000000
1796.936676	401.843039	127.964024	0.363831	12.319762	0.650603	6.147193	0.000000	0.000000
1796.956678	401.843120	127.954266	0.363834	12.318823	0.650609	6.146725	0.000000	0.000000
1796.976680	401.843120	127.953410	0.363834	12.318740	0.650609	6.146684	0.000000	0.000000
1796.996682	401.843039	127.945703	0.363837	12.317998	0.650613	6.146313	0.000000	0.000000
1797.016684	401.843039	127.960934	0.363832	12.319465	0.650605	6.147045	0.000000	0.000000
1797.036686	401.843039	127.955588	0.363834	12.318950	0.650608	6.146788	0.000000	0.000000
1797.056688	401.843039	127.956429	0.363833	12.319031	0.650607	6.146829	0.000000	0.000000
1797.076690	401.843039	127.961576	0.363832	12.319527	0.650604	6.147076	0.000000	0.000000
1797.096692	401.843120	127.941391	0.363838	12.317583	0.650616	6.146106	0.000000	0.000000
1797.116694	401.843120	127.951624	0.363835	12.318568	0.650610	6.146598	0.000000	0.000000
1797.136696	401.843039	127.950172	0.363835	12.318429	0.650611	6.146528	0.000000	0.000000
1797.156698	401.843039	127.955702	0.363834	12.318961	0.650608	6.146794	0.000000	0.000000
1797.176700	401.843039	127.944793	0.363837	12.317911	0.650614	6.146270	0.000000	0.000000
1797.196702	401.843120	127.937525	0.363840	12.317211	0.650618	6.145920	0.000000	0.000000
1797.216704	401.843120	127.955417	0.363834	12.318934	0.650608	6.146780	0.000000	0.000000
1797.236706	401.843120	127.957584	0.363833	12.319142	0.650607	6.146884	0.000000	0.000000
1797.256708	401.843039	127.937583	0.363840	12.317217	0.650618	6.145923	0.000000	0.000000
1797.276710	401.843039	127.952410	0.363835	12.318644	0.650610	6.146635	0.000000	0.000000
1797.296712	401.843039	127.940335	0.363839	12.317482	0.650616	6.146055	0.000000	0.000000
1797.296712	401.843039	127.942011	0.363838	12.317643	0.650615	6.146136	0.000000	0.000000
1797.336716	401.843120	127.935628	0.363840	12.317028	0.650619	6.145829	0.000000	0.000000
1797.356718	401.843120	127.938269	0.363839	12.317283	0.650618	6.145956	0.000000	0.000000
1797.376720	401.843120	127.950176	0.363835	12.318429	0.650611	6.146528	0.000000	0.000000
1797.396722	401.843039	127.946229	0.363837	12.318049	0.650613	6.146339	0.000000	0.000000
1797.416724	401.843039	127.946965	0.363836	12.318120	0.650613	6.146374	0.000000	0.000000
1797.436726	401.843039	127.955669	0.363834	12.318958	0.650608	6.146792	0.000000	0.000000
1797.456728	401.843039	127.961327	0.363832	12.319503	0.650605	6.147064	0.000000	0.000000
1797.476730	401.843039	127.963365	0.363831	12.319699	0.650603	6.147162	0.000000	0.000000
1797.496732	401.843120	127.946582	0.363837	12.318083	0.650613	6.146356	0.000000	0.000000
1797.516734	401.843120	127.957069	0.363833	12.319093	0.650607	6.146859	0.000000	0.000000
1797.536736	401.843039	127.957119	0.363833	12.319097	0.650607	6.146862	0.000000	0.000000
1797.556738	401.843039	127.947726	0.363836	12.318193	0.650612	6.146410	0.000000	0.000000
1797.576740	401.843039	127.957703	0.363833	12.319154	0.650607	6.146890	0.000000	0.000000
1797.596742	401.843039	127.952112	0.363835	12.318615	0.650610	6.146621	0.000000	0.000000
1797.616744	401.843120	127.956583	0.363833	12.319046	0.650607	6.146836	0.000000	0.000000
1797.636746	401.843120	127.959128	0.363832	12.319291	0.650606	6.146958	0.000000	0.000000
1797.656748	401.843120	127.943597	0.363838	12.317796	0.650615	6.146212	0.000000	0.000000
1797.676750	401.843039	127.967031	0.363830	12.320052	0.650601	6.147338	0.000000	0.000000
1797.696752	401.843039	127.959110	0.363832	12.319289	0.650606	6.146957	0.000000	0.000000
1797.716754	401.843039	127.950547	0.363835	12.318465	0.650611	6.146546	0.000000	0.000000
1797.736756	401.843120	127.942769	0.363838	12.317716	0.650615	6.146172	0.000000	0.000000
1797.756758	401.843120	127.955832	0.363834	12.318974	0.650608	6.146800	0.000000	0.000000
1797.776760	401.843120	127.951182	0.363835	12.318526	0.650610	6.146576	0.000000	0.000000
1797.796762	401.843039	127.955255	0.363834	12.318918	0.650608	6.146772	0.000000	0.000000
1797.816764	401.843039	127.953781	0.363834	12.318776	0.650609	6.146701	0.000000	0.000000
1797.836766	401.843039	127.961029	0.363832	12.319474	0.650605	6.147050	0.000000	0.000000
1797.856768	401.843120	127.960140	0.363832	12.319388	0.650605	6.147007	0.000000	0.000000
1797.876770	401.843120	127.947854	0.363836	12.318205	0.650612	6.146417	0.000000	0.000000
1797.896772	401.843120	127.944072	0.363837	12.317841	0.650614	6.146235	0.000000	0.000000
1797.916774	401.843039	127.951722	0.363835	12.318578	0.650610	6.146602	0.000000	0.000000
1797.936776	401.843039	127.944062	0.363837	12.317840	0.650614	6.146234	0.000000	0.000000
1797.936776	401.843039	127.953781	0.363834	12.318776	0.650609	6.146701	0.000000	0.000000
1797.976780	401.843039	127.951400	0.363835	12.318547	0.650610	6.146587	0.000000	0.000000
1797.996782	401.843120	127.956184	0.363833	12.319007	0.650608	6.146817	0.000000	0.000000
1798.016784	401.843120	127.949344	0.363836	12.318349	0.650611	6.146488	0.000000	0.000000
1798.036786	401.843039	127.943896	0.363837	12.317824	0.650614	6.146227	0.000000	0.000000
1798.056788	401.843039	127.945567	0.363837	12.317985	0.650613	6.146307	0.000000	0.000000
1798.076790	401.843039	127.948578	0.363836	12.318275	0.650612	6.146451	0.000000	0.000000
1798.096792	401.843039	127.948877	0.363836	12.318304	0.650611	6.146466	0.000000	0.000000
1798.116794	401.843039	127.958686	0.363833	12.319248	0.650606	6.146937	0.000000	0.000000
1798.136796	401.843120	127.942413	0.363838	12.317682	0.650615	6.146155	0.000000	0.000000
1798.156798	401.843120	127.953176	0.363834	12.318718	0.650609	6.146672	0.000000	0.000000
1798.176800	401.843039	127.934903	0.363840	12.316959	0.650619	6.145794	0.000000	0.000000
1798.196802	401.843039	127.945913	0.363837	12.318019	0.650613	6.146323	0.000000	0.000000
1798.216804	401.843039	127.943581	0.363838	12.317794	0.650614	6.146211	0.000000	0.000000
1798.236806	401.843039	127.949516	0.363836	12.318366	0.650611	6.146496	0.000000	0.000000
1798.256808	401.843120	127.952085	0.363835	12.318613	0.650610	6.146620	0.000000	0.000000
1798.276810	401.843120	127.967359	0.363830	12.320083	0.650601	6.147354	0.000000	0.000000
1798.296812	401.843039	127.943672	0.363838	12.317803	0.650614	6.146216	0.000000	0.000000
1798.316814	401.843039	127.945762	0.363837	12.318004	0.650613	6.146316	0.000000	0.000000
1798.336816	401.843039	127.947596	0.363836	12.318181	0.650612	6.146404	0.000000	0.000000
1798.356818	401.843039	127.946795	0.363836	12.318104	0.650613	6.146366	0.000000	0.000000
1798.376820	401.843039	127.945848	0.363837	12.318012	0.650613	6.146320	0.000000	0.000000
1798.396822	401.843120	127.949267	0.363836	12.318341	0.650611	6.146484	0.000000	0.000000
1798.416824	401.843120	127.949701	0.363836	12.318383	0.650611	6.146505	0.000000	0.000000
1798.436826	401.843120	127.957124	0.363833	12.319098	0.650607	6.146862	0.000000	0.000000
1798.456828	401.843039	127.947271	0.363836	12.318149	0.650612	6.146389	0.000000	0.000000
1798.476830	401.843039	127.949725	0.363836	12.318386	0.650611	6.146507	0.000000	0.000000
1798.496832	401.843039	127.946840	0.363836	12.318108	0.650613	6.146368	0.000000	0.000000
1798.516834	401.843039	127.951081	0.363835	12.318516	0.650610	6.146572	0.000000	0.000000
1798.536836	401.843120	127.949150	0.363836	12.318330	0.650611	6.146479	0.000000	0.000000
1798.556838	401.843120	127.957482	0.363833	12.319132	0.650607	6.146879	0.000000	0.000000
1798.576840	401.843120	127.949676	0.363836	12.318381	0.650611	6.146504	0.000000	0.000000
1798.596842	401.843039	127.942480	0.363838	12.317688	0.650615	6.146158	0.000000	0.000000
1798.616844	401.843039	127.939177	0.363839	12.317370	0.650617	6.146000	0.000000	0.000000
1798.636846	401.843039	127.946838	0.363836	12.318108	0.650613	6.146368	0.000000	0.000000
1798.656848	401.843039	127.948047	0.363836	12.318224	0.650612	6.146426	0.000000	0.000000
1798.676850	401.843039	127.936521	0.363840	12.317114	0.650618	6.145872	0.000000	0.000000
1798.696852	401.843120	127.939811	0.363839	12.317431	0.650617	6.146030	0.000000	0.000000
1798.716854	401.843120	127.941082	0.363838	12.317554	0.650616	6.146091	0.000000	0.000000
1798.736856	401.843039	127.950560	0.363835	12.318466	0.650611	6.146547	0.000000	0.000000
1798.756858	401.843039	127.955888	0.363833	12.318979	0.650608	6.146803	0.000000	0.000000
1798.776860	401.843039	127.934498	0.363841	12.316920	0.650619	6.145775	0.000000	0.000000
1798.796862	401.843039	127.944187	0.363837	12.317852	0.650614	6.146240	0.000000	0.000000
1798.816864	401.843039	127.948673	0.363836	12.318284	0.650612	6.146456	0.000000	0.000000
1798.836866	401.843120	127.942898	0.363838	12.317728	0.650615	6.146179	0.000000	0.000000
1798.856868	401.843120	127.945656	0.363837	12.317994	0.650613	6.146311	0.000000	0.000000
1798.876870	401.843039	127.946229	0.363837	12.318049	0.650613	6.146339	0.000000	0.000000
1798.896872	401.843039	127.942955	0.363838	12.317734	0.650615	6.146181	0.000000	0.000000
1798.916874	401.843039	127.947812	0.363836	12.318201	0.650612	6.146415	0.000000	0.000000
1798.936876	401.843039	127.930219	0.363842	12.316508	0.650622	6.145569	0.000000	0.000000
1798.956878	401.843039	127.931716	0.363842	12.316652	0.650621	6.145641	0.000000	0.000000
1798.976880	401.843039	127.941925	0.363838	12.317635	0.650615	6.146132	0.000000	0.000000
1798.996882	401.843120	127.937372	0.363840	12.317196	0.650618	6.145913	0.000000	0.000000
1799.016884	401.843120	127.937834	0.363840	12.317241	0.650618	6.145935	0.000000	0.000000
1799.036886	401.843120	127.940666	0.363839	12.317513	0.650616	6.146071	0.000000	0.000000
1799.056888	401.843039	127.944901	0.363837	12.317921	0.650614	6.146275	0.000000	0.000000
1799.076890	401.843039	127.954442	0.363834	12.318840	0.650608	6.146733	0.000000	0.000000
1799.096892	401.843039	127.933719	0.363841	12.316845	0.650620	6.145738	0.000000	0.000000
1799.116894	401.843039	127.935147	0.363840	12.316982	0.650619	6.145806	0.000000	0.000000
1799.136896	401.843120	127.930603	0.363842	12.316545	0.650622	6.145588	0.000000	0.000000
1799.156898	401.843120	127.951715	0.363835	12.318577	0.650610	6.146602	0.000000	0.000000
1799.176900	401.843039	127.946851	0.363836	12.318109	0.650613	6.146368	0.000000	0.000000
1799.196902	401.843039	127.943738	0.363838	12.317809	0.650614	6.146219	0.000000	0.000000
1799.216904	401.843039	127.940569	0.363839	12.317504	0.650616	6.146067	0.000000	0.000000
1799.216904	401.843039	127.950049	0.363835	12.318417	0.650611	6.146522	0.000000	0.000000
1799.256908	401.843039	127.950695	0.363835	12.318479	0.650610	6.146553	0.000000	0.000000
1799.276910	401.843039	127.936278	0.363840	12.317091	0.650619	6.145861	0.000000	0.000000
1799.296912	401.843120	127.935080	0.363841	12.316976	0.650619	6.145803	0.000000	0.000000
1799.316914	401.843120	127.932330	0.363841	12.316711	0.650621	6.145671	0.000000	0.000000
1799.336916	401.843039	127.940118	0.363839	12.317461	0.650616	6.146045	0.000000	0.000000
1799.356918	401.843039	127.942266	0.363838	12.317667	0.650615	6.146148	0.000000	0.000000
1799.376920	401.843039	127.941281	0.363838	12.317573	0.650616	6.146101	0.000000	0.000000
1799.396922	401.843039	127.940414	0.363839	12.317489	0.650616	6.146059	0.000000	0.000000
1799.416924	401.843039	127.933280	0.363841	12.316802	0.650620	6.145717	0.000000	0.000000
1799.416924	401.843039	127.933949	0.363841	12.316867	0.650620	6.145749	0.000000	0.000000
1799.436926	401.843120	127.936652	0.363840	12.317127	0.650618	6.145879	0.000000	0.000000
1799.476930	401.843120	127.930542	0.363842	12.316539	0.650622	6.145585	0.000000	0.000000
1799.496932	401.843120	127.934559	0.363841	12.316926	0.650620	6.145778	0.000000	0.000000
1799.516934	401.843039	127.934466	0.363841	12.316916	0.650620	6.145773	0.000000	0.000000
1799.536936	401.843120	127.940803	0.363839	12.317527	0.650616	6.146078	0.000000	0.000000
1799.556938	401.843120	127.929403	0.363842	12.316429	0.650622	6.145530	0.000000	0.000000
1799.576940	401.843120	127.930788	0.363842	12.316562	0.650622	6.145597	0.000000	0.000000
1799.596942	401.843039	127.930321	0.363842	12.316517	0.650622	6.145574	0.000000	0.000000
1799.616944	401.843120	127.932274	0.363841	12.316705	0.650621	6.145668	0.000000	0.000000
1799.636946	401.843120	127.932028	0.363842	12.316682	0.650621	6.145656	0.000000	0.000000
1799.656948	401.843120	127.941561	0.363838	12.317600	0.650616	6.146114	0.000000	0.000000
1799.676950	401.843039	127.944099	0.363837	12.317844	0.650614	6.146236	0.000000	0.000000
1799.696952	401.843039	127.934396	0.363841	12.316910	0.650620	6.145770	0.000000	0.000000
1799.716954	401.843039	127.934738	0.363841	12.316943	0.650619	6.145787	0.000000	0.000000
[truncated: 1,001 more rows]
