# Supplementary material for: Stress relaxation in the presence of sudden strain bursts: Methodology and stress relaxation data of microcast aluminium microwires
Source: Data Brief. 2018 Nov 14;21:2134–41. doi: 10.1016/j.dib.2018.11.047 (PMC6265499; doi:10.1016/j.dib.2018.11.047)
Supplement: Supplementary file 2 — Supplementary material [file mmc2.zip › Data in brief/As-cast/Al4N/Al_100_r_3/Stress relax txt files/Al_100_r_3_Relaxcycle0009.txt]

Time[s]	Motordispl[�m]	Force[mN]	EngStrain	EngStress[MPa]	Shearstrain	Shearstress [MPa]
1913.402321	429.923213	135.000381	0.389894	12.997189	0.693649	6.485209	0.000000	0.000000
1913.402321	429.923213	135.018266	0.389888	12.998911	0.693640	6.486068	0.000000	0.000000
1913.442325	429.928779	135.017673	0.389894	12.998854	0.693649	6.486040	0.000000	0.000000
1913.462327	429.928779	134.999586	0.389900	12.997112	0.693659	6.485171	0.000000	0.000000
1913.482329	429.928859	134.999663	0.389900	12.997120	0.693659	6.485175	0.000000	0.000000
1913.502331	429.928779	135.003198	0.389899	12.997460	0.693657	6.485344	0.000000	0.000000
1913.522333	429.928859	134.989688	0.389903	12.996159	0.693665	6.484695	0.000000	0.000000
1913.542335	429.928779	134.960358	0.389913	12.993336	0.693681	6.483286	0.000000	0.000000
1913.562337	429.928779	134.959292	0.389913	12.993233	0.693681	6.483235	0.000000	0.000000
1913.582339	429.928779	134.942609	0.389919	12.991627	0.693691	6.482434	0.000000	0.000000
1913.602341	429.928779	134.942408	0.389919	12.991608	0.693691	6.482424	0.000000	0.000000
1913.622343	429.928859	134.952990	0.389916	12.992626	0.693685	6.482932	0.000000	0.000000
1913.642345	429.928779	134.947226	0.389917	12.992071	0.693688	6.482656	0.000000	0.000000
1913.662347	429.928859	134.957706	0.389914	12.993080	0.693682	6.483159	0.000000	0.000000
1913.681349	429.928779	134.938999	0.389920	12.991279	0.693693	6.482260	0.000000	0.000000
1913.701351	429.928859	134.926767	0.389924	12.990102	0.693699	6.481673	0.000000	0.000000
1913.721353	429.928779	134.916050	0.389928	12.989070	0.693705	6.481158	0.000000	0.000000
1913.741355	429.928859	134.913681	0.389929	12.988842	0.693707	6.481044	0.000000	0.000000
1913.761357	429.928859	134.906885	0.389931	12.988188	0.693710	6.480718	0.000000	0.000000
1913.781359	429.928859	134.895465	0.389935	12.987088	0.693717	6.480169	0.000000	0.000000
1913.801361	429.928859	134.896510	0.389935	12.987189	0.693716	6.480219	0.000000	0.000000
1913.821363	429.928779	134.902074	0.389933	12.987724	0.693713	6.480487	0.000000	0.000000
1913.841365	429.928859	134.896772	0.389934	12.987214	0.693716	6.480232	0.000000	0.000000
1913.861367	429.928779	134.900348	0.389933	12.987558	0.693714	6.480404	0.000000	0.000000
1913.881369	429.928859	134.903778	0.389932	12.987888	0.693712	6.480568	0.000000	0.000000
1913.901371	429.928779	134.892544	0.389936	12.986807	0.693718	6.480029	0.000000	0.000000
1913.921373	429.928859	134.884075	0.389939	12.985992	0.693723	6.479622	0.000000	0.000000
1913.941375	429.928859	134.870888	0.389943	12.984722	0.693730	6.478988	0.000000	0.000000
1913.961377	429.928779	134.869868	0.389943	12.984624	0.693731	6.478939	0.000000	0.000000
1913.981379	429.928859	134.870227	0.389943	12.984658	0.693731	6.478957	0.000000	0.000000
1914.001381	429.928779	134.851425	0.389950	12.982848	0.693741	6.478053	0.000000	0.000000
1914.021383	429.928859	134.850122	0.389950	12.982723	0.693742	6.477991	0.000000	0.000000
1914.041385	429.928859	134.852358	0.389949	12.982938	0.693741	6.478098	0.000000	0.000000
1914.061387	429.928859	134.833024	0.389956	12.981077	0.693751	6.477170	0.000000	0.000000
1914.081389	429.928859	134.840999	0.389953	12.981844	0.693747	6.477553	0.000000	0.000000
1914.101391	429.928779	134.834180	0.389955	12.981188	0.693750	6.477225	0.000000	0.000000
1914.121393	429.928859	134.821158	0.389960	12.979934	0.693758	6.476599	0.000000	0.000000
1914.141395	429.928779	134.802770	0.389966	12.978164	0.693768	6.475716	0.000000	0.000000
1914.161397	429.928859	134.788713	0.389971	12.976811	0.693776	6.475041	0.000000	0.000000
1914.181399	429.928859	134.766533	0.389978	12.974675	0.693788	6.473975	0.000000	0.000000
1914.201401	429.928859	134.767683	0.389978	12.974786	0.693787	6.474031	0.000000	0.000000
1914.221403	429.928859	134.751221	0.389983	12.973201	0.693796	6.473240	0.000000	0.000000
1914.241405	429.928859	134.742657	0.389986	12.972377	0.693801	6.472828	0.000000	0.000000
1914.261407	429.928859	134.739743	0.389987	12.972096	0.693803	6.472688	0.000000	0.000000
1914.281409	429.928779	134.730135	0.389990	12.971171	0.693808	6.472227	0.000000	0.000000
1914.301411	429.928859	134.723787	0.389993	12.970560	0.693812	6.471922	0.000000	0.000000
1914.321413	429.928779	134.710529	0.389997	12.969283	0.693819	6.471285	0.000000	0.000000
1914.341415	429.928859	134.693830	0.390003	12.967676	0.693828	6.470483	0.000000	0.000000
1914.361417	429.928779	134.682725	0.390006	12.966607	0.693834	6.469949	0.000000	0.000000
1914.381419	429.928859	134.676075	0.390009	12.965966	0.693838	6.469630	0.000000	0.000000
1914.401421	429.928779	134.675293	0.390009	12.965891	0.693838	6.469592	0.000000	0.000000
1914.421423	429.928859	134.653809	0.390016	12.963823	0.693850	6.468560	0.000000	0.000000
1914.441425	429.928779	134.662079	0.390013	12.964619	0.693845	6.468958	0.000000	0.000000
1914.461427	429.928859	134.658353	0.390014	12.964260	0.693848	6.468779	0.000000	0.000000
1914.481429	429.928779	134.622066	0.390027	12.960767	0.693868	6.467035	0.000000	0.000000
1914.501431	429.928859	134.590889	0.390037	12.957765	0.693885	6.465538	0.000000	0.000000
1914.521433	429.928779	134.583021	0.390040	12.957008	0.693889	6.465160	0.000000	0.000000
1914.541435	429.928859	134.568646	0.390045	12.955624	0.693897	6.464469	0.000000	0.000000
1914.561437	429.928859	134.565287	0.390046	12.955300	0.693899	6.464308	0.000000	0.000000
1914.581439	429.928859	134.557490	0.390048	12.954550	0.693903	6.463933	0.000000	0.000000
1914.601441	429.928779	134.534367	0.390056	12.952323	0.693916	6.462822	0.000000	0.000000
1914.621443	429.928859	134.464675	0.390079	12.945614	0.693955	6.459475	0.000000	0.000000
1914.641445	429.928859	134.357376	0.390115	12.935284	0.694014	6.454320	0.000000	0.000000
1914.661447	429.928859	134.330393	0.390125	12.932686	0.694029	6.453024	0.000000	0.000000
1914.681449	429.928859	134.303285	0.390134	12.930076	0.694044	6.451722	0.000000	0.000000
1914.701451	429.928859	134.294983	0.390136	12.929277	0.694048	6.451323	0.000000	0.000000
1914.721453	429.928859	134.256039	0.390149	12.925527	0.694070	6.449452	0.000000	0.000000
1914.741455	429.928779	134.269999	0.390145	12.926871	0.694062	6.450123	0.000000	0.000000
1914.761457	429.928859	134.236595	0.390156	12.923655	0.694081	6.448518	0.000000	0.000000
1914.781459	429.928779	134.225021	0.390160	12.922541	0.694087	6.447962	0.000000	0.000000
1914.801461	429.928859	134.205569	0.390166	12.920668	0.694098	6.447028	0.000000	0.000000
1914.821463	429.928779	134.210149	0.390165	12.921109	0.694095	6.447248	0.000000	0.000000
1914.841465	429.928859	134.209397	0.390165	12.921037	0.694096	6.447211	0.000000	0.000000
1914.861467	429.928779	134.201420	0.390168	12.920269	0.694100	6.446828	0.000000	0.000000
1914.881469	429.928859	134.199472	0.390168	12.920081	0.694101	6.446735	0.000000	0.000000
1914.901471	429.928859	134.183845	0.390174	12.918577	0.694110	6.445984	0.000000	0.000000
1914.921473	429.928859	134.174380	0.390177	12.917666	0.694115	6.445529	0.000000	0.000000
1914.941475	429.928859	134.142621	0.390188	12.914608	0.694133	6.444004	0.000000	0.000000
1914.961477	429.928859	134.094655	0.390204	12.909990	0.694159	6.441699	0.000000	0.000000
1914.981479	429.928859	134.072573	0.390211	12.907864	0.694171	6.440639	0.000000	0.000000
1915.001481	429.928779	134.069721	0.390212	12.907589	0.694173	6.440502	0.000000	0.000000
1915.021483	429.928859	134.045867	0.390220	12.905293	0.694186	6.439356	0.000000	0.000000
1915.041485	429.928779	134.052174	0.390218	12.905900	0.694182	6.439659	0.000000	0.000000
1915.061487	429.928859	134.050305	0.390218	12.905720	0.694183	6.439569	0.000000	0.000000
1915.081489	429.928779	134.059870	0.390215	12.906641	0.694178	6.440028	0.000000	0.000000
1915.101491	429.928859	134.039214	0.390222	12.904652	0.694190	6.439036	0.000000	0.000000
1915.121493	429.928779	134.042342	0.390221	12.904954	0.694188	6.439186	0.000000	0.000000
1915.141495	429.928859	134.024456	0.390227	12.903232	0.694198	6.438327	0.000000	0.000000
1915.161497	429.928779	134.036800	0.390223	12.904420	0.694191	6.438920	0.000000	0.000000
1915.181499	429.928859	134.031982	0.390225	12.903956	0.694194	6.438689	0.000000	0.000000
1915.201501	429.928859	134.026163	0.390227	12.903396	0.694197	6.438409	0.000000	0.000000
1915.221503	429.928859	134.017093	0.390230	12.902523	0.694202	6.437973	0.000000	0.000000
1915.241505	429.928859	134.002602	0.390234	12.901128	0.694210	6.437277	0.000000	0.000000
1915.261507	429.928859	134.028543	0.390226	12.903625	0.694196	6.438523	0.000000	0.000000
1915.281509	429.928859	134.011543	0.390232	12.901988	0.694205	6.437707	0.000000	0.000000
1915.301511	429.928779	134.003192	0.390234	12.901184	0.694209	6.437306	0.000000	0.000000
1915.321513	429.928859	134.004924	0.390234	12.901351	0.694209	6.437389	0.000000	0.000000
1915.341515	429.928859	134.006099	0.390233	12.901464	0.694208	6.437445	0.000000	0.000000
1915.361517	429.928859	133.994962	0.390237	12.900392	0.694214	6.436910	0.000000	0.000000
1915.381519	429.928779	133.986679	0.390240	12.899595	0.694218	6.436512	0.000000	0.000000
1915.401521	429.928859	133.992935	0.390238	12.900197	0.694215	6.436813	0.000000	0.000000
1915.421523	429.928779	133.980691	0.390242	12.899018	0.694222	6.436225	0.000000	0.000000
1915.441525	429.928859	133.983087	0.390241	12.899249	0.694221	6.436340	0.000000	0.000000
1915.461527	429.928779	133.991970	0.390238	12.900104	0.694216	6.436767	0.000000	0.000000
1915.481529	429.928859	133.995860	0.390237	12.900478	0.694214	6.436953	0.000000	0.000000
1915.501531	429.928779	134.001286	0.390235	12.901001	0.694210	6.437214	0.000000	0.000000
1915.521533	429.928859	133.988180	0.390239	12.899739	0.694218	6.436584	0.000000	0.000000
1915.541535	429.928779	133.984887	0.390240	12.899422	0.694219	6.436426	0.000000	0.000000
1915.561537	429.928859	133.988639	0.390239	12.899783	0.694218	6.436607	0.000000	0.000000
1915.581539	429.928859	133.987101	0.390240	12.899635	0.694218	6.436533	0.000000	0.000000
1915.601541	429.928859	133.993193	0.390238	12.900222	0.694215	6.436825	0.000000	0.000000
1915.621543	429.928859	133.971138	0.390245	12.898098	0.694227	6.435766	0.000000	0.000000
1915.641545	429.928779	133.945530	0.390254	12.895633	0.694241	6.434536	0.000000	0.000000
1915.661547	429.928859	133.905591	0.390267	12.891788	0.694263	6.432617	0.000000	0.000000
1915.681549	429.928779	133.889456	0.390272	12.890234	0.694272	6.431842	0.000000	0.000000
1915.701551	429.928859	133.858623	0.390283	12.887266	0.694289	6.430361	0.000000	0.000000
1915.721553	429.928779	133.842309	0.390288	12.885695	0.694298	6.429577	0.000000	0.000000
1915.741555	429.928859	133.839230	0.390289	12.885399	0.694300	6.429429	0.000000	0.000000
1915.761557	429.928779	133.814096	0.390298	12.882979	0.694314	6.428222	0.000000	0.000000
1915.781559	429.928859	133.804389	0.390301	12.882045	0.694319	6.427755	0.000000	0.000000
1915.801561	429.928779	133.805301	0.390301	12.882132	0.694319	6.427799	0.000000	0.000000
1915.821563	429.928859	133.801746	0.390302	12.881790	0.694321	6.427629	0.000000	0.000000
1915.841565	429.928779	133.789972	0.390306	12.880657	0.694327	6.427063	0.000000	0.000000
1915.861567	429.928859	133.786087	0.390307	12.880283	0.694329	6.426876	0.000000	0.000000
1915.881569	429.928779	133.765596	0.390314	12.878310	0.694341	6.425892	0.000000	0.000000
1915.901571	429.928859	133.775584	0.390311	12.879271	0.694335	6.426372	0.000000	0.000000
1915.921573	429.928779	133.773029	0.390311	12.879025	0.694336	6.426249	0.000000	0.000000
1915.941575	429.928859	133.761037	0.390316	12.877871	0.694343	6.425673	0.000000	0.000000
1915.961577	429.928779	133.743958	0.390321	12.876227	0.694353	6.424852	0.000000	0.000000
1915.981579	429.928859	133.738538	0.390323	12.875705	0.694356	6.424592	0.000000	0.000000
1916.001581	429.928779	133.730364	0.390326	12.874918	0.694360	6.424199	0.000000	0.000000
1916.021583	429.928859	133.736771	0.390324	12.875535	0.694357	6.424507	0.000000	0.000000
1916.041585	429.928779	133.729818	0.390326	12.874865	0.694360	6.424173	0.000000	0.000000
1916.061587	429.928859	133.713091	0.390332	12.873255	0.694370	6.423370	0.000000	0.000000
1916.081589	429.928859	133.710561	0.390332	12.873011	0.694371	6.423248	0.000000	0.000000
1916.101591	429.928859	133.694579	0.390338	12.871473	0.694380	6.422480	0.000000	0.000000
1916.121593	429.928779	133.686074	0.390341	12.870654	0.694384	6.422072	0.000000	0.000000
1916.141595	429.928859	133.691263	0.390339	12.871153	0.694382	6.422321	0.000000	0.000000
1916.161597	429.928779	133.684479	0.390341	12.870500	0.694385	6.421995	0.000000	0.000000
1916.181599	429.928859	133.695424	0.390338	12.871554	0.694379	6.422521	0.000000	0.000000
1916.201601	429.928779	133.690098	0.390339	12.871041	0.694382	6.422265	0.000000	0.000000
1916.221603	429.928859	133.685732	0.390341	12.870621	0.694385	6.422055	0.000000	0.000000
1916.241605	429.928859	133.692142	0.390339	12.871238	0.694381	6.422363	0.000000	0.000000
1916.261607	429.928859	133.686228	0.390341	12.870669	0.694385	6.422079	0.000000	0.000000
1916.281609	429.928859	133.684059	0.390341	12.870460	0.694386	6.421975	0.000000	0.000000
1916.301611	429.928779	133.657744	0.390350	12.867926	0.694400	6.420711	0.000000	0.000000
1916.321613	429.928859	133.658388	0.390350	12.867988	0.694400	6.420742	0.000000	0.000000
1916.341615	429.928859	133.668295	0.390347	12.868942	0.694394	6.421218	0.000000	0.000000
1916.361617	429.928859	133.662584	0.390349	12.868392	0.694398	6.420943	0.000000	0.000000
1916.381619	429.928859	133.656287	0.390351	12.867786	0.694401	6.420641	0.000000	0.000000
1916.401621	429.928859	133.641792	0.390356	12.866391	0.694409	6.419945	0.000000	0.000000
1916.421623	429.928859	133.634101	0.390358	12.865650	0.694413	6.419575	0.000000	0.000000
1916.441625	429.928859	133.637315	0.390357	12.865960	0.694412	6.419730	0.000000	0.000000
1916.461627	429.928779	133.624947	0.390361	12.864769	0.694418	6.419135	0.000000	0.000000
1916.481629	429.928859	133.621932	0.390362	12.864478	0.694420	6.418991	0.000000	0.000000
1916.501631	429.928779	133.615644	0.390364	12.863873	0.694423	6.418688	0.000000	0.000000
1916.521633	429.928859	133.622085	0.390362	12.864493	0.694420	6.418998	0.000000	0.000000
1916.541635	429.928779	133.597849	0.390370	12.862160	0.694433	6.417834	0.000000	0.000000
1916.561637	429.928859	133.602405	0.390369	12.862599	0.694431	6.418052	0.000000	0.000000
1916.581639	429.928779	133.600247	0.390369	12.862391	0.694432	6.417949	0.000000	0.000000
1916.601641	429.928859	133.599368	0.390370	12.862306	0.694433	6.417907	0.000000	0.000000
1916.621643	429.928859	133.596043	0.390371	12.861986	0.694434	6.417747	0.000000	0.000000
1916.641645	429.928859	133.601575	0.390369	12.862519	0.694431	6.418013	0.000000	0.000000
1916.661647	429.928859	133.594122	0.390372	12.861801	0.694435	6.417655	0.000000	0.000000
1916.681649	429.928859	133.581624	0.390376	12.860598	0.694442	6.417054	0.000000	0.000000
1916.701651	429.928859	133.578994	0.390377	12.860345	0.694444	6.416928	0.000000	0.000000
1916.721653	429.928779	133.586171	0.390374	12.861036	0.694440	6.417273	0.000000	0.000000
1916.741655	429.928859	133.577481	0.390377	12.860199	0.694445	6.416855	0.000000	0.000000
1916.761657	429.928779	133.594898	0.390371	12.861876	0.694435	6.417692	0.000000	0.000000
1916.781659	429.928859	133.581047	0.390376	12.860542	0.694443	6.417026	0.000000	0.000000
1916.801661	429.928779	133.567903	0.390380	12.859277	0.694450	6.416395	0.000000	0.000000
1916.821663	429.928859	133.582023	0.390376	12.860636	0.694442	6.417073	0.000000	0.000000
1916.841665	429.928779	133.577126	0.390377	12.860165	0.694445	6.416838	0.000000	0.000000
1916.861667	429.928859	133.564880	0.390381	12.858986	0.694452	6.416250	0.000000	0.000000
1916.881669	429.928859	133.554992	0.390385	12.858034	0.694457	6.415775	0.000000	0.000000
1916.901671	429.928859	133.572497	0.390379	12.859719	0.694447	6.416616	0.000000	0.000000
1916.921673	429.928859	133.554567	0.390385	12.857993	0.694457	6.415754	0.000000	0.000000
1916.941675	429.928859	133.569636	0.390380	12.859444	0.694449	6.416478	0.000000	0.000000
1916.961677	429.928859	133.542497	0.390389	12.856831	0.694464	6.415175	0.000000	0.000000
1916.981679	429.928859	133.552705	0.390385	12.857814	0.694458	6.415665	0.000000	0.000000
1917.001681	429.928859	133.541204	0.390389	12.856706	0.694465	6.415112	0.000000	0.000000
1917.021683	429.928779	133.530779	0.390393	12.855703	0.694470	6.414612	0.000000	0.000000
1917.041685	429.928859	133.531186	0.390393	12.855742	0.694470	6.414631	0.000000	0.000000
1917.061687	429.928779	133.533088	0.390392	12.855925	0.694469	6.414723	0.000000	0.000000
1917.081689	429.928859	133.519881	0.390396	12.854654	0.694476	6.414088	0.000000	0.000000
1917.101691	429.928859	133.508536	0.390400	12.853561	0.694483	6.413543	0.000000	0.000000
1917.121693	429.928859	133.521739	0.390396	12.854832	0.694475	6.414177	0.000000	0.000000
1917.141695	429.928859	133.525234	0.390395	12.855169	0.694473	6.414345	0.000000	0.000000
1917.161697	429.928779	133.513415	0.390399	12.854031	0.694480	6.413778	0.000000	0.000000
1917.181699	429.928859	133.506963	0.390401	12.853410	0.694484	6.413468	0.000000	0.000000
1917.201701	429.928779	133.514977	0.390398	12.854181	0.694479	6.413853	0.000000	0.000000
1917.221703	429.928859	133.518660	0.390397	12.854536	0.694477	6.414029	0.000000	0.000000
1917.241705	429.928779	133.516906	0.390397	12.854367	0.694478	6.413945	0.000000	0.000000
1917.261707	429.928859	133.512764	0.390399	12.853968	0.694480	6.413746	0.000000	0.000000
1917.281709	429.928779	133.523396	0.390395	12.854992	0.694474	6.414257	0.000000	0.000000
1917.301711	429.928859	133.510922	0.390399	12.853791	0.694481	6.413658	0.000000	0.000000
1917.321713	429.928779	133.512077	0.390399	12.853902	0.694481	6.413713	0.000000	0.000000
1917.341715	429.928859	133.509977	0.390400	12.853700	0.694482	6.413612	0.000000	0.000000
1917.361717	429.928779	133.508752	0.390400	12.853582	0.694482	6.413554	0.000000	0.000000
1917.381719	429.928859	133.499099	0.390403	12.852653	0.694488	6.413090	0.000000	0.000000
1917.401721	429.928859	133.504174	0.390402	12.853141	0.694485	6.413334	0.000000	0.000000
1917.421723	429.928859	133.490205	0.390406	12.851796	0.694493	6.412663	0.000000	0.000000
1917.441725	429.928859	133.491619	0.390406	12.851933	0.694492	6.412731	0.000000	0.000000
1917.461727	429.928779	133.493412	0.390405	12.852105	0.694491	6.412817	0.000000	0.000000
1917.481729	429.928859	133.494157	0.390405	12.852177	0.694491	6.412852	0.000000	0.000000
1917.501731	429.928779	133.484550	0.390408	12.851252	0.694496	6.412391	0.000000	0.000000
1917.521733	429.928859	133.498013	0.390404	12.852548	0.694488	6.413038	0.000000	0.000000
1917.541735	429.928779	133.493971	0.390405	12.852159	0.694491	6.412843	0.000000	0.000000
1917.561737	429.928859	133.484888	0.390408	12.851285	0.694496	6.412407	0.000000	0.000000
1917.581739	429.928779	133.478590	0.390410	12.850678	0.694499	6.412105	0.000000	0.000000
1917.601741	429.928859	133.471354	0.390413	12.849982	0.694503	6.411757	0.000000	0.000000
1917.621743	429.928779	133.482993	0.390409	12.851102	0.694497	6.412316	0.000000	0.000000
1917.641745	429.928859	133.474487	0.390412	12.850283	0.694501	6.411907	0.000000	0.000000
1917.661747	429.928779	133.457121	0.390417	12.848611	0.694511	6.411073	0.000000	0.000000
1917.681749	429.928859	133.470900	0.390413	12.849938	0.694503	6.411735	0.000000	0.000000
1917.701751	429.928859	133.459359	0.390417	12.848827	0.694510	6.411181	0.000000	0.000000
1917.721753	429.928859	133.467570	0.390414	12.849617	0.694505	6.411575	0.000000	0.000000
1917.741755	429.928859	133.463539	0.390415	12.849229	0.694508	6.411382	0.000000	0.000000
1917.761757	429.928779	133.468140	0.390414	12.849672	0.694505	6.411603	0.000000	0.000000
1917.781759	429.928859	133.470423	0.390413	12.849892	0.694504	6.411712	0.000000	0.000000
1917.801761	429.928779	133.462609	0.390416	12.849140	0.694508	6.411337	0.000000	0.000000
1917.821763	429.928859	133.455109	0.390418	12.848418	0.694512	6.410977	0.000000	0.000000
1917.841765	429.928779	133.473518	0.390412	12.850190	0.694502	6.411861	0.000000	0.000000
1917.861767	429.928859	133.448500	0.390420	12.847781	0.694516	6.410659	0.000000	0.000000
1917.881769	429.928779	133.459977	0.390416	12.848886	0.694509	6.411210	0.000000	0.000000
1917.901771	429.928859	133.458294	0.390417	12.848724	0.694510	6.411130	0.000000	0.000000
1917.921773	429.928779	133.443062	0.390422	12.847258	0.694519	6.410398	0.000000	0.000000
1917.941775	429.928859	133.452263	0.390419	12.848144	0.694514	6.410840	0.000000	0.000000
1917.961777	429.928859	133.448541	0.390420	12.847785	0.694516	6.410661	0.000000	0.000000
1917.981779	429.928779	133.440464	0.390423	12.847008	0.694520	6.410273	0.000000	0.000000
1918.001781	429.928859	133.446560	0.390421	12.847595	0.694517	6.410566	0.000000	0.000000
1918.021783	429.928779	133.441097	0.390423	12.847069	0.694520	6.410304	0.000000	0.000000
1918.041785	429.928859	133.444433	0.390422	12.847390	0.694518	6.410464	0.000000	0.000000
1918.061787	429.928779	133.431287	0.390426	12.846124	0.694525	6.409832	0.000000	0.000000
1918.081789	429.928859	133.432542	0.390426	12.846245	0.694525	6.409893	0.000000	0.000000
1918.101791	429.928779	133.433876	0.390425	12.846373	0.694524	6.409957	0.000000	0.000000
1918.121793	429.928859	133.435789	0.390425	12.846557	0.694523	6.410049	0.000000	0.000000
1918.141795	429.928779	133.435638	0.390425	12.846543	0.694523	6.410041	0.000000	0.000000
1918.161797	429.928859	133.440601	0.390423	12.847021	0.694520	6.410280	0.000000	0.000000
1918.181799	429.928859	133.438963	0.390424	12.846863	0.694521	6.410201	0.000000	0.000000
1918.201801	429.928779	133.441640	0.390423	12.847121	0.694519	6.410330	0.000000	0.000000
1918.221803	429.928859	133.437808	0.390424	12.846752	0.694522	6.410146	0.000000	0.000000
1918.241805	429.928779	133.437910	0.390424	12.846762	0.694522	6.410150	0.000000	0.000000
1918.261807	429.928859	133.426872	0.390428	12.845699	0.694528	6.409620	0.000000	0.000000
1918.281809	429.928779	133.429184	0.390427	12.845922	0.694526	6.409731	0.000000	0.000000
1918.301811	429.928859	133.418124	0.390431	12.844857	0.694533	6.409200	0.000000	0.000000
1918.321813	429.928779	133.411496	0.390433	12.844219	0.694536	6.408882	0.000000	0.000000
1918.341815	429.928859	133.420597	0.390430	12.845095	0.694531	6.409319	0.000000	0.000000
1918.361817	429.928859	133.408439	0.390434	12.843924	0.694538	6.408735	0.000000	0.000000
1918.381819	429.928859	133.421602	0.390429	12.845192	0.694531	6.409367	0.000000	0.000000
1918.401821	429.928859	133.412955	0.390432	12.844359	0.694535	6.408952	0.000000	0.000000
1918.421823	429.928859	133.424836	0.390428	12.845503	0.694529	6.409522	0.000000	0.000000
1918.441825	429.928859	133.417099	0.390431	12.844758	0.694533	6.409151	0.000000	0.000000
1918.461827	429.928779	133.415662	0.390431	12.844620	0.694534	6.409082	0.000000	0.000000
1918.481829	429.928859	133.429746	0.390427	12.845976	0.694526	6.409758	0.000000	0.000000
1918.501831	429.928779	133.409418	0.390433	12.844019	0.694537	6.408782	0.000000	0.000000
1918.521833	429.928859	133.419463	0.390430	12.844986	0.694532	6.409264	0.000000	0.000000
1918.541835	429.928779	133.423047	0.390429	12.845331	0.694530	6.409436	0.000000	0.000000
1918.561837	429.928859	133.417994	0.390431	12.844844	0.694533	6.409194	0.000000	0.000000
1918.581839	429.928779	133.414002	0.390432	12.844460	0.694535	6.409002	0.000000	0.000000
1918.601841	429.928859	133.403769	0.390435	12.843475	0.694541	6.408510	0.000000	0.000000
1918.621843	429.928779	133.399754	0.390437	12.843088	0.694543	6.408317	0.000000	0.000000
1918.641845	429.928859	133.409895	0.390433	12.844065	0.694537	6.408805	0.000000	0.000000
1918.661847	429.928859	133.411411	0.390433	12.844210	0.694536	6.408877	0.000000	0.000000
1918.681849	429.928779	133.421436	0.390429	12.845176	0.694531	6.409359	0.000000	0.000000
1918.701851	429.928859	133.393981	0.390439	12.842532	0.694546	6.408040	0.000000	0.000000
1918.721853	429.928859	133.408689	0.390434	12.843948	0.694538	6.408747	0.000000	0.000000
1918.741855	429.928859	133.400807	0.390436	12.843190	0.694542	6.408368	0.000000	0.000000
1918.761857	429.928779	133.405079	0.390435	12.843601	0.694540	6.408573	0.000000	0.000000
1918.781859	429.928859	133.408911	0.390434	12.843970	0.694538	6.408757	0.000000	0.000000
1918.801861	429.928779	133.407257	0.390434	12.843811	0.694538	6.408678	0.000000	0.000000
1918.821863	429.928859	133.420069	0.390430	12.845044	0.694532	6.409293	0.000000	0.000000
1918.841865	429.928859	133.409272	0.390434	12.844005	0.694537	6.408775	0.000000	0.000000
1918.861867	429.928859	133.397840	0.390437	12.842904	0.694544	6.408226	0.000000	0.000000
1918.881869	429.928779	133.398735	0.390437	12.842990	0.694543	6.408268	0.000000	0.000000
1918.901871	429.928859	133.408318	0.390434	12.843913	0.694538	6.408729	0.000000	0.000000
1918.921873	429.928779	133.400114	0.390437	12.843123	0.694542	6.408335	0.000000	0.000000
1918.941875	429.928859	133.407584	0.390434	12.843842	0.694538	6.408694	0.000000	0.000000
1918.961877	429.928779	133.414099	0.390432	12.844469	0.694535	6.409007	0.000000	0.000000
1918.981879	429.928859	133.411947	0.390433	12.844262	0.694536	6.408903	0.000000	0.000000
1919.001881	429.928859	133.397719	0.390437	12.842892	0.694544	6.408220	0.000000	0.000000
1919.021883	429.928859	133.397299	0.390438	12.842852	0.694544	6.408200	0.000000	0.000000
1919.041885	429.928859	133.391760	0.390439	12.842319	0.694547	6.407933	0.000000	0.000000
1919.061887	429.928779	133.388373	0.390441	12.841993	0.694549	6.407771	0.000000	0.000000
1919.081889	429.928859	133.386771	0.390441	12.841838	0.694550	6.407694	0.000000	0.000000
1919.101891	429.928779	133.393352	0.390439	12.842472	0.694546	6.408010	0.000000	0.000000
1919.121893	429.928859	133.392944	0.390439	12.842433	0.694547	6.407990	0.000000	0.000000
1919.141895	429.928779	133.393662	0.390439	12.842502	0.694546	6.408025	0.000000	0.000000
1919.161897	429.928859	133.395276	0.390438	12.842657	0.694545	6.408102	0.000000	0.000000
1919.181899	429.928779	133.381996	0.390443	12.841379	0.694552	6.407464	0.000000	0.000000
1919.201901	429.928859	133.379968	0.390443	12.841183	0.694554	6.407367	0.000000	0.000000
1919.221903	429.928779	133.372853	0.390446	12.840498	0.694557	6.407025	0.000000	0.000000
1919.241905	429.928859	133.374028	0.390445	12.840611	0.694557	6.407082	0.000000	0.000000
1919.261907	429.928779	133.386010	0.390441	12.841765	0.694550	6.407657	0.000000	0.000000
1919.281909	429.928859	133.374491	0.390445	12.840656	0.694557	6.407104	0.000000	0.000000
1919.301911	429.928779	133.377804	0.390444	12.840975	0.694555	6.407263	0.000000	0.000000
1919.321913	429.928859	133.390194	0.390440	12.842168	0.694548	6.407858	0.000000	0.000000
1919.341915	429.928859	133.368134	0.390447	12.840044	0.694560	6.406798	0.000000	0.000000
1919.361917	429.928859	133.373201	0.390446	12.840532	0.694557	6.407042	0.000000	0.000000
1919.381919	429.928859	133.382405	0.390443	12.841418	0.694552	6.407484	0.000000	0.000000
1919.401921	429.928859	133.387351	0.390441	12.841894	0.694550	6.407722	0.000000	0.000000
1919.421923	429.928859	133.384537	0.390442	12.841623	0.694551	6.407586	0.000000	0.000000
1919.441925	429.928859	133.383106	0.390442	12.841485	0.694552	6.407518	0.000000	0.000000
1919.461927	429.928859	133.371944	0.390446	12.840411	0.694558	6.406981	0.000000	0.000000
1919.481929	429.928779	133.370574	0.390446	12.840279	0.694559	6.406916	0.000000	0.000000
1919.501931	429.928859	133.367028	0.390448	12.839938	0.694561	6.406745	0.000000	0.000000
1919.521933	429.928779	133.375096	0.390445	12.840714	0.694556	6.407133	0.000000	0.000000
1919.541935	429.928859	133.374530	0.390445	12.840660	0.694557	6.407106	0.000000	0.000000
1919.561937	429.928779	133.361769	0.390449	12.839431	0.694564	6.406493	0.000000	0.000000
1919.581939	429.928859	133.374651	0.390445	12.840671	0.694557	6.407112	0.000000	0.000000
1919.601941	429.928859	133.369833	0.390447	12.840208	0.694559	6.406880	0.000000	0.000000
1919.621943	429.928859	133.379475	0.390444	12.841136	0.694554	6.407343	0.000000	0.000000
1919.641945	429.928859	133.377960	0.390444	12.840990	0.694555	6.407271	0.000000	0.000000
1919.661947	429.928859	133.355329	0.390452	12.838811	0.694567	6.406183	0.000000	0.000000
1919.681949	429.928859	133.332746	0.390459	12.836637	0.694580	6.405098	0.000000	0.000000
1919.701951	429.928779	133.338660	0.390457	12.837206	0.694576	6.405383	0.000000	0.000000
1919.721953	429.928859	133.342838	0.390456	12.837609	0.694574	6.405583	0.000000	0.000000
1919.741955	429.928779	133.334814	0.390458	12.836836	0.694578	6.405198	0.000000	0.000000
1919.761957	429.928859	133.328499	0.390461	12.836228	0.694582	6.404894	0.000000	0.000000
1919.781959	429.928779	133.317998	0.390464	12.835217	0.694588	6.404390	0.000000	0.000000
1919.801961	429.928859	133.331027	0.390460	12.836472	0.694581	6.405016	0.000000	0.000000
1919.821963	429.928779	133.320360	0.390463	12.835445	0.694586	6.404503	0.000000	0.000000
1919.841965	429.928859	133.315862	0.390465	12.835012	0.694589	6.404287	0.000000	0.000000
1919.861967	429.928779	133.312064	0.390466	12.834646	0.694591	6.404105	0.000000	0.000000
1919.881969	429.928859	133.309801	0.390467	12.834428	0.694592	6.403996	0.000000	0.000000
1919.901971	429.928859	133.320532	0.390463	12.835461	0.694586	6.404512	0.000000	0.000000
1919.921973	429.928779	133.326011	0.390461	12.835989	0.694583	6.404775	0.000000	0.000000
1919.941975	429.928859	133.322761	0.390463	12.835676	0.694585	6.404619	0.000000	0.000000
1919.961977	429.928779	133.336423	0.390458	12.836991	0.694578	6.405275	0.000000	0.000000
1919.981979	429.928859	133.335686	0.390458	12.836920	0.694578	6.405240	0.000000	0.000000
1920.001981	429.928779	133.316861	0.390464	12.835108	0.694588	6.404335	0.000000	0.000000
1920.021983	429.928859	133.321298	0.390463	12.835535	0.694586	6.404549	0.000000	0.000000
1920.041985	429.928779	133.315845	0.390465	12.835010	0.694589	6.404287	0.000000	0.000000
1920.061987	429.928859	133.331705	0.390460	12.836537	0.694580	6.405048	0.000000	0.000000
1920.081989	429.928859	133.332139	0.390459	12.836579	0.694580	6.405069	0.000000	0.000000
1920.101991	429.928859	133.327649	0.390461	12.836146	0.694583	6.404854	0.000000	0.000000
1920.121993	429.928779	133.324325	0.390462	12.835826	0.694584	6.404694	0.000000	0.000000
1920.141995	429.928859	133.320906	0.390463	12.835497	0.694586	6.404530	0.000000	0.000000
1920.161997	429.928779	133.323110	0.390462	12.835709	0.694585	6.404636	0.000000	0.000000
1920.181999	429.928859	133.314340	0.390465	12.834865	0.694590	6.404214	0.000000	0.000000
1920.202001	429.928859	133.307939	0.390468	12.834249	0.694593	6.403907	0.000000	0.000000
1920.222003	429.928859	133.311234	0.390466	12.834566	0.694592	6.404065	0.000000	0.000000
1920.242005	429.928859	133.311084	0.390467	12.834551	0.694592	6.404058	0.000000	0.000000
1920.262007	429.928859	133.309722	0.390467	12.834420	0.694592	6.403992	0.000000	0.000000
1920.282009	429.928859	133.313436	0.390466	12.834778	0.694590	6.404171	0.000000	0.000000
1920.302011	429.928779	133.304788	0.390469	12.833945	0.694595	6.403755	0.000000	0.000000
1920.322013	429.928859	133.302438	0.390469	12.833719	0.694596	6.403643	0.000000	0.000000
1920.342015	429.928779	133.327065	0.390461	12.836090	0.694583	6.404826	0.000000	0.000000
1920.362017	429.928859	133.304822	0.390469	12.833949	0.694595	6.403757	0.000000	0.000000
1920.382019	429.928779	133.299022	0.390470	12.833390	0.694598	6.403478	0.000000	0.000000
1920.402021	429.928859	133.313808	0.390466	12.834814	0.694590	6.404189	0.000000	0.000000
1920.422023	429.928779	133.306271	0.390468	12.834088	0.694594	6.403827	0.000000	0.000000
1920.442025	429.928779	133.306653	0.390468	12.834125	0.694594	6.403845	0.000000	0.000000
1920.462027	429.928859	133.305250	0.390468	12.833990	0.694595	6.403778	0.000000	0.000000
1920.482029	429.928859	133.312618	0.390466	12.834699	0.694591	6.404132	0.000000	0.000000
1920.502031	429.928859	133.303428	0.390469	12.833814	0.694596	6.403690	0.000000	0.000000
1920.522033	429.928859	133.299706	0.390470	12.833456	0.694598	6.403511	0.000000	0.000000
1920.542035	429.928859	133.302206	0.390469	12.833697	0.694597	6.403631	0.000000	0.000000
1920.562037	429.928779	133.301453	0.390470	12.833624	0.694597	6.403595	0.000000	0.000000
1920.582039	429.928859	133.283024	0.390476	12.831850	0.694607	6.402710	0.000000	0.000000
1920.602041	429.928779	133.285712	0.390475	12.832109	0.694606	6.402839	0.000000	0.000000
1920.622043	429.928859	133.300000	0.390470	12.833484	0.694598	6.403525	0.000000	0.000000
1920.642045	429.928859	133.304005	0.390469	12.833870	0.694596	6.403718	0.000000	0.000000
1920.662047	429.928859	133.295253	0.390472	12.833027	0.694600	6.403297	0.000000	0.000000
1920.682049	429.928859	133.286327	0.390475	12.832168	0.694605	6.402869	0.000000	0.000000
1920.702051	429.928779	133.293028	0.390472	12.832813	0.694602	6.403190	0.000000	0.000000
1920.722053	429.928859	133.287145	0.390475	12.832247	0.694605	6.402908	0.000000	0.000000
1920.742055	429.928779	133.288178	0.390474	12.832346	0.694604	6.402958	0.000000	0.000000
1920.762057	429.928859	133.273055	0.390479	12.830890	0.694613	6.402231	0.000000	0.000000
1920.782059	429.928779	133.280621	0.390477	12.831619	0.694608	6.402594	0.000000	0.000000
1920.802061	429.928859	133.286977	0.390475	12.832231	0.694605	6.402900	0.000000	0.000000
1920.822063	429.928859	133.279121	0.390477	12.831474	0.694609	6.402522	0.000000	0.000000
1920.842065	429.928779	133.274151	0.390479	12.830996	0.694612	6.402284	0.000000	0.000000
1920.862067	429.928859	133.261404	0.390483	12.829769	0.694619	6.401671	0.000000	0.000000
1920.882069	429.928779	133.261846	0.390483	12.829811	0.694619	6.401693	0.000000	0.000000
1920.902071	429.928859	133.247326	0.390488	12.828413	0.694627	6.400995	0.000000	0.000000
1920.922073	429.928859	133.247397	0.390488	12.828420	0.694627	6.400998	0.000000	0.000000
1920.942075	429.928859	133.251260	0.390487	12.828792	0.694625	6.401184	0.000000	0.000000
1920.962077	429.928859	133.257731	0.390484	12.829415	0.694621	6.401495	0.000000	0.000000
1920.982079	429.928779	133.251215	0.390487	12.828788	0.694625	6.401182	0.000000	0.000000
1921.002081	429.928859	133.249227	0.390487	12.828596	0.694626	6.401086	0.000000	0.000000
1921.022083	429.928779	133.252638	0.390486	12.828925	0.694624	6.401250	0.000000	0.000000
1921.042085	429.928859	133.244818	0.390489	12.828172	0.694628	6.400875	0.000000	0.000000
1921.062087	429.928779	133.249888	0.390487	12.828660	0.694625	6.401118	0.000000	0.000000
1921.082089	429.928859	133.252620	0.390486	12.828923	0.694624	6.401249	0.000000	0.000000
1921.102091	429.928859	133.249982	0.390487	12.828669	0.694625	6.401123	0.000000	0.000000
1921.122093	429.928859	133.234443	0.390492	12.827173	0.694634	6.400376	0.000000	0.000000
1921.142095	429.928859	133.235725	0.390492	12.827296	0.694633	6.400438	0.000000	0.000000
1921.162097	429.928859	133.227722	0.390494	12.826526	0.694638	6.400053	0.000000	0.000000
1921.182099	429.928859	133.235541	0.390492	12.827279	0.694633	6.400429	0.000000	0.000000
1921.202101	429.928859	133.222323	0.390496	12.826006	0.694641	6.399794	0.000000	0.000000
1921.222103	429.928859	133.209918	0.390500	12.824812	0.694648	6.399198	0.000000	0.000000
1921.242105	429.928779	133.221743	0.390496	12.825950	0.694641	6.399766	0.000000	0.000000
1921.262107	429.928859	133.226218	0.390495	12.826381	0.694639	6.399981	0.000000	0.000000
1921.282109	429.928779	133.219763	0.390497	12.825760	0.694642	6.399671	0.000000	0.000000
1921.302111	429.928859	133.220360	0.390497	12.825817	0.694642	6.399700	0.000000	0.000000
1921.322113	429.928779	133.220231	0.390497	12.825805	0.694642	6.399693	0.000000	0.000000
1921.342115	429.928859	133.218554	0.390498	12.825643	0.694643	6.399613	0.000000	0.000000
1921.362117	429.928779	133.205744	0.390502	12.824410	0.694650	6.398997	0.000000	0.000000
1921.382119	429.928859	133.208512	0.390501	12.824676	0.694648	6.399130	0.000000	0.000000
1921.402121	429.928859	133.203784	0.390503	12.824221	0.694651	6.398903	0.000000	0.000000
1921.422123	429.928859	133.215996	0.390498	12.825397	0.694644	6.399490	0.000000	0.000000
1921.442125	429.928859	133.206255	0.390502	12.824459	0.694650	6.399022	0.000000	0.000000
1921.462127	429.928779	133.218376	0.390498	12.825626	0.694643	6.399604	0.000000	0.000000
1921.482129	429.928859	133.212117	0.390500	12.825023	0.694646	6.399304	0.000000	0.000000
1921.502131	429.928779	133.202712	0.390503	12.824118	0.694651	6.398852	0.000000	0.000000
1921.522133	429.928859	133.202319	0.390503	12.824080	0.694652	6.398833	0.000000	0.000000
1921.542135	429.928779	133.200999	0.390503	12.823953	0.694652	6.398770	0.000000	0.000000
1921.562137	429.928859	133.198540	0.390504	12.823716	0.694654	6.398651	0.000000	0.000000
1921.582139	429.928859	133.196450	0.390505	12.823515	0.694655	6.398551	0.000000	0.000000
1921.602141	429.928859	133.197364	0.390505	12.823603	0.694655	6.398595	0.000000	0.000000
1921.622143	429.928859	133.192832	0.390506	12.823167	0.694657	6.398377	0.000000	0.000000
1921.642145	429.928859	133.194590	0.390506	12.823336	0.694656	6.398462	0.000000	0.000000
1921.662147	429.928859	133.206438	0.390502	12.824477	0.694649	6.399031	0.000000	0.000000
1921.682149	429.928859	133.180476	0.390510	12.821977	0.694664	6.397784	0.000000	0.000000
1921.702151	429.928859	133.201356	0.390503	12.823987	0.694652	6.398787	0.000000	0.000000
1921.722153	429.928859	133.200423	0.390504	12.823898	0.694653	6.398742	0.000000	0.000000
1921.742155	429.928859	133.192818	0.390506	12.823165	0.694657	6.398377	0.000000	0.000000
1921.762157	429.928859	133.188761	0.390508	12.822775	0.694659	6.398182	0.000000	0.000000
1921.782159	429.928859	133.192356	0.390506	12.823121	0.694657	6.398354	0.000000	0.000000
1921.802161	429.928779	133.189954	0.390507	12.822890	0.694658	6.398239	0.000000	0.000000
1921.822163	429.928859	133.198695	0.390504	12.823731	0.694654	6.398659	0.000000	0.000000
1921.842165	429.928859	133.189102	0.390507	12.822808	0.694659	6.398198	0.000000	0.000000
1921.862167	429.928859	133.189187	0.390507	12.822816	0.694659	6.398202	0.000000	0.000000
1921.882169	429.928859	133.191800	0.390507	12.823067	0.694658	6.398328	0.000000	0.000000
1921.902171	429.928779	133.188785	0.390507	12.822777	0.694659	6.398183	0.000000	0.000000
1921.922173	429.928859	133.180265	0.390510	12.821957	0.694664	6.397774	0.000000	0.000000
1921.942175	429.928779	133.179755	0.390511	12.821908	0.694664	6.397749	0.000000	0.000000
1921.962177	429.928859	133.180411	0.390510	12.821971	0.694664	6.397781	0.000000	0.000000
1921.982179	429.928779	133.177612	0.390511	12.821701	0.694665	6.397646	0.000000	0.000000
1922.002181	429.928859	133.192905	0.390506	12.823174	0.694657	6.398381	0.000000	0.000000
1922.022183	429.928779	133.189884	0.390507	12.822883	0.694658	6.398236	0.000000	0.000000
1922.042185	429.928859	133.195213	0.390505	12.823396	0.694656	6.398492	0.000000	0.000000
1922.062187	429.928859	133.200092	0.390504	12.823866	0.694653	6.398726	0.000000	0.000000
1922.082189	429.928859	133.178234	0.390511	12.821761	0.694665	6.397676	0.000000	0.000000
1922.102191	429.928859	133.192531	0.390506	12.823138	0.694657	6.398363	0.000000	0.000000
1922.122193	429.928779	133.184646	0.390509	12.822379	0.694661	6.397984	0.000000	0.000000
1922.142195	429.928859	133.188687	0.390508	12.822768	0.694659	6.398178	0.000000	0.000000
1922.162197	429.928779	133.171485	0.390513	12.821112	0.694669	6.397352	0.000000	0.000000
1922.182199	429.928859	133.166807	0.390515	12.820661	0.694671	6.397127	0.000000	0.000000
1922.202201	429.928779	133.156087	0.390518	12.819629	0.694677	6.396612	0.000000	0.000000
1922.222203	429.928859	133.162913	0.390516	12.820286	0.694674	6.396940	0.000000	0.000000
1922.242205	429.928779	133.170382	0.390514	12.821005	0.694669	6.397299	0.000000	0.000000
1922.262207	429.928859	133.162478	0.390516	12.820244	0.694674	6.396919	0.000000	0.000000
1922.282209	429.928859	133.163801	0.390516	12.820372	0.694673	6.396983	0.000000	0.000000
1922.302211	429.928859	133.164239	0.390516	12.820414	0.694673	6.397004	0.000000	0.000000
1922.322213	429.928859	133.157723	0.390518	12.819787	0.694676	6.396691	0.000000	0.000000
1922.342215	429.928859	133.134398	0.390526	12.817541	0.694689	6.395570	0.000000	0.000000
1922.362217	429.928859	133.161211	0.390517	12.820122	0.694674	6.396858	0.000000	0.000000
1922.382219	429.928859	133.148044	0.390521	12.818855	0.694682	6.396226	0.000000	0.000000
1922.402221	429.928859	133.161473	0.390517	12.820148	0.694674	6.396871	0.000000	0.000000
1922.422223	429.928779	133.161966	0.390516	12.820195	0.694674	6.396894	0.000000	0.000000
1922.442225	429.928859	133.156479	0.390518	12.819667	0.694677	6.396631	0.000000	0.000000
1922.462227	429.928779	133.149500	0.390521	12.818995	0.694681	6.396296	0.000000	0.000000
1922.482229	429.928859	133.154123	0.390519	12.819440	0.694678	6.396518	0.000000	0.000000
1922.502231	429.928779	133.147799	0.390521	12.818831	0.694682	6.396214	0.000000	0.000000
1922.522233	429.928859	133.128920	0.390528	12.817014	0.694692	6.395307	0.000000	0.000000
1922.542235	429.928859	133.152614	0.390520	12.819295	0.694679	6.396445	0.000000	0.000000
1922.562237	429.928859	133.141550	0.390523	12.818230	0.694685	6.395914	0.000000	0.000000
1922.582239	429.928859	133.135287	0.390526	12.817627	0.694689	6.395613	0.000000	0.000000
1922.602241	429.928779	133.158365	0.390518	12.819849	0.694676	6.396722	0.000000	0.000000
1922.622243	429.928859	133.150065	0.390521	12.819049	0.694681	6.396323	0.000000	0.000000
1922.642245	429.928779	133.130438	0.390527	12.817160	0.694691	6.395380	0.000000	0.000000
1922.662247	429.928859	133.131234	0.390527	12.817236	0.694691	6.395418	0.000000	0.000000
1922.682249	429.928859	133.131274	0.390527	12.817240	0.694691	6.395420	0.000000	0.000000
1922.702251	429.928859	133.117812	0.390531	12.815944	0.694698	6.394773	0.000000	0.000000
1922.722253	429.928859	133.129201	0.390528	12.817041	0.694692	6.395320	0.000000	0.000000
1922.742255	429.928779	133.130838	0.390527	12.817198	0.694691	6.395399	0.000000	0.000000
1922.762257	429.928859	133.129667	0.390527	12.817086	0.694692	6.395343	0.000000	0.000000
1922.782259	429.928779	133.131877	0.390527	12.817298	0.694691	6.395449	0.000000	0.000000
1922.802261	429.928859	133.125504	0.390529	12.816685	0.694694	6.395143	0.000000	0.000000
1922.822263	429.928779	133.135901	0.390525	12.817686	0.694688	6.395642	0.000000	0.000000
1922.842265	429.928859	133.130566	0.390527	12.817172	0.694691	6.395386	0.000000	0.000000
1922.862267	429.928779	133.122956	0.390530	12.816439	0.694695	6.395021	0.000000	0.000000
1922.882269	429.928859	133.129368	0.390527	12.817057	0.694692	6.395329	0.000000	0.000000
1922.902271	429.928859	133.124493	0.390529	12.816587	0.694695	6.395094	0.000000	0.000000
1922.922273	429.928859	133.120073	0.390531	12.816162	0.694697	6.394882	0.000000	0.000000
1922.942275	429.928859	133.108124	0.390535	12.815011	0.694704	6.394308	0.000000	0.000000
1922.962277	429.928779	133.112185	0.390533	12.815403	0.694701	6.394503	0.000000	0.000000
1922.982279	429.928859	133.105262	0.390536	12.814736	0.694705	6.394171	0.000000	0.000000
1923.002281	429.928779	133.108123	0.390535	12.815011	0.694704	6.394308	0.000000	0.000000
1923.022283	429.928859	133.111993	0.390533	12.815384	0.694702	6.394494	0.000000	0.000000
1923.042285	429.928779	133.120364	0.390530	12.816190	0.694697	6.394896	0.000000	0.000000
1923.062287	429.928859	133.111889	0.390533	12.815374	0.694702	6.394489	0.000000	0.000000
1923.082289	429.928779	133.107504	0.390535	12.814952	0.694704	6.394278	0.000000	0.000000
1923.102291	429.928859	133.108514	0.390534	12.815049	0.694704	6.394327	0.000000	0.000000
1923.122293	429.928779	133.105264	0.390535	12.814736	0.694705	6.394171	0.000000	0.000000
1923.142295	429.928859	133.113862	0.390533	12.815564	0.694701	6.394584	0.000000	0.000000
1923.162297	429.928859	133.113317	0.390533	12.815511	0.694701	6.394557	0.000000	0.000000
1923.182299	429.928859	133.099701	0.390537	12.814201	0.694708	6.393903	0.000000	0.000000
1923.202301	429.928859	133.098381	0.390538	12.814073	0.694709	6.393840	0.000000	0.000000
1923.222303	429.928859	133.105558	0.390535	12.814764	0.694705	6.394185	0.000000	0.000000
1923.242305	429.928859	133.091992	0.390540	12.813458	0.694713	6.393533	0.000000	0.000000
1923.262307	429.928779	133.104654	0.390536	12.814677	0.694706	6.394141	0.000000	0.000000
1923.282309	429.928859	133.098975	0.390538	12.814131	0.694709	6.393868	0.000000	0.000000
1923.302311	429.928779	133.103810	0.390536	12.814596	0.694706	6.394101	0.000000	0.000000
1923.322313	429.928859	133.104115	0.390536	12.814626	0.694706	6.394115	0.000000	0.000000
1923.342315	429.928859	133.095042	0.390539	12.813752	0.694711	6.393680	0.000000	0.000000
1923.362317	429.928859	133.093036	0.390540	12.813559	0.694712	6.393583	0.000000	0.000000
1923.382319	429.928859	133.097599	0.390538	12.813998	0.694710	6.393802	0.000000	0.000000
1923.402321	429.928859	133.079720	0.390544	12.812277	0.694719	6.392943	0.000000	0.000000
1923.422323	429.928859	133.083071	0.390543	12.812600	0.694718	6.393104	0.000000	0.000000
1923.442325	429.928859	133.091961	0.390540	12.813455	0.694713	6.393532	0.000000	0.000000
1923.462327	429.928859	133.081403	0.390544	12.812439	0.694719	6.393024	0.000000	0.000000
1923.482329	429.928779	133.074225	0.390546	12.811748	0.694722	6.392680	0.000000	0.000000
1923.502331	429.928859	133.079106	0.390544	12.812218	0.694720	6.392914	0.000000	0.000000
1923.522333	429.928859	133.086681	0.390542	12.812947	0.694716	6.393278	0.000000	0.000000
1923.542335	429.928859	133.080540	0.390544	12.812356	0.694719	6.392983	0.000000	0.000000
1923.562337	429.928859	133.071062	0.390547	12.811443	0.694724	6.392528	0.000000	0.000000
1923.582339	429.928859	133.083217	0.390543	12.812614	0.694718	6.393112	0.000000	0.000000
1923.602341	429.928859	133.080733	0.390544	12.812374	0.694719	6.392992	0.000000	0.000000
1923.622343	429.928779	133.079059	0.390544	12.812213	0.694720	6.392912	0.000000	0.000000
1923.642345	429.928859	133.072096	0.390547	12.811543	0.694724	6.392577	0.000000	0.000000
1923.662347	429.928779	133.080904	0.390544	12.812391	0.694719	6.393000	0.000000	0.000000
1923.682349	429.928859	133.071398	0.390547	12.811476	0.694724	6.392544	0.000000	0.000000
1923.702351	429.928859	133.066711	0.390549	12.811024	0.694727	6.392319	0.000000	0.000000
1923.722353	429.928859	133.076102	0.390545	12.811929	0.694721	6.392770	0.000000	0.000000
1923.742355	429.928859	133.079080	0.390544	12.812215	0.694720	6.392913	0.000000	0.000000
1923.762357	429.928859	133.090163	0.390541	12.813282	0.694714	6.393445	0.000000	0.000000
1923.782359	429.928859	133.084659	0.390542	12.812752	0.694717	6.393181	0.000000	0.000000
1923.802361	429.928859	133.067238	0.390548	12.811075	0.694726	6.392344	0.000000	0.000000
1923.822363	429.928859	133.080108	0.390544	12.812314	0.694719	6.392962	0.000000	0.000000
1923.842365	429.928779	133.065132	0.390549	12.810872	0.694727	6.392243	0.000000	0.000000
1923.862367	429.928859	133.073507	0.390546	12.811679	0.694723	6.392645	0.000000	0.000000
1923.882369	429.928859	133.066769	0.390548	12.811030	0.694727	6.392321	0.000000	0.000000
1923.902371	429.928859	133.067716	0.390548	12.811121	0.694726	6.392367	0.000000	0.000000
1923.922373	429.928859	133.071123	0.390547	12.811449	0.694724	6.392531	0.000000	0.000000
1923.942375	429.928859	133.056836	0.390552	12.810074	0.694732	6.391844	0.000000	0.000000
1923.962377	429.928859	133.072090	0.390547	12.811542	0.694724	6.392577	0.000000	0.000000
1923.982379	429.928859	133.070102	0.390547	12.811351	0.694725	6.392481	0.000000	0.000000
1924.002381	429.928859	133.070066	0.390547	12.811348	0.694725	6.392480	0.000000	0.000000
1924.022383	429.928779	133.072621	0.390546	12.811593	0.694723	6.392602	0.000000	0.000000
1924.042385	429.928859	133.055391	0.390552	12.809935	0.694733	6.391775	0.000000	0.000000
1924.062387	429.928779	133.064407	0.390549	12.810803	0.694728	6.392208	0.000000	0.000000
1924.082389	429.928859	133.070145	0.390547	12.811355	0.694725	6.392484	0.000000	0.000000
1924.102391	429.928779	133.062443	0.390550	12.810614	0.694729	6.392114	0.000000	0.000000
1924.122393	429.928859	133.073948	0.390546	12.811721	0.694723	6.392666	0.000000	0.000000
1924.142395	429.928859	133.062730	0.390550	12.810641	0.694729	6.392127	0.000000	0.000000
1924.162397	429.928859	133.065122	0.390549	12.810871	0.694728	6.392242	0.000000	0.000000
1924.182399	429.928859	133.064688	0.390549	12.810830	0.694728	6.392221	0.000000	0.000000
1924.202401	429.928779	133.051094	0.390554	12.809521	0.694735	6.391568	0.000000	0.000000
1924.222403	429.928859	133.056104	0.390552	12.810003	0.694733	6.391809	0.000000	0.000000
1924.242405	429.928779	133.046211	0.390555	12.809051	0.694738	6.391334	0.000000	0.000000
1924.262407	429.928859	133.040098	0.390557	12.808462	0.694741	6.391040	0.000000	0.000000
1924.282409	429.928779	133.055324	0.390552	12.809928	0.694733	6.391772	0.000000	0.000000
1924.302411	429.928859	133.059789	0.390551	12.810358	0.694730	6.391986	0.000000	0.000000
1924.322413	429.928859	133.045828	0.390556	12.809014	0.694738	6.391315	0.000000	0.000000
1924.342415	429.928779	133.045338	0.390556	12.808967	0.694738	6.391292	0.000000	0.000000
1924.362417	429.928859	133.062735	0.390550	12.810642	0.694729	6.392128	0.000000	0.000000
1924.382419	429.928779	133.040274	0.390557	12.808479	0.694741	6.391049	0.000000	0.000000
1924.402421	429.928859	133.047804	0.390555	12.809204	0.694737	6.391410	0.000000	0.000000
1924.422423	429.928779	133.035009	0.390559	12.807972	0.694744	6.390796	0.000000	0.000000
1924.442425	429.928859	133.050634	0.390554	12.809477	0.694736	6.391546	0.000000	0.000000
1924.462427	429.928859	133.039113	0.390558	12.808367	0.694742	6.390993	0.000000	0.000000
1924.482429	429.928859	133.039369	0.390558	12.808392	0.694742	6.391005	0.000000	0.000000
1924.502431	429.928859	133.050088	0.390554	12.809424	0.694736	6.391520	0.000000	0.000000
1924.522433	429.928859	133.044400	0.390556	12.808877	0.694739	6.391247	0.000000	0.000000
1924.542435	429.928859	133.038101	0.390558	12.808270	0.694742	6.390944	0.000000	0.000000
1924.562437	429.928779	133.044474	0.390556	12.808884	0.694739	6.391250	0.000000	0.000000
1924.582439	429.928859	133.048125	0.390555	12.809235	0.694737	6.391426	0.000000	0.000000
1924.602441	429.928779	133.042514	0.390557	12.808695	0.694740	6.391156	0.000000	0.000000
1924.622443	429.928859	133.043797	0.390556	12.808818	0.694739	6.391218	0.000000	0.000000
1924.642445	429.928779	133.039813	0.390557	12.808435	0.694741	6.391026	0.000000	0.000000
1924.662447	429.928859	133.035444	0.390559	12.808014	0.694744	6.390817	0.000000	0.000000
1924.682449	429.928859	133.035163	0.390559	12.807987	0.694744	6.390803	0.000000	0.000000
1924.702451	429.928779	133.030817	0.390560	12.807569	0.694746	6.390594	0.000000	0.000000
1924.722453	429.928859	133.030368	0.390561	12.807526	0.694747	6.390573	0.000000	0.000000
1924.742455	429.928779	133.036311	0.390559	12.808098	0.694743	6.390858	0.000000	0.000000
1924.762457	429.928859	133.024437	0.390563	12.806955	0.694750	6.390288	0.000000	0.000000
1924.782459	429.928779	133.013954	0.390566	12.805945	0.694756	6.389784	0.000000	0.000000
1924.802461	429.928859	133.037540	0.390558	12.808216	0.694743	6.390917	0.000000	0.000000
1924.822463	429.928859	133.024378	0.390563	12.806949	0.694750	6.390285	0.000000	0.000000
1924.842465	429.928859	133.028439	0.390561	12.807340	0.694748	6.390480	0.000000	0.000000
1924.862467	429.928859	133.025634	0.390562	12.807070	0.694749	6.390345	0.000000	0.000000
1924.882469	429.928779	133.024121	0.390563	12.806924	0.694750	6.390273	0.000000	0.000000
1924.902471	429.928859	133.028050	0.390561	12.807302	0.694748	6.390461	0.000000	0.000000
1924.922473	429.928779	133.019347	0.390564	12.806464	0.694753	6.390043	0.000000	0.000000
1924.942475	429.928859	133.027577	0.390562	12.807257	0.694748	6.390439	0.000000	0.000000
1924.962477	429.928779	133.016759	0.390565	12.806215	0.694754	6.389919	0.000000	0.000000
1924.982479	429.928859	133.023798	0.390563	12.806893	0.694750	6.390257	0.000000	0.000000
1925.002481	429.928779	133.035341	0.390559	12.808004	0.694744	6.390812	0.000000	0.000000
1925.022483	429.928859	133.030773	0.390561	12.807565	0.694746	6.390592	0.000000	0.000000
1925.042485	429.928859	133.025358	0.390562	12.807043	0.694749	6.390332	0.000000	0.000000
1925.062487	429.928859	133.039176	0.390558	12.808374	0.694742	6.390996	0.000000	0.000000
1925.082489	429.928859	133.018738	0.390565	12.806406	0.694753	6.390014	0.000000	0.000000
1925.102491	429.928779	133.009077	0.390568	12.805476	0.694758	6.389550	0.000000	0.000000
1925.122493	429.928859	133.011472	0.390567	12.805706	0.694757	6.389665	0.000000	0.000000
1925.142495	429.928779	133.011826	0.390567	12.805740	0.694757	6.389682	0.000000	0.000000
1925.162497	429.928859	133.015056	0.390566	12.806051	0.694755	6.389837	0.000000	0.000000
1925.182499	429.928779	133.015288	0.390566	12.806074	0.694755	6.389848	0.000000	0.000000
1925.202501	429.928859	133.009157	0.390568	12.805483	0.694758	6.389554	0.000000	0.000000
1925.222503	429.928779	133.019788	0.390564	12.806507	0.694752	6.390064	0.000000	0.000000
1925.242505	429.928859	133.018629	0.390565	12.806395	0.694753	6.390009	0.000000	0.000000
1925.262507	429.928779	133.021499	0.390564	12.806672	0.694751	6.390147	0.000000	0.000000
1925.282509	429.928859	133.032631	0.390560	12.807743	0.694745	6.390681	0.000000	0.000000
1925.302511	429.928779	133.017216	0.390565	12.806259	0.694754	6.389941	0.000000	0.000000
1925.322513	429.928859	133.008925	0.390568	12.805461	0.694759	6.389543	0.000000	0.000000
1925.342515	429.928859	133.019369	0.390564	12.806467	0.694753	6.390044	0.000000	0.000000
1925.362517	429.928859	133.016765	0.390565	12.806216	0.694754	6.389919	0.000000	0.000000
1925.382519	429.928859	133.023539	0.390563	12.806868	0.694750	6.390245	0.000000	0.000000
1925.402521	429.928859	133.016317	0.390565	12.806173	0.694754	6.389898	0.000000	0.000000
1925.422523	429.928859	133.002549	0.390570	12.804847	0.694762	6.389236	0.000000	0.000000
1925.442525	429.928779	133.016328	0.390565	12.806174	0.694754	6.389898	0.000000	0.000000
1925.462527	429.928859	133.012295	0.390567	12.805786	0.694757	6.389705	0.000000	0.000000
1925.482529	429.928779	133.002596	0.390570	12.804852	0.694762	6.389239	0.000000	0.000000
1925.502531	429.928859	133.009594	0.390568	12.805525	0.694758	6.389575	0.000000	0.000000
1925.522533	429.928859	133.008424	0.390568	12.805413	0.694759	6.389519	0.000000	0.000000
1925.542535	429.928779	133.017947	0.390565	12.806330	0.694753	6.389976	0.000000	0.000000
1925.562537	429.928859	133.013368	0.390566	12.805889	0.694756	6.389756	0.000000	0.000000
1925.582539	429.928779	133.018789	0.390565	12.806411	0.694753	6.390016	0.000000	0.000000
1925.602541	429.928859	133.003840	0.390570	12.804972	0.694761	6.389298	0.000000	0.000000
1925.622543	429.928859	133.001850	0.390570	12.804780	0.694762	6.389203	0.000000	0.000000
1925.642545	429.928859	133.006290	0.390569	12.805207	0.694760	6.389416	0.000000	0.000000
1925.662547	429.928859	133.016276	0.390565	12.806169	0.694755	6.389896	0.000000	0.000000
1925.682549	429.928779	133.019789	0.390564	12.806507	0.694752	6.390065	0.000000	0.000000
1925.702551	429.928859	133.023236	0.390563	12.806839	0.694751	6.390230	0.000000	0.000000
1925.722553	429.928779	132.998378	0.390571	12.804446	0.694764	6.389036	0.000000	0.000000
1925.742555	429.928859	133.015125	0.390566	12.806058	0.694755	6.389840	0.000000	0.000000
1925.762557	429.928859	133.007149	0.390568	12.805290	0.694760	6.389457	0.000000	0.000000
1925.782559	429.928859	132.994946	0.390573	12.804115	0.694766	6.388871	0.000000	0.000000
1925.802561	429.928859	132.998841	0.390571	12.804490	0.694764	6.389058	0.000000	0.000000
1925.822563	429.928859	133.004470	0.390569	12.805032	0.694761	6.389329	0.000000	0.000000
1925.842565	429.928859	132.997165	0.390572	12.804329	0.694765	6.388978	0.000000	0.000000
1925.862567	429.928779	132.990194	0.390574	12.803658	0.694769	6.388643	0.000000	0.000000
1925.882569	429.928859	132.994997	0.390573	12.804120	0.694766	6.388874	0.000000	0.000000
1925.902571	429.928779	132.986680	0.390575	12.803319	0.694771	6.388474	0.000000	0.000000
1925.922573	429.928859	132.994213	0.390573	12.804045	0.694767	6.388836	0.000000	0.000000
1925.942575	429.928859	132.991830	0.390574	12.803815	0.694768	6.388721	0.000000	0.000000
1925.962577	429.928859	132.993842	0.390573	12.804009	0.694767	6.388818	0.000000	0.000000
1925.982579	429.928859	133.005195	0.390569	12.805102	0.694761	6.389363	0.000000	0.000000
1926.002581	429.928859	132.993368	0.390573	12.803963	0.694767	6.388795	0.000000	0.000000
1926.022583	429.928859	132.980525	0.390577	12.802727	0.694774	6.388178	0.000000	0.000000
1926.042585	429.928859	133.003264	0.390570	12.804916	0.694762	6.389271	0.000000	0.000000
1926.062587	429.928859	132.995676	0.390572	12.804186	0.694766	6.388906	0.000000	0.000000
1926.082589	429.928859	132.985459	0.390576	12.803202	0.694772	6.388415	0.000000	0.000000
1926.102591	429.928859	132.979991	0.390578	12.802675	0.694775	6.388153	0.000000	0.000000
1926.122593	429.928859	132.979509	0.390578	12.802629	0.694775	6.388130	0.000000	0.000000
1926.142595	429.928859	132.977743	0.390578	12.802459	0.694776	6.388045	0.000000	0.000000
1926.162597	429.928779	132.988137	0.390575	12.803460	0.694770	6.388544	0.000000	0.000000
1926.182599	429.928859	132.969824	0.390581	12.801697	0.694780	6.387664	0.000000	0.000000
1926.202601	429.928779	132.968451	0.390581	12.801564	0.694781	6.387598	0.000000	0.000000
1926.222603	429.928859	132.984878	0.390576	12.803146	0.694772	6.388387	0.000000	0.000000
1926.242605	429.928779	132.989354	0.390574	12.803577	0.694769	6.388602	0.000000	0.000000
1926.262607	429.928859	132.980168	0.390578	12.802693	0.694774	6.388161	0.000000	0.000000
1926.282609	429.928779	132.989222	0.390574	12.803564	0.694769	6.388596	0.000000	0.000000
1926.302611	429.928859	132.987430	0.390575	12.803392	0.694770	6.388510	0.000000	0.000000
1926.322613	429.928859	132.991599	0.390574	12.803793	0.694768	6.388710	0.000000	0.000000
1926.342615	429.928779	132.982388	0.390577	12.802906	0.694773	6.388268	0.000000	0.000000
1926.362617	429.928859	132.978755	0.390578	12.802556	0.694775	6.388093	0.000000	0.000000
1926.382619	429.928779	132.977640	0.390578	12.802449	0.694776	6.388040	0.000000	0.000000
1926.402621	429.928859	132.979385	0.390578	12.802617	0.694775	6.388124	0.000000	0.000000
1926.422623	429.928779	132.988353	0.390575	12.803481	0.694770	6.388554	0.000000	0.000000
1926.442625	429.928859	132.979180	0.390578	12.802597	0.694775	6.388114	0.000000	0.000000
1926.462627	429.928779	132.989442	0.390574	12.803585	0.694769	6.388607	0.000000	0.000000
1926.482629	429.928859	132.984045	0.390576	12.803066	0.694772	6.388347	0.000000	0.000000
1926.502631	429.928859	132.978751	0.390578	12.802556	0.694775	6.388093	0.000000	0.000000
1926.522633	429.928859	132.984845	0.390576	12.803143	0.694772	6.388386	0.000000	0.000000
1926.542635	429.928859	132.985489	0.390576	12.803205	0.694772	6.388417	0.000000	0.000000
1926.562637	429.928779	132.991161	0.390574	12.803751	0.694768	6.388689	0.000000	0.000000
1926.582639	429.928859	132.979968	0.390578	12.802673	0.694775	6.388152	0.000000	0.000000
1926.602641	429.928779	132.991898	0.390574	12.803822	0.694768	6.388725	0.000000	0.000000
1926.622643	429.928859	132.981092	0.390577	12.802781	0.694774	6.388206	0.000000	0.000000
1926.642645	429.928779	132.979154	0.390578	12.802595	0.694775	6.388112	0.000000	0.000000
1926.662647	429.928859	132.984774	0.390576	12.803136	0.694772	6.388382	0.000000	0.000000
1926.682649	429.928859	132.981861	0.390577	12.802856	0.694774	6.388243	0.000000	0.000000
1926.702651	429.928859	132.979647	0.390578	12.802642	0.694775	6.388136	0.000000	0.000000
1926.722653	429.928859	132.979713	0.390578	12.802649	0.694775	6.388139	0.000000	0.000000
1926.742655	429.928779	132.971936	0.390580	12.801900	0.694779	6.387766	0.000000	0.000000
1926.762657	429.928859	132.966265	0.390582	12.801354	0.694782	6.387493	0.000000	0.000000
1926.782659	429.928779	132.972455	0.390580	12.801950	0.694779	6.387791	0.000000	0.000000
1926.802661	429.928859	132.988609	0.390575	12.803505	0.694770	6.388567	0.000000	0.000000
1926.822663	429.928859	132.981692	0.390577	12.802839	0.694774	6.388234	0.000000	0.000000
1926.842665	429.928779	132.976697	0.390579	12.802358	0.694776	6.387994	0.000000	0.000000
1926.862667	429.928859	132.965233	0.390583	12.801255	0.694783	6.387444	0.000000	0.000000
1926.882669	429.928779	132.982807	0.390577	12.802947	0.694773	6.388288	0.000000	0.000000
1926.902671	429.928859	132.976231	0.390579	12.802313	0.694777	6.387972	0.000000	0.000000
1926.922673	429.928779	132.972984	0.390580	12.802001	0.694778	6.387816	0.000000	0.000000
1926.942675	429.928859	132.974811	0.390579	12.802177	0.694777	6.387904	0.000000	0.000000
1926.962677	429.928859	132.970975	0.390581	12.801807	0.694780	6.387720	0.000000	0.000000
1926.982679	429.928779	132.966619	0.390582	12.801388	0.694782	6.387510	0.000000	0.000000
1927.002681	429.928859	132.977436	0.390578	12.802430	0.694776	6.388030	0.000000	0.000000
1927.022683	429.928859	132.956560	0.390585	12.800420	0.694787	6.387027	0.000000	0.000000
1927.042685	429.928859	132.971226	0.390581	12.801832	0.694779	6.387732	0.000000	0.000000
1927.062687	429.928779	132.964050	0.390583	12.801141	0.694783	6.387387	0.000000	0.000000
1927.082689	429.928859	132.971315	0.390581	12.801840	0.694779	6.387736	0.000000	0.000000
1927.102691	429.928859	132.975577	0.390579	12.802251	0.694777	6.387941	0.000000	0.000000
1927.122693	429.928859	132.967509	0.390582	12.801474	0.694781	6.387553	0.000000	0.000000
1927.142695	429.928859	132.965533	0.390582	12.801284	0.694783	6.387458	0.000000	0.000000
1927.162697	429.928859	132.959940	0.390584	12.800745	0.694786	6.387189	0.000000	0.000000
1927.182699	429.928859	132.960345	0.390584	12.800784	0.694785	6.387209	0.000000	0.000000
1927.202701	429.928859	132.947964	0.390588	12.799592	0.694792	6.386614	0.000000	0.000000
1927.222703	429.928859	132.950159	0.390588	12.799803	0.694791	6.386720	0.000000	0.000000
1927.242705	429.928779	132.948635	0.390588	12.799657	0.694792	6.386646	0.000000	0.000000
1927.262707	429.928859	132.946959	0.390589	12.799495	0.694793	6.386566	0.000000	0.000000
1927.282709	429.928859	132.955877	0.390586	12.800354	0.694788	6.386994	0.000000	0.000000
1927.302711	429.928859	132.951022	0.390587	12.799886	0.694791	6.386761	0.000000	0.000000
1927.322713	429.928859	132.937132	0.390592	12.798549	0.694798	6.386094	0.000000	0.000000
1927.342715	429.928859	132.945000	0.390589	12.799307	0.694794	6.386472	0.000000	0.000000
1927.362717	429.928859	132.937325	0.390592	12.798568	0.694798	6.386103	0.000000	0.000000
1927.382719	429.928859	132.930784	0.390594	12.797938	0.694802	6.385789	0.000000	0.000000
1927.402721	429.928859	132.943223	0.390590	12.799136	0.694795	6.386386	0.000000	0.000000
1927.422723	429.928859	132.939410	0.390591	12.798769	0.694797	6.386203	0.000000	0.000000
1927.442725	429.928779	132.935574	0.390592	12.798399	0.694799	6.386019	0.000000	0.000000
1927.462727	429.928859	132.937187	0.390592	12.798555	0.694798	6.386096	0.000000	0.000000
1927.482729	429.928779	132.948939	0.390588	12.799686	0.694792	6.386661	0.000000	0.000000
1927.502731	429.928859	132.949759	0.390588	12.799765	0.694791	6.386700	0.000000	0.000000
1927.522733	429.928779	132.943243	0.390590	12.799138	0.694795	6.386387	0.000000	0.000000
1927.542735	429.928859	132.938281	0.390592	12.798660	0.694798	6.386149	0.000000	0.000000
1927.562737	429.928859	132.933789	0.390593	12.798227	0.694800	6.385933	0.000000	0.000000
1927.582739	429.928859	132.937665	0.390592	12.798600	0.694798	6.386119	0.000000	0.000000
1927.602741	429.928859	132.934188	0.390593	12.798266	0.694800	6.385952	0.000000	0.000000
1927.622743	429.928779	132.939101	0.390591	12.798739	0.694797	6.386188	0.000000	0.000000
1927.642745	429.928859	132.932154	0.390594	12.798070	0.694801	6.385855	0.000000	0.000000
1927.662747	429.928779	132.936870	0.390592	12.798524	0.694798	6.386081	0.000000	0.000000
1927.682749	429.928859	132.942176	0.390590	12.799035	0.694795	6.386336	0.000000	0.000000
1927.702751	429.928859	132.934941	0.390593	12.798338	0.694799	6.385989	0.000000	0.000000
1927.722753	429.928779	132.927339	0.390595	12.797606	0.694803	6.385623	0.000000	0.000000
1927.742755	429.928859	132.929182	0.390595	12.797784	0.694803	6.385712	0.000000	0.000000
1927.762757	429.928779	132.933467	0.390593	12.798196	0.694800	6.385918	0.000000	0.000000
1927.782759	429.928859	132.933416	0.390593	12.798191	0.694800	6.385915	0.000000	0.000000
1927.802761	429.928779	132.919038	0.390598	12.796807	0.694808	6.385225	0.000000	0.000000
1927.822763	429.928859	132.923755	0.390596	12.797261	0.694806	6.385451	0.000000	0.000000
1927.842765	429.928859	132.919079	0.390598	12.796811	0.694808	6.385227	0.000000	0.000000
1927.862767	429.928779	132.928679	0.390595	12.797735	0.694803	6.385688	0.000000	0.000000
1927.882769	429.928859	132.919358	0.390598	12.796838	0.694808	6.385240	0.000000	0.000000
1927.902771	429.928779	132.932899	0.390593	12.798142	0.694800	6.385890	0.000000	0.000000
1927.922773	429.928859	132.925985	0.390596	12.797476	0.694804	6.385558	0.000000	0.000000
1927.942775	429.928859	132.927030	0.390595	12.797577	0.694804	6.385609	0.000000	0.000000
1927.962777	429.928859	132.929884	0.390594	12.797851	0.694802	6.385746	0.000000	0.000000
1927.982779	429.928859	132.914752	0.390599	12.796395	0.694811	6.385019	0.000000	0.000000
1928.002781	429.928859	132.909377	0.390601	12.795877	0.694814	6.384761	0.000000	0.000000
1928.022783	429.928859	132.907977	0.390602	12.795742	0.694814	6.384693	0.000000	0.000000
1928.042785	429.928779	132.920566	0.390597	12.796954	0.694807	6.385298	0.000000	0.000000
1928.062787	429.928859	132.910455	0.390601	12.795981	0.694813	6.384812	0.000000	0.000000
1928.082789	429.928779	132.912640	0.390600	12.796191	0.694812	6.384917	0.000000	0.000000
1928.102791	429.928859	132.896991	0.390605	12.794685	0.694820	6.384166	0.000000	0.000000
1928.122793	429.928859	132.908280	0.390602	12.795771	0.694814	6.384708	0.000000	0.000000
1928.142795	429.928859	132.910335	0.390601	12.795969	0.694813	6.384807	0.000000	0.000000
1928.162797	429.928859	132.913202	0.390600	12.796245	0.694811	6.384944	0.000000	0.000000
1928.182799	429.928779	132.914847	0.390599	12.796404	0.694810	6.385023	0.000000	0.000000
1928.202801	429.928859	132.911410	0.390601	12.796073	0.694812	6.384858	0.000000	0.000000
1928.222803	429.928779	132.908343	0.390602	12.795778	0.694814	6.384711	0.000000	0.000000
1928.242805	429.928859	132.904922	0.390603	12.795448	0.694816	6.384546	0.000000	0.000000
1928.262807	429.928779	132.906410	0.390602	12.795591	0.694815	6.384618	0.000000	0.000000
1928.282809	429.928859	132.908514	0.390602	12.795794	0.694814	6.384719	0.000000	0.000000
1928.302811	429.928859	132.899158	0.390605	12.794893	0.694819	6.384270	0.000000	0.000000
1928.322813	429.928859	132.915378	0.390599	12.796455	0.694810	6.385049	0.000000	0.000000
1928.342815	429.928859	132.905714	0.390603	12.795524	0.694816	6.384585	0.000000	0.000000
1928.362817	429.928859	132.916854	0.390599	12.796597	0.694809	6.385120	0.000000	0.000000
1928.382819	429.928859	132.914689	0.390600	12.796389	0.694811	6.385016	0.000000	0.000000
1928.402821	429.928859	132.909398	0.390601	12.795879	0.694814	6.384761	0.000000	0.000000
1928.422823	429.928859	132.908768	0.390602	12.795818	0.694814	6.384731	0.000000	0.000000
1928.442825	429.928779	132.910032	0.390601	12.795940	0.694813	6.384792	0.000000	0.000000
1928.462827	429.928859	132.907757	0.390602	12.795721	0.694814	6.384683	0.000000	0.000000
1928.482829	429.928859	132.914857	0.390599	12.796405	0.694811	6.385024	0.000000	0.000000
1928.502831	429.928859	132.886785	0.390609	12.793702	0.694826	6.383675	0.000000	0.000000
1928.522833	429.928859	132.900711	0.390604	12.795043	0.694818	6.384344	0.000000	0.000000
1928.542835	429.928859	132.884564	0.390610	12.793488	0.694827	6.383569	0.000000	0.000000
1928.562837	429.928859	132.901464	0.390604	12.795115	0.694818	6.384380	0.000000	0.000000
1928.582839	429.928779	132.896654	0.390605	12.794652	0.694820	6.384149	0.000000	0.000000
1928.602841	429.928859	132.899830	0.390605	12.794958	0.694819	6.384302	0.000000	0.000000
1928.622843	429.928779	132.887312	0.390609	12.793753	0.694826	6.383701	0.000000	0.000000
1928.642845	429.928859	132.893419	0.390607	12.794341	0.694822	6.383994	0.000000	0.000000
1928.662847	429.928859	132.891322	0.390607	12.794139	0.694824	6.383893	0.000000	0.000000
1928.682849	429.928859	132.880326	0.390611	12.793080	0.694830	6.383365	0.000000	0.000000
1928.702851	429.928859	132.892384	0.390607	12.794241	0.694823	6.383944	0.000000	0.000000
1928.722853	429.928859	132.884087	0.390610	12.793442	0.694827	6.383546	0.000000	0.000000
1928.742855	429.928859	132.881444	0.390611	12.793188	0.694829	6.383419	0.000000	0.000000
1928.762857	429.928859	132.873956	0.390613	12.792467	0.694833	6.383059	0.000000	0.000000
1928.782859	429.928859	132.884949	0.390609	12.793525	0.694827	6.383587	0.000000	0.000000
1928.802861	429.928779	132.891196	0.390607	12.794127	0.694823	6.383887	0.000000	0.000000
1928.822863	429.928859	132.883743	0.390610	12.793409	0.694828	6.383529	0.000000	0.000000
1928.842865	429.928859	132.887279	0.390609	12.793750	0.694826	6.383699	0.000000	0.000000
1928.862867	429.928859	132.874923	0.390613	12.792560	0.694833	6.383105	0.000000	0.000000
1928.882869	429.928859	132.864569	0.390616	12.791563	0.694838	6.382608	0.000000	0.000000
1928.902871	429.928859	132.887476	0.390609	12.793769	0.694826	6.383708	0.000000	0.000000
1928.922873	429.928859	132.877460	0.390612	12.792804	0.694831	6.383227	0.000000	0.000000
1928.942875	429.928859	132.886308	0.390609	12.793656	0.694826	6.383652	0.000000	0.000000
1928.962877	429.928859	132.871143	0.390614	12.792196	0.694835	6.382924	0.000000	0.000000
1928.982879	429.928859	132.879874	0.390611	12.793037	0.694830	6.383343	0.000000	0.000000
1929.002881	429.928859	132.863546	0.390617	12.791465	0.694839	6.382559	0.000000	0.000000
1929.022883	429.928859	132.884370	0.390610	12.793470	0.694827	6.383559	0.000000	0.000000
1929.042885	429.928859	132.867688	0.390615	12.791864	0.694837	6.382758	0.000000	0.000000
1929.062887	429.928859	132.872387	0.390614	12.792316	0.694834	6.382984	0.000000	0.000000
1929.082889	429.928859	132.864756	0.390616	12.791581	0.694838	6.382617	0.000000	0.000000
1929.102891	429.928859	132.863280	0.390617	12.791439	0.694839	6.382546	0.000000	0.000000
1929.122893	429.928859	132.870245	0.390614	12.792110	0.694835	6.382881	0.000000	0.000000
1929.142895	429.928859	132.871491	0.390614	12.792230	0.694834	6.382941	0.000000	0.000000
1929.162897	429.928859	132.863799	0.390617	12.791489	0.694839	6.382571	0.000000	0.000000
1929.182899	429.928859	132.864648	0.390616	12.791571	0.694838	6.382612	0.000000	0.000000
1929.202901	429.928779	132.875221	0.390613	12.792589	0.694832	6.383120	0.000000	0.000000
1929.222903	429.928859	132.878735	0.390612	12.792927	0.694830	6.383288	0.000000	0.000000
1929.242905	429.928859	132.875230	0.390613	12.792590	0.694832	6.383120	0.000000	0.000000
1929.262907	429.928859	132.873529	0.390613	12.792426	0.694833	6.383038	0.000000	0.000000
1929.282909	429.928940	132.878525	0.390612	12.792907	0.694831	6.383278	0.000000	0.000000
1929.302911	429.928859	132.877151	0.390612	12.792774	0.694831	6.383212	0.000000	0.000000
1929.322913	429.928859	132.870283	0.390614	12.792113	0.694835	6.382882	0.000000	0.000000
1929.342915	429.928859	132.864287	0.390616	12.791536	0.694838	6.382594	0.000000	0.000000
1929.362917	429.928859	132.861430	0.390617	12.791261	0.694840	6.382457	0.000000	0.000000
1929.382919	429.928859	132.860946	0.390618	12.791214	0.694840	6.382434	0.000000	0.000000
1929.402921	429.928859	132.858343	0.390618	12.790964	0.694842	6.382309	0.000000	0.000000
1929.422923	429.928859	132.857899	0.390619	12.790921	0.694842	6.382288	0.000000	0.000000
1929.442925	429.928859	132.854410	0.390620	12.790585	0.694844	6.382120	0.000000	0.000000
1929.462927	429.928859	132.858100	0.390619	12.790940	0.694842	6.382297	0.000000	0.000000
1929.482929	429.928859	132.851239	0.390621	12.790280	0.694846	6.381968	0.000000	0.000000
1929.502931	429.928859	132.865964	0.390616	12.791698	0.694838	6.382675	0.000000	0.000000
1929.522933	429.928859	132.859999	0.390618	12.791123	0.694841	6.382388	0.000000	0.000000
1929.542935	429.928859	132.863614	0.390617	12.791471	0.694839	6.382562	0.000000	0.000000
1929.562937	429.928859	132.859655	0.390618	12.791090	0.694841	6.382372	0.000000	0.000000
1929.582939	429.928859	132.859302	0.390618	12.791056	0.694841	6.382355	0.000000	0.000000
1929.602941	429.928779	132.855942	0.390619	12.790733	0.694843	6.382194	0.000000	0.000000
1929.622943	429.928859	132.849283	0.390621	12.790092	0.694847	6.381874	0.000000	0.000000
1929.642945	429.928859	132.862245	0.390617	12.791339	0.694840	6.382496	0.000000	0.000000
1929.662947	429.928859	132.859250	0.390618	12.791051	0.694841	6.382352	0.000000	0.000000
1929.682949	429.928859	132.842595	0.390624	12.789448	0.694850	6.381552	0.000000	0.000000
1929.702951	429.928859	132.850966	0.390621	12.790254	0.694846	6.381955	0.000000	0.000000
1929.722953	429.928859	132.863511	0.390617	12.791461	0.694839	6.382557	0.000000	0.000000
1929.742955	429.928859	132.847105	0.390622	12.789882	0.694848	6.381769	0.000000	0.000000
1929.762957	429.928859	132.859036	0.390618	12.791030	0.694841	6.382342	0.000000	0.000000
1929.782959	429.928779	132.854318	0.390620	12.790576	0.694844	6.382116	0.000000	0.000000
1929.802961	429.928859	132.847970	0.390622	12.789965	0.694847	6.381811	0.000000	0.000000
1929.822963	429.928859	132.850632	0.390621	12.790221	0.694846	6.381938	0.000000	0.000000
1929.842965	429.928859	132.856041	0.390619	12.790742	0.694843	6.382198	0.000000	0.000000
1929.862967	429.928859	132.839340	0.390625	12.789134	0.694852	6.381396	0.000000	0.000000
1929.882969	429.928859	132.845548	0.390623	12.789732	0.694849	6.381694	0.000000	0.000000
1929.902971	429.928859	132.855279	0.390619	12.790669	0.694843	6.382162	0.000000	0.000000
1929.922973	429.928859	132.837773	0.390625	12.788983	0.694853	6.381321	0.000000	0.000000
1929.942975	429.928859	132.837208	0.390626	12.788929	0.694853	6.381294	0.000000	0.000000
1929.962977	429.928779	132.834111	0.390626	12.788631	0.694855	6.381145	0.000000	0.000000
1929.982979	429.928859	132.830525	0.390628	12.788286	0.694857	6.380973	0.000000	0.000000
1930.002981	429.928859	132.822703	0.390630	12.787533	0.694861	6.380597	0.000000	0.000000
1930.022983	429.928859	132.835035	0.390626	12.788720	0.694855	6.381189	0.000000	0.000000
1930.042985	429.928859	132.825337	0.390629	12.787786	0.694860	6.380723	0.000000	0.000000
1930.062987	429.928859	132.824945	0.390630	12.787748	0.694860	6.380705	0.000000	0.000000
1930.082989	429.928859	132.819128	0.390632	12.787188	0.694863	6.380425	0.000000	0.000000
1930.102991	429.928859	132.826610	0.390629	12.787909	0.694859	6.380785	0.000000	0.000000
1930.122993	429.928859	132.814828	0.390633	12.786774	0.694866	6.380219	0.000000	0.000000
1930.142995	429.928859	132.809810	0.390635	12.786291	0.694869	6.379977	0.000000	0.000000
1930.162997	429.928859	132.814465	0.390633	12.786739	0.694866	6.380201	0.000000	0.000000
1930.182999	429.928859	132.810020	0.390635	12.786311	0.694868	6.379988	0.000000	0.000000
1930.203001	429.928859	132.802012	0.390637	12.785541	0.694873	6.379603	0.000000	0.000000
1930.223003	429.928859	132.803201	0.390637	12.785655	0.694872	6.379660	0.000000	0.000000
1930.243005	429.928859	132.808353	0.390635	12.786151	0.694869	6.379907	0.000000	0.000000
1930.263007	429.928859	132.810752	0.390634	12.786382	0.694868	6.380023	0.000000	0.000000
1930.283009	429.928859	132.813393	0.390634	12.786636	0.694867	6.380150	0.000000	0.000000
1930.303011	429.928859	132.813066	0.390634	12.786605	0.694867	6.380134	0.000000	0.000000
1930.323013	429.928859	132.804994	0.390636	12.785828	0.694871	6.379746	0.000000	0.000000
1930.343015	429.928859	132.809972	0.390635	12.786307	0.694868	6.379985	0.000000	0.000000
1930.363017	429.928779	132.798002	0.390639	12.785154	0.694875	6.379410	0.000000	0.000000
1930.383019	429.928859	132.788919	0.390642	12.784280	0.694880	6.378974	0.000000	0.000000
1930.403021	429.928859	132.802559	0.390637	12.785593	0.694873	6.379629	0.000000	0.000000
1930.423023	429.928859	132.795795	0.390639	12.784942	0.694876	6.379304	0.000000	0.000000
1930.443025	429.928859	132.792086	0.390641	12.784585	0.694878	6.379126	0.000000	0.000000
1930.463027	429.928859	132.790621	0.390641	12.784444	0.694879	6.379056	0.000000	0.000000
1930.483029	429.928859	132.785205	0.390643	12.783922	0.694882	6.378795	0.000000	0.000000
1930.503031	429.928779	132.783126	0.390644	12.783722	0.694883	6.378696	0.000000	0.000000
1930.523033	429.928859	132.772157	0.390647	12.782666	0.694889	6.378169	0.000000	0.000000
1930.543035	429.928859	132.772017	0.390647	12.782653	0.694889	6.378162	0.000000	0.000000
1930.563037	429.928859	132.777938	0.390645	12.783223	0.694886	6.378446	0.000000	0.000000
1930.583039	429.928859	132.780064	0.390645	12.783428	0.694885	6.378549	0.000000	0.000000
1930.603041	429.928779	132.790874	0.390641	12.784468	0.694879	6.379068	0.000000	0.000000
1930.623043	429.928859	132.763832	0.390650	12.781865	0.694894	6.377769	0.000000	0.000000
1930.643045	429.928859	132.774778	0.390646	12.782919	0.694888	6.378295	0.000000	0.000000
1930.663047	429.928859	132.771924	0.390647	12.782644	0.694889	6.378157	0.000000	0.000000
1930.683049	429.928859	132.754919	0.390653	12.781007	0.694899	6.377341	0.000000	0.000000
1930.703051	429.928779	132.757186	0.390652	12.781225	0.694897	6.377449	0.000000	0.000000
1930.723053	429.928859	132.768499	0.390649	12.782314	0.694891	6.377993	0.000000	0.000000
1930.743055	429.928859	132.775938	0.390646	12.783030	0.694887	6.378350	0.000000	0.000000
1930.763057	429.928859	132.755013	0.390653	12.781016	0.694899	6.377345	0.000000	0.000000
1930.783059	429.928859	132.753894	0.390653	12.780908	0.694899	6.377291	0.000000	0.000000
1930.803061	429.928779	132.747672	0.390655	12.780309	0.694903	6.376992	0.000000	0.000000
1930.823063	429.928859	132.757675	0.390652	12.781272	0.694897	6.377473	0.000000	0.000000
1930.843065	429.928859	132.753968	0.390653	12.780915	0.694899	6.377295	0.000000	0.000000
1930.863067	429.928859	132.761278	0.390651	12.781619	0.694895	6.377646	0.000000	0.000000
1930.883069	429.928859	132.749586	0.390655	12.780493	0.694902	6.377084	0.000000	0.000000
1930.903071	429.928859	132.752913	0.390654	12.780814	0.694900	6.377244	0.000000	0.000000
1930.923073	429.928859	132.752387	0.390654	12.780763	0.694900	6.377219	0.000000	0.000000
1930.943075	429.928779	132.754105	0.390653	12.780928	0.694899	6.377301	0.000000	0.000000
1930.963077	429.928859	132.758489	0.390652	12.781350	0.694897	6.377512	0.000000	0.000000
1930.983079	429.928859	132.739370	0.390658	12.779510	0.694907	6.376594	0.000000	0.000000
1931.003081	429.928859	132.766079	0.390649	12.782081	0.694893	6.377877	0.000000	0.000000
1931.023083	429.928859	132.749503	0.390655	12.780485	0.694902	6.377080	0.000000	0.000000
1931.043085	429.928779	132.760188	0.390651	12.781514	0.694896	6.377594	0.000000	0.000000
1931.063087	429.928859	132.758647	0.390652	12.781365	0.694897	6.377520	0.000000	0.000000
1931.083089	429.928859	132.761016	0.390651	12.781594	0.694895	6.377633	0.000000	0.000000
1931.103091	429.928859	132.752290	0.390654	12.780754	0.694900	6.377214	0.000000	0.000000
1931.123093	429.928859	132.748746	0.390655	12.780412	0.694902	6.377044	0.000000	0.000000
1931.143095	429.928859	132.755892	0.390653	12.781100	0.694898	6.377387	0.000000	0.000000
1931.162097	429.928859	132.765270	0.390650	12.782003	0.694893	6.377838	0.000000	0.000000
1931.182099	429.928779	132.755310	0.390653	12.781044	0.694898	6.377359	0.000000	0.000000
1931.202101	429.928859	132.743872	0.390657	12.779943	0.694905	6.376810	0.000000	0.000000
1931.222103	429.928859	132.756232	0.390653	12.781133	0.694898	6.377404	0.000000	0.000000
1931.242105	429.928779	132.754679	0.390653	12.780984	0.694899	6.377329	0.000000	0.000000
1931.262107	429.928859	132.725783	0.390663	12.778202	0.694915	6.375941	0.000000	0.000000
1931.282109	429.928779	132.743962	0.390657	12.779952	0.694905	6.376814	0.000000	0.000000
1931.302111	429.928859	132.737097	0.390659	12.779291	0.694909	6.376484	0.000000	0.000000
1931.322113	429.928859	132.740191	0.390658	12.779589	0.694907	6.376633	0.000000	0.000000
1931.342115	429.928859	132.727534	0.390662	12.778370	0.694914	6.376025	0.000000	0.000000
1931.362117	429.928859	132.720696	0.390665	12.777712	0.694918	6.375697	0.000000	0.000000
1931.382119	429.928779	132.725945	0.390663	12.778217	0.694915	6.375949	0.000000	0.000000
1931.402121	429.928859	132.720214	0.390665	12.777665	0.694918	6.375673	0.000000	0.000000
1931.422123	429.928859	132.733347	0.390660	12.778930	0.694911	6.376304	0.000000	0.000000
1931.442125	429.928859	132.736271	0.390659	12.779211	0.694909	6.376445	0.000000	0.000000
1931.462127	429.928859	132.729256	0.390662	12.778536	0.694913	6.376108	0.000000	0.000000
1931.482129	429.928859	132.724192	0.390663	12.778048	0.694916	6.375865	0.000000	0.000000
1931.502131	429.928859	132.733347	0.390660	12.778930	0.694911	6.376304	0.000000	0.000000
1931.522133	429.928779	132.738190	0.390659	12.779396	0.694908	6.376537	0.000000	0.000000
1931.542135	429.928859	132.722403	0.390664	12.777876	0.694917	6.375779	0.000000	0.000000
1931.562137	429.928779	132.731830	0.390661	12.778784	0.694911	6.376231	0.000000	0.000000
1931.582139	429.928859	132.733942	0.390660	12.778987	0.694910	6.376333	0.000000	0.000000
1931.602141	429.928859	132.724189	0.390663	12.778048	0.694916	6.375864	0.000000	0.000000
1931.622143	429.928779	132.722557	0.390664	12.777891	0.694917	6.375786	0.000000	0.000000
1931.642145	429.928859	132.713305	0.390667	12.777000	0.694922	6.375341	0.000000	0.000000
1931.662147	429.928779	132.730923	0.390661	12.778696	0.694912	6.376188	0.000000	0.000000
1931.682149	429.928859	132.719152	0.390665	12.777563	0.694919	6.375622	0.000000	0.000000
1931.702151	429.928859	132.731543	0.390661	12.778756	0.694912	6.376218	0.000000	0.000000
1931.722153	429.928859	132.723359	0.390664	12.777968	0.694916	6.375824	0.000000	0.000000
1931.742155	429.928859	132.718799	0.390665	12.777529	0.694919	6.375605	0.000000	0.000000
1931.762157	429.928779	132.720603	0.390665	12.777703	0.694918	6.375692	0.000000	0.000000
1931.782159	429.928859	132.734506	0.390660	12.779041	0.694910	6.376360	0.000000	0.000000
1931.802161	429.928859	132.727240	0.390662	12.778342	0.694914	6.376011	0.000000	0.000000
1931.822163	429.928859	132.724324	0.390663	12.778061	0.694916	6.375871	0.000000	0.000000
1931.842165	429.928859	132.710041	0.390668	12.776686	0.694924	6.375185	0.000000	0.000000
1931.862167	429.928779	132.705819	0.390670	12.776279	0.694926	6.374982	0.000000	0.000000
1931.882169	429.928859	132.715066	0.390666	12.777170	0.694921	6.375426	0.000000	0.000000
1931.902171	429.928779	132.703346	0.390670	12.776041	0.694927	6.374863	0.000000	0.000000
1931.922173	429.928859	132.704767	0.390670	12.776178	0.694927	6.374931	0.000000	0.000000
1931.942175	429.928779	132.704403	0.390670	12.776143	0.694927	6.374914	0.000000	0.000000
1931.962177	429.928859	132.708917	0.390669	12.776578	0.694924	6.375131	0.000000	0.000000
1931.982179	429.928859	132.719120	0.390665	12.777560	0.694919	6.375621	0.000000	0.000000
1932.002181	429.928859	132.706748	0.390669	12.776369	0.694925	6.375026	0.000000	0.000000
1932.022183	429.928859	132.712617	0.390667	12.776934	0.694922	6.375308	0.000000	0.000000
1932.042185	429.928779	132.718368	0.390665	12.777488	0.694919	6.375585	0.000000	0.000000
1932.062187	429.928859	132.704909	0.390670	12.776192	0.694926	6.374938	0.000000	0.000000
1932.082189	429.928859	132.707502	0.390669	12.776442	0.694925	6.375063	0.000000	0.000000
1932.102191	429.928859	132.710685	0.390668	12.776748	0.694923	6.375216	0.000000	0.000000
1932.122193	429.928859	132.716354	0.390666	12.777294	0.694920	6.375488	0.000000	0.000000
1932.142195	429.928779	132.696753	0.390673	12.775407	0.694931	6.374546	0.000000	0.000000
1932.162197	429.928859	132.704229	0.390670	12.776126	0.694927	6.374906	0.000000	0.000000
1932.182199	429.928859	132.697779	0.390672	12.775505	0.694930	6.374596	0.000000	0.000000
1932.202201	429.928859	132.699292	0.390672	12.775651	0.694930	6.374668	0.000000	0.000000
1932.222203	429.928859	132.693306	0.390674	12.775075	0.694933	6.374381	0.000000	0.000000
1932.242205	429.928779	132.703431	0.390670	12.776050	0.694927	6.374867	0.000000	0.000000
1932.262207	429.928859	132.703357	0.390670	12.776042	0.694927	6.374864	0.000000	0.000000
1932.282209	429.928859	132.684487	0.390677	12.774226	0.694938	6.373957	0.000000	0.000000
1932.302211	429.928859	132.712394	0.390667	12.776913	0.694922	6.375298	0.000000	0.000000
1932.322213	429.928859	132.703077	0.390671	12.776016	0.694927	6.374850	0.000000	0.000000
1932.342215	429.928779	132.698136	0.390672	12.775540	0.694930	6.374613	0.000000	0.000000
1932.362217	429.928859	132.699311	0.390672	12.775653	0.694930	6.374669	0.000000	0.000000
1932.382219	429.928779	132.691919	0.390674	12.774941	0.694933	6.374314	0.000000	0.000000
1932.402221	429.928859	132.689420	0.390675	12.774701	0.694935	6.374194	0.000000	0.000000
1932.422223	429.928859	132.696462	0.390673	12.775379	0.694931	6.374532	0.000000	0.000000
1932.442225	429.928779	132.695186	0.390673	12.775256	0.694932	6.374471	0.000000	0.000000
1932.462227	429.928859	132.687671	0.390676	12.774532	0.694936	6.374110	0.000000	0.000000
1932.482229	429.928779	132.688387	0.390675	12.774601	0.694935	6.374145	0.000000	0.000000
1932.502231	429.928859	132.687998	0.390676	12.774564	0.694936	6.374126	0.000000	0.000000
1932.522233	429.928779	132.687999	0.390675	12.774564	0.694936	6.374126	0.000000	0.000000
1932.542235	429.928859	132.675475	0.390680	12.773358	0.694943	6.373524	0.000000	0.000000
1932.562237	429.928859	132.679879	0.390678	12.773782	0.694940	6.373736	0.000000	0.000000
1932.582239	429.928779	132.700637	0.390671	12.775781	0.694929	6.374733	0.000000	0.000000
1932.602241	429.928859	132.682199	0.390678	12.774005	0.694939	6.373847	0.000000	0.000000
1932.622243	429.928779	132.694286	0.390673	12.775169	0.694932	6.374428	0.000000	0.000000
1932.642245	429.928859	132.703368	0.390670	12.776044	0.694927	6.374864	0.000000	0.000000
1932.662247	429.928859	132.698343	0.390672	12.775560	0.694930	6.374623	0.000000	0.000000
1932.682249	429.928859	132.693905	0.390674	12.775132	0.694933	6.374410	0.000000	0.000000
1932.702251	429.928859	132.696484	0.390673	12.775381	0.694931	6.374533	0.000000	0.000000
1932.722253	429.928859	132.703251	0.390670	12.776032	0.694927	6.374859	0.000000	0.000000
1932.742255	429.928859	132.697852	0.390672	12.775513	0.694930	6.374599	0.000000	0.000000
1932.762257	429.928779	132.695145	0.390673	12.775252	0.694932	6.374469	0.000000	0.000000
1932.782259	429.928859	132.686176	0.390676	12.774388	0.694937	6.374038	0.000000	0.000000
1932.802261	429.928859	132.697153	0.390673	12.775445	0.694931	6.374566	0.000000	0.000000
1932.822263	429.928779	132.687731	0.390676	12.774538	0.694936	6.374113	0.000000	0.000000
1932.842265	429.928859	132.679175	0.390679	12.773714	0.694941	6.373702	0.000000	0.000000
1932.862267	429.928859	132.665583	0.390683	12.772406	0.694948	6.373049	0.000000	0.000000
1932.882269	429.928859	132.644703	0.390690	12.770396	0.694960	6.372046	0.000000	0.000000
1932.902271	429.928859	132.642040	0.390691	12.770139	0.694961	6.371918	0.000000	0.000000
1932.922273	429.928859	132.628249	0.390696	12.768811	0.694969	6.371256	0.000000	0.000000
1932.942275	429.928859	132.630103	0.390695	12.768990	0.694968	6.371345	0.000000	0.000000
1932.962277	429.928859	132.634221	0.390694	12.769386	0.694965	6.371542	0.000000	0.000000
1932.982279	429.928859	132.631314	0.390695	12.769107	0.694967	6.371403	0.000000	0.000000
1933.002281	429.928859	132.622270	0.390698	12.768236	0.694972	6.370968	0.000000	0.000000
1933.022283	429.928859	132.633755	0.390694	12.769342	0.694966	6.371520	0.000000	0.000000
1933.042285	429.928779	132.646102	0.390690	12.770530	0.694959	6.372113	0.000000	0.000000
1933.062287	429.928859	132.632381	0.390694	12.769209	0.694966	6.371454	0.000000	0.000000
1933.082289	429.928859	132.627841	0.390696	12.768772	0.694969	6.371236	0.000000	0.000000
1933.102291	429.928859	132.636499	0.390693	12.769606	0.694964	6.371652	0.000000	0.000000
1933.122293	429.928859	132.627121	0.390696	12.768703	0.694969	6.371201	0.000000	0.000000
1933.142295	429.928859	132.621761	0.390698	12.768187	0.694972	6.370944	0.000000	0.000000
1933.162297	429.928859	132.610875	0.390701	12.767139	0.694978	6.370421	0.000000	0.000000
1933.182299	429.928859	132.609960	0.390702	12.767051	0.694979	6.370377	0.000000	0.000000
1933.202301	429.928859	132.609896	0.390702	12.767045	0.694979	6.370374	0.000000	0.000000
1933.222303	429.928859	132.605705	0.390703	12.766641	0.694981	6.370173	0.000000	0.000000
1933.242305	429.928859	132.606796	0.390703	12.766746	0.694981	6.370225	0.000000	0.000000
1933.262307	429.928859	132.604763	0.390704	12.766550	0.694982	6.370127	0.000000	0.000000
1933.282309	429.928859	132.605793	0.390703	12.766649	0.694981	6.370177	0.000000	0.000000
1933.302311	429.928859	132.597316	0.390706	12.765833	0.694986	6.369770	0.000000	0.000000
1933.322313	429.928779	132.590338	0.390708	12.765162	0.694990	6.369434	0.000000	0.000000
1933.342315	429.928859	132.601982	0.390704	12.766283	0.694983	6.369994	0.000000	0.000000
1933.362317	429.928859	132.585836	0.390710	12.764728	0.694992	6.369218	0.000000	0.000000
1933.382319	429.928859	132.583724	0.390711	12.764525	0.694993	6.369117	0.000000	0.000000
1933.402321	429.928940	132.584748	0.390710	12.764623	0.694993	6.369166	0.000000	0.000000
1933.422323	429.928859	132.570149	0.390715	12.763218	0.695001	6.368465	0.000000	0.000000
1933.442325	429.928859	132.588794	0.390709	12.765013	0.694991	6.369360	0.000000	0.000000
1933.462327	429.928859	132.576800	0.390713	12.763858	0.694997	6.368784	0.000000	0.000000
1933.482329	429.928859	132.577752	0.390713	12.763950	0.694997	6.368830	0.000000	0.000000
1933.502331	429.928859	132.579663	0.390712	12.764134	0.694996	6.368922	0.000000	0.000000
1933.522333	429.928779	132.573054	0.390714	12.763498	0.694999	6.368604	0.000000	0.000000
1933.542335	429.928859	132.581323	0.390711	12.764294	0.694995	6.369001	0.000000	0.000000
1933.562337	429.928859	132.581546	0.390711	12.764315	0.694995	6.369012	0.000000	0.000000
1933.582339	429.928859	132.588335	0.390709	12.764969	0.694991	6.369338	0.000000	0.000000
1933.602341	429.928859	132.578074	0.390712	12.763981	0.694996	6.368845	0.000000	0.000000
1933.622343	429.928859	132.575988	0.390713	12.763780	0.694998	6.368745	0.000000	0.000000
1933.642345	429.928859	132.582085	0.390711	12.764367	0.694994	6.369038	0.000000	0.000000
1933.662347	429.928779	132.578457	0.390712	12.764018	0.694996	6.368864	0.000000	0.000000
1933.682349	429.928859	132.575095	0.390713	12.763694	0.694998	6.368702	0.000000	0.000000
1933.702351	429.928859	132.582139	0.390711	12.764372	0.694994	6.369040	0.000000	0.000000
1933.722353	429.928859	132.590058	0.390708	12.765135	0.694990	6.369421	0.000000	0.000000
1933.742355	429.928859	132.579286	0.390712	12.764097	0.694996	6.368903	0.000000	0.000000
1933.762357	429.928859	132.588153	0.390709	12.764951	0.694991	6.369329	0.000000	0.000000
1933.782359	429.928859	132.582022	0.390711	12.764361	0.694994	6.369035	0.000000	0.000000
1933.802361	429.928859	132.575477	0.390713	12.763731	0.694998	6.368720	0.000000	0.000000
1933.822363	429.928859	132.566994	0.390716	12.762914	0.695003	6.368313	0.000000	0.000000
1933.842365	429.928859	132.579117	0.390712	12.764081	0.694996	6.368895	0.000000	0.000000
1933.862367	429.928859	132.578190	0.390712	12.763992	0.694996	6.368851	0.000000	0.000000
1933.882369	429.928859	132.570046	0.390715	12.763208	0.695001	6.368460	0.000000	0.000000
1933.902371	429.928859	132.566519	0.390716	12.762868	0.695003	6.368290	0.000000	0.000000
1933.922373	429.928859	132.581450	0.390711	12.764306	0.694995	6.369007	0.000000	0.000000
1933.942375	429.928859	132.572297	0.390714	12.763425	0.695000	6.368568	0.000000	0.000000
1933.962377	429.928859	132.575918	0.390713	12.763773	0.694998	6.368742	0.000000	0.000000
1933.982379	429.928859	132.570284	0.390715	12.763231	0.695001	6.368471	0.000000	0.000000
1934.002381	429.928859	132.564988	0.390717	12.762721	0.695004	6.368217	0.000000	0.000000
1934.022383	429.928859	132.575494	0.390713	12.763732	0.694998	6.368721	0.000000	0.000000
1934.042385	429.928859	132.563615	0.390717	12.762589	0.695004	6.368151	0.000000	0.000000
1934.062387	429.928859	132.559656	0.390719	12.762208	0.695007	6.367960	0.000000	0.000000
1934.082389	429.928859	132.571991	0.390714	12.763395	0.695000	6.368553	0.000000	0.000000
1934.102391	429.928859	132.556264	0.390720	12.761881	0.695009	6.367797	0.000000	0.000000
1934.122393	429.928859	132.569009	0.390715	12.763108	0.695001	6.368410	0.000000	0.000000
1934.142395	429.928859	132.569722	0.390715	12.763177	0.695001	6.368444	0.000000	0.000000
1934.162397	429.928859	132.576091	0.390713	12.763790	0.694998	6.368750	0.000000	0.000000
1934.182399	429.928859	132.577801	0.390713	12.763955	0.694997	6.368832	0.000000	0.000000
1934.202401	429.928859	132.578814	0.390712	12.764052	0.694996	6.368881	0.000000	0.000000
1934.222403	429.928859	132.568224	0.390716	12.763033	0.695002	6.368372	0.000000	0.000000
1934.242405	429.928859	132.559325	0.390719	12.762176	0.695007	6.367945	0.000000	0.000000
1934.262407	429.928779	132.565954	0.390716	12.762814	0.695003	6.368263	0.000000	0.000000
1934.282409	429.928859	132.571134	0.390715	12.763313	0.695000	6.368512	0.000000	0.000000
1934.302411	429.928859	132.562875	0.390718	12.762518	0.695005	6.368115	0.000000	0.000000
1934.322413	429.928859	132.551491	0.390721	12.761422	0.695011	6.367568	0.000000	0.000000
1934.342415	429.928859	132.550876	0.390722	12.761362	0.695011	6.367539	0.000000	0.000000
1934.362417	429.928859	132.555946	0.390720	12.761850	0.695009	6.367782	0.000000	0.000000
1934.382419	429.928859	132.538024	0.390726	12.760125	0.695019	6.366921	0.000000	0.000000
1934.402421	429.928859	132.533952	0.390727	12.759733	0.695021	6.366726	0.000000	0.000000
1934.422423	429.928859	132.538148	0.390726	12.760137	0.695019	6.366927	0.000000	0.000000
1934.442425	429.928859	132.532150	0.390728	12.759559	0.695022	6.366639	0.000000	0.000000
1934.462427	429.928859	132.543408	0.390724	12.760643	0.695016	6.367180	0.000000	0.000000
1934.482429	429.928859	132.533051	0.390728	12.759646	0.695021	6.366682	0.000000	0.000000
1934.502431	429.928779	132.548919	0.390722	12.761174	0.695012	6.367445	0.000000	0.000000
1934.522433	429.928859	132.541189	0.390725	12.760430	0.695017	6.367073	0.000000	0.000000
1934.542435	429.928779	132.538772	0.390726	12.760197	0.695018	6.366957	0.000000	0.000000
1934.562437	429.928859	132.538084	0.390726	12.760131	0.695019	6.366924	0.000000	0.000000
1934.582439	429.928859	132.540472	0.390725	12.760361	0.695017	6.367039	0.000000	0.000000
1934.602441	429.928859	132.539104	0.390726	12.760229	0.695018	6.366973	0.000000	0.000000
1934.622443	429.928859	132.523754	0.390731	12.758751	0.695026	6.366236	0.000000	0.000000
1934.642445	429.928779	132.527488	0.390729	12.759111	0.695024	6.366415	0.000000	0.000000
1934.662447	429.928859	132.538132	0.390726	12.760135	0.695019	6.366926	0.000000	0.000000
1934.682449	429.928779	132.540122	0.390725	12.760327	0.695017	6.367022	0.000000	0.000000
1934.702451	429.928859	132.533701	0.390727	12.759709	0.695021	6.366714	0.000000	0.000000
1934.722453	429.928859	132.523506	0.390731	12.758727	0.695027	6.366224	0.000000	0.000000
1934.742455	429.928859	132.524518	0.390730	12.758825	0.695026	6.366272	0.000000	0.000000
1934.762457	429.928859	132.533335	0.390727	12.759674	0.695021	6.366696	0.000000	0.000000
1934.782459	429.928779	132.531056	0.390728	12.759454	0.695022	6.366587	0.000000	0.000000
1934.802461	429.928859	132.532011	0.390728	12.759546	0.695022	6.366632	0.000000	0.000000
1934.822463	429.928859	132.520767	0.390732	12.758464	0.695028	6.366092	0.000000	0.000000
1934.842465	429.928859	132.526759	0.390730	12.759041	0.695025	6.366380	0.000000	0.000000
1934.862467	429.928859	132.525580	0.390730	12.758927	0.695025	6.366323	0.000000	0.000000
1934.882469	429.928859	132.517890	0.390733	12.758187	0.695030	6.365954	0.000000	0.000000
1934.902471	429.928859	132.539293	0.390725	12.760247	0.695018	6.366982	0.000000	0.000000
1934.922473	429.928779	132.523977	0.390731	12.758773	0.695026	6.366246	0.000000	0.000000
1934.942475	429.928859	132.525014	0.390730	12.758872	0.695026	6.366296	0.000000	0.000000
1934.962477	429.928859	132.536216	0.390727	12.759951	0.695020	6.366834	0.000000	0.000000
1934.982479	429.928859	132.514996	0.390734	12.757908	0.695031	6.365815	0.000000	0.000000
1935.002481	429.928859	132.534049	0.390727	12.759742	0.695021	6.366730	0.000000	0.000000
1935.022483	429.928779	132.522973	0.390731	12.758676	0.695027	6.366198	0.000000	0.000000
1935.042485	429.928859	132.504284	0.390737	12.756877	0.695037	6.365300	0.000000	0.000000
1935.062487	429.928859	132.514889	0.390734	12.757898	0.695031	6.365810	0.000000	0.000000
1935.082489	429.928859	132.521683	0.390731	12.758552	0.695028	6.366136	0.000000	0.000000
1935.102491	429.928859	132.524897	0.390730	12.758861	0.695026	6.366291	0.000000	0.000000
1935.122493	429.928779	132.526140	0.390730	12.758981	0.695025	6.366350	0.000000	0.000000
1935.142495	429.928859	132.505912	0.390737	12.757033	0.695036	6.365379	0.000000	0.000000
1935.162497	429.928859	132.510995	0.390735	12.757523	0.695034	6.365623	0.000000	0.000000
1935.182499	429.928859	132.513554	0.390734	12.757769	0.695032	6.365746	0.000000	0.000000
1935.202501	429.928859	132.511003	0.390735	12.757524	0.695034	6.365623	0.000000	0.000000
1935.222503	429.928779	132.504960	0.390737	12.756942	0.695037	6.365333	0.000000	0.000000
1935.242505	429.928859	132.501661	0.390738	12.756624	0.695039	6.365174	0.000000	0.000000
1935.262507	429.928779	132.510916	0.390735	12.757515	0.695033	6.365619	0.000000	0.000000
1935.282509	429.928859	132.503057	0.390738	12.756759	0.695038	6.365242	0.000000	0.000000
1935.302511	429.928859	132.506889	0.390736	12.757128	0.695036	6.365426	0.000000	0.000000
1935.322513	429.928859	132.511853	0.390735	12.757605	0.695033	6.365664	0.000000	0.000000
1935.342515	429.928859	132.511670	0.390735	12.757588	0.695033	6.365655	0.000000	0.000000
1935.362517	429.928779	132.514002	0.390734	12.757812	0.695032	6.365767	0.000000	0.000000
1935.382519	429.928859	132.507684	0.390736	12.757204	0.695035	6.365464	0.000000	0.000000
1935.402521	429.928859	132.527474	0.390729	12.759109	0.695024	6.366414	0.000000	0.000000
1935.422523	429.928859	132.503143	0.390738	12.756767	0.695038	6.365246	0.000000	0.000000
1935.442525	429.928859	132.505129	0.390737	12.756958	0.695037	6.365341	0.000000	0.000000
1935.462527	429.928859	132.511109	0.390735	12.757534	0.695033	6.365628	0.000000	0.000000
1935.482529	429.928859	132.507907	0.390736	12.757225	0.695035	6.365474	0.000000	0.000000
1935.502531	429.928779	132.503927	0.390737	12.756842	0.695037	6.365283	0.000000	0.000000
1935.522533	429.928859	132.514185	0.390734	12.757830	0.695032	6.365776	0.000000	0.000000
1935.542535	429.928779	132.515157	0.390733	12.757924	0.695031	6.365823	0.000000	0.000000
1935.562537	429.928859	132.509385	0.390736	12.757368	0.695034	6.365546	0.000000	0.000000
1935.582539	429.928859	132.508129	0.390736	12.757247	0.695035	6.365485	0.000000	0.000000
1935.602541	429.928859	132.495379	0.390740	12.756019	0.695042	6.364873	0.000000	0.000000
1935.622543	429.928859	132.502695	0.390738	12.756724	0.695038	6.365224	0.000000	0.000000
1935.642545	429.928779	132.505031	0.390737	12.756949	0.695037	6.365336	0.000000	0.000000
1935.662547	429.928859	132.518147	0.390733	12.758211	0.695030	6.365966	0.000000	0.000000
1935.682549	429.928779	132.507842	0.390736	12.757219	0.695035	6.365471	0.000000	0.000000
1935.702551	429.928859	132.509266	0.390736	12.757356	0.695034	6.365540	0.000000	0.000000
1935.722553	429.928859	132.515770	0.390733	12.757983	0.695031	6.365852	0.000000	0.000000
1935.742555	429.928779	132.501168	0.390738	12.756577	0.695039	6.365151	0.000000	0.000000
1935.762557	429.928859	132.501041	0.390738	12.756564	0.695039	6.365145	0.000000	0.000000
1935.782559	429.928859	132.508401	0.390736	12.757273	0.695035	6.365498	0.000000	0.000000
1935.802561	429.928859	132.497675	0.390739	12.756240	0.695041	6.364983	0.000000	0.000000
1935.822563	429.928859	132.507173	0.390736	12.757155	0.695036	6.365439	0.000000	0.000000
1935.842565	429.928779	132.505185	0.390737	12.756963	0.695037	6.365344	0.000000	0.000000
1935.862567	429.928859	132.506356	0.390737	12.757076	0.695036	6.365400	0.000000	0.000000
1935.882569	429.928779	132.494578	0.390740	12.755942	0.695042	6.364834	0.000000	0.000000
1935.902571	429.928859	132.499334	0.390739	12.756400	0.695040	6.365063	0.000000	0.000000
1935.922573	429.928859	132.513137	0.390734	12.757729	0.695032	6.365726	0.000000	0.000000
1935.942575	429.928859	132.513690	0.390734	12.757782	0.695032	6.365752	0.000000	0.000000
1935.962577	429.928859	132.503203	0.390738	12.756773	0.695038	6.365249	0.000000	0.000000
1935.982579	429.928779	132.508523	0.390736	12.757285	0.695035	6.365504	0.000000	0.000000
1936.002581	429.928859	132.509531	0.390735	12.757382	0.695034	6.365553	0.000000	0.000000
1936.022583	429.928859	132.512250	0.390735	12.757644	0.695033	6.365683	0.000000	0.000000
1936.042585	429.928859	132.509560	0.390735	12.757385	0.695034	6.365554	0.000000	0.000000
1936.062587	429.928859	132.499631	0.390739	12.756429	0.695040	6.365077	0.000000	0.000000
1936.082589	429.928779	132.502227	0.390738	12.756679	0.695038	6.365202	0.000000	0.000000
1936.102591	429.928859	132.501401	0.390738	12.756599	0.695039	6.365162	0.000000	0.000000
1936.122593	429.928779	132.515328	0.390733	12.757940	0.695031	6.365831	0.000000	0.000000
1936.142595	429.928859	132.501090	0.390738	12.756569	0.695039	6.365147	0.000000	0.000000
1936.162597	429.928859	132.499068	0.390739	12.756375	0.695040	6.365050	0.000000	0.000000
1936.182599	429.928859	132.507350	0.390736	12.757172	0.695036	6.365448	0.000000	0.000000
1936.202601	429.928859	132.512178	0.390735	12.757637	0.695033	6.365680	0.000000	0.000000
1936.222603	429.928779	132.496950	0.390740	12.756171	0.695041	6.364948	0.000000	0.000000
1936.242605	429.928859	132.488859	0.390742	12.755392	0.695046	6.364559	0.000000	0.000000
1936.262607	429.928779	132.499415	0.390739	12.756408	0.695040	6.365067	0.000000	0.000000
1936.282609	429.928859	132.494435	0.390741	12.755929	0.695043	6.364827	0.000000	0.000000
1936.302611	429.928859	132.492648	0.390741	12.755756	0.695044	6.364741	0.000000	0.000000
1936.322613	429.928779	132.502317	0.390738	12.756687	0.695038	6.365206	0.000000	0.000000
1936.342615	429.928859	132.497857	0.390739	12.756258	0.695041	6.364992	0.000000	0.000000
1936.362617	429.928779	132.495574	0.390740	12.756038	0.695042	6.364882	0.000000	0.000000
1936.382619	429.928859	132.518292	0.390733	12.758225	0.695029	6.365973	0.000000	0.000000
1936.402621	429.928859	132.510049	0.390735	12.757432	0.695034	6.365577	0.000000	0.000000
1936.422623	429.928859	132.499415	0.390739	12.756408	0.695040	6.365067	0.000000	0.000000
1936.442625	429.928859	132.495111	0.390740	12.755994	0.695042	6.364860	0.000000	0.000000
1936.462627	429.928859	132.492910	0.390741	12.755782	0.695043	6.364754	0.000000	0.000000
1936.482629	429.928859	132.494410	0.390741	12.755926	0.695043	6.364826	0.000000	0.000000
1936.502631	429.928859	132.499947	0.390739	12.756459	0.695040	6.365092	0.000000	0.000000
1936.522633	429.928859	132.492032	0.390741	12.755697	0.695044	6.364712	0.000000	0.000000
1936.542635	429.928859	132.500842	0.390738	12.756545	0.695039	6.365135	0.000000	0.000000
1936.562637	429.928779	132.477494	0.390746	12.754298	0.695052	6.364014	0.000000	0.000000
1936.582639	429.928859	132.482100	0.390745	12.754741	0.695049	6.364235	0.000000	0.000000
1936.602641	429.928859	132.484059	0.390744	12.754929	0.695048	6.364329	0.000000	0.000000
1936.622643	429.928859	132.479306	0.390746	12.754472	0.695051	6.364101	0.000000	0.000000
1936.642645	429.928859	132.489703	0.390742	12.755473	0.695045	6.364600	0.000000	0.000000
1936.662647	429.928859	132.488004	0.390743	12.755309	0.695046	6.364518	0.000000	0.000000
1936.682649	429.928859	132.486994	0.390743	12.755212	0.695047	6.364470	0.000000	0.000000
1936.702651	429.928859	132.492587	0.390741	12.755751	0.695044	6.364739	0.000000	0.000000
1936.722653	429.928779	132.495390	0.390740	12.756020	0.695042	6.364873	0.000000	0.000000
1936.742655	429.928859	132.500591	0.390738	12.756521	0.695039	6.365123	0.000000	0.000000
1936.762657	429.928779	132.488943	0.390742	12.755400	0.695046	6.364564	0.000000	0.000000
1936.782659	429.928859	132.501494	0.390738	12.756608	0.695039	6.365166	0.000000	0.000000
1936.802661	429.928859	132.495456	0.390740	12.756027	0.695042	6.364876	0.000000	0.000000
1936.822663	429.928859	132.493345	0.390741	12.755824	0.695043	6.364775	0.000000	0.000000
1936.842665	429.928859	132.499476	0.390739	12.756414	0.695040	6.365069	0.000000	0.000000
1936.862667	429.928779	132.493406	0.390741	12.755829	0.695043	6.364778	0.000000	0.000000
1936.882669	429.928859	132.491530	0.390741	12.755649	0.695044	6.364688	0.000000	0.000000
1936.902671	429.928779	132.480497	0.390745	12.754587	0.695050	6.364158	0.000000	0.000000
1936.922673	429.928859	132.478277	0.390746	12.754373	0.695052	6.364051	0.000000	0.000000
1936.942675	429.928859	132.469657	0.390749	12.753543	0.695056	6.363637	0.000000	0.000000
1936.962677	429.928859	132.478792	0.390746	12.754422	0.695051	6.364076	0.000000	0.000000
1936.982679	429.928859	132.467040	0.390750	12.753291	0.695058	6.363511	0.000000	0.000000
1937.002681	429.928779	132.467074	0.390750	12.753294	0.695058	6.363513	0.000000	0.000000
1937.022683	429.928859	132.469302	0.390749	12.753509	0.695057	6.363620	0.000000	0.000000
1937.042685	429.928859	132.476695	0.390746	12.754221	0.695052	6.363975	0.000000	0.000000
1937.062687	429.928859	132.490676	0.390742	12.755567	0.695045	6.364647	0.000000	0.000000
1937.082689	429.928859	132.484380	0.390744	12.754960	0.695048	6.364344	0.000000	0.000000
1937.102691	429.928779	132.475484	0.390747	12.754104	0.695053	6.363917	0.000000	0.000000
1937.122693	429.928859	132.480674	0.390745	12.754604	0.695050	6.364166	0.000000	0.000000
1937.142695	429.928859	132.481036	0.390745	12.754638	0.695050	6.364184	0.000000	0.000000
1937.162697	429.928859	132.478679	0.390746	12.754412	0.695051	6.364070	0.000000	0.000000
1937.182699	429.928859	132.478516	0.390746	12.754396	0.695051	6.364063	0.000000	0.000000
1937.202701	429.928779	132.484410	0.390744	12.754963	0.695048	6.364346	0.000000	0.000000
1937.222703	429.928859	132.480104	0.390745	12.754549	0.695051	6.364139	0.000000	0.000000
1937.242705	429.928859	132.488702	0.390742	12.755377	0.695046	6.364552	0.000000	0.000000
1937.262707	429.928779	132.471922	0.390748	12.753761	0.695055	6.363746	0.000000	0.000000
1937.282709	429.928859	132.490054	0.390742	12.755507	0.695045	6.364617	0.000000	0.000000
1937.302711	429.928779	132.493068	0.390741	12.755797	0.695043	6.364762	0.000000	0.000000
1937.322713	429.928859	132.497788	0.390739	12.756251	0.695041	6.364988	0.000000	0.000000
1937.342715	429.928859	132.495034	0.390740	12.755986	0.695042	6.364856	0.000000	0.000000
1937.362717	429.928859	132.475847	0.390747	12.754139	0.695053	6.363934	0.000000	0.000000
1937.382719	429.928859	132.468953	0.390749	12.753475	0.695057	6.363603	0.000000	0.000000
1937.402721	429.928779	132.477537	0.390746	12.754302	0.695052	6.364016	0.000000	0.000000
1937.422723	429.928859	132.479988	0.390745	12.754538	0.695051	6.364133	0.000000	0.000000
1937.442725	429.928859	132.466946	0.390750	12.753282	0.695058	6.363507	0.000000	0.000000
1937.462727	429.928779	132.486178	0.390743	12.755134	0.695047	6.364431	0.000000	0.000000
1937.482729	429.928859	132.470419	0.390749	12.753616	0.695056	6.363674	0.000000	0.000000
1937.502731	429.928779	132.478172	0.390746	12.754363	0.695052	6.364046	0.000000	0.000000
1937.522733	429.928859	132.476877	0.390746	12.754238	0.695052	6.363984	0.000000	0.000000
1937.542735	429.928779	132.471487	0.390748	12.753719	0.695055	6.363725	0.000000	0.000000
1937.562737	429.928859	132.464420	0.390751	12.753039	0.695059	6.363385	0.000000	0.000000
1937.582739	429.928859	132.487103	0.390743	12.755223	0.695047	6.364475	0.000000	0.000000
1937.602741	429.928859	132.463551	0.390751	12.752955	0.695060	6.363344	0.000000	0.000000
1937.622743	429.928859	132.470735	0.390748	12.753647	0.695056	6.363689	0.000000	0.000000
1937.642745	429.928779	132.469936	0.390749	12.753570	0.695056	6.363650	0.000000	0.000000
1937.662747	429.928859	132.463958	0.390751	12.752994	0.695059	6.363363	0.000000	0.000000
1937.682749	429.928779	132.475446	0.390747	12.754100	0.695053	6.363915	0.000000	0.000000
1937.702751	429.928859	132.484509	0.390744	12.754973	0.695048	6.364351	0.000000	0.000000
1937.722753	429.928779	132.484995	0.390744	12.755020	0.695048	6.364374	0.000000	0.000000
1937.742755	429.928859	132.479843	0.390745	12.754524	0.695051	6.364126	0.000000	0.000000
1937.762757	429.928859	132.475808	0.390747	12.754135	0.695053	6.363933	0.000000	0.000000
1937.782759	429.928779	132.477522	0.390746	12.754300	0.695052	6.364015	0.000000	0.000000
1937.802761	429.928859	132.478150	0.390746	12.754361	0.695052	6.364045	0.000000	0.000000
1937.822763	429.928779	132.480542	0.390745	12.754591	0.695050	6.364160	0.000000	0.000000
1937.842765	429.928859	132.473940	0.390747	12.753955	0.695054	6.363843	0.000000	0.000000
1937.862767	429.928779	132.484184	0.390744	12.754942	0.695048	6.364335	0.000000	0.000000
1937.882769	429.928779	132.470121	0.390749	12.753588	0.695056	6.363659	0.000000	0.000000
1937.902771	429.928859	132.476588	0.390747	12.754210	0.695053	6.363970	0.000000	0.000000
1937.922773	429.928859	132.478653	0.390746	12.754409	0.695051	6.364069	0.000000	0.000000
1937.942775	429.928859	132.465357	0.390750	12.753129	0.695059	6.363430	0.000000	0.000000
1937.962777	429.928859	132.468677	0.390749	12.753449	0.695057	6.363590	0.000000	0.000000
1937.982779	429.928859	132.473932	0.390747	12.753955	0.695054	6.363842	0.000000	0.000000
1938.002781	429.928859	132.460950	0.390752	12.752705	0.695061	6.363219	0.000000	0.000000
1938.022783	429.928859	132.471700	0.390748	12.753740	0.695055	6.363735	0.000000	0.000000
1938.042785	429.928859	132.475602	0.390747	12.754115	0.695053	6.363923	0.000000	0.000000
1938.062787	429.928859	132.482075	0.390745	12.754738	0.695049	6.364234	0.000000	0.000000
1938.082789	429.928859	132.467081	0.390750	12.753295	0.695058	6.363513	0.000000	0.000000
1938.102791	429.928859	132.447628	0.390756	12.751422	0.695069	6.362579	0.000000	0.000000
1938.122793	429.928859	132.461091	0.390752	12.752718	0.695061	6.363226	0.000000	0.000000
1938.142795	429.928859	132.466401	0.390750	12.753229	0.695058	6.363481	0.000000	0.000000
1938.162797	429.928779	132.451594	0.390755	12.751804	0.695066	6.362769	0.000000	0.000000
1938.182799	429.928859	132.442331	0.390758	12.750912	0.695071	6.362324	0.000000	0.000000
1938.202801	429.928779	132.462674	0.390751	12.752871	0.695060	6.363302	0.000000	0.000000
1938.222803	429.928859	132.459582	0.390752	12.752573	0.695062	6.363153	0.000000	0.000000
1938.242805	429.928859	132.457936	0.390753	12.752415	0.695063	6.363074	0.000000	0.000000
1938.262807	429.928779	132.449623	0.390755	12.751614	0.695067	6.362675	0.000000	0.000000
1938.282809	429.928859	132.455150	0.390754	12.752146	0.695064	6.362940	0.000000	0.000000
1938.302811	429.928779	132.462952	0.390751	12.752897	0.695060	6.363315	0.000000	0.000000
1938.322813	429.928859	132.458928	0.390752	12.752510	0.695062	6.363122	0.000000	0.000000
1938.342815	429.928859	132.444672	0.390757	12.751138	0.695070	6.362437	0.000000	0.000000
1938.362817	429.928859	132.463243	0.390751	12.752925	0.695060	6.363329	0.000000	0.000000
1938.382819	429.928859	132.461553	0.390752	12.752763	0.695061	6.363248	0.000000	0.000000
1938.402821	429.928779	132.461328	0.390752	12.752741	0.695061	6.363237	0.000000	0.000000
1938.422823	429.928859	132.462687	0.390751	12.752872	0.695060	6.363302	0.000000	0.000000
1938.442825	429.928779	132.453113	0.390754	12.751950	0.695065	6.362842	0.000000	0.000000
1938.462827	429.928859	132.453946	0.390754	12.752030	0.695065	6.362882	0.000000	0.000000
1938.482829	429.928859	132.446718	0.390757	12.751334	0.695069	6.362535	0.000000	0.000000
1938.502831	429.928859	132.467002	0.390750	12.753287	0.695058	6.363509	0.000000	0.000000
1938.522833	429.928859	132.470209	0.390749	12.753596	0.695056	6.363664	0.000000	0.000000
1938.542835	429.928779	132.474869	0.390747	12.754045	0.695053	6.363887	0.000000	0.000000
1938.562837	429.928859	132.468934	0.390749	12.753473	0.695057	6.363602	0.000000	0.000000
1938.582839	429.928859	132.449733	0.390756	12.751625	0.695067	6.362680	0.000000	0.000000
1938.602841	429.928859	132.472565	0.390748	12.753823	0.695055	6.363777	0.000000	0.000000
1938.622843	429.928859	132.453142	0.390754	12.751953	0.695065	6.362844	0.000000	0.000000
1938.642845	429.928779	132.443349	0.390758	12.751010	0.695071	6.362373	0.000000	0.000000
1938.662847	429.928859	132.456379	0.390753	12.752265	0.695064	6.362999	0.000000	0.000000
1938.682849	429.928859	132.457031	0.390753	12.752327	0.695063	6.363030	0.000000	0.000000
1938.702851	429.928779	132.463434	0.390751	12.752944	0.695060	6.363338	0.000000	0.000000
1938.722853	429.928859	132.456182	0.390753	12.752246	0.695064	6.362990	0.000000	0.000000
1938.742855	429.928779	132.443431	0.390758	12.751018	0.695071	6.362377	0.000000	0.000000
1938.762857	429.928859	132.452183	0.390755	12.751861	0.695066	6.362798	0.000000	0.000000
1938.782859	429.928859	132.439715	0.390759	12.750660	0.695073	6.362199	0.000000	0.000000
1938.802861	429.928859	132.447712	0.390756	12.751430	0.695068	6.362583	0.000000	0.000000
1938.822863	429.928859	132.457769	0.390753	12.752398	0.695063	6.363066	0.000000	0.000000
1938.842865	429.928779	132.439423	0.390759	12.750632	0.695073	6.362185	0.000000	0.000000
1938.862867	429.928859	132.428875	0.390763	12.749617	0.695079	6.361678	0.000000	0.000000
1938.882869	429.928779	132.438738	0.390759	12.750566	0.695073	6.362152	0.000000	0.000000
1938.902871	429.928859	132.433329	0.390761	12.750045	0.695076	6.361892	0.000000	0.000000
1938.922873	429.928779	132.412166	0.390768	12.748008	0.695088	6.360875	0.000000	0.000000
1938.942875	429.928859	132.429160	0.390762	12.749644	0.695079	6.361692	0.000000	0.000000
1938.962877	429.928859	132.418891	0.390766	12.748655	0.695084	6.361198	0.000000	0.000000
1938.982879	429.928859	132.424968	0.390764	12.749241	0.695081	6.361490	0.000000	0.000000
1939.002881	429.928859	132.415093	0.390767	12.748290	0.695086	6.361016	0.000000	0.000000
1939.022883	429.928859	132.408551	0.390769	12.747660	0.695090	6.360702	0.000000	0.000000
1939.042885	429.928859	132.420949	0.390765	12.748854	0.695083	6.361297	0.000000	0.000000
1939.062887	429.928779	132.428610	0.390763	12.749591	0.695079	6.361665	0.000000	0.000000
1939.082889	429.928859	132.426144	0.390763	12.749354	0.695080	6.361547	0.000000	0.000000
1939.102891	429.928940	132.419550	0.390766	12.748719	0.695084	6.361230	0.000000	0.000000
1939.122893	429.928859	132.419726	0.390766	12.748736	0.695084	6.361238	0.000000	0.000000
1939.142895	429.928859	132.423986	0.390764	12.749146	0.695082	6.361443	0.000000	0.000000
1939.162897	429.928779	132.424451	0.390764	12.749191	0.695081	6.361465	0.000000	0.000000
1939.182899	429.928859	132.422607	0.390765	12.749013	0.695082	6.361377	0.000000	0.000000
1939.202901	429.928859	132.427309	0.390763	12.749466	0.695080	6.361603	0.000000	0.000000
1939.222903	429.928859	132.425196	0.390764	12.749263	0.695081	6.361501	0.000000	0.000000
1939.242905	429.928859	132.431944	0.390761	12.749912	0.695077	6.361825	0.000000	0.000000
1939.262907	429.928779	132.426896	0.390763	12.749426	0.695080	6.361583	0.000000	0.000000
1939.282909	429.928859	132.421219	0.390765	12.748880	0.695083	6.361310	0.000000	0.000000
1939.302911	429.928859	132.420410	0.390765	12.748802	0.695084	6.361271	0.000000	0.000000
1939.322913	429.928859	132.419276	0.390766	12.748693	0.695084	6.361217	0.000000	0.000000
1939.342915	429.928859	132.412907	0.390768	12.748079	0.695088	6.360911	0.000000	0.000000
1939.362917	429.928779	132.406107	0.390770	12.747425	0.695091	6.360584	0.000000	0.000000
1939.382919	429.928859	132.405122	0.390770	12.747330	0.695092	6.360537	0.000000	0.000000
1939.402921	429.928859	132.403188	0.390771	12.747144	0.695093	6.360444	0.000000	0.000000
1939.422923	429.928859	132.397302	0.390773	12.746577	0.695096	6.360161	0.000000	0.000000
1939.442925	429.928859	132.393760	0.390774	12.746236	0.695098	6.359991	0.000000	0.000000
1939.462927	429.928779	132.400978	0.390772	12.746931	0.695094	6.360338	0.000000	0.000000
1939.482929	429.928859	132.399713	0.390772	12.746809	0.695095	6.360277	0.000000	0.000000
1939.502931	429.928779	132.399458	0.390772	12.746785	0.695095	6.360265	0.000000	0.000000
1939.522933	429.928859	132.398541	0.390773	12.746696	0.695096	6.360221	0.000000	0.000000
1939.542935	429.928859	132.400760	0.390772	12.746910	0.695094	6.360327	0.000000	0.000000
1939.562937	429.928859	132.415675	0.390767	12.748346	0.695086	6.361044	0.000000	0.000000
1939.582939	429.928859	132.396387	0.390773	12.746489	0.695097	6.360117	0.000000	0.000000
1939.602941	429.928779	132.396126	0.390773	12.746464	0.695097	6.360105	0.000000	0.000000
1939.622943	429.928859	132.380488	0.390779	12.744958	0.695106	6.359354	0.000000	0.000000
1939.642945	429.928859	132.395322	0.390774	12.746386	0.695097	6.360066	0.000000	0.000000
1939.662947	429.928859	132.378898	0.390779	12.744805	0.695106	6.359277	0.000000	0.000000
1939.682949	429.928859	132.357637	0.390786	12.742758	0.695118	6.358256	0.000000	0.000000
1939.702951	429.928859	132.386219	0.390777	12.745510	0.695102	6.359629	0.000000	0.000000
1939.722953	429.928859	132.370875	0.390782	12.744033	0.695111	6.358892	0.000000	0.000000
1939.742955	429.928859	132.365254	0.390784	12.743492	0.695114	6.358622	0.000000	0.000000
1939.762957	429.928859	132.383044	0.390778	12.745204	0.695104	6.359476	0.000000	0.000000
1939.782959	429.928859	132.378944	0.390779	12.744810	0.695106	6.359279	0.000000	0.000000
1939.802961	429.928779	132.365199	0.390784	12.743486	0.695114	6.358619	0.000000	0.000000
1939.822963	429.928859	132.371520	0.390782	12.744095	0.695111	6.358923	0.000000	0.000000
1939.842965	429.928779	132.380484	0.390779	12.744958	0.695105	6.359353	0.000000	0.000000
1939.862967	429.928859	132.374097	0.390781	12.744343	0.695109	6.359046	0.000000	0.000000
1939.882969	429.928859	132.376121	0.390780	12.744538	0.695108	6.359144	0.000000	0.000000
1939.902971	429.928859	132.371087	0.390782	12.744053	0.695111	6.358902	0.000000	0.000000
1939.922973	429.928859	132.366568	0.390783	12.743618	0.695113	6.358685	0.000000	0.000000
1939.942975	429.928859	132.370228	0.390782	12.743970	0.695111	6.358861	0.000000	0.000000
1939.962977	429.928859	132.375158	0.390781	12.744445	0.695109	6.359097	0.000000	0.000000
1939.982979	429.928859	132.371311	0.390782	12.744075	0.695111	6.358913	0.000000	0.000000
1940.002981	429.928859	132.384939	0.390777	12.745387	0.695103	6.359567	0.000000	0.000000
1940.022983	429.928859	132.374934	0.390781	12.744423	0.695109	6.359087	0.000000	0.000000
1940.042985	429.928859	132.371778	0.390782	12.744120	0.695110	6.358935	0.000000	0.000000
1940.062987	429.928859	132.373241	0.390781	12.744261	0.695110	6.359005	0.000000	0.000000
1940.082989	429.928859	132.373504	0.390781	12.744286	0.695109	6.359018	0.000000	0.000000
1940.102991	429.928779	132.369064	0.390783	12.743858	0.695112	6.358805	0.000000	0.000000
1940.122993	429.928859	132.373690	0.390781	12.744304	0.695109	6.359027	0.000000	0.000000
1940.142995	429.928859	132.374486	0.390781	12.744380	0.695109	6.359065	0.000000	0.000000
1940.162997	429.928779	132.363928	0.390784	12.743364	0.695115	6.358558	0.000000	0.000000
1940.182999	429.928859	132.376619	0.390780	12.744586	0.695108	6.359168	0.000000	0.000000
1940.203001	429.928779	132.377297	0.390780	12.744651	0.695107	6.359200	0.000000	0.000000
1940.223003	429.928859	132.363459	0.390784	12.743319	0.695115	6.358535	0.000000	0.000000
1940.243005	429.928859	132.371730	0.390782	12.744115	0.695110	6.358933	0.000000	0.000000
1940.263007	429.928859	132.364511	0.390784	12.743420	0.695114	6.358586	0.000000	0.000000
1940.283009	429.928859	132.366791	0.390783	12.743640	0.695113	6.358696	0.000000	0.000000
1940.303011	429.928779	132.363078	0.390785	12.743282	0.695115	6.358517	0.000000	0.000000
1940.323013	429.928859	132.351612	0.390788	12.742178	0.695122	6.357966	0.000000	0.000000
1940.343015	429.928859	132.350195	0.390789	12.742042	0.695122	6.357898	0.000000	0.000000
1940.363017	429.928859	132.357060	0.390787	12.742703	0.695119	6.358228	0.000000	0.000000
1940.383019	429.928859	132.356458	0.390787	12.742645	0.695119	6.358199	0.000000	0.000000
1940.403021	429.928779	132.367918	0.390783	12.743748	0.695112	6.358750	0.000000	0.000000
1940.423023	429.928859	132.361318	0.390785	12.743113	0.695116	6.358433	0.000000	0.000000
1940.443025	429.928859	132.362119	0.390785	12.743190	0.695116	6.358471	0.000000	0.000000
1940.463027	429.928859	132.356172	0.390787	12.742617	0.695119	6.358185	0.000000	0.000000
1940.483029	429.928859	132.349118	0.390789	12.741938	0.695123	6.357847	0.000000	0.000000
1940.503031	429.928779	132.363012	0.390785	12.743276	0.695115	6.358514	0.000000	0.000000
1940.523033	429.928859	132.364476	0.390784	12.743417	0.695114	6.358584	0.000000	0.000000
1940.543035	429.928859	132.378472	0.390779	12.744764	0.695107	6.359257	0.000000	0.000000
1940.563037	429.928859	132.369577	0.390782	12.743908	0.695112	6.358829	0.000000	0.000000
1940.583039	429.928859	132.373581	0.390781	12.744293	0.695109	6.359022	0.000000	0.000000
1940.603041	429.928859	132.373294	0.390781	12.744266	0.695110	6.359008	0.000000	0.000000
1940.623043	429.928859	132.364838	0.390784	12.743451	0.695114	6.358602	0.000000	0.000000
1940.643045	429.928779	132.361260	0.390785	12.743107	0.695116	6.358430	0.000000	0.000000
1940.663047	429.928859	132.369913	0.390782	12.743940	0.695111	6.358845	0.000000	0.000000
1940.683049	429.928859	132.367001	0.390783	12.743660	0.695113	6.358706	0.000000	0.000000
1940.703051	429.928859	132.371612	0.390782	12.744104	0.695110	6.358927	0.000000	0.000000
1940.723053	429.928859	132.370786	0.390782	12.744024	0.695111	6.358887	0.000000	0.000000
1940.743055	429.928779	132.356019	0.390787	12.742602	0.695119	6.358178	0.000000	0.000000
1940.763057	429.928859	132.359252	0.390786	12.742914	0.695117	6.358333	0.000000	0.000000
1940.783059	429.928859	132.346784	0.390790	12.741713	0.695124	6.357734	0.000000	0.000000
1940.803061	429.928779	132.360875	0.390785	12.743070	0.695116	6.358411	0.000000	0.000000
1940.823063	429.928859	132.353836	0.390788	12.742392	0.695120	6.358073	0.000000	0.000000
1940.843065	429.928859	132.351773	0.390788	12.742194	0.695121	6.357974	0.000000	0.000000
1940.863067	429.928859	132.352096	0.390788	12.742225	0.695121	6.357990	0.000000	0.000000
1940.883069	429.928859	132.353392	0.390788	12.742349	0.695121	6.358052	0.000000	0.000000
1940.903071	429.928779	132.347927	0.390790	12.741823	0.695123	6.357789	0.000000	0.000000
1940.923073	429.928859	132.346046	0.390790	12.741642	0.695125	6.357699	0.000000	0.000000
1940.943075	429.928859	132.346384	0.390790	12.741675	0.695124	6.357715	0.000000	0.000000
1940.963077	429.928859	132.338167	0.390793	12.740884	0.695129	6.357320	0.000000	0.000000
1940.983079	429.928859	132.330122	0.390796	12.740109	0.695133	6.356934	0.000000	0.000000
1941.003081	429.928779	132.353572	0.390788	12.742367	0.695120	6.358060	0.000000	0.000000
1941.023083	429.928859	132.333704	0.390794	12.740454	0.695131	6.357106	0.000000	0.000000
1941.043085	429.928859	132.343187	0.390791	12.741367	0.695126	6.357562	0.000000	0.000000
1941.063087	429.928779	132.347972	0.390790	12.741828	0.695123	6.357791	0.000000	0.000000
1941.083089	429.928859	132.355227	0.390787	12.742526	0.695120	6.358140	0.000000	0.000000
1941.103091	429.928859	132.342382	0.390792	12.741290	0.695127	6.357523	0.000000	0.000000
1941.123093	429.928859	132.348824	0.390789	12.741910	0.695123	6.357832	0.000000	0.000000
1941.143095	429.928859	132.342042	0.390792	12.741257	0.695127	6.357507	0.000000	0.000000
1941.163097	429.928859	132.336544	0.390793	12.740728	0.695130	6.357242	0.000000	0.000000
1941.183099	429.928859	132.330908	0.390795	12.740185	0.695133	6.356972	0.000000	0.000000
1941.203101	429.928859	132.320089	0.390799	12.739143	0.695139	6.356452	0.000000	0.000000
1941.223103	429.928859	132.317830	0.390800	12.738926	0.695140	6.356343	0.000000	0.000000
1941.243105	429.928779	132.309977	0.390802	12.738170	0.695144	6.355966	0.000000	0.000000
1941.263107	429.928859	132.323134	0.390798	12.739436	0.695137	6.356598	0.000000	0.000000
1941.283109	429.928859	132.318509	0.390800	12.738991	0.695140	6.356376	0.000000	0.000000
1941.303111	429.928859	132.316557	0.390800	12.738803	0.695141	6.356282	0.000000	0.000000
1941.323113	429.928859	132.318589	0.390800	12.738999	0.695140	6.356380	0.000000	0.000000
1941.343115	429.928779	132.312351	0.390802	12.738398	0.695143	6.356080	0.000000	0.000000
1941.363117	429.928859	132.315545	0.390801	12.738706	0.695141	6.356234	0.000000	0.000000
1941.383119	429.928859	132.305510	0.390804	12.737740	0.695147	6.355752	0.000000	0.000000
1941.403121	429.928859	132.299703	0.390806	12.737181	0.695150	6.355473	0.000000	0.000000
1941.423123	429.928859	132.318596	0.390800	12.739000	0.695140	6.356380	0.000000	0.000000
1941.443125	429.928859	132.311316	0.390802	12.738299	0.695144	6.356031	0.000000	0.000000
1941.463127	429.928859	132.311124	0.390802	12.738280	0.695144	6.356021	0.000000	0.000000
1941.483129	429.928779	132.298149	0.390806	12.737031	0.695151	6.355398	0.000000	0.000000
1941.503131	429.928859	132.305005	0.390804	12.737691	0.695147	6.355727	0.000000	0.000000
1941.523133	429.928859	132.318218	0.390800	12.738963	0.695140	6.356362	0.000000	0.000000
1941.543135	429.928859	132.308497	0.390803	12.738027	0.695145	6.355895	0.000000	0.000000
1941.563137	429.928859	132.325937	0.390797	12.739706	0.695136	6.356733	0.000000	0.000000
1941.583139	429.928779	132.315943	0.390800	12.738744	0.695141	6.356253	0.000000	0.000000
1941.603141	429.928859	132.309441	0.390803	12.738118	0.695145	6.355941	0.000000	0.000000
1941.623143	429.928779	132.305045	0.390804	12.737695	0.695147	6.355729	0.000000	0.000000
1941.643145	429.928859	132.303485	0.390805	12.737545	0.695148	6.355654	0.000000	0.000000
1941.663147	429.928859	132.316573	0.390800	12.738805	0.695141	6.356283	0.000000	0.000000
1941.683149	429.928859	132.307770	0.390803	12.737957	0.695146	6.355860	0.000000	0.000000
1941.703151	429.928859	132.298694	0.390806	12.737083	0.695151	6.355424	0.000000	0.000000
1941.723153	429.928859	132.323546	0.390798	12.739476	0.695137	6.356618	0.000000	0.000000
1941.743155	429.928859	132.308144	0.390803	12.737993	0.695146	6.355878	0.000000	0.000000
1941.763157	429.928779	132.312015	0.390802	12.738366	0.695143	6.356064	0.000000	0.000000
1941.783159	429.928859	132.309005	0.390803	12.738076	0.695145	6.355920	0.000000	0.000000
1941.803161	429.928859	132.305621	0.390804	12.737750	0.695147	6.355757	0.000000	0.000000
1941.823163	429.928859	132.309979	0.390802	12.738170	0.695145	6.355966	0.000000	0.000000
1941.843165	429.928859	132.302655	0.390805	12.737465	0.695149	6.355615	0.000000	0.000000
1941.863167	429.928779	132.309282	0.390803	12.738103	0.695145	6.355933	0.000000	0.000000
1941.883169	429.928859	132.315877	0.390800	12.738738	0.695141	6.356250	0.000000	0.000000
1941.903171	429.928859	132.313312	0.390801	12.738491	0.695143	6.356126	0.000000	0.000000
1941.923173	429.928859	132.312332	0.390802	12.738396	0.695143	6.356079	0.000000	0.000000
1941.943175	429.928859	132.309047	0.390803	12.738080	0.695145	6.355922	0.000000	0.000000
1941.963177	429.928779	132.299989	0.390806	12.737208	0.695150	6.355486	0.000000	0.000000
1941.983179	429.928859	132.311313	0.390802	12.738298	0.695144	6.356030	0.000000	0.000000
1942.003181	429.928859	132.302050	0.390805	12.737407	0.695149	6.355585	0.000000	0.000000
1942.023183	429.928859	132.320528	0.390799	12.739186	0.695139	6.356473	0.000000	0.000000
1942.043185	429.928859	132.325208	0.390797	12.739636	0.695136	6.356698	0.000000	0.000000
1942.063187	429.928859	132.320347	0.390799	12.739168	0.695139	6.356464	0.000000	0.000000
1942.083189	429.928859	132.314265	0.390801	12.738583	0.695142	6.356172	0.000000	0.000000
1942.103191	429.928779	132.317602	0.390800	12.738904	0.695140	6.356333	0.000000	0.000000
1942.123193	429.928859	132.310521	0.390802	12.738222	0.695144	6.355992	0.000000	0.000000
1942.143195	429.928859	132.314424	0.390801	12.738598	0.695142	6.356180	0.000000	0.000000
1942.163197	429.928859	132.323191	0.390798	12.739442	0.695137	6.356601	0.000000	0.000000
1942.183199	429.928859	132.312785	0.390801	12.738440	0.695143	6.356101	0.000000	0.000000
1942.203201	429.928859	132.310951	0.390802	12.738264	0.695144	6.356013	0.000000	0.000000
1942.223203	429.928859	132.311661	0.390802	12.738332	0.695144	6.356047	0.000000	0.000000
1942.243205	429.928779	132.312813	0.390801	12.738443	0.695143	6.356102	0.000000	0.000000
1942.263207	429.928859	132.315853	0.390800	12.738735	0.695141	6.356249	0.000000	0.000000
1942.283209	429.928859	132.308119	0.390803	12.737991	0.695146	6.355877	0.000000	0.000000
1942.303211	429.928859	132.304246	0.390804	12.737618	0.695148	6.355691	0.000000	0.000000
1942.323213	429.928859	132.314537	0.390801	12.738609	0.695142	6.356185	0.000000	0.000000
1942.343215	429.928859	132.319408	0.390799	12.739078	0.695139	6.356419	0.000000	0.000000
1942.363217	429.928859	132.311261	0.390802	12.738293	0.695144	6.356028	0.000000	0.000000
1942.383219	429.928779	132.309485	0.390802	12.738122	0.695145	6.355943	0.000000	0.000000
1942.403221	429.928859	132.313017	0.390801	12.738462	0.695143	6.356112	0.000000	0.000000
1942.423223	429.928859	132.300783	0.390805	12.737285	0.695150	6.355525	0.000000	0.000000
1942.443225	429.928859	132.305000	0.390804	12.737691	0.695147	6.355727	0.000000	0.000000
1942.463227	429.928859	132.309066	0.390803	12.738082	0.695145	6.355922	0.000000	0.000000
1942.483229	429.928859	132.304532	0.390804	12.737645	0.695148	6.355705	0.000000	0.000000
1942.503231	429.928859	132.315355	0.390801	12.738687	0.695142	6.356225	0.000000	0.000000
1942.523233	429.928859	132.316370	0.390800	12.738785	0.695141	6.356273	0.000000	0.000000
1942.543235	429.928859	132.303205	0.390805	12.737518	0.695148	6.355641	0.000000	0.000000
1942.563237	429.928859	132.313015	0.390801	12.738462	0.695143	6.356112	0.000000	0.000000
1942.583239	429.928859	132.307536	0.390803	12.737935	0.695146	6.355849	0.000000	0.000000
1942.603241	429.928859	132.298480	0.390806	12.737063	0.695151	6.355414	0.000000	0.000000
1942.623243	429.928859	132.290621	0.390809	12.736306	0.695155	6.355036	0.000000	0.000000
1942.643245	429.928859	132.291224	0.390809	12.736364	0.695155	6.355065	0.000000	0.000000
1942.663247	429.928779	132.308061	0.390803	12.737985	0.695145	6.355874	0.000000	0.000000
1942.683249	429.928859	132.295526	0.390807	12.736778	0.695152	6.355272	0.000000	0.000000
1942.703251	429.928859	132.299901	0.390806	12.737200	0.695150	6.355482	0.000000	0.000000
1942.723253	429.928859	132.298567	0.390806	12.737071	0.695151	6.355418	0.000000	0.000000
1942.743255	429.928859	132.307597	0.390803	12.737941	0.695146	6.355852	0.000000	0.000000
1942.763257	429.928779	132.311453	0.390802	12.738312	0.695144	6.356037	0.000000	0.000000
1942.783259	429.928859	132.317777	0.390800	12.738921	0.695140	6.356341	0.000000	0.000000
1942.803261	429.928859	132.301437	0.390805	12.737348	0.695149	6.355556	0.000000	0.000000
1942.823263	429.928779	132.312511	0.390801	12.738414	0.695143	6.356088	0.000000	0.000000
1942.843265	429.928859	132.293831	0.390808	12.736615	0.695153	6.355191	0.000000	0.000000
1942.863267	429.928859	132.297668	0.390807	12.736985	0.695151	6.355375	0.000000	0.000000
1942.883269	429.928859	132.296440	0.390807	12.736866	0.695152	6.355316	0.000000	0.000000
1942.903271	429.928859	132.290106	0.390809	12.736257	0.695155	6.355012	0.000000	0.000000
1942.923273	429.928859	132.310438	0.390802	12.738214	0.695144	6.355988	0.000000	0.000000
1942.943275	429.928859	132.286386	0.390810	12.735898	0.695158	6.354833	0.000000	0.000000
1942.963277	429.928779	132.297964	0.390806	12.737013	0.695151	6.355389	0.000000	0.000000
1942.983279	429.928859	132.291350	0.390809	12.736376	0.695155	6.355071	0.000000	0.000000
1943.003281	429.928859	132.294965	0.390807	12.736724	0.695153	6.355245	0.000000	0.000000
1943.023283	429.928779	132.295404	0.390807	12.736767	0.695152	6.355266	0.000000	0.000000
1943.043285	429.928859	132.298807	0.390806	12.737094	0.695151	6.355430	0.000000	0.000000
1943.063287	429.928779	132.288819	0.390809	12.736133	0.695156	6.354950	0.000000	0.000000
1943.083289	429.928859	132.291326	0.390809	12.736374	0.695155	6.355070	0.000000	0.000000
1943.103291	429.928859	132.289592	0.390809	12.736207	0.695156	6.354987	0.000000	0.000000
1943.123293	429.928779	132.280467	0.390812	12.735329	0.695161	6.354549	0.000000	0.000000
1943.143295	429.928859	132.289520	0.390809	12.736200	0.695156	6.354984	0.000000	0.000000
1943.163297	429.928779	132.290746	0.390809	12.736318	0.695155	6.355042	0.000000	0.000000
1943.183299	429.928859	132.285704	0.390811	12.735833	0.695158	6.354800	0.000000	0.000000
1943.203301	429.928859	132.288037	0.390810	12.736057	0.695157	6.354912	0.000000	0.000000
1943.223303	429.928859	132.293131	0.390808	12.736548	0.695154	6.355157	0.000000	0.000000
1943.243305	429.928859	132.304005	0.390804	12.737595	0.695148	6.355679	0.000000	0.000000
1943.263307	429.928859	132.303532	0.390805	12.737549	0.695148	6.355657	0.000000	0.000000
1943.283309	429.928859	132.301884	0.390805	12.737391	0.695149	6.355577	0.000000	0.000000
1943.303311	429.928859	132.285886	0.390810	12.735850	0.695158	6.354809	0.000000	0.000000
1943.323313	429.928779	132.293958	0.390808	12.736627	0.695153	6.355197	0.000000	0.000000
1943.343315	429.928859	132.285665	0.390811	12.735829	0.695158	6.354798	0.000000	0.000000
1943.363317	429.928779	132.286312	0.390810	12.735891	0.695157	6.354829	0.000000	0.000000
1943.383319	429.928859	132.285172	0.390811	12.735782	0.695158	6.354775	0.000000	0.000000
1943.403321	429.928859	132.294739	0.390808	12.736703	0.695153	6.355234	0.000000	0.000000
1943.423323	429.928859	132.286172	0.390810	12.735878	0.695158	6.354823	0.000000	0.000000
1943.443325	429.928859	132.293085	0.390808	12.736543	0.695154	6.355155	0.000000	0.000000
1943.463327	429.928859	132.305936	0.390804	12.737781	0.695147	6.355772	0.000000	0.000000
1943.483329	429.928859	132.284293	0.390811	12.735697	0.695159	6.354732	0.000000	0.000000
1943.503331	429.928859	132.270093	0.390816	12.734330	0.695167	6.354050	0.000000	0.000000
1943.523333	429.928859	132.276565	0.390814	12.734953	0.695163	6.354361	0.000000	0.000000
1943.543335	429.928859	132.298488	0.390806	12.737064	0.695151	6.355414	0.000000	0.000000
1943.563337	429.928859	132.286327	0.390810	12.735893	0.695158	6.354830	0.000000	0.000000
1943.583339	429.928859	132.277231	0.390813	12.735017	0.695163	6.354393	0.000000	0.000000
1943.603341	429.928859	132.299095	0.390806	12.737122	0.695151	6.355443	0.000000	0.000000
1943.623343	429.928779	132.281777	0.390812	12.735455	0.695160	6.354612	0.000000	0.000000
1943.643345	429.928859	132.287898	0.390810	12.736044	0.695157	6.354906	0.000000	0.000000
1943.663347	429.928859	132.287342	0.390810	12.735991	0.695157	6.354879	0.000000	0.000000
1943.683349	429.928779	132.273316	0.390815	12.734640	0.695165	6.354205	0.000000	0.000000
1943.703351	429.928859	132.270646	0.390816	12.734383	0.695166	6.354077	0.000000	0.000000
1943.723353	429.928779	132.279551	0.390813	12.735240	0.695161	6.354505	0.000000	0.000000
1943.743355	429.928859	132.280136	0.390812	12.735297	0.695161	6.354533	0.000000	0.000000
1943.763357	429.928859	132.291036	0.390809	12.736346	0.695155	6.355056	0.000000	0.000000
1943.783359	429.928779	132.275664	0.390814	12.734866	0.695163	6.354318	0.000000	0.000000
1943.803361	429.928859	132.279193	0.390813	12.735206	0.695162	6.354487	0.000000	0.000000
1943.823363	429.928859	132.270125	0.390816	12.734333	0.695167	6.354052	0.000000	0.000000
1943.843365	429.928859	132.279783	0.390813	12.735263	0.695161	6.354516	0.000000	0.000000
1943.863367	429.928859	132.283754	0.390811	12.735645	0.695159	6.354707	0.000000	0.000000
1943.883369	429.928859	132.279121	0.390813	12.735199	0.695162	6.354484	0.000000	0.000000
1943.903371	429.928859	132.288329	0.390810	12.736086	0.695156	6.354926	0.000000	0.000000
1943.923373	429.928779	132.284936	0.390811	12.735759	0.695158	6.354763	0.000000	0.000000
1943.943375	429.928859	132.269055	0.390816	12.734230	0.695167	6.354000	0.000000	0.000000
1943.963377	429.928859	132.268552	0.390816	12.734182	0.695167	6.353976	0.000000	0.000000
1943.983379	429.928859	132.263493	0.390818	12.733695	0.695170	6.353733	0.000000	0.000000
1944.003381	429.928859	132.291155	0.390809	12.736358	0.695155	6.355062	0.000000	0.000000
1944.023383	429.928779	132.276040	0.390814	12.734902	0.695163	6.354336	0.000000	0.000000
1944.043385	429.928859	132.270797	0.390816	12.734398	0.695166	6.354084	0.000000	0.000000
1944.063387	429.928779	132.264722	0.390818	12.733813	0.695169	6.353792	0.000000	0.000000
1944.083389	429.928859	132.282414	0.390812	12.735516	0.695160	6.354642	0.000000	0.000000
1944.103391	429.928859	132.266832	0.390817	12.734016	0.695168	6.353894	0.000000	0.000000
1944.123393	429.928859	132.277895	0.390813	12.735081	0.695162	6.354425	0.000000	0.000000
1944.143395	429.928859	132.279701	0.390813	12.735255	0.695161	6.354512	0.000000	0.000000
1944.163397	429.928859	132.279383	0.390813	12.735224	0.695161	6.354497	0.000000	0.000000
1944.183399	429.928859	132.276795	0.390814	12.734975	0.695163	6.354372	0.000000	0.000000
1944.203401	429.928859	132.282588	0.390812	12.735533	0.695160	6.354651	0.000000	0.000000
1944.223403	429.928859	132.278995	0.390813	12.735187	0.695162	6.354478	0.000000	0.000000
1944.243405	429.928859	132.275683	0.390814	12.734868	0.695163	6.354319	0.000000	0.000000
1944.263407	429.928859	132.282853	0.390812	12.735558	0.695159	6.354663	0.000000	0.000000
1944.283409	429.928859	132.270500	0.390816	12.734369	0.695166	6.354070	0.000000	0.000000
1944.303411	429.928859	132.274996	0.390814	12.734802	0.695164	6.354286	0.000000	0.000000
1944.323413	429.928859	132.268034	0.390816	12.734132	0.695168	6.353951	0.000000	0.000000
1944.343415	429.928859	132.279806	0.390813	12.735265	0.695161	6.354517	0.000000	0.000000
1944.363417	429.928859	132.262423	0.390818	12.733592	0.695171	6.353682	0.000000	0.000000
1944.383419	429.928859	132.277563	0.390813	12.735049	0.695162	6.354409	0.000000	0.000000
1944.403421	429.928859	132.270734	0.390816	12.734392	0.695166	6.354081	0.000000	0.000000
1944.423423	429.928859	132.285259	0.390811	12.735790	0.695158	6.354779	0.000000	0.000000
1944.443425	429.928859	132.271677	0.390815	12.734482	0.695166	6.354126	0.000000	0.000000
1944.463427	429.928859	132.270417	0.390816	12.734361	0.695166	6.354066	0.000000	0.000000
1944.483429	429.928859	132.262321	0.390818	12.733582	0.695171	6.353677	0.000000	0.000000
1944.503431	429.928859	132.269089	0.390816	12.734233	0.695167	6.354002	0.000000	0.000000
1944.523433	429.928859	132.264877	0.390818	12.733828	0.695169	6.353800	0.000000	0.000000
1944.543435	429.928859	132.265359	0.390817	12.733874	0.695169	6.353823	0.000000	0.000000
1944.563437	429.928859	132.258574	0.390820	12.733221	0.695173	6.353497	0.000000	0.000000
1944.583439	429.928859	132.252749	0.390822	12.732660	0.695176	6.353217	0.000000	0.000000
1944.603441	429.928779	132.263302	0.390818	12.733676	0.695170	6.353724	0.000000	0.000000
1944.623443	429.928859	132.261112	0.390819	12.733465	0.695171	6.353619	0.000000	0.000000
1944.643445	429.928859	132.259024	0.390820	12.733264	0.695173	6.353519	0.000000	0.000000
1944.663447	429.928859	132.264526	0.390818	12.733794	0.695170	6.353783	0.000000	0.000000
1944.683449	429.928859	132.258346	0.390820	12.733199	0.695173	6.353486	0.000000	0.000000
1944.703451	429.928859	132.267313	0.390817	12.734062	0.695168	6.353917	0.000000	0.000000
1944.723453	429.928859	132.276993	0.390813	12.734994	0.695163	6.354382	0.000000	0.000000
1944.743455	429.928859	132.256972	0.390820	12.733067	0.695174	6.353420	0.000000	0.000000
1944.763457	429.928859	132.249954	0.390823	12.732391	0.695178	6.353083	0.000000	0.000000
1944.783459	429.928859	132.267291	0.390817	12.734060	0.695168	6.353916	0.000000	0.000000
1944.803461	429.928859	132.266017	0.390817	12.733938	0.695169	6.353854	0.000000	0.000000
1944.823463	429.928859	132.270782	0.390816	12.734396	0.695166	6.354083	0.000000	0.000000
1944.843465	429.928859	132.255254	0.390821	12.732901	0.695175	6.353337	0.000000	0.000000
1944.863467	429.928859	132.267469	0.390817	12.734077	0.695168	6.353924	0.000000	0.000000
1944.883469	429.928859	132.261879	0.390819	12.733539	0.695171	6.353656	0.000000	0.000000
1944.903471	429.928859	132.259509	0.390819	12.733311	0.695172	6.353542	0.000000	0.000000
1944.923473	429.928859	132.260195	0.390819	12.733377	0.695172	6.353575	0.000000	0.000000
1944.943475	429.928779	132.259937	0.390819	12.733352	0.695172	6.353562	0.000000	0.000000
1944.963477	429.928859	132.251534	0.390822	12.732543	0.695177	6.353159	0.000000	0.000000
1944.983479	429.928859	132.257630	0.390820	12.733130	0.695173	6.353452	0.000000	0.000000
1945.003481	429.928859	132.266010	0.390817	12.733937	0.695169	6.353854	0.000000	0.000000
1945.023483	429.928859	132.255348	0.390821	12.732910	0.695175	6.353342	0.000000	0.000000
1945.043485	429.928779	132.259543	0.390819	12.733314	0.695172	6.353543	0.000000	0.000000
1945.063487	429.928859	132.256508	0.390820	12.733022	0.695174	6.353398	0.000000	0.000000
1945.083489	429.928859	132.258507	0.390820	12.733214	0.695173	6.353494	0.000000	0.000000
1945.103491	429.928859	132.260208	0.390819	12.733378	0.695172	6.353575	0.000000	0.000000
1945.123493	429.928859	132.258833	0.390820	12.733246	0.695173	6.353509	0.000000	0.000000
1945.143495	429.928859	132.265164	0.390817	12.733855	0.695169	6.353814	0.000000	0.000000
1945.163497	429.928859	132.250062	0.390823	12.732401	0.695178	6.353088	0.000000	0.000000
1945.183499	429.928779	132.258156	0.390820	12.733181	0.695173	6.353477	0.000000	0.000000
1945.203501	429.928859	132.253229	0.390821	12.732706	0.695176	6.353240	0.000000	0.000000
1945.223503	429.928859	132.251625	0.390822	12.732552	0.695177	6.353163	0.000000	0.000000
1945.243505	429.928779	132.252519	0.390822	12.732638	0.695176	6.353206	0.000000	0.000000
1945.263507	429.928859	132.254822	0.390821	12.732860	0.695175	6.353317	0.000000	0.000000
1945.283509	429.928859	132.262921	0.390818	12.733639	0.695170	6.353706	0.000000	0.000000
1945.303511	429.928859	132.260727	0.390819	12.733428	0.695172	6.353600	0.000000	0.000000
1945.323513	429.928859	132.246999	0.390824	12.732106	0.695179	6.352941	0.000000	0.000000
1945.343515	429.928859	132.250927	0.390822	12.732485	0.695177	6.353130	0.000000	0.000000
1945.363517	429.928859	132.264011	0.390818	12.733744	0.695170	6.353758	0.000000	0.000000
1945.383519	429.928859	132.262991	0.390818	12.733646	0.695170	6.353709	0.000000	0.000000
1945.403521	429.928859	132.248378	0.390823	12.732239	0.695179	6.353007	0.000000	0.000000
1945.423523	429.928859	132.254762	0.390821	12.732854	0.695175	6.353314	0.000000	0.000000
1945.443525	429.928779	132.259185	0.390819	12.733280	0.695172	6.353526	0.000000	0.000000
1945.463527	429.928859	132.249018	0.390823	12.732301	0.695178	6.353038	0.000000	0.000000
1945.483529	429.928779	132.249603	0.390823	12.732357	0.695178	6.353066	0.000000	0.000000
1945.503531	429.928859	132.254758	0.390821	12.732854	0.695175	6.353314	0.000000	0.000000
1945.523533	429.928859	132.249147	0.390823	12.732313	0.695178	6.353044	0.000000	0.000000
1945.543535	429.928859	132.258105	0.390820	12.733176	0.695173	6.353474	0.000000	0.000000
1945.563537	429.928859	132.246454	0.390824	12.732054	0.695180	6.352915	0.000000	0.000000
1945.583539	429.928859	132.242926	0.390825	12.731714	0.695182	6.352745	0.000000	0.000000
1945.603541	429.928859	132.245007	0.390824	12.731915	0.695180	6.352845	0.000000	0.000000
1945.623543	429.928859	132.273313	0.390815	12.734640	0.695165	6.354205	0.000000	0.000000
1945.643545	429.928859	132.257535	0.390820	12.733121	0.695173	6.353447	0.000000	0.000000
1945.663547	429.928859	132.250209	0.390822	12.732416	0.695178	6.353095	0.000000	0.000000
1945.683549	429.928779	132.242385	0.390825	12.731662	0.695182	6.352719	0.000000	0.000000
1945.703551	429.928859	132.245117	0.390824	12.731925	0.695180	6.352850	0.000000	0.000000
1945.723553	429.928859	132.237183	0.390827	12.731161	0.695185	6.352469	0.000000	0.000000
1945.743555	429.928859	132.242987	0.390825	12.731720	0.695181	6.352748	0.000000	0.000000
1945.763557	429.928859	132.246632	0.390824	12.732071	0.695179	6.352923	0.000000	0.000000
1945.783559	429.928859	132.240154	0.390826	12.731448	0.695183	6.352612	0.000000	0.000000
1945.803561	429.928859	132.238167	0.390827	12.731256	0.695184	6.352517	0.000000	0.000000
1945.823563	429.928779	132.250373	0.390822	12.732431	0.695177	6.353103	0.000000	0.000000
1945.843565	429.928859	132.232817	0.390828	12.730741	0.695187	6.352260	0.000000	0.000000
1945.863567	429.928779	132.241831	0.390825	12.731609	0.695182	6.352693	0.000000	0.000000
1945.883569	429.928859	132.232708	0.390828	12.730731	0.695187	6.352254	0.000000	0.000000
1945.903571	429.928779	132.235565	0.390827	12.731006	0.695185	6.352392	0.000000	0.000000
1945.923573	429.928859	132.230319	0.390829	12.730501	0.695188	6.352140	0.000000	0.000000
1945.943575	429.928859	132.236864	0.390827	12.731131	0.695185	6.352454	0.000000	0.000000
1945.963577	429.928779	132.234533	0.390828	12.730906	0.695186	6.352342	0.000000	0.000000
1945.983579	429.928859	132.233020	0.390828	12.730761	0.695187	6.352269	0.000000	0.000000
1946.003581	429.928779	132.228032	0.390830	12.730280	0.695190	6.352030	0.000000	0.000000
1946.023583	429.928859	132.241632	0.390825	12.731590	0.695182	6.352683	0.000000	0.000000
1946.043585	429.928859	132.255312	0.390821	12.732907	0.695175	6.353340	0.000000	0.000000
1946.063587	429.928779	132.247065	0.390823	12.732113	0.695179	6.352944	0.000000	0.000000
1946.083589	429.928859	132.241272	0.390825	12.731555	0.695182	6.352666	0.000000	0.000000
1946.103591	429.928779	132.247221	0.390823	12.732128	0.695179	6.352952	0.000000	0.000000
1946.123593	429.928859	132.239135	0.390826	12.731349	0.695184	6.352563	0.000000	0.000000
1946.143595	429.928779	132.228856	0.390830	12.730360	0.695189	6.352069	0.000000	0.000000
1946.163597	429.928859	132.234409	0.390828	12.730894	0.695186	6.352336	0.000000	0.000000
1946.183599	429.928859	132.246806	0.390824	12.732088	0.695179	6.352932	0.000000	0.000000
1946.203601	429.928859	132.235393	0.390827	12.730989	0.695186	6.352383	0.000000	0.000000
1946.223603	429.928859	132.228928	0.390830	12.730367	0.695189	6.352073	0.000000	0.000000
1946.243605	429.928859	132.244498	0.390824	12.731866	0.695181	6.352821	0.000000	0.000000
1946.263607	429.928859	132.235911	0.390827	12.731039	0.695185	6.352408	0.000000	0.000000
1946.283609	429.928859	132.247332	0.390823	12.732139	0.695179	6.352957	0.000000	0.000000
1946.303611	429.928859	132.240423	0.390826	12.731473	0.695183	6.352625	0.000000	0.000000
1946.323613	429.928859	132.234090	0.390828	12.730864	0.695186	6.352321	0.000000	0.000000
1946.343615	429.928779	132.247807	0.390823	12.732184	0.695179	6.352980	0.000000	0.000000
1946.363617	429.928859	132.247140	0.390823	12.732120	0.695179	6.352948	0.000000	0.000000
1946.383619	429.928859	132.241469	0.390825	12.731574	0.695182	6.352675	0.000000	0.000000
1946.403621	429.928859	132.245606	0.390824	12.731972	0.695180	6.352874	0.000000	0.000000
1946.423623	429.928859	132.242685	0.390825	12.731691	0.695182	6.352734	0.000000	0.000000
1946.443625	429.928859	132.220207	0.390833	12.729527	0.695194	6.351654	0.000000	0.000000
1946.463627	429.928859	132.221708	0.390832	12.729672	0.695193	6.351726	0.000000	0.000000
1946.483629	429.928859	132.234001	0.390828	12.730855	0.695186	6.352316	0.000000	0.000000
1946.503631	429.928779	132.227005	0.390830	12.730182	0.695190	6.351980	0.000000	0.000000
1946.523633	429.928859	132.224213	0.390831	12.729913	0.695192	6.351846	0.000000	0.000000
1946.543635	429.928779	132.219572	0.390833	12.729466	0.695194	6.351623	0.000000	0.000000
1946.563637	429.928859	132.221820	0.390832	12.729682	0.695193	6.351731	0.000000	0.000000
1946.583639	429.928859	132.220727	0.390832	12.729577	0.695194	6.351679	0.000000	0.000000
1946.603641	429.928859	132.232230	0.390828	12.730685	0.695187	6.352231	0.000000	0.000000
1946.623643	429.928859	132.225522	0.390831	12.730039	0.695191	6.351909	0.000000	0.000000
1946.643645	429.928779	132.229414	0.390829	12.730414	0.695189	6.352096	0.000000	0.000000
1946.663647	429.928859	132.231074	0.390829	12.730573	0.695188	6.352176	0.000000	0.000000
1946.683649	429.928859	132.226593	0.390830	12.730142	0.695191	6.351961	0.000000	0.000000
1946.703651	429.928859	132.224590	0.390831	12.729949	0.695192	6.351864	0.000000	0.000000
1946.723653	429.928859	132.229939	0.390829	12.730464	0.695189	6.352121	0.000000	0.000000
1946.743655	429.928779	132.217824	0.390833	12.729298	0.695195	6.351539	0.000000	0.000000
1946.763657	429.928859	132.221792	0.390832	12.729680	0.695193	6.351730	0.000000	0.000000
1946.783659	429.928779	132.239819	0.390826	12.731415	0.695183	6.352596	0.000000	0.000000
1946.803661	429.928859	132.230205	0.390829	12.730490	0.695189	6.352134	0.000000	0.000000
1946.823663	429.928859	132.223117	0.390832	12.729807	0.695192	6.351794	0.000000	0.000000
1946.843665	429.928859	132.235304	0.390827	12.730981	0.695186	6.352379	0.000000	0.000000
1946.863667	429.928859	132.214104	0.390835	12.728940	0.695197	6.351361	0.000000	0.000000
1946.883669	429.928779	132.217026	0.390834	12.729221	0.695196	6.351501	0.000000	0.000000
1946.903671	429.928859	132.206550	0.390837	12.728212	0.695202	6.350998	0.000000	0.000000
1946.923673	429.928859	132.190690	0.390842	12.726685	0.695210	6.350236	0.000000	0.000000
1946.943675	429.928779	132.211900	0.390835	12.728727	0.695199	6.351255	0.000000	0.000000
1946.963677	429.928859	132.219124	0.390833	12.729423	0.695195	6.351602	0.000000	0.000000
1946.983679	429.928859	132.199447	0.390839	12.727528	0.695206	6.350657	0.000000	0.000000
1947.003681	429.928859	132.205020	0.390838	12.728065	0.695202	6.350924	0.000000	0.000000
1947.023683	429.928859	132.204592	0.390838	12.728024	0.695203	6.350904	0.000000	0.000000
1947.043685	429.928779	132.209188	0.390836	12.728466	0.695200	6.351125	0.000000	0.000000
1947.063687	429.928859	132.194072	0.390841	12.727011	0.695209	6.350398	0.000000	0.000000
1947.083689	429.928859	132.207293	0.390837	12.728284	0.695201	6.351033	0.000000	0.000000
1947.103691	429.928859	132.215779	0.390834	12.729101	0.695197	6.351441	0.000000	0.000000
1947.123693	429.928859	132.219685	0.390833	12.729477	0.695194	6.351629	0.000000	0.000000
1947.143695	429.928779	132.220434	0.390832	12.729549	0.695194	6.351665	0.000000	0.000000
1947.163697	429.928859	132.198480	0.390840	12.727435	0.695206	6.350610	0.000000	0.000000
1947.183699	429.928859	132.199256	0.390840	12.727510	0.695206	6.350647	0.000000	0.000000
1947.203701	429.928859	132.213454	0.390835	12.728877	0.695198	6.351329	0.000000	0.000000
1947.223703	429.928859	132.207413	0.390837	12.728295	0.695201	6.351039	0.000000	0.000000
1947.243705	429.928859	132.200798	0.390839	12.727659	0.695205	6.350721	0.000000	0.000000
1947.263707	429.928859	132.210276	0.390836	12.728571	0.695200	6.351177	0.000000	0.000000
1947.283709	429.928859	132.216924	0.390834	12.729211	0.695196	6.351496	0.000000	0.000000
1947.303711	429.928779	132.210037	0.390836	12.728548	0.695200	6.351165	0.000000	0.000000
1947.323713	429.928859	132.211611	0.390835	12.728700	0.695199	6.351241	0.000000	0.000000
1947.343715	429.928859	132.212001	0.390835	12.728737	0.695199	6.351260	0.000000	0.000000
1947.363717	429.928859	132.216501	0.390834	12.729170	0.695196	6.351476	0.000000	0.000000
1947.383719	429.928859	132.202855	0.390838	12.727857	0.695204	6.350820	0.000000	0.000000
1947.403721	429.928779	132.216606	0.390834	12.729180	0.695196	6.351481	0.000000	0.000000
1947.423723	429.928859	132.201175	0.390839	12.727695	0.695205	6.350740	0.000000	0.000000
1947.443725	429.928859	132.191959	0.390842	12.726808	0.695210	6.350297	0.000000	0.000000
1947.463727	429.928779	132.203877	0.390838	12.727955	0.695203	6.350869	0.000000	0.000000
1947.483729	429.928859	132.198907	0.390840	12.727476	0.695206	6.350631	0.000000	0.000000
1947.503731	429.928859	132.202666	0.390838	12.727838	0.695204	6.350811	0.000000	0.000000
1947.523733	429.928859	132.195731	0.390841	12.727171	0.695208	6.350478	0.000000	0.000000
1947.543735	429.928859	132.193327	0.390842	12.726939	0.695209	6.350363	0.000000	0.000000
1947.563737	429.928779	132.210737	0.390836	12.728615	0.695199	6.351199	0.000000	0.000000
1947.583739	429.928859	132.211459	0.390835	12.728685	0.695199	6.351234	0.000000	0.000000
1947.603741	429.928779	132.195186	0.390841	12.727118	0.695208	6.350452	0.000000	0.000000
1947.623743	429.928859	132.211156	0.390836	12.728656	0.695199	6.351219	0.000000	0.000000
1947.643745	429.928859	132.196316	0.390841	12.727227	0.695207	6.350506	0.000000	0.000000
1947.663747	429.928859	132.188569	0.390843	12.726481	0.695212	6.350134	0.000000	0.000000
1947.683749	429.928859	132.193488	0.390841	12.726955	0.695209	6.350370	0.000000	0.000000
1947.703751	429.928859	132.188512	0.390843	12.726476	0.695212	6.350131	0.000000	0.000000
1947.723753	429.928859	132.192002	0.390842	12.726812	0.695210	6.350299	0.000000	0.000000
1947.743755	429.928859	132.197539	0.390840	12.727345	0.695207	6.350565	0.000000	0.000000
1947.763757	429.928859	132.191814	0.390842	12.726794	0.695210	6.350290	0.000000	0.000000
1947.783759	429.928859	132.180667	0.390846	12.725720	0.695216	6.349754	0.000000	0.000000
1947.803761	429.928859	132.187711	0.390843	12.726399	0.695212	6.350093	0.000000	0.000000
1947.823763	429.928859	132.184152	0.390845	12.726056	0.695214	6.349922	0.000000	0.000000
1947.843765	429.928859	132.194106	0.390841	12.727014	0.695208	6.350400	0.000000	0.000000
1947.863767	429.928779	132.176327	0.390847	12.725303	0.695218	6.349546	0.000000	0.000000
1947.883769	429.928859	132.171038	0.390849	12.724793	0.695221	6.349292	0.000000	0.000000
1947.903771	429.928859	132.196259	0.390841	12.727222	0.695207	6.350503	0.000000	0.000000
1947.923773	429.928859	132.180316	0.390846	12.725687	0.695216	6.349738	0.000000	0.000000
1947.943775	429.928859	132.191374	0.390842	12.726751	0.695210	6.350269	0.000000	0.000000
1947.963777	429.928779	132.182536	0.390845	12.725900	0.695215	6.349844	0.000000	0.000000
1947.983779	429.928859	132.182620	0.390845	12.725908	0.695215	6.349848	0.000000	0.000000
1948.003781	429.928859	132.180469	0.390846	12.725701	0.695216	6.349745	0.000000	0.000000
1948.023783	429.928859	132.165550	0.390851	12.724265	0.695224	6.349028	0.000000	0.000000
1948.043785	429.928859	132.166521	0.390851	12.724359	0.695224	6.349075	0.000000	0.000000
1948.063787	429.928779	132.165297	0.390851	12.724241	0.695224	6.349016	0.000000	0.000000
1948.083789	429.928859	132.171565	0.390849	12.724844	0.695221	6.349317	0.000000	0.000000
1948.103791	429.928859	132.159763	0.390853	12.723708	0.695227	6.348750	0.000000	0.000000
1948.123793	429.928859	132.162063	0.390852	12.723929	0.695226	6.348861	0.000000	0.000000
1948.143795	429.928859	132.144400	0.390858	12.722229	0.695236	6.348012	0.000000	0.000000
1948.163797	429.928779	132.151402	0.390856	12.722903	0.695232	6.348349	0.000000	0.000000
1948.183799	429.928859	132.165613	0.390851	12.724271	0.695224	6.349031	0.000000	0.000000
1948.203801	429.928859	132.151416	0.390856	12.722904	0.695232	6.348349	0.000000	0.000000
1948.223803	429.928779	132.142287	0.390859	12.722025	0.695237	6.347911	0.000000	0.000000
1948.243805	429.928859	132.144316	0.390858	12.722221	0.695236	6.348008	0.000000	0.000000
1948.263807	429.928859	132.148702	0.390857	12.722643	0.695234	6.348219	0.000000	0.000000
1948.283809	429.928779	132.141261	0.390859	12.721927	0.695238	6.347861	0.000000	0.000000
1948.303811	429.928859	132.142439	0.390859	12.722040	0.695237	6.347918	0.000000	0.000000
1948.323813	429.928859	132.139211	0.390860	12.721729	0.695239	6.347763	0.000000	0.000000
1948.343815	429.928859	132.144553	0.390858	12.722244	0.695236	6.348020	0.000000	0.000000
1948.363817	429.928859	132.134996	0.390861	12.721323	0.695241	6.347560	0.000000	0.000000
1948.383819	429.928859	132.138640	0.390860	12.721674	0.695239	6.347735	0.000000	0.000000
1948.403821	429.928859	132.125416	0.390864	12.720401	0.695246	6.347100	0.000000	0.000000
1948.423823	429.928859	132.131960	0.390862	12.721031	0.695243	6.347415	0.000000	0.000000
1948.443825	429.928859	132.125997	0.390864	12.720457	0.695246	6.347128	0.000000	0.000000
1948.463827	429.928779	132.139668	0.390859	12.721773	0.695238	6.347785	0.000000	0.000000
1948.483829	429.928859	132.137968	0.390860	12.721610	0.695239	6.347703	0.000000	0.000000
1948.503831	429.928940	132.135102	0.390861	12.721334	0.695241	6.347566	0.000000	0.000000
1948.523833	429.928859	132.129165	0.390863	12.720762	0.695244	6.347280	0.000000	0.000000
1948.543835	429.928859	132.127495	0.390864	12.720601	0.695245	6.347200	0.000000	0.000000
1948.563837	429.928859	132.139902	0.390859	12.721796	0.695238	6.347796	0.000000	0.000000
1948.583839	429.928859	132.131652	0.390862	12.721001	0.695243	6.347400	0.000000	0.000000
1948.603841	429.928859	132.117091	0.390867	12.719600	0.695251	6.346700	0.000000	0.000000
1948.623843	429.928859	132.114828	0.390868	12.719382	0.695252	6.346592	0.000000	0.000000
1948.643845	429.928859	132.121966	0.390865	12.720069	0.695248	6.346934	0.000000	0.000000
1948.662847	429.928859	132.124901	0.390865	12.720352	0.695247	6.347076	0.000000	0.000000
1948.682849	429.928859	132.133501	0.390862	12.721180	0.695242	6.347489	0.000000	0.000000
1948.702851	429.928859	132.125970	0.390864	12.720454	0.695246	6.347127	0.000000	0.000000
1948.722853	429.928859	132.118462	0.390867	12.719732	0.695250	6.346766	0.000000	0.000000
1948.742855	429.928779	132.113868	0.390868	12.719289	0.695253	6.346545	0.000000	0.000000
1948.762857	429.928859	132.124504	0.390865	12.720313	0.695247	6.347056	0.000000	0.000000
1948.782859	429.928859	132.121196	0.390866	12.719995	0.695249	6.346897	0.000000	0.000000
1948.802861	429.928859	132.144720	0.390858	12.722260	0.695236	6.348028	0.000000	0.000000
1948.822863	429.928859	132.129097	0.390863	12.720755	0.695244	6.347277	0.000000	0.000000
1948.842865	429.928779	132.110471	0.390869	12.718962	0.695255	6.346382	0.000000	0.000000
1948.862867	429.928859	132.117651	0.390867	12.719654	0.695251	6.346727	0.000000	0.000000
1948.882869	429.928779	132.115326	0.390868	12.719430	0.695252	6.346616	0.000000	0.000000
1948.902871	429.928859	132.117285	0.390867	12.719618	0.695251	6.346710	0.000000	0.000000
1948.922873	429.928859	132.103218	0.390872	12.718264	0.695259	6.346034	0.000000	0.000000
1948.942875	429.928859	132.098481	0.390873	12.717808	0.695261	6.345806	0.000000	0.000000
1948.962877	429.928859	132.111098	0.390869	12.719023	0.695254	6.346412	0.000000	0.000000
1948.982879	429.928779	132.104870	0.390871	12.718423	0.695258	6.346113	0.000000	0.000000
1949.002881	429.928859	132.102131	0.390872	12.718159	0.695259	6.345982	0.000000	0.000000
1949.022883	429.928859	132.093608	0.390875	12.717339	0.695264	6.345572	0.000000	0.000000
1949.042885	429.928859	132.092609	0.390875	12.717243	0.695265	6.345524	0.000000	0.000000
1949.062887	429.928859	132.095036	0.390875	12.717476	0.695263	6.345641	0.000000	0.000000
1949.082889	429.928779	132.096231	0.390874	12.717591	0.695262	6.345698	0.000000	0.000000
1949.102891	429.928859	132.104529	0.390871	12.718390	0.695258	6.346097	0.000000	0.000000
1949.122893	429.928859	132.089753	0.390876	12.716968	0.695266	6.345387	0.000000	0.000000
1949.142895	429.928859	132.094874	0.390875	12.717461	0.695263	6.345633	0.000000	0.000000
1949.162897	429.928859	132.095525	0.390874	12.717523	0.695263	6.345664	0.000000	0.000000
1949.182899	429.928859	132.106393	0.390871	12.718570	0.695257	6.346186	0.000000	0.000000
1949.202901	429.928859	132.097115	0.390874	12.717676	0.695262	6.345741	0.000000	0.000000
1949.222903	429.928859	132.107087	0.390870	12.718637	0.695257	6.346220	0.000000	0.000000
1949.242905	429.928859	132.111992	0.390869	12.719109	0.695254	6.346455	0.000000	0.000000
1949.262907	429.928859	132.095450	0.390874	12.717516	0.695263	6.345661	0.000000	0.000000
1949.282909	429.928779	132.096884	0.390874	12.717654	0.695262	6.345730	0.000000	0.000000
1949.302911	429.928859	132.088846	0.390877	12.716880	0.695267	6.345343	0.000000	0.000000
1949.322913	429.928859	132.099668	0.390873	12.717922	0.695261	6.345863	0.000000	0.000000
1949.342915	429.928779	132.089263	0.390876	12.716920	0.695266	6.345363	0.000000	0.000000
1949.362917	429.928859	132.117579	0.390867	12.719647	0.695251	6.346724	0.000000	0.000000
1949.382919	429.928859	132.107575	0.390870	12.718683	0.695256	6.346243	0.000000	0.000000
1949.402921	429.928779	132.122710	0.390865	12.720141	0.695248	6.346970	0.000000	0.000000
1949.422923	429.928859	132.107954	0.390870	12.718720	0.695256	6.346261	0.000000	0.000000
1949.442925	429.928859	132.121427	0.390866	12.720017	0.695249	6.346909	0.000000	0.000000
1949.462927	429.928779	132.109990	0.390869	12.718916	0.695255	6.346359	0.000000	0.000000
1949.482929	429.928859	132.104690	0.390871	12.718406	0.695258	6.346105	0.000000	0.000000
1949.502931	429.928779	132.097891	0.390873	12.717751	0.695261	6.345778	0.000000	0.000000
1949.522933	429.928859	132.106580	0.390871	12.718588	0.695257	6.346195	0.000000	0.000000
1949.542935	429.928779	132.103699	0.390872	12.718310	0.695258	6.346057	0.000000	0.000000
1949.562937	429.928859	132.110685	0.390869	12.718983	0.695255	6.346393	0.000000	0.000000
1949.582939	429.928859	132.110917	0.390869	12.719005	0.695254	6.346404	0.000000	0.000000
1949.602941	429.928779	132.119756	0.390866	12.719856	0.695249	6.346828	0.000000	0.000000
1949.622943	429.928859	132.111859	0.390869	12.719096	0.695254	6.346449	0.000000	0.000000
1949.642945	429.928859	132.117037	0.390867	12.719594	0.695251	6.346698	0.000000	0.000000
1949.662947	429.928779	132.117971	0.390867	12.719684	0.695250	6.346743	0.000000	0.000000
1949.682949	429.928859	132.121569	0.390866	12.720031	0.695249	6.346915	0.000000	0.000000
1949.702951	429.928779	132.114582	0.390868	12.719358	0.695252	6.346580	0.000000	0.000000
1949.722953	429.928859	132.122428	0.390865	12.720113	0.695248	6.346957	0.000000	0.000000
1949.742955	429.928859	132.112457	0.390869	12.719154	0.695254	6.346478	0.000000	0.000000
1949.762957	429.928859	132.107221	0.390870	12.718649	0.695256	6.346226	0.000000	0.000000
1949.782959	429.928859	132.107793	0.390870	12.718704	0.695256	6.346254	0.000000	0.000000
1949.802961	429.928859	132.102540	0.390872	12.718199	0.695259	6.346001	0.000000	0.000000
1949.822963	429.928859	132.091215	0.390876	12.717108	0.695265	6.345457	0.000000	0.000000
1949.842965	429.928859	132.103536	0.390872	12.718295	0.695258	6.346049	0.000000	0.000000
1949.862967	429.928859	132.111782	0.390869	12.719088	0.695254	6.346445	0.000000	0.000000
1949.882969	429.928859	132.100894	0.390873	12.718040	0.695260	6.345922	0.000000	0.000000
1949.902971	429.928779	132.102440	0.390872	12.718189	0.695259	6.345997	0.000000	0.000000
1949.922973	429.928859	132.113916	0.390868	12.719294	0.695253	6.346548	0.000000	0.000000
1949.942975	429.928859	132.112632	0.390869	12.719170	0.695253	6.346486	0.000000	0.000000
1949.962977	429.928859	132.118076	0.390867	12.719694	0.695250	6.346748	0.000000	0.000000
1949.982979	429.928859	132.112075	0.390869	12.719117	0.695254	6.346459	0.000000	0.000000
1950.002981	429.928779	132.094407	0.390875	12.717416	0.695263	6.345611	0.000000	0.000000
1950.022983	429.928859	132.104933	0.390871	12.718429	0.695258	6.346116	0.000000	0.000000
1950.042985	429.928940	132.105433	0.390871	12.718477	0.695258	6.346140	0.000000	0.000000
1950.062987	429.928859	132.118143	0.390867	12.719701	0.695250	6.346751	0.000000	0.000000
1950.082989	429.928859	132.116111	0.390867	12.719505	0.695252	6.346653	0.000000	0.000000
1950.102991	429.928859	132.108409	0.390870	12.718764	0.695256	6.346283	0.000000	0.000000
1950.122993	429.928859	132.099807	0.390873	12.717936	0.695261	6.345870	0.000000	0.000000
1950.142995	429.928859	132.098164	0.390873	12.717777	0.695261	6.345791	0.000000	0.000000
1950.162997	429.928859	132.106014	0.390871	12.718533	0.695257	6.346168	0.000000	0.000000
1950.182999	429.928859	132.101896	0.390872	12.718137	0.695259	6.345970	0.000000	0.000000
1950.203001	429.928779	132.106762	0.390871	12.718605	0.695257	6.346204	0.000000	0.000000
1950.223003	429.928859	132.086586	0.390877	12.716663	0.695268	6.345235	0.000000	0.000000
1950.243005	429.928859	132.105434	0.390871	12.718477	0.695257	6.346140	0.000000	0.000000
1950.263007	429.928779	132.106604	0.390871	12.718590	0.695257	6.346197	0.000000	0.000000
1950.283009	429.928859	132.103082	0.390872	12.718251	0.695259	6.346027	0.000000	0.000000
1950.303011	429.928859	132.098642	0.390873	12.717823	0.695261	6.345814	0.000000	0.000000
1950.323013	429.928859	132.103636	0.390872	12.718304	0.695258	6.346054	0.000000	0.000000
1950.343015	429.928859	132.108576	0.390870	12.718780	0.695256	6.346291	0.000000	0.000000
1950.363017	429.928779	132.105688	0.390871	12.718502	0.695257	6.346153	0.000000	0.000000
1950.383019	429.928859	132.100512	0.390873	12.718004	0.695260	6.345904	0.000000	0.000000
1950.403021	429.928859	132.107900	0.390870	12.718715	0.695256	6.346259	0.000000	0.000000
1950.423023	429.928859	132.099146	0.390873	12.717872	0.695261	6.345838	0.000000	0.000000
1950.443025	429.928859	132.095770	0.390874	12.717547	0.695263	6.345676	0.000000	0.000000
1950.463027	429.928779	132.090058	0.390876	12.716997	0.695266	6.345402	0.000000	0.000000
1950.483029	429.928859	132.088337	0.390877	12.716831	0.695267	6.345319	0.000000	0.000000
1950.503031	429.928859	132.096525	0.390874	12.717620	0.695262	6.345712	0.000000	0.000000
1950.523033	429.928859	132.093744	0.390875	12.717352	0.695264	6.345579	0.000000	0.000000
1950.543035	429.928859	132.091980	0.390876	12.717182	0.695265	6.345494	0.000000	0.000000
1950.563037	429.928859	132.096151	0.390874	12.717584	0.695263	6.345694	0.000000	0.000000
1950.583039	429.928859	132.083627	0.390878	12.716378	0.695269	6.345093	0.000000	0.000000
1950.603041	429.928859	132.092270	0.390875	12.717210	0.695265	6.345508	0.000000	0.000000
1950.623043	429.928779	132.103850	0.390871	12.718325	0.695258	6.346064	0.000000	0.000000
1950.643045	429.928859	132.094077	0.390875	12.717384	0.695264	6.345595	0.000000	0.000000
1950.663047	429.928859	132.103055	0.390872	12.718248	0.695259	6.346026	0.000000	0.000000
1950.683049	429.928859	132.088091	0.390877	12.716808	0.695267	6.345307	0.000000	0.000000
1950.703051	429.928859	132.093398	0.390875	12.717319	0.695264	6.345562	0.000000	0.000000
1950.723053	429.928859	132.094965	0.390875	12.717469	0.695263	6.345637	0.000000	0.000000
1950.743055	429.928859	132.103539	0.390872	12.718295	0.695258	6.346049	0.000000	0.000000
1950.763057	429.928859	132.099107	0.390873	12.717868	0.695261	6.345836	0.000000	0.000000
1950.783059	429.928859	132.090776	0.390876	12.717066	0.695266	6.345436	0.000000	0.000000
1950.803061	429.928859	132.093543	0.390875	12.717333	0.695264	6.345569	0.000000	0.000000
1950.823063	429.928779	132.099631	0.390873	12.717919	0.695261	6.345862	0.000000	0.000000
1950.843065	429.928859	132.100178	0.390873	12.717971	0.695260	6.345888	0.000000	0.000000
1950.863067	429.928859	132.101147	0.390872	12.718065	0.695260	6.345934	0.000000	0.000000
1950.883069	429.928779	132.106345	0.390871	12.718565	0.695257	6.346184	0.000000	0.000000
1950.903071	429.928859	132.082680	0.390879	12.716287	0.695270	6.345047	0.000000	0.000000
1950.923073	429.928779	132.080882	0.390879	12.716114	0.695271	6.344961	0.000000	0.000000
1950.943075	429.928859	132.092082	0.390876	12.717192	0.695265	6.345499	0.000000	0.000000
1950.963077	429.928859	132.080411	0.390879	12.716068	0.695271	6.344938	0.000000	0.000000
1950.983079	429.928779	132.085266	0.390878	12.716536	0.695268	6.345171	0.000000	0.000000
1951.003081	429.928859	132.092443	0.390875	12.717227	0.695265	6.345516	0.000000	0.000000
1951.023083	429.928779	132.078539	0.390880	12.715888	0.695272	6.344848	0.000000	0.000000
1951.043085	429.928859	132.084433	0.390878	12.716455	0.695269	6.345131	0.000000	0.000000
1951.063087	429.928859	132.096227	0.390874	12.717591	0.695263	6.345698	0.000000	0.000000
1951.083089	429.928779	132.086344	0.390877	12.716639	0.695268	6.345223	0.000000	0.000000
1951.103091	429.928859	132.070687	0.390883	12.715132	0.695277	6.344471	0.000000	0.000000
1951.123093	429.928779	132.070316	0.390883	12.715096	0.695277	6.344453	0.000000	0.000000
1951.143095	429.928859	132.077668	0.390880	12.715804	0.695273	6.344807	0.000000	0.000000
1951.163097	429.928859	132.073108	0.390882	12.715365	0.695275	6.344587	0.000000	0.000000
1951.183099	429.928779	132.072643	0.390882	12.715320	0.695275	6.344565	0.000000	0.000000
1951.203101	429.928859	132.069856	0.390883	12.715052	0.695277	6.344431	0.000000	0.000000
1951.223103	429.928859	132.073698	0.390882	12.715422	0.695275	6.344616	0.000000	0.000000
1951.243105	429.928859	132.057831	0.390887	12.713894	0.695284	6.343854	0.000000	0.000000
1951.263107	429.928859	132.068957	0.390883	12.714965	0.695278	6.344388	0.000000	0.000000
1951.283109	429.928779	132.059825	0.390886	12.714086	0.695282	6.343949	0.000000	0.000000
1951.303111	429.928859	132.049818	0.390890	12.713123	0.695288	6.343469	0.000000	0.000000
1951.323113	429.928779	132.059774	0.390886	12.714081	0.695283	6.343947	0.000000	0.000000
1951.343115	429.928859	132.060203	0.390886	12.714123	0.695282	6.343968	0.000000	0.000000
1951.363117	429.928859	132.062610	0.390885	12.714354	0.695281	6.344083	0.000000	0.000000
1951.383119	429.928779	132.059825	0.390886	12.714086	0.695282	6.343949	0.000000	0.000000
1951.403121	429.928859	132.053318	0.390889	12.713460	0.695286	6.343637	0.000000	0.000000
1951.423123	429.928859	132.051497	0.390889	12.713285	0.695287	6.343549	0.000000	0.000000
1951.443125	429.928859	132.053830	0.390888	12.713509	0.695286	6.343661	0.000000	0.000000
1951.463127	429.928859	132.058277	0.390887	12.713937	0.695283	6.343875	0.000000	0.000000
1951.483129	429.928779	132.056317	0.390887	12.713749	0.695284	6.343781	0.000000	0.000000
1951.503131	429.928859	132.056824	0.390887	12.713797	0.695284	6.343805	0.000000	0.000000
1951.523133	429.928859	132.045178	0.390891	12.712676	0.695291	6.343246	0.000000	0.000000
1951.543135	429.928859	132.054031	0.390888	12.713528	0.695286	6.343671	0.000000	0.000000
1951.563137	429.928859	132.049375	0.390890	12.713080	0.695288	6.343447	0.000000	0.000000
1951.583139	429.928859	132.051221	0.390889	12.713258	0.695287	6.343536	0.000000	0.000000
1951.603141	429.928859	132.060375	0.390886	12.714139	0.695282	6.343976	0.000000	0.000000
1951.623143	429.928859	132.063696	0.390885	12.714459	0.695280	6.344135	0.000000	0.000000
1951.643145	429.928859	132.064820	0.390885	12.714567	0.695280	6.344189	0.000000	0.000000
1951.663147	429.928859	132.051495	0.390889	12.713284	0.695287	6.343549	0.000000	0.000000
1951.683149	429.928779	132.057578	0.390887	12.713870	0.695284	6.343841	0.000000	0.000000
1951.703151	429.928859	132.070870	0.390883	12.715150	0.695277	6.344480	0.000000	0.000000
1951.723153	429.928779	132.063119	0.390885	12.714403	0.695281	6.344108	0.000000	0.000000
1951.743155	429.928859	132.048870	0.390890	12.713032	0.695289	6.343423	0.000000	0.000000
1951.763157	429.928859	132.064199	0.390885	12.714507	0.695280	6.344159	0.000000	0.000000
1951.783159	429.928779	132.081276	0.390879	12.716151	0.695271	6.344980	0.000000	0.000000
1951.803161	429.928859	132.065686	0.390884	12.714651	0.695279	6.344231	0.000000	0.000000
1951.823163	429.928859	132.049202	0.390890	12.713064	0.695288	6.343439	0.000000	0.000000
1951.843165	429.928859	132.055688	0.390888	12.713688	0.695285	6.343751	0.000000	0.000000
1951.863167	429.928859	132.061622	0.390886	12.714259	0.695282	6.344036	0.000000	0.000000
1951.883169	429.928779	132.057155	0.390887	12.713829	0.695284	6.343821	0.000000	0.000000
1951.903171	429.928859	132.059571	0.390886	12.714062	0.695283	6.343937	0.000000	0.000000
1951.923173	429.928859	132.058219	0.390887	12.713932	0.695284	6.343872	0.000000	0.000000
1951.943175	429.928859	132.074048	0.390882	12.715456	0.695275	6.344633	0.000000	0.000000
1951.963177	429.928859	132.062469	0.390885	12.714341	0.695281	6.344076	0.000000	0.000000
1951.983179	429.928779	132.057418	0.390887	12.713855	0.695284	6.343834	0.000000	0.000000
1952.003181	429.928859	132.058285	0.390887	12.713938	0.695283	6.343875	0.000000	0.000000
1952.023183	429.928859	132.057580	0.390887	12.713870	0.695284	6.343842	0.000000	0.000000
1952.043185	429.928859	132.055251	0.390888	12.713646	0.695285	6.343730	0.000000	0.000000
1952.063187	429.928859	132.055054	0.390888	12.713627	0.695285	6.343720	0.000000	0.000000
1952.083189	429.928859	132.041309	0.390893	12.712304	0.695293	6.343060	0.000000	0.000000
1952.103191	429.928859	132.050786	0.390889	12.713216	0.695288	6.343515	0.000000	0.000000
1952.123193	429.928859	132.057333	0.390887	12.713846	0.695284	6.343830	0.000000	0.000000
1952.143195	429.928859	132.045806	0.390891	12.712737	0.695290	6.343276	0.000000	0.000000
1952.163197	429.928779	132.060121	0.390886	12.714115	0.695282	6.343964	0.000000	0.000000
1952.183199	429.928859	132.050466	0.390889	12.713185	0.695288	6.343500	0.000000	0.000000
1952.203201	429.928779	132.054773	0.390888	12.713600	0.695285	6.343707	0.000000	0.000000
1952.223203	429.928859	132.044770	0.390891	12.712637	0.695291	6.343226	0.000000	0.000000
1952.243205	429.928859	132.054754	0.390888	12.713598	0.695285	6.343706	0.000000	0.000000
1952.263207	429.928779	132.045266	0.390891	12.712685	0.695291	6.343250	0.000000	0.000000
1952.283209	429.928859	132.055850	0.390888	12.713704	0.695285	6.343758	0.000000	0.000000
1952.303211	429.928859	132.044171	0.390892	12.712579	0.695291	6.343197	0.000000	0.000000
1952.323213	429.928859	132.050548	0.390889	12.713193	0.695288	6.343504	0.000000	0.000000
1952.343215	429.928859	132.036061	0.390894	12.711798	0.695296	6.342808	0.000000	0.000000
1952.363217	429.928779	132.055491	0.390888	12.713669	0.695285	6.343741	0.000000	0.000000
1952.383219	429.928859	132.049831	0.390890	12.713124	0.695288	6.343469	0.000000	0.000000
1952.403221	429.928859	132.053039	0.390889	12.713433	0.695286	6.343623	0.000000	0.000000
1952.423223	429.928779	132.044978	0.390891	12.712657	0.695291	6.343236	0.000000	0.000000
1952.443225	429.928859	132.053634	0.390888	12.713490	0.695286	6.343652	0.000000	0.000000
1952.463227	429.928779	132.054139	0.390888	12.713539	0.695286	6.343676	0.000000	0.000000
1952.483229	429.928859	132.052828	0.390889	12.713413	0.695286	6.343613	0.000000	0.000000
1952.503231	429.928859	132.044475	0.390891	12.712608	0.695291	6.343212	0.000000	0.000000
1952.523233	429.928859	132.051540	0.390889	12.713289	0.695287	6.343551	0.000000	0.000000
1952.543235	429.928859	132.044981	0.390891	12.712657	0.695291	6.343236	0.000000	0.000000
1952.563237	429.928779	132.045744	0.390891	12.712731	0.695290	6.343273	0.000000	0.000000
1952.583239	429.928859	132.049123	0.390890	12.713056	0.695289	6.343435	0.000000	0.000000
1952.603241	429.928859	132.051509	0.390889	12.713286	0.695287	6.343550	0.000000	0.000000
1952.623243	429.928779	132.051046	0.390889	12.713241	0.695287	6.343528	0.000000	0.000000
1952.643245	429.928859	132.035643	0.390894	12.711758	0.695296	6.342788	0.000000	0.000000
1952.663247	429.928779	132.025455	0.390898	12.710777	0.695301	6.342298	0.000000	0.000000
1952.683249	429.928859	132.049076	0.390890	12.713051	0.695289	6.343433	0.000000	0.000000
1952.703251	429.928859	132.050356	0.390890	12.713175	0.695288	6.343494	0.000000	0.000000
1952.723253	429.928779	132.041372	0.390892	12.712310	0.695293	6.343063	0.000000	0.000000
1952.743255	429.928859	132.039228	0.390893	12.712103	0.695294	6.342960	0.000000	0.000000
1952.763257	429.928859	132.046400	0.390891	12.712794	0.695290	6.343304	0.000000	0.000000
1952.783259	429.928779	132.030069	0.390896	12.711222	0.695299	6.342520	0.000000	0.000000
1952.803261	429.928859	132.033562	0.390895	12.711558	0.695297	6.342688	0.000000	0.000000
1952.823263	429.928779	132.025488	0.390898	12.710780	0.695301	6.342300	0.000000	0.000000
1952.843265	429.928859	132.036538	0.390894	12.711844	0.695295	6.342831	0.000000	0.000000
1952.863267	429.928859	132.029306	0.390897	12.711148	0.695299	6.342483	0.000000	0.000000
1952.883269	429.928779	132.044690	0.390891	12.712629	0.695291	6.343222	0.000000	0.000000
1952.903271	429.928859	132.041104	0.390893	12.712284	0.695293	6.343050	0.000000	0.000000
1952.923273	429.928859	132.045025	0.390891	12.712661	0.695291	6.343238	0.000000	0.000000
1952.943275	429.928859	132.049822	0.390890	12.713123	0.695288	6.343469	0.000000	0.000000
1952.963277	429.928859	132.046235	0.390891	12.712778	0.695290	6.343296	0.000000	0.000000
1952.983279	429.928779	132.036202	0.390894	12.711812	0.695296	6.342815	0.000000	0.000000
1953.003281	429.928859	132.036388	0.390894	12.711830	0.695296	6.342823	0.000000	0.000000
1953.023283	429.928859	132.040012	0.390893	12.712179	0.695294	6.342998	0.000000	0.000000
1953.043285	429.928859	132.028396	0.390897	12.711060	0.695300	6.342440	0.000000	0.000000
1953.063287	429.928859	132.026622	0.390897	12.710890	0.695301	6.342354	0.000000	0.000000
1953.083289	429.928779	132.027483	0.390897	12.710973	0.695300	6.342396	0.000000	0.000000
1953.103291	429.928859	132.029450	0.390897	12.711162	0.695299	6.342490	0.000000	0.000000
1953.123293	429.928859	132.044460	0.390891	12.712607	0.695291	6.343211	0.000000	0.000000
1953.143295	429.928859	132.041211	0.390893	12.712294	0.695293	6.343055	0.000000	0.000000
1953.163297	429.928859	132.043093	0.390892	12.712475	0.695292	6.343146	0.000000	0.000000
1953.183299	429.928859	132.035711	0.390894	12.711765	0.695296	6.342791	0.000000	0.000000
1953.203301	429.928859	132.048693	0.390890	12.713015	0.695289	6.343415	0.000000	0.000000
1953.223303	429.928859	132.047637	0.390890	12.712913	0.695289	6.343364	0.000000	0.000000
1953.243305	429.928779	132.019193	0.390900	12.710174	0.695305	6.341997	0.000000	0.000000
1953.263307	429.928859	132.023868	0.390898	12.710625	0.695302	6.342222	0.000000	0.000000
1953.283309	429.928859	132.026588	0.390897	12.710886	0.695301	6.342353	0.000000	0.000000
1953.303311	429.928779	132.036389	0.390894	12.711830	0.695295	6.342824	0.000000	0.000000
1953.323313	429.928859	132.021051	0.390899	12.710353	0.695304	6.342087	0.000000	0.000000
1953.343315	429.928859	132.032795	0.390895	12.711484	0.695298	6.342651	0.000000	0.000000
1953.363317	429.928779	132.030307	0.390896	12.711244	0.695299	6.342531	0.000000	0.000000
[truncated: 1,002 more rows]
