# Supplementary material for: Stress relaxation in the presence of sudden strain bursts: Methodology and stress relaxation data of microcast aluminium microwires
Source: Data Brief. 2018 Nov 14;21:2134–41. doi: 10.1016/j.dib.2018.11.047 (PMC6265499; doi:10.1016/j.dib.2018.11.047)
Supplement: Supplementary file 2 — Supplementary material [file mmc2.zip › Data in brief/As-cast/Al4N/Al_100_r_3/Stress relax txt files/Al_100_r_3_Relaxcycle0010.txt]

Time[s]	Motordispl[�m]	Force[mN]	EngStrain	EngStress[MPa]	Shearstrain	Shearstress [MPa]
2069.068886	458.610905	140.013489	0.417251	13.479827	0.738530	6.726031	0.000000	0.000000
2069.068886	458.610905	140.007385	0.417253	13.479239	0.738534	6.725738	0.000000	0.000000
2069.108891	458.618003	140.023358	0.417255	13.480777	0.738537	6.726505	0.000000	0.000000
2069.128892	458.618084	140.008066	0.417260	13.479305	0.738545	6.725770	0.000000	0.000000
2069.148894	458.618084	140.003161	0.417262	13.478833	0.738548	6.725535	0.000000	0.000000
2069.168896	458.618084	139.975518	0.417271	13.476171	0.738563	6.724207	0.000000	0.000000
2069.188899	458.618084	139.964638	0.417275	13.475124	0.738569	6.723684	0.000000	0.000000
2069.208900	458.618084	139.958186	0.417277	13.474503	0.738573	6.723374	0.000000	0.000000
2069.228902	458.618084	139.926003	0.417288	13.471404	0.738590	6.721828	0.000000	0.000000
2069.248904	458.618084	139.835688	0.417318	13.462709	0.738640	6.717490	0.000000	0.000000
2069.268907	458.618084	139.811705	0.417326	13.460400	0.738653	6.716338	0.000000	0.000000
2069.288908	458.618084	139.790864	0.417333	13.458394	0.738665	6.715336	0.000000	0.000000
2069.308910	458.618084	139.780745	0.417336	13.457419	0.738670	6.714850	0.000000	0.000000
2069.328912	458.618084	139.757410	0.417344	13.455173	0.738683	6.713729	0.000000	0.000000
2069.348914	458.618084	139.768621	0.417341	13.456252	0.738677	6.714268	0.000000	0.000000
2069.368917	458.618084	139.760008	0.417343	13.455423	0.738681	6.713854	0.000000	0.000000
2069.388918	458.618084	139.728367	0.417354	13.452377	0.738699	6.712334	0.000000	0.000000
2069.408920	458.618084	139.737150	0.417351	13.453222	0.738694	6.712756	0.000000	0.000000
2069.428922	458.618084	139.718704	0.417357	13.451446	0.738704	6.711870	0.000000	0.000000
2069.448925	458.618084	139.709549	0.417360	13.450565	0.738709	6.711430	0.000000	0.000000
2069.468926	458.618084	139.719201	0.417357	13.451494	0.738704	6.711894	0.000000	0.000000
2069.488928	458.618084	139.679173	0.417371	13.447641	0.738726	6.709971	0.000000	0.000000
2069.508930	458.618084	139.610292	0.417394	13.441009	0.738764	6.706662	0.000000	0.000000
2069.528933	458.618084	139.595715	0.417399	13.439606	0.738772	6.705962	0.000000	0.000000
2069.548934	458.618084	139.594734	0.417399	13.439511	0.738772	6.705915	0.000000	0.000000
2069.568936	458.618084	139.571359	0.417407	13.437261	0.738785	6.704792	0.000000	0.000000
2069.588938	458.618084	139.554269	0.417412	13.435615	0.738794	6.703971	0.000000	0.000000
2069.608941	458.618084	139.546055	0.417415	13.434825	0.738799	6.703576	0.000000	0.000000
2069.628942	458.618084	139.544313	0.417416	13.434657	0.738800	6.703493	0.000000	0.000000
2069.648944	458.618084	139.529466	0.417421	13.433228	0.738808	6.702779	0.000000	0.000000
2069.668946	458.618084	139.501582	0.417430	13.430543	0.738823	6.701440	0.000000	0.000000
2069.688948	458.618084	139.479830	0.417437	13.428449	0.738835	6.700395	0.000000	0.000000
2069.708951	458.618084	139.466282	0.417442	13.427144	0.738843	6.699744	0.000000	0.000000
2069.728952	458.618084	139.469235	0.417441	13.427429	0.738841	6.699886	0.000000	0.000000
2069.748954	458.618084	139.461867	0.417443	13.426719	0.738845	6.699532	0.000000	0.000000
2069.768956	458.618084	139.464532	0.417443	13.426976	0.738844	6.699660	0.000000	0.000000
2069.788959	458.618084	139.460639	0.417444	13.426601	0.738846	6.699473	0.000000	0.000000
2069.808960	458.618164	139.460955	0.417444	13.426632	0.738846	6.699488	0.000000	0.000000
2069.828962	458.618084	139.437639	0.417452	13.424387	0.738858	6.698368	0.000000	0.000000
2069.848964	458.618084	139.432653	0.417453	13.423907	0.738861	6.698129	0.000000	0.000000
2069.868967	458.618084	139.429800	0.417454	13.423632	0.738863	6.697992	0.000000	0.000000
2069.888968	458.618084	139.425117	0.417456	13.423181	0.738865	6.697767	0.000000	0.000000
2069.908970	458.618084	139.434377	0.417453	13.424073	0.738860	6.698211	0.000000	0.000000
2069.928972	458.618084	139.425246	0.417456	13.423194	0.738865	6.697773	0.000000	0.000000
2069.948974	458.618084	139.418552	0.417458	13.422549	0.738869	6.697451	0.000000	0.000000
2069.968976	458.618084	139.423921	0.417456	13.423066	0.738866	6.697709	0.000000	0.000000
2069.988978	458.618164	139.405705	0.417462	13.421312	0.738876	6.696834	0.000000	0.000000
2070.008980	458.618164	139.408076	0.417462	13.421541	0.738875	6.696948	0.000000	0.000000
2070.028982	458.618164	139.399920	0.417464	13.420755	0.738879	6.696556	0.000000	0.000000
2070.048985	458.618164	139.398662	0.417465	13.420634	0.738880	6.696496	0.000000	0.000000
2070.068986	458.618164	139.394093	0.417466	13.420194	0.738882	6.696276	0.000000	0.000000
2070.088988	458.618164	139.385991	0.417469	13.419414	0.738887	6.695887	0.000000	0.000000
2070.108990	458.618164	139.388604	0.417468	13.419666	0.738885	6.696013	0.000000	0.000000
2070.128993	458.618164	139.375246	0.417473	13.418380	0.738893	6.695371	0.000000	0.000000
2070.148994	458.618164	139.368593	0.417475	13.417739	0.738896	6.695051	0.000000	0.000000
2070.168996	458.618164	139.372986	0.417473	13.418162	0.738894	6.695262	0.000000	0.000000
2070.188998	458.618164	139.369611	0.417474	13.417837	0.738896	6.695100	0.000000	0.000000
2070.209001	458.618164	139.359715	0.417478	13.416885	0.738901	6.694625	0.000000	0.000000
2070.229002	458.618164	139.359950	0.417478	13.416907	0.738901	6.694636	0.000000	0.000000
2070.249004	458.618164	139.350964	0.417481	13.416042	0.738906	6.694204	0.000000	0.000000
2070.269006	458.618164	139.347638	0.417482	13.415722	0.738908	6.694045	0.000000	0.000000
2070.289008	458.618164	139.344269	0.417483	13.415398	0.738910	6.693883	0.000000	0.000000
2070.309011	458.618164	139.355920	0.417479	13.416519	0.738903	6.694442	0.000000	0.000000
2070.329012	458.618164	139.338226	0.417485	13.414816	0.738913	6.693592	0.000000	0.000000
2070.349014	458.618164	139.331147	0.417487	13.414134	0.738917	6.693252	0.000000	0.000000
2070.369016	458.618164	139.338866	0.417485	13.414877	0.738913	6.693623	0.000000	0.000000
2070.389019	458.618084	139.342104	0.417484	13.415189	0.738911	6.693779	0.000000	0.000000
2070.409020	458.618084	139.319596	0.417491	13.413022	0.738923	6.692697	0.000000	0.000000
2070.429022	458.618084	139.324784	0.417489	13.413522	0.738920	6.692947	0.000000	0.000000
2070.449024	458.618164	139.318113	0.417492	13.412879	0.738924	6.692626	0.000000	0.000000
2070.469027	458.618245	139.317528	0.417492	13.412823	0.738924	6.692598	0.000000	0.000000
2070.489028	458.618245	139.315629	0.417493	13.412640	0.738926	6.692507	0.000000	0.000000
2070.509030	458.618245	139.304370	0.417496	13.411556	0.738932	6.691966	0.000000	0.000000
2070.529032	458.618245	139.305509	0.417496	13.411666	0.738931	6.692021	0.000000	0.000000
2070.549035	458.618245	139.298329	0.417498	13.410975	0.738935	6.691676	0.000000	0.000000
2070.569036	458.618245	139.300136	0.417498	13.411149	0.738934	6.691763	0.000000	0.000000
2070.589038	458.618164	139.300092	0.417498	13.411144	0.738934	6.691761	0.000000	0.000000
2070.609040	458.618164	139.292394	0.417500	13.410403	0.738938	6.691391	0.000000	0.000000
2070.629042	458.618245	139.292162	0.417501	13.410381	0.738938	6.691380	0.000000	0.000000
2070.649045	458.618326	139.292253	0.417501	13.410390	0.738938	6.691384	0.000000	0.000000
2070.669046	458.618326	139.291375	0.417501	13.410305	0.738939	6.691342	0.000000	0.000000
2070.689048	458.618487	139.283933	0.417504	13.409589	0.738943	6.690984	0.000000	0.000000
2070.709050	458.618326	139.284412	0.417503	13.409635	0.738943	6.691007	0.000000	0.000000
2070.729053	458.618406	139.279343	0.417505	13.409147	0.738946	6.690764	0.000000	0.000000
2070.749054	458.618406	139.280924	0.417504	13.409299	0.738945	6.690840	0.000000	0.000000
2070.769056	458.618406	139.272133	0.417507	13.408453	0.738950	6.690417	0.000000	0.000000
2070.789058	458.618406	139.285455	0.417503	13.409735	0.738942	6.691057	0.000000	0.000000
2070.809061	458.618406	139.271188	0.417508	13.408362	0.738950	6.690372	0.000000	0.000000
2070.829062	458.618406	139.288269	0.417502	13.410006	0.738941	6.691193	0.000000	0.000000
2070.849064	458.618406	139.294291	0.417500	13.410586	0.738937	6.691482	0.000000	0.000000
2070.869066	458.618406	139.294340	0.417500	13.410591	0.738937	6.691484	0.000000	0.000000
2070.889069	458.618406	139.289718	0.417502	13.410146	0.738940	6.691262	0.000000	0.000000
2070.909070	458.618406	139.279734	0.417505	13.409185	0.738945	6.690783	0.000000	0.000000
2070.929072	458.618406	139.277242	0.417506	13.408945	0.738947	6.690663	0.000000	0.000000
2070.949074	458.618406	139.277039	0.417506	13.408925	0.738947	6.690653	0.000000	0.000000
2070.969076	458.618406	139.282414	0.417504	13.409443	0.738944	6.690911	0.000000	0.000000
2070.989079	458.618406	139.277317	0.417506	13.408952	0.738947	6.690666	0.000000	0.000000
2071.009080	458.618406	139.269659	0.417508	13.408215	0.738951	6.690299	0.000000	0.000000
2071.029082	458.618406	139.263441	0.417510	13.407616	0.738954	6.690000	0.000000	0.000000
2071.048084	458.618406	139.253308	0.417514	13.406640	0.738960	6.689513	0.000000	0.000000
2071.068086	458.618406	139.234834	0.417520	13.404862	0.738970	6.688626	0.000000	0.000000
2071.088088	458.618487	139.253817	0.417514	13.406689	0.738960	6.689538	0.000000	0.000000
2071.108090	458.618568	139.239024	0.417519	13.405265	0.738968	6.688827	0.000000	0.000000
2071.128092	458.618406	139.236948	0.417519	13.405065	0.738969	6.688727	0.000000	0.000000
2071.148094	458.618487	139.263052	0.417511	13.407578	0.738955	6.689981	0.000000	0.000000
2071.168096	458.618487	139.246950	0.417516	13.406028	0.738964	6.689208	0.000000	0.000000
2071.188098	458.618568	139.232772	0.417521	13.404663	0.738971	6.688527	0.000000	0.000000
2071.208100	458.618568	139.238409	0.417519	13.405206	0.738968	6.688797	0.000000	0.000000
2071.228102	458.618568	139.236610	0.417520	13.405033	0.738969	6.688711	0.000000	0.000000
2071.248104	458.618648	139.228370	0.417522	13.404239	0.738974	6.688315	0.000000	0.000000
2071.268106	458.618568	139.224891	0.417523	13.403904	0.738976	6.688148	0.000000	0.000000
2071.288108	458.618568	139.227376	0.417523	13.404144	0.738974	6.688267	0.000000	0.000000
2071.308110	458.618568	139.229366	0.417522	13.404335	0.738973	6.688363	0.000000	0.000000
2071.328112	458.618568	139.226640	0.417523	13.404073	0.738975	6.688232	0.000000	0.000000
2071.348114	458.618648	139.217102	0.417526	13.403155	0.738980	6.687774	0.000000	0.000000
2071.368116	458.618648	139.213590	0.417527	13.402817	0.738982	6.687605	0.000000	0.000000
2071.388118	458.618648	139.224186	0.417524	13.403837	0.738976	6.688114	0.000000	0.000000
2071.408120	458.618648	139.211531	0.417528	13.402618	0.738983	6.687506	0.000000	0.000000
2071.428122	458.618648	139.230345	0.417522	13.404430	0.738973	6.688410	0.000000	0.000000
2071.448124	458.618648	139.221292	0.417525	13.403558	0.738978	6.687975	0.000000	0.000000
2071.468126	458.618729	139.213719	0.417527	13.402829	0.738982	6.687611	0.000000	0.000000
2071.488128	458.618729	139.220514	0.417525	13.403483	0.738978	6.687938	0.000000	0.000000
2071.508130	458.618729	139.202857	0.417531	13.401783	0.738988	6.687090	0.000000	0.000000
2071.528132	458.618729	139.203515	0.417531	13.401847	0.738988	6.687121	0.000000	0.000000
2071.548134	458.618809	139.205378	0.417530	13.402026	0.738987	6.687211	0.000000	0.000000
2071.568136	458.618809	139.214891	0.417527	13.402942	0.738982	6.687668	0.000000	0.000000
2071.588138	458.618809	139.206040	0.417530	13.402090	0.738987	6.687242	0.000000	0.000000
2071.608140	458.618809	139.199008	0.417532	13.401413	0.738990	6.686905	0.000000	0.000000
2071.628142	458.618809	139.208790	0.417529	13.402354	0.738985	6.687375	0.000000	0.000000
2071.648144	458.618809	139.194620	0.417534	13.400990	0.738993	6.686694	0.000000	0.000000
2071.668146	458.618890	139.191839	0.417535	13.400722	0.738994	6.686560	0.000000	0.000000
2071.688148	458.618809	139.214017	0.417527	13.402858	0.738982	6.687626	0.000000	0.000000
2071.708150	458.618809	139.218207	0.417526	13.403261	0.738980	6.687827	0.000000	0.000000
2071.728152	458.618809	139.210548	0.417529	13.402524	0.738984	6.687459	0.000000	0.000000
2071.748154	458.618809	139.206735	0.417530	13.402157	0.738986	6.687276	0.000000	0.000000
2071.768156	458.618809	139.196555	0.417533	13.401176	0.738992	6.686787	0.000000	0.000000
2071.788158	458.618890	139.193535	0.417534	13.400886	0.738994	6.686642	0.000000	0.000000
2071.808160	458.618971	139.176905	0.417540	13.399285	0.739003	6.685843	0.000000	0.000000
2071.828162	458.618971	139.173003	0.417541	13.398909	0.739005	6.685655	0.000000	0.000000
2071.848164	458.618890	139.165590	0.417544	13.398195	0.739009	6.685299	0.000000	0.000000
2071.868166	458.618890	139.176990	0.417540	13.399293	0.739003	6.685847	0.000000	0.000000
2071.888168	458.618890	139.171265	0.417542	13.398742	0.739006	6.685572	0.000000	0.000000
2071.908170	458.618890	139.166664	0.417543	13.398299	0.739008	6.685351	0.000000	0.000000
2071.928172	458.618890	139.174232	0.417541	13.399027	0.739004	6.685714	0.000000	0.000000
2071.948174	458.618890	139.142104	0.417552	13.395934	0.739022	6.684171	0.000000	0.000000
2071.968176	458.618890	139.155783	0.417547	13.397251	0.739014	6.684828	0.000000	0.000000
2071.988178	458.618890	139.163776	0.417544	13.398021	0.739010	6.685212	0.000000	0.000000
2072.008180	458.618971	139.155342	0.417547	13.397209	0.739015	6.684807	0.000000	0.000000
2072.028183	458.618890	139.143323	0.417551	13.396052	0.739021	6.684230	0.000000	0.000000
2072.048184	458.618890	139.147536	0.417550	13.396457	0.739019	6.684432	0.000000	0.000000
2072.068186	458.618890	139.136744	0.417553	13.395418	0.739025	6.683914	0.000000	0.000000
2072.088188	458.618890	139.137143	0.417553	13.395456	0.739024	6.683933	0.000000	0.000000
2072.108190	458.618971	139.129481	0.417556	13.394719	0.739029	6.683565	0.000000	0.000000
2072.128192	458.618971	139.136079	0.417554	13.395354	0.739025	6.683882	0.000000	0.000000
2072.148194	458.618890	139.130077	0.417556	13.394776	0.739028	6.683593	0.000000	0.000000
2072.168196	458.618890	139.117517	0.417560	13.393567	0.739035	6.682990	0.000000	0.000000
2072.188198	458.618890	139.136607	0.417553	13.395405	0.739025	6.683907	0.000000	0.000000
2072.208200	458.618971	139.120325	0.417559	13.393837	0.739034	6.683125	0.000000	0.000000
2072.228202	458.618971	139.121992	0.417558	13.393998	0.739033	6.683205	0.000000	0.000000
2072.248204	458.618890	139.117475	0.417560	13.393563	0.739035	6.682988	0.000000	0.000000
2072.268206	458.618890	139.114276	0.417561	13.393255	0.739037	6.682834	0.000000	0.000000
2072.288208	458.618890	139.110407	0.417562	13.392882	0.739039	6.682648	0.000000	0.000000
2072.308210	458.618971	139.118369	0.417560	13.393649	0.739035	6.683031	0.000000	0.000000
2072.328212	458.618971	139.109876	0.417562	13.392831	0.739040	6.682623	0.000000	0.000000
2072.348214	458.618890	139.101284	0.417565	13.392004	0.739044	6.682210	0.000000	0.000000
2072.368216	458.618890	139.108826	0.417563	13.392730	0.739040	6.682572	0.000000	0.000000
2072.388218	458.618971	139.110330	0.417562	13.392875	0.739039	6.682645	0.000000	0.000000
2072.408220	458.618971	139.097686	0.417567	13.391658	0.739046	6.682037	0.000000	0.000000
2072.428222	458.618971	139.089986	0.417569	13.390917	0.739050	6.681667	0.000000	0.000000
2072.448224	458.618890	139.099748	0.417566	13.391856	0.739045	6.682136	0.000000	0.000000
2072.468226	458.618890	139.091732	0.417568	13.391085	0.739049	6.681751	0.000000	0.000000
2072.488228	458.618890	139.084974	0.417571	13.390434	0.739053	6.681427	0.000000	0.000000
2072.508230	458.618971	139.093444	0.417568	13.391249	0.739049	6.681833	0.000000	0.000000
2072.528232	458.618971	139.087120	0.417570	13.390641	0.739052	6.681530	0.000000	0.000000
2072.548234	458.618890	139.088904	0.417569	13.390812	0.739051	6.681615	0.000000	0.000000
2072.568236	458.618890	139.080978	0.417572	13.390049	0.739055	6.681235	0.000000	0.000000
2072.588238	458.618971	139.073547	0.417575	13.389334	0.739060	6.680878	0.000000	0.000000
2072.608240	458.618971	139.059206	0.417579	13.387953	0.739067	6.680189	0.000000	0.000000
2072.628242	458.618890	139.064796	0.417577	13.388491	0.739064	6.680457	0.000000	0.000000
2072.648244	458.618890	139.061051	0.417579	13.388131	0.739066	6.680277	0.000000	0.000000
2072.668246	458.618890	139.059580	0.417579	13.387989	0.739067	6.680207	0.000000	0.000000
2072.688248	458.618971	139.057972	0.417580	13.387834	0.739068	6.680129	0.000000	0.000000
2072.708250	458.618971	139.057388	0.417580	13.387778	0.739068	6.680101	0.000000	0.000000
2072.728252	458.618890	139.041604	0.417585	13.386258	0.739077	6.679343	0.000000	0.000000
2072.748254	458.618890	139.050615	0.417582	13.387126	0.739072	6.679776	0.000000	0.000000
2072.768256	458.618971	139.050551	0.417582	13.387120	0.739072	6.679773	0.000000	0.000000
2072.788258	458.618971	139.049009	0.417583	13.386971	0.739073	6.679699	0.000000	0.000000
2072.808260	458.618971	139.050208	0.417582	13.387087	0.739072	6.679756	0.000000	0.000000
2072.828262	458.618890	139.027008	0.417590	13.384853	0.739085	6.678642	0.000000	0.000000
2072.848264	458.618890	139.026645	0.417590	13.384818	0.739085	6.678625	0.000000	0.000000
2072.868266	458.618971	139.018766	0.417593	13.384060	0.739090	6.678246	0.000000	0.000000
2072.888268	458.618971	139.013330	0.417595	13.383536	0.739093	6.677985	0.000000	0.000000
2072.908270	458.618890	139.011425	0.417595	13.383353	0.739093	6.677893	0.000000	0.000000
2072.928272	458.618890	139.021931	0.417592	13.384364	0.739088	6.678398	0.000000	0.000000
2072.948274	458.618971	139.009998	0.417596	13.383216	0.739094	6.677825	0.000000	0.000000
2072.968277	458.618971	139.011643	0.417595	13.383374	0.739093	6.677904	0.000000	0.000000
2072.988278	458.618971	139.015857	0.417594	13.383780	0.739091	6.678106	0.000000	0.000000
2073.008280	458.618890	139.020571	0.417592	13.384234	0.739088	6.678333	0.000000	0.000000
2073.028282	458.618890	139.010468	0.417596	13.383261	0.739094	6.677847	0.000000	0.000000
2073.048284	458.618971	139.008437	0.417596	13.383065	0.739095	6.677750	0.000000	0.000000
2073.068286	458.618971	139.012867	0.417595	13.383492	0.739093	6.677963	0.000000	0.000000
2073.088288	458.618971	139.014708	0.417594	13.383669	0.739092	6.678051	0.000000	0.000000
2073.108290	458.618890	139.015495	0.417594	13.383745	0.739091	6.678089	0.000000	0.000000
2073.128292	458.618890	139.022457	0.417592	13.384415	0.739087	6.678423	0.000000	0.000000
2073.148294	458.618971	139.009168	0.417596	13.383136	0.739095	6.677785	0.000000	0.000000
2073.168296	458.618971	139.022138	0.417592	13.384384	0.739088	6.678408	0.000000	0.000000
2073.188298	458.618971	139.023785	0.417591	13.384543	0.739087	6.678487	0.000000	0.000000
2073.208300	458.618890	139.007862	0.417597	13.383010	0.739095	6.677722	0.000000	0.000000
2073.228302	458.618971	139.025130	0.417591	13.384672	0.739086	6.678552	0.000000	0.000000
2073.248304	458.618971	139.006919	0.417597	13.382919	0.739096	6.677677	0.000000	0.000000
2073.268306	458.618971	139.020423	0.417592	13.384219	0.739089	6.678326	0.000000	0.000000
2073.288308	458.618971	139.025023	0.417591	13.384662	0.739086	6.678547	0.000000	0.000000
2073.308311	458.618890	139.003766	0.417598	13.382616	0.739098	6.677526	0.000000	0.000000
2073.328312	458.618971	138.990344	0.417603	13.381323	0.739105	6.676881	0.000000	0.000000
2073.348314	458.618971	139.004835	0.417598	13.382719	0.739097	6.677577	0.000000	0.000000
2073.368316	458.618971	138.993125	0.417602	13.381591	0.739104	6.677014	0.000000	0.000000
2073.388318	458.618971	139.000108	0.417599	13.382263	0.739100	6.677350	0.000000	0.000000
2073.408320	458.618971	138.989906	0.417603	13.381281	0.739105	6.676860	0.000000	0.000000
2073.428322	458.618971	139.008094	0.417597	13.383032	0.739095	6.677733	0.000000	0.000000
2073.448324	458.618971	139.016623	0.417594	13.383853	0.739091	6.678143	0.000000	0.000000
2073.468326	458.618890	138.989205	0.417603	13.381214	0.739106	6.676826	0.000000	0.000000
2073.488328	458.618890	138.983318	0.417605	13.380647	0.739109	6.676543	0.000000	0.000000
2073.508330	458.618971	138.987917	0.417603	13.381090	0.739106	6.676764	0.000000	0.000000
2073.528332	458.618971	138.978152	0.417607	13.380150	0.739112	6.676295	0.000000	0.000000
2073.548334	458.618890	138.983119	0.417605	13.380628	0.739109	6.676534	0.000000	0.000000
2073.568336	458.618890	138.980151	0.417606	13.380342	0.739111	6.676391	0.000000	0.000000
2073.588338	458.618971	138.972925	0.417608	13.379646	0.739115	6.676044	0.000000	0.000000
2073.608340	458.618971	138.971988	0.417609	13.379556	0.739115	6.675999	0.000000	0.000000
2073.628342	458.618971	138.966541	0.417611	13.379032	0.739118	6.675737	0.000000	0.000000
2073.648344	458.618971	138.961288	0.417612	13.378526	0.739121	6.675485	0.000000	0.000000
2073.668346	458.618890	138.972727	0.417608	13.379627	0.739115	6.676034	0.000000	0.000000
2073.688348	458.618971	138.963669	0.417612	13.378755	0.739120	6.675599	0.000000	0.000000
2073.708350	458.618971	138.955652	0.417614	13.377983	0.739124	6.675214	0.000000	0.000000
2073.728352	458.618971	138.963222	0.417612	13.378712	0.739120	6.675578	0.000000	0.000000
2073.748354	458.618971	138.955950	0.417614	13.378012	0.739124	6.675229	0.000000	0.000000
2073.768356	458.618971	138.954145	0.417615	13.377838	0.739125	6.675142	0.000000	0.000000
2073.788358	458.618971	138.948325	0.417617	13.377278	0.739128	6.674862	0.000000	0.000000
2073.808360	458.618971	138.948439	0.417617	13.377289	0.739128	6.674868	0.000000	0.000000
2073.828362	458.618971	138.962600	0.417612	13.378652	0.739120	6.675548	0.000000	0.000000
2073.848364	458.618971	138.950655	0.417616	13.377502	0.739127	6.674974	0.000000	0.000000
2073.868366	458.618971	138.959761	0.417613	13.378379	0.739122	6.675412	0.000000	0.000000
2073.888368	458.618971	138.953494	0.417615	13.377776	0.739125	6.675111	0.000000	0.000000
2073.908370	458.618890	138.949619	0.417616	13.377403	0.739127	6.674924	0.000000	0.000000
2073.928372	458.618971	138.942619	0.417619	13.376729	0.739131	6.674588	0.000000	0.000000
2073.948374	458.618971	138.953129	0.417615	13.377741	0.739126	6.675093	0.000000	0.000000
2073.968376	458.618971	138.960785	0.417612	13.378478	0.739121	6.675461	0.000000	0.000000
2073.988378	458.618890	138.954364	0.417615	13.377859	0.739125	6.675152	0.000000	0.000000
2074.008380	458.618971	138.948528	0.417617	13.377298	0.739128	6.674872	0.000000	0.000000
2074.028382	458.618971	138.940998	0.417619	13.376573	0.739132	6.674510	0.000000	0.000000
2074.048384	458.618971	138.923448	0.417625	13.374883	0.739142	6.673667	0.000000	0.000000
2074.068386	458.618890	138.934050	0.417621	13.375904	0.739136	6.674176	0.000000	0.000000
2074.088388	458.618971	138.919996	0.417626	13.374551	0.739144	6.673501	0.000000	0.000000
2074.108390	458.618971	138.936856	0.417620	13.376174	0.739135	6.674311	0.000000	0.000000
2074.128392	458.618971	138.931809	0.417622	13.375688	0.739137	6.674069	0.000000	0.000000
2074.148394	458.618890	138.934195	0.417621	13.375918	0.739136	6.674183	0.000000	0.000000
2074.168396	458.618890	138.941739	0.417619	13.376644	0.739132	6.674546	0.000000	0.000000
2074.188398	458.618971	138.919094	0.417626	13.374464	0.739144	6.673458	0.000000	0.000000
2074.208400	458.618971	138.907824	0.417630	13.373379	0.739150	6.672917	0.000000	0.000000
2074.228402	458.618890	138.915574	0.417628	13.374125	0.739146	6.673289	0.000000	0.000000
2074.248405	458.618890	138.914998	0.417628	13.374069	0.739146	6.673261	0.000000	0.000000
2074.268406	458.618971	138.920885	0.417626	13.374636	0.739143	6.673544	0.000000	0.000000
2074.288408	458.618971	138.909134	0.417630	13.373505	0.739150	6.672980	0.000000	0.000000
2074.308410	458.618971	138.908510	0.417630	13.373445	0.739150	6.672950	0.000000	0.000000
2074.328412	458.618971	138.898528	0.417633	13.372484	0.739156	6.672470	0.000000	0.000000
2074.348414	458.618971	138.904857	0.417631	13.373093	0.739152	6.672774	0.000000	0.000000
2074.368416	458.618971	138.902748	0.417632	13.372890	0.739153	6.672673	0.000000	0.000000
2074.388418	458.618890	138.905547	0.417631	13.373160	0.739152	6.672807	0.000000	0.000000
2074.408420	458.618890	138.899462	0.417633	13.372574	0.739155	6.672515	0.000000	0.000000
2074.428422	458.618971	138.898738	0.417633	13.372504	0.739155	6.672480	0.000000	0.000000
2074.448424	458.618971	138.898091	0.417634	13.372442	0.739156	6.672449	0.000000	0.000000
2074.468426	458.618890	138.891604	0.417636	13.371817	0.739159	6.672137	0.000000	0.000000
2074.488428	458.618971	138.895003	0.417635	13.372144	0.739157	6.672301	0.000000	0.000000
2074.508430	458.618971	138.892488	0.417635	13.371902	0.739159	6.672180	0.000000	0.000000
2074.528432	458.618971	138.896876	0.417634	13.372325	0.739156	6.672391	0.000000	0.000000
2074.548434	458.618971	138.896175	0.417634	13.372257	0.739157	6.672357	0.000000	0.000000
2074.568436	458.618890	138.899986	0.417633	13.372624	0.739155	6.672540	0.000000	0.000000
2074.588438	458.618971	138.892727	0.417635	13.371925	0.739159	6.672191	0.000000	0.000000
2074.608440	458.618971	138.900486	0.417633	13.372672	0.739154	6.672564	0.000000	0.000000
2074.628442	458.618971	138.885901	0.417638	13.371268	0.739162	6.671863	0.000000	0.000000
2074.648444	458.618890	138.878196	0.417640	13.370526	0.739167	6.671493	0.000000	0.000000
2074.668446	458.618971	138.879067	0.417640	13.370610	0.739166	6.671535	0.000000	0.000000
2074.688448	458.618971	138.873847	0.417642	13.370108	0.739169	6.671284	0.000000	0.000000
2074.708450	458.618971	138.865330	0.417644	13.369288	0.739174	6.670875	0.000000	0.000000
2074.728452	458.618971	138.868258	0.417644	13.369570	0.739172	6.671016	0.000000	0.000000
2074.748454	458.618890	138.856900	0.417647	13.368476	0.739178	6.670470	0.000000	0.000000
2074.768456	458.618971	138.851206	0.417649	13.367928	0.739181	6.670197	0.000000	0.000000
2074.788458	458.618971	138.847492	0.417650	13.367570	0.739184	6.670018	0.000000	0.000000
2074.808460	458.618971	138.849665	0.417650	13.367779	0.739182	6.670123	0.000000	0.000000
2074.828462	458.618971	138.853555	0.417648	13.368154	0.739180	6.670310	0.000000	0.000000
2074.848464	458.618890	138.854741	0.417648	13.368268	0.739179	6.670367	0.000000	0.000000
2074.868466	458.618971	138.851601	0.417649	13.367966	0.739181	6.670216	0.000000	0.000000
2074.888468	458.618971	138.854053	0.417648	13.368202	0.739180	6.670334	0.000000	0.000000
2074.908470	458.618890	138.844365	0.417651	13.367269	0.739185	6.669868	0.000000	0.000000
2074.928472	458.618890	138.843143	0.417652	13.367152	0.739186	6.669809	0.000000	0.000000
2074.948474	458.618971	138.840664	0.417653	13.366913	0.739187	6.669690	0.000000	0.000000
2074.968476	458.618971	138.838843	0.417653	13.366738	0.739188	6.669603	0.000000	0.000000
2074.988478	458.618971	138.827896	0.417657	13.365684	0.739194	6.669077	0.000000	0.000000
2075.008480	458.618971	138.824808	0.417658	13.365386	0.739196	6.668929	0.000000	0.000000
2075.028482	458.618890	138.825731	0.417658	13.365475	0.739195	6.668973	0.000000	0.000000
2075.048484	458.618971	138.828563	0.417657	13.365748	0.739194	6.669109	0.000000	0.000000
2075.068486	458.618971	138.821656	0.417659	13.365083	0.739198	6.668777	0.000000	0.000000
2075.088488	458.618890	138.835491	0.417654	13.366415	0.739190	6.669442	0.000000	0.000000
2075.108490	458.618890	138.815429	0.417661	13.364483	0.739201	6.668478	0.000000	0.000000
2075.128492	458.618971	138.819723	0.417660	13.364897	0.739199	6.668684	0.000000	0.000000
2075.148494	458.618971	138.816460	0.417661	13.364583	0.739201	6.668528	0.000000	0.000000
2075.168496	458.618890	138.802891	0.417665	13.363276	0.739208	6.667876	0.000000	0.000000
2075.188498	458.618971	138.815382	0.417661	13.364479	0.739201	6.668476	0.000000	0.000000
2075.208500	458.618971	138.814151	0.417662	13.364360	0.739202	6.668417	0.000000	0.000000
2075.228502	458.618890	138.808915	0.417663	13.363856	0.739205	6.668165	0.000000	0.000000
2075.248504	458.618890	138.815925	0.417661	13.364531	0.739201	6.668502	0.000000	0.000000
2075.268506	458.618971	138.806620	0.417664	13.363635	0.739206	6.668055	0.000000	0.000000
2075.288508	458.618971	138.799458	0.417667	13.362946	0.739210	6.667711	0.000000	0.000000
2075.308510	458.618971	138.779290	0.417673	13.361004	0.739221	6.666742	0.000000	0.000000
2075.328512	458.618890	138.784145	0.417672	13.361472	0.739218	6.666975	0.000000	0.000000
2075.348514	458.618971	138.776102	0.417674	13.360697	0.739223	6.666589	0.000000	0.000000
2075.368516	458.618971	138.776566	0.417674	13.360742	0.739222	6.666611	0.000000	0.000000
2075.388518	458.618971	138.751443	0.417683	13.358323	0.739236	6.665404	0.000000	0.000000
2075.408520	458.618890	138.760392	0.417680	13.359185	0.739231	6.665834	0.000000	0.000000
2075.428522	458.618890	138.748203	0.417684	13.358011	0.739238	6.665249	0.000000	0.000000
2075.448524	458.618971	138.768731	0.417677	13.359988	0.739227	6.666235	0.000000	0.000000
2075.468526	458.618971	138.736437	0.417688	13.356878	0.739244	6.664683	0.000000	0.000000
2075.488528	458.618890	138.738893	0.417687	13.357115	0.739243	6.664801	0.000000	0.000000
2075.508530	458.618890	138.736214	0.417688	13.356857	0.739244	6.664673	0.000000	0.000000
2075.528533	458.618971	138.741049	0.417686	13.357323	0.739242	6.664905	0.000000	0.000000
2075.548534	458.618971	138.734015	0.417689	13.356645	0.739246	6.664567	0.000000	0.000000
2075.568536	458.618971	138.726831	0.417691	13.355954	0.739250	6.664222	0.000000	0.000000
2075.588538	458.618890	138.711601	0.417696	13.354487	0.739258	6.663490	0.000000	0.000000
2075.608540	458.618971	138.713421	0.417695	13.354663	0.739257	6.663578	0.000000	0.000000
2075.628542	458.618971	138.717436	0.417694	13.355049	0.739255	6.663771	0.000000	0.000000
2075.648544	458.618971	138.720940	0.417693	13.355386	0.739253	6.663939	0.000000	0.000000
2075.668546	458.618890	138.727134	0.417691	13.355983	0.739249	6.664237	0.000000	0.000000
2075.688548	458.618971	138.728630	0.417690	13.356127	0.739249	6.664308	0.000000	0.000000
2075.708550	458.618971	138.720889	0.417693	13.355382	0.739253	6.663937	0.000000	0.000000
2075.728552	458.618971	138.703360	0.417699	13.353694	0.739263	6.663094	0.000000	0.000000
2075.748554	458.618890	138.711911	0.417696	13.354517	0.739258	6.663505	0.000000	0.000000
2075.768556	458.618890	138.721128	0.417693	13.355405	0.739253	6.663948	0.000000	0.000000
2075.788558	458.618971	138.705007	0.417698	13.353853	0.739262	6.663174	0.000000	0.000000
2075.808560	458.618971	138.703891	0.417699	13.353745	0.739262	6.663120	0.000000	0.000000
2075.828562	458.618890	138.689175	0.417704	13.352328	0.739270	6.662413	0.000000	0.000000
2075.848564	458.618971	138.694304	0.417702	13.352822	0.739268	6.662659	0.000000	0.000000
2075.868566	458.618971	138.689043	0.417704	13.352316	0.739270	6.662407	0.000000	0.000000
2075.888568	458.618971	138.681233	0.417706	13.351564	0.739275	6.662032	0.000000	0.000000
2075.908570	458.618971	138.674101	0.417709	13.350877	0.739279	6.661689	0.000000	0.000000
2075.928572	458.618971	138.659109	0.417714	13.349434	0.739287	6.660969	0.000000	0.000000
2075.948574	458.618971	138.665859	0.417711	13.350084	0.739283	6.661293	0.000000	0.000000
2075.968576	458.618971	138.654312	0.417715	13.348972	0.739290	6.660738	0.000000	0.000000
2075.988578	458.618971	138.644447	0.417719	13.348022	0.739295	6.660264	0.000000	0.000000
2076.008580	458.618890	138.641965	0.417719	13.347783	0.739296	6.660145	0.000000	0.000000
2076.028582	458.618890	138.650728	0.417716	13.348627	0.739291	6.660566	0.000000	0.000000
2076.048584	458.618971	138.639827	0.417720	13.347577	0.739297	6.660042	0.000000	0.000000
2076.068586	458.618971	138.650242	0.417717	13.348580	0.739292	6.660543	0.000000	0.000000
2076.088588	458.618971	138.642201	0.417719	13.347806	0.739296	6.660156	0.000000	0.000000
2076.108590	458.618890	138.641738	0.417719	13.347761	0.739296	6.660134	0.000000	0.000000
2076.128592	458.618890	138.636932	0.417721	13.347299	0.739299	6.659903	0.000000	0.000000
2076.148594	458.618971	138.633089	0.417722	13.346929	0.739301	6.659719	0.000000	0.000000
2076.168596	458.618971	138.639383	0.417720	13.347535	0.739298	6.660021	0.000000	0.000000
2076.188598	458.618971	138.621849	0.417726	13.345846	0.739307	6.659179	0.000000	0.000000
2076.208600	458.618890	138.623416	0.417726	13.345997	0.739306	6.659254	0.000000	0.000000
2076.228602	458.618971	138.622284	0.417726	13.345888	0.739307	6.659200	0.000000	0.000000
2076.248604	458.618971	138.626991	0.417724	13.346341	0.739304	6.659426	0.000000	0.000000
2076.268606	458.618971	138.633503	0.417722	13.346968	0.739301	6.659739	0.000000	0.000000
2076.288608	458.618971	138.630570	0.417723	13.346686	0.739303	6.659598	0.000000	0.000000
2076.308610	458.618890	138.625351	0.417725	13.346184	0.739305	6.659347	0.000000	0.000000
2076.328612	458.618971	138.625891	0.417725	13.346236	0.739305	6.659373	0.000000	0.000000
2076.348614	458.618971	138.626559	0.417725	13.346300	0.739305	6.659405	0.000000	0.000000
2076.368616	458.618890	138.612045	0.417729	13.344903	0.739313	6.658708	0.000000	0.000000
2076.388618	458.618890	138.603423	0.417732	13.344073	0.739317	6.658294	0.000000	0.000000
2076.408620	458.618971	138.613294	0.417729	13.345023	0.739312	6.658768	0.000000	0.000000
2076.428622	458.618971	138.597420	0.417734	13.343495	0.739321	6.658005	0.000000	0.000000
2076.448624	458.618971	138.608246	0.417731	13.344537	0.739315	6.658525	0.000000	0.000000
2076.468626	458.618890	138.600786	0.417733	13.343819	0.739319	6.658167	0.000000	0.000000
2076.488628	458.618971	138.601219	0.417733	13.343860	0.739319	6.658188	0.000000	0.000000
2076.508630	458.618971	138.597830	0.417734	13.343534	0.739320	6.658025	0.000000	0.000000
2076.528632	458.618971	138.593535	0.417736	13.343121	0.739323	6.657819	0.000000	0.000000
2076.548634	458.618890	138.591963	0.417736	13.342969	0.739324	6.657743	0.000000	0.000000
2076.568636	458.618971	138.601103	0.417733	13.343849	0.739319	6.658182	0.000000	0.000000
2076.588638	458.618971	138.592729	0.417736	13.343043	0.739323	6.657780	0.000000	0.000000
2076.608640	458.618971	138.583301	0.417739	13.342135	0.739328	6.657327	0.000000	0.000000
2076.628642	458.618890	138.584020	0.417739	13.342205	0.739328	6.657362	0.000000	0.000000
2076.648644	458.618971	138.586183	0.417738	13.342413	0.739327	6.657465	0.000000	0.000000
2076.668646	458.618971	138.589104	0.417737	13.342694	0.739325	6.657606	0.000000	0.000000
2076.688648	458.618890	138.574147	0.417742	13.341254	0.739333	6.656887	0.000000	0.000000
2076.708650	458.618971	138.584275	0.417739	13.342229	0.739328	6.657374	0.000000	0.000000
2076.728652	458.618971	138.580029	0.417740	13.341820	0.739330	6.657170	0.000000	0.000000
2076.748654	458.618971	138.573205	0.417743	13.341163	0.739334	6.656842	0.000000	0.000000
2076.768656	458.618890	138.571457	0.417743	13.340995	0.739335	6.656758	0.000000	0.000000
2076.788658	458.618971	138.560242	0.417747	13.339915	0.739341	6.656219	0.000000	0.000000
2076.808661	458.618971	138.563591	0.417746	13.340238	0.739339	6.656380	0.000000	0.000000
2076.828662	458.618971	138.578447	0.417741	13.341668	0.739331	6.657094	0.000000	0.000000
2076.848664	458.618890	138.556748	0.417748	13.339579	0.739343	6.656051	0.000000	0.000000
2076.868666	458.618971	138.562004	0.417746	13.340085	0.739340	6.656304	0.000000	0.000000
2076.888668	458.618971	138.569749	0.417744	13.340831	0.739336	6.656676	0.000000	0.000000
2076.908670	458.618971	138.569348	0.417744	13.340792	0.739336	6.656657	0.000000	0.000000
2076.928672	458.618971	138.568484	0.417744	13.340709	0.739337	6.656615	0.000000	0.000000
2076.948674	458.618890	138.571726	0.417743	13.341021	0.739335	6.656771	0.000000	0.000000
2076.968676	458.618971	138.557602	0.417748	13.339661	0.739343	6.656092	0.000000	0.000000
2076.988678	458.618971	138.567398	0.417744	13.340604	0.739337	6.656563	0.000000	0.000000
2077.008680	458.618890	138.564866	0.417745	13.340360	0.739338	6.656441	0.000000	0.000000
2077.028682	458.618890	138.577126	0.417741	13.341541	0.739332	6.657030	0.000000	0.000000
2077.048684	458.618971	138.578753	0.417741	13.341697	0.739331	6.657109	0.000000	0.000000
2077.068686	458.618971	138.570552	0.417743	13.340908	0.739335	6.656715	0.000000	0.000000
2077.088688	458.618890	138.575716	0.417742	13.341405	0.739332	6.656963	0.000000	0.000000
2077.108690	458.618971	138.567069	0.417745	13.340573	0.739337	6.656547	0.000000	0.000000
2077.128692	458.618971	138.565224	0.417745	13.340395	0.739338	6.656459	0.000000	0.000000
2077.148694	458.618971	138.546942	0.417751	13.338635	0.739348	6.655580	0.000000	0.000000
2077.168696	458.618971	138.555412	0.417748	13.339450	0.739344	6.655987	0.000000	0.000000
2077.188698	458.618971	138.551816	0.417750	13.339104	0.739346	6.655815	0.000000	0.000000
2077.208700	458.618971	138.553280	0.417749	13.339245	0.739345	6.655885	0.000000	0.000000
2077.228702	458.618971	138.542918	0.417753	13.338247	0.739351	6.655387	0.000000	0.000000
2077.248704	458.618890	138.542753	0.417753	13.338232	0.739351	6.655379	0.000000	0.000000
2077.268706	458.618890	138.559605	0.417747	13.339854	0.739341	6.656189	0.000000	0.000000
2077.288708	458.618971	138.551923	0.417750	13.339114	0.739346	6.655820	0.000000	0.000000
2077.308710	458.618971	138.560338	0.417747	13.339925	0.739341	6.656224	0.000000	0.000000
2077.328712	458.618971	138.553877	0.417749	13.339303	0.739345	6.655914	0.000000	0.000000
2077.348714	458.618890	138.518538	0.417761	13.335900	0.739364	6.654216	0.000000	0.000000
2077.368716	458.618971	138.508538	0.417764	13.334937	0.739369	6.653736	0.000000	0.000000
2077.388718	458.618971	138.467186	0.417778	13.330956	0.739392	6.651749	0.000000	0.000000
2077.408720	458.618971	138.475301	0.417775	13.331738	0.739388	6.652139	0.000000	0.000000
2077.428722	458.618890	138.456434	0.417782	13.329921	0.739398	6.651233	0.000000	0.000000
2077.448724	458.618971	138.460450	0.417780	13.330308	0.739396	6.651425	0.000000	0.000000
2077.468726	458.618971	138.456993	0.417782	13.329975	0.739398	6.651259	0.000000	0.000000
2077.488728	458.618971	138.460133	0.417780	13.330277	0.739396	6.651410	0.000000	0.000000
2077.508730	458.618890	138.463103	0.417779	13.330563	0.739394	6.651553	0.000000	0.000000
2077.528732	458.618971	138.457805	0.417781	13.330053	0.739397	6.651298	0.000000	0.000000
2077.548734	458.618971	138.462706	0.417780	13.330525	0.739395	6.651534	0.000000	0.000000
2077.568736	458.618971	138.453152	0.417783	13.329605	0.739400	6.651075	0.000000	0.000000
2077.588738	458.618890	138.450543	0.417784	13.329354	0.739401	6.650950	0.000000	0.000000
2077.608740	458.618971	138.450659	0.417784	13.329365	0.739401	6.650955	0.000000	0.000000
2077.628742	458.618971	138.451865	0.417783	13.329481	0.739401	6.651013	0.000000	0.000000
2077.648744	458.618971	138.446117	0.417785	13.328928	0.739404	6.650737	0.000000	0.000000
2077.668746	458.618971	138.451232	0.417783	13.329420	0.739401	6.650983	0.000000	0.000000
2077.688748	458.618890	138.432683	0.417790	13.327635	0.739411	6.650092	0.000000	0.000000
2077.708750	458.618971	138.408419	0.417798	13.325299	0.739424	6.648926	0.000000	0.000000
2077.728752	458.618971	138.369683	0.417811	13.321569	0.739446	6.647065	0.000000	0.000000
2077.748755	458.618971	138.375929	0.417809	13.322171	0.739442	6.647365	0.000000	0.000000
2077.768756	458.618890	138.367953	0.417811	13.321403	0.739446	6.646982	0.000000	0.000000
2077.788758	458.618971	138.376284	0.417809	13.322205	0.739442	6.647382	0.000000	0.000000
2077.808760	458.618890	138.370426	0.417810	13.321641	0.739445	6.647101	0.000000	0.000000
2077.828762	458.618971	138.365918	0.417812	13.321207	0.739448	6.646884	0.000000	0.000000
2077.848764	458.618890	138.378131	0.417808	13.322383	0.739441	6.647471	0.000000	0.000000
2077.868766	458.618971	138.374010	0.417809	13.321986	0.739443	6.647273	0.000000	0.000000
2077.888768	458.618971	138.374085	0.417809	13.321993	0.739443	6.647277	0.000000	0.000000
2077.908770	458.618971	138.367748	0.417811	13.321383	0.739447	6.646972	0.000000	0.000000
2077.928772	458.618890	138.364409	0.417812	13.321061	0.739448	6.646812	0.000000	0.000000
2077.948774	458.618971	138.361240	0.417814	13.320756	0.739450	6.646660	0.000000	0.000000
2077.968776	458.618971	138.361864	0.417813	13.320816	0.739450	6.646690	0.000000	0.000000
2077.988778	458.618971	138.360538	0.417814	13.320689	0.739451	6.646626	0.000000	0.000000
2078.008780	458.618890	138.352577	0.417816	13.319922	0.739455	6.646243	0.000000	0.000000
2078.028782	458.618971	138.355682	0.417815	13.320221	0.739453	6.646393	0.000000	0.000000
2078.048784	458.618971	138.361222	0.417814	13.320755	0.739450	6.646659	0.000000	0.000000
2078.068786	458.618971	138.356075	0.417815	13.320259	0.739453	6.646411	0.000000	0.000000
2078.088788	458.618890	138.340947	0.417820	13.318803	0.739461	6.645685	0.000000	0.000000
2078.108790	458.618890	138.332311	0.417823	13.317971	0.739466	6.645270	0.000000	0.000000
2078.128792	458.618971	138.342002	0.417820	13.318904	0.739461	6.645735	0.000000	0.000000
2078.148794	458.618971	138.342256	0.417820	13.318929	0.739461	6.645748	0.000000	0.000000
2078.168796	458.618971	138.338119	0.417821	13.318530	0.739463	6.645549	0.000000	0.000000
2078.188798	458.618890	138.333227	0.417823	13.318059	0.739466	6.645314	0.000000	0.000000
2078.208800	458.618971	138.327749	0.417825	13.317532	0.739469	6.645051	0.000000	0.000000
2078.228802	458.618971	138.341855	0.417820	13.318890	0.739461	6.645728	0.000000	0.000000
2078.248804	458.618971	138.340697	0.417821	13.318779	0.739462	6.645673	0.000000	0.000000
2078.268806	458.618890	138.327979	0.417825	13.317554	0.739468	6.645062	0.000000	0.000000
2078.288808	458.618971	138.338742	0.417821	13.318590	0.739463	6.645579	0.000000	0.000000
2078.308810	458.618971	138.328579	0.417825	13.317612	0.739468	6.645091	0.000000	0.000000
2078.328812	458.618971	138.316401	0.417829	13.316439	0.739475	6.644506	0.000000	0.000000
2078.348814	458.618890	138.296810	0.417835	13.314553	0.739485	6.643564	0.000000	0.000000
2078.368816	458.618971	138.241525	0.417854	13.309231	0.739516	6.640909	0.000000	0.000000
2078.388818	458.618971	138.221204	0.417861	13.307274	0.739527	6.639932	0.000000	0.000000
2078.408820	458.618971	138.232434	0.417857	13.308355	0.739521	6.640472	0.000000	0.000000
2078.428822	458.618890	138.216390	0.417862	13.306811	0.739530	6.639701	0.000000	0.000000
2078.448824	458.618971	138.226313	0.417859	13.307766	0.739524	6.640178	0.000000	0.000000
2078.468826	458.618971	138.219899	0.417861	13.307149	0.739528	6.639870	0.000000	0.000000
2078.488828	458.618971	138.220810	0.417861	13.307236	0.739527	6.639914	0.000000	0.000000
2078.508830	458.618890	138.209534	0.417864	13.306151	0.739533	6.639372	0.000000	0.000000
2078.528832	458.618971	138.219340	0.417861	13.307095	0.739528	6.639843	0.000000	0.000000
2078.548834	458.618971	138.207191	0.417865	13.305925	0.739535	6.639259	0.000000	0.000000
2078.568836	458.618890	138.194038	0.417870	13.304659	0.739542	6.638627	0.000000	0.000000
2078.588838	458.618971	138.202899	0.417867	13.305512	0.739537	6.639053	0.000000	0.000000
2078.608840	458.618971	138.204825	0.417866	13.305697	0.739536	6.639146	0.000000	0.000000
2078.628842	458.618971	138.174271	0.417876	13.302756	0.739553	6.637678	0.000000	0.000000
2078.648844	458.618890	138.149394	0.417885	13.300361	0.739566	6.636483	0.000000	0.000000
2078.668846	458.618971	138.150435	0.417884	13.300461	0.739566	6.636533	0.000000	0.000000
2078.688848	458.618971	138.140015	0.417888	13.299458	0.739572	6.636032	0.000000	0.000000
2078.708850	458.618971	138.145836	0.417886	13.300018	0.739568	6.636312	0.000000	0.000000
2078.728852	458.618890	138.140087	0.417888	13.299465	0.739571	6.636036	0.000000	0.000000
2078.748854	458.618971	138.122478	0.417894	13.297769	0.739581	6.635190	0.000000	0.000000
2078.768856	458.618971	138.113987	0.417897	13.296952	0.739586	6.634782	0.000000	0.000000
2078.788858	458.618971	138.128070	0.417892	13.298308	0.739578	6.635458	0.000000	0.000000
2078.808860	458.618890	138.120170	0.417894	13.297547	0.739582	6.635079	0.000000	0.000000
2078.828862	458.618971	138.141128	0.417887	13.299565	0.739571	6.636086	0.000000	0.000000
2078.848864	458.618971	138.137921	0.417889	13.299256	0.739573	6.635932	0.000000	0.000000
2078.868866	458.618971	138.128160	0.417892	13.298316	0.739578	6.635463	0.000000	0.000000
2078.888868	458.618971	138.122412	0.417894	13.297763	0.739581	6.635187	0.000000	0.000000
2078.908870	458.618890	138.116348	0.417896	13.297179	0.739584	6.634895	0.000000	0.000000
2078.928872	458.618971	138.114149	0.417897	13.296968	0.739586	6.634790	0.000000	0.000000
2078.948874	458.618971	138.119897	0.417895	13.297521	0.739583	6.635066	0.000000	0.000000
2078.968876	458.618890	138.109711	0.417898	13.296540	0.739588	6.634576	0.000000	0.000000
2078.988878	458.618971	138.109886	0.417898	13.296557	0.739588	6.634585	0.000000	0.000000
2079.008880	458.618971	138.113958	0.417897	13.296949	0.739586	6.634781	0.000000	0.000000
2079.028883	458.618971	138.120455	0.417894	13.297575	0.739582	6.635093	0.000000	0.000000
2079.048884	458.618890	138.107277	0.417899	13.296306	0.739589	6.634460	0.000000	0.000000
2079.068886	458.618971	138.106892	0.417899	13.296269	0.739590	6.634441	0.000000	0.000000
2079.088888	458.618971	138.096749	0.417902	13.295292	0.739595	6.633954	0.000000	0.000000
2079.108890	458.618971	138.101460	0.417901	13.295746	0.739593	6.634180	0.000000	0.000000
2079.128892	458.618890	138.110654	0.417898	13.296631	0.739588	6.634622	0.000000	0.000000
2079.148894	458.618971	138.101620	0.417901	13.295761	0.739593	6.634188	0.000000	0.000000
2079.168896	458.618971	138.093654	0.417903	13.294994	0.739597	6.633805	0.000000	0.000000
2079.188898	458.618971	138.076835	0.417909	13.293375	0.739606	6.632997	0.000000	0.000000
2079.208900	458.618890	138.077500	0.417909	13.293439	0.739606	6.633029	0.000000	0.000000
2079.228902	458.618890	138.089121	0.417905	13.294558	0.739599	6.633587	0.000000	0.000000
2079.248904	458.618971	138.075703	0.417909	13.293266	0.739607	6.632943	0.000000	0.000000
2079.268906	458.618971	138.085040	0.417906	13.294165	0.739602	6.633391	0.000000	0.000000
2079.288908	458.618890	138.079359	0.417908	13.293618	0.739605	6.633118	0.000000	0.000000
2079.308910	458.618971	138.078593	0.417908	13.293544	0.739605	6.633082	0.000000	0.000000
2079.328912	458.618971	138.086962	0.417906	13.294350	0.739601	6.633484	0.000000	0.000000
2079.348914	458.618971	138.082117	0.417907	13.293884	0.739603	6.633251	0.000000	0.000000
2079.368916	458.618971	138.079707	0.417908	13.293652	0.739605	6.633135	0.000000	0.000000
2079.388918	458.618890	138.084216	0.417906	13.294086	0.739602	6.633352	0.000000	0.000000
2079.408920	458.618971	138.081960	0.417907	13.293869	0.739603	6.633243	0.000000	0.000000
2079.428922	458.618971	138.089818	0.417905	13.294625	0.739599	6.633621	0.000000	0.000000
2079.448924	458.618971	138.080778	0.417908	13.293755	0.739604	6.633187	0.000000	0.000000
2079.468926	458.618890	138.081152	0.417908	13.293791	0.739604	6.633205	0.000000	0.000000
2079.488928	458.618971	138.078958	0.417908	13.293580	0.739605	6.633099	0.000000	0.000000
2079.508930	458.618971	138.084562	0.417906	13.294119	0.739602	6.633368	0.000000	0.000000
2079.528932	458.618971	138.085313	0.417906	13.294191	0.739602	6.633404	0.000000	0.000000
2079.548934	458.618890	138.076037	0.417909	13.293298	0.739607	6.632959	0.000000	0.000000
2079.568936	458.618890	138.078812	0.417908	13.293566	0.739605	6.633092	0.000000	0.000000
2079.588938	458.618971	138.073833	0.417910	13.293086	0.739608	6.632853	0.000000	0.000000
2079.608940	458.618971	138.070089	0.417911	13.292726	0.739610	6.632673	0.000000	0.000000
2079.628942	458.618890	138.069782	0.417911	13.292696	0.739610	6.632658	0.000000	0.000000
2079.648944	458.618971	138.074022	0.417910	13.293104	0.739608	6.632862	0.000000	0.000000
2079.668946	458.618971	138.082063	0.417907	13.293878	0.739603	6.633248	0.000000	0.000000
2079.688948	458.618971	138.067260	0.417912	13.292453	0.739612	6.632537	0.000000	0.000000
2079.708950	458.618890	138.076285	0.417909	13.293322	0.739606	6.632971	0.000000	0.000000
2079.728952	458.618971	138.073253	0.417910	13.293030	0.739608	6.632825	0.000000	0.000000
2079.748954	458.618971	138.057516	0.417916	13.291515	0.739617	6.632069	0.000000	0.000000
2079.768956	458.618971	138.063917	0.417913	13.292131	0.739613	6.632377	0.000000	0.000000
2079.788958	458.618971	138.060800	0.417914	13.291831	0.739615	6.632227	0.000000	0.000000
2079.808960	458.618890	138.064341	0.417913	13.292172	0.739613	6.632397	0.000000	0.000000
2079.828962	458.618971	138.060188	0.417915	13.291772	0.739615	6.632197	0.000000	0.000000
2079.848964	458.618971	138.059345	0.417915	13.291691	0.739616	6.632157	0.000000	0.000000
2079.868966	458.618971	138.054895	0.417916	13.291263	0.739618	6.631943	0.000000	0.000000
2079.888968	458.618971	138.050422	0.417918	13.290832	0.739621	6.631728	0.000000	0.000000
2079.908970	458.618890	138.054143	0.417917	13.291191	0.739619	6.631907	0.000000	0.000000
2079.928972	458.618971	138.050610	0.417918	13.290850	0.739621	6.631737	0.000000	0.000000
2079.948974	458.618971	138.046446	0.417919	13.290449	0.739623	6.631537	0.000000	0.000000
2079.968976	458.618971	138.047515	0.417919	13.290552	0.739622	6.631589	0.000000	0.000000
2079.988978	458.618890	138.046098	0.417919	13.290416	0.739623	6.631521	0.000000	0.000000
2080.008980	458.618971	138.057428	0.417916	13.291507	0.739617	6.632065	0.000000	0.000000
2080.028982	458.618971	138.044766	0.417920	13.290288	0.739624	6.631457	0.000000	0.000000
2080.048984	458.618890	138.048841	0.417918	13.290680	0.739622	6.631652	0.000000	0.000000
2080.068986	458.618971	138.047450	0.417919	13.290546	0.739622	6.631586	0.000000	0.000000
2080.088988	458.618971	138.037504	0.417922	13.289589	0.739628	6.631108	0.000000	0.000000
2080.108990	458.618971	138.037562	0.417922	13.289594	0.739628	6.631111	0.000000	0.000000
2080.128992	458.618890	138.037778	0.417922	13.289615	0.739628	6.631121	0.000000	0.000000
2080.148994	458.618971	138.036766	0.417922	13.289517	0.739628	6.631072	0.000000	0.000000
2080.168996	458.618971	138.042294	0.417921	13.290050	0.739625	6.631338	0.000000	0.000000
2080.188998	458.618971	138.040353	0.417921	13.289863	0.739626	6.631245	0.000000	0.000000
2080.209000	458.618971	138.041640	0.417921	13.289987	0.739626	6.631306	0.000000	0.000000
2080.229002	458.618890	138.042946	0.417920	13.290112	0.739625	6.631369	0.000000	0.000000
2080.249004	458.618890	138.050444	0.417918	13.290834	0.739621	6.631729	0.000000	0.000000
2080.269006	458.618971	138.045772	0.417919	13.290385	0.739623	6.631505	0.000000	0.000000
2080.289008	458.618971	138.049545	0.417918	13.290748	0.739621	6.631686	0.000000	0.000000
2080.309011	458.618890	138.050062	0.417918	13.290798	0.739621	6.631711	0.000000	0.000000
2080.329012	458.618971	138.052731	0.417917	13.291055	0.739620	6.631839	0.000000	0.000000
2080.349014	458.618971	138.060109	0.417915	13.291765	0.739615	6.632194	0.000000	0.000000
2080.369016	458.618971	138.046471	0.417919	13.290452	0.739623	6.631539	0.000000	0.000000
2080.389018	458.618971	138.042487	0.417921	13.290068	0.739625	6.631347	0.000000	0.000000
2080.409020	458.618890	138.045282	0.417920	13.290337	0.739623	6.631481	0.000000	0.000000
2080.429022	458.618971	138.034991	0.417923	13.289347	0.739629	6.630987	0.000000	0.000000
2080.449024	458.618971	138.035047	0.417923	13.289352	0.739629	6.630990	0.000000	0.000000
2080.469026	458.618971	138.033919	0.417923	13.289243	0.739630	6.630936	0.000000	0.000000
2080.489028	458.618890	138.015708	0.417929	13.287490	0.739640	6.630061	0.000000	0.000000
2080.509030	458.618971	138.002533	0.417934	13.286222	0.739647	6.629428	0.000000	0.000000
2080.529032	458.618971	138.006435	0.417933	13.286597	0.739645	6.629615	0.000000	0.000000
2080.549034	458.618971	138.005891	0.417933	13.286545	0.739645	6.629589	0.000000	0.000000
2080.569036	458.618890	138.003042	0.417934	13.286271	0.739647	6.629452	0.000000	0.000000
2080.589038	458.618971	138.017750	0.417929	13.287687	0.739639	6.630159	0.000000	0.000000
2080.609040	458.618971	138.015136	0.417930	13.287435	0.739640	6.630033	0.000000	0.000000
2080.629042	458.618971	138.008410	0.417932	13.286788	0.739644	6.629710	0.000000	0.000000
2080.649044	458.618890	138.003650	0.417934	13.286329	0.739646	6.629481	0.000000	0.000000
2080.669046	458.618971	138.011668	0.417931	13.287101	0.739642	6.629867	0.000000	0.000000
2080.689048	458.618971	137.992817	0.417937	13.285286	0.739652	6.628961	0.000000	0.000000
2080.709050	458.618971	138.001941	0.417934	13.286165	0.739647	6.629399	0.000000	0.000000
2080.729052	458.618971	137.999471	0.417935	13.285927	0.739649	6.629281	0.000000	0.000000
2080.749054	458.618890	138.000254	0.417935	13.286002	0.739648	6.629318	0.000000	0.000000
2080.769056	458.618971	138.000291	0.417935	13.286006	0.739648	6.629320	0.000000	0.000000
2080.789058	458.618971	138.004704	0.417933	13.286431	0.739646	6.629532	0.000000	0.000000
2080.809060	458.618971	138.012946	0.417930	13.287224	0.739641	6.629928	0.000000	0.000000
2080.829062	458.618890	138.001480	0.417934	13.286120	0.739647	6.629377	0.000000	0.000000
2080.849064	458.618971	138.001662	0.417934	13.286138	0.739648	6.629386	0.000000	0.000000
2080.869066	458.618971	137.995097	0.417936	13.285506	0.739651	6.629071	0.000000	0.000000
2080.889068	458.618971	137.982858	0.417941	13.284327	0.739658	6.628483	0.000000	0.000000
2080.909070	458.618971	137.995287	0.417936	13.285524	0.739651	6.629080	0.000000	0.000000
2080.929072	458.618890	137.999188	0.417935	13.285900	0.739649	6.629267	0.000000	0.000000
2080.949074	458.618971	138.015891	0.417930	13.287508	0.739640	6.630070	0.000000	0.000000
2080.969076	458.618971	138.014365	0.417930	13.287361	0.739641	6.629996	0.000000	0.000000
2080.989078	458.618971	138.015575	0.417930	13.287477	0.739640	6.630054	0.000000	0.000000
2081.009080	458.618971	138.008360	0.417932	13.286783	0.739644	6.629708	0.000000	0.000000
2081.029082	458.618890	138.008125	0.417932	13.286760	0.739644	6.629696	0.000000	0.000000
2081.049084	458.618971	138.001886	0.417934	13.286159	0.739647	6.629397	0.000000	0.000000
2081.069086	458.618971	137.994789	0.417937	13.285476	0.739651	6.629056	0.000000	0.000000
2081.089088	458.618971	137.988226	0.417939	13.284844	0.739655	6.628741	0.000000	0.000000
2081.109090	458.618890	137.990062	0.417938	13.285021	0.739654	6.628829	0.000000	0.000000
2081.129092	458.618971	137.990677	0.417938	13.285080	0.739654	6.628858	0.000000	0.000000
2081.149094	458.618971	137.989403	0.417938	13.284958	0.739654	6.628797	0.000000	0.000000
2081.169096	458.618971	137.998009	0.417936	13.285786	0.739650	6.629211	0.000000	0.000000
2081.189098	458.618971	138.005082	0.417933	13.286467	0.739646	6.629550	0.000000	0.000000
2081.209100	458.618890	138.000997	0.417934	13.286074	0.739648	6.629354	0.000000	0.000000
2081.229102	458.618971	137.991439	0.417938	13.285154	0.739653	6.628895	0.000000	0.000000
2081.249105	458.618971	137.995616	0.417936	13.285556	0.739651	6.629096	0.000000	0.000000
2081.269106	458.618890	137.996042	0.417936	13.285597	0.739650	6.629116	0.000000	0.000000
2081.289108	458.618890	137.993194	0.417937	13.285323	0.739652	6.628979	0.000000	0.000000
2081.309110	458.618971	137.995001	0.417937	13.285497	0.739651	6.629066	0.000000	0.000000
2081.329112	458.618971	137.987501	0.417939	13.284775	0.739655	6.628706	0.000000	0.000000
2081.349114	458.618890	137.996799	0.417936	13.285670	0.739650	6.629152	0.000000	0.000000
2081.369116	458.618890	138.000102	0.417935	13.285988	0.739648	6.629311	0.000000	0.000000
2081.389118	458.618971	137.998474	0.417935	13.285831	0.739649	6.629233	0.000000	0.000000
2081.409120	458.618971	138.001095	0.417934	13.286083	0.739648	6.629359	0.000000	0.000000
2081.429122	458.618971	137.999072	0.417935	13.285888	0.739649	6.629262	0.000000	0.000000
2081.449124	458.618890	138.003320	0.417934	13.286297	0.739646	6.629466	0.000000	0.000000
2081.469126	458.618890	137.994029	0.417937	13.285403	0.739652	6.629019	0.000000	0.000000
2081.489128	458.618971	138.000837	0.417935	13.286058	0.739648	6.629346	0.000000	0.000000
2081.509130	458.618971	138.002227	0.417934	13.286192	0.739647	6.629413	0.000000	0.000000
2081.529132	458.618890	137.996461	0.417936	13.285637	0.739650	6.629136	0.000000	0.000000
2081.549134	458.618890	137.988258	0.417939	13.284847	0.739655	6.628742	0.000000	0.000000
2081.569136	458.618971	137.997159	0.417936	13.285704	0.739650	6.629170	0.000000	0.000000
2081.589139	458.618971	137.990369	0.417938	13.285051	0.739654	6.628843	0.000000	0.000000
2081.609140	458.618971	137.990689	0.417938	13.285081	0.739654	6.628859	0.000000	0.000000
2081.629142	458.618890	137.988391	0.417939	13.284860	0.739655	6.628748	0.000000	0.000000
2081.649144	458.618971	137.976755	0.417943	13.283740	0.739661	6.628189	0.000000	0.000000
2081.669146	458.618971	137.980337	0.417941	13.284085	0.739659	6.628362	0.000000	0.000000
2081.689148	458.618971	137.969903	0.417945	13.283080	0.739665	6.627860	0.000000	0.000000
2081.709150	458.618890	137.991238	0.417938	13.285134	0.739653	6.628885	0.000000	0.000000
2081.729152	458.618890	137.973120	0.417944	13.283390	0.739663	6.628015	0.000000	0.000000
2081.749154	458.618971	137.976565	0.417943	13.283722	0.739661	6.628180	0.000000	0.000000
2081.769156	458.618971	137.983351	0.417940	13.284375	0.739658	6.628506	0.000000	0.000000
2081.789158	458.618890	137.979965	0.417941	13.284049	0.739659	6.628344	0.000000	0.000000
2081.809160	458.618971	137.974652	0.417943	13.283537	0.739662	6.628088	0.000000	0.000000
2081.829162	458.618971	137.965707	0.417946	13.282676	0.739667	6.627659	0.000000	0.000000
2081.849164	458.618971	137.978731	0.417942	13.283930	0.739660	6.628284	0.000000	0.000000
2081.869166	458.618890	137.963299	0.417947	13.282444	0.739668	6.627543	0.000000	0.000000
2081.889168	458.618971	137.987559	0.417939	13.284780	0.739655	6.628709	0.000000	0.000000
2081.909170	458.618971	137.967610	0.417946	13.282859	0.739666	6.627750	0.000000	0.000000
2081.929172	458.618971	137.966245	0.417946	13.282728	0.739667	6.627685	0.000000	0.000000
2081.949174	458.618890	137.970388	0.417945	13.283127	0.739665	6.627884	0.000000	0.000000
2081.969176	458.618890	137.964064	0.417947	13.282518	0.739668	6.627580	0.000000	0.000000
2081.989178	458.618971	137.978273	0.417942	13.283886	0.739660	6.628262	0.000000	0.000000
2082.009180	458.618971	137.980718	0.417941	13.284122	0.739659	6.628380	0.000000	0.000000
2082.029182	458.618890	137.969956	0.417945	13.283085	0.739665	6.627863	0.000000	0.000000
2082.049184	458.618890	137.975830	0.417943	13.283651	0.739662	6.628145	0.000000	0.000000
2082.069186	458.618971	137.970945	0.417945	13.283181	0.739664	6.627910	0.000000	0.000000
2082.089188	458.618971	137.978935	0.417942	13.283950	0.739660	6.628294	0.000000	0.000000
2082.109190	458.618890	137.969559	0.417945	13.283047	0.739665	6.627844	0.000000	0.000000
2082.129192	458.618890	137.975466	0.417943	13.283616	0.739662	6.628128	0.000000	0.000000
2082.149194	458.618971	137.975288	0.417943	13.283599	0.739662	6.628119	0.000000	0.000000
2082.169196	458.618971	137.963055	0.417947	13.282421	0.739669	6.627531	0.000000	0.000000
2082.189198	458.618890	137.973477	0.417944	13.283424	0.739663	6.628032	0.000000	0.000000
2082.209200	458.618971	137.971314	0.417944	13.283216	0.739664	6.627928	0.000000	0.000000
2082.229202	458.618971	137.975371	0.417943	13.283607	0.739662	6.628123	0.000000	0.000000
2082.249204	458.618971	137.972013	0.417944	13.283283	0.739664	6.627962	0.000000	0.000000
2082.269206	458.618890	137.978314	0.417942	13.283890	0.739660	6.628264	0.000000	0.000000
2082.289208	458.618971	137.978059	0.417942	13.283865	0.739660	6.628252	0.000000	0.000000
2082.309210	458.618971	137.965803	0.417946	13.282686	0.739667	6.627663	0.000000	0.000000
2082.329212	458.618971	137.967952	0.417946	13.282892	0.739666	6.627767	0.000000	0.000000
2082.349214	458.618890	137.961575	0.417948	13.282278	0.739669	6.627460	0.000000	0.000000
2082.369216	458.618971	137.967643	0.417946	13.282863	0.739666	6.627752	0.000000	0.000000
2082.389218	458.618971	137.971713	0.417944	13.283255	0.739664	6.627947	0.000000	0.000000
2082.409220	458.618971	137.972975	0.417944	13.283376	0.739663	6.628008	0.000000	0.000000
2082.429222	458.618890	137.974140	0.417943	13.283488	0.739662	6.628064	0.000000	0.000000
2082.449224	458.618971	137.974839	0.417943	13.283555	0.739662	6.628097	0.000000	0.000000
2082.469226	458.618971	137.968201	0.417946	13.282916	0.739666	6.627779	0.000000	0.000000
2082.489228	458.618890	137.966689	0.417946	13.282771	0.739667	6.627706	0.000000	0.000000
2082.509230	458.618971	137.963097	0.417947	13.282425	0.739669	6.627533	0.000000	0.000000
2082.529233	458.618971	137.958563	0.417949	13.281988	0.739671	6.627316	0.000000	0.000000
2082.549234	458.618971	137.956829	0.417949	13.281822	0.739672	6.627232	0.000000	0.000000
2082.569236	458.618890	137.944958	0.417953	13.280679	0.739679	6.626662	0.000000	0.000000
2082.589238	458.618971	137.954021	0.417950	13.281551	0.739674	6.627097	0.000000	0.000000
2082.609240	458.618971	137.943631	0.417954	13.280551	0.739679	6.626598	0.000000	0.000000
2082.629242	458.618971	137.952661	0.417951	13.281420	0.739674	6.627032	0.000000	0.000000
2082.649244	458.618890	137.954943	0.417950	13.281640	0.739673	6.627142	0.000000	0.000000
2082.669246	458.618971	137.944493	0.417953	13.280634	0.739679	6.626640	0.000000	0.000000
2082.689248	458.618971	137.944452	0.417953	13.280630	0.739679	6.626638	0.000000	0.000000
2082.709250	458.618971	137.955041	0.417950	13.281649	0.739673	6.627146	0.000000	0.000000
2082.729252	458.618890	137.950284	0.417951	13.281191	0.739676	6.626918	0.000000	0.000000
2082.749254	458.618971	137.943268	0.417954	13.280516	0.739680	6.626581	0.000000	0.000000
2082.769256	458.618971	137.949899	0.417952	13.281154	0.739676	6.626899	0.000000	0.000000
2082.789258	458.618971	137.949414	0.417952	13.281108	0.739676	6.626876	0.000000	0.000000
2082.809260	458.618890	137.946590	0.417953	13.280836	0.739678	6.626740	0.000000	0.000000
2082.829262	458.618971	137.951111	0.417951	13.281271	0.739675	6.626958	0.000000	0.000000
2082.849264	458.618971	137.953383	0.417950	13.281490	0.739674	6.627067	0.000000	0.000000
2082.869266	458.618971	137.945318	0.417953	13.280713	0.739678	6.626679	0.000000	0.000000
2082.889268	458.618890	137.940135	0.417955	13.280214	0.739681	6.626430	0.000000	0.000000
2082.909270	458.618971	137.936881	0.417956	13.279901	0.739683	6.626274	0.000000	0.000000
2082.929272	458.618971	137.933504	0.417957	13.279576	0.739685	6.626112	0.000000	0.000000
2082.949274	458.618971	137.947893	0.417952	13.280961	0.739677	6.626803	0.000000	0.000000
2082.969276	458.618890	137.945146	0.417953	13.280697	0.739678	6.626671	0.000000	0.000000
2082.989278	458.618971	137.951594	0.417951	13.281318	0.739675	6.626981	0.000000	0.000000
2083.009280	458.618971	137.942520	0.417954	13.280444	0.739680	6.626545	0.000000	0.000000
2083.029282	458.618971	137.935399	0.417957	13.279758	0.739684	6.626203	0.000000	0.000000
2083.049284	458.618890	137.944724	0.417953	13.280656	0.739679	6.626651	0.000000	0.000000
2083.069286	458.618971	137.926781	0.417959	13.278929	0.739689	6.625789	0.000000	0.000000
2083.089288	458.618971	137.929984	0.417958	13.279237	0.739687	6.625943	0.000000	0.000000
2083.109290	458.618971	137.928134	0.417959	13.279059	0.739688	6.625854	0.000000	0.000000
2083.129292	458.618890	137.934421	0.417957	13.279664	0.739684	6.626156	0.000000	0.000000
2083.149294	458.618971	137.938028	0.417956	13.280012	0.739682	6.626329	0.000000	0.000000
2083.169296	458.618971	137.930091	0.417958	13.279247	0.739687	6.625948	0.000000	0.000000
2083.189298	458.618971	137.936737	0.417956	13.279887	0.739683	6.626267	0.000000	0.000000
2083.209300	458.618890	137.933172	0.417957	13.279544	0.739685	6.626096	0.000000	0.000000
2083.229302	458.618890	137.930894	0.417958	13.279325	0.739686	6.625986	0.000000	0.000000
2083.249304	458.618971	137.940410	0.417955	13.280241	0.739681	6.626444	0.000000	0.000000
2083.269306	458.618971	137.923010	0.417961	13.278566	0.739691	6.625608	0.000000	0.000000
2083.289308	458.618890	137.928343	0.417959	13.279079	0.739688	6.625864	0.000000	0.000000
2083.309310	458.618971	137.923111	0.417961	13.278575	0.739691	6.625613	0.000000	0.000000
2083.329312	458.618971	137.923773	0.417960	13.278639	0.739690	6.625644	0.000000	0.000000
2083.349314	458.618971	137.929995	0.417958	13.279238	0.739687	6.625943	0.000000	0.000000
2083.369316	458.618890	137.926313	0.417959	13.278884	0.739689	6.625766	0.000000	0.000000
2083.389318	458.618971	137.929841	0.417958	13.279223	0.739687	6.625936	0.000000	0.000000
2083.409320	458.618971	137.922925	0.417961	13.278557	0.739691	6.625604	0.000000	0.000000
2083.429322	458.618971	137.923086	0.417961	13.278573	0.739691	6.625611	0.000000	0.000000
2083.449324	458.618890	137.932301	0.417957	13.279460	0.739685	6.626054	0.000000	0.000000
2083.469326	458.618971	137.929725	0.417958	13.279212	0.739687	6.625930	0.000000	0.000000
2083.489328	458.618971	137.926803	0.417959	13.278931	0.739689	6.625790	0.000000	0.000000
2083.509330	458.618971	137.921608	0.417961	13.278431	0.739691	6.625540	0.000000	0.000000
2083.529332	458.618890	137.922613	0.417961	13.278527	0.739691	6.625589	0.000000	0.000000
2083.549334	458.618971	137.919077	0.417962	13.278187	0.739693	6.625419	0.000000	0.000000
2083.569336	458.618971	137.916833	0.417963	13.277971	0.739694	6.625311	0.000000	0.000000
2083.589338	458.618890	137.925709	0.417960	13.278826	0.739689	6.625737	0.000000	0.000000
2083.609340	458.618890	137.913601	0.417964	13.277660	0.739696	6.625156	0.000000	0.000000
2083.629342	458.618971	137.920042	0.417962	13.278280	0.739692	6.625465	0.000000	0.000000
2083.649344	458.618971	137.920119	0.417962	13.278287	0.739692	6.625469	0.000000	0.000000
2083.669346	458.618890	137.912988	0.417964	13.277601	0.739696	6.625126	0.000000	0.000000
2083.689348	458.618890	137.912453	0.417964	13.277549	0.739696	6.625101	0.000000	0.000000
2083.709350	458.618971	137.913264	0.417964	13.277627	0.739696	6.625139	0.000000	0.000000
2083.729352	458.618971	137.921224	0.417961	13.278394	0.739692	6.625522	0.000000	0.000000
2083.749354	458.618890	137.914501	0.417963	13.277746	0.739695	6.625199	0.000000	0.000000
2083.769356	458.618971	137.918962	0.417962	13.278176	0.739693	6.625413	0.000000	0.000000
2083.789358	458.618971	137.924938	0.417960	13.278751	0.739690	6.625700	0.000000	0.000000
2083.809361	458.618971	137.898945	0.417969	13.276249	0.739704	6.624452	0.000000	0.000000
2083.829362	458.618890	137.917296	0.417963	13.278015	0.739694	6.625333	0.000000	0.000000
2083.849364	458.618890	137.921570	0.417961	13.278427	0.739691	6.625538	0.000000	0.000000
2083.869366	458.618971	137.913512	0.417964	13.277651	0.739696	6.625151	0.000000	0.000000
2083.889368	458.618971	137.900214	0.417968	13.276371	0.739703	6.624513	0.000000	0.000000
2083.909370	458.618890	137.899313	0.417969	13.276284	0.739704	6.624469	0.000000	0.000000
2083.929372	458.618971	137.899376	0.417969	13.276290	0.739704	6.624472	0.000000	0.000000
2083.949374	458.618971	137.899117	0.417969	13.276265	0.739704	6.624460	0.000000	0.000000
2083.969376	458.618971	137.891440	0.417971	13.275526	0.739708	6.624091	0.000000	0.000000
2083.989378	458.618890	137.896689	0.417969	13.276032	0.739705	6.624343	0.000000	0.000000
2084.009380	458.618971	137.885963	0.417973	13.274999	0.739711	6.623828	0.000000	0.000000
2084.029382	458.618971	137.871864	0.417978	13.273642	0.739719	6.623151	0.000000	0.000000
2084.049384	458.618971	137.874656	0.417977	13.273910	0.739717	6.623285	0.000000	0.000000
2084.069386	458.618890	137.873966	0.417977	13.273844	0.739717	6.623252	0.000000	0.000000
2084.089388	458.618971	137.877272	0.417976	13.274162	0.739716	6.623410	0.000000	0.000000
2084.109390	458.618971	137.855867	0.417983	13.272101	0.739728	6.622382	0.000000	0.000000
2084.129392	458.618890	137.850489	0.417985	13.271584	0.739730	6.622124	0.000000	0.000000
2084.149394	458.618971	137.845884	0.417987	13.271140	0.739733	6.621903	0.000000	0.000000
2084.169396	458.618971	137.849998	0.417985	13.271536	0.739731	6.622100	0.000000	0.000000
2084.189398	458.618971	137.830151	0.417992	13.269626	0.739742	6.621147	0.000000	0.000000
2084.209400	458.618890	137.847480	0.417986	13.271294	0.739732	6.621979	0.000000	0.000000
2084.229402	458.618971	137.834092	0.417990	13.270005	0.739739	6.621336	0.000000	0.000000
2084.249404	458.618971	137.831913	0.417991	13.269795	0.739741	6.621231	0.000000	0.000000
2084.269406	458.618971	137.831917	0.417991	13.269796	0.739741	6.621232	0.000000	0.000000
2084.289408	458.618890	137.849214	0.417985	13.271461	0.739731	6.622063	0.000000	0.000000
2084.309410	458.618971	137.845632	0.417987	13.271116	0.739733	6.621891	0.000000	0.000000
2084.329412	458.618971	137.830682	0.417992	13.269677	0.739741	6.621172	0.000000	0.000000
2084.349414	458.618971	137.835950	0.417990	13.270184	0.739738	6.621425	0.000000	0.000000
2084.369416	458.618971	137.844240	0.417987	13.270982	0.739734	6.621824	0.000000	0.000000
2084.389418	458.618890	137.843736	0.417987	13.270934	0.739734	6.621799	0.000000	0.000000
2084.409420	458.618971	137.832194	0.417991	13.269822	0.739740	6.621245	0.000000	0.000000
2084.429422	458.618971	137.821983	0.417995	13.268839	0.739746	6.620754	0.000000	0.000000
2084.449424	458.618971	137.826487	0.417993	13.269273	0.739744	6.620971	0.000000	0.000000
2084.469426	458.618890	137.821543	0.417995	13.268797	0.739746	6.620733	0.000000	0.000000
2084.489428	458.618971	137.819759	0.417995	13.268625	0.739747	6.620648	0.000000	0.000000
2084.509430	458.618971	137.825933	0.417993	13.269220	0.739744	6.620944	0.000000	0.000000
2084.529432	458.618890	137.833392	0.417991	13.269938	0.739740	6.621303	0.000000	0.000000
2084.549434	458.618971	137.829790	0.417992	13.269591	0.739742	6.621129	0.000000	0.000000
2084.569436	458.618971	137.822917	0.417994	13.268929	0.739746	6.620799	0.000000	0.000000
2084.589438	458.618971	137.825253	0.417993	13.269154	0.739744	6.620912	0.000000	0.000000
2084.609440	458.618890	137.832768	0.417991	13.269878	0.739740	6.621273	0.000000	0.000000
2084.629442	458.618971	137.828471	0.417992	13.269464	0.739743	6.621066	0.000000	0.000000
2084.649444	458.618971	137.809512	0.417999	13.267639	0.739753	6.620155	0.000000	0.000000
2084.669446	458.618971	137.817174	0.417996	13.268376	0.739749	6.620523	0.000000	0.000000
2084.689448	458.618890	137.833716	0.417991	13.269969	0.739740	6.621318	0.000000	0.000000
2084.709450	458.618890	137.822373	0.417994	13.268877	0.739746	6.620773	0.000000	0.000000
2084.729452	458.618971	137.828038	0.417993	13.269422	0.739743	6.621045	0.000000	0.000000
2084.749454	458.618971	137.834648	0.417990	13.270059	0.739739	6.621363	0.000000	0.000000
2084.769456	458.618971	137.819203	0.417995	13.268572	0.739748	6.620621	0.000000	0.000000
2084.789458	458.618890	137.835758	0.417990	13.270165	0.739738	6.621416	0.000000	0.000000
2084.809460	458.618971	137.822184	0.417994	13.268859	0.739746	6.620764	0.000000	0.000000
2084.829462	458.618971	137.830472	0.417992	13.269657	0.739741	6.621162	0.000000	0.000000
2084.849464	458.618890	137.827609	0.417993	13.269381	0.739743	6.621025	0.000000	0.000000
2084.869466	458.618971	137.834576	0.417990	13.270052	0.739739	6.621359	0.000000	0.000000
2084.889468	458.618971	137.829838	0.417992	13.269595	0.739742	6.621132	0.000000	0.000000
2084.909470	458.618971	137.828634	0.417992	13.269480	0.739742	6.621074	0.000000	0.000000
2084.929472	458.618890	137.837566	0.417989	13.270339	0.739737	6.621503	0.000000	0.000000
2084.949474	458.618971	137.829797	0.417992	13.269591	0.739742	6.621130	0.000000	0.000000
2084.969476	458.618971	137.833371	0.417991	13.269936	0.739740	6.621302	0.000000	0.000000
2084.989478	458.618971	137.811188	0.417998	13.267800	0.739752	6.620236	0.000000	0.000000
2085.009480	458.618890	137.816657	0.417996	13.268326	0.739749	6.620499	0.000000	0.000000
2085.029482	458.618971	137.831251	0.417991	13.269732	0.739741	6.621200	0.000000	0.000000
2085.049484	458.618971	137.827189	0.417993	13.269340	0.739743	6.621005	0.000000	0.000000
2085.069486	458.618890	137.832673	0.417991	13.269868	0.739740	6.621268	0.000000	0.000000
2085.089489	458.618971	137.828669	0.417992	13.269483	0.739742	6.621076	0.000000	0.000000
2085.109490	458.618971	137.819039	0.417996	13.268556	0.739748	6.620613	0.000000	0.000000
2085.129492	458.618971	137.815788	0.417997	13.268243	0.739749	6.620457	0.000000	0.000000
2085.149494	458.618890	137.828628	0.417992	13.269479	0.739742	6.621074	0.000000	0.000000
2085.169496	458.618971	137.831968	0.417991	13.269801	0.739741	6.621234	0.000000	0.000000
2085.189498	458.618971	137.829022	0.417992	13.269517	0.739742	6.621093	0.000000	0.000000
2085.209500	458.618890	137.833077	0.417991	13.269907	0.739740	6.621287	0.000000	0.000000
2085.229502	458.618890	137.830080	0.417992	13.269619	0.739742	6.621143	0.000000	0.000000
2085.249504	458.618971	137.826681	0.417993	13.269292	0.739744	6.620980	0.000000	0.000000
2085.269506	458.618971	137.828014	0.417993	13.269420	0.739743	6.621044	0.000000	0.000000
2085.289508	458.618890	137.828387	0.417992	13.269456	0.739742	6.621062	0.000000	0.000000
2085.309510	458.618971	137.823018	0.417994	13.268939	0.739746	6.620804	0.000000	0.000000
2085.329512	458.618971	137.822849	0.417994	13.268923	0.739746	6.620796	0.000000	0.000000
2085.349514	458.618971	137.807576	0.417999	13.267452	0.739754	6.620062	0.000000	0.000000
2085.369516	458.618890	137.814386	0.417997	13.268108	0.739750	6.620390	0.000000	0.000000
2085.389518	458.618971	137.808174	0.417999	13.267510	0.739754	6.620091	0.000000	0.000000
2085.409520	458.618971	137.807532	0.417999	13.267448	0.739754	6.620060	0.000000	0.000000
2085.429522	458.618971	137.800082	0.418002	13.266731	0.739758	6.619702	0.000000	0.000000
2085.449524	458.618890	137.813227	0.417997	13.267996	0.739751	6.620334	0.000000	0.000000
2085.469526	458.618890	137.813157	0.417997	13.267990	0.739751	6.620330	0.000000	0.000000
2085.489528	458.618971	137.806682	0.418000	13.267366	0.739754	6.620019	0.000000	0.000000
2085.509530	458.618971	137.820103	0.417995	13.268658	0.739747	6.620664	0.000000	0.000000
2085.529532	458.618890	137.822413	0.417994	13.268881	0.739746	6.620775	0.000000	0.000000
2085.549534	458.618971	137.817776	0.417996	13.268434	0.739748	6.620552	0.000000	0.000000
2085.569536	458.618971	137.815268	0.417997	13.268193	0.739750	6.620432	0.000000	0.000000
2085.589538	458.618971	137.815397	0.417997	13.268205	0.739750	6.620438	0.000000	0.000000
2085.609540	458.618890	137.824546	0.417994	13.269086	0.739745	6.620878	0.000000	0.000000
2085.629542	458.618971	137.809754	0.417999	13.267662	0.739753	6.620167	0.000000	0.000000
2085.649544	458.618971	137.807452	0.417999	13.267440	0.739754	6.620056	0.000000	0.000000
2085.669546	458.618890	137.824485	0.417994	13.269080	0.739745	6.620875	0.000000	0.000000
2085.689548	458.618971	137.807955	0.417999	13.267489	0.739754	6.620081	0.000000	0.000000
2085.709550	458.618971	137.813037	0.417998	13.267978	0.739751	6.620325	0.000000	0.000000
2085.729552	458.618971	137.817550	0.417996	13.268412	0.739749	6.620542	0.000000	0.000000
2085.749554	458.618890	137.797193	0.418003	13.266453	0.739760	6.619564	0.000000	0.000000
2085.769556	458.618971	137.795274	0.418004	13.266268	0.739761	6.619471	0.000000	0.000000
2085.789558	458.618971	137.822556	0.417994	13.268894	0.739746	6.620782	0.000000	0.000000
2085.809560	458.618971	137.801579	0.418001	13.266875	0.739757	6.619774	0.000000	0.000000
2085.829562	458.618890	137.809612	0.417999	13.267648	0.739753	6.620160	0.000000	0.000000
2085.849564	458.618971	137.800992	0.418002	13.266818	0.739758	6.619746	0.000000	0.000000
2085.869566	458.618971	137.805295	0.418000	13.267233	0.739755	6.619953	0.000000	0.000000
2085.889568	458.618971	137.802265	0.418001	13.266941	0.739757	6.619807	0.000000	0.000000
2085.909570	458.618890	137.804911	0.418000	13.267196	0.739755	6.619934	0.000000	0.000000
2085.929572	458.618971	137.806736	0.418000	13.267371	0.739754	6.620022	0.000000	0.000000
2085.949574	458.618971	137.797812	0.418003	13.266512	0.739759	6.619593	0.000000	0.000000
2085.969576	458.618971	137.795972	0.418003	13.266335	0.739760	6.619505	0.000000	0.000000
2085.989578	458.618890	137.795507	0.418003	13.266290	0.739760	6.619483	0.000000	0.000000
2086.009580	458.618890	137.792650	0.418004	13.266015	0.739762	6.619345	0.000000	0.000000
2086.029582	458.618971	137.791345	0.418005	13.265890	0.739763	6.619283	0.000000	0.000000
2086.049584	458.618971	137.802041	0.418001	13.266919	0.739757	6.619797	0.000000	0.000000
2086.069586	458.618890	137.802626	0.418001	13.266976	0.739757	6.619825	0.000000	0.000000
2086.089588	458.618971	137.795230	0.418004	13.266264	0.739761	6.619469	0.000000	0.000000
2086.109590	458.618971	137.776107	0.418010	13.264423	0.739771	6.618551	0.000000	0.000000
2086.129592	458.618890	137.799687	0.418002	13.266693	0.739758	6.619683	0.000000	0.000000
2086.149594	458.618890	137.792604	0.418004	13.266011	0.739762	6.619343	0.000000	0.000000
2086.169596	458.618971	137.786106	0.418007	13.265385	0.739766	6.619031	0.000000	0.000000
2086.189598	458.618971	137.788352	0.418006	13.265601	0.739765	6.619139	0.000000	0.000000
2086.209600	458.618890	137.780008	0.418009	13.264798	0.739769	6.618738	0.000000	0.000000
2086.229602	458.618971	137.784134	0.418007	13.265195	0.739767	6.618936	0.000000	0.000000
2086.249604	458.618971	137.791721	0.418005	13.265926	0.739763	6.619301	0.000000	0.000000
2086.269606	458.618971	137.781879	0.418008	13.264978	0.739768	6.618828	0.000000	0.000000
2086.289608	458.618890	137.793843	0.418004	13.266130	0.739761	6.619403	0.000000	0.000000
2086.309610	458.618971	137.788334	0.418006	13.265600	0.739765	6.619138	0.000000	0.000000
2086.329612	458.618971	137.791308	0.418005	13.265886	0.739763	6.619281	0.000000	0.000000
2086.349614	458.618971	137.795789	0.418003	13.266317	0.739760	6.619496	0.000000	0.000000
2086.369617	458.618890	137.783850	0.418007	13.265168	0.739767	6.618923	0.000000	0.000000
2086.389618	458.618971	137.776059	0.418010	13.264418	0.739771	6.618548	0.000000	0.000000
2086.409620	458.618971	137.771545	0.418011	13.263983	0.739774	6.618332	0.000000	0.000000
2086.429622	458.618971	137.800069	0.418002	13.266729	0.739758	6.619702	0.000000	0.000000
2086.449624	458.618890	137.786287	0.418006	13.265403	0.739766	6.619040	0.000000	0.000000
2086.469626	458.618971	137.804583	0.418000	13.267164	0.739756	6.619919	0.000000	0.000000
2086.489628	458.618971	137.795011	0.418004	13.266243	0.739761	6.619459	0.000000	0.000000
2086.509630	458.618971	137.776451	0.418010	13.264456	0.739771	6.618567	0.000000	0.000000
2086.529632	458.618890	137.791509	0.418005	13.265905	0.739763	6.619291	0.000000	0.000000
2086.549634	458.618971	137.781232	0.418008	13.264916	0.739768	6.618797	0.000000	0.000000
2086.569636	458.618971	137.793955	0.418004	13.266141	0.739761	6.619408	0.000000	0.000000
2086.589638	458.618890	137.778037	0.418009	13.264608	0.739770	6.618643	0.000000	0.000000
2086.609640	458.618971	137.774505	0.418010	13.264268	0.739772	6.618474	0.000000	0.000000
2086.629642	458.618971	137.787457	0.418006	13.265515	0.739765	6.619096	0.000000	0.000000
2086.649644	458.618971	137.784620	0.418007	13.265242	0.739767	6.618960	0.000000	0.000000
2086.669646	458.618890	137.784289	0.418007	13.265210	0.739767	6.618944	0.000000	0.000000
2086.689648	458.618971	137.776292	0.418010	13.264440	0.739771	6.618560	0.000000	0.000000
2086.709650	458.618971	137.788207	0.418006	13.265587	0.739765	6.619132	0.000000	0.000000
2086.729652	458.618890	137.776576	0.418010	13.264468	0.739771	6.618573	0.000000	0.000000
2086.749654	458.618971	137.786392	0.418007	13.265413	0.739766	6.619045	0.000000	0.000000
2086.769656	458.618971	137.786519	0.418006	13.265425	0.739766	6.619051	0.000000	0.000000
2086.789658	458.618971	137.796416	0.418003	13.266378	0.739760	6.619526	0.000000	0.000000
2086.809660	458.618890	137.784792	0.418007	13.265259	0.739766	6.618968	0.000000	0.000000
2086.829662	458.618971	137.780421	0.418009	13.264838	0.739769	6.618758	0.000000	0.000000
2086.849664	458.618971	137.780151	0.418009	13.264812	0.739769	6.618745	0.000000	0.000000
2086.869666	458.618971	137.793061	0.418004	13.266055	0.739762	6.619365	0.000000	0.000000
2086.889668	458.618890	137.781261	0.418008	13.264919	0.739768	6.618798	0.000000	0.000000
2086.909670	458.618890	137.786387	0.418006	13.265412	0.739765	6.619045	0.000000	0.000000
2086.929672	458.618971	137.782486	0.418008	13.265037	0.739768	6.618857	0.000000	0.000000
2086.949674	458.618971	137.788025	0.418006	13.265570	0.739765	6.619123	0.000000	0.000000
2086.969676	458.618890	137.784646	0.418007	13.265245	0.739766	6.618961	0.000000	0.000000
2086.989678	458.618890	137.779768	0.418009	13.264775	0.739769	6.618727	0.000000	0.000000
2087.009680	458.618971	137.781481	0.418008	13.264940	0.739768	6.618809	0.000000	0.000000
2087.029682	458.618971	137.778481	0.418009	13.264651	0.739770	6.618665	0.000000	0.000000
2087.049684	458.618971	137.792579	0.418004	13.266008	0.739762	6.619342	0.000000	0.000000
2087.069686	458.618890	137.792768	0.418004	13.266027	0.739762	6.619351	0.000000	0.000000
2087.089688	458.618971	137.803687	0.418001	13.267078	0.739756	6.619876	0.000000	0.000000
2087.109690	458.618971	137.795627	0.418003	13.266302	0.739761	6.619488	0.000000	0.000000
2087.129692	458.618971	137.785330	0.418007	13.265311	0.739766	6.618994	0.000000	0.000000
2087.149694	458.618971	137.769490	0.418012	13.263785	0.739775	6.618233	0.000000	0.000000
2087.169696	458.618971	137.771733	0.418011	13.264001	0.739774	6.618341	0.000000	0.000000
2087.189698	458.618971	137.763377	0.418014	13.263197	0.739778	6.617939	0.000000	0.000000
2087.209700	458.618890	137.763524	0.418014	13.263211	0.739778	6.617946	0.000000	0.000000
2087.229702	458.618971	137.772526	0.418011	13.264078	0.739773	6.618379	0.000000	0.000000
2087.249704	458.618971	137.777727	0.418009	13.264579	0.739770	6.618629	0.000000	0.000000
2087.269706	458.618971	137.769500	0.418012	13.263786	0.739775	6.618233	0.000000	0.000000
2087.289708	458.618890	137.769525	0.418012	13.263789	0.739775	6.618234	0.000000	0.000000
2087.309711	458.618971	137.774716	0.418010	13.264289	0.739772	6.618484	0.000000	0.000000
2087.329712	458.618971	137.779654	0.418009	13.264764	0.739769	6.618721	0.000000	0.000000
2087.349714	458.618971	137.758589	0.418016	13.262736	0.739781	6.617709	0.000000	0.000000
2087.369716	458.618890	137.756790	0.418016	13.262563	0.739782	6.617623	0.000000	0.000000
2087.389718	458.618971	137.766370	0.418013	13.263485	0.739777	6.618083	0.000000	0.000000
2087.409720	458.618971	137.771302	0.418012	13.263960	0.739774	6.618320	0.000000	0.000000
2087.429722	458.618971	137.769485	0.418012	13.263785	0.739775	6.618233	0.000000	0.000000
2087.449724	458.618890	137.763802	0.418014	13.263238	0.739778	6.617960	0.000000	0.000000
2087.469726	458.618971	137.763965	0.418014	13.263254	0.739778	6.617967	0.000000	0.000000
2087.489728	458.618971	137.767308	0.418013	13.263575	0.739776	6.618128	0.000000	0.000000
2087.509730	458.618890	137.762189	0.418015	13.263083	0.739779	6.617882	0.000000	0.000000
2087.529732	458.618971	137.760087	0.418015	13.262880	0.739780	6.617781	0.000000	0.000000
2087.549734	458.618971	137.759613	0.418015	13.262835	0.739780	6.617758	0.000000	0.000000
2087.569736	458.618971	137.753383	0.418018	13.262235	0.739784	6.617459	0.000000	0.000000
2087.589738	458.618890	137.758579	0.418016	13.262735	0.739781	6.617709	0.000000	0.000000
2087.609740	458.618971	137.757414	0.418016	13.262623	0.739782	6.617653	0.000000	0.000000
2087.629742	458.618971	137.763344	0.418014	13.263194	0.739778	6.617938	0.000000	0.000000
2087.649744	458.618971	137.758975	0.418016	13.262773	0.739781	6.617728	0.000000	0.000000
2087.669746	458.618890	137.754499	0.418017	13.262342	0.739783	6.617513	0.000000	0.000000
2087.689748	458.618971	137.756366	0.418017	13.262522	0.739782	6.617602	0.000000	0.000000
2087.709750	458.618971	137.761061	0.418015	13.262974	0.739780	6.617828	0.000000	0.000000
2087.729752	458.618890	137.755417	0.418017	13.262431	0.739782	6.617557	0.000000	0.000000
2087.749754	458.618890	137.745023	0.418020	13.261430	0.739788	6.617057	0.000000	0.000000
2087.769756	458.618971	137.743068	0.418021	13.261242	0.739789	6.616964	0.000000	0.000000
2087.789758	458.618971	137.738482	0.418023	13.260800	0.739792	6.616743	0.000000	0.000000
2087.809760	458.618890	137.754425	0.418017	13.262335	0.739783	6.617509	0.000000	0.000000
2087.829762	458.618971	137.763019	0.418014	13.263162	0.739778	6.617922	0.000000	0.000000
2087.849764	458.618971	137.759318	0.418016	13.262806	0.739780	6.617744	0.000000	0.000000
2087.869766	458.618890	137.750764	0.418018	13.261983	0.739785	6.617333	0.000000	0.000000
2087.889768	458.618971	137.742279	0.418021	13.261166	0.739790	6.616926	0.000000	0.000000
2087.909770	458.618971	137.745038	0.418020	13.261431	0.739788	6.617058	0.000000	0.000000
2087.929772	458.618971	137.742281	0.418021	13.261166	0.739790	6.616926	0.000000	0.000000
2087.949774	458.618890	137.749329	0.418019	13.261844	0.739786	6.617264	0.000000	0.000000
2087.969776	458.618971	137.746443	0.418020	13.261567	0.739788	6.617126	0.000000	0.000000
2087.989778	458.618971	137.743400	0.418021	13.261274	0.739789	6.616979	0.000000	0.000000
2088.009780	458.618890	137.729231	0.418026	13.259909	0.739797	6.616299	0.000000	0.000000
2088.029782	458.618971	137.729016	0.418026	13.259889	0.739797	6.616288	0.000000	0.000000
2088.049784	458.618971	137.732260	0.418025	13.260201	0.739795	6.616444	0.000000	0.000000
2088.069786	458.618890	137.745483	0.418020	13.261474	0.739788	6.617080	0.000000	0.000000
2088.089788	458.618890	137.732038	0.418025	13.260180	0.739795	6.616434	0.000000	0.000000
2088.109790	458.618971	137.732829	0.418024	13.260256	0.739795	6.616472	0.000000	0.000000
2088.129792	458.618971	137.729076	0.418026	13.259895	0.739797	6.616291	0.000000	0.000000
2088.149794	458.618890	137.745754	0.418020	13.261500	0.739788	6.617093	0.000000	0.000000
2088.169796	458.618971	137.725022	0.418027	13.259504	0.739799	6.616097	0.000000	0.000000
2088.189798	458.618971	137.732291	0.418025	13.260204	0.739795	6.616446	0.000000	0.000000
2088.209800	458.618971	137.737366	0.418023	13.260693	0.739793	6.616690	0.000000	0.000000
2088.229802	458.618890	137.733761	0.418024	13.260346	0.739794	6.616516	0.000000	0.000000
2088.249804	458.618971	137.736053	0.418023	13.260566	0.739793	6.616627	0.000000	0.000000
2088.269806	458.618971	137.736257	0.418023	13.260586	0.739793	6.616636	0.000000	0.000000
2088.289808	458.618971	137.738055	0.418023	13.260759	0.739792	6.616723	0.000000	0.000000
2088.309810	458.618890	137.728953	0.418026	13.259883	0.739797	6.616285	0.000000	0.000000
2088.329812	458.618971	137.716810	0.418030	13.258714	0.739804	6.615702	0.000000	0.000000
2088.349814	458.618971	137.739283	0.418022	13.260877	0.739791	6.616782	0.000000	0.000000
2088.369816	458.618971	137.735358	0.418024	13.260499	0.739794	6.616593	0.000000	0.000000
2088.389818	458.618971	137.734705	0.418024	13.260437	0.739794	6.616562	0.000000	0.000000
2088.409820	458.618971	137.719501	0.418029	13.258973	0.739802	6.615831	0.000000	0.000000
2088.429822	458.618890	137.716612	0.418030	13.258695	0.739804	6.615693	0.000000	0.000000
2088.449824	458.618971	137.725120	0.418027	13.259514	0.739799	6.616101	0.000000	0.000000
2088.469826	458.618971	137.730559	0.418025	13.260037	0.739796	6.616363	0.000000	0.000000
2088.489828	458.618971	137.737696	0.418023	13.260724	0.739792	6.616705	0.000000	0.000000
2088.509830	458.618890	137.720310	0.418029	13.259051	0.739802	6.615870	0.000000	0.000000
2088.528832	458.618971	137.723853	0.418027	13.259392	0.739800	6.616040	0.000000	0.000000
2088.548834	458.618971	137.724388	0.418027	13.259443	0.739800	6.616066	0.000000	0.000000
2088.568836	458.618971	137.712919	0.418031	13.258339	0.739806	6.615515	0.000000	0.000000
2088.588838	458.618890	137.720582	0.418029	13.259077	0.739802	6.615883	0.000000	0.000000
2088.608840	458.618971	137.720406	0.418029	13.259060	0.739802	6.615875	0.000000	0.000000
2088.628842	458.618971	137.722414	0.418028	13.259253	0.739801	6.615971	0.000000	0.000000
2088.648844	458.618971	137.723951	0.418027	13.259401	0.739800	6.616045	0.000000	0.000000
2088.668846	458.618971	137.716152	0.418030	13.258650	0.739804	6.615671	0.000000	0.000000
2088.688848	458.618971	137.730289	0.418025	13.260011	0.739796	6.616350	0.000000	0.000000
2088.708850	458.618971	137.724784	0.418027	13.259481	0.739799	6.616085	0.000000	0.000000
2088.728852	458.618971	137.721603	0.418028	13.259175	0.739801	6.615932	0.000000	0.000000
2088.748854	458.618890	137.737292	0.418023	13.260686	0.739792	6.616686	0.000000	0.000000
2088.768856	458.618971	137.729613	0.418026	13.259946	0.739797	6.616317	0.000000	0.000000
2088.788858	458.618971	137.719836	0.418029	13.259005	0.739802	6.615848	0.000000	0.000000
2088.808860	458.618890	137.718732	0.418029	13.258899	0.739803	6.615794	0.000000	0.000000
2088.828862	458.618971	137.718905	0.418029	13.258915	0.739803	6.615803	0.000000	0.000000
2088.848864	458.618971	137.715151	0.418030	13.258554	0.739805	6.615622	0.000000	0.000000
2088.868866	458.618971	137.720793	0.418029	13.259097	0.739802	6.615893	0.000000	0.000000
2088.888868	458.618890	137.714355	0.418031	13.258477	0.739805	6.615584	0.000000	0.000000
2088.908870	458.618971	137.717621	0.418030	13.258792	0.739803	6.615741	0.000000	0.000000
2088.928872	458.618971	137.727591	0.418026	13.259752	0.739798	6.616220	0.000000	0.000000
2088.948874	458.618971	137.710383	0.418032	13.258095	0.739807	6.615393	0.000000	0.000000
2088.968876	458.618890	137.698066	0.418036	13.256909	0.739814	6.614802	0.000000	0.000000
2088.988878	458.618971	137.700784	0.418035	13.257171	0.739813	6.614932	0.000000	0.000000
2089.008880	458.618971	137.691298	0.418038	13.256258	0.739818	6.614477	0.000000	0.000000
2089.028882	458.618890	137.686342	0.418040	13.255780	0.739820	6.614239	0.000000	0.000000
2089.048884	458.618890	137.701753	0.418035	13.257264	0.739812	6.614979	0.000000	0.000000
2089.068886	458.618971	137.681745	0.418042	13.255338	0.739823	6.614018	0.000000	0.000000
2089.088888	458.618971	137.672898	0.418045	13.254486	0.739828	6.613593	0.000000	0.000000
2089.108890	458.618890	137.682414	0.418041	13.255402	0.739823	6.614050	0.000000	0.000000
2089.128892	458.618971	137.670704	0.418045	13.254275	0.739829	6.613487	0.000000	0.000000
2089.148894	458.618971	137.660996	0.418049	13.253340	0.739834	6.613021	0.000000	0.000000
2089.168896	458.618971	137.677953	0.418043	13.254973	0.739825	6.613835	0.000000	0.000000
2089.188898	458.618890	137.663978	0.418047	13.253627	0.739833	6.613164	0.000000	0.000000
2089.208900	458.618971	137.675916	0.418044	13.254777	0.739826	6.613738	0.000000	0.000000
2089.228902	458.618971	137.665576	0.418047	13.253781	0.739832	6.613241	0.000000	0.000000
2089.248904	458.618890	137.663383	0.418048	13.253570	0.739833	6.613136	0.000000	0.000000
2089.268906	458.618890	137.665897	0.418047	13.253812	0.739832	6.613256	0.000000	0.000000
2089.288908	458.618971	137.665174	0.418047	13.253742	0.739832	6.613222	0.000000	0.000000
2089.308910	458.618971	137.658745	0.418049	13.253123	0.739836	6.612913	0.000000	0.000000
2089.328912	458.618971	137.656749	0.418050	13.252931	0.739837	6.612817	0.000000	0.000000
2089.348914	458.618890	137.668610	0.418046	13.254073	0.739830	6.613387	0.000000	0.000000
2089.368916	458.618971	137.664642	0.418047	13.253691	0.739832	6.613196	0.000000	0.000000
2089.388918	458.618971	137.658896	0.418049	13.253138	0.739836	6.612920	0.000000	0.000000
2089.408920	458.618890	137.666508	0.418047	13.253871	0.739831	6.613286	0.000000	0.000000
2089.428922	458.618971	137.668059	0.418046	13.254020	0.739831	6.613360	0.000000	0.000000
2089.448924	458.618971	137.668342	0.418046	13.254047	0.739830	6.613374	0.000000	0.000000
2089.468926	458.618971	137.656783	0.418050	13.252935	0.739837	6.612819	0.000000	0.000000
2089.488928	458.618890	137.665018	0.418047	13.253727	0.739832	6.613214	0.000000	0.000000
2089.508930	458.618890	137.669656	0.418046	13.254174	0.739830	6.613437	0.000000	0.000000
2089.528932	458.618971	137.665156	0.418047	13.253741	0.739832	6.613221	0.000000	0.000000
2089.548934	458.618890	137.653932	0.418051	13.252660	0.739838	6.612682	0.000000	0.000000
2089.568936	458.618890	137.649296	0.418052	13.252214	0.739841	6.612459	0.000000	0.000000
2089.588938	458.618971	137.663817	0.418048	13.253612	0.739833	6.613156	0.000000	0.000000
2089.608940	458.618971	137.653663	0.418051	13.252634	0.739838	6.612669	0.000000	0.000000
2089.628942	458.618890	137.659125	0.418049	13.253160	0.739835	6.612931	0.000000	0.000000
2089.648944	458.618890	137.651794	0.418052	13.252454	0.739839	6.612579	0.000000	0.000000
2089.668946	458.618971	137.648504	0.418053	13.252137	0.739841	6.612421	0.000000	0.000000
2089.688948	458.618971	137.661969	0.418048	13.253434	0.739834	6.613068	0.000000	0.000000
2089.708950	458.618971	137.652177	0.418052	13.252491	0.739839	6.612597	0.000000	0.000000
2089.728952	458.618971	137.650077	0.418052	13.252289	0.739840	6.612496	0.000000	0.000000
2089.748954	458.618971	137.630710	0.418059	13.250424	0.739851	6.611566	0.000000	0.000000
2089.768956	458.618971	137.631515	0.418058	13.250502	0.739851	6.611605	0.000000	0.000000
2089.788958	458.618890	137.632542	0.418058	13.250601	0.739850	6.611654	0.000000	0.000000
2089.808960	458.618971	137.627641	0.418060	13.250129	0.739853	6.611419	0.000000	0.000000
2089.828962	458.618971	137.647482	0.418053	13.252039	0.739842	6.612372	0.000000	0.000000
2089.848964	458.618971	137.660141	0.418049	13.253258	0.739835	6.612980	0.000000	0.000000
2089.868966	458.618890	137.647064	0.418053	13.251999	0.739842	6.612352	0.000000	0.000000
2089.888968	458.618890	137.649353	0.418052	13.252219	0.739841	6.612462	0.000000	0.000000
2089.908970	458.618971	137.645166	0.418054	13.251816	0.739843	6.612260	0.000000	0.000000
2089.928972	458.618971	137.645580	0.418054	13.251856	0.739843	6.612280	0.000000	0.000000
2089.948974	458.618890	137.646520	0.418053	13.251946	0.739842	6.612325	0.000000	0.000000
2089.968976	458.618971	137.645869	0.418054	13.251884	0.739843	6.612294	0.000000	0.000000
2089.988978	458.618971	137.633526	0.418058	13.250695	0.739849	6.611701	0.000000	0.000000
2090.008980	458.618971	137.641598	0.418055	13.251473	0.739845	6.612089	0.000000	0.000000
2090.028982	458.618890	137.648762	0.418053	13.252162	0.739841	6.612433	0.000000	0.000000
2090.048984	458.618971	137.648930	0.418053	13.252179	0.739841	6.612441	0.000000	0.000000
2090.068986	458.618971	137.639031	0.418056	13.251225	0.739846	6.611966	0.000000	0.000000
2090.088988	458.618890	137.627707	0.418060	13.250135	0.739853	6.611422	0.000000	0.000000
2090.108990	458.618890	137.626034	0.418060	13.249974	0.739853	6.611341	0.000000	0.000000
2090.128992	458.618971	137.622041	0.418062	13.249590	0.739856	6.611150	0.000000	0.000000
2090.148994	458.618971	137.623018	0.418061	13.249684	0.739855	6.611196	0.000000	0.000000
2090.168996	458.618890	137.622552	0.418061	13.249639	0.739855	6.611174	0.000000	0.000000
2090.188998	458.618971	137.620948	0.418062	13.249485	0.739856	6.611097	0.000000	0.000000
2090.209000	458.618971	137.621030	0.418062	13.249492	0.739856	6.611101	0.000000	0.000000
2090.229002	458.618971	137.622138	0.418062	13.249599	0.739856	6.611154	0.000000	0.000000
2090.249004	458.618890	137.617266	0.418063	13.249130	0.739858	6.610920	0.000000	0.000000
2090.269006	458.618971	137.625622	0.418060	13.249935	0.739854	6.611322	0.000000	0.000000
2090.289008	458.618971	137.619978	0.418062	13.249391	0.739857	6.611050	0.000000	0.000000
2090.309010	458.618890	137.600775	0.418069	13.247542	0.739867	6.610128	0.000000	0.000000
2090.329012	458.618971	137.606002	0.418067	13.248046	0.739865	6.610379	0.000000	0.000000
2090.349014	458.618971	137.611441	0.418065	13.248569	0.739862	6.610640	0.000000	0.000000
2090.369016	458.618971	137.617367	0.418063	13.249140	0.739858	6.610925	0.000000	0.000000
2090.389018	458.618890	137.628640	0.418059	13.250225	0.739852	6.611467	0.000000	0.000000
2090.409020	458.618971	137.627292	0.418060	13.250095	0.739853	6.611402	0.000000	0.000000
2090.429022	458.618971	137.626180	0.418060	13.249988	0.739853	6.611348	0.000000	0.000000
2090.449024	458.618971	137.612353	0.418065	13.248657	0.739861	6.610684	0.000000	0.000000
2090.469026	458.618890	137.611666	0.418065	13.248591	0.739861	6.610651	0.000000	0.000000
2090.489028	458.618971	137.621696	0.418062	13.249557	0.739856	6.611133	0.000000	0.000000
2090.509030	458.618971	137.608812	0.418066	13.248316	0.739863	6.610514	0.000000	0.000000
2090.529032	458.618890	137.621201	0.418062	13.249509	0.739856	6.611109	0.000000	0.000000
2090.549034	458.618971	137.620180	0.418062	13.249411	0.739857	6.611060	0.000000	0.000000
2090.569036	458.618971	137.617782	0.418063	13.249180	0.739858	6.610945	0.000000	0.000000
2090.589038	458.618971	137.617882	0.418063	13.249189	0.739858	6.610950	0.000000	0.000000
2090.609040	458.618890	137.618546	0.418063	13.249253	0.739858	6.610982	0.000000	0.000000
2090.629042	458.618971	137.625160	0.418061	13.249890	0.739854	6.611299	0.000000	0.000000
2090.649044	458.618971	137.616189	0.418064	13.249026	0.739859	6.610868	0.000000	0.000000
2090.669046	458.618890	137.611407	0.418065	13.248566	0.739861	6.610639	0.000000	0.000000
2090.689048	458.618890	137.604659	0.418067	13.247916	0.739865	6.610315	0.000000	0.000000
2090.709050	458.618971	137.610855	0.418065	13.248513	0.739862	6.610612	0.000000	0.000000
2090.729052	458.618971	137.606249	0.418067	13.248069	0.739864	6.610391	0.000000	0.000000
2090.749054	458.618890	137.619065	0.418063	13.249303	0.739857	6.611007	0.000000	0.000000
2090.769056	458.618971	137.637934	0.418056	13.251120	0.739847	6.611913	0.000000	0.000000
2090.789058	458.618971	137.602476	0.418068	13.247706	0.739867	6.610210	0.000000	0.000000
2090.809060	458.618971	137.616338	0.418064	13.249041	0.739859	6.610876	0.000000	0.000000
2090.829062	458.618890	137.619823	0.418062	13.249376	0.739857	6.611043	0.000000	0.000000
2090.849064	458.618971	137.622344	0.418062	13.249619	0.739856	6.611164	0.000000	0.000000
2090.869066	458.618971	137.611906	0.418065	13.248614	0.739861	6.610663	0.000000	0.000000
2090.889068	458.618971	137.632871	0.418058	13.250632	0.739850	6.611670	0.000000	0.000000
2090.909070	458.618890	137.624330	0.418061	13.249810	0.739854	6.611260	0.000000	0.000000
2090.929072	458.618971	137.620987	0.418062	13.249488	0.739856	6.611099	0.000000	0.000000
2090.949074	458.618971	137.611663	0.418065	13.248591	0.739861	6.610651	0.000000	0.000000
2090.969076	458.618890	137.610355	0.418065	13.248465	0.739862	6.610588	0.000000	0.000000
2090.989078	458.618971	137.603208	0.418068	13.247777	0.739866	6.610245	0.000000	0.000000
2091.009080	458.618971	137.612938	0.418065	13.248713	0.739861	6.610712	0.000000	0.000000
2091.029082	458.618890	137.610013	0.418066	13.248432	0.739862	6.610572	0.000000	0.000000
2091.049084	458.618971	137.611483	0.418065	13.248573	0.739862	6.610642	0.000000	0.000000
2091.069086	458.618971	137.616035	0.418064	13.249012	0.739859	6.610861	0.000000	0.000000
2091.089088	458.618890	137.611778	0.418065	13.248602	0.739861	6.610657	0.000000	0.000000
2091.109090	458.618890	137.602229	0.418068	13.247682	0.739867	6.610198	0.000000	0.000000
2091.129092	458.618971	137.591726	0.418072	13.246671	0.739872	6.609693	0.000000	0.000000
2091.149094	458.618971	137.593863	0.418071	13.246877	0.739871	6.609796	0.000000	0.000000
2091.169096	458.618971	137.586180	0.418074	13.246137	0.739875	6.609427	0.000000	0.000000
2091.189098	458.618890	137.596355	0.418070	13.247117	0.739870	6.609916	0.000000	0.000000
2091.209100	458.618971	137.592507	0.418072	13.246746	0.739872	6.609731	0.000000	0.000000
2091.229102	458.618971	137.585139	0.418074	13.246037	0.739876	6.609377	0.000000	0.000000
2091.249104	458.618890	137.596650	0.418070	13.247145	0.739870	6.609930	0.000000	0.000000
2091.269106	458.618971	137.583738	0.418074	13.245902	0.739877	6.609310	0.000000	0.000000
2091.289108	458.618971	137.590992	0.418072	13.246601	0.739873	6.609658	0.000000	0.000000
2091.309110	458.618971	137.592620	0.418072	13.246757	0.739872	6.609736	0.000000	0.000000
2091.329112	458.618971	137.591668	0.418072	13.246666	0.739872	6.609690	0.000000	0.000000
2091.349114	458.618971	137.580298	0.418076	13.245571	0.739879	6.609144	0.000000	0.000000
2091.369116	458.618971	137.584217	0.418074	13.245948	0.739877	6.609333	0.000000	0.000000
2091.389118	458.618890	137.588620	0.418073	13.246372	0.739874	6.609544	0.000000	0.000000
2091.409120	458.618971	137.589118	0.418073	13.246420	0.739874	6.609568	0.000000	0.000000
2091.429122	458.618971	137.609996	0.418066	13.248430	0.739862	6.610571	0.000000	0.000000
2091.449124	458.618971	137.592497	0.418072	13.246745	0.739872	6.609730	0.000000	0.000000
2091.469126	458.618890	137.616667	0.418063	13.249072	0.739859	6.610891	0.000000	0.000000
2091.489128	458.618971	137.607534	0.418067	13.248193	0.739864	6.610453	0.000000	0.000000
2091.509130	458.618971	137.586729	0.418073	13.246190	0.739875	6.609453	0.000000	0.000000
2091.529132	458.618890	137.594979	0.418071	13.246984	0.739870	6.609850	0.000000	0.000000
2091.549134	458.618971	137.592967	0.418071	13.246791	0.739872	6.609753	0.000000	0.000000
2091.569136	458.618971	137.600723	0.418069	13.247537	0.739867	6.610125	0.000000	0.000000
2091.589138	458.618971	137.578654	0.418076	13.245413	0.739880	6.609065	0.000000	0.000000
2091.609140	458.618890	137.573065	0.418078	13.244875	0.739883	6.608797	0.000000	0.000000
2091.629142	458.618971	137.572541	0.418078	13.244824	0.739883	6.608772	0.000000	0.000000
2091.649144	458.618971	137.564287	0.418081	13.244030	0.739887	6.608375	0.000000	0.000000
2091.669146	458.618890	137.581081	0.418075	13.245646	0.739878	6.609182	0.000000	0.000000
2091.689148	458.618971	137.578100	0.418076	13.245359	0.739880	6.609039	0.000000	0.000000
2091.709150	458.618971	137.581499	0.418075	13.245687	0.739878	6.609202	0.000000	0.000000
2091.729152	458.618971	137.583994	0.418074	13.245927	0.739877	6.609322	0.000000	0.000000
2091.749154	458.618890	137.582297	0.418075	13.245763	0.739877	6.609240	0.000000	0.000000
2091.769156	458.618971	137.594672	0.418071	13.246955	0.739871	6.609835	0.000000	0.000000
2091.789158	458.618971	137.577238	0.418077	13.245276	0.739880	6.608997	0.000000	0.000000
2091.809160	458.618890	137.574173	0.418078	13.244981	0.739882	6.608850	0.000000	0.000000
2091.829162	458.618971	137.572077	0.418078	13.244779	0.739883	6.608749	0.000000	0.000000
2091.849164	458.618971	137.577235	0.418077	13.245276	0.739880	6.608997	0.000000	0.000000
2091.869166	458.618890	137.577308	0.418077	13.245283	0.739880	6.609001	0.000000	0.000000
2091.889168	458.618971	137.571135	0.418079	13.244689	0.739884	6.608704	0.000000	0.000000
2091.909170	458.618971	137.582643	0.418075	13.245797	0.739877	6.609257	0.000000	0.000000
2091.929172	458.618971	137.591248	0.418072	13.246625	0.739873	6.609670	0.000000	0.000000
2091.949174	458.618890	137.576264	0.418077	13.245183	0.739881	6.608951	0.000000	0.000000
2091.969176	458.618971	137.577805	0.418076	13.245331	0.739880	6.609025	0.000000	0.000000
2091.989178	458.618971	137.574109	0.418078	13.244975	0.739882	6.608847	0.000000	0.000000
2092.009180	458.618971	137.566267	0.418080	13.244220	0.739886	6.608470	0.000000	0.000000
2092.029182	458.618890	137.557270	0.418083	13.243354	0.739891	6.608038	0.000000	0.000000
2092.049184	458.618890	137.565688	0.418080	13.244164	0.739887	6.608442	0.000000	0.000000
2092.069186	458.618971	137.568909	0.418079	13.244475	0.739885	6.608597	0.000000	0.000000
2092.089188	458.618971	137.579471	0.418076	13.245491	0.739879	6.609105	0.000000	0.000000
2092.109190	458.618890	137.564272	0.418081	13.244028	0.739887	6.608374	0.000000	0.000000
2092.129192	458.618971	137.577907	0.418076	13.245341	0.739880	6.609029	0.000000	0.000000
2092.149194	458.618971	137.577350	0.418077	13.245287	0.739880	6.609003	0.000000	0.000000
2092.169196	458.618971	137.572413	0.418078	13.244812	0.739883	6.608766	0.000000	0.000000
2092.189198	458.618890	137.572269	0.418078	13.244798	0.739883	6.608759	0.000000	0.000000
2092.209200	458.618890	137.569911	0.418079	13.244571	0.739884	6.608645	0.000000	0.000000
2092.229202	458.618971	137.571917	0.418078	13.244764	0.739883	6.608742	0.000000	0.000000
2092.249204	458.618971	137.568467	0.418080	13.244432	0.739885	6.608576	0.000000	0.000000
2092.269206	458.618890	137.569314	0.418079	13.244514	0.739885	6.608617	0.000000	0.000000
2092.289208	458.618971	137.570185	0.418079	13.244597	0.739884	6.608659	0.000000	0.000000
2092.309210	458.618971	137.565495	0.418081	13.244146	0.739887	6.608433	0.000000	0.000000
2092.329212	458.618890	137.568985	0.418079	13.244482	0.739885	6.608601	0.000000	0.000000
2092.349214	458.618971	137.573004	0.418078	13.244869	0.739883	6.608794	0.000000	0.000000
2092.369216	458.618971	137.577793	0.418076	13.245330	0.739880	6.609024	0.000000	0.000000
2092.389218	458.618890	137.578958	0.418076	13.245442	0.739879	6.609080	0.000000	0.000000
2092.409220	458.618971	137.578553	0.418076	13.245403	0.739880	6.609060	0.000000	0.000000
2092.429222	458.618971	137.585723	0.418074	13.246093	0.739876	6.609405	0.000000	0.000000
2092.449224	458.618971	137.571358	0.418079	13.244710	0.739884	6.608715	0.000000	0.000000
2092.469226	458.618890	137.568436	0.418080	13.244429	0.739885	6.608574	0.000000	0.000000
2092.489228	458.618971	137.563972	0.418081	13.243999	0.739888	6.608360	0.000000	0.000000
2092.509230	458.618971	137.565192	0.418081	13.244117	0.739887	6.608419	0.000000	0.000000
2092.529232	458.618971	137.556211	0.418084	13.243252	0.739892	6.607987	0.000000	0.000000
2092.549234	458.618890	137.556986	0.418083	13.243327	0.739891	6.608024	0.000000	0.000000
2092.569236	458.618971	137.565986	0.418080	13.244193	0.739887	6.608457	0.000000	0.000000
2092.589238	458.618971	137.568311	0.418080	13.244417	0.739885	6.608568	0.000000	0.000000
2092.609240	458.618890	137.558757	0.418083	13.243497	0.739890	6.608110	0.000000	0.000000
2092.629242	458.618971	137.567226	0.418080	13.244312	0.739886	6.608516	0.000000	0.000000
2092.649244	458.618971	137.569025	0.418079	13.244486	0.739885	6.608603	0.000000	0.000000
2092.669246	458.618971	137.570364	0.418079	13.244615	0.739884	6.608667	0.000000	0.000000
2092.689248	458.618890	137.555318	0.418084	13.243166	0.739892	6.607944	0.000000	0.000000
2092.709250	458.618971	137.551162	0.418085	13.242766	0.739895	6.607745	0.000000	0.000000
2092.729252	458.618971	137.556895	0.418084	13.243318	0.739892	6.608020	0.000000	0.000000
2092.749254	458.618890	137.555897	0.418084	13.243222	0.739892	6.607972	0.000000	0.000000
2092.769256	458.618971	137.564311	0.418081	13.244032	0.739887	6.608376	0.000000	0.000000
2092.789258	458.618971	137.561992	0.418082	13.243809	0.739889	6.608265	0.000000	0.000000
2092.809260	458.618890	137.546250	0.418087	13.242293	0.739897	6.607509	0.000000	0.000000
2092.829262	458.618971	137.552164	0.418085	13.242862	0.739894	6.607793	0.000000	0.000000
2092.849264	458.618971	137.556693	0.418084	13.243298	0.739892	6.608010	0.000000	0.000000
2092.869266	458.618971	137.555235	0.418084	13.243158	0.739892	6.607940	0.000000	0.000000
2092.889268	458.618890	137.566545	0.418080	13.244247	0.739886	6.608484	0.000000	0.000000
2092.909270	458.618971	137.565356	0.418081	13.244132	0.739887	6.608427	0.000000	0.000000
2092.929272	458.618971	137.582769	0.418075	13.245809	0.739877	6.609263	0.000000	0.000000
2092.949274	458.618890	137.574204	0.418078	13.244984	0.739882	6.608852	0.000000	0.000000
2092.969276	458.618971	137.564405	0.418081	13.244041	0.739887	6.608381	0.000000	0.000000
2092.989278	458.618971	137.568198	0.418080	13.244406	0.739885	6.608563	0.000000	0.000000
2093.009280	458.618890	137.569642	0.418079	13.244545	0.739884	6.608632	0.000000	0.000000
2093.029282	458.618971	137.571597	0.418079	13.244733	0.739883	6.608726	0.000000	0.000000
2093.049284	458.618971	137.555137	0.418084	13.243149	0.739892	6.607936	0.000000	0.000000
2093.069286	458.618971	137.568557	0.418080	13.244441	0.739885	6.608580	0.000000	0.000000
2093.089288	458.618890	137.562565	0.418082	13.243864	0.739888	6.608292	0.000000	0.000000
2093.109290	458.618971	137.559266	0.418083	13.243546	0.739890	6.608134	0.000000	0.000000
2093.129292	458.618971	137.569762	0.418079	13.244557	0.739884	6.608638	0.000000	0.000000
2093.149294	458.618890	137.558950	0.418083	13.243516	0.739890	6.608119	0.000000	0.000000
2093.169296	458.618971	137.553160	0.418085	13.242958	0.739894	6.607841	0.000000	0.000000
2093.189298	458.618971	137.555567	0.418084	13.243190	0.739892	6.607956	0.000000	0.000000
2093.209300	458.618890	137.551330	0.418085	13.242782	0.739894	6.607753	0.000000	0.000000
2093.229302	458.618971	137.553316	0.418085	13.242973	0.739893	6.607848	0.000000	0.000000
2093.249304	458.618971	137.544698	0.418088	13.242144	0.739898	6.607434	0.000000	0.000000
2093.269306	458.618971	137.549978	0.418086	13.242652	0.739895	6.607688	0.000000	0.000000
2093.289308	458.618890	137.558014	0.418083	13.243426	0.739891	6.608074	0.000000	0.000000
2093.309310	458.618971	137.558183	0.418083	13.243442	0.739891	6.608082	0.000000	0.000000
2093.329312	458.618971	137.568150	0.418080	13.244401	0.739885	6.608561	0.000000	0.000000
2093.349314	458.618890	137.563359	0.418081	13.243940	0.739888	6.608331	0.000000	0.000000
2093.369316	458.618971	137.557410	0.418083	13.243367	0.739891	6.608045	0.000000	0.000000
2093.389318	458.618971	137.556802	0.418084	13.243309	0.739892	6.608016	0.000000	0.000000
2093.409320	458.618890	137.557544	0.418083	13.243380	0.739891	6.608051	0.000000	0.000000
2093.429322	458.618971	137.561079	0.418082	13.243721	0.739889	6.608221	0.000000	0.000000
2093.449324	458.618971	137.554438	0.418084	13.243081	0.739893	6.607902	0.000000	0.000000
2093.469326	458.618971	137.567925	0.418080	13.244380	0.739885	6.608550	0.000000	0.000000
2093.489328	458.618890	137.559325	0.418083	13.243552	0.739890	6.608137	0.000000	0.000000
2093.509330	458.618971	137.568735	0.418080	13.244458	0.739885	6.608589	0.000000	0.000000
2093.529332	458.618971	137.547411	0.418087	13.242405	0.739897	6.607564	0.000000	0.000000
2093.549334	458.618890	137.555550	0.418084	13.243188	0.739892	6.607955	0.000000	0.000000
2093.569336	458.618890	137.549556	0.418086	13.242611	0.739895	6.607667	0.000000	0.000000
2093.589338	458.618971	137.547485	0.418087	13.242412	0.739897	6.607568	0.000000	0.000000
2093.609340	458.618971	137.553760	0.418085	13.243016	0.739893	6.607869	0.000000	0.000000
2093.629342	458.618971	137.558291	0.418083	13.243452	0.739891	6.608087	0.000000	0.000000
2093.649344	458.618890	137.554140	0.418084	13.243053	0.739893	6.607888	0.000000	0.000000
2093.669346	458.618971	137.545281	0.418087	13.242200	0.739898	6.607462	0.000000	0.000000
2093.689348	458.618971	137.563528	0.418081	13.243956	0.739888	6.608339	0.000000	0.000000
2093.709350	458.618971	137.551666	0.418085	13.242814	0.739894	6.607769	0.000000	0.000000
2093.729352	458.618890	137.549914	0.418086	13.242646	0.739895	6.607685	0.000000	0.000000
2093.749354	458.618971	137.544308	0.418088	13.242106	0.739898	6.607415	0.000000	0.000000
2093.769356	458.618971	137.538963	0.418090	13.241591	0.739901	6.607159	0.000000	0.000000
2093.789358	458.618890	137.537127	0.418090	13.241415	0.739902	6.607070	0.000000	0.000000
2093.809360	458.618971	137.538057	0.418090	13.241504	0.739902	6.607115	0.000000	0.000000
2093.829362	458.618971	137.551912	0.418085	13.242838	0.739894	6.607781	0.000000	0.000000
2093.849364	458.618890	137.539114	0.418089	13.241606	0.739901	6.607166	0.000000	0.000000
2093.869366	458.618971	137.550918	0.418086	13.242742	0.739895	6.607733	0.000000	0.000000
2093.889368	458.618971	137.544149	0.418088	13.242091	0.739898	6.607408	0.000000	0.000000
2093.909370	458.618971	137.547206	0.418087	13.242385	0.739897	6.607555	0.000000	0.000000
2093.929372	458.618890	137.542634	0.418088	13.241945	0.739899	6.607335	0.000000	0.000000
2093.949374	458.618971	137.535645	0.418091	13.241272	0.739903	6.606999	0.000000	0.000000
2093.969376	458.618971	137.541306	0.418089	13.241817	0.739900	6.607271	0.000000	0.000000
2093.989378	458.618890	137.552761	0.418085	13.242920	0.739894	6.607821	0.000000	0.000000
2094.009380	458.618971	137.543967	0.418088	13.242073	0.739899	6.607399	0.000000	0.000000
2094.029382	458.618971	137.548179	0.418086	13.242479	0.739896	6.607601	0.000000	0.000000
2094.049384	458.618890	137.537567	0.418090	13.241457	0.739902	6.607092	0.000000	0.000000
2094.069386	458.618971	137.534456	0.418091	13.241157	0.739904	6.606942	0.000000	0.000000
2094.089388	458.618971	137.540703	0.418089	13.241759	0.739900	6.607242	0.000000	0.000000
2094.109390	458.618890	137.529518	0.418093	13.240682	0.739906	6.606705	0.000000	0.000000
2094.129392	458.618971	137.561491	0.418082	13.243760	0.739889	6.608241	0.000000	0.000000
2094.149394	458.618971	137.548572	0.418086	13.242517	0.739896	6.607620	0.000000	0.000000
2094.169396	458.618971	137.538174	0.418090	13.241515	0.739902	6.607121	0.000000	0.000000
2094.189398	458.618890	137.530672	0.418092	13.240793	0.739906	6.606760	0.000000	0.000000
2094.209400	458.618971	137.541640	0.418089	13.241849	0.739900	6.607287	0.000000	0.000000
2094.229402	458.618971	137.542721	0.418088	13.241953	0.739899	6.607339	0.000000	0.000000
2094.249404	458.618890	137.520551	0.418096	13.239819	0.739911	6.606274	0.000000	0.000000
2094.269406	458.618971	137.530290	0.418092	13.240756	0.739906	6.606742	0.000000	0.000000
2094.289408	458.618971	137.515004	0.418098	13.239285	0.739914	6.606008	0.000000	0.000000
2094.309410	458.618890	137.528804	0.418093	13.240613	0.739907	6.606671	0.000000	0.000000
2094.329412	458.618971	137.527096	0.418094	13.240449	0.739908	6.606589	0.000000	0.000000
2094.349414	458.618971	137.513690	0.418098	13.239158	0.739915	6.605945	0.000000	0.000000
2094.369416	458.618971	137.521072	0.418096	13.239869	0.739911	6.606299	0.000000	0.000000
2094.389418	458.618890	137.495819	0.418104	13.237438	0.739925	6.605086	0.000000	0.000000
2094.409420	458.618971	137.508160	0.418100	13.238626	0.739918	6.605679	0.000000	0.000000
2094.429422	458.618971	137.500254	0.418103	13.237865	0.739923	6.605299	0.000000	0.000000
2094.449424	458.618890	137.508810	0.418100	13.238688	0.739918	6.605710	0.000000	0.000000
2094.469426	458.618971	137.513532	0.418098	13.239143	0.739915	6.605937	0.000000	0.000000
2094.489428	458.618971	137.514777	0.418098	13.239263	0.739915	6.605997	0.000000	0.000000
2094.509430	458.618890	137.508614	0.418100	13.238670	0.739918	6.605701	0.000000	0.000000
2094.529432	458.618890	137.500025	0.418103	13.237843	0.739923	6.605288	0.000000	0.000000
2094.549434	458.618971	137.509042	0.418100	13.238711	0.739918	6.605721	0.000000	0.000000
2094.569436	458.618971	137.507451	0.418100	13.238558	0.739919	6.605645	0.000000	0.000000
2094.589438	458.618890	137.499230	0.418103	13.237766	0.739923	6.605250	0.000000	0.000000
2094.609440	458.618971	137.500979	0.418102	13.237934	0.739922	6.605334	0.000000	0.000000
2094.629442	458.618971	137.511301	0.418099	13.238928	0.739917	6.605830	0.000000	0.000000
2094.649444	458.618971	137.516096	0.418097	13.239390	0.739914	6.606060	0.000000	0.000000
2094.669446	458.618890	137.496738	0.418104	13.237526	0.739924	6.605130	0.000000	0.000000
2094.689448	458.618971	137.509005	0.418100	13.238707	0.739918	6.605719	0.000000	0.000000
2094.709450	458.618971	137.506043	0.418101	13.238422	0.739919	6.605577	0.000000	0.000000
2094.729452	458.618890	137.506895	0.418100	13.238504	0.739919	6.605618	0.000000	0.000000
2094.749454	458.618971	137.505140	0.418101	13.238335	0.739920	6.605534	0.000000	0.000000
2094.769456	458.618971	137.497540	0.418103	13.237603	0.739924	6.605169	0.000000	0.000000
2094.789458	458.618971	137.508549	0.418100	13.238663	0.739918	6.605698	0.000000	0.000000
2094.809460	458.618890	137.496332	0.418104	13.237487	0.739925	6.605111	0.000000	0.000000
2094.829462	458.618971	137.502001	0.418102	13.238033	0.739922	6.605383	0.000000	0.000000
2094.849464	458.618971	137.493789	0.418105	13.237242	0.739926	6.604989	0.000000	0.000000
2094.869466	458.618971	137.494920	0.418104	13.237351	0.739925	6.605043	0.000000	0.000000
2094.889468	458.618890	137.491773	0.418105	13.237048	0.739927	6.604892	0.000000	0.000000
2094.909470	458.618890	137.482214	0.418108	13.236128	0.739932	6.604433	0.000000	0.000000
2094.929472	458.618971	137.507314	0.418100	13.238544	0.739919	6.605638	0.000000	0.000000
2094.949474	458.618971	137.516675	0.418097	13.239446	0.739914	6.606088	0.000000	0.000000
2094.969476	458.618890	137.514178	0.418098	13.239205	0.739915	6.605968	0.000000	0.000000
2094.989478	458.618890	137.506314	0.418100	13.238448	0.739919	6.605590	0.000000	0.000000
2095.009480	458.618971	137.507613	0.418100	13.238573	0.739919	6.605653	0.000000	0.000000
2095.029482	458.618890	137.502235	0.418102	13.238055	0.739921	6.605394	0.000000	0.000000
2095.049484	458.618890	137.495709	0.418104	13.237427	0.739925	6.605081	0.000000	0.000000
2095.069486	458.618971	137.507558	0.418100	13.238568	0.739919	6.605650	0.000000	0.000000
2095.089488	458.618971	137.508668	0.418100	13.238675	0.739918	6.605703	0.000000	0.000000
2095.109490	458.618890	137.494733	0.418104	13.237333	0.739925	6.605034	0.000000	0.000000
2095.129492	458.618890	137.501839	0.418102	13.238017	0.739922	6.605375	0.000000	0.000000
2095.149494	458.618971	137.501470	0.418102	13.237982	0.739922	6.605358	0.000000	0.000000
2095.169496	458.618971	137.501234	0.418102	13.237959	0.739922	6.605346	0.000000	0.000000
2095.189498	458.618971	137.502836	0.418102	13.238113	0.739921	6.605423	0.000000	0.000000
2095.209500	458.618890	137.498519	0.418103	13.237698	0.739923	6.605216	0.000000	0.000000
2095.229502	458.618971	137.500621	0.418102	13.237900	0.739922	6.605317	0.000000	0.000000
2095.249504	458.618971	137.498896	0.418103	13.237734	0.739923	6.605234	0.000000	0.000000
2095.269506	458.618890	137.506456	0.418100	13.238462	0.739919	6.605597	0.000000	0.000000
2095.289508	458.618971	137.507336	0.418100	13.238547	0.739919	6.605639	0.000000	0.000000
2095.309510	458.618971	137.501660	0.418102	13.238000	0.739922	6.605367	0.000000	0.000000
2095.329512	458.618890	137.499117	0.418103	13.237755	0.739923	6.605244	0.000000	0.000000
2095.349514	458.618890	137.499517	0.418103	13.237794	0.739923	6.605264	0.000000	0.000000
2095.369516	458.618971	137.505706	0.418101	13.238390	0.739920	6.605561	0.000000	0.000000
2095.389518	458.618971	137.498028	0.418103	13.237650	0.739924	6.605192	0.000000	0.000000
2095.409520	458.618890	137.505907	0.418101	13.238409	0.739919	6.605571	0.000000	0.000000
2095.429522	458.618971	137.500434	0.418102	13.237882	0.739922	6.605308	0.000000	0.000000
2095.449524	458.618971	137.491442	0.418105	13.237016	0.739927	6.604876	0.000000	0.000000
2095.469526	458.618890	137.506102	0.418100	13.238428	0.739919	6.605580	0.000000	0.000000
2095.489528	458.618971	137.506038	0.418101	13.238422	0.739919	6.605577	0.000000	0.000000
2095.509530	458.618971	137.497170	0.418104	13.237568	0.739924	6.605151	0.000000	0.000000
2095.529532	458.618971	137.494459	0.418104	13.237307	0.739926	6.605021	0.000000	0.000000
2095.549534	458.618890	137.493353	0.418105	13.237200	0.739926	6.604968	0.000000	0.000000
2095.569536	458.618890	137.501469	0.418102	13.237982	0.739922	6.605358	0.000000	0.000000
2095.589538	458.618971	137.507867	0.418100	13.238598	0.739918	6.605665	0.000000	0.000000
2095.609540	458.618890	137.503691	0.418101	13.238196	0.739921	6.605464	0.000000	0.000000
2095.629542	458.618971	137.499065	0.418103	13.237750	0.739923	6.605242	0.000000	0.000000
2095.649544	458.618971	137.512378	0.418098	13.239032	0.739916	6.605882	0.000000	0.000000
2095.669546	458.618971	137.512067	0.418099	13.239002	0.739916	6.605867	0.000000	0.000000
2095.689548	458.618890	137.498307	0.418103	13.237677	0.739924	6.605206	0.000000	0.000000
2095.709550	458.618971	137.497688	0.418103	13.237618	0.739924	6.605176	0.000000	0.000000
2095.729552	458.618971	137.507420	0.418100	13.238555	0.739919	6.605643	0.000000	0.000000
2095.749554	458.618971	137.510763	0.418099	13.238876	0.739917	6.605804	0.000000	0.000000
2095.769556	458.618890	137.498614	0.418103	13.237707	0.739923	6.605220	0.000000	0.000000
2095.789558	458.618971	137.501720	0.418102	13.238006	0.739922	6.605370	0.000000	0.000000
2095.809560	458.618971	137.501751	0.418102	13.238009	0.739922	6.605371	0.000000	0.000000
2095.829562	458.618890	137.493871	0.418105	13.237250	0.739926	6.604992	0.000000	0.000000
2095.849564	458.618890	137.500869	0.418102	13.237924	0.739922	6.605329	0.000000	0.000000
2095.869566	458.618971	137.500030	0.418103	13.237843	0.739923	6.605288	0.000000	0.000000
2095.889568	458.618971	137.486099	0.418107	13.236502	0.739930	6.604619	0.000000	0.000000
2095.909570	458.618890	137.504674	0.418101	13.238290	0.739920	6.605511	0.000000	0.000000
2095.929572	458.618971	137.508016	0.418100	13.238612	0.739918	6.605672	0.000000	0.000000
2095.949574	458.618971	137.505979	0.418101	13.238416	0.739919	6.605574	0.000000	0.000000
2095.969576	458.618890	137.502767	0.418102	13.238107	0.739921	6.605420	0.000000	0.000000
2095.989578	458.618890	137.495149	0.418104	13.237373	0.739925	6.605054	0.000000	0.000000
2096.009580	458.618971	137.483391	0.418108	13.236241	0.739932	6.604489	0.000000	0.000000
2096.029582	458.618971	137.485664	0.418107	13.236460	0.739931	6.604598	0.000000	0.000000
2096.049584	458.618890	137.489657	0.418106	13.236844	0.739928	6.604790	0.000000	0.000000
2096.069586	458.618971	137.501760	0.418102	13.238010	0.739922	6.605371	0.000000	0.000000
2096.089588	458.618971	137.486350	0.418107	13.236526	0.739930	6.604631	0.000000	0.000000
2096.109590	458.618971	137.477951	0.418110	13.235717	0.739935	6.604228	0.000000	0.000000
2096.129592	458.618890	137.491858	0.418105	13.237056	0.739927	6.604896	0.000000	0.000000
2096.149594	458.618971	137.482643	0.418108	13.236169	0.739932	6.604453	0.000000	0.000000
2096.169596	458.618971	137.490768	0.418106	13.236951	0.739928	6.604843	0.000000	0.000000
2096.189598	458.618890	137.487861	0.418107	13.236672	0.739929	6.604704	0.000000	0.000000
2096.209600	458.618890	137.497512	0.418103	13.237601	0.739924	6.605167	0.000000	0.000000
2096.229602	458.618971	137.489574	0.418106	13.236836	0.739928	6.604786	0.000000	0.000000
2096.249604	458.618971	137.492357	0.418105	13.237104	0.739927	6.604920	0.000000	0.000000
2096.269606	458.618890	137.492561	0.418105	13.237124	0.739927	6.604930	0.000000	0.000000
2096.289608	458.618971	137.497485	0.418103	13.237598	0.739924	6.605166	0.000000	0.000000
2096.309610	458.618971	137.496960	0.418104	13.237548	0.739924	6.605141	0.000000	0.000000
2096.329612	458.618890	137.484558	0.418108	13.236354	0.739931	6.604545	0.000000	0.000000
2096.349614	458.618971	137.482577	0.418108	13.236163	0.739932	6.604450	0.000000	0.000000
2096.369616	458.618971	137.479835	0.418109	13.235899	0.739934	6.604318	0.000000	0.000000
2096.389618	458.618890	137.483042	0.418108	13.236208	0.739932	6.604472	0.000000	0.000000
2096.409620	458.618890	137.485848	0.418107	13.236478	0.739930	6.604607	0.000000	0.000000
2096.429622	458.618971	137.478326	0.418110	13.235754	0.739935	6.604246	0.000000	0.000000
2096.449624	458.618971	137.484876	0.418108	13.236384	0.739931	6.604560	0.000000	0.000000
2096.469626	458.618890	137.494341	0.418104	13.237295	0.739926	6.605015	0.000000	0.000000
2096.489628	458.618971	137.490826	0.418106	13.236957	0.739928	6.604846	0.000000	0.000000
2096.509630	458.618971	137.481667	0.418109	13.236075	0.739933	6.604406	0.000000	0.000000
2096.529632	458.618890	137.482510	0.418108	13.236156	0.739932	6.604447	0.000000	0.000000
2096.549634	458.618971	137.498393	0.418103	13.237686	0.739924	6.605210	0.000000	0.000000
2096.569636	458.618971	137.484229	0.418108	13.236322	0.739931	6.604529	0.000000	0.000000
2096.589638	458.618890	137.491277	0.418105	13.237000	0.739927	6.604868	0.000000	0.000000
2096.609640	458.618890	137.481277	0.418109	13.236038	0.739933	6.604387	0.000000	0.000000
2096.629642	458.618971	137.489432	0.418106	13.236823	0.739929	6.604779	0.000000	0.000000
2096.649644	458.618971	137.483490	0.418108	13.236251	0.739932	6.604494	0.000000	0.000000
2096.669646	458.618890	137.482999	0.418108	13.236203	0.739932	6.604470	0.000000	0.000000
2096.689648	458.618890	137.484687	0.418108	13.236366	0.739931	6.604551	0.000000	0.000000
2096.709650	458.618971	137.481607	0.418109	13.236069	0.739933	6.604403	0.000000	0.000000
2096.729652	458.618971	137.469064	0.418113	13.234862	0.739940	6.603801	0.000000	0.000000
2096.749654	458.618890	137.477804	0.418110	13.235703	0.739935	6.604221	0.000000	0.000000
2096.769656	458.618971	137.472362	0.418112	13.235179	0.739938	6.603959	0.000000	0.000000
2096.789658	458.618971	137.483523	0.418108	13.236254	0.739932	6.604495	0.000000	0.000000
2096.809660	458.618971	137.478657	0.418110	13.235785	0.739934	6.604262	0.000000	0.000000
2096.829662	458.618890	137.471653	0.418112	13.235111	0.739938	6.603925	0.000000	0.000000
2096.849664	458.618971	137.469967	0.418113	13.234949	0.739939	6.603844	0.000000	0.000000
2096.869666	458.618971	137.476131	0.418111	13.235542	0.739936	6.604140	0.000000	0.000000
2096.889668	458.618890	137.479231	0.418109	13.235841	0.739934	6.604289	0.000000	0.000000
2096.909670	458.618971	137.465746	0.418114	13.234542	0.739942	6.603641	0.000000	0.000000
2096.929672	458.618971	137.468266	0.418113	13.234785	0.739940	6.603762	0.000000	0.000000
2096.949674	458.618971	137.478063	0.418110	13.235728	0.739935	6.604233	0.000000	0.000000
2096.969676	458.618890	137.471597	0.418112	13.235106	0.739938	6.603922	0.000000	0.000000
2096.989678	458.618971	137.462214	0.418115	13.234202	0.739943	6.603472	0.000000	0.000000
2097.009680	458.618971	137.462969	0.418115	13.234275	0.739943	6.603508	0.000000	0.000000
2097.029682	458.618890	137.458472	0.418116	13.233842	0.739945	6.603292	0.000000	0.000000
2097.049684	458.618890	137.478641	0.418110	13.235784	0.739934	6.604261	0.000000	0.000000
2097.069686	458.618971	137.471020	0.418112	13.235050	0.739939	6.603895	0.000000	0.000000
2097.089688	458.618971	137.460261	0.418116	13.234014	0.739945	6.603378	0.000000	0.000000
2097.109690	458.618890	137.476487	0.418110	13.235577	0.739935	6.604157	0.000000	0.000000
2097.129692	458.618971	137.469182	0.418113	13.234873	0.739940	6.603806	0.000000	0.000000
2097.149694	458.618971	137.467792	0.418113	13.234739	0.739940	6.603740	0.000000	0.000000
2097.169696	458.618890	137.474197	0.418111	13.235356	0.739937	6.604047	0.000000	0.000000
2097.189698	458.618890	137.476464	0.418110	13.235574	0.739935	6.604156	0.000000	0.000000
2097.209700	458.618971	137.487397	0.418107	13.236627	0.739930	6.604681	0.000000	0.000000
2097.229702	458.618971	137.488470	0.418106	13.236730	0.739929	6.604733	0.000000	0.000000
2097.249704	458.618890	137.472063	0.418112	13.235151	0.739938	6.603945	0.000000	0.000000
2097.269706	458.618971	137.466753	0.418114	13.234639	0.739941	6.603690	0.000000	0.000000
2097.289708	458.618971	137.454225	0.418118	13.233433	0.739948	6.603088	0.000000	0.000000
2097.309710	458.618890	137.458079	0.418117	13.233804	0.739946	6.603273	0.000000	0.000000
2097.329712	458.618971	137.467189	0.418114	13.234681	0.739941	6.603711	0.000000	0.000000
2097.349714	458.618971	137.470947	0.418112	13.235043	0.739939	6.603891	0.000000	0.000000
2097.369716	458.618971	137.462183	0.418115	13.234199	0.739943	6.603470	0.000000	0.000000
2097.389718	458.618890	137.473503	0.418111	13.235289	0.739937	6.604014	0.000000	0.000000
2097.409720	458.618971	137.473522	0.418111	13.235291	0.739937	6.604015	0.000000	0.000000
2097.429722	458.618971	137.466257	0.418114	13.234592	0.739941	6.603666	0.000000	0.000000
2097.449724	458.618890	137.467611	0.418113	13.234722	0.739940	6.603731	0.000000	0.000000
2097.469726	458.618971	137.475071	0.418111	13.235440	0.739936	6.604089	0.000000	0.000000
2097.489728	458.618971	137.472809	0.418112	13.235222	0.739938	6.603981	0.000000	0.000000
2097.509730	458.618890	137.470111	0.418113	13.234963	0.739939	6.603851	0.000000	0.000000
2097.529732	458.618971	137.474536	0.418111	13.235389	0.739937	6.604064	0.000000	0.000000
2097.549734	458.618971	137.463410	0.418115	13.234318	0.739943	6.603529	0.000000	0.000000
2097.569736	458.618971	137.468925	0.418113	13.234849	0.739940	6.603794	0.000000	0.000000
2097.589738	458.618890	137.464258	0.418115	13.234399	0.739942	6.603570	0.000000	0.000000
2097.609740	458.618971	137.465645	0.418114	13.234533	0.739942	6.603637	0.000000	0.000000
2097.629742	458.618971	137.460454	0.418116	13.234033	0.739944	6.603387	0.000000	0.000000
2097.649744	458.618890	137.464351	0.418114	13.234408	0.739942	6.603574	0.000000	0.000000
2097.669746	458.618971	137.470117	0.418113	13.234963	0.739939	6.603851	0.000000	0.000000
2097.689748	458.618971	137.471895	0.418112	13.235134	0.739938	6.603937	0.000000	0.000000
2097.709750	458.618890	137.471998	0.418112	13.235144	0.739938	6.603942	0.000000	0.000000
2097.729752	458.618971	137.469126	0.418113	13.234868	0.739940	6.603804	0.000000	0.000000
2097.749754	458.618971	137.473658	0.418111	13.235304	0.739937	6.604021	0.000000	0.000000
2097.769756	458.618971	137.457347	0.418117	13.233734	0.739946	6.603238	0.000000	0.000000
2097.789758	458.618890	137.471640	0.418112	13.235110	0.739938	6.603925	0.000000	0.000000
2097.809760	458.618971	137.469782	0.418113	13.234931	0.739939	6.603835	0.000000	0.000000
2097.829762	458.618971	137.456626	0.418117	13.233664	0.739947	6.603203	0.000000	0.000000
2097.849764	458.618971	137.452557	0.418119	13.233273	0.739949	6.603008	0.000000	0.000000
2097.869766	458.618890	137.461040	0.418116	13.234089	0.739944	6.603415	0.000000	0.000000
2097.889768	458.618971	137.463224	0.418115	13.234300	0.739943	6.603520	0.000000	0.000000
2097.909770	458.618971	137.465784	0.418114	13.234546	0.739941	6.603643	0.000000	0.000000
2097.929772	458.618890	137.457453	0.418117	13.233744	0.739946	6.603243	0.000000	0.000000
2097.949774	458.618971	137.464622	0.418114	13.234434	0.739942	6.603587	0.000000	0.000000
2097.969776	458.618971	137.478529	0.418110	13.235773	0.739934	6.604255	0.000000	0.000000
2097.989778	458.618971	137.469518	0.418113	13.234906	0.739939	6.603823	0.000000	0.000000
2098.009780	458.618971	137.467801	0.418113	13.234740	0.739940	6.603740	0.000000	0.000000
2098.029782	458.618971	137.453586	0.418118	13.233372	0.739948	6.603057	0.000000	0.000000
2098.049784	458.618890	137.460374	0.418116	13.234025	0.739944	6.603383	0.000000	0.000000
2098.069786	458.618890	137.470505	0.418112	13.235001	0.739939	6.603870	0.000000	0.000000
2098.089788	458.618971	137.468536	0.418113	13.234811	0.739940	6.603775	0.000000	0.000000
2098.109790	458.618971	137.462792	0.418115	13.234258	0.739943	6.603499	0.000000	0.000000
2098.129792	458.618890	137.444204	0.418121	13.232468	0.739953	6.602607	0.000000	0.000000
2098.149794	458.618971	137.451273	0.418119	13.233149	0.739949	6.602946	0.000000	0.000000
2098.169796	458.618971	137.465107	0.418114	13.234481	0.739942	6.603611	0.000000	0.000000
2098.189798	458.618890	137.451338	0.418119	13.233155	0.739949	6.602949	0.000000	0.000000
2098.209800	458.618971	137.448109	0.418120	13.232844	0.739951	6.602794	0.000000	0.000000
2098.229802	458.618971	137.456561	0.418117	13.233658	0.739947	6.603200	0.000000	0.000000
2098.249804	458.618890	137.443400	0.418122	13.232391	0.739954	6.602568	0.000000	0.000000
2098.269806	458.618971	137.449705	0.418119	13.232998	0.739950	6.602871	0.000000	0.000000
2098.289808	458.618971	137.448559	0.418120	13.232888	0.739951	6.602816	0.000000	0.000000
2098.309810	458.618890	137.451144	0.418119	13.233137	0.739949	6.602940	0.000000	0.000000
2098.329812	458.618890	137.450741	0.418119	13.233098	0.739950	6.602921	0.000000	0.000000
2098.349814	458.618971	137.459478	0.418116	13.233939	0.739945	6.603340	0.000000	0.000000
2098.369816	458.618971	137.448277	0.418120	13.232861	0.739951	6.602802	0.000000	0.000000
2098.389818	458.618890	137.457178	0.418117	13.233718	0.739946	6.603230	0.000000	0.000000
2098.409820	458.618971	137.461626	0.418115	13.234146	0.739944	6.603443	0.000000	0.000000
2098.429822	458.618971	137.445466	0.418121	13.232590	0.739953	6.602667	0.000000	0.000000
2098.449824	458.618890	137.450557	0.418119	13.233080	0.739950	6.602912	0.000000	0.000000
2098.469826	458.618971	137.458717	0.418116	13.233866	0.739945	6.603304	0.000000	0.000000
2098.489828	458.618971	137.457972	0.418117	13.233794	0.739946	6.603268	0.000000	0.000000
2098.509830	458.618971	137.446615	0.418121	13.232701	0.739952	6.602722	0.000000	0.000000
2098.529832	458.618890	137.450690	0.418119	13.233093	0.739950	6.602918	0.000000	0.000000
2098.549834	458.618971	137.449946	0.418119	13.233021	0.739950	6.602882	0.000000	0.000000
2098.569836	458.618971	137.469584	0.418113	13.234912	0.739939	6.603826	0.000000	0.000000
2098.589838	458.618890	137.472439	0.418112	13.235187	0.739938	6.603963	0.000000	0.000000
2098.609840	458.618890	137.460742	0.418116	13.234061	0.739944	6.603401	0.000000	0.000000
2098.629842	458.618971	137.465685	0.418114	13.234537	0.739942	6.603638	0.000000	0.000000
2098.649844	458.618971	137.471116	0.418112	13.235059	0.739939	6.603899	0.000000	0.000000
2098.669846	458.618890	137.454868	0.418118	13.233495	0.739947	6.603119	0.000000	0.000000
2098.689848	458.618971	137.456403	0.418117	13.233643	0.739947	6.603193	0.000000	0.000000
2098.709850	458.618971	137.458457	0.418117	13.233841	0.739946	6.603291	0.000000	0.000000
2098.729852	458.618890	137.447086	0.418120	13.232746	0.739952	6.602745	0.000000	0.000000
2098.749854	458.618971	137.450989	0.418119	13.233122	0.739950	6.602932	0.000000	0.000000
2098.769856	458.618971	137.453066	0.418118	13.233322	0.739948	6.603032	0.000000	0.000000
2098.789858	458.618890	137.454787	0.418118	13.233487	0.739947	6.603115	0.000000	0.000000
2098.809860	458.618971	137.447762	0.418120	13.232811	0.739951	6.602777	0.000000	0.000000
2098.829862	458.618971	137.441536	0.418122	13.232212	0.739955	6.602478	0.000000	0.000000
2098.849864	458.618890	137.442417	0.418122	13.232296	0.739954	6.602521	0.000000	0.000000
2098.869866	458.618971	137.438547	0.418123	13.231924	0.739956	6.602335	0.000000	0.000000
2098.889868	458.618971	137.445556	0.418121	13.232599	0.739953	6.602672	0.000000	0.000000
2098.909870	458.618971	137.445380	0.418121	13.232582	0.739953	6.602663	0.000000	0.000000
2098.929872	458.618890	137.443643	0.418121	13.232414	0.739953	6.602580	0.000000	0.000000
2098.949874	458.618971	137.447986	0.418120	13.232833	0.739951	6.602788	0.000000	0.000000
2098.969876	458.618971	137.458944	0.418116	13.233888	0.739945	6.603315	0.000000	0.000000
2098.989878	458.618890	137.444260	0.418121	13.232474	0.739953	6.602609	0.000000	0.000000
2099.009880	458.618971	137.443824	0.418121	13.232432	0.739954	6.602588	0.000000	0.000000
2099.029882	458.618971	137.450314	0.418119	13.233057	0.739950	6.602900	0.000000	0.000000
2099.049884	458.618971	137.441147	0.418122	13.232174	0.739955	6.602460	0.000000	0.000000
2099.069886	458.618890	137.443969	0.418121	13.232446	0.739953	6.602595	0.000000	0.000000
2099.089888	458.618971	137.446733	0.418120	13.232712	0.739952	6.602728	0.000000	0.000000
2099.109890	458.618971	137.439093	0.418123	13.231976	0.739956	6.602361	0.000000	0.000000
2099.129892	458.618890	137.447347	0.418120	13.232771	0.739951	6.602758	0.000000	0.000000
2099.149894	458.618971	137.442942	0.418122	13.232347	0.739954	6.602546	0.000000	0.000000
2099.169896	458.618971	137.450978	0.418119	13.233121	0.739950	6.602932	0.000000	0.000000
2099.189898	458.618890	137.447113	0.418120	13.232749	0.739952	6.602746	0.000000	0.000000
2099.209900	458.618890	137.444687	0.418121	13.232515	0.739953	6.602630	0.000000	0.000000
2099.229902	458.618971	137.435575	0.418124	13.231638	0.739958	6.602192	0.000000	0.000000
2099.249904	458.618971	137.437336	0.418124	13.231807	0.739957	6.602277	0.000000	0.000000
2099.269906	458.618890	137.431938	0.418125	13.231288	0.739960	6.602017	0.000000	0.000000
2099.289908	458.618971	137.443462	0.418122	13.232397	0.739954	6.602571	0.000000	0.000000
2099.309910	458.618971	137.442306	0.418122	13.232286	0.739954	6.602515	0.000000	0.000000
2099.329912	458.618971	137.447157	0.418120	13.232753	0.739952	6.602748	0.000000	0.000000
2099.349914	458.618890	137.428162	0.418127	13.230924	0.739962	6.601836	0.000000	0.000000
2099.369916	458.618971	137.445948	0.418121	13.232636	0.739952	6.602690	0.000000	0.000000
2099.389918	458.618971	137.453389	0.418118	13.233353	0.739948	6.603048	0.000000	0.000000
2099.409920	458.618890	137.443826	0.418121	13.232432	0.739953	6.602588	0.000000	0.000000
2099.429922	458.618971	137.447584	0.418120	13.232794	0.739951	6.602769	0.000000	0.000000
2099.449924	458.618971	137.441982	0.418122	13.232255	0.739955	6.602500	0.000000	0.000000
2099.469926	458.618971	137.438802	0.418123	13.231948	0.739956	6.602347	0.000000	0.000000
2099.489928	458.618971	137.441598	0.418122	13.232218	0.739955	6.602481	0.000000	0.000000
2099.509930	458.618971	137.446435	0.418121	13.232683	0.739952	6.602714	0.000000	0.000000
2099.529932	458.618971	137.421559	0.418129	13.230288	0.739966	6.601519	0.000000	0.000000
2099.549934	458.618890	137.437582	0.418123	13.231831	0.739957	6.602288	0.000000	0.000000
2099.569936	458.618971	137.434797	0.418124	13.231563	0.739958	6.602155	0.000000	0.000000
2099.589938	458.618971	137.441937	0.418122	13.232250	0.739955	6.602498	0.000000	0.000000
2099.609940	458.618890	137.440259	0.418123	13.232089	0.739955	6.602417	0.000000	0.000000
2099.629942	458.618971	137.427231	0.418127	13.230834	0.739963	6.601791	0.000000	0.000000
2099.649944	458.618971	137.441301	0.418122	13.232189	0.739955	6.602467	0.000000	0.000000
2099.669946	458.618890	137.423481	0.418128	13.230473	0.739965	6.601611	0.000000	0.000000
2099.689948	458.618971	137.418809	0.418130	13.230024	0.739967	6.601387	0.000000	0.000000
2099.709950	458.618971	137.423220	0.418128	13.230448	0.739965	6.601599	0.000000	0.000000
2099.729952	458.618890	137.431282	0.418126	13.231224	0.739960	6.601986	0.000000	0.000000
2099.749954	458.618971	137.431473	0.418126	13.231243	0.739960	6.601995	0.000000	0.000000
2099.769956	458.618971	137.423540	0.418128	13.230479	0.739965	6.601614	0.000000	0.000000
2099.789958	458.618971	137.435693	0.418124	13.231649	0.739958	6.602198	0.000000	0.000000
2099.809960	458.618890	137.437951	0.418123	13.231867	0.739957	6.602306	0.000000	0.000000
2099.829962	458.618971	137.442360	0.418122	13.232291	0.739954	6.602518	0.000000	0.000000
2099.849964	458.618971	137.431599	0.418126	13.231255	0.739960	6.602001	0.000000	0.000000
2099.869966	458.618890	137.426905	0.418127	13.230803	0.739963	6.601776	0.000000	0.000000
2099.889968	458.618971	137.429594	0.418126	13.231062	0.739961	6.601905	0.000000	0.000000
2099.909970	458.618971	137.424270	0.418128	13.230549	0.739964	6.601649	0.000000	0.000000
2099.929972	458.618971	137.427655	0.418127	13.230875	0.739962	6.601812	0.000000	0.000000
2099.949974	458.618971	137.425781	0.418127	13.230695	0.739963	6.601722	0.000000	0.000000
2099.969976	458.618971	137.422814	0.418128	13.230409	0.739965	6.601579	0.000000	0.000000
2099.989978	458.618971	137.432787	0.418125	13.231369	0.739960	6.602058	0.000000	0.000000
2100.009980	458.618890	137.426335	0.418127	13.230748	0.739963	6.601748	0.000000	0.000000
2100.029982	458.618971	137.430712	0.418126	13.231170	0.739961	6.601958	0.000000	0.000000
2100.049984	458.618971	137.436116	0.418124	13.231690	0.739958	6.602218	0.000000	0.000000
2100.069986	458.618890	137.437888	0.418123	13.231860	0.739957	6.602303	0.000000	0.000000
2100.089988	458.618971	137.438553	0.418123	13.231924	0.739956	6.602335	0.000000	0.000000
2100.109990	458.618971	137.427994	0.418127	13.230908	0.739962	6.601828	0.000000	0.000000
2100.129992	458.618890	137.437010	0.418124	13.231776	0.739957	6.602261	0.000000	0.000000
2100.149994	458.618971	137.416864	0.418130	13.229836	0.739968	6.601293	0.000000	0.000000
2100.169996	458.618971	137.423864	0.418128	13.230510	0.739964	6.601629	0.000000	0.000000
2100.189998	458.618971	137.422311	0.418129	13.230361	0.739965	6.601555	0.000000	0.000000
2100.210000	458.618890	137.430008	0.418126	13.231102	0.739961	6.601925	0.000000	0.000000
2100.230002	458.618971	137.428181	0.418127	13.230926	0.739962	6.601837	0.000000	0.000000
2100.250004	458.618971	137.426554	0.418127	13.230769	0.739963	6.601759	0.000000	0.000000
2100.270006	458.618890	137.426272	0.418127	13.230742	0.739963	6.601745	0.000000	0.000000
2100.290008	458.618971	137.433250	0.418125	13.231414	0.739959	6.602080	0.000000	0.000000
2100.310010	458.618971	137.418241	0.418130	13.229969	0.739968	6.601359	0.000000	0.000000
2100.330012	458.618890	137.416290	0.418131	13.229781	0.739968	6.601266	0.000000	0.000000
2100.350014	458.618971	137.415239	0.418131	13.229680	0.739969	6.601215	0.000000	0.000000
2100.370016	458.618971	137.412516	0.418132	13.229418	0.739971	6.601084	0.000000	0.000000
2100.390018	458.618971	137.411574	0.418132	13.229327	0.739971	6.601039	0.000000	0.000000
2100.410020	458.618971	137.413577	0.418132	13.229520	0.739970	6.601135	0.000000	0.000000
2100.430022	458.618971	137.422243	0.418129	13.230354	0.739965	6.601552	0.000000	0.000000
2100.450024	458.618971	137.416297	0.418131	13.229782	0.739969	6.601266	0.000000	0.000000
2100.470026	458.618890	137.412800	0.418132	13.229445	0.739970	6.601098	0.000000	0.000000
2100.490028	458.618971	137.415792	0.418131	13.229733	0.739969	6.601242	0.000000	0.000000
2100.510030	458.618971	137.418186	0.418130	13.229964	0.739968	6.601357	0.000000	0.000000
2100.530032	458.618890	137.415927	0.418131	13.229746	0.739969	6.601248	0.000000	0.000000
2100.550034	458.618971	137.414705	0.418131	13.229628	0.739969	6.601189	0.000000	0.000000
2100.570036	458.618971	137.418948	0.418130	13.230037	0.739967	6.601393	0.000000	0.000000
2100.590038	458.618890	137.410836	0.418132	13.229256	0.739971	6.601004	0.000000	0.000000
2100.610040	458.618971	137.417115	0.418130	13.229861	0.739968	6.601305	0.000000	0.000000
2100.630042	458.618971	137.409419	0.418133	13.229120	0.739972	6.600936	0.000000	0.000000
2100.650044	458.618890	137.415006	0.418131	13.229657	0.739969	6.601204	0.000000	0.000000
2100.670046	458.618971	137.411112	0.418132	13.229283	0.739971	6.601017	0.000000	0.000000
2100.690048	458.618890	137.411560	0.418132	13.229326	0.739971	6.601038	0.000000	0.000000
2100.710050	458.618890	137.413631	0.418131	13.229525	0.739970	6.601138	0.000000	0.000000
2100.730052	458.618971	137.412951	0.418132	13.229460	0.739970	6.601105	0.000000	0.000000
2100.750054	458.618971	137.395310	0.418138	13.227761	0.739980	6.600258	0.000000	0.000000
2100.770056	458.618890	137.413334	0.418132	13.229496	0.739970	6.601124	0.000000	0.000000
2100.790058	458.618971	137.413959	0.418131	13.229557	0.739970	6.601154	0.000000	0.000000
2100.810060	458.618971	137.403746	0.418135	13.228573	0.739976	6.600663	0.000000	0.000000
2100.830062	458.618890	137.413528	0.418132	13.229515	0.739970	6.601133	0.000000	0.000000
2100.850064	458.618971	137.393524	0.418138	13.227589	0.739981	6.600172	0.000000	0.000000
2100.870066	458.618971	137.394776	0.418138	13.227710	0.739980	6.600232	0.000000	0.000000
2100.890068	458.618890	137.400058	0.418136	13.228218	0.739977	6.600486	0.000000	0.000000
2100.910070	458.618971	137.405539	0.418134	13.228746	0.739975	6.600749	0.000000	0.000000
2100.930072	458.618971	137.411503	0.418132	13.229320	0.739971	6.601036	0.000000	0.000000
2100.950074	458.618971	137.403589	0.418135	13.228558	0.739976	6.600655	0.000000	0.000000
2100.970076	458.618971	137.399539	0.418136	13.228168	0.739978	6.600461	0.000000	0.000000
2100.990078	458.618971	137.409692	0.418133	13.229146	0.739972	6.600949	0.000000	0.000000
2101.010080	458.618971	137.420442	0.418129	13.230181	0.739966	6.601465	0.000000	0.000000
2101.030082	458.618890	137.411428	0.418132	13.229313	0.739971	6.601032	0.000000	0.000000
2101.050084	458.618971	137.415709	0.418131	13.229725	0.739969	6.601238	0.000000	0.000000
2101.070086	458.618971	137.407965	0.418133	13.228980	0.739973	6.600866	0.000000	0.000000
2101.090088	458.618890	137.415866	0.418131	13.229740	0.739969	6.601245	0.000000	0.000000
2101.110090	458.618971	137.416671	0.418131	13.229818	0.739968	6.601284	0.000000	0.000000
2101.130092	458.618971	137.409107	0.418133	13.229090	0.739973	6.600921	0.000000	0.000000
2101.150094	458.618971	137.416972	0.418130	13.229847	0.739968	6.601298	0.000000	0.000000
2101.170096	458.618890	137.409948	0.418133	13.229170	0.739972	6.600961	0.000000	0.000000
2101.190098	458.618971	137.420889	0.418129	13.230224	0.739966	6.601487	0.000000	0.000000
2101.210100	458.618971	137.413985	0.418131	13.229559	0.739970	6.601155	0.000000	0.000000
2101.230102	458.618890	137.417724	0.418130	13.229919	0.739968	6.601335	0.000000	0.000000
2101.250104	458.618971	137.429082	0.418126	13.231013	0.739962	6.601880	0.000000	0.000000
2101.270106	458.618971	137.424860	0.418128	13.230606	0.739964	6.601677	0.000000	0.000000
2101.290108	458.618971	137.411833	0.418132	13.229352	0.739971	6.601051	0.000000	0.000000
2101.310110	458.618971	137.418682	0.418130	13.230011	0.739967	6.601381	0.000000	0.000000
2101.330112	458.618971	137.409033	0.418133	13.229082	0.739973	6.600917	0.000000	0.000000
2101.350114	458.618971	137.402648	0.418135	13.228468	0.739976	6.600610	0.000000	0.000000
2101.370116	458.618890	137.411292	0.418132	13.229300	0.739971	6.601026	0.000000	0.000000
2101.390118	458.618971	137.406434	0.418134	13.228832	0.739974	6.600792	0.000000	0.000000
2101.410120	458.618971	137.404358	0.418135	13.228632	0.739975	6.600692	0.000000	0.000000
2101.430122	458.618890	137.421162	0.418129	13.230250	0.739966	6.601500	0.000000	0.000000
2101.450124	458.618971	137.405535	0.418134	13.228746	0.739975	6.600749	0.000000	0.000000
2101.470126	458.618971	137.408250	0.418133	13.229007	0.739973	6.600879	0.000000	0.000000
2101.490128	458.618971	137.394630	0.418138	13.227696	0.739981	6.600225	0.000000	0.000000
2101.510130	458.618890	137.390529	0.418139	13.227301	0.739983	6.600028	0.000000	0.000000
2101.530132	458.618971	137.399254	0.418136	13.228141	0.739978	6.600447	0.000000	0.000000
2101.550134	458.618971	137.404842	0.418135	13.228679	0.739975	6.600716	0.000000	0.000000
2101.570136	458.618890	137.397389	0.418137	13.227961	0.739979	6.600358	0.000000	0.000000
2101.590138	458.618971	137.403027	0.418135	13.228504	0.739976	6.600628	0.000000	0.000000
2101.610140	458.618971	137.392324	0.418139	13.227474	0.739982	6.600114	0.000000	0.000000
2101.630142	458.618971	137.398106	0.418137	13.228030	0.739979	6.600392	0.000000	0.000000
2101.650144	458.618971	137.413953	0.418131	13.229556	0.739970	6.601153	0.000000	0.000000
2101.670146	458.618971	137.406993	0.418134	13.228886	0.739974	6.600819	0.000000	0.000000
2101.690148	458.618971	137.411293	0.418132	13.229300	0.739971	6.601026	0.000000	0.000000
2101.710150	458.618890	137.415513	0.418131	13.229706	0.739969	6.601228	0.000000	0.000000
2101.730152	458.618971	137.406801	0.418134	13.228868	0.739974	6.600810	0.000000	0.000000
2101.750154	458.618890	137.403692	0.418135	13.228568	0.739975	6.600660	0.000000	0.000000
2101.770156	458.618890	137.411815	0.418132	13.229350	0.739971	6.601051	0.000000	0.000000
2101.790158	458.618971	137.407313	0.418134	13.228917	0.739974	6.600834	0.000000	0.000000
2101.810160	458.618971	137.404561	0.418135	13.228652	0.739975	6.600702	0.000000	0.000000
2101.830162	458.618890	137.407360	0.418134	13.228921	0.739973	6.600837	0.000000	0.000000
2101.850164	458.618890	137.407728	0.418133	13.228957	0.739973	6.600854	0.000000	0.000000
2101.870166	458.618971	137.411155	0.418132	13.229287	0.739971	6.601019	0.000000	0.000000
2101.890168	458.618971	137.402132	0.418135	13.228418	0.739976	6.600585	0.000000	0.000000
2101.910170	458.618890	137.397188	0.418137	13.227942	0.739979	6.600348	0.000000	0.000000
2101.930172	458.618971	137.403310	0.418135	13.228531	0.739976	6.600642	0.000000	0.000000
2101.950174	458.618971	137.420411	0.418129	13.230178	0.739966	6.601464	0.000000	0.000000
2101.970176	458.618890	137.411004	0.418132	13.229272	0.739971	6.601012	0.000000	0.000000
2101.990178	458.618971	137.406809	0.418134	13.228868	0.739974	6.600810	0.000000	0.000000
2102.010180	458.618971	137.397177	0.418137	13.227941	0.739979	6.600347	0.000000	0.000000
2102.030182	458.618890	137.400522	0.418136	13.228263	0.739977	6.600508	0.000000	0.000000
2102.050184	458.618971	137.396478	0.418137	13.227874	0.739979	6.600314	0.000000	0.000000
2102.070186	458.618971	137.402821	0.418135	13.228484	0.739976	6.600619	0.000000	0.000000
2102.090188	458.618890	137.396432	0.418137	13.227869	0.739979	6.600312	0.000000	0.000000
2102.110190	458.618971	137.405690	0.418134	13.228761	0.739974	6.600756	0.000000	0.000000
2102.130192	458.618971	137.411482	0.418132	13.229318	0.739971	6.601035	0.000000	0.000000
2102.150194	458.618890	137.415033	0.418131	13.229660	0.739969	6.601205	0.000000	0.000000
2102.170196	458.618971	137.393475	0.418138	13.227585	0.739981	6.600170	0.000000	0.000000
2102.190198	458.618971	137.405250	0.418134	13.228718	0.739975	6.600735	0.000000	0.000000
2102.210200	458.618971	137.398689	0.418137	13.228087	0.739978	6.600420	0.000000	0.000000
2102.230202	458.618890	137.399775	0.418136	13.228191	0.739978	6.600472	0.000000	0.000000
2102.250204	458.618971	137.391411	0.418139	13.227386	0.739982	6.600070	0.000000	0.000000
2102.270206	458.618971	137.398054	0.418137	13.228025	0.739979	6.600390	0.000000	0.000000
2102.290208	458.618890	137.393304	0.418138	13.227568	0.739981	6.600161	0.000000	0.000000
2102.310210	458.618971	137.399582	0.418136	13.228172	0.739978	6.600463	0.000000	0.000000
2102.330212	458.618971	137.396729	0.418137	13.227898	0.739979	6.600326	0.000000	0.000000
2102.350214	458.618890	137.395599	0.418138	13.227789	0.739980	6.600272	0.000000	0.000000
2102.370216	458.618971	137.396046	0.418137	13.227832	0.739980	6.600293	0.000000	0.000000
2102.390218	458.618971	137.386422	0.418141	13.226906	0.739985	6.599831	0.000000	0.000000
2102.410220	458.618890	137.397747	0.418137	13.227996	0.739979	6.600375	0.000000	0.000000
2102.430222	458.618971	137.398746	0.418137	13.228092	0.739978	6.600423	0.000000	0.000000
2102.450224	458.618971	137.405881	0.418134	13.228779	0.739974	6.600766	0.000000	0.000000
2102.470226	458.618971	137.408660	0.418133	13.229046	0.739973	6.600899	0.000000	0.000000
2102.490228	458.618890	137.420348	0.418129	13.230172	0.739966	6.601461	0.000000	0.000000
2102.510230	458.618971	137.411858	0.418132	13.229354	0.739971	6.601053	0.000000	0.000000
2102.530232	458.618971	137.408875	0.418133	13.229067	0.739973	6.600909	0.000000	0.000000
2102.550234	458.618890	137.411930	0.418132	13.229361	0.739971	6.601056	0.000000	0.000000
2102.570236	458.618971	137.413232	0.418132	13.229487	0.739970	6.601119	0.000000	0.000000
2102.590238	458.618971	137.404752	0.418135	13.228670	0.739975	6.600711	0.000000	0.000000
2102.610240	458.618890	137.398295	0.418137	13.228049	0.739978	6.600401	0.000000	0.000000
2102.630242	458.618971	137.396024	0.418137	13.227830	0.739980	6.600292	0.000000	0.000000
2102.650244	458.618971	137.402433	0.418135	13.228447	0.739976	6.600600	0.000000	0.000000
2102.670246	458.618890	137.406856	0.418134	13.228873	0.739974	6.600812	0.000000	0.000000
2102.690248	458.618971	137.407529	0.418134	13.228938	0.739973	6.600845	0.000000	0.000000
2102.710250	458.618971	137.407480	0.418134	13.228933	0.739973	6.600842	0.000000	0.000000
2102.730252	458.618890	137.398025	0.418137	13.228023	0.739979	6.600388	0.000000	0.000000
2102.750254	458.618971	137.402599	0.418135	13.228463	0.739976	6.600608	0.000000	0.000000
2102.770256	458.618971	137.394579	0.418138	13.227691	0.739981	6.600223	0.000000	0.000000
2102.790258	458.618890	137.407194	0.418134	13.228905	0.739973	6.600829	0.000000	0.000000
2102.810260	458.618971	137.399882	0.418136	13.228201	0.739978	6.600477	0.000000	0.000000
2102.830262	458.618971	137.414470	0.418131	13.229606	0.739970	6.601178	0.000000	0.000000
2102.850264	458.618890	137.411746	0.418132	13.229344	0.739971	6.601047	0.000000	0.000000
2102.870266	458.618971	137.408436	0.418133	13.229025	0.739973	6.600888	0.000000	0.000000
2102.890268	458.618971	137.410780	0.418133	13.229251	0.739972	6.601001	0.000000	0.000000
2102.910270	458.618971	137.398097	0.418137	13.228029	0.739979	6.600392	0.000000	0.000000
2102.930272	458.618971	137.419402	0.418130	13.230081	0.739967	6.601415	0.000000	0.000000
2102.950274	458.618971	137.406915	0.418134	13.228879	0.739974	6.600815	0.000000	0.000000
2102.970276	458.618890	137.394113	0.418138	13.227646	0.739981	6.600200	0.000000	0.000000
2102.990278	458.618971	137.406994	0.418134	13.228886	0.739974	6.600819	0.000000	0.000000
2103.010280	458.618971	137.399705	0.418136	13.228184	0.739978	6.600469	0.000000	0.000000
2103.030282	458.618890	137.409834	0.418133	13.229159	0.739972	6.600955	0.000000	0.000000
2103.050284	458.618971	137.403880	0.418135	13.228586	0.739975	6.600669	0.000000	0.000000
2103.070286	458.618971	137.408324	0.418133	13.229014	0.739973	6.600883	0.000000	0.000000
2103.090288	458.618890	137.411278	0.418132	13.229298	0.739971	6.601025	0.000000	0.000000
2103.110290	458.618971	137.405283	0.418134	13.228721	0.739975	6.600737	0.000000	0.000000
2103.130292	458.618971	137.398271	0.418137	13.228046	0.739979	6.600400	0.000000	0.000000
2103.150294	458.618890	137.413685	0.418131	13.229530	0.739970	6.601140	0.000000	0.000000
2103.170296	458.618971	137.405119	0.418134	13.228706	0.739975	6.600729	0.000000	0.000000
2103.190298	458.618971	137.406822	0.418134	13.228870	0.739974	6.600811	0.000000	0.000000
2103.210300	458.618890	137.401908	0.418135	13.228396	0.739976	6.600575	0.000000	0.000000
2103.230302	458.618890	137.394048	0.418138	13.227640	0.739981	6.600197	0.000000	0.000000
2103.250304	458.618971	137.419862	0.418129	13.230125	0.739967	6.601437	0.000000	0.000000
2103.270306	458.618890	137.409260	0.418133	13.229104	0.739972	6.600928	0.000000	0.000000
2103.290308	458.618971	137.412629	0.418132	13.229429	0.739971	6.601090	0.000000	0.000000
2103.310310	458.618971	137.416999	0.418130	13.229849	0.739968	6.601300	0.000000	0.000000
2103.330312	458.618971	137.411791	0.418132	13.229348	0.739971	6.601049	0.000000	0.000000
2103.350314	458.618890	137.408355	0.418133	13.229017	0.739973	6.600884	0.000000	0.000000
2103.370316	458.618971	137.403605	0.418135	13.228560	0.739976	6.600656	0.000000	0.000000
2103.390318	458.618971	137.395517	0.418138	13.227781	0.739980	6.600268	0.000000	0.000000
2103.410320	458.618890	137.400652	0.418136	13.228275	0.739977	6.600514	0.000000	0.000000
2103.430322	458.618971	137.409332	0.418133	13.229111	0.739972	6.600931	0.000000	0.000000
2103.450324	458.618971	137.391433	0.418139	13.227388	0.739982	6.600072	0.000000	0.000000
2103.470326	458.618890	137.402465	0.418135	13.228450	0.739976	6.600601	0.000000	0.000000
2103.490328	458.618971	137.405171	0.418134	13.228711	0.739975	6.600731	0.000000	0.000000
2103.510330	458.618971	137.395551	0.418138	13.227784	0.739980	6.600269	0.000000	0.000000
2103.530332	458.618890	137.402289	0.418135	13.228433	0.739976	6.600593	0.000000	0.000000
2103.550334	458.618971	137.398006	0.418137	13.228021	0.739979	6.600387	0.000000	0.000000
2103.570336	458.618971	137.396581	0.418137	13.227884	0.739979	6.600319	0.000000	0.000000
2103.590338	458.618890	137.412662	0.418132	13.229432	0.739970	6.601091	0.000000	0.000000
2103.610340	458.618890	137.403924	0.418135	13.228590	0.739975	6.600672	0.000000	0.000000
2103.630342	458.618971	137.410926	0.418132	13.229265	0.739972	6.601008	0.000000	0.000000
2103.650344	458.618971	137.414078	0.418131	13.229568	0.739970	6.601159	0.000000	0.000000
2103.670346	458.618890	137.421332	0.418129	13.230267	0.739966	6.601508	0.000000	0.000000
2103.690348	458.618971	137.403879	0.418135	13.228586	0.739975	6.600669	0.000000	0.000000
2103.710350	458.618971	137.415687	0.418131	13.229723	0.739969	6.601237	0.000000	0.000000
2103.730352	458.618890	137.412875	0.418132	13.229452	0.739970	6.601102	0.000000	0.000000
2103.750354	458.618971	137.402778	0.418135	13.228480	0.739976	6.600617	0.000000	0.000000
2103.770356	458.618971	137.397721	0.418137	13.227993	0.739979	6.600374	0.000000	0.000000
2103.790358	458.618890	137.394870	0.418138	13.227719	0.739980	6.600237	0.000000	0.000000
2103.810360	458.618971	137.389383	0.418140	13.227191	0.739983	6.599973	0.000000	0.000000
2103.830362	458.618971	137.397788	0.418137	13.228000	0.739979	6.600377	0.000000	0.000000
2103.850364	458.618971	137.386700	0.418141	13.226932	0.739985	6.599844	0.000000	0.000000
2103.870366	458.618890	137.413543	0.418132	13.229517	0.739970	6.601134	0.000000	0.000000
2103.890368	458.618971	137.408507	0.418133	13.229032	0.739973	6.600892	0.000000	0.000000
2103.910370	458.618971	137.401829	0.418136	13.228389	0.739977	6.600571	0.000000	0.000000
2103.930372	458.618890	137.402588	0.418135	13.228462	0.739976	6.600607	0.000000	0.000000
2103.950374	458.618971	137.391806	0.418139	13.227424	0.739982	6.600089	0.000000	0.000000
2103.970376	458.618971	137.402222	0.418135	13.228427	0.739976	6.600590	0.000000	0.000000
2103.990378	458.618890	137.404983	0.418134	13.228692	0.739975	6.600722	0.000000	0.000000
2104.010380	458.618890	137.407262	0.418134	13.228912	0.739973	6.600832	0.000000	0.000000
2104.030382	458.618971	137.393721	0.418138	13.227608	0.739981	6.600181	0.000000	0.000000
2104.050384	458.618971	137.392952	0.418139	13.227534	0.739981	6.600145	0.000000	0.000000
2104.070386	458.618890	137.400526	0.418136	13.228263	0.739977	6.600508	0.000000	0.000000
2104.090388	458.618971	137.398097	0.418137	13.228030	0.739979	6.600392	0.000000	0.000000
2104.110390	458.618971	137.395628	0.418138	13.227792	0.739980	6.600273	0.000000	0.000000
2104.130392	458.618890	137.402480	0.418135	13.228452	0.739976	6.600602	0.000000	0.000000
2104.150394	458.618971	137.416012	0.418131	13.229754	0.739969	6.601252	0.000000	0.000000
2104.170396	458.618971	137.396628	0.418137	13.227888	0.739979	6.600321	0.000000	0.000000
2104.190398	458.618890	137.408230	0.418133	13.229005	0.739973	6.600878	0.000000	0.000000
2104.210400	458.618971	137.404890	0.418135	13.228684	0.739975	6.600718	0.000000	0.000000
2104.230402	458.618971	137.385544	0.418141	13.226821	0.739985	6.599789	0.000000	0.000000
2104.250404	458.618890	137.414438	0.418131	13.229603	0.739970	6.601177	0.000000	0.000000
2104.270406	458.618890	137.403811	0.418135	13.228580	0.739975	6.600666	0.000000	0.000000
2104.290408	458.618971	137.406279	0.418134	13.228817	0.739974	6.600785	0.000000	0.000000
2104.310410	458.618971	137.404678	0.418135	13.228663	0.739975	6.600708	0.000000	0.000000
2104.330412	458.618971	137.398304	0.418137	13.228049	0.739978	6.600402	0.000000	0.000000
2104.350414	458.618971	137.401154	0.418136	13.228324	0.739977	6.600539	0.000000	0.000000
2104.370416	458.618971	137.414913	0.418131	13.229648	0.739969	6.601199	0.000000	0.000000
2104.390418	458.618890	137.401576	0.418136	13.228365	0.739977	6.600559	0.000000	0.000000
2104.410420	458.618971	137.405788	0.418134	13.228770	0.739974	6.600761	0.000000	0.000000
2104.430422	458.618971	137.390466	0.418139	13.227295	0.739983	6.600025	0.000000	0.000000
2104.450424	458.618890	137.407440	0.418134	13.228929	0.739973	6.600840	0.000000	0.000000
2104.470426	458.618971	137.404882	0.418135	13.228683	0.739975	6.600718	0.000000	0.000000
2104.490428	458.618971	137.406191	0.418134	13.228809	0.739974	6.600780	0.000000	0.000000
2104.510430	458.618890	137.394360	0.418138	13.227670	0.739981	6.600212	0.000000	0.000000
2104.530432	458.618971	137.403267	0.418135	13.228527	0.739976	6.600640	0.000000	0.000000
2104.550434	458.618971	137.408676	0.418133	13.229048	0.739973	6.600900	0.000000	0.000000
2104.570436	458.618971	137.390999	0.418139	13.227346	0.739983	6.600051	0.000000	0.000000
2104.590438	458.618971	137.403759	0.418135	13.228575	0.739976	6.600664	0.000000	0.000000
2104.610440	458.618971	137.392486	0.418139	13.227489	0.739982	6.600122	0.000000	0.000000
2104.630442	458.618971	137.395854	0.418138	13.227814	0.739980	6.600284	0.000000	0.000000
2104.650444	458.618971	137.386142	0.418141	13.226879	0.739985	6.599817	0.000000	0.000000
2104.670446	458.618971	137.390340	0.418139	13.227283	0.739983	6.600019	0.000000	0.000000
2104.690448	458.618971	137.378089	0.418143	13.226103	0.739990	6.599430	0.000000	0.000000
2104.710450	458.618890	137.401177	0.418136	13.228326	0.739977	6.600540	0.000000	0.000000
2104.730452	458.618971	137.397873	0.418137	13.228008	0.739979	6.600381	0.000000	0.000000
2104.750454	458.618971	137.372843	0.418145	13.225598	0.739992	6.599178	0.000000	0.000000
2104.770456	458.618971	137.384109	0.418141	13.226683	0.739986	6.599720	0.000000	0.000000
2104.790458	458.618971	137.394538	0.418138	13.227687	0.739981	6.600221	0.000000	0.000000
2104.810460	458.618971	137.394340	0.418138	13.227668	0.739981	6.600211	0.000000	0.000000
2104.830462	458.618971	137.384962	0.418141	13.226765	0.739986	6.599761	0.000000	0.000000
2104.850464	458.618971	137.384632	0.418141	13.226733	0.739986	6.599745	0.000000	0.000000
2104.870466	458.618971	137.400067	0.418136	13.228219	0.739978	6.600486	0.000000	0.000000
2104.890468	458.618971	137.396471	0.418137	13.227873	0.739980	6.600314	0.000000	0.000000
2104.910470	458.618971	137.398728	0.418137	13.228090	0.739978	6.600422	0.000000	0.000000
2104.930472	458.618971	137.387958	0.418140	13.227053	0.739984	6.599905	0.000000	0.000000
2104.950474	458.618890	137.388859	0.418140	13.227140	0.739984	6.599948	0.000000	0.000000
2104.970476	458.618971	137.389136	0.418140	13.227167	0.739984	6.599961	0.000000	0.000000
2104.990478	458.618971	137.402371	0.418135	13.228441	0.739976	6.600597	0.000000	0.000000
2105.010480	458.618971	137.391948	0.418139	13.227438	0.739982	6.600096	0.000000	0.000000
2105.030482	458.618971	137.398637	0.418137	13.228081	0.739978	6.600418	0.000000	0.000000
2105.050484	458.618971	137.410376	0.418133	13.229212	0.739972	6.600982	0.000000	0.000000
2105.070486	458.618890	137.405878	0.418134	13.228779	0.739974	6.600765	0.000000	0.000000
2105.090488	458.618971	137.391036	0.418139	13.227350	0.739982	6.600052	0.000000	0.000000
2105.110490	458.618971	137.403670	0.418135	13.228566	0.739976	6.600659	0.000000	0.000000
2105.130492	458.618971	137.387495	0.418140	13.227009	0.739984	6.599882	0.000000	0.000000
2105.150494	458.618971	137.380475	0.418143	13.226333	0.739988	6.599545	0.000000	0.000000
2105.170496	458.618971	137.381244	0.418142	13.226407	0.739988	6.599582	0.000000	0.000000
2105.190498	458.618971	137.392779	0.418139	13.227518	0.739982	6.600136	0.000000	0.000000
2105.210500	458.618971	137.380448	0.418143	13.226330	0.739988	6.599544	0.000000	0.000000
2105.230502	458.618971	137.392468	0.418139	13.227488	0.739982	6.600121	0.000000	0.000000
2105.250504	458.618971	137.386016	0.418141	13.226866	0.739985	6.599811	0.000000	0.000000
2105.270506	458.618890	137.392660	0.418139	13.227506	0.739981	6.600130	0.000000	0.000000
2105.290508	458.618971	137.396783	0.418137	13.227903	0.739979	6.600329	0.000000	0.000000
2105.310510	458.618971	137.386727	0.418141	13.226935	0.739985	6.599845	0.000000	0.000000
2105.330512	458.618971	137.391261	0.418139	13.227371	0.739982	6.600063	0.000000	0.000000
2105.350514	458.618890	137.393407	0.418138	13.227578	0.739981	6.600166	0.000000	0.000000
2105.370516	458.618971	137.387087	0.418140	13.226970	0.739985	6.599863	0.000000	0.000000
2105.390518	458.618971	137.381744	0.418142	13.226455	0.739988	6.599606	0.000000	0.000000
2105.410520	458.618890	137.396697	0.418137	13.227895	0.739979	6.600324	0.000000	0.000000
2105.430522	458.618971	137.390267	0.418139	13.227276	0.739983	6.600015	0.000000	0.000000
2105.450524	458.618971	137.376049	0.418144	13.225907	0.739991	6.599332	0.000000	0.000000
2105.470526	458.618971	137.387289	0.418140	13.226989	0.739985	6.599872	0.000000	0.000000
2105.490528	458.618971	137.380000	0.418143	13.226287	0.739989	6.599522	0.000000	0.000000
2105.510530	458.618971	137.376135	0.418144	13.225915	0.739991	6.599337	0.000000	0.000000
2105.530532	458.618890	137.385327	0.418141	13.226800	0.739985	6.599778	0.000000	0.000000
2105.550534	458.618971	137.395191	0.418138	13.227750	0.739980	6.600252	0.000000	0.000000
2105.570536	458.618971	137.385156	0.418141	13.226784	0.739986	6.599770	0.000000	0.000000
2105.590538	458.618890	137.382926	0.418142	13.226569	0.739987	6.599663	0.000000	0.000000
2105.610540	458.618890	137.389271	0.418140	13.227180	0.739983	6.599968	0.000000	0.000000
2105.630542	458.618971	137.392500	0.418139	13.227491	0.739982	6.600123	0.000000	0.000000
2105.650544	458.618971	137.391605	0.418139	13.227404	0.739982	6.600080	0.000000	0.000000
2105.670546	458.618890	137.405732	0.418134	13.228765	0.739974	6.600758	0.000000	0.000000
2105.690548	458.618971	137.383104	0.418142	13.226586	0.739987	6.599671	0.000000	0.000000
2105.710550	458.618971	137.377786	0.418144	13.226074	0.739990	6.599416	0.000000	0.000000
2105.730552	458.618971	137.381663	0.418142	13.226447	0.739988	6.599602	0.000000	0.000000
2105.750554	458.618971	137.379757	0.418143	13.226264	0.739989	6.599511	0.000000	0.000000
2105.770556	458.618971	137.379661	0.418143	13.226255	0.739989	6.599506	0.000000	0.000000
2105.790558	458.618971	137.387414	0.418140	13.227001	0.739984	6.599878	0.000000	0.000000
2105.810560	458.618890	137.376927	0.418144	13.225991	0.739990	6.599375	0.000000	0.000000
2105.830562	458.618971	137.381803	0.418142	13.226461	0.739988	6.599609	0.000000	0.000000
2105.850564	458.618971	137.387126	0.418140	13.226973	0.739985	6.599865	0.000000	0.000000
2105.870566	458.618890	137.391720	0.418139	13.227416	0.739982	6.600085	0.000000	0.000000
2105.890568	458.618971	137.382499	0.418142	13.226528	0.739987	6.599642	0.000000	0.000000
2105.910570	458.618971	137.376295	0.418144	13.225931	0.739991	6.599344	0.000000	0.000000
2105.930572	458.618890	137.392438	0.418139	13.227485	0.739982	6.600120	0.000000	0.000000
2105.950574	458.618971	137.393790	0.418138	13.227615	0.739981	6.600185	0.000000	0.000000
2105.970576	458.618971	137.381209	0.418142	13.226404	0.739988	6.599580	0.000000	0.000000
2105.990578	458.618890	137.383051	0.418142	13.226581	0.739987	6.599669	0.000000	0.000000
2106.009580	458.618971	137.394859	0.418138	13.227718	0.739980	6.600236	0.000000	0.000000
2106.029582	458.618971	137.384190	0.418141	13.226691	0.739986	6.599724	0.000000	0.000000
2106.049584	458.618890	137.390813	0.418139	13.227328	0.739982	6.600042	0.000000	0.000000
2106.069586	458.618971	137.389734	0.418140	13.227224	0.739983	6.599990	0.000000	0.000000
2106.089588	458.618971	137.382410	0.418142	13.226519	0.739987	6.599638	0.000000	0.000000
2106.109590	458.618890	137.383823	0.418141	13.226655	0.739986	6.599706	0.000000	0.000000
2106.129592	458.618971	137.380566	0.418143	13.226342	0.739988	6.599550	0.000000	0.000000
2106.149594	458.618971	137.389683	0.418140	13.227219	0.739983	6.599987	0.000000	0.000000
2106.169596	458.618971	137.397203	0.418137	13.227943	0.739979	6.600349	0.000000	0.000000
2106.189598	458.618890	137.398316	0.418137	13.228051	0.739978	6.600402	0.000000	0.000000
2106.209600	458.618971	137.391653	0.418139	13.227409	0.739982	6.600082	0.000000	0.000000
2106.229602	458.618971	137.392158	0.418139	13.227458	0.739982	6.600106	0.000000	0.000000
2106.249604	458.618971	137.384475	0.418141	13.226718	0.739986	6.599737	0.000000	0.000000
2106.269606	458.618971	137.385646	0.418141	13.226831	0.739985	6.599793	0.000000	0.000000
2106.289608	458.618971	137.374467	0.418145	13.225755	0.739992	6.599257	0.000000	0.000000
2106.309610	458.618971	137.380688	0.418143	13.226353	0.739988	6.599555	0.000000	0.000000
2106.329612	458.618890	137.366276	0.418147	13.224966	0.739996	6.598863	0.000000	0.000000
2106.349614	458.618971	137.371298	0.418146	13.225449	0.739993	6.599104	0.000000	0.000000
2106.369616	458.618971	137.372153	0.418145	13.225532	0.739993	6.599145	0.000000	0.000000
2106.389618	458.618890	137.366282	0.418147	13.224967	0.739996	6.598863	0.000000	0.000000
2106.409620	458.618971	137.388137	0.418140	13.227071	0.739984	6.599913	0.000000	0.000000
2106.429622	458.618971	137.380879	0.418143	13.226372	0.739988	6.599565	0.000000	0.000000
2106.449624	458.618971	137.371081	0.418146	13.225429	0.739993	6.599094	0.000000	0.000000
2106.469626	458.618971	137.385148	0.418141	13.226783	0.739986	6.599770	0.000000	0.000000
2106.489628	458.618971	137.379268	0.418143	13.226217	0.739989	6.599487	0.000000	0.000000
2106.509630	458.618971	137.369467	0.418146	13.225273	0.739994	6.599016	0.000000	0.000000
2106.529632	458.618890	137.382980	0.418142	13.226574	0.739987	6.599665	0.000000	0.000000
2106.549634	458.618971	137.387931	0.418140	13.227051	0.739984	6.599903	0.000000	0.000000
2106.569636	458.618971	137.376872	0.418144	13.225986	0.739990	6.599372	0.000000	0.000000
2106.589638	458.618890	137.380304	0.418143	13.226317	0.739988	6.599537	0.000000	0.000000
2106.609640	458.618971	137.387022	0.418141	13.226963	0.739985	6.599860	0.000000	0.000000
2106.629642	458.618971	137.376118	0.418144	13.225914	0.739991	6.599336	0.000000	0.000000
2106.649644	458.618890	137.366172	0.418147	13.224956	0.739996	6.598858	0.000000	0.000000
2106.669646	458.618971	137.378285	0.418143	13.226122	0.739989	6.599440	0.000000	0.000000
2106.689648	458.618971	137.374514	0.418145	13.225759	0.739992	6.599259	0.000000	0.000000
2106.709650	458.618971	137.365196	0.418148	13.224862	0.739997	6.598811	0.000000	0.000000
2106.729652	458.618890	137.372271	0.418145	13.225543	0.739993	6.599151	0.000000	0.000000
2106.749654	458.618971	137.384525	0.418141	13.226723	0.739986	6.599740	0.000000	0.000000
2106.769656	458.618971	137.382436	0.418142	13.226522	0.739987	6.599639	0.000000	0.000000
2106.789658	458.618890	137.366698	0.418147	13.225007	0.739996	6.598883	0.000000	0.000000
2106.809660	458.618971	137.368214	0.418147	13.225153	0.739995	6.598956	0.000000	0.000000
2106.829662	458.618971	137.378771	0.418143	13.226169	0.739989	6.599463	0.000000	0.000000
2106.849664	458.618890	137.382394	0.418142	13.226518	0.739987	6.599637	0.000000	0.000000
2106.869666	458.618971	137.364933	0.418148	13.224837	0.739997	6.598798	0.000000	0.000000
2106.889668	458.618971	137.375560	0.418144	13.225860	0.739991	6.599309	0.000000	0.000000
2106.909670	458.618890	137.373677	0.418145	13.225679	0.739992	6.599219	0.000000	0.000000
2106.929672	458.618890	137.379296	0.418143	13.226219	0.739989	6.599488	0.000000	0.000000
2106.949674	458.618971	137.376760	0.418144	13.225975	0.739990	6.599367	0.000000	0.000000
2106.969676	458.618971	137.368709	0.418147	13.225200	0.739995	6.598980	0.000000	0.000000
2106.989678	458.618890	137.375854	0.418144	13.225888	0.739991	6.599323	0.000000	0.000000
2107.009680	458.618971	137.371867	0.418146	13.225504	0.739993	6.599132	0.000000	0.000000
2107.029682	458.618971	137.371823	0.418146	13.225500	0.739993	6.599129	0.000000	0.000000
2107.049684	458.618890	137.369472	0.418146	13.225274	0.739994	6.599017	0.000000	0.000000
2107.069686	458.618890	137.369079	0.418146	13.225236	0.739994	6.598998	0.000000	0.000000
2107.089688	458.618971	137.375611	0.418144	13.225865	0.739991	6.599311	0.000000	0.000000
2107.109690	458.618971	137.374928	0.418145	13.225799	0.739991	6.599279	0.000000	0.000000
2107.129692	458.618890	137.370085	0.418146	13.225333	0.739994	6.599046	0.000000	0.000000
2107.149694	458.618971	137.353010	0.418152	13.223689	0.740003	6.598226	0.000000	0.000000
2107.169696	458.618890	137.367073	0.418147	13.225043	0.739995	6.598901	0.000000	0.000000
2107.189698	458.618971	137.383659	0.418142	13.226639	0.739987	6.599698	0.000000	0.000000
2107.209700	458.618971	137.370020	0.418146	13.225326	0.739994	6.599043	0.000000	0.000000
2107.229702	458.618971	137.386923	0.418141	13.226954	0.739985	6.599855	0.000000	0.000000
2107.249704	458.618890	137.374571	0.418145	13.225765	0.739991	6.599261	0.000000	0.000000
2107.269706	458.618971	137.375394	0.418144	13.225844	0.739991	6.599301	0.000000	0.000000
2107.289708	458.618890	137.386012	0.418141	13.226866	0.739985	6.599811	0.000000	0.000000
2107.309710	458.618971	137.378018	0.418144	13.226096	0.739990	6.599427	0.000000	0.000000
2107.329712	458.618971	137.380608	0.418143	13.226346	0.739988	6.599552	0.000000	0.000000
2107.349714	458.618971	137.363466	0.418148	13.224695	0.739998	6.598728	0.000000	0.000000
2107.369716	458.618890	137.372158	0.418145	13.225532	0.739993	6.599146	0.000000	0.000000
2107.389718	458.618971	137.367120	0.418147	13.225047	0.739996	6.598904	0.000000	0.000000
2107.409720	458.618971	137.376091	0.418144	13.225911	0.739991	6.599335	0.000000	0.000000
2107.429722	458.618971	137.367225	0.418147	13.225057	0.739996	6.598909	0.000000	0.000000
2107.449724	458.618971	137.371227	0.418146	13.225443	0.739993	6.599101	0.000000	0.000000
2107.469726	458.618971	137.378759	0.418143	13.226168	0.739989	6.599463	0.000000	0.000000
2107.489728	458.618890	137.375633	0.418144	13.225867	0.739991	6.599313	0.000000	0.000000
2107.509730	458.618971	137.364985	0.418148	13.224842	0.739997	6.598801	0.000000	0.000000
2107.529732	458.618971	137.377129	0.418144	13.226011	0.739990	6.599384	0.000000	0.000000
2107.549734	458.618890	137.379132	0.418143	13.226204	0.739989	6.599481	0.000000	0.000000
2107.569736	458.618971	137.374315	0.418145	13.225740	0.739992	6.599249	0.000000	0.000000
2107.589738	458.618971	137.378905	0.418143	13.226182	0.739989	6.599470	0.000000	0.000000
2107.609740	458.618890	137.382987	0.418142	13.226575	0.739987	6.599666	0.000000	0.000000
2107.629742	458.618890	137.373511	0.418145	13.225663	0.739992	6.599211	0.000000	0.000000
2107.649744	458.618971	137.388825	0.418140	13.227137	0.739984	6.599946	0.000000	0.000000
2107.669746	458.618971	137.393576	0.418138	13.227594	0.739981	6.600174	0.000000	0.000000
2107.689748	458.618890	137.385238	0.418141	13.226791	0.739986	6.599774	0.000000	0.000000
2107.709750	458.618971	137.378136	0.418143	13.226108	0.739990	6.599433	0.000000	0.000000
2107.729752	458.618971	137.378409	0.418143	13.226134	0.739989	6.599446	0.000000	0.000000
2107.749754	458.618890	137.378953	0.418143	13.226186	0.739989	6.599472	0.000000	0.000000
2107.769756	458.618971	137.372207	0.418145	13.225537	0.739993	6.599148	0.000000	0.000000
2107.789758	458.618971	137.380476	0.418143	13.226333	0.739988	6.599545	0.000000	0.000000
2107.809760	458.618890	137.371881	0.418145	13.225506	0.739993	6.599132	0.000000	0.000000
2107.829762	458.618971	137.381060	0.418142	13.226389	0.739988	6.599573	0.000000	0.000000
2107.849764	458.618971	137.387945	0.418140	13.227052	0.739984	6.599904	0.000000	0.000000
2107.869766	458.618890	137.372963	0.418145	13.225610	0.739992	6.599184	0.000000	0.000000
2107.889768	458.618971	137.383873	0.418142	13.226660	0.739986	6.599708	0.000000	0.000000
2107.909770	458.618971	137.372040	0.418146	13.225521	0.739993	6.599140	0.000000	0.000000
2107.929772	458.618890	137.367766	0.418147	13.225109	0.739995	6.598935	0.000000	0.000000
2107.949774	458.618971	137.372630	0.418145	13.225578	0.739993	6.599168	0.000000	0.000000
2107.969776	458.618971	137.368230	0.418147	13.225154	0.739995	6.598957	0.000000	0.000000
2107.989778	458.618971	137.370765	0.418146	13.225398	0.739994	6.599079	0.000000	0.000000
2108.009780	458.618890	137.357115	0.418150	13.224084	0.740001	6.598423	0.000000	0.000000
2108.029782	458.618971	137.375153	0.418144	13.225821	0.739991	6.599289	0.000000	0.000000
2108.049784	458.618971	137.366645	0.418147	13.225001	0.739996	6.598881	0.000000	0.000000
2108.069786	458.618890	137.359385	0.418150	13.224303	0.740000	6.598532	0.000000	0.000000
2108.089788	458.618971	137.360118	0.418150	13.224373	0.739999	6.598567	0.000000	0.000000
2108.109790	458.618971	137.363615	0.418148	13.224710	0.739998	6.598735	0.000000	0.000000
2108.129792	458.618971	137.366762	0.418147	13.225013	0.739996	6.598886	0.000000	0.000000
2108.149794	458.618971	137.371208	0.418146	13.225441	0.739993	6.599100	0.000000	0.000000
2108.169796	458.618971	137.364224	0.418148	13.224768	0.739997	6.598764	0.000000	0.000000
2108.189798	458.618890	137.366213	0.418147	13.224960	0.739996	6.598860	0.000000	0.000000
2108.209800	458.618890	137.369486	0.418146	13.225275	0.739994	6.599017	0.000000	0.000000
2108.229802	458.618971	137.359217	0.418150	13.224286	0.740000	6.598524	0.000000	0.000000
2108.249804	458.618971	137.355796	0.418151	13.223957	0.740002	6.598360	0.000000	0.000000
2108.269806	458.618890	137.356410	0.418151	13.224016	0.740001	6.598389	0.000000	0.000000
2108.289808	458.618971	137.370083	0.418146	13.225333	0.739994	6.599046	0.000000	0.000000
2108.309810	458.618971	137.358775	0.418150	13.224244	0.740000	6.598503	0.000000	0.000000
2108.329812	458.618890	137.359589	0.418150	13.224322	0.740000	6.598542	0.000000	0.000000
2108.349814	458.618971	137.365872	0.418148	13.224927	0.739996	6.598844	0.000000	0.000000
2108.369816	458.618971	137.353205	0.418152	13.223708	0.740003	6.598235	0.000000	0.000000
2108.389818	458.618890	137.349812	0.418153	13.223381	0.740005	6.598072	0.000000	0.000000
2108.409820	458.618971	137.359710	0.418150	13.224334	0.740000	6.598548	0.000000	0.000000
2108.429822	458.618971	137.358327	0.418150	13.224201	0.740000	6.598481	0.000000	0.000000
2108.449824	458.618890	137.362777	0.418149	13.224629	0.739998	6.598695	0.000000	0.000000
2108.469826	458.618971	137.349885	0.418153	13.223388	0.740005	6.598076	0.000000	0.000000
2108.489828	458.618971	137.356509	0.418151	13.224026	0.740001	6.598394	0.000000	0.000000
2108.509830	458.618971	137.362051	0.418149	13.224559	0.739998	6.598660	0.000000	0.000000
2108.529832	458.618971	137.360110	0.418150	13.224372	0.739999	6.598567	0.000000	0.000000
2108.549834	458.618971	137.356176	0.418151	13.223994	0.740002	6.598378	0.000000	0.000000
2108.569836	458.618971	137.354105	0.418152	13.223794	0.740003	6.598278	0.000000	0.000000
2108.589838	458.618890	137.360302	0.418149	13.224391	0.739999	6.598576	0.000000	0.000000
2108.609840	458.618971	137.360682	0.418149	13.224427	0.739999	6.598594	0.000000	0.000000
2108.629842	458.618971	137.353546	0.418152	13.223740	0.740003	6.598252	0.000000	0.000000
2108.649844	458.618890	137.348018	0.418154	13.223208	0.740006	6.597986	0.000000	0.000000
2108.669846	458.618971	137.354424	0.418151	13.223825	0.740003	6.598294	0.000000	0.000000
2108.689848	458.618971	137.368034	0.418147	13.225135	0.739995	6.598947	0.000000	0.000000
2108.709850	458.618890	137.361937	0.418149	13.224548	0.739998	6.598655	0.000000	0.000000
2108.729852	458.618971	137.363179	0.418148	13.224668	0.739998	6.598714	0.000000	0.000000
2108.749854	458.618971	137.349729	0.418153	13.223373	0.740005	6.598068	0.000000	0.000000
2108.769856	458.618890	137.366046	0.418147	13.224944	0.739996	6.598852	0.000000	0.000000
2108.789858	458.618971	137.351023	0.418153	13.223498	0.740004	6.598130	0.000000	0.000000
2108.809860	458.618971	137.372416	0.418145	13.225557	0.739993	6.599158	0.000000	0.000000
2108.829862	458.618971	137.366666	0.418147	13.225003	0.739996	6.598882	0.000000	0.000000
2108.849864	458.618890	137.366132	0.418147	13.224952	0.739996	6.598856	0.000000	0.000000
2108.869866	458.618971	137.368562	0.418147	13.225186	0.739995	6.598973	0.000000	0.000000
2108.889868	458.618971	137.366574	0.418147	13.224995	0.739996	6.598877	0.000000	0.000000
2108.909870	458.618890	137.367758	0.418147	13.225109	0.739995	6.598934	0.000000	0.000000
2108.929872	458.618971	137.366448	0.418147	13.224983	0.739996	6.598871	0.000000	0.000000
2108.949874	458.618971	137.356663	0.418151	13.224040	0.740001	6.598401	0.000000	0.000000
2108.969876	458.618971	137.347677	0.418154	13.223175	0.740006	6.597970	0.000000	0.000000
2108.989878	458.618890	137.360388	0.418149	13.224399	0.739999	6.598580	0.000000	0.000000
2109.009880	458.618971	137.346715	0.418154	13.223083	0.740007	6.597923	0.000000	0.000000
2109.029882	458.618971	137.354069	0.418152	13.223791	0.740003	6.598277	0.000000	0.000000
[truncated: 1,002 more rows]
