# Supplementary material for: Stress relaxation in the presence of sudden strain bursts: Methodology and stress relaxation data of microcast aluminium microwires
Source: Data Brief. 2018 Nov 14;21:2134–41. doi: 10.1016/j.dib.2018.11.047 (PMC6265499; doi:10.1016/j.dib.2018.11.047)
Supplement: Supplementary file 2 — Supplementary material [file mmc2.zip › Data in brief/As-cast/Al4N/Al_100_r_3/Stress relax txt files/Al_100_r_3_Relaxcycle0011.txt]

Time[s]	Motordispl[�m]	Force[mN]	EngStrain	EngStress[MPa]	Shearstrain	Shearstress [MPa]
2202.174196	480.533957	145.009489	0.437766	13.960818	0.771998	6.966031	0.000000	0.000000
2202.194198	480.539764	145.013713	0.437771	13.961224	0.772005	6.966234	0.000000	0.000000
2202.214200	480.544039	145.046020	0.437764	13.964335	0.771995	6.967786	0.000000	0.000000
2202.234201	480.544120	145.047732	0.437764	13.964500	0.771994	6.967868	0.000000	0.000000
2202.254204	480.544120	145.046080	0.437764	13.964341	0.771995	6.967789	0.000000	0.000000
2202.274206	480.544201	145.044864	0.437765	13.964224	0.771996	6.967730	0.000000	0.000000
2202.294208	480.544201	145.028565	0.437770	13.962654	0.772005	6.966947	0.000000	0.000000
2202.314209	480.544201	145.030639	0.437770	13.962854	0.772003	6.967047	0.000000	0.000000
2202.334211	480.544201	145.008898	0.437777	13.960761	0.772015	6.966003	0.000000	0.000000
2202.354214	480.544201	145.016483	0.437774	13.961491	0.772011	6.966367	0.000000	0.000000
2202.374216	480.544201	145.003746	0.437779	13.960265	0.772018	6.965755	0.000000	0.000000
2202.394217	480.544201	144.992275	0.437783	13.959161	0.772024	6.965204	0.000000	0.000000
2202.414219	480.544201	144.990269	0.437783	13.958967	0.772026	6.965108	0.000000	0.000000
2202.434222	480.544201	144.976705	0.437788	13.957662	0.772033	6.964456	0.000000	0.000000
2202.454224	480.544201	144.973236	0.437789	13.957328	0.772035	6.964290	0.000000	0.000000
2202.474226	480.544201	144.982352	0.437786	13.958205	0.772030	6.964727	0.000000	0.000000
2202.494227	480.544201	144.973280	0.437789	13.957332	0.772035	6.964292	0.000000	0.000000
2202.514230	480.544201	144.943193	0.437799	13.954435	0.772051	6.962846	0.000000	0.000000
2202.534232	480.544201	144.953619	0.437796	13.955439	0.772046	6.963347	0.000000	0.000000
2202.554234	480.544201	144.938452	0.437801	13.953979	0.772054	6.962619	0.000000	0.000000
2202.574235	480.544201	144.927733	0.437804	13.952947	0.772060	6.962104	0.000000	0.000000
2202.594238	480.544201	144.915694	0.437808	13.951788	0.772066	6.961525	0.000000	0.000000
2202.614240	480.544201	144.900542	0.437813	13.950329	0.772075	6.960797	0.000000	0.000000
2202.634242	480.544201	144.903922	0.437812	13.950654	0.772073	6.960960	0.000000	0.000000
2202.654243	480.544201	144.922985	0.437806	13.952490	0.772062	6.961876	0.000000	0.000000
2202.674245	480.544201	144.909633	0.437810	13.951204	0.772070	6.961234	0.000000	0.000000
2202.694248	480.544201	144.905600	0.437812	13.950816	0.772072	6.961040	0.000000	0.000000
2202.714250	480.544201	144.887208	0.437818	13.949045	0.772082	6.960157	0.000000	0.000000
2202.734251	480.544201	144.884919	0.437819	13.948825	0.772083	6.960047	0.000000	0.000000
2202.754253	480.544201	144.867357	0.437824	13.947134	0.772093	6.959203	0.000000	0.000000
2202.774256	480.544201	144.861572	0.437826	13.946577	0.772096	6.958925	0.000000	0.000000
2202.794258	480.544201	144.866371	0.437825	13.947039	0.772093	6.959156	0.000000	0.000000
2202.814260	480.544201	144.852194	0.437830	13.945674	0.772101	6.958475	0.000000	0.000000
2202.834261	480.544201	144.840010	0.437834	13.944501	0.772108	6.957890	0.000000	0.000000
2202.854264	480.544201	144.837124	0.437835	13.944223	0.772109	6.957751	0.000000	0.000000
2202.874266	480.544201	144.852494	0.437829	13.945703	0.772101	6.958489	0.000000	0.000000
2202.894268	480.544201	144.837974	0.437834	13.944305	0.772109	6.957792	0.000000	0.000000
2202.914269	480.544201	144.827246	0.437838	13.943272	0.772115	6.957276	0.000000	0.000000
2202.934271	480.544201	144.806431	0.437845	13.941268	0.772126	6.956277	0.000000	0.000000
2202.954274	480.544201	144.813504	0.437843	13.941949	0.772122	6.956616	0.000000	0.000000
2202.974276	480.544201	144.791855	0.437850	13.939865	0.772134	6.955576	0.000000	0.000000
2202.994277	480.544201	144.786789	0.437852	13.939377	0.772137	6.955333	0.000000	0.000000
2203.014279	480.544201	144.783693	0.437853	13.939079	0.772138	6.955184	0.000000	0.000000
2203.034282	480.544201	144.785571	0.437852	13.939260	0.772137	6.955274	0.000000	0.000000
2203.054284	480.544201	144.781831	0.437853	13.938900	0.772139	6.955095	0.000000	0.000000
2203.074286	480.544201	144.767026	0.437858	13.937475	0.772147	6.954384	0.000000	0.000000
2203.094287	480.544201	144.776847	0.437855	13.938420	0.772142	6.954855	0.000000	0.000000
2203.114290	480.544201	144.772206	0.437856	13.937973	0.772145	6.954632	0.000000	0.000000
2203.134292	480.544201	144.761954	0.437860	13.936986	0.772150	6.954140	0.000000	0.000000
2203.154294	480.544201	144.760696	0.437860	13.936865	0.772151	6.954079	0.000000	0.000000
2203.174295	480.544201	144.752154	0.437863	13.936043	0.772156	6.953669	0.000000	0.000000
2203.194298	480.544201	144.748739	0.437864	13.935714	0.772157	6.953505	0.000000	0.000000
2203.214300	480.544201	144.747494	0.437865	13.935594	0.772158	6.953445	0.000000	0.000000
2203.234302	480.544201	144.733988	0.437869	13.934294	0.772165	6.952797	0.000000	0.000000
2203.254303	480.544201	144.723625	0.437873	13.933296	0.772171	6.952299	0.000000	0.000000
2203.274305	480.544201	144.715968	0.437875	13.932559	0.772175	6.951931	0.000000	0.000000
2203.294308	480.544201	144.705942	0.437879	13.931594	0.772181	6.951449	0.000000	0.000000
2203.314310	480.544201	144.712688	0.437876	13.932243	0.772177	6.951773	0.000000	0.000000
2203.334311	480.544201	144.703227	0.437880	13.931332	0.772182	6.951319	0.000000	0.000000
2203.354313	480.544201	144.702237	0.437880	13.931237	0.772183	6.951271	0.000000	0.000000
2203.374316	480.544201	144.686249	0.437885	13.929698	0.772192	6.950503	0.000000	0.000000
2203.394318	480.544201	144.687386	0.437885	13.929807	0.772191	6.950558	0.000000	0.000000
2203.414320	480.544201	144.688604	0.437884	13.929925	0.772190	6.950616	0.000000	0.000000
2203.434321	480.544201	144.674064	0.437889	13.928525	0.772198	6.949918	0.000000	0.000000
2203.454324	480.544201	144.680464	0.437887	13.929141	0.772195	6.950225	0.000000	0.000000
2203.474326	480.544201	144.613098	0.437910	13.922655	0.772231	6.946989	0.000000	0.000000
2203.494328	480.544201	144.479787	0.437955	13.909821	0.772304	6.940585	0.000000	0.000000
2203.514329	480.544201	144.449319	0.437965	13.906887	0.772321	6.939121	0.000000	0.000000
2203.534332	480.544201	144.451042	0.437964	13.907053	0.772320	6.939204	0.000000	0.000000
2203.554334	480.544201	144.452751	0.437964	13.907218	0.772319	6.939286	0.000000	0.000000
2203.574336	480.544201	144.446674	0.437966	13.906633	0.772322	6.938994	0.000000	0.000000
2203.594337	480.544201	144.451622	0.437964	13.907109	0.772320	6.939232	0.000000	0.000000
2203.614339	480.544201	144.448104	0.437965	13.906770	0.772322	6.939063	0.000000	0.000000
2203.634342	480.544201	144.443651	0.437967	13.906342	0.772324	6.938849	0.000000	0.000000
2203.654344	480.544201	144.424019	0.437973	13.904452	0.772335	6.937906	0.000000	0.000000
2203.674345	480.544201	144.442729	0.437967	13.906253	0.772325	6.938805	0.000000	0.000000
2203.694347	480.544201	144.442177	0.437967	13.906200	0.772325	6.938778	0.000000	0.000000
2203.714350	480.544201	144.429593	0.437971	13.904988	0.772332	6.938174	0.000000	0.000000
2203.734352	480.544201	144.409470	0.437978	13.903051	0.772343	6.937207	0.000000	0.000000
2203.754354	480.544201	144.408599	0.437978	13.902967	0.772343	6.937165	0.000000	0.000000
2203.774355	480.544201	144.407718	0.437979	13.902882	0.772344	6.937123	0.000000	0.000000
2203.794358	480.544201	144.406251	0.437979	13.902741	0.772344	6.937053	0.000000	0.000000
2203.814360	480.544201	144.403766	0.437980	13.902502	0.772346	6.936933	0.000000	0.000000
2203.834362	480.544201	144.401991	0.437981	13.902331	0.772347	6.936848	0.000000	0.000000
2203.854363	480.544201	144.396534	0.437982	13.901805	0.772350	6.936586	0.000000	0.000000
2203.874366	480.544201	144.393185	0.437984	13.901483	0.772352	6.936425	0.000000	0.000000
2203.894368	480.544201	144.383305	0.437987	13.900532	0.772357	6.935950	0.000000	0.000000
2203.914370	480.544201	144.380773	0.437988	13.900288	0.772358	6.935829	0.000000	0.000000
2203.934371	480.544201	144.380384	0.437988	13.900251	0.772359	6.935810	0.000000	0.000000
2203.954373	480.544201	144.385523	0.437986	13.900745	0.772356	6.936057	0.000000	0.000000
2203.974376	480.544201	144.385257	0.437986	13.900720	0.772356	6.936044	0.000000	0.000000
2203.994378	480.544201	144.374970	0.437990	13.899729	0.772362	6.935550	0.000000	0.000000
2204.014380	480.544201	144.375219	0.437990	13.899753	0.772361	6.935562	0.000000	0.000000
2204.034381	480.544201	144.361962	0.437994	13.898477	0.772369	6.934925	0.000000	0.000000
2204.054384	480.544201	144.366941	0.437992	13.898956	0.772366	6.935164	0.000000	0.000000
2204.074386	480.544120	144.341461	0.438001	13.896503	0.772380	6.933940	0.000000	0.000000
2204.094388	480.544120	144.358771	0.437995	13.898170	0.772370	6.934772	0.000000	0.000000
2204.114389	480.544120	144.348645	0.437998	13.897195	0.772376	6.934285	0.000000	0.000000
2204.134392	480.544201	144.346908	0.437999	13.897028	0.772377	6.934202	0.000000	0.000000
2204.154394	480.544201	144.350848	0.437998	13.897407	0.772375	6.934391	0.000000	0.000000
2204.174396	480.544201	144.351220	0.437998	13.897443	0.772374	6.934409	0.000000	0.000000
2204.194397	480.544201	144.337494	0.438002	13.896121	0.772382	6.933750	0.000000	0.000000
2204.214399	480.544201	144.334563	0.438003	13.895839	0.772384	6.933609	0.000000	0.000000
2204.234402	480.544201	144.330277	0.438005	13.895427	0.772386	6.933403	0.000000	0.000000
2204.254404	480.544201	144.321121	0.438008	13.894545	0.772391	6.932963	0.000000	0.000000
2204.274405	480.544201	144.315785	0.438010	13.894031	0.772394	6.932707	0.000000	0.000000
2204.294407	480.544201	144.325683	0.438006	13.894984	0.772388	6.933182	0.000000	0.000000
2204.314410	480.544201	144.314223	0.438010	13.893881	0.772395	6.932632	0.000000	0.000000
2204.334412	480.544201	144.304016	0.438014	13.892898	0.772400	6.932141	0.000000	0.000000
2204.354414	480.544201	144.307396	0.438012	13.893224	0.772398	6.932304	0.000000	0.000000
2204.374415	480.544201	144.312355	0.438011	13.893701	0.772396	6.932542	0.000000	0.000000
2204.394418	480.544201	144.290804	0.438018	13.891626	0.772407	6.931507	0.000000	0.000000
2204.414420	480.544201	144.297330	0.438016	13.892255	0.772404	6.931820	0.000000	0.000000
2204.434422	480.544201	144.289696	0.438018	13.891520	0.772408	6.931453	0.000000	0.000000
2204.454423	480.544201	144.280601	0.438021	13.890644	0.772413	6.931016	0.000000	0.000000
2204.474426	480.544201	144.280436	0.438021	13.890628	0.772413	6.931009	0.000000	0.000000
2204.494428	480.544201	144.275817	0.438023	13.890183	0.772416	6.930787	0.000000	0.000000
2204.514430	480.544201	144.276484	0.438023	13.890248	0.772415	6.930819	0.000000	0.000000
2204.534431	480.544201	144.262742	0.438027	13.888925	0.772423	6.930159	0.000000	0.000000
2204.554433	480.544201	144.267740	0.438026	13.889406	0.772420	6.930399	0.000000	0.000000
2204.574436	480.544201	144.258718	0.438029	13.888537	0.772425	6.929965	0.000000	0.000000
2204.594438	480.544201	144.254307	0.438030	13.888112	0.772427	6.929753	0.000000	0.000000
2204.614439	480.544201	144.257637	0.438029	13.888433	0.772426	6.929913	0.000000	0.000000
2204.634441	480.544201	144.255804	0.438030	13.888257	0.772427	6.929825	0.000000	0.000000
2204.654444	480.544201	144.259126	0.438029	13.888576	0.772425	6.929985	0.000000	0.000000
2204.674446	480.544201	144.239018	0.438035	13.886641	0.772436	6.929019	0.000000	0.000000
2204.694448	480.544201	144.252340	0.438031	13.887923	0.772428	6.929659	0.000000	0.000000
2204.714449	480.544201	144.238182	0.438036	13.886560	0.772436	6.928979	0.000000	0.000000
2204.734452	480.544201	144.242084	0.438034	13.886936	0.772434	6.929166	0.000000	0.000000
2204.754454	480.544201	144.247236	0.438033	13.887432	0.772431	6.929414	0.000000	0.000000
2204.774456	480.544201	144.244578	0.438033	13.887176	0.772433	6.929286	0.000000	0.000000
2204.794457	480.544201	144.241979	0.438034	13.886926	0.772434	6.929161	0.000000	0.000000
2204.814460	480.544201	144.231689	0.438038	13.885935	0.772440	6.928667	0.000000	0.000000
2204.834462	480.544201	144.233068	0.438037	13.886068	0.772439	6.928733	0.000000	0.000000
2204.854464	480.544201	144.240480	0.438035	13.886781	0.772435	6.929089	0.000000	0.000000
2204.874465	480.544201	144.216530	0.438043	13.884475	0.772448	6.927939	0.000000	0.000000
2204.894467	480.544201	144.239246	0.438035	13.886663	0.772436	6.929030	0.000000	0.000000
2204.914470	480.544201	144.233757	0.438037	13.886134	0.772439	6.928766	0.000000	0.000000
2204.934472	480.544201	144.239125	0.438035	13.886651	0.772436	6.929024	0.000000	0.000000
2204.954473	480.544201	144.238177	0.438036	13.886560	0.772436	6.928978	0.000000	0.000000
2204.974475	480.544201	144.236499	0.438036	13.886398	0.772437	6.928898	0.000000	0.000000
2204.994478	480.544201	144.225942	0.438040	13.885382	0.772443	6.928391	0.000000	0.000000
2205.014480	480.544201	144.217677	0.438042	13.884586	0.772447	6.927994	0.000000	0.000000
2205.034482	480.544201	144.215956	0.438043	13.884420	0.772448	6.927911	0.000000	0.000000
2205.054483	480.544201	144.206990	0.438046	13.883557	0.772453	6.927480	0.000000	0.000000
2205.074486	480.544201	144.209657	0.438045	13.883814	0.772452	6.927608	0.000000	0.000000
2205.094488	480.544201	144.190232	0.438052	13.881944	0.772462	6.926675	0.000000	0.000000
2205.114490	480.544201	144.203954	0.438047	13.883265	0.772455	6.927334	0.000000	0.000000
2205.134491	480.544201	144.214338	0.438044	13.884264	0.772449	6.927833	0.000000	0.000000
2205.154494	480.544201	144.208769	0.438045	13.883728	0.772452	6.927566	0.000000	0.000000
2205.174496	480.544201	144.210111	0.438045	13.883858	0.772452	6.927630	0.000000	0.000000
2205.194498	480.544201	144.210799	0.438045	13.883924	0.772451	6.927663	0.000000	0.000000
2205.214499	480.544201	144.207362	0.438046	13.883593	0.772453	6.927498	0.000000	0.000000
2205.234501	480.544201	144.215498	0.438043	13.884376	0.772449	6.927889	0.000000	0.000000
2205.254504	480.544201	144.195877	0.438050	13.882487	0.772459	6.926946	0.000000	0.000000
2205.274506	480.544201	144.210168	0.438045	13.883863	0.772452	6.927633	0.000000	0.000000
2205.294508	480.544201	144.197805	0.438049	13.882673	0.772458	6.927039	0.000000	0.000000
2205.314509	480.544201	144.210702	0.438045	13.883914	0.772451	6.927659	0.000000	0.000000
2205.334512	480.544201	144.194613	0.438050	13.882365	0.772460	6.926886	0.000000	0.000000
2205.354514	480.544201	144.205602	0.438047	13.883423	0.772454	6.927414	0.000000	0.000000
2205.374516	480.544201	144.197973	0.438049	13.882689	0.772458	6.927047	0.000000	0.000000
2205.394517	480.544201	144.198488	0.438049	13.882739	0.772458	6.927072	0.000000	0.000000
2205.414520	480.544201	144.193646	0.438051	13.882272	0.772461	6.926839	0.000000	0.000000
2205.434522	480.544201	144.200041	0.438048	13.882888	0.772457	6.927146	0.000000	0.000000
2205.454524	480.544201	144.184042	0.438054	13.881348	0.772466	6.926378	0.000000	0.000000
2205.474525	480.544201	144.198015	0.438049	13.882693	0.772458	6.927049	0.000000	0.000000
2205.494527	480.544201	144.187082	0.438053	13.881640	0.772464	6.926524	0.000000	0.000000
2205.514530	480.544201	144.187797	0.438052	13.881709	0.772464	6.926558	0.000000	0.000000
2205.534532	480.544201	144.184819	0.438053	13.881423	0.772465	6.926415	0.000000	0.000000
2205.554533	480.544201	144.187223	0.438053	13.881654	0.772464	6.926531	0.000000	0.000000
2205.574535	480.544201	144.193502	0.438051	13.882258	0.772461	6.926832	0.000000	0.000000
2205.594538	480.544201	144.175148	0.438057	13.880491	0.772471	6.925951	0.000000	0.000000
2205.614540	480.544201	144.177706	0.438056	13.880738	0.772469	6.926074	0.000000	0.000000
2205.634542	480.544201	144.170786	0.438058	13.880072	0.772473	6.925741	0.000000	0.000000
2205.654543	480.544201	144.159821	0.438062	13.879016	0.772479	6.925214	0.000000	0.000000
2205.674546	480.544201	144.158519	0.438062	13.878891	0.772480	6.925152	0.000000	0.000000
2205.694548	480.544201	144.165139	0.438060	13.879528	0.772476	6.925470	0.000000	0.000000
2205.714550	480.544201	144.170335	0.438058	13.880028	0.772473	6.925719	0.000000	0.000000
2205.734551	480.544201	144.151592	0.438065	13.878224	0.772483	6.924819	0.000000	0.000000
2205.754554	480.544201	144.149387	0.438065	13.878011	0.772485	6.924713	0.000000	0.000000
2205.774556	480.544201	144.142883	0.438068	13.877385	0.772488	6.924401	0.000000	0.000000
2205.794558	480.544201	144.142388	0.438068	13.877338	0.772489	6.924377	0.000000	0.000000
2205.814559	480.544201	144.152333	0.438064	13.878295	0.772483	6.924855	0.000000	0.000000
2205.834561	480.544201	144.142372	0.438068	13.877336	0.772489	6.924376	0.000000	0.000000
2205.854564	480.544201	144.147806	0.438066	13.877859	0.772486	6.924637	0.000000	0.000000
2205.874566	480.544201	144.140302	0.438068	13.877137	0.772490	6.924277	0.000000	0.000000
2205.894567	480.544201	144.135772	0.438070	13.876701	0.772492	6.924059	0.000000	0.000000
2205.914569	480.544201	144.127832	0.438073	13.875936	0.772496	6.923678	0.000000	0.000000
2205.934572	480.544201	144.126812	0.438073	13.875838	0.772497	6.923629	0.000000	0.000000
2205.954574	480.544201	144.130148	0.438072	13.876159	0.772495	6.923789	0.000000	0.000000
2205.974576	480.544201	144.122555	0.438074	13.875428	0.772499	6.923424	0.000000	0.000000
2205.994577	480.544201	144.128058	0.438073	13.875958	0.772496	6.923689	0.000000	0.000000
2206.014580	480.544201	144.125737	0.438073	13.875734	0.772498	6.923577	0.000000	0.000000
2206.034582	480.544201	144.111994	0.438078	13.874411	0.772505	6.922917	0.000000	0.000000
2206.054584	480.544201	144.118966	0.438076	13.875083	0.772501	6.923252	0.000000	0.000000
2206.074585	480.544201	144.126165	0.438073	13.875776	0.772497	6.923598	0.000000	0.000000
2206.094588	480.544201	144.118630	0.438076	13.875050	0.772501	6.923236	0.000000	0.000000
2206.114590	480.544201	144.101601	0.438081	13.873411	0.772511	6.922418	0.000000	0.000000
2206.134592	480.544201	144.122862	0.438074	13.875458	0.772499	6.923439	0.000000	0.000000
2206.154593	480.544201	144.113548	0.438077	13.874561	0.772504	6.922992	0.000000	0.000000
2206.174595	480.544201	144.111952	0.438078	13.874407	0.772505	6.922915	0.000000	0.000000
2206.194598	480.544201	144.098700	0.438082	13.873131	0.772512	6.922278	0.000000	0.000000
2206.214600	480.544201	144.096737	0.438083	13.872942	0.772513	6.922184	0.000000	0.000000
2206.234601	480.544201	144.109399	0.438079	13.874162	0.772507	6.922792	0.000000	0.000000
2206.254603	480.544201	144.112097	0.438078	13.874421	0.772505	6.922922	0.000000	0.000000
2206.274606	480.544201	144.108299	0.438079	13.874056	0.772507	6.922739	0.000000	0.000000
2206.294608	480.544120	144.085434	0.438087	13.871854	0.772519	6.921641	0.000000	0.000000
2206.314610	480.544120	144.083499	0.438087	13.871668	0.772521	6.921548	0.000000	0.000000
2206.334611	480.544120	144.069286	0.438092	13.870300	0.772528	6.920865	0.000000	0.000000
2206.354614	480.544120	144.061961	0.438095	13.869594	0.772532	6.920513	0.000000	0.000000
2206.374616	480.544201	144.054055	0.438097	13.868833	0.772537	6.920134	0.000000	0.000000
2206.394618	480.544201	144.051009	0.438098	13.868540	0.772538	6.919987	0.000000	0.000000
2206.414619	480.544201	144.033688	0.438104	13.866872	0.772548	6.919155	0.000000	0.000000
2206.434621	480.544201	144.035686	0.438104	13.867065	0.772547	6.919251	0.000000	0.000000
2206.454624	480.544201	144.023832	0.438108	13.865924	0.772553	6.918682	0.000000	0.000000
2206.474626	480.544201	144.016667	0.438110	13.865234	0.772557	6.918337	0.000000	0.000000
2206.494627	480.544201	144.020243	0.438109	13.865578	0.772555	6.918509	0.000000	0.000000
2206.514629	480.544201	144.012469	0.438111	13.864830	0.772559	6.918136	0.000000	0.000000
2206.534632	480.544120	144.006141	0.438113	13.864220	0.772563	6.917832	0.000000	0.000000
2206.554634	480.544120	144.015834	0.438110	13.865153	0.772557	6.918297	0.000000	0.000000
2206.574636	480.544120	144.022810	0.438108	13.865825	0.772554	6.918633	0.000000	0.000000
2206.594637	480.544201	144.019704	0.438109	13.865526	0.772556	6.918483	0.000000	0.000000
2206.614640	480.544201	143.994319	0.438117	13.863082	0.772569	6.917264	0.000000	0.000000
2206.634642	480.544201	144.003233	0.438114	13.863940	0.772565	6.917692	0.000000	0.000000
2206.654644	480.544201	144.001636	0.438115	13.863787	0.772565	6.917615	0.000000	0.000000
2206.674645	480.544201	143.994445	0.438117	13.863094	0.772569	6.917270	0.000000	0.000000
2206.694648	480.544201	144.005666	0.438114	13.864175	0.772563	6.917809	0.000000	0.000000
2206.714650	480.544201	143.998837	0.438116	13.863517	0.772567	6.917481	0.000000	0.000000
2206.734652	480.544201	143.991502	0.438118	13.862811	0.772571	6.917129	0.000000	0.000000
2206.754653	480.544201	143.995151	0.438117	13.863162	0.772569	6.917304	0.000000	0.000000
2206.774655	480.544201	143.994986	0.438117	13.863146	0.772569	6.917296	0.000000	0.000000
2206.794658	480.544201	143.992678	0.438118	13.862924	0.772570	6.917185	0.000000	0.000000
2206.814660	480.544201	143.984890	0.438121	13.862174	0.772575	6.916811	0.000000	0.000000
2206.834661	480.544201	143.971949	0.438125	13.860928	0.772582	6.916189	0.000000	0.000000
2206.854663	480.544201	143.972971	0.438125	13.861027	0.772581	6.916238	0.000000	0.000000
2206.874666	480.544201	143.987742	0.438120	13.862449	0.772573	6.916948	0.000000	0.000000
2206.894668	480.544201	143.973120	0.438125	13.861041	0.772581	6.916246	0.000000	0.000000
2206.914670	480.544201	143.972327	0.438125	13.860965	0.772581	6.916207	0.000000	0.000000
2206.934671	480.544201	143.972241	0.438125	13.860957	0.772581	6.916203	0.000000	0.000000
2206.954674	480.544201	143.962092	0.438128	13.859979	0.772587	6.915716	0.000000	0.000000
2206.974676	480.544201	143.967497	0.438126	13.860500	0.772584	6.915975	0.000000	0.000000
2206.994678	480.544201	143.957496	0.438130	13.859537	0.772589	6.915495	0.000000	0.000000
2207.014679	480.544201	143.953372	0.438131	13.859140	0.772592	6.915297	0.000000	0.000000
2207.034682	480.544201	143.960000	0.438129	13.859778	0.772588	6.915615	0.000000	0.000000
2207.054684	480.544201	143.936754	0.438137	13.857540	0.772601	6.914499	0.000000	0.000000
2207.074686	480.544201	143.941905	0.438135	13.858036	0.772598	6.914746	0.000000	0.000000
2207.094687	480.544201	143.944601	0.438134	13.858296	0.772597	6.914876	0.000000	0.000000
2207.114689	480.544201	143.948554	0.438133	13.858676	0.772594	6.915065	0.000000	0.000000
2207.134692	480.544201	143.945376	0.438134	13.858370	0.772596	6.914913	0.000000	0.000000
2207.154694	480.544201	143.940768	0.438135	13.857926	0.772599	6.914691	0.000000	0.000000
2207.174695	480.544201	143.925082	0.438141	13.856416	0.772607	6.913938	0.000000	0.000000
2207.194697	480.544201	143.949486	0.438132	13.858766	0.772594	6.915110	0.000000	0.000000
2207.214700	480.544201	143.935300	0.438137	13.857400	0.772602	6.914429	0.000000	0.000000
2207.234702	480.544201	143.935884	0.438137	13.857456	0.772601	6.914457	0.000000	0.000000
2207.254704	480.544201	143.935526	0.438137	13.857422	0.772601	6.914440	0.000000	0.000000
2207.274705	480.544201	143.922408	0.438142	13.856159	0.772609	6.913809	0.000000	0.000000
2207.294708	480.544201	143.920484	0.438142	13.855974	0.772610	6.913717	0.000000	0.000000
2207.314710	480.544201	143.905574	0.438147	13.854538	0.772618	6.913001	0.000000	0.000000
2207.334712	480.544201	143.918034	0.438143	13.855738	0.772611	6.913599	0.000000	0.000000
2207.354713	480.544201	143.911199	0.438145	13.855080	0.772615	6.913271	0.000000	0.000000
2207.374716	480.544201	143.914552	0.438144	13.855403	0.772613	6.913432	0.000000	0.000000
2207.394718	480.544201	143.916137	0.438144	13.855555	0.772612	6.913508	0.000000	0.000000
2207.414720	480.544201	143.915970	0.438144	13.855539	0.772612	6.913500	0.000000	0.000000
2207.434721	480.544201	143.895349	0.438151	13.853554	0.772623	6.912510	0.000000	0.000000
2207.454723	480.544201	143.924814	0.438141	13.856391	0.772607	6.913925	0.000000	0.000000
2207.474726	480.544201	143.910371	0.438146	13.855000	0.772615	6.913231	0.000000	0.000000
2207.494728	480.544201	143.905622	0.438147	13.854543	0.772618	6.913003	0.000000	0.000000
2207.514730	480.544201	143.900826	0.438149	13.854081	0.772620	6.912773	0.000000	0.000000
2207.534731	480.544201	143.900372	0.438149	13.854037	0.772621	6.912751	0.000000	0.000000
2207.554734	480.544201	143.889364	0.438153	13.852978	0.772627	6.912222	0.000000	0.000000
2207.574736	480.544201	143.907522	0.438147	13.854726	0.772617	6.913094	0.000000	0.000000
2207.594738	480.544201	143.917626	0.438143	13.855698	0.772611	6.913580	0.000000	0.000000
2207.614739	480.544201	143.913232	0.438145	13.855275	0.772614	6.913369	0.000000	0.000000
2207.634742	480.544201	143.906713	0.438147	13.854648	0.772617	6.913055	0.000000	0.000000
2207.654744	480.544201	143.902629	0.438148	13.854255	0.772619	6.912859	0.000000	0.000000
2207.674746	480.544201	143.912990	0.438145	13.855252	0.772614	6.913357	0.000000	0.000000
2207.694747	480.544201	143.906023	0.438147	13.854581	0.772618	6.913022	0.000000	0.000000
2207.714749	480.544201	143.912839	0.438145	13.855238	0.772614	6.913350	0.000000	0.000000
2207.734752	480.544201	143.910253	0.438146	13.854989	0.772615	6.913226	0.000000	0.000000
2207.754754	480.544201	143.910396	0.438146	13.855002	0.772615	6.913232	0.000000	0.000000
2207.774755	480.544201	143.910241	0.438146	13.854987	0.772615	6.913225	0.000000	0.000000
2207.794757	480.544201	143.908945	0.438146	13.854863	0.772616	6.913163	0.000000	0.000000
2207.814760	480.544201	143.904694	0.438147	13.854453	0.772618	6.912958	0.000000	0.000000
2207.834762	480.544201	143.892061	0.438152	13.853237	0.772625	6.912352	0.000000	0.000000
2207.854764	480.544201	143.895590	0.438151	13.853577	0.772623	6.912521	0.000000	0.000000
2207.874765	480.544201	143.890410	0.438152	13.853078	0.772626	6.912272	0.000000	0.000000
2207.894768	480.544201	143.878140	0.438156	13.851897	0.772633	6.911683	0.000000	0.000000
2207.914770	480.544201	143.886040	0.438154	13.852658	0.772628	6.912062	0.000000	0.000000
2207.934772	480.544201	143.891693	0.438152	13.853202	0.772625	6.912334	0.000000	0.000000
2207.954773	480.544201	143.891431	0.438152	13.853177	0.772626	6.912321	0.000000	0.000000
2207.974776	480.544201	143.890024	0.438152	13.853041	0.772626	6.912254	0.000000	0.000000
2207.994778	480.544201	143.876088	0.438157	13.851699	0.772634	6.911584	0.000000	0.000000
2208.014780	480.544201	143.878581	0.438156	13.851939	0.772633	6.911704	0.000000	0.000000
2208.034781	480.544201	143.886919	0.438153	13.852742	0.772628	6.912105	0.000000	0.000000
2208.054783	480.544201	143.872566	0.438158	13.851360	0.772636	6.911415	0.000000	0.000000
2208.074786	480.544201	143.867962	0.438160	13.850917	0.772638	6.911194	0.000000	0.000000
2208.094788	480.544201	143.864867	0.438161	13.850619	0.772640	6.911045	0.000000	0.000000
2208.114789	480.544201	143.861926	0.438162	13.850336	0.772642	6.910904	0.000000	0.000000
2208.134791	480.544201	143.847235	0.438167	13.848922	0.772650	6.910198	0.000000	0.000000
2208.154794	480.544201	143.854994	0.438164	13.849669	0.772645	6.910571	0.000000	0.000000
2208.174796	480.544201	143.842033	0.438169	13.848421	0.772653	6.909948	0.000000	0.000000
2208.194798	480.544201	143.845666	0.438167	13.848771	0.772651	6.910123	0.000000	0.000000
2208.214799	480.544201	143.844018	0.438168	13.848612	0.772651	6.910044	0.000000	0.000000
2208.234802	480.544201	143.840269	0.438169	13.848251	0.772653	6.909864	0.000000	0.000000
2208.254804	480.544120	143.851060	0.438165	13.849290	0.772647	6.910382	0.000000	0.000000
2208.274806	480.544120	143.837483	0.438170	13.847983	0.772655	6.909730	0.000000	0.000000
2208.294807	480.544201	143.844554	0.438168	13.848663	0.772651	6.910069	0.000000	0.000000
2208.314810	480.544201	143.830693	0.438172	13.847329	0.772659	6.909404	0.000000	0.000000
2208.334812	480.544201	143.827338	0.438173	13.847006	0.772661	6.909242	0.000000	0.000000
2208.354814	480.544201	143.835290	0.438171	13.847772	0.772656	6.909624	0.000000	0.000000
2208.374815	480.544201	143.841441	0.438169	13.848364	0.772653	6.909920	0.000000	0.000000
2208.394817	480.544201	143.828230	0.438173	13.847092	0.772660	6.909285	0.000000	0.000000
2208.414820	480.544201	143.830821	0.438172	13.847341	0.772659	6.909410	0.000000	0.000000
2208.434822	480.544201	143.830914	0.438172	13.847350	0.772659	6.909414	0.000000	0.000000
2208.454823	480.544201	143.834628	0.438171	13.847708	0.772657	6.909593	0.000000	0.000000
2208.474825	480.544201	143.818700	0.438176	13.846174	0.772665	6.908827	0.000000	0.000000
2208.494828	480.544201	143.824388	0.438174	13.846722	0.772662	6.909101	0.000000	0.000000
2208.514830	480.544201	143.827056	0.438174	13.846979	0.772661	6.909229	0.000000	0.000000
2208.534832	480.544201	143.824412	0.438174	13.846724	0.772662	6.909102	0.000000	0.000000
2208.554833	480.544201	143.812790	0.438178	13.845605	0.772668	6.908544	0.000000	0.000000
2208.574836	480.544201	143.817316	0.438177	13.846041	0.772666	6.908761	0.000000	0.000000
2208.594838	480.544201	143.818849	0.438176	13.846189	0.772665	6.908835	0.000000	0.000000
2208.614840	480.544201	143.821473	0.438175	13.846441	0.772664	6.908961	0.000000	0.000000
2208.634841	480.544201	143.815526	0.438177	13.845869	0.772667	6.908675	0.000000	0.000000
2208.654844	480.544201	143.806792	0.438180	13.845028	0.772672	6.908255	0.000000	0.000000
2208.674846	480.544281	143.823031	0.438175	13.846591	0.772663	6.909035	0.000000	0.000000
2208.694848	480.544281	143.818375	0.438177	13.846143	0.772666	6.908812	0.000000	0.000000
2208.714849	480.544281	143.827419	0.438173	13.847014	0.772661	6.909246	0.000000	0.000000
2208.734851	480.544281	143.820105	0.438176	13.846310	0.772665	6.908895	0.000000	0.000000
2208.754854	480.544281	143.803834	0.438181	13.844743	0.772674	6.908113	0.000000	0.000000
2208.774856	480.544281	143.821505	0.438175	13.846444	0.772664	6.908962	0.000000	0.000000
2208.794858	480.544281	143.814608	0.438178	13.845780	0.772668	6.908631	0.000000	0.000000
2208.814859	480.544281	143.811305	0.438179	13.845462	0.772669	6.908472	0.000000	0.000000
2208.834862	480.544281	143.803507	0.438182	13.844712	0.772674	6.908098	0.000000	0.000000
2208.854864	480.544201	143.812250	0.438178	13.845553	0.772669	6.908518	0.000000	0.000000
2208.874866	480.544201	143.805046	0.438181	13.844860	0.772673	6.908172	0.000000	0.000000
2208.894867	480.544201	143.804607	0.438181	13.844818	0.772673	6.908150	0.000000	0.000000
2208.914870	480.544201	143.807065	0.438180	13.845054	0.772672	6.908269	0.000000	0.000000
2208.934872	480.544281	143.807586	0.438180	13.845104	0.772671	6.908294	0.000000	0.000000
2208.954874	480.544281	143.811533	0.438179	13.845484	0.772669	6.908483	0.000000	0.000000
2208.974875	480.544281	143.810321	0.438179	13.845368	0.772670	6.908425	0.000000	0.000000
2208.994877	480.544281	143.806865	0.438180	13.845035	0.772672	6.908259	0.000000	0.000000
2209.014880	480.544281	143.794102	0.438185	13.843806	0.772679	6.907646	0.000000	0.000000
2209.034882	480.544281	143.790065	0.438186	13.843418	0.772681	6.907452	0.000000	0.000000
2209.054883	480.544281	143.789732	0.438186	13.843385	0.772681	6.907436	0.000000	0.000000
2209.074885	480.544281	143.793680	0.438185	13.843766	0.772679	6.907626	0.000000	0.000000
2209.094888	480.544362	143.788753	0.438187	13.843291	0.772682	6.907389	0.000000	0.000000
2209.114890	480.544362	143.802401	0.438182	13.844605	0.772674	6.908044	0.000000	0.000000
2209.134892	480.544362	143.796844	0.438184	13.844070	0.772677	6.907778	0.000000	0.000000
2209.154893	480.544362	143.801960	0.438182	13.844563	0.772675	6.908023	0.000000	0.000000
2209.174896	480.544281	143.789433	0.438186	13.843357	0.772681	6.907422	0.000000	0.000000
2209.194898	480.544281	143.782631	0.438189	13.842702	0.772685	6.907095	0.000000	0.000000
2209.214900	480.544362	143.788060	0.438187	13.843225	0.772682	6.907356	0.000000	0.000000
2209.234901	480.544362	143.781993	0.438189	13.842640	0.772686	6.907064	0.000000	0.000000
2209.254904	480.544362	143.780856	0.438189	13.842531	0.772686	6.907010	0.000000	0.000000
2209.274906	480.544443	143.783507	0.438188	13.842786	0.772685	6.907137	0.000000	0.000000
2209.294908	480.544443	143.782539	0.438189	13.842693	0.772685	6.907090	0.000000	0.000000
2209.314909	480.544523	143.770347	0.438193	13.841519	0.772692	6.906505	0.000000	0.000000
2209.334911	480.544523	143.766397	0.438194	13.841139	0.772694	6.906315	0.000000	0.000000
2209.354914	480.544523	143.783433	0.438188	13.842779	0.772685	6.907133	0.000000	0.000000
2209.374916	480.544523	143.769617	0.438193	13.841449	0.772693	6.906470	0.000000	0.000000
2209.394917	480.544523	143.775429	0.438191	13.842008	0.772689	6.906749	0.000000	0.000000
2209.414919	480.544523	143.785817	0.438188	13.843009	0.772684	6.907248	0.000000	0.000000
2209.434922	480.544523	143.764227	0.438195	13.840930	0.772696	6.906211	0.000000	0.000000
2209.454924	480.544523	143.769513	0.438193	13.841439	0.772693	6.906465	0.000000	0.000000
2209.474926	480.544523	143.776232	0.438191	13.842086	0.772689	6.906787	0.000000	0.000000
2209.494927	480.544523	143.769596	0.438193	13.841447	0.772693	6.906469	0.000000	0.000000
2209.514930	480.544443	143.764980	0.438195	13.841002	0.772695	6.906247	0.000000	0.000000
2209.534932	480.544523	143.755711	0.438198	13.840110	0.772700	6.905802	0.000000	0.000000
2209.554934	480.544604	143.758723	0.438197	13.840400	0.772699	6.905946	0.000000	0.000000
2209.574935	480.544685	143.762657	0.438196	13.840779	0.772697	6.906135	0.000000	0.000000
2209.594938	480.544685	143.757319	0.438197	13.840265	0.772700	6.905879	0.000000	0.000000
2209.614940	480.544685	143.755962	0.438198	13.840134	0.772700	6.905814	0.000000	0.000000
2209.634942	480.544604	143.753696	0.438199	13.839916	0.772701	6.905705	0.000000	0.000000
2209.654943	480.544604	143.746511	0.438201	13.839224	0.772705	6.905360	0.000000	0.000000
2209.674945	480.544604	143.749084	0.438200	13.839472	0.772704	6.905483	0.000000	0.000000
2209.694948	480.544685	143.755149	0.438198	13.840056	0.772701	6.905775	0.000000	0.000000
2209.714950	480.544685	143.756903	0.438198	13.840225	0.772700	6.905859	0.000000	0.000000
2209.734951	480.544685	143.757089	0.438197	13.840243	0.772700	6.905868	0.000000	0.000000
2209.754953	480.544685	143.763977	0.438195	13.840906	0.772696	6.906199	0.000000	0.000000
2209.774956	480.544685	143.751863	0.438199	13.839740	0.772703	6.905617	0.000000	0.000000
2209.794958	480.544685	143.744692	0.438202	13.839049	0.772706	6.905272	0.000000	0.000000
2209.814960	480.544765	143.756383	0.438198	13.840175	0.772700	6.905834	0.000000	0.000000
2209.834961	480.544685	143.733159	0.438206	13.837939	0.772713	6.904718	0.000000	0.000000
2209.854964	480.544685	143.738430	0.438204	13.838446	0.772710	6.904971	0.000000	0.000000
2209.874966	480.544685	143.743476	0.438202	13.838932	0.772707	6.905214	0.000000	0.000000
2209.894968	480.544685	143.747183	0.438201	13.839289	0.772705	6.905392	0.000000	0.000000
2209.914969	480.544685	143.748990	0.438200	13.839463	0.772704	6.905479	0.000000	0.000000
2209.934971	480.544765	143.748453	0.438200	13.839411	0.772705	6.905453	0.000000	0.000000
2209.954974	480.544765	143.728578	0.438207	13.837498	0.772715	6.904498	0.000000	0.000000
2209.974976	480.544685	143.730081	0.438207	13.837643	0.772714	6.904570	0.000000	0.000000
2209.994977	480.544685	143.717586	0.438211	13.836440	0.772721	6.903970	0.000000	0.000000
2210.014979	480.544765	143.725070	0.438208	13.837160	0.772717	6.904330	0.000000	0.000000
2210.034982	480.544765	143.716110	0.438211	13.836298	0.772722	6.903899	0.000000	0.000000
2210.054984	480.544765	143.707416	0.438214	13.835461	0.772727	6.903482	0.000000	0.000000
2210.074986	480.544765	143.696143	0.438218	13.834375	0.772733	6.902940	0.000000	0.000000
2210.094987	480.544685	143.684977	0.438222	13.833300	0.772739	6.902404	0.000000	0.000000
2210.114990	480.544685	143.690545	0.438220	13.833836	0.772736	6.902671	0.000000	0.000000
2210.134992	480.544765	143.684648	0.438222	13.833269	0.772739	6.902388	0.000000	0.000000
2210.154994	480.544765	143.688724	0.438221	13.833661	0.772737	6.902584	0.000000	0.000000
2210.174995	480.544765	143.678872	0.438224	13.832712	0.772743	6.902110	0.000000	0.000000
2210.194998	480.544765	143.679424	0.438224	13.832766	0.772742	6.902137	0.000000	0.000000
2210.215000	480.544685	143.681993	0.438223	13.833013	0.772741	6.902260	0.000000	0.000000
2210.235002	480.544685	143.669109	0.438227	13.831772	0.772748	6.901641	0.000000	0.000000
2210.255003	480.544685	143.676855	0.438224	13.832518	0.772744	6.902013	0.000000	0.000000
2210.275005	480.544765	143.675893	0.438225	13.832426	0.772744	6.901967	0.000000	0.000000
2210.295008	480.544765	143.663627	0.438229	13.831245	0.772751	6.901378	0.000000	0.000000
2210.315010	480.544765	143.665705	0.438228	13.831445	0.772750	6.901478	0.000000	0.000000
2210.335011	480.544685	143.667831	0.438227	13.831649	0.772748	6.901580	0.000000	0.000000
2210.355013	480.544685	143.663584	0.438229	13.831241	0.772751	6.901376	0.000000	0.000000
2210.375016	480.544765	143.660731	0.438230	13.830966	0.772752	6.901239	0.000000	0.000000
2210.395018	480.544765	143.658410	0.438231	13.830742	0.772754	6.901127	0.000000	0.000000
2210.415020	480.544765	143.667770	0.438228	13.831644	0.772749	6.901577	0.000000	0.000000
2210.435021	480.544765	143.679709	0.438224	13.832793	0.772742	6.902151	0.000000	0.000000
2210.455024	480.544685	143.668702	0.438227	13.831733	0.772748	6.901622	0.000000	0.000000
2210.475026	480.544765	143.664693	0.438229	13.831347	0.772750	6.901429	0.000000	0.000000
2210.495028	480.544765	143.665551	0.438228	13.831430	0.772750	6.901470	0.000000	0.000000
2210.515029	480.544765	143.665459	0.438228	13.831421	0.772750	6.901466	0.000000	0.000000
2210.535032	480.544765	143.670059	0.438227	13.831864	0.772747	6.901687	0.000000	0.000000
2210.555034	480.544685	143.657617	0.438231	13.830666	0.772754	6.901089	0.000000	0.000000
2210.575036	480.544685	143.662143	0.438229	13.831102	0.772752	6.901307	0.000000	0.000000
2210.595037	480.544765	143.664934	0.438228	13.831371	0.772750	6.901441	0.000000	0.000000
2210.615039	480.544765	143.664361	0.438229	13.831315	0.772750	6.901413	0.000000	0.000000
2210.635042	480.544765	143.651928	0.438233	13.830118	0.772757	6.900816	0.000000	0.000000
2210.655044	480.544765	143.647531	0.438234	13.829695	0.772760	6.900605	0.000000	0.000000
2210.675045	480.544685	143.655135	0.438232	13.830427	0.772755	6.900970	0.000000	0.000000
2210.695047	480.544765	143.663583	0.438229	13.831240	0.772751	6.901376	0.000000	0.000000
2210.715050	480.544765	143.656945	0.438231	13.830601	0.772755	6.901057	0.000000	0.000000
2210.735052	480.544765	143.661757	0.438230	13.831065	0.772752	6.901288	0.000000	0.000000
2210.755054	480.544765	143.653212	0.438232	13.830242	0.772757	6.900878	0.000000	0.000000
2210.775055	480.544685	143.658165	0.438231	13.830719	0.772754	6.901116	0.000000	0.000000
2210.795058	480.544685	143.658667	0.438231	13.830767	0.772753	6.901140	0.000000	0.000000
2210.815060	480.544765	143.651628	0.438233	13.830089	0.772757	6.900802	0.000000	0.000000
2210.835062	480.544765	143.656067	0.438231	13.830517	0.772755	6.901015	0.000000	0.000000
2210.855063	480.544765	143.640789	0.438237	13.829046	0.772763	6.900281	0.000000	0.000000
2210.875066	480.544765	143.609146	0.438247	13.825999	0.772781	6.898761	0.000000	0.000000
2210.895068	480.544685	143.601152	0.438250	13.825230	0.772785	6.898377	0.000000	0.000000
2210.914070	480.544765	143.595158	0.438252	13.824653	0.772788	6.898089	0.000000	0.000000
2210.934072	480.544765	143.578237	0.438258	13.823024	0.772797	6.897276	0.000000	0.000000
2210.954073	480.544765	143.589637	0.438254	13.824121	0.772791	6.897824	0.000000	0.000000
2210.974075	480.544765	143.594398	0.438252	13.824580	0.772789	6.898052	0.000000	0.000000
2210.994078	480.544685	143.582947	0.438256	13.823477	0.772795	6.897502	0.000000	0.000000
2211.014080	480.544765	143.572851	0.438259	13.822505	0.772800	6.897017	0.000000	0.000000
2211.034081	480.544765	143.583157	0.438256	13.823497	0.772795	6.897512	0.000000	0.000000
2211.054083	480.544765	143.576530	0.438258	13.822859	0.772798	6.897194	0.000000	0.000000
2211.074085	480.544685	143.582817	0.438256	13.823465	0.772795	6.897496	0.000000	0.000000
2211.094088	480.544685	143.592072	0.438253	13.824356	0.772790	6.897941	0.000000	0.000000
2211.114089	480.544765	143.591500	0.438253	13.824301	0.772790	6.897913	0.000000	0.000000
2211.134091	480.544765	143.591500	0.438253	13.824301	0.772790	6.897913	0.000000	0.000000
2211.154093	480.544765	143.576308	0.438258	13.822838	0.772799	6.897183	0.000000	0.000000
2211.174096	480.544685	143.573878	0.438259	13.822604	0.772800	6.897067	0.000000	0.000000
2211.194098	480.544685	143.579266	0.438257	13.823123	0.772797	6.897325	0.000000	0.000000
2211.214099	480.544685	143.587825	0.438254	13.823947	0.772792	6.897737	0.000000	0.000000
2211.234101	480.544685	143.577014	0.438258	13.822906	0.772798	6.897217	0.000000	0.000000
2211.254104	480.544765	143.579341	0.438257	13.823130	0.772797	6.897329	0.000000	0.000000
2211.274106	480.544765	143.569634	0.438260	13.822195	0.772802	6.896863	0.000000	0.000000
2211.294107	480.544765	143.566896	0.438261	13.821932	0.772804	6.896731	0.000000	0.000000
2211.314109	480.544685	143.567239	0.438261	13.821965	0.772803	6.896748	0.000000	0.000000
2211.334112	480.544685	143.569200	0.438261	13.822154	0.772802	6.896842	0.000000	0.000000
2211.354114	480.544765	143.570546	0.438260	13.822283	0.772802	6.896907	0.000000	0.000000
2211.374115	480.544765	143.569301	0.438261	13.822163	0.772802	6.896847	0.000000	0.000000
2211.394117	480.544765	143.565695	0.438262	13.821816	0.772804	6.896674	0.000000	0.000000
2211.414119	480.544685	143.565537	0.438262	13.821801	0.772804	6.896666	0.000000	0.000000
2211.434122	480.544685	143.565781	0.438262	13.821825	0.772804	6.896678	0.000000	0.000000
2211.454123	480.544685	143.569120	0.438261	13.822146	0.772802	6.896838	0.000000	0.000000
2211.474125	480.544765	143.554276	0.438266	13.820717	0.772811	6.896125	0.000000	0.000000
2211.494127	480.544765	143.569270	0.438261	13.822160	0.772802	6.896845	0.000000	0.000000
2211.514130	480.544765	143.558266	0.438264	13.821101	0.772808	6.896317	0.000000	0.000000
2211.534132	480.544685	143.565021	0.438262	13.821751	0.772805	6.896641	0.000000	0.000000
2211.554133	480.544685	143.566556	0.438261	13.821899	0.772804	6.896715	0.000000	0.000000
2211.574135	480.544765	143.566896	0.438261	13.821932	0.772804	6.896731	0.000000	0.000000
2211.594138	480.544765	143.568092	0.438261	13.822047	0.772803	6.896789	0.000000	0.000000
2211.614140	480.544765	143.571495	0.438260	13.822375	0.772801	6.896952	0.000000	0.000000
2211.634141	480.544685	143.560167	0.438264	13.821284	0.772807	6.896408	0.000000	0.000000
2211.654143	480.544765	143.554614	0.438266	13.820749	0.772810	6.896141	0.000000	0.000000
2211.674146	480.544765	143.566261	0.438262	13.821871	0.772804	6.896701	0.000000	0.000000
2211.694148	480.544765	143.561313	0.438263	13.821394	0.772807	6.896463	0.000000	0.000000
2211.714149	480.544765	143.553772	0.438266	13.820668	0.772811	6.896101	0.000000	0.000000
2211.734151	480.544685	143.544912	0.438269	13.819815	0.772816	6.895675	0.000000	0.000000
2211.754153	480.544685	143.546696	0.438268	13.819987	0.772815	6.895761	0.000000	0.000000
2211.774156	480.544685	143.553958	0.438266	13.820686	0.772811	6.896110	0.000000	0.000000
2211.794158	480.544765	143.539422	0.438271	13.819287	0.772819	6.895411	0.000000	0.000000
2211.814159	480.544765	143.554235	0.438266	13.820713	0.772811	6.896123	0.000000	0.000000
2211.834161	480.544685	143.557284	0.438265	13.821007	0.772809	6.896269	0.000000	0.000000
2211.854164	480.544685	143.551739	0.438266	13.820473	0.772812	6.896003	0.000000	0.000000
2211.874166	480.544765	143.556022	0.438265	13.820885	0.772810	6.896209	0.000000	0.000000
2211.894167	480.544765	143.552215	0.438266	13.820518	0.772812	6.896026	0.000000	0.000000
2211.914169	480.544765	143.550718	0.438267	13.820374	0.772813	6.895954	0.000000	0.000000
2211.934172	480.544685	143.548822	0.438267	13.820192	0.772813	6.895863	0.000000	0.000000
2211.954174	480.544685	143.549939	0.438267	13.820299	0.772813	6.895917	0.000000	0.000000
2211.974175	480.544765	143.551097	0.438267	13.820411	0.772812	6.895972	0.000000	0.000000
2211.994177	480.544765	143.550260	0.438267	13.820330	0.772813	6.895932	0.000000	0.000000
2212.014180	480.544765	143.546538	0.438268	13.819972	0.772815	6.895753	0.000000	0.000000
2212.034182	480.544685	143.547449	0.438268	13.820060	0.772814	6.895797	0.000000	0.000000
2212.054183	480.544685	143.545677	0.438268	13.819889	0.772815	6.895712	0.000000	0.000000
2212.074185	480.544765	143.545887	0.438268	13.819909	0.772815	6.895722	0.000000	0.000000
2212.094187	480.544765	143.531718	0.438273	13.818545	0.772823	6.895041	0.000000	0.000000
2212.114190	480.544765	143.545730	0.438268	13.819894	0.772815	6.895714	0.000000	0.000000
2212.134192	480.544685	143.557371	0.438265	13.821015	0.772809	6.896274	0.000000	0.000000
2212.154193	480.544685	143.544826	0.438269	13.819807	0.772816	6.895671	0.000000	0.000000
2212.174195	480.544765	143.545637	0.438269	13.819885	0.772815	6.895710	0.000000	0.000000
2212.194198	480.544765	143.548474	0.438268	13.820158	0.772814	6.895846	0.000000	0.000000
2212.214200	480.544765	143.543755	0.438269	13.819704	0.772816	6.895620	0.000000	0.000000
2212.234201	480.544685	143.559450	0.438264	13.821215	0.772808	6.896373	0.000000	0.000000
2212.254203	480.544685	143.553655	0.438266	13.820657	0.772811	6.896095	0.000000	0.000000
2212.274206	480.544685	143.537949	0.438271	13.819145	0.772819	6.895341	0.000000	0.000000
2212.294208	480.544765	143.541365	0.438270	13.819474	0.772818	6.895505	0.000000	0.000000
2212.314209	480.544765	143.541566	0.438270	13.819493	0.772818	6.895514	0.000000	0.000000
2212.334211	480.544685	143.550298	0.438267	13.820334	0.772813	6.895934	0.000000	0.000000
2212.354213	480.544685	143.546948	0.438268	13.820011	0.772814	6.895773	0.000000	0.000000
2212.374216	480.544765	143.533339	0.438273	13.818701	0.772822	6.895119	0.000000	0.000000
2212.394217	480.544765	143.545022	0.438269	13.819826	0.772816	6.895680	0.000000	0.000000
2212.414219	480.544765	143.531853	0.438273	13.818558	0.772823	6.895048	0.000000	0.000000
2212.434221	480.544685	143.549657	0.438267	13.820272	0.772813	6.895903	0.000000	0.000000
2212.454224	480.544685	143.540033	0.438270	13.819346	0.772818	6.895441	0.000000	0.000000
2212.474226	480.544765	143.545852	0.438268	13.819906	0.772815	6.895720	0.000000	0.000000
2212.494227	480.544765	143.548942	0.438267	13.820203	0.772813	6.895869	0.000000	0.000000
2212.514229	480.544765	143.530918	0.438273	13.818468	0.772823	6.895003	0.000000	0.000000
2212.534232	480.544685	143.528238	0.438274	13.818210	0.772825	6.894874	0.000000	0.000000
2212.554234	480.544685	143.544588	0.438269	13.819784	0.772816	6.895660	0.000000	0.000000
2212.574235	480.544765	143.521805	0.438277	13.817591	0.772828	6.894565	0.000000	0.000000
2212.594237	480.544765	143.534781	0.438272	13.818840	0.772821	6.895188	0.000000	0.000000
2212.614240	480.544765	143.531885	0.438273	13.818561	0.772823	6.895049	0.000000	0.000000
2212.634242	480.544685	143.542646	0.438269	13.819597	0.772817	6.895566	0.000000	0.000000
2212.654243	480.544685	143.537669	0.438271	13.819118	0.772820	6.895327	0.000000	0.000000
2212.674245	480.544765	143.524120	0.438276	13.817814	0.772827	6.894676	0.000000	0.000000
2212.694247	480.544765	143.528494	0.438274	13.818235	0.772825	6.894886	0.000000	0.000000
2212.714250	480.544765	143.539888	0.438270	13.819332	0.772818	6.895434	0.000000	0.000000
2212.734251	480.544765	143.530892	0.438273	13.818466	0.772823	6.895002	0.000000	0.000000
2212.754253	480.544685	143.542488	0.438269	13.819582	0.772817	6.895559	0.000000	0.000000
2212.774255	480.544685	143.538678	0.438271	13.819215	0.772819	6.895376	0.000000	0.000000
2212.794258	480.544685	143.532621	0.438273	13.818632	0.772822	6.895085	0.000000	0.000000
2212.814260	480.544765	143.541976	0.438270	13.819533	0.772817	6.895534	0.000000	0.000000
2212.834261	480.544765	143.516478	0.438278	13.817078	0.772831	6.894309	0.000000	0.000000
2212.854263	480.544765	143.537349	0.438271	13.819087	0.772820	6.895312	0.000000	0.000000
2212.874266	480.544685	143.530589	0.438273	13.818436	0.772823	6.894987	0.000000	0.000000
2212.894268	480.544685	143.538774	0.438271	13.819224	0.772819	6.895380	0.000000	0.000000
2212.914269	480.544765	143.532331	0.438273	13.818604	0.772823	6.895071	0.000000	0.000000
2212.934271	480.544765	143.533796	0.438272	13.818745	0.772822	6.895141	0.000000	0.000000
2212.954274	480.544765	143.531067	0.438273	13.818482	0.772823	6.895010	0.000000	0.000000
2212.974276	480.544765	143.527155	0.438275	13.818106	0.772825	6.894822	0.000000	0.000000
2212.994277	480.544685	143.533091	0.438273	13.818677	0.772822	6.895107	0.000000	0.000000
2213.014279	480.544685	143.526894	0.438275	13.818081	0.772825	6.894810	0.000000	0.000000
2213.034281	480.544765	143.525253	0.438275	13.817923	0.772826	6.894731	0.000000	0.000000
2213.054284	480.544765	143.536638	0.438272	13.819019	0.772820	6.895278	0.000000	0.000000
2213.074286	480.544765	143.533517	0.438273	13.818718	0.772822	6.895128	0.000000	0.000000
2213.094287	480.544685	143.536790	0.438271	13.819033	0.772820	6.895285	0.000000	0.000000
2213.114289	480.544685	143.526892	0.438275	13.818080	0.772825	6.894809	0.000000	0.000000
2213.134292	480.544765	143.516321	0.438278	13.817063	0.772831	6.894302	0.000000	0.000000
2213.154294	480.544765	143.521881	0.438276	13.817598	0.772828	6.894569	0.000000	0.000000
2213.174295	480.544765	143.532480	0.438273	13.818618	0.772822	6.895078	0.000000	0.000000
2213.194297	480.544765	143.533349	0.438273	13.818702	0.772822	6.895120	0.000000	0.000000
2213.214300	480.544685	143.527817	0.438274	13.818170	0.772825	6.894854	0.000000	0.000000
2213.234302	480.544685	143.522392	0.438276	13.817647	0.772828	6.894593	0.000000	0.000000
2213.254303	480.544685	143.534380	0.438272	13.818801	0.772821	6.895169	0.000000	0.000000
2213.274305	480.544765	143.518303	0.438278	13.817254	0.772830	6.894397	0.000000	0.000000
2213.294308	480.544765	143.516229	0.438278	13.817054	0.772831	6.894297	0.000000	0.000000
2213.314310	480.544765	143.526752	0.438275	13.818067	0.772826	6.894803	0.000000	0.000000
2213.334311	480.544685	143.518695	0.438277	13.817291	0.772830	6.894416	0.000000	0.000000
2213.354313	480.544685	143.516603	0.438278	13.817090	0.772831	6.894315	0.000000	0.000000
2213.374315	480.544765	143.518179	0.438278	13.817242	0.772830	6.894391	0.000000	0.000000
2213.394318	480.544765	143.520128	0.438277	13.817429	0.772829	6.894485	0.000000	0.000000
2213.414320	480.544765	143.510027	0.438280	13.816457	0.772835	6.893999	0.000000	0.000000
2213.434321	480.544765	143.524363	0.438276	13.817837	0.772827	6.894688	0.000000	0.000000
2213.454323	480.544685	143.519953	0.438277	13.817412	0.772829	6.894476	0.000000	0.000000
2213.474326	480.544685	143.512423	0.438280	13.816687	0.772833	6.894114	0.000000	0.000000
2213.494328	480.544765	143.516630	0.438278	13.817093	0.772831	6.894316	0.000000	0.000000
2213.514329	480.544765	143.522352	0.438276	13.817643	0.772828	6.894591	0.000000	0.000000
2213.534331	480.544765	143.504675	0.438282	13.815942	0.772838	6.893742	0.000000	0.000000
2213.554334	480.544765	143.515413	0.438279	13.816975	0.772832	6.894258	0.000000	0.000000
2213.574336	480.544685	143.507972	0.438281	13.816259	0.772836	6.893901	0.000000	0.000000
2213.594337	480.544685	143.518050	0.438278	13.817229	0.772830	6.894385	0.000000	0.000000
2213.614339	480.544685	143.512405	0.438280	13.816686	0.772833	6.894114	0.000000	0.000000
2213.634341	480.544765	143.505039	0.438282	13.815977	0.772837	6.893760	0.000000	0.000000
2213.654344	480.544765	143.502896	0.438283	13.815770	0.772839	6.893657	0.000000	0.000000
2213.674345	480.544765	143.516632	0.438278	13.817093	0.772831	6.894317	0.000000	0.000000
2213.694347	480.544685	143.508308	0.438281	13.816291	0.772836	6.893917	0.000000	0.000000
2213.714349	480.544685	143.520260	0.438277	13.817442	0.772829	6.894491	0.000000	0.000000
2213.734352	480.544685	143.493631	0.438286	13.814878	0.772844	6.893212	0.000000	0.000000
2213.754354	480.544765	143.498333	0.438284	13.815331	0.772841	6.893438	0.000000	0.000000
2213.774355	480.544765	143.492296	0.438286	13.814750	0.772844	6.893148	0.000000	0.000000
2213.794357	480.544765	143.490253	0.438287	13.814553	0.772846	6.893049	0.000000	0.000000
2213.814360	480.544685	143.496636	0.438285	13.815168	0.772842	6.893356	0.000000	0.000000
2213.834362	480.544685	143.486890	0.438288	13.814229	0.772847	6.892888	0.000000	0.000000
2213.854363	480.544685	143.489488	0.438287	13.814479	0.772846	6.893013	0.000000	0.000000
2213.874365	480.544765	143.477084	0.438292	13.813285	0.772853	6.892417	0.000000	0.000000
2213.894368	480.544765	143.470826	0.438294	13.812683	0.772856	6.892116	0.000000	0.000000
2213.914370	480.544765	143.466864	0.438295	13.812301	0.772858	6.891926	0.000000	0.000000
2213.934371	480.544685	143.477787	0.438291	13.813353	0.772852	6.892451	0.000000	0.000000
2213.954373	480.544685	143.474434	0.438292	13.813030	0.772854	6.892289	0.000000	0.000000
2213.974375	480.544685	143.477361	0.438291	13.813312	0.772852	6.892430	0.000000	0.000000
2213.994378	480.544685	143.474410	0.438292	13.813028	0.772854	6.892288	0.000000	0.000000
2214.014380	480.544765	143.471656	0.438293	13.812763	0.772856	6.892156	0.000000	0.000000
2214.034381	480.544765	143.476396	0.438292	13.813219	0.772853	6.892384	0.000000	0.000000
2214.054383	480.544765	143.479528	0.438291	13.813520	0.772851	6.892534	0.000000	0.000000
2214.074386	480.544685	143.478030	0.438291	13.813376	0.772852	6.892462	0.000000	0.000000
2214.094388	480.544685	143.458102	0.438298	13.811458	0.772863	6.891505	0.000000	0.000000
2214.114389	480.544765	143.482721	0.438290	13.813828	0.772850	6.892688	0.000000	0.000000
2214.134391	480.544765	143.472879	0.438293	13.812880	0.772855	6.892215	0.000000	0.000000
2214.154394	480.544765	143.470239	0.438294	13.812626	0.772856	6.892088	0.000000	0.000000
2214.174396	480.544765	143.475884	0.438292	13.813170	0.772853	6.892359	0.000000	0.000000
2214.194397	480.544685	143.483720	0.438289	13.813924	0.772849	6.892736	0.000000	0.000000
2214.214399	480.544765	143.477262	0.438291	13.813302	0.772853	6.892425	0.000000	0.000000
2214.234402	480.544765	143.477617	0.438291	13.813337	0.772852	6.892442	0.000000	0.000000
2214.254404	480.544765	143.474845	0.438292	13.813070	0.772854	6.892309	0.000000	0.000000
2214.274405	480.544765	143.473793	0.438293	13.812968	0.772855	6.892259	0.000000	0.000000
2214.294407	480.544685	143.458889	0.438298	13.811533	0.772863	6.891543	0.000000	0.000000
2214.314409	480.544685	143.468077	0.438294	13.812418	0.772858	6.891984	0.000000	0.000000
2214.334412	480.544685	143.474035	0.438292	13.812992	0.772854	6.892270	0.000000	0.000000
2214.354414	480.544765	143.449146	0.438301	13.810596	0.772868	6.891075	0.000000	0.000000
2214.374415	480.544765	143.469743	0.438294	13.812578	0.772857	6.892064	0.000000	0.000000
2214.394417	480.544685	143.472458	0.438293	13.812840	0.772855	6.892195	0.000000	0.000000
2214.414420	480.544685	143.466886	0.438295	13.812303	0.772858	6.891927	0.000000	0.000000
2214.434422	480.544685	143.455229	0.438299	13.811181	0.772865	6.891367	0.000000	0.000000
2214.454423	480.544765	143.447820	0.438301	13.810468	0.772869	6.891011	0.000000	0.000000
2214.474425	480.544765	143.450136	0.438301	13.810691	0.772867	6.891122	0.000000	0.000000
2214.494428	480.544765	143.456720	0.438298	13.811325	0.772864	6.891439	0.000000	0.000000
2214.514430	480.544685	143.448276	0.438301	13.810512	0.772868	6.891033	0.000000	0.000000
2214.534431	480.544685	143.434455	0.438306	13.809181	0.772876	6.890369	0.000000	0.000000
2214.554433	480.544685	143.441487	0.438303	13.809858	0.772872	6.890707	0.000000	0.000000
2214.574435	480.544765	143.445479	0.438302	13.810242	0.772870	6.890899	0.000000	0.000000
2214.594438	480.544765	143.434314	0.438306	13.809168	0.772876	6.890362	0.000000	0.000000
2214.614439	480.544765	143.442525	0.438303	13.809958	0.772872	6.890757	0.000000	0.000000
2214.634441	480.544685	143.444908	0.438302	13.810187	0.772870	6.890871	0.000000	0.000000
2214.654443	480.544685	143.435962	0.438305	13.809326	0.772875	6.890441	0.000000	0.000000
2214.674446	480.544685	143.438097	0.438305	13.809532	0.772874	6.890544	0.000000	0.000000
2214.694448	480.544765	143.435579	0.438305	13.809289	0.772875	6.890423	0.000000	0.000000
2214.714449	480.544765	143.437166	0.438305	13.809442	0.772875	6.890499	0.000000	0.000000
2214.734451	480.544765	143.435651	0.438305	13.809296	0.772875	6.890426	0.000000	0.000000
2214.754454	480.544685	143.436975	0.438305	13.809424	0.772874	6.890490	0.000000	0.000000
2214.774456	480.544685	143.436169	0.438305	13.809346	0.772875	6.890451	0.000000	0.000000
2214.794457	480.544685	143.427871	0.438308	13.808547	0.772879	6.890053	0.000000	0.000000
2214.814459	480.544765	143.419976	0.438311	13.807787	0.772884	6.889673	0.000000	0.000000
2214.834462	480.544765	143.431409	0.438307	13.808888	0.772878	6.890223	0.000000	0.000000
2214.854464	480.544765	143.442332	0.438303	13.809940	0.772872	6.890747	0.000000	0.000000
2214.874465	480.544685	143.428540	0.438308	13.808612	0.772879	6.890085	0.000000	0.000000
2214.894467	480.544685	143.426321	0.438308	13.808398	0.772880	6.889978	0.000000	0.000000
2214.914469	480.544765	143.421968	0.438310	13.807979	0.772883	6.889769	0.000000	0.000000
2214.934472	480.544765	143.421557	0.438310	13.807939	0.772883	6.889749	0.000000	0.000000
2214.954473	480.544765	143.413485	0.438313	13.807162	0.772887	6.889362	0.000000	0.000000
2214.974475	480.544685	143.417951	0.438311	13.807592	0.772885	6.889576	0.000000	0.000000
2214.994477	480.544685	143.429740	0.438307	13.808727	0.772878	6.890142	0.000000	0.000000
2215.014480	480.544765	143.418545	0.438311	13.807649	0.772885	6.889605	0.000000	0.000000
2215.034482	480.544765	143.412865	0.438313	13.807103	0.772888	6.889332	0.000000	0.000000
2215.054483	480.544765	143.416046	0.438312	13.807409	0.772886	6.889485	0.000000	0.000000
2215.074485	480.544685	143.401747	0.438317	13.806032	0.772894	6.888798	0.000000	0.000000
2215.094488	480.544685	143.411244	0.438314	13.806947	0.772889	6.889254	0.000000	0.000000
2215.114490	480.544765	143.401490	0.438317	13.806007	0.772894	6.888785	0.000000	0.000000
2215.134491	480.544765	143.406440	0.438315	13.806484	0.772891	6.889023	0.000000	0.000000
2215.154493	480.544765	143.407548	0.438315	13.806591	0.772891	6.889076	0.000000	0.000000
2215.174496	480.544765	143.406767	0.438315	13.806515	0.772891	6.889039	0.000000	0.000000
2215.194498	480.544685	143.405051	0.438316	13.806350	0.772892	6.888956	0.000000	0.000000
2215.214499	480.544685	143.408737	0.438314	13.806705	0.772890	6.889133	0.000000	0.000000
2215.234501	480.544765	143.399748	0.438317	13.805840	0.772895	6.888702	0.000000	0.000000
2215.254503	480.544765	143.384738	0.438323	13.804395	0.772903	6.887981	0.000000	0.000000
2215.274506	480.544765	143.372415	0.438327	13.803208	0.772910	6.887389	0.000000	0.000000
2215.294508	480.544765	143.386628	0.438322	13.804577	0.772902	6.888071	0.000000	0.000000
2215.314509	480.544685	143.374275	0.438326	13.803387	0.772909	6.887478	0.000000	0.000000
2215.334511	480.544685	143.369352	0.438328	13.802913	0.772911	6.887241	0.000000	0.000000
2215.354514	480.544765	143.380437	0.438324	13.803980	0.772906	6.887774	0.000000	0.000000
2215.374516	480.544765	143.372702	0.438327	13.803236	0.772910	6.887402	0.000000	0.000000
2215.394517	480.544765	143.371972	0.438327	13.803166	0.772910	6.887367	0.000000	0.000000
2215.414519	480.544685	143.357887	0.438331	13.801810	0.772918	6.886691	0.000000	0.000000
2215.434522	480.544685	143.343591	0.438336	13.800433	0.772925	6.886004	0.000000	0.000000
2215.454524	480.544765	143.343367	0.438336	13.800412	0.772926	6.885993	0.000000	0.000000
2215.474525	480.544765	143.361893	0.438330	13.802195	0.772916	6.886883	0.000000	0.000000
2215.494527	480.544765	143.354138	0.438333	13.801449	0.772920	6.886511	0.000000	0.000000
2215.514530	480.544685	143.337524	0.438338	13.799849	0.772929	6.885713	0.000000	0.000000
2215.534532	480.544685	143.361585	0.438330	13.802166	0.772916	6.886868	0.000000	0.000000
2215.554533	480.544765	143.355816	0.438332	13.801610	0.772919	6.886591	0.000000	0.000000
2215.574535	480.544765	143.349413	0.438334	13.800994	0.772922	6.886284	0.000000	0.000000
2215.594537	480.544765	143.338144	0.438338	13.799909	0.772929	6.885742	0.000000	0.000000
2215.614540	480.544685	143.341706	0.438337	13.800252	0.772927	6.885913	0.000000	0.000000
2215.634542	480.544685	143.331320	0.438340	13.799252	0.772932	6.885414	0.000000	0.000000
2215.654543	480.544765	143.338399	0.438338	13.799933	0.772928	6.885755	0.000000	0.000000
2215.674545	480.544765	143.349341	0.438334	13.800987	0.772922	6.886280	0.000000	0.000000
2215.694548	480.544765	143.350784	0.438334	13.801126	0.772922	6.886350	0.000000	0.000000
2215.714550	480.544685	143.341970	0.438337	13.800277	0.772926	6.885926	0.000000	0.000000
2215.734551	480.544685	143.350268	0.438334	13.801076	0.772922	6.886325	0.000000	0.000000
2215.754553	480.544685	143.335972	0.438339	13.799700	0.772930	6.885638	0.000000	0.000000
2215.774556	480.544765	143.342319	0.438337	13.800311	0.772926	6.885943	0.000000	0.000000
2215.794558	480.544765	143.329371	0.438341	13.799064	0.772933	6.885321	0.000000	0.000000
2215.814559	480.544765	143.342089	0.438337	13.800289	0.772926	6.885932	0.000000	0.000000
2215.834561	480.544685	143.345807	0.438335	13.800647	0.772924	6.886110	0.000000	0.000000
2215.854563	480.544685	143.346451	0.438335	13.800709	0.772924	6.886141	0.000000	0.000000
2215.874566	480.544765	143.334619	0.438339	13.799569	0.772931	6.885573	0.000000	0.000000
2215.894567	480.544765	143.334821	0.438339	13.799589	0.772930	6.885583	0.000000	0.000000
2215.914569	480.544765	143.348891	0.438335	13.800943	0.772923	6.886259	0.000000	0.000000
2215.934571	480.544685	143.331868	0.438340	13.799305	0.772932	6.885441	0.000000	0.000000
2215.954574	480.544685	143.316606	0.438345	13.797835	0.772940	6.884708	0.000000	0.000000
2215.974576	480.544685	143.330100	0.438341	13.799134	0.772933	6.885356	0.000000	0.000000
2215.994577	480.544765	143.342808	0.438337	13.800358	0.772926	6.885966	0.000000	0.000000
2216.014579	480.544765	143.337220	0.438338	13.799820	0.772929	6.885698	0.000000	0.000000
2216.034582	480.544765	143.339151	0.438338	13.800006	0.772928	6.885791	0.000000	0.000000
2216.054584	480.544685	143.333356	0.438340	13.799448	0.772931	6.885512	0.000000	0.000000
2216.074585	480.544685	143.320429	0.438344	13.798203	0.772938	6.884891	0.000000	0.000000
2216.094587	480.544765	143.330937	0.438341	13.799215	0.772933	6.885396	0.000000	0.000000
2216.114590	480.544765	143.330069	0.438341	13.799131	0.772933	6.885354	0.000000	0.000000
2216.134592	480.544765	143.326324	0.438342	13.798771	0.772935	6.885174	0.000000	0.000000
2216.154593	480.544765	143.331377	0.438340	13.799257	0.772932	6.885417	0.000000	0.000000
2216.174595	480.544685	143.331165	0.438340	13.799237	0.772932	6.885407	0.000000	0.000000
2216.194597	480.544685	143.317102	0.438345	13.797883	0.772940	6.884731	0.000000	0.000000
2216.214600	480.544765	143.313076	0.438347	13.797495	0.772942	6.884538	0.000000	0.000000
2216.234601	480.544765	143.307460	0.438348	13.796955	0.772945	6.884268	0.000000	0.000000
2216.254603	480.544765	143.312789	0.438347	13.797468	0.772942	6.884524	0.000000	0.000000
2216.274605	480.544685	143.310242	0.438347	13.797222	0.772944	6.884402	0.000000	0.000000
2216.294608	480.544685	143.311632	0.438347	13.797356	0.772943	6.884469	0.000000	0.000000
2216.314610	480.544765	143.312678	0.438347	13.797457	0.772942	6.884519	0.000000	0.000000
2216.334611	480.544765	143.306315	0.438349	13.796844	0.772946	6.884213	0.000000	0.000000
2216.354613	480.544765	143.307631	0.438348	13.796971	0.772945	6.884276	0.000000	0.000000
2216.374616	480.544765	143.320985	0.438344	13.798257	0.772938	6.884918	0.000000	0.000000
2216.394618	480.544685	143.328058	0.438341	13.798938	0.772934	6.885258	0.000000	0.000000
2216.414619	480.544685	143.305251	0.438349	13.796742	0.772946	6.884162	0.000000	0.000000
2216.434621	480.544685	143.308416	0.438348	13.797047	0.772945	6.884314	0.000000	0.000000
2216.454624	480.544765	143.308317	0.438348	13.797037	0.772945	6.884309	0.000000	0.000000
2216.474626	480.544765	143.313711	0.438346	13.797556	0.772942	6.884569	0.000000	0.000000
2216.494627	480.544765	143.311134	0.438347	13.797308	0.772943	6.884445	0.000000	0.000000
2216.514629	480.544685	143.311944	0.438347	13.797386	0.772943	6.884484	0.000000	0.000000
2216.534631	480.544685	143.317643	0.438345	13.797935	0.772940	6.884757	0.000000	0.000000
2216.554634	480.544685	143.312542	0.438347	13.797444	0.772942	6.884512	0.000000	0.000000
2216.574636	480.544765	143.311721	0.438347	13.797365	0.772943	6.884473	0.000000	0.000000
2216.594637	480.544765	143.298564	0.438351	13.796098	0.772950	6.883841	0.000000	0.000000
2216.614639	480.544765	143.304013	0.438350	13.796623	0.772947	6.884103	0.000000	0.000000
2216.634642	480.544685	143.311973	0.438347	13.797389	0.772943	6.884485	0.000000	0.000000
2216.654644	480.544685	143.302924	0.438350	13.796518	0.772948	6.884050	0.000000	0.000000
2216.674645	480.544765	143.292157	0.438354	13.795481	0.772954	6.883533	0.000000	0.000000
2216.694647	480.544765	143.301381	0.438350	13.796369	0.772949	6.883976	0.000000	0.000000
2216.714650	480.544765	143.300772	0.438351	13.796311	0.772949	6.883947	0.000000	0.000000
2216.734652	480.544765	143.294873	0.438353	13.795743	0.772952	6.883664	0.000000	0.000000
2216.754653	480.544685	143.288849	0.438355	13.795163	0.772955	6.883374	0.000000	0.000000
2216.774655	480.544685	143.282470	0.438357	13.794549	0.772959	6.883068	0.000000	0.000000
2216.794658	480.544765	143.288830	0.438355	13.795161	0.772956	6.883373	0.000000	0.000000
2216.814660	480.544765	143.278775	0.438358	13.794193	0.772961	6.882890	0.000000	0.000000
2216.834661	480.544765	143.279894	0.438358	13.794301	0.772960	6.882944	0.000000	0.000000
2216.854663	480.544765	143.286123	0.438356	13.794900	0.772957	6.883243	0.000000	0.000000
2216.874665	480.544685	143.285699	0.438356	13.794860	0.772957	6.883223	0.000000	0.000000
2216.894668	480.544765	143.287779	0.438355	13.795060	0.772956	6.883323	0.000000	0.000000
2216.914670	480.544765	143.271119	0.438361	13.793456	0.772965	6.882523	0.000000	0.000000
2216.934671	480.544765	143.283970	0.438356	13.794693	0.772958	6.883140	0.000000	0.000000
2216.954673	480.544765	143.302001	0.438350	13.796429	0.772948	6.884006	0.000000	0.000000
2216.974676	480.544685	143.287020	0.438355	13.794987	0.772956	6.883286	0.000000	0.000000
2216.994678	480.544685	143.283710	0.438356	13.794668	0.772958	6.883127	0.000000	0.000000
2217.014679	480.544685	143.281807	0.438357	13.794485	0.772959	6.883036	0.000000	0.000000
2217.034681	480.544765	143.282805	0.438357	13.794581	0.772959	6.883084	0.000000	0.000000
2217.054684	480.544765	143.292424	0.438353	13.795507	0.772954	6.883546	0.000000	0.000000
2217.074686	480.544765	143.279034	0.438358	13.794218	0.772961	6.882903	0.000000	0.000000
2217.094687	480.544685	143.269031	0.438361	13.793255	0.772966	6.882422	0.000000	0.000000
2217.114689	480.544765	143.274950	0.438359	13.793825	0.772963	6.882707	0.000000	0.000000
2217.134691	480.544765	143.276222	0.438359	13.793947	0.772962	6.882768	0.000000	0.000000
2217.154694	480.544765	143.274574	0.438359	13.793789	0.772963	6.882688	0.000000	0.000000
2217.174695	480.544765	143.276410	0.438359	13.793965	0.772962	6.882777	0.000000	0.000000
2217.194697	480.544685	143.266760	0.438362	13.793036	0.772967	6.882313	0.000000	0.000000
2217.214699	480.544685	143.271339	0.438360	13.793477	0.772965	6.882533	0.000000	0.000000
2217.234702	480.544685	143.262598	0.438363	13.792636	0.772970	6.882113	0.000000	0.000000
2217.254704	480.544765	143.276281	0.438359	13.793953	0.772962	6.882771	0.000000	0.000000
2217.274705	480.544765	143.261518	0.438364	13.792532	0.772970	6.882061	0.000000	0.000000
2217.294707	480.544765	143.262793	0.438363	13.792654	0.772970	6.882123	0.000000	0.000000
2217.314710	480.544765	143.253389	0.438367	13.791749	0.772975	6.881671	0.000000	0.000000
2217.334712	480.544685	143.240452	0.438371	13.790503	0.772982	6.881049	0.000000	0.000000
2217.354713	480.544685	143.254084	0.438366	13.791816	0.772974	6.881704	0.000000	0.000000
2217.374715	480.544685	143.251389	0.438367	13.791556	0.772976	6.881575	0.000000	0.000000
2217.394718	480.544765	143.254195	0.438366	13.791827	0.772974	6.881710	0.000000	0.000000
2217.414720	480.544765	143.248615	0.438368	13.791289	0.772977	6.881441	0.000000	0.000000
2217.434721	480.544765	143.261174	0.438364	13.792498	0.772971	6.882045	0.000000	0.000000
2217.454723	480.544765	143.261299	0.438364	13.792510	0.772971	6.882051	0.000000	0.000000
2217.474725	480.544685	143.255517	0.438366	13.791954	0.772974	6.881773	0.000000	0.000000
2217.494728	480.544685	143.252711	0.438367	13.791684	0.772975	6.881638	0.000000	0.000000
2217.514730	480.544685	143.266251	0.438362	13.792987	0.772968	6.882289	0.000000	0.000000
2217.534731	480.544765	143.259949	0.438364	13.792380	0.772971	6.881986	0.000000	0.000000
2217.554733	480.544765	143.255303	0.438366	13.791933	0.772974	6.881763	0.000000	0.000000
2217.574736	480.544765	143.256722	0.438365	13.792070	0.772973	6.881831	0.000000	0.000000
2217.594738	480.544765	143.251411	0.438367	13.791559	0.772976	6.881576	0.000000	0.000000
2217.614739	480.544685	143.253602	0.438366	13.791769	0.772975	6.881681	0.000000	0.000000
2217.634741	480.544685	143.249373	0.438368	13.791362	0.772977	6.881478	0.000000	0.000000
2217.654744	480.544685	143.242436	0.438370	13.790694	0.772981	6.881145	0.000000	0.000000
2217.674746	480.544765	143.234621	0.438373	13.789942	0.772985	6.880769	0.000000	0.000000
2217.694747	480.544765	143.249037	0.438368	13.791330	0.772977	6.881462	0.000000	0.000000
2217.714749	480.544765	143.237496	0.438372	13.790219	0.772984	6.880907	0.000000	0.000000
2217.734752	480.544685	143.233798	0.438373	13.789863	0.772985	6.880730	0.000000	0.000000
2217.754754	480.544685	143.239746	0.438371	13.790436	0.772982	6.881015	0.000000	0.000000
2217.774755	480.544685	143.247316	0.438369	13.791164	0.772978	6.881379	0.000000	0.000000
2217.794757	480.544765	143.239574	0.438371	13.790419	0.772982	6.881007	0.000000	0.000000
2217.814759	480.544765	143.232812	0.438373	13.789768	0.772986	6.880682	0.000000	0.000000
2217.834762	480.544765	143.234555	0.438373	13.789936	0.772985	6.880766	0.000000	0.000000
2217.854764	480.544765	143.240376	0.438371	13.790496	0.772982	6.881046	0.000000	0.000000
2217.874765	480.544685	143.238131	0.438372	13.790280	0.772983	6.880938	0.000000	0.000000
2217.894767	480.544685	143.240274	0.438371	13.790486	0.772982	6.881041	0.000000	0.000000
2217.914770	480.544765	143.240584	0.438371	13.790516	0.772982	6.881056	0.000000	0.000000
2217.934772	480.544765	143.238150	0.438372	13.790282	0.772983	6.880939	0.000000	0.000000
2217.954773	480.544765	143.235006	0.438373	13.789979	0.772985	6.880788	0.000000	0.000000
2217.974775	480.544685	143.228953	0.438375	13.789396	0.772988	6.880497	0.000000	0.000000
2217.994778	480.544685	143.224905	0.438376	13.789007	0.772990	6.880302	0.000000	0.000000
2218.014780	480.544765	143.224823	0.438376	13.788999	0.772990	6.880299	0.000000	0.000000
2218.034781	480.544765	143.228815	0.438375	13.789383	0.772988	6.880490	0.000000	0.000000
2218.054783	480.544765	143.224066	0.438376	13.788926	0.772991	6.880262	0.000000	0.000000
2218.074785	480.544765	143.234478	0.438373	13.789928	0.772985	6.880762	0.000000	0.000000
2218.094788	480.544685	143.231722	0.438374	13.789663	0.772987	6.880630	0.000000	0.000000
2218.114789	480.544685	143.236291	0.438372	13.790103	0.772984	6.880849	0.000000	0.000000
2218.134791	480.544765	143.238743	0.438371	13.790339	0.772983	6.880967	0.000000	0.000000
2218.154793	480.544765	143.226817	0.438375	13.789191	0.772989	6.880394	0.000000	0.000000
2218.174796	480.544765	143.212074	0.438380	13.787771	0.772997	6.879686	0.000000	0.000000
2218.194798	480.544765	143.224698	0.438376	13.788987	0.772991	6.880293	0.000000	0.000000
2218.214799	480.544685	143.228488	0.438375	13.789352	0.772988	6.880475	0.000000	0.000000
2218.234801	480.544685	143.227906	0.438375	13.789296	0.772989	6.880447	0.000000	0.000000
2218.254804	480.544765	143.224203	0.438376	13.788939	0.772991	6.880269	0.000000	0.000000
2218.274806	480.544765	143.205584	0.438383	13.787146	0.773001	6.879374	0.000000	0.000000
2218.294807	480.544765	143.216916	0.438379	13.788237	0.772995	6.879919	0.000000	0.000000
2218.314809	480.544685	143.218813	0.438378	13.788420	0.772994	6.880010	0.000000	0.000000
2218.334812	480.544685	143.218653	0.438378	13.788405	0.772994	6.880002	0.000000	0.000000
2218.354814	480.544765	143.221384	0.438377	13.788668	0.772992	6.880133	0.000000	0.000000
2218.374815	480.544765	143.208324	0.438382	13.787410	0.772999	6.879506	0.000000	0.000000
2218.394817	480.544765	143.208867	0.438382	13.787463	0.772999	6.879532	0.000000	0.000000
2218.414819	480.544765	143.202927	0.438384	13.786891	0.773002	6.879247	0.000000	0.000000
2218.434822	480.544685	143.195136	0.438386	13.786141	0.773007	6.878872	0.000000	0.000000
2218.454823	480.544685	143.215627	0.438379	13.788113	0.772995	6.879857	0.000000	0.000000
2218.474825	480.544685	143.209798	0.438381	13.787552	0.772999	6.879577	0.000000	0.000000
2218.494827	480.544765	143.203188	0.438383	13.786916	0.773002	6.879259	0.000000	0.000000
2218.514830	480.544765	143.208173	0.438382	13.787396	0.773000	6.879499	0.000000	0.000000
2218.534832	480.544765	143.209226	0.438381	13.787497	0.772999	6.879549	0.000000	0.000000
2218.554833	480.544765	143.205133	0.438383	13.787103	0.773001	6.879353	0.000000	0.000000
2218.574835	480.544685	143.190091	0.438388	13.785655	0.773009	6.878630	0.000000	0.000000
2218.594838	480.544685	143.203205	0.438383	13.786918	0.773002	6.879260	0.000000	0.000000
2218.614840	480.544765	143.203895	0.438383	13.786984	0.773002	6.879293	0.000000	0.000000
2218.634841	480.544765	143.206269	0.438382	13.787212	0.773001	6.879407	0.000000	0.000000
2218.654843	480.544765	143.214984	0.438379	13.788051	0.772996	6.879826	0.000000	0.000000
2218.674846	480.544765	143.204396	0.438383	13.787032	0.773002	6.879317	0.000000	0.000000
2218.694848	480.544685	143.192306	0.438387	13.785868	0.773008	6.878736	0.000000	0.000000
2218.714849	480.544685	143.190848	0.438387	13.785728	0.773009	6.878666	0.000000	0.000000
2218.734851	480.544765	143.196849	0.438386	13.786306	0.773006	6.878955	0.000000	0.000000
2218.754853	480.544765	143.200124	0.438384	13.786621	0.773004	6.879112	0.000000	0.000000
2218.774856	480.544765	143.203645	0.438383	13.786960	0.773002	6.879281	0.000000	0.000000
2218.794858	480.544765	143.200091	0.438384	13.786618	0.773004	6.879110	0.000000	0.000000
2218.814859	480.544685	143.197953	0.438385	13.786412	0.773005	6.879008	0.000000	0.000000
2218.834861	480.544685	143.194032	0.438386	13.786034	0.773007	6.878819	0.000000	0.000000
2218.854864	480.544765	143.195613	0.438386	13.786187	0.773006	6.878895	0.000000	0.000000
2218.874866	480.544765	143.174725	0.438393	13.784176	0.773018	6.877892	0.000000	0.000000
2218.894867	480.544765	143.185214	0.438389	13.785185	0.773012	6.878396	0.000000	0.000000
2218.914869	480.544765	143.183386	0.438390	13.785009	0.773013	6.878308	0.000000	0.000000
2218.934872	480.544765	143.191962	0.438387	13.785835	0.773008	6.878720	0.000000	0.000000
2218.954874	480.544765	143.185064	0.438390	13.785171	0.773012	6.878389	0.000000	0.000000
2218.974875	480.544685	143.191632	0.438387	13.785803	0.773008	6.878704	0.000000	0.000000
2218.994877	480.544765	143.191833	0.438387	13.785823	0.773008	6.878714	0.000000	0.000000
2219.014880	480.544765	143.193423	0.438387	13.785976	0.773008	6.878790	0.000000	0.000000
2219.034882	480.544765	143.191365	0.438387	13.785778	0.773009	6.878691	0.000000	0.000000
2219.054883	480.544765	143.179656	0.438391	13.784650	0.773015	6.878129	0.000000	0.000000
2219.074885	480.544685	143.180322	0.438391	13.784714	0.773015	6.878161	0.000000	0.000000
2219.094887	480.544685	143.168932	0.438395	13.783618	0.773021	6.877614	0.000000	0.000000
2219.114890	480.544765	143.188489	0.438388	13.785501	0.773010	6.878553	0.000000	0.000000
2219.134892	480.544765	143.186253	0.438389	13.785285	0.773012	6.878446	0.000000	0.000000
2219.154893	480.544765	143.179280	0.438391	13.784614	0.773015	6.878111	0.000000	0.000000
2219.174895	480.544765	143.186169	0.438389	13.785277	0.773012	6.878442	0.000000	0.000000
2219.194898	480.544685	143.181238	0.438391	13.784803	0.773014	6.878205	0.000000	0.000000
2219.214900	480.544765	143.195175	0.438386	13.786144	0.773007	6.878874	0.000000	0.000000
2219.234901	480.544765	143.173434	0.438393	13.784051	0.773019	6.877830	0.000000	0.000000
2219.254903	480.544765	143.177019	0.438392	13.784396	0.773017	6.878002	0.000000	0.000000
2219.274906	480.544765	143.166477	0.438396	13.783381	0.773022	6.877496	0.000000	0.000000
2219.294908	480.544685	143.156720	0.438399	13.782442	0.773028	6.877027	0.000000	0.000000
2219.314909	480.544685	143.166523	0.438396	13.783386	0.773022	6.877498	0.000000	0.000000
2219.334911	480.544685	143.164962	0.438396	13.783236	0.773023	6.877423	0.000000	0.000000
2219.354913	480.544765	143.165858	0.438396	13.783322	0.773023	6.877466	0.000000	0.000000
2219.374916	480.544765	143.158053	0.438399	13.782570	0.773027	6.877091	0.000000	0.000000
2219.394917	480.544765	143.167884	0.438395	13.783517	0.773022	6.877563	0.000000	0.000000
2219.414919	480.544765	143.162508	0.438397	13.782999	0.773024	6.877305	0.000000	0.000000
2219.434921	480.544685	143.172079	0.438394	13.783921	0.773019	6.877765	0.000000	0.000000
2219.454924	480.544685	143.166564	0.438396	13.783390	0.773022	6.877500	0.000000	0.000000
2219.474926	480.544765	143.165370	0.438396	13.783275	0.773023	6.877443	0.000000	0.000000
2219.494927	480.544765	143.154585	0.438400	13.782237	0.773029	6.876924	0.000000	0.000000
2219.514929	480.544765	143.171275	0.438394	13.783843	0.773020	6.877726	0.000000	0.000000
2219.534932	480.544765	143.150577	0.438401	13.781851	0.773031	6.876732	0.000000	0.000000
2219.554934	480.544685	143.154239	0.438400	13.782203	0.773029	6.876908	0.000000	0.000000
2219.574935	480.544685	143.155531	0.438399	13.782328	0.773028	6.876970	0.000000	0.000000
2219.594937	480.544685	143.142416	0.438404	13.781065	0.773035	6.876340	0.000000	0.000000
2219.614940	480.544765	143.160518	0.438398	13.782808	0.773026	6.877209	0.000000	0.000000
2219.634942	480.544765	143.148302	0.438402	13.781632	0.773032	6.876623	0.000000	0.000000
2219.654943	480.544765	143.148921	0.438402	13.781691	0.773032	6.876652	0.000000	0.000000
2219.674945	480.544685	143.149825	0.438401	13.781778	0.773031	6.876696	0.000000	0.000000
2219.694947	480.544685	143.145779	0.438403	13.781389	0.773033	6.876501	0.000000	0.000000
2219.714950	480.544685	143.146168	0.438402	13.781426	0.773033	6.876520	0.000000	0.000000
2219.734951	480.544765	143.150229	0.438401	13.781817	0.773031	6.876715	0.000000	0.000000
2219.754953	480.544765	143.153246	0.438400	13.782108	0.773030	6.876860	0.000000	0.000000
2219.774955	480.544765	143.148705	0.438402	13.781670	0.773032	6.876642	0.000000	0.000000
2219.794958	480.544765	143.147180	0.438402	13.781524	0.773033	6.876569	0.000000	0.000000
2219.814960	480.544685	143.153628	0.438400	13.782144	0.773029	6.876878	0.000000	0.000000
2219.834961	480.544765	143.146767	0.438402	13.781484	0.773033	6.876549	0.000000	0.000000
2219.854963	480.544765	143.148850	0.438402	13.781684	0.773032	6.876649	0.000000	0.000000
2219.874966	480.544685	143.156271	0.438399	13.782399	0.773028	6.877005	0.000000	0.000000
2219.894968	480.544765	143.142954	0.438404	13.781117	0.773035	6.876366	0.000000	0.000000
2219.914969	480.544765	143.151318	0.438401	13.781922	0.773031	6.876767	0.000000	0.000000
2219.934971	480.544685	143.147140	0.438402	13.781520	0.773033	6.876567	0.000000	0.000000
2219.954974	480.544685	143.146227	0.438402	13.781432	0.773033	6.876523	0.000000	0.000000
2219.974976	480.544765	143.134235	0.438407	13.780277	0.773040	6.875947	0.000000	0.000000
2219.994977	480.544765	143.145167	0.438403	13.781330	0.773034	6.876472	0.000000	0.000000
2220.014979	480.544765	143.145261	0.438403	13.781339	0.773034	6.876476	0.000000	0.000000
2220.034981	480.544685	143.146864	0.438402	13.781493	0.773033	6.876553	0.000000	0.000000
2220.054984	480.544685	143.151063	0.438401	13.781897	0.773031	6.876755	0.000000	0.000000
2220.074986	480.544765	143.133155	0.438407	13.780173	0.773041	6.875895	0.000000	0.000000
2220.094987	480.544765	143.133967	0.438407	13.780252	0.773040	6.875934	0.000000	0.000000
2220.114989	480.544765	143.130390	0.438408	13.779907	0.773042	6.875762	0.000000	0.000000
2220.134992	480.544765	143.143503	0.438403	13.781170	0.773035	6.876392	0.000000	0.000000
2220.154994	480.544765	143.140220	0.438405	13.780854	0.773037	6.876234	0.000000	0.000000
2220.174995	480.544685	143.125988	0.438409	13.779483	0.773044	6.875551	0.000000	0.000000
2220.194997	480.544685	143.137166	0.438405	13.780560	0.773038	6.876088	0.000000	0.000000
2220.215000	480.544765	143.135288	0.438406	13.780379	0.773039	6.875997	0.000000	0.000000
2220.235002	480.544765	143.131883	0.438407	13.780051	0.773041	6.875834	0.000000	0.000000
2220.255003	480.544765	143.121452	0.438411	13.779047	0.773047	6.875333	0.000000	0.000000
2220.275005	480.544765	143.142209	0.438404	13.781045	0.773036	6.876330	0.000000	0.000000
2220.295008	480.544685	143.131735	0.438407	13.780037	0.773041	6.875827	0.000000	0.000000
2220.315010	480.544685	143.134069	0.438407	13.780261	0.773040	6.875939	0.000000	0.000000
2220.335011	480.544765	143.138064	0.438405	13.780646	0.773038	6.876131	0.000000	0.000000
2220.355013	480.544765	143.142309	0.438404	13.781055	0.773036	6.876335	0.000000	0.000000
2220.375015	480.544765	143.129200	0.438408	13.779793	0.773043	6.875705	0.000000	0.000000
2220.395018	480.544765	143.144882	0.438403	13.781302	0.773034	6.876458	0.000000	0.000000
2220.415020	480.544765	143.138303	0.438405	13.780669	0.773038	6.876142	0.000000	0.000000
2220.435021	480.544765	143.132686	0.438407	13.780128	0.773041	6.875872	0.000000	0.000000
2220.455023	480.544685	143.138175	0.438405	13.780657	0.773038	6.876136	0.000000	0.000000
2220.475026	480.544685	143.142739	0.438404	13.781096	0.773035	6.876355	0.000000	0.000000
2220.495028	480.544765	143.147065	0.438402	13.781513	0.773033	6.876563	0.000000	0.000000
2220.515029	480.544765	143.154412	0.438400	13.782220	0.773029	6.876916	0.000000	0.000000
2220.535031	480.544765	143.138750	0.438405	13.780712	0.773037	6.876164	0.000000	0.000000
2220.555034	480.544685	143.144364	0.438403	13.781253	0.773034	6.876433	0.000000	0.000000
2220.575036	480.544685	143.142681	0.438404	13.781090	0.773035	6.876353	0.000000	0.000000
2220.595037	480.544765	143.143795	0.438403	13.781198	0.773035	6.876406	0.000000	0.000000
2220.615039	480.544685	143.137270	0.438405	13.780570	0.773038	6.876093	0.000000	0.000000
2220.635041	480.544765	143.141150	0.438404	13.780943	0.773036	6.876279	0.000000	0.000000
2220.655044	480.544765	143.141570	0.438404	13.780984	0.773036	6.876299	0.000000	0.000000
2220.675045	480.544765	143.135849	0.438406	13.780433	0.773039	6.876024	0.000000	0.000000
2220.695047	480.544685	143.140233	0.438404	13.780855	0.773037	6.876235	0.000000	0.000000
2220.715049	480.544765	143.132658	0.438407	13.780126	0.773041	6.875871	0.000000	0.000000
2220.735052	480.544765	143.132574	0.438407	13.780117	0.773041	6.875867	0.000000	0.000000
2220.755054	480.544765	143.123341	0.438410	13.779229	0.773046	6.875423	0.000000	0.000000
2220.775055	480.544765	143.124670	0.438410	13.779357	0.773045	6.875487	0.000000	0.000000
2220.795057	480.544685	143.124264	0.438410	13.779317	0.773045	6.875468	0.000000	0.000000
2220.815060	480.544685	143.132876	0.438407	13.780147	0.773041	6.875882	0.000000	0.000000
2220.835062	480.544765	143.121680	0.438411	13.779069	0.773047	6.875344	0.000000	0.000000
2220.855063	480.544765	143.119255	0.438412	13.778835	0.773048	6.875227	0.000000	0.000000
2220.875065	480.544765	143.120244	0.438411	13.778930	0.773048	6.875275	0.000000	0.000000
2220.895068	480.544765	143.105940	0.438416	13.777553	0.773055	6.874588	0.000000	0.000000
2220.915070	480.544765	143.118789	0.438412	13.778790	0.773048	6.875205	0.000000	0.000000
2220.935071	480.544685	143.119448	0.438411	13.778854	0.773048	6.875237	0.000000	0.000000
2220.955073	480.544685	143.116377	0.438412	13.778558	0.773050	6.875089	0.000000	0.000000
2220.975075	480.544765	143.115848	0.438413	13.778507	0.773050	6.875064	0.000000	0.000000
2220.995078	480.544765	143.131202	0.438408	13.779985	0.773042	6.875801	0.000000	0.000000
2221.015079	480.544765	143.115205	0.438413	13.778445	0.773050	6.875033	0.000000	0.000000
2221.035081	480.544765	143.103189	0.438417	13.777288	0.773057	6.874455	0.000000	0.000000
2221.055083	480.544765	143.123016	0.438410	13.779197	0.773046	6.875408	0.000000	0.000000
2221.075086	480.544685	143.119335	0.438411	13.778843	0.773048	6.875231	0.000000	0.000000
2221.095088	480.544685	143.111371	0.438414	13.778076	0.773052	6.874848	0.000000	0.000000
2221.115089	480.544765	143.124753	0.438410	13.779365	0.773045	6.875491	0.000000	0.000000
2221.135091	480.544765	143.106424	0.438416	13.777600	0.773055	6.874611	0.000000	0.000000
2221.155094	480.544765	143.112395	0.438414	13.778175	0.773052	6.874898	0.000000	0.000000
2221.175096	480.544765	143.102182	0.438417	13.777192	0.773057	6.874407	0.000000	0.000000
2221.195097	480.544765	143.098308	0.438419	13.776819	0.773060	6.874221	0.000000	0.000000
2221.215099	480.544685	143.108224	0.438415	13.777773	0.773054	6.874697	0.000000	0.000000
2221.235102	480.544685	143.104536	0.438416	13.777418	0.773056	6.874520	0.000000	0.000000
2221.255104	480.544685	143.108222	0.438415	13.777773	0.773054	6.874697	0.000000	0.000000
2221.275105	480.544765	143.095342	0.438420	13.776533	0.773061	6.874078	0.000000	0.000000
2221.295107	480.544765	143.098139	0.438419	13.776802	0.773060	6.874213	0.000000	0.000000
2221.315109	480.544765	143.088822	0.438422	13.775905	0.773065	6.873765	0.000000	0.000000
2221.335112	480.544765	143.079410	0.438425	13.774999	0.773070	6.873313	0.000000	0.000000
2221.355114	480.544685	143.087910	0.438422	13.775817	0.773065	6.873721	0.000000	0.000000
2221.375115	480.544765	143.103176	0.438417	13.777287	0.773057	6.874455	0.000000	0.000000
2221.395117	480.544765	143.096605	0.438419	13.776655	0.773060	6.874139	0.000000	0.000000
2221.415120	480.544765	143.089648	0.438422	13.775985	0.773064	6.873805	0.000000	0.000000
2221.435122	480.544765	143.103891	0.438417	13.777356	0.773056	6.874489	0.000000	0.000000
2221.455123	480.544685	143.094226	0.438420	13.776425	0.773062	6.874025	0.000000	0.000000
2221.475125	480.544685	143.096013	0.438419	13.776598	0.773061	6.874111	0.000000	0.000000
2221.495128	480.544765	143.099052	0.438418	13.776890	0.773059	6.874257	0.000000	0.000000
2221.515130	480.544765	143.086659	0.438423	13.775697	0.773066	6.873661	0.000000	0.000000
2221.535131	480.544765	143.092347	0.438421	13.776245	0.773063	6.873935	0.000000	0.000000
2221.555133	480.544765	143.089921	0.438421	13.776011	0.773064	6.873818	0.000000	0.000000
2221.575136	480.544685	143.081750	0.438424	13.775224	0.773068	6.873426	0.000000	0.000000
2221.595138	480.544685	143.090990	0.438421	13.776114	0.773063	6.873869	0.000000	0.000000
2221.615139	480.544685	143.075599	0.438426	13.774632	0.773072	6.873130	0.000000	0.000000
2221.635141	480.544765	143.095501	0.438420	13.776548	0.773061	6.874086	0.000000	0.000000
2221.655143	480.544765	143.101784	0.438417	13.777153	0.773058	6.874388	0.000000	0.000000
2221.675146	480.544765	143.087541	0.438422	13.775782	0.773065	6.873704	0.000000	0.000000
2221.695148	480.544685	143.099482	0.438418	13.776931	0.773059	6.874277	0.000000	0.000000
2221.715149	480.544685	143.090245	0.438421	13.776042	0.773064	6.873834	0.000000	0.000000
2221.735151	480.544765	143.082355	0.438424	13.775283	0.773068	6.873455	0.000000	0.000000
2221.755154	480.544765	143.089548	0.438422	13.775975	0.773064	6.873800	0.000000	0.000000
2221.775156	480.544765	143.104064	0.438417	13.777373	0.773056	6.874497	0.000000	0.000000
2221.795157	480.544685	143.090592	0.438421	13.776076	0.773064	6.873850	0.000000	0.000000
2221.815159	480.544685	143.082475	0.438424	13.775294	0.773068	6.873460	0.000000	0.000000
2221.835162	480.544765	143.095546	0.438420	13.776553	0.773061	6.874088	0.000000	0.000000
2221.855164	480.544765	143.085209	0.438423	13.775557	0.773067	6.873592	0.000000	0.000000
2221.875165	480.544765	143.085347	0.438423	13.775571	0.773067	6.873598	0.000000	0.000000
2221.895167	480.544765	143.082340	0.438424	13.775281	0.773068	6.873454	0.000000	0.000000
2221.915169	480.544685	143.080154	0.438425	13.775071	0.773069	6.873349	0.000000	0.000000
2221.935172	480.544685	143.072821	0.438427	13.774365	0.773073	6.872997	0.000000	0.000000
2221.955173	480.544765	143.087858	0.438422	13.775812	0.773065	6.873719	0.000000	0.000000
2221.975175	480.544765	143.084463	0.438423	13.775486	0.773067	6.873556	0.000000	0.000000
2221.995177	480.544765	143.070602	0.438428	13.774151	0.773075	6.872890	0.000000	0.000000
2222.015180	480.544765	143.083955	0.438423	13.775437	0.773067	6.873531	0.000000	0.000000
2222.035182	480.544685	143.079000	0.438425	13.774960	0.773070	6.873293	0.000000	0.000000
2222.055183	480.544685	143.075462	0.438426	13.774619	0.773072	6.873123	0.000000	0.000000
2222.075185	480.544765	143.079434	0.438425	13.775001	0.773070	6.873314	0.000000	0.000000
2222.095188	480.544765	143.077589	0.438426	13.774824	0.773071	6.873226	0.000000	0.000000
2222.115190	480.544765	143.073903	0.438427	13.774469	0.773073	6.873049	0.000000	0.000000
2222.135191	480.544765	143.086581	0.438423	13.775689	0.773066	6.873658	0.000000	0.000000
2222.155193	480.544765	143.069117	0.438428	13.774008	0.773075	6.872819	0.000000	0.000000
2222.175196	480.544685	143.070438	0.438428	13.774135	0.773075	6.872882	0.000000	0.000000
2222.195198	480.544765	143.064632	0.438430	13.773576	0.773078	6.872603	0.000000	0.000000
2222.215199	480.544765	143.066287	0.438429	13.773736	0.773077	6.872683	0.000000	0.000000
2222.235201	480.544765	143.059239	0.438432	13.773057	0.773081	6.872344	0.000000	0.000000
2222.255203	480.544765	143.058427	0.438432	13.772979	0.773081	6.872305	0.000000	0.000000
2222.275206	480.544685	143.083569	0.438423	13.775399	0.773067	6.873513	0.000000	0.000000
2222.295207	480.544685	143.069252	0.438428	13.774021	0.773075	6.872825	0.000000	0.000000
2222.315209	480.544765	143.065566	0.438430	13.773666	0.773077	6.872648	0.000000	0.000000
2222.335211	480.544765	143.069456	0.438428	13.774041	0.773075	6.872835	0.000000	0.000000
2222.355214	480.544765	143.074120	0.438427	13.774490	0.773073	6.873059	0.000000	0.000000
2222.375216	480.544765	143.067664	0.438429	13.773868	0.773076	6.872749	0.000000	0.000000
2222.395217	480.544685	143.061662	0.438431	13.773290	0.773079	6.872461	0.000000	0.000000
2222.415219	480.544685	143.057715	0.438432	13.772910	0.773082	6.872271	0.000000	0.000000
2222.435222	480.544765	143.058485	0.438432	13.772984	0.773081	6.872308	0.000000	0.000000
2222.455224	480.544765	143.063828	0.438430	13.773499	0.773078	6.872565	0.000000	0.000000
2222.475225	480.544765	143.068775	0.438429	13.773975	0.773076	6.872802	0.000000	0.000000
2222.495227	480.544685	143.065341	0.438430	13.773645	0.773077	6.872637	0.000000	0.000000
2222.515230	480.544685	143.060716	0.438431	13.773199	0.773080	6.872415	0.000000	0.000000
2222.535232	480.544685	143.058343	0.438432	13.772971	0.773081	6.872301	0.000000	0.000000
2222.555233	480.544765	143.062746	0.438431	13.773395	0.773079	6.872513	0.000000	0.000000
2222.575235	480.544765	143.062431	0.438431	13.773364	0.773079	6.872497	0.000000	0.000000
2222.595237	480.544765	143.054448	0.438433	13.772596	0.773083	6.872114	0.000000	0.000000
2222.615240	480.544685	143.056244	0.438433	13.772769	0.773082	6.872200	0.000000	0.000000
2222.635242	480.544685	143.068686	0.438428	13.773967	0.773076	6.872798	0.000000	0.000000
2222.655243	480.544765	143.059814	0.438432	13.773112	0.773081	6.872372	0.000000	0.000000
2222.675245	480.544765	143.064022	0.438430	13.773518	0.773078	6.872574	0.000000	0.000000
2222.695248	480.544765	143.063110	0.438430	13.773430	0.773079	6.872530	0.000000	0.000000
2222.715250	480.544765	143.044155	0.438437	13.771605	0.773089	6.871620	0.000000	0.000000
2222.735251	480.544765	143.062623	0.438431	13.773383	0.773079	6.872507	0.000000	0.000000
2222.755253	480.544685	143.065109	0.438430	13.773622	0.773078	6.872626	0.000000	0.000000
2222.775256	480.544765	143.082466	0.438424	13.775293	0.773068	6.873460	0.000000	0.000000
2222.795258	480.544765	143.068087	0.438429	13.773909	0.773076	6.872769	0.000000	0.000000
2222.815259	480.544765	143.075144	0.438426	13.774588	0.773072	6.873108	0.000000	0.000000
2222.835261	480.544765	143.068454	0.438429	13.773944	0.773076	6.872787	0.000000	0.000000
2222.855263	480.544685	143.070510	0.438428	13.774142	0.773075	6.872886	0.000000	0.000000
2222.875266	480.544765	143.065815	0.438430	13.773690	0.773077	6.872660	0.000000	0.000000
2222.895267	480.544765	143.077775	0.438426	13.774842	0.773071	6.873235	0.000000	0.000000
2222.915269	480.544765	143.082522	0.438424	13.775299	0.773068	6.873463	0.000000	0.000000
2222.935271	480.544765	143.078649	0.438425	13.774926	0.773070	6.873277	0.000000	0.000000
2222.955274	480.544765	143.064908	0.438430	13.773603	0.773078	6.872616	0.000000	0.000000
2222.975276	480.544685	143.056909	0.438432	13.772833	0.773082	6.872232	0.000000	0.000000
2222.995277	480.544685	143.049801	0.438435	13.772148	0.773086	6.871891	0.000000	0.000000
2223.015279	480.544765	143.061432	0.438431	13.773268	0.773080	6.872449	0.000000	0.000000
2223.035282	480.544765	143.050464	0.438435	13.772212	0.773086	6.871923	0.000000	0.000000
2223.055284	480.544765	143.054515	0.438433	13.772602	0.773083	6.872117	0.000000	0.000000
2223.075285	480.544765	143.045497	0.438436	13.771734	0.773088	6.871684	0.000000	0.000000
2223.095287	480.544685	143.058208	0.438432	13.772958	0.773081	6.872295	0.000000	0.000000
2223.115290	480.544685	143.043875	0.438437	13.771578	0.773089	6.871606	0.000000	0.000000
2223.135292	480.544765	143.053428	0.438434	13.772498	0.773084	6.872065	0.000000	0.000000
2223.155293	480.544765	143.047997	0.438435	13.771975	0.773087	6.871804	0.000000	0.000000
2223.175295	480.544765	143.050885	0.438435	13.772253	0.773085	6.871943	0.000000	0.000000
2223.195297	480.544765	143.044998	0.438437	13.771686	0.773089	6.871660	0.000000	0.000000
2223.215300	480.544685	143.050912	0.438434	13.772255	0.773085	6.871944	0.000000	0.000000
2223.235301	480.544685	143.040394	0.438438	13.771243	0.773091	6.871439	0.000000	0.000000
2223.255303	480.544685	143.048283	0.438435	13.772002	0.773087	6.871818	0.000000	0.000000
2223.275305	480.544765	143.045038	0.438436	13.771690	0.773089	6.871662	0.000000	0.000000
2223.295308	480.544765	143.044359	0.438437	13.771625	0.773089	6.871629	0.000000	0.000000
2223.315310	480.544765	143.049449	0.438435	13.772115	0.773086	6.871874	0.000000	0.000000
2223.335311	480.544765	143.051421	0.438434	13.772304	0.773085	6.871969	0.000000	0.000000
2223.355313	480.544685	143.045148	0.438436	13.771701	0.773088	6.871667	0.000000	0.000000
2223.375316	480.544765	143.041836	0.438438	13.771382	0.773090	6.871508	0.000000	0.000000
2223.395318	480.544765	143.047080	0.438436	13.771886	0.773088	6.871760	0.000000	0.000000
2223.415319	480.544765	143.040631	0.438438	13.771266	0.773091	6.871450	0.000000	0.000000
2223.435321	480.544765	143.036142	0.438439	13.770833	0.773093	6.871235	0.000000	0.000000
2223.455324	480.544685	143.022528	0.438444	13.769523	0.773101	6.870581	0.000000	0.000000
2223.475326	480.544685	143.035774	0.438440	13.770798	0.773094	6.871217	0.000000	0.000000
2223.495327	480.544765	143.033214	0.438440	13.770552	0.773095	6.871094	0.000000	0.000000
2223.515329	480.544765	143.024310	0.438443	13.769694	0.773100	6.870666	0.000000	0.000000
2223.535331	480.544765	143.032952	0.438441	13.770526	0.773095	6.871081	0.000000	0.000000
2223.555334	480.544765	143.017590	0.438446	13.769047	0.773104	6.870343	0.000000	0.000000
2223.575336	480.544685	143.022579	0.438444	13.769528	0.773101	6.870583	0.000000	0.000000
2223.595337	480.544685	143.027143	0.438442	13.769967	0.773098	6.870802	0.000000	0.000000
2223.615339	480.544765	143.025539	0.438443	13.769813	0.773099	6.870725	0.000000	0.000000
2223.635342	480.544765	143.037139	0.438439	13.770929	0.773093	6.871282	0.000000	0.000000
2223.655344	480.544765	143.015724	0.438446	13.768868	0.773105	6.870254	0.000000	0.000000
2223.675345	480.544765	143.029064	0.438442	13.770152	0.773097	6.870895	0.000000	0.000000
2223.695347	480.544685	143.033592	0.438440	13.770588	0.773095	6.871112	0.000000	0.000000
2223.715350	480.544685	143.019344	0.438445	13.769216	0.773103	6.870428	0.000000	0.000000
2223.735352	480.544765	143.033527	0.438440	13.770582	0.773095	6.871109	0.000000	0.000000
2223.755353	480.544765	143.027811	0.438442	13.770031	0.773098	6.870834	0.000000	0.000000
2223.775355	480.544765	143.013784	0.438447	13.768681	0.773106	6.870161	0.000000	0.000000
2223.795358	480.544765	143.027290	0.438442	13.769981	0.773098	6.870809	0.000000	0.000000
2223.815360	480.544685	143.023761	0.438444	13.769641	0.773100	6.870640	0.000000	0.000000
2223.835361	480.544685	143.031402	0.438441	13.770377	0.773096	6.871007	0.000000	0.000000
2223.855363	480.544765	143.025474	0.438443	13.769806	0.773099	6.870722	0.000000	0.000000
2223.875365	480.544765	143.016164	0.438446	13.768910	0.773104	6.870275	0.000000	0.000000
2223.895368	480.544765	143.027138	0.438442	13.769967	0.773098	6.870802	0.000000	0.000000
2223.915370	480.544765	143.024152	0.438443	13.769679	0.773100	6.870659	0.000000	0.000000
2223.935371	480.544685	143.025974	0.438443	13.769855	0.773099	6.870746	0.000000	0.000000
2223.955373	480.544765	143.022675	0.438444	13.769537	0.773101	6.870588	0.000000	0.000000
2223.975376	480.544765	143.016125	0.438446	13.768906	0.773104	6.870273	0.000000	0.000000
2223.995378	480.544765	143.013050	0.438447	13.768610	0.773106	6.870125	0.000000	0.000000
2224.015379	480.544765	143.020640	0.438445	13.769341	0.773102	6.870490	0.000000	0.000000
2224.035381	480.544765	142.994170	0.438454	13.766793	0.773116	6.869218	0.000000	0.000000
2224.055384	480.544685	143.016206	0.438446	13.768914	0.773104	6.870277	0.000000	0.000000
2224.075386	480.544685	143.000926	0.438451	13.767443	0.773113	6.869543	0.000000	0.000000
2224.095387	480.544685	143.003391	0.438450	13.767680	0.773111	6.869661	0.000000	0.000000
2224.115389	480.544765	143.012530	0.438447	13.768560	0.773106	6.870100	0.000000	0.000000
2224.135391	480.544765	143.014279	0.438447	13.768729	0.773105	6.870184	0.000000	0.000000
2224.155394	480.544765	142.993946	0.438454	13.766771	0.773117	6.869208	0.000000	0.000000
2224.175395	480.544685	143.000680	0.438451	13.767419	0.773113	6.869531	0.000000	0.000000
2224.195397	480.544685	142.997170	0.438452	13.767081	0.773115	6.869362	0.000000	0.000000
2224.215399	480.544685	143.004972	0.438450	13.767833	0.773110	6.869737	0.000000	0.000000
2224.235402	480.544765	143.000087	0.438452	13.767362	0.773113	6.869503	0.000000	0.000000
2224.255404	480.544765	143.001850	0.438451	13.767532	0.773112	6.869587	0.000000	0.000000
2224.275405	480.544765	142.994950	0.438453	13.766868	0.773116	6.869256	0.000000	0.000000
2224.295407	480.544765	142.990542	0.438455	13.766443	0.773118	6.869044	0.000000	0.000000
2224.315410	480.544685	142.996376	0.438453	13.767005	0.773115	6.869324	0.000000	0.000000
2224.335412	480.544685	143.005003	0.438450	13.767836	0.773110	6.869739	0.000000	0.000000
2224.355413	480.544765	142.989878	0.438455	13.766379	0.773119	6.869012	0.000000	0.000000
2224.375415	480.544765	142.985929	0.438456	13.765999	0.773121	6.868822	0.000000	0.000000
2224.395418	480.544765	142.996435	0.438453	13.767011	0.773115	6.869327	0.000000	0.000000
2224.415420	480.544765	142.985248	0.438457	13.765934	0.773121	6.868790	0.000000	0.000000
2224.435421	480.544685	142.996949	0.438453	13.767060	0.773115	6.869352	0.000000	0.000000
2224.455423	480.544685	143.000020	0.438452	13.767356	0.773113	6.869499	0.000000	0.000000
2224.475425	480.544685	142.993529	0.438454	13.766731	0.773117	6.869188	0.000000	0.000000
2224.495428	480.544685	142.993157	0.438454	13.766695	0.773117	6.869170	0.000000	0.000000
2224.515429	480.544765	142.983113	0.438457	13.765728	0.773122	6.868687	0.000000	0.000000
2224.535431	480.544765	143.003482	0.438450	13.767689	0.773111	6.869666	0.000000	0.000000
2224.555433	480.544765	142.980600	0.438458	13.765486	0.773124	6.868566	0.000000	0.000000
2224.575436	480.544685	142.973774	0.438460	13.764829	0.773127	6.868239	0.000000	0.000000
2224.595438	480.544765	142.981891	0.438458	13.765610	0.773123	6.868628	0.000000	0.000000
2224.615439	480.544765	142.989780	0.438455	13.766370	0.773119	6.869007	0.000000	0.000000
2224.635441	480.544765	142.993423	0.438454	13.766721	0.773117	6.869182	0.000000	0.000000
2224.655444	480.544765	142.994027	0.438454	13.766779	0.773116	6.869211	0.000000	0.000000
2224.675446	480.544765	143.001041	0.438451	13.767454	0.773113	6.869548	0.000000	0.000000
2224.695447	480.544685	142.988816	0.438455	13.766277	0.773119	6.868961	0.000000	0.000000
2224.715449	480.544685	142.988687	0.438455	13.766265	0.773119	6.868955	0.000000	0.000000
2224.735452	480.544765	142.988971	0.438455	13.766292	0.773119	6.868969	0.000000	0.000000
2224.755454	480.544765	142.982837	0.438457	13.765701	0.773123	6.868674	0.000000	0.000000
2224.775455	480.544765	142.975223	0.438460	13.764968	0.773127	6.868308	0.000000	0.000000
2224.795457	480.544765	142.970091	0.438462	13.764474	0.773130	6.868062	0.000000	0.000000
2224.815459	480.544685	142.981313	0.438458	13.765555	0.773123	6.868601	0.000000	0.000000
2224.835462	480.544765	142.987541	0.438456	13.766154	0.773120	6.868900	0.000000	0.000000
2224.855464	480.544765	142.978406	0.438459	13.765275	0.773125	6.868461	0.000000	0.000000
2224.875465	480.544765	142.986597	0.438456	13.766063	0.773121	6.868855	0.000000	0.000000
2224.895467	480.544765	142.971513	0.438461	13.764611	0.773129	6.868130	0.000000	0.000000
2224.915470	480.544685	142.988767	0.438455	13.766272	0.773119	6.868959	0.000000	0.000000
2224.935472	480.544685	142.982790	0.438457	13.765697	0.773122	6.868672	0.000000	0.000000
2224.955473	480.544765	142.983754	0.438457	13.765790	0.773122	6.868718	0.000000	0.000000
2224.975475	480.544765	142.971209	0.438461	13.764582	0.773129	6.868115	0.000000	0.000000
2224.995478	480.544765	142.970788	0.438461	13.764541	0.773129	6.868095	0.000000	0.000000
2225.015480	480.544765	142.966195	0.438463	13.764099	0.773132	6.867874	0.000000	0.000000
2225.035481	480.544685	142.988072	0.438456	13.766205	0.773120	6.868925	0.000000	0.000000
2225.055483	480.544685	142.967183	0.438463	13.764194	0.773131	6.867922	0.000000	0.000000
2225.075486	480.544685	142.973952	0.438460	13.764846	0.773127	6.868247	0.000000	0.000000
2225.095488	480.544765	142.975916	0.438460	13.765035	0.773126	6.868341	0.000000	0.000000
2225.115489	480.544765	142.977517	0.438459	13.765189	0.773125	6.868418	0.000000	0.000000
2225.135491	480.544765	142.991702	0.438454	13.766555	0.773118	6.869100	0.000000	0.000000
2225.155493	480.544765	142.964444	0.438464	13.763931	0.773133	6.867790	0.000000	0.000000
2225.175496	480.544685	142.994925	0.438453	13.766865	0.773116	6.869255	0.000000	0.000000
2225.195498	480.544685	142.977428	0.438459	13.765181	0.773125	6.868414	0.000000	0.000000
2225.215499	480.544765	142.985960	0.438456	13.766002	0.773121	6.868824	0.000000	0.000000
2225.235501	480.544765	142.985395	0.438456	13.765948	0.773121	6.868797	0.000000	0.000000
2225.255504	480.544765	142.975132	0.438460	13.764960	0.773127	6.868304	0.000000	0.000000
2225.275506	480.544685	142.993595	0.438454	13.766737	0.773117	6.869191	0.000000	0.000000
2225.295507	480.544685	142.979095	0.438459	13.765341	0.773125	6.868494	0.000000	0.000000
2225.315509	480.544685	142.977825	0.438459	13.765219	0.773125	6.868433	0.000000	0.000000
2225.335512	480.544765	142.973074	0.438461	13.764762	0.773128	6.868205	0.000000	0.000000
2225.355514	480.544765	142.965093	0.438463	13.763993	0.773132	6.867822	0.000000	0.000000
2225.375515	480.544765	142.972486	0.438461	13.764705	0.773128	6.868177	0.000000	0.000000
2225.395517	480.544685	142.965926	0.438463	13.764073	0.773132	6.867862	0.000000	0.000000
2225.415519	480.544685	142.966710	0.438463	13.764149	0.773131	6.867899	0.000000	0.000000
2225.435522	480.544685	142.979119	0.438459	13.765344	0.773124	6.868495	0.000000	0.000000
2225.455523	480.544765	142.984757	0.438457	13.765886	0.773122	6.868766	0.000000	0.000000
2225.475525	480.544765	142.974066	0.438460	13.764857	0.773127	6.868253	0.000000	0.000000
2225.495527	480.544765	142.967606	0.438462	13.764235	0.773131	6.867942	0.000000	0.000000
2225.515530	480.544765	142.973254	0.438461	13.764779	0.773128	6.868214	0.000000	0.000000
2225.535532	480.544685	142.962862	0.438464	13.763778	0.773133	6.867714	0.000000	0.000000
2225.555533	480.544685	142.954539	0.438467	13.762977	0.773138	6.867314	0.000000	0.000000
2225.575535	480.544765	142.965676	0.438463	13.764049	0.773132	6.867850	0.000000	0.000000
2225.595538	480.544765	142.954354	0.438467	13.762959	0.773138	6.867306	0.000000	0.000000
2225.615540	480.544765	142.965096	0.438463	13.763993	0.773132	6.867822	0.000000	0.000000
2225.635541	480.544765	142.956426	0.438466	13.763159	0.773137	6.867405	0.000000	0.000000
2225.655543	480.544685	142.966951	0.438463	13.764172	0.773131	6.867911	0.000000	0.000000
2225.675546	480.544685	142.965523	0.438463	13.764035	0.773132	6.867842	0.000000	0.000000
2225.695548	480.544685	142.947174	0.438469	13.762268	0.773142	6.866961	0.000000	0.000000
2225.715549	480.544765	142.947302	0.438469	13.762280	0.773142	6.866967	0.000000	0.000000
2225.735551	480.544765	142.953737	0.438467	13.762900	0.773138	6.867276	0.000000	0.000000
2225.755553	480.544765	142.942302	0.438471	13.761799	0.773145	6.866727	0.000000	0.000000
2225.775556	480.544765	142.944743	0.438470	13.762034	0.773143	6.866844	0.000000	0.000000
2225.795557	480.544685	142.954067	0.438467	13.762932	0.773138	6.867292	0.000000	0.000000
2225.815559	480.544685	142.935659	0.438473	13.761159	0.773148	6.866408	0.000000	0.000000
2225.835561	480.544685	142.946400	0.438470	13.762194	0.773142	6.866924	0.000000	0.000000
2225.855564	480.544765	142.934347	0.438474	13.761033	0.773149	6.866345	0.000000	0.000000
2225.875566	480.544765	142.946058	0.438470	13.762161	0.773143	6.866907	0.000000	0.000000
2225.895567	480.544765	142.941450	0.438471	13.761717	0.773145	6.866686	0.000000	0.000000
2225.915569	480.544685	142.940344	0.438472	13.761610	0.773146	6.866633	0.000000	0.000000
2225.935572	480.544685	142.929973	0.438475	13.760612	0.773151	6.866134	0.000000	0.000000
2225.955574	480.544765	142.928897	0.438475	13.760508	0.773152	6.866083	0.000000	0.000000
2225.975575	480.544765	142.939070	0.438472	13.761488	0.773146	6.866571	0.000000	0.000000
2225.995577	480.544765	142.947320	0.438469	13.762282	0.773142	6.866968	0.000000	0.000000
2226.015580	480.544685	142.943820	0.438470	13.761945	0.773144	6.866800	0.000000	0.000000
2226.035582	480.544685	142.941767	0.438471	13.761747	0.773145	6.866701	0.000000	0.000000
2226.055583	480.544685	142.942154	0.438471	13.761785	0.773145	6.866720	0.000000	0.000000
2226.075585	480.544765	142.944043	0.438470	13.761967	0.773144	6.866810	0.000000	0.000000
2226.095587	480.544765	142.934414	0.438474	13.761040	0.773149	6.866348	0.000000	0.000000
2226.115590	480.544765	142.925377	0.438477	13.760170	0.773154	6.865914	0.000000	0.000000
2226.135592	480.544765	142.925352	0.438477	13.760167	0.773154	6.865912	0.000000	0.000000
2226.155593	480.544685	142.929276	0.438475	13.760545	0.773152	6.866101	0.000000	0.000000
2226.175595	480.544685	142.925173	0.438477	13.760150	0.773154	6.865904	0.000000	0.000000
2226.195598	480.544765	142.931067	0.438475	13.760717	0.773151	6.866187	0.000000	0.000000
2226.215600	480.544765	142.943250	0.438471	13.761890	0.773144	6.866772	0.000000	0.000000
2226.235601	480.544765	142.933830	0.438474	13.760983	0.773149	6.866320	0.000000	0.000000
2226.255603	480.544765	142.937541	0.438473	13.761341	0.773147	6.866498	0.000000	0.000000
2226.275606	480.544765	142.935228	0.438473	13.761118	0.773149	6.866387	0.000000	0.000000
2226.295608	480.544685	142.931979	0.438474	13.760805	0.773150	6.866231	0.000000	0.000000
2226.315609	480.544685	142.927959	0.438476	13.760418	0.773152	6.866038	0.000000	0.000000
2226.335611	480.544685	142.931154	0.438475	13.760726	0.773151	6.866191	0.000000	0.000000
2226.355614	480.544765	142.922118	0.438478	13.759856	0.773156	6.865757	0.000000	0.000000
2226.375616	480.544765	142.912904	0.438481	13.758969	0.773161	6.865314	0.000000	0.000000
2226.395617	480.544765	142.905651	0.438483	13.758270	0.773165	6.864966	0.000000	0.000000
2226.415619	480.544765	142.918843	0.438479	13.759540	0.773158	6.865600	0.000000	0.000000
2226.435621	480.544685	142.907996	0.438482	13.758496	0.773163	6.865079	0.000000	0.000000
2226.455624	480.544685	142.921520	0.438478	13.759798	0.773156	6.865728	0.000000	0.000000
2226.475626	480.544765	142.923015	0.438477	13.759942	0.773155	6.865800	0.000000	0.000000
2226.495627	480.544765	142.915962	0.438480	13.759263	0.773159	6.865461	0.000000	0.000000
2226.515629	480.544685	142.920299	0.438478	13.759681	0.773157	6.865670	0.000000	0.000000
2226.535632	480.544765	142.917022	0.438479	13.759365	0.773159	6.865512	0.000000	0.000000
2226.555634	480.544765	142.924743	0.438477	13.760108	0.773154	6.865883	0.000000	0.000000
2226.575635	480.544765	142.921677	0.438478	13.759813	0.773156	6.865736	0.000000	0.000000
2226.595637	480.544685	142.924686	0.438477	13.760103	0.773154	6.865880	0.000000	0.000000
2226.615640	480.544685	142.921089	0.438478	13.759757	0.773156	6.865708	0.000000	0.000000
2226.635642	480.544765	142.913057	0.438481	13.758983	0.773161	6.865322	0.000000	0.000000
2226.655643	480.544765	142.909946	0.438482	13.758684	0.773162	6.865172	0.000000	0.000000
2226.675645	480.544765	142.926073	0.438476	13.760237	0.773154	6.865947	0.000000	0.000000
2226.695647	480.544765	142.914750	0.438480	13.759146	0.773160	6.865403	0.000000	0.000000
2226.715650	480.544685	142.929143	0.438475	13.760532	0.773152	6.866095	0.000000	0.000000
2226.735651	480.544685	142.928433	0.438476	13.760464	0.773152	6.866060	0.000000	0.000000
2226.755653	480.544765	142.919869	0.438478	13.759639	0.773157	6.865649	0.000000	0.000000
2226.775655	480.544765	142.907817	0.438483	13.758479	0.773164	6.865070	0.000000	0.000000
2226.795658	480.544765	142.910657	0.438482	13.758752	0.773162	6.865206	0.000000	0.000000
2226.815660	480.544765	142.912314	0.438481	13.758912	0.773161	6.865286	0.000000	0.000000
2226.835661	480.544685	142.906789	0.438483	13.758380	0.773164	6.865021	0.000000	0.000000
2226.855663	480.544685	142.900824	0.438485	13.757806	0.773167	6.864734	0.000000	0.000000
2226.875666	480.544685	142.914618	0.438480	13.759134	0.773160	6.865397	0.000000	0.000000
2226.895668	480.544765	142.912361	0.438481	13.758916	0.773161	6.865288	0.000000	0.000000
2226.915669	480.544765	142.902435	0.438484	13.757961	0.773166	6.864812	0.000000	0.000000
2226.935671	480.544765	142.895119	0.438487	13.757256	0.773170	6.864460	0.000000	0.000000
2226.955674	480.544765	142.896235	0.438486	13.757364	0.773170	6.864514	0.000000	0.000000
2226.975676	480.544685	142.901485	0.438485	13.757869	0.773167	6.864766	0.000000	0.000000
2226.995677	480.544765	142.904894	0.438484	13.758198	0.773165	6.864930	0.000000	0.000000
2227.015679	480.544765	142.897326	0.438486	13.757469	0.773169	6.864566	0.000000	0.000000
2227.035681	480.544765	142.899369	0.438485	13.757666	0.773168	6.864664	0.000000	0.000000
2227.055684	480.544765	142.892659	0.438488	13.757020	0.773172	6.864342	0.000000	0.000000
2227.075686	480.544765	142.903707	0.438484	13.758083	0.773166	6.864873	0.000000	0.000000
2227.095687	480.544685	142.899928	0.438485	13.757719	0.773168	6.864691	0.000000	0.000000
2227.115689	480.544685	142.910922	0.438481	13.758778	0.773162	6.865219	0.000000	0.000000
2227.135692	480.544685	142.902922	0.438484	13.758008	0.773166	6.864835	0.000000	0.000000
2227.155694	480.544765	142.894393	0.438487	13.757187	0.773171	6.864425	0.000000	0.000000
2227.175695	480.544765	142.897652	0.438486	13.757500	0.773169	6.864582	0.000000	0.000000
2227.195697	480.544765	142.891445	0.438488	13.756903	0.773172	6.864284	0.000000	0.000000
2227.215700	480.544765	142.899377	0.438485	13.757666	0.773168	6.864665	0.000000	0.000000
2227.235702	480.544685	142.899264	0.438485	13.757656	0.773168	6.864659	0.000000	0.000000
2227.255703	480.544685	142.905389	0.438483	13.758245	0.773165	6.864953	0.000000	0.000000
2227.275705	480.544685	142.891551	0.438488	13.756913	0.773172	6.864289	0.000000	0.000000
2227.295708	480.544765	142.900430	0.438485	13.757768	0.773168	6.864715	0.000000	0.000000
2227.315710	480.544765	142.902087	0.438484	13.757927	0.773167	6.864795	0.000000	0.000000
2227.335711	480.544765	142.895077	0.438487	13.757252	0.773171	6.864458	0.000000	0.000000
2227.355713	480.544765	142.899497	0.438485	13.757678	0.773168	6.864670	0.000000	0.000000
2227.375715	480.544765	142.892686	0.438488	13.757022	0.773172	6.864343	0.000000	0.000000
2227.395718	480.544685	142.892164	0.438488	13.756972	0.773172	6.864318	0.000000	0.000000
2227.415720	480.544685	142.887532	0.438489	13.756526	0.773174	6.864096	0.000000	0.000000
2227.435721	480.544685	142.897630	0.438486	13.757498	0.773169	6.864581	0.000000	0.000000
2227.455723	480.544685	142.890119	0.438488	13.756775	0.773173	6.864220	0.000000	0.000000
2227.475726	480.544765	142.885985	0.438490	13.756377	0.773175	6.864021	0.000000	0.000000
2227.495728	480.544765	142.890739	0.438488	13.756835	0.773173	6.864250	0.000000	0.000000
2227.515729	480.544765	142.886915	0.438490	13.756467	0.773175	6.864066	0.000000	0.000000
2227.535731	480.544685	142.897998	0.438486	13.757534	0.773169	6.864598	0.000000	0.000000
2227.555734	480.544685	142.879714	0.438492	13.755773	0.773179	6.863720	0.000000	0.000000
2227.575736	480.544685	142.885399	0.438490	13.756321	0.773176	6.863993	0.000000	0.000000
2227.595737	480.544765	142.886813	0.438490	13.756457	0.773175	6.864061	0.000000	0.000000
2227.615739	480.544765	142.896288	0.438486	13.757369	0.773170	6.864516	0.000000	0.000000
2227.635741	480.544765	142.883554	0.438491	13.756143	0.773177	6.863905	0.000000	0.000000
2227.655744	480.544765	142.891187	0.438488	13.756878	0.773173	6.864271	0.000000	0.000000
2227.675745	480.544685	142.893388	0.438487	13.757090	0.773171	6.864377	0.000000	0.000000
2227.695747	480.544685	142.901389	0.438485	13.757860	0.773167	6.864761	0.000000	0.000000
2227.715749	480.544685	142.898987	0.438485	13.757629	0.773168	6.864646	0.000000	0.000000
2227.735752	480.544765	142.887196	0.438489	13.756494	0.773175	6.864079	0.000000	0.000000
2227.755754	480.544765	142.897214	0.438486	13.757458	0.773169	6.864561	0.000000	0.000000
2227.775755	480.544685	142.890981	0.438488	13.756858	0.773173	6.864261	0.000000	0.000000
2227.795757	480.544765	142.880693	0.438492	13.755868	0.773178	6.863767	0.000000	0.000000
2227.815760	480.544765	142.882731	0.438491	13.756064	0.773177	6.863865	0.000000	0.000000
2227.835762	480.544685	142.874536	0.438494	13.755275	0.773182	6.863471	0.000000	0.000000
2227.855763	480.544685	142.887874	0.438489	13.756559	0.773174	6.864112	0.000000	0.000000
2227.875765	480.544765	142.884404	0.438490	13.756225	0.773176	6.863945	0.000000	0.000000
2227.895768	480.544765	142.880942	0.438492	13.755892	0.773178	6.863779	0.000000	0.000000
2227.915770	480.544765	142.883527	0.438491	13.756140	0.773177	6.863903	0.000000	0.000000
2227.935771	480.544765	142.878892	0.438492	13.755694	0.773179	6.863681	0.000000	0.000000
2227.955773	480.544685	142.883040	0.438491	13.756094	0.773177	6.863880	0.000000	0.000000
2227.975775	480.544685	142.895027	0.438487	13.757248	0.773170	6.864456	0.000000	0.000000
2227.995778	480.544765	142.886299	0.438490	13.756407	0.773175	6.864036	0.000000	0.000000
2228.015779	480.544765	142.882114	0.438491	13.756004	0.773178	6.863835	0.000000	0.000000
2228.035781	480.544765	142.896044	0.438486	13.757346	0.773170	6.864505	0.000000	0.000000
2228.055783	480.544765	142.894481	0.438487	13.757195	0.773171	6.864429	0.000000	0.000000
2228.075786	480.544765	142.874681	0.438494	13.755289	0.773182	6.863478	0.000000	0.000000
2228.095788	480.544685	142.876218	0.438493	13.755437	0.773181	6.863552	0.000000	0.000000
2228.115789	480.544685	142.884096	0.438490	13.756195	0.773176	6.863931	0.000000	0.000000
2228.135791	480.544765	142.885833	0.438490	13.756362	0.773176	6.864014	0.000000	0.000000
2228.155794	480.544765	142.887553	0.438489	13.756528	0.773175	6.864097	0.000000	0.000000
2228.175796	480.544765	142.884241	0.438490	13.756209	0.773176	6.863938	0.000000	0.000000
2228.195797	480.544765	142.891238	0.438488	13.756883	0.773173	6.864274	0.000000	0.000000
2228.215799	480.544685	142.876969	0.438493	13.755509	0.773180	6.863588	0.000000	0.000000
2228.235802	480.544685	142.879491	0.438492	13.755752	0.773179	6.863709	0.000000	0.000000
2228.255804	480.544685	142.892491	0.438488	13.757003	0.773172	6.864334	0.000000	0.000000
2228.275805	480.544765	142.877405	0.438493	13.755551	0.773180	6.863609	0.000000	0.000000
2228.295807	480.544765	142.874419	0.438494	13.755263	0.773182	6.863466	0.000000	0.000000
2228.315809	480.544765	142.880766	0.438492	13.755875	0.773178	6.863771	0.000000	0.000000
2228.335812	480.544765	142.884441	0.438490	13.756228	0.773176	6.863947	0.000000	0.000000
2228.355814	480.544685	142.880157	0.438492	13.755816	0.773179	6.863741	0.000000	0.000000
2228.375815	480.544685	142.882129	0.438491	13.756006	0.773177	6.863836	0.000000	0.000000
2228.394817	480.544685	142.882570	0.438491	13.756048	0.773177	6.863857	0.000000	0.000000
2228.414819	480.544765	142.877951	0.438493	13.755604	0.773180	6.863635	0.000000	0.000000
2228.434822	480.544765	142.866185	0.438496	13.754471	0.773186	6.863070	0.000000	0.000000
2228.454823	480.544765	142.889079	0.438489	13.756675	0.773174	6.864170	0.000000	0.000000
2228.474825	480.544765	142.875361	0.438493	13.755354	0.773181	6.863511	0.000000	0.000000
2228.494827	480.544685	142.873226	0.438494	13.755149	0.773182	6.863408	0.000000	0.000000
2228.514829	480.544685	142.888124	0.438489	13.756583	0.773174	6.864124	0.000000	0.000000
2228.534832	480.544765	142.883972	0.438491	13.756183	0.773177	6.863925	0.000000	0.000000
2228.554833	480.544765	142.886033	0.438490	13.756382	0.773175	6.864024	0.000000	0.000000
2228.574835	480.544765	142.881058	0.438492	13.755903	0.773178	6.863785	0.000000	0.000000
2228.594837	480.544765	142.880839	0.438492	13.755882	0.773178	6.863774	0.000000	0.000000
2228.614840	480.544685	142.886558	0.438490	13.756432	0.773175	6.864049	0.000000	0.000000
2228.634841	480.544685	142.890615	0.438488	13.756823	0.773173	6.864244	0.000000	0.000000
2228.654843	480.544765	142.877640	0.438493	13.755574	0.773180	6.863620	0.000000	0.000000
2228.674845	480.544765	142.876982	0.438493	13.755510	0.773180	6.863589	0.000000	0.000000
2228.694848	480.544765	142.877408	0.438493	13.755551	0.773180	6.863609	0.000000	0.000000
2228.714849	480.544685	142.888282	0.438489	13.756598	0.773174	6.864132	0.000000	0.000000
2228.734851	480.544685	142.870819	0.438495	13.754917	0.773184	6.863293	0.000000	0.000000
2228.754853	480.544685	142.873714	0.438494	13.755196	0.773182	6.863432	0.000000	0.000000
2228.774855	480.544765	142.876679	0.438493	13.755481	0.773181	6.863574	0.000000	0.000000
2228.794858	480.544765	142.881701	0.438491	13.755965	0.773178	6.863816	0.000000	0.000000
2228.814859	480.544765	142.879423	0.438492	13.755745	0.773179	6.863706	0.000000	0.000000
2228.834861	480.544765	142.881370	0.438491	13.755933	0.773178	6.863800	0.000000	0.000000
2228.854863	480.544685	142.883497	0.438491	13.756138	0.773177	6.863902	0.000000	0.000000
2228.874866	480.544685	142.889287	0.438489	13.756695	0.773174	6.864180	0.000000	0.000000
2228.894867	480.544685	142.876889	0.438493	13.755501	0.773180	6.863584	0.000000	0.000000
2228.914869	480.544765	142.864890	0.438497	13.754346	0.773187	6.863008	0.000000	0.000000
2228.934871	480.544765	142.875727	0.438493	13.755389	0.773181	6.863529	0.000000	0.000000
2228.954874	480.544765	142.876048	0.438493	13.755420	0.773181	6.863544	0.000000	0.000000
2228.974875	480.544685	142.872837	0.438494	13.755111	0.773183	6.863390	0.000000	0.000000
2228.994877	480.544685	142.865242	0.438497	13.754380	0.773187	6.863025	0.000000	0.000000
2229.014879	480.544765	142.867595	0.438496	13.754607	0.773186	6.863138	0.000000	0.000000
2229.034882	480.544765	142.876177	0.438493	13.755433	0.773181	6.863550	0.000000	0.000000
2229.054883	480.544765	142.867525	0.438496	13.754600	0.773186	6.863134	0.000000	0.000000
2229.074885	480.544765	142.873227	0.438494	13.755149	0.773182	6.863408	0.000000	0.000000
2229.094887	480.544685	142.873395	0.438494	13.755165	0.773182	6.863416	0.000000	0.000000
2229.114889	480.544685	142.871663	0.438495	13.754998	0.773183	6.863333	0.000000	0.000000
2229.134892	480.544765	142.866792	0.438496	13.754529	0.773186	6.863099	0.000000	0.000000
2229.154893	480.544765	142.876050	0.438493	13.755421	0.773181	6.863544	0.000000	0.000000
2229.174895	480.544765	142.874828	0.438494	13.755303	0.773182	6.863485	0.000000	0.000000
2229.194897	480.544765	142.862603	0.438498	13.754126	0.773188	6.862898	0.000000	0.000000
2229.214900	480.544685	142.855258	0.438500	13.753419	0.773192	6.862545	0.000000	0.000000
2229.234901	480.544685	142.854388	0.438500	13.753335	0.773193	6.862503	0.000000	0.000000
2229.254903	480.544765	142.852102	0.438501	13.753115	0.773194	6.862394	0.000000	0.000000
2229.274905	480.544765	142.859950	0.438499	13.753870	0.773190	6.862771	0.000000	0.000000
2229.294908	480.544765	142.854644	0.438500	13.753360	0.773193	6.862516	0.000000	0.000000
2229.314909	480.544765	142.861115	0.438498	13.753983	0.773189	6.862827	0.000000	0.000000
2229.334911	480.544685	142.868363	0.438496	13.754680	0.773185	6.863175	0.000000	0.000000
2229.354913	480.544685	142.874881	0.438493	13.755308	0.773181	6.863488	0.000000	0.000000
2229.374916	480.544765	142.881978	0.438491	13.755991	0.773178	6.863829	0.000000	0.000000
2229.394917	480.544765	142.865796	0.438497	13.754433	0.773186	6.863051	0.000000	0.000000
2229.414919	480.544765	142.860641	0.438498	13.753937	0.773189	6.862804	0.000000	0.000000
2229.434921	480.544765	142.862685	0.438498	13.754134	0.773188	6.862902	0.000000	0.000000
2229.454923	480.544765	142.860330	0.438498	13.753907	0.773189	6.862789	0.000000	0.000000
2229.474926	480.544765	142.864483	0.438497	13.754307	0.773187	6.862988	0.000000	0.000000
2229.494927	480.544685	142.851055	0.438501	13.753014	0.773194	6.862343	0.000000	0.000000
2229.514929	480.544685	142.866829	0.438496	13.754533	0.773186	6.863101	0.000000	0.000000
2229.534931	480.544765	142.863437	0.438497	13.754206	0.773188	6.862938	0.000000	0.000000
2229.554934	480.544765	142.867736	0.438496	13.754620	0.773185	6.863145	0.000000	0.000000
2229.574935	480.544765	142.855827	0.438500	13.753474	0.773192	6.862573	0.000000	0.000000
2229.594937	480.544765	142.863745	0.438497	13.754236	0.773188	6.862953	0.000000	0.000000
2229.614939	480.544765	142.853094	0.438501	13.753210	0.773193	6.862441	0.000000	0.000000
2229.634942	480.544685	142.851480	0.438501	13.753055	0.773194	6.862364	0.000000	0.000000
2229.654943	480.544685	142.858636	0.438499	13.753744	0.773190	6.862707	0.000000	0.000000
2229.674945	480.544685	142.854454	0.438500	13.753341	0.773193	6.862507	0.000000	0.000000
2229.694947	480.544765	142.847821	0.438503	13.752703	0.773196	6.862188	0.000000	0.000000
2229.714950	480.544765	142.862027	0.438498	13.754071	0.773189	6.862870	0.000000	0.000000
2229.734951	480.544765	142.861481	0.438498	13.754018	0.773189	6.862844	0.000000	0.000000
2229.754953	480.544765	142.864525	0.438497	13.754311	0.773187	6.862990	0.000000	0.000000
2229.774955	480.544685	142.857706	0.438499	13.753654	0.773191	6.862663	0.000000	0.000000
2229.794957	480.544685	142.857558	0.438499	13.753640	0.773191	6.862656	0.000000	0.000000
2229.814960	480.544765	142.855156	0.438500	13.753409	0.773192	6.862540	0.000000	0.000000
2229.834961	480.544765	142.860979	0.438498	13.753970	0.773189	6.862820	0.000000	0.000000
2229.854963	480.544765	142.855252	0.438500	13.753418	0.773192	6.862545	0.000000	0.000000
2229.874965	480.544765	142.839281	0.438506	13.751881	0.773201	6.861778	0.000000	0.000000
2229.894968	480.544765	142.853319	0.438501	13.753232	0.773193	6.862452	0.000000	0.000000
2229.914969	480.544685	142.852651	0.438501	13.753168	0.773194	6.862420	0.000000	0.000000
2229.934971	480.544765	142.870058	0.438495	13.754844	0.773184	6.863256	0.000000	0.000000
2229.954973	480.544765	142.859393	0.438499	13.753817	0.773190	6.862744	0.000000	0.000000
2229.974976	480.544765	142.865127	0.438497	13.754369	0.773187	6.863019	0.000000	0.000000
2229.994977	480.544765	142.858983	0.438499	13.753777	0.773190	6.862724	0.000000	0.000000
2230.014979	480.544765	142.859632	0.438499	13.753840	0.773190	6.862755	0.000000	0.000000
2230.034981	480.544685	142.848456	0.438502	13.752764	0.773196	6.862218	0.000000	0.000000
2230.054983	480.544685	142.843931	0.438504	13.752328	0.773198	6.862001	0.000000	0.000000
2230.074986	480.544765	142.849288	0.438502	13.752844	0.773196	6.862258	0.000000	0.000000
2230.094987	480.544765	142.842429	0.438504	13.752184	0.773199	6.861929	0.000000	0.000000
2230.114989	480.544765	142.841576	0.438505	13.752102	0.773200	6.861888	0.000000	0.000000
2230.134991	480.544765	142.847392	0.438503	13.752662	0.773197	6.862167	0.000000	0.000000
2230.154994	480.544765	142.853325	0.438501	13.753233	0.773193	6.862452	0.000000	0.000000
2230.174995	480.544765	142.854545	0.438500	13.753350	0.773193	6.862511	0.000000	0.000000
2230.194997	480.544685	142.848213	0.438502	13.752741	0.773196	6.862207	0.000000	0.000000
2230.214999	480.544685	142.840652	0.438505	13.752013	0.773200	6.861844	0.000000	0.000000
2230.235002	480.544765	142.846444	0.438503	13.752570	0.773197	6.862122	0.000000	0.000000
2230.255003	480.544765	142.843519	0.438504	13.752289	0.773199	6.861981	0.000000	0.000000
2230.275005	480.544765	142.855745	0.438500	13.753466	0.773192	6.862569	0.000000	0.000000
2230.295007	480.544765	142.843575	0.438504	13.752294	0.773199	6.861984	0.000000	0.000000
2230.315010	480.544685	142.851224	0.438501	13.753030	0.773194	6.862351	0.000000	0.000000
2230.335011	480.544765	142.849959	0.438502	13.752909	0.773195	6.862291	0.000000	0.000000
2230.355013	480.544765	142.847118	0.438503	13.752635	0.773197	6.862154	0.000000	0.000000
2230.375015	480.544765	142.847686	0.438503	13.752690	0.773196	6.862181	0.000000	0.000000
2230.395017	480.544765	142.850130	0.438502	13.752925	0.773195	6.862299	0.000000	0.000000
2230.415020	480.544765	142.850656	0.438502	13.752976	0.773195	6.862324	0.000000	0.000000
2230.435021	480.544765	142.843091	0.438504	13.752247	0.773199	6.861961	0.000000	0.000000
2230.455023	480.544685	142.848960	0.438502	13.752813	0.773196	6.862243	0.000000	0.000000
2230.475025	480.544685	142.854227	0.438500	13.753320	0.773193	6.862496	0.000000	0.000000
2230.495028	480.544685	142.849116	0.438502	13.752827	0.773195	6.862250	0.000000	0.000000
2230.515029	480.544685	142.852390	0.438501	13.753143	0.773194	6.862407	0.000000	0.000000
2230.535031	480.544765	142.860624	0.438498	13.753935	0.773189	6.862803	0.000000	0.000000
2230.555033	480.544765	142.857613	0.438499	13.753646	0.773191	6.862658	0.000000	0.000000
2230.575036	480.544765	142.856758	0.438500	13.753563	0.773191	6.862617	0.000000	0.000000
2230.595037	480.544685	142.863977	0.438497	13.754258	0.773187	6.862964	0.000000	0.000000
2230.615039	480.544685	142.853965	0.438501	13.753294	0.773193	6.862483	0.000000	0.000000
2230.635041	480.544685	142.849583	0.438502	13.752872	0.773195	6.862273	0.000000	0.000000
2230.655044	480.544765	142.851302	0.438501	13.753038	0.773194	6.862355	0.000000	0.000000
2230.675045	480.544765	142.839365	0.438505	13.751889	0.773201	6.861782	0.000000	0.000000
2230.695047	480.544765	142.848919	0.438502	13.752809	0.773196	6.862241	0.000000	0.000000
2230.715049	480.544765	142.855694	0.438500	13.753461	0.773192	6.862566	0.000000	0.000000
2230.735051	480.544685	142.857558	0.438499	13.753640	0.773191	6.862656	0.000000	0.000000
2230.755054	480.544685	142.853455	0.438501	13.753245	0.773193	6.862459	0.000000	0.000000
2230.775055	480.544765	142.851293	0.438501	13.753037	0.773194	6.862355	0.000000	0.000000
2230.795057	480.544765	142.846439	0.438503	13.752570	0.773197	6.862122	0.000000	0.000000
2230.815059	480.544765	142.844991	0.438504	13.752430	0.773198	6.862052	0.000000	0.000000
2230.835062	480.544765	142.864538	0.438497	13.754312	0.773187	6.862991	0.000000	0.000000
2230.855063	480.544765	142.844544	0.438504	13.752387	0.773198	6.862031	0.000000	0.000000
2230.875065	480.544685	142.837675	0.438506	13.751726	0.773202	6.861701	0.000000	0.000000
2230.895067	480.544765	142.857436	0.438499	13.753628	0.773191	6.862650	0.000000	0.000000
2230.915070	480.544765	142.836442	0.438506	13.751607	0.773203	6.861641	0.000000	0.000000
2230.935071	480.544765	142.837916	0.438506	13.751749	0.773202	6.861712	0.000000	0.000000
2230.955073	480.544765	142.831246	0.438508	13.751107	0.773205	6.861392	0.000000	0.000000
2230.975075	480.544765	142.840660	0.438505	13.752013	0.773200	6.861844	0.000000	0.000000
2230.995077	480.544765	142.841032	0.438505	13.752049	0.773200	6.861862	0.000000	0.000000
2231.015079	480.544685	142.843391	0.438504	13.752276	0.773199	6.861975	0.000000	0.000000
2231.035081	480.544685	142.832579	0.438508	13.751235	0.773205	6.861456	0.000000	0.000000
2231.055083	480.544765	142.834879	0.438507	13.751457	0.773203	6.861566	0.000000	0.000000
2231.075085	480.544765	142.844930	0.438504	13.752424	0.773198	6.862049	0.000000	0.000000
2231.095088	480.544765	142.841070	0.438505	13.752053	0.773200	6.861864	0.000000	0.000000
2231.115089	480.544685	142.838301	0.438506	13.751786	0.773201	6.861731	0.000000	0.000000
2231.135091	480.544685	142.844123	0.438504	13.752347	0.773198	6.862010	0.000000	0.000000
2231.155093	480.544685	142.831495	0.438508	13.751131	0.773205	6.861404	0.000000	0.000000
2231.175096	480.544765	142.836256	0.438507	13.751589	0.773203	6.861632	0.000000	0.000000
2231.195097	480.544765	142.844275	0.438504	13.752361	0.773198	6.862018	0.000000	0.000000
2231.215099	480.544765	142.839283	0.438506	13.751881	0.773201	6.861778	0.000000	0.000000
2231.235101	480.544765	142.840426	0.438505	13.751991	0.773200	6.861833	0.000000	0.000000
2231.255104	480.544765	142.841666	0.438505	13.752110	0.773200	6.861892	0.000000	0.000000
2231.275105	480.544685	142.837249	0.438506	13.751685	0.773202	6.861680	0.000000	0.000000
2231.295107	480.544685	142.845049	0.438504	13.752436	0.773198	6.862055	0.000000	0.000000
2231.315109	480.544685	142.851666	0.438501	13.753073	0.773194	6.862373	0.000000	0.000000
2231.335111	480.544765	142.845915	0.438503	13.752519	0.773197	6.862096	0.000000	0.000000
2231.355114	480.544765	142.850827	0.438502	13.752992	0.773195	6.862332	0.000000	0.000000
2231.375115	480.544765	142.843884	0.438504	13.752324	0.773198	6.861999	0.000000	0.000000
2231.395117	480.544765	142.839454	0.438505	13.751897	0.773201	6.861786	0.000000	0.000000
2231.415119	480.544685	142.831625	0.438508	13.751144	0.773205	6.861410	0.000000	0.000000
2231.435122	480.544685	142.838638	0.438506	13.751819	0.773201	6.861747	0.000000	0.000000
2231.455123	480.544685	142.822773	0.438511	13.750291	0.773210	6.860985	0.000000	0.000000
2231.475125	480.544765	142.828585	0.438509	13.750851	0.773207	6.861264	0.000000	0.000000
2231.495127	480.544765	142.838519	0.438506	13.751807	0.773201	6.861741	0.000000	0.000000
2231.515130	480.544765	142.834592	0.438507	13.751429	0.773204	6.861552	0.000000	0.000000
2231.535131	480.544765	142.838411	0.438506	13.751797	0.773201	6.861736	0.000000	0.000000
2231.555133	480.544765	142.839420	0.438505	13.751894	0.773201	6.861784	0.000000	0.000000
2231.575135	480.544685	142.847728	0.438503	13.752694	0.773196	6.862183	0.000000	0.000000
2231.595138	480.544685	142.831141	0.438508	13.751097	0.773205	6.861387	0.000000	0.000000
2231.615139	480.544765	142.836576	0.438506	13.751620	0.773202	6.861648	0.000000	0.000000
2231.635141	480.544765	142.833155	0.438508	13.751291	0.773204	6.861483	0.000000	0.000000
2231.655143	480.544765	142.836133	0.438507	13.751578	0.773203	6.861626	0.000000	0.000000
2231.675145	480.544765	142.827469	0.438509	13.750743	0.773207	6.861210	0.000000	0.000000
2231.695148	480.544685	142.830780	0.438508	13.751062	0.773205	6.861369	0.000000	0.000000
2231.715149	480.544685	142.832800	0.438508	13.751257	0.773204	6.861466	0.000000	0.000000
2231.735151	480.544685	142.824151	0.438511	13.750424	0.773209	6.861051	0.000000	0.000000
2231.755153	480.544765	142.831436	0.438508	13.751125	0.773205	6.861401	0.000000	0.000000
2231.775156	480.544765	142.825912	0.438510	13.750594	0.773208	6.861135	0.000000	0.000000
2231.795157	480.544765	142.831518	0.438508	13.751133	0.773205	6.861405	0.000000	0.000000
2231.815159	480.544765	142.830756	0.438508	13.751060	0.773206	6.861368	0.000000	0.000000
2231.835161	480.544765	142.842676	0.438504	13.752207	0.773199	6.861941	0.000000	0.000000
2231.855164	480.544685	142.836924	0.438506	13.751654	0.773202	6.861664	0.000000	0.000000
2231.875165	480.544685	142.836749	0.438506	13.751637	0.773202	6.861656	0.000000	0.000000
2231.895167	480.544765	142.821741	0.438511	13.750192	0.773211	6.860935	0.000000	0.000000
2231.915169	480.544765	142.829793	0.438509	13.750967	0.773206	6.861322	0.000000	0.000000
2231.935172	480.544765	142.834722	0.438507	13.751442	0.773203	6.861559	0.000000	0.000000
2231.955173	480.544765	142.837035	0.438506	13.751664	0.773202	6.861670	0.000000	0.000000
2231.975175	480.544765	142.833417	0.438507	13.751316	0.773204	6.861496	0.000000	0.000000
2231.995177	480.544685	142.833481	0.438507	13.751322	0.773204	6.861499	0.000000	0.000000
2232.015179	480.544685	142.833653	0.438507	13.751339	0.773204	6.861507	0.000000	0.000000
2232.035182	480.544765	142.825313	0.438510	13.750536	0.773209	6.861107	0.000000	0.000000
2232.055183	480.544765	142.834798	0.438507	13.751449	0.773203	6.861562	0.000000	0.000000
2232.075185	480.544765	142.819688	0.438512	13.749994	0.773212	6.860836	0.000000	0.000000
2232.095187	480.544765	142.804997	0.438517	13.748580	0.773220	6.860131	0.000000	0.000000
2232.115190	480.544685	142.818945	0.438512	13.749923	0.773212	6.860801	0.000000	0.000000
2232.135191	480.544685	142.819398	0.438512	13.749966	0.773212	6.860823	0.000000	0.000000
2232.155193	480.544685	142.823468	0.438511	13.750358	0.773209	6.861018	0.000000	0.000000
2232.175195	480.544765	142.820559	0.438512	13.750078	0.773211	6.860878	0.000000	0.000000
2232.195198	480.544765	142.827769	0.438509	13.750772	0.773207	6.861225	0.000000	0.000000
2232.215199	480.544765	142.828112	0.438509	13.750805	0.773207	6.861241	0.000000	0.000000
2232.235201	480.544765	142.826602	0.438510	13.750660	0.773208	6.861169	0.000000	0.000000
2232.255203	480.544765	142.824514	0.438510	13.750459	0.773209	6.861068	0.000000	0.000000
2232.275205	480.544685	142.839439	0.438505	13.751896	0.773201	6.861785	0.000000	0.000000
2232.295207	480.544685	142.818261	0.438512	13.749857	0.773212	6.860768	0.000000	0.000000
2232.315209	480.544685	142.815358	0.438513	13.749577	0.773214	6.860628	0.000000	0.000000
2232.335211	480.544685	142.810700	0.438515	13.749129	0.773216	6.860405	0.000000	0.000000
2232.355213	480.544765	142.817299	0.438513	13.749764	0.773213	6.860722	0.000000	0.000000
2232.375216	480.544765	142.814005	0.438514	13.749447	0.773215	6.860563	0.000000	0.000000
2232.395217	480.544765	142.824670	0.438510	13.750474	0.773209	6.861076	0.000000	0.000000
2232.415219	480.544765	142.797063	0.438520	13.747816	0.773224	6.859750	0.000000	0.000000
2232.435221	480.544765	142.821684	0.438511	13.750186	0.773211	6.860932	0.000000	0.000000
2232.455224	480.544685	142.806906	0.438516	13.748764	0.773219	6.860222	0.000000	0.000000
2232.475225	480.544765	142.815078	0.438514	13.749550	0.773214	6.860615	0.000000	0.000000
2232.495227	480.544765	142.816301	0.438513	13.749668	0.773214	6.860674	0.000000	0.000000
2232.515229	480.544765	142.814542	0.438514	13.749499	0.773214	6.860589	0.000000	0.000000
2232.535232	480.544765	142.823978	0.438511	13.750407	0.773209	6.861043	0.000000	0.000000
2232.555233	480.544685	142.814281	0.438514	13.749474	0.773214	6.860577	0.000000	0.000000
2232.575235	480.544685	142.805413	0.438517	13.748620	0.773219	6.860151	0.000000	0.000000
2232.595237	480.544685	142.817142	0.438513	13.749749	0.773213	6.860714	0.000000	0.000000
2232.615239	480.544765	142.823269	0.438511	13.750339	0.773210	6.861009	0.000000	0.000000
2232.635242	480.544765	142.811363	0.438515	13.749193	0.773216	6.860437	0.000000	0.000000
2232.655243	480.544765	142.817332	0.438513	13.749767	0.773213	6.860723	0.000000	0.000000
2232.675245	480.544765	142.815818	0.438513	13.749622	0.773214	6.860651	0.000000	0.000000
2232.695247	480.544685	142.809323	0.438515	13.748996	0.773217	6.860339	0.000000	0.000000
2232.715250	480.544685	142.815690	0.438513	13.749609	0.773214	6.860644	0.000000	0.000000
2232.735251	480.544765	142.826907	0.438510	13.750689	0.773208	6.861183	0.000000	0.000000
2232.755253	480.544765	142.813098	0.438514	13.749360	0.773215	6.860520	0.000000	0.000000
2232.775255	480.544765	142.807468	0.438516	13.748818	0.773218	6.860249	0.000000	0.000000
2232.795258	480.544765	142.821608	0.438511	13.750179	0.773211	6.860929	0.000000	0.000000
2232.815259	480.544685	142.817147	0.438513	13.749750	0.773213	6.860714	0.000000	0.000000
2232.835261	480.544685	142.816488	0.438513	13.749686	0.773213	6.860683	0.000000	0.000000
2232.855263	480.544765	142.808139	0.438516	13.748882	0.773218	6.860282	0.000000	0.000000
2232.875266	480.544765	142.815905	0.438513	13.749630	0.773214	6.860655	0.000000	0.000000
2232.895267	480.544765	142.813348	0.438514	13.749384	0.773215	6.860532	0.000000	0.000000
2232.915269	480.544765	142.819990	0.438512	13.750023	0.773212	6.860851	0.000000	0.000000
2232.935271	480.544765	142.820586	0.438512	13.750081	0.773211	6.860880	0.000000	0.000000
2232.955273	480.544685	142.809306	0.438515	13.748995	0.773217	6.860338	0.000000	0.000000
2232.975276	480.544765	142.804798	0.438517	13.748561	0.773220	6.860121	0.000000	0.000000
2232.995277	480.544765	142.815455	0.438514	13.749587	0.773214	6.860633	0.000000	0.000000
2233.015279	480.544765	142.813215	0.438514	13.749371	0.773215	6.860526	0.000000	0.000000
2233.035281	480.544765	142.819631	0.438512	13.749989	0.773212	6.860834	0.000000	0.000000
2233.055284	480.544765	142.811880	0.438515	13.749243	0.773216	6.860461	0.000000	0.000000
2233.075285	480.544685	142.811277	0.438515	13.749185	0.773216	6.860432	0.000000	0.000000
2233.095287	480.544685	142.805936	0.438517	13.748670	0.773219	6.860176	0.000000	0.000000
2233.115289	480.544765	142.807727	0.438516	13.748843	0.773218	6.860262	0.000000	0.000000
2233.135292	480.544765	142.804929	0.438517	13.748573	0.773220	6.860127	0.000000	0.000000
2233.155293	480.544765	142.798720	0.438519	13.747976	0.773223	6.859829	0.000000	0.000000
2233.175295	480.544765	142.809100	0.438516	13.748975	0.773217	6.860328	0.000000	0.000000
2233.195297	480.544685	142.811556	0.438515	13.749211	0.773216	6.860446	0.000000	0.000000
2233.215300	480.544685	142.824536	0.438510	13.750461	0.773209	6.861069	0.000000	0.000000
2233.235301	480.544765	142.802655	0.438518	13.748354	0.773221	6.860018	0.000000	0.000000
2233.255303	480.544765	142.803619	0.438517	13.748447	0.773220	6.860065	0.000000	0.000000
2233.275305	480.544765	142.795643	0.438520	13.747679	0.773225	6.859681	0.000000	0.000000
2233.295307	480.544765	142.803353	0.438518	13.748422	0.773221	6.860052	0.000000	0.000000
2233.315310	480.544685	142.794909	0.438520	13.747609	0.773225	6.859646	0.000000	0.000000
2233.335311	480.544685	142.790373	0.438522	13.747172	0.773228	6.859428	0.000000	0.000000
2233.355313	480.544765	142.797493	0.438520	13.747857	0.773224	6.859770	0.000000	0.000000
2233.375315	480.544765	142.790391	0.438522	13.747174	0.773228	6.859429	0.000000	0.000000
2233.395318	480.544765	142.799503	0.438519	13.748051	0.773223	6.859867	0.000000	0.000000
2233.415319	480.544765	142.795529	0.438520	13.747668	0.773225	6.859676	0.000000	0.000000
2233.435321	480.544765	142.791367	0.438522	13.747268	0.773227	6.859476	0.000000	0.000000
2233.455323	480.544685	142.799077	0.438519	13.748010	0.773223	6.859846	0.000000	0.000000
2233.475326	480.544765	142.788658	0.438523	13.747007	0.773229	6.859346	0.000000	0.000000
2233.495327	480.544765	142.791729	0.438521	13.747303	0.773227	6.859493	0.000000	0.000000
2233.515329	480.544765	142.795526	0.438520	13.747668	0.773225	6.859676	0.000000	0.000000
2233.535331	480.544765	142.795717	0.438520	13.747686	0.773225	6.859685	0.000000	0.000000
2233.555333	480.544685	142.810495	0.438515	13.749109	0.773217	6.860395	0.000000	0.000000
2233.575336	480.544685	142.792512	0.438521	13.747378	0.773226	6.859531	0.000000	0.000000
2233.595337	480.544685	142.786877	0.438523	13.746835	0.773229	6.859260	0.000000	0.000000
2233.615339	480.544765	142.797680	0.438519	13.747875	0.773224	6.859779	0.000000	0.000000
2233.635341	480.544765	142.803598	0.438517	13.748445	0.773220	6.860064	0.000000	0.000000
2233.655344	480.544765	142.799928	0.438519	13.748092	0.773222	6.859887	0.000000	0.000000
2233.675345	480.544765	142.811251	0.438515	13.749182	0.773216	6.860431	0.000000	0.000000
2233.695347	480.544685	142.799017	0.438519	13.748004	0.773223	6.859843	0.000000	0.000000
2233.715349	480.544685	142.787932	0.438523	13.746937	0.773229	6.859311	0.000000	0.000000
2233.735352	480.544685	142.776829	0.438526	13.745868	0.773235	6.858778	0.000000	0.000000
2233.755353	480.544765	142.797344	0.438520	13.747843	0.773224	6.859763	0.000000	0.000000
2233.775355	480.544765	142.793894	0.438521	13.747511	0.773226	6.859597	0.000000	0.000000
2233.795357	480.544765	142.778194	0.438526	13.745999	0.773234	6.858843	0.000000	0.000000
2233.815360	480.544765	142.788734	0.438522	13.747014	0.773229	6.859349	0.000000	0.000000
2233.835361	480.544765	142.792122	0.438521	13.747340	0.773227	6.859512	0.000000	0.000000
2233.855363	480.544685	142.796052	0.438520	13.747719	0.773224	6.859701	0.000000	0.000000
2233.875365	480.544685	142.793122	0.438521	13.747437	0.773226	6.859560	0.000000	0.000000
2233.895367	480.544685	142.796998	0.438520	13.747810	0.773224	6.859746	0.000000	0.000000
2233.915370	480.544685	142.786093	0.438523	13.746760	0.773230	6.859223	0.000000	0.000000
2233.935371	480.544765	142.796537	0.438520	13.747765	0.773224	6.859724	0.000000	0.000000
2233.955373	480.544765	142.808151	0.438516	13.748884	0.773218	6.860282	0.000000	0.000000
2233.975375	480.544765	142.793994	0.438521	13.747521	0.773226	6.859602	0.000000	0.000000
2233.995378	480.544765	142.788438	0.438523	13.746986	0.773229	6.859335	0.000000	0.000000
2234.015379	480.544685	142.795962	0.438520	13.747710	0.773224	6.859697	0.000000	0.000000
2234.035381	480.544685	142.787754	0.438523	13.746920	0.773229	6.859302	0.000000	0.000000
2234.055383	480.544685	142.797187	0.438520	13.747828	0.773224	6.859756	0.000000	0.000000
2234.075386	480.544765	142.779855	0.438525	13.746159	0.773233	6.858923	0.000000	0.000000
2234.095387	480.544765	142.783809	0.438524	13.746540	0.773231	6.859113	0.000000	0.000000
2234.115389	480.544765	142.784733	0.438524	13.746629	0.773231	6.859157	0.000000	0.000000
2234.135391	480.544765	142.788177	0.438523	13.746961	0.773229	6.859323	0.000000	0.000000
2234.155394	480.544765	142.797620	0.438520	13.747870	0.773224	6.859776	0.000000	0.000000
2234.175395	480.544685	142.793053	0.438521	13.747430	0.773226	6.859557	0.000000	0.000000
2234.195397	480.544685	142.785256	0.438524	13.746679	0.773230	6.859182	0.000000	0.000000
2234.215399	480.544765	142.792786	0.438521	13.747404	0.773226	6.859544	0.000000	0.000000
2234.235401	480.544765	142.786313	0.438523	13.746781	0.773230	6.859233	0.000000	0.000000
2234.255404	480.544765	142.792202	0.438521	13.747348	0.773227	6.859516	0.000000	0.000000
2234.275405	480.544765	142.789421	0.438522	13.747080	0.773228	6.859383	0.000000	0.000000
2234.295407	480.544685	142.789554	0.438522	13.747093	0.773228	6.859389	0.000000	0.000000
2234.315409	480.544685	142.787679	0.438523	13.746913	0.773229	6.859299	0.000000	0.000000
2234.335412	480.544685	142.786248	0.438523	13.746775	0.773230	6.859230	0.000000	0.000000
2234.355413	480.544765	142.792007	0.438521	13.747329	0.773227	6.859507	0.000000	0.000000
2234.375415	480.544765	142.790896	0.438522	13.747222	0.773227	6.859453	0.000000	0.000000
2234.395417	480.544765	142.792202	0.438521	13.747348	0.773227	6.859516	0.000000	0.000000
2234.415420	480.544765	142.794534	0.438521	13.747573	0.773225	6.859628	0.000000	0.000000
2234.435421	480.544685	142.795901	0.438520	13.747704	0.773225	6.859694	0.000000	0.000000
2234.455423	480.544685	142.782977	0.438524	13.746460	0.773232	6.859073	0.000000	0.000000
2234.475425	480.544685	142.785663	0.438523	13.746719	0.773230	6.859202	0.000000	0.000000
2234.495428	480.544765	142.791242	0.438522	13.747256	0.773227	6.859470	0.000000	0.000000
2234.515429	480.544765	142.793674	0.438521	13.747490	0.773226	6.859587	0.000000	0.000000
2234.535431	480.544765	142.779614	0.438526	13.746136	0.773234	6.858911	0.000000	0.000000
2234.555433	480.544765	142.775600	0.438527	13.745750	0.773236	6.858719	0.000000	0.000000
2234.575435	480.544765	142.777605	0.438526	13.745943	0.773235	6.858815	0.000000	0.000000
2234.595438	480.544685	142.772458	0.438528	13.745447	0.773237	6.858568	0.000000	0.000000
2234.615439	480.544765	142.769146	0.438529	13.745128	0.773239	6.858409	0.000000	0.000000
2234.635441	480.544765	142.769416	0.438529	13.745154	0.773239	6.858421	0.000000	0.000000
2234.655443	480.544765	142.769533	0.438529	13.745166	0.773239	6.858427	0.000000	0.000000
2234.675446	480.544765	142.777144	0.438526	13.745898	0.773235	6.858793	0.000000	0.000000
2234.695447	480.544765	142.777140	0.438526	13.745898	0.773235	6.858793	0.000000	0.000000
2234.715449	480.544685	142.768379	0.438529	13.745055	0.773240	6.858372	0.000000	0.000000
2234.735451	480.544685	142.777010	0.438526	13.745885	0.773235	6.858786	0.000000	0.000000
2234.755454	480.544685	142.784527	0.438524	13.746609	0.773231	6.859147	0.000000	0.000000
2234.775455	480.544685	142.787096	0.438523	13.746857	0.773229	6.859271	0.000000	0.000000
2234.795457	480.544765	142.784270	0.438524	13.746584	0.773231	6.859135	0.000000	0.000000
2234.815459	480.544765	142.793576	0.438521	13.747480	0.773226	6.859582	0.000000	0.000000
2234.835461	480.544765	142.784392	0.438524	13.746596	0.773231	6.859141	0.000000	0.000000
2234.855464	480.544685	142.789639	0.438522	13.747101	0.773228	6.859393	0.000000	0.000000
2234.875465	480.544685	142.783132	0.438524	13.746475	0.773231	6.859080	0.000000	0.000000
2234.895467	480.544765	142.783968	0.438524	13.746555	0.773231	6.859121	0.000000	0.000000
2234.915469	480.544765	142.780988	0.438525	13.746268	0.773233	6.858977	0.000000	0.000000
2234.935472	480.544765	142.787095	0.438523	13.746856	0.773229	6.859271	0.000000	0.000000
2234.955473	480.544765	142.770033	0.438529	13.745214	0.773239	6.858451	0.000000	0.000000
2234.975475	480.544765	142.767083	0.438530	13.744930	0.773240	6.858309	0.000000	0.000000
2234.995477	480.544685	142.767767	0.438529	13.744996	0.773240	6.858342	0.000000	0.000000
2235.015480	480.544685	142.778366	0.438526	13.746016	0.773234	6.858851	0.000000	0.000000
2235.035481	480.544765	142.775196	0.438527	13.745711	0.773236	6.858699	0.000000	0.000000
2235.055483	480.544765	142.774201	0.438527	13.745615	0.773237	6.858651	0.000000	0.000000
2235.075485	480.544765	142.775588	0.438527	13.745749	0.773236	6.858718	0.000000	0.000000
2235.095488	480.544765	142.771369	0.438528	13.745342	0.773238	6.858515	0.000000	0.000000
2235.115489	480.544765	142.776142	0.438527	13.745802	0.773235	6.858745	0.000000	0.000000
2235.135491	480.544685	142.777955	0.438526	13.745976	0.773234	6.858832	0.000000	0.000000
2235.155493	480.544685	142.777685	0.438526	13.745950	0.773234	6.858819	0.000000	0.000000
2235.175495	480.544765	142.772771	0.438528	13.745477	0.773237	6.858583	0.000000	0.000000
2235.195498	480.544765	142.762265	0.438531	13.744466	0.773243	6.858078	0.000000	0.000000
2235.215499	480.544765	142.769801	0.438529	13.745191	0.773239	6.858440	0.000000	0.000000
2235.235501	480.544765	142.764204	0.438531	13.744653	0.773242	6.858171	0.000000	0.000000
2235.255503	480.544765	142.764605	0.438531	13.744691	0.773242	6.858190	0.000000	0.000000
2235.275506	480.544685	142.770837	0.438528	13.745291	0.773238	6.858490	0.000000	0.000000
2235.295507	480.544685	142.775921	0.438527	13.745781	0.773235	6.858734	0.000000	0.000000
2235.315509	480.544765	142.766248	0.438530	13.744849	0.773241	6.858269	0.000000	0.000000
2235.335511	480.544765	142.770538	0.438529	13.745262	0.773239	6.858475	0.000000	0.000000
2235.355514	480.544765	142.765390	0.438530	13.744767	0.773241	6.858228	0.000000	0.000000
2235.375515	480.544765	142.758268	0.438533	13.744081	0.773245	6.857886	0.000000	0.000000
2235.395517	480.544765	142.769978	0.438529	13.745208	0.773239	6.858449	0.000000	0.000000
2235.415519	480.544765	142.773328	0.438528	13.745531	0.773237	6.858609	0.000000	0.000000
2235.435522	480.544685	142.778319	0.438526	13.746011	0.773234	6.858849	0.000000	0.000000
2235.455523	480.544685	142.778784	0.438526	13.746056	0.773234	6.858872	0.000000	0.000000
2235.475525	480.544765	142.779014	0.438526	13.746078	0.773234	6.858883	0.000000	0.000000
2235.495527	480.544765	142.775128	0.438527	13.745704	0.773236	6.858696	0.000000	0.000000
2235.515529	480.544765	142.776959	0.438526	13.745881	0.773235	6.858784	0.000000	0.000000
2235.535532	480.544765	142.782003	0.438525	13.746366	0.773232	6.859026	0.000000	0.000000
2235.555533	480.544685	142.769113	0.438529	13.745125	0.773239	6.858407	0.000000	0.000000
2235.575535	480.544685	142.769588	0.438529	13.745171	0.773239	6.858430	0.000000	0.000000
2235.595537	480.544765	142.759408	0.438532	13.744191	0.773245	6.857941	0.000000	0.000000
2235.615540	480.544765	142.781943	0.438525	13.746360	0.773232	6.859023	0.000000	0.000000
2235.635541	480.544765	142.768920	0.438529	13.745107	0.773239	6.858398	0.000000	0.000000
2235.655543	480.544765	142.774927	0.438527	13.745685	0.773236	6.858686	0.000000	0.000000
2235.675545	480.544765	142.756539	0.438533	13.743915	0.773246	6.857803	0.000000	0.000000
2235.695548	480.544685	142.747163	0.438536	13.743012	0.773251	6.857352	0.000000	0.000000
2235.715549	480.544685	142.750610	0.438535	13.743344	0.773249	6.857518	0.000000	0.000000
2235.735551	480.544765	142.759313	0.438532	13.744182	0.773245	6.857936	0.000000	0.000000
2235.755553	480.544765	142.755666	0.438534	13.743831	0.773247	6.857761	0.000000	0.000000
2235.775555	480.544765	142.767843	0.438529	13.745003	0.773240	6.858346	0.000000	0.000000
2235.795557	480.544765	142.763612	0.438531	13.744596	0.773242	6.858143	0.000000	0.000000
2235.815559	480.544685	142.765281	0.438530	13.744756	0.773241	6.858223	0.000000	0.000000
2235.835561	480.544685	142.768835	0.438529	13.745098	0.773239	6.858394	0.000000	0.000000
2235.855563	480.544685	142.748865	0.438536	13.743176	0.773250	6.857434	0.000000	0.000000
2235.875566	480.544765	142.752282	0.438535	13.743505	0.773248	6.857598	0.000000	0.000000
2235.895567	480.544765	142.745136	0.438537	13.742817	0.773252	6.857255	0.000000	0.000000
2235.915569	480.544765	142.750204	0.438535	13.743305	0.773250	6.857499	0.000000	0.000000
2235.935571	480.544765	142.745800	0.438537	13.742881	0.773252	6.857287	0.000000	0.000000
2235.955574	480.544685	142.739957	0.438539	13.742318	0.773255	6.857006	0.000000	0.000000
2235.975575	480.544685	142.746153	0.438537	13.742915	0.773252	6.857304	0.000000	0.000000
2235.995577	480.544685	142.744796	0.438537	13.742784	0.773252	6.857239	0.000000	0.000000
2236.015579	480.544765	142.747679	0.438536	13.743062	0.773251	6.857377	0.000000	0.000000
2236.035582	480.544765	142.749693	0.438536	13.743256	0.773250	6.857474	0.000000	0.000000
2236.055583	480.544765	142.754410	0.438534	13.743710	0.773247	6.857701	0.000000	0.000000
2236.075585	480.544685	142.747551	0.438536	13.743049	0.773251	6.857371	0.000000	0.000000
2236.095587	480.544685	142.751117	0.438535	13.743393	0.773249	6.857542	0.000000	0.000000
2236.115589	480.544685	142.753424	0.438534	13.743615	0.773248	6.857653	0.000000	0.000000
2236.135592	480.544765	142.764134	0.438531	13.744646	0.773242	6.858168	0.000000	0.000000
2236.155593	480.544765	142.765126	0.438530	13.744741	0.773241	6.858215	0.000000	0.000000
2236.175595	480.544765	142.754187	0.438534	13.743688	0.773247	6.857690	0.000000	0.000000
2236.195597	480.544765	142.762919	0.438531	13.744529	0.773243	6.858109	0.000000	0.000000
2236.215600	480.544765	142.758632	0.438533	13.744116	0.773245	6.857903	0.000000	0.000000
2236.235601	480.544685	142.751323	0.438535	13.743412	0.773249	6.857552	0.000000	0.000000
2236.255603	480.544685	142.755726	0.438533	13.743836	0.773246	6.857764	0.000000	0.000000
2236.275605	480.544765	142.748776	0.438536	13.743167	0.773250	6.857430	0.000000	0.000000
2236.295608	480.544765	142.760766	0.438532	13.744322	0.773244	6.858006	0.000000	0.000000
2236.315609	480.544765	142.748403	0.438536	13.743131	0.773251	6.857412	0.000000	0.000000
2236.335611	480.544765	142.741121	0.438538	13.742430	0.773255	6.857062	0.000000	0.000000
2236.355613	480.544685	142.754337	0.438534	13.743703	0.773247	6.857697	0.000000	0.000000
2236.375616	480.544685	142.740957	0.438538	13.742414	0.773255	6.857054	0.000000	0.000000
2236.395617	480.544685	142.750021	0.438535	13.743287	0.773250	6.857490	0.000000	0.000000
2236.415619	480.544685	142.741866	0.438538	13.742502	0.773254	6.857098	0.000000	0.000000
2236.435621	480.544765	142.756684	0.438533	13.743929	0.773246	6.857810	0.000000	0.000000
2236.455623	480.544765	142.743269	0.438538	13.742637	0.773253	6.857165	0.000000	0.000000
2236.475626	480.544765	142.748397	0.438536	13.743131	0.773251	6.857412	0.000000	0.000000
2236.495627	480.544765	142.741505	0.438538	13.742467	0.773254	6.857081	0.000000	0.000000
2236.515629	480.544765	142.743419	0.438538	13.742651	0.773253	6.857173	0.000000	0.000000
2236.535631	480.544765	142.753147	0.438534	13.743588	0.773248	6.857640	0.000000	0.000000
2236.555634	480.544685	142.748745	0.438536	13.743164	0.773250	6.857428	0.000000	0.000000
2236.575635	480.544765	142.756195	0.438533	13.743881	0.773246	6.857786	0.000000	0.000000
2236.595637	480.544765	142.745372	0.438537	13.742839	0.773252	6.857266	0.000000	0.000000
2236.615639	480.544765	142.751654	0.438535	13.743444	0.773249	6.857568	0.000000	0.000000
2236.635642	480.544765	142.745113	0.438537	13.742815	0.773252	6.857254	0.000000	0.000000
2236.655643	480.544765	142.751930	0.438535	13.743471	0.773249	6.857581	0.000000	0.000000
2236.675645	480.544685	142.746813	0.438536	13.742978	0.773251	6.857336	0.000000	0.000000
2236.695647	480.544685	142.730373	0.438542	13.741396	0.773260	6.856546	0.000000	0.000000
2236.715650	480.544685	142.742078	0.438538	13.742522	0.773254	6.857108	0.000000	0.000000
2236.735651	480.544765	142.750034	0.438535	13.743288	0.773250	6.857490	0.000000	0.000000
2236.755653	480.544765	142.748893	0.438536	13.743179	0.773250	6.857436	0.000000	0.000000
2236.775655	480.544765	142.739117	0.438539	13.742237	0.773256	6.856966	0.000000	0.000000
2236.795657	480.544765	142.749241	0.438536	13.743212	0.773250	6.857452	0.000000	0.000000
2236.815660	480.544765	142.753512	0.438534	13.743623	0.773248	6.857657	0.000000	0.000000
2236.835661	480.544685	142.746158	0.438537	13.742915	0.773252	6.857304	0.000000	0.000000
2236.855663	480.544685	142.748579	0.438536	13.743148	0.773250	6.857421	0.000000	0.000000
2236.875665	480.544765	142.745314	0.438537	13.742834	0.773252	6.857264	0.000000	0.000000
2236.895668	480.544765	142.754527	0.438534	13.743721	0.773247	6.857706	0.000000	0.000000
2236.915669	480.544765	142.745987	0.438537	13.742899	0.773252	6.857296	0.000000	0.000000
2236.935671	480.544765	142.743038	0.438538	13.742615	0.773254	6.857154	0.000000	0.000000
2236.955673	480.544765	142.740239	0.438539	13.742345	0.773255	6.857020	0.000000	0.000000
2236.975676	480.544765	142.749174	0.438536	13.743206	0.773250	6.857449	0.000000	0.000000
2236.995677	480.544685	142.749870	0.438535	13.743273	0.773250	6.857483	0.000000	0.000000
2237.015679	480.544685	142.741031	0.438538	13.742422	0.773254	6.857058	0.000000	0.000000
2237.035681	480.544765	142.753197	0.438534	13.743593	0.773248	6.857642	0.000000	0.000000
2237.055683	480.544765	142.754295	0.438534	13.743699	0.773247	6.857695	0.000000	0.000000
2237.075686	480.544765	142.746339	0.438537	13.742933	0.773252	6.857313	0.000000	0.000000
2237.095687	480.544765	142.736377	0.438540	13.741974	0.773257	6.856834	0.000000	0.000000
2237.115689	480.544765	142.763112	0.438531	13.744547	0.773243	6.858119	0.000000	0.000000
2237.135691	480.544765	142.750380	0.438535	13.743322	0.773250	6.857507	0.000000	0.000000
2237.155694	480.544685	142.757605	0.438533	13.744017	0.773245	6.857854	0.000000	0.000000
2237.175695	480.544685	142.750758	0.438535	13.743358	0.773249	6.857525	0.000000	0.000000
2237.195697	480.544765	142.743452	0.438538	13.742655	0.773253	6.857174	0.000000	0.000000
2237.215699	480.544765	142.752531	0.438535	13.743529	0.773248	6.857610	0.000000	0.000000
2237.235702	480.544765	142.739303	0.438539	13.742255	0.773256	6.856975	0.000000	0.000000
2237.255703	480.544765	142.757537	0.438533	13.744011	0.773246	6.857851	0.000000	0.000000
2237.275705	480.544685	142.753822	0.438534	13.743653	0.773248	6.857672	0.000000	0.000000
2237.295707	480.544685	142.744795	0.438537	13.742784	0.773252	6.857239	0.000000	0.000000
2237.315710	480.544765	142.763444	0.438531	13.744579	0.773242	6.858135	0.000000	0.000000
2237.335711	480.544765	142.750973	0.438535	13.743379	0.773249	6.857536	0.000000	0.000000
2237.355713	480.544765	142.759526	0.438532	13.744202	0.773245	6.857946	0.000000	0.000000
2237.375715	480.544765	142.754422	0.438534	13.743711	0.773247	6.857701	0.000000	0.000000
2237.395717	480.544765	142.747636	0.438536	13.743057	0.773251	6.857375	0.000000	0.000000
2237.415720	480.544685	142.749537	0.438536	13.743240	0.773250	6.857467	0.000000	0.000000
2237.435721	480.544685	142.754346	0.438534	13.743703	0.773247	6.857698	0.000000	0.000000
2237.455723	480.544765	142.759980	0.438532	13.744246	0.773244	6.857968	0.000000	0.000000
2237.475725	480.544765	142.753831	0.438534	13.743654	0.773248	6.857673	0.000000	0.000000
2237.495728	480.544765	142.770464	0.438529	13.745255	0.773239	6.858472	0.000000	0.000000
2237.515729	480.544765	142.765623	0.438530	13.744789	0.773241	6.858239	0.000000	0.000000
2237.535731	480.544765	142.768300	0.438529	13.745047	0.773240	6.858368	0.000000	0.000000
2237.555733	480.544685	142.754519	0.438534	13.743720	0.773247	6.857706	0.000000	0.000000
2237.575736	480.544685	142.766144	0.438530	13.744839	0.773241	6.858264	0.000000	0.000000
2237.595737	480.544685	142.762763	0.438531	13.744514	0.773243	6.858102	0.000000	0.000000
2237.615739	480.544765	142.752893	0.438535	13.743564	0.773248	6.857628	0.000000	0.000000
2237.635741	480.544765	142.758488	0.438533	13.744102	0.773245	6.857897	0.000000	0.000000
2237.655744	480.544765	142.760527	0.438532	13.744299	0.773244	6.857994	0.000000	0.000000
2237.675745	480.544765	142.769454	0.438529	13.745158	0.773239	6.858423	0.000000	0.000000
2237.695747	480.544765	142.756883	0.438533	13.743948	0.773246	6.857819	0.000000	0.000000
2237.715749	480.544685	142.759983	0.438532	13.744246	0.773244	6.857968	0.000000	0.000000
2237.735751	480.544685	142.758249	0.438533	13.744079	0.773245	6.857885	0.000000	0.000000
2237.755754	480.544685	142.765834	0.438530	13.744810	0.773241	6.858249	0.000000	0.000000
2237.775755	480.544765	142.739500	0.438539	13.742274	0.773255	6.856984	0.000000	0.000000
2237.795757	480.544765	142.756946	0.438533	13.743954	0.773246	6.857822	0.000000	0.000000
2237.815759	480.544765	142.748239	0.438536	13.743116	0.773251	6.857404	0.000000	0.000000
2237.835762	480.544765	142.757633	0.438533	13.744020	0.773246	6.857855	0.000000	0.000000
2237.855763	480.544765	142.748610	0.438536	13.743151	0.773250	6.857422	0.000000	0.000000
2237.875765	480.544765	142.758343	0.438533	13.744088	0.773245	6.857890	0.000000	0.000000
2237.895767	480.544685	142.752320	0.438535	13.743508	0.773248	6.857600	0.000000	0.000000
2237.915770	480.544685	142.762624	0.438531	13.744500	0.773243	6.858095	0.000000	0.000000
2237.935771	480.544685	142.759365	0.438532	13.744187	0.773244	6.857939	0.000000	0.000000
2237.955773	480.544765	142.756046	0.438533	13.743867	0.773246	6.857779	0.000000	0.000000
2237.975775	480.544765	142.754487	0.438534	13.743717	0.773247	6.857704	0.000000	0.000000
2237.995778	480.544765	142.756012	0.438533	13.743864	0.773246	6.857778	0.000000	0.000000
2238.015779	480.544765	142.757973	0.438533	13.744053	0.773245	6.857872	0.000000	0.000000
2238.035781	480.544685	142.746053	0.438537	13.742905	0.773252	6.857299	0.000000	0.000000
2238.055783	480.544685	142.748895	0.438536	13.743179	0.773250	6.857436	0.000000	0.000000
2238.075785	480.544765	142.759088	0.438532	13.744160	0.773245	6.857925	0.000000	0.000000
2238.095788	480.544765	142.748822	0.438536	13.743172	0.773250	6.857432	0.000000	0.000000
2238.115789	480.544765	142.756160	0.438533	13.743878	0.773246	6.857785	0.000000	0.000000
2238.135791	480.544765	142.735795	0.438540	13.741918	0.773257	6.856806	0.000000	0.000000
2238.155793	480.544765	142.753756	0.438534	13.743647	0.773248	6.857669	0.000000	0.000000
2238.175796	480.544685	142.752936	0.438534	13.743568	0.773248	6.857630	0.000000	0.000000
2238.195797	480.544765	142.736801	0.438540	13.742014	0.773257	6.856855	0.000000	0.000000
2238.215799	480.544765	142.749834	0.438536	13.743269	0.773250	6.857481	0.000000	0.000000
2238.235801	480.544765	142.757491	0.438533	13.744006	0.773246	6.857849	0.000000	0.000000
2238.255804	480.544765	142.755134	0.438534	13.743779	0.773247	6.857735	0.000000	0.000000
2238.275805	480.544765	142.747621	0.438536	13.743056	0.773251	6.857374	0.000000	0.000000
2238.295807	480.544765	142.745413	0.438537	13.742843	0.773252	6.857268	0.000000	0.000000
2238.315809	480.544765	142.747732	0.438536	13.743067	0.773251	6.857380	0.000000	0.000000
2238.335811	480.544685	142.743250	0.438538	13.742635	0.773253	6.857165	0.000000	0.000000
2238.355814	480.544765	142.748114	0.438536	13.743104	0.773251	6.857398	0.000000	0.000000
2238.375815	480.544765	142.746092	0.438537	13.742909	0.773252	6.857301	0.000000	0.000000
2238.395817	480.544765	142.744913	0.438537	13.742795	0.773252	6.857244	0.000000	0.000000
2238.415819	480.544765	142.764825	0.438531	13.744712	0.773242	6.858201	0.000000	0.000000
2238.435822	480.544765	142.753433	0.438534	13.743616	0.773248	6.857654	0.000000	0.000000
2238.455823	480.544765	142.762794	0.438531	13.744517	0.773243	6.858103	0.000000	0.000000
2238.475825	480.544765	142.773363	0.438528	13.745534	0.773237	6.858611	0.000000	0.000000
2238.495827	480.544765	142.767388	0.438530	13.744959	0.773240	6.858324	0.000000	0.000000
2238.515830	480.544765	142.761587	0.438532	13.744401	0.773243	6.858045	0.000000	0.000000
2238.535831	480.544765	142.766221	0.438530	13.744847	0.773241	6.858268	0.000000	0.000000
2238.555833	480.544765	142.761058	0.438532	13.744350	0.773244	6.858020	0.000000	0.000000
2238.575835	480.544765	142.768214	0.438529	13.745039	0.773240	6.858364	0.000000	0.000000
2238.595838	480.544685	142.757410	0.438533	13.743998	0.773246	6.857845	0.000000	0.000000
2238.615839	480.544685	142.748897	0.438536	13.743179	0.773250	6.857436	0.000000	0.000000
2238.635841	480.544765	142.761116	0.438532	13.744355	0.773244	6.858023	0.000000	0.000000
2238.655843	480.544765	142.750105	0.438535	13.743295	0.773250	6.857494	0.000000	0.000000
2238.675845	480.544765	142.749103	0.438536	13.743199	0.773250	6.857446	0.000000	0.000000
2238.695848	480.544765	142.754112	0.438534	13.743681	0.773247	6.857686	0.000000	0.000000
2238.715849	480.544685	142.756876	0.438533	13.743947	0.773246	6.857819	0.000000	0.000000
2238.735851	480.544765	142.742065	0.438538	13.742521	0.773254	6.857108	0.000000	0.000000
2238.755853	480.544765	142.738322	0.438539	13.742161	0.773256	6.856928	0.000000	0.000000
2238.775856	480.544765	142.741955	0.438538	13.742511	0.773254	6.857102	0.000000	0.000000
2238.795857	480.544765	142.756526	0.438533	13.743913	0.773246	6.857802	0.000000	0.000000
2238.815859	480.544765	142.758164	0.438533	13.744071	0.773245	6.857881	0.000000	0.000000
2238.835861	480.544765	142.762034	0.438531	13.744444	0.773243	6.858067	0.000000	0.000000
2238.855864	480.544685	142.756395	0.438533	13.743901	0.773246	6.857796	0.000000	0.000000
2238.875865	480.544765	142.758961	0.438532	13.744148	0.773245	6.857919	0.000000	0.000000
2238.895867	480.544765	142.761275	0.438532	13.744371	0.773244	6.858030	0.000000	0.000000
2238.915869	480.544765	142.750715	0.438535	13.743354	0.773249	6.857523	0.000000	0.000000
2238.935872	480.544765	142.751374	0.438535	13.743417	0.773249	6.857555	0.000000	0.000000
2238.955873	480.544685	142.774404	0.438527	13.745635	0.773236	6.858661	0.000000	0.000000
2238.975875	480.544685	142.748456	0.438536	13.743136	0.773250	6.857415	0.000000	0.000000
2238.995877	480.544685	142.750004	0.438535	13.743285	0.773250	6.857489	0.000000	0.000000
2239.015879	480.544685	142.749383	0.438536	13.743226	0.773250	6.857459	0.000000	0.000000
2239.035882	480.544765	142.757014	0.438533	13.743960	0.773246	6.857826	0.000000	0.000000
2239.055883	480.544765	142.740885	0.438539	13.742408	0.773255	6.857051	0.000000	0.000000
2239.075885	480.544765	142.746040	0.438537	13.742904	0.773252	6.857299	0.000000	0.000000
2239.095887	480.544765	142.741073	0.438538	13.742426	0.773255	6.857060	0.000000	0.000000
2239.115890	480.544685	142.748824	0.438536	13.743172	0.773250	6.857432	0.000000	0.000000
2239.135891	480.544685	142.754712	0.438534	13.743739	0.773247	6.857715	0.000000	0.000000
2239.155893	480.544685	142.747436	0.438536	13.743038	0.773251	6.857366	0.000000	0.000000
2239.175895	480.544765	142.740132	0.438539	13.742335	0.773255	6.857015	0.000000	0.000000
2239.195898	480.544765	142.748477	0.438536	13.743138	0.773251	6.857416	0.000000	0.000000
2239.215899	480.544765	142.742155	0.438538	13.742530	0.773254	6.857112	0.000000	0.000000
2239.235901	480.544765	142.740314	0.438539	13.742353	0.773255	6.857023	0.000000	0.000000
2239.255903	480.544685	142.731127	0.438542	13.741468	0.773260	6.856582	0.000000	0.000000
2239.275905	480.544685	142.740061	0.438539	13.742328	0.773255	6.857011	0.000000	0.000000
2239.295907	480.544765	142.739288	0.438539	13.742254	0.773256	6.856974	0.000000	0.000000
2239.315909	480.544765	142.731433	0.438542	13.741498	0.773260	6.856597	0.000000	0.000000
2239.335911	480.544765	142.741524	0.438538	13.742469	0.773254	6.857082	0.000000	0.000000
2239.355913	480.544765	142.739001	0.438539	13.742226	0.773256	6.856960	0.000000	0.000000
2239.375916	480.544765	142.731742	0.438542	13.741527	0.773260	6.856612	0.000000	0.000000
2239.395917	480.544685	142.729732	0.438542	13.741334	0.773261	6.856515	0.000000	0.000000
2239.415919	480.544765	142.736184	0.438540	13.741955	0.773257	6.856825	0.000000	0.000000
2239.435921	480.544765	142.740697	0.438539	13.742389	0.773255	6.857042	0.000000	0.000000
2239.455924	480.544765	142.734813	0.438541	13.741823	0.773258	6.856759	0.000000	0.000000
2239.475925	480.544765	142.728571	0.438543	13.741222	0.773261	6.856459	0.000000	0.000000
2239.495927	480.544685	142.722714	0.438545	13.740658	0.773264	6.856178	0.000000	0.000000
2239.515929	480.544765	142.735174	0.438540	13.741858	0.773258	6.856777	0.000000	0.000000
2239.535932	480.544765	142.730561	0.438542	13.741414	0.773260	6.856555	0.000000	0.000000
2239.555933	480.544765	142.726797	0.438543	13.741051	0.773262	6.856374	0.000000	0.000000
2239.575935	480.544765	142.721541	0.438545	13.740545	0.773265	6.856122	0.000000	0.000000
2239.595937	480.544685	142.737165	0.438540	13.742049	0.773257	6.856872	0.000000	0.000000
2239.615939	480.544685	142.727264	0.438543	13.741096	0.773262	6.856397	0.000000	0.000000
2239.635942	480.544685	142.726013	0.438543	13.740976	0.773263	6.856336	0.000000	0.000000
2239.655943	480.544765	142.731540	0.438542	13.741508	0.773260	6.856602	0.000000	0.000000
2239.675945	480.544765	142.724275	0.438544	13.740808	0.773264	6.856253	0.000000	0.000000
2239.695947	480.544765	142.732207	0.438541	13.741572	0.773259	6.856634	0.000000	0.000000
2239.715950	480.544765	142.735156	0.438540	13.741856	0.773258	6.856776	0.000000	0.000000
2239.735951	480.544765	142.718650	0.438546	13.740267	0.773267	6.855983	0.000000	0.000000
2239.755953	480.544685	142.736207	0.438540	13.741957	0.773257	6.856826	0.000000	0.000000
2239.775955	480.544685	142.720051	0.438545	13.740402	0.773266	6.856050	0.000000	0.000000
2239.795958	480.544765	142.716007	0.438547	13.740012	0.773268	6.855856	0.000000	0.000000
2239.815959	480.544765	142.727643	0.438543	13.741133	0.773262	6.856415	0.000000	0.000000
2239.835961	480.544765	142.743243	0.438538	13.742635	0.773253	6.857164	0.000000	0.000000
2239.855963	480.544765	142.743536	0.438538	13.742663	0.773253	6.857178	0.000000	0.000000
2239.875966	480.544765	142.716850	0.438547	13.740094	0.773268	6.855896	0.000000	0.000000
2239.895967	480.544685	142.737300	0.438540	13.742062	0.773257	6.856879	0.000000	0.000000
2239.915969	480.544685	142.729051	0.438542	13.741268	0.773261	6.856482	0.000000	0.000000
2239.935971	480.544685	142.735428	0.438540	13.741882	0.773258	6.856789	0.000000	0.000000
2239.955973	480.544765	142.726276	0.438543	13.741001	0.773263	6.856349	0.000000	0.000000
2239.975976	480.544765	142.728251	0.438543	13.741191	0.773262	6.856444	0.000000	0.000000
2239.995977	480.544765	142.727698	0.438543	13.741138	0.773262	6.856417	0.000000	0.000000
2240.015979	480.544765	142.740056	0.438539	13.742328	0.773255	6.857011	0.000000	0.000000
2240.035981	480.544685	142.728090	0.438543	13.741176	0.773262	6.856436	0.000000	0.000000
2240.055984	480.544685	142.742502	0.438538	13.742563	0.773254	6.857129	0.000000	0.000000
2240.075985	480.544685	142.741169	0.438538	13.742435	0.773254	6.857065	0.000000	0.000000
2240.095987	480.544765	142.742285	0.438538	13.742542	0.773254	6.857118	0.000000	0.000000
2240.115989	480.544765	142.735646	0.438540	13.741903	0.773258	6.856799	0.000000	0.000000
2240.135992	480.544765	142.730293	0.438542	13.741388	0.773260	6.856542	0.000000	0.000000
2240.155993	480.544765	142.739230	0.438539	13.742248	0.773256	6.856971	0.000000	0.000000
2240.175995	480.544765	142.734561	0.438541	13.741799	0.773258	6.856747	0.000000	0.000000
2240.195997	480.544685	142.730017	0.438542	13.741361	0.773260	6.856529	0.000000	0.000000
2240.216000	480.544685	142.737936	0.438539	13.742124	0.773256	6.856909	0.000000	0.000000
2240.236001	480.544685	142.741850	0.438538	13.742500	0.773254	6.857097	0.000000	0.000000
2240.256003	480.544765	142.724421	0.438544	13.740822	0.773264	6.856260	0.000000	0.000000
2240.276005	480.544765	142.726861	0.438543	13.741057	0.773262	6.856377	0.000000	0.000000
2240.296007	480.544765	142.746931	0.438537	13.742990	0.773251	6.857341	0.000000	0.000000
2240.316010	480.544765	142.739245	0.438539	13.742250	0.773256	6.856972	0.000000	0.000000
2240.336011	480.544765	142.738961	0.438539	13.742222	0.773256	6.856958	0.000000	0.000000
2240.356013	480.544765	142.731722	0.438542	13.741525	0.773260	6.856611	0.000000	0.000000
2240.376015	480.544685	142.731628	0.438542	13.741516	0.773260	6.856606	0.000000	0.000000
2240.396018	480.544685	142.720673	0.438545	13.740462	0.773266	6.856080	0.000000	0.000000
2240.416019	480.544685	142.730565	0.438542	13.741414	0.773260	6.856555	0.000000	0.000000
2240.436021	480.544685	142.725913	0.438543	13.740966	0.773263	6.856332	0.000000	0.000000
2240.456023	480.544765	142.718391	0.438546	13.740242	0.773267	6.855970	0.000000	0.000000
2240.476026	480.544765	142.734363	0.438541	13.741780	0.773258	6.856738	0.000000	0.000000
2240.496027	480.544765	142.727692	0.438543	13.741137	0.773262	6.856417	0.000000	0.000000
2240.516029	480.544765	142.740521	0.438539	13.742372	0.773255	6.857033	0.000000	0.000000
2240.536031	480.544765	142.743828	0.438538	13.742691	0.773253	6.857192	0.000000	0.000000
2240.556033	480.544685	142.741908	0.438538	13.742506	0.773254	6.857100	0.000000	0.000000
2240.576036	480.544765	142.750829	0.438535	13.743365	0.773249	6.857529	0.000000	0.000000
2240.596037	480.544765	142.744952	0.438537	13.742799	0.773252	6.857246	0.000000	0.000000
2240.616039	480.544765	142.754977	0.438534	13.743764	0.773247	6.857728	0.000000	0.000000
2240.636041	480.544765	142.736502	0.438540	13.741986	0.773257	6.856840	0.000000	0.000000
2240.656044	480.544765	142.738544	0.438539	13.742182	0.773256	6.856938	0.000000	0.000000
2240.676045	480.544685	142.726247	0.438543	13.740998	0.773263	6.856348	0.000000	0.000000
2240.696047	480.544685	142.733742	0.438541	13.741720	0.773258	6.856708	0.000000	0.000000
2240.716049	480.544685	142.723655	0.438544	13.740749	0.773264	6.856223	0.000000	0.000000
2240.736052	480.544685	142.730341	0.438542	13.741392	0.773260	6.856544	0.000000	0.000000
2240.756053	480.544765	142.734249	0.438541	13.741769	0.773258	6.856732	0.000000	0.000000
2240.776055	480.544765	142.730758	0.438542	13.741433	0.773260	6.856564	0.000000	0.000000
2240.796057	480.544765	142.727053	0.438543	13.741076	0.773262	6.856386	0.000000	0.000000
2240.816060	480.544765	142.730791	0.438542	13.741436	0.773260	6.856566	0.000000	0.000000
2240.836061	480.544685	142.729343	0.438542	13.741296	0.773261	6.856496	0.000000	0.000000
2240.856063	480.544685	142.721304	0.438545	13.740522	0.773265	6.856110	0.000000	0.000000
2240.876065	480.544685	142.723161	0.438544	13.740701	0.773264	6.856199	0.000000	0.000000
2240.896067	480.544765	142.716503	0.438547	13.740060	0.773268	6.855880	0.000000	0.000000
2240.916070	480.544765	142.719920	0.438546	13.740389	0.773266	6.856044	0.000000	0.000000
2240.936071	480.544765	142.726864	0.438543	13.741058	0.773262	6.856377	0.000000	0.000000
2240.956073	480.544765	142.729327	0.438542	13.741295	0.773261	6.856496	0.000000	0.000000
2240.976075	480.544765	142.716787	0.438547	13.740087	0.773268	6.855893	0.000000	0.000000
2240.996078	480.544685	142.723433	0.438544	13.740727	0.773264	6.856213	0.000000	0.000000
2241.016079	480.544685	142.730480	0.438542	13.741406	0.773260	6.856551	0.000000	0.000000
2241.036081	480.544765	142.723694	0.438544	13.740752	0.773264	6.856225	0.000000	0.000000
2241.056083	480.544765	142.726850	0.438543	13.741056	0.773262	6.856377	0.000000	0.000000
2241.076086	480.544765	142.727041	0.438543	13.741075	0.773262	6.856386	0.000000	0.000000
2241.096087	480.544765	142.727510	0.438543	13.741120	0.773262	6.856408	0.000000	0.000000
2241.116089	480.544765	142.715390	0.438547	13.739953	0.773269	6.855826	0.000000	0.000000
2241.136091	480.544685	142.718022	0.438546	13.740206	0.773267	6.855953	0.000000	0.000000
2241.156094	480.544685	142.726993	0.438543	13.741070	0.773262	6.856384	0.000000	0.000000
2241.176095	480.544765	142.723848	0.438544	13.740767	0.773264	6.856232	0.000000	0.000000
2241.196097	480.544765	142.735843	0.438540	13.741922	0.773257	6.856809	0.000000	0.000000
2241.216099	480.544765	142.727758	0.438543	13.741144	0.773262	6.856420	0.000000	0.000000
2241.236101	480.544765	142.725942	0.438544	13.740969	0.773263	6.856333	0.000000	0.000000
2241.256104	480.544765	142.730193	0.438542	13.741378	0.773261	6.856537	0.000000	0.000000
2241.276105	480.544765	142.722370	0.438545	13.740625	0.773265	6.856161	0.000000	0.000000
2241.296107	480.544685	142.723096	0.438544	13.740695	0.773264	6.856196	0.000000	0.000000
2241.316109	480.544765	142.727648	0.438543	13.741133	0.773262	6.856415	0.000000	0.000000
2241.336112	480.544765	142.710420	0.438549	13.739475	0.773271	6.855587	0.000000	0.000000
2241.356113	480.544765	142.720261	0.438545	13.740422	0.773266	6.856060	0.000000	0.000000
2241.376115	480.544765	142.727044	0.438543	13.741075	0.773262	6.856386	0.000000	0.000000
2241.396117	480.544765	142.719928	0.438546	13.740390	0.773266	6.856044	0.000000	0.000000
2241.416120	480.544765	142.724836	0.438544	13.740862	0.773263	6.856280	0.000000	0.000000
2241.436121	480.544685	142.721129	0.438545	13.740506	0.773265	6.856102	0.000000	0.000000
2241.456123	480.544685	142.731218	0.438542	13.741477	0.773260	6.856587	0.000000	0.000000
2241.476125	480.544765	142.729833	0.438542	13.741343	0.773261	6.856520	0.000000	0.000000
2241.496128	480.544765	142.721470	0.438545	13.740538	0.773265	6.856118	0.000000	0.000000
2241.516129	480.544765	142.716559	0.438547	13.740065	0.773268	6.855882	0.000000	0.000000
2241.536131	480.544765	142.728716	0.438543	13.741236	0.773261	6.856466	0.000000	0.000000
2241.556133	480.544685	142.725782	0.438544	13.740954	0.773263	6.856325	0.000000	0.000000
2241.576135	480.544685	142.722654	0.438545	13.740652	0.773265	6.856175	0.000000	0.000000
2241.596138	480.544765	142.734321	0.438541	13.741776	0.773258	6.856736	0.000000	0.000000
2241.616139	480.544765	142.733432	0.438541	13.741690	0.773259	6.856693	0.000000	0.000000
2241.636141	480.544765	142.728793	0.438543	13.741243	0.773261	6.856470	0.000000	0.000000
2241.656143	480.544765	142.739791	0.438539	13.742302	0.773255	6.856998	0.000000	0.000000
2241.676146	480.544765	142.738324	0.438539	13.742161	0.773256	6.856928	0.000000	0.000000
2241.696147	480.544765	142.728091	0.438543	13.741176	0.773262	6.856436	0.000000	0.000000
2241.716149	480.544685	142.721158	0.438545	13.740508	0.773265	6.856103	0.000000	0.000000
2241.736151	480.544685	142.729268	0.438542	13.741289	0.773261	6.856493	0.000000	0.000000
2241.756154	480.544765	142.718776	0.438546	13.740279	0.773267	6.855989	0.000000	0.000000
2241.776155	480.544765	142.726816	0.438543	13.741053	0.773262	6.856375	0.000000	0.000000
2241.796157	480.544765	142.729501	0.438542	13.741312	0.773261	6.856504	0.000000	0.000000
2241.816159	480.544765	142.732743	0.438541	13.741624	0.773259	6.856660	0.000000	0.000000
2241.836161	480.544765	142.745653	0.438537	13.742867	0.773252	6.857280	0.000000	0.000000
2241.856164	480.544685	142.743076	0.438538	13.742618	0.773253	6.857156	0.000000	0.000000
2241.876165	480.544685	142.707844	0.438550	13.739227	0.773273	6.855464	0.000000	0.000000
2241.896167	480.544685	142.723037	0.438544	13.740689	0.773264	6.856194	0.000000	0.000000
2241.916169	480.544765	142.711935	0.438548	13.739620	0.773271	6.855660	0.000000	0.000000
2241.936172	480.544765	142.730971	0.438542	13.741453	0.773260	6.856575	0.000000	0.000000
2241.956173	480.544765	142.721242	0.438545	13.740516	0.773265	6.856107	0.000000	0.000000
2241.976175	480.544765	142.725491	0.438544	13.740925	0.773263	6.856311	0.000000	0.000000
2241.996177	480.544765	142.713721	0.438548	13.739792	0.773270	6.855746	0.000000	0.000000
2242.016180	480.544685	142.720012	0.438545	13.740398	0.773266	6.856048	0.000000	0.000000
2242.036181	480.544765	142.713997	0.438548	13.739819	0.773269	6.855759	0.000000	0.000000
2242.056183	480.544765	142.726406	0.438543	13.741014	0.773263	6.856355	0.000000	0.000000
2242.076185	480.544765	142.724113	0.438544	13.740793	0.773264	6.856245	0.000000	0.000000
2242.096188	480.544765	142.710708	0.438549	13.739502	0.773271	6.855601	0.000000	0.000000
2242.116189	480.544765	142.709129	0.438549	13.739350	0.773272	6.855525	0.000000	0.000000
2242.136191	480.544765	142.714996	0.438547	13.739915	0.773269	6.855807	0.000000	0.000000
[truncated: 1,002 more rows]
