# Supplementary material for: Stress relaxation in the presence of sudden strain bursts: Methodology and stress relaxation data of microcast aluminium microwires
Source: Data Brief. 2018 Nov 14;21:2134–41. doi: 10.1016/j.dib.2018.11.047 (PMC6265499; doi:10.1016/j.dib.2018.11.047)
Supplement: Supplementary file 2 — Supplementary material [file mmc2.zip › Data in brief/As-cast/Al4N/Al_100_r_3/Stress relax txt files/Al_100_r_3_Relaxcycle0012.txt]

Time[s]	Motordispl[�m]	Force[mN]	EngStrain	EngStress[MPa]	Shearstrain	Shearstress [MPa]
2331.400117	501.292628	150.007368	0.457102	14.441990	0.803403	7.206121	0.000000	0.000000
2331.420119	501.298435	150.015340	0.457106	14.442757	0.803408	7.206504	0.000000	0.000000
2331.440121	501.302791	150.014286	0.457110	14.442656	0.803416	7.206454	0.000000	0.000000
2331.460123	501.302871	150.020121	0.457109	14.443217	0.803413	7.206734	0.000000	0.000000
2331.480125	501.302871	150.001879	0.457115	14.441461	0.803422	7.205858	0.000000	0.000000
2331.500127	501.302952	150.009062	0.457112	14.442153	0.803419	7.206203	0.000000	0.000000
2331.520129	501.302952	150.013091	0.457111	14.442541	0.803416	7.206396	0.000000	0.000000
2331.540131	501.302952	149.991602	0.457118	14.440472	0.803428	7.205364	0.000000	0.000000
2331.560133	501.303033	149.989295	0.457119	14.440250	0.803430	7.205253	0.000000	0.000000
2331.580135	501.303033	149.985020	0.457121	14.439838	0.803432	7.205048	0.000000	0.000000
2331.600137	501.303033	149.973158	0.457124	14.438696	0.803438	7.204478	0.000000	0.000000
2331.620139	501.303033	149.966127	0.457127	14.438019	0.803442	7.204140	0.000000	0.000000
2331.640141	501.303033	149.957969	0.457130	14.437234	0.803447	7.203748	0.000000	0.000000
2331.660143	501.303113	149.944518	0.457134	14.435939	0.803454	7.203102	0.000000	0.000000
2331.680145	501.303113	149.949357	0.457133	14.436405	0.803451	7.203335	0.000000	0.000000
2331.700147	501.303113	149.938547	0.457136	14.435364	0.803457	7.202815	0.000000	0.000000
2331.720149	501.303194	149.930623	0.457139	14.434601	0.803462	7.202435	0.000000	0.000000
2331.740151	501.303194	149.916053	0.457144	14.433198	0.803470	7.201735	0.000000	0.000000
2331.760153	501.303194	149.913583	0.457145	14.432960	0.803471	7.201616	0.000000	0.000000
2331.780155	501.303275	149.884034	0.457155	14.430116	0.803487	7.200197	0.000000	0.000000
2331.800157	501.303194	149.874302	0.457158	14.429179	0.803492	7.199729	0.000000	0.000000
2331.820159	501.303275	149.861635	0.457162	14.427959	0.803499	7.199121	0.000000	0.000000
2331.840161	501.303275	149.864492	0.457161	14.428234	0.803498	7.199258	0.000000	0.000000
2331.860163	501.303275	149.847758	0.457167	14.426623	0.803507	7.198454	0.000000	0.000000
2331.880165	501.303275	149.849615	0.457166	14.426802	0.803506	7.198543	0.000000	0.000000
2331.900167	501.303275	149.845847	0.457167	14.426439	0.803508	7.198362	0.000000	0.000000
2331.920169	501.303275	149.842438	0.457169	14.426111	0.803510	7.198199	0.000000	0.000000
2331.940171	501.303355	149.829976	0.457173	14.424911	0.803517	7.197600	0.000000	0.000000
2331.960173	501.303355	149.819336	0.457176	14.423887	0.803522	7.197089	0.000000	0.000000
2331.980175	501.303355	149.830692	0.457173	14.424980	0.803516	7.197634	0.000000	0.000000
2332.000177	501.303355	149.821434	0.457176	14.424089	0.803521	7.197189	0.000000	0.000000
2332.020179	501.303355	149.818288	0.457177	14.423786	0.803523	7.197038	0.000000	0.000000
2332.040181	501.303355	149.799606	0.457183	14.421987	0.803533	7.196141	0.000000	0.000000
2332.060183	501.303436	149.766800	0.457194	14.418829	0.803551	7.194565	0.000000	0.000000
2332.080185	501.303436	149.742726	0.457202	14.416511	0.803564	7.193409	0.000000	0.000000
2332.100187	501.303436	149.739033	0.457203	14.416156	0.803566	7.193231	0.000000	0.000000
2332.120189	501.303436	149.726067	0.457208	14.414907	0.803573	7.192608	0.000000	0.000000
2332.140191	501.303436	149.704100	0.457215	14.412792	0.803585	7.191553	0.000000	0.000000
2332.160193	501.303436	149.714820	0.457212	14.413825	0.803579	7.192068	0.000000	0.000000
2332.180195	501.303436	149.698638	0.457217	14.412267	0.803588	7.191291	0.000000	0.000000
2332.200197	501.303436	149.680521	0.457223	14.410522	0.803598	7.190420	0.000000	0.000000
2332.220199	501.303436	149.664115	0.457229	14.408943	0.803607	7.189632	0.000000	0.000000
2332.240201	501.303436	149.663764	0.457229	14.408909	0.803607	7.189615	0.000000	0.000000
2332.260203	501.303436	149.661500	0.457229	14.408691	0.803608	7.189507	0.000000	0.000000
2332.280205	501.303517	149.645944	0.457235	14.407194	0.803617	7.188759	0.000000	0.000000
2332.300207	501.303436	149.640663	0.457236	14.406685	0.803620	7.188506	0.000000	0.000000
2332.320209	501.303436	149.641897	0.457236	14.406804	0.803619	7.188565	0.000000	0.000000
2332.340211	501.303436	149.611249	0.457246	14.403853	0.803636	7.187093	0.000000	0.000000
2332.360213	501.303436	149.619038	0.457244	14.404603	0.803632	7.187467	0.000000	0.000000
2332.380215	501.303436	149.610057	0.457247	14.403738	0.803636	7.187035	0.000000	0.000000
2332.400217	501.303436	149.614205	0.457245	14.404138	0.803634	7.187235	0.000000	0.000000
2332.420219	501.303436	149.594037	0.457252	14.402196	0.803645	7.186266	0.000000	0.000000
2332.440221	501.303436	149.593218	0.457252	14.402117	0.803646	7.186226	0.000000	0.000000
2332.460223	501.303436	149.592585	0.457253	14.402056	0.803646	7.186196	0.000000	0.000000
2332.480225	501.303436	149.583253	0.457256	14.401158	0.803651	7.185748	0.000000	0.000000
2332.500227	501.303436	149.572693	0.457259	14.400141	0.803657	7.185240	0.000000	0.000000
2332.520229	501.303436	149.584058	0.457255	14.401235	0.803651	7.185786	0.000000	0.000000
2332.540231	501.303436	149.582426	0.457256	14.401078	0.803651	7.185708	0.000000	0.000000
2332.560233	501.303517	149.581257	0.457256	14.400966	0.803652	7.185652	0.000000	0.000000
2332.580235	501.303436	149.573873	0.457259	14.400255	0.803656	7.185297	0.000000	0.000000
2332.600237	501.303436	149.578329	0.457257	14.400684	0.803654	7.185511	0.000000	0.000000
2332.620239	501.303436	149.569715	0.457260	14.399854	0.803658	7.185097	0.000000	0.000000
2332.640241	501.303436	149.558180	0.457264	14.398744	0.803665	7.184543	0.000000	0.000000
2332.660243	501.303436	149.557055	0.457265	14.398636	0.803665	7.184489	0.000000	0.000000
2332.680245	501.303436	149.564601	0.457262	14.399362	0.803661	7.184852	0.000000	0.000000
2332.700247	501.303517	149.543377	0.457269	14.397319	0.803673	7.183832	0.000000	0.000000
2332.720249	501.303436	149.551884	0.457266	14.398138	0.803668	7.184241	0.000000	0.000000
2332.740251	501.303436	149.553256	0.457266	14.398270	0.803667	7.184307	0.000000	0.000000
2332.760253	501.303517	149.550505	0.457267	14.398005	0.803669	7.184174	0.000000	0.000000
2332.780255	501.303517	149.549583	0.457267	14.397916	0.803669	7.184130	0.000000	0.000000
2332.800257	501.303517	149.549652	0.457267	14.397923	0.803669	7.184134	0.000000	0.000000
2332.820259	501.303436	149.530244	0.457274	14.396054	0.803680	7.183201	0.000000	0.000000
2332.840261	501.303517	149.540941	0.457270	14.397084	0.803674	7.183715	0.000000	0.000000
2332.860263	501.303517	149.544297	0.457269	14.397407	0.803672	7.183876	0.000000	0.000000
2332.880265	501.303517	149.545480	0.457268	14.397521	0.803672	7.183933	0.000000	0.000000
2332.900267	501.303436	149.534146	0.457272	14.396430	0.803678	7.183389	0.000000	0.000000
2332.920269	501.303517	149.534573	0.457272	14.396471	0.803678	7.183409	0.000000	0.000000
2332.940271	501.303517	149.539927	0.457270	14.396987	0.803675	7.183666	0.000000	0.000000
2332.960273	501.303517	149.524699	0.457275	14.395521	0.803683	7.182935	0.000000	0.000000
2332.980275	501.303436	149.528324	0.457274	14.395870	0.803681	7.183109	0.000000	0.000000
2333.000277	501.303436	149.522404	0.457276	14.395300	0.803684	7.182825	0.000000	0.000000
2333.020279	501.303517	149.518324	0.457278	14.394907	0.803686	7.182629	0.000000	0.000000
2333.040281	501.303517	149.511451	0.457280	14.394245	0.803690	7.182298	0.000000	0.000000
2333.060283	501.303436	149.503795	0.457282	14.393508	0.803694	7.181931	0.000000	0.000000
2333.080285	501.303517	149.508234	0.457281	14.393935	0.803692	7.182144	0.000000	0.000000
2333.100287	501.303517	149.518963	0.457277	14.394968	0.803686	7.182659	0.000000	0.000000
2333.120289	501.303517	149.509691	0.457280	14.394076	0.803691	7.182214	0.000000	0.000000
2333.140291	501.303436	149.503428	0.457283	14.393473	0.803694	7.181913	0.000000	0.000000
2333.160293	501.303517	149.491626	0.457287	14.392336	0.803701	7.181346	0.000000	0.000000
2333.180295	501.303517	149.479469	0.457291	14.391166	0.803708	7.180762	0.000000	0.000000
2333.200297	501.303517	149.472393	0.457293	14.390485	0.803711	7.180422	0.000000	0.000000
2333.220299	501.303436	149.485168	0.457289	14.391715	0.803704	7.181036	0.000000	0.000000
2333.240301	501.303436	149.469187	0.457294	14.390176	0.803713	7.180268	0.000000	0.000000
2333.260303	501.303517	149.454088	0.457299	14.388722	0.803721	7.179543	0.000000	0.000000
2333.280305	501.303517	149.464669	0.457296	14.389741	0.803716	7.180051	0.000000	0.000000
2333.300307	501.303436	149.461482	0.457297	14.389434	0.803717	7.179898	0.000000	0.000000
2333.319309	501.303436	149.447115	0.457301	14.388051	0.803725	7.179208	0.000000	0.000000
2333.339311	501.303517	149.451764	0.457300	14.388499	0.803723	7.179431	0.000000	0.000000
2333.359313	501.303517	149.433032	0.457306	14.386695	0.803733	7.178531	0.000000	0.000000
2333.379315	501.303436	149.429972	0.457307	14.386401	0.803734	7.178384	0.000000	0.000000
2333.399317	501.303517	149.444863	0.457302	14.387834	0.803726	7.179100	0.000000	0.000000
2333.419319	501.303517	149.440690	0.457304	14.387433	0.803729	7.178899	0.000000	0.000000
2333.439321	501.303517	149.442177	0.457303	14.387576	0.803728	7.178971	0.000000	0.000000
2333.459323	501.303517	149.449504	0.457301	14.388281	0.803724	7.179323	0.000000	0.000000
2333.479325	501.303436	149.428131	0.457308	14.386223	0.803735	7.178296	0.000000	0.000000
2333.499327	501.303517	149.431746	0.457307	14.386572	0.803734	7.178470	0.000000	0.000000
2333.519329	501.303517	149.418758	0.457311	14.385321	0.803741	7.177846	0.000000	0.000000
2333.539331	501.303517	149.419773	0.457311	14.385419	0.803740	7.177894	0.000000	0.000000
2333.559333	501.303436	149.431977	0.457306	14.386594	0.803733	7.178481	0.000000	0.000000
2333.579335	501.303436	149.419121	0.457311	14.385356	0.803740	7.177863	0.000000	0.000000
2333.599337	501.303517	149.421330	0.457310	14.385569	0.803739	7.177969	0.000000	0.000000
2333.619339	501.303517	149.420852	0.457310	14.385523	0.803739	7.177946	0.000000	0.000000
2333.639341	501.303436	149.402253	0.457316	14.383732	0.803749	7.177053	0.000000	0.000000
2333.659343	501.303517	149.396710	0.457318	14.383198	0.803753	7.176786	0.000000	0.000000
2333.679345	501.303517	149.396485	0.457318	14.383177	0.803753	7.176776	0.000000	0.000000
2333.699347	501.303517	149.382200	0.457323	14.381801	0.803760	7.176089	0.000000	0.000000
2333.719349	501.303436	149.386041	0.457322	14.382171	0.803758	7.176274	0.000000	0.000000
2333.739351	501.303517	149.386184	0.457322	14.382185	0.803758	7.176281	0.000000	0.000000
2333.759353	501.303517	149.380370	0.457324	14.381625	0.803761	7.176001	0.000000	0.000000
2333.779355	501.303517	149.377754	0.457325	14.381373	0.803763	7.175876	0.000000	0.000000
2333.799357	501.303436	149.379462	0.457324	14.381538	0.803762	7.175958	0.000000	0.000000
2333.819359	501.303436	149.378970	0.457324	14.381491	0.803762	7.175934	0.000000	0.000000
2333.839361	501.303517	149.382374	0.457323	14.381818	0.803760	7.176098	0.000000	0.000000
2333.859363	501.303517	149.369067	0.457328	14.380537	0.803768	7.175459	0.000000	0.000000
2333.879365	501.303436	149.372018	0.457327	14.380821	0.803766	7.175600	0.000000	0.000000
2333.899367	501.303436	149.371764	0.457327	14.380797	0.803766	7.175588	0.000000	0.000000
2333.919369	501.303517	149.374058	0.457326	14.381018	0.803765	7.175698	0.000000	0.000000
2333.939371	501.303436	149.364687	0.457329	14.380115	0.803770	7.175248	0.000000	0.000000
2333.959373	501.303436	149.358808	0.457331	14.379549	0.803773	7.174966	0.000000	0.000000
2333.979375	501.303517	149.364445	0.457329	14.380092	0.803770	7.175236	0.000000	0.000000
2333.999377	501.303517	149.370001	0.457327	14.380627	0.803767	7.175503	0.000000	0.000000
2334.019379	501.303436	149.375664	0.457325	14.381172	0.803764	7.175775	0.000000	0.000000
2334.039381	501.303436	149.359596	0.457331	14.379625	0.803773	7.175004	0.000000	0.000000
2334.059383	501.303517	149.354655	0.457333	14.379150	0.803775	7.174766	0.000000	0.000000
2334.079385	501.303517	149.351365	0.457334	14.378833	0.803777	7.174608	0.000000	0.000000
2334.099387	501.303436	149.350327	0.457334	14.378733	0.803778	7.174558	0.000000	0.000000
2334.119389	501.303517	149.346856	0.457335	14.378399	0.803780	7.174392	0.000000	0.000000
2334.139391	501.303517	149.347510	0.457335	14.378462	0.803779	7.174423	0.000000	0.000000
2334.159393	501.303517	149.353644	0.457333	14.379052	0.803776	7.174718	0.000000	0.000000
2334.179395	501.303436	149.342911	0.457336	14.378019	0.803782	7.174202	0.000000	0.000000
2334.199397	501.303517	149.334198	0.457339	14.377180	0.803787	7.173783	0.000000	0.000000
2334.219399	501.303517	149.338428	0.457338	14.377587	0.803784	7.173987	0.000000	0.000000
2334.239401	501.303517	149.328020	0.457341	14.376585	0.803790	7.173487	0.000000	0.000000
2334.259403	501.303436	149.332021	0.457340	14.376970	0.803788	7.173679	0.000000	0.000000
2334.279405	501.303517	149.328119	0.457341	14.376595	0.803790	7.173491	0.000000	0.000000
2334.299407	501.303517	149.333806	0.457340	14.377142	0.803787	7.173765	0.000000	0.000000
2334.319409	501.303436	149.326827	0.457342	14.376470	0.803790	7.173429	0.000000	0.000000
2334.339411	501.303517	149.335265	0.457339	14.377283	0.803786	7.173835	0.000000	0.000000
2334.359413	501.303517	149.308678	0.457348	14.374723	0.803800	7.172558	0.000000	0.000000
2334.379415	501.303517	149.321947	0.457343	14.376001	0.803793	7.173195	0.000000	0.000000
2334.399417	501.303517	149.331560	0.457340	14.376926	0.803788	7.173657	0.000000	0.000000
2334.419419	501.303436	149.319999	0.457344	14.375813	0.803794	7.173101	0.000000	0.000000
2334.439421	501.303517	149.322781	0.457343	14.376081	0.803793	7.173235	0.000000	0.000000
2334.459423	501.303517	149.308070	0.457348	14.374665	0.803801	7.172528	0.000000	0.000000
2334.479425	501.303436	149.309101	0.457348	14.374764	0.803800	7.172578	0.000000	0.000000
2334.499427	501.303436	149.311281	0.457347	14.374974	0.803799	7.172683	0.000000	0.000000
2334.519429	501.303517	149.309192	0.457348	14.374773	0.803800	7.172582	0.000000	0.000000
2334.539431	501.303517	149.304339	0.457349	14.374305	0.803803	7.172349	0.000000	0.000000
2334.559433	501.303436	149.294678	0.457353	14.373375	0.803808	7.171885	0.000000	0.000000
2334.579435	501.303517	149.308418	0.457348	14.374698	0.803801	7.172545	0.000000	0.000000
2334.599437	501.303517	149.312805	0.457347	14.375120	0.803798	7.172756	0.000000	0.000000
2334.619439	501.303517	149.314694	0.457346	14.375302	0.803797	7.172847	0.000000	0.000000
2334.639441	501.303436	149.307451	0.457348	14.374605	0.803801	7.172499	0.000000	0.000000
2334.659443	501.303436	149.303619	0.457350	14.374236	0.803803	7.172314	0.000000	0.000000
2334.679445	501.303517	149.300821	0.457351	14.373967	0.803805	7.172180	0.000000	0.000000
2334.699447	501.303436	149.310341	0.457347	14.374883	0.803799	7.172637	0.000000	0.000000
2334.719449	501.303436	149.308442	0.457348	14.374700	0.803800	7.172546	0.000000	0.000000
2334.739451	501.303517	149.291272	0.457354	14.373047	0.803810	7.171721	0.000000	0.000000
2334.759453	501.303436	149.290178	0.457354	14.372942	0.803810	7.171669	0.000000	0.000000
2334.779455	501.303436	149.294186	0.457353	14.373328	0.803808	7.171861	0.000000	0.000000
2334.799457	501.303517	149.279738	0.457358	14.371937	0.803816	7.171167	0.000000	0.000000
2334.819459	501.303517	149.299952	0.457351	14.373883	0.803805	7.172138	0.000000	0.000000
2334.839461	501.303436	149.296266	0.457352	14.373528	0.803807	7.171961	0.000000	0.000000
2334.859463	501.303517	149.294376	0.457353	14.373346	0.803808	7.171870	0.000000	0.000000
2334.879465	501.303517	149.291548	0.457354	14.373074	0.803810	7.171735	0.000000	0.000000
2334.899467	501.303436	149.275511	0.457359	14.371530	0.803818	7.170964	0.000000	0.000000
2334.919469	501.303436	149.272063	0.457360	14.371198	0.803820	7.170799	0.000000	0.000000
2334.939471	501.303517	149.261994	0.457364	14.370229	0.803826	7.170315	0.000000	0.000000
2334.959473	501.303517	149.257989	0.457365	14.369843	0.803828	7.170123	0.000000	0.000000
2334.979475	501.303436	149.262531	0.457363	14.370280	0.803825	7.170341	0.000000	0.000000
2334.999477	501.303517	149.270012	0.457361	14.371001	0.803821	7.170700	0.000000	0.000000
2335.019479	501.303517	149.262609	0.457363	14.370288	0.803826	7.170344	0.000000	0.000000
2335.039481	501.303517	149.254490	0.457366	14.369506	0.803830	7.169954	0.000000	0.000000
2335.059483	501.303436	149.261008	0.457364	14.370134	0.803826	7.170267	0.000000	0.000000
2335.079485	501.303517	149.263839	0.457363	14.370406	0.803825	7.170403	0.000000	0.000000
2335.099487	501.303517	149.271419	0.457360	14.371136	0.803821	7.170768	0.000000	0.000000
2335.119489	501.303436	149.257386	0.457365	14.369785	0.803828	7.170094	0.000000	0.000000
2335.139491	501.303517	149.255613	0.457366	14.369614	0.803829	7.170008	0.000000	0.000000
2335.159493	501.303517	149.238490	0.457371	14.367966	0.803839	7.169186	0.000000	0.000000
2335.179495	501.303436	149.241313	0.457370	14.368238	0.803837	7.169321	0.000000	0.000000
2335.199497	501.303436	149.239427	0.457371	14.368056	0.803838	7.169231	0.000000	0.000000
2335.219499	501.303517	149.232015	0.457374	14.367342	0.803842	7.168875	0.000000	0.000000
2335.239501	501.303517	149.216338	0.457379	14.365833	0.803851	7.168122	0.000000	0.000000
2335.259503	501.303436	149.232935	0.457373	14.367431	0.803842	7.168919	0.000000	0.000000
2335.279505	501.303517	149.216825	0.457379	14.365880	0.803850	7.168145	0.000000	0.000000
2335.299507	501.303517	149.221741	0.457377	14.366353	0.803848	7.168381	0.000000	0.000000
2335.319509	501.303436	149.214741	0.457379	14.365679	0.803851	7.168045	0.000000	0.000000
2335.339511	501.303436	149.224189	0.457376	14.366589	0.803846	7.168499	0.000000	0.000000
2335.359513	501.303517	149.216305	0.457379	14.365830	0.803851	7.168120	0.000000	0.000000
2335.379515	501.303517	149.221230	0.457377	14.366304	0.803848	7.168357	0.000000	0.000000
2335.399517	501.303436	149.207758	0.457382	14.365007	0.803855	7.167709	0.000000	0.000000
2335.419519	501.303517	149.209206	0.457381	14.365146	0.803855	7.167779	0.000000	0.000000
2335.439521	501.303517	149.201812	0.457384	14.364435	0.803859	7.167424	0.000000	0.000000
2335.459523	501.303436	149.217364	0.457378	14.365932	0.803850	7.168171	0.000000	0.000000
2335.479525	501.303436	149.205272	0.457383	14.364768	0.803857	7.167590	0.000000	0.000000
2335.499527	501.303517	149.202898	0.457383	14.364539	0.803858	7.167476	0.000000	0.000000
2335.519529	501.303517	149.197938	0.457385	14.364062	0.803861	7.167238	0.000000	0.000000
2335.539531	501.303436	149.204145	0.457383	14.364659	0.803857	7.167536	0.000000	0.000000
2335.559533	501.303436	149.194172	0.457386	14.363699	0.803863	7.167057	0.000000	0.000000
2335.579535	501.303517	149.204972	0.457383	14.364739	0.803857	7.167576	0.000000	0.000000
2335.599537	501.303517	149.198943	0.457385	14.364158	0.803860	7.167286	0.000000	0.000000
2335.619539	501.303436	149.189871	0.457388	14.363285	0.803865	7.166850	0.000000	0.000000
2335.639541	501.303517	149.195108	0.457386	14.363789	0.803862	7.167102	0.000000	0.000000
2335.659543	501.303517	149.192634	0.457387	14.363551	0.803864	7.166983	0.000000	0.000000
2335.679545	501.303436	149.179285	0.457391	14.362266	0.803871	7.166342	0.000000	0.000000
2335.699547	501.303436	149.193132	0.457387	14.363599	0.803863	7.167007	0.000000	0.000000
2335.719549	501.303517	149.169436	0.457395	14.361318	0.803876	7.165869	0.000000	0.000000
2335.739551	501.303436	149.193255	0.457387	14.363611	0.803863	7.167013	0.000000	0.000000
2335.759553	501.303517	149.180829	0.457391	14.362414	0.803870	7.166416	0.000000	0.000000
2335.779555	501.303517	149.190257	0.457388	14.363322	0.803865	7.166869	0.000000	0.000000
2335.799557	501.303517	149.184447	0.457390	14.362763	0.803868	7.166590	0.000000	0.000000
2335.819559	501.303436	149.177902	0.457392	14.362133	0.803871	7.166275	0.000000	0.000000
2335.839561	501.303517	149.190592	0.457388	14.363354	0.803865	7.166885	0.000000	0.000000
2335.859563	501.303517	149.184757	0.457390	14.362793	0.803868	7.166605	0.000000	0.000000
2335.879565	501.303517	149.184135	0.457390	14.362733	0.803868	7.166575	0.000000	0.000000
2335.899567	501.303436	149.181603	0.457390	14.362489	0.803869	7.166453	0.000000	0.000000
2335.919569	501.303517	149.169368	0.457395	14.361311	0.803876	7.165865	0.000000	0.000000
2335.939571	501.303517	149.178716	0.457392	14.362211	0.803871	7.166314	0.000000	0.000000
2335.959573	501.303517	149.180832	0.457391	14.362415	0.803870	7.166416	0.000000	0.000000
2335.979575	501.303436	149.169587	0.457395	14.361332	0.803876	7.165876	0.000000	0.000000
2335.999577	501.303517	149.188525	0.457388	14.363155	0.803866	7.166786	0.000000	0.000000
2336.019579	501.303517	149.179038	0.457391	14.362242	0.803871	7.166330	0.000000	0.000000
2336.039581	501.303517	149.170841	0.457394	14.361453	0.803875	7.165936	0.000000	0.000000
2336.059583	501.303436	149.172048	0.457394	14.361569	0.803875	7.165994	0.000000	0.000000
2336.079585	501.303517	149.163217	0.457397	14.360719	0.803880	7.165570	0.000000	0.000000
2336.099587	501.303517	149.168538	0.457395	14.361231	0.803877	7.165825	0.000000	0.000000
2336.119589	501.303517	149.161461	0.457397	14.360550	0.803881	7.165485	0.000000	0.000000
2336.139591	501.303436	149.164647	0.457396	14.360857	0.803879	7.165638	0.000000	0.000000
2336.159593	501.303436	149.162396	0.457397	14.360640	0.803880	7.165530	0.000000	0.000000
2336.179595	501.303517	149.152995	0.457400	14.359735	0.803885	7.165079	0.000000	0.000000
2336.199597	501.303436	149.165902	0.457396	14.360977	0.803878	7.165699	0.000000	0.000000
2336.219599	501.303436	149.169725	0.457394	14.361345	0.803876	7.165882	0.000000	0.000000
2336.239601	501.303517	149.157615	0.457399	14.360180	0.803883	7.165301	0.000000	0.000000
2336.259603	501.303517	149.150468	0.457401	14.359491	0.803886	7.164957	0.000000	0.000000
2336.279605	501.303436	149.151632	0.457401	14.359603	0.803886	7.165013	0.000000	0.000000
2336.299607	501.303517	149.147442	0.457402	14.359200	0.803888	7.164812	0.000000	0.000000
2336.319609	501.303517	149.141292	0.457404	14.358608	0.803891	7.164517	0.000000	0.000000
2336.339611	501.303436	149.143972	0.457403	14.358866	0.803890	7.164645	0.000000	0.000000
2336.359613	501.303436	149.161509	0.457397	14.360554	0.803880	7.165488	0.000000	0.000000
2336.379615	501.303517	149.150681	0.457401	14.359512	0.803886	7.164968	0.000000	0.000000
2336.399617	501.303517	149.150249	0.457401	14.359470	0.803887	7.164947	0.000000	0.000000
2336.419619	501.303436	149.158503	0.457398	14.360265	0.803882	7.165343	0.000000	0.000000
2336.439621	501.303517	149.143477	0.457403	14.358818	0.803890	7.164621	0.000000	0.000000
2336.459623	501.303517	149.149185	0.457401	14.359368	0.803887	7.164896	0.000000	0.000000
2336.479625	501.303517	149.148655	0.457402	14.359317	0.803887	7.164870	0.000000	0.000000
2336.499627	501.303517	149.161014	0.457397	14.360507	0.803881	7.165464	0.000000	0.000000
2336.519629	501.303436	149.156681	0.457399	14.360090	0.803883	7.165256	0.000000	0.000000
2336.539631	501.303517	149.142613	0.457404	14.358735	0.803891	7.164580	0.000000	0.000000
2336.559633	501.303517	149.145383	0.457403	14.359002	0.803889	7.164713	0.000000	0.000000
2336.579635	501.303436	149.132461	0.457407	14.357758	0.803896	7.164092	0.000000	0.000000
2336.599637	501.303436	149.136337	0.457406	14.358131	0.803894	7.164278	0.000000	0.000000
2336.619639	501.303517	149.135716	0.457406	14.358071	0.803895	7.164249	0.000000	0.000000
2336.639641	501.303517	149.140442	0.457404	14.358526	0.803892	7.164476	0.000000	0.000000
2336.659643	501.303436	149.148278	0.457402	14.359281	0.803888	7.164852	0.000000	0.000000
2336.679645	501.303517	149.121833	0.457411	14.356735	0.803902	7.163582	0.000000	0.000000
2336.699647	501.303517	149.127272	0.457409	14.357258	0.803899	7.163843	0.000000	0.000000
2336.719649	501.303436	149.133716	0.457407	14.357879	0.803895	7.164153	0.000000	0.000000
2336.739651	501.303436	149.123276	0.457410	14.356874	0.803901	7.163651	0.000000	0.000000
2336.759653	501.303517	149.127547	0.457409	14.357285	0.803899	7.163856	0.000000	0.000000
2336.779655	501.303436	149.110993	0.457414	14.355691	0.803908	7.163061	0.000000	0.000000
2336.799657	501.303517	149.119988	0.457411	14.356557	0.803903	7.163493	0.000000	0.000000
2336.819659	501.303436	149.112981	0.457414	14.355882	0.803907	7.163157	0.000000	0.000000
2336.839661	501.303517	149.112533	0.457414	14.355839	0.803907	7.163135	0.000000	0.000000
2336.859663	501.303517	149.112725	0.457414	14.355858	0.803907	7.163144	0.000000	0.000000
2336.879665	501.303517	149.107160	0.457416	14.355322	0.803910	7.162877	0.000000	0.000000
2336.899667	501.303436	149.112345	0.457414	14.355821	0.803907	7.163126	0.000000	0.000000
2336.919669	501.303517	149.107174	0.457416	14.355323	0.803910	7.162878	0.000000	0.000000
2336.939671	501.303517	149.114563	0.457413	14.356035	0.803906	7.163233	0.000000	0.000000
2336.959673	501.303517	149.107266	0.457416	14.355332	0.803910	7.162882	0.000000	0.000000
2336.979675	501.303436	149.109125	0.457415	14.355511	0.803909	7.162971	0.000000	0.000000
2336.999677	501.303517	149.095496	0.457419	14.354199	0.803916	7.162317	0.000000	0.000000
2337.019679	501.303517	149.095236	0.457420	14.354174	0.803917	7.162304	0.000000	0.000000
2337.039681	501.303517	149.109277	0.457415	14.355526	0.803909	7.162979	0.000000	0.000000
2337.059683	501.303436	149.109235	0.457415	14.355522	0.803909	7.162977	0.000000	0.000000
2337.079685	501.303517	149.088642	0.457422	14.353539	0.803920	7.161987	0.000000	0.000000
2337.099687	501.303517	149.094538	0.457420	14.354107	0.803917	7.162271	0.000000	0.000000
2337.119689	501.303436	149.101689	0.457417	14.354795	0.803913	7.162614	0.000000	0.000000
2337.139691	501.303517	149.083306	0.457424	14.353025	0.803923	7.161731	0.000000	0.000000
2337.159693	501.303517	149.091060	0.457421	14.353772	0.803919	7.162103	0.000000	0.000000
2337.179695	501.303517	149.099946	0.457418	14.354627	0.803914	7.162530	0.000000	0.000000
2337.199697	501.303517	149.091878	0.457421	14.353851	0.803918	7.162143	0.000000	0.000000
2337.219699	501.303436	149.081386	0.457424	14.352840	0.803924	7.161639	0.000000	0.000000
2337.239701	501.303517	149.086256	0.457423	14.353309	0.803921	7.161873	0.000000	0.000000
2337.259703	501.303517	149.091551	0.457421	14.353819	0.803919	7.162127	0.000000	0.000000
2337.279705	501.303517	149.097614	0.457419	14.354403	0.803915	7.162418	0.000000	0.000000
2337.299707	501.303436	149.078490	0.457425	14.352562	0.803925	7.161500	0.000000	0.000000
2337.319709	501.303517	149.093613	0.457420	14.354018	0.803917	7.162226	0.000000	0.000000
2337.339711	501.303517	149.081892	0.457424	14.352889	0.803924	7.161663	0.000000	0.000000
2337.359713	501.303517	149.073425	0.457427	14.352074	0.803928	7.161256	0.000000	0.000000
2337.379715	501.303436	149.085238	0.457423	14.353211	0.803922	7.161824	0.000000	0.000000
2337.399717	501.303436	149.090544	0.457421	14.353722	0.803919	7.162079	0.000000	0.000000
2337.419719	501.303517	149.076435	0.457426	14.352364	0.803927	7.161401	0.000000	0.000000
2337.439721	501.303517	149.081611	0.457424	14.352862	0.803924	7.161650	0.000000	0.000000
2337.459723	501.303436	149.077727	0.457425	14.352488	0.803926	7.161463	0.000000	0.000000
2337.479725	501.303517	149.063905	0.457430	14.351158	0.803934	7.160799	0.000000	0.000000
2337.499727	501.303517	149.072996	0.457427	14.352033	0.803929	7.161236	0.000000	0.000000
2337.519729	501.303517	149.070116	0.457428	14.351756	0.803930	7.161097	0.000000	0.000000
2337.539731	501.303436	149.057212	0.457432	14.350513	0.803937	7.160477	0.000000	0.000000
2337.559733	501.303517	149.058226	0.457432	14.350611	0.803937	7.160526	0.000000	0.000000
2337.579735	501.303517	149.049239	0.457435	14.349746	0.803942	7.160094	0.000000	0.000000
2337.599737	501.303517	149.064926	0.457430	14.351256	0.803933	7.160848	0.000000	0.000000
2337.619739	501.303436	149.055252	0.457433	14.350324	0.803938	7.160383	0.000000	0.000000
2337.639741	501.303517	149.060018	0.457431	14.350783	0.803936	7.160612	0.000000	0.000000
2337.659743	501.303517	149.057388	0.457432	14.350530	0.803937	7.160486	0.000000	0.000000
2337.679745	501.303517	149.066553	0.457429	14.351413	0.803932	7.160926	0.000000	0.000000
2337.699747	501.303436	149.059648	0.457431	14.350748	0.803936	7.160594	0.000000	0.000000
2337.719749	501.303436	149.052998	0.457434	14.350107	0.803939	7.160275	0.000000	0.000000
2337.739751	501.303436	149.068140	0.457429	14.351565	0.803931	7.161002	0.000000	0.000000
2337.759753	501.303436	149.079097	0.457425	14.352620	0.803925	7.161529	0.000000	0.000000
2337.779755	501.303517	149.058283	0.457432	14.350616	0.803937	7.160529	0.000000	0.000000
2337.799757	501.303517	149.049572	0.457435	14.349778	0.803941	7.160110	0.000000	0.000000
2337.819759	501.303436	149.059219	0.457432	14.350706	0.803936	7.160574	0.000000	0.000000
2337.839761	501.303436	149.050488	0.457434	14.349866	0.803941	7.160154	0.000000	0.000000
2337.859763	501.303517	149.052159	0.457434	14.350027	0.803940	7.160235	0.000000	0.000000
2337.879765	501.303517	149.057844	0.457432	14.350574	0.803937	7.160508	0.000000	0.000000
2337.899767	501.303436	149.043674	0.457437	14.349210	0.803944	7.159827	0.000000	0.000000
2337.919769	501.303517	149.045309	0.457436	14.349367	0.803944	7.159906	0.000000	0.000000
2337.939771	501.303517	149.049200	0.457435	14.349742	0.803942	7.160093	0.000000	0.000000
2337.959773	501.303517	149.048001	0.457435	14.349626	0.803942	7.160035	0.000000	0.000000
2337.979775	501.303436	149.050596	0.457434	14.349876	0.803941	7.160160	0.000000	0.000000
2337.999777	501.303517	149.049443	0.457435	14.349765	0.803941	7.160104	0.000000	0.000000
2338.019779	501.303517	149.048414	0.457435	14.349666	0.803942	7.160055	0.000000	0.000000
2338.039781	501.303517	149.043110	0.457437	14.349155	0.803945	7.159800	0.000000	0.000000
2338.059783	501.303436	149.044483	0.457436	14.349288	0.803944	7.159866	0.000000	0.000000
2338.079785	501.303517	149.042529	0.457437	14.349100	0.803945	7.159772	0.000000	0.000000
2338.099787	501.303517	149.038217	0.457439	14.348684	0.803948	7.159565	0.000000	0.000000
2338.119789	501.303517	149.035648	0.457440	14.348437	0.803949	7.159442	0.000000	0.000000
2338.139791	501.303436	149.041907	0.457437	14.349040	0.803945	7.159742	0.000000	0.000000
2338.159793	501.303517	149.041433	0.457438	14.348994	0.803946	7.159719	0.000000	0.000000
2338.179795	501.303517	149.028180	0.457442	14.347718	0.803953	7.159083	0.000000	0.000000
2338.199797	501.303517	149.031540	0.457441	14.348042	0.803951	7.159244	0.000000	0.000000
2338.219799	501.303436	149.022998	0.457444	14.347219	0.803956	7.158834	0.000000	0.000000
2338.239801	501.303517	149.015387	0.457446	14.346486	0.803960	7.158468	0.000000	0.000000
2338.259803	501.303517	149.025810	0.457443	14.347490	0.803954	7.158969	0.000000	0.000000
2338.279805	501.303517	149.028608	0.457442	14.347759	0.803953	7.159103	0.000000	0.000000
2338.299807	501.303436	149.015771	0.457446	14.346523	0.803960	7.158487	0.000000	0.000000
2338.319809	501.303517	149.015736	0.457446	14.346520	0.803960	7.158485	0.000000	0.000000
2338.339811	501.303517	149.016737	0.457446	14.346616	0.803959	7.158533	0.000000	0.000000
2338.359813	501.303436	149.018773	0.457445	14.346812	0.803958	7.158631	0.000000	0.000000
2338.379815	501.303517	149.023099	0.457444	14.347229	0.803956	7.158839	0.000000	0.000000
2338.399817	501.303517	149.014055	0.457447	14.346358	0.803961	7.158404	0.000000	0.000000
2338.419819	501.303517	149.018268	0.457445	14.346764	0.803958	7.158607	0.000000	0.000000
2338.439821	501.303436	149.012741	0.457447	14.346232	0.803961	7.158341	0.000000	0.000000
2338.459823	501.303517	149.020657	0.457445	14.346994	0.803957	7.158721	0.000000	0.000000
2338.479825	501.303517	149.024738	0.457443	14.347387	0.803955	7.158917	0.000000	0.000000
2338.499827	501.303517	149.012714	0.457447	14.346229	0.803961	7.158340	0.000000	0.000000
2338.519829	501.303436	149.015188	0.457446	14.346467	0.803960	7.158459	0.000000	0.000000
2338.539831	501.303517	149.000618	0.457451	14.345065	0.803968	7.157759	0.000000	0.000000
2338.559833	501.303517	149.012999	0.457447	14.346257	0.803961	7.158354	0.000000	0.000000
2338.579835	501.303517	149.003803	0.457450	14.345371	0.803966	7.157912	0.000000	0.000000
2338.599837	501.303436	149.009843	0.457448	14.345953	0.803963	7.158202	0.000000	0.000000
2338.619839	501.303517	148.993415	0.457454	14.344371	0.803972	7.157413	0.000000	0.000000
2338.639841	501.303517	149.000882	0.457451	14.345090	0.803968	7.157771	0.000000	0.000000
2338.659843	501.303436	149.007104	0.457449	14.345689	0.803964	7.158070	0.000000	0.000000
2338.679845	501.303517	149.012093	0.457447	14.346169	0.803962	7.158310	0.000000	0.000000
2338.699847	501.303517	149.001314	0.457451	14.345132	0.803968	7.157792	0.000000	0.000000
2338.719849	501.303517	148.988909	0.457455	14.343937	0.803974	7.157196	0.000000	0.000000
2338.739851	501.303436	149.002632	0.457451	14.345258	0.803967	7.157856	0.000000	0.000000
2338.759853	501.303517	148.993323	0.457454	14.344362	0.803972	7.157408	0.000000	0.000000
2338.779855	501.303517	148.988990	0.457455	14.343945	0.803974	7.157200	0.000000	0.000000
2338.799857	501.303436	148.992336	0.457454	14.344267	0.803972	7.157361	0.000000	0.000000
2338.819859	501.303517	148.990061	0.457455	14.344048	0.803974	7.157252	0.000000	0.000000
2338.839861	501.303517	148.992475	0.457454	14.344281	0.803972	7.157368	0.000000	0.000000
2338.859863	501.303517	149.004231	0.457450	14.345412	0.803966	7.157932	0.000000	0.000000
2338.879865	501.303436	149.005648	0.457450	14.345549	0.803965	7.158000	0.000000	0.000000
2338.899867	501.303517	148.988002	0.457456	14.343850	0.803975	7.157153	0.000000	0.000000
2338.919869	501.303517	148.987169	0.457456	14.343770	0.803975	7.157113	0.000000	0.000000
2338.939871	501.303517	148.985958	0.457456	14.343653	0.803976	7.157055	0.000000	0.000000
2338.959873	501.303436	148.997604	0.457452	14.344774	0.803969	7.157614	0.000000	0.000000
2338.979875	501.303517	148.996467	0.457453	14.344665	0.803970	7.157559	0.000000	0.000000
2338.999877	501.303517	148.977555	0.457459	14.342844	0.803981	7.156651	0.000000	0.000000
2339.019879	501.303517	148.989076	0.457455	14.343953	0.803974	7.157204	0.000000	0.000000
2339.039881	501.303517	148.991512	0.457454	14.344188	0.803973	7.157321	0.000000	0.000000
2339.059883	501.303436	148.988233	0.457455	14.343872	0.803975	7.157164	0.000000	0.000000
2339.079885	501.303517	148.974876	0.457460	14.342586	0.803982	7.156522	0.000000	0.000000
2339.099887	501.303517	148.976535	0.457459	14.342746	0.803981	7.156602	0.000000	0.000000
2339.119889	501.303517	148.978099	0.457459	14.342897	0.803980	7.156677	0.000000	0.000000
2339.139891	501.303517	148.978318	0.457459	14.342918	0.803980	7.156688	0.000000	0.000000
2339.159893	501.303436	148.975243	0.457460	14.342622	0.803982	7.156540	0.000000	0.000000
2339.179895	501.303517	148.966386	0.457463	14.341769	0.803987	7.156114	0.000000	0.000000
2339.199897	501.303517	148.971479	0.457461	14.342259	0.803984	7.156359	0.000000	0.000000
2339.219899	501.303517	148.958409	0.457465	14.341001	0.803991	7.155731	0.000000	0.000000
2339.239901	501.303436	148.956202	0.457466	14.340788	0.803992	7.155625	0.000000	0.000000
2339.259903	501.303517	148.956704	0.457466	14.340837	0.803992	7.155649	0.000000	0.000000
2339.279905	501.303517	148.959610	0.457465	14.341117	0.803990	7.155789	0.000000	0.000000
2339.299907	501.303436	148.962084	0.457464	14.341355	0.803989	7.155908	0.000000	0.000000
2339.319909	501.303436	148.940663	0.457471	14.339292	0.804000	7.154879	0.000000	0.000000
2339.339911	501.303517	148.951561	0.457468	14.340342	0.803995	7.155402	0.000000	0.000000
2339.359913	501.303517	148.938994	0.457472	14.339132	0.804001	7.154798	0.000000	0.000000
2339.379915	501.303436	148.944114	0.457470	14.339625	0.803999	7.155044	0.000000	0.000000
2339.399917	501.303517	148.923467	0.457477	14.337637	0.804010	7.154053	0.000000	0.000000
2339.419919	501.303517	148.912647	0.457481	14.336595	0.804016	7.153533	0.000000	0.000000
2339.439921	501.303436	148.906970	0.457483	14.336049	0.804019	7.153260	0.000000	0.000000
2339.459923	501.303436	148.908453	0.457482	14.336191	0.804018	7.153331	0.000000	0.000000
2339.479925	501.303517	148.918603	0.457479	14.337169	0.804013	7.153819	0.000000	0.000000
2339.499927	501.303517	148.902823	0.457484	14.335649	0.804021	7.153061	0.000000	0.000000
2339.519929	501.303436	148.906605	0.457483	14.336013	0.804019	7.153243	0.000000	0.000000
2339.539931	501.303517	148.912325	0.457481	14.336564	0.804016	7.153517	0.000000	0.000000
2339.559933	501.303517	148.916683	0.457479	14.336984	0.804014	7.153727	0.000000	0.000000
2339.579935	501.303517	148.914868	0.457480	14.336809	0.804015	7.153639	0.000000	0.000000
2339.599937	501.303436	148.900559	0.457485	14.335431	0.804022	7.152952	0.000000	0.000000
2339.619939	501.303517	148.914737	0.457480	14.336796	0.804015	7.153633	0.000000	0.000000
2339.639941	501.303517	148.900247	0.457485	14.335401	0.804023	7.152937	0.000000	0.000000
2339.659943	501.303517	148.886959	0.457489	14.334122	0.804030	7.152299	0.000000	0.000000
2339.679945	501.303436	148.904297	0.457484	14.335791	0.804020	7.153132	0.000000	0.000000
2339.699947	501.303517	148.880817	0.457491	14.333531	0.804033	7.152004	0.000000	0.000000
2339.719949	501.303517	148.892583	0.457488	14.334663	0.804027	7.152569	0.000000	0.000000
2339.739951	501.303517	148.888525	0.457489	14.334273	0.804029	7.152374	0.000000	0.000000
2339.759953	501.303436	148.884055	0.457490	14.333842	0.804031	7.152159	0.000000	0.000000
2339.779955	501.303517	148.887926	0.457489	14.334215	0.804029	7.152345	0.000000	0.000000
2339.799957	501.303517	148.896037	0.457486	14.334996	0.804025	7.152735	0.000000	0.000000
2339.819959	501.303517	148.886766	0.457489	14.334103	0.804030	7.152289	0.000000	0.000000
2339.839961	501.303436	148.896114	0.457486	14.335003	0.804025	7.152739	0.000000	0.000000
2339.859963	501.303517	148.878629	0.457492	14.333320	0.804034	7.151899	0.000000	0.000000
2339.879965	501.303517	148.892353	0.457488	14.334641	0.804027	7.152558	0.000000	0.000000
2339.899967	501.303517	148.909622	0.457482	14.336304	0.804017	7.153387	0.000000	0.000000
2339.919969	501.303436	148.877547	0.457493	14.333216	0.804035	7.151847	0.000000	0.000000
2339.939971	501.303517	148.878818	0.457492	14.333338	0.804034	7.151908	0.000000	0.000000
2339.959973	501.303517	148.865485	0.457497	14.332055	0.804041	7.151267	0.000000	0.000000
2339.979975	501.303517	148.866747	0.457496	14.332176	0.804041	7.151328	0.000000	0.000000
2339.999977	501.303436	148.865722	0.457496	14.332077	0.804041	7.151279	0.000000	0.000000
2340.019979	501.303517	148.878634	0.457492	14.333321	0.804034	7.151899	0.000000	0.000000
2340.039981	501.303517	148.873449	0.457494	14.332821	0.804037	7.151650	0.000000	0.000000
2340.059983	501.303517	148.867088	0.457496	14.332209	0.804041	7.151344	0.000000	0.000000
2340.079985	501.303436	148.870123	0.457495	14.332501	0.804039	7.151490	0.000000	0.000000
2340.099987	501.303517	148.877338	0.457493	14.333196	0.804035	7.151837	0.000000	0.000000
2340.119989	501.303517	148.878920	0.457492	14.333348	0.804034	7.151913	0.000000	0.000000
2340.139991	501.303517	148.884912	0.457490	14.333925	0.804031	7.152200	0.000000	0.000000
2340.159993	501.303436	148.883551	0.457490	14.333794	0.804031	7.152135	0.000000	0.000000
2340.179995	501.303517	148.878675	0.457492	14.333324	0.804034	7.151901	0.000000	0.000000
2340.199997	501.303517	148.865951	0.457496	14.332100	0.804041	7.151290	0.000000	0.000000
2340.219999	501.303517	148.859592	0.457499	14.331487	0.804045	7.150984	0.000000	0.000000
2340.240001	501.303517	148.855709	0.457500	14.331113	0.804047	7.150798	0.000000	0.000000
2340.260003	501.303517	148.846840	0.457503	14.330260	0.804052	7.150372	0.000000	0.000000
2340.280005	501.303517	148.855243	0.457500	14.331069	0.804047	7.150775	0.000000	0.000000
2340.300007	501.303517	148.848001	0.457503	14.330371	0.804051	7.150427	0.000000	0.000000
2340.320009	501.303436	148.861837	0.457498	14.331703	0.804043	7.151092	0.000000	0.000000
2340.340011	501.303517	148.858424	0.457499	14.331375	0.804045	7.150928	0.000000	0.000000
2340.360013	501.303517	148.844085	0.457504	14.329994	0.804053	7.150239	0.000000	0.000000
2340.380015	501.303436	148.855119	0.457500	14.331057	0.804047	7.150769	0.000000	0.000000
2340.400017	501.303517	148.850587	0.457502	14.330620	0.804050	7.150552	0.000000	0.000000
2340.420019	501.303517	148.855237	0.457500	14.331068	0.804047	7.150775	0.000000	0.000000
2340.440021	501.303517	148.846942	0.457503	14.330269	0.804052	7.150376	0.000000	0.000000
2340.460023	501.303517	148.838410	0.457506	14.329448	0.804056	7.149967	0.000000	0.000000
2340.480025	501.303517	148.848827	0.457502	14.330451	0.804051	7.150467	0.000000	0.000000
2340.500027	501.303517	148.845410	0.457503	14.330122	0.804052	7.150303	0.000000	0.000000
2340.520029	501.303517	148.844548	0.457504	14.330039	0.804053	7.150261	0.000000	0.000000
2340.540031	501.303517	148.851659	0.457501	14.330724	0.804049	7.150603	0.000000	0.000000
2340.560033	501.303517	148.837396	0.457506	14.329350	0.804057	7.149918	0.000000	0.000000
2340.580035	501.303436	148.843669	0.457504	14.329954	0.804053	7.150219	0.000000	0.000000
2340.600037	501.303517	148.852515	0.457501	14.330806	0.804048	7.150644	0.000000	0.000000
2340.620039	501.303517	148.848634	0.457502	14.330432	0.804051	7.150458	0.000000	0.000000
2340.640041	501.303517	148.838219	0.457506	14.329430	0.804056	7.149957	0.000000	0.000000
2340.660043	501.303436	148.837432	0.457506	14.329354	0.804057	7.149920	0.000000	0.000000
2340.680045	501.303517	148.851306	0.457501	14.330690	0.804049	7.150586	0.000000	0.000000
2340.700047	501.303517	148.826672	0.457510	14.328318	0.804063	7.149403	0.000000	0.000000
2340.720049	501.303517	148.838225	0.457506	14.329430	0.804056	7.149958	0.000000	0.000000
2340.740051	501.303517	148.808383	0.457516	14.326557	0.804072	7.148524	0.000000	0.000000
2340.760053	501.303436	148.824521	0.457510	14.328111	0.804064	7.149299	0.000000	0.000000
2340.780055	501.303517	148.825703	0.457510	14.328225	0.804063	7.149356	0.000000	0.000000
2340.800057	501.303517	148.818190	0.457513	14.327501	0.804067	7.148995	0.000000	0.000000
2340.820059	501.303517	148.822131	0.457511	14.327881	0.804065	7.149185	0.000000	0.000000
2340.840061	501.303517	148.821676	0.457511	14.327837	0.804065	7.149163	0.000000	0.000000
2340.860063	501.303517	148.830062	0.457509	14.328644	0.804061	7.149566	0.000000	0.000000
2340.880065	501.303517	148.825102	0.457510	14.328167	0.804063	7.149327	0.000000	0.000000
2340.900067	501.303517	148.816505	0.457513	14.327339	0.804068	7.148914	0.000000	0.000000
2340.920069	501.303517	148.814883	0.457514	14.327183	0.804069	7.148836	0.000000	0.000000
2340.940071	501.303436	148.809102	0.457515	14.326626	0.804072	7.148559	0.000000	0.000000
2340.960073	501.303517	148.821074	0.457512	14.327779	0.804066	7.149134	0.000000	0.000000
2340.980075	501.303517	148.814520	0.457514	14.327148	0.804069	7.148819	0.000000	0.000000
2341.000077	501.303517	148.803447	0.457517	14.326082	0.804075	7.148287	0.000000	0.000000
2341.020079	501.303436	148.803770	0.457517	14.326113	0.804075	7.148303	0.000000	0.000000
2341.040081	501.303517	148.799626	0.457519	14.325714	0.804077	7.148103	0.000000	0.000000
2341.060083	501.303517	148.805079	0.457517	14.326239	0.804074	7.148365	0.000000	0.000000
2341.080085	501.303517	148.807333	0.457516	14.326456	0.804073	7.148474	0.000000	0.000000
2341.100087	501.303436	148.805773	0.457517	14.326306	0.804074	7.148399	0.000000	0.000000
2341.120089	501.303517	148.789496	0.457522	14.324739	0.804083	7.147617	0.000000	0.000000
2341.140091	501.303517	148.787538	0.457523	14.324550	0.804084	7.147523	0.000000	0.000000
2341.160093	501.303517	148.790409	0.457522	14.324827	0.804082	7.147661	0.000000	0.000000
2341.180095	501.303436	148.787899	0.457523	14.324585	0.804083	7.147540	0.000000	0.000000
2341.200097	501.303517	148.795255	0.457520	14.325293	0.804080	7.147893	0.000000	0.000000
2341.220099	501.303517	148.803223	0.457518	14.326060	0.804075	7.148276	0.000000	0.000000
2341.240101	501.303436	148.784442	0.457524	14.324252	0.804085	7.147374	0.000000	0.000000
2341.260103	501.303436	148.799433	0.457519	14.325695	0.804077	7.148094	0.000000	0.000000
2341.280105	501.303517	148.788419	0.457522	14.324635	0.804083	7.147565	0.000000	0.000000
2341.300107	501.303517	148.771824	0.457528	14.323037	0.804092	7.146768	0.000000	0.000000
2341.320109	501.303517	148.805979	0.457517	14.326326	0.804074	7.148409	0.000000	0.000000
2341.340111	501.303436	148.785885	0.457523	14.324391	0.804085	7.147443	0.000000	0.000000
2341.360113	501.303517	148.789255	0.457522	14.324716	0.804083	7.147605	0.000000	0.000000
2341.380115	501.303517	148.797755	0.457519	14.325534	0.804078	7.148014	0.000000	0.000000
2341.400117	501.303517	148.772215	0.457528	14.323075	0.804092	7.146787	0.000000	0.000000
2341.420119	501.303436	148.788438	0.457522	14.324637	0.804083	7.147566	0.000000	0.000000
2341.440121	501.303517	148.782077	0.457525	14.324024	0.804087	7.147260	0.000000	0.000000
2341.460123	501.303517	148.784012	0.457524	14.324211	0.804086	7.147353	0.000000	0.000000
2341.480125	501.303517	148.785576	0.457523	14.324361	0.804085	7.147428	0.000000	0.000000
2341.500127	501.303517	148.781596	0.457525	14.323978	0.804087	7.147237	0.000000	0.000000
2341.520129	501.303436	148.774541	0.457527	14.323299	0.804091	7.146898	0.000000	0.000000
2341.540131	501.303517	148.775564	0.457527	14.323397	0.804090	7.146948	0.000000	0.000000
2341.560133	501.303517	148.770644	0.457528	14.322924	0.804093	7.146711	0.000000	0.000000
2341.580135	501.303436	148.763787	0.457531	14.322264	0.804097	7.146382	0.000000	0.000000
2341.600137	501.303517	148.775019	0.457527	14.323345	0.804091	7.146921	0.000000	0.000000
2341.620139	501.303517	148.768493	0.457529	14.322717	0.804094	7.146608	0.000000	0.000000
2341.640141	501.303517	148.771366	0.457528	14.322993	0.804093	7.146746	0.000000	0.000000
2341.660143	501.303517	148.777585	0.457526	14.323592	0.804089	7.147045	0.000000	0.000000
2341.680145	501.303517	148.770526	0.457528	14.322912	0.804093	7.146706	0.000000	0.000000
2341.700147	501.303517	148.765173	0.457530	14.322397	0.804096	7.146448	0.000000	0.000000
2341.720149	501.303517	148.776483	0.457526	14.323486	0.804090	7.146992	0.000000	0.000000
2341.740151	501.303517	148.770884	0.457528	14.322947	0.804093	7.146723	0.000000	0.000000
2341.760153	501.303436	148.747237	0.457536	14.320670	0.804106	7.145587	0.000000	0.000000
2341.780155	501.303517	148.764692	0.457530	14.322351	0.804096	7.146425	0.000000	0.000000
2341.800157	501.303517	148.763861	0.457531	14.322271	0.804097	7.146385	0.000000	0.000000
2341.820159	501.303517	148.762916	0.457531	14.322180	0.804097	7.146340	0.000000	0.000000
2341.840161	501.303436	148.767347	0.457529	14.322606	0.804095	7.146553	0.000000	0.000000
2341.860163	501.303517	148.754831	0.457534	14.321401	0.804102	7.145952	0.000000	0.000000
2341.880165	501.303517	148.761123	0.457532	14.322007	0.804098	7.146254	0.000000	0.000000
2341.900167	501.303517	148.772288	0.457528	14.323082	0.804092	7.146790	0.000000	0.000000
2341.920169	501.303436	148.759955	0.457532	14.321895	0.804099	7.146198	0.000000	0.000000
2341.940171	501.303517	148.768568	0.457529	14.322724	0.804094	7.146611	0.000000	0.000000
2341.960173	501.303517	148.754114	0.457534	14.321332	0.804102	7.145917	0.000000	0.000000
2341.980175	501.303517	148.752868	0.457534	14.321212	0.804103	7.145857	0.000000	0.000000
2342.000177	501.303436	148.750339	0.457535	14.320969	0.804104	7.145736	0.000000	0.000000
2342.020179	501.303517	148.744099	0.457537	14.320368	0.804107	7.145436	0.000000	0.000000
2342.040181	501.303517	148.750859	0.457535	14.321019	0.804104	7.145761	0.000000	0.000000
2342.060183	501.303517	148.743158	0.457538	14.320278	0.804108	7.145391	0.000000	0.000000
2342.080185	501.303436	148.752662	0.457534	14.321193	0.804103	7.145847	0.000000	0.000000
2342.100187	501.303517	148.750520	0.457535	14.320986	0.804104	7.145744	0.000000	0.000000
2342.120189	501.303517	148.748479	0.457536	14.320790	0.804105	7.145646	0.000000	0.000000
2342.140191	501.303517	148.735023	0.457540	14.319494	0.804112	7.145000	0.000000	0.000000
2342.160193	501.303517	148.738111	0.457539	14.319792	0.804111	7.145148	0.000000	0.000000
2342.180195	501.303436	148.726918	0.457543	14.318714	0.804117	7.144611	0.000000	0.000000
2342.200197	501.303517	148.749183	0.457536	14.320858	0.804105	7.145680	0.000000	0.000000
2342.220199	501.303517	148.738657	0.457539	14.319844	0.804110	7.145175	0.000000	0.000000
2342.240201	501.303517	148.743520	0.457538	14.320312	0.804108	7.145408	0.000000	0.000000
2342.260203	501.303436	148.734606	0.457540	14.319454	0.804112	7.144980	0.000000	0.000000
2342.280205	501.303517	148.738209	0.457539	14.319801	0.804111	7.145153	0.000000	0.000000
2342.300207	501.303517	148.742639	0.457538	14.320228	0.804108	7.145366	0.000000	0.000000
2342.320209	501.303517	148.741335	0.457538	14.320102	0.804109	7.145303	0.000000	0.000000
2342.340211	501.303436	148.747799	0.457536	14.320724	0.804105	7.145614	0.000000	0.000000
2342.360213	501.303517	148.740879	0.457538	14.320058	0.804109	7.145281	0.000000	0.000000
2342.380215	501.303517	148.741016	0.457538	14.320071	0.804109	7.145288	0.000000	0.000000
2342.400217	501.303517	148.743371	0.457538	14.320298	0.804108	7.145401	0.000000	0.000000
2342.420219	501.303436	148.738424	0.457539	14.319822	0.804110	7.145163	0.000000	0.000000
2342.440221	501.303517	148.744251	0.457537	14.320383	0.804107	7.145443	0.000000	0.000000
2342.460223	501.303517	148.746067	0.457537	14.320558	0.804106	7.145531	0.000000	0.000000
2342.480225	501.303517	148.746130	0.457537	14.320564	0.804106	7.145534	0.000000	0.000000
2342.500227	501.303517	148.743001	0.457538	14.320262	0.804108	7.145383	0.000000	0.000000
2342.520229	501.303436	148.744484	0.457537	14.320405	0.804107	7.145455	0.000000	0.000000
2342.540231	501.303517	148.740815	0.457538	14.320052	0.804109	7.145278	0.000000	0.000000
2342.560233	501.303517	148.735107	0.457540	14.319502	0.804112	7.145004	0.000000	0.000000
2342.580235	501.303517	148.738593	0.457539	14.319838	0.804110	7.145171	0.000000	0.000000
2342.600237	501.303436	148.743751	0.457537	14.320335	0.804108	7.145419	0.000000	0.000000
2342.620239	501.303517	148.747334	0.457536	14.320680	0.804106	7.145591	0.000000	0.000000
2342.640241	501.303517	148.747283	0.457536	14.320675	0.804106	7.145589	0.000000	0.000000
2342.660243	501.303517	148.753048	0.457534	14.321230	0.804103	7.145866	0.000000	0.000000
2342.680245	501.303436	148.738627	0.457539	14.319841	0.804110	7.145173	0.000000	0.000000
2342.700247	501.303517	148.739127	0.457539	14.319889	0.804110	7.145197	0.000000	0.000000
2342.720249	501.303517	148.728656	0.457543	14.318881	0.804116	7.144694	0.000000	0.000000
2342.740251	501.303517	148.744531	0.457537	14.320410	0.804107	7.145457	0.000000	0.000000
2342.760253	501.303436	148.732841	0.457541	14.319284	0.804113	7.144895	0.000000	0.000000
2342.780255	501.303517	148.730665	0.457542	14.319075	0.804115	7.144791	0.000000	0.000000
2342.800257	501.303517	148.725668	0.457544	14.318594	0.804117	7.144551	0.000000	0.000000
2342.820259	501.303517	148.737695	0.457540	14.319752	0.804111	7.145128	0.000000	0.000000
2342.840261	501.303517	148.705781	0.457550	14.316679	0.804128	7.143595	0.000000	0.000000
2342.860263	501.303517	148.730204	0.457542	14.319030	0.804115	7.144768	0.000000	0.000000
2342.880265	501.303517	148.707740	0.457550	14.316868	0.804127	7.143689	0.000000	0.000000
2342.900267	501.303517	148.702668	0.457551	14.316379	0.804130	7.143446	0.000000	0.000000
2342.920269	501.303436	148.701176	0.457552	14.316236	0.804131	7.143374	0.000000	0.000000
2342.940271	501.303517	148.694856	0.457554	14.315627	0.804134	7.143070	0.000000	0.000000
2342.960273	501.303517	148.699915	0.457552	14.316114	0.804131	7.143313	0.000000	0.000000
2342.980275	501.303517	148.693626	0.457554	14.315509	0.804135	7.143011	0.000000	0.000000
2343.000277	501.303517	148.683003	0.457558	14.314486	0.804141	7.142501	0.000000	0.000000
2343.020279	501.303436	148.690169	0.457555	14.315176	0.804137	7.142845	0.000000	0.000000
2343.040281	501.303517	148.695609	0.457554	14.315700	0.804134	7.143107	0.000000	0.000000
2343.060283	501.303517	148.698686	0.457553	14.315996	0.804132	7.143254	0.000000	0.000000
2343.080285	501.303517	148.691963	0.457555	14.315349	0.804136	7.142931	0.000000	0.000000
2343.100287	501.303517	148.705669	0.457550	14.316668	0.804128	7.143590	0.000000	0.000000
2343.120289	501.303517	148.683782	0.457558	14.314561	0.804140	7.142538	0.000000	0.000000
2343.140291	501.303517	148.682875	0.457558	14.314474	0.804141	7.142495	0.000000	0.000000
2343.160293	501.303517	148.682474	0.457558	14.314435	0.804141	7.142476	0.000000	0.000000
2343.180295	501.303517	148.684059	0.457558	14.314588	0.804140	7.142552	0.000000	0.000000
2343.200297	501.303436	148.674059	0.457561	14.313625	0.804145	7.142071	0.000000	0.000000
2343.220299	501.303517	148.677616	0.457560	14.313967	0.804144	7.142242	0.000000	0.000000
2343.240301	501.303517	148.684393	0.457557	14.314620	0.804140	7.142568	0.000000	0.000000
2343.260303	501.303517	148.675340	0.457560	14.313748	0.804145	7.142133	0.000000	0.000000
2343.280305	501.303517	148.680041	0.457559	14.314201	0.804142	7.142359	0.000000	0.000000
2343.300307	501.303517	148.669139	0.457563	14.313151	0.804148	7.141835	0.000000	0.000000
2343.320309	501.303517	148.667899	0.457563	14.313032	0.804149	7.141775	0.000000	0.000000
2343.340311	501.303517	148.675566	0.457560	14.313770	0.804145	7.142144	0.000000	0.000000
2343.360313	501.303436	148.668431	0.457563	14.313083	0.804148	7.141801	0.000000	0.000000
2343.380315	501.303436	148.675190	0.457560	14.313734	0.804145	7.142126	0.000000	0.000000
2343.400317	501.303517	148.664410	0.457564	14.312696	0.804151	7.141608	0.000000	0.000000
2343.420319	501.303517	148.692463	0.457555	14.315397	0.804136	7.142955	0.000000	0.000000
2343.440321	501.303517	148.675409	0.457560	14.313755	0.804145	7.142136	0.000000	0.000000
2343.460323	501.303436	148.681104	0.457558	14.314303	0.804142	7.142410	0.000000	0.000000
2343.480325	501.303517	148.664064	0.457564	14.312663	0.804151	7.141591	0.000000	0.000000
2343.500327	501.303517	148.673683	0.457561	14.313589	0.804146	7.142053	0.000000	0.000000
2343.520329	501.303517	148.665428	0.457564	14.312794	0.804150	7.141657	0.000000	0.000000
2343.540331	501.303517	148.663902	0.457564	14.312647	0.804151	7.141583	0.000000	0.000000
2343.560333	501.303517	148.671071	0.457562	14.313337	0.804147	7.141928	0.000000	0.000000
2343.580335	501.303517	148.655679	0.457567	14.311856	0.804156	7.141188	0.000000	0.000000
2343.600337	501.303517	148.666569	0.457563	14.312904	0.804150	7.141712	0.000000	0.000000
2343.620339	501.303517	148.641006	0.457572	14.310443	0.804164	7.140484	0.000000	0.000000
2343.640341	501.303517	148.654327	0.457567	14.311725	0.804156	7.141124	0.000000	0.000000
2343.660343	501.303517	148.645463	0.457570	14.310872	0.804161	7.140698	0.000000	0.000000
2343.680345	501.303517	148.653090	0.457568	14.311606	0.804157	7.141064	0.000000	0.000000
2343.700347	501.303517	148.639768	0.457572	14.310324	0.804164	7.140424	0.000000	0.000000
2343.720349	501.303436	148.627401	0.457576	14.309133	0.804171	7.139830	0.000000	0.000000
2343.740351	501.303517	148.637641	0.457573	14.310119	0.804165	7.140322	0.000000	0.000000
2343.760353	501.303517	148.644593	0.457571	14.310788	0.804162	7.140656	0.000000	0.000000
2343.780355	501.303517	148.630861	0.457575	14.309466	0.804169	7.139996	0.000000	0.000000
2343.800357	501.303436	148.631030	0.457575	14.309482	0.804169	7.140004	0.000000	0.000000
2343.820359	501.303517	148.621209	0.457579	14.308537	0.804174	7.139533	0.000000	0.000000
2343.840361	501.303517	148.616082	0.457580	14.308043	0.804177	7.139286	0.000000	0.000000
2343.860363	501.303517	148.619634	0.457579	14.308385	0.804175	7.139457	0.000000	0.000000
2343.880365	501.303436	148.612085	0.457582	14.307658	0.804179	7.139094	0.000000	0.000000
2343.900367	501.303517	148.601946	0.457585	14.306682	0.804185	7.138607	0.000000	0.000000
2343.920369	501.303517	148.615634	0.457580	14.308000	0.804177	7.139265	0.000000	0.000000
2343.940371	501.303517	148.578208	0.457593	14.304397	0.804198	7.137467	0.000000	0.000000
2343.960373	501.303517	148.583692	0.457591	14.304925	0.804195	7.137730	0.000000	0.000000
2343.980375	501.303436	148.568617	0.457596	14.303474	0.804203	7.137006	0.000000	0.000000
2344.000377	501.303517	148.558568	0.457600	14.302506	0.804208	7.136523	0.000000	0.000000
2344.020379	501.303517	148.545878	0.457604	14.301284	0.804215	7.135914	0.000000	0.000000
2344.040381	501.303517	148.567453	0.457597	14.303362	0.804203	7.136950	0.000000	0.000000
2344.060383	501.303436	148.560009	0.457599	14.302645	0.804207	7.136593	0.000000	0.000000
2344.080385	501.303517	148.567189	0.457597	14.303336	0.804204	7.136938	0.000000	0.000000
2344.100387	501.303517	148.559026	0.457599	14.302550	0.804208	7.136545	0.000000	0.000000
2344.120389	501.303517	148.539582	0.457606	14.300678	0.804219	7.135611	0.000000	0.000000
2344.140391	501.303517	148.544001	0.457605	14.301104	0.804216	7.135824	0.000000	0.000000
2344.160393	501.303436	148.538242	0.457606	14.300549	0.804219	7.135547	0.000000	0.000000
2344.180395	501.303436	148.548811	0.457603	14.301567	0.804214	7.136055	0.000000	0.000000
2344.200397	501.303517	148.550555	0.457602	14.301735	0.804213	7.136138	0.000000	0.000000
2344.220399	501.303517	148.532865	0.457608	14.300032	0.804222	7.135289	0.000000	0.000000
2344.240401	501.303436	148.535538	0.457607	14.300289	0.804221	7.135417	0.000000	0.000000
2344.260403	501.303517	148.532088	0.457608	14.299957	0.804223	7.135251	0.000000	0.000000
2344.280405	501.303517	148.545253	0.457604	14.301224	0.804216	7.135884	0.000000	0.000000
2344.300407	501.303517	148.534056	0.457608	14.300146	0.804222	7.135346	0.000000	0.000000
2344.320409	501.303517	148.546333	0.457604	14.301328	0.804215	7.135936	0.000000	0.000000
2344.340411	501.303517	148.541614	0.457605	14.300874	0.804218	7.135709	0.000000	0.000000
2344.360413	501.303517	148.536097	0.457607	14.300343	0.804221	7.135444	0.000000	0.000000
2344.380415	501.303517	148.539894	0.457606	14.300708	0.804218	7.135626	0.000000	0.000000
2344.400417	501.303517	148.538087	0.457606	14.300534	0.804219	7.135540	0.000000	0.000000
2344.420419	501.303436	148.533194	0.457608	14.300063	0.804222	7.135304	0.000000	0.000000
2344.440421	501.303517	148.534251	0.457608	14.300165	0.804222	7.135355	0.000000	0.000000
2344.460423	501.303517	148.530172	0.457609	14.299772	0.804224	7.135159	0.000000	0.000000
2344.480425	501.303517	148.515270	0.457614	14.298338	0.804232	7.134443	0.000000	0.000000
2344.500427	501.303517	148.533146	0.457608	14.300059	0.804222	7.135302	0.000000	0.000000
2344.520429	501.303436	148.517452	0.457613	14.298548	0.804231	7.134548	0.000000	0.000000
2344.540431	501.303517	148.528897	0.457610	14.299650	0.804224	7.135098	0.000000	0.000000
2344.560433	501.303517	148.517843	0.457613	14.298585	0.804230	7.134567	0.000000	0.000000
2344.580435	501.303517	148.509285	0.457616	14.297761	0.804235	7.134156	0.000000	0.000000
2344.600437	501.303436	148.511372	0.457615	14.297962	0.804234	7.134256	0.000000	0.000000
2344.620439	501.303517	148.513142	0.457615	14.298133	0.804233	7.134341	0.000000	0.000000
2344.640441	501.303517	148.512624	0.457615	14.298083	0.804233	7.134316	0.000000	0.000000
2344.660443	501.303517	148.510589	0.457616	14.297887	0.804234	7.134219	0.000000	0.000000
2344.680445	501.303517	148.516575	0.457614	14.298463	0.804231	7.134506	0.000000	0.000000
2344.700447	501.303436	148.509470	0.457616	14.297779	0.804235	7.134165	0.000000	0.000000
2344.720449	501.303517	148.524889	0.457611	14.299264	0.804227	7.134906	0.000000	0.000000
2344.740451	501.303517	148.510247	0.457616	14.297854	0.804235	7.134202	0.000000	0.000000
2344.760453	501.303517	148.507845	0.457617	14.297623	0.804236	7.134087	0.000000	0.000000
2344.780455	501.303436	148.524293	0.457611	14.299206	0.804227	7.134877	0.000000	0.000000
2344.800457	501.303517	148.506226	0.457617	14.297467	0.804237	7.134009	0.000000	0.000000
2344.820459	501.303517	148.509452	0.457616	14.297777	0.804235	7.134164	0.000000	0.000000
2344.840461	501.303517	148.535557	0.457607	14.300291	0.804221	7.135418	0.000000	0.000000
2344.860463	501.303436	148.528816	0.457610	14.299642	0.804224	7.135094	0.000000	0.000000
2344.880465	501.303517	148.520301	0.457612	14.298822	0.804229	7.134685	0.000000	0.000000
2344.900467	501.303517	148.513571	0.457615	14.298174	0.804233	7.134362	0.000000	0.000000
2344.920469	501.303517	148.525099	0.457611	14.299284	0.804227	7.134916	0.000000	0.000000
2344.940471	501.303517	148.530014	0.457609	14.299757	0.804224	7.135152	0.000000	0.000000
2344.960473	501.303436	148.509093	0.457616	14.297743	0.804235	7.134147	0.000000	0.000000
2344.980475	501.303517	148.512286	0.457615	14.298050	0.804233	7.134300	0.000000	0.000000
2345.000477	501.303517	148.503166	0.457618	14.297172	0.804238	7.133862	0.000000	0.000000
2345.020479	501.303517	148.513055	0.457615	14.298124	0.804233	7.134337	0.000000	0.000000
2345.040481	501.303517	148.516637	0.457614	14.298469	0.804231	7.134509	0.000000	0.000000
2345.060483	501.303436	148.505394	0.457617	14.297387	0.804237	7.133969	0.000000	0.000000
2345.080485	501.303517	148.504933	0.457618	14.297342	0.804237	7.133947	0.000000	0.000000
2345.100487	501.303517	148.508431	0.457616	14.297679	0.804236	7.134115	0.000000	0.000000
2345.120489	501.303517	148.516740	0.457614	14.298479	0.804231	7.134514	0.000000	0.000000
2345.140491	501.303517	148.509619	0.457616	14.297794	0.804235	7.134172	0.000000	0.000000
2345.160493	501.303436	148.472161	0.457629	14.294187	0.804255	7.132373	0.000000	0.000000
2345.180495	501.303517	148.502784	0.457618	14.297136	0.804239	7.133844	0.000000	0.000000
2345.200497	501.303517	148.497652	0.457620	14.296641	0.804241	7.133597	0.000000	0.000000
2345.220499	501.303517	148.512846	0.457615	14.298104	0.804233	7.134327	0.000000	0.000000
2345.240501	501.303517	148.509686	0.457616	14.297800	0.804235	7.134175	0.000000	0.000000
2345.260503	501.303436	148.498846	0.457620	14.296756	0.804241	7.133654	0.000000	0.000000
2345.280505	501.303517	148.517116	0.457614	14.298515	0.804231	7.134532	0.000000	0.000000
2345.300507	501.303517	148.505651	0.457617	14.297412	0.804237	7.133981	0.000000	0.000000
2345.320509	501.303517	148.503591	0.457618	14.297213	0.804238	7.133882	0.000000	0.000000
2345.340511	501.303436	148.510420	0.457616	14.297871	0.804234	7.134210	0.000000	0.000000
2345.360513	501.303517	148.489586	0.457623	14.295865	0.804246	7.133210	0.000000	0.000000
2345.380515	501.303517	148.505144	0.457618	14.297363	0.804237	7.133957	0.000000	0.000000
2345.400517	501.303517	148.499699	0.457619	14.296838	0.804240	7.133695	0.000000	0.000000
2345.420519	501.303517	148.509598	0.457616	14.297792	0.804235	7.134171	0.000000	0.000000
2345.440521	501.303436	148.509152	0.457616	14.297749	0.804235	7.134150	0.000000	0.000000
2345.460523	501.303517	148.496401	0.457620	14.296521	0.804242	7.133537	0.000000	0.000000
2345.480525	501.303517	148.491012	0.457622	14.296002	0.804245	7.133278	0.000000	0.000000
2345.500527	501.303517	148.485540	0.457624	14.295475	0.804248	7.133015	0.000000	0.000000
2345.520529	501.303436	148.486344	0.457624	14.295553	0.804247	7.133054	0.000000	0.000000
2345.540531	501.303517	148.487824	0.457623	14.295695	0.804247	7.133125	0.000000	0.000000
2345.560533	501.303517	148.482252	0.457625	14.295159	0.804250	7.132857	0.000000	0.000000
2345.580535	501.303517	148.505446	0.457617	14.297392	0.804237	7.133971	0.000000	0.000000
2345.600537	501.303517	148.487057	0.457624	14.295621	0.804247	7.133088	0.000000	0.000000
2345.620539	501.303517	148.478278	0.457627	14.294776	0.804252	7.132666	0.000000	0.000000
2345.640541	501.303517	148.470349	0.457629	14.294013	0.804256	7.132285	0.000000	0.000000
2345.660543	501.303517	148.482626	0.457625	14.295195	0.804250	7.132875	0.000000	0.000000
2345.680545	501.303517	148.487586	0.457623	14.295672	0.804247	7.133114	0.000000	0.000000
2345.700547	501.303517	148.478556	0.457626	14.294803	0.804252	7.132680	0.000000	0.000000
2345.720549	501.303436	148.485713	0.457624	14.295492	0.804248	7.133024	0.000000	0.000000
2345.740551	501.303517	148.487904	0.457623	14.295703	0.804247	7.133129	0.000000	0.000000
2345.760553	501.303517	148.473431	0.457628	14.294310	0.804255	7.132434	0.000000	0.000000
2345.780555	501.303517	148.493680	0.457621	14.296259	0.804244	7.133406	0.000000	0.000000
2345.800557	501.303436	148.486192	0.457624	14.295538	0.804248	7.133047	0.000000	0.000000
2345.820559	501.303517	148.485171	0.457624	14.295440	0.804248	7.132998	0.000000	0.000000
2345.840561	501.303517	148.474794	0.457628	14.294441	0.804254	7.132499	0.000000	0.000000
2345.860563	501.303517	148.469390	0.457630	14.293921	0.804257	7.132239	0.000000	0.000000
2345.880565	501.303517	148.470979	0.457629	14.294073	0.804256	7.132316	0.000000	0.000000
2345.900567	501.303436	148.482146	0.457625	14.295149	0.804250	7.132852	0.000000	0.000000
2345.920569	501.303517	148.465090	0.457631	14.293507	0.804259	7.132033	0.000000	0.000000
2345.940571	501.303517	148.468922	0.457630	14.293875	0.804257	7.132217	0.000000	0.000000
2345.960573	501.303517	148.461669	0.457632	14.293177	0.804261	7.131869	0.000000	0.000000
2345.980575	501.303517	148.478037	0.457627	14.294753	0.804252	7.132655	0.000000	0.000000
2346.000577	501.303517	148.461140	0.457632	14.293126	0.804261	7.131843	0.000000	0.000000
2346.020579	501.303517	148.459663	0.457633	14.292984	0.804262	7.131772	0.000000	0.000000
2346.040581	501.303517	148.463706	0.457631	14.293373	0.804260	7.131966	0.000000	0.000000
2346.060583	501.303517	148.459385	0.457633	14.292957	0.804262	7.131759	0.000000	0.000000
2346.080585	501.303517	148.467931	0.457630	14.293780	0.804258	7.132169	0.000000	0.000000
2346.100587	501.303517	148.472586	0.457628	14.294228	0.804255	7.132393	0.000000	0.000000
2346.120589	501.303517	148.463355	0.457632	14.293339	0.804260	7.131950	0.000000	0.000000
2346.140591	501.303517	148.450444	0.457636	14.292096	0.804267	7.131329	0.000000	0.000000
2346.160593	501.303517	148.453513	0.457635	14.292392	0.804265	7.131477	0.000000	0.000000
2346.180595	501.303517	148.461532	0.457632	14.293164	0.804261	7.131862	0.000000	0.000000
2346.200597	501.303517	148.457259	0.457634	14.292753	0.804263	7.131657	0.000000	0.000000
2346.220599	501.303517	148.463409	0.457632	14.293345	0.804260	7.131952	0.000000	0.000000
2346.240601	501.303517	148.454176	0.457635	14.292456	0.804265	7.131509	0.000000	0.000000
2346.260603	501.303517	148.455903	0.457634	14.292622	0.804264	7.131592	0.000000	0.000000
2346.280605	501.303517	148.452354	0.457635	14.292280	0.804266	7.131421	0.000000	0.000000
2346.300607	501.303517	148.451224	0.457636	14.292172	0.804267	7.131367	0.000000	0.000000
2346.320609	501.303517	148.447305	0.457637	14.291794	0.804269	7.131178	0.000000	0.000000
2346.340611	501.303517	148.454196	0.457635	14.292458	0.804265	7.131509	0.000000	0.000000
2346.360613	501.303517	148.448813	0.457636	14.291939	0.804268	7.131251	0.000000	0.000000
2346.380615	501.303517	148.457350	0.457634	14.292761	0.804263	7.131661	0.000000	0.000000
2346.400617	501.303517	148.449092	0.457636	14.291966	0.804268	7.131264	0.000000	0.000000
2346.420619	501.303517	148.448042	0.457637	14.291865	0.804268	7.131214	0.000000	0.000000
2346.440621	501.303436	148.454737	0.457634	14.292510	0.804265	7.131536	0.000000	0.000000
2346.460623	501.303517	148.457691	0.457633	14.292794	0.804263	7.131677	0.000000	0.000000
2346.480625	501.303517	148.471061	0.457629	14.294081	0.804256	7.132320	0.000000	0.000000
2346.500627	501.303517	148.452070	0.457635	14.292253	0.804266	7.131407	0.000000	0.000000
2346.520629	501.303517	148.453130	0.457635	14.292355	0.804266	7.131458	0.000000	0.000000
2346.540631	501.303517	148.458692	0.457633	14.292891	0.804263	7.131725	0.000000	0.000000
2346.560633	501.303517	148.459111	0.457633	14.292931	0.804262	7.131746	0.000000	0.000000
2346.580635	501.303517	148.436784	0.457640	14.290781	0.804275	7.130673	0.000000	0.000000
2346.600637	501.303517	148.445969	0.457637	14.291666	0.804270	7.131114	0.000000	0.000000
2346.620639	501.303436	148.459763	0.457633	14.292994	0.804262	7.131777	0.000000	0.000000
2346.640641	501.303517	148.458296	0.457633	14.292852	0.804263	7.131706	0.000000	0.000000
2346.660643	501.303517	148.451712	0.457635	14.292219	0.804266	7.131390	0.000000	0.000000
2346.680645	501.303517	148.453749	0.457635	14.292415	0.804265	7.131488	0.000000	0.000000
2346.700647	501.303517	148.451233	0.457636	14.292172	0.804267	7.131367	0.000000	0.000000
2346.720649	501.303436	148.446572	0.457637	14.291724	0.804269	7.131143	0.000000	0.000000
2346.740651	501.303517	148.431394	0.457642	14.290262	0.804277	7.130414	0.000000	0.000000
2346.760653	501.303517	148.431580	0.457642	14.290280	0.804277	7.130423	0.000000	0.000000
2346.780655	501.303517	148.436142	0.457641	14.290719	0.804275	7.130642	0.000000	0.000000
2346.800657	501.303517	148.448486	0.457637	14.291908	0.804268	7.131235	0.000000	0.000000
2346.820659	501.303436	148.436976	0.457640	14.290800	0.804274	7.130682	0.000000	0.000000
2346.840661	501.303517	148.436073	0.457641	14.290713	0.804275	7.130639	0.000000	0.000000
2346.860663	501.303517	148.435412	0.457641	14.290649	0.804275	7.130607	0.000000	0.000000
2346.880665	501.303517	148.439691	0.457639	14.291061	0.804273	7.130813	0.000000	0.000000
2346.900667	501.303517	148.423271	0.457645	14.289480	0.804282	7.130024	0.000000	0.000000
2346.920669	501.303436	148.427658	0.457643	14.289903	0.804279	7.130235	0.000000	0.000000
2346.940671	501.303517	148.413933	0.457648	14.288581	0.804287	7.129575	0.000000	0.000000
2346.960673	501.303517	148.431703	0.457642	14.290292	0.804277	7.130429	0.000000	0.000000
2346.980675	501.303517	148.415929	0.457647	14.288774	0.804286	7.129671	0.000000	0.000000
2347.000677	501.303436	148.425635	0.457644	14.289708	0.804280	7.130137	0.000000	0.000000
2347.020679	501.303517	148.420595	0.457646	14.289223	0.804283	7.129895	0.000000	0.000000
2347.040681	501.303517	148.427453	0.457644	14.289883	0.804280	7.130225	0.000000	0.000000
2347.060683	501.303517	148.427310	0.457644	14.289869	0.804280	7.130218	0.000000	0.000000
2347.080685	501.303517	148.433685	0.457642	14.290483	0.804276	7.130524	0.000000	0.000000
2347.100687	501.303517	148.442179	0.457639	14.291301	0.804272	7.130932	0.000000	0.000000
2347.120689	501.303517	148.425821	0.457644	14.289726	0.804281	7.130146	0.000000	0.000000
2347.140691	501.303517	148.432604	0.457642	14.290379	0.804277	7.130472	0.000000	0.000000
2347.160693	501.303517	148.418568	0.457647	14.289028	0.804284	7.129798	0.000000	0.000000
2347.180695	501.303517	148.429676	0.457643	14.290097	0.804278	7.130332	0.000000	0.000000
2347.200697	501.303436	148.426513	0.457644	14.289792	0.804280	7.130180	0.000000	0.000000
2347.220699	501.303517	148.421915	0.457645	14.289350	0.804283	7.129959	0.000000	0.000000
2347.240701	501.303517	148.414810	0.457648	14.288666	0.804286	7.129617	0.000000	0.000000
2347.260703	501.303517	148.408363	0.457650	14.288045	0.804290	7.129308	0.000000	0.000000
2347.280705	501.303517	148.423233	0.457645	14.289477	0.804282	7.130022	0.000000	0.000000
2347.300707	501.303436	148.404168	0.457651	14.287641	0.804292	7.129106	0.000000	0.000000
2347.320709	501.303517	148.417652	0.457647	14.288939	0.804285	7.129754	0.000000	0.000000
2347.340711	501.303517	148.415507	0.457648	14.288733	0.804286	7.129651	0.000000	0.000000
2347.360713	501.303517	148.423315	0.457645	14.289485	0.804282	7.130026	0.000000	0.000000
2347.380715	501.303517	148.418403	0.457647	14.289012	0.804285	7.129790	0.000000	0.000000
2347.400717	501.303436	148.418340	0.457647	14.289006	0.804284	7.129787	0.000000	0.000000
2347.420719	501.303517	148.414580	0.457648	14.288644	0.804287	7.129606	0.000000	0.000000
2347.440721	501.303517	148.408078	0.457650	14.288018	0.804290	7.129294	0.000000	0.000000
2347.460723	501.303517	148.398834	0.457653	14.287128	0.804295	7.128850	0.000000	0.000000
2347.480725	501.303517	148.404172	0.457651	14.287642	0.804292	7.129106	0.000000	0.000000
2347.500727	501.303517	148.401834	0.457652	14.287416	0.804294	7.128994	0.000000	0.000000
2347.520729	501.303517	148.408762	0.457650	14.288084	0.804290	7.129327	0.000000	0.000000
2347.540731	501.303517	148.407308	0.457650	14.287944	0.804291	7.129257	0.000000	0.000000
2347.560733	501.303517	148.421134	0.457646	14.289275	0.804283	7.129921	0.000000	0.000000
2347.580735	501.303436	148.412336	0.457649	14.288428	0.804288	7.129499	0.000000	0.000000
2347.600737	501.303517	148.403660	0.457652	14.287592	0.804293	7.129082	0.000000	0.000000
2347.620739	501.303517	148.399096	0.457653	14.287153	0.804295	7.128863	0.000000	0.000000
2347.640741	501.303517	148.410432	0.457649	14.288244	0.804289	7.129407	0.000000	0.000000
2347.660743	501.303517	148.408668	0.457650	14.288074	0.804290	7.129322	0.000000	0.000000
2347.680745	501.303436	148.409006	0.457650	14.288107	0.804290	7.129339	0.000000	0.000000
2347.700747	501.303517	148.410704	0.457649	14.288270	0.804289	7.129420	0.000000	0.000000
2347.720749	501.303517	148.405077	0.457651	14.287729	0.804292	7.129150	0.000000	0.000000
2347.740751	501.303517	148.403641	0.457652	14.287590	0.804293	7.129081	0.000000	0.000000
2347.760753	501.303517	148.404568	0.457651	14.287680	0.804292	7.129125	0.000000	0.000000
2347.780755	501.303436	148.411518	0.457649	14.288349	0.804288	7.129459	0.000000	0.000000
2347.800757	501.303517	148.409122	0.457650	14.288118	0.804290	7.129344	0.000000	0.000000
2347.820759	501.303517	148.394841	0.457655	14.286743	0.804297	7.128658	0.000000	0.000000
2347.840761	501.303517	148.413371	0.457648	14.288527	0.804287	7.129548	0.000000	0.000000
2347.860763	501.303517	148.418368	0.457647	14.289008	0.804285	7.129788	0.000000	0.000000
2347.880765	501.303517	148.409809	0.457650	14.288184	0.804289	7.129377	0.000000	0.000000
2347.900767	501.303436	148.404591	0.457651	14.287682	0.804292	7.129127	0.000000	0.000000
2347.920769	501.303517	148.405316	0.457651	14.287752	0.804292	7.129161	0.000000	0.000000
2347.940771	501.303517	148.397838	0.457654	14.287032	0.804296	7.128802	0.000000	0.000000
2347.960773	501.303517	148.406996	0.457650	14.287913	0.804291	7.129242	0.000000	0.000000
2347.980775	501.303517	148.398517	0.457653	14.287097	0.804295	7.128835	0.000000	0.000000
2348.000777	501.303436	148.405921	0.457651	14.287810	0.804291	7.129190	0.000000	0.000000
2348.020779	501.303517	148.397991	0.457653	14.287046	0.804296	7.128809	0.000000	0.000000
2348.040781	501.303517	148.399551	0.457653	14.287197	0.804295	7.128884	0.000000	0.000000
2348.060783	501.303517	148.403678	0.457652	14.287594	0.804293	7.129083	0.000000	0.000000
2348.080785	501.303517	148.391845	0.457656	14.286455	0.804299	7.128514	0.000000	0.000000
2348.100787	501.303436	148.383643	0.457658	14.285665	0.804303	7.128120	0.000000	0.000000
2348.120789	501.303517	148.405966	0.457651	14.287814	0.804291	7.129193	0.000000	0.000000
2348.140791	501.303517	148.401633	0.457652	14.287397	0.804294	7.128984	0.000000	0.000000
2348.160793	501.303517	148.382492	0.457659	14.285554	0.804304	7.128065	0.000000	0.000000
2348.180795	501.303517	148.402039	0.457652	14.287436	0.804293	7.129004	0.000000	0.000000
2348.200797	501.303517	148.389817	0.457656	14.286260	0.804300	7.128417	0.000000	0.000000
2348.220799	501.303517	148.381155	0.457659	14.285426	0.804305	7.128001	0.000000	0.000000
2348.240801	501.303517	148.376098	0.457661	14.284939	0.804308	7.127758	0.000000	0.000000
2348.260803	501.303517	148.382294	0.457659	14.285535	0.804304	7.128055	0.000000	0.000000
2348.280805	501.303436	148.379569	0.457660	14.285273	0.804306	7.127925	0.000000	0.000000
2348.300807	501.303517	148.381813	0.457659	14.285489	0.804304	7.128032	0.000000	0.000000
2348.320809	501.303517	148.380982	0.457659	14.285409	0.804305	7.127992	0.000000	0.000000
2348.340811	501.303517	148.389368	0.457656	14.286216	0.804300	7.128395	0.000000	0.000000
2348.360813	501.303517	148.380603	0.457659	14.285373	0.804305	7.127974	0.000000	0.000000
2348.380815	501.303436	148.374206	0.457661	14.284757	0.804308	7.127667	0.000000	0.000000
2348.400817	501.303517	148.373923	0.457662	14.284729	0.804309	7.127653	0.000000	0.000000
2348.420819	501.303517	148.383104	0.457658	14.285613	0.804304	7.128094	0.000000	0.000000
2348.440821	501.303517	148.372702	0.457662	14.284612	0.804309	7.127595	0.000000	0.000000
2348.460823	501.303517	148.372422	0.457662	14.284585	0.804310	7.127581	0.000000	0.000000
2348.480825	501.303517	148.374851	0.457661	14.284819	0.804308	7.127698	0.000000	0.000000
2348.500827	501.303517	148.373688	0.457662	14.284707	0.804309	7.127642	0.000000	0.000000
2348.520829	501.303517	148.377665	0.457660	14.285090	0.804307	7.127833	0.000000	0.000000
2348.540831	501.303517	148.386860	0.457657	14.285975	0.804302	7.128275	0.000000	0.000000
2348.560833	501.303517	148.386264	0.457657	14.285918	0.804302	7.128246	0.000000	0.000000
2348.580835	501.303517	148.382885	0.457659	14.285592	0.804304	7.128084	0.000000	0.000000
2348.600837	501.303436	148.377179	0.457660	14.285043	0.804307	7.127810	0.000000	0.000000
2348.620839	501.303517	148.372382	0.457662	14.284581	0.804310	7.127579	0.000000	0.000000
2348.640841	501.303517	148.379624	0.457660	14.285278	0.804306	7.127927	0.000000	0.000000
2348.660843	501.303517	148.380593	0.457659	14.285372	0.804305	7.127974	0.000000	0.000000
2348.680845	501.303436	148.374354	0.457661	14.284771	0.804308	7.127674	0.000000	0.000000
2348.700847	501.303517	148.370720	0.457663	14.284421	0.804310	7.127499	0.000000	0.000000
2348.720849	501.303517	148.354447	0.457668	14.282854	0.804319	7.126718	0.000000	0.000000
2348.740851	501.303517	148.358000	0.457667	14.283196	0.804317	7.126888	0.000000	0.000000
2348.760853	501.303517	148.348942	0.457670	14.282324	0.804322	7.126453	0.000000	0.000000
2348.780855	501.303517	148.359178	0.457667	14.283310	0.804317	7.126945	0.000000	0.000000
2348.800857	501.303517	148.359331	0.457666	14.283325	0.804317	7.126952	0.000000	0.000000
2348.820859	501.303517	148.345715	0.457671	14.282014	0.804324	7.126298	0.000000	0.000000
2348.840861	501.303517	148.351469	0.457669	14.282568	0.804321	7.126575	0.000000	0.000000
2348.860863	501.303517	148.353315	0.457668	14.282745	0.804320	7.126663	0.000000	0.000000
2348.880865	501.303436	148.340316	0.457673	14.281494	0.804327	7.126039	0.000000	0.000000
2348.900867	501.303517	148.335825	0.457674	14.281061	0.804329	7.125823	0.000000	0.000000
2348.920869	501.303517	148.348603	0.457670	14.282292	0.804322	7.126437	0.000000	0.000000
2348.940871	501.303517	148.336062	0.457674	14.281084	0.804329	7.125835	0.000000	0.000000
2348.960873	501.303517	148.344843	0.457671	14.281930	0.804325	7.126256	0.000000	0.000000
2348.980875	501.303436	148.352805	0.457669	14.282696	0.804320	7.126639	0.000000	0.000000
2349.000877	501.303517	148.335827	0.457674	14.281062	0.804329	7.125823	0.000000	0.000000
2349.020879	501.303517	148.335843	0.457674	14.281063	0.804329	7.125824	0.000000	0.000000
2349.040881	501.303517	148.339583	0.457673	14.281423	0.804327	7.126004	0.000000	0.000000
2349.060883	501.303517	148.325471	0.457678	14.280065	0.804335	7.125326	0.000000	0.000000
2349.080885	501.303517	148.332641	0.457675	14.280755	0.804331	7.125670	0.000000	0.000000
2349.100887	501.303517	148.345868	0.457671	14.282028	0.804324	7.126306	0.000000	0.000000
2349.120889	501.303517	148.343300	0.457672	14.281781	0.804325	7.126182	0.000000	0.000000
2349.140891	501.303517	148.341108	0.457673	14.281570	0.804327	7.126077	0.000000	0.000000
2349.160893	501.303517	148.340708	0.457673	14.281532	0.804327	7.126058	0.000000	0.000000
2349.180895	501.303517	148.334987	0.457675	14.280981	0.804330	7.125783	0.000000	0.000000
2349.200897	501.303517	148.333515	0.457675	14.280839	0.804331	7.125712	0.000000	0.000000
2349.220899	501.303517	148.337217	0.457674	14.281195	0.804329	7.125890	0.000000	0.000000
2349.240901	501.303517	148.346539	0.457671	14.282093	0.804324	7.126338	0.000000	0.000000
2349.260903	501.303517	148.348671	0.457670	14.282298	0.804322	7.126440	0.000000	0.000000
2349.280905	501.303517	148.351485	0.457669	14.282569	0.804321	7.126575	0.000000	0.000000
2349.300907	501.303517	148.344562	0.457671	14.281903	0.804325	7.126243	0.000000	0.000000
2349.320909	501.303517	148.331218	0.457676	14.280618	0.804332	7.125602	0.000000	0.000000
2349.340911	501.303517	148.337047	0.457674	14.281179	0.804329	7.125882	0.000000	0.000000
2349.360913	501.303517	148.336151	0.457674	14.281093	0.804329	7.125839	0.000000	0.000000
2349.380915	501.303517	148.342138	0.457672	14.281669	0.804326	7.126126	0.000000	0.000000
2349.400917	501.303436	148.339159	0.457673	14.281382	0.804327	7.125983	0.000000	0.000000
2349.420919	501.303517	148.322272	0.457679	14.279757	0.804337	7.125172	0.000000	0.000000
2349.440921	501.303517	148.336654	0.457674	14.281141	0.804329	7.125863	0.000000	0.000000
2349.460923	501.303517	148.336806	0.457674	14.281156	0.804329	7.125870	0.000000	0.000000
2349.480925	501.303517	148.335329	0.457675	14.281014	0.804330	7.125799	0.000000	0.000000
2349.500927	501.303517	148.327810	0.457677	14.280290	0.804334	7.125438	0.000000	0.000000
2349.520929	501.303517	148.331349	0.457676	14.280631	0.804332	7.125608	0.000000	0.000000
2349.540931	501.303517	148.323217	0.457679	14.279848	0.804336	7.125217	0.000000	0.000000
2349.560933	501.303517	148.329414	0.457676	14.280444	0.804333	7.125515	0.000000	0.000000
2349.580935	501.303517	148.328742	0.457677	14.280380	0.804333	7.125483	0.000000	0.000000
2349.600937	501.303517	148.323903	0.457678	14.279914	0.804336	7.125250	0.000000	0.000000
2349.620939	501.303517	148.319396	0.457680	14.279480	0.804338	7.125034	0.000000	0.000000
2349.640941	501.303517	148.318705	0.457680	14.279413	0.804339	7.125001	0.000000	0.000000
2349.660943	501.303436	148.320121	0.457680	14.279550	0.804338	7.125069	0.000000	0.000000
2349.680945	501.303517	148.317302	0.457681	14.279278	0.804340	7.124933	0.000000	0.000000
2349.700947	501.303517	148.331998	0.457676	14.280693	0.804332	7.125639	0.000000	0.000000
2349.720949	501.303517	148.311544	0.457682	14.278724	0.804343	7.124657	0.000000	0.000000
2349.740951	501.303517	148.306777	0.457684	14.278265	0.804345	7.124428	0.000000	0.000000
2349.760953	501.303517	148.311183	0.457683	14.278689	0.804343	7.124639	0.000000	0.000000
2349.780955	501.303517	148.321572	0.457679	14.279689	0.804337	7.125138	0.000000	0.000000
2349.800957	501.303517	148.322250	0.457679	14.279755	0.804337	7.125171	0.000000	0.000000
2349.820959	501.303517	148.311397	0.457683	14.278710	0.804343	7.124650	0.000000	0.000000
2349.840961	501.303597	148.312949	0.457682	14.278859	0.804342	7.124724	0.000000	0.000000
2349.860963	501.303436	148.310055	0.457683	14.278580	0.804343	7.124585	0.000000	0.000000
2349.880965	501.303517	148.315803	0.457681	14.279134	0.804340	7.124861	0.000000	0.000000
2349.900967	501.303517	148.321354	0.457679	14.279668	0.804337	7.125128	0.000000	0.000000
2349.920969	501.303517	148.307161	0.457684	14.278302	0.804345	7.124446	0.000000	0.000000
2349.940971	501.303517	148.300321	0.457686	14.277643	0.804349	7.124118	0.000000	0.000000
2349.960973	501.303597	148.290718	0.457690	14.276719	0.804354	7.123656	0.000000	0.000000
2349.980975	501.303517	148.286038	0.457691	14.276268	0.804357	7.123431	0.000000	0.000000
2350.000977	501.303436	148.290906	0.457689	14.276737	0.804354	7.123665	0.000000	0.000000
2350.020979	501.303517	148.294898	0.457688	14.277121	0.804352	7.123857	0.000000	0.000000
2350.040981	501.303517	148.296742	0.457687	14.277299	0.804351	7.123946	0.000000	0.000000
2350.060983	501.303517	148.287642	0.457691	14.276423	0.804356	7.123509	0.000000	0.000000
2350.080985	501.303517	148.297853	0.457687	14.277406	0.804350	7.123999	0.000000	0.000000
2350.100987	501.303517	148.283800	0.457692	14.276053	0.804358	7.123324	0.000000	0.000000
2350.120989	501.303436	148.288541	0.457690	14.276509	0.804355	7.123552	0.000000	0.000000
2350.140991	501.303517	148.278352	0.457694	14.275528	0.804361	7.123062	0.000000	0.000000
2350.160993	501.303517	148.271942	0.457696	14.274911	0.804364	7.122754	0.000000	0.000000
2350.180995	501.303517	148.282179	0.457692	14.275897	0.804359	7.123246	0.000000	0.000000
2350.200997	501.303597	148.270444	0.457696	14.274767	0.804365	7.122682	0.000000	0.000000
2350.220999	501.303436	148.259357	0.457700	14.273700	0.804371	7.122150	0.000000	0.000000
2350.241001	501.303517	148.253776	0.457702	14.273162	0.804374	7.121882	0.000000	0.000000
2350.261003	501.303517	148.263520	0.457699	14.274100	0.804369	7.122350	0.000000	0.000000
2350.281005	501.303517	148.261557	0.457699	14.273911	0.804370	7.122255	0.000000	0.000000
2350.301007	501.303517	148.263853	0.457698	14.274132	0.804369	7.122366	0.000000	0.000000
2350.321009	501.303517	148.264392	0.457698	14.274184	0.804368	7.122392	0.000000	0.000000
2350.341011	501.303517	148.251640	0.457703	14.272957	0.804375	7.121779	0.000000	0.000000
2350.361013	501.303517	148.240040	0.457706	14.271840	0.804382	7.121222	0.000000	0.000000
2350.381015	501.303517	148.261604	0.457699	14.273916	0.804370	7.122258	0.000000	0.000000
2350.401017	501.303597	148.266725	0.457698	14.274409	0.804367	7.122504	0.000000	0.000000
2350.421019	501.303517	148.253039	0.457702	14.273091	0.804374	7.121846	0.000000	0.000000
2350.441021	501.303517	148.243296	0.457705	14.272153	0.804380	7.121378	0.000000	0.000000
2350.461023	501.303517	148.243101	0.457705	14.272134	0.804380	7.121369	0.000000	0.000000
2350.481025	501.303517	148.253810	0.457702	14.273165	0.804374	7.121883	0.000000	0.000000
2350.501027	501.303517	148.231192	0.457709	14.270988	0.804386	7.120797	0.000000	0.000000
2350.521029	501.303597	148.243603	0.457705	14.272183	0.804380	7.121393	0.000000	0.000000
2350.541031	501.303517	148.242934	0.457706	14.272118	0.804380	7.121361	0.000000	0.000000
2350.561033	501.303517	148.233009	0.457709	14.271163	0.804385	7.120884	0.000000	0.000000
2350.581035	501.303517	148.211653	0.457716	14.269107	0.804397	7.119858	0.000000	0.000000
2350.601037	501.303517	148.197013	0.457721	14.267697	0.804405	7.119155	0.000000	0.000000
2350.621039	501.303517	148.218528	0.457714	14.269769	0.804393	7.120188	0.000000	0.000000
2350.641041	501.303517	148.223413	0.457712	14.270239	0.804391	7.120423	0.000000	0.000000
2350.661043	501.303517	148.200237	0.457720	14.268008	0.804403	7.119310	0.000000	0.000000
2350.681045	501.303517	148.214175	0.457715	14.269350	0.804396	7.119979	0.000000	0.000000
2350.701047	501.303517	148.199763	0.457720	14.267962	0.804403	7.119287	0.000000	0.000000
2350.721049	501.303517	148.205675	0.457718	14.268531	0.804400	7.119571	0.000000	0.000000
2350.741051	501.303597	148.204217	0.457719	14.268391	0.804401	7.119501	0.000000	0.000000
2350.761053	501.303597	148.214722	0.457715	14.269402	0.804395	7.120006	0.000000	0.000000
2350.781055	501.303517	148.193731	0.457722	14.267381	0.804407	7.118997	0.000000	0.000000
2350.800056	501.303517	148.176895	0.457728	14.265761	0.804416	7.118188	0.000000	0.000000
2350.820059	501.303517	148.173956	0.457729	14.265478	0.804417	7.118047	0.000000	0.000000
2350.840061	501.303517	148.163275	0.457732	14.264449	0.804423	7.117534	0.000000	0.000000
2350.860063	501.303517	148.174722	0.457728	14.265551	0.804417	7.118084	0.000000	0.000000
2350.880064	501.303436	148.185411	0.457725	14.266580	0.804411	7.118598	0.000000	0.000000
2350.900067	501.303517	148.188605	0.457724	14.266888	0.804409	7.118751	0.000000	0.000000
2350.920069	501.303517	148.182763	0.457726	14.266325	0.804413	7.118470	0.000000	0.000000
2350.940071	501.303517	148.173626	0.457729	14.265446	0.804418	7.118031	0.000000	0.000000
2350.960073	501.303436	148.188221	0.457724	14.266851	0.804410	7.118732	0.000000	0.000000
2350.980075	501.303517	148.171464	0.457729	14.265238	0.804419	7.117927	0.000000	0.000000
2351.000077	501.303517	148.160048	0.457733	14.264139	0.804425	7.117379	0.000000	0.000000
2351.020079	501.303517	148.159337	0.457734	14.264070	0.804425	7.117345	0.000000	0.000000
2351.040081	501.303517	148.168353	0.457731	14.264938	0.804421	7.117778	0.000000	0.000000
2351.060082	501.303517	148.170378	0.457730	14.265133	0.804419	7.117875	0.000000	0.000000
2351.080085	501.303517	148.164472	0.457732	14.264564	0.804423	7.117592	0.000000	0.000000
2351.100087	501.303517	148.178889	0.457727	14.265952	0.804415	7.118284	0.000000	0.000000
2351.120089	501.303517	148.189627	0.457723	14.266986	0.804409	7.118800	0.000000	0.000000
2351.140090	501.303517	148.181061	0.457726	14.266162	0.804414	7.118389	0.000000	0.000000
2351.160093	501.303517	148.168377	0.457731	14.264940	0.804420	7.117779	0.000000	0.000000
2351.180095	501.303517	148.161833	0.457733	14.264310	0.804424	7.117465	0.000000	0.000000
2351.200097	501.303517	148.165127	0.457732	14.264628	0.804422	7.117623	0.000000	0.000000
2351.220098	501.303517	148.170183	0.457730	14.265114	0.804420	7.117866	0.000000	0.000000
2351.240101	501.303517	148.165231	0.457732	14.264638	0.804422	7.117628	0.000000	0.000000
2351.260103	501.303517	148.175202	0.457728	14.265598	0.804417	7.118107	0.000000	0.000000
2351.280105	501.303517	148.164133	0.457732	14.264532	0.804423	7.117575	0.000000	0.000000
2351.300107	501.303517	148.155987	0.457735	14.263748	0.804427	7.117184	0.000000	0.000000
2351.320109	501.303517	148.166971	0.457731	14.264805	0.804421	7.117712	0.000000	0.000000
2351.340111	501.303517	148.168349	0.457731	14.264938	0.804421	7.117778	0.000000	0.000000
2351.360113	501.303436	148.162390	0.457732	14.264364	0.804424	7.117492	0.000000	0.000000
2351.380115	501.303517	148.167558	0.457731	14.264862	0.804421	7.117740	0.000000	0.000000
2351.400116	501.303517	148.151194	0.457736	14.263286	0.804430	7.116954	0.000000	0.000000
2351.420119	501.303517	148.167044	0.457731	14.264812	0.804421	7.117715	0.000000	0.000000
2351.440121	501.303597	148.165844	0.457731	14.264697	0.804422	7.117658	0.000000	0.000000
2351.460123	501.303517	148.172582	0.457729	14.265345	0.804418	7.117981	0.000000	0.000000
2351.480124	501.303517	148.161981	0.457733	14.264325	0.804424	7.117472	0.000000	0.000000
2351.500127	501.303517	148.173746	0.457729	14.265457	0.804418	7.118037	0.000000	0.000000
2351.520129	501.303517	148.143644	0.457739	14.262559	0.804434	7.116591	0.000000	0.000000
2351.540131	501.303517	148.151279	0.457736	14.263294	0.804430	7.116958	0.000000	0.000000
2351.560133	501.303517	148.155000	0.457735	14.263653	0.804428	7.117137	0.000000	0.000000
2351.580135	501.303517	148.146529	0.457738	14.262837	0.804432	7.116730	0.000000	0.000000
2351.600137	501.303517	148.149650	0.457737	14.263138	0.804431	7.116880	0.000000	0.000000
2351.620139	501.303517	148.137603	0.457741	14.261978	0.804437	7.116301	0.000000	0.000000
2351.640141	501.303517	148.145218	0.457738	14.262711	0.804433	7.116667	0.000000	0.000000
2351.660143	501.303517	148.144077	0.457739	14.262601	0.804434	7.116612	0.000000	0.000000
2351.680145	501.303436	148.140366	0.457740	14.262244	0.804436	7.116434	0.000000	0.000000
2351.700147	501.303517	148.149119	0.457737	14.263086	0.804431	7.116854	0.000000	0.000000
2351.720149	501.303517	148.145577	0.457738	14.262745	0.804433	7.116684	0.000000	0.000000
2351.740150	501.303517	148.145864	0.457738	14.262773	0.804433	7.116698	0.000000	0.000000
2351.760153	501.303517	148.141844	0.457739	14.262386	0.804435	7.116505	0.000000	0.000000
2351.780155	501.303517	148.146705	0.457738	14.262854	0.804432	7.116738	0.000000	0.000000
2351.800157	501.303517	148.145897	0.457738	14.262776	0.804433	7.116699	0.000000	0.000000
2351.820158	501.303517	148.130803	0.457743	14.261323	0.804441	7.115974	0.000000	0.000000
2351.840161	501.303517	148.138798	0.457740	14.262093	0.804437	7.116358	0.000000	0.000000
2351.860163	501.303517	148.144793	0.457738	14.262670	0.804433	7.116646	0.000000	0.000000
2351.880165	501.303517	148.150883	0.457736	14.263256	0.804430	7.116939	0.000000	0.000000
2351.900167	501.303436	148.138527	0.457740	14.262067	0.804437	7.116345	0.000000	0.000000
2351.920169	501.303517	148.136170	0.457741	14.261840	0.804438	7.116232	0.000000	0.000000
2351.940171	501.303517	148.139144	0.457740	14.262126	0.804436	7.116375	0.000000	0.000000
2351.960173	501.303517	148.140284	0.457740	14.262236	0.804436	7.116430	0.000000	0.000000
2351.980175	501.303517	148.149610	0.457737	14.263134	0.804431	7.116878	0.000000	0.000000
2352.000177	501.303517	148.130648	0.457743	14.261308	0.804441	7.115967	0.000000	0.000000
2352.020179	501.303436	148.128624	0.457744	14.261113	0.804442	7.115870	0.000000	0.000000
2352.040181	501.303517	148.138393	0.457741	14.262054	0.804437	7.116339	0.000000	0.000000
2352.060183	501.303517	148.114641	0.457749	14.259767	0.804450	7.115198	0.000000	0.000000
2352.080184	501.303517	148.127949	0.457744	14.261048	0.804442	7.115837	0.000000	0.000000
2352.100187	501.303517	148.131122	0.457743	14.261354	0.804441	7.115990	0.000000	0.000000
2352.120189	501.303597	148.130146	0.457743	14.261260	0.804441	7.115943	0.000000	0.000000
2352.140191	501.303517	148.118254	0.457747	14.260115	0.804448	7.115371	0.000000	0.000000
2352.160192	501.303517	148.127052	0.457744	14.260962	0.804443	7.115794	0.000000	0.000000
2352.180195	501.303517	148.132958	0.457742	14.261530	0.804440	7.116078	0.000000	0.000000
2352.200197	501.303517	148.125567	0.457745	14.260819	0.804444	7.115723	0.000000	0.000000
2352.220199	501.303517	148.129422	0.457744	14.261190	0.804442	7.115908	0.000000	0.000000
2352.240201	501.303597	148.132018	0.457743	14.261440	0.804440	7.116033	0.000000	0.000000
2352.260203	501.303517	148.120721	0.457747	14.260352	0.804446	7.115490	0.000000	0.000000
2352.280205	501.303517	148.116895	0.457748	14.259984	0.804448	7.115306	0.000000	0.000000
2352.300207	501.303517	148.123368	0.457746	14.260607	0.804445	7.115617	0.000000	0.000000
2352.320209	501.303517	148.122191	0.457746	14.260494	0.804446	7.115561	0.000000	0.000000
2352.340210	501.303517	148.113675	0.457749	14.259674	0.804450	7.115151	0.000000	0.000000
2352.360213	501.303517	148.133511	0.457742	14.261584	0.804439	7.116104	0.000000	0.000000
2352.380215	501.303517	148.127143	0.457744	14.260971	0.804443	7.115798	0.000000	0.000000
2352.400217	501.303517	148.127576	0.457744	14.261012	0.804443	7.115819	0.000000	0.000000
2352.420218	501.303517	148.116864	0.457748	14.259981	0.804449	7.115305	0.000000	0.000000
2352.440221	501.303517	148.124580	0.457745	14.260724	0.804444	7.115675	0.000000	0.000000
2352.460223	501.303517	148.116322	0.457748	14.259929	0.804449	7.115279	0.000000	0.000000
2352.480225	501.303436	148.117673	0.457747	14.260059	0.804448	7.115343	0.000000	0.000000
2352.500226	501.303517	148.119843	0.457747	14.260268	0.804447	7.115448	0.000000	0.000000
2352.520229	501.303517	148.122349	0.457746	14.260509	0.804446	7.115568	0.000000	0.000000
2352.540231	501.303517	148.122302	0.457746	14.260505	0.804446	7.115566	0.000000	0.000000
2352.560233	501.303517	148.120658	0.457747	14.260346	0.804446	7.115487	0.000000	0.000000
2352.580235	501.303517	148.120020	0.457747	14.260285	0.804447	7.115456	0.000000	0.000000
2352.600237	501.303517	148.127431	0.457744	14.260998	0.804443	7.115812	0.000000	0.000000
2352.620239	501.303517	148.119875	0.457747	14.260271	0.804447	7.115449	0.000000	0.000000
2352.640241	501.303517	148.125117	0.457745	14.260776	0.804444	7.115701	0.000000	0.000000
2352.660243	501.303517	148.123984	0.457745	14.260667	0.804445	7.115647	0.000000	0.000000
2352.680244	501.303597	148.119183	0.457747	14.260204	0.804447	7.115416	0.000000	0.000000
2352.700247	501.303436	148.117904	0.457747	14.260081	0.804448	7.115355	0.000000	0.000000
2352.720249	501.303517	148.118999	0.457747	14.260187	0.804447	7.115407	0.000000	0.000000
2352.740251	501.303517	148.104540	0.457752	14.258794	0.804455	7.114713	0.000000	0.000000
2352.760252	501.303517	148.113110	0.457749	14.259620	0.804451	7.115124	0.000000	0.000000
2352.780255	501.303517	148.111977	0.457749	14.259510	0.804451	7.115070	0.000000	0.000000
2352.800257	501.303517	148.115516	0.457748	14.259851	0.804449	7.115240	0.000000	0.000000
2352.820259	501.303517	148.123393	0.457746	14.260610	0.804445	7.115618	0.000000	0.000000
2352.840261	501.303517	148.122178	0.457746	14.260493	0.804446	7.115560	0.000000	0.000000
2352.860263	501.303517	148.107347	0.457751	14.259065	0.804454	7.114847	0.000000	0.000000
2352.880265	501.303517	148.118997	0.457747	14.260186	0.804447	7.115407	0.000000	0.000000
2352.900267	501.303517	148.098339	0.457754	14.258197	0.804459	7.114415	0.000000	0.000000
2352.920269	501.303517	148.101496	0.457753	14.258501	0.804457	7.114566	0.000000	0.000000
2352.940271	501.303436	148.116366	0.457748	14.259933	0.804449	7.115281	0.000000	0.000000
2352.960273	501.303517	148.117658	0.457748	14.260057	0.804448	7.115343	0.000000	0.000000
2352.980275	501.303517	148.115148	0.457748	14.259816	0.804449	7.115222	0.000000	0.000000
2353.000277	501.303517	148.121410	0.457746	14.260419	0.804446	7.115523	0.000000	0.000000
2353.020278	501.303597	148.112047	0.457750	14.259517	0.804451	7.115073	0.000000	0.000000
2353.040281	501.303517	148.108436	0.457751	14.259170	0.804453	7.114900	0.000000	0.000000
2353.060283	501.303436	148.109528	0.457750	14.259275	0.804452	7.114952	0.000000	0.000000
2353.080285	501.303517	148.112788	0.457749	14.259589	0.804451	7.115109	0.000000	0.000000
2353.100286	501.303517	148.112176	0.457749	14.259530	0.804451	7.115079	0.000000	0.000000
2353.120289	501.303517	148.111935	0.457749	14.259506	0.804451	7.115068	0.000000	0.000000
2353.140291	501.303517	148.105808	0.457752	14.258917	0.804455	7.114773	0.000000	0.000000
2353.160293	501.303517	148.120284	0.457747	14.260310	0.804447	7.115469	0.000000	0.000000
2353.180295	501.303517	148.103775	0.457752	14.258721	0.804456	7.114676	0.000000	0.000000
2353.200297	501.303517	148.106129	0.457751	14.258948	0.804454	7.114789	0.000000	0.000000
2353.220299	501.303517	148.106500	0.457751	14.258983	0.804454	7.114807	0.000000	0.000000
2353.240301	501.303517	148.110096	0.457750	14.259329	0.804452	7.114979	0.000000	0.000000
2353.260303	501.303436	148.103500	0.457752	14.258694	0.804456	7.114663	0.000000	0.000000
2353.280305	501.303517	148.102003	0.457753	14.258550	0.804457	7.114591	0.000000	0.000000
2353.300307	501.303517	148.107767	0.457751	14.259105	0.804453	7.114868	0.000000	0.000000
2353.320309	501.303517	148.112243	0.457749	14.259536	0.804451	7.115083	0.000000	0.000000
2353.340311	501.303517	148.106048	0.457751	14.258940	0.804454	7.114785	0.000000	0.000000
2353.360312	501.303436	148.109428	0.457750	14.259265	0.804452	7.114947	0.000000	0.000000
2353.380315	501.303517	148.103898	0.457752	14.258733	0.804456	7.114682	0.000000	0.000000
2353.400317	501.303517	148.109409	0.457750	14.259263	0.804453	7.114946	0.000000	0.000000
2353.420319	501.303517	148.097587	0.457754	14.258125	0.804459	7.114379	0.000000	0.000000
2353.440320	501.303517	148.101021	0.457753	14.258456	0.804457	7.114544	0.000000	0.000000
2353.460323	501.303597	148.114934	0.457749	14.259795	0.804450	7.115212	0.000000	0.000000
2353.480325	501.303517	148.104037	0.457752	14.258746	0.804455	7.114688	0.000000	0.000000
2353.500327	501.303517	148.105836	0.457752	14.258919	0.804454	7.114775	0.000000	0.000000
2353.520329	501.303517	148.123196	0.457746	14.260591	0.804445	7.115609	0.000000	0.000000
2353.540331	501.303517	148.102551	0.457753	14.258603	0.804456	7.114617	0.000000	0.000000
2353.560333	501.303517	148.098263	0.457754	14.258190	0.804459	7.114411	0.000000	0.000000
2353.580335	501.303517	148.099586	0.457754	14.258318	0.804458	7.114475	0.000000	0.000000
2353.600337	501.303517	148.106569	0.457751	14.258990	0.804454	7.114810	0.000000	0.000000
2353.620338	501.303517	148.105535	0.457752	14.258890	0.804455	7.114760	0.000000	0.000000
2353.640341	501.303517	148.106323	0.457751	14.258966	0.804454	7.114798	0.000000	0.000000
2353.660343	501.303517	148.091215	0.457756	14.257512	0.804462	7.114072	0.000000	0.000000
2353.680345	501.303517	148.112115	0.457749	14.259524	0.804451	7.115076	0.000000	0.000000
2353.700346	501.303597	148.105497	0.457752	14.258887	0.804455	7.114759	0.000000	0.000000
2353.720349	501.303517	148.103034	0.457752	14.258650	0.804456	7.114640	0.000000	0.000000
2353.740351	501.303517	148.103634	0.457752	14.258707	0.804456	7.114669	0.000000	0.000000
2353.760353	501.303517	148.101523	0.457753	14.258504	0.804457	7.114568	0.000000	0.000000
2353.780355	501.303517	148.103505	0.457752	14.258695	0.804456	7.114663	0.000000	0.000000
2353.800357	501.303517	148.106762	0.457751	14.259008	0.804454	7.114819	0.000000	0.000000
2353.820359	501.303517	148.106226	0.457751	14.258957	0.804454	7.114794	0.000000	0.000000
2353.840361	501.303517	148.093756	0.457756	14.257756	0.804461	7.114195	0.000000	0.000000
2353.860363	501.303517	148.093157	0.457756	14.257699	0.804461	7.114166	0.000000	0.000000
2353.880365	501.303517	148.099963	0.457753	14.258354	0.804458	7.114493	0.000000	0.000000
2353.900367	501.303517	148.099184	0.457754	14.258279	0.804458	7.114455	0.000000	0.000000
2353.920369	501.303517	148.106081	0.457751	14.258943	0.804454	7.114787	0.000000	0.000000
2353.940371	501.303517	148.097329	0.457754	14.258100	0.804459	7.114366	0.000000	0.000000
2353.960372	501.303436	148.095881	0.457755	14.257961	0.804460	7.114297	0.000000	0.000000
2353.980375	501.303517	148.087935	0.457758	14.257196	0.804464	7.113915	0.000000	0.000000
2354.000377	501.303517	148.100104	0.457753	14.258367	0.804458	7.114499	0.000000	0.000000
2354.020379	501.303517	148.090875	0.457757	14.257479	0.804463	7.114056	0.000000	0.000000
2354.040380	501.303517	148.084138	0.457759	14.256830	0.804466	7.113732	0.000000	0.000000
2354.060383	501.303517	148.084220	0.457759	14.256838	0.804466	7.113736	0.000000	0.000000
2354.080385	501.303517	148.082459	0.457759	14.256669	0.804467	7.113652	0.000000	0.000000
2354.100387	501.303517	148.084259	0.457759	14.256842	0.804466	7.113738	0.000000	0.000000
2354.120389	501.303517	148.071103	0.457763	14.255575	0.804473	7.113106	0.000000	0.000000
2354.140391	501.303517	148.078359	0.457761	14.256274	0.804469	7.113455	0.000000	0.000000
2354.160393	501.303517	148.077098	0.457761	14.256152	0.804470	7.113394	0.000000	0.000000
2354.180395	501.303517	148.083218	0.457759	14.256742	0.804467	7.113688	0.000000	0.000000
2354.200397	501.303517	148.080489	0.457760	14.256479	0.804468	7.113557	0.000000	0.000000
2354.220399	501.303597	148.079210	0.457761	14.256356	0.804469	7.113496	0.000000	0.000000
2354.240401	501.303436	148.070640	0.457763	14.255531	0.804474	7.113084	0.000000	0.000000
2354.260403	501.303517	148.068525	0.457764	14.255327	0.804475	7.112982	0.000000	0.000000
2354.280405	501.303517	148.069013	0.457764	14.255374	0.804475	7.113006	0.000000	0.000000
2354.300406	501.303517	148.062270	0.457766	14.254725	0.804478	7.112682	0.000000	0.000000
2354.320409	501.303517	148.053928	0.457769	14.253922	0.804483	7.112281	0.000000	0.000000
2354.340411	501.303436	148.087353	0.457758	14.257140	0.804464	7.113887	0.000000	0.000000
2354.360413	501.303517	148.077037	0.457761	14.256147	0.804470	7.113391	0.000000	0.000000
2354.380414	501.303517	148.067636	0.457764	14.255242	0.804475	7.112940	0.000000	0.000000
2354.400417	501.303517	148.074970	0.457762	14.255948	0.804471	7.113292	0.000000	0.000000
2354.420419	501.303517	148.040617	0.457773	14.252640	0.804490	7.111642	0.000000	0.000000
2354.440421	501.303517	148.035963	0.457775	14.252192	0.804492	7.111418	0.000000	0.000000
2354.460423	501.303517	148.028421	0.457777	14.251466	0.804497	7.111056	0.000000	0.000000
2354.480425	501.303517	148.034806	0.457775	14.252081	0.804493	7.111363	0.000000	0.000000
2354.500427	501.303517	148.024443	0.457779	14.251083	0.804499	7.110865	0.000000	0.000000
2354.520429	501.303517	148.025781	0.457778	14.251212	0.804498	7.110929	0.000000	0.000000
2354.540431	501.303517	148.019331	0.457781	14.250591	0.804502	7.110619	0.000000	0.000000
2354.560432	501.303517	148.029494	0.457777	14.251569	0.804496	7.111108	0.000000	0.000000
2354.580435	501.303517	148.029286	0.457777	14.251549	0.804496	7.111098	0.000000	0.000000
2354.600437	501.303517	148.024841	0.457779	14.251121	0.804499	7.110884	0.000000	0.000000
2354.620439	501.303517	148.031635	0.457776	14.251776	0.804495	7.111210	0.000000	0.000000
2354.640440	501.303517	148.036265	0.457775	14.252221	0.804492	7.111433	0.000000	0.000000
2354.660443	501.303517	148.027606	0.457778	14.251388	0.804497	7.111017	0.000000	0.000000
2354.680445	501.303517	148.022564	0.457779	14.250902	0.804500	7.110775	0.000000	0.000000
2354.700447	501.303517	148.021406	0.457780	14.250791	0.804500	7.110719	0.000000	0.000000
2354.720448	501.303517	148.011666	0.457783	14.249853	0.804506	7.110251	0.000000	0.000000
2354.740451	501.303597	148.014297	0.457782	14.250106	0.804504	7.110377	0.000000	0.000000
2354.760453	501.303517	148.000432	0.457787	14.248772	0.804512	7.109711	0.000000	0.000000
2354.780455	501.303517	148.006749	0.457785	14.249380	0.804508	7.110015	0.000000	0.000000
2354.800457	501.303436	147.998595	0.457787	14.248595	0.804513	7.109623	0.000000	0.000000
2354.820459	501.303517	147.991567	0.457790	14.247918	0.804517	7.109286	0.000000	0.000000
2354.840461	501.303517	147.987383	0.457791	14.247515	0.804519	7.109085	0.000000	0.000000
2354.860463	501.303517	147.981174	0.457793	14.246917	0.804522	7.108786	0.000000	0.000000
2354.880465	501.303517	147.977775	0.457794	14.246590	0.804524	7.108623	0.000000	0.000000
2354.900466	501.303517	147.991051	0.457790	14.247868	0.804517	7.109261	0.000000	0.000000
2354.920469	501.303517	147.991788	0.457790	14.247939	0.804517	7.109296	0.000000	0.000000
2354.940471	501.303517	147.983591	0.457793	14.247150	0.804521	7.108902	0.000000	0.000000
2354.960473	501.303517	147.984643	0.457792	14.247251	0.804520	7.108953	0.000000	0.000000
2354.980474	501.303517	147.974284	0.457796	14.246254	0.804526	7.108455	0.000000	0.000000
2355.000477	501.303597	147.977685	0.457795	14.246581	0.804524	7.108619	0.000000	0.000000
2355.020479	501.303517	147.981445	0.457793	14.246943	0.804522	7.108799	0.000000	0.000000
2355.040481	501.303517	147.987095	0.457791	14.247487	0.804519	7.109071	0.000000	0.000000
2355.060483	501.303517	147.983091	0.457793	14.247102	0.804521	7.108878	0.000000	0.000000
2355.080485	501.303517	147.989807	0.457790	14.247749	0.804518	7.109201	0.000000	0.000000
2355.100487	501.303597	147.976614	0.457795	14.246478	0.804525	7.108567	0.000000	0.000000
2355.120489	501.303436	147.981147	0.457793	14.246915	0.804522	7.108785	0.000000	0.000000
2355.140491	501.303517	147.987307	0.457791	14.247508	0.804519	7.109081	0.000000	0.000000
2355.160493	501.303517	147.991883	0.457790	14.247948	0.804516	7.109301	0.000000	0.000000
2355.180495	501.303517	147.971652	0.457797	14.246001	0.804527	7.108329	0.000000	0.000000
2355.200497	501.303436	147.987354	0.457791	14.247512	0.804519	7.109083	0.000000	0.000000
2355.220499	501.303517	147.968784	0.457797	14.245725	0.804529	7.108191	0.000000	0.000000
2355.240500	501.303517	147.964109	0.457799	14.245274	0.804532	7.107967	0.000000	0.000000
2355.260503	501.303517	147.955160	0.457802	14.244413	0.804536	7.107537	0.000000	0.000000
2355.280505	501.303517	147.977661	0.457795	14.246579	0.804524	7.108617	0.000000	0.000000
2355.300507	501.303436	147.966526	0.457798	14.245507	0.804530	7.108083	0.000000	0.000000
2355.320508	501.303517	147.961682	0.457800	14.245041	0.804533	7.107850	0.000000	0.000000
2355.340511	501.303517	147.966489	0.457798	14.245504	0.804530	7.108081	0.000000	0.000000
2355.360513	501.303517	147.951170	0.457803	14.244029	0.804539	7.107345	0.000000	0.000000
2355.380515	501.303597	147.949909	0.457804	14.243907	0.804539	7.107284	0.000000	0.000000
2355.400517	501.303436	147.960715	0.457800	14.244948	0.804533	7.107803	0.000000	0.000000
2355.420519	501.303517	147.956498	0.457802	14.244542	0.804536	7.107601	0.000000	0.000000
2355.440521	501.303517	147.963308	0.457799	14.245197	0.804532	7.107928	0.000000	0.000000
2355.460523	501.303517	147.970676	0.457797	14.245907	0.804528	7.108282	0.000000	0.000000
2355.480525	501.303517	147.962597	0.457800	14.245129	0.804532	7.107894	0.000000	0.000000
2355.500527	501.303517	147.968336	0.457798	14.245681	0.804529	7.108170	0.000000	0.000000
2355.520529	501.303517	147.959558	0.457801	14.244836	0.804534	7.107748	0.000000	0.000000
2355.540531	501.303517	147.963625	0.457799	14.245228	0.804532	7.107943	0.000000	0.000000
2355.560533	501.303517	147.959750	0.457801	14.244855	0.804534	7.107757	0.000000	0.000000
2355.580534	501.303517	147.952004	0.457803	14.244109	0.804538	7.107385	0.000000	0.000000
2355.600537	501.303517	147.955990	0.457802	14.244493	0.804536	7.107576	0.000000	0.000000
2355.620539	501.303517	147.960010	0.457800	14.244880	0.804534	7.107770	0.000000	0.000000
2355.640541	501.303517	147.958862	0.457801	14.244769	0.804534	7.107714	0.000000	0.000000
2355.660542	501.303517	147.955070	0.457802	14.244404	0.804536	7.107532	0.000000	0.000000
2355.680545	501.303517	147.952983	0.457803	14.244203	0.804538	7.107432	0.000000	0.000000
2355.700547	501.303517	147.959975	0.457800	14.244876	0.804534	7.107768	0.000000	0.000000
2355.720549	501.303517	147.946733	0.457805	14.243602	0.804541	7.107132	0.000000	0.000000
2355.740551	501.303517	147.964512	0.457799	14.245313	0.804531	7.107986	0.000000	0.000000
2355.760553	501.303436	147.954380	0.457802	14.244338	0.804537	7.107499	0.000000	0.000000
2355.780555	501.303517	147.951630	0.457803	14.244073	0.804538	7.107367	0.000000	0.000000
2355.800557	501.303517	147.963034	0.457799	14.245171	0.804532	7.107915	0.000000	0.000000
2355.820559	501.303517	147.966111	0.457798	14.245467	0.804530	7.108063	0.000000	0.000000
2355.840560	501.303517	147.952643	0.457803	14.244171	0.804538	7.107416	0.000000	0.000000
2355.860563	501.303517	147.957294	0.457801	14.244618	0.804535	7.107639	0.000000	0.000000
2355.880565	501.303517	147.955480	0.457802	14.244444	0.804536	7.107552	0.000000	0.000000
2355.900567	501.303517	147.948429	0.457804	14.243765	0.804540	7.107213	0.000000	0.000000
2355.920568	501.303517	147.959676	0.457801	14.244848	0.804534	7.107754	0.000000	0.000000
2355.940571	501.303597	147.948350	0.457804	14.243757	0.804540	7.107209	0.000000	0.000000
2355.960573	501.303517	147.953760	0.457803	14.244278	0.804537	7.107469	0.000000	0.000000
2355.980575	501.303436	147.954866	0.457802	14.244385	0.804536	7.107522	0.000000	0.000000
2356.000576	501.303517	147.963810	0.457799	14.245246	0.804532	7.107952	0.000000	0.000000
2356.020579	501.303517	147.959125	0.457801	14.244795	0.804534	7.107727	0.000000	0.000000
2356.040581	501.303517	147.971153	0.457797	14.245953	0.804528	7.108305	0.000000	0.000000
2356.060583	501.303517	147.954869	0.457802	14.244385	0.804537	7.107523	0.000000	0.000000
2356.080585	501.303517	147.965854	0.457798	14.245442	0.804531	7.108050	0.000000	0.000000
2356.100587	501.303517	147.975640	0.457795	14.246385	0.804525	7.108520	0.000000	0.000000
2356.120589	501.303517	147.953749	0.457803	14.244277	0.804537	7.107469	0.000000	0.000000
2356.140591	501.303517	147.943750	0.457806	14.243314	0.804543	7.106988	0.000000	0.000000
2356.160593	501.303517	147.956452	0.457802	14.244537	0.804536	7.107599	0.000000	0.000000
2356.180594	501.303517	147.955067	0.457802	14.244404	0.804536	7.107532	0.000000	0.000000
2356.200597	501.303517	147.945023	0.457805	14.243437	0.804542	7.107050	0.000000	0.000000
2356.220599	501.303517	147.960093	0.457800	14.244888	0.804534	7.107774	0.000000	0.000000
2356.240601	501.303517	147.963713	0.457799	14.245236	0.804532	7.107947	0.000000	0.000000
2356.260602	501.303517	147.956588	0.457802	14.244550	0.804536	7.107605	0.000000	0.000000
2356.280605	501.303517	147.961690	0.457800	14.245042	0.804533	7.107850	0.000000	0.000000
2356.300607	501.303517	147.953237	0.457803	14.244228	0.804537	7.107444	0.000000	0.000000
2356.320609	501.303517	147.966876	0.457798	14.245541	0.804530	7.108099	0.000000	0.000000
2356.340611	501.303517	147.949699	0.457804	14.243887	0.804539	7.107274	0.000000	0.000000
2356.360613	501.303436	147.940182	0.457807	14.242971	0.804544	7.106817	0.000000	0.000000
2356.380615	501.303517	147.938573	0.457808	14.242816	0.804545	7.106740	0.000000	0.000000
2356.400617	501.303517	147.946334	0.457805	14.243563	0.804541	7.107113	0.000000	0.000000
2356.420619	501.303517	147.936707	0.457808	14.242636	0.804546	7.106650	0.000000	0.000000
2356.440621	501.303517	147.933825	0.457809	14.242359	0.804548	7.106512	0.000000	0.000000
2356.460623	501.303517	147.939072	0.457807	14.242864	0.804545	7.106764	0.000000	0.000000
2356.480625	501.303517	147.929050	0.457811	14.241899	0.804551	7.106282	0.000000	0.000000
2356.500627	501.303517	147.938922	0.457808	14.242850	0.804545	7.106757	0.000000	0.000000
2356.520628	501.303517	147.941756	0.457807	14.243122	0.804544	7.106893	0.000000	0.000000
2356.540631	501.303517	147.916735	0.457815	14.240714	0.804557	7.105691	0.000000	0.000000
2356.560633	501.303517	147.922843	0.457813	14.241302	0.804554	7.105984	0.000000	0.000000
2356.580635	501.303517	147.919608	0.457814	14.240990	0.804556	7.105829	0.000000	0.000000
2356.600636	501.303517	147.910781	0.457817	14.240140	0.804561	7.105405	0.000000	0.000000
2356.620639	501.303517	147.907012	0.457818	14.239777	0.804563	7.105224	0.000000	0.000000
2356.640641	501.303597	147.900272	0.457821	14.239129	0.804566	7.104900	0.000000	0.000000
2356.660643	501.303517	147.891087	0.457824	14.238244	0.804571	7.104459	0.000000	0.000000
2356.680645	501.303517	147.897382	0.457821	14.238850	0.804568	7.104761	0.000000	0.000000
2356.700647	501.303517	147.889098	0.457824	14.238053	0.804572	7.104363	0.000000	0.000000
2356.720649	501.303517	147.889374	0.457824	14.238079	0.804572	7.104376	0.000000	0.000000
2356.740651	501.303517	147.878524	0.457828	14.237035	0.804578	7.103855	0.000000	0.000000
2356.760653	501.303517	147.888323	0.457824	14.237978	0.804573	7.104326	0.000000	0.000000
2356.780655	501.303517	147.882153	0.457827	14.237384	0.804576	7.104029	0.000000	0.000000
2356.800657	501.303517	147.875178	0.457829	14.236713	0.804580	7.103694	0.000000	0.000000
2356.820659	501.303517	147.876067	0.457829	14.236798	0.804579	7.103737	0.000000	0.000000
2356.840661	501.303517	147.881370	0.457827	14.237309	0.804577	7.103992	0.000000	0.000000
2356.860662	501.303517	147.874041	0.457829	14.236603	0.804581	7.103640	0.000000	0.000000
2356.880665	501.303517	147.867254	0.457832	14.235950	0.804584	7.103314	0.000000	0.000000
2356.900667	501.303517	147.878167	0.457828	14.237000	0.804578	7.103838	0.000000	0.000000
2356.920669	501.303517	147.880941	0.457827	14.237267	0.804577	7.103971	0.000000	0.000000
2356.940670	501.303517	147.877436	0.457828	14.236930	0.804579	7.103803	0.000000	0.000000
2356.960673	501.303517	147.871852	0.457830	14.236392	0.804582	7.103535	0.000000	0.000000
2356.980675	501.303517	147.882424	0.457826	14.237410	0.804576	7.104042	0.000000	0.000000
2357.000677	501.303517	147.865417	0.457832	14.235773	0.804585	7.103225	0.000000	0.000000
2357.020679	501.303517	147.866089	0.457832	14.235838	0.804585	7.103258	0.000000	0.000000
2357.040681	501.303436	147.879710	0.457827	14.237149	0.804577	7.103912	0.000000	0.000000
2357.060683	501.303517	147.856543	0.457835	14.234919	0.804590	7.102799	0.000000	0.000000
2357.080685	501.303517	147.863390	0.457833	14.235578	0.804586	7.103128	0.000000	0.000000
2357.100687	501.303517	147.866597	0.457832	14.235887	0.804585	7.103282	0.000000	0.000000
2357.120688	501.303517	147.857813	0.457835	14.235041	0.804589	7.102860	0.000000	0.000000
2357.140691	501.303517	147.864532	0.457832	14.235688	0.804586	7.103183	0.000000	0.000000
2357.160693	501.303436	147.860147	0.457834	14.235266	0.804588	7.102972	0.000000	0.000000
2357.180695	501.303517	147.849321	0.457838	14.234223	0.804594	7.102452	0.000000	0.000000
2357.200696	501.303517	147.854684	0.457836	14.234740	0.804591	7.102710	0.000000	0.000000
2357.220699	501.303517	147.855716	0.457835	14.234839	0.804590	7.102759	0.000000	0.000000
2357.240701	501.303597	147.866889	0.457832	14.235915	0.804585	7.103296	0.000000	0.000000
2357.260703	501.303517	147.848697	0.457838	14.234163	0.804594	7.102422	0.000000	0.000000
2357.280704	501.303517	147.855795	0.457835	14.234846	0.804590	7.102763	0.000000	0.000000
2357.300707	501.303517	147.858394	0.457835	14.235097	0.804589	7.102888	0.000000	0.000000
2357.320709	501.303517	147.865576	0.457832	14.235788	0.804585	7.103233	0.000000	0.000000
2357.340711	501.303597	147.871561	0.457830	14.236364	0.804582	7.103521	0.000000	0.000000
2357.360713	501.303517	147.861827	0.457833	14.235427	0.804587	7.103053	0.000000	0.000000
2357.380715	501.303517	147.869995	0.457831	14.236214	0.804583	7.103445	0.000000	0.000000
2357.400717	501.303517	147.864147	0.457833	14.235651	0.804586	7.103164	0.000000	0.000000
2357.420719	501.303517	147.875973	0.457829	14.236789	0.804579	7.103733	0.000000	0.000000
2357.440721	501.303517	147.862697	0.457833	14.235511	0.804587	7.103095	0.000000	0.000000
2357.460722	501.303517	147.850978	0.457837	14.234383	0.804593	7.102532	0.000000	0.000000
2357.480725	501.303517	147.864279	0.457833	14.235663	0.804586	7.103171	0.000000	0.000000
2357.500727	501.303517	147.845466	0.457839	14.233852	0.804596	7.102267	0.000000	0.000000
2357.520729	501.303517	147.851804	0.457837	14.234462	0.804593	7.102572	0.000000	0.000000
2357.540730	501.303517	147.852385	0.457837	14.234518	0.804592	7.102599	0.000000	0.000000
2357.560733	501.303517	147.831329	0.457844	14.232491	0.804604	7.101588	0.000000	0.000000
2357.580735	501.303517	147.838389	0.457841	14.233171	0.804600	7.101927	0.000000	0.000000
2357.600737	501.303436	147.837496	0.457841	14.233085	0.804600	7.101884	0.000000	0.000000
2357.620739	501.303517	147.829780	0.457844	14.232342	0.804605	7.101514	0.000000	0.000000
2357.640741	501.303517	147.828958	0.457844	14.232263	0.804605	7.101474	0.000000	0.000000
2357.660743	501.303517	147.839023	0.457841	14.233232	0.804600	7.101958	0.000000	0.000000
2357.680745	501.303517	147.835893	0.457842	14.232930	0.804601	7.101807	0.000000	0.000000
2357.700747	501.303517	147.844325	0.457839	14.233742	0.804597	7.102212	0.000000	0.000000
2357.720749	501.303436	147.840879	0.457840	14.233410	0.804598	7.102047	0.000000	0.000000
2357.740751	501.303517	147.833335	0.457843	14.232684	0.804603	7.101684	0.000000	0.000000
2357.760753	501.303517	147.834954	0.457842	14.232840	0.804602	7.101762	0.000000	0.000000
2357.780755	501.303517	147.849496	0.457838	14.234240	0.804594	7.102461	0.000000	0.000000
2357.800756	501.303436	147.839172	0.457841	14.233246	0.804599	7.101965	0.000000	0.000000
2357.820759	501.303517	147.843991	0.457839	14.233710	0.804597	7.102196	0.000000	0.000000
2357.840761	501.303517	147.839806	0.457841	14.233307	0.804599	7.101995	0.000000	0.000000
2357.860763	501.303517	147.840779	0.457840	14.233401	0.804599	7.102042	0.000000	0.000000
2357.880764	501.303517	147.832497	0.457843	14.232604	0.804603	7.101644	0.000000	0.000000
2357.900767	501.303597	147.824850	0.457846	14.231867	0.804607	7.101277	0.000000	0.000000
2357.920769	501.303517	147.837846	0.457841	14.233118	0.804600	7.101901	0.000000	0.000000
2357.940771	501.303517	147.834672	0.457842	14.232813	0.804602	7.101749	0.000000	0.000000
2357.960773	501.303517	147.826468	0.457845	14.232023	0.804606	7.101354	0.000000	0.000000
2357.980775	501.303517	147.829189	0.457844	14.232285	0.804605	7.101485	0.000000	0.000000
2358.000777	501.303597	147.831668	0.457844	14.232524	0.804604	7.101604	0.000000	0.000000
2358.020779	501.303597	147.818578	0.457848	14.231263	0.804611	7.100975	0.000000	0.000000
2358.040781	501.303517	147.812028	0.457850	14.230633	0.804614	7.100661	0.000000	0.000000
2358.060782	501.303436	147.820199	0.457847	14.231419	0.804610	7.101053	0.000000	0.000000
2358.080785	501.303517	147.823341	0.457846	14.231722	0.804608	7.101204	0.000000	0.000000
2358.100787	501.303517	147.822157	0.457847	14.231608	0.804609	7.101147	0.000000	0.000000
2358.120789	501.303517	147.840027	0.457841	14.233328	0.804599	7.102006	0.000000	0.000000
2358.140790	501.303517	147.821481	0.457847	14.231543	0.804609	7.101115	0.000000	0.000000
2358.160793	501.303436	147.822446	0.457847	14.231636	0.804608	7.101161	0.000000	0.000000
2358.180795	501.303517	147.818675	0.457848	14.231273	0.804611	7.100980	0.000000	0.000000
2358.200797	501.303517	147.816754	0.457849	14.231088	0.804612	7.100888	0.000000	0.000000
2358.220798	501.303517	147.811004	0.457850	14.230534	0.804615	7.100612	0.000000	0.000000
2358.240801	501.303517	147.820373	0.457847	14.231436	0.804610	7.101062	0.000000	0.000000
2358.260803	501.303517	147.830017	0.457844	14.232365	0.804604	7.101525	0.000000	0.000000
2358.280805	501.303436	147.816254	0.457849	14.231040	0.804612	7.100864	0.000000	0.000000
2358.300807	501.303517	147.815625	0.457849	14.230979	0.804612	7.100834	0.000000	0.000000
2358.320809	501.303517	147.797680	0.457855	14.229251	0.804622	7.099971	0.000000	0.000000
2358.340811	501.303517	147.788220	0.457858	14.228341	0.804627	7.099517	0.000000	0.000000
2358.360813	501.303517	147.784338	0.457859	14.227967	0.804629	7.099331	0.000000	0.000000
2358.380815	501.303597	147.788457	0.457858	14.228364	0.804627	7.099528	0.000000	0.000000
2358.400816	501.303517	147.786925	0.457859	14.228216	0.804628	7.099455	0.000000	0.000000
2358.420819	501.303436	147.776050	0.457862	14.227169	0.804634	7.098932	0.000000	0.000000
2358.440821	501.303517	147.792428	0.457857	14.228746	0.804625	7.099719	0.000000	0.000000
2358.460823	501.303517	147.768723	0.457865	14.226464	0.804638	7.098580	0.000000	0.000000
2358.480824	501.303517	147.776470	0.457862	14.227209	0.804634	7.098953	0.000000	0.000000
2358.500827	501.303517	147.779467	0.457861	14.227498	0.804632	7.099097	0.000000	0.000000
2358.520829	501.303517	147.773556	0.457863	14.226929	0.804635	7.098813	0.000000	0.000000
2358.540831	501.303517	147.772384	0.457863	14.226816	0.804636	7.098756	0.000000	0.000000
2358.560832	501.303517	147.781611	0.457860	14.227704	0.804631	7.099200	0.000000	0.000000
2358.580835	501.303517	147.779206	0.457861	14.227473	0.804632	7.099084	0.000000	0.000000
2358.600837	501.303517	147.782528	0.457860	14.227793	0.804630	7.099244	0.000000	0.000000
2358.620839	501.303517	147.787689	0.457858	14.228290	0.804627	7.099492	0.000000	0.000000
2358.640841	501.303517	147.775602	0.457862	14.227126	0.804634	7.098911	0.000000	0.000000
2358.660843	501.303597	147.778606	0.457861	14.227415	0.804633	7.099055	0.000000	0.000000
2358.680845	501.303517	147.783400	0.457860	14.227877	0.804630	7.099286	0.000000	0.000000
2358.700847	501.303436	147.780873	0.457860	14.227633	0.804631	7.099164	0.000000	0.000000
2358.720849	501.303517	147.767506	0.457865	14.226347	0.804638	7.098522	0.000000	0.000000
2358.740850	501.303517	147.782483	0.457860	14.227788	0.804630	7.099241	0.000000	0.000000
2358.760853	501.303597	147.770381	0.457864	14.226623	0.804637	7.098660	0.000000	0.000000
2358.780855	501.303517	147.774795	0.457863	14.227048	0.804634	7.098872	0.000000	0.000000
2358.800857	501.303517	147.752641	0.457870	14.224915	0.804647	7.097808	0.000000	0.000000
2358.820858	501.303436	147.757323	0.457868	14.225366	0.804644	7.098033	0.000000	0.000000
2358.840861	501.303517	147.758384	0.457868	14.225468	0.804643	7.098084	0.000000	0.000000
2358.860863	501.303517	147.747639	0.457872	14.224434	0.804649	7.097568	0.000000	0.000000
2358.880865	501.303517	147.755049	0.457869	14.225147	0.804645	7.097924	0.000000	0.000000
2358.900867	501.303597	147.769947	0.457864	14.226582	0.804637	7.098639	0.000000	0.000000
2358.920869	501.303517	147.770133	0.457864	14.226599	0.804637	7.098648	0.000000	0.000000
2358.940871	501.303517	147.770637	0.457864	14.226648	0.804637	7.098672	0.000000	0.000000
2358.960873	501.303436	147.757413	0.457868	14.225375	0.804644	7.098037	0.000000	0.000000
2358.980875	501.303517	147.742418	0.457873	14.223931	0.804652	7.097317	0.000000	0.000000
2359.000877	501.303517	147.744258	0.457873	14.224108	0.804651	7.097405	0.000000	0.000000
2359.020879	501.303517	147.757787	0.457868	14.225411	0.804644	7.098055	0.000000	0.000000
2359.040881	501.303517	147.748673	0.457871	14.224533	0.804649	7.097617	0.000000	0.000000
2359.060883	501.303436	147.763972	0.457866	14.226006	0.804640	7.098352	0.000000	0.000000
2359.080884	501.303517	147.753832	0.457870	14.225030	0.804646	7.097865	0.000000	0.000000
2359.100887	501.303517	147.759025	0.457868	14.225530	0.804643	7.098115	0.000000	0.000000
2359.120889	501.303517	147.764608	0.457866	14.226067	0.804640	7.098383	0.000000	0.000000
2359.140891	501.303517	147.760857	0.457867	14.225706	0.804642	7.098203	0.000000	0.000000
2359.160892	501.303597	147.756036	0.457869	14.225242	0.804645	7.097971	0.000000	0.000000
2359.180895	501.303597	147.732876	0.457877	14.223012	0.804657	7.096858	0.000000	0.000000
2359.200897	501.303436	147.737120	0.457875	14.223421	0.804655	7.097062	0.000000	0.000000
2359.220899	501.303517	147.747020	0.457872	14.224374	0.804650	7.097538	0.000000	0.000000
2359.240901	501.303517	147.749406	0.457871	14.224604	0.804648	7.097652	0.000000	0.000000
2359.260903	501.303517	147.748495	0.457871	14.224516	0.804649	7.097609	0.000000	0.000000
2359.280905	501.303597	147.735232	0.457876	14.223239	0.804656	7.096972	0.000000	0.000000
2359.300907	501.303517	147.746153	0.457872	14.224291	0.804650	7.097496	0.000000	0.000000
2359.320909	501.303517	147.742606	0.457873	14.223949	0.804652	7.097326	0.000000	0.000000
2359.340910	501.303517	147.747912	0.457872	14.224460	0.804649	7.097581	0.000000	0.000000
2359.360913	501.303517	147.745242	0.457873	14.224203	0.804651	7.097452	0.000000	0.000000
2359.380915	501.303517	147.756380	0.457869	14.225275	0.804645	7.097988	0.000000	0.000000
2359.400917	501.303517	147.739023	0.457875	14.223604	0.804654	7.097154	0.000000	0.000000
2359.420918	501.303517	147.749410	0.457871	14.224604	0.804648	7.097653	0.000000	0.000000
2359.440921	501.303517	147.740254	0.457874	14.223723	0.804653	7.097213	0.000000	0.000000
2359.460923	501.303517	147.744398	0.457873	14.224122	0.804651	7.097412	0.000000	0.000000
2359.480925	501.303517	147.738617	0.457875	14.223565	0.804654	7.097134	0.000000	0.000000
2359.500926	501.303517	147.746536	0.457872	14.224328	0.804650	7.097515	0.000000	0.000000
2359.520929	501.303517	147.747653	0.457872	14.224435	0.804649	7.097568	0.000000	0.000000
2359.540931	501.303517	147.736736	0.457875	14.223384	0.804655	7.097044	0.000000	0.000000
2359.560933	501.303597	147.741206	0.457874	14.223814	0.804653	7.097259	0.000000	0.000000
2359.580935	501.303517	147.742594	0.457873	14.223948	0.804652	7.097325	0.000000	0.000000
2359.600937	501.303517	147.750593	0.457871	14.224718	0.804648	7.097710	0.000000	0.000000
2359.620939	501.303517	147.743816	0.457873	14.224066	0.804651	7.097384	0.000000	0.000000
2359.640941	501.303517	147.750794	0.457871	14.224738	0.804648	7.097719	0.000000	0.000000
2359.660943	501.303517	147.751866	0.457870	14.224841	0.804647	7.097771	0.000000	0.000000
2359.680944	501.303517	147.734446	0.457876	14.223164	0.804656	7.096934	0.000000	0.000000
2359.700947	501.303597	147.733037	0.457877	14.223028	0.804657	7.096866	0.000000	0.000000
2359.720949	501.303517	147.754095	0.457870	14.225055	0.804646	7.097878	0.000000	0.000000
2359.740951	501.303517	147.747811	0.457872	14.224450	0.804649	7.097576	0.000000	0.000000
2359.760952	501.303517	147.746416	0.457872	14.224316	0.804650	7.097509	0.000000	0.000000
2359.780955	501.303517	147.744941	0.457873	14.224174	0.804651	7.097438	0.000000	0.000000
2359.800957	501.303517	147.752266	0.457870	14.224879	0.804647	7.097790	0.000000	0.000000
2359.820959	501.303517	147.737076	0.457875	14.223417	0.804655	7.097060	0.000000	0.000000
2359.840961	501.303517	147.752907	0.457870	14.224941	0.804646	7.097821	0.000000	0.000000
2359.860963	501.303436	147.741069	0.457874	14.223801	0.804653	7.097252	0.000000	0.000000
2359.880965	501.303517	147.746854	0.457872	14.224358	0.804650	7.097530	0.000000	0.000000
2359.900967	501.303517	147.746935	0.457872	14.224366	0.804650	7.097534	0.000000	0.000000
2359.920969	501.303517	147.738050	0.457875	14.223511	0.804654	7.097107	0.000000	0.000000
2359.940971	501.303597	147.739729	0.457874	14.223672	0.804654	7.097188	0.000000	0.000000
2359.960973	501.303517	147.744578	0.457873	14.224139	0.804651	7.097421	0.000000	0.000000
2359.980975	501.303517	147.741624	0.457874	14.223855	0.804653	7.097279	0.000000	0.000000
2360.000977	501.303517	147.741900	0.457874	14.223881	0.804652	7.097292	0.000000	0.000000
2360.020978	501.303517	147.742104	0.457874	14.223901	0.804652	7.097302	0.000000	0.000000
2360.040981	501.303517	147.747852	0.457872	14.224454	0.804649	7.097578	0.000000	0.000000
2360.060983	501.303597	147.727863	0.457878	14.222530	0.804660	7.096618	0.000000	0.000000
2360.080985	501.303517	147.749900	0.457871	14.224651	0.804648	7.097676	0.000000	0.000000
2360.100986	501.303517	147.736349	0.457875	14.223347	0.804655	7.097025	0.000000	0.000000
2360.120989	501.303517	147.728467	0.457878	14.222588	0.804660	7.096647	0.000000	0.000000
2360.140991	501.303517	147.714807	0.457883	14.221273	0.804667	7.095990	0.000000	0.000000
2360.160993	501.303597	147.725449	0.457879	14.222297	0.804661	7.096502	0.000000	0.000000
2360.180995	501.303517	147.726706	0.457879	14.222418	0.804661	7.096562	0.000000	0.000000
2360.200997	501.303597	147.729564	0.457878	14.222694	0.804659	7.096699	0.000000	0.000000
2360.220999	501.303436	147.723955	0.457880	14.222154	0.804662	7.096430	0.000000	0.000000
2360.241001	501.303517	147.720784	0.457881	14.221848	0.804664	7.096278	0.000000	0.000000
2360.261003	501.303517	147.723902	0.457880	14.222149	0.804662	7.096427	0.000000	0.000000
2360.281005	501.303517	147.713861	0.457883	14.221182	0.804668	7.095945	0.000000	0.000000
2360.301007	501.303517	147.722176	0.457880	14.221982	0.804663	7.096344	0.000000	0.000000
2360.321009	501.303517	147.715976	0.457882	14.221385	0.804666	7.096047	0.000000	0.000000
2360.341011	501.303436	147.721406	0.457880	14.221908	0.804663	7.096307	0.000000	0.000000
2360.361012	501.303517	147.715393	0.457883	14.221329	0.804667	7.096019	0.000000	0.000000
2360.381015	501.303517	147.708575	0.457885	14.220673	0.804670	7.095691	0.000000	0.000000
2360.401017	501.303517	147.713011	0.457883	14.221100	0.804668	7.095904	0.000000	0.000000
2360.421019	501.303517	147.718870	0.457881	14.221664	0.804665	7.096186	0.000000	0.000000
2360.441020	501.303517	147.710503	0.457884	14.220858	0.804669	7.095784	0.000000	0.000000
2360.461023	501.303436	147.720557	0.457881	14.221826	0.804664	7.096267	0.000000	0.000000
2360.481025	501.303517	147.721320	0.457881	14.221900	0.804664	7.096303	0.000000	0.000000
2360.501027	501.303517	147.717089	0.457882	14.221493	0.804666	7.096100	0.000000	0.000000
2360.521029	501.303517	147.711848	0.457884	14.220988	0.804669	7.095848	0.000000	0.000000
2360.541031	501.303597	147.714049	0.457883	14.221200	0.804668	7.095954	0.000000	0.000000
2360.561033	501.303517	147.716586	0.457882	14.221444	0.804666	7.096076	0.000000	0.000000
2360.581035	501.303436	147.715378	0.457882	14.221328	0.804667	7.096018	0.000000	0.000000
2360.601037	501.303517	147.710795	0.457884	14.220887	0.804669	7.095798	0.000000	0.000000
2360.621038	501.303517	147.722065	0.457880	14.221972	0.804663	7.096339	0.000000	0.000000
2360.641041	501.303517	147.714279	0.457883	14.221222	0.804667	7.095965	0.000000	0.000000
2360.661043	501.303517	147.726490	0.457879	14.222398	0.804661	7.096552	0.000000	0.000000
2360.681045	501.303517	147.712316	0.457884	14.221033	0.804668	7.095871	0.000000	0.000000
2360.701046	501.303517	147.710482	0.457884	14.220856	0.804669	7.095783	0.000000	0.000000
2360.721049	501.303436	147.715463	0.457882	14.221336	0.804667	7.096022	0.000000	0.000000
2360.741051	501.303517	147.719389	0.457881	14.221714	0.804665	7.096211	0.000000	0.000000
2360.761053	501.303517	147.708508	0.457885	14.220666	0.804671	7.095688	0.000000	0.000000
2360.781054	501.303517	147.716179	0.457882	14.221405	0.804666	7.096056	0.000000	0.000000
2360.801057	501.303517	147.703473	0.457887	14.220182	0.804673	7.095446	0.000000	0.000000
2360.821059	501.303436	147.716297	0.457882	14.221416	0.804666	7.096062	0.000000	0.000000
2360.841061	501.303517	147.710952	0.457884	14.220902	0.804669	7.095805	0.000000	0.000000
2360.861063	501.303517	147.705239	0.457886	14.220352	0.804672	7.095531	0.000000	0.000000
2360.881065	501.303517	147.711409	0.457884	14.220946	0.804669	7.095827	0.000000	0.000000
2360.901067	501.303597	147.715044	0.457883	14.221296	0.804667	7.096002	0.000000	0.000000
2360.921069	501.303517	147.697234	0.457889	14.219581	0.804677	7.095146	0.000000	0.000000
2360.941071	501.303517	147.701891	0.457887	14.220029	0.804674	7.095370	0.000000	0.000000
2360.961072	501.303517	147.705182	0.457886	14.220346	0.804672	7.095528	0.000000	0.000000
2360.981075	501.303517	147.710708	0.457884	14.220878	0.804669	7.095793	0.000000	0.000000
2361.001077	501.303517	147.709612	0.457884	14.220773	0.804670	7.095741	0.000000	0.000000
2361.021079	501.303517	147.705319	0.457886	14.220359	0.804672	7.095535	0.000000	0.000000
2361.041080	501.303517	147.705515	0.457886	14.220378	0.804672	7.095544	0.000000	0.000000
2361.061083	501.303517	147.706173	0.457886	14.220442	0.804672	7.095576	0.000000	0.000000
2361.081085	501.303517	147.698614	0.457888	14.219714	0.804676	7.095213	0.000000	0.000000
2361.101087	501.303517	147.689129	0.457891	14.218801	0.804681	7.094757	0.000000	0.000000
2361.121089	501.303517	147.704261	0.457886	14.220258	0.804673	7.095484	0.000000	0.000000
2361.141091	501.303517	147.698816	0.457888	14.219733	0.804676	7.095222	0.000000	0.000000
2361.161093	501.303517	147.699987	0.457888	14.219846	0.804675	7.095278	0.000000	0.000000
2361.181095	501.303517	147.702648	0.457887	14.220102	0.804674	7.095406	0.000000	0.000000
2361.201097	501.303517	147.701708	0.457887	14.220012	0.804674	7.095361	0.000000	0.000000
2361.221099	501.303517	147.712694	0.457883	14.221069	0.804668	7.095889	0.000000	0.000000
2361.241101	501.303517	147.711024	0.457884	14.220909	0.804669	7.095809	0.000000	0.000000
2361.261103	501.303517	147.699314	0.457888	14.219781	0.804676	7.095246	0.000000	0.000000
2361.281105	501.303517	147.705469	0.457886	14.220374	0.804672	7.095542	0.000000	0.000000
2361.301106	501.303436	147.695719	0.457889	14.219435	0.804677	7.095073	0.000000	0.000000
2361.321109	501.303517	147.709650	0.457884	14.220776	0.804670	7.095743	0.000000	0.000000
2361.341111	501.303517	147.700000	0.457888	14.219847	0.804675	7.095279	0.000000	0.000000
2361.361113	501.303517	147.702943	0.457887	14.220131	0.804674	7.095420	0.000000	0.000000
2361.381114	501.303517	147.709518	0.457884	14.220764	0.804670	7.095736	0.000000	0.000000
2361.401117	501.303597	147.705671	0.457886	14.220393	0.804672	7.095552	0.000000	0.000000
2361.421119	501.303517	147.699537	0.457888	14.219803	0.804675	7.095257	0.000000	0.000000
2361.441121	501.303517	147.707300	0.457885	14.220550	0.804671	7.095630	0.000000	0.000000
2361.461123	501.303517	147.692051	0.457890	14.219082	0.804679	7.094897	0.000000	0.000000
2361.481125	501.303517	147.704492	0.457886	14.220280	0.804673	7.095495	0.000000	0.000000
2361.501127	501.303517	147.697677	0.457888	14.219624	0.804676	7.095167	0.000000	0.000000
2361.521129	501.303517	147.691165	0.457891	14.218997	0.804680	7.094855	0.000000	0.000000
2361.541131	501.303517	147.682486	0.457894	14.218161	0.804685	7.094438	0.000000	0.000000
2361.561133	501.303517	147.691919	0.457890	14.219069	0.804680	7.094891	0.000000	0.000000
2361.581135	501.303517	147.682568	0.457894	14.218169	0.804685	7.094442	0.000000	0.000000
2361.601137	501.303517	147.682293	0.457894	14.218143	0.804685	7.094428	0.000000	0.000000
2361.621139	501.303517	147.697556	0.457888	14.219612	0.804676	7.095162	0.000000	0.000000
2361.641140	501.303436	147.682634	0.457893	14.218175	0.804684	7.094445	0.000000	0.000000
2361.661143	501.303517	147.694491	0.457890	14.219317	0.804678	7.095014	0.000000	0.000000
2361.681145	501.303517	147.686407	0.457892	14.218539	0.804683	7.094626	0.000000	0.000000
2361.701147	501.303517	147.688730	0.457891	14.218762	0.804681	7.094738	0.000000	0.000000
2361.721148	501.303517	147.688905	0.457891	14.218779	0.804681	7.094746	0.000000	0.000000
2361.741151	501.303517	147.697787	0.457888	14.219634	0.804676	7.095173	0.000000	0.000000
2361.761153	501.303436	147.688622	0.457891	14.218752	0.804681	7.094733	0.000000	0.000000
2361.781155	501.303517	147.698434	0.457888	14.219697	0.804676	7.095204	0.000000	0.000000
2361.801157	501.303517	147.692763	0.457890	14.219151	0.804679	7.094931	0.000000	0.000000
2361.821159	501.303517	147.702150	0.457887	14.220054	0.804674	7.095382	0.000000	0.000000
2361.841161	501.303517	147.691204	0.457891	14.219001	0.804680	7.094857	0.000000	0.000000
2361.861163	501.303517	147.681603	0.457894	14.218076	0.804685	7.094395	0.000000	0.000000
2361.881165	501.303436	147.681112	0.457894	14.218029	0.804685	7.094372	0.000000	0.000000
2361.901166	501.303517	147.677558	0.457895	14.217687	0.804687	7.094201	0.000000	0.000000
2361.921169	501.303517	147.667441	0.457899	14.216713	0.804693	7.093715	0.000000	0.000000
2361.941171	501.303517	147.671018	0.457897	14.217057	0.804691	7.093887	0.000000	0.000000
2361.961173	501.303517	147.675038	0.457896	14.217444	0.804689	7.094080	0.000000	0.000000
2361.981174	501.303597	147.680206	0.457894	14.217942	0.804686	7.094328	0.000000	0.000000
2362.001177	501.303436	147.677160	0.457895	14.217648	0.804687	7.094182	0.000000	0.000000
2362.021179	501.303517	147.682232	0.457894	14.218137	0.804685	7.094426	0.000000	0.000000
2362.041181	501.303517	147.677937	0.457895	14.217723	0.804687	7.094219	0.000000	0.000000
2362.061182	501.303517	147.686575	0.457892	14.218555	0.804682	7.094634	0.000000	0.000000
2362.081185	501.303517	147.683119	0.457893	14.218222	0.804684	7.094468	0.000000	0.000000
2362.101187	501.303517	147.685402	0.457893	14.218442	0.804683	7.094578	0.000000	0.000000
2362.121189	501.303517	147.666994	0.457899	14.216670	0.804693	7.093694	0.000000	0.000000
2362.141191	501.303517	147.675085	0.457896	14.217449	0.804689	7.094082	0.000000	0.000000
2362.161193	501.303517	147.674251	0.457896	14.217368	0.804689	7.094042	0.000000	0.000000
2362.181195	501.303517	147.664648	0.457900	14.216444	0.804694	7.093581	0.000000	0.000000
2362.201197	501.303517	147.687267	0.457892	14.218621	0.804682	7.094667	0.000000	0.000000
2362.221199	501.303517	147.672546	0.457897	14.217204	0.804690	7.093960	0.000000	0.000000
2362.241200	501.303517	147.671140	0.457897	14.217069	0.804691	7.093893	0.000000	0.000000
2362.261203	501.303517	147.674268	0.457896	14.217370	0.804689	7.094043	0.000000	0.000000
2362.281205	501.303436	147.688315	0.457892	14.218722	0.804681	7.094718	0.000000	0.000000
2362.301207	501.303517	147.665896	0.457899	14.216564	0.804694	7.093641	0.000000	0.000000
2362.321208	501.303517	147.674468	0.457896	14.217389	0.804689	7.094053	0.000000	0.000000
2362.341211	501.303517	147.683064	0.457893	14.218217	0.804684	7.094466	0.000000	0.000000
2362.361213	501.303517	147.680024	0.457894	14.217924	0.804686	7.094320	0.000000	0.000000
2362.381215	501.303597	147.667760	0.457899	14.216743	0.804693	7.093730	0.000000	0.000000
2362.401217	501.303517	147.661615	0.457901	14.216152	0.804696	7.093435	0.000000	0.000000
2362.421219	501.303436	147.659533	0.457901	14.215951	0.804697	7.093335	0.000000	0.000000
2362.441221	501.303517	147.669778	0.457898	14.216938	0.804692	7.093827	0.000000	0.000000
2362.461223	501.303517	147.674767	0.457896	14.217418	0.804689	7.094067	0.000000	0.000000
2362.481225	501.303517	147.685791	0.457892	14.218479	0.804683	7.094597	0.000000	0.000000
2362.501227	501.303597	147.687635	0.457892	14.218657	0.804682	7.094685	0.000000	0.000000
2362.521229	501.303597	147.679282	0.457895	14.217853	0.804687	7.094284	0.000000	0.000000
2362.541231	501.303517	147.678233	0.457895	14.217752	0.804687	7.094233	0.000000	0.000000
2362.561233	501.303517	147.663350	0.457900	14.216319	0.804695	7.093518	0.000000	0.000000
2362.581234	501.303517	147.670338	0.457898	14.216992	0.804691	7.093854	0.000000	0.000000
2362.601237	501.303517	147.673092	0.457897	14.217257	0.804690	7.093987	0.000000	0.000000
2362.621239	501.303517	147.670308	0.457898	14.216989	0.804691	7.093853	0.000000	0.000000
2362.641241	501.303517	147.658966	0.457901	14.215897	0.804697	7.093308	0.000000	0.000000
2362.661242	501.303517	147.670719	0.457898	14.217028	0.804691	7.093873	0.000000	0.000000
2362.681245	501.303436	147.674087	0.457896	14.217352	0.804689	7.094034	0.000000	0.000000
2362.701247	501.303517	147.672941	0.457897	14.217242	0.804690	7.093979	0.000000	0.000000
2362.721249	501.303517	147.662318	0.457900	14.216220	0.804696	7.093469	0.000000	0.000000
2362.741251	501.303517	147.665591	0.457899	14.216535	0.804694	7.093626	0.000000	0.000000
2362.761253	501.303517	147.664742	0.457900	14.216453	0.804694	7.093585	0.000000	0.000000
2362.781255	501.303517	147.669339	0.457898	14.216895	0.804692	7.093806	0.000000	0.000000
2362.801257	501.303517	147.668266	0.457898	14.216792	0.804692	7.093755	0.000000	0.000000
2362.821259	501.303436	147.665635	0.457899	14.216539	0.804694	7.093628	0.000000	0.000000
2362.841260	501.303517	147.658814	0.457901	14.215882	0.804698	7.093301	0.000000	0.000000
2362.861263	501.303517	147.658303	0.457902	14.215833	0.804698	7.093276	0.000000	0.000000
2362.881265	501.303517	147.655809	0.457903	14.215593	0.804699	7.093156	0.000000	0.000000
2362.901267	501.303517	147.658384	0.457902	14.215841	0.804698	7.093280	0.000000	0.000000
2362.921268	501.303517	147.659182	0.457901	14.215918	0.804697	7.093318	0.000000	0.000000
2362.941271	501.303517	147.651367	0.457904	14.215165	0.804702	7.092943	0.000000	0.000000
2362.961273	501.303517	147.658537	0.457902	14.215855	0.804698	7.093287	0.000000	0.000000
2362.981275	501.303517	147.661099	0.457901	14.216102	0.804696	7.093410	0.000000	0.000000
2363.001276	501.303517	147.662386	0.457900	14.216226	0.804696	7.093472	0.000000	0.000000
2363.021279	501.303517	147.655536	0.457903	14.215567	0.804699	7.093143	0.000000	0.000000
2363.041281	501.303517	147.666892	0.457899	14.216660	0.804693	7.093689	0.000000	0.000000
2363.061283	501.303517	147.662272	0.457900	14.216215	0.804696	7.093467	0.000000	0.000000
2363.081285	501.303436	147.644948	0.457906	14.214547	0.804705	7.092634	0.000000	0.000000
2363.101287	501.303517	147.663882	0.457900	14.216370	0.804695	7.093544	0.000000	0.000000
2363.121289	501.303517	147.666260	0.457899	14.216599	0.804694	7.093658	0.000000	0.000000
2363.141291	501.303517	147.654229	0.457903	14.215441	0.804700	7.093080	0.000000	0.000000
2363.161293	501.303517	147.673017	0.457897	14.217250	0.804690	7.093983	0.000000	0.000000
2363.181294	501.303597	147.666788	0.457899	14.216650	0.804693	7.093684	0.000000	0.000000
2363.201297	501.303517	147.669481	0.457898	14.216909	0.804692	7.093813	0.000000	0.000000
2363.221299	501.303436	147.667843	0.457898	14.216751	0.804693	7.093734	0.000000	0.000000
2363.241301	501.303517	147.659611	0.457901	14.215959	0.804697	7.093339	0.000000	0.000000
2363.261302	501.303517	147.670426	0.457898	14.217000	0.804691	7.093858	0.000000	0.000000
2363.281305	501.303517	147.664778	0.457899	14.216456	0.804694	7.093587	0.000000	0.000000
2363.301307	501.303597	147.652743	0.457904	14.215298	0.804701	7.093009	0.000000	0.000000
2363.321309	501.303436	147.666233	0.457899	14.216596	0.804693	7.093657	0.000000	0.000000
2363.341311	501.303517	147.661533	0.457901	14.216144	0.804696	7.093431	0.000000	0.000000
2363.361313	501.303517	147.667012	0.457899	14.216671	0.804693	7.093694	0.000000	0.000000
2363.381315	501.303517	147.653233	0.457903	14.215345	0.804701	7.093032	0.000000	0.000000
2363.401317	501.303517	147.671475	0.457897	14.217101	0.804691	7.093909	0.000000	0.000000
2363.421319	501.303597	147.662252	0.457900	14.216213	0.804696	7.093466	0.000000	0.000000
2363.441321	501.303517	147.651699	0.457904	14.215197	0.804701	7.092959	0.000000	0.000000
2363.461323	501.303517	147.657788	0.457902	14.215783	0.804698	7.093251	0.000000	0.000000
2363.481325	501.303517	147.653748	0.457903	14.215394	0.804700	7.093057	0.000000	0.000000
2363.501327	501.303517	147.652660	0.457904	14.215290	0.804701	7.093005	0.000000	0.000000
2363.521328	501.303517	147.662122	0.457900	14.216201	0.804696	7.093459	0.000000	0.000000
2363.541331	501.303517	147.667986	0.457898	14.216765	0.804693	7.093741	0.000000	0.000000
2363.561333	501.303436	147.656203	0.457902	14.215631	0.804699	7.093175	0.000000	0.000000
2363.581335	501.303517	147.643633	0.457907	14.214421	0.804706	7.092571	0.000000	0.000000
2363.601336	501.303517	147.649192	0.457905	14.214956	0.804703	7.092838	0.000000	0.000000
2363.621339	501.303517	147.647479	0.457905	14.214791	0.804704	7.092756	0.000000	0.000000
2363.641341	501.303436	147.659975	0.457901	14.215994	0.804697	7.093356	0.000000	0.000000
2363.661343	501.303517	147.657809	0.457902	14.215785	0.804698	7.093252	0.000000	0.000000
2363.681345	501.303517	147.656071	0.457902	14.215618	0.804699	7.093169	0.000000	0.000000
2363.701347	501.303517	147.656936	0.457902	14.215701	0.804699	7.093210	0.000000	0.000000
2363.721349	501.303517	147.647933	0.457905	14.214835	0.804703	7.092778	0.000000	0.000000
2363.741351	501.303597	147.665641	0.457899	14.216539	0.804694	7.093629	0.000000	0.000000
2363.761353	501.303517	147.648225	0.457905	14.214863	0.804703	7.092792	0.000000	0.000000
2363.781355	501.303436	147.650843	0.457904	14.215115	0.804702	7.092918	0.000000	0.000000
2363.801357	501.303517	147.653315	0.457903	14.215353	0.804701	7.093036	0.000000	0.000000
2363.821359	501.303517	147.645433	0.457906	14.214594	0.804705	7.092658	0.000000	0.000000
2363.841361	501.303517	147.643975	0.457906	14.214454	0.804706	7.092588	0.000000	0.000000
2363.861362	501.303597	147.645355	0.457906	14.214586	0.804705	7.092654	0.000000	0.000000
2363.881365	501.303517	147.644604	0.457906	14.214514	0.804705	7.092618	0.000000	0.000000
2363.901367	501.303436	147.644284	0.457906	14.214483	0.804705	7.092603	0.000000	0.000000
2363.921369	501.303517	147.638788	0.457908	14.213954	0.804708	7.092339	0.000000	0.000000
2363.941370	501.303517	147.646232	0.457906	14.214671	0.804704	7.092696	0.000000	0.000000
2363.961373	501.303517	147.632549	0.457910	14.213353	0.804712	7.092039	0.000000	0.000000
2363.981375	501.303517	147.649330	0.457905	14.214969	0.804703	7.092845	0.000000	0.000000
2364.001377	501.303517	147.642266	0.457907	14.214289	0.804707	7.092506	0.000000	0.000000
2364.021379	501.303517	147.651275	0.457904	14.215156	0.804702	7.092938	0.000000	0.000000
2364.041381	501.303517	147.643274	0.457907	14.214386	0.804706	7.092554	0.000000	0.000000
2364.061383	501.303517	147.640583	0.457908	14.214127	0.804707	7.092425	0.000000	0.000000
2364.081385	501.303517	147.657082	0.457902	14.215715	0.804698	7.093217	0.000000	0.000000
2364.101387	501.303517	147.634193	0.457910	14.213512	0.804711	7.092118	0.000000	0.000000
2364.121388	501.303517	147.648462	0.457905	14.214885	0.804703	7.092803	0.000000	0.000000
2364.141391	501.303517	147.637849	0.457909	14.213864	0.804709	7.092293	0.000000	0.000000
2364.161393	501.303517	147.653432	0.457903	14.215364	0.804700	7.093042	0.000000	0.000000
2364.181395	501.303517	147.642660	0.457907	14.214327	0.804706	7.092525	0.000000	0.000000
2364.201396	501.303517	147.635423	0.457909	14.213630	0.804710	7.092177	0.000000	0.000000
2364.221399	501.303517	147.637561	0.457909	14.213836	0.804709	7.092280	0.000000	0.000000
2364.241401	501.303517	147.632093	0.457910	14.213310	0.804712	7.092017	0.000000	0.000000
2364.261403	501.303597	147.641599	0.457907	14.214225	0.804707	7.092474	0.000000	0.000000
2364.281404	501.303517	147.655898	0.457902	14.215601	0.804699	7.093160	0.000000	0.000000
2364.301407	501.303436	147.638906	0.457908	14.213965	0.804708	7.092344	0.000000	0.000000
2364.321409	501.303517	147.637902	0.457909	14.213869	0.804709	7.092296	0.000000	0.000000
2364.341411	501.303517	147.629388	0.457911	14.213049	0.804714	7.091887	0.000000	0.000000
2364.361413	501.303517	147.641786	0.457907	14.214243	0.804707	7.092483	0.000000	0.000000
2364.381415	501.303517	147.643407	0.457907	14.214399	0.804706	7.092560	0.000000	0.000000
2364.401417	501.303517	147.655584	0.457903	14.215571	0.804699	7.093145	0.000000	0.000000
2364.421419	501.303436	147.649297	0.457905	14.214966	0.804703	7.092843	0.000000	0.000000
2364.441421	501.303517	147.643727	0.457907	14.214430	0.804706	7.092576	0.000000	0.000000
2364.461422	501.303517	147.651274	0.457904	14.215156	0.804702	7.092938	0.000000	0.000000
2364.481425	501.303517	147.640105	0.457908	14.214081	0.804708	7.092402	0.000000	0.000000
2364.501427	501.303597	147.658464	0.457902	14.215848	0.804698	7.093284	0.000000	0.000000
2364.521429	501.303517	147.653542	0.457903	14.215375	0.804700	7.093047	0.000000	0.000000
2364.541430	501.303517	147.643628	0.457907	14.214420	0.804706	7.092571	0.000000	0.000000
2364.561433	501.303517	147.647060	0.457905	14.214751	0.804704	7.092736	0.000000	0.000000
2364.581435	501.303517	147.646960	0.457905	14.214741	0.804704	7.092731	0.000000	0.000000
2364.601437	501.303517	147.651270	0.457904	14.215156	0.804702	7.092938	0.000000	0.000000
2364.621439	501.303517	147.644596	0.457906	14.214513	0.804705	7.092618	0.000000	0.000000
2364.641441	501.303517	147.640540	0.457908	14.214123	0.804707	7.092423	0.000000	0.000000
2364.661443	501.303436	147.630406	0.457911	14.213147	0.804713	7.091936	0.000000	0.000000
2364.681445	501.303517	147.629787	0.457911	14.213088	0.804713	7.091906	0.000000	0.000000
2364.701447	501.303517	147.615511	0.457916	14.211713	0.804721	7.091220	0.000000	0.000000
2364.721449	501.303517	147.634273	0.457910	14.213519	0.804711	7.092122	0.000000	0.000000
2364.741451	501.303517	147.636469	0.457909	14.213731	0.804710	7.092227	0.000000	0.000000
2364.761453	501.303597	147.636157	0.457909	14.213701	0.804710	7.092212	0.000000	0.000000
2364.781455	501.303436	147.629863	0.457911	14.213095	0.804713	7.091910	0.000000	0.000000
2364.801456	501.303517	147.625285	0.457913	14.212654	0.804716	7.091690	0.000000	0.000000
2364.821459	501.303517	147.630232	0.457911	14.213130	0.804713	7.091928	0.000000	0.000000
2364.841461	501.303517	147.628634	0.457912	14.212977	0.804714	7.091851	0.000000	0.000000
2364.861463	501.303517	147.617040	0.457916	14.211860	0.804720	7.091294	0.000000	0.000000
2364.881464	501.303517	147.621468	0.457914	14.212287	0.804718	7.091507	0.000000	0.000000
2364.901467	501.303517	147.645764	0.457906	14.214626	0.804705	7.092674	0.000000	0.000000
2364.921469	501.303517	147.622439	0.457914	14.212380	0.804717	7.091553	0.000000	0.000000
2364.941471	501.303517	147.630955	0.457911	14.213200	0.804713	7.091962	0.000000	0.000000
2364.961473	501.303517	147.620126	0.457914	14.212157	0.804719	7.091442	0.000000	0.000000
2364.981475	501.303517	147.628466	0.457912	14.212960	0.804714	7.091843	0.000000	0.000000
2365.001477	501.303597	147.628673	0.457912	14.212980	0.804714	7.091853	0.000000	0.000000
2365.021479	501.303517	147.626191	0.457912	14.212741	0.804715	7.091733	0.000000	0.000000
2365.041481	501.303517	147.628582	0.457912	14.212972	0.804714	7.091848	0.000000	0.000000
2365.061483	501.303517	147.623111	0.457913	14.212445	0.804717	7.091585	0.000000	0.000000
2365.081485	501.303517	147.616561	0.457916	14.211814	0.804721	7.091271	0.000000	0.000000
2365.101487	501.303517	147.631237	0.457911	14.213227	0.804713	7.091976	0.000000	0.000000
2365.121489	501.303517	147.614208	0.457916	14.211588	0.804722	7.091158	0.000000	0.000000
2365.141490	501.303597	147.624930	0.457913	14.212620	0.804716	7.091673	0.000000	0.000000
2365.161493	501.303597	147.615316	0.457916	14.211694	0.804721	7.091211	0.000000	0.000000
2365.181495	501.303517	147.632683	0.457910	14.213366	0.804712	7.092045	0.000000	0.000000
2365.201497	501.303517	147.614473	0.457916	14.211613	0.804722	7.091171	0.000000	0.000000
2365.221498	501.303517	147.616024	0.457916	14.211763	0.804721	7.091245	0.000000	0.000000
2365.241501	501.303517	147.619713	0.457915	14.212118	0.804719	7.091422	0.000000	0.000000
2365.261503	501.303517	147.620016	0.457915	14.212147	0.804719	7.091437	0.000000	0.000000
2365.281505	501.303597	147.613320	0.457917	14.211502	0.804722	7.091115	0.000000	0.000000
2365.301507	501.303597	147.613789	0.457917	14.211547	0.804722	7.091138	0.000000	0.000000
2365.321509	501.303597	147.627343	0.457912	14.212852	0.804715	7.091789	0.000000	0.000000
2365.341511	501.303597	147.631180	0.457911	14.213222	0.804713	7.091973	0.000000	0.000000
2365.361513	501.303597	147.620048	0.457915	14.212150	0.804719	7.091438	0.000000	0.000000
2365.381515	501.303597	147.609033	0.457918	14.211089	0.804725	7.090909	0.000000	0.000000
2365.401516	501.303597	147.623254	0.457914	14.212459	0.804717	7.091592	0.000000	0.000000
2365.421519	501.303597	147.624275	0.457913	14.212557	0.804716	7.091641	0.000000	0.000000
2365.441521	501.303597	147.609455	0.457918	14.211130	0.804725	7.090929	0.000000	0.000000
2365.461523	501.303597	147.617742	0.457915	14.211928	0.804720	7.091328	0.000000	0.000000
2365.481524	501.303597	147.615366	0.457916	14.211699	0.804721	7.091213	0.000000	0.000000
2365.501527	501.303597	147.625244	0.457913	14.212650	0.804716	7.091688	0.000000	0.000000
2365.521529	501.303597	147.618578	0.457915	14.212008	0.804720	7.091368	0.000000	0.000000
2365.541531	501.303597	147.624101	0.457913	14.212540	0.804717	7.091633	0.000000	0.000000
2365.561532	501.303597	147.629247	0.457912	14.213036	0.804714	7.091880	0.000000	0.000000
2365.581535	501.303597	147.611197	0.457918	14.211298	0.804724	7.091013	0.000000	0.000000
2365.601537	501.303597	147.612265	0.457917	14.211401	0.804723	7.091064	0.000000	0.000000
2365.621539	501.303597	147.619656	0.457915	14.212112	0.804719	7.091419	0.000000	0.000000
2365.641541	501.303597	147.604597	0.457920	14.210662	0.804727	7.090696	0.000000	0.000000
2365.661543	501.303597	147.612237	0.457917	14.211398	0.804723	7.091063	0.000000	0.000000
2365.681545	501.303597	147.620432	0.457914	14.212187	0.804719	7.091457	0.000000	0.000000
2365.701547	501.303597	147.605711	0.457919	14.210770	0.804727	7.090750	0.000000	0.000000
2365.721549	501.303597	147.619874	0.457915	14.212133	0.804719	7.091430	0.000000	0.000000
2365.741550	501.303597	147.612432	0.457917	14.211417	0.804723	7.091072	0.000000	0.000000
2365.761553	501.303597	147.615727	0.457916	14.211734	0.804721	7.091231	0.000000	0.000000
2365.781555	501.303597	147.607308	0.457919	14.210923	0.804726	7.090826	0.000000	0.000000
2365.801557	501.303597	147.621036	0.457914	14.212245	0.804718	7.091486	0.000000	0.000000
2365.821558	501.303597	147.615491	0.457916	14.211711	0.804721	7.091219	0.000000	0.000000
2365.841561	501.303597	147.620936	0.457914	14.212235	0.804718	7.091481	0.000000	0.000000
2365.861563	501.303597	147.626318	0.457912	14.212754	0.804715	7.091740	0.000000	0.000000
2365.881565	501.303597	147.612235	0.457917	14.211398	0.804723	7.091063	0.000000	0.000000
2365.901567	501.303597	147.613396	0.457917	14.211509	0.804722	7.091119	0.000000	0.000000
2365.921569	501.303597	147.624175	0.457913	14.212547	0.804717	7.091637	0.000000	0.000000
2365.941571	501.303597	147.616691	0.457916	14.211827	0.804721	7.091277	0.000000	0.000000
2365.961573	501.303597	147.608240	0.457919	14.211013	0.804725	7.090871	0.000000	0.000000
2365.981575	501.303597	147.610525	0.457918	14.211233	0.804724	7.090981	0.000000	0.000000
2366.001577	501.303597	147.606283	0.457919	14.210825	0.804726	7.090777	0.000000	0.000000
2366.021579	501.303597	147.603572	0.457920	14.210564	0.804728	7.090647	0.000000	0.000000
2366.041581	501.303597	147.619026	0.457915	14.212051	0.804719	7.091389	0.000000	0.000000
2366.061583	501.303597	147.614559	0.457916	14.211621	0.804722	7.091175	0.000000	0.000000
2366.081584	501.303597	147.615142	0.457916	14.211678	0.804721	7.091203	0.000000	0.000000
2366.101587	501.303597	147.616934	0.457916	14.211850	0.804720	7.091289	0.000000	0.000000
2366.121589	501.303597	147.620945	0.457914	14.212236	0.804718	7.091481	0.000000	0.000000
2366.141591	501.303597	147.623070	0.457914	14.212441	0.804717	7.091584	0.000000	0.000000
2366.161592	501.303597	147.616460	0.457916	14.211804	0.804721	7.091266	0.000000	0.000000
2366.181595	501.303597	147.616786	0.457916	14.211836	0.804721	7.091282	0.000000	0.000000
2366.201597	501.303597	147.616723	0.457916	14.211830	0.804721	7.091279	0.000000	0.000000
2366.221599	501.303517	147.602192	0.457920	14.210431	0.804728	7.090581	0.000000	0.000000
2366.241601	501.303517	147.614552	0.457916	14.211621	0.804722	7.091174	0.000000	0.000000
2366.261603	501.303597	147.603662	0.457920	14.210572	0.804728	7.090651	0.000000	0.000000
2366.281605	501.303597	147.606573	0.457919	14.210853	0.804726	7.090791	0.000000	0.000000
2366.301607	501.303597	147.600994	0.457921	14.210315	0.804729	7.090523	0.000000	0.000000
2366.321609	501.303597	147.610082	0.457918	14.211190	0.804724	7.090960	0.000000	0.000000
2366.341611	501.303597	147.613853	0.457917	14.211553	0.804722	7.091141	0.000000	0.000000
2366.361613	501.303597	147.599627	0.457921	14.210184	0.804730	7.090457	0.000000	0.000000
2366.381615	501.303597	147.613784	0.457917	14.211547	0.804722	7.091137	0.000000	0.000000
2366.401617	501.303597	147.613681	0.457917	14.211537	0.804722	7.091132	0.000000	0.000000
2366.421618	501.303597	147.608830	0.457918	14.211070	0.804725	7.090899	0.000000	0.000000
2366.441621	501.303597	147.599444	0.457921	14.210166	0.804730	7.090449	0.000000	0.000000
2366.461623	501.303597	147.608021	0.457919	14.210992	0.804725	7.090861	0.000000	0.000000
2366.481625	501.303597	147.604266	0.457920	14.210630	0.804727	7.090680	0.000000	0.000000
2366.501626	501.303597	147.618068	0.457915	14.211959	0.804720	7.091343	0.000000	0.000000
2366.521629	501.303597	147.608795	0.457918	14.211067	0.804725	7.090898	0.000000	0.000000
2366.541631	501.303597	147.606576	0.457919	14.210853	0.804726	7.090791	0.000000	0.000000
2366.561633	501.303597	147.616625	0.457916	14.211820	0.804721	7.091274	0.000000	0.000000
2366.581635	501.303597	147.589837	0.457925	14.209241	0.804735	7.089987	0.000000	0.000000
2366.601637	501.303597	147.633650	0.457910	14.213459	0.804711	7.092092	0.000000	0.000000
2366.621639	501.303597	147.606174	0.457919	14.210814	0.804726	7.090772	0.000000	0.000000
2366.641641	501.303597	147.599976	0.457921	14.210218	0.804730	7.090474	0.000000	0.000000
2366.661643	501.303597	147.604076	0.457920	14.210612	0.804727	7.090671	0.000000	0.000000
2366.681644	501.303597	147.600022	0.457921	14.210222	0.804730	7.090476	0.000000	0.000000
2366.701647	501.303597	147.597574	0.457922	14.209986	0.804731	7.090359	0.000000	0.000000
2366.721649	501.303597	147.589307	0.457925	14.209190	0.804735	7.089962	0.000000	0.000000
2366.741651	501.303597	147.588949	0.457925	14.209156	0.804736	7.089944	0.000000	0.000000
2366.761652	501.303597	147.604017	0.457920	14.210607	0.804727	7.090668	0.000000	0.000000
2366.781655	501.303597	147.602637	0.457920	14.210474	0.804728	7.090602	0.000000	0.000000
2366.801657	501.303597	147.601956	0.457921	14.210408	0.804729	7.090569	0.000000	0.000000
2366.821659	501.303597	147.589109	0.457925	14.209171	0.804736	7.089952	0.000000	0.000000
2366.841661	501.303597	147.602939	0.457920	14.210503	0.804728	7.090616	0.000000	0.000000
2366.861663	501.303597	147.597868	0.457922	14.210015	0.804731	7.090373	0.000000	0.000000
2366.881665	501.303597	147.616744	0.457916	14.211832	0.804721	7.091280	0.000000	0.000000
2366.901667	501.303597	147.597055	0.457922	14.209936	0.804731	7.090334	0.000000	0.000000
2366.921669	501.303597	147.596518	0.457922	14.209885	0.804732	7.090308	0.000000	0.000000
2366.941671	501.303597	147.595037	0.457923	14.209742	0.804732	7.090237	0.000000	0.000000
2366.961673	501.303597	147.596699	0.457922	14.209902	0.804731	7.090317	0.000000	0.000000
2366.981675	501.303597	147.603274	0.457920	14.210535	0.804728	7.090633	0.000000	0.000000
2367.001677	501.303597	147.603378	0.457920	14.210545	0.804728	7.090638	0.000000	0.000000
2367.021678	501.303597	147.600006	0.457921	14.210220	0.804730	7.090476	0.000000	0.000000
2367.041681	501.303597	147.605272	0.457920	14.210727	0.804727	7.090728	0.000000	0.000000
2367.061683	501.303597	147.595312	0.457923	14.209768	0.804732	7.090250	0.000000	0.000000
2367.081685	501.303597	147.598973	0.457922	14.210121	0.804730	7.090426	0.000000	0.000000
2367.101686	501.303597	147.600794	0.457921	14.210296	0.804729	7.090513	0.000000	0.000000
2367.121689	501.303597	147.597158	0.457922	14.209946	0.804731	7.090339	0.000000	0.000000
2367.141691	501.303597	147.592955	0.457924	14.209542	0.804733	7.090137	0.000000	0.000000
2367.161693	501.303597	147.593369	0.457924	14.209581	0.804733	7.090157	0.000000	0.000000
2367.181695	501.303597	147.606858	0.457919	14.210880	0.804726	7.090805	0.000000	0.000000
2367.201697	501.303597	147.599090	0.457922	14.210132	0.804730	7.090432	0.000000	0.000000
2367.221699	501.303597	147.601259	0.457921	14.210341	0.804729	7.090536	0.000000	0.000000
2367.241701	501.303597	147.589199	0.457925	14.209180	0.804736	7.089956	0.000000	0.000000
2367.261703	501.303597	147.601760	0.457921	14.210389	0.804729	7.090560	0.000000	0.000000
2367.281705	501.303597	147.614265	0.457917	14.211593	0.804722	7.091161	0.000000	0.000000
2367.301707	501.303597	147.604440	0.457920	14.210647	0.804727	7.090689	0.000000	0.000000
2367.321709	501.303597	147.617947	0.457915	14.211948	0.804720	7.091337	0.000000	0.000000
2367.341711	501.303597	147.603809	0.457920	14.210586	0.804728	7.090658	0.000000	0.000000
2367.361712	501.303597	147.601088	0.457921	14.210325	0.804729	7.090528	0.000000	0.000000
2367.381715	501.303597	147.599677	0.457921	14.210189	0.804730	7.090460	0.000000	0.000000
2367.401717	501.303597	147.600722	0.457921	14.210289	0.804729	7.090510	0.000000	0.000000
2367.421719	501.303597	147.602973	0.457920	14.210506	0.804728	7.090618	0.000000	0.000000
2367.441720	501.303597	147.611004	0.457918	14.211279	0.804724	7.091004	0.000000	0.000000
2367.461723	501.303597	147.599835	0.457921	14.210204	0.804730	7.090467	0.000000	0.000000
2367.481725	501.303597	147.592542	0.457924	14.209502	0.804734	7.090117	0.000000	0.000000
2367.501727	501.303597	147.585504	0.457926	14.208824	0.804738	7.089779	0.000000	0.000000
2367.521729	501.303597	147.588548	0.457925	14.209117	0.804736	7.089925	0.000000	0.000000
2367.541731	501.303597	147.589600	0.457925	14.209219	0.804735	7.089976	0.000000	0.000000
2367.561733	501.303597	147.584639	0.457926	14.208741	0.804738	7.089737	0.000000	0.000000
2367.581735	501.303597	147.590169	0.457925	14.209273	0.804735	7.090003	0.000000	0.000000
2367.601737	501.303597	147.577335	0.457929	14.208038	0.804742	7.089386	0.000000	0.000000
2367.621738	501.303597	147.592191	0.457924	14.209468	0.804734	7.090100	0.000000	0.000000
2367.641741	501.303597	147.584609	0.457926	14.208738	0.804738	7.089736	0.000000	0.000000
2367.661743	501.303597	147.590759	0.457924	14.209330	0.804735	7.090031	0.000000	0.000000
2367.681745	501.303597	147.573269	0.457930	14.207646	0.804744	7.089191	0.000000	0.000000
2367.701746	501.303597	147.579475	0.457928	14.208244	0.804741	7.089489	0.000000	0.000000
2367.721749	501.303597	147.577540	0.457929	14.208057	0.804742	7.089396	0.000000	0.000000
2367.741751	501.303597	147.586689	0.457926	14.208938	0.804737	7.089836	0.000000	0.000000
2367.761753	501.303597	147.583982	0.457927	14.208678	0.804738	7.089706	0.000000	0.000000
2367.781754	501.303597	147.594454	0.457923	14.209686	0.804733	7.090209	0.000000	0.000000
2367.801757	501.303597	147.570851	0.457931	14.207413	0.804746	7.089075	0.000000	0.000000
2367.821759	501.303597	147.580904	0.457928	14.208381	0.804740	7.089558	0.000000	0.000000
2367.841761	501.303597	147.570420	0.457931	14.207372	0.804746	7.089054	0.000000	0.000000
2367.861763	501.303597	147.567576	0.457932	14.207098	0.804747	7.088918	0.000000	0.000000
2367.881765	501.303597	147.573359	0.457930	14.207655	0.804744	7.089195	0.000000	0.000000
2367.901767	501.303597	147.585873	0.457926	14.208860	0.804737	7.089797	0.000000	0.000000
2367.921769	501.303597	147.585771	0.457926	14.208850	0.804737	7.089792	0.000000	0.000000
2367.941771	501.303597	147.590047	0.457925	14.209262	0.804735	7.089997	0.000000	0.000000
2367.961772	501.303597	147.580870	0.457928	14.208378	0.804740	7.089556	0.000000	0.000000
2367.981775	501.303597	147.580133	0.457928	14.208307	0.804740	7.089521	0.000000	0.000000
2368.001777	501.303597	147.576513	0.457929	14.207959	0.804742	7.089347	0.000000	0.000000
2368.021779	501.303597	147.580568	0.457928	14.208349	0.804740	7.089542	0.000000	0.000000
2368.041780	501.303597	147.570732	0.457931	14.207402	0.804746	7.089069	0.000000	0.000000
2368.061783	501.303597	147.586481	0.457926	14.208918	0.804737	7.089826	0.000000	0.000000
2368.081785	501.303597	147.586989	0.457926	14.208967	0.804737	7.089850	0.000000	0.000000
2368.101787	501.303597	147.586039	0.457926	14.208876	0.804737	7.089805	0.000000	0.000000
2368.121789	501.303597	147.572781	0.457930	14.207599	0.804744	7.089168	0.000000	0.000000
2368.141791	501.303597	147.571627	0.457931	14.207488	0.804745	7.089112	0.000000	0.000000
2368.161793	501.303597	147.578626	0.457928	14.208162	0.804741	7.089449	0.000000	0.000000
2368.181795	501.303597	147.582792	0.457927	14.208563	0.804739	7.089649	0.000000	0.000000
2368.201797	501.303517	147.587977	0.457925	14.209062	0.804736	7.089898	0.000000	0.000000
2368.221799	501.303517	147.570590	0.457931	14.207388	0.804746	7.089062	0.000000	0.000000
2368.241801	501.303517	147.579500	0.457928	14.208246	0.804741	7.089490	0.000000	0.000000
2368.261803	501.303517	147.568155	0.457932	14.207154	0.804747	7.088945	0.000000	0.000000
2368.280805	501.303517	147.578776	0.457928	14.208176	0.804741	7.089456	0.000000	0.000000
2368.300807	501.303517	147.580442	0.457928	14.208337	0.804740	7.089536	0.000000	0.000000
2368.320808	501.303517	147.577341	0.457929	14.208038	0.804742	7.089387	0.000000	0.000000
2368.340811	501.303597	147.564971	0.457933	14.206847	0.804749	7.088792	0.000000	0.000000
2368.360813	501.303517	147.574030	0.457930	14.207720	0.804744	7.089228	0.000000	0.000000
2368.380815	501.303517	147.585514	0.457926	14.208825	0.804737	7.089779	0.000000	0.000000
2368.400816	501.303517	147.582125	0.457927	14.208499	0.804739	7.089617	0.000000	0.000000
2368.420819	501.303517	147.573007	0.457930	14.207621	0.804744	7.089179	0.000000	0.000000
2368.440821	501.303517	147.581654	0.457927	14.208454	0.804740	7.089594	0.000000	0.000000
2368.460823	501.303597	147.587559	0.457925	14.209022	0.804736	7.089878	0.000000	0.000000
2368.480824	501.303517	147.580394	0.457928	14.208332	0.804740	7.089533	0.000000	0.000000
2368.500826	501.303597	147.591510	0.457924	14.209402	0.804734	7.090067	0.000000	0.000000
2368.520829	501.303597	147.584601	0.457926	14.208737	0.804738	7.089736	0.000000	0.000000
2368.540831	501.303597	147.574508	0.457930	14.207766	0.804744	7.089251	0.000000	0.000000
2368.560832	501.303597	147.583784	0.457927	14.208659	0.804738	7.089696	0.000000	0.000000
2368.580834	501.303597	147.573453	0.457930	14.207664	0.804744	7.089200	0.000000	0.000000
2368.600837	501.303597	147.569976	0.457931	14.207329	0.804746	7.089033	0.000000	0.000000
2368.620839	501.303597	147.567343	0.457932	14.207076	0.804747	7.088906	0.000000	0.000000
2368.640841	501.303597	147.581576	0.457927	14.208446	0.804740	7.089590	0.000000	0.000000
2368.660842	501.303597	147.574633	0.457930	14.207778	0.804743	7.089257	0.000000	0.000000
2368.680845	501.303597	147.562404	0.457934	14.206600	0.804750	7.088669	0.000000	0.000000
2368.700847	501.303597	147.553960	0.457937	14.205787	0.804755	7.088264	0.000000	0.000000
2368.720849	501.303597	147.564374	0.457933	14.206790	0.804749	7.088764	0.000000	0.000000
2368.740850	501.303597	147.562030	0.457934	14.206564	0.804750	7.088651	0.000000	0.000000
2368.760852	501.303597	147.563028	0.457934	14.206660	0.804750	7.088699	0.000000	0.000000
2368.780855	501.303597	147.556819	0.457936	14.206062	0.804753	7.088401	0.000000	0.000000
2368.800857	501.303597	147.561501	0.457934	14.206513	0.804751	7.088626	0.000000	0.000000
2368.820858	501.303597	147.560046	0.457935	14.206373	0.804751	7.088556	0.000000	0.000000
2368.840860	501.303597	147.558454	0.457935	14.206220	0.804752	7.088479	0.000000	0.000000
2368.860863	501.303597	147.564549	0.457933	14.206807	0.804749	7.088772	0.000000	0.000000
2368.880865	501.303597	147.577303	0.457929	14.208035	0.804742	7.089385	0.000000	0.000000
2368.900867	501.303597	147.553623	0.457937	14.205755	0.804755	7.088247	0.000000	0.000000
2368.920868	501.303597	147.553742	0.457937	14.205766	0.804755	7.088253	0.000000	0.000000
2368.940871	501.303597	147.547513	0.457939	14.205167	0.804758	7.087954	0.000000	0.000000
2368.960873	501.303597	147.567595	0.457932	14.207100	0.804747	7.088919	0.000000	0.000000
2368.980875	501.303597	147.568331	0.457932	14.207171	0.804747	7.088954	0.000000	0.000000
2369.000876	501.303597	147.564385	0.457933	14.206791	0.804749	7.088764	0.000000	0.000000
2369.020879	501.303597	147.556464	0.457936	14.206028	0.804753	7.088384	0.000000	0.000000
2369.040881	501.303597	147.554165	0.457937	14.205807	0.804755	7.088273	0.000000	0.000000
2369.060883	501.303597	147.562172	0.457934	14.206578	0.804750	7.088658	0.000000	0.000000
2369.080884	501.303597	147.562604	0.457934	14.206619	0.804750	7.088679	0.000000	0.000000
2369.100886	501.303597	147.545533	0.457940	14.204976	0.804759	7.087859	0.000000	0.000000
2369.120889	501.303597	147.554180	0.457937	14.205809	0.804755	7.088274	0.000000	0.000000
2369.140891	501.303597	147.536845	0.457943	14.204140	0.804764	7.087441	0.000000	0.000000
2369.160892	501.303597	147.557774	0.457935	14.206154	0.804753	7.088447	0.000000	0.000000
2369.180894	501.303597	147.570890	0.457931	14.207417	0.804745	7.089077	0.000000	0.000000
2369.200897	501.303597	147.553398	0.457937	14.205733	0.804755	7.088237	0.000000	0.000000
2369.220899	501.303597	147.553816	0.457937	14.205773	0.804755	7.088257	0.000000	0.000000
2369.240901	501.303597	147.565730	0.457933	14.206920	0.804748	7.088829	0.000000	0.000000
2369.260902	501.303597	147.562644	0.457934	14.206623	0.804750	7.088681	0.000000	0.000000
2369.280905	501.303597	147.582426	0.457927	14.208528	0.804739	7.089631	0.000000	0.000000
2369.300907	501.303597	147.569249	0.457932	14.207259	0.804746	7.088998	0.000000	0.000000
2369.320909	501.303597	147.581241	0.457928	14.208414	0.804740	7.089574	0.000000	0.000000
2369.340910	501.303597	147.564136	0.457933	14.206767	0.804749	7.088752	0.000000	0.000000
2369.360913	501.303597	147.556038	0.457936	14.205987	0.804754	7.088363	0.000000	0.000000
2369.380915	501.303597	147.554570	0.457937	14.205846	0.804754	7.088293	0.000000	0.000000
2369.400917	501.303597	147.554690	0.457937	14.205858	0.804754	7.088299	0.000000	0.000000
2369.420918	501.303597	147.539818	0.457942	14.204426	0.804762	7.087584	0.000000	0.000000
2369.440920	501.303597	147.546285	0.457939	14.205048	0.804759	7.087895	0.000000	0.000000
2369.460923	501.303597	147.542739	0.457941	14.204707	0.804761	7.087725	0.000000	0.000000
2369.480925	501.303597	147.561407	0.457934	14.206504	0.804751	7.088621	0.000000	0.000000
2369.500926	501.303597	147.554750	0.457936	14.205863	0.804754	7.088302	0.000000	0.000000
2369.520928	501.303517	147.556371	0.457936	14.206019	0.804753	7.088379	0.000000	0.000000
2369.540931	501.303597	147.549431	0.457938	14.205351	0.804757	7.088046	0.000000	0.000000
2369.560933	501.303597	147.554896	0.457936	14.205877	0.804754	7.088309	0.000000	0.000000
2369.580935	501.303597	147.563647	0.457934	14.206720	0.804749	7.088729	0.000000	0.000000
2369.600936	501.303597	147.549694	0.457938	14.205377	0.804757	7.088059	0.000000	0.000000
2369.620939	501.303597	147.562049	0.457934	14.206566	0.804750	7.088652	0.000000	0.000000
2369.640941	501.303597	147.567973	0.457932	14.207136	0.804747	7.088937	0.000000	0.000000
2369.660943	501.303597	147.560510	0.457935	14.206418	0.804751	7.088578	0.000000	0.000000
2369.680944	501.303597	147.555166	0.457936	14.205903	0.804754	7.088321	0.000000	0.000000
2369.700947	501.303597	147.553838	0.457937	14.205776	0.804755	7.088258	0.000000	0.000000
2369.720949	501.303597	147.540259	0.457941	14.204468	0.804762	7.087605	0.000000	0.000000
2369.740951	501.303597	147.546783	0.457939	14.205096	0.804759	7.087919	0.000000	0.000000
2369.760952	501.303597	147.555869	0.457936	14.205971	0.804754	7.088355	0.000000	0.000000
2369.780954	501.303597	147.561825	0.457934	14.206544	0.804750	7.088641	0.000000	0.000000
2369.800957	501.303597	147.539973	0.457941	14.204441	0.804762	7.087592	0.000000	0.000000
2369.820959	501.303597	147.533763	0.457944	14.203843	0.804766	7.087293	0.000000	0.000000
2369.840961	501.303597	147.544287	0.457940	14.204856	0.804760	7.087799	0.000000	0.000000
2369.860962	501.303597	147.551125	0.457938	14.205514	0.804756	7.088127	0.000000	0.000000
2369.880965	501.303597	147.526719	0.457946	14.203165	0.804770	7.086955	0.000000	0.000000
2369.900967	501.303597	147.544695	0.457940	14.204895	0.804760	7.087818	0.000000	0.000000
2369.920969	501.303597	147.538726	0.457942	14.204321	0.804763	7.087532	0.000000	0.000000
2369.940970	501.303597	147.536706	0.457943	14.204126	0.804764	7.087435	0.000000	0.000000
2369.960973	501.303597	147.529533	0.457945	14.203436	0.804768	7.087090	0.000000	0.000000
2369.980975	501.303597	147.532823	0.457944	14.203752	0.804766	7.087248	0.000000	0.000000
2370.000977	501.303597	147.531627	0.457944	14.203637	0.804767	7.087191	0.000000	0.000000
2370.020978	501.303597	147.530896	0.457944	14.203567	0.804767	7.087156	0.000000	0.000000
2370.040980	501.303597	147.537149	0.457942	14.204169	0.804764	7.087456	0.000000	0.000000
2370.060983	501.303597	147.530593	0.457945	14.203538	0.804767	7.087141	0.000000	0.000000
2370.080985	501.303597	147.529805	0.457945	14.203462	0.804768	7.087103	0.000000	0.000000
2370.100986	501.303597	147.535328	0.457943	14.203994	0.804765	7.087369	0.000000	0.000000
2370.120988	501.303597	147.534829	0.457943	14.203945	0.804765	7.087345	0.000000	0.000000
2370.140991	501.303597	147.531183	0.457944	14.203594	0.804767	7.087169	0.000000	0.000000
2370.160993	501.303597	147.539110	0.457942	14.204358	0.804763	7.087550	0.000000	0.000000
2370.180995	501.303597	147.541216	0.457941	14.204560	0.804762	7.087651	0.000000	0.000000
2370.200996	501.303597	147.540176	0.457941	14.204460	0.804762	7.087601	0.000000	0.000000
2370.220999	501.303597	147.533227	0.457944	14.203791	0.804766	7.087268	0.000000	0.000000
2370.241001	501.303597	147.537844	0.457942	14.204236	0.804763	7.087489	0.000000	0.000000
2370.261003	501.303597	147.534822	0.457943	14.203945	0.804765	7.087344	0.000000	0.000000
2370.281004	501.303597	147.538552	0.457942	14.204304	0.804763	7.087523	0.000000	0.000000
2370.301007	501.303597	147.537371	0.457942	14.204190	0.804764	7.087467	0.000000	0.000000
2370.321009	501.303597	147.545670	0.457940	14.204989	0.804759	7.087865	0.000000	0.000000
2370.341011	501.303597	147.534285	0.457943	14.203893	0.804765	7.087318	0.000000	0.000000
2370.361012	501.303597	147.539583	0.457942	14.204403	0.804763	7.087573	0.000000	0.000000
2370.381014	501.303597	147.544317	0.457940	14.204859	0.804760	7.087800	0.000000	0.000000
2370.401017	501.303597	147.531282	0.457944	14.203604	0.804767	7.087174	0.000000	0.000000
2370.421019	501.303597	147.531008	0.457944	14.203578	0.804767	7.087161	0.000000	0.000000
2370.441020	501.303597	147.532782	0.457944	14.203748	0.804766	7.087246	0.000000	0.000000
2370.461022	501.303597	147.533139	0.457944	14.203783	0.804766	7.087263	0.000000	0.000000
2370.481025	501.303597	147.541732	0.457941	14.204610	0.804761	7.087676	0.000000	0.000000
2370.501027	501.303597	147.538951	0.457942	14.204342	0.804763	7.087543	0.000000	0.000000
2370.521029	501.303597	147.537619	0.457942	14.204214	0.804764	7.087479	0.000000	0.000000
2370.541030	501.303517	147.539036	0.457942	14.204350	0.804763	7.087547	0.000000	0.000000
2370.561033	501.303517	147.537025	0.457942	14.204157	0.804764	7.087450	0.000000	0.000000
2370.581035	501.303517	147.539328	0.457942	14.204379	0.804763	7.087561	0.000000	0.000000
2370.601037	501.303517	147.546120	0.457939	14.205033	0.804759	7.087887	0.000000	0.000000
2370.621038	501.303517	147.530543	0.457945	14.203533	0.804767	7.087139	0.000000	0.000000
2370.641041	501.303517	147.540533	0.457941	14.204495	0.804762	7.087619	0.000000	0.000000
2370.661043	501.303517	147.524753	0.457946	14.202975	0.804770	7.086861	0.000000	0.000000
2370.681045	501.303517	147.532721	0.457944	14.203742	0.804766	7.087243	0.000000	0.000000
2370.701046	501.303517	147.541193	0.457941	14.204558	0.804762	7.087650	0.000000	0.000000
2370.721048	501.303517	147.541056	0.457941	14.204545	0.804762	7.087644	0.000000	0.000000
2370.741051	501.303597	147.521619	0.457948	14.202674	0.804772	7.086710	0.000000	0.000000
2370.761053	501.303597	147.528951	0.457945	14.203380	0.804768	7.087062	0.000000	0.000000
2370.781054	501.303597	147.536174	0.457943	14.204075	0.804764	7.087409	0.000000	0.000000
2370.801056	501.303517	147.516336	0.457949	14.202165	0.804775	7.086456	0.000000	0.000000
2370.821059	501.303517	147.503031	0.457954	14.200884	0.804782	7.085817	0.000000	0.000000
2370.841061	501.303517	147.512849	0.457950	14.201829	0.804777	7.086289	0.000000	0.000000
2370.861063	501.303517	147.510156	0.457951	14.201570	0.804778	7.086159	0.000000	0.000000
2370.881064	501.303597	147.514310	0.457950	14.201970	0.804776	7.086359	0.000000	0.000000
2370.901067	501.303597	147.497557	0.457956	14.200357	0.804785	7.085554	0.000000	0.000000
2370.921069	501.303597	147.500655	0.457955	14.200655	0.804784	7.085703	0.000000	0.000000
2370.941071	501.303517	147.515851	0.457949	14.202118	0.804775	7.086433	0.000000	0.000000
2370.961072	501.303436	147.500655	0.457954	14.200655	0.804783	7.085703	0.000000	0.000000
2370.981074	501.303517	147.491428	0.457958	14.199767	0.804789	7.085260	0.000000	0.000000
2371.001077	501.303517	147.507816	0.457952	14.201345	0.804780	7.086047	0.000000	0.000000
2371.021079	501.303517	147.508126	0.457952	14.201375	0.804779	7.086062	0.000000	0.000000
2371.041080	501.303517	147.506478	0.457953	14.201216	0.804780	7.085983	0.000000	0.000000
2371.061082	501.303517	147.498756	0.457955	14.200473	0.804785	7.085612	0.000000	0.000000
2371.081085	501.303517	147.479819	0.457962	14.198649	0.804795	7.084702	0.000000	0.000000
2371.101087	501.303517	147.488566	0.457959	14.199491	0.804790	7.085122	0.000000	0.000000
2371.121089	501.303517	147.497658	0.457956	14.200367	0.804785	7.085559	0.000000	0.000000
2371.141090	501.303517	147.493773	0.457957	14.199993	0.804787	7.085372	0.000000	0.000000
2371.161093	501.303517	147.500369	0.457955	14.200628	0.804784	7.085689	0.000000	0.000000
2371.181095	501.303517	147.501648	0.457954	14.200751	0.804783	7.085751	0.000000	0.000000
2371.201097	501.303517	147.503967	0.457953	14.200974	0.804782	7.085862	0.000000	0.000000
2371.221098	501.303517	147.501803	0.457954	14.200766	0.804783	7.085758	0.000000	0.000000
2371.241101	501.303517	147.511989	0.457951	14.201747	0.804777	7.086247	0.000000	0.000000
2371.261103	501.303517	147.494906	0.457956	14.200102	0.804787	7.085427	0.000000	0.000000
2371.281105	501.303517	147.502139	0.457954	14.200798	0.804783	7.085774	0.000000	0.000000
2371.301106	501.303517	147.504042	0.457953	14.200981	0.804782	7.085866	0.000000	0.000000
2371.321108	501.303517	147.494337	0.457957	14.200047	0.804787	7.085399	0.000000	0.000000
2371.341111	501.303517	147.495151	0.457956	14.200125	0.804787	7.085438	0.000000	0.000000
2371.361113	501.303517	147.488224	0.457959	14.199459	0.804790	7.085106	0.000000	0.000000
[truncated: 1,002 more rows]
