# Supplementary material for: Stress relaxation in the presence of sudden strain bursts: Methodology and stress relaxation data of microcast aluminium microwires
Source: Data Brief. 2018 Nov 14;21:2134–41. doi: 10.1016/j.dib.2018.11.047 (PMC6265499; doi:10.1016/j.dib.2018.11.047)
Supplement: Supplementary file 2 — Supplementary material [file mmc2.zip › Data in brief/As-cast/Al4N/Al_100_r_3/Stress relax txt files/Al_100_r_3_Relaxcycle0013.txt]

Time[s]	Motordispl[�m]	Force[mN]	EngStrain	EngStress[MPa]	Shearstrain	Shearstress [MPa]
2459.364912	521.673980	155.029825	0.476048	14.925528	0.834049	7.447393	0.000000	0.000000
2459.384914	521.680271	155.011806	0.476061	14.923793	0.834069	7.446527	0.000000	0.000000
2459.404916	521.684627	155.032070	0.476058	14.925744	0.834065	7.447500	0.000000	0.000000
2459.424918	521.684707	155.002867	0.476068	14.922932	0.834081	7.446098	0.000000	0.000000
2459.444920	521.684707	154.936773	0.476090	14.916569	0.834117	7.442922	0.000000	0.000000
2459.464922	521.684627	154.903287	0.476102	14.913345	0.834135	7.441314	0.000000	0.000000
2459.484924	521.684707	154.884404	0.476108	14.911527	0.834145	7.440407	0.000000	0.000000
2459.504926	521.684627	154.877416	0.476110	14.910854	0.834149	7.440071	0.000000	0.000000
2459.524928	521.684627	154.871766	0.476112	14.910311	0.834152	7.439800	0.000000	0.000000
2459.544930	521.684707	154.864130	0.476115	14.909575	0.834156	7.439433	0.000000	0.000000
2459.564932	521.684627	154.810041	0.476133	14.904368	0.834186	7.436834	0.000000	0.000000
2459.584934	521.684707	154.709850	0.476167	14.894722	0.834240	7.432021	0.000000	0.000000
2459.604936	521.684707	154.700165	0.476170	14.893790	0.834245	7.431556	0.000000	0.000000
2459.624938	521.684627	154.702560	0.476169	14.894020	0.834244	7.431671	0.000000	0.000000
2459.644940	521.684707	154.701489	0.476169	14.893917	0.834244	7.431620	0.000000	0.000000
2459.664942	521.684707	154.691674	0.476173	14.892972	0.834250	7.431148	0.000000	0.000000
2459.684944	521.684627	154.686973	0.476174	14.892520	0.834252	7.430922	0.000000	0.000000
2459.704946	521.684707	154.687937	0.476174	14.892612	0.834252	7.430969	0.000000	0.000000
2459.724948	521.684707	154.668467	0.476180	14.890738	0.834262	7.430033	0.000000	0.000000
2459.744950	521.684627	154.655261	0.476185	14.889467	0.834269	7.429399	0.000000	0.000000
2459.764952	521.684707	154.622954	0.476196	14.886356	0.834287	7.427847	0.000000	0.000000
2459.784954	521.684627	154.633109	0.476192	14.887334	0.834281	7.428335	0.000000	0.000000
2459.804956	521.684627	154.615592	0.476198	14.885647	0.834291	7.427493	0.000000	0.000000
2459.824958	521.684707	154.612810	0.476199	14.885379	0.834293	7.427360	0.000000	0.000000
2459.844960	521.684707	154.604758	0.476202	14.884604	0.834297	7.426973	0.000000	0.000000
2459.864962	521.684707	154.593370	0.476206	14.883508	0.834303	7.426426	0.000000	0.000000
2459.884964	521.684707	154.581504	0.476210	14.882365	0.834309	7.425856	0.000000	0.000000
2459.904966	521.684707	154.576268	0.476211	14.881861	0.834312	7.425604	0.000000	0.000000
2459.924968	521.684707	154.573923	0.476212	14.881636	0.834314	7.425492	0.000000	0.000000
2459.944970	521.684707	154.580592	0.476210	14.882278	0.834310	7.425812	0.000000	0.000000
2459.964972	521.684627	154.566138	0.476215	14.880886	0.834318	7.425118	0.000000	0.000000
2459.984974	521.684707	154.544561	0.476222	14.878809	0.834329	7.424081	0.000000	0.000000
2460.004976	521.684707	154.546441	0.476221	14.878990	0.834328	7.424172	0.000000	0.000000
2460.024978	521.684627	154.532857	0.476226	14.877682	0.834336	7.423519	0.000000	0.000000
2460.044980	521.684707	154.518476	0.476231	14.876297	0.834344	7.422828	0.000000	0.000000
2460.064982	521.684627	154.512046	0.476233	14.875678	0.834347	7.422519	0.000000	0.000000
2460.084984	521.684627	154.514653	0.476232	14.875929	0.834346	7.422644	0.000000	0.000000
2460.104986	521.684707	154.516219	0.476232	14.876080	0.834345	7.422720	0.000000	0.000000
2460.124988	521.684707	154.488487	0.476241	14.873410	0.834360	7.421388	0.000000	0.000000
2460.144990	521.684707	154.485813	0.476242	14.873153	0.834361	7.421259	0.000000	0.000000
2460.164992	521.684707	154.476004	0.476245	14.872208	0.834367	7.420788	0.000000	0.000000
2460.184994	521.684627	154.471784	0.476246	14.871802	0.834369	7.420585	0.000000	0.000000
2460.204996	521.684627	154.476947	0.476245	14.872299	0.834366	7.420833	0.000000	0.000000
2460.224998	521.684707	154.462273	0.476250	14.870887	0.834374	7.420128	0.000000	0.000000
2460.245000	521.684707	154.456012	0.476252	14.870284	0.834377	7.419827	0.000000	0.000000
2460.265002	521.684627	154.468200	0.476248	14.871457	0.834371	7.420413	0.000000	0.000000
2460.285004	521.684707	154.464286	0.476249	14.871080	0.834373	7.420225	0.000000	0.000000
2460.305006	521.684707	154.465003	0.476249	14.871149	0.834373	7.420259	0.000000	0.000000
2460.325008	521.684627	154.456035	0.476252	14.870286	0.834377	7.419829	0.000000	0.000000
2460.345010	521.684707	154.439363	0.476257	14.868681	0.834386	7.419028	0.000000	0.000000
2460.365012	521.684707	154.443702	0.476256	14.869099	0.834384	7.419236	0.000000	0.000000
2460.385014	521.684627	154.459887	0.476250	14.870657	0.834375	7.420014	0.000000	0.000000
2460.405016	521.684707	154.444615	0.476256	14.869186	0.834384	7.419280	0.000000	0.000000
2460.425018	521.684707	154.445785	0.476255	14.869299	0.834383	7.419336	0.000000	0.000000
2460.445020	521.684627	154.429073	0.476261	14.867690	0.834392	7.418533	0.000000	0.000000
2460.465022	521.684707	154.446849	0.476255	14.869402	0.834382	7.419387	0.000000	0.000000
2460.485024	521.684707	154.435877	0.476258	14.868345	0.834388	7.418860	0.000000	0.000000
2460.505026	521.684627	154.435932	0.476258	14.868351	0.834388	7.418863	0.000000	0.000000
2460.525028	521.684707	154.435409	0.476259	14.868300	0.834389	7.418838	0.000000	0.000000
2460.545030	521.684707	154.436863	0.476258	14.868440	0.834388	7.418908	0.000000	0.000000
2460.565032	521.684627	154.440514	0.476257	14.868792	0.834386	7.419083	0.000000	0.000000
2460.585034	521.684707	154.429589	0.476261	14.867740	0.834392	7.418558	0.000000	0.000000
2460.605036	521.684707	154.426094	0.476262	14.867403	0.834394	7.418390	0.000000	0.000000
2460.625038	521.684707	154.430704	0.476260	14.867847	0.834391	7.418612	0.000000	0.000000
2460.645040	521.684707	154.427471	0.476261	14.867536	0.834393	7.418456	0.000000	0.000000
2460.665042	521.684707	154.423939	0.476263	14.867196	0.834395	7.418287	0.000000	0.000000
2460.685044	521.684707	154.414823	0.476266	14.866318	0.834400	7.417849	0.000000	0.000000
2460.705046	521.684707	154.414163	0.476266	14.866255	0.834400	7.417817	0.000000	0.000000
2460.725048	521.684707	154.407184	0.476268	14.865583	0.834404	7.417482	0.000000	0.000000
2460.745050	521.684707	154.404289	0.476269	14.865304	0.834405	7.417343	0.000000	0.000000
2460.765052	521.684707	154.393485	0.476273	14.864264	0.834411	7.416824	0.000000	0.000000
2460.785054	521.684707	154.382249	0.476276	14.863182	0.834417	7.416284	0.000000	0.000000
2460.805056	521.684707	154.381680	0.476277	14.863127	0.834418	7.416257	0.000000	0.000000
2460.825058	521.684707	154.384199	0.476276	14.863370	0.834416	7.416378	0.000000	0.000000
2460.845060	521.684707	154.370555	0.476280	14.862056	0.834424	7.415722	0.000000	0.000000
2460.865062	521.684627	154.378397	0.476278	14.862811	0.834419	7.416099	0.000000	0.000000
2460.885064	521.684707	154.367746	0.476281	14.861786	0.834425	7.415587	0.000000	0.000000
2460.905066	521.684707	154.373390	0.476279	14.862329	0.834422	7.415858	0.000000	0.000000
2460.925068	521.684707	154.363580	0.476283	14.861385	0.834427	7.415387	0.000000	0.000000
2460.945070	521.684707	154.341135	0.476290	14.859224	0.834440	7.414309	0.000000	0.000000
2460.965072	521.684707	154.340724	0.476290	14.859184	0.834440	7.414289	0.000000	0.000000
2460.985074	521.684627	154.334690	0.476292	14.858603	0.834443	7.413999	0.000000	0.000000
2461.005076	521.684707	154.306814	0.476302	14.855920	0.834458	7.412660	0.000000	0.000000
2461.025078	521.684707	154.301381	0.476304	14.855397	0.834461	7.412399	0.000000	0.000000
2461.045080	521.684627	154.282871	0.476310	14.853615	0.834471	7.411510	0.000000	0.000000
2461.065082	521.684707	154.269894	0.476314	14.852365	0.834478	7.410887	0.000000	0.000000
2461.085084	521.684707	154.263873	0.476316	14.851786	0.834482	7.410597	0.000000	0.000000
2461.105086	521.684707	154.260267	0.476317	14.851438	0.834483	7.410424	0.000000	0.000000
2461.125088	521.684707	154.257093	0.476318	14.851133	0.834485	7.410272	0.000000	0.000000
2461.145090	521.684707	154.251967	0.476320	14.850639	0.834488	7.410025	0.000000	0.000000
2461.165092	521.684707	154.245218	0.476322	14.849990	0.834492	7.409701	0.000000	0.000000
2461.185094	521.684627	154.247377	0.476322	14.850197	0.834490	7.409805	0.000000	0.000000
2461.205096	521.684707	154.243116	0.476323	14.849787	0.834493	7.409600	0.000000	0.000000
2461.225098	521.684707	154.228914	0.476328	14.848420	0.834500	7.408918	0.000000	0.000000
2461.245100	521.684627	154.223558	0.476330	14.847904	0.834503	7.408661	0.000000	0.000000
2461.265102	521.684707	154.215720	0.476332	14.847150	0.834508	7.408284	0.000000	0.000000
2461.285104	521.684707	154.221070	0.476331	14.847665	0.834505	7.408541	0.000000	0.000000
2461.305106	521.684707	154.211831	0.476334	14.846775	0.834510	7.408097	0.000000	0.000000
2461.325108	521.684627	154.220833	0.476331	14.847642	0.834505	7.408530	0.000000	0.000000
2461.345110	521.684707	154.206846	0.476335	14.846295	0.834512	7.407858	0.000000	0.000000
2461.365112	521.684707	154.184221	0.476343	14.844117	0.834525	7.406771	0.000000	0.000000
2461.385114	521.684707	154.198354	0.476338	14.845478	0.834517	7.407450	0.000000	0.000000
2461.405116	521.684707	154.179972	0.476344	14.843708	0.834527	7.406567	0.000000	0.000000
2461.425118	521.684627	154.175673	0.476346	14.843294	0.834529	7.406360	0.000000	0.000000
2461.445120	521.684707	154.179988	0.476344	14.843709	0.834527	7.406568	0.000000	0.000000
2461.465122	521.684707	154.172378	0.476347	14.842977	0.834531	7.406202	0.000000	0.000000
2461.485124	521.684627	154.162288	0.476350	14.842005	0.834536	7.405717	0.000000	0.000000
2461.505126	521.684627	154.163208	0.476350	14.842094	0.834536	7.405762	0.000000	0.000000
2461.525128	521.684707	154.169665	0.476348	14.842716	0.834533	7.406072	0.000000	0.000000
2461.545130	521.684627	154.172837	0.476347	14.843021	0.834531	7.406224	0.000000	0.000000
2461.565132	521.684627	154.168426	0.476348	14.842596	0.834533	7.406012	0.000000	0.000000
2461.585134	521.684707	154.157264	0.476352	14.841522	0.834539	7.405476	0.000000	0.000000
2461.605136	521.684627	154.135851	0.476359	14.839460	0.834551	7.404447	0.000000	0.000000
2461.625138	521.684707	154.123120	0.476363	14.838235	0.834558	7.403836	0.000000	0.000000
2461.645140	521.684707	154.105918	0.476369	14.836578	0.834567	7.403009	0.000000	0.000000
2461.665142	521.684627	154.106234	0.476369	14.836609	0.834567	7.403025	0.000000	0.000000
2461.685144	521.684627	154.103327	0.476370	14.836329	0.834568	7.402885	0.000000	0.000000
2461.705146	521.684707	154.108186	0.476368	14.836797	0.834566	7.403118	0.000000	0.000000
2461.725148	521.684707	154.103868	0.476370	14.836381	0.834568	7.402911	0.000000	0.000000
2461.745150	521.684627	154.092654	0.476374	14.835301	0.834574	7.402372	0.000000	0.000000
2461.765152	521.684707	154.093293	0.476373	14.835363	0.834574	7.402403	0.000000	0.000000
2461.785154	521.684707	154.086942	0.476376	14.834751	0.834577	7.402098	0.000000	0.000000
2461.805156	521.684707	154.087929	0.476375	14.834846	0.834577	7.402145	0.000000	0.000000
2461.825158	521.684707	154.094135	0.476373	14.835444	0.834573	7.402443	0.000000	0.000000
2461.845160	521.684707	154.087308	0.476375	14.834787	0.834577	7.402116	0.000000	0.000000
2461.865162	521.684707	154.072373	0.476380	14.833349	0.834585	7.401398	0.000000	0.000000
2461.885164	521.684627	154.090014	0.476374	14.835047	0.834576	7.402245	0.000000	0.000000
2461.905166	521.684707	154.088945	0.476375	14.834944	0.834576	7.402194	0.000000	0.000000
2461.925168	521.684707	154.072733	0.476380	14.833383	0.834585	7.401415	0.000000	0.000000
2461.945170	521.684707	154.063630	0.476383	14.832507	0.834590	7.400978	0.000000	0.000000
2461.965172	521.684707	154.069213	0.476382	14.833045	0.834587	7.401246	0.000000	0.000000
2461.985174	521.684707	154.067951	0.476382	14.832923	0.834588	7.401186	0.000000	0.000000
2462.005176	521.684627	154.044800	0.476390	14.830694	0.834600	7.400073	0.000000	0.000000
2462.025178	521.684707	154.053584	0.476387	14.831540	0.834595	7.400495	0.000000	0.000000
2462.045180	521.684707	154.047280	0.476389	14.830933	0.834599	7.400193	0.000000	0.000000
2462.065182	521.684627	154.035036	0.476393	14.829754	0.834605	7.399604	0.000000	0.000000
2462.085184	521.684707	154.030278	0.476395	14.829296	0.834608	7.399376	0.000000	0.000000
2462.105186	521.684707	154.026958	0.476396	14.828976	0.834610	7.399216	0.000000	0.000000
2462.125188	521.684627	154.011801	0.476401	14.827517	0.834618	7.398488	0.000000	0.000000
2462.145190	521.684707	154.024408	0.476397	14.828731	0.834611	7.399094	0.000000	0.000000
2462.165192	521.684707	154.004804	0.476403	14.826844	0.834622	7.398152	0.000000	0.000000
2462.185194	521.684627	153.997807	0.476405	14.826170	0.834625	7.397816	0.000000	0.000000
2462.205196	521.684627	154.003539	0.476403	14.826722	0.834622	7.398091	0.000000	0.000000
2462.225198	521.684707	153.991261	0.476408	14.825540	0.834629	7.397502	0.000000	0.000000
2462.245200	521.684627	154.008261	0.476402	14.827176	0.834620	7.398318	0.000000	0.000000
2462.265202	521.684707	154.007762	0.476402	14.827128	0.834620	7.398294	0.000000	0.000000
2462.285204	521.684707	154.011827	0.476401	14.827520	0.834618	7.398489	0.000000	0.000000
2462.305206	521.684627	153.995917	0.476406	14.825988	0.834627	7.397725	0.000000	0.000000
2462.325208	521.684627	153.988800	0.476408	14.825303	0.834630	7.397383	0.000000	0.000000
2462.345210	521.684707	154.001343	0.476404	14.826510	0.834624	7.397986	0.000000	0.000000
2462.365212	521.684627	154.008205	0.476402	14.827171	0.834620	7.398315	0.000000	0.000000
2462.385214	521.684627	153.997808	0.476405	14.826170	0.834625	7.397816	0.000000	0.000000
2462.405216	521.684707	153.980889	0.476411	14.824541	0.834635	7.397003	0.000000	0.000000
2462.425218	521.684627	153.995079	0.476406	14.825907	0.834627	7.397685	0.000000	0.000000
2462.445220	521.684627	153.992177	0.476407	14.825628	0.834629	7.397546	0.000000	0.000000
2462.465222	521.684707	153.974937	0.476413	14.823968	0.834638	7.396717	0.000000	0.000000
2462.485224	521.684707	153.994976	0.476406	14.825897	0.834627	7.397680	0.000000	0.000000
2462.505226	521.684707	153.984219	0.476410	14.824862	0.834633	7.397163	0.000000	0.000000
2462.525228	521.684627	153.984033	0.476410	14.824844	0.834633	7.397154	0.000000	0.000000
2462.545230	521.684707	153.983361	0.476410	14.824779	0.834633	7.397122	0.000000	0.000000
2462.565232	521.684627	153.985316	0.476410	14.824967	0.834632	7.397216	0.000000	0.000000
2462.585234	521.684627	153.992544	0.476407	14.825663	0.834628	7.397563	0.000000	0.000000
2462.605236	521.684707	153.986144	0.476409	14.825047	0.834632	7.397256	0.000000	0.000000
2462.625238	521.684707	153.986708	0.476409	14.825101	0.834632	7.397283	0.000000	0.000000
2462.645240	521.684707	153.982199	0.476411	14.824667	0.834634	7.397066	0.000000	0.000000
2462.665242	521.684707	153.991578	0.476408	14.825570	0.834629	7.397517	0.000000	0.000000
2462.685244	521.684707	153.977556	0.476412	14.824220	0.834637	7.396843	0.000000	0.000000
2462.705246	521.684627	153.987890	0.476409	14.825215	0.834631	7.397340	0.000000	0.000000
2462.725248	521.684627	153.979025	0.476412	14.824362	0.834636	7.396914	0.000000	0.000000
2462.745250	521.684707	153.983319	0.476410	14.824775	0.834633	7.397120	0.000000	0.000000
2462.765252	521.684707	153.982726	0.476411	14.824718	0.834634	7.397092	0.000000	0.000000
2462.785254	521.684627	153.970435	0.476415	14.823535	0.834640	7.396501	0.000000	0.000000
2462.805256	521.684707	153.974796	0.476413	14.823955	0.834638	7.396711	0.000000	0.000000
2462.825258	521.684707	153.964735	0.476417	14.822986	0.834644	7.396227	0.000000	0.000000
2462.845260	521.684627	153.964420	0.476417	14.822956	0.834644	7.396212	0.000000	0.000000
2462.865262	521.684627	153.970280	0.476415	14.823520	0.834640	7.396494	0.000000	0.000000
2462.885264	521.684707	153.959440	0.476418	14.822476	0.834646	7.395973	0.000000	0.000000
2462.905266	521.684627	153.953135	0.476420	14.821869	0.834650	7.395670	0.000000	0.000000
2462.925268	521.684627	153.960072	0.476418	14.822537	0.834646	7.396003	0.000000	0.000000
2462.945270	521.684707	153.951894	0.476421	14.821750	0.834650	7.395610	0.000000	0.000000
2462.965272	521.684707	153.950563	0.476421	14.821622	0.834651	7.395546	0.000000	0.000000
2462.985274	521.684707	153.960157	0.476418	14.822545	0.834646	7.396007	0.000000	0.000000
2463.005276	521.684707	153.970974	0.476414	14.823587	0.834640	7.396527	0.000000	0.000000
2463.025278	521.684627	153.956929	0.476419	14.822234	0.834648	7.395852	0.000000	0.000000
2463.045280	521.684627	153.947881	0.476422	14.821363	0.834653	7.395418	0.000000	0.000000
2463.065282	521.684707	153.954221	0.476420	14.821974	0.834649	7.395722	0.000000	0.000000
2463.085284	521.684707	153.951197	0.476421	14.821683	0.834651	7.395577	0.000000	0.000000
2463.105286	521.684707	153.960145	0.476418	14.822544	0.834646	7.396007	0.000000	0.000000
2463.125288	521.684707	153.957630	0.476419	14.822302	0.834647	7.395886	0.000000	0.000000
2463.145290	521.684627	153.954459	0.476420	14.821997	0.834649	7.395734	0.000000	0.000000
2463.165292	521.684627	153.949943	0.476421	14.821562	0.834651	7.395517	0.000000	0.000000
2463.185294	521.684707	153.956013	0.476420	14.822146	0.834648	7.395808	0.000000	0.000000
2463.205296	521.684707	153.956646	0.476419	14.822207	0.834648	7.395839	0.000000	0.000000
2463.225298	521.684627	153.956301	0.476419	14.822174	0.834648	7.395822	0.000000	0.000000
2463.245300	521.684707	153.947911	0.476422	14.821366	0.834653	7.395419	0.000000	0.000000
2463.265302	521.684707	153.938989	0.476425	14.820507	0.834657	7.394990	0.000000	0.000000
2463.285304	521.684707	153.944141	0.476423	14.821003	0.834655	7.395238	0.000000	0.000000
2463.305306	521.684707	153.933992	0.476427	14.820026	0.834660	7.394750	0.000000	0.000000
2463.325308	521.684707	153.936109	0.476426	14.820230	0.834659	7.394852	0.000000	0.000000
2463.345310	521.684707	153.934775	0.476427	14.820102	0.834660	7.394788	0.000000	0.000000
2463.365312	521.684707	153.925821	0.476430	14.819240	0.834665	7.394358	0.000000	0.000000
2463.385314	521.684707	153.928618	0.476429	14.819509	0.834663	7.394492	0.000000	0.000000
2463.405316	521.684627	153.927904	0.476429	14.819440	0.834663	7.394458	0.000000	0.000000
2463.425318	521.684707	153.927727	0.476429	14.819423	0.834664	7.394449	0.000000	0.000000
2463.445320	521.684707	153.924091	0.476430	14.819073	0.834666	7.394275	0.000000	0.000000
2463.465322	521.684707	153.927660	0.476429	14.819417	0.834664	7.394446	0.000000	0.000000
2463.485324	521.684707	153.920562	0.476431	14.818733	0.834667	7.394105	0.000000	0.000000
2463.505326	521.684707	153.923706	0.476430	14.819036	0.834666	7.394256	0.000000	0.000000
2463.525328	521.684627	153.921803	0.476431	14.818853	0.834667	7.394165	0.000000	0.000000
2463.545330	521.684707	153.919327	0.476432	14.818614	0.834668	7.394046	0.000000	0.000000
2463.565332	521.684707	153.921335	0.476431	14.818808	0.834667	7.394142	0.000000	0.000000
2463.585334	521.684707	153.928691	0.476429	14.819516	0.834663	7.394496	0.000000	0.000000
2463.605336	521.684707	153.905396	0.476436	14.817273	0.834676	7.393377	0.000000	0.000000
2463.625338	521.684707	153.899388	0.476439	14.816695	0.834679	7.393088	0.000000	0.000000
2463.645340	521.684707	153.891126	0.476441	14.815899	0.834683	7.392691	0.000000	0.000000
2463.665342	521.684707	153.884538	0.476443	14.815265	0.834687	7.392375	0.000000	0.000000
2463.685344	521.684707	153.879153	0.476445	14.814747	0.834690	7.392116	0.000000	0.000000
2463.705346	521.684707	153.882269	0.476444	14.815047	0.834688	7.392266	0.000000	0.000000
2463.725348	521.684627	153.897395	0.476439	14.816503	0.834680	7.392992	0.000000	0.000000
2463.745350	521.684707	153.882381	0.476444	14.815057	0.834688	7.392271	0.000000	0.000000
2463.765352	521.684627	153.905219	0.476436	14.817256	0.834676	7.393368	0.000000	0.000000
2463.785354	521.684627	153.895580	0.476440	14.816328	0.834681	7.392905	0.000000	0.000000
2463.805356	521.684707	153.894083	0.476440	14.816184	0.834682	7.392833	0.000000	0.000000
2463.825358	521.684627	153.882361	0.476444	14.815055	0.834688	7.392270	0.000000	0.000000
2463.845360	521.684627	153.887273	0.476442	14.815528	0.834685	7.392506	0.000000	0.000000
2463.865362	521.684707	153.882988	0.476444	14.815116	0.834688	7.392300	0.000000	0.000000
2463.885364	521.684707	153.878856	0.476445	14.814718	0.834690	7.392102	0.000000	0.000000
2463.905366	521.684707	153.853869	0.476454	14.812312	0.834704	7.390901	0.000000	0.000000
2463.925368	521.684707	153.866448	0.476450	14.813523	0.834697	7.391506	0.000000	0.000000
2463.945370	521.684707	153.858195	0.476452	14.812729	0.834701	7.391109	0.000000	0.000000
2463.965372	521.684627	153.857671	0.476452	14.812678	0.834701	7.391084	0.000000	0.000000
2463.985374	521.684627	153.855687	0.476453	14.812487	0.834702	7.390989	0.000000	0.000000
2464.005376	521.684707	153.856873	0.476453	14.812601	0.834702	7.391046	0.000000	0.000000
2464.025378	521.684707	153.836251	0.476460	14.810616	0.834713	7.390055	0.000000	0.000000
2464.045380	521.684627	153.843987	0.476457	14.811361	0.834709	7.390427	0.000000	0.000000
2464.065382	521.684707	153.839710	0.476459	14.810949	0.834711	7.390221	0.000000	0.000000
2464.085384	521.684707	153.840001	0.476458	14.810977	0.834711	7.390235	0.000000	0.000000
2464.105386	521.684627	153.844339	0.476457	14.811395	0.834709	7.390444	0.000000	0.000000
2464.125388	521.684627	153.826320	0.476463	14.809660	0.834718	7.389578	0.000000	0.000000
2464.145390	521.684707	153.836927	0.476459	14.810681	0.834713	7.390088	0.000000	0.000000
2464.165392	521.684627	153.840317	0.476458	14.811008	0.834711	7.390250	0.000000	0.000000
2464.185394	521.684627	153.835463	0.476460	14.810540	0.834713	7.390017	0.000000	0.000000
2464.205396	521.684707	153.841181	0.476458	14.811091	0.834710	7.390292	0.000000	0.000000
2464.225398	521.684627	153.829480	0.476462	14.809964	0.834717	7.389730	0.000000	0.000000
2464.245400	521.684627	153.845794	0.476456	14.811535	0.834708	7.390514	0.000000	0.000000
2464.265402	521.684707	153.845087	0.476457	14.811467	0.834708	7.390480	0.000000	0.000000
2464.285404	521.684707	153.847212	0.476456	14.811671	0.834707	7.390582	0.000000	0.000000
2464.305406	521.684707	153.841876	0.476458	14.811158	0.834710	7.390325	0.000000	0.000000
2464.325408	521.684707	153.833786	0.476461	14.810379	0.834714	7.389937	0.000000	0.000000
2464.345410	521.684627	153.830016	0.476462	14.810016	0.834716	7.389756	0.000000	0.000000
2464.365412	521.684627	153.835788	0.476460	14.810572	0.834713	7.390033	0.000000	0.000000
2464.385414	521.684707	153.825093	0.476463	14.809542	0.834719	7.389519	0.000000	0.000000
2464.405416	521.684707	153.830947	0.476461	14.810105	0.834716	7.389800	0.000000	0.000000
2464.425418	521.684707	153.830553	0.476462	14.810068	0.834716	7.389781	0.000000	0.000000
2464.445420	521.684707	153.829410	0.476462	14.809957	0.834717	7.389726	0.000000	0.000000
2464.465422	521.684707	153.825862	0.476463	14.809616	0.834719	7.389556	0.000000	0.000000
2464.485424	521.684707	153.829647	0.476462	14.809980	0.834717	7.389738	0.000000	0.000000
2464.505426	521.684707	153.831764	0.476461	14.810184	0.834716	7.389840	0.000000	0.000000
2464.525428	521.684707	153.814818	0.476467	14.808553	0.834725	7.389025	0.000000	0.000000
2464.545430	521.684627	153.812586	0.476468	14.808338	0.834726	7.388918	0.000000	0.000000
2464.565432	521.684707	153.808440	0.476469	14.807939	0.834728	7.388719	0.000000	0.000000
2464.585434	521.684707	153.804219	0.476470	14.807532	0.834730	7.388516	0.000000	0.000000
2464.605436	521.684707	153.811204	0.476468	14.808205	0.834727	7.388852	0.000000	0.000000
2464.625438	521.684627	153.812829	0.476467	14.808361	0.834726	7.388930	0.000000	0.000000
2464.645440	521.684707	153.813417	0.476467	14.808418	0.834725	7.388958	0.000000	0.000000
2464.665442	521.684707	153.814538	0.476467	14.808526	0.834725	7.389012	0.000000	0.000000
2464.685444	521.684627	153.810993	0.476468	14.808184	0.834727	7.388842	0.000000	0.000000
2464.705446	521.684707	153.810702	0.476468	14.808156	0.834727	7.388828	0.000000	0.000000
2464.725448	521.684627	153.798730	0.476472	14.807004	0.834733	7.388253	0.000000	0.000000
2464.745450	521.684707	153.800663	0.476472	14.807190	0.834732	7.388345	0.000000	0.000000
2464.765452	521.684707	153.813063	0.476467	14.808384	0.834726	7.388941	0.000000	0.000000
2464.785454	521.684627	153.818500	0.476466	14.808907	0.834723	7.389202	0.000000	0.000000
2464.805456	521.684707	153.811392	0.476468	14.808223	0.834727	7.388861	0.000000	0.000000
2464.825458	521.684627	153.809473	0.476469	14.808038	0.834727	7.388769	0.000000	0.000000
2464.845460	521.684627	153.804129	0.476470	14.807524	0.834730	7.388512	0.000000	0.000000
2464.865462	521.684627	153.793313	0.476474	14.806482	0.834736	7.387992	0.000000	0.000000
2464.885464	521.684707	153.808297	0.476469	14.807925	0.834728	7.388712	0.000000	0.000000
2464.905466	521.684627	153.799253	0.476472	14.807054	0.834733	7.388278	0.000000	0.000000
2464.925468	521.684627	153.802234	0.476471	14.807341	0.834731	7.388421	0.000000	0.000000
2464.945470	521.684707	153.792882	0.476474	14.806441	0.834737	7.387972	0.000000	0.000000
2464.965472	521.684627	153.790054	0.476475	14.806168	0.834738	7.387836	0.000000	0.000000
2464.985474	521.684707	153.789439	0.476475	14.806109	0.834738	7.387806	0.000000	0.000000
2465.005476	521.684627	153.784996	0.476477	14.805682	0.834741	7.387593	0.000000	0.000000
2465.025478	521.684707	153.776856	0.476480	14.804898	0.834745	7.387202	0.000000	0.000000
2465.045480	521.684627	153.774967	0.476480	14.804716	0.834746	7.387111	0.000000	0.000000
2465.065482	521.684707	153.777022	0.476480	14.804914	0.834745	7.387210	0.000000	0.000000
2465.085484	521.684707	153.776063	0.476480	14.804821	0.834746	7.387164	0.000000	0.000000
2465.105486	521.684627	153.771090	0.476481	14.804343	0.834748	7.386925	0.000000	0.000000
2465.125488	521.684627	153.786003	0.476476	14.805778	0.834740	7.387641	0.000000	0.000000
2465.145490	521.684627	153.783736	0.476477	14.805560	0.834741	7.387532	0.000000	0.000000
2465.165492	521.684707	153.773475	0.476481	14.804572	0.834747	7.387039	0.000000	0.000000
2465.185494	521.684627	153.771830	0.476481	14.804414	0.834748	7.386960	0.000000	0.000000
2465.205496	521.684707	153.776539	0.476480	14.804867	0.834745	7.387187	0.000000	0.000000
2465.225498	521.684707	153.770960	0.476482	14.804330	0.834748	7.386919	0.000000	0.000000
2465.245500	521.684627	153.774027	0.476480	14.804625	0.834747	7.387066	0.000000	0.000000
2465.265502	521.684707	153.764856	0.476484	14.803743	0.834752	7.386625	0.000000	0.000000
2465.285504	521.684627	153.772918	0.476481	14.804519	0.834747	7.387013	0.000000	0.000000
2465.305506	521.684627	153.771920	0.476481	14.804423	0.834748	7.386965	0.000000	0.000000
2465.325508	521.684627	153.778204	0.476479	14.805028	0.834744	7.387267	0.000000	0.000000
2465.345510	521.684707	153.778713	0.476479	14.805077	0.834744	7.387291	0.000000	0.000000
2465.365512	521.684627	153.777251	0.476479	14.804936	0.834745	7.387221	0.000000	0.000000
2465.385514	521.684546	153.761215	0.476485	14.803392	0.834754	7.386450	0.000000	0.000000
2465.405516	521.684707	153.770525	0.476482	14.804288	0.834749	7.386898	0.000000	0.000000
2465.425518	521.684627	153.767552	0.476483	14.804002	0.834750	7.386755	0.000000	0.000000
2465.445520	521.684627	153.759050	0.476486	14.803184	0.834755	7.386346	0.000000	0.000000
2465.465522	521.684627	153.759196	0.476485	14.803198	0.834755	7.386354	0.000000	0.000000
2465.485524	521.684627	153.753499	0.476487	14.802649	0.834758	7.386080	0.000000	0.000000
2465.505526	521.684627	153.762013	0.476485	14.803469	0.834753	7.386489	0.000000	0.000000
2465.525528	521.684546	153.756397	0.476486	14.802928	0.834756	7.386219	0.000000	0.000000
2465.545530	521.684627	153.764820	0.476484	14.803739	0.834752	7.386624	0.000000	0.000000
2465.565532	521.684627	153.759578	0.476485	14.803234	0.834755	7.386372	0.000000	0.000000
2465.585534	521.684627	153.757908	0.476486	14.803074	0.834755	7.386292	0.000000	0.000000
2465.605536	521.684627	153.748369	0.476489	14.802155	0.834761	7.385833	0.000000	0.000000
2465.625538	521.684627	153.753158	0.476487	14.802616	0.834758	7.386063	0.000000	0.000000
2465.645540	521.684627	153.745835	0.476490	14.801911	0.834762	7.385712	0.000000	0.000000
2465.665542	521.684546	153.749027	0.476489	14.802219	0.834760	7.385865	0.000000	0.000000
2465.685544	521.684627	153.742256	0.476491	14.801567	0.834764	7.385540	0.000000	0.000000
2465.705546	521.684627	153.729991	0.476495	14.800386	0.834771	7.384951	0.000000	0.000000
2465.725548	521.684627	153.714048	0.476501	14.798851	0.834779	7.384185	0.000000	0.000000
2465.745550	521.684627	153.707585	0.476503	14.798229	0.834783	7.383874	0.000000	0.000000
2465.765552	521.684627	153.698533	0.476506	14.797357	0.834788	7.383439	0.000000	0.000000
2465.785554	521.684627	153.698980	0.476506	14.797400	0.834787	7.383461	0.000000	0.000000
2465.805556	521.684627	153.700333	0.476505	14.797531	0.834787	7.383526	0.000000	0.000000
2465.825558	521.684627	153.695493	0.476507	14.797065	0.834789	7.383293	0.000000	0.000000
2465.845560	521.684627	153.701254	0.476505	14.797619	0.834786	7.383570	0.000000	0.000000
2465.865562	521.684627	153.704887	0.476504	14.797969	0.834784	7.383745	0.000000	0.000000
2465.885564	521.684627	153.708628	0.476502	14.798329	0.834782	7.383924	0.000000	0.000000
2465.905566	521.684546	153.713872	0.476501	14.798834	0.834779	7.384176	0.000000	0.000000
2465.925568	521.684627	153.713195	0.476501	14.798769	0.834780	7.384144	0.000000	0.000000
2465.945570	521.684627	153.708281	0.476503	14.798296	0.834782	7.383908	0.000000	0.000000
2465.965572	521.684627	153.712679	0.476501	14.798719	0.834780	7.384119	0.000000	0.000000
2465.985574	521.684627	153.700632	0.476505	14.797559	0.834786	7.383540	0.000000	0.000000
2466.005576	521.684627	153.699655	0.476505	14.797465	0.834787	7.383493	0.000000	0.000000
2466.025578	521.684627	153.679351	0.476512	14.795511	0.834798	7.382518	0.000000	0.000000
2466.045580	521.684627	153.688523	0.476509	14.796394	0.834793	7.382958	0.000000	0.000000
2466.065582	521.684546	153.683967	0.476511	14.795955	0.834795	7.382740	0.000000	0.000000
2466.085584	521.684627	153.675326	0.476514	14.795123	0.834800	7.382325	0.000000	0.000000
2466.105586	521.684627	153.686078	0.476510	14.796158	0.834794	7.382841	0.000000	0.000000
2466.125588	521.684627	153.678692	0.476512	14.795447	0.834798	7.382486	0.000000	0.000000
2466.145590	521.684627	153.680240	0.476512	14.795596	0.834797	7.382561	0.000000	0.000000
2466.165592	521.684627	153.681812	0.476511	14.795747	0.834797	7.382636	0.000000	0.000000
2466.185594	521.684627	153.677106	0.476513	14.795294	0.834799	7.382410	0.000000	0.000000
2466.205596	521.684627	153.688878	0.476509	14.796428	0.834793	7.382976	0.000000	0.000000
2466.225598	521.684627	153.677370	0.476513	14.795320	0.834799	7.382423	0.000000	0.000000
2466.245600	521.684627	153.673345	0.476514	14.794932	0.834801	7.382229	0.000000	0.000000
2466.265602	521.684627	153.681880	0.476511	14.795754	0.834797	7.382639	0.000000	0.000000
2466.285604	521.684627	153.677965	0.476513	14.795377	0.834799	7.382451	0.000000	0.000000
2466.305606	521.684627	153.658579	0.476519	14.793511	0.834809	7.381520	0.000000	0.000000
2466.325608	521.684627	153.661596	0.476518	14.793801	0.834808	7.381665	0.000000	0.000000
2466.345610	521.684627	153.670512	0.476515	14.794660	0.834803	7.382093	0.000000	0.000000
2466.365612	521.684627	153.667891	0.476516	14.794407	0.834804	7.381967	0.000000	0.000000
2466.385614	521.684627	153.670224	0.476515	14.794632	0.834803	7.382079	0.000000	0.000000
2466.405616	521.684546	153.660475	0.476518	14.793693	0.834808	7.381611	0.000000	0.000000
2466.425618	521.684627	153.668959	0.476516	14.794510	0.834804	7.382019	0.000000	0.000000
2466.445620	521.684627	153.677293	0.476513	14.795312	0.834799	7.382419	0.000000	0.000000
2466.465622	521.684546	153.666290	0.476517	14.794253	0.834805	7.381890	0.000000	0.000000
2466.485624	521.684627	153.673496	0.476514	14.794947	0.834801	7.382237	0.000000	0.000000
2466.505626	521.684627	153.660887	0.476518	14.793733	0.834808	7.381631	0.000000	0.000000
2466.525628	521.684627	153.666340	0.476517	14.794258	0.834805	7.381893	0.000000	0.000000
2466.545630	521.684627	153.666994	0.476516	14.794321	0.834805	7.381924	0.000000	0.000000
2466.565632	521.684546	153.657759	0.476519	14.793432	0.834810	7.381481	0.000000	0.000000
2466.585634	521.684546	153.664126	0.476517	14.794045	0.834806	7.381786	0.000000	0.000000
2466.605636	521.684627	153.658348	0.476519	14.793488	0.834809	7.381509	0.000000	0.000000
2466.625638	521.684627	153.662015	0.476518	14.793841	0.834807	7.381685	0.000000	0.000000
2466.645640	521.684627	153.657434	0.476520	14.793401	0.834810	7.381465	0.000000	0.000000
2466.665642	521.684627	153.663494	0.476518	14.793984	0.834807	7.381756	0.000000	0.000000
2466.685644	521.684546	153.671469	0.476515	14.794752	0.834802	7.382139	0.000000	0.000000
2466.705646	521.684627	153.669171	0.476516	14.794531	0.834803	7.382029	0.000000	0.000000
2466.725648	521.684627	153.662235	0.476518	14.793863	0.834807	7.381696	0.000000	0.000000
2466.745650	521.684627	153.673825	0.476514	14.794979	0.834801	7.382252	0.000000	0.000000
2466.765652	521.684627	153.655549	0.476520	14.793219	0.834811	7.381374	0.000000	0.000000
2466.785654	521.684546	153.648489	0.476523	14.792539	0.834815	7.381035	0.000000	0.000000
2466.805656	521.684627	153.646458	0.476523	14.792344	0.834816	7.380938	0.000000	0.000000
2466.825658	521.684627	153.632952	0.476528	14.791043	0.834823	7.380289	0.000000	0.000000
2466.845660	521.684627	153.624682	0.476531	14.790247	0.834828	7.379892	0.000000	0.000000
2466.865662	521.684627	153.622335	0.476531	14.790021	0.834829	7.379779	0.000000	0.000000
2466.885664	521.684627	153.613500	0.476534	14.789171	0.834834	7.379354	0.000000	0.000000
2466.905666	521.684627	153.602136	0.476538	14.788077	0.834840	7.378809	0.000000	0.000000
2466.925668	521.684627	153.614411	0.476534	14.789258	0.834833	7.379398	0.000000	0.000000
2466.945670	521.684627	153.609062	0.476536	14.788743	0.834836	7.379141	0.000000	0.000000
2466.965672	521.684546	153.604805	0.476537	14.788334	0.834838	7.378937	0.000000	0.000000
2466.985674	521.684627	153.604954	0.476537	14.788348	0.834838	7.378944	0.000000	0.000000
2467.005676	521.684627	153.602920	0.476538	14.788152	0.834839	7.378846	0.000000	0.000000
2467.025678	521.684627	153.605452	0.476537	14.788396	0.834838	7.378968	0.000000	0.000000
2467.045680	521.684627	153.611682	0.476535	14.788996	0.834835	7.379267	0.000000	0.000000
2467.065682	521.684627	153.605313	0.476537	14.788383	0.834838	7.378961	0.000000	0.000000
2467.085684	521.684627	153.614206	0.476534	14.789239	0.834833	7.379388	0.000000	0.000000
2467.105686	521.684627	153.604147	0.476537	14.788270	0.834839	7.378905	0.000000	0.000000
2467.125688	521.684627	153.616061	0.476533	14.789417	0.834832	7.379477	0.000000	0.000000
2467.145690	521.684546	153.606765	0.476537	14.788522	0.834837	7.379031	0.000000	0.000000
2467.165692	521.684546	153.603630	0.476538	14.788220	0.834839	7.378880	0.000000	0.000000
2467.185694	521.684627	153.595717	0.476540	14.787459	0.834843	7.378500	0.000000	0.000000
2467.205696	521.684627	153.597733	0.476540	14.787653	0.834842	7.378597	0.000000	0.000000
2467.225698	521.684627	153.586642	0.476543	14.786585	0.834848	7.378064	0.000000	0.000000
2467.245700	521.684546	153.596780	0.476540	14.787561	0.834843	7.378551	0.000000	0.000000
2467.265702	521.684546	153.599323	0.476539	14.787806	0.834841	7.378673	0.000000	0.000000
2467.285704	521.684627	153.587512	0.476543	14.786669	0.834848	7.378106	0.000000	0.000000
2467.305706	521.684627	153.591792	0.476542	14.787081	0.834845	7.378312	0.000000	0.000000
2467.325708	521.684546	153.577725	0.476546	14.785726	0.834853	7.377636	0.000000	0.000000
2467.345710	521.684546	153.566993	0.476550	14.784693	0.834859	7.377120	0.000000	0.000000
2467.365712	521.684546	153.583654	0.476544	14.786297	0.834850	7.377921	0.000000	0.000000
2467.385714	521.684627	153.582438	0.476545	14.786180	0.834850	7.377862	0.000000	0.000000
2467.405716	521.684627	153.597940	0.476540	14.787673	0.834842	7.378607	0.000000	0.000000
2467.425718	521.684627	153.595836	0.476540	14.787470	0.834843	7.378506	0.000000	0.000000
2467.445720	521.684546	153.592274	0.476541	14.787127	0.834845	7.378335	0.000000	0.000000
2467.465722	521.684627	153.593952	0.476541	14.787289	0.834844	7.378415	0.000000	0.000000
2467.485724	521.684627	153.588323	0.476543	14.786747	0.834847	7.378145	0.000000	0.000000
2467.505726	521.684627	153.589976	0.476542	14.786906	0.834846	7.378224	0.000000	0.000000
2467.525728	521.684546	153.585385	0.476544	14.786464	0.834849	7.378004	0.000000	0.000000
2467.545730	521.684627	153.578182	0.476546	14.785770	0.834853	7.377658	0.000000	0.000000
2467.565732	521.684546	153.571876	0.476548	14.785163	0.834856	7.377355	0.000000	0.000000
2467.585734	521.684627	153.575919	0.476547	14.785553	0.834854	7.377549	0.000000	0.000000
2467.605736	521.684627	153.588457	0.476543	14.786760	0.834847	7.378151	0.000000	0.000000
2467.625738	521.684627	153.579569	0.476546	14.785904	0.834852	7.377724	0.000000	0.000000
2467.645740	521.684546	153.583712	0.476544	14.786303	0.834850	7.377924	0.000000	0.000000
2467.665742	521.684627	153.566551	0.476550	14.784651	0.834859	7.377099	0.000000	0.000000
2467.685744	521.684627	153.571420	0.476548	14.785119	0.834856	7.377333	0.000000	0.000000
2467.705746	521.684627	153.582005	0.476545	14.786139	0.834851	7.377842	0.000000	0.000000
2467.725748	521.684627	153.572310	0.476548	14.785205	0.834856	7.377376	0.000000	0.000000
2467.745750	521.684546	153.581937	0.476545	14.786132	0.834851	7.377838	0.000000	0.000000
2467.765752	521.684546	153.566903	0.476550	14.784685	0.834859	7.377116	0.000000	0.000000
2467.785754	521.684627	153.565953	0.476550	14.784593	0.834859	7.377070	0.000000	0.000000
2467.805756	521.684546	153.560565	0.476552	14.784074	0.834862	7.376812	0.000000	0.000000
2467.825758	521.684627	153.567373	0.476550	14.784730	0.834859	7.377139	0.000000	0.000000
2467.845760	521.684546	153.566039	0.476550	14.784601	0.834859	7.377075	0.000000	0.000000
2467.865762	521.684627	153.573122	0.476548	14.785283	0.834856	7.377415	0.000000	0.000000
2467.885764	521.684627	153.560905	0.476552	14.784107	0.834862	7.376828	0.000000	0.000000
2467.905766	521.684627	153.557051	0.476553	14.783736	0.834864	7.376643	0.000000	0.000000
2467.925768	521.684546	153.554418	0.476554	14.783483	0.834866	7.376516	0.000000	0.000000
2467.945770	521.684627	153.546911	0.476557	14.782760	0.834870	7.376156	0.000000	0.000000
2467.965772	521.684627	153.551658	0.476555	14.783217	0.834867	7.376384	0.000000	0.000000
2467.985774	521.684627	153.545570	0.476557	14.782631	0.834870	7.376091	0.000000	0.000000
2468.005776	521.684627	153.541859	0.476558	14.782273	0.834872	7.375913	0.000000	0.000000
2468.025778	521.684627	153.536851	0.476560	14.781791	0.834875	7.375672	0.000000	0.000000
2468.045780	521.684546	153.543072	0.476558	14.782390	0.834872	7.375971	0.000000	0.000000
2468.065782	521.684627	153.551485	0.476555	14.783200	0.834867	7.376375	0.000000	0.000000
2468.085784	521.684627	153.538114	0.476560	14.781913	0.834874	7.375733	0.000000	0.000000
2468.105786	521.684627	153.544224	0.476558	14.782501	0.834871	7.376027	0.000000	0.000000
2468.125788	521.684546	153.532894	0.476561	14.781410	0.834877	7.375482	0.000000	0.000000
2468.145790	521.684546	153.522314	0.476565	14.780392	0.834883	7.374974	0.000000	0.000000
2468.165792	521.684627	153.524626	0.476564	14.780614	0.834882	7.375085	0.000000	0.000000
2468.185794	521.684627	153.545215	0.476557	14.782597	0.834871	7.376074	0.000000	0.000000
2468.205796	521.684546	153.535869	0.476560	14.781697	0.834876	7.375625	0.000000	0.000000
2468.225798	521.684627	153.524575	0.476564	14.780609	0.834882	7.375083	0.000000	0.000000
2468.245800	521.684546	153.540905	0.476559	14.782182	0.834873	7.375867	0.000000	0.000000
2468.265802	521.684627	153.549903	0.476556	14.783048	0.834868	7.376299	0.000000	0.000000
2468.285804	521.684627	153.538895	0.476559	14.781988	0.834874	7.375771	0.000000	0.000000
2468.305806	521.684546	153.535442	0.476560	14.781656	0.834876	7.375605	0.000000	0.000000
2468.325808	521.684546	153.543637	0.476558	14.782445	0.834871	7.375998	0.000000	0.000000
2468.345810	521.684546	153.534364	0.476561	14.781552	0.834876	7.375553	0.000000	0.000000
2468.365812	521.684627	153.529079	0.476563	14.781043	0.834879	7.375299	0.000000	0.000000
2468.385814	521.684627	153.530073	0.476562	14.781139	0.834879	7.375347	0.000000	0.000000
2468.405816	521.684627	153.537803	0.476560	14.781883	0.834875	7.375718	0.000000	0.000000
2468.425818	521.684627	153.542954	0.476558	14.782379	0.834872	7.375966	0.000000	0.000000
2468.445820	521.684546	153.536679	0.476560	14.781775	0.834875	7.375664	0.000000	0.000000
2468.465822	521.684627	153.535459	0.476561	14.781657	0.834876	7.375606	0.000000	0.000000
2468.485824	521.684627	153.527938	0.476563	14.780933	0.834880	7.375244	0.000000	0.000000
2468.505826	521.684627	153.521294	0.476565	14.780294	0.834884	7.374925	0.000000	0.000000
2468.525828	521.684546	153.509000	0.476569	14.779110	0.834890	7.374334	0.000000	0.000000
2468.545830	521.684546	153.511390	0.476569	14.779340	0.834889	7.374449	0.000000	0.000000
2468.565832	521.684627	153.514994	0.476567	14.779687	0.834887	7.374622	0.000000	0.000000
2468.585834	521.684627	153.516629	0.476567	14.779844	0.834886	7.374701	0.000000	0.000000
2468.605836	521.684627	153.509364	0.476569	14.779145	0.834890	7.374352	0.000000	0.000000
2468.625838	521.684546	153.511402	0.476569	14.779341	0.834889	7.374450	0.000000	0.000000
2468.645840	521.684546	153.501134	0.476572	14.778353	0.834894	7.373957	0.000000	0.000000
2468.665842	521.684546	153.499357	0.476573	14.778182	0.834895	7.373871	0.000000	0.000000
2468.685844	521.684627	153.505179	0.476571	14.778742	0.834892	7.374151	0.000000	0.000000
2468.705846	521.684627	153.509040	0.476569	14.779114	0.834890	7.374336	0.000000	0.000000
2468.725848	521.684627	153.498611	0.476573	14.778110	0.834896	7.373835	0.000000	0.000000
2468.745850	521.684546	153.501176	0.476572	14.778357	0.834894	7.373959	0.000000	0.000000
2468.765852	521.684627	153.510902	0.476569	14.779293	0.834889	7.374426	0.000000	0.000000
2468.785854	521.684627	153.501093	0.476572	14.778349	0.834895	7.373955	0.000000	0.000000
2468.805856	521.684546	153.507601	0.476570	14.778975	0.834891	7.374267	0.000000	0.000000
2468.825858	521.684546	153.508962	0.476569	14.779106	0.834890	7.374333	0.000000	0.000000
2468.845860	521.684627	153.502243	0.476572	14.778459	0.834894	7.374010	0.000000	0.000000
2468.865862	521.684627	153.503854	0.476571	14.778615	0.834893	7.374087	0.000000	0.000000
2468.885864	521.684546	153.505783	0.476570	14.778800	0.834892	7.374180	0.000000	0.000000
2468.905866	521.684627	153.497117	0.476573	14.777966	0.834897	7.373764	0.000000	0.000000
2468.925868	521.684546	153.505787	0.476570	14.778801	0.834892	7.374180	0.000000	0.000000
2468.945870	521.684627	153.491306	0.476575	14.777407	0.834900	7.373484	0.000000	0.000000
2468.965872	521.684627	153.500013	0.476572	14.778245	0.834895	7.373903	0.000000	0.000000
2468.985874	521.684546	153.506454	0.476570	14.778865	0.834891	7.374212	0.000000	0.000000
2469.005876	521.684627	153.506115	0.476570	14.778832	0.834892	7.374196	0.000000	0.000000
2469.025878	521.684627	153.497106	0.476573	14.777965	0.834897	7.373763	0.000000	0.000000
2469.045880	521.684627	153.485828	0.476577	14.776879	0.834903	7.373221	0.000000	0.000000
2469.065882	521.684546	153.486082	0.476577	14.776904	0.834903	7.373234	0.000000	0.000000
2469.085884	521.684627	153.486196	0.476577	14.776915	0.834903	7.373239	0.000000	0.000000
2469.105886	521.684627	153.477488	0.476580	14.776076	0.834907	7.372821	0.000000	0.000000
2469.125888	521.684627	153.482798	0.476578	14.776587	0.834904	7.373076	0.000000	0.000000
2469.145890	521.684546	153.468601	0.476583	14.775221	0.834912	7.372394	0.000000	0.000000
2469.165892	521.684627	153.471525	0.476582	14.775502	0.834911	7.372534	0.000000	0.000000
2469.185894	521.684627	153.463222	0.476585	14.774703	0.834915	7.372135	0.000000	0.000000
2469.205896	521.684627	153.483892	0.476578	14.776693	0.834904	7.373128	0.000000	0.000000
2469.225898	521.684546	153.472206	0.476582	14.775568	0.834910	7.372567	0.000000	0.000000
2469.245900	521.684546	153.461603	0.476585	14.774547	0.834916	7.372058	0.000000	0.000000
2469.265902	521.684627	153.483421	0.476578	14.776647	0.834904	7.373106	0.000000	0.000000
2469.285904	521.684627	153.466369	0.476584	14.775006	0.834913	7.372287	0.000000	0.000000
2469.305906	521.684627	153.473343	0.476581	14.775677	0.834910	7.372622	0.000000	0.000000
2469.325908	521.684546	153.482196	0.476578	14.776529	0.834905	7.373047	0.000000	0.000000
2469.345910	521.684627	153.474454	0.476581	14.775784	0.834909	7.372675	0.000000	0.000000
2469.365912	521.684627	153.470938	0.476582	14.775446	0.834911	7.372506	0.000000	0.000000
2469.385914	521.684546	153.470635	0.476582	14.775416	0.834911	7.372491	0.000000	0.000000
2469.405916	521.684627	153.461394	0.476585	14.774527	0.834916	7.372048	0.000000	0.000000
2469.425918	521.684546	153.461733	0.476585	14.774559	0.834916	7.372064	0.000000	0.000000
2469.445920	521.684627	153.453586	0.476588	14.773775	0.834920	7.371672	0.000000	0.000000
2469.465922	521.684546	153.459104	0.476586	14.774306	0.834917	7.371938	0.000000	0.000000
2469.485924	521.684627	153.448249	0.476590	14.773261	0.834923	7.371416	0.000000	0.000000
2469.505926	521.684546	153.453199	0.476588	14.773738	0.834920	7.371654	0.000000	0.000000
2469.525928	521.684627	153.451544	0.476589	14.773578	0.834921	7.371574	0.000000	0.000000
2469.545930	521.684627	153.454403	0.476588	14.773854	0.834920	7.371712	0.000000	0.000000
2469.565932	521.684546	153.447755	0.476590	14.773214	0.834923	7.371392	0.000000	0.000000
2469.585934	521.684627	153.449821	0.476589	14.773412	0.834922	7.371492	0.000000	0.000000
2469.605936	521.684546	153.451945	0.476588	14.773617	0.834921	7.371594	0.000000	0.000000
2469.625938	521.684627	153.450853	0.476589	14.773512	0.834922	7.371541	0.000000	0.000000
2469.645940	521.684627	153.440446	0.476592	14.772510	0.834927	7.371041	0.000000	0.000000
2469.665942	521.684546	153.439563	0.476593	14.772425	0.834928	7.370999	0.000000	0.000000
2469.685944	521.684546	153.436428	0.476594	14.772123	0.834929	7.370848	0.000000	0.000000
2469.705946	521.684546	153.435490	0.476594	14.772033	0.834930	7.370803	0.000000	0.000000
2469.725948	521.684546	153.412800	0.476602	14.769848	0.834942	7.369713	0.000000	0.000000
2469.745950	521.684627	153.408794	0.476603	14.769463	0.834945	7.369521	0.000000	0.000000
2469.765952	521.684546	153.411309	0.476602	14.769705	0.834943	7.369642	0.000000	0.000000
2469.785954	521.684546	153.406619	0.476604	14.769253	0.834946	7.369416	0.000000	0.000000
2469.805956	521.684546	153.402598	0.476605	14.768866	0.834948	7.369223	0.000000	0.000000
2469.825958	521.684627	153.409050	0.476603	14.769487	0.834944	7.369533	0.000000	0.000000
2469.845960	521.684546	153.407219	0.476603	14.769311	0.834945	7.369445	0.000000	0.000000
2469.865962	521.684546	153.404546	0.476604	14.769054	0.834947	7.369317	0.000000	0.000000
2469.885964	521.684546	153.398515	0.476606	14.768473	0.834950	7.369027	0.000000	0.000000
2469.905966	521.684546	153.390543	0.476609	14.767706	0.834954	7.368644	0.000000	0.000000
2469.925968	521.684546	153.417534	0.476600	14.770304	0.834940	7.369941	0.000000	0.000000
2469.945970	521.684627	153.391166	0.476609	14.767765	0.834954	7.368674	0.000000	0.000000
2469.965972	521.684627	153.401089	0.476606	14.768721	0.834949	7.369151	0.000000	0.000000
2469.985974	521.684546	153.406505	0.476604	14.769242	0.834946	7.369411	0.000000	0.000000
2470.005976	521.684627	153.395191	0.476608	14.768153	0.834952	7.368867	0.000000	0.000000
2470.025978	521.684546	153.389189	0.476610	14.767575	0.834955	7.368579	0.000000	0.000000
2470.045980	521.684627	153.403258	0.476605	14.768930	0.834948	7.369255	0.000000	0.000000
2470.065982	521.684627	153.385718	0.476611	14.767241	0.834957	7.368412	0.000000	0.000000
2470.085984	521.684546	153.392637	0.476608	14.767907	0.834953	7.368745	0.000000	0.000000
2470.105986	521.684546	153.386001	0.476611	14.767268	0.834957	7.368426	0.000000	0.000000
2470.125988	521.684546	153.385672	0.476611	14.767237	0.834957	7.368410	0.000000	0.000000
2470.145990	521.684546	153.379412	0.476613	14.766634	0.834960	7.368109	0.000000	0.000000
2470.165992	521.684627	153.381749	0.476612	14.766859	0.834959	7.368222	0.000000	0.000000
2470.185994	521.684546	153.390768	0.476609	14.767727	0.834954	7.368655	0.000000	0.000000
2470.205996	521.684546	153.383170	0.476612	14.766996	0.834958	7.368290	0.000000	0.000000
2470.225998	521.684546	153.373457	0.476615	14.766060	0.834964	7.367823	0.000000	0.000000
2470.246000	521.684627	153.379234	0.476613	14.766617	0.834961	7.368101	0.000000	0.000000
2470.266002	521.684546	153.371972	0.476615	14.765918	0.834964	7.367752	0.000000	0.000000
2470.286004	521.684546	153.379103	0.476613	14.766604	0.834960	7.368094	0.000000	0.000000
2470.306006	521.684627	153.372931	0.476615	14.766010	0.834964	7.367798	0.000000	0.000000
2470.326008	521.684546	153.373319	0.476615	14.766047	0.834964	7.367817	0.000000	0.000000
2470.346010	521.684546	153.366010	0.476617	14.765344	0.834968	7.367465	0.000000	0.000000
2470.366012	521.684627	153.369670	0.476616	14.765696	0.834966	7.367641	0.000000	0.000000
2470.386014	521.684627	153.376149	0.476614	14.766320	0.834962	7.367953	0.000000	0.000000
2470.406016	521.684546	153.369460	0.476616	14.765676	0.834966	7.367631	0.000000	0.000000
2470.426018	521.684627	153.356754	0.476620	14.764452	0.834973	7.367021	0.000000	0.000000
2470.446020	521.684546	153.350881	0.476622	14.763887	0.834976	7.366739	0.000000	0.000000
2470.466022	521.684627	153.330439	0.476629	14.761919	0.834987	7.365757	0.000000	0.000000
2470.486024	521.684627	153.339014	0.476626	14.762745	0.834982	7.366169	0.000000	0.000000
2470.506026	521.684546	153.332411	0.476629	14.762109	0.834986	7.365851	0.000000	0.000000
2470.526028	521.684546	153.346314	0.476624	14.763447	0.834978	7.366519	0.000000	0.000000
2470.546030	521.684546	153.333500	0.476628	14.762214	0.834985	7.365904	0.000000	0.000000
2470.566032	521.684627	153.325427	0.476631	14.761436	0.834990	7.365516	0.000000	0.000000
2470.586034	521.684546	153.325890	0.476631	14.761481	0.834989	7.365538	0.000000	0.000000
2470.606036	521.684546	153.326988	0.476630	14.761587	0.834989	7.365591	0.000000	0.000000
2470.626038	521.684546	153.325245	0.476631	14.761419	0.834990	7.365507	0.000000	0.000000
2470.646040	521.684546	153.315761	0.476634	14.760506	0.834995	7.365052	0.000000	0.000000
2470.666042	521.684546	153.315621	0.476634	14.760492	0.834995	7.365045	0.000000	0.000000
2470.686044	521.684627	153.329600	0.476630	14.761838	0.834987	7.365716	0.000000	0.000000
2470.706046	521.684546	153.322447	0.476632	14.761150	0.834991	7.365373	0.000000	0.000000
2470.726048	521.684546	153.316579	0.476634	14.760585	0.834994	7.365091	0.000000	0.000000
2470.746050	521.684546	153.298893	0.476640	14.758882	0.835004	7.364241	0.000000	0.000000
2470.766052	521.684627	153.309988	0.476636	14.759950	0.834998	7.364774	0.000000	0.000000
2470.786054	521.684627	153.308219	0.476637	14.759780	0.834999	7.364689	0.000000	0.000000
2470.806056	521.684627	153.319835	0.476633	14.760898	0.834993	7.365247	0.000000	0.000000
2470.826058	521.684546	153.306137	0.476637	14.759579	0.835000	7.364589	0.000000	0.000000
2470.846060	521.684546	153.306574	0.476637	14.759621	0.835000	7.364610	0.000000	0.000000
2470.866062	521.684627	153.311086	0.476636	14.760056	0.834997	7.364827	0.000000	0.000000
2470.886064	521.684546	153.310172	0.476636	14.759968	0.834998	7.364783	0.000000	0.000000
2470.906066	521.684546	153.308630	0.476637	14.759819	0.834999	7.364709	0.000000	0.000000
2470.926068	521.684546	153.295411	0.476641	14.758547	0.835006	7.364074	0.000000	0.000000
2470.946070	521.684627	153.292373	0.476642	14.758254	0.835008	7.363928	0.000000	0.000000
2470.966072	521.684627	153.279914	0.476646	14.757055	0.835014	7.363330	0.000000	0.000000
2470.986074	521.684546	153.273853	0.476648	14.756471	0.835017	7.363038	0.000000	0.000000
2471.006076	521.684546	153.260410	0.476653	14.755177	0.835025	7.362393	0.000000	0.000000
2471.026078	521.684546	153.254406	0.476655	14.754599	0.835028	7.362104	0.000000	0.000000
2471.046080	521.684627	153.245225	0.476658	14.753715	0.835033	7.361663	0.000000	0.000000
2471.066082	521.684627	153.218199	0.476667	14.751113	0.835048	7.360365	0.000000	0.000000
2471.086084	521.684546	153.211075	0.476669	14.750427	0.835051	7.360023	0.000000	0.000000
2471.106086	521.684627	153.185520	0.476678	14.747967	0.835065	7.358795	0.000000	0.000000
2471.126088	521.684546	153.189407	0.476677	14.748341	0.835063	7.358982	0.000000	0.000000
2471.146090	521.684627	153.184691	0.476678	14.747887	0.835066	7.358755	0.000000	0.000000
2471.166092	521.684627	153.174809	0.476682	14.746936	0.835071	7.358280	0.000000	0.000000
2471.186094	521.684627	153.181895	0.476679	14.747618	0.835067	7.358621	0.000000	0.000000
2471.206096	521.684546	153.183161	0.476679	14.747740	0.835067	7.358682	0.000000	0.000000
2471.226098	521.684546	153.168177	0.476684	14.746297	0.835075	7.357962	0.000000	0.000000
2471.246100	521.684627	153.167043	0.476684	14.746188	0.835075	7.357907	0.000000	0.000000
2471.266102	521.684627	153.170951	0.476683	14.746564	0.835073	7.358095	0.000000	0.000000
2471.286104	521.684546	153.174769	0.476681	14.746932	0.835071	7.358279	0.000000	0.000000
2471.306106	521.684546	153.165791	0.476684	14.746067	0.835076	7.357847	0.000000	0.000000
2471.326108	521.684546	153.154465	0.476688	14.744977	0.835082	7.357303	0.000000	0.000000
2471.346110	521.684546	153.160873	0.476686	14.745594	0.835079	7.357611	0.000000	0.000000
2471.366112	521.684627	153.157050	0.476687	14.745226	0.835081	7.357427	0.000000	0.000000
2471.386114	521.684627	153.148080	0.476690	14.744362	0.835086	7.356996	0.000000	0.000000
2471.406116	521.684546	153.152086	0.476689	14.744748	0.835083	7.357189	0.000000	0.000000
2471.426118	521.684546	153.158354	0.476687	14.745351	0.835080	7.357490	0.000000	0.000000
2471.446120	521.684546	153.160319	0.476686	14.745541	0.835079	7.357584	0.000000	0.000000
2471.466122	521.684627	153.153753	0.476689	14.744908	0.835083	7.357269	0.000000	0.000000
2471.486124	521.684627	153.150224	0.476690	14.744569	0.835085	7.357099	0.000000	0.000000
2471.506126	521.684627	153.147331	0.476691	14.744290	0.835086	7.356960	0.000000	0.000000
2471.526128	521.684546	153.143359	0.476692	14.743908	0.835088	7.356770	0.000000	0.000000
2471.546130	521.684546	153.141279	0.476693	14.743708	0.835089	7.356670	0.000000	0.000000
2471.566132	521.684627	153.140057	0.476693	14.743590	0.835090	7.356611	0.000000	0.000000
2471.586134	521.684546	153.146773	0.476691	14.744236	0.835086	7.356934	0.000000	0.000000
2471.606136	521.684546	153.144019	0.476692	14.743971	0.835088	7.356801	0.000000	0.000000
2471.626138	521.684627	153.145703	0.476691	14.744134	0.835087	7.356882	0.000000	0.000000
2471.646140	521.684546	153.145304	0.476691	14.744095	0.835087	7.356863	0.000000	0.000000
2471.666142	521.684546	153.151583	0.476689	14.744700	0.835084	7.357165	0.000000	0.000000
2471.686144	521.684627	153.141955	0.476693	14.743773	0.835089	7.356702	0.000000	0.000000
2471.706146	521.684627	153.145343	0.476691	14.744099	0.835087	7.356865	0.000000	0.000000
2471.726148	521.684627	153.118014	0.476701	14.741468	0.835102	7.355552	0.000000	0.000000
2471.746150	521.684546	153.110713	0.476703	14.740765	0.835106	7.355201	0.000000	0.000000
2471.766152	521.684546	153.101643	0.476706	14.739892	0.835111	7.354766	0.000000	0.000000
2471.786154	521.684627	153.086756	0.476711	14.738458	0.835119	7.354050	0.000000	0.000000
2471.806156	521.684627	153.074837	0.476715	14.737311	0.835125	7.353478	0.000000	0.000000
2471.826158	521.684546	153.094093	0.476709	14.739165	0.835115	7.354403	0.000000	0.000000
2471.846160	521.684546	153.062763	0.476719	14.736148	0.835132	7.352898	0.000000	0.000000
2471.866162	521.684546	153.049211	0.476724	14.734844	0.835139	7.352247	0.000000	0.000000
2471.886164	521.684546	153.055281	0.476722	14.735428	0.835136	7.352539	0.000000	0.000000
2471.906166	521.684627	153.047165	0.476724	14.734647	0.835140	7.352149	0.000000	0.000000
2471.926168	521.684627	153.033896	0.476729	14.733369	0.835148	7.351511	0.000000	0.000000
2471.946170	521.684627	153.049356	0.476724	14.734858	0.835139	7.352254	0.000000	0.000000
2471.966172	521.684546	153.038486	0.476727	14.733811	0.835145	7.351732	0.000000	0.000000
2471.986174	521.684627	153.007657	0.476738	14.730843	0.835162	7.350251	0.000000	0.000000
2472.006176	521.684627	152.999562	0.476740	14.730064	0.835166	7.349862	0.000000	0.000000
2472.026178	521.684546	153.019686	0.476733	14.732001	0.835155	7.350829	0.000000	0.000000
2472.046180	521.684546	153.020164	0.476733	14.732047	0.835155	7.350852	0.000000	0.000000
2472.066182	521.684546	153.005074	0.476738	14.730594	0.835163	7.350127	0.000000	0.000000
2472.086184	521.684627	153.020585	0.476733	14.732088	0.835155	7.350872	0.000000	0.000000
2472.106186	521.684627	153.018000	0.476734	14.731839	0.835156	7.350748	0.000000	0.000000
2472.126188	521.684546	153.009365	0.476737	14.731007	0.835161	7.350333	0.000000	0.000000
2472.146190	521.684546	153.015290	0.476735	14.731578	0.835158	7.350617	0.000000	0.000000
2472.166192	521.684546	153.006307	0.476738	14.730713	0.835162	7.350186	0.000000	0.000000
2472.186194	521.684627	153.000916	0.476740	14.730194	0.835165	7.349927	0.000000	0.000000
2472.206196	521.684627	153.005035	0.476738	14.730591	0.835163	7.350125	0.000000	0.000000
2472.226198	521.684627	152.995895	0.476742	14.729711	0.835168	7.349686	0.000000	0.000000
2472.246200	521.684546	152.995398	0.476742	14.729663	0.835168	7.349662	0.000000	0.000000
2472.266202	521.684546	152.992933	0.476742	14.729426	0.835170	7.349543	0.000000	0.000000
2472.286204	521.684546	153.003130	0.476739	14.730407	0.835164	7.350033	0.000000	0.000000
2472.306206	521.684627	152.991292	0.476743	14.729268	0.835171	7.349465	0.000000	0.000000
2472.326208	521.684546	152.991305	0.476743	14.729269	0.835170	7.349465	0.000000	0.000000
2472.346210	521.684546	152.991955	0.476743	14.729331	0.835170	7.349496	0.000000	0.000000
2472.366212	521.684546	152.989953	0.476743	14.729139	0.835171	7.349400	0.000000	0.000000
2472.386214	521.684627	152.985924	0.476745	14.728751	0.835174	7.349207	0.000000	0.000000
2472.406216	521.684627	152.986682	0.476745	14.728824	0.835173	7.349243	0.000000	0.000000
2472.426218	521.684627	152.989725	0.476744	14.729117	0.835171	7.349389	0.000000	0.000000
2472.446220	521.684627	152.988414	0.476744	14.728990	0.835172	7.349326	0.000000	0.000000
2472.466222	521.684546	152.980887	0.476747	14.728266	0.835176	7.348965	0.000000	0.000000
2472.486224	521.684627	152.953217	0.476756	14.725602	0.835191	7.347635	0.000000	0.000000
2472.506226	521.684546	152.901411	0.476773	14.720614	0.835219	7.345147	0.000000	0.000000
2472.526228	521.684546	152.899065	0.476774	14.720388	0.835220	7.345034	0.000000	0.000000
2472.546230	521.684627	152.892545	0.476776	14.719761	0.835224	7.344721	0.000000	0.000000
2472.566232	521.684546	152.854653	0.476789	14.716113	0.835245	7.342901	0.000000	0.000000
2472.586234	521.684627	152.845561	0.476792	14.715237	0.835250	7.342464	0.000000	0.000000
2472.606236	521.684627	152.830785	0.476797	14.713815	0.835258	7.341754	0.000000	0.000000
2472.626238	521.684546	152.796315	0.476808	14.710496	0.835276	7.340098	0.000000	0.000000
2472.646240	521.684546	152.796030	0.476809	14.710469	0.835276	7.340084	0.000000	0.000000
2472.666242	521.684546	152.795011	0.476809	14.710370	0.835277	7.340036	0.000000	0.000000
2472.686244	521.684627	152.795403	0.476809	14.710408	0.835277	7.340054	0.000000	0.000000
2472.706246	521.684627	152.799324	0.476808	14.710786	0.835275	7.340243	0.000000	0.000000
2472.726248	521.684546	152.787024	0.476812	14.709602	0.835281	7.339652	0.000000	0.000000
2472.746250	521.684546	152.789028	0.476811	14.709795	0.835280	7.339748	0.000000	0.000000
2472.766252	521.684546	152.789109	0.476811	14.709802	0.835280	7.339752	0.000000	0.000000
2472.786254	521.684546	152.794958	0.476809	14.710365	0.835277	7.340033	0.000000	0.000000
2472.806256	521.684627	152.774472	0.476816	14.708393	0.835288	7.339049	0.000000	0.000000
2472.826258	521.684627	152.777016	0.476815	14.708638	0.835287	7.339171	0.000000	0.000000
2472.846260	521.684546	152.782272	0.476813	14.709144	0.835284	7.339424	0.000000	0.000000
2472.866262	521.684627	152.773218	0.476816	14.708272	0.835289	7.338989	0.000000	0.000000
2472.886264	521.684627	152.774420	0.476816	14.708388	0.835288	7.339046	0.000000	0.000000
2472.906266	521.684546	152.761329	0.476820	14.707128	0.835295	7.338418	0.000000	0.000000
2472.926268	521.684546	152.750579	0.476824	14.706093	0.835301	7.337901	0.000000	0.000000
2472.946270	521.684627	152.762942	0.476820	14.707283	0.835294	7.338495	0.000000	0.000000
2472.966272	521.684627	152.757605	0.476822	14.706769	0.835297	7.338239	0.000000	0.000000
2472.986274	521.684627	152.762355	0.476820	14.707227	0.835295	7.338467	0.000000	0.000000
2473.006276	521.684546	152.755573	0.476822	14.706574	0.835298	7.338141	0.000000	0.000000
2473.026278	521.684627	152.765509	0.476819	14.707530	0.835293	7.338618	0.000000	0.000000
2473.046280	521.684546	152.745073	0.476826	14.705563	0.835304	7.337637	0.000000	0.000000
2473.066282	521.684546	152.739013	0.476828	14.704979	0.835307	7.337345	0.000000	0.000000
2473.086284	521.684546	152.735983	0.476829	14.704688	0.835309	7.337200	0.000000	0.000000
2473.106286	521.684546	152.716741	0.476835	14.702835	0.835319	7.336276	0.000000	0.000000
2473.126288	521.684627	152.731092	0.476830	14.704217	0.835312	7.336965	0.000000	0.000000
2473.146290	521.684627	152.706921	0.476839	14.701890	0.835325	7.335804	0.000000	0.000000
2473.166292	521.684546	152.707946	0.476838	14.701988	0.835324	7.335853	0.000000	0.000000
2473.185294	521.684627	152.702904	0.476840	14.701503	0.835327	7.335611	0.000000	0.000000
2473.205296	521.684546	152.697748	0.476842	14.701006	0.835329	7.335363	0.000000	0.000000
2473.225298	521.684627	152.689985	0.476844	14.700259	0.835334	7.334990	0.000000	0.000000
2473.245300	521.684627	152.698770	0.476841	14.701105	0.835329	7.335412	0.000000	0.000000
2473.265302	521.684627	152.701192	0.476840	14.701338	0.835328	7.335529	0.000000	0.000000
2473.285304	521.684627	152.692738	0.476843	14.700524	0.835332	7.335123	0.000000	0.000000
2473.305306	521.684627	152.705693	0.476839	14.701771	0.835325	7.335745	0.000000	0.000000
2473.325308	521.684627	152.681529	0.476847	14.699445	0.835338	7.334584	0.000000	0.000000
2473.345310	521.684627	152.677280	0.476848	14.699036	0.835341	7.334380	0.000000	0.000000
2473.365312	521.684627	152.669251	0.476851	14.698263	0.835345	7.333994	0.000000	0.000000
2473.385314	521.684627	152.676020	0.476849	14.698915	0.835341	7.334319	0.000000	0.000000
2473.405316	521.684546	152.675024	0.476849	14.698819	0.835342	7.334272	0.000000	0.000000
2473.425318	521.684627	152.676324	0.476849	14.698944	0.835341	7.334334	0.000000	0.000000
2473.445320	521.684627	152.670982	0.476851	14.698430	0.835344	7.334077	0.000000	0.000000
2473.465322	521.684546	152.661904	0.476854	14.697556	0.835349	7.333641	0.000000	0.000000
2473.485324	521.684546	152.645159	0.476859	14.695943	0.835358	7.332837	0.000000	0.000000
2473.505326	521.684546	152.657868	0.476855	14.697167	0.835351	7.333447	0.000000	0.000000
2473.525328	521.684627	152.660662	0.476854	14.697436	0.835350	7.333582	0.000000	0.000000
2473.545330	521.684627	152.649810	0.476858	14.696391	0.835356	7.333060	0.000000	0.000000
2473.565332	521.684546	152.657373	0.476855	14.697119	0.835351	7.333424	0.000000	0.000000
2473.585334	521.684546	152.673101	0.476850	14.698634	0.835343	7.334179	0.000000	0.000000
2473.605336	521.684627	152.668998	0.476851	14.698239	0.835345	7.333982	0.000000	0.000000
2473.625338	521.684627	152.668461	0.476851	14.698187	0.835345	7.333956	0.000000	0.000000
2473.645340	521.684546	152.666756	0.476852	14.698023	0.835346	7.333874	0.000000	0.000000
2473.665342	521.684627	152.661426	0.476854	14.697510	0.835349	7.333618	0.000000	0.000000
2473.685344	521.684627	152.652471	0.476857	14.696647	0.835354	7.333188	0.000000	0.000000
2473.705346	521.684627	152.633198	0.476863	14.694792	0.835365	7.332262	0.000000	0.000000
2473.725348	521.684627	152.612217	0.476870	14.692772	0.835376	7.331254	0.000000	0.000000
2473.745350	521.684546	152.597589	0.476875	14.691364	0.835384	7.330552	0.000000	0.000000
2473.765352	521.684546	152.592645	0.476877	14.690888	0.835386	7.330314	0.000000	0.000000
2473.785354	521.684627	152.591927	0.476877	14.690819	0.835387	7.330280	0.000000	0.000000
2473.805356	521.684627	152.583979	0.476880	14.690053	0.835391	7.329898	0.000000	0.000000
2473.825358	521.684546	152.571732	0.476884	14.688874	0.835398	7.329310	0.000000	0.000000
2473.845360	521.684546	152.585444	0.476879	14.690194	0.835390	7.329968	0.000000	0.000000
2473.865362	521.684627	152.585079	0.476879	14.690159	0.835391	7.329951	0.000000	0.000000
2473.885364	521.684627	152.594648	0.476876	14.691081	0.835385	7.330410	0.000000	0.000000
2473.905366	521.684627	152.571830	0.476884	14.688884	0.835398	7.329314	0.000000	0.000000
2473.925368	521.684546	152.577542	0.476882	14.689434	0.835395	7.329589	0.000000	0.000000
2473.945370	521.684546	152.594325	0.476876	14.691049	0.835386	7.330395	0.000000	0.000000
2473.965372	521.684627	152.580114	0.476881	14.689681	0.835393	7.329712	0.000000	0.000000
2473.985374	521.684546	152.576346	0.476882	14.689318	0.835395	7.329531	0.000000	0.000000
2474.005376	521.684627	152.576532	0.476882	14.689336	0.835395	7.329540	0.000000	0.000000
2474.025378	521.684546	152.581498	0.476881	14.689815	0.835392	7.329779	0.000000	0.000000
2474.045380	521.684627	152.585037	0.476879	14.690155	0.835391	7.329949	0.000000	0.000000
2474.065382	521.684627	152.570239	0.476884	14.688731	0.835399	7.329238	0.000000	0.000000
2474.085384	521.684546	152.577870	0.476882	14.689465	0.835394	7.329604	0.000000	0.000000
2474.105386	521.684546	152.560296	0.476888	14.687773	0.835404	7.328760	0.000000	0.000000
2474.125388	521.684627	152.539518	0.476895	14.685773	0.835415	7.327762	0.000000	0.000000
2474.145390	521.684627	152.544587	0.476893	14.686261	0.835413	7.328006	0.000000	0.000000
2474.165392	521.684546	152.520307	0.476901	14.683923	0.835426	7.326839	0.000000	0.000000
2474.185394	521.684546	152.533081	0.476897	14.685153	0.835419	7.327453	0.000000	0.000000
2474.205396	521.684546	152.531015	0.476897	14.684954	0.835420	7.327354	0.000000	0.000000
2474.225398	521.684627	152.517692	0.476902	14.683672	0.835427	7.326714	0.000000	0.000000
2474.245400	521.684627	152.521636	0.476901	14.684051	0.835425	7.326903	0.000000	0.000000
2474.265402	521.684546	152.518954	0.476902	14.683793	0.835426	7.326774	0.000000	0.000000
2474.285404	521.684546	152.510325	0.476904	14.682962	0.835431	7.326360	0.000000	0.000000
2474.305406	521.684546	152.505572	0.476906	14.682505	0.835434	7.326131	0.000000	0.000000
2474.325408	521.684627	152.510980	0.476904	14.683025	0.835431	7.326391	0.000000	0.000000
2474.345410	521.684546	152.499408	0.476908	14.681911	0.835437	7.325835	0.000000	0.000000
2474.365412	521.684546	152.500956	0.476908	14.682060	0.835436	7.325910	0.000000	0.000000
2474.385414	521.684546	152.507212	0.476905	14.682663	0.835433	7.326210	0.000000	0.000000
2474.405416	521.684546	152.499048	0.476908	14.681877	0.835437	7.325818	0.000000	0.000000
2474.425418	521.684546	152.495191	0.476909	14.681505	0.835439	7.325633	0.000000	0.000000
2474.445420	521.684546	152.502506	0.476907	14.682210	0.835435	7.325984	0.000000	0.000000
2474.465422	521.684627	152.492248	0.476911	14.681222	0.835441	7.325491	0.000000	0.000000
2474.485424	521.684546	152.488713	0.476912	14.680882	0.835443	7.325321	0.000000	0.000000
2474.505426	521.684546	152.479657	0.476915	14.680010	0.835448	7.324886	0.000000	0.000000
2474.525428	521.684627	152.478139	0.476915	14.679864	0.835449	7.324814	0.000000	0.000000
2474.545430	521.684627	152.475579	0.476916	14.679617	0.835450	7.324691	0.000000	0.000000
2474.565432	521.684546	152.458075	0.476922	14.677932	0.835459	7.323850	0.000000	0.000000
2474.585434	521.684546	152.460454	0.476921	14.678161	0.835458	7.323964	0.000000	0.000000
2474.605436	521.684546	152.448705	0.476925	14.677030	0.835464	7.323400	0.000000	0.000000
2474.625438	521.684627	152.462455	0.476921	14.678354	0.835457	7.324060	0.000000	0.000000
2474.645440	521.684627	152.448430	0.476925	14.677003	0.835465	7.323386	0.000000	0.000000
2474.665442	521.684546	152.458938	0.476922	14.678015	0.835459	7.323891	0.000000	0.000000
2474.685444	521.684627	152.456448	0.476923	14.677775	0.835460	7.323771	0.000000	0.000000
2474.705446	521.684546	152.455795	0.476923	14.677712	0.835461	7.323740	0.000000	0.000000
2474.725448	521.684627	152.468108	0.476919	14.678898	0.835454	7.324332	0.000000	0.000000
2474.745450	521.684627	152.463974	0.476920	14.678500	0.835456	7.324133	0.000000	0.000000
2474.765452	521.684627	152.450065	0.476925	14.677161	0.835464	7.323465	0.000000	0.000000
2474.785454	521.684627	152.462462	0.476921	14.678354	0.835457	7.324060	0.000000	0.000000
2474.805456	521.684546	152.459215	0.476922	14.678042	0.835459	7.323904	0.000000	0.000000
2474.825458	521.684627	152.451789	0.476924	14.677327	0.835463	7.323548	0.000000	0.000000
2474.845460	521.684546	152.450823	0.476924	14.677234	0.835463	7.323501	0.000000	0.000000
2474.865462	521.684627	152.442593	0.476927	14.676441	0.835468	7.323106	0.000000	0.000000
2474.885464	521.684627	152.461594	0.476921	14.678271	0.835458	7.324019	0.000000	0.000000
2474.905466	521.684546	152.450671	0.476924	14.677219	0.835463	7.323494	0.000000	0.000000
2474.925468	521.684627	152.460269	0.476921	14.678143	0.835458	7.323955	0.000000	0.000000
2474.945470	521.684546	152.453372	0.476924	14.677479	0.835462	7.323624	0.000000	0.000000
2474.965472	521.684627	152.437811	0.476929	14.675981	0.835470	7.322876	0.000000	0.000000
2474.985474	521.684546	152.444014	0.476927	14.676578	0.835467	7.323174	0.000000	0.000000
2475.005476	521.684627	152.452314	0.476924	14.677377	0.835463	7.323573	0.000000	0.000000
2475.025478	521.684627	152.463783	0.476920	14.678481	0.835456	7.324124	0.000000	0.000000
2475.045480	521.684627	152.455153	0.476923	14.677651	0.835461	7.323709	0.000000	0.000000
2475.065482	521.684627	152.456754	0.476922	14.677805	0.835460	7.323786	0.000000	0.000000
2475.085484	521.684627	152.455941	0.476923	14.677727	0.835461	7.323747	0.000000	0.000000
2475.105486	521.684627	152.456464	0.476923	14.677777	0.835460	7.323772	0.000000	0.000000
2475.125488	521.684627	152.452488	0.476924	14.677394	0.835462	7.323581	0.000000	0.000000
2475.145490	521.684627	152.443090	0.476927	14.676489	0.835468	7.323130	0.000000	0.000000
2475.165492	521.684546	152.458630	0.476922	14.677985	0.835459	7.323876	0.000000	0.000000
2475.185494	521.684627	152.441174	0.476928	14.676305	0.835469	7.323038	0.000000	0.000000
2475.205496	521.684627	152.449891	0.476925	14.677144	0.835464	7.323457	0.000000	0.000000
2475.225498	521.684546	152.426491	0.476933	14.674891	0.835476	7.322332	0.000000	0.000000
2475.245500	521.684627	152.438866	0.476928	14.676083	0.835470	7.322927	0.000000	0.000000
2475.265502	521.684546	152.447674	0.476925	14.676931	0.835465	7.323350	0.000000	0.000000
2475.285504	521.684627	152.430233	0.476931	14.675251	0.835475	7.322512	0.000000	0.000000
2475.305506	521.684627	152.440164	0.476928	14.676208	0.835469	7.322989	0.000000	0.000000
2475.325508	521.684546	152.451832	0.476924	14.677331	0.835463	7.323550	0.000000	0.000000
2475.345510	521.684546	152.402446	0.476941	14.672576	0.835489	7.321177	0.000000	0.000000
2475.365512	521.684627	152.403657	0.476940	14.672693	0.835489	7.321235	0.000000	0.000000
2475.385514	521.684627	152.395435	0.476943	14.671901	0.835493	7.320841	0.000000	0.000000
2475.405516	521.684627	152.396769	0.476943	14.672030	0.835493	7.320905	0.000000	0.000000
2475.425518	521.684546	152.389772	0.476945	14.671356	0.835496	7.320568	0.000000	0.000000
2475.445520	521.684627	152.398458	0.476942	14.672192	0.835492	7.320986	0.000000	0.000000
2475.465522	521.684627	152.398680	0.476942	14.672214	0.835492	7.320996	0.000000	0.000000
2475.485524	521.684546	152.390807	0.476944	14.671456	0.835496	7.320618	0.000000	0.000000
2475.505526	521.684546	152.398586	0.476942	14.672205	0.835492	7.320992	0.000000	0.000000
2475.525528	521.684627	152.399606	0.476942	14.672303	0.835491	7.321041	0.000000	0.000000
2475.545530	521.684627	152.387491	0.476946	14.671136	0.835498	7.320459	0.000000	0.000000
2475.565532	521.684627	152.397750	0.476942	14.672124	0.835492	7.320952	0.000000	0.000000
2475.585534	521.684546	152.395054	0.476943	14.671865	0.835493	7.320822	0.000000	0.000000
2475.605536	521.684627	152.386385	0.476946	14.671030	0.835498	7.320406	0.000000	0.000000
2475.625538	521.684627	152.385957	0.476946	14.670989	0.835498	7.320385	0.000000	0.000000
2475.645540	521.684627	152.363299	0.476954	14.668807	0.835511	7.319297	0.000000	0.000000
2475.665542	521.684546	152.347025	0.476959	14.667241	0.835519	7.318515	0.000000	0.000000
2475.685544	521.684546	152.348122	0.476959	14.667346	0.835519	7.318568	0.000000	0.000000
2475.705546	521.684627	152.343165	0.476961	14.666869	0.835522	7.318330	0.000000	0.000000
2475.725548	521.684546	152.340175	0.476961	14.666581	0.835523	7.318186	0.000000	0.000000
2475.745550	521.684627	152.342560	0.476961	14.666811	0.835522	7.318301	0.000000	0.000000
2475.765552	521.684546	152.340169	0.476961	14.666581	0.835523	7.318186	0.000000	0.000000
2475.785554	521.684627	152.333518	0.476964	14.665940	0.835527	7.317866	0.000000	0.000000
2475.805556	521.684627	152.335601	0.476963	14.666141	0.835526	7.317966	0.000000	0.000000
2475.825558	521.684546	152.325417	0.476966	14.665160	0.835531	7.317477	0.000000	0.000000
2475.845560	521.684546	152.316127	0.476970	14.664266	0.835536	7.317031	0.000000	0.000000
2475.865562	521.684627	152.298022	0.476976	14.662523	0.835546	7.316161	0.000000	0.000000
2475.885564	521.684627	152.304007	0.476974	14.663099	0.835543	7.316448	0.000000	0.000000
2475.905566	521.684627	152.294821	0.476977	14.662215	0.835548	7.316007	0.000000	0.000000
2475.925568	521.684546	152.267536	0.476986	14.659588	0.835562	7.314696	0.000000	0.000000
2475.945570	521.684627	152.235586	0.476997	14.656512	0.835580	7.313162	0.000000	0.000000
2475.965572	521.684627	152.249216	0.476992	14.657824	0.835573	7.313816	0.000000	0.000000
2475.985574	521.684627	152.234020	0.476997	14.656361	0.835581	7.313086	0.000000	0.000000
2476.005576	521.684546	152.223979	0.477000	14.655394	0.835586	7.312604	0.000000	0.000000
2476.025578	521.684546	152.232226	0.476998	14.656188	0.835582	7.313000	0.000000	0.000000
2476.045580	521.684627	152.233559	0.476997	14.656317	0.835581	7.313064	0.000000	0.000000
2476.065582	521.684546	152.221330	0.477001	14.655139	0.835588	7.312477	0.000000	0.000000
2476.085584	521.684546	152.221508	0.477001	14.655156	0.835587	7.312485	0.000000	0.000000
2476.105586	521.684546	152.228139	0.476999	14.655795	0.835584	7.312804	0.000000	0.000000
2476.125588	521.684627	152.216400	0.477003	14.654665	0.835590	7.312240	0.000000	0.000000
2476.145590	521.684627	152.218354	0.477002	14.654853	0.835589	7.312334	0.000000	0.000000
2476.165592	521.684627	152.218434	0.477002	14.654860	0.835589	7.312338	0.000000	0.000000
2476.185594	521.684627	152.214582	0.477004	14.654490	0.835591	7.312153	0.000000	0.000000
2476.205596	521.684627	152.220144	0.477002	14.655025	0.835588	7.312420	0.000000	0.000000
2476.225598	521.684627	152.223875	0.477001	14.655384	0.835586	7.312599	0.000000	0.000000
2476.245600	521.684546	152.220244	0.477002	14.655035	0.835588	7.312425	0.000000	0.000000
2476.265602	521.684627	152.219845	0.477002	14.654996	0.835588	7.312405	0.000000	0.000000
2476.285604	521.684546	152.215328	0.477003	14.654561	0.835591	7.312188	0.000000	0.000000
2476.305606	521.684627	152.200665	0.477008	14.653150	0.835599	7.311484	0.000000	0.000000
2476.325608	521.684546	152.187077	0.477013	14.651842	0.835606	7.310831	0.000000	0.000000
2476.345610	521.684546	152.203783	0.477007	14.653450	0.835597	7.311634	0.000000	0.000000
2476.365612	521.684546	152.205643	0.477007	14.653629	0.835596	7.311723	0.000000	0.000000
2476.385614	521.684627	152.212182	0.477005	14.654259	0.835593	7.312037	0.000000	0.000000
2476.405616	521.684627	152.216732	0.477003	14.654697	0.835590	7.312256	0.000000	0.000000
2476.425618	521.684546	152.211697	0.477005	14.654212	0.835593	7.312014	0.000000	0.000000
2476.445620	521.684546	152.205607	0.477007	14.653626	0.835596	7.311721	0.000000	0.000000
2476.465622	521.684627	152.211952	0.477005	14.654236	0.835593	7.312026	0.000000	0.000000
2476.485624	521.684627	152.204138	0.477007	14.653484	0.835597	7.311651	0.000000	0.000000
2476.505626	521.684627	152.196473	0.477010	14.652746	0.835601	7.311283	0.000000	0.000000
2476.525628	521.684546	152.211252	0.477005	14.654169	0.835593	7.311993	0.000000	0.000000
2476.545630	521.684546	152.211278	0.477005	14.654171	0.835593	7.311994	0.000000	0.000000
2476.565632	521.684627	152.215178	0.477004	14.654547	0.835591	7.312181	0.000000	0.000000
2476.585634	521.684546	152.214359	0.477004	14.654468	0.835591	7.312142	0.000000	0.000000
2476.605636	521.684627	152.210701	0.477005	14.654116	0.835593	7.311966	0.000000	0.000000
2476.625638	521.684546	152.206998	0.477006	14.653759	0.835595	7.311788	0.000000	0.000000
2476.645640	521.684546	152.206033	0.477006	14.653667	0.835596	7.311742	0.000000	0.000000
2476.665642	521.684627	152.203006	0.477008	14.653375	0.835598	7.311597	0.000000	0.000000
2476.685644	521.684546	152.208120	0.477006	14.653867	0.835595	7.311842	0.000000	0.000000
2476.705646	521.684627	152.205087	0.477007	14.653576	0.835596	7.311697	0.000000	0.000000
2476.725648	521.684627	152.210311	0.477005	14.654078	0.835594	7.311947	0.000000	0.000000
2476.745650	521.684546	152.197373	0.477009	14.652833	0.835600	7.311326	0.000000	0.000000
2476.765652	521.684627	152.207675	0.477006	14.653825	0.835595	7.311821	0.000000	0.000000
2476.785654	521.684546	152.203906	0.477007	14.653462	0.835597	7.311640	0.000000	0.000000
2476.805656	521.684627	152.188417	0.477012	14.651971	0.835605	7.310896	0.000000	0.000000
2476.825658	521.684546	152.191368	0.477011	14.652255	0.835604	7.311037	0.000000	0.000000
2476.845660	521.684627	152.195838	0.477010	14.652685	0.835601	7.311252	0.000000	0.000000
2476.865662	521.684627	152.190351	0.477012	14.652157	0.835604	7.310989	0.000000	0.000000
2476.885664	521.684546	152.193625	0.477011	14.652472	0.835603	7.311146	0.000000	0.000000
2476.905666	521.684546	152.191746	0.477011	14.652291	0.835604	7.311056	0.000000	0.000000
2476.925668	521.684546	152.187667	0.477013	14.651898	0.835606	7.310860	0.000000	0.000000
2476.945670	521.684627	152.208886	0.477006	14.653941	0.835594	7.311879	0.000000	0.000000
2476.965672	521.684546	152.201478	0.477008	14.653228	0.835598	7.311523	0.000000	0.000000
2476.985674	521.684546	152.188061	0.477013	14.651936	0.835606	7.310879	0.000000	0.000000
2477.005676	521.684546	152.189119	0.477012	14.652038	0.835605	7.310929	0.000000	0.000000
2477.025678	521.684627	152.191279	0.477012	14.652246	0.835604	7.311033	0.000000	0.000000
2477.045680	521.684627	152.199596	0.477009	14.653047	0.835599	7.311433	0.000000	0.000000
2477.065682	521.684627	152.184603	0.477014	14.651603	0.835608	7.310712	0.000000	0.000000
2477.085684	521.684546	152.181171	0.477015	14.651273	0.835609	7.310548	0.000000	0.000000
2477.105686	521.684546	152.182984	0.477014	14.651448	0.835608	7.310635	0.000000	0.000000
2477.125688	521.684627	152.205058	0.477007	14.653573	0.835596	7.311695	0.000000	0.000000
2477.145690	521.684546	152.196590	0.477010	14.652757	0.835601	7.311288	0.000000	0.000000
2477.165692	521.684546	152.196778	0.477010	14.652776	0.835601	7.311297	0.000000	0.000000
2477.185694	521.684546	152.199214	0.477009	14.653010	0.835599	7.311414	0.000000	0.000000
2477.205696	521.684627	152.190901	0.477012	14.652210	0.835604	7.311015	0.000000	0.000000
2477.225698	521.684546	152.180785	0.477015	14.651236	0.835609	7.310529	0.000000	0.000000
2477.245700	521.684546	152.187591	0.477013	14.651891	0.835606	7.310856	0.000000	0.000000
2477.265702	521.684546	152.185763	0.477013	14.651715	0.835607	7.310768	0.000000	0.000000
2477.285704	521.684546	152.194613	0.477010	14.652567	0.835602	7.311193	0.000000	0.000000
2477.305706	521.684627	152.184268	0.477014	14.651571	0.835608	7.310696	0.000000	0.000000
2477.325708	521.684546	152.188542	0.477012	14.651983	0.835605	7.310902	0.000000	0.000000
2477.345710	521.684627	152.187808	0.477013	14.651912	0.835606	7.310866	0.000000	0.000000
2477.365712	521.684546	152.185592	0.477013	14.651699	0.835607	7.310760	0.000000	0.000000
2477.385714	521.684627	152.186904	0.477013	14.651825	0.835606	7.310823	0.000000	0.000000
2477.405716	521.684627	152.185037	0.477014	14.651645	0.835607	7.310733	0.000000	0.000000
2477.425718	521.684627	152.191087	0.477012	14.652228	0.835604	7.311024	0.000000	0.000000
2477.445720	521.684546	152.177349	0.477016	14.650905	0.835611	7.310364	0.000000	0.000000
2477.465722	521.684546	152.184873	0.477014	14.651629	0.835607	7.310725	0.000000	0.000000
2477.485724	521.684627	152.185320	0.477014	14.651672	0.835607	7.310747	0.000000	0.000000
2477.505726	521.684546	152.176331	0.477016	14.650807	0.835612	7.310315	0.000000	0.000000
2477.525728	521.684546	152.191997	0.477011	14.652315	0.835603	7.311068	0.000000	0.000000
2477.545730	521.684627	152.175001	0.477017	14.650679	0.835613	7.310251	0.000000	0.000000
2477.565732	521.684627	152.184759	0.477014	14.651618	0.835607	7.310720	0.000000	0.000000
2477.585734	521.684627	152.184193	0.477014	14.651564	0.835608	7.310693	0.000000	0.000000
2477.605736	521.684546	152.180310	0.477015	14.651190	0.835610	7.310506	0.000000	0.000000
2477.625738	521.684546	152.189975	0.477012	14.652121	0.835604	7.310971	0.000000	0.000000
2477.645740	521.684546	152.187710	0.477013	14.651902	0.835606	7.310862	0.000000	0.000000
2477.665742	521.684627	152.194777	0.477010	14.652583	0.835602	7.311201	0.000000	0.000000
2477.685744	521.684627	152.190149	0.477012	14.652137	0.835605	7.310979	0.000000	0.000000
2477.705746	521.684546	152.195212	0.477010	14.652625	0.835602	7.311222	0.000000	0.000000
2477.725748	521.684546	152.198620	0.477009	14.652953	0.835600	7.311386	0.000000	0.000000
2477.745750	521.684627	152.184495	0.477014	14.651593	0.835608	7.310707	0.000000	0.000000
2477.765752	521.684546	152.197772	0.477009	14.652871	0.835600	7.311345	0.000000	0.000000
2477.785754	521.684627	152.200499	0.477008	14.653134	0.835599	7.311476	0.000000	0.000000
2477.805756	521.684546	152.171564	0.477018	14.650348	0.835614	7.310086	0.000000	0.000000
2477.825758	521.684627	152.185955	0.477013	14.651734	0.835607	7.310777	0.000000	0.000000
2477.845760	521.684627	152.199336	0.477009	14.653022	0.835600	7.311420	0.000000	0.000000
2477.865762	521.684546	152.196845	0.477010	14.652782	0.835601	7.311301	0.000000	0.000000
2477.885764	521.684546	152.189494	0.477012	14.652074	0.835605	7.310947	0.000000	0.000000
2477.905766	521.684546	152.190293	0.477012	14.652151	0.835604	7.310986	0.000000	0.000000
2477.925768	521.684546	152.184682	0.477014	14.651611	0.835607	7.310716	0.000000	0.000000
2477.945770	521.684546	152.190956	0.477012	14.652215	0.835604	7.311018	0.000000	0.000000
2477.965772	521.684546	152.178701	0.477016	14.651035	0.835611	7.310429	0.000000	0.000000
2477.985774	521.684627	152.191087	0.477012	14.652228	0.835604	7.311024	0.000000	0.000000
2478.005776	521.684546	152.176024	0.477017	14.650777	0.835612	7.310300	0.000000	0.000000
2478.025778	521.684546	152.192810	0.477011	14.652394	0.835603	7.311107	0.000000	0.000000
2478.045780	521.684627	152.176823	0.477016	14.650854	0.835612	7.310339	0.000000	0.000000
2478.065782	521.684546	152.186849	0.477013	14.651820	0.835606	7.310820	0.000000	0.000000
2478.085784	521.684546	152.173497	0.477017	14.650534	0.835613	7.310179	0.000000	0.000000
2478.105786	521.684546	152.174036	0.477017	14.650586	0.835613	7.310205	0.000000	0.000000
2478.125788	521.684546	152.181011	0.477015	14.651258	0.835609	7.310540	0.000000	0.000000
2478.145790	521.684627	152.195166	0.477010	14.652620	0.835602	7.311220	0.000000	0.000000
2478.165792	521.684546	152.183218	0.477014	14.651470	0.835608	7.310646	0.000000	0.000000
2478.185794	521.684546	152.195161	0.477010	14.652620	0.835602	7.311220	0.000000	0.000000
2478.205796	521.684546	152.188305	0.477012	14.651960	0.835605	7.310890	0.000000	0.000000
2478.225798	521.684546	152.187244	0.477013	14.651858	0.835606	7.310839	0.000000	0.000000
2478.245800	521.684546	152.176507	0.477016	14.650824	0.835612	7.310324	0.000000	0.000000
2478.265802	521.684546	152.185614	0.477013	14.651701	0.835607	7.310761	0.000000	0.000000
2478.285804	521.684546	152.176133	0.477017	14.650788	0.835612	7.310306	0.000000	0.000000
2478.305806	521.684546	152.184155	0.477014	14.651560	0.835608	7.310691	0.000000	0.000000
2478.325808	521.684546	152.196585	0.477010	14.652757	0.835601	7.311288	0.000000	0.000000
2478.345810	521.684546	152.174633	0.477017	14.650644	0.835613	7.310234	0.000000	0.000000
2478.365812	521.684546	152.179480	0.477015	14.651110	0.835610	7.310466	0.000000	0.000000
2478.385814	521.684546	152.177933	0.477016	14.650961	0.835611	7.310392	0.000000	0.000000
2478.405816	521.684546	152.181380	0.477015	14.651293	0.835609	7.310558	0.000000	0.000000
2478.425818	521.684546	152.161654	0.477021	14.649394	0.835620	7.309610	0.000000	0.000000
2478.445820	521.684546	152.169921	0.477019	14.650190	0.835615	7.310007	0.000000	0.000000
2478.465822	521.684546	152.164984	0.477020	14.649715	0.835618	7.309770	0.000000	0.000000
2478.485824	521.684546	152.165939	0.477020	14.649807	0.835618	7.309816	0.000000	0.000000
2478.505826	521.684546	152.154622	0.477024	14.648717	0.835624	7.309272	0.000000	0.000000
2478.525828	521.684546	152.162064	0.477021	14.649433	0.835620	7.309630	0.000000	0.000000
2478.545830	521.684546	152.155611	0.477023	14.648812	0.835623	7.309320	0.000000	0.000000
2478.565832	521.684546	152.156019	0.477023	14.648851	0.835623	7.309339	0.000000	0.000000
2478.585834	521.684546	152.158951	0.477022	14.649134	0.835621	7.309480	0.000000	0.000000
2478.605836	521.684546	152.160020	0.477022	14.649237	0.835621	7.309532	0.000000	0.000000
2478.625838	521.684546	152.159838	0.477022	14.649219	0.835621	7.309523	0.000000	0.000000
2478.645840	521.684546	152.159985	0.477022	14.649233	0.835621	7.309530	0.000000	0.000000
2478.665842	521.684546	152.165203	0.477020	14.649736	0.835618	7.309781	0.000000	0.000000
2478.685844	521.684546	152.160998	0.477022	14.649331	0.835620	7.309579	0.000000	0.000000
2478.705846	521.684546	152.150511	0.477025	14.648321	0.835626	7.309075	0.000000	0.000000
2478.725848	521.684546	152.158717	0.477022	14.649111	0.835621	7.309469	0.000000	0.000000
2478.745850	521.684546	152.153732	0.477024	14.648631	0.835624	7.309229	0.000000	0.000000
2478.765852	521.684546	152.169477	0.477019	14.650147	0.835616	7.309986	0.000000	0.000000
2478.785854	521.684546	152.159265	0.477022	14.649164	0.835621	7.309495	0.000000	0.000000
2478.805856	521.684546	152.157983	0.477023	14.649041	0.835622	7.309434	0.000000	0.000000
2478.825858	521.684546	152.145866	0.477027	14.647874	0.835628	7.308852	0.000000	0.000000
2478.845860	521.684546	152.151409	0.477025	14.648408	0.835625	7.309118	0.000000	0.000000
2478.865862	521.684465	152.141127	0.477028	14.647418	0.835631	7.308624	0.000000	0.000000
2478.885864	521.684546	152.161372	0.477021	14.649367	0.835620	7.309596	0.000000	0.000000
2478.905866	521.684546	152.162301	0.477021	14.649456	0.835619	7.309641	0.000000	0.000000
2478.925868	521.684546	152.155785	0.477023	14.648829	0.835623	7.309328	0.000000	0.000000
2478.945870	521.684465	152.145854	0.477027	14.647873	0.835628	7.308851	0.000000	0.000000
2478.965872	521.684546	152.137678	0.477029	14.647086	0.835633	7.308458	0.000000	0.000000
2478.985874	521.684546	152.146279	0.477027	14.647914	0.835628	7.308871	0.000000	0.000000
2479.005876	521.684546	152.141010	0.477028	14.647406	0.835631	7.308618	0.000000	0.000000
2479.025878	521.684546	152.132888	0.477031	14.646625	0.835635	7.308228	0.000000	0.000000
2479.045880	521.684546	152.154159	0.477024	14.648672	0.835624	7.309250	0.000000	0.000000
2479.065882	521.684546	152.141243	0.477028	14.647429	0.835631	7.308630	0.000000	0.000000
2479.085884	521.684465	152.145191	0.477027	14.647809	0.835629	7.308819	0.000000	0.000000
2479.105886	521.684546	152.156425	0.477023	14.648891	0.835623	7.309359	0.000000	0.000000
2479.125888	521.684546	152.139931	0.477029	14.647303	0.835632	7.308567	0.000000	0.000000
2479.145890	521.684546	152.142415	0.477028	14.647542	0.835630	7.308686	0.000000	0.000000
2479.165892	521.684465	152.137712	0.477029	14.647089	0.835633	7.308460	0.000000	0.000000
2479.185894	521.684546	152.146262	0.477027	14.647912	0.835628	7.308871	0.000000	0.000000
2479.205896	521.684546	152.150252	0.477025	14.648296	0.835626	7.309062	0.000000	0.000000
2479.225898	521.684546	152.151876	0.477025	14.648453	0.835625	7.309140	0.000000	0.000000
2479.245900	521.684465	152.154345	0.477024	14.648690	0.835624	7.309259	0.000000	0.000000
2479.265902	521.684546	152.153777	0.477024	14.648636	0.835624	7.309232	0.000000	0.000000
2479.285904	521.684546	152.149323	0.477026	14.648207	0.835627	7.309018	0.000000	0.000000
2479.305906	521.684465	152.159219	0.477022	14.649160	0.835621	7.309493	0.000000	0.000000
2479.325908	521.684465	152.152668	0.477024	14.648529	0.835625	7.309178	0.000000	0.000000
2479.345910	521.684546	152.151742	0.477025	14.648440	0.835625	7.309134	0.000000	0.000000
2479.365912	521.684546	152.141151	0.477028	14.647420	0.835631	7.308625	0.000000	0.000000
2479.385914	521.684465	152.142723	0.477028	14.647571	0.835630	7.308701	0.000000	0.000000
2479.405916	521.684465	152.128241	0.477033	14.646177	0.835638	7.308005	0.000000	0.000000
2479.425918	521.684546	152.140966	0.477028	14.647402	0.835631	7.308616	0.000000	0.000000
2479.445920	521.684546	152.149498	0.477025	14.648224	0.835626	7.309026	0.000000	0.000000
2479.465922	521.684546	152.138501	0.477029	14.647165	0.835632	7.308498	0.000000	0.000000
2479.485924	521.684546	152.131016	0.477032	14.646444	0.835636	7.308138	0.000000	0.000000
2479.505926	521.684546	152.138615	0.477029	14.647176	0.835632	7.308503	0.000000	0.000000
2479.525928	521.684546	152.142381	0.477028	14.647538	0.835630	7.308684	0.000000	0.000000
2479.545930	521.684546	152.134095	0.477031	14.646741	0.835635	7.308286	0.000000	0.000000
2479.565932	521.684546	152.134112	0.477031	14.646742	0.835635	7.308287	0.000000	0.000000
2479.585934	521.684546	152.135044	0.477030	14.646832	0.835634	7.308332	0.000000	0.000000
2479.605936	521.684546	152.133739	0.477031	14.646706	0.835635	7.308269	0.000000	0.000000
2479.625938	521.684546	152.136267	0.477030	14.646950	0.835634	7.308390	0.000000	0.000000
2479.645940	521.684546	152.136575	0.477030	14.646979	0.835633	7.308405	0.000000	0.000000
2479.665942	521.684546	152.132321	0.477031	14.646570	0.835636	7.308201	0.000000	0.000000
2479.685944	521.684465	152.138006	0.477029	14.647117	0.835633	7.308474	0.000000	0.000000
2479.705946	521.684546	152.133133	0.477031	14.646648	0.835635	7.308240	0.000000	0.000000
2479.725948	521.684546	152.132034	0.477031	14.646542	0.835636	7.308187	0.000000	0.000000
2479.745950	521.684465	152.138122	0.477029	14.647128	0.835632	7.308480	0.000000	0.000000
2479.765952	521.684546	152.127509	0.477033	14.646107	0.835638	7.307970	0.000000	0.000000
2479.785954	521.684546	152.136288	0.477030	14.646952	0.835634	7.308392	0.000000	0.000000
2479.805956	521.684465	152.140969	0.477028	14.647402	0.835631	7.308616	0.000000	0.000000
2479.825958	521.684465	152.132476	0.477031	14.646585	0.835635	7.308208	0.000000	0.000000
2479.845960	521.684546	152.137653	0.477029	14.647083	0.835633	7.308457	0.000000	0.000000
2479.865962	521.684546	152.142515	0.477028	14.647551	0.835630	7.308691	0.000000	0.000000
2479.885964	521.684465	152.134293	0.477030	14.646760	0.835635	7.308296	0.000000	0.000000
2479.905966	521.684465	152.131862	0.477031	14.646526	0.835636	7.308179	0.000000	0.000000
2479.925968	521.684546	152.139583	0.477029	14.647269	0.835632	7.308550	0.000000	0.000000
2479.945970	521.684546	152.127325	0.477033	14.646089	0.835638	7.307961	0.000000	0.000000
2479.965972	521.684546	152.130065	0.477032	14.646353	0.835637	7.308093	0.000000	0.000000
2479.985974	521.684546	152.132055	0.477031	14.646544	0.835636	7.308188	0.000000	0.000000
2480.005976	521.684546	152.137175	0.477030	14.647037	0.835633	7.308434	0.000000	0.000000
2480.025978	521.684546	152.147099	0.477026	14.647993	0.835628	7.308911	0.000000	0.000000
2480.045980	521.684465	152.134380	0.477030	14.646768	0.835634	7.308300	0.000000	0.000000
2480.065982	521.684546	152.119771	0.477035	14.645362	0.835643	7.307598	0.000000	0.000000
2480.085984	521.684546	152.131430	0.477032	14.646484	0.835636	7.308158	0.000000	0.000000
2480.105986	521.684465	152.139109	0.477029	14.647223	0.835632	7.308527	0.000000	0.000000
2480.125988	521.684465	152.130752	0.477032	14.646419	0.835636	7.308126	0.000000	0.000000
2480.145990	521.684546	152.138137	0.477029	14.647130	0.835633	7.308480	0.000000	0.000000
2480.165992	521.684465	152.131855	0.477031	14.646525	0.835636	7.308179	0.000000	0.000000
2480.185994	521.684546	152.120669	0.477035	14.645448	0.835642	7.307641	0.000000	0.000000
2480.205996	521.684546	152.137408	0.477030	14.647060	0.835633	7.308445	0.000000	0.000000
2480.225998	521.684546	152.132412	0.477031	14.646579	0.835636	7.308205	0.000000	0.000000
2480.246000	521.684465	152.126045	0.477033	14.645966	0.835639	7.307899	0.000000	0.000000
2480.266002	521.684465	152.130904	0.477032	14.646433	0.835636	7.308133	0.000000	0.000000
2480.286004	521.684546	152.121366	0.477035	14.645515	0.835642	7.307675	0.000000	0.000000
2480.306006	521.684546	152.127263	0.477033	14.646083	0.835638	7.307958	0.000000	0.000000
2480.326008	521.684465	152.112622	0.477038	14.644673	0.835646	7.307255	0.000000	0.000000
2480.346010	521.684465	152.125770	0.477033	14.645939	0.835639	7.307886	0.000000	0.000000
2480.366012	521.684546	152.123357	0.477034	14.645707	0.835641	7.307770	0.000000	0.000000
2480.386014	521.684546	152.124460	0.477034	14.645813	0.835640	7.307823	0.000000	0.000000
2480.406016	521.684546	152.120379	0.477035	14.645420	0.835642	7.307627	0.000000	0.000000
2480.426018	521.684465	152.130316	0.477032	14.646377	0.835637	7.308105	0.000000	0.000000
2480.446020	521.684546	152.133079	0.477031	14.646643	0.835635	7.308237	0.000000	0.000000
2480.466022	521.684546	152.136056	0.477030	14.646930	0.835634	7.308380	0.000000	0.000000
2480.486024	521.684546	152.119089	0.477036	14.645296	0.835643	7.307565	0.000000	0.000000
2480.506026	521.684465	152.122718	0.477034	14.645645	0.835641	7.307740	0.000000	0.000000
2480.526028	521.684546	152.119528	0.477036	14.645338	0.835643	7.307586	0.000000	0.000000
2480.546030	521.684465	152.130660	0.477032	14.646410	0.835636	7.308121	0.000000	0.000000
2480.566032	521.684465	152.129165	0.477032	14.646266	0.835637	7.308049	0.000000	0.000000
2480.586034	521.684546	152.131330	0.477032	14.646474	0.835636	7.308153	0.000000	0.000000
2480.606036	521.684546	152.131910	0.477031	14.646530	0.835636	7.308181	0.000000	0.000000
2480.626038	521.684546	152.126634	0.477033	14.646022	0.835639	7.307928	0.000000	0.000000
2480.646040	521.684465	152.137219	0.477029	14.647041	0.835633	7.308436	0.000000	0.000000
2480.666042	521.684546	152.145771	0.477027	14.647865	0.835628	7.308847	0.000000	0.000000
2480.686044	521.684465	152.122355	0.477034	14.645610	0.835641	7.307722	0.000000	0.000000
2480.706046	521.684546	152.128090	0.477033	14.646163	0.835638	7.307998	0.000000	0.000000
2480.726048	521.684546	152.121577	0.477035	14.645535	0.835642	7.307685	0.000000	0.000000
2480.746050	521.684465	152.114254	0.477037	14.644830	0.835645	7.307333	0.000000	0.000000
2480.766052	521.684465	152.128156	0.477033	14.646169	0.835638	7.308001	0.000000	0.000000
2480.786054	521.684546	152.134056	0.477031	14.646737	0.835635	7.308284	0.000000	0.000000
2480.806056	521.684546	152.126533	0.477033	14.646013	0.835639	7.307923	0.000000	0.000000
2480.826058	521.684546	152.133656	0.477031	14.646698	0.835635	7.308265	0.000000	0.000000
2480.846060	521.684546	152.132359	0.477031	14.646574	0.835636	7.308203	0.000000	0.000000
2480.866062	521.684546	152.120800	0.477035	14.645461	0.835642	7.307647	0.000000	0.000000
2480.886064	521.684465	152.123702	0.477034	14.645740	0.835640	7.307787	0.000000	0.000000
2480.906066	521.684546	152.113526	0.477038	14.644760	0.835646	7.307298	0.000000	0.000000
2480.926068	521.684546	152.121642	0.477035	14.645542	0.835641	7.307688	0.000000	0.000000
2480.946070	521.684546	152.119749	0.477035	14.645360	0.835643	7.307597	0.000000	0.000000
2480.966072	521.684546	152.118838	0.477036	14.645272	0.835643	7.307553	0.000000	0.000000
2480.986074	521.684465	152.127638	0.477033	14.646119	0.835638	7.307976	0.000000	0.000000
2481.006076	521.684546	152.125271	0.477034	14.645891	0.835640	7.307862	0.000000	0.000000
2481.026078	521.684465	152.117540	0.477036	14.645147	0.835644	7.307491	0.000000	0.000000
2481.046080	521.684465	152.112721	0.477038	14.644683	0.835646	7.307259	0.000000	0.000000
2481.066082	521.684546	152.115264	0.477037	14.644928	0.835645	7.307382	0.000000	0.000000
2481.086084	521.684546	152.110685	0.477038	14.644487	0.835647	7.307162	0.000000	0.000000
2481.106086	521.684465	152.120724	0.477035	14.645453	0.835642	7.307644	0.000000	0.000000
2481.126088	521.684465	152.118722	0.477036	14.645261	0.835643	7.307548	0.000000	0.000000
2481.146090	521.684546	152.121544	0.477035	14.645532	0.835642	7.307683	0.000000	0.000000
2481.166092	521.684546	152.123854	0.477034	14.645755	0.835640	7.307794	0.000000	0.000000
2481.186094	521.684465	152.114148	0.477037	14.644820	0.835645	7.307328	0.000000	0.000000
2481.206096	521.684546	152.113889	0.477037	14.644795	0.835646	7.307315	0.000000	0.000000
2481.226098	521.684546	152.118887	0.477036	14.645277	0.835643	7.307556	0.000000	0.000000
2481.246100	521.684465	152.109966	0.477039	14.644418	0.835648	7.307127	0.000000	0.000000
2481.266102	521.684465	152.105272	0.477040	14.643966	0.835650	7.306902	0.000000	0.000000
2481.286104	521.684546	152.106278	0.477040	14.644063	0.835650	7.306950	0.000000	0.000000
2481.306106	521.684546	152.112179	0.477038	14.644631	0.835647	7.307233	0.000000	0.000000
2481.326108	521.684465	152.113407	0.477037	14.644749	0.835646	7.307292	0.000000	0.000000
2481.346110	521.684465	152.112231	0.477038	14.644636	0.835646	7.307236	0.000000	0.000000
2481.366112	521.684546	152.103014	0.477041	14.643748	0.835652	7.306793	0.000000	0.000000
2481.386114	521.684546	152.112766	0.477038	14.644687	0.835646	7.307262	0.000000	0.000000
2481.406116	521.684546	152.112788	0.477038	14.644689	0.835646	7.307263	0.000000	0.000000
2481.426118	521.684465	152.106404	0.477040	14.644075	0.835650	7.306956	0.000000	0.000000
2481.446120	521.684546	152.112135	0.477038	14.644627	0.835647	7.307231	0.000000	0.000000
2481.466122	521.684546	152.108489	0.477039	14.644276	0.835649	7.307056	0.000000	0.000000
2481.486124	521.684465	152.110589	0.477038	14.644478	0.835647	7.307157	0.000000	0.000000
2481.506126	521.684465	152.127055	0.477033	14.646063	0.835638	7.307948	0.000000	0.000000
2481.526128	521.684546	152.119058	0.477036	14.645293	0.835643	7.307564	0.000000	0.000000
2481.546130	521.684465	152.117045	0.477036	14.645099	0.835644	7.307467	0.000000	0.000000
2481.566132	521.684465	152.121625	0.477035	14.645540	0.835641	7.307687	0.000000	0.000000
2481.586134	521.684546	152.120747	0.477035	14.645456	0.835642	7.307645	0.000000	0.000000
2481.606136	521.684465	152.114709	0.477037	14.644874	0.835645	7.307355	0.000000	0.000000
2481.626138	521.684546	152.105636	0.477040	14.644001	0.835650	7.306919	0.000000	0.000000
2481.646140	521.684546	152.115749	0.477037	14.644974	0.835645	7.307405	0.000000	0.000000
2481.666142	521.684465	152.114890	0.477037	14.644892	0.835645	7.307364	0.000000	0.000000
2481.686144	521.684465	152.115917	0.477037	14.644991	0.835644	7.307413	0.000000	0.000000
2481.706146	521.684546	152.106536	0.477040	14.644088	0.835650	7.306962	0.000000	0.000000
2481.726148	521.684465	152.107180	0.477040	14.644149	0.835649	7.306993	0.000000	0.000000
2481.746150	521.684465	152.108384	0.477039	14.644265	0.835649	7.307051	0.000000	0.000000
2481.766152	521.684465	152.103404	0.477041	14.643786	0.835651	7.306812	0.000000	0.000000
2481.786154	521.684546	152.106822	0.477040	14.644115	0.835650	7.306976	0.000000	0.000000
2481.806156	521.684465	152.111244	0.477038	14.644541	0.835647	7.307188	0.000000	0.000000
2481.826158	521.684546	152.112018	0.477038	14.644615	0.835647	7.307226	0.000000	0.000000
2481.846160	521.684546	152.115151	0.477037	14.644917	0.835645	7.307376	0.000000	0.000000
2481.866162	521.684465	152.111559	0.477038	14.644571	0.835647	7.307204	0.000000	0.000000
2481.886164	521.684465	152.118656	0.477036	14.645254	0.835643	7.307545	0.000000	0.000000
2481.906166	521.684546	152.112865	0.477038	14.644697	0.835646	7.307266	0.000000	0.000000
2481.926168	521.684546	152.110287	0.477039	14.644449	0.835648	7.307142	0.000000	0.000000
2481.946170	521.684465	152.109080	0.477039	14.644332	0.835648	7.307084	0.000000	0.000000
2481.966172	521.684465	152.106007	0.477040	14.644037	0.835650	7.306937	0.000000	0.000000
2481.986174	521.684546	152.116222	0.477037	14.645020	0.835644	7.307428	0.000000	0.000000
2482.006176	521.684546	152.113721	0.477037	14.644779	0.835646	7.307307	0.000000	0.000000
2482.026178	521.684465	152.102079	0.477041	14.643658	0.835652	7.306748	0.000000	0.000000
2482.046180	521.684546	152.108136	0.477039	14.644241	0.835649	7.307039	0.000000	0.000000
2482.066182	521.684465	152.108685	0.477039	14.644294	0.835648	7.307065	0.000000	0.000000
2482.086184	521.684546	152.110938	0.477038	14.644511	0.835647	7.307174	0.000000	0.000000
2482.106186	521.684546	152.116685	0.477036	14.645065	0.835644	7.307450	0.000000	0.000000
2482.126188	521.684546	152.121584	0.477035	14.645536	0.835642	7.307685	0.000000	0.000000
2482.146190	521.684465	152.113908	0.477037	14.644797	0.835646	7.307316	0.000000	0.000000
2482.166192	521.684465	152.115250	0.477037	14.644926	0.835645	7.307381	0.000000	0.000000
2482.186194	521.684546	152.118349	0.477036	14.645225	0.835643	7.307530	0.000000	0.000000
2482.206196	521.684465	152.100676	0.477042	14.643523	0.835653	7.306681	0.000000	0.000000
2482.226198	521.684465	152.116473	0.477036	14.645044	0.835644	7.307440	0.000000	0.000000
2482.246200	521.684546	152.114771	0.477037	14.644880	0.835645	7.307358	0.000000	0.000000
2482.266202	521.684465	152.126963	0.477033	14.646054	0.835638	7.307944	0.000000	0.000000
2482.286204	521.684465	152.102207	0.477041	14.643671	0.835652	7.306754	0.000000	0.000000
2482.306206	521.684546	152.114583	0.477037	14.644862	0.835645	7.307349	0.000000	0.000000
2482.326208	521.684546	152.105514	0.477040	14.643989	0.835650	7.306913	0.000000	0.000000
2482.346210	521.684546	152.106008	0.477040	14.644037	0.835650	7.306937	0.000000	0.000000
2482.366212	521.684546	152.103475	0.477041	14.643793	0.835651	7.306815	0.000000	0.000000
2482.386214	521.684546	152.107705	0.477039	14.644200	0.835649	7.307018	0.000000	0.000000
2482.406216	521.684465	152.106418	0.477040	14.644076	0.835650	7.306957	0.000000	0.000000
2482.426218	521.684465	152.096746	0.477043	14.643145	0.835655	7.306492	0.000000	0.000000
2482.446220	521.684546	152.110346	0.477039	14.644454	0.835648	7.307145	0.000000	0.000000
2482.466222	521.684546	152.107070	0.477040	14.644139	0.835649	7.306988	0.000000	0.000000
2482.486224	521.684546	152.101315	0.477042	14.643585	0.835653	7.306711	0.000000	0.000000
2482.506226	521.684465	152.108461	0.477039	14.644273	0.835649	7.307055	0.000000	0.000000
2482.526228	521.684546	152.106755	0.477040	14.644109	0.835650	7.306973	0.000000	0.000000
2482.546230	521.684465	152.111519	0.477038	14.644567	0.835647	7.307202	0.000000	0.000000
2482.566232	521.684465	152.096703	0.477043	14.643141	0.835655	7.306490	0.000000	0.000000
2482.586234	521.684546	152.100164	0.477042	14.643474	0.835653	7.306656	0.000000	0.000000
2482.606236	521.684546	152.098958	0.477042	14.643358	0.835654	7.306598	0.000000	0.000000
2482.626238	521.684465	152.106274	0.477040	14.644062	0.835650	7.306950	0.000000	0.000000
2482.646240	521.684546	152.109234	0.477039	14.644347	0.835648	7.307092	0.000000	0.000000
2482.666242	521.684546	152.125745	0.477033	14.645937	0.835639	7.307885	0.000000	0.000000
2482.686244	521.684465	152.116724	0.477036	14.645068	0.835644	7.307452	0.000000	0.000000
2482.706246	521.684546	152.111158	0.477038	14.644532	0.835647	7.307184	0.000000	0.000000
2482.726248	521.684546	152.099432	0.477042	14.643404	0.835654	7.306621	0.000000	0.000000
2482.746250	521.684546	152.100568	0.477042	14.643513	0.835653	7.306676	0.000000	0.000000
2482.766252	521.684465	152.088438	0.477046	14.642345	0.835659	7.306093	0.000000	0.000000
2482.786254	521.684546	152.109716	0.477039	14.644394	0.835648	7.307115	0.000000	0.000000
2482.806256	521.684465	152.106455	0.477040	14.644080	0.835650	7.306958	0.000000	0.000000
2482.826258	521.684465	152.103064	0.477041	14.643753	0.835651	7.306795	0.000000	0.000000
2482.846260	521.684546	152.109537	0.477039	14.644376	0.835648	7.307106	0.000000	0.000000
2482.866262	521.684546	152.116898	0.477036	14.645085	0.835644	7.307460	0.000000	0.000000
2482.886264	521.684465	152.102870	0.477041	14.643735	0.835652	7.306786	0.000000	0.000000
2482.906266	521.684546	152.104149	0.477041	14.643858	0.835651	7.306848	0.000000	0.000000
2482.926268	521.684546	152.107889	0.477039	14.644218	0.835649	7.307027	0.000000	0.000000
2482.946270	521.684465	152.103332	0.477041	14.643779	0.835651	7.306808	0.000000	0.000000
2482.966272	521.684465	152.099533	0.477042	14.643413	0.835653	7.306626	0.000000	0.000000
2482.986274	521.684546	152.097020	0.477043	14.643171	0.835655	7.306505	0.000000	0.000000
2483.006276	521.684546	152.105141	0.477040	14.643953	0.835650	7.306895	0.000000	0.000000
2483.026278	521.684465	152.107325	0.477040	14.644163	0.835649	7.307000	0.000000	0.000000
2483.046280	521.684465	152.104411	0.477041	14.643883	0.835651	7.306860	0.000000	0.000000
2483.066282	521.684546	152.095935	0.477043	14.643067	0.835655	7.306453	0.000000	0.000000
2483.086284	521.684465	152.105474	0.477040	14.643985	0.835650	7.306911	0.000000	0.000000
2483.106286	521.684465	152.107931	0.477039	14.644222	0.835649	7.307029	0.000000	0.000000
2483.126288	521.684546	152.105765	0.477040	14.644013	0.835650	7.306925	0.000000	0.000000
2483.146290	521.684465	152.098031	0.477043	14.643269	0.835654	7.306554	0.000000	0.000000
2483.166292	521.684465	152.101626	0.477041	14.643615	0.835652	7.306726	0.000000	0.000000
2483.186294	521.684546	152.110056	0.477039	14.644426	0.835648	7.307131	0.000000	0.000000
2483.206296	521.684465	152.108736	0.477039	14.644299	0.835648	7.307068	0.000000	0.000000
2483.226298	521.684546	152.099109	0.477042	14.643372	0.835654	7.306605	0.000000	0.000000
2483.246300	521.684465	152.108220	0.477039	14.644250	0.835649	7.307043	0.000000	0.000000
2483.266302	521.684546	152.096937	0.477043	14.643163	0.835655	7.306501	0.000000	0.000000
2483.286304	521.684465	152.092486	0.477045	14.642735	0.835657	7.306287	0.000000	0.000000
2483.306306	521.684546	152.097282	0.477043	14.643197	0.835655	7.306518	0.000000	0.000000
2483.326308	521.684546	152.092331	0.477045	14.642720	0.835657	7.306280	0.000000	0.000000
2483.346310	521.684546	152.097563	0.477043	14.643224	0.835655	7.306531	0.000000	0.000000
2483.366312	521.684465	152.087802	0.477046	14.642284	0.835660	7.306062	0.000000	0.000000
2483.386314	521.684546	152.098369	0.477043	14.643301	0.835654	7.306570	0.000000	0.000000
2483.406316	521.684546	152.097381	0.477043	14.643206	0.835655	7.306522	0.000000	0.000000
2483.426318	521.684465	152.098078	0.477043	14.643273	0.835654	7.306556	0.000000	0.000000
2483.446320	521.684546	152.087840	0.477046	14.642287	0.835660	7.306064	0.000000	0.000000
2483.466322	521.684546	152.090416	0.477045	14.642536	0.835658	7.306188	0.000000	0.000000
2483.486324	521.684465	152.096250	0.477043	14.643097	0.835655	7.306468	0.000000	0.000000
2483.506326	521.684546	152.089809	0.477045	14.642477	0.835659	7.306159	0.000000	0.000000
2483.526328	521.684546	152.082967	0.477048	14.641818	0.835662	7.305830	0.000000	0.000000
2483.546330	521.684465	152.085626	0.477047	14.642074	0.835661	7.305958	0.000000	0.000000
2483.566332	521.684465	152.090023	0.477045	14.642498	0.835658	7.306169	0.000000	0.000000
2483.586334	521.684546	152.096716	0.477043	14.643142	0.835655	7.306491	0.000000	0.000000
2483.606336	521.684465	152.089106	0.477046	14.642409	0.835659	7.306125	0.000000	0.000000
2483.626338	521.684546	152.092429	0.477045	14.642729	0.835657	7.306285	0.000000	0.000000
2483.646340	521.684546	152.077212	0.477050	14.641264	0.835666	7.305554	0.000000	0.000000
2483.666342	521.684546	152.094425	0.477044	14.642921	0.835656	7.306380	0.000000	0.000000
2483.686344	521.684546	152.095113	0.477044	14.642988	0.835656	7.306414	0.000000	0.000000
2483.706346	521.684546	152.103803	0.477041	14.643824	0.835651	7.306831	0.000000	0.000000
2483.726348	521.684465	152.100638	0.477042	14.643520	0.835653	7.306679	0.000000	0.000000
2483.746350	521.684465	152.076871	0.477050	14.641231	0.835666	7.305537	0.000000	0.000000
2483.766352	521.684465	152.087219	0.477046	14.642228	0.835660	7.306034	0.000000	0.000000
2483.786354	521.684546	152.095561	0.477044	14.643031	0.835656	7.306435	0.000000	0.000000
2483.806356	521.684465	152.089317	0.477046	14.642430	0.835659	7.306135	0.000000	0.000000
2483.826358	521.684465	152.075992	0.477050	14.641147	0.835666	7.305495	0.000000	0.000000
2483.846360	521.684546	152.090398	0.477045	14.642534	0.835658	7.306187	0.000000	0.000000
2483.866362	521.684546	152.081656	0.477048	14.641692	0.835663	7.305767	0.000000	0.000000
2483.886364	521.684465	152.089178	0.477046	14.642416	0.835659	7.306128	0.000000	0.000000
2483.906366	521.684465	152.087221	0.477046	14.642228	0.835660	7.306034	0.000000	0.000000
2483.926368	521.684546	152.078359	0.477049	14.641375	0.835665	7.305609	0.000000	0.000000
2483.946370	521.684465	152.098587	0.477042	14.643322	0.835654	7.306580	0.000000	0.000000
2483.966372	521.684465	152.089250	0.477046	14.642423	0.835659	7.306132	0.000000	0.000000
2483.986374	521.684546	152.096751	0.477043	14.643145	0.835655	7.306492	0.000000	0.000000
2484.006376	521.684465	152.079820	0.477049	14.641515	0.835664	7.305679	0.000000	0.000000
2484.026378	521.684465	152.096045	0.477043	14.643077	0.835655	7.306458	0.000000	0.000000
2484.046380	521.684546	152.080363	0.477049	14.641568	0.835664	7.305705	0.000000	0.000000
2484.066382	521.684465	152.082601	0.477048	14.641783	0.835663	7.305812	0.000000	0.000000
2484.086384	521.684546	152.086820	0.477046	14.642189	0.835660	7.306015	0.000000	0.000000
2484.106386	521.684546	152.076429	0.477050	14.641189	0.835666	7.305516	0.000000	0.000000
2484.126388	521.684465	152.080888	0.477048	14.641618	0.835663	7.305730	0.000000	0.000000
2484.146390	521.684465	152.075983	0.477050	14.641146	0.835666	7.305495	0.000000	0.000000
2484.166392	521.684546	152.096017	0.477043	14.643075	0.835655	7.306457	0.000000	0.000000
2484.186394	521.684465	152.076209	0.477050	14.641168	0.835666	7.305505	0.000000	0.000000
2484.206396	521.684465	152.070777	0.477052	14.640645	0.835669	7.305244	0.000000	0.000000
2484.226398	521.684465	152.082304	0.477048	14.641754	0.835663	7.305798	0.000000	0.000000
2484.246400	521.684546	152.081716	0.477048	14.641698	0.835663	7.305770	0.000000	0.000000
2484.266402	521.684465	152.080390	0.477049	14.641570	0.835664	7.305706	0.000000	0.000000
2484.286404	521.684546	152.085480	0.477047	14.642060	0.835661	7.305951	0.000000	0.000000
2484.306406	521.684546	152.092848	0.477044	14.642770	0.835657	7.306305	0.000000	0.000000
2484.326408	521.684465	152.093774	0.477044	14.642859	0.835656	7.306349	0.000000	0.000000
2484.346410	521.684546	152.086539	0.477047	14.642162	0.835661	7.306002	0.000000	0.000000
2484.366412	521.684465	152.086304	0.477047	14.642140	0.835661	7.305990	0.000000	0.000000
2484.386414	521.684465	152.100664	0.477042	14.643522	0.835653	7.306680	0.000000	0.000000
2484.406416	521.684546	152.087992	0.477046	14.642302	0.835660	7.306071	0.000000	0.000000
2484.426418	521.684546	152.078604	0.477049	14.641398	0.835665	7.305620	0.000000	0.000000
2484.446420	521.684465	152.085103	0.477047	14.642024	0.835661	7.305933	0.000000	0.000000
2484.466422	521.684465	152.076464	0.477050	14.641192	0.835666	7.305518	0.000000	0.000000
2484.486424	521.684465	152.072054	0.477051	14.640768	0.835668	7.305306	0.000000	0.000000
2484.506426	521.684465	152.087222	0.477046	14.642228	0.835660	7.306034	0.000000	0.000000
2484.526428	521.684465	152.083434	0.477048	14.641863	0.835662	7.305852	0.000000	0.000000
2484.546430	521.684465	152.084246	0.477047	14.641941	0.835662	7.305891	0.000000	0.000000
2484.566432	521.684465	152.067879	0.477053	14.640366	0.835670	7.305105	0.000000	0.000000
2484.586434	521.684465	152.078345	0.477049	14.641373	0.835665	7.305608	0.000000	0.000000
2484.606436	521.684546	152.068422	0.477053	14.640418	0.835670	7.305131	0.000000	0.000000
2484.626438	521.684465	152.076731	0.477050	14.641218	0.835666	7.305530	0.000000	0.000000
2484.646440	521.684465	152.086332	0.477047	14.642142	0.835660	7.305992	0.000000	0.000000
2484.666442	521.684546	152.073123	0.477051	14.640871	0.835668	7.305357	0.000000	0.000000
2484.686444	521.684465	152.078057	0.477049	14.641346	0.835665	7.305594	0.000000	0.000000
2484.706446	521.684465	152.088475	0.477046	14.642349	0.835659	7.306095	0.000000	0.000000
2484.726448	521.684465	152.080329	0.477049	14.641564	0.835664	7.305703	0.000000	0.000000
2484.746450	521.684465	152.082180	0.477048	14.641743	0.835663	7.305792	0.000000	0.000000
2484.766452	521.684465	152.100374	0.477042	14.643494	0.835653	7.306666	0.000000	0.000000
2484.786454	521.684465	152.082212	0.477048	14.641746	0.835663	7.305794	0.000000	0.000000
2484.806456	521.684465	152.082298	0.477048	14.641754	0.835663	7.305798	0.000000	0.000000
2484.826458	521.684465	152.071077	0.477052	14.640674	0.835669	7.305259	0.000000	0.000000
2484.846460	521.684465	152.072297	0.477051	14.640791	0.835668	7.305317	0.000000	0.000000
2484.866462	521.684465	152.086505	0.477047	14.642159	0.835660	7.306000	0.000000	0.000000
2484.886464	521.684465	152.086545	0.477047	14.642163	0.835660	7.306002	0.000000	0.000000
2484.906466	521.684465	152.075031	0.477050	14.641054	0.835667	7.305449	0.000000	0.000000
2484.926468	521.684385	152.088039	0.477046	14.642307	0.835659	7.306074	0.000000	0.000000
2484.946470	521.684465	152.080182	0.477049	14.641550	0.835664	7.305696	0.000000	0.000000
2484.966472	521.684465	152.083742	0.477047	14.641893	0.835662	7.305867	0.000000	0.000000
2484.986474	521.684385	152.085139	0.477047	14.642027	0.835661	7.305934	0.000000	0.000000
2485.006476	521.684465	152.077722	0.477049	14.641313	0.835665	7.305578	0.000000	0.000000
2485.026478	521.684465	152.081644	0.477048	14.641691	0.835663	7.305767	0.000000	0.000000
2485.046480	521.684385	152.083672	0.477047	14.641886	0.835662	7.305864	0.000000	0.000000
2485.066482	521.684465	152.089422	0.477046	14.642440	0.835659	7.306140	0.000000	0.000000
2485.086484	521.684385	152.084688	0.477047	14.641984	0.835661	7.305913	0.000000	0.000000
2485.106486	521.684465	152.078944	0.477049	14.641431	0.835664	7.305637	0.000000	0.000000
2485.126488	521.684465	152.074090	0.477051	14.640964	0.835667	7.305404	0.000000	0.000000
2485.146490	521.684465	152.074538	0.477051	14.641007	0.835667	7.305425	0.000000	0.000000
2485.166492	521.684465	152.078265	0.477049	14.641366	0.835665	7.305604	0.000000	0.000000
2485.186494	521.684465	152.080495	0.477049	14.641580	0.835664	7.305711	0.000000	0.000000
2485.206496	521.684465	152.087131	0.477046	14.642219	0.835660	7.306030	0.000000	0.000000
2485.226498	521.684465	152.084588	0.477047	14.641974	0.835661	7.305908	0.000000	0.000000
2485.246500	521.684385	152.067854	0.477053	14.640363	0.835670	7.305104	0.000000	0.000000
2485.266502	521.684465	152.078220	0.477049	14.641361	0.835665	7.305602	0.000000	0.000000
2485.286504	521.684385	152.082122	0.477048	14.641737	0.835663	7.305789	0.000000	0.000000
2485.306506	521.684465	152.081984	0.477048	14.641724	0.835663	7.305783	0.000000	0.000000
2485.326508	521.684465	152.069333	0.477052	14.640506	0.835670	7.305175	0.000000	0.000000
2485.346510	521.684385	152.074547	0.477050	14.641008	0.835667	7.305426	0.000000	0.000000
2485.366512	521.684465	152.070138	0.477052	14.640583	0.835669	7.305214	0.000000	0.000000
2485.386514	521.684465	152.055492	0.477057	14.639173	0.835677	7.304510	0.000000	0.000000
2485.406516	521.684465	152.065548	0.477054	14.640141	0.835672	7.304993	0.000000	0.000000
2485.426518	521.684465	152.071332	0.477052	14.640698	0.835669	7.305271	0.000000	0.000000
2485.446520	521.684465	152.061698	0.477055	14.639771	0.835674	7.304808	0.000000	0.000000
2485.466522	521.684465	152.067758	0.477053	14.640354	0.835671	7.305099	0.000000	0.000000
2485.486524	521.684465	152.064603	0.477054	14.640050	0.835672	7.304948	0.000000	0.000000
2485.506526	521.684385	152.076556	0.477050	14.641201	0.835666	7.305522	0.000000	0.000000
2485.526528	521.684465	152.074707	0.477050	14.641023	0.835667	7.305433	0.000000	0.000000
2485.546530	521.684465	152.059017	0.477056	14.639513	0.835675	7.304680	0.000000	0.000000
2485.566532	521.684465	152.072914	0.477051	14.640850	0.835668	7.305347	0.000000	0.000000
2485.586534	521.684465	152.073208	0.477051	14.640879	0.835668	7.305361	0.000000	0.000000
2485.606536	521.684465	152.087221	0.477046	14.642228	0.835660	7.306034	0.000000	0.000000
2485.626538	521.684465	152.077648	0.477049	14.641306	0.835665	7.305575	0.000000	0.000000
2485.646540	521.684465	152.061199	0.477055	14.639723	0.835674	7.304784	0.000000	0.000000
2485.666542	521.684385	152.068091	0.477053	14.640386	0.835670	7.305115	0.000000	0.000000
2485.686544	521.684465	152.060628	0.477055	14.639668	0.835674	7.304757	0.000000	0.000000
2485.706546	521.684465	152.066198	0.477053	14.640204	0.835671	7.305024	0.000000	0.000000
2485.726548	521.684465	152.061545	0.477055	14.639756	0.835674	7.304801	0.000000	0.000000
2485.746550	521.684465	152.073925	0.477051	14.640948	0.835667	7.305396	0.000000	0.000000
2485.766552	521.684465	152.083608	0.477047	14.641880	0.835662	7.305861	0.000000	0.000000
2485.786554	521.684465	152.074902	0.477050	14.641042	0.835667	7.305443	0.000000	0.000000
2485.806556	521.684465	152.085416	0.477047	14.642054	0.835661	7.305948	0.000000	0.000000
2485.826558	521.684465	152.076798	0.477050	14.641224	0.835666	7.305534	0.000000	0.000000
2485.846560	521.684465	152.082371	0.477048	14.641761	0.835663	7.305801	0.000000	0.000000
2485.866562	521.684465	152.072306	0.477051	14.640792	0.835668	7.305318	0.000000	0.000000
2485.886564	521.684465	152.069539	0.477052	14.640526	0.835670	7.305185	0.000000	0.000000
2485.906566	521.684385	152.073060	0.477051	14.640865	0.835668	7.305354	0.000000	0.000000
2485.926568	521.684465	152.078613	0.477049	14.641399	0.835665	7.305621	0.000000	0.000000
2485.946570	521.684465	152.073091	0.477051	14.640867	0.835668	7.305356	0.000000	0.000000
2485.966572	521.684385	152.060086	0.477055	14.639615	0.835675	7.304731	0.000000	0.000000
2485.986574	521.684465	152.067540	0.477053	14.640333	0.835671	7.305089	0.000000	0.000000
2486.006576	521.684465	152.075586	0.477050	14.641108	0.835666	7.305475	0.000000	0.000000
2486.026578	521.684385	152.072628	0.477051	14.640823	0.835668	7.305333	0.000000	0.000000
2486.046580	521.684465	152.070363	0.477052	14.640605	0.835669	7.305225	0.000000	0.000000
2486.066582	521.684385	152.062461	0.477055	14.639844	0.835673	7.304845	0.000000	0.000000
2486.086584	521.684465	152.071868	0.477051	14.640750	0.835668	7.305297	0.000000	0.000000
2486.106586	521.684465	152.071814	0.477051	14.640745	0.835668	7.305294	0.000000	0.000000
2486.126588	521.684385	152.065480	0.477053	14.640135	0.835672	7.304990	0.000000	0.000000
2486.146590	521.684465	152.070209	0.477052	14.640590	0.835669	7.305217	0.000000	0.000000
2486.166592	521.684385	152.079868	0.477049	14.641520	0.835664	7.305681	0.000000	0.000000
2486.186594	521.684465	152.075057	0.477050	14.641057	0.835667	7.305450	0.000000	0.000000
2486.206596	521.684465	152.074002	0.477051	14.640955	0.835667	7.305399	0.000000	0.000000
2486.226598	521.684465	152.075128	0.477050	14.641064	0.835667	7.305453	0.000000	0.000000
2486.246600	521.684465	152.068255	0.477053	14.640402	0.835670	7.305123	0.000000	0.000000
2486.266602	521.684385	152.073343	0.477051	14.640892	0.835667	7.305368	0.000000	0.000000
2486.286604	521.684465	152.080020	0.477049	14.641535	0.835664	7.305688	0.000000	0.000000
2486.306606	521.684385	152.080889	0.477048	14.641618	0.835663	7.305730	0.000000	0.000000
2486.326608	521.684465	152.076535	0.477050	14.641199	0.835666	7.305521	0.000000	0.000000
2486.346610	521.684465	152.073548	0.477051	14.640911	0.835667	7.305378	0.000000	0.000000
2486.366612	521.684385	152.070920	0.477052	14.640659	0.835669	7.305251	0.000000	0.000000
2486.386614	521.684465	152.086327	0.477047	14.642142	0.835660	7.305991	0.000000	0.000000
2486.406616	521.684385	152.071802	0.477051	14.640743	0.835668	7.305294	0.000000	0.000000
2486.426618	521.684465	152.070322	0.477052	14.640601	0.835669	7.305223	0.000000	0.000000
2486.446620	521.684465	152.055007	0.477057	14.639127	0.835677	7.304487	0.000000	0.000000
2486.466622	521.684385	152.072246	0.477051	14.640786	0.835668	7.305315	0.000000	0.000000
2486.486624	521.684465	152.060904	0.477055	14.639694	0.835674	7.304770	0.000000	0.000000
2486.506626	521.684385	152.067529	0.477053	14.640332	0.835671	7.305088	0.000000	0.000000
2486.526628	521.684465	152.070437	0.477052	14.640612	0.835669	7.305228	0.000000	0.000000
2486.546630	521.684465	152.065911	0.477053	14.640176	0.835672	7.305011	0.000000	0.000000
2486.566632	521.684465	152.072776	0.477051	14.640837	0.835668	7.305340	0.000000	0.000000
2486.586634	521.684465	152.072076	0.477051	14.640770	0.835668	7.305307	0.000000	0.000000
2486.606636	521.684465	152.071045	0.477052	14.640671	0.835669	7.305257	0.000000	0.000000
2486.626638	521.684465	152.053606	0.477058	14.638992	0.835678	7.304420	0.000000	0.000000
2486.646640	521.684465	152.068638	0.477053	14.640439	0.835670	7.305142	0.000000	0.000000
2486.666642	521.684385	152.076985	0.477050	14.641242	0.835665	7.305543	0.000000	0.000000
2486.686644	521.684465	152.064079	0.477054	14.640000	0.835673	7.304923	0.000000	0.000000
2486.706646	521.684465	152.066968	0.477053	14.640278	0.835671	7.305061	0.000000	0.000000
2486.726648	521.684465	152.060184	0.477055	14.639625	0.835675	7.304736	0.000000	0.000000
2486.746650	521.684465	152.079068	0.477049	14.641443	0.835664	7.305643	0.000000	0.000000
2486.766652	521.684465	152.062713	0.477054	14.639868	0.835673	7.304857	0.000000	0.000000
2486.786654	521.684465	152.065307	0.477054	14.640118	0.835672	7.304982	0.000000	0.000000
2486.806656	521.684465	152.072697	0.477051	14.640830	0.835668	7.305337	0.000000	0.000000
2486.826658	521.684385	152.060366	0.477055	14.639642	0.835674	7.304744	0.000000	0.000000
2486.846660	521.684465	152.068567	0.477053	14.640432	0.835670	7.305138	0.000000	0.000000
2486.866662	521.684465	152.068451	0.477053	14.640421	0.835670	7.305133	0.000000	0.000000
2486.886664	521.684385	152.074443	0.477050	14.640998	0.835667	7.305421	0.000000	0.000000
2486.906666	521.684465	152.069219	0.477052	14.640495	0.835670	7.305170	0.000000	0.000000
2486.926668	521.684465	152.063412	0.477054	14.639936	0.835673	7.304891	0.000000	0.000000
2486.946670	521.684465	152.062760	0.477054	14.639873	0.835673	7.304859	0.000000	0.000000
2486.966672	521.684465	152.053545	0.477058	14.638986	0.835678	7.304417	0.000000	0.000000
2486.986674	521.684385	152.060112	0.477055	14.639618	0.835675	7.304732	0.000000	0.000000
2487.006676	521.684465	152.060095	0.477055	14.639616	0.835675	7.304731	0.000000	0.000000
2487.026678	521.684465	152.050275	0.477059	14.638671	0.835680	7.304260	0.000000	0.000000
2487.046680	521.684385	152.058159	0.477056	14.639430	0.835676	7.304638	0.000000	0.000000
2487.066682	521.684465	152.056803	0.477056	14.639299	0.835676	7.304573	0.000000	0.000000
2487.086684	521.684465	152.067143	0.477053	14.640295	0.835671	7.305070	0.000000	0.000000
2487.106686	521.684465	152.063788	0.477054	14.639972	0.835673	7.304909	0.000000	0.000000
2487.126688	521.684465	152.057341	0.477056	14.639351	0.835676	7.304599	0.000000	0.000000
2487.146690	521.684385	152.063994	0.477054	14.639992	0.835672	7.304919	0.000000	0.000000
2487.166692	521.684465	152.062391	0.477055	14.639837	0.835673	7.304842	0.000000	0.000000
2487.186694	521.684465	152.073280	0.477051	14.640886	0.835668	7.305365	0.000000	0.000000
2487.206696	521.684385	152.063424	0.477054	14.639937	0.835673	7.304891	0.000000	0.000000
2487.226698	521.684465	152.067785	0.477053	14.640357	0.835671	7.305101	0.000000	0.000000
2487.246700	521.684385	152.061958	0.477055	14.639796	0.835674	7.304821	0.000000	0.000000
2487.266702	521.684465	152.054480	0.477057	14.639076	0.835678	7.304462	0.000000	0.000000
2487.286704	521.684465	152.058908	0.477056	14.639502	0.835675	7.304674	0.000000	0.000000
2487.306706	521.684465	152.068019	0.477053	14.640379	0.835670	7.305112	0.000000	0.000000
2487.326708	521.684465	152.077149	0.477050	14.641258	0.835665	7.305551	0.000000	0.000000
2487.346710	521.684385	152.067613	0.477053	14.640340	0.835670	7.305092	0.000000	0.000000
2487.366712	521.684465	152.060829	0.477055	14.639687	0.835674	7.304767	0.000000	0.000000
2487.386714	521.684465	152.068695	0.477052	14.640444	0.835670	7.305144	0.000000	0.000000
2487.406716	521.684465	152.078114	0.477049	14.641351	0.835665	7.305597	0.000000	0.000000
2487.426718	521.684465	152.082812	0.477048	14.641803	0.835662	7.305823	0.000000	0.000000
2487.446720	521.684385	152.075021	0.477050	14.641053	0.835666	7.305448	0.000000	0.000000
2487.466722	521.684465	152.066559	0.477053	14.640239	0.835671	7.305042	0.000000	0.000000
2487.486724	521.684465	152.056694	0.477057	14.639289	0.835677	7.304568	0.000000	0.000000
2487.506726	521.684465	152.073047	0.477051	14.640863	0.835668	7.305353	0.000000	0.000000
2487.526728	521.684465	152.065697	0.477053	14.640156	0.835672	7.305000	0.000000	0.000000
2487.546730	521.684385	152.061777	0.477055	14.639778	0.835674	7.304812	0.000000	0.000000
2487.566732	521.684465	152.056925	0.477056	14.639311	0.835676	7.304579	0.000000	0.000000
2487.586734	521.684385	152.061736	0.477055	14.639774	0.835674	7.304810	0.000000	0.000000
2487.606736	521.684465	152.047716	0.477060	14.638425	0.835681	7.304137	0.000000	0.000000
2487.626738	521.684465	152.055631	0.477057	14.639187	0.835677	7.304517	0.000000	0.000000
2487.646740	521.684465	152.048077	0.477059	14.638459	0.835681	7.304154	0.000000	0.000000
2487.666742	521.684465	152.054890	0.477057	14.639115	0.835678	7.304481	0.000000	0.000000
2487.686744	521.684385	152.057645	0.477056	14.639380	0.835676	7.304614	0.000000	0.000000
2487.706746	521.684465	152.062056	0.477055	14.639805	0.835674	7.304826	0.000000	0.000000
2487.726748	521.684465	152.055030	0.477057	14.639129	0.835677	7.304488	0.000000	0.000000
2487.746750	521.684465	152.060208	0.477055	14.639627	0.835675	7.304737	0.000000	0.000000
2487.766752	521.684465	152.062009	0.477055	14.639801	0.835674	7.304823	0.000000	0.000000
2487.786754	521.684465	152.050972	0.477058	14.638738	0.835680	7.304293	0.000000	0.000000
2487.806756	521.684465	152.057844	0.477056	14.639400	0.835676	7.304623	0.000000	0.000000
2487.826758	521.684465	152.050064	0.477059	14.638651	0.835680	7.304249	0.000000	0.000000
2487.846760	521.684385	152.067850	0.477053	14.640363	0.835670	7.305104	0.000000	0.000000
2487.866762	521.684465	152.051955	0.477058	14.638833	0.835679	7.304340	0.000000	0.000000
2487.886764	521.684465	152.051951	0.477058	14.638832	0.835679	7.304340	0.000000	0.000000
2487.906766	521.684465	152.046328	0.477060	14.638291	0.835682	7.304070	0.000000	0.000000
2487.926768	521.684465	152.047857	0.477059	14.638438	0.835681	7.304143	0.000000	0.000000
2487.946770	521.684385	152.048792	0.477059	14.638528	0.835681	7.304188	0.000000	0.000000
2487.966772	521.684465	152.047738	0.477060	14.638427	0.835681	7.304138	0.000000	0.000000
2487.986774	521.684465	152.049168	0.477059	14.638564	0.835681	7.304206	0.000000	0.000000
2488.006776	521.684465	152.045672	0.477060	14.638228	0.835683	7.304038	0.000000	0.000000
2488.026778	521.684465	152.033234	0.477064	14.637030	0.835689	7.303441	0.000000	0.000000
2488.046780	521.684385	152.036866	0.477063	14.637380	0.835687	7.303615	0.000000	0.000000
2488.066782	521.684465	152.041018	0.477062	14.637780	0.835685	7.303815	0.000000	0.000000
2488.086784	521.684465	152.043726	0.477061	14.638040	0.835684	7.303945	0.000000	0.000000
2488.106786	521.684465	152.052714	0.477058	14.638906	0.835679	7.304377	0.000000	0.000000
2488.126788	521.684465	152.054197	0.477057	14.639048	0.835678	7.304448	0.000000	0.000000
2488.146790	521.684465	152.056300	0.477057	14.639251	0.835677	7.304549	0.000000	0.000000
2488.166792	521.684465	152.044038	0.477061	14.638070	0.835683	7.303960	0.000000	0.000000
2488.186794	521.684465	152.056183	0.477057	14.639240	0.835677	7.304543	0.000000	0.000000
2488.206796	521.684465	152.061271	0.477055	14.639730	0.835674	7.304788	0.000000	0.000000
2488.226798	521.684465	152.046138	0.477060	14.638273	0.835682	7.304061	0.000000	0.000000
2488.246800	521.684465	152.058164	0.477056	14.639430	0.835676	7.304639	0.000000	0.000000
2488.266802	521.684465	152.051894	0.477058	14.638827	0.835679	7.304337	0.000000	0.000000
2488.286804	521.684465	152.044007	0.477061	14.638067	0.835683	7.303958	0.000000	0.000000
2488.306806	521.684385	152.046228	0.477060	14.638281	0.835682	7.304065	0.000000	0.000000
2488.326808	521.684465	152.040834	0.477062	14.637762	0.835685	7.303806	0.000000	0.000000
2488.346810	521.684465	152.056648	0.477057	14.639285	0.835677	7.304566	0.000000	0.000000
2488.366812	521.684465	152.046676	0.477060	14.638324	0.835682	7.304087	0.000000	0.000000
2488.386814	521.684465	152.051535	0.477058	14.638792	0.835679	7.304320	0.000000	0.000000
2488.406816	521.684385	152.040019	0.477062	14.637683	0.835685	7.303767	0.000000	0.000000
2488.426818	521.684465	152.048895	0.477059	14.638538	0.835681	7.304193	0.000000	0.000000
2488.446820	521.684385	152.034525	0.477064	14.637155	0.835688	7.303503	0.000000	0.000000
2488.466822	521.684465	152.047010	0.477060	14.638357	0.835682	7.304103	0.000000	0.000000
2488.486824	521.684465	152.050689	0.477059	14.638711	0.835680	7.304279	0.000000	0.000000
2488.506826	521.684465	152.048593	0.477059	14.638509	0.835681	7.304179	0.000000	0.000000
2488.526828	521.684465	152.052228	0.477058	14.638859	0.835679	7.304353	0.000000	0.000000
2488.546830	521.684385	152.037395	0.477063	14.637431	0.835687	7.303641	0.000000	0.000000
2488.566832	521.684465	152.048841	0.477059	14.638533	0.835681	7.304191	0.000000	0.000000
2488.586834	521.684465	152.039721	0.477062	14.637655	0.835686	7.303753	0.000000	0.000000
2488.606836	521.684465	152.044568	0.477061	14.638121	0.835683	7.303985	0.000000	0.000000
2488.626838	521.684465	152.044500	0.477061	14.638115	0.835683	7.303982	0.000000	0.000000
2488.646840	521.684385	152.041831	0.477061	14.637858	0.835684	7.303854	0.000000	0.000000
2488.666842	521.684465	152.035361	0.477064	14.637235	0.835688	7.303543	0.000000	0.000000
2488.686844	521.684465	152.040872	0.477062	14.637766	0.835685	7.303808	0.000000	0.000000
2488.706846	521.684465	152.044543	0.477061	14.638119	0.835683	7.303984	0.000000	0.000000
2488.726848	521.684465	152.052399	0.477058	14.638875	0.835679	7.304362	0.000000	0.000000
2488.746850	521.684465	152.035465	0.477064	14.637245	0.835688	7.303548	0.000000	0.000000
2488.766852	521.684465	152.042168	0.477061	14.637890	0.835684	7.303870	0.000000	0.000000
2488.786854	521.684385	152.027812	0.477066	14.636508	0.835692	7.303180	0.000000	0.000000
2488.806856	521.684465	152.035598	0.477064	14.637258	0.835688	7.303555	0.000000	0.000000
2488.826858	521.684465	152.039217	0.477062	14.637606	0.835686	7.303728	0.000000	0.000000
2488.846860	521.684465	152.036642	0.477063	14.637358	0.835687	7.303605	0.000000	0.000000
2488.866862	521.684465	152.047302	0.477060	14.638385	0.835682	7.304117	0.000000	0.000000
2488.886864	521.684385	152.044036	0.477061	14.638070	0.835683	7.303960	0.000000	0.000000
2488.906866	521.684465	152.044845	0.477060	14.638148	0.835683	7.303999	0.000000	0.000000
2488.926868	521.684385	152.036330	0.477063	14.637328	0.835687	7.303590	0.000000	0.000000
2488.946870	521.684465	152.040991	0.477062	14.637777	0.835685	7.303814	0.000000	0.000000
2488.966872	521.684465	152.039219	0.477062	14.637607	0.835686	7.303728	0.000000	0.000000
2488.986874	521.684385	152.042440	0.477061	14.637917	0.835684	7.303883	0.000000	0.000000
2489.006876	521.684465	152.047710	0.477060	14.638424	0.835681	7.304136	0.000000	0.000000
2489.026878	521.684465	152.051328	0.477058	14.638772	0.835679	7.304310	0.000000	0.000000
2489.046880	521.684465	152.048793	0.477059	14.638528	0.835681	7.304188	0.000000	0.000000
2489.066882	521.684465	152.045428	0.477060	14.638204	0.835683	7.304027	0.000000	0.000000
2489.086884	521.684385	152.034930	0.477064	14.637194	0.835688	7.303522	0.000000	0.000000
2489.106886	521.684465	152.047498	0.477060	14.638404	0.835682	7.304126	0.000000	0.000000
2489.126888	521.684385	152.031912	0.477065	14.636903	0.835690	7.303377	0.000000	0.000000
2489.146890	521.684465	152.041565	0.477062	14.637832	0.835685	7.303841	0.000000	0.000000
2489.166892	521.684465	152.043493	0.477061	14.638018	0.835684	7.303934	0.000000	0.000000
2489.186894	521.684465	152.036214	0.477063	14.637317	0.835688	7.303584	0.000000	0.000000
2489.206896	521.684465	152.052567	0.477058	14.638892	0.835679	7.304370	0.000000	0.000000
2489.226898	521.684385	152.046967	0.477060	14.638352	0.835682	7.304101	0.000000	0.000000
2489.246900	521.684465	152.048239	0.477059	14.638475	0.835681	7.304162	0.000000	0.000000
2489.266902	521.684465	152.054261	0.477057	14.639055	0.835678	7.304451	0.000000	0.000000
2489.286904	521.684465	152.048340	0.477059	14.638485	0.835681	7.304167	0.000000	0.000000
2489.306906	521.684465	152.053439	0.477058	14.638976	0.835678	7.304412	0.000000	0.000000
2489.326908	521.684385	152.034541	0.477064	14.637156	0.835688	7.303504	0.000000	0.000000
2489.346910	521.684465	152.039313	0.477062	14.637616	0.835686	7.303733	0.000000	0.000000
2489.366912	521.684465	152.029909	0.477066	14.636710	0.835691	7.303281	0.000000	0.000000
2489.386914	521.684465	152.039409	0.477062	14.637625	0.835686	7.303738	0.000000	0.000000
2489.406916	521.684465	152.041069	0.477062	14.637785	0.835685	7.303817	0.000000	0.000000
2489.426918	521.684385	152.046636	0.477060	14.638321	0.835682	7.304085	0.000000	0.000000
2489.446920	521.684465	152.042392	0.477061	14.637912	0.835684	7.303881	0.000000	0.000000
2489.466922	521.684465	152.035233	0.477064	14.637223	0.835688	7.303537	0.000000	0.000000
2489.486924	521.684465	152.034587	0.477064	14.637161	0.835689	7.303506	0.000000	0.000000
2489.506926	521.684465	152.037816	0.477063	14.637471	0.835687	7.303661	0.000000	0.000000
2489.526928	521.684465	152.042843	0.477061	14.637955	0.835684	7.303903	0.000000	0.000000
2489.546930	521.684465	152.028035	0.477066	14.636530	0.835692	7.303191	0.000000	0.000000
2489.566932	521.684465	152.027900	0.477066	14.636517	0.835692	7.303185	0.000000	0.000000
2489.586934	521.684385	152.033022	0.477064	14.637010	0.835689	7.303431	0.000000	0.000000
2489.606936	521.684465	152.040991	0.477062	14.637777	0.835685	7.303814	0.000000	0.000000
2489.626938	521.684465	152.025311	0.477067	14.636268	0.835694	7.303060	0.000000	0.000000
2489.646940	521.684465	152.022434	0.477068	14.635991	0.835695	7.302922	0.000000	0.000000
2489.666942	521.684465	152.042851	0.477061	14.637956	0.835684	7.303903	0.000000	0.000000
2489.686944	521.684385	152.025064	0.477067	14.636244	0.835694	7.303048	0.000000	0.000000
2489.706946	521.684465	152.034322	0.477064	14.637135	0.835689	7.303493	0.000000	0.000000
2489.726948	521.684385	152.037159	0.477063	14.637408	0.835687	7.303630	0.000000	0.000000
2489.746950	521.684465	152.028999	0.477066	14.636623	0.835692	7.303238	0.000000	0.000000
2489.766952	521.684465	152.035056	0.477064	14.637206	0.835688	7.303528	0.000000	0.000000
2489.786954	521.684385	152.026730	0.477066	14.636404	0.835693	7.303128	0.000000	0.000000
2489.806956	521.684465	152.034605	0.477064	14.637162	0.835688	7.303507	0.000000	0.000000
2489.826958	521.684385	152.030523	0.477065	14.636769	0.835691	7.303311	0.000000	0.000000
2489.846960	521.684465	152.027260	0.477066	14.636455	0.835692	7.303154	0.000000	0.000000
2489.866962	521.684465	152.025553	0.477067	14.636291	0.835693	7.303072	0.000000	0.000000
2489.886964	521.684385	152.020509	0.477069	14.635805	0.835696	7.302830	0.000000	0.000000
2489.906966	521.684465	152.027575	0.477066	14.636485	0.835692	7.303169	0.000000	0.000000
2489.926968	521.684385	152.035841	0.477063	14.637281	0.835688	7.303566	0.000000	0.000000
2489.946970	521.684465	152.020544	0.477069	14.635809	0.835696	7.302831	0.000000	0.000000
2489.966972	521.684465	152.018676	0.477069	14.635629	0.835697	7.302742	0.000000	0.000000
2489.986974	521.684465	152.027122	0.477066	14.636442	0.835693	7.303147	0.000000	0.000000
2490.006976	521.684465	152.021499	0.477068	14.635900	0.835696	7.302877	0.000000	0.000000
2490.026978	521.684465	152.017874	0.477070	14.635552	0.835698	7.302703	0.000000	0.000000
2490.046980	521.684465	152.027703	0.477066	14.636498	0.835692	7.303175	0.000000	0.000000
2490.066982	521.684465	152.026109	0.477067	14.636344	0.835693	7.303099	0.000000	0.000000
2490.086984	521.684465	152.033071	0.477064	14.637015	0.835689	7.303433	0.000000	0.000000
2490.106986	521.684465	152.031770	0.477065	14.636889	0.835690	7.303371	0.000000	0.000000
2490.126988	521.684385	152.025940	0.477067	14.636328	0.835693	7.303091	0.000000	0.000000
2490.146990	521.684465	152.037803	0.477063	14.637470	0.835687	7.303660	0.000000	0.000000
2490.166992	521.684465	152.044308	0.477061	14.638096	0.835683	7.303973	0.000000	0.000000
2490.186994	521.684465	152.045168	0.477060	14.638179	0.835683	7.304014	0.000000	0.000000
2490.206996	521.684465	152.049935	0.477059	14.638638	0.835680	7.304243	0.000000	0.000000
2490.226998	521.684385	152.047333	0.477060	14.638388	0.835681	7.304118	0.000000	0.000000
2490.247000	521.684465	152.040378	0.477062	14.637718	0.835685	7.303784	0.000000	0.000000
2490.267002	521.684385	152.047670	0.477059	14.638420	0.835681	7.304134	0.000000	0.000000
2490.287004	521.684465	152.037672	0.477063	14.637458	0.835687	7.303654	0.000000	0.000000
2490.307006	521.684465	152.023707	0.477068	14.636113	0.835694	7.302983	0.000000	0.000000
2490.327008	521.684385	152.035265	0.477064	14.637226	0.835688	7.303539	0.000000	0.000000
2490.347010	521.684465	152.032056	0.477065	14.636917	0.835690	7.303384	0.000000	0.000000
2490.367012	521.684465	152.040528	0.477062	14.637733	0.835685	7.303791	0.000000	0.000000
2490.387014	521.684465	152.038619	0.477063	14.637549	0.835686	7.303700	0.000000	0.000000
2490.407016	521.684465	152.030330	0.477065	14.636751	0.835691	7.303301	0.000000	0.000000
2490.427018	521.684385	152.020982	0.477068	14.635851	0.835696	7.302852	0.000000	0.000000
2490.447020	521.684465	152.026812	0.477067	14.636412	0.835693	7.303132	0.000000	0.000000
2490.467022	521.684465	152.027115	0.477066	14.636441	0.835693	7.303147	0.000000	0.000000
2490.487024	521.684465	152.027132	0.477066	14.636443	0.835693	7.303148	0.000000	0.000000
2490.507026	521.684385	152.026473	0.477067	14.636379	0.835693	7.303116	0.000000	0.000000
2490.527028	521.684465	152.038303	0.477063	14.637518	0.835686	7.303684	0.000000	0.000000
2490.547030	521.684465	152.024418	0.477067	14.636182	0.835694	7.303017	0.000000	0.000000
2490.567032	521.684385	152.026100	0.477067	14.636343	0.835693	7.303098	0.000000	0.000000
2490.587034	521.684465	152.031327	0.477065	14.636847	0.835690	7.303349	0.000000	0.000000
2490.607036	521.684465	152.009111	0.477072	14.634708	0.835702	7.302282	0.000000	0.000000
2490.627038	521.684385	152.013585	0.477071	14.635139	0.835700	7.302497	0.000000	0.000000
2490.647040	521.684465	152.017145	0.477070	14.635481	0.835698	7.302668	0.000000	0.000000
2490.666042	521.684465	152.007242	0.477073	14.634528	0.835703	7.302192	0.000000	0.000000
2490.686044	521.684465	152.010809	0.477072	14.634871	0.835701	7.302364	0.000000	0.000000
2490.706046	521.684465	152.023857	0.477068	14.636127	0.835694	7.302990	0.000000	0.000000
2490.726048	521.684465	152.012005	0.477072	14.634987	0.835701	7.302421	0.000000	0.000000
2490.746050	521.684465	152.017238	0.477070	14.635490	0.835698	7.302673	0.000000	0.000000
2490.766052	521.684465	152.013773	0.477071	14.635157	0.835700	7.302506	0.000000	0.000000
2490.786054	521.684465	152.019009	0.477069	14.635661	0.835697	7.302758	0.000000	0.000000
2490.806056	521.684465	152.032186	0.477065	14.636929	0.835690	7.303391	0.000000	0.000000
2490.826058	521.684385	152.028910	0.477066	14.636614	0.835691	7.303233	0.000000	0.000000
2490.846060	521.684465	152.029067	0.477066	14.636629	0.835691	7.303241	0.000000	0.000000
2490.866062	521.684465	152.037945	0.477063	14.637484	0.835687	7.303667	0.000000	0.000000
2490.886064	521.684465	152.024912	0.477067	14.636229	0.835694	7.303041	0.000000	0.000000
2490.906066	521.684465	152.027989	0.477066	14.636525	0.835692	7.303189	0.000000	0.000000
2490.926068	521.684385	152.028608	0.477066	14.636585	0.835692	7.303219	0.000000	0.000000
2490.946070	521.684465	152.021050	0.477068	14.635857	0.835696	7.302856	0.000000	0.000000
2490.966072	521.684465	152.020696	0.477069	14.635823	0.835696	7.302839	0.000000	0.000000
2490.986074	521.684385	152.030950	0.477065	14.636810	0.835690	7.303331	0.000000	0.000000
2491.006076	521.684465	152.015341	0.477070	14.635308	0.835699	7.302581	0.000000	0.000000
2491.026078	521.684465	152.024150	0.477067	14.636156	0.835694	7.303005	0.000000	0.000000
2491.046080	521.684465	152.023140	0.477068	14.636058	0.835695	7.302956	0.000000	0.000000
2491.066082	521.684465	152.021762	0.477068	14.635926	0.835695	7.302890	0.000000	0.000000
2491.086084	521.684385	152.024248	0.477067	14.636165	0.835694	7.303009	0.000000	0.000000
2491.106086	521.684465	152.024149	0.477067	14.636156	0.835694	7.303005	0.000000	0.000000
2491.126088	521.684385	152.016512	0.477070	14.635420	0.835698	7.302638	0.000000	0.000000
2491.146090	521.684465	152.022421	0.477068	14.635989	0.835695	7.302921	0.000000	0.000000
2491.166092	521.684465	152.029254	0.477066	14.636647	0.835691	7.303250	0.000000	0.000000
2491.186094	521.684385	152.022174	0.477068	14.635966	0.835695	7.302910	0.000000	0.000000
2491.206096	521.684465	152.014545	0.477071	14.635231	0.835699	7.302543	0.000000	0.000000
2491.226098	521.684385	152.011055	0.477072	14.634895	0.835701	7.302376	0.000000	0.000000
2491.246100	521.684465	152.021678	0.477068	14.635918	0.835696	7.302886	0.000000	0.000000
2491.266102	521.684465	152.027918	0.477066	14.636518	0.835692	7.303186	0.000000	0.000000
2491.286104	521.684465	152.020101	0.477069	14.635766	0.835696	7.302810	0.000000	0.000000
2491.306106	521.684465	152.017633	0.477070	14.635528	0.835698	7.302692	0.000000	0.000000
2491.326108	521.684465	152.023220	0.477068	14.636066	0.835695	7.302960	0.000000	0.000000
2491.346110	521.684465	152.015597	0.477070	14.635332	0.835699	7.302594	0.000000	0.000000
2491.366112	521.684385	152.009891	0.477072	14.634783	0.835702	7.302320	0.000000	0.000000
2491.386114	521.684465	152.021711	0.477068	14.635921	0.835695	7.302887	0.000000	0.000000
2491.406116	521.684465	152.023694	0.477068	14.636112	0.835694	7.302983	0.000000	0.000000
2491.426118	521.684385	152.018747	0.477069	14.635636	0.835697	7.302745	0.000000	0.000000
2491.446120	521.684465	152.019052	0.477069	14.635665	0.835697	7.302760	0.000000	0.000000
2491.466122	521.684465	152.013957	0.477071	14.635174	0.835700	7.302515	0.000000	0.000000
2491.486124	521.684465	152.024037	0.477067	14.636145	0.835694	7.302999	0.000000	0.000000
2491.506126	521.684465	152.027074	0.477066	14.636437	0.835693	7.303145	0.000000	0.000000
2491.526128	521.684385	152.013939	0.477071	14.635173	0.835700	7.302514	0.000000	0.000000
2491.546130	521.684465	152.012729	0.477071	14.635056	0.835700	7.302456	0.000000	0.000000
2491.566132	521.684465	152.002527	0.477075	14.634074	0.835706	7.301966	0.000000	0.000000
2491.586134	521.684465	152.005197	0.477074	14.634331	0.835704	7.302094	0.000000	0.000000
2491.606136	521.684465	152.010498	0.477072	14.634841	0.835702	7.302349	0.000000	0.000000
2491.626138	521.684385	152.006985	0.477073	14.634503	0.835703	7.302180	0.000000	0.000000
2491.646140	521.684465	152.011590	0.477072	14.634946	0.835701	7.302401	0.000000	0.000000
2491.666142	521.684385	152.013985	0.477071	14.635177	0.835700	7.302516	0.000000	0.000000
2491.686144	521.684465	152.011295	0.477072	14.634918	0.835701	7.302387	0.000000	0.000000
2491.706146	521.684385	152.007341	0.477073	14.634537	0.835703	7.302197	0.000000	0.000000
2491.726148	521.684385	152.015778	0.477070	14.635350	0.835699	7.302602	0.000000	0.000000
2491.746150	521.684385	151.995526	0.477077	14.633400	0.835710	7.301630	0.000000	0.000000
2491.766152	521.684465	151.990275	0.477079	14.632894	0.835713	7.301377	0.000000	0.000000
2491.786154	521.684465	151.991440	0.477078	14.633007	0.835712	7.301433	0.000000	0.000000
2491.806156	521.684385	151.999190	0.477076	14.633753	0.835708	7.301806	0.000000	0.000000
2491.826158	521.684465	152.003687	0.477074	14.634186	0.835705	7.302022	0.000000	0.000000
2491.846160	521.684385	152.000768	0.477075	14.633905	0.835707	7.301881	0.000000	0.000000
2491.866162	521.684465	151.996951	0.477077	14.633537	0.835709	7.301698	0.000000	0.000000
2491.886164	521.684465	151.985893	0.477080	14.632473	0.835715	7.301167	0.000000	0.000000
2491.906166	521.684465	151.983474	0.477081	14.632240	0.835716	7.301051	0.000000	0.000000
2491.926168	521.684465	151.978213	0.477083	14.631733	0.835719	7.300798	0.000000	0.000000
2491.946170	521.684465	151.986567	0.477080	14.632537	0.835715	7.301199	0.000000	0.000000
2491.966172	521.684465	151.982386	0.477081	14.632135	0.835717	7.300998	0.000000	0.000000
2491.986174	521.684385	151.975818	0.477084	14.631503	0.835720	7.300683	0.000000	0.000000
2492.006176	521.684465	151.990966	0.477079	14.632961	0.835712	7.301410	0.000000	0.000000
2492.026178	521.684465	151.984210	0.477081	14.632310	0.835716	7.301086	0.000000	0.000000
2492.046180	521.684465	151.970790	0.477085	14.631018	0.835723	7.300441	0.000000	0.000000
2492.066182	521.684465	151.948000	0.477093	14.628824	0.835735	7.299346	0.000000	0.000000
2492.086184	521.684385	151.951059	0.477092	14.629119	0.835734	7.299493	0.000000	0.000000
2492.106186	521.684465	151.955510	0.477090	14.629547	0.835731	7.299707	0.000000	0.000000
2492.126188	521.684465	151.954523	0.477091	14.629452	0.835732	7.299660	0.000000	0.000000
2492.146190	521.684465	151.949463	0.477092	14.628965	0.835735	7.299417	0.000000	0.000000
2492.166192	521.684465	151.960408	0.477089	14.630019	0.835729	7.299943	0.000000	0.000000
2492.186194	521.684465	151.948668	0.477093	14.628889	0.835735	7.299379	0.000000	0.000000
2492.206196	521.684465	151.943893	0.477094	14.628429	0.835738	7.299149	0.000000	0.000000
2492.226198	521.684385	151.945632	0.477094	14.628596	0.835737	7.299233	0.000000	0.000000
2492.246200	521.684465	151.947397	0.477093	14.628766	0.835736	7.299317	0.000000	0.000000
2492.266202	521.684465	151.939754	0.477096	14.628031	0.835740	7.298950	0.000000	0.000000
2492.286204	521.684385	151.947405	0.477093	14.628767	0.835736	7.299318	0.000000	0.000000
2492.306206	521.684465	151.949201	0.477093	14.628940	0.835735	7.299404	0.000000	0.000000
2492.326208	521.684385	151.935936	0.477097	14.627663	0.835742	7.298767	0.000000	0.000000
2492.346210	521.684465	151.936234	0.477097	14.627692	0.835742	7.298781	0.000000	0.000000
2492.366212	521.684385	151.943778	0.477094	14.628418	0.835738	7.299144	0.000000	0.000000
2492.386214	521.684465	151.908039	0.477106	14.624977	0.835757	7.297427	0.000000	0.000000
2492.406216	521.684465	151.886771	0.477114	14.622930	0.835769	7.296405	0.000000	0.000000
2492.426218	521.684385	151.866713	0.477120	14.620998	0.835779	7.295442	0.000000	0.000000
2492.446220	521.684465	151.857117	0.477123	14.620075	0.835785	7.294981	0.000000	0.000000
2492.466222	521.684465	151.853402	0.477125	14.619717	0.835787	7.294802	0.000000	0.000000
2492.486224	521.684465	151.846979	0.477127	14.619099	0.835790	7.294494	0.000000	0.000000
2492.506226	521.684465	151.854469	0.477124	14.619820	0.835786	7.294853	0.000000	0.000000
2492.526228	521.684385	151.862133	0.477122	14.620558	0.835782	7.295222	0.000000	0.000000
2492.546230	521.684465	151.872614	0.477118	14.621567	0.835776	7.295725	0.000000	0.000000
2492.566232	521.684465	151.860756	0.477122	14.620425	0.835783	7.295155	0.000000	0.000000
2492.586234	521.684465	151.854937	0.477124	14.619865	0.835786	7.294876	0.000000	0.000000
2492.606236	521.684465	151.849120	0.477126	14.619305	0.835789	7.294596	0.000000	0.000000
2492.626238	521.684465	151.862404	0.477122	14.620584	0.835782	7.295235	0.000000	0.000000
2492.646240	521.684465	151.854715	0.477124	14.619843	0.835786	7.294865	0.000000	0.000000
2492.666242	521.684465	151.855087	0.477124	14.619879	0.835786	7.294883	0.000000	0.000000
2492.686244	521.684465	151.863115	0.477121	14.620652	0.835781	7.295269	0.000000	0.000000
2492.706246	521.684385	151.854762	0.477124	14.619848	0.835786	7.294867	0.000000	0.000000
2492.726248	521.684465	151.853005	0.477125	14.619679	0.835787	7.294783	0.000000	0.000000
2492.746250	521.684465	151.867506	0.477120	14.621075	0.835779	7.295480	0.000000	0.000000
2492.766252	521.684385	151.861458	0.477122	14.620492	0.835782	7.295189	0.000000	0.000000
2492.786254	521.684465	151.859027	0.477123	14.620259	0.835784	7.295072	0.000000	0.000000
2492.806256	521.684385	151.853600	0.477125	14.619736	0.835786	7.294812	0.000000	0.000000
2492.826258	521.684465	151.839781	0.477129	14.618406	0.835794	7.294148	0.000000	0.000000
2492.846260	521.684465	151.854369	0.477124	14.619810	0.835786	7.294849	0.000000	0.000000
2492.866262	521.684385	151.853236	0.477125	14.619701	0.835787	7.294794	0.000000	0.000000
2492.886264	521.684465	151.858636	0.477123	14.620221	0.835784	7.295054	0.000000	0.000000
2492.906266	521.684385	151.855712	0.477124	14.619939	0.835785	7.294913	0.000000	0.000000
2492.926268	521.684465	151.841473	0.477129	14.618568	0.835793	7.294229	0.000000	0.000000
2492.946270	521.684465	151.850527	0.477126	14.619440	0.835788	7.294664	0.000000	0.000000
2492.966272	521.684465	151.854409	0.477124	14.619814	0.835786	7.294850	0.000000	0.000000
2492.986274	521.684465	151.850320	0.477126	14.619420	0.835788	7.294654	0.000000	0.000000
2493.006276	521.684385	151.845409	0.477127	14.618947	0.835791	7.294418	0.000000	0.000000
2493.026278	521.684465	151.844211	0.477128	14.618832	0.835792	7.294361	0.000000	0.000000
2493.046280	521.684385	151.837592	0.477130	14.618195	0.835795	7.294043	0.000000	0.000000
2493.066282	521.684465	151.831373	0.477132	14.617596	0.835799	7.293744	0.000000	0.000000
2493.086284	521.684465	151.854275	0.477124	14.619801	0.835786	7.294844	0.000000	0.000000
2493.106286	521.684385	151.841370	0.477129	14.618559	0.835793	7.294224	0.000000	0.000000
2493.126288	521.684465	151.847732	0.477127	14.619171	0.835790	7.294530	0.000000	0.000000
2493.146290	521.684385	151.845736	0.477127	14.618979	0.835791	7.294434	0.000000	0.000000
2493.166292	521.684465	151.857990	0.477123	14.620159	0.835784	7.295023	0.000000	0.000000
2493.186294	521.684465	151.849198	0.477126	14.619312	0.835789	7.294600	0.000000	0.000000
2493.206296	521.684385	151.848625	0.477126	14.619257	0.835789	7.294573	0.000000	0.000000
2493.226298	521.684465	151.854099	0.477124	14.619784	0.835786	7.294836	0.000000	0.000000
2493.246300	521.684385	151.843813	0.477128	14.618794	0.835792	7.294341	0.000000	0.000000
2493.266302	521.684465	151.847114	0.477127	14.619112	0.835790	7.294500	0.000000	0.000000
2493.286304	521.684465	151.839553	0.477129	14.618384	0.835794	7.294137	0.000000	0.000000
2493.306306	521.684465	151.839370	0.477129	14.618366	0.835794	7.294128	0.000000	0.000000
2493.326308	521.684465	151.858402	0.477123	14.620198	0.835784	7.295042	0.000000	0.000000
2493.346310	521.684385	151.846326	0.477127	14.619036	0.835790	7.294462	0.000000	0.000000
2493.366312	521.684465	151.843264	0.477128	14.618741	0.835792	7.294315	0.000000	0.000000
2493.386314	521.684385	151.843446	0.477128	14.618758	0.835792	7.294324	0.000000	0.000000
2493.406316	521.684465	151.837430	0.477130	14.618179	0.835795	7.294035	0.000000	0.000000
2493.426318	521.684465	151.833142	0.477132	14.617766	0.835798	7.293829	0.000000	0.000000
2493.446320	521.684385	151.830456	0.477132	14.617508	0.835799	7.293700	0.000000	0.000000
2493.466322	521.684465	151.822958	0.477135	14.616786	0.835803	7.293340	0.000000	0.000000
2493.486324	521.684385	151.828651	0.477133	14.617334	0.835800	7.293613	0.000000	0.000000
2493.506326	521.684465	151.825971	0.477134	14.617076	0.835801	7.293484	0.000000	0.000000
2493.526328	521.684465	151.822284	0.477135	14.616721	0.835803	7.293307	0.000000	0.000000
2493.546330	521.684465	151.839217	0.477129	14.618351	0.835794	7.294121	0.000000	0.000000
2493.566332	521.684465	151.829134	0.477133	14.617380	0.835800	7.293636	0.000000	0.000000
2493.586334	521.684385	151.831854	0.477132	14.617642	0.835798	7.293767	0.000000	0.000000
2493.606336	521.684465	151.837011	0.477130	14.618139	0.835796	7.294015	0.000000	0.000000
2493.626338	521.684465	151.828415	0.477133	14.617311	0.835800	7.293602	0.000000	0.000000
2493.646340	521.684465	151.826208	0.477134	14.617099	0.835801	7.293496	0.000000	0.000000
2493.666342	521.684465	151.827613	0.477133	14.617234	0.835801	7.293563	0.000000	0.000000
2493.686344	521.684385	151.837095	0.477130	14.618147	0.835795	7.294019	0.000000	0.000000
2493.706346	521.684465	151.825385	0.477134	14.617020	0.835802	7.293456	0.000000	0.000000
2493.726348	521.684385	151.824455	0.477134	14.616930	0.835802	7.293412	0.000000	0.000000
2493.746350	521.684465	151.815164	0.477138	14.616036	0.835807	7.292965	0.000000	0.000000
2493.766352	521.684385	151.808371	0.477140	14.615382	0.835811	7.292639	0.000000	0.000000
2493.786354	521.684465	151.807344	0.477140	14.615283	0.835812	7.292590	0.000000	0.000000
2493.806356	521.684465	151.816573	0.477137	14.616171	0.835807	7.293033	0.000000	0.000000
2493.826358	521.684385	151.821522	0.477135	14.616648	0.835804	7.293271	0.000000	0.000000
2493.846360	521.684465	151.816998	0.477137	14.616212	0.835806	7.293053	0.000000	0.000000
2493.866362	521.684385	151.809638	0.477139	14.615504	0.835810	7.292700	0.000000	0.000000
2493.886364	521.684465	151.803276	0.477142	14.614891	0.835814	7.292394	0.000000	0.000000
2493.906366	521.684385	151.809151	0.477139	14.615457	0.835810	7.292676	0.000000	0.000000
2493.926368	521.684465	151.806637	0.477140	14.615215	0.835812	7.292556	0.000000	0.000000
2493.946370	521.684465	151.808342	0.477140	14.615379	0.835811	7.292637	0.000000	0.000000
2493.966372	521.684465	151.796577	0.477144	14.614246	0.835817	7.292072	0.000000	0.000000
2493.986374	521.684465	151.798470	0.477143	14.614428	0.835816	7.292163	0.000000	0.000000
2494.006376	521.684385	151.792965	0.477145	14.613898	0.835819	7.291899	0.000000	0.000000
2494.026378	521.684465	151.798093	0.477143	14.614392	0.835817	7.292145	0.000000	0.000000
2494.046380	521.684465	151.796157	0.477144	14.614206	0.835818	7.292052	0.000000	0.000000
2494.066382	521.684385	151.793427	0.477145	14.613943	0.835819	7.291921	0.000000	0.000000
2494.086384	521.684465	151.799435	0.477143	14.614521	0.835816	7.292210	0.000000	0.000000
2494.106386	521.684385	151.800795	0.477142	14.614652	0.835815	7.292275	0.000000	0.000000
2494.126388	521.684465	151.794384	0.477145	14.614035	0.835819	7.291967	0.000000	0.000000
2494.146390	521.684465	151.796861	0.477144	14.614273	0.835817	7.292086	0.000000	0.000000
2494.166392	521.684465	151.777552	0.477150	14.612414	0.835828	7.291158	0.000000	0.000000
2494.186394	521.684465	151.791815	0.477145	14.613788	0.835820	7.291844	0.000000	0.000000
2494.206396	521.684385	151.798705	0.477143	14.614451	0.835816	7.292175	0.000000	0.000000
2494.226398	521.684465	151.799789	0.477143	14.614555	0.835816	7.292227	0.000000	0.000000
2494.246400	521.684465	151.804865	0.477141	14.615044	0.835813	7.292470	0.000000	0.000000
2494.266402	521.684465	151.801213	0.477142	14.614692	0.835815	7.292295	0.000000	0.000000
2494.286404	521.684465	151.797242	0.477144	14.614310	0.835817	7.292104	0.000000	0.000000
2494.306406	521.684465	151.800943	0.477142	14.614666	0.835815	7.292282	0.000000	0.000000
2494.326408	521.684465	151.781478	0.477149	14.612792	0.835826	7.291347	0.000000	0.000000
2494.346410	521.684385	151.791020	0.477146	14.613711	0.835820	7.291805	0.000000	0.000000
2494.366412	521.684465	151.793473	0.477145	14.613947	0.835819	7.291923	0.000000	0.000000
2494.386414	521.684385	151.788651	0.477146	14.613483	0.835822	7.291692	0.000000	0.000000
2494.406416	521.684465	151.781623	0.477149	14.612806	0.835826	7.291354	0.000000	0.000000
2494.426418	521.684465	151.792256	0.477145	14.613830	0.835820	7.291865	0.000000	0.000000
2494.446420	521.684465	151.798836	0.477143	14.614464	0.835816	7.292181	0.000000	0.000000
2494.466422	521.684465	151.796270	0.477144	14.614217	0.835818	7.292058	0.000000	0.000000
2494.486424	521.684385	151.784789	0.477148	14.613111	0.835824	7.291506	0.000000	0.000000
2494.506426	521.684465	151.782581	0.477148	14.612899	0.835825	7.291400	0.000000	0.000000
2494.526428	521.684385	151.777574	0.477150	14.612417	0.835828	7.291159	0.000000	0.000000
2494.546430	521.684465	151.770598	0.477153	14.611745	0.835831	7.290824	0.000000	0.000000
2494.566432	521.684465	151.774438	0.477151	14.612115	0.835829	7.291009	0.000000	0.000000
2494.586434	521.684385	151.773924	0.477151	14.612065	0.835830	7.290984	0.000000	0.000000
2494.606436	521.684465	151.780208	0.477149	14.612670	0.835826	7.291286	0.000000	0.000000
2494.626438	521.684385	151.781287	0.477149	14.612774	0.835826	7.291338	0.000000	0.000000
2494.646440	521.684465	151.793306	0.477145	14.613931	0.835819	7.291915	0.000000	0.000000
2494.666442	521.684385	151.800363	0.477142	14.614611	0.835815	7.292254	0.000000	0.000000
2494.686444	521.684465	151.780051	0.477149	14.612655	0.835826	7.291278	0.000000	0.000000
2494.706446	521.684465	151.792299	0.477145	14.613834	0.835820	7.291867	0.000000	0.000000
2494.726448	521.684385	151.789530	0.477146	14.613568	0.835821	7.291734	0.000000	0.000000
2494.746450	521.684465	151.784281	0.477148	14.613062	0.835824	7.291482	0.000000	0.000000
2494.766452	521.684385	151.784873	0.477148	14.613119	0.835824	7.291510	0.000000	0.000000
2494.786454	521.684465	151.782242	0.477149	14.612866	0.835825	7.291384	0.000000	0.000000
2494.806456	521.684385	151.781413	0.477149	14.612786	0.835825	7.291344	0.000000	0.000000
2494.826458	521.684465	151.774410	0.477151	14.612112	0.835829	7.291007	0.000000	0.000000
2494.846460	521.684385	151.772807	0.477152	14.611958	0.835830	7.290930	0.000000	0.000000
2494.866462	521.684465	151.777961	0.477150	14.612454	0.835827	7.291178	0.000000	0.000000
2494.886464	521.684465	151.777419	0.477150	14.612402	0.835828	7.291152	0.000000	0.000000
2494.906466	521.684385	151.761062	0.477156	14.610827	0.835837	7.290366	0.000000	0.000000
2494.926468	521.684465	151.774869	0.477151	14.612156	0.835829	7.291029	0.000000	0.000000
2494.946470	521.684385	151.770062	0.477153	14.611693	0.835832	7.290799	0.000000	0.000000
2494.966472	521.684465	151.772264	0.477152	14.611905	0.835831	7.290904	0.000000	0.000000
2494.986474	521.684385	151.788034	0.477147	14.613424	0.835822	7.291662	0.000000	0.000000
2495.006476	521.684465	151.768869	0.477153	14.611579	0.835832	7.290741	0.000000	0.000000
2495.026478	521.684465	151.774254	0.477151	14.612097	0.835829	7.291000	0.000000	0.000000
2495.046480	521.684465	151.772578	0.477152	14.611936	0.835830	7.290919	0.000000	0.000000
2495.066482	521.684465	151.771596	0.477152	14.611841	0.835831	7.290872	0.000000	0.000000
2495.086484	521.684385	151.756015	0.477157	14.610341	0.835839	7.290124	0.000000	0.000000
2495.106486	521.684465	151.763055	0.477155	14.611019	0.835836	7.290462	0.000000	0.000000
2495.126488	521.684385	151.767263	0.477154	14.611424	0.835833	7.290664	0.000000	0.000000
2495.146490	521.684465	151.769243	0.477153	14.611615	0.835832	7.290759	0.000000	0.000000
2495.166492	521.684385	151.771799	0.477152	14.611861	0.835831	7.290882	0.000000	0.000000
2495.186494	521.684465	151.765799	0.477154	14.611283	0.835834	7.290594	0.000000	0.000000
2495.206496	521.684465	151.753329	0.477158	14.610082	0.835841	7.289995	0.000000	0.000000
2495.226498	521.684465	151.756771	0.477157	14.610414	0.835839	7.290160	0.000000	0.000000
2495.246500	521.684465	151.746092	0.477161	14.609386	0.835845	7.289647	0.000000	0.000000
2495.266502	521.684385	151.761725	0.477155	14.610891	0.835836	7.290398	0.000000	0.000000
2495.286504	521.684465	151.755753	0.477157	14.610316	0.835840	7.290111	0.000000	0.000000
2495.306506	521.684385	151.749582	0.477159	14.609722	0.835843	7.289815	0.000000	0.000000
2495.326508	521.684465	151.728402	0.477167	14.607683	0.835854	7.288797	0.000000	0.000000
2495.346510	521.684465	151.638173	0.477197	14.598996	0.835903	7.284463	0.000000	0.000000
2495.366512	521.684465	151.626219	0.477201	14.597845	0.835910	7.283889	0.000000	0.000000
2495.386514	521.684465	151.626583	0.477201	14.597880	0.835909	7.283906	0.000000	0.000000
2495.406516	521.684385	151.602559	0.477209	14.595567	0.835922	7.282752	0.000000	0.000000
2495.426518	521.684465	151.621296	0.477203	14.597371	0.835912	7.283652	0.000000	0.000000
2495.446520	521.684385	151.613408	0.477205	14.596612	0.835916	7.283273	0.000000	0.000000
2495.466522	521.684465	151.621130	0.477203	14.597355	0.835912	7.283644	0.000000	0.000000
2495.486524	521.684385	151.617258	0.477204	14.596982	0.835914	7.283458	0.000000	0.000000
2495.506526	521.684465	151.614786	0.477205	14.596744	0.835916	7.283339	0.000000	0.000000
2495.526528	521.684465	151.583622	0.477215	14.593744	0.835933	7.281842	0.000000	0.000000
2495.546530	521.684385	151.561382	0.477223	14.591603	0.835945	7.280774	0.000000	0.000000
2495.566532	521.684465	151.520714	0.477236	14.587687	0.835967	7.278820	0.000000	0.000000
2495.586534	521.684385	151.515859	0.477238	14.587220	0.835969	7.278587	0.000000	0.000000
2495.606536	521.684465	151.514453	0.477238	14.587085	0.835970	7.278520	0.000000	0.000000
2495.626538	521.684465	151.494610	0.477245	14.585174	0.835981	7.277566	0.000000	0.000000
2495.646540	521.684385	151.477569	0.477251	14.583534	0.835990	7.276748	0.000000	0.000000
2495.666542	521.684465	151.492641	0.477246	14.584985	0.835982	7.277472	0.000000	0.000000
2495.686544	521.684465	151.474633	0.477252	14.583251	0.835992	7.276607	0.000000	0.000000
2495.706546	521.684465	151.474329	0.477252	14.583222	0.835992	7.276592	0.000000	0.000000
2495.726548	521.684465	151.462297	0.477256	14.582063	0.835998	7.276014	0.000000	0.000000
2495.746550	521.684385	151.454571	0.477258	14.581319	0.836002	7.275643	0.000000	0.000000
2495.766552	521.684465	151.465225	0.477255	14.582345	0.835997	7.276155	0.000000	0.000000
2495.786554	521.684385	151.465518	0.477255	14.582373	0.835997	7.276169	0.000000	0.000000
2495.806556	521.684465	151.459542	0.477257	14.581798	0.836000	7.275882	0.000000	0.000000
2495.826558	521.684465	151.457247	0.477258	14.581577	0.836001	7.275771	0.000000	0.000000
2495.846560	521.684385	151.442892	0.477262	14.580195	0.836009	7.275082	0.000000	0.000000
2495.866562	521.684465	151.451327	0.477260	14.581007	0.836004	7.275487	0.000000	0.000000
2495.886564	521.684385	151.458112	0.477257	14.581660	0.836001	7.275813	0.000000	0.000000
2495.906566	521.684465	151.442309	0.477263	14.580139	0.836009	7.275054	0.000000	0.000000
2495.926568	521.684465	151.437844	0.477264	14.579709	0.836012	7.274839	0.000000	0.000000
2495.946570	521.684465	151.445878	0.477261	14.580483	0.836007	7.275225	0.000000	0.000000
2495.966572	521.684465	151.440008	0.477263	14.579917	0.836011	7.274943	0.000000	0.000000
2495.986574	521.684385	151.452654	0.477259	14.581135	0.836004	7.275551	0.000000	0.000000
2496.006576	521.684465	151.448003	0.477261	14.580687	0.836006	7.275327	0.000000	0.000000
2496.026578	521.684385	151.440327	0.477263	14.579948	0.836010	7.274959	0.000000	0.000000
2496.046580	521.684465	151.440258	0.477263	14.579941	0.836010	7.274955	0.000000	0.000000
2496.066582	521.684385	151.439752	0.477263	14.579893	0.836011	7.274931	0.000000	0.000000
2496.086584	521.684465	151.440614	0.477263	14.579976	0.836010	7.274972	0.000000	0.000000
2496.106586	521.684465	151.424234	0.477269	14.578399	0.836019	7.274186	0.000000	0.000000
2496.126588	521.684385	151.433936	0.477265	14.579333	0.836014	7.274652	0.000000	0.000000
2496.146590	521.684465	151.449279	0.477260	14.580810	0.836005	7.275389	0.000000	0.000000
2496.166592	521.684385	151.423042	0.477269	14.578284	0.836020	7.274128	0.000000	0.000000
2496.186594	521.684465	151.442432	0.477263	14.580151	0.836009	7.275060	0.000000	0.000000
2496.206596	521.684385	151.418485	0.477271	14.577845	0.836022	7.273909	0.000000	0.000000
2496.226598	521.684465	151.429549	0.477267	14.578910	0.836016	7.274441	0.000000	0.000000
2496.246600	521.684465	151.418447	0.477271	14.577842	0.836022	7.273908	0.000000	0.000000
2496.266602	521.684385	151.431755	0.477266	14.579123	0.836015	7.274547	0.000000	0.000000
2496.286604	521.684465	151.409300	0.477274	14.576961	0.836027	7.273468	0.000000	0.000000
2496.306606	521.684385	151.419316	0.477270	14.577925	0.836022	7.273949	0.000000	0.000000
2496.326608	521.684465	151.420977	0.477270	14.578085	0.836021	7.274029	0.000000	0.000000
2496.346610	521.684385	151.412314	0.477273	14.577251	0.836025	7.273613	0.000000	0.000000
2496.366612	521.684465	151.424792	0.477269	14.578452	0.836019	7.274212	0.000000	0.000000
2496.386614	521.684465	151.420431	0.477270	14.578033	0.836021	7.274003	0.000000	0.000000
2496.406616	521.684385	151.419149	0.477270	14.577909	0.836022	7.273941	0.000000	0.000000
2496.426618	521.684465	151.441287	0.477263	14.580040	0.836010	7.275005	0.000000	0.000000
2496.446620	521.684385	151.426970	0.477268	14.578662	0.836017	7.274317	0.000000	0.000000
2496.466622	521.684465	151.436591	0.477265	14.579588	0.836012	7.274779	0.000000	0.000000
2496.486624	521.684465	151.418048	0.477271	14.577803	0.836022	7.273888	0.000000	0.000000
2496.506626	521.684385	151.432739	0.477266	14.579218	0.836014	7.274594	0.000000	0.000000
2496.526628	521.684465	151.420208	0.477270	14.578011	0.836021	7.273992	0.000000	0.000000
2496.546630	521.684385	151.422619	0.477269	14.578243	0.836020	7.274108	0.000000	0.000000
2496.566632	521.684465	151.413825	0.477272	14.577397	0.836025	7.273685	0.000000	0.000000
2496.586634	521.684385	151.407154	0.477274	14.576754	0.836028	7.273365	0.000000	0.000000
2496.606636	521.684465	151.419649	0.477270	14.577957	0.836022	7.273965	0.000000	0.000000
2496.626638	521.684465	151.413322	0.477272	14.577348	0.836025	7.273661	0.000000	0.000000
2496.646640	521.684385	151.397026	0.477278	14.575779	0.836034	7.272878	0.000000	0.000000
2496.666642	521.684465	151.411316	0.477273	14.577155	0.836026	7.273565	0.000000	0.000000
2496.686644	521.684385	151.416500	0.477271	14.577654	0.836023	7.273814	0.000000	0.000000
2496.706646	521.684465	151.402393	0.477276	14.576296	0.836031	7.273136	0.000000	0.000000
2496.726648	521.684385	151.405844	0.477275	14.576628	0.836029	7.273302	0.000000	0.000000
2496.746650	521.684465	151.406057	0.477275	14.576649	0.836029	7.273312	0.000000	0.000000
2496.766652	521.684465	151.406751	0.477275	14.576716	0.836029	7.273346	0.000000	0.000000
2496.786654	521.684465	151.422098	0.477269	14.578193	0.836020	7.274083	0.000000	0.000000
2496.806656	521.684465	151.410909	0.477273	14.577116	0.836026	7.273545	0.000000	0.000000
2496.826658	521.684385	151.406310	0.477275	14.576673	0.836029	7.273324	0.000000	0.000000
2496.846660	521.684465	151.408175	0.477274	14.576853	0.836028	7.273414	0.000000	0.000000
2496.866662	521.684465	151.413637	0.477272	14.577378	0.836025	7.273676	0.000000	0.000000
2496.886664	521.684465	151.415046	0.477272	14.577514	0.836024	7.273744	0.000000	0.000000
2496.906666	521.684465	151.403286	0.477276	14.576382	0.836030	7.273179	0.000000	0.000000
2496.926668	521.684385	151.418706	0.477270	14.577866	0.836022	7.273920	0.000000	0.000000
2496.946670	521.684465	151.407560	0.477274	14.576793	0.836028	7.273385	0.000000	0.000000
2496.966672	521.684465	151.404962	0.477275	14.576543	0.836029	7.273260	0.000000	0.000000
2496.986674	521.684465	151.403593	0.477276	14.576411	0.836030	7.273194	0.000000	0.000000
2497.006676	521.684465	151.411703	0.477273	14.577192	0.836026	7.273584	0.000000	0.000000
2497.026678	521.684385	151.419365	0.477270	14.577930	0.836022	7.273952	0.000000	0.000000
2497.046680	521.684465	151.411154	0.477273	14.577139	0.836026	7.273557	0.000000	0.000000
2497.066682	521.684465	151.410165	0.477273	14.577044	0.836027	7.273510	0.000000	0.000000
2497.086684	521.684465	151.405282	0.477275	14.576574	0.836029	7.273275	0.000000	0.000000
2497.106686	521.684385	151.410187	0.477273	14.577046	0.836027	7.273511	0.000000	0.000000
2497.126688	521.684465	151.403029	0.477276	14.576357	0.836031	7.273167	0.000000	0.000000
2497.146690	521.684465	151.423464	0.477269	14.578325	0.836019	7.274149	0.000000	0.000000
2497.166692	521.684385	151.406211	0.477275	14.576664	0.836029	7.273320	0.000000	0.000000
2497.186694	521.684465	151.416586	0.477271	14.577662	0.836023	7.273818	0.000000	0.000000
2497.206696	521.684385	151.405666	0.477275	14.576611	0.836029	7.273294	0.000000	0.000000
2497.226698	521.684465	151.410964	0.477273	14.577121	0.836026	7.273548	0.000000	0.000000
2497.246700	521.684385	151.410262	0.477273	14.577054	0.836026	7.273514	0.000000	0.000000
2497.266702	521.684465	151.414897	0.477272	14.577500	0.836024	7.273737	0.000000	0.000000
2497.286704	521.684465	151.420655	0.477270	14.578054	0.836021	7.274014	0.000000	0.000000
2497.306706	521.684385	151.405294	0.477275	14.576575	0.836029	7.273276	0.000000	0.000000
2497.326708	521.684465	151.393639	0.477279	14.575453	0.836036	7.272716	0.000000	0.000000
2497.346710	521.684385	151.400159	0.477277	14.576081	0.836032	7.273029	0.000000	0.000000
2497.366712	521.684465	151.400611	0.477277	14.576124	0.836032	7.273051	0.000000	0.000000
2497.386714	521.684385	151.392935	0.477279	14.575385	0.836036	7.272682	0.000000	0.000000
2497.406716	521.684465	151.398565	0.477277	14.575927	0.836033	7.272952	0.000000	0.000000
2497.426718	521.684465	151.388297	0.477281	14.574939	0.836039	7.272459	0.000000	0.000000
2497.446720	521.684465	151.393858	0.477279	14.575474	0.836036	7.272726	0.000000	0.000000
2497.466722	521.684465	151.399710	0.477277	14.576038	0.836032	7.273007	0.000000	0.000000
2497.486724	521.684385	151.401667	0.477276	14.576226	0.836031	7.273101	0.000000	0.000000
2497.506726	521.684465	151.392411	0.477279	14.575335	0.836036	7.272657	0.000000	0.000000
2497.526728	521.684465	151.405280	0.477275	14.576574	0.836029	7.273275	0.000000	0.000000
2497.546730	521.684465	151.393678	0.477279	14.575457	0.836036	7.272718	0.000000	0.000000
2497.566732	521.684465	151.393472	0.477279	14.575437	0.836036	7.272708	0.000000	0.000000
2497.586734	521.684385	151.394125	0.477279	14.575500	0.836035	7.272739	0.000000	0.000000
2497.606736	521.684465	151.390753	0.477280	14.575175	0.836037	7.272577	0.000000	0.000000
2497.626738	521.684385	151.384573	0.477282	14.574580	0.836040	7.272280	0.000000	0.000000
2497.646740	521.684465	151.394945	0.477279	14.575579	0.836035	7.272779	0.000000	0.000000
2497.666742	521.684465	151.384904	0.477282	14.574612	0.836040	7.272296	0.000000	0.000000
2497.686744	521.684465	151.379063	0.477284	14.574050	0.836044	7.272016	0.000000	0.000000
2497.706746	521.684465	151.389022	0.477281	14.575009	0.836038	7.272494	0.000000	0.000000
2497.726748	521.684385	151.383178	0.477282	14.574446	0.836041	7.272213	0.000000	0.000000
2497.746750	521.684465	151.389265	0.477280	14.575032	0.836038	7.272506	0.000000	0.000000
2497.766752	521.684385	151.391096	0.477280	14.575208	0.836037	7.272594	0.000000	0.000000
2497.786754	521.684465	151.379711	0.477284	14.574112	0.836043	7.272047	0.000000	0.000000
2497.806756	521.684465	151.374393	0.477285	14.573600	0.836046	7.271791	0.000000	0.000000
2497.826758	521.684465	151.386892	0.477281	14.574804	0.836039	7.272392	0.000000	0.000000
2497.846760	521.684465	151.382243	0.477283	14.574356	0.836042	7.272168	0.000000	0.000000
2497.866762	521.684385	151.376802	0.477285	14.573832	0.836045	7.271907	0.000000	0.000000
2497.886764	521.684465	151.372483	0.477286	14.573416	0.836047	7.271700	0.000000	0.000000
2497.906766	521.684465	151.364015	0.477289	14.572601	0.836052	7.271293	0.000000	0.000000
2497.926768	521.684385	151.360629	0.477290	14.572275	0.836053	7.271130	0.000000	0.000000
2497.946770	521.684465	151.354171	0.477292	14.571653	0.836057	7.270820	0.000000	0.000000
2497.966772	521.684385	151.358392	0.477291	14.572060	0.836055	7.271023	0.000000	0.000000
2497.986774	521.684465	151.367748	0.477288	14.572960	0.836050	7.271472	0.000000	0.000000
2498.006776	521.684385	151.351637	0.477293	14.571409	0.836058	7.270698	0.000000	0.000000
2498.026778	521.684465	151.353382	0.477292	14.571577	0.836057	7.270782	0.000000	0.000000
2498.046780	521.684465	151.352942	0.477293	14.571535	0.836058	7.270761	0.000000	0.000000
2498.066782	521.684465	151.357362	0.477291	14.571961	0.836055	7.270973	0.000000	0.000000
2498.086784	521.684465	151.353041	0.477293	14.571545	0.836058	7.270766	0.000000	0.000000
2498.106786	521.684385	151.343581	0.477296	14.570634	0.836063	7.270311	0.000000	0.000000
2498.126788	521.684465	151.341370	0.477297	14.570421	0.836064	7.270205	0.000000	0.000000
2498.146790	521.684385	151.330719	0.477300	14.569396	0.836070	7.269693	0.000000	0.000000
2498.166792	521.684465	151.325910	0.477302	14.568933	0.836072	7.269462	0.000000	0.000000
2498.186794	521.684465	151.335682	0.477298	14.569873	0.836067	7.269932	0.000000	0.000000
2498.206796	521.684385	151.332254	0.477300	14.569543	0.836069	7.269767	0.000000	0.000000
2498.226798	521.684465	151.332065	0.477300	14.569525	0.836069	7.269758	0.000000	0.000000
2498.246800	521.684385	151.333512	0.477299	14.569664	0.836068	7.269827	0.000000	0.000000
2498.266802	521.684465	151.323172	0.477303	14.568669	0.836074	7.269331	0.000000	0.000000
2498.286804	521.684385	151.336859	0.477298	14.569987	0.836066	7.269988	0.000000	0.000000
2498.306806	521.684465	151.335466	0.477299	14.569853	0.836067	7.269921	0.000000	0.000000
2498.326808	521.684465	151.341078	0.477297	14.570393	0.836064	7.270191	0.000000	0.000000
2498.346810	521.684465	151.341289	0.477297	14.570413	0.836064	7.270201	0.000000	0.000000
2498.366812	521.684465	151.331050	0.477300	14.569427	0.836070	7.269709	0.000000	0.000000
2498.386814	521.684385	151.323050	0.477303	14.568657	0.836074	7.269325	0.000000	0.000000
2498.406816	521.684465	151.333838	0.477299	14.569696	0.836068	7.269843	0.000000	0.000000
2498.426818	521.684465	151.337497	0.477298	14.570048	0.836066	7.270019	0.000000	0.000000
2498.446820	521.684465	151.334213	0.477299	14.569732	0.836068	7.269861	0.000000	0.000000
2498.466822	521.684465	151.331557	0.477300	14.569476	0.836069	7.269733	0.000000	0.000000
2498.486824	521.684465	151.328999	0.477301	14.569230	0.836071	7.269611	0.000000	0.000000
2498.506826	521.684465	151.323793	0.477302	14.568729	0.836073	7.269360	0.000000	0.000000
2498.526828	521.684385	151.341129	0.477297	14.570398	0.836064	7.270193	0.000000	0.000000
2498.546830	521.684465	151.319900	0.477304	14.568354	0.836076	7.269173	0.000000	0.000000
2498.566832	521.684385	151.320386	0.477303	14.568401	0.836075	7.269197	0.000000	0.000000
2498.586834	521.684465	151.315460	0.477305	14.567926	0.836078	7.268960	0.000000	0.000000
2498.606836	521.684465	151.315265	0.477305	14.567908	0.836078	7.268951	0.000000	0.000000
2498.626838	521.684465	151.301728	0.477310	14.566604	0.836085	7.268301	0.000000	0.000000
2498.646840	521.684465	151.314405	0.477306	14.567825	0.836079	7.268910	0.000000	0.000000
2498.666842	521.684385	151.309019	0.477307	14.567306	0.836081	7.268651	0.000000	0.000000
2498.686844	521.684465	151.318988	0.477304	14.568266	0.836076	7.269130	0.000000	0.000000
2498.706846	521.684385	151.316344	0.477305	14.568012	0.836077	7.269003	0.000000	0.000000
2498.726848	521.684465	151.339389	0.477297	14.570230	0.836065	7.270110	0.000000	0.000000
2498.746850	521.684465	151.318087	0.477304	14.568179	0.836077	7.269086	0.000000	0.000000
2498.766852	521.684465	151.322285	0.477303	14.568584	0.836074	7.269288	0.000000	0.000000
2498.786854	521.684465	151.321451	0.477303	14.568503	0.836075	7.269248	0.000000	0.000000
2498.806856	521.684385	151.330098	0.477300	14.569336	0.836070	7.269663	0.000000	0.000000
2498.826858	521.684465	151.324231	0.477302	14.568771	0.836073	7.269382	0.000000	0.000000
2498.846860	521.684465	151.324240	0.477302	14.568772	0.836073	7.269382	0.000000	0.000000
2498.866862	521.684465	151.328375	0.477301	14.569170	0.836071	7.269581	0.000000	0.000000
2498.886864	521.684465	151.311046	0.477307	14.567502	0.836080	7.268748	0.000000	0.000000
2498.906866	521.684385	151.316907	0.477305	14.568066	0.836077	7.269030	0.000000	0.000000
2498.926868	521.684465	151.313227	0.477306	14.567711	0.836079	7.268853	0.000000	0.000000
2498.946870	521.684465	151.315466	0.477305	14.567927	0.836078	7.268960	0.000000	0.000000
2498.966872	521.684465	151.315906	0.477305	14.567969	0.836078	7.268982	0.000000	0.000000
2498.986874	521.684465	151.328105	0.477301	14.569144	0.836071	7.269568	0.000000	0.000000
2499.006876	521.684385	151.323244	0.477303	14.568676	0.836074	7.269334	0.000000	0.000000
2499.026878	521.684465	151.317140	0.477305	14.568088	0.836077	7.269041	0.000000	0.000000
2499.046880	521.684385	151.306909	0.477308	14.567103	0.836082	7.268549	0.000000	0.000000
2499.066882	521.684465	151.304025	0.477309	14.566826	0.836084	7.268411	0.000000	0.000000
2499.086884	521.684465	151.315068	0.477305	14.567889	0.836078	7.268941	0.000000	0.000000
2499.106886	521.684385	151.314324	0.477306	14.567817	0.836078	7.268906	0.000000	0.000000
2499.126888	521.684465	151.320738	0.477303	14.568435	0.836075	7.269214	0.000000	0.000000
2499.146890	521.684465	151.320545	0.477304	14.568416	0.836075	7.269204	0.000000	0.000000
2499.166892	521.684465	151.312875	0.477306	14.567678	0.836079	7.268836	0.000000	0.000000
2499.186894	521.684465	151.314138	0.477306	14.567799	0.836079	7.268897	0.000000	0.000000
2499.206896	521.684385	151.311837	0.477306	14.567578	0.836080	7.268786	0.000000	0.000000
2499.226898	521.684465	151.306723	0.477308	14.567085	0.836083	7.268540	0.000000	0.000000
2499.246900	521.684465	151.314178	0.477306	14.567803	0.836079	7.268899	0.000000	0.000000
2499.266902	521.684465	151.315447	0.477305	14.567925	0.836078	7.268960	0.000000	0.000000
2499.286904	521.684465	151.301856	0.477310	14.566617	0.836085	7.268307	0.000000	0.000000
2499.306906	521.684385	151.310348	0.477307	14.567434	0.836081	7.268715	0.000000	0.000000
2499.326908	521.684465	151.313887	0.477306	14.567775	0.836079	7.268885	0.000000	0.000000
[truncated: 1,002 more rows]
