# Supplementary material for: Stress relaxation in the presence of sudden strain bursts: Methodology and stress relaxation data of microcast aluminium microwires
Source: Data Brief. 2018 Nov 14;21:2134–41. doi: 10.1016/j.dib.2018.11.047 (PMC6265499; doi:10.1016/j.dib.2018.11.047)
Supplement: Supplementary file 2 — Supplementary material [file mmc2.zip › Data in brief/As-cast/Al4N/Al_100_r_3/Stress relax txt files/Al_100_r_3_Relaxcycle0014.txt]

Time[s]	Motordispl[�m]	Force[mN]	EngStrain	EngStress[MPa]	Shearstrain	Shearstress [MPa]
2574.270401	538.136474	160.009027	0.491042	15.404901	0.858219	7.686586	0.000000	0.000000
2574.290403	538.142684	160.006335	0.491049	15.404642	0.858231	7.686456	0.000000	0.000000
2574.310405	538.147282	160.012768	0.491052	15.405262	0.858235	7.686765	0.000000	0.000000
2574.330408	538.147362	160.015077	0.491051	15.405484	0.858234	7.686876	0.000000	0.000000
2574.350410	538.147443	159.989251	0.491060	15.402997	0.858248	7.685636	0.000000	0.000000
2574.370411	538.147443	159.981459	0.491062	15.402247	0.858252	7.685261	0.000000	0.000000
2574.390413	538.147443	159.978559	0.491063	15.401968	0.858253	7.685122	0.000000	0.000000
2574.410416	538.147524	159.959225	0.491070	15.400107	0.858264	7.684193	0.000000	0.000000
2574.430418	538.147524	159.950786	0.491073	15.399294	0.858269	7.683788	0.000000	0.000000
2574.450419	538.147443	159.953960	0.491071	15.399600	0.858267	7.683940	0.000000	0.000000
2574.470421	538.147524	159.918609	0.491083	15.396196	0.858286	7.682242	0.000000	0.000000
2574.490424	538.147604	159.887078	0.491094	15.393161	0.858303	7.680727	0.000000	0.000000
2574.510426	538.147604	159.870454	0.491100	15.391560	0.858312	7.679929	0.000000	0.000000
2574.530427	538.147685	159.862693	0.491102	15.390813	0.858316	7.679556	0.000000	0.000000
2574.550429	538.147685	159.864917	0.491102	15.391027	0.858315	7.679663	0.000000	0.000000
2574.570431	538.147685	159.861541	0.491103	15.390702	0.858317	7.679501	0.000000	0.000000
2574.590434	538.147685	159.854679	0.491105	15.390042	0.858321	7.679171	0.000000	0.000000
2574.610435	538.147685	159.862365	0.491102	15.390781	0.858317	7.679540	0.000000	0.000000
2574.630437	538.147766	159.856464	0.491104	15.390213	0.858320	7.679257	0.000000	0.000000
2574.650439	538.147685	159.832902	0.491112	15.387945	0.858332	7.678125	0.000000	0.000000
2574.670442	538.147685	159.830006	0.491113	15.387666	0.858334	7.677986	0.000000	0.000000
2574.690444	538.147685	159.808186	0.491121	15.385565	0.858346	7.676938	0.000000	0.000000
2574.710445	538.147685	159.789040	0.491127	15.383722	0.858356	7.676018	0.000000	0.000000
2574.730447	538.147685	159.785365	0.491128	15.383368	0.858358	7.675841	0.000000	0.000000
2574.750450	538.147685	159.790026	0.491127	15.383817	0.858356	7.676065	0.000000	0.000000
2574.770452	538.147685	159.787068	0.491128	15.383532	0.858357	7.675923	0.000000	0.000000
2574.790453	538.147685	159.768389	0.491134	15.381734	0.858367	7.675026	0.000000	0.000000
2574.810455	538.147685	159.756291	0.491138	15.380569	0.858374	7.674445	0.000000	0.000000
2574.830458	538.147685	159.750622	0.491140	15.380023	0.858377	7.674172	0.000000	0.000000
2574.850460	538.147685	159.736994	0.491144	15.378711	0.858384	7.673518	0.000000	0.000000
2574.870461	538.147766	159.715862	0.491152	15.376677	0.858396	7.672503	0.000000	0.000000
2574.890463	538.147685	159.715133	0.491152	15.376607	0.858396	7.672467	0.000000	0.000000
2574.910465	538.147766	159.700680	0.491157	15.375215	0.858404	7.671773	0.000000	0.000000
2574.930468	538.147766	159.690207	0.491160	15.374207	0.858410	7.671270	0.000000	0.000000
2574.950469	538.147685	159.684714	0.491162	15.373678	0.858413	7.671006	0.000000	0.000000
2574.970471	538.147766	159.680981	0.491163	15.373319	0.858415	7.670827	0.000000	0.000000
2574.990473	538.147766	159.684465	0.491162	15.373654	0.858413	7.670994	0.000000	0.000000
2575.010476	538.147766	159.659225	0.491171	15.371224	0.858426	7.669782	0.000000	0.000000
2575.030478	538.147766	159.654663	0.491172	15.370785	0.858429	7.669563	0.000000	0.000000
2575.050479	538.147685	159.639888	0.491177	15.369362	0.858437	7.668853	0.000000	0.000000
2575.070481	538.147766	159.654609	0.491172	15.370780	0.858429	7.669560	0.000000	0.000000
2575.090484	538.147766	159.646872	0.491175	15.370035	0.858433	7.669188	0.000000	0.000000
2575.110486	538.147685	159.640174	0.491177	15.369390	0.858437	7.668867	0.000000	0.000000
2575.130487	538.147766	159.620829	0.491184	15.367528	0.858447	7.667937	0.000000	0.000000
2575.150489	538.147766	159.634068	0.491179	15.368802	0.858440	7.668573	0.000000	0.000000
2575.170492	538.147766	159.618945	0.491184	15.367346	0.858448	7.667847	0.000000	0.000000
2575.190494	538.147766	159.605377	0.491189	15.366040	0.858455	7.667195	0.000000	0.000000
2575.210495	538.147685	159.609947	0.491187	15.366480	0.858453	7.667414	0.000000	0.000000
2575.230497	538.147766	159.602480	0.491190	15.365761	0.858457	7.667056	0.000000	0.000000
2575.250499	538.147766	159.576770	0.491198	15.363286	0.858471	7.665821	0.000000	0.000000
2575.270502	538.147766	159.573817	0.491199	15.363001	0.858473	7.665679	0.000000	0.000000
2575.290504	538.147766	159.571445	0.491200	15.362773	0.858474	7.665565	0.000000	0.000000
2575.310505	538.147685	159.544795	0.491209	15.360207	0.858488	7.664285	0.000000	0.000000
2575.330507	538.147766	159.496367	0.491225	15.355545	0.858514	7.661958	0.000000	0.000000
2575.350510	538.147766	159.498078	0.491225	15.355710	0.858513	7.662041	0.000000	0.000000
2575.370512	538.147685	159.491083	0.491227	15.355036	0.858517	7.661704	0.000000	0.000000
2575.390513	538.147766	159.481773	0.491230	15.354140	0.858522	7.661257	0.000000	0.000000
2575.410515	538.147766	159.473549	0.491233	15.353348	0.858527	7.660862	0.000000	0.000000
2575.430518	538.147685	159.459634	0.491238	15.352008	0.858534	7.660194	0.000000	0.000000
2575.450520	538.147766	159.465292	0.491236	15.352553	0.858531	7.660465	0.000000	0.000000
2575.470521	538.147685	159.459027	0.491238	15.351950	0.858534	7.660165	0.000000	0.000000
2575.490523	538.147766	159.451619	0.491240	15.351237	0.858539	7.659809	0.000000	0.000000
2575.510526	538.147766	159.443451	0.491243	15.350450	0.858543	7.659416	0.000000	0.000000
2575.530528	538.147685	159.455396	0.491239	15.351600	0.858536	7.659990	0.000000	0.000000
2575.550529	538.147766	159.442606	0.491243	15.350369	0.858543	7.659376	0.000000	0.000000
2575.570531	538.147766	159.436949	0.491245	15.349824	0.858546	7.659104	0.000000	0.000000
2575.590533	538.147766	159.438960	0.491245	15.350018	0.858545	7.659201	0.000000	0.000000
2575.610536	538.147766	159.425950	0.491249	15.348766	0.858552	7.658576	0.000000	0.000000
2575.630538	538.147685	159.422777	0.491250	15.348460	0.858554	7.658423	0.000000	0.000000
2575.650539	538.147766	159.415196	0.491253	15.347730	0.858558	7.658059	0.000000	0.000000
2575.670541	538.147766	159.416007	0.491252	15.347808	0.858558	7.658098	0.000000	0.000000
2575.690544	538.147685	159.404035	0.491256	15.346656	0.858564	7.657523	0.000000	0.000000
2575.710546	538.147766	159.394200	0.491260	15.345709	0.858570	7.657050	0.000000	0.000000
2575.730547	538.147685	159.398415	0.491258	15.346115	0.858567	7.657253	0.000000	0.000000
2575.750549	538.147685	159.404239	0.491256	15.346675	0.858564	7.657533	0.000000	0.000000
2575.770552	538.147766	159.402336	0.491257	15.346492	0.858565	7.657441	0.000000	0.000000
2575.790554	538.147766	159.386747	0.491262	15.344991	0.858574	7.656692	0.000000	0.000000
2575.810555	538.147766	159.400607	0.491257	15.346326	0.858566	7.657358	0.000000	0.000000
2575.830557	538.147766	159.389735	0.491261	15.345279	0.858572	7.656836	0.000000	0.000000
2575.850559	538.147685	159.389631	0.491261	15.345269	0.858572	7.656831	0.000000	0.000000
2575.870562	538.147766	159.371397	0.491267	15.343513	0.858582	7.655955	0.000000	0.000000
2575.890563	538.147685	159.378530	0.491265	15.344200	0.858578	7.656298	0.000000	0.000000
2575.910565	538.147685	159.364963	0.491269	15.342894	0.858585	7.655646	0.000000	0.000000
2575.930567	538.147766	159.365344	0.491269	15.342931	0.858585	7.655664	0.000000	0.000000
2575.950570	538.147766	159.374051	0.491266	15.343769	0.858580	7.656082	0.000000	0.000000
2575.970572	538.147766	159.368212	0.491268	15.343207	0.858584	7.655802	0.000000	0.000000
2575.990573	538.147766	159.371137	0.491267	15.343488	0.858582	7.655942	0.000000	0.000000
2576.010575	538.147685	159.359775	0.491271	15.342395	0.858588	7.655397	0.000000	0.000000
2576.030578	538.147766	159.350227	0.491274	15.341475	0.858593	7.654938	0.000000	0.000000
2576.050580	538.147766	159.370612	0.491268	15.343438	0.858582	7.655917	0.000000	0.000000
2576.070581	538.147685	159.359771	0.491271	15.342394	0.858588	7.655396	0.000000	0.000000
2576.090583	538.147766	159.352653	0.491274	15.341709	0.858592	7.655055	0.000000	0.000000
2576.110586	538.147766	159.358196	0.491272	15.342242	0.858589	7.655321	0.000000	0.000000
2576.130588	538.147766	159.349775	0.491275	15.341432	0.858594	7.654916	0.000000	0.000000
2576.150589	538.147766	159.340697	0.491278	15.340558	0.858598	7.654480	0.000000	0.000000
2576.170591	538.147766	159.348272	0.491275	15.341287	0.858594	7.654844	0.000000	0.000000
2576.190593	538.147766	159.340928	0.491277	15.340580	0.858598	7.654491	0.000000	0.000000
2576.210596	538.147766	159.355189	0.491273	15.341953	0.858591	7.655176	0.000000	0.000000
2576.230597	538.147766	159.346040	0.491276	15.341072	0.858596	7.654737	0.000000	0.000000
2576.250599	538.147766	159.342442	0.491277	15.340726	0.858597	7.654564	0.000000	0.000000
2576.270601	538.147766	159.342690	0.491277	15.340750	0.858597	7.654576	0.000000	0.000000
2576.290604	538.147766	159.340781	0.491278	15.340566	0.858598	7.654484	0.000000	0.000000
2576.310606	538.147766	159.351589	0.491274	15.341606	0.858593	7.655003	0.000000	0.000000
2576.330607	538.147766	159.337464	0.491279	15.340247	0.858600	7.654325	0.000000	0.000000
2576.350609	538.147685	159.327740	0.491282	15.339310	0.858605	7.653858	0.000000	0.000000
2576.370612	538.147766	159.334154	0.491280	15.339928	0.858602	7.654166	0.000000	0.000000
2576.390614	538.147766	159.315803	0.491286	15.338161	0.858612	7.653284	0.000000	0.000000
2576.410615	538.147685	159.315099	0.491286	15.338093	0.858612	7.653250	0.000000	0.000000
2576.430617	538.147766	159.321164	0.491284	15.338677	0.858609	7.653542	0.000000	0.000000
2576.450620	538.147766	159.303389	0.491290	15.336966	0.858619	7.652688	0.000000	0.000000
2576.470622	538.147685	159.290601	0.491294	15.335735	0.858625	7.652074	0.000000	0.000000
2576.490623	538.147766	159.295138	0.491293	15.336172	0.858623	7.652292	0.000000	0.000000
2576.510625	538.147685	159.289179	0.491295	15.335598	0.858626	7.652005	0.000000	0.000000
2576.530627	538.147766	159.300425	0.491291	15.336681	0.858620	7.652546	0.000000	0.000000
2576.550630	538.147766	159.291557	0.491294	15.335827	0.858625	7.652120	0.000000	0.000000
2576.570632	538.147685	159.281121	0.491297	15.334822	0.858630	7.651618	0.000000	0.000000
2576.590633	538.147766	159.274604	0.491300	15.334195	0.858634	7.651305	0.000000	0.000000
2576.610635	538.147766	159.281216	0.491298	15.334831	0.858631	7.651623	0.000000	0.000000
2576.630638	538.147685	159.265393	0.491303	15.333308	0.858639	7.650863	0.000000	0.000000
2576.650640	538.147766	159.271083	0.491301	15.333856	0.858636	7.651136	0.000000	0.000000
2576.670641	538.147766	159.275182	0.491300	15.334250	0.858634	7.651333	0.000000	0.000000
2576.690643	538.147685	159.266842	0.491302	15.333447	0.858638	7.650932	0.000000	0.000000
2576.710646	538.147766	159.260292	0.491305	15.332817	0.858642	7.650618	0.000000	0.000000
2576.730648	538.147685	159.245669	0.491309	15.331409	0.858650	7.649915	0.000000	0.000000
2576.750649	538.147766	159.242388	0.491311	15.331093	0.858652	7.649758	0.000000	0.000000
2576.770651	538.147766	159.242464	0.491311	15.331100	0.858651	7.649761	0.000000	0.000000
2576.790654	538.147685	159.238366	0.491312	15.330706	0.858654	7.649564	0.000000	0.000000
2576.810656	538.147766	159.233424	0.491314	15.330230	0.858656	7.649327	0.000000	0.000000
2576.830657	538.147766	159.230710	0.491314	15.329969	0.858658	7.649197	0.000000	0.000000
2576.850659	538.147685	159.233085	0.491314	15.330197	0.858656	7.649311	0.000000	0.000000
2576.870661	538.147766	159.226054	0.491316	15.329521	0.858660	7.648973	0.000000	0.000000
2576.890664	538.147766	159.226499	0.491316	15.329563	0.858660	7.648994	0.000000	0.000000
2576.910666	538.147685	159.212289	0.491321	15.328195	0.858668	7.648312	0.000000	0.000000
2576.930667	538.147766	159.226824	0.491316	15.329595	0.858660	7.649010	0.000000	0.000000
2576.950669	538.147685	159.221354	0.491318	15.329068	0.858663	7.648747	0.000000	0.000000
2576.970672	538.147766	159.213968	0.491320	15.328357	0.858667	7.648392	0.000000	0.000000
2576.990674	538.147766	159.222267	0.491317	15.329156	0.858662	7.648791	0.000000	0.000000
2577.010675	538.147685	159.210176	0.491321	15.327992	0.858669	7.648210	0.000000	0.000000
2577.030677	538.147766	159.207095	0.491322	15.327695	0.858671	7.648062	0.000000	0.000000
2577.050680	538.147685	159.211995	0.491321	15.328167	0.858668	7.648298	0.000000	0.000000
2577.070682	538.147766	159.208857	0.491322	15.327865	0.858670	7.648147	0.000000	0.000000
2577.090683	538.147766	159.202546	0.491324	15.327257	0.858673	7.647844	0.000000	0.000000
2577.110685	538.147685	159.200955	0.491324	15.327104	0.858674	7.647767	0.000000	0.000000
2577.130687	538.147766	159.198766	0.491325	15.326893	0.858675	7.647662	0.000000	0.000000
2577.150690	538.147766	159.170456	0.491335	15.324168	0.858690	7.646302	0.000000	0.000000
2577.170691	538.147685	159.154983	0.491340	15.322678	0.858699	7.645559	0.000000	0.000000
2577.190693	538.147766	159.150012	0.491342	15.322200	0.858701	7.645320	0.000000	0.000000
2577.210695	538.147766	159.143384	0.491344	15.321561	0.858705	7.645002	0.000000	0.000000
2577.230698	538.147766	159.138811	0.491345	15.321121	0.858707	7.644782	0.000000	0.000000
2577.250700	538.147766	159.128227	0.491349	15.320102	0.858713	7.644273	0.000000	0.000000
2577.270701	538.147685	159.130882	0.491348	15.320358	0.858712	7.644401	0.000000	0.000000
2577.290703	538.147766	159.108825	0.491355	15.318234	0.858724	7.643341	0.000000	0.000000
2577.310706	538.147766	159.115929	0.491353	15.318918	0.858720	7.643683	0.000000	0.000000
2577.330708	538.147685	159.109988	0.491355	15.318346	0.858723	7.643397	0.000000	0.000000
2577.350709	538.147766	159.110070	0.491355	15.318354	0.858723	7.643401	0.000000	0.000000
2577.370711	538.147766	159.119569	0.491352	15.319269	0.858718	7.643858	0.000000	0.000000
2577.390714	538.147685	159.102004	0.491358	15.317578	0.858727	7.643014	0.000000	0.000000
2577.410716	538.147766	159.103158	0.491357	15.317689	0.858727	7.643069	0.000000	0.000000
2577.430717	538.147766	159.108530	0.491355	15.318206	0.858724	7.643327	0.000000	0.000000
2577.450719	538.147685	159.094510	0.491360	15.316856	0.858731	7.642654	0.000000	0.000000
2577.470721	538.147766	159.102092	0.491358	15.317586	0.858727	7.643018	0.000000	0.000000
2577.490724	538.147685	159.098202	0.491359	15.317211	0.858729	7.642831	0.000000	0.000000
2577.510725	538.147766	159.102347	0.491358	15.317611	0.858727	7.643030	0.000000	0.000000
2577.530727	538.147766	159.089674	0.491362	15.316390	0.858734	7.642421	0.000000	0.000000
2577.550729	538.147685	159.109170	0.491355	15.318267	0.858723	7.643358	0.000000	0.000000
2577.570732	538.147766	159.101005	0.491358	15.317481	0.858728	7.642966	0.000000	0.000000
2577.590734	538.147766	159.092456	0.491361	15.316658	0.858732	7.642555	0.000000	0.000000
2577.610735	538.147685	159.089573	0.491362	15.316381	0.858734	7.642417	0.000000	0.000000
2577.630737	538.147766	159.097563	0.491359	15.317150	0.858730	7.642800	0.000000	0.000000
2577.650740	538.147766	159.089715	0.491362	15.316394	0.858734	7.642423	0.000000	0.000000
2577.670742	538.147685	159.087925	0.491362	15.316222	0.858735	7.642337	0.000000	0.000000
2577.690743	538.147766	159.079052	0.491365	15.315368	0.858740	7.641911	0.000000	0.000000
2577.710745	538.147685	159.075496	0.491366	15.315025	0.858742	7.641740	0.000000	0.000000
2577.730748	538.147766	159.079927	0.491365	15.315452	0.858739	7.641953	0.000000	0.000000
2577.750750	538.147766	159.078316	0.491366	15.315297	0.858740	7.641876	0.000000	0.000000
2577.770751	538.147685	159.068552	0.491369	15.314357	0.858745	7.641407	0.000000	0.000000
2577.790753	538.147766	159.072151	0.491368	15.314703	0.858743	7.641580	0.000000	0.000000
2577.810755	538.147766	159.072764	0.491367	15.314762	0.858743	7.641609	0.000000	0.000000
2577.830758	538.147685	159.058684	0.491372	15.313407	0.858751	7.640933	0.000000	0.000000
2577.850760	538.147766	159.067644	0.491369	15.314270	0.858746	7.641363	0.000000	0.000000
2577.870761	538.147766	159.057345	0.491373	15.313278	0.858751	7.640868	0.000000	0.000000
2577.890763	538.147685	159.069236	0.491369	15.314423	0.858745	7.641440	0.000000	0.000000
2577.910766	538.147766	159.057740	0.491372	15.313316	0.858751	7.640887	0.000000	0.000000
2577.930768	538.147685	159.056531	0.491373	15.313200	0.858752	7.640829	0.000000	0.000000
2577.950769	538.147685	159.060449	0.491371	15.313577	0.858750	7.641017	0.000000	0.000000
2577.970771	538.147766	159.044200	0.491377	15.312012	0.858759	7.640237	0.000000	0.000000
2577.990774	538.147766	159.051585	0.491375	15.312723	0.858755	7.640592	0.000000	0.000000
2578.010776	538.147685	159.044253	0.491377	15.312018	0.858758	7.640239	0.000000	0.000000
2578.030777	538.147766	159.058673	0.491372	15.313406	0.858751	7.640932	0.000000	0.000000
2578.050779	538.147766	159.053252	0.491374	15.312884	0.858754	7.640672	0.000000	0.000000
2578.070782	538.147685	159.066586	0.491369	15.314168	0.858746	7.641312	0.000000	0.000000
2578.089783	538.147766	159.057126	0.491373	15.313257	0.858752	7.640858	0.000000	0.000000
2578.109786	538.147766	159.046465	0.491376	15.312231	0.858757	7.640346	0.000000	0.000000
2578.149789	538.147766	158.981673	0.491398	15.305993	0.858792	7.637233	0.000000	0.000000
2578.149789	538.147766	158.912870	0.491421	15.299369	0.858829	7.633928	0.000000	0.000000
2578.169791	538.147685	158.909261	0.491422	15.299021	0.858831	7.633755	0.000000	0.000000
2578.189794	538.147766	158.902144	0.491425	15.298336	0.858835	7.633413	0.000000	0.000000
2578.209795	538.147766	158.903458	0.491424	15.298462	0.858835	7.633476	0.000000	0.000000
2578.229797	538.147685	158.908469	0.491422	15.298945	0.858832	7.633717	0.000000	0.000000
2578.249799	538.147766	158.894330	0.491427	15.297584	0.858839	7.633037	0.000000	0.000000
2578.269801	538.147766	158.897808	0.491426	15.297919	0.858838	7.633204	0.000000	0.000000
2578.289804	538.147685	158.882230	0.491431	15.296419	0.858846	7.632456	0.000000	0.000000
2578.309805	538.147766	158.883197	0.491431	15.296512	0.858845	7.632503	0.000000	0.000000
2578.329807	538.147766	158.855135	0.491440	15.293810	0.858861	7.631155	0.000000	0.000000
2578.349809	538.147685	158.856138	0.491440	15.293907	0.858860	7.631203	0.000000	0.000000
2578.369812	538.147766	158.865302	0.491437	15.294789	0.858855	7.631643	0.000000	0.000000
2578.389813	538.147685	158.862757	0.491438	15.294544	0.858856	7.631521	0.000000	0.000000
2578.409815	538.147766	158.853944	0.491441	15.293696	0.858861	7.631097	0.000000	0.000000
2578.429817	538.147766	158.855480	0.491440	15.293843	0.858860	7.631171	0.000000	0.000000
2578.449820	538.147685	158.849909	0.491442	15.293307	0.858863	7.630903	0.000000	0.000000
2578.469821	538.147766	158.859595	0.491439	15.294240	0.858858	7.631369	0.000000	0.000000
2578.489823	538.147766	158.863071	0.491438	15.294574	0.858856	7.631536	0.000000	0.000000
2578.509825	538.147766	158.848253	0.491443	15.293148	0.858864	7.630824	0.000000	0.000000
2578.529828	538.147766	158.842139	0.491445	15.292559	0.858868	7.630530	0.000000	0.000000
2578.549829	538.147685	158.846645	0.491443	15.292993	0.858865	7.630747	0.000000	0.000000
2578.569831	538.147766	158.830968	0.491449	15.291483	0.858874	7.629994	0.000000	0.000000
2578.589833	538.147766	158.838683	0.491446	15.292226	0.858870	7.630364	0.000000	0.000000
2578.609835	538.147685	158.828778	0.491449	15.291273	0.858875	7.629888	0.000000	0.000000
2578.629838	538.147766	158.840153	0.491445	15.292368	0.858869	7.630435	0.000000	0.000000
2578.649839	538.147766	158.822283	0.491451	15.290647	0.858878	7.629576	0.000000	0.000000
2578.669841	538.147685	158.820283	0.491452	15.290455	0.858879	7.629480	0.000000	0.000000
2578.689843	538.147766	158.822317	0.491451	15.290651	0.858878	7.629578	0.000000	0.000000
2578.709846	538.147766	158.816615	0.491453	15.290102	0.858881	7.629304	0.000000	0.000000
2578.729847	538.147685	158.833335	0.491448	15.291711	0.858872	7.630107	0.000000	0.000000
2578.749849	538.147766	158.834825	0.491447	15.291855	0.858872	7.630179	0.000000	0.000000
2578.789854	538.147766	158.827203	0.491450	15.291121	0.858876	7.629813	0.000000	0.000000
2578.789854	538.147766	158.825347	0.491450	15.290942	0.858877	7.629724	0.000000	0.000000
2578.809855	538.147766	158.812823	0.491455	15.289737	0.858884	7.629122	0.000000	0.000000
2578.829857	538.147685	158.821654	0.491452	15.290587	0.858879	7.629546	0.000000	0.000000
2578.849859	538.147766	158.827366	0.491450	15.291137	0.858876	7.629821	0.000000	0.000000
2578.869862	538.147766	158.818724	0.491453	15.290305	0.858880	7.629405	0.000000	0.000000
2578.889863	538.147685	158.823919	0.491451	15.290805	0.858877	7.629655	0.000000	0.000000
2578.909865	538.147766	158.812226	0.491455	15.289679	0.858884	7.629093	0.000000	0.000000
2578.929867	538.147766	158.805132	0.491457	15.288996	0.858888	7.628752	0.000000	0.000000
2578.949869	538.147685	158.809911	0.491456	15.289456	0.858885	7.628982	0.000000	0.000000
2578.969872	538.147766	158.813144	0.491455	15.289767	0.858883	7.629137	0.000000	0.000000
2578.989873	538.147766	158.803042	0.491458	15.288795	0.858889	7.628652	0.000000	0.000000
2579.009875	538.147766	158.803577	0.491458	15.288846	0.858888	7.628678	0.000000	0.000000
2579.029877	538.147766	158.790810	0.491462	15.287617	0.858895	7.628064	0.000000	0.000000
2579.049880	538.147685	158.803605	0.491458	15.288849	0.858888	7.628679	0.000000	0.000000
2579.069881	538.147766	158.800033	0.491459	15.288505	0.858890	7.628507	0.000000	0.000000
2579.089883	538.147766	158.806631	0.491457	15.289140	0.858887	7.628824	0.000000	0.000000
2579.109885	538.147685	158.793789	0.491461	15.287904	0.858894	7.628208	0.000000	0.000000
2579.129888	538.147766	158.795259	0.491461	15.288046	0.858893	7.628278	0.000000	0.000000
2579.149889	538.147685	158.805555	0.491457	15.289037	0.858887	7.628773	0.000000	0.000000
2579.169891	538.147766	158.794348	0.491461	15.287958	0.858893	7.628234	0.000000	0.000000
2579.209895	538.147685	158.795598	0.491460	15.288078	0.858893	7.628294	0.000000	0.000000
2579.209895	538.147685	158.783952	0.491464	15.286957	0.858899	7.627735	0.000000	0.000000
2579.229897	538.147766	158.789822	0.491462	15.287522	0.858896	7.628017	0.000000	0.000000
2579.249899	538.147685	158.793583	0.491461	15.287884	0.858894	7.628198	0.000000	0.000000
2579.269901	538.147766	158.778095	0.491466	15.286393	0.858902	7.627454	0.000000	0.000000
2579.289903	538.147766	158.776285	0.491467	15.286219	0.858903	7.627367	0.000000	0.000000
2579.309906	538.147685	158.768019	0.491470	15.285423	0.858908	7.626970	0.000000	0.000000
2579.329907	538.147766	158.784933	0.491464	15.287052	0.858899	7.627782	0.000000	0.000000
2579.349909	538.147685	158.778622	0.491466	15.286444	0.858902	7.627479	0.000000	0.000000
2579.369911	538.147766	158.778124	0.491466	15.286396	0.858902	7.627455	0.000000	0.000000
2579.389914	538.147766	158.769952	0.491469	15.285609	0.858907	7.627062	0.000000	0.000000
2579.409915	538.147685	158.772774	0.491468	15.285881	0.858905	7.627198	0.000000	0.000000
2579.429917	538.147766	158.756554	0.491474	15.284319	0.858914	7.626419	0.000000	0.000000
2579.449919	538.147685	158.757171	0.491473	15.284379	0.858913	7.626448	0.000000	0.000000
2579.469922	538.147766	158.767638	0.491470	15.285386	0.858908	7.626951	0.000000	0.000000
2579.489923	538.147766	158.756727	0.491473	15.284336	0.858914	7.626427	0.000000	0.000000
2579.509925	538.147685	158.749016	0.491476	15.283594	0.858918	7.626057	0.000000	0.000000
2579.529927	538.147766	158.753182	0.491475	15.283995	0.858916	7.626257	0.000000	0.000000
2579.549929	538.147766	158.742138	0.491478	15.282931	0.858922	7.625726	0.000000	0.000000
2579.569932	538.147685	158.753014	0.491475	15.283979	0.858916	7.626249	0.000000	0.000000
2579.589933	538.147766	158.738773	0.491480	15.282607	0.858923	7.625565	0.000000	0.000000
2579.609935	538.147766	158.747174	0.491477	15.283416	0.858919	7.625968	0.000000	0.000000
2579.629937	538.147685	158.740936	0.491479	15.282816	0.858922	7.625669	0.000000	0.000000
2579.649940	538.147766	158.741585	0.491479	15.282878	0.858922	7.625700	0.000000	0.000000
2579.669941	538.147766	158.736701	0.491480	15.282408	0.858925	7.625465	0.000000	0.000000
2579.689943	538.147685	158.737242	0.491480	15.282460	0.858924	7.625491	0.000000	0.000000
2579.709945	538.147766	158.739069	0.491479	15.282636	0.858923	7.625579	0.000000	0.000000
2579.729948	538.147685	158.749296	0.491476	15.283621	0.858918	7.626070	0.000000	0.000000
2579.749949	538.147766	158.729917	0.491482	15.281755	0.858928	7.625139	0.000000	0.000000
2579.769951	538.147766	158.723690	0.491485	15.281155	0.858932	7.624840	0.000000	0.000000
2579.789953	538.147685	158.733158	0.491481	15.282067	0.858926	7.625295	0.000000	0.000000
2579.809956	538.147685	158.722328	0.491485	15.281024	0.858932	7.624775	0.000000	0.000000
2579.849959	538.147766	158.708224	0.491490	15.279666	0.858940	7.624097	0.000000	0.000000
2579.849959	538.147766	158.714067	0.491488	15.280229	0.858937	7.624378	0.000000	0.000000
2579.869961	538.147766	158.708029	0.491490	15.279648	0.858940	7.624088	0.000000	0.000000
2579.889963	538.147766	158.707537	0.491490	15.279600	0.858940	7.624064	0.000000	0.000000
2579.909966	538.147685	158.701613	0.491492	15.279030	0.858943	7.623780	0.000000	0.000000
2579.929967	538.147766	158.685926	0.491497	15.277520	0.858952	7.623026	0.000000	0.000000
2579.949969	538.147766	158.679749	0.491499	15.276925	0.858955	7.622729	0.000000	0.000000
2579.969971	538.147685	158.675805	0.491501	15.276545	0.858957	7.622540	0.000000	0.000000
2579.989974	538.147766	158.678887	0.491500	15.276842	0.858956	7.622688	0.000000	0.000000
2580.009975	538.147766	158.680888	0.491499	15.277035	0.858955	7.622784	0.000000	0.000000
2580.029977	538.147766	158.668311	0.491503	15.275824	0.858962	7.622180	0.000000	0.000000
2580.049979	538.147766	158.666778	0.491504	15.275676	0.858962	7.622106	0.000000	0.000000
2580.069982	538.147766	158.674394	0.491501	15.276409	0.858958	7.622472	0.000000	0.000000
2580.089983	538.147766	158.676014	0.491501	15.276565	0.858957	7.622550	0.000000	0.000000
2580.109985	538.147766	158.665345	0.491504	15.275538	0.858963	7.622037	0.000000	0.000000
2580.129987	538.147685	158.667326	0.491503	15.275729	0.858962	7.622132	0.000000	0.000000
2580.149990	538.147766	158.655853	0.491507	15.274624	0.858968	7.621581	0.000000	0.000000
2580.169991	538.147766	158.667280	0.491503	15.275724	0.858962	7.622130	0.000000	0.000000
2580.189993	538.147766	158.651183	0.491509	15.274175	0.858971	7.621357	0.000000	0.000000
2580.209995	538.147766	158.656652	0.491507	15.274701	0.858968	7.621620	0.000000	0.000000
2580.229997	538.147766	158.647929	0.491510	15.273861	0.858973	7.621201	0.000000	0.000000
2580.250000	538.147685	158.645056	0.491511	15.273585	0.858974	7.621063	0.000000	0.000000
2580.270001	538.147766	158.646661	0.491510	15.273739	0.858973	7.621140	0.000000	0.000000
2580.290003	538.147766	158.653435	0.491508	15.274391	0.858970	7.621465	0.000000	0.000000
2580.310005	538.147685	158.642774	0.491512	15.273365	0.858975	7.620953	0.000000	0.000000
2580.330008	538.147766	158.654916	0.491508	15.274534	0.858969	7.621536	0.000000	0.000000
2580.350009	538.147766	158.649168	0.491510	15.273981	0.858972	7.621260	0.000000	0.000000
2580.370011	538.147685	158.637010	0.491514	15.272810	0.858978	7.620676	0.000000	0.000000
2580.390013	538.147766	158.651006	0.491509	15.274158	0.858971	7.621348	0.000000	0.000000
2580.410016	538.147685	158.636461	0.491514	15.272757	0.858979	7.620650	0.000000	0.000000
2580.430017	538.147766	158.632184	0.491515	15.272346	0.858981	7.620444	0.000000	0.000000
2580.450019	538.147766	158.646567	0.491510	15.273730	0.858973	7.621135	0.000000	0.000000
2580.470021	538.147685	158.642639	0.491512	15.273352	0.858975	7.620947	0.000000	0.000000
2580.490023	538.147766	158.638868	0.491513	15.272989	0.858977	7.620765	0.000000	0.000000
2580.510026	538.147766	158.630110	0.491516	15.272146	0.858982	7.620345	0.000000	0.000000
2580.530027	538.147766	158.635326	0.491514	15.272648	0.858979	7.620595	0.000000	0.000000
2580.550029	538.147766	158.637175	0.491514	15.272826	0.858978	7.620684	0.000000	0.000000
2580.570031	538.147685	158.622476	0.491518	15.271411	0.858986	7.619978	0.000000	0.000000
2580.590034	538.147766	158.614579	0.491521	15.270651	0.858991	7.619599	0.000000	0.000000
2580.610035	538.147766	158.629184	0.491516	15.272057	0.858983	7.620300	0.000000	0.000000
2580.630037	538.147685	158.616890	0.491520	15.270873	0.858989	7.619710	0.000000	0.000000
2580.650039	538.147766	158.621307	0.491519	15.271298	0.858987	7.619922	0.000000	0.000000
2580.670042	538.147766	158.612603	0.491522	15.270460	0.858992	7.619504	0.000000	0.000000
2580.690043	538.147685	158.606741	0.491524	15.269896	0.858995	7.619222	0.000000	0.000000
2580.710045	538.147766	158.607539	0.491524	15.269973	0.858994	7.619260	0.000000	0.000000
2580.730047	538.147766	158.605487	0.491524	15.269775	0.858995	7.619162	0.000000	0.000000
2580.750050	538.147685	158.616021	0.491521	15.270789	0.858990	7.619668	0.000000	0.000000
2580.770051	538.147766	158.610956	0.491522	15.270302	0.858993	7.619425	0.000000	0.000000
2580.790053	538.147685	158.607446	0.491523	15.269964	0.858994	7.619256	0.000000	0.000000
2580.810055	538.147766	158.604186	0.491525	15.269650	0.858996	7.619099	0.000000	0.000000
2580.830057	538.147766	158.597358	0.491527	15.268993	0.859000	7.618771	0.000000	0.000000
2580.850060	538.147685	158.595117	0.491528	15.268777	0.859001	7.618664	0.000000	0.000000
2580.870061	538.147766	158.595694	0.491528	15.268832	0.859001	7.618691	0.000000	0.000000
2580.890063	538.147766	158.593270	0.491528	15.268599	0.859002	7.618575	0.000000	0.000000
2580.910065	538.147685	158.601746	0.491525	15.269415	0.858997	7.618982	0.000000	0.000000
2580.930068	538.147766	158.592602	0.491529	15.268535	0.859002	7.618543	0.000000	0.000000
2580.950069	538.147766	158.589985	0.491529	15.268283	0.859004	7.618417	0.000000	0.000000
2580.970071	538.147685	158.601791	0.491525	15.269419	0.858997	7.618984	0.000000	0.000000
2580.990073	538.147766	158.586733	0.491531	15.267970	0.859006	7.618261	0.000000	0.000000
2581.010076	538.147766	158.601173	0.491526	15.269360	0.858998	7.618955	0.000000	0.000000
2581.030077	538.147685	158.588119	0.491530	15.268103	0.859005	7.618327	0.000000	0.000000
2581.050079	538.147766	158.583766	0.491532	15.267684	0.859007	7.618118	0.000000	0.000000
2581.070081	538.147766	158.582518	0.491532	15.267564	0.859008	7.618058	0.000000	0.000000
2581.090084	538.147685	158.581664	0.491532	15.267482	0.859008	7.618017	0.000000	0.000000
2581.130087	538.147685	158.584563	0.491531	15.267761	0.859007	7.618157	0.000000	0.000000
2581.130087	538.147685	158.592320	0.491529	15.268508	0.859002	7.618529	0.000000	0.000000
2581.150089	538.147766	158.591990	0.491529	15.268476	0.859003	7.618513	0.000000	0.000000
2581.170091	538.147766	158.598143	0.491527	15.269068	0.858999	7.618809	0.000000	0.000000
2581.190094	538.147685	158.598053	0.491527	15.269060	0.858999	7.618805	0.000000	0.000000
2581.210095	538.147766	158.599390	0.491526	15.269188	0.858999	7.618869	0.000000	0.000000
2581.230097	538.147766	158.590993	0.491529	15.268380	0.859003	7.618466	0.000000	0.000000
2581.250099	538.147685	158.598614	0.491526	15.269114	0.858999	7.618832	0.000000	0.000000
2581.270102	538.147766	158.585779	0.491531	15.267878	0.859006	7.618215	0.000000	0.000000
2581.290103	538.147766	158.584567	0.491531	15.267761	0.859007	7.618157	0.000000	0.000000
2581.310105	538.147685	158.587758	0.491530	15.268068	0.859005	7.618310	0.000000	0.000000
2581.350110	538.147766	158.592360	0.491529	15.268511	0.859003	7.618531	0.000000	0.000000
2581.350110	538.147766	158.583277	0.491532	15.267637	0.859007	7.618095	0.000000	0.000000
2581.370111	538.147685	158.569097	0.491536	15.266272	0.859015	7.617414	0.000000	0.000000
2581.390113	538.147766	158.571757	0.491536	15.266528	0.859014	7.617541	0.000000	0.000000
2581.410115	538.147685	158.560168	0.491539	15.265412	0.859020	7.616985	0.000000	0.000000
2581.430118	538.147766	158.563226	0.491538	15.265707	0.859018	7.617132	0.000000	0.000000
2581.450119	538.147766	158.562577	0.491539	15.265644	0.859019	7.617100	0.000000	0.000000
2581.470121	538.147685	158.574378	0.491535	15.266780	0.859012	7.617667	0.000000	0.000000
2581.490123	538.147766	158.568122	0.491537	15.266178	0.859016	7.617367	0.000000	0.000000
2581.510125	538.147685	158.556738	0.491540	15.265082	0.859022	7.616820	0.000000	0.000000
2581.530128	538.147766	158.541953	0.491546	15.263658	0.859030	7.616110	0.000000	0.000000
2581.550129	538.147766	158.547974	0.491544	15.264238	0.859027	7.616399	0.000000	0.000000
2581.570131	538.147685	158.556237	0.491541	15.265034	0.859022	7.616796	0.000000	0.000000
2581.590133	538.147766	158.544371	0.491545	15.263891	0.859028	7.616226	0.000000	0.000000
2581.610136	538.147766	158.545079	0.491544	15.263959	0.859028	7.616260	0.000000	0.000000
2581.630137	538.147685	158.541502	0.491546	15.263615	0.859030	7.616088	0.000000	0.000000
2581.650139	538.147766	158.542367	0.491545	15.263698	0.859030	7.616130	0.000000	0.000000
2581.670141	538.147766	158.542543	0.491545	15.263715	0.859029	7.616138	0.000000	0.000000
2581.690144	538.147766	158.538070	0.491547	15.263285	0.859032	7.615923	0.000000	0.000000
2581.710145	538.147766	158.531182	0.491549	15.262622	0.859036	7.615592	0.000000	0.000000
2581.730147	538.147685	158.531076	0.491549	15.262611	0.859036	7.615587	0.000000	0.000000
2581.750149	538.147766	158.529688	0.491550	15.262478	0.859036	7.615521	0.000000	0.000000
2581.770151	538.147766	158.535350	0.491548	15.263023	0.859033	7.615793	0.000000	0.000000
2581.790154	538.147766	158.542026	0.491546	15.263666	0.859030	7.616113	0.000000	0.000000
2581.810155	538.147766	158.536079	0.491548	15.263093	0.859033	7.615828	0.000000	0.000000
2581.830157	538.147685	158.525955	0.491551	15.262118	0.859038	7.615341	0.000000	0.000000
2581.850159	538.147766	158.539629	0.491546	15.263435	0.859031	7.615998	0.000000	0.000000
2581.870162	538.147766	158.536447	0.491547	15.263128	0.859033	7.615845	0.000000	0.000000
2581.890163	538.147685	158.530326	0.491549	15.262539	0.859036	7.615551	0.000000	0.000000
2581.910165	538.147766	158.539256	0.491546	15.263399	0.859031	7.615980	0.000000	0.000000
2581.930167	538.147685	158.543423	0.491545	15.263800	0.859029	7.616180	0.000000	0.000000
2581.950170	538.147766	158.532316	0.491549	15.262731	0.859035	7.615647	0.000000	0.000000
2581.970171	538.147766	158.530847	0.491549	15.262589	0.859036	7.615576	0.000000	0.000000
2581.990173	538.147766	158.524782	0.491551	15.262005	0.859039	7.615285	0.000000	0.000000
2582.010175	538.147766	158.546496	0.491544	15.264096	0.859027	7.616328	0.000000	0.000000
2582.030178	538.147685	158.541781	0.491546	15.263642	0.859030	7.616101	0.000000	0.000000
2582.050179	538.147766	158.532438	0.491549	15.262742	0.859035	7.615653	0.000000	0.000000
2582.070181	538.147766	158.536885	0.491547	15.263171	0.859033	7.615866	0.000000	0.000000
2582.090183	538.147685	158.539976	0.491546	15.263468	0.859031	7.616015	0.000000	0.000000
2582.110185	538.147766	158.531801	0.491549	15.262681	0.859035	7.615622	0.000000	0.000000
2582.130188	538.147766	158.521312	0.491552	15.261671	0.859041	7.615118	0.000000	0.000000
2582.150189	538.147685	158.513596	0.491555	15.260928	0.859045	7.614747	0.000000	0.000000
2582.170191	538.147766	158.520994	0.491553	15.261641	0.859041	7.615103	0.000000	0.000000
2582.190193	538.147685	158.527501	0.491550	15.262267	0.859037	7.615415	0.000000	0.000000
2582.210196	538.147766	158.527532	0.491550	15.262270	0.859038	7.615417	0.000000	0.000000
2582.230197	538.147685	158.509694	0.491556	15.260553	0.859047	7.614560	0.000000	0.000000
2582.250199	538.147685	158.501982	0.491559	15.259810	0.859051	7.614190	0.000000	0.000000
2582.270201	538.147766	158.518893	0.491553	15.261438	0.859042	7.615002	0.000000	0.000000
2582.290204	538.147685	158.525421	0.491551	15.262067	0.859039	7.615316	0.000000	0.000000
2582.310205	538.147766	158.512890	0.491555	15.260860	0.859045	7.614714	0.000000	0.000000
2582.330207	538.147766	158.500641	0.491559	15.259681	0.859052	7.614125	0.000000	0.000000
2582.350209	538.147685	158.495294	0.491561	15.259166	0.859055	7.613868	0.000000	0.000000
2582.370212	538.147766	158.510065	0.491556	15.260589	0.859047	7.614578	0.000000	0.000000
2582.390213	538.147766	158.510759	0.491556	15.260655	0.859047	7.614611	0.000000	0.000000
2582.410215	538.147685	158.486862	0.491564	15.258355	0.859059	7.613463	0.000000	0.000000
2582.430217	538.147766	158.496803	0.491561	15.259312	0.859054	7.613941	0.000000	0.000000
2582.450219	538.147685	158.495798	0.491561	15.259215	0.859055	7.613892	0.000000	0.000000
2582.470222	538.147766	158.480470	0.491566	15.257739	0.859063	7.613156	0.000000	0.000000
2582.490223	538.147766	158.490829	0.491563	15.258737	0.859057	7.613654	0.000000	0.000000
2582.510225	538.147685	158.501770	0.491559	15.259790	0.859051	7.614179	0.000000	0.000000
2582.530227	538.147766	158.503260	0.491559	15.259933	0.859051	7.614251	0.000000	0.000000
2582.550230	538.147685	158.495085	0.491561	15.259146	0.859055	7.613858	0.000000	0.000000
2582.570231	538.147685	158.494854	0.491561	15.259124	0.859055	7.613847	0.000000	0.000000
2582.590233	538.147766	158.490360	0.491563	15.258691	0.859058	7.613631	0.000000	0.000000
2582.610235	538.147685	158.481673	0.491566	15.257855	0.859062	7.613214	0.000000	0.000000
2582.630238	538.147766	158.481498	0.491566	15.257838	0.859062	7.613206	0.000000	0.000000
2582.650239	538.147766	158.483179	0.491565	15.258000	0.859062	7.613286	0.000000	0.000000
2582.670241	538.147685	158.475056	0.491568	15.257218	0.859066	7.612896	0.000000	0.000000
2582.690243	538.147766	158.489834	0.491563	15.258641	0.859058	7.613606	0.000000	0.000000
2582.710245	538.147766	158.475386	0.491568	15.257250	0.859066	7.612912	0.000000	0.000000
2582.730247	538.147766	158.475324	0.491568	15.257244	0.859066	7.612909	0.000000	0.000000
2582.750249	538.147766	158.472602	0.491569	15.256982	0.859067	7.612778	0.000000	0.000000
2582.770251	538.147685	158.471589	0.491569	15.256884	0.859068	7.612730	0.000000	0.000000
2582.790253	538.147766	158.466367	0.491571	15.256381	0.859071	7.612479	0.000000	0.000000
2582.810256	538.147766	158.465497	0.491571	15.256298	0.859071	7.612437	0.000000	0.000000
2582.830257	538.147685	158.465393	0.491571	15.256288	0.859071	7.612432	0.000000	0.000000
2582.850259	538.147766	158.471072	0.491569	15.256834	0.859068	7.612705	0.000000	0.000000
2582.870261	538.147685	158.460860	0.491573	15.255851	0.859073	7.612214	0.000000	0.000000
2582.890264	538.147766	158.468252	0.491570	15.256563	0.859070	7.612569	0.000000	0.000000
2582.910265	538.147766	158.453261	0.491575	15.255120	0.859078	7.611849	0.000000	0.000000
2582.930267	538.147685	158.453710	0.491575	15.255163	0.859077	7.611871	0.000000	0.000000
2582.950269	538.147766	158.464017	0.491572	15.256155	0.859072	7.612366	0.000000	0.000000
2582.970272	538.147766	158.457922	0.491574	15.255568	0.859075	7.612073	0.000000	0.000000
2582.990273	538.147685	158.437540	0.491580	15.253606	0.859086	7.611094	0.000000	0.000000
2583.010275	538.147766	158.430708	0.491583	15.252948	0.859090	7.610766	0.000000	0.000000
2583.030277	538.147766	158.442495	0.491579	15.254083	0.859083	7.611332	0.000000	0.000000
2583.050279	538.147766	158.443513	0.491579	15.254181	0.859083	7.611381	0.000000	0.000000
2583.070282	538.147766	158.439968	0.491580	15.253840	0.859085	7.611211	0.000000	0.000000
2583.090283	538.147685	158.429449	0.491583	15.252827	0.859090	7.610705	0.000000	0.000000
2583.110285	538.147766	158.427272	0.491584	15.252618	0.859092	7.610601	0.000000	0.000000
2583.130287	538.147766	158.421280	0.491586	15.252041	0.859095	7.610313	0.000000	0.000000
2583.150290	538.147685	158.427358	0.491584	15.252626	0.859092	7.610605	0.000000	0.000000
2583.170291	538.147766	158.419856	0.491587	15.251904	0.859096	7.610244	0.000000	0.000000
2583.190293	538.147766	158.427600	0.491584	15.252649	0.859092	7.610616	0.000000	0.000000
2583.210295	538.147685	158.402616	0.491592	15.250244	0.859105	7.609416	0.000000	0.000000
2583.230298	538.147766	158.394821	0.491595	15.249493	0.859109	7.609042	0.000000	0.000000
2583.250299	538.147685	158.398896	0.491593	15.249886	0.859107	7.609238	0.000000	0.000000
2583.270301	538.147766	158.394891	0.491595	15.249500	0.859109	7.609045	0.000000	0.000000
2583.290303	538.147766	158.395317	0.491595	15.249541	0.859109	7.609066	0.000000	0.000000
2583.310306	538.147685	158.404621	0.491592	15.250437	0.859104	7.609512	0.000000	0.000000
2583.330307	538.147766	158.395554	0.491595	15.249564	0.859109	7.609077	0.000000	0.000000
2583.350309	538.147766	158.406346	0.491591	15.250603	0.859103	7.609595	0.000000	0.000000
2583.370311	538.147766	158.382184	0.491599	15.248277	0.859116	7.608435	0.000000	0.000000
2583.390313	538.147766	158.398811	0.491594	15.249877	0.859107	7.609233	0.000000	0.000000
2583.410316	538.147685	158.387370	0.491597	15.248776	0.859113	7.608684	0.000000	0.000000
2583.430317	538.147766	158.377588	0.491601	15.247834	0.859119	7.608214	0.000000	0.000000
2583.450319	538.147685	158.387700	0.491597	15.248808	0.859113	7.608700	0.000000	0.000000
2583.470321	538.147685	158.392624	0.491596	15.249282	0.859110	7.608936	0.000000	0.000000
2583.490324	538.147766	158.384276	0.491598	15.248478	0.859115	7.608535	0.000000	0.000000
2583.510325	538.147685	158.381243	0.491599	15.248186	0.859116	7.608389	0.000000	0.000000
2583.530327	538.147766	158.370219	0.491603	15.247125	0.859123	7.607860	0.000000	0.000000
2583.550329	538.147766	158.376506	0.491601	15.247730	0.859119	7.608162	0.000000	0.000000
2583.570332	538.147685	158.367790	0.491604	15.246891	0.859124	7.607743	0.000000	0.000000
2583.590333	538.147766	158.375417	0.491601	15.247625	0.859120	7.608110	0.000000	0.000000
2583.610335	538.147766	158.394789	0.491595	15.249490	0.859109	7.609040	0.000000	0.000000
2583.630337	538.147685	158.372731	0.491602	15.247367	0.859121	7.607981	0.000000	0.000000
2583.650340	538.147766	158.371983	0.491603	15.247295	0.859122	7.607945	0.000000	0.000000
2583.670341	538.147766	158.374255	0.491602	15.247513	0.859120	7.608054	0.000000	0.000000
2583.690343	538.147685	158.366385	0.491604	15.246756	0.859124	7.607676	0.000000	0.000000
2583.710345	538.147766	158.383010	0.491599	15.248356	0.859116	7.608474	0.000000	0.000000
2583.730347	538.147766	158.369455	0.491603	15.247051	0.859123	7.607823	0.000000	0.000000
2583.750350	538.147766	158.371485	0.491603	15.247247	0.859122	7.607921	0.000000	0.000000
2583.770351	538.147766	158.384373	0.491598	15.248487	0.859115	7.608540	0.000000	0.000000
2583.790353	538.147766	158.379667	0.491600	15.248034	0.859117	7.608314	0.000000	0.000000
2583.810355	538.147766	158.377524	0.491601	15.247828	0.859119	7.608211	0.000000	0.000000
2583.830358	538.147766	158.379304	0.491600	15.247999	0.859118	7.608296	0.000000	0.000000
2583.850359	538.147766	158.379821	0.491600	15.248049	0.859117	7.608321	0.000000	0.000000
2583.870361	538.147766	158.356233	0.491608	15.245778	0.859130	7.607188	0.000000	0.000000
2583.910366	538.147766	158.365541	0.491605	15.246674	0.859125	7.607635	0.000000	0.000000
2583.910366	538.147685	158.346373	0.491611	15.244829	0.859135	7.606714	0.000000	0.000000
2583.930367	538.147766	158.347931	0.491611	15.244979	0.859135	7.606789	0.000000	0.000000
2583.950369	538.147766	158.350430	0.491610	15.245220	0.859133	7.606909	0.000000	0.000000
2583.970371	538.147766	158.343103	0.491612	15.244514	0.859137	7.606557	0.000000	0.000000
2583.990373	538.147766	158.342253	0.491613	15.244432	0.859138	7.606516	0.000000	0.000000
2584.010376	538.147766	158.343637	0.491612	15.244566	0.859137	7.606583	0.000000	0.000000
2584.030377	538.147766	158.337291	0.491614	15.243955	0.859140	7.606278	0.000000	0.000000
2584.050379	538.147766	158.342710	0.491612	15.244476	0.859137	7.606538	0.000000	0.000000
2584.070381	538.147685	158.351370	0.491609	15.245310	0.859133	7.606954	0.000000	0.000000
2584.090384	538.147766	158.349083	0.491610	15.245090	0.859134	7.606845	0.000000	0.000000
2584.110385	538.147685	158.337534	0.491614	15.243978	0.859140	7.606290	0.000000	0.000000
2584.130387	538.147766	158.339917	0.491613	15.244208	0.859139	7.606404	0.000000	0.000000
2584.150389	538.147766	158.345420	0.491611	15.244737	0.859136	7.606669	0.000000	0.000000
2584.170392	538.147685	158.337198	0.491614	15.243946	0.859140	7.606274	0.000000	0.000000
2584.190393	538.147766	158.339104	0.491614	15.244129	0.859139	7.606365	0.000000	0.000000
2584.210395	538.147685	158.337442	0.491614	15.243969	0.859140	7.606285	0.000000	0.000000
2584.230397	538.147766	158.329307	0.491617	15.243186	0.859145	7.605895	0.000000	0.000000
2584.250400	538.147766	158.328683	0.491617	15.243126	0.859145	7.605865	0.000000	0.000000
2584.270401	538.147766	158.338916	0.491614	15.244111	0.859139	7.606356	0.000000	0.000000
2584.290403	538.147766	158.329253	0.491617	15.243181	0.859145	7.605892	0.000000	0.000000
2584.310405	538.147685	158.332275	0.491616	15.243472	0.859143	7.606037	0.000000	0.000000
2584.330407	538.147766	158.333981	0.491615	15.243636	0.859142	7.606119	0.000000	0.000000
2584.350410	538.147766	158.328833	0.491617	15.243140	0.859145	7.605872	0.000000	0.000000
2584.370411	538.147766	158.331322	0.491616	15.243380	0.859144	7.605991	0.000000	0.000000
2584.390413	538.147766	158.332324	0.491616	15.243476	0.859143	7.606039	0.000000	0.000000
2584.410415	538.147685	158.325465	0.491618	15.242816	0.859147	7.605710	0.000000	0.000000
2584.430418	538.147766	158.325870	0.491618	15.242855	0.859146	7.605729	0.000000	0.000000
2584.450419	538.147766	158.331661	0.491616	15.243413	0.859143	7.606008	0.000000	0.000000
2584.470421	538.147685	158.328057	0.491617	15.243066	0.859145	7.605834	0.000000	0.000000
2584.490423	538.147766	158.320740	0.491620	15.242361	0.859149	7.605483	0.000000	0.000000
2584.510426	538.147685	158.305040	0.491625	15.240850	0.859158	7.604729	0.000000	0.000000
2584.550429	538.147766	158.301088	0.491626	15.240469	0.859160	7.604539	0.000000	0.000000
2584.550429	538.147766	158.303908	0.491625	15.240741	0.859158	7.604674	0.000000	0.000000
2584.570431	538.147685	158.299460	0.491627	15.240312	0.859161	7.604461	0.000000	0.000000
2584.590434	538.147766	158.293018	0.491629	15.239692	0.859164	7.604151	0.000000	0.000000
2584.610435	538.147685	158.308024	0.491624	15.241137	0.859156	7.604872	0.000000	0.000000
2584.630437	538.147766	158.297272	0.491628	15.240102	0.859162	7.604356	0.000000	0.000000
2584.650439	538.147766	158.291304	0.491630	15.239527	0.859165	7.604069	0.000000	0.000000
2584.670441	538.147685	158.288120	0.491631	15.239221	0.859167	7.603916	0.000000	0.000000
2584.690444	538.147766	158.279498	0.491634	15.238391	0.859172	7.603502	0.000000	0.000000
2584.710445	538.147685	158.285387	0.491632	15.238958	0.859168	7.603785	0.000000	0.000000
2584.730447	538.147766	158.275095	0.491635	15.237967	0.859174	7.603290	0.000000	0.000000
2584.750449	538.147766	158.275846	0.491635	15.238039	0.859173	7.603326	0.000000	0.000000
2584.770452	538.147685	158.272211	0.491636	15.237689	0.859175	7.603152	0.000000	0.000000
2584.790453	538.147766	158.282509	0.491633	15.238681	0.859170	7.603646	0.000000	0.000000
2584.810455	538.147685	158.277087	0.491634	15.238159	0.859173	7.603386	0.000000	0.000000
2584.830457	538.147766	158.279984	0.491633	15.238437	0.859171	7.603525	0.000000	0.000000
2584.850460	538.147766	158.273024	0.491636	15.237767	0.859175	7.603191	0.000000	0.000000
2584.870461	538.147685	158.263234	0.491639	15.236825	0.859180	7.602721	0.000000	0.000000
2584.890463	538.147766	158.268788	0.491637	15.237360	0.859177	7.602987	0.000000	0.000000
2584.910465	538.147766	158.268636	0.491637	15.237345	0.859177	7.602980	0.000000	0.000000
2584.930468	538.147685	158.272409	0.491636	15.237708	0.859175	7.603161	0.000000	0.000000
2584.950469	538.147766	158.267878	0.491638	15.237272	0.859178	7.602944	0.000000	0.000000
2584.970471	538.147766	158.260115	0.491640	15.236525	0.859182	7.602571	0.000000	0.000000
2584.990473	538.147766	158.270434	0.491637	15.237518	0.859176	7.603066	0.000000	0.000000
2585.010475	538.147766	158.267548	0.491638	15.237240	0.859178	7.602928	0.000000	0.000000
2585.030478	538.147685	158.273759	0.491635	15.237838	0.859174	7.603226	0.000000	0.000000
2585.050479	538.147766	158.264591	0.491639	15.236955	0.859180	7.602786	0.000000	0.000000
2585.070481	538.147685	158.264094	0.491639	15.236908	0.859180	7.602762	0.000000	0.000000
2585.090483	538.147766	158.264892	0.491639	15.236984	0.859179	7.602800	0.000000	0.000000
2585.110486	538.147766	158.268940	0.491637	15.237374	0.859177	7.602995	0.000000	0.000000
2585.130487	538.147766	158.269889	0.491637	15.237466	0.859177	7.603040	0.000000	0.000000
2585.150489	538.147766	158.269121	0.491637	15.237392	0.859177	7.603003	0.000000	0.000000
2585.170491	538.147685	158.261498	0.491640	15.236658	0.859181	7.602637	0.000000	0.000000
2585.190494	538.147766	158.248950	0.491644	15.235450	0.859188	7.602034	0.000000	0.000000
2585.210495	538.147766	158.244669	0.491645	15.235037	0.859190	7.601829	0.000000	0.000000
2585.230497	538.147766	158.249613	0.491644	15.235513	0.859188	7.602066	0.000000	0.000000
2585.250499	538.147766	158.253320	0.491642	15.235870	0.859186	7.602244	0.000000	0.000000
2585.270501	538.147685	158.261018	0.491640	15.236611	0.859181	7.602614	0.000000	0.000000
2585.290504	538.147766	158.237235	0.491648	15.234322	0.859194	7.601472	0.000000	0.000000
2585.310505	538.147766	158.249053	0.491644	15.235459	0.859188	7.602039	0.000000	0.000000
2585.330507	538.147766	158.234264	0.491649	15.234036	0.859196	7.601329	0.000000	0.000000
2585.350509	538.147766	158.243582	0.491646	15.234933	0.859191	7.601776	0.000000	0.000000
2585.370512	538.147685	158.222573	0.491653	15.232910	0.859202	7.600767	0.000000	0.000000
2585.390513	538.147766	158.244205	0.491645	15.234993	0.859191	7.601806	0.000000	0.000000
2585.410515	538.147766	158.240714	0.491647	15.234657	0.859192	7.601639	0.000000	0.000000
2585.430517	538.147685	158.231339	0.491650	15.233754	0.859197	7.601188	0.000000	0.000000
2585.450520	538.147766	158.229351	0.491650	15.233563	0.859199	7.601093	0.000000	0.000000
2585.470521	538.147766	158.220854	0.491653	15.232745	0.859203	7.600685	0.000000	0.000000
2585.490523	538.147685	158.226234	0.491651	15.233263	0.859200	7.600943	0.000000	0.000000
2585.510525	538.147766	158.227824	0.491651	15.233416	0.859199	7.601019	0.000000	0.000000
2585.530528	538.147766	158.234019	0.491649	15.234012	0.859196	7.601317	0.000000	0.000000
2585.550529	538.147766	158.212536	0.491656	15.231944	0.859208	7.600285	0.000000	0.000000
2585.570531	538.147766	158.224306	0.491652	15.233077	0.859201	7.600850	0.000000	0.000000
2585.590533	538.147685	158.224435	0.491652	15.233089	0.859201	7.600857	0.000000	0.000000
2585.610535	538.147766	158.224752	0.491652	15.233120	0.859201	7.600872	0.000000	0.000000
2585.630538	538.147766	158.216033	0.491655	15.232281	0.859206	7.600453	0.000000	0.000000
2585.650539	538.147766	158.218179	0.491654	15.232487	0.859205	7.600556	0.000000	0.000000
2585.670541	538.147766	158.209369	0.491657	15.231639	0.859209	7.600133	0.000000	0.000000
2585.690543	538.147685	158.207095	0.491658	15.231420	0.859210	7.600024	0.000000	0.000000
2585.710546	538.147766	158.204521	0.491659	15.231172	0.859212	7.599900	0.000000	0.000000
2585.730547	538.147766	158.197644	0.491661	15.230510	0.859216	7.599570	0.000000	0.000000
2585.750549	538.147766	158.199107	0.491661	15.230651	0.859215	7.599640	0.000000	0.000000
2585.770551	538.147766	158.195248	0.491662	15.230279	0.859217	7.599455	0.000000	0.000000
2585.790554	538.147685	158.191164	0.491663	15.229886	0.859219	7.599258	0.000000	0.000000
2585.810555	538.147766	158.198650	0.491661	15.230607	0.859215	7.599618	0.000000	0.000000
2585.830557	538.147766	158.193296	0.491663	15.230091	0.859218	7.599361	0.000000	0.000000
2585.850559	538.147685	158.186004	0.491665	15.229389	0.859222	7.599010	0.000000	0.000000
2585.870562	538.147766	158.173389	0.491669	15.228175	0.859229	7.598404	0.000000	0.000000
2585.890563	538.147685	158.181859	0.491666	15.228990	0.859224	7.598811	0.000000	0.000000
2585.910565	538.147766	158.186300	0.491665	15.229418	0.859222	7.599025	0.000000	0.000000
2585.930567	538.147766	158.182070	0.491666	15.229011	0.859224	7.598821	0.000000	0.000000
2585.950569	538.147766	158.182852	0.491666	15.229086	0.859224	7.598859	0.000000	0.000000
2585.970572	538.147766	158.169957	0.491670	15.227845	0.859231	7.598240	0.000000	0.000000
2585.990573	538.147685	158.172590	0.491669	15.228098	0.859229	7.598366	0.000000	0.000000
2586.010575	538.147766	158.180305	0.491667	15.228841	0.859225	7.598737	0.000000	0.000000
2586.030577	538.147766	158.175254	0.491669	15.228355	0.859228	7.598494	0.000000	0.000000
2586.050580	538.147766	158.162435	0.491673	15.227120	0.859235	7.597878	0.000000	0.000000
2586.070581	538.147766	158.171328	0.491670	15.227977	0.859230	7.598305	0.000000	0.000000
2586.090583	538.147766	158.175179	0.491669	15.228347	0.859228	7.598490	0.000000	0.000000
2586.110585	538.147766	158.167722	0.491671	15.227629	0.859232	7.598132	0.000000	0.000000
2586.130588	538.147766	158.174336	0.491669	15.228266	0.859228	7.598450	0.000000	0.000000
2586.150589	538.147685	158.184546	0.491665	15.229249	0.859223	7.598940	0.000000	0.000000
2586.170591	538.147766	158.172700	0.491669	15.228109	0.859229	7.598371	0.000000	0.000000
2586.190593	538.147766	158.168315	0.491671	15.227686	0.859232	7.598161	0.000000	0.000000
2586.210596	538.147766	158.170662	0.491670	15.227912	0.859230	7.598273	0.000000	0.000000
2586.230597	538.147766	158.169853	0.491670	15.227834	0.859231	7.598235	0.000000	0.000000
2586.250599	538.147685	158.181374	0.491666	15.228944	0.859224	7.598788	0.000000	0.000000
2586.270601	538.147766	158.177996	0.491668	15.228618	0.859226	7.598626	0.000000	0.000000
2586.290603	538.147766	158.169156	0.491671	15.227767	0.859231	7.598201	0.000000	0.000000
2586.310606	538.147766	158.164631	0.491672	15.227332	0.859234	7.597984	0.000000	0.000000
2586.330607	538.147766	158.153878	0.491676	15.226297	0.859239	7.597467	0.000000	0.000000
2586.350609	538.147766	158.159876	0.491674	15.226874	0.859236	7.597755	0.000000	0.000000
2586.370611	538.147766	158.158511	0.491674	15.226743	0.859237	7.597690	0.000000	0.000000
2586.390614	538.147766	158.156107	0.491675	15.226511	0.859238	7.597574	0.000000	0.000000
2586.410615	538.147685	158.161403	0.491673	15.227021	0.859235	7.597829	0.000000	0.000000
2586.430617	538.147766	158.159190	0.491674	15.226808	0.859236	7.597722	0.000000	0.000000
2586.450619	538.147685	158.165272	0.491672	15.227393	0.859233	7.598015	0.000000	0.000000
2586.470622	538.147766	158.166968	0.491671	15.227557	0.859232	7.598096	0.000000	0.000000
2586.490623	538.147766	158.169882	0.491670	15.227837	0.859231	7.598236	0.000000	0.000000
2586.510625	538.147685	158.167138	0.491671	15.227573	0.859232	7.598104	0.000000	0.000000
2586.530627	538.147766	158.157610	0.491674	15.226656	0.859237	7.597646	0.000000	0.000000
2586.550629	538.147766	158.165759	0.491672	15.227440	0.859233	7.598038	0.000000	0.000000
2586.570632	538.147685	158.156020	0.491675	15.226503	0.859238	7.597570	0.000000	0.000000
2586.590633	538.147766	158.154319	0.491676	15.226339	0.859239	7.597488	0.000000	0.000000
2586.610635	538.147766	158.152008	0.491676	15.226117	0.859240	7.597377	0.000000	0.000000
2586.630637	538.147766	158.155728	0.491675	15.226475	0.859238	7.597556	0.000000	0.000000
2586.650640	538.147766	158.127027	0.491685	15.223711	0.859254	7.596177	0.000000	0.000000
2586.670641	538.147685	158.134075	0.491682	15.224390	0.859250	7.596516	0.000000	0.000000
2586.690643	538.147766	158.134867	0.491682	15.224466	0.859250	7.596554	0.000000	0.000000
2586.710645	538.147766	158.127091	0.491685	15.223718	0.859254	7.596180	0.000000	0.000000
2586.730648	538.147685	158.119610	0.491687	15.222997	0.859258	7.595821	0.000000	0.000000
2586.750649	538.147766	158.123415	0.491686	15.223364	0.859256	7.596004	0.000000	0.000000
2586.770651	538.147766	158.121358	0.491687	15.223166	0.859257	7.595905	0.000000	0.000000
2586.790653	538.147685	158.117620	0.491688	15.222806	0.859259	7.595725	0.000000	0.000000
2586.810656	538.147766	158.119105	0.491687	15.222949	0.859258	7.595797	0.000000	0.000000
2586.830657	538.147766	158.106272	0.491692	15.221713	0.859265	7.595180	0.000000	0.000000
2586.850659	538.147766	158.112382	0.491690	15.222301	0.859262	7.595474	0.000000	0.000000
2586.870661	538.147766	158.115366	0.491689	15.222589	0.859260	7.595617	0.000000	0.000000
2586.890663	538.147685	158.110582	0.491690	15.222128	0.859263	7.595387	0.000000	0.000000
2586.910666	538.147766	158.105919	0.491692	15.221679	0.859265	7.595163	0.000000	0.000000
2586.930667	538.147766	158.089177	0.491697	15.220067	0.859274	7.594359	0.000000	0.000000
2586.950669	538.147685	158.089952	0.491697	15.220142	0.859274	7.594396	0.000000	0.000000
2586.970671	538.147766	158.083792	0.491699	15.219549	0.859277	7.594100	0.000000	0.000000
2586.990674	538.147766	158.076500	0.491702	15.218847	0.859281	7.593750	0.000000	0.000000
2587.010675	538.147766	158.078957	0.491701	15.219083	0.859280	7.593868	0.000000	0.000000
2587.030677	538.147766	158.078749	0.491701	15.219063	0.859280	7.593858	0.000000	0.000000
2587.050679	538.147685	158.072849	0.491703	15.218495	0.859283	7.593575	0.000000	0.000000
2587.070682	538.147766	158.069972	0.491704	15.218218	0.859285	7.593436	0.000000	0.000000
2587.090683	538.147766	158.074359	0.491702	15.218641	0.859282	7.593647	0.000000	0.000000
2587.110685	538.147685	158.070078	0.491704	15.218229	0.859284	7.593442	0.000000	0.000000
2587.130687	538.147766	158.074261	0.491702	15.218631	0.859282	7.593643	0.000000	0.000000
2587.150690	538.147766	158.066762	0.491705	15.217909	0.859286	7.593282	0.000000	0.000000
2587.170691	538.147766	158.069259	0.491704	15.218150	0.859285	7.593402	0.000000	0.000000
2587.190693	538.147766	158.074102	0.491703	15.218616	0.859282	7.593635	0.000000	0.000000
2587.210695	538.147766	158.055266	0.491709	15.216803	0.859293	7.592730	0.000000	0.000000
2587.230697	538.147766	158.058789	0.491708	15.217142	0.859291	7.592899	0.000000	0.000000
2587.250700	538.147766	158.045684	0.491712	15.215880	0.859298	7.592270	0.000000	0.000000
2587.270701	538.147685	158.045743	0.491712	15.215886	0.859298	7.592273	0.000000	0.000000
2587.290703	538.147766	158.040520	0.491714	15.215383	0.859301	7.592022	0.000000	0.000000
2587.310705	538.147766	158.041483	0.491713	15.215476	0.859300	7.592068	0.000000	0.000000
2587.330708	538.147766	158.032630	0.491716	15.214623	0.859305	7.591643	0.000000	0.000000
2587.350709	538.147766	158.035984	0.491715	15.214946	0.859303	7.591804	0.000000	0.000000
2587.370711	538.147766	158.041169	0.491714	15.215445	0.859300	7.592053	0.000000	0.000000
2587.390713	538.147766	158.043213	0.491713	15.215642	0.859299	7.592151	0.000000	0.000000
2587.410716	538.147766	158.039918	0.491714	15.215325	0.859301	7.591993	0.000000	0.000000
2587.430717	538.147685	158.033544	0.491716	15.214711	0.859304	7.591687	0.000000	0.000000
2587.450719	538.147766	158.038170	0.491715	15.215157	0.859302	7.591909	0.000000	0.000000
2587.470721	538.147766	158.034593	0.491716	15.214812	0.859304	7.591737	0.000000	0.000000
2587.490723	538.147685	158.023972	0.491719	15.213790	0.859309	7.591227	0.000000	0.000000
2587.510725	538.147766	158.020441	0.491721	15.213450	0.859311	7.591057	0.000000	0.000000
2587.530727	538.147685	158.030270	0.491717	15.214396	0.859306	7.591529	0.000000	0.000000
2587.550729	538.147766	158.035509	0.491715	15.214901	0.859303	7.591781	0.000000	0.000000
2587.570731	538.147766	158.037966	0.491715	15.215137	0.859302	7.591899	0.000000	0.000000
2587.590734	538.147766	158.036230	0.491715	15.214970	0.859303	7.591816	0.000000	0.000000
2587.610735	538.147766	158.040214	0.491714	15.215354	0.859301	7.592007	0.000000	0.000000
2587.630737	538.147685	158.037175	0.491715	15.215061	0.859302	7.591861	0.000000	0.000000
2587.650739	538.147766	158.044282	0.491713	15.215745	0.859299	7.592202	0.000000	0.000000
2587.670742	538.147685	158.032751	0.491716	15.214635	0.859305	7.591648	0.000000	0.000000
2587.690743	538.147766	158.034721	0.491716	15.214825	0.859304	7.591743	0.000000	0.000000
2587.710745	538.147766	158.014204	0.491723	15.212849	0.859315	7.590757	0.000000	0.000000
2587.730747	538.147766	158.025738	0.491719	15.213960	0.859309	7.591312	0.000000	0.000000
2587.750750	538.147766	158.011818	0.491723	15.212620	0.859316	7.590643	0.000000	0.000000
2587.770751	538.147766	158.017604	0.491721	15.213177	0.859313	7.590921	0.000000	0.000000
2587.790753	538.147766	158.016595	0.491722	15.213080	0.859313	7.590872	0.000000	0.000000
2587.810755	538.147766	157.999476	0.491728	15.211431	0.859323	7.590050	0.000000	0.000000
2587.830757	538.147685	158.017449	0.491721	15.213162	0.859313	7.590913	0.000000	0.000000
2587.850760	538.147766	158.013718	0.491723	15.212803	0.859315	7.590734	0.000000	0.000000
2587.870761	538.147685	157.993462	0.491729	15.210852	0.859326	7.589761	0.000000	0.000000
2587.890763	538.147766	158.009776	0.491724	15.212423	0.859317	7.590545	0.000000	0.000000
2587.910765	538.147766	158.024860	0.491719	15.213875	0.859309	7.591269	0.000000	0.000000
2587.930768	538.147685	158.004806	0.491726	15.211945	0.859320	7.590306	0.000000	0.000000
2587.950769	538.147766	157.992352	0.491730	15.210746	0.859327	7.589708	0.000000	0.000000
2587.970771	538.147685	157.975157	0.491736	15.209090	0.859336	7.588882	0.000000	0.000000
2587.990773	538.147766	157.944884	0.491746	15.206176	0.859352	7.587427	0.000000	0.000000
2588.010776	538.147766	157.933273	0.491750	15.205058	0.859358	7.586870	0.000000	0.000000
2588.030777	538.147685	157.914495	0.491756	15.203250	0.859368	7.585968	0.000000	0.000000
2588.050779	538.147766	157.907701	0.491758	15.202596	0.859372	7.585641	0.000000	0.000000
2588.070781	538.147685	157.914527	0.491756	15.203253	0.859368	7.585969	0.000000	0.000000
2588.090784	538.147766	157.909568	0.491758	15.202775	0.859371	7.585731	0.000000	0.000000
2588.110785	538.147766	157.916504	0.491755	15.203443	0.859368	7.586064	0.000000	0.000000
2588.130787	538.147685	157.905353	0.491759	15.202370	0.859373	7.585528	0.000000	0.000000
2588.150789	538.147766	157.897654	0.491762	15.201628	0.859378	7.585159	0.000000	0.000000
2588.170791	538.147685	157.903271	0.491760	15.202169	0.859375	7.585428	0.000000	0.000000
2588.190794	538.147766	157.903559	0.491760	15.202197	0.859375	7.585442	0.000000	0.000000
2588.210795	538.147766	157.905567	0.491759	15.202390	0.859373	7.585539	0.000000	0.000000
2588.230797	538.147685	157.896013	0.491762	15.201471	0.859378	7.585080	0.000000	0.000000
2588.250799	538.147766	157.894880	0.491763	15.201361	0.859379	7.585025	0.000000	0.000000
2588.270802	538.147766	157.898187	0.491762	15.201680	0.859377	7.585184	0.000000	0.000000
2588.290803	538.147685	157.901543	0.491760	15.202003	0.859375	7.585345	0.000000	0.000000
2588.310805	538.147766	157.900349	0.491761	15.201888	0.859376	7.585288	0.000000	0.000000
2588.330807	538.147685	157.908411	0.491758	15.202664	0.859372	7.585675	0.000000	0.000000
2588.350810	538.147766	157.915899	0.491756	15.203385	0.859368	7.586035	0.000000	0.000000
2588.370811	538.147766	157.908689	0.491758	15.202691	0.859372	7.585689	0.000000	0.000000
2588.390813	538.147685	157.904124	0.491759	15.202251	0.859374	7.585469	0.000000	0.000000
2588.410815	538.147766	157.907049	0.491759	15.202533	0.859373	7.585610	0.000000	0.000000
2588.430818	538.147685	157.919189	0.491754	15.203702	0.859366	7.586193	0.000000	0.000000
2588.450819	538.147685	157.903542	0.491760	15.202195	0.859374	7.585441	0.000000	0.000000
2588.470821	538.147766	157.915177	0.491756	15.203316	0.859368	7.586000	0.000000	0.000000
2588.490823	538.147685	157.905368	0.491759	15.202371	0.859373	7.585529	0.000000	0.000000
2588.510825	538.147766	157.917142	0.491755	15.203505	0.859367	7.586095	0.000000	0.000000
2588.530828	538.147766	157.908066	0.491758	15.202631	0.859372	7.585659	0.000000	0.000000
2588.550829	538.147685	157.912757	0.491757	15.203083	0.859369	7.585884	0.000000	0.000000
2588.570831	538.147766	157.907185	0.491759	15.202546	0.859373	7.585616	0.000000	0.000000
2588.590833	538.147685	157.911532	0.491757	15.202965	0.859370	7.585825	0.000000	0.000000
2588.610836	538.147766	157.905162	0.491759	15.202351	0.859374	7.585519	0.000000	0.000000
2588.630837	538.147766	157.893568	0.491763	15.201235	0.859380	7.584962	0.000000	0.000000
2588.650839	538.147685	157.909942	0.491758	15.202811	0.859371	7.585749	0.000000	0.000000
2588.670841	538.147766	157.895854	0.491762	15.201455	0.859379	7.585072	0.000000	0.000000
2588.690844	538.147685	157.900512	0.491761	15.201904	0.859376	7.585296	0.000000	0.000000
2588.710845	538.147685	157.903666	0.491760	15.202207	0.859374	7.585447	0.000000	0.000000
2588.730847	538.147766	157.903723	0.491760	15.202213	0.859374	7.585450	0.000000	0.000000
2588.750849	538.147685	157.899039	0.491761	15.201762	0.859377	7.585225	0.000000	0.000000
2588.770851	538.147766	157.910088	0.491758	15.202826	0.859371	7.585756	0.000000	0.000000
2588.790854	538.147766	157.899665	0.491761	15.201822	0.859377	7.585255	0.000000	0.000000
2588.810855	538.147766	157.904503	0.491759	15.202288	0.859374	7.585488	0.000000	0.000000
2588.830857	538.147766	157.894508	0.491763	15.201326	0.859379	7.585007	0.000000	0.000000
2588.850859	538.147685	157.883679	0.491766	15.200283	0.859385	7.584487	0.000000	0.000000
2588.870862	538.147766	157.901561	0.491760	15.202005	0.859376	7.585346	0.000000	0.000000
2588.890863	538.147685	157.893554	0.491763	15.201234	0.859380	7.584962	0.000000	0.000000
2588.910865	538.147766	157.893865	0.491763	15.201264	0.859380	7.584977	0.000000	0.000000
2588.930867	538.147766	157.894425	0.491763	15.201318	0.859379	7.585003	0.000000	0.000000
2588.950870	538.147766	157.880436	0.491767	15.199971	0.859387	7.584331	0.000000	0.000000
2588.970871	538.147766	157.888147	0.491765	15.200713	0.859383	7.584702	0.000000	0.000000
2588.990873	538.147685	157.893099	0.491763	15.201190	0.859380	7.584940	0.000000	0.000000
2589.010875	538.147766	157.897582	0.491762	15.201622	0.859378	7.585155	0.000000	0.000000
2589.030878	538.147766	157.890113	0.491764	15.200903	0.859382	7.584796	0.000000	0.000000
2589.050879	538.147766	157.876252	0.491769	15.199568	0.859389	7.584130	0.000000	0.000000
2589.070881	538.147766	157.883911	0.491766	15.200305	0.859385	7.584498	0.000000	0.000000
2589.090883	538.147766	157.881255	0.491767	15.200050	0.859387	7.584371	0.000000	0.000000
2589.110885	538.147685	157.895016	0.491763	15.201375	0.859379	7.585032	0.000000	0.000000
2589.130888	538.147766	157.884833	0.491766	15.200394	0.859385	7.584543	0.000000	0.000000
2589.150889	538.147685	157.887486	0.491765	15.200650	0.859383	7.584670	0.000000	0.000000
2589.170891	538.147766	157.883667	0.491766	15.200282	0.859385	7.584487	0.000000	0.000000
2589.190893	538.147766	157.882059	0.491767	15.200127	0.859386	7.584409	0.000000	0.000000
2589.210896	538.147766	157.874220	0.491770	15.199372	0.859390	7.584033	0.000000	0.000000
2589.230897	538.147766	157.871155	0.491771	15.199077	0.859392	7.583886	0.000000	0.000000
2589.250899	538.147766	157.866742	0.491772	15.198652	0.859394	7.583674	0.000000	0.000000
2589.270901	538.147685	157.872547	0.491770	15.199211	0.859391	7.583953	0.000000	0.000000
2589.290904	538.147766	157.866054	0.491772	15.198586	0.859395	7.583641	0.000000	0.000000
2589.310905	538.147685	157.852637	0.491777	15.197294	0.859402	7.582996	0.000000	0.000000
2589.330907	538.147766	157.862782	0.491773	15.198271	0.859397	7.583483	0.000000	0.000000
2589.350909	538.147766	157.867499	0.491772	15.198725	0.859394	7.583710	0.000000	0.000000
2589.370912	538.147685	157.853632	0.491776	15.197390	0.859401	7.583044	0.000000	0.000000
2589.390913	538.147766	157.844829	0.491779	15.196543	0.859406	7.582621	0.000000	0.000000
2589.410915	538.147685	157.859552	0.491774	15.197960	0.859398	7.583328	0.000000	0.000000
2589.430917	538.147766	157.843445	0.491780	15.196410	0.859407	7.582554	0.000000	0.000000
2589.450919	538.147766	157.849323	0.491778	15.196975	0.859404	7.582837	0.000000	0.000000
2589.470922	538.147685	157.844071	0.491780	15.196470	0.859407	7.582585	0.000000	0.000000
2589.490923	538.147766	157.839758	0.491781	15.196055	0.859409	7.582377	0.000000	0.000000
2589.510925	538.147685	157.843211	0.491780	15.196387	0.859407	7.582543	0.000000	0.000000
2589.530927	538.147766	157.823388	0.491787	15.194478	0.859418	7.581591	0.000000	0.000000
2589.550930	538.147766	157.794604	0.491796	15.191707	0.859433	7.580208	0.000000	0.000000
2589.570931	538.147685	157.805569	0.491793	15.192763	0.859427	7.580735	0.000000	0.000000
2589.590933	538.147766	157.799274	0.491795	15.192157	0.859431	7.580433	0.000000	0.000000
2589.610935	538.147766	157.797596	0.491795	15.191995	0.859432	7.580352	0.000000	0.000000
2589.630938	538.147685	157.792149	0.491797	15.191471	0.859435	7.580090	0.000000	0.000000
2589.650939	538.147766	157.790526	0.491798	15.191315	0.859436	7.580012	0.000000	0.000000
2589.670941	538.147685	157.789536	0.491798	15.191219	0.859436	7.579965	0.000000	0.000000
2589.690943	538.147766	157.788610	0.491798	15.191130	0.859437	7.579920	0.000000	0.000000
2589.710946	538.147766	157.780316	0.491801	15.190332	0.859441	7.579522	0.000000	0.000000
2589.730947	538.147766	157.780528	0.491801	15.190352	0.859441	7.579532	0.000000	0.000000
2589.750949	538.147766	157.789333	0.491798	15.191200	0.859436	7.579955	0.000000	0.000000
2589.770951	538.147685	157.787817	0.491798	15.191054	0.859437	7.579882	0.000000	0.000000
2589.790953	538.147766	157.796742	0.491796	15.191913	0.859432	7.580311	0.000000	0.000000
2589.810956	538.147766	157.799928	0.491795	15.192220	0.859430	7.580464	0.000000	0.000000
2589.830957	538.147685	157.790325	0.491798	15.191295	0.859436	7.580003	0.000000	0.000000
2589.850959	538.147766	157.801592	0.491794	15.192380	0.859430	7.580544	0.000000	0.000000
2589.870961	538.147766	157.792362	0.491797	15.191492	0.859435	7.580101	0.000000	0.000000
2589.890964	538.147766	157.799390	0.491795	15.192168	0.859431	7.580438	0.000000	0.000000
2589.910965	538.147766	157.787187	0.491799	15.190993	0.859437	7.579852	0.000000	0.000000
2589.930967	538.147685	157.786964	0.491799	15.190972	0.859437	7.579841	0.000000	0.000000
2589.950969	538.147766	157.786239	0.491799	15.190902	0.859438	7.579806	0.000000	0.000000
2589.970972	538.147685	157.786893	0.491799	15.190965	0.859437	7.579838	0.000000	0.000000
2589.990973	538.147766	157.783008	0.491800	15.190591	0.859440	7.579651	0.000000	0.000000
2590.010975	538.147766	157.790098	0.491798	15.191274	0.859436	7.579992	0.000000	0.000000
2590.030977	538.147685	157.784297	0.491800	15.190715	0.859439	7.579713	0.000000	0.000000
2590.050979	538.147766	157.799827	0.491795	15.192210	0.859431	7.580459	0.000000	0.000000
2590.070982	538.147766	157.779508	0.491801	15.190254	0.859442	7.579483	0.000000	0.000000
2590.090983	538.147685	157.774560	0.491803	15.189778	0.859444	7.579245	0.000000	0.000000
2590.110985	538.147766	157.775575	0.491803	15.189875	0.859444	7.579294	0.000000	0.000000
2590.130987	538.147766	157.795658	0.491796	15.191809	0.859433	7.580259	0.000000	0.000000
2590.150990	538.147685	157.784040	0.491800	15.190690	0.859439	7.579701	0.000000	0.000000
2590.170991	538.147766	157.774945	0.491803	15.189815	0.859444	7.579264	0.000000	0.000000
2590.190993	538.147766	157.766601	0.491806	15.189011	0.859448	7.578863	0.000000	0.000000
2590.210995	538.147766	157.770430	0.491804	15.189380	0.859446	7.579047	0.000000	0.000000
2590.230998	538.147766	157.776361	0.491802	15.189951	0.859443	7.579332	0.000000	0.000000
2590.250999	538.147766	157.780189	0.491801	15.190320	0.859441	7.579516	0.000000	0.000000
2590.271001	538.147766	157.777530	0.491802	15.190064	0.859443	7.579388	0.000000	0.000000
2590.291003	538.147766	157.760472	0.491808	15.188421	0.859452	7.578569	0.000000	0.000000
2590.311006	538.147766	157.777799	0.491802	15.190089	0.859442	7.579401	0.000000	0.000000
2590.331007	538.147766	157.776057	0.491803	15.189922	0.859443	7.579317	0.000000	0.000000
2590.351009	538.147685	157.774913	0.491803	15.189812	0.859444	7.579262	0.000000	0.000000
2590.371011	538.147766	157.759757	0.491808	15.188352	0.859452	7.578534	0.000000	0.000000
2590.391013	538.147766	157.756615	0.491809	15.188050	0.859454	7.578383	0.000000	0.000000
2590.411016	538.147766	157.764568	0.491806	15.188816	0.859450	7.578765	0.000000	0.000000
2590.431017	538.147766	157.760527	0.491808	15.188427	0.859452	7.578571	0.000000	0.000000
2590.451019	538.147685	157.757584	0.491809	15.188143	0.859453	7.578430	0.000000	0.000000
2590.471021	538.147766	157.758799	0.491808	15.188260	0.859453	7.578488	0.000000	0.000000
2590.491024	538.147766	157.753162	0.491810	15.187718	0.859456	7.578217	0.000000	0.000000
2590.511025	538.147685	157.761000	0.491807	15.188472	0.859451	7.578594	0.000000	0.000000
2590.531027	538.147766	157.766700	0.491806	15.189021	0.859448	7.578868	0.000000	0.000000
2590.551029	538.147766	157.765542	0.491806	15.188909	0.859449	7.578812	0.000000	0.000000
2590.571032	538.147685	157.775444	0.491803	15.189863	0.859444	7.579288	0.000000	0.000000
2590.591033	538.147766	157.767209	0.491805	15.189070	0.859448	7.578892	0.000000	0.000000
2590.611035	538.147766	157.774317	0.491803	15.189754	0.859444	7.579234	0.000000	0.000000
2590.631037	538.147766	157.765154	0.491806	15.188872	0.859449	7.578793	0.000000	0.000000
2590.651040	538.147766	157.744992	0.491813	15.186931	0.859460	7.577825	0.000000	0.000000
2590.671041	538.147685	157.729680	0.491818	15.185457	0.859468	7.577089	0.000000	0.000000
2590.691043	538.147766	157.739621	0.491815	15.186414	0.859463	7.577567	0.000000	0.000000
2590.711045	538.147766	157.736349	0.491816	15.186099	0.859465	7.577410	0.000000	0.000000
2590.731047	538.147685	157.737953	0.491815	15.186253	0.859464	7.577487	0.000000	0.000000
2590.751050	538.147766	157.729342	0.491818	15.185424	0.859469	7.577073	0.000000	0.000000
2590.771051	538.147766	157.731954	0.491817	15.185676	0.859467	7.577199	0.000000	0.000000
2590.791053	538.147766	157.715890	0.491823	15.184129	0.859476	7.576427	0.000000	0.000000
2590.811055	538.147766	157.725619	0.491819	15.185066	0.859471	7.576894	0.000000	0.000000
2590.831058	538.147685	157.740920	0.491814	15.186539	0.859462	7.577629	0.000000	0.000000
2590.851059	538.147766	157.736193	0.491816	15.186084	0.859465	7.577402	0.000000	0.000000
2590.871061	538.147766	157.732751	0.491817	15.185752	0.859467	7.577237	0.000000	0.000000
2590.891063	538.147685	157.739894	0.491815	15.186440	0.859463	7.577580	0.000000	0.000000
2590.911066	538.147766	157.739646	0.491815	15.186416	0.859463	7.577568	0.000000	0.000000
2590.931067	538.147766	157.726656	0.491819	15.185166	0.859470	7.576944	0.000000	0.000000
2590.951069	538.147685	157.720929	0.491821	15.184614	0.859473	7.576669	0.000000	0.000000
2590.971071	538.147766	157.722542	0.491820	15.184770	0.859472	7.576746	0.000000	0.000000
2590.991074	538.147766	157.733621	0.491817	15.185836	0.859466	7.577279	0.000000	0.000000
2591.011075	538.147766	157.712299	0.491824	15.183783	0.859478	7.576254	0.000000	0.000000
2591.031077	538.147766	157.714085	0.491823	15.183955	0.859477	7.576340	0.000000	0.000000
2591.051079	538.147685	157.712431	0.491824	15.183796	0.859478	7.576261	0.000000	0.000000
2591.071081	538.147766	157.716778	0.491822	15.184215	0.859475	7.576470	0.000000	0.000000
2591.091084	538.147766	157.706446	0.491826	15.183220	0.859481	7.575973	0.000000	0.000000
2591.111085	538.147766	157.707162	0.491826	15.183289	0.859481	7.576008	0.000000	0.000000
2591.131087	538.147766	157.704317	0.491827	15.183015	0.859482	7.575871	0.000000	0.000000
2591.151089	538.147685	157.700571	0.491828	15.182654	0.859484	7.575691	0.000000	0.000000
2591.171092	538.147766	157.701870	0.491827	15.182779	0.859483	7.575753	0.000000	0.000000
2591.191093	538.147685	157.703206	0.491827	15.182908	0.859483	7.575818	0.000000	0.000000
2591.211095	538.147766	157.709022	0.491825	15.183468	0.859480	7.576097	0.000000	0.000000
2591.231097	538.147766	157.705760	0.491826	15.183154	0.859481	7.575940	0.000000	0.000000
2591.251100	538.147685	157.698794	0.491828	15.182483	0.859485	7.575606	0.000000	0.000000
2591.271101	538.147766	157.702530	0.491827	15.182843	0.859483	7.575785	0.000000	0.000000
2591.291103	538.147685	157.700003	0.491828	15.182600	0.859484	7.575664	0.000000	0.000000
2591.311105	538.147766	157.694185	0.491830	15.182040	0.859488	7.575384	0.000000	0.000000
2591.331107	538.147766	157.696417	0.491829	15.182254	0.859486	7.575492	0.000000	0.000000
2591.351110	538.147685	157.685137	0.491833	15.181168	0.859492	7.574950	0.000000	0.000000
2591.371111	538.147766	157.692508	0.491831	15.181878	0.859488	7.575304	0.000000	0.000000
2591.391113	538.147685	157.690364	0.491831	15.181672	0.859490	7.575201	0.000000	0.000000
2591.411115	538.147766	157.711389	0.491824	15.183696	0.859478	7.576211	0.000000	0.000000
2591.431118	538.147766	157.693250	0.491830	15.181949	0.859488	7.575339	0.000000	0.000000
2591.451119	538.147685	157.688604	0.491832	15.181502	0.859490	7.575116	0.000000	0.000000
2591.471121	538.147766	157.688127	0.491832	15.181456	0.859491	7.575093	0.000000	0.000000
2591.491123	538.147685	157.695652	0.491829	15.182181	0.859487	7.575455	0.000000	0.000000
2591.511126	538.147766	157.695807	0.491829	15.182196	0.859487	7.575462	0.000000	0.000000
2591.531127	538.147766	157.693627	0.491830	15.181986	0.859488	7.575357	0.000000	0.000000
2591.551129	538.147766	157.701927	0.491827	15.182785	0.859483	7.575756	0.000000	0.000000
2591.571131	538.147766	157.692177	0.491831	15.181846	0.859489	7.575288	0.000000	0.000000
2591.591134	538.147685	157.696124	0.491829	15.182226	0.859486	7.575477	0.000000	0.000000
2591.611135	538.147766	157.700310	0.491828	15.182629	0.859484	7.575679	0.000000	0.000000
2591.631137	538.147766	157.692473	0.491831	15.181875	0.859488	7.575302	0.000000	0.000000
2591.651139	538.147766	157.700885	0.491828	15.182685	0.859484	7.575706	0.000000	0.000000
2591.671141	538.147766	157.688661	0.491832	15.181508	0.859491	7.575119	0.000000	0.000000
2591.691144	538.147685	157.691771	0.491831	15.181807	0.859489	7.575268	0.000000	0.000000
2591.711145	538.147766	157.676921	0.491836	15.180377	0.859497	7.574555	0.000000	0.000000
2591.731147	538.147766	157.675525	0.491836	15.180243	0.859498	7.574488	0.000000	0.000000
2591.751149	538.147685	157.680070	0.491835	15.180681	0.859495	7.574706	0.000000	0.000000
2591.771152	538.147766	157.678328	0.491835	15.180513	0.859496	7.574623	0.000000	0.000000
2591.791153	538.147685	157.683796	0.491833	15.181039	0.859493	7.574885	0.000000	0.000000
2591.811155	538.147766	157.675843	0.491836	15.180274	0.859497	7.574503	0.000000	0.000000
2591.831157	538.147766	157.671792	0.491837	15.179884	0.859500	7.574309	0.000000	0.000000
2591.851160	538.147685	157.663312	0.491840	15.179067	0.859504	7.573901	0.000000	0.000000
2591.871161	538.147766	157.679244	0.491835	15.180601	0.859496	7.574667	0.000000	0.000000
2591.891163	538.147685	157.671080	0.491838	15.179815	0.859500	7.574274	0.000000	0.000000
2591.911165	538.147766	157.676252	0.491836	15.180313	0.859497	7.574523	0.000000	0.000000
2591.931168	538.147766	157.675415	0.491836	15.180232	0.859498	7.574483	0.000000	0.000000
2591.951169	538.147685	157.667200	0.491839	15.179442	0.859502	7.574088	0.000000	0.000000
2591.971171	538.147766	157.663041	0.491840	15.179041	0.859504	7.573888	0.000000	0.000000
2591.991173	538.147685	157.664353	0.491840	15.179167	0.859504	7.573951	0.000000	0.000000
2592.011175	538.147766	157.654596	0.491843	15.178228	0.859509	7.573482	0.000000	0.000000
2592.031178	538.147766	157.667019	0.491839	15.179424	0.859502	7.574079	0.000000	0.000000
2592.051179	538.147685	157.661163	0.491841	15.178860	0.859505	7.573798	0.000000	0.000000
2592.071181	538.147766	157.643514	0.491847	15.177161	0.859515	7.572950	0.000000	0.000000
2592.091183	538.147685	157.643153	0.491847	15.177126	0.859515	7.572933	0.000000	0.000000
2592.111186	538.147766	157.636113	0.491849	15.176449	0.859519	7.572595	0.000000	0.000000
2592.131187	538.147766	157.637822	0.491849	15.176613	0.859518	7.572677	0.000000	0.000000
2592.151189	538.147685	157.663105	0.491840	15.179047	0.859504	7.573891	0.000000	0.000000
2592.171191	538.147766	157.642261	0.491847	15.177041	0.859516	7.572890	0.000000	0.000000
2592.191194	538.147766	157.648732	0.491845	15.177663	0.859512	7.573201	0.000000	0.000000
2592.211195	538.147766	157.648277	0.491845	15.177620	0.859512	7.573179	0.000000	0.000000
2592.231197	538.147766	157.634854	0.491850	15.176327	0.859520	7.572534	0.000000	0.000000
2592.251199	538.147685	157.643293	0.491847	15.177140	0.859515	7.572939	0.000000	0.000000
2592.271201	538.147766	157.632246	0.491851	15.176076	0.859521	7.572409	0.000000	0.000000
2592.291203	538.147766	157.641070	0.491848	15.176926	0.859516	7.572833	0.000000	0.000000
2592.311205	538.147766	157.647222	0.491846	15.177518	0.859513	7.573128	0.000000	0.000000
2592.331207	538.147766	157.642238	0.491847	15.177038	0.859516	7.572889	0.000000	0.000000
2592.351209	538.147685	157.632548	0.491851	15.176105	0.859521	7.572423	0.000000	0.000000
2592.371212	538.147766	157.646522	0.491846	15.177451	0.859513	7.573095	0.000000	0.000000
2592.391213	538.147766	157.651227	0.491844	15.177904	0.859511	7.573321	0.000000	0.000000
2592.411215	538.147766	157.643830	0.491847	15.177192	0.859515	7.572965	0.000000	0.000000
2592.431217	538.147766	157.632532	0.491851	15.176104	0.859521	7.572423	0.000000	0.000000
2592.451220	538.147685	157.644806	0.491846	15.177286	0.859514	7.573012	0.000000	0.000000
2592.471221	538.147766	157.640749	0.491848	15.176895	0.859516	7.572817	0.000000	0.000000
2592.491223	538.147766	157.639356	0.491848	15.176761	0.859517	7.572750	0.000000	0.000000
2592.511225	538.147685	157.641987	0.491847	15.177014	0.859516	7.572877	0.000000	0.000000
2592.531228	538.147766	157.630811	0.491851	15.175938	0.859522	7.572340	0.000000	0.000000
2592.551229	538.147685	157.633428	0.491850	15.176190	0.859520	7.572466	0.000000	0.000000
2592.571231	538.147766	157.628139	0.491852	15.175681	0.859523	7.572212	0.000000	0.000000
2592.591233	538.147766	157.620647	0.491855	15.174960	0.859527	7.571852	0.000000	0.000000
2592.611235	538.147685	157.624188	0.491853	15.175300	0.859525	7.572022	0.000000	0.000000
2592.631238	538.147766	157.623545	0.491854	15.175239	0.859526	7.571991	0.000000	0.000000
2592.651239	538.147685	157.635812	0.491849	15.176420	0.859519	7.572580	0.000000	0.000000
2592.671241	538.147766	157.633758	0.491850	15.176222	0.859520	7.572481	0.000000	0.000000
2592.691243	538.147766	157.640264	0.491848	15.176848	0.859517	7.572794	0.000000	0.000000
2592.711246	538.147685	157.634142	0.491850	15.176259	0.859520	7.572500	0.000000	0.000000
2592.731247	538.147766	157.624100	0.491854	15.175292	0.859525	7.572017	0.000000	0.000000
2592.751249	538.147685	157.626203	0.491853	15.175495	0.859524	7.572119	0.000000	0.000000
2592.771251	538.147766	157.622814	0.491854	15.175168	0.859526	7.571956	0.000000	0.000000
2592.791254	538.147766	157.625632	0.491853	15.175440	0.859525	7.572091	0.000000	0.000000
2592.811255	538.147685	157.631069	0.491851	15.175963	0.859522	7.572352	0.000000	0.000000
2592.831257	538.147766	157.623934	0.491854	15.175276	0.859526	7.572010	0.000000	0.000000
2592.851259	538.147685	157.637170	0.491849	15.176550	0.859518	7.572645	0.000000	0.000000
2592.871262	538.147766	157.643264	0.491847	15.177137	0.859515	7.572938	0.000000	0.000000
2592.891263	538.147766	157.638122	0.491849	15.176642	0.859518	7.572691	0.000000	0.000000
2592.911265	538.147685	157.624275	0.491853	15.175309	0.859525	7.572026	0.000000	0.000000
2592.931267	538.147766	157.633302	0.491850	15.176178	0.859520	7.572460	0.000000	0.000000
2592.951269	538.147685	157.627684	0.491852	15.175637	0.859523	7.572190	0.000000	0.000000
2592.971272	538.147766	157.619617	0.491855	15.174860	0.859528	7.571802	0.000000	0.000000
2592.991273	538.147766	157.607678	0.491859	15.173711	0.859534	7.571229	0.000000	0.000000
2593.011275	538.147685	157.618055	0.491855	15.174710	0.859529	7.571727	0.000000	0.000000
2593.031277	538.147766	157.624681	0.491853	15.175348	0.859525	7.572045	0.000000	0.000000
2593.051280	538.147685	157.608116	0.491859	15.173753	0.859534	7.571250	0.000000	0.000000
2593.071281	538.147766	157.616873	0.491856	15.174596	0.859529	7.571670	0.000000	0.000000
2593.091283	538.147766	157.614587	0.491857	15.174376	0.859531	7.571561	0.000000	0.000000
2593.111285	538.147685	157.616421	0.491856	15.174553	0.859529	7.571649	0.000000	0.000000
2593.131288	538.147766	157.620538	0.491855	15.174949	0.859527	7.571846	0.000000	0.000000
2593.151289	538.147685	157.609989	0.491858	15.173934	0.859533	7.571340	0.000000	0.000000
2593.171291	538.147766	157.617139	0.491856	15.174622	0.859529	7.571683	0.000000	0.000000
2593.191293	538.147766	157.602489	0.491861	15.173211	0.859537	7.570979	0.000000	0.000000
2593.211296	538.147685	157.604565	0.491860	15.173411	0.859536	7.571079	0.000000	0.000000
2593.231297	538.147766	157.615125	0.491857	15.174428	0.859530	7.571586	0.000000	0.000000
2593.251299	538.147685	157.611405	0.491858	15.174070	0.859532	7.571408	0.000000	0.000000
2593.271301	538.147766	157.616794	0.491856	15.174589	0.859529	7.571667	0.000000	0.000000
2593.291303	538.147766	157.610211	0.491858	15.173955	0.859533	7.571350	0.000000	0.000000
2593.311306	538.147766	157.617181	0.491856	15.174626	0.859529	7.571685	0.000000	0.000000
2593.331307	538.147766	157.609920	0.491858	15.173927	0.859533	7.571336	0.000000	0.000000
2593.351309	538.147766	157.599427	0.491862	15.172917	0.859539	7.570832	0.000000	0.000000
2593.371311	538.147685	157.600735	0.491861	15.173043	0.859538	7.570895	0.000000	0.000000
2593.391314	538.147766	157.613705	0.491857	15.174291	0.859531	7.571518	0.000000	0.000000
2593.411315	538.147766	157.607316	0.491859	15.173676	0.859534	7.571211	0.000000	0.000000
2593.431317	538.147766	157.597792	0.491862	15.172759	0.859540	7.570754	0.000000	0.000000
2593.451319	538.147766	157.602605	0.491861	15.173223	0.859537	7.570985	0.000000	0.000000
2593.471322	538.147685	157.611047	0.491858	15.174035	0.859532	7.571390	0.000000	0.000000
2593.491323	538.147766	157.602446	0.491861	15.173207	0.859537	7.570977	0.000000	0.000000
2593.511325	538.147766	157.613890	0.491857	15.174309	0.859531	7.571527	0.000000	0.000000
2593.531327	538.147685	157.595408	0.491863	15.172530	0.859541	7.570639	0.000000	0.000000
2593.551329	538.147766	157.596062	0.491863	15.172593	0.859541	7.570671	0.000000	0.000000
2593.571332	538.147766	157.599616	0.491862	15.172935	0.859539	7.570841	0.000000	0.000000
2593.591333	538.147766	157.604835	0.491860	15.173437	0.859536	7.571092	0.000000	0.000000
2593.611335	538.147766	157.599846	0.491862	15.172957	0.859539	7.570852	0.000000	0.000000
2593.631337	538.147685	157.592882	0.491864	15.172287	0.859542	7.570518	0.000000	0.000000
2593.651340	538.147766	157.595005	0.491863	15.172491	0.859541	7.570620	0.000000	0.000000
2593.671341	538.147766	157.569008	0.491872	15.169988	0.859555	7.569371	0.000000	0.000000
2593.691343	538.147685	157.590032	0.491865	15.172012	0.859544	7.570381	0.000000	0.000000
2593.711345	538.147766	157.595275	0.491863	15.172517	0.859541	7.570633	0.000000	0.000000
2593.731348	538.147685	157.582048	0.491868	15.171243	0.859548	7.569997	0.000000	0.000000
2593.751349	538.147766	157.582290	0.491868	15.171267	0.859548	7.570009	0.000000	0.000000
2593.771351	538.147766	157.582795	0.491867	15.171315	0.859548	7.570033	0.000000	0.000000
2593.791353	538.147685	157.574524	0.491870	15.170519	0.859552	7.569636	0.000000	0.000000
2593.811356	538.147766	157.570023	0.491872	15.170086	0.859555	7.569420	0.000000	0.000000
2593.831357	538.147685	157.573020	0.491871	15.170374	0.859553	7.569564	0.000000	0.000000
2593.851359	538.147766	157.556259	0.491876	15.168761	0.859562	7.568759	0.000000	0.000000
2593.871361	538.147766	157.571877	0.491871	15.170264	0.859554	7.569509	0.000000	0.000000
2593.891363	538.147685	157.574219	0.491870	15.170490	0.859552	7.569621	0.000000	0.000000
2593.911366	538.147766	157.567138	0.491873	15.169808	0.859556	7.569281	0.000000	0.000000
2593.931367	538.147685	157.563640	0.491874	15.169471	0.859558	7.569113	0.000000	0.000000
2593.951369	538.147766	157.568093	0.491872	15.169900	0.859556	7.569327	0.000000	0.000000
2593.971371	538.147766	157.561677	0.491874	15.169282	0.859559	7.569019	0.000000	0.000000
2593.991374	538.147685	157.552540	0.491877	15.168403	0.859564	7.568580	0.000000	0.000000
2594.011375	538.147766	157.545512	0.491880	15.167726	0.859568	7.568242	0.000000	0.000000
2594.031377	538.147685	157.544730	0.491880	15.167651	0.859568	7.568205	0.000000	0.000000
2594.051379	538.147766	157.551011	0.491878	15.168255	0.859565	7.568506	0.000000	0.000000
2594.071382	538.147685	157.541139	0.491881	15.167305	0.859570	7.568032	0.000000	0.000000
2594.091383	538.147766	157.554290	0.491877	15.168571	0.859563	7.568664	0.000000	0.000000
2594.111385	538.147766	157.544641	0.491880	15.167642	0.859568	7.568200	0.000000	0.000000
2594.131387	538.147685	157.545722	0.491880	15.167746	0.859568	7.568252	0.000000	0.000000
2594.151390	538.147766	157.547062	0.491879	15.167875	0.859567	7.568317	0.000000	0.000000
2594.171391	538.147685	157.534495	0.491883	15.166665	0.859574	7.567713	0.000000	0.000000
2594.191393	538.147766	157.536985	0.491883	15.166905	0.859572	7.567833	0.000000	0.000000
2594.211395	538.147766	157.525160	0.491887	15.165767	0.859579	7.567265	0.000000	0.000000
2594.231397	538.147685	157.529052	0.491885	15.166141	0.859577	7.567452	0.000000	0.000000
2594.251400	538.147766	157.523236	0.491887	15.165581	0.859580	7.567172	0.000000	0.000000
2594.271401	538.147685	157.511553	0.491891	15.164457	0.859586	7.566611	0.000000	0.000000
2594.291403	538.147766	157.518832	0.491889	15.165157	0.859582	7.566961	0.000000	0.000000
2594.311405	538.147685	157.507163	0.491893	15.164034	0.859588	7.566400	0.000000	0.000000
2594.331408	538.147685	157.514131	0.491890	15.164705	0.859585	7.566735	0.000000	0.000000
2594.351409	538.147766	157.494805	0.491897	15.162844	0.859595	7.565806	0.000000	0.000000
2594.371411	538.147685	157.489234	0.491899	15.162308	0.859598	7.565539	0.000000	0.000000
2594.391413	538.147766	157.490272	0.491898	15.162408	0.859598	7.565589	0.000000	0.000000
2594.411416	538.147766	157.491403	0.491898	15.162517	0.859597	7.565643	0.000000	0.000000
2594.431417	538.147685	157.491161	0.491898	15.162493	0.859597	7.565631	0.000000	0.000000
2594.451419	538.147766	157.488275	0.491899	15.162215	0.859599	7.565493	0.000000	0.000000
2594.471421	538.147685	157.492028	0.491898	15.162577	0.859597	7.565673	0.000000	0.000000
2594.491424	538.147766	157.500414	0.491895	15.163384	0.859592	7.566076	0.000000	0.000000
2594.511425	538.147685	157.492679	0.491898	15.162639	0.859596	7.565704	0.000000	0.000000
2594.531427	538.147766	157.495931	0.491897	15.162953	0.859595	7.565860	0.000000	0.000000
2594.551429	538.147766	157.498536	0.491896	15.163203	0.859593	7.565986	0.000000	0.000000
2594.571431	538.147685	157.491093	0.491898	15.162487	0.859597	7.565628	0.000000	0.000000
2594.591434	538.147766	157.480292	0.491902	15.161447	0.859603	7.565109	0.000000	0.000000
2594.611435	538.147766	157.487953	0.491899	15.162185	0.859599	7.565477	0.000000	0.000000
2594.631437	538.147685	157.477844	0.491902	15.161211	0.859604	7.564992	0.000000	0.000000
2594.651439	538.147766	157.489694	0.491899	15.162352	0.859598	7.565561	0.000000	0.000000
2594.671442	538.147766	157.472872	0.491904	15.160733	0.859607	7.564753	0.000000	0.000000
2594.691443	538.147685	157.493182	0.491897	15.162688	0.859596	7.565728	0.000000	0.000000
2594.711445	538.147766	157.481096	0.491901	15.161524	0.859603	7.565148	0.000000	0.000000
2594.731447	538.147685	157.468146	0.491906	15.160278	0.859610	7.564526	0.000000	0.000000
2594.751450	538.147766	157.475638	0.491903	15.160999	0.859606	7.564886	0.000000	0.000000
2594.771451	538.147766	157.477289	0.491903	15.161158	0.859605	7.564965	0.000000	0.000000
2594.791453	538.147685	157.469763	0.491905	15.160433	0.859609	7.564603	0.000000	0.000000
2594.811455	538.147766	157.479762	0.491902	15.161396	0.859603	7.565084	0.000000	0.000000
2594.831457	538.147766	157.467709	0.491906	15.160235	0.859610	7.564505	0.000000	0.000000
2594.851460	538.147766	157.466710	0.491906	15.160139	0.859610	7.564457	0.000000	0.000000
2594.871461	538.147766	157.471966	0.491905	15.160645	0.859608	7.564709	0.000000	0.000000
2594.891463	538.147766	157.471913	0.491905	15.160640	0.859608	7.564707	0.000000	0.000000
2594.911465	538.147766	157.471427	0.491905	15.160593	0.859608	7.564683	0.000000	0.000000
2594.931468	538.147766	157.466680	0.491906	15.160136	0.859610	7.564455	0.000000	0.000000
2594.951469	538.147766	157.465129	0.491907	15.159987	0.859611	7.564381	0.000000	0.000000
2594.971471	538.147766	157.460694	0.491908	15.159560	0.859614	7.564168	0.000000	0.000000
2594.991473	538.147766	157.459822	0.491909	15.159476	0.859614	7.564126	0.000000	0.000000
2595.011476	538.147685	157.459765	0.491909	15.159471	0.859614	7.564123	0.000000	0.000000
2595.031477	538.147766	157.454708	0.491910	15.158984	0.859617	7.563880	0.000000	0.000000
2595.051479	538.147766	157.450350	0.491912	15.158564	0.859619	7.563671	0.000000	0.000000
2595.071481	538.147766	157.452378	0.491911	15.158759	0.859618	7.563768	0.000000	0.000000
2595.091484	538.147766	157.462755	0.491908	15.159759	0.859613	7.564267	0.000000	0.000000
2595.111485	538.147685	157.443788	0.491914	15.157932	0.859623	7.563356	0.000000	0.000000
2595.131487	538.147766	157.449795	0.491912	15.158511	0.859620	7.563644	0.000000	0.000000
2595.151489	538.147766	157.436857	0.491916	15.157265	0.859627	7.563023	0.000000	0.000000
2595.171491	538.147766	157.440098	0.491915	15.157577	0.859625	7.563178	0.000000	0.000000
2595.191494	538.147766	157.445079	0.491914	15.158057	0.859622	7.563418	0.000000	0.000000
2595.211495	538.147685	157.435038	0.491917	15.157090	0.859627	7.562935	0.000000	0.000000
2595.231497	538.147766	157.446813	0.491913	15.158224	0.859621	7.563501	0.000000	0.000000
2595.251499	538.147766	157.431714	0.491918	15.156770	0.859629	7.562776	0.000000	0.000000
2595.271502	538.147766	157.432213	0.491918	15.156818	0.859629	7.562800	0.000000	0.000000
2595.291503	538.147766	157.432991	0.491918	15.156893	0.859629	7.562837	0.000000	0.000000
2595.311505	538.147685	157.443519	0.491914	15.157907	0.859623	7.563343	0.000000	0.000000
2595.331507	538.147766	157.434447	0.491917	15.157033	0.859628	7.562907	0.000000	0.000000
2595.351510	538.147685	157.430758	0.491918	15.156678	0.859630	7.562730	0.000000	0.000000
2595.371511	538.147766	157.430969	0.491918	15.156698	0.859630	7.562740	0.000000	0.000000
2595.391513	538.147766	157.431673	0.491918	15.156766	0.859629	7.562774	0.000000	0.000000
2595.411515	538.147766	157.447826	0.491913	15.158321	0.859621	7.563550	0.000000	0.000000
2595.431518	538.147766	157.432067	0.491918	15.156804	0.859629	7.562793	0.000000	0.000000
2595.451519	538.147685	157.433677	0.491917	15.156959	0.859628	7.562870	0.000000	0.000000
2595.471521	538.147766	157.430152	0.491919	15.156620	0.859630	7.562701	0.000000	0.000000
2595.491523	538.147685	157.427028	0.491920	15.156319	0.859632	7.562550	0.000000	0.000000
2595.511525	538.147766	157.431424	0.491918	15.156742	0.859629	7.562762	0.000000	0.000000
2595.531528	538.147766	157.437378	0.491916	15.157315	0.859626	7.563048	0.000000	0.000000
2595.551529	538.147685	157.444214	0.491914	15.157973	0.859622	7.563376	0.000000	0.000000
2595.570531	538.147766	157.447622	0.491913	15.158302	0.859621	7.563540	0.000000	0.000000
2595.590533	538.147766	157.439012	0.491916	15.157473	0.859625	7.563126	0.000000	0.000000
2595.610535	538.147685	157.439495	0.491915	15.157519	0.859625	7.563149	0.000000	0.000000
2595.630537	538.147766	157.427010	0.491920	15.156317	0.859632	7.562550	0.000000	0.000000
2595.650539	538.147685	157.432331	0.491918	15.156829	0.859629	7.562805	0.000000	0.000000
2595.670541	538.147766	157.432063	0.491918	15.156804	0.859629	7.562792	0.000000	0.000000
2595.690543	538.147766	157.434437	0.491917	15.157032	0.859628	7.562906	0.000000	0.000000
2595.710545	538.147766	157.422874	0.491921	15.155919	0.859634	7.562351	0.000000	0.000000
2595.730547	538.147766	157.413000	0.491924	15.154968	0.859639	7.561877	0.000000	0.000000
2595.750549	538.147685	157.404240	0.491927	15.154125	0.859644	7.561456	0.000000	0.000000
2595.770551	538.147766	157.419705	0.491922	15.155614	0.859636	7.562199	0.000000	0.000000
2595.790553	538.147766	157.423661	0.491921	15.155995	0.859634	7.562389	0.000000	0.000000
2595.810555	538.147766	157.422446	0.491921	15.155878	0.859634	7.562330	0.000000	0.000000
2595.850559	538.147685	157.424054	0.491921	15.156033	0.859633	7.562408	0.000000	0.000000
2595.850559	538.147685	157.410693	0.491925	15.154746	0.859641	7.561766	0.000000	0.000000
2595.870561	538.147766	157.414895	0.491924	15.155151	0.859638	7.561968	0.000000	0.000000
2595.890563	538.147766	157.408994	0.491926	15.154583	0.859642	7.561684	0.000000	0.000000
2595.910565	538.147685	157.401317	0.491928	15.153844	0.859646	7.561315	0.000000	0.000000
2595.930567	538.147766	157.394533	0.491931	15.153190	0.859649	7.560989	0.000000	0.000000
2595.950569	538.147685	157.401701	0.491928	15.153881	0.859645	7.561334	0.000000	0.000000
2595.970571	538.147766	157.416709	0.491923	15.155325	0.859637	7.562055	0.000000	0.000000
2595.990573	538.147766	157.411271	0.491925	15.154802	0.859640	7.561794	0.000000	0.000000
2596.010575	538.147685	157.397099	0.491930	15.153437	0.859648	7.561113	0.000000	0.000000
2596.030577	538.147766	157.407173	0.491926	15.154407	0.859643	7.561597	0.000000	0.000000
2596.070581	538.147766	157.397185	0.491930	15.153446	0.859648	7.561117	0.000000	0.000000
2596.070581	538.147766	157.419993	0.491922	15.155642	0.859636	7.562212	0.000000	0.000000
2596.090583	538.147766	157.419146	0.491922	15.155560	0.859636	7.562172	0.000000	0.000000
2596.110585	538.147685	157.400447	0.491928	15.153760	0.859646	7.561274	0.000000	0.000000
2596.130587	538.147766	157.410677	0.491925	15.154745	0.859641	7.561765	0.000000	0.000000
2596.150589	538.147685	157.407932	0.491926	15.154480	0.859642	7.561633	0.000000	0.000000
2596.170591	538.147766	157.409551	0.491925	15.154636	0.859641	7.561711	0.000000	0.000000
2596.190593	538.147766	157.402562	0.491928	15.153963	0.859645	7.561375	0.000000	0.000000
2596.210595	538.147685	157.405734	0.491927	15.154269	0.859643	7.561528	0.000000	0.000000
2596.230597	538.147766	157.401582	0.491928	15.153869	0.859646	7.561328	0.000000	0.000000
2596.250599	538.147685	157.400361	0.491928	15.153752	0.859646	7.561269	0.000000	0.000000
2596.270601	538.147766	157.392513	0.491931	15.152996	0.859650	7.560892	0.000000	0.000000
2596.290603	538.147685	157.397225	0.491930	15.153450	0.859648	7.561119	0.000000	0.000000
2596.310605	538.147766	157.390099	0.491932	15.152764	0.859652	7.560776	0.000000	0.000000
2596.330607	538.147766	157.387342	0.491933	15.152498	0.859653	7.560644	0.000000	0.000000
2596.350609	538.147685	157.384712	0.491934	15.152245	0.859655	7.560518	0.000000	0.000000
2596.370611	538.147766	157.382305	0.491935	15.152013	0.859656	7.560402	0.000000	0.000000
2596.390613	538.147685	157.384922	0.491934	15.152265	0.859654	7.560528	0.000000	0.000000
2596.410615	538.147766	157.389313	0.491932	15.152688	0.859652	7.560739	0.000000	0.000000
2596.430617	538.147766	157.394124	0.491931	15.153151	0.859650	7.560970	0.000000	0.000000
2596.450619	538.147685	157.381864	0.491935	15.151971	0.859656	7.560381	0.000000	0.000000
2596.470621	538.147766	157.384976	0.491934	15.152270	0.859655	7.560530	0.000000	0.000000
2596.490623	538.147685	157.382837	0.491934	15.152064	0.859656	7.560428	0.000000	0.000000
2596.510625	538.147766	157.377101	0.491936	15.151512	0.859659	7.560152	0.000000	0.000000
2596.530627	538.147766	157.377335	0.491936	15.151535	0.859659	7.560163	0.000000	0.000000
2596.550629	538.147685	157.373744	0.491937	15.151189	0.859660	7.559991	0.000000	0.000000
2596.570632	538.147766	157.373895	0.491937	15.151203	0.859661	7.559998	0.000000	0.000000
2596.590633	538.147685	157.381745	0.491935	15.151959	0.859656	7.560375	0.000000	0.000000
2596.610635	538.147766	157.377209	0.491936	15.151523	0.859659	7.560157	0.000000	0.000000
2596.630637	538.147766	157.378041	0.491936	15.151603	0.859658	7.560197	0.000000	0.000000
2596.650639	538.147685	157.379132	0.491936	15.151708	0.859658	7.560250	0.000000	0.000000
2596.670641	538.147766	157.371336	0.491938	15.150957	0.859662	7.559875	0.000000	0.000000
2596.710645	538.147766	157.375396	0.491937	15.151348	0.859660	7.560070	0.000000	0.000000
2596.710645	538.147766	157.372435	0.491938	15.151063	0.859661	7.559928	0.000000	0.000000
2596.730647	538.147766	157.367705	0.491940	15.150608	0.859664	7.559701	0.000000	0.000000
2596.750649	538.147685	157.368337	0.491939	15.150668	0.859663	7.559731	0.000000	0.000000
2596.770651	538.147766	157.368769	0.491939	15.150710	0.859663	7.559752	0.000000	0.000000
2596.790653	538.147766	157.365521	0.491940	15.150397	0.859665	7.559596	0.000000	0.000000
2596.810655	538.147766	157.371926	0.491938	15.151014	0.859662	7.559903	0.000000	0.000000
2596.830657	538.147766	157.382242	0.491935	15.152007	0.859656	7.560399	0.000000	0.000000
2596.850659	538.147685	157.392084	0.491931	15.152955	0.859651	7.560872	0.000000	0.000000
2596.870661	538.147766	157.379111	0.491936	15.151706	0.859658	7.560249	0.000000	0.000000
2596.910665	538.147766	157.369576	0.491939	15.150788	0.859663	7.559791	0.000000	0.000000
2596.910665	538.147766	157.373361	0.491938	15.151152	0.859661	7.559972	0.000000	0.000000
2596.930667	538.147766	157.377434	0.491936	15.151544	0.859659	7.560168	0.000000	0.000000
2596.950669	538.147685	157.374058	0.491937	15.151219	0.859660	7.560006	0.000000	0.000000
2596.970671	538.147766	157.376842	0.491936	15.151487	0.859659	7.560140	0.000000	0.000000
2596.990673	538.147766	157.372125	0.491938	15.151033	0.859661	7.559913	0.000000	0.000000
2597.010675	538.147685	157.380045	0.491935	15.151796	0.859657	7.560293	0.000000	0.000000
2597.030677	538.147766	157.374741	0.491937	15.151285	0.859660	7.560039	0.000000	0.000000
2597.050679	538.147685	157.374677	0.491937	15.151279	0.859660	7.560036	0.000000	0.000000
2597.070681	538.147766	157.370925	0.491938	15.150918	0.859662	7.559855	0.000000	0.000000
2597.090683	538.147766	157.387836	0.491933	15.152546	0.859653	7.560668	0.000000	0.000000
2597.130687	538.147766	157.366113	0.491940	15.150454	0.859665	7.559624	0.000000	0.000000
2597.130687	538.147766	157.361407	0.491942	15.150001	0.859667	7.559398	0.000000	0.000000
2597.150689	538.147685	157.372529	0.491938	15.151072	0.859661	7.559932	0.000000	0.000000
2597.170691	538.147766	157.382440	0.491935	15.152026	0.859656	7.560409	0.000000	0.000000
2597.190693	538.147766	157.380623	0.491935	15.151851	0.859657	7.560321	0.000000	0.000000
2597.210695	538.147685	157.358800	0.491942	15.149750	0.859669	7.559273	0.000000	0.000000
2597.230697	538.147766	157.361255	0.491942	15.149987	0.859667	7.559391	0.000000	0.000000
2597.250699	538.147685	157.360883	0.491942	15.149951	0.859667	7.559373	0.000000	0.000000
2597.270701	538.147766	157.350736	0.491945	15.148974	0.859673	7.558885	0.000000	0.000000
2597.290703	538.147766	157.357002	0.491943	15.149577	0.859670	7.559187	0.000000	0.000000
2597.310705	538.147766	157.349799	0.491946	15.148884	0.859674	7.558840	0.000000	0.000000
2597.350709	538.147685	157.350746	0.491945	15.148975	0.859673	7.558886	0.000000	0.000000
2597.350709	538.147685	157.340683	0.491949	15.148006	0.859678	7.558403	0.000000	0.000000
2597.370711	538.147766	157.343585	0.491948	15.148285	0.859677	7.558542	0.000000	0.000000
2597.390713	538.147766	157.361440	0.491942	15.150004	0.859667	7.559400	0.000000	0.000000
2597.410715	538.147685	157.353284	0.491944	15.149219	0.859672	7.559008	0.000000	0.000000
2597.430717	538.147766	157.356698	0.491943	15.149548	0.859670	7.559172	0.000000	0.000000
2597.450719	538.147685	157.343948	0.491947	15.148320	0.859677	7.558559	0.000000	0.000000
2597.470721	538.147766	157.366413	0.491940	15.150483	0.859665	7.559639	0.000000	0.000000
2597.490723	538.147766	157.357923	0.491943	15.149666	0.859669	7.559231	0.000000	0.000000
2597.510725	538.147685	157.363983	0.491941	15.150249	0.859666	7.559522	0.000000	0.000000
2597.550729	538.147685	157.345326	0.491947	15.148453	0.859676	7.558626	0.000000	0.000000
2597.550729	538.147685	157.351753	0.491945	15.149072	0.859672	7.558934	0.000000	0.000000
2597.570731	538.147766	157.357485	0.491943	15.149624	0.859669	7.559210	0.000000	0.000000
2597.590733	538.147766	157.345436	0.491947	15.148464	0.859676	7.558631	0.000000	0.000000
2597.610735	538.147766	157.354056	0.491944	15.149293	0.859671	7.559045	0.000000	0.000000
2597.630737	538.147766	157.345531	0.491947	15.148473	0.859676	7.558635	0.000000	0.000000
2597.650739	538.147766	157.345278	0.491947	15.148448	0.859676	7.558623	0.000000	0.000000
2597.670741	538.147766	157.348098	0.491946	15.148720	0.859674	7.558759	0.000000	0.000000
2597.690743	538.147766	157.336793	0.491950	15.147631	0.859681	7.558216	0.000000	0.000000
2597.710745	538.147766	157.345389	0.491947	15.148459	0.859676	7.558629	0.000000	0.000000
2597.730747	538.147766	157.344922	0.491947	15.148414	0.859676	7.558606	0.000000	0.000000
2597.750749	538.147766	157.347193	0.491946	15.148633	0.859675	7.558715	0.000000	0.000000
2597.770751	538.147685	157.345343	0.491947	15.148455	0.859676	7.558626	0.000000	0.000000
2597.790753	538.147766	157.344341	0.491947	15.148358	0.859676	7.558578	0.000000	0.000000
2597.810755	538.147766	157.352401	0.491945	15.149134	0.859672	7.558965	0.000000	0.000000
2597.830757	538.147685	157.345152	0.491947	15.148436	0.859676	7.558617	0.000000	0.000000
2597.850760	538.147766	157.353913	0.491944	15.149280	0.859671	7.559038	0.000000	0.000000
2597.870761	538.147766	157.361603	0.491942	15.150020	0.859667	7.559408	0.000000	0.000000
2597.890763	538.147685	157.348649	0.491946	15.148773	0.859674	7.558785	0.000000	0.000000
2597.910765	538.147766	157.352364	0.491945	15.149131	0.859672	7.558964	0.000000	0.000000
2597.930767	538.147685	157.346357	0.491947	15.148552	0.859675	7.558675	0.000000	0.000000
2597.970771	538.147766	157.350949	0.491945	15.148994	0.859673	7.558896	0.000000	0.000000
2597.990773	538.147766	157.341231	0.491948	15.148059	0.859678	7.558429	0.000000	0.000000
2597.990773	538.147766	157.348848	0.491946	15.148792	0.859674	7.558795	0.000000	0.000000
2598.010775	538.147766	157.367338	0.491940	15.150572	0.859664	7.559683	0.000000	0.000000
2598.030777	538.147685	157.350649	0.491945	15.148966	0.859673	7.558881	0.000000	0.000000
2598.050779	538.147766	157.350329	0.491945	15.148935	0.859673	7.558866	0.000000	0.000000
2598.070781	538.147766	157.346691	0.491947	15.148584	0.859675	7.558691	0.000000	0.000000
2598.090783	538.147685	157.344715	0.491947	15.148394	0.859676	7.558596	0.000000	0.000000
2598.110785	538.147766	157.347514	0.491946	15.148664	0.859675	7.558731	0.000000	0.000000
2598.130787	538.147685	157.344931	0.491947	15.148415	0.859676	7.558607	0.000000	0.000000
2598.150789	538.147766	157.344761	0.491947	15.148399	0.859676	7.558598	0.000000	0.000000
2598.170791	538.147685	157.347083	0.491946	15.148622	0.859675	7.558710	0.000000	0.000000
2598.190793	538.147766	157.344763	0.491947	15.148399	0.859676	7.558599	0.000000	0.000000
2598.210795	538.147766	157.342871	0.491948	15.148217	0.859677	7.558508	0.000000	0.000000
2598.230797	538.147685	157.351640	0.491945	15.149061	0.859672	7.558929	0.000000	0.000000
2598.250799	538.147766	157.351355	0.491945	15.149033	0.859673	7.558915	0.000000	0.000000
2598.270801	538.147685	157.358168	0.491943	15.149689	0.859669	7.559243	0.000000	0.000000
2598.290803	538.147766	157.356473	0.491943	15.149526	0.859670	7.559161	0.000000	0.000000
2598.310805	538.147766	157.350295	0.491945	15.148931	0.859673	7.558864	0.000000	0.000000
2598.330807	538.147685	157.348387	0.491946	15.148748	0.859674	7.558773	0.000000	0.000000
2598.350809	538.147766	157.357966	0.491943	15.149670	0.859669	7.559233	0.000000	0.000000
2598.370811	538.147685	157.343400	0.491948	15.148268	0.859677	7.558533	0.000000	0.000000
2598.390813	538.147766	157.358679	0.491943	15.149739	0.859669	7.559267	0.000000	0.000000
2598.410815	538.147766	157.352515	0.491945	15.149145	0.859672	7.558971	0.000000	0.000000
2598.430817	538.147685	157.346903	0.491946	15.148605	0.859675	7.558701	0.000000	0.000000
2598.450819	538.147766	157.334189	0.491951	15.147381	0.859682	7.558091	0.000000	0.000000
2598.470821	538.147685	157.347624	0.491946	15.148674	0.859675	7.558736	0.000000	0.000000
2598.490823	538.147766	157.338391	0.491949	15.147785	0.859680	7.558292	0.000000	0.000000
2598.510825	538.147766	157.341171	0.491948	15.148053	0.859678	7.558426	0.000000	0.000000
2598.530827	538.147685	157.335332	0.491950	15.147491	0.859681	7.558145	0.000000	0.000000
2598.550829	538.147766	157.333235	0.491951	15.147289	0.859682	7.558045	0.000000	0.000000
2598.570831	538.147685	157.337234	0.491950	15.147674	0.859680	7.558237	0.000000	0.000000
2598.590833	538.147766	157.335973	0.491950	15.147553	0.859681	7.558176	0.000000	0.000000
2598.630837	538.147766	157.326334	0.491953	15.146625	0.859686	7.557713	0.000000	0.000000
2598.630837	538.147766	157.324614	0.491954	15.146459	0.859687	7.557631	0.000000	0.000000
2598.650839	538.147766	157.330837	0.491952	15.147058	0.859684	7.557930	0.000000	0.000000
2598.670841	538.147685	157.333610	0.491951	15.147325	0.859682	7.558063	0.000000	0.000000
2598.690843	538.147766	157.318940	0.491956	15.145913	0.859690	7.557358	0.000000	0.000000
2598.710845	538.147685	157.348103	0.491946	15.148720	0.859674	7.558759	0.000000	0.000000
2598.730847	538.147766	157.339489	0.491949	15.147891	0.859679	7.558345	0.000000	0.000000
2598.750849	538.147766	157.328488	0.491953	15.146832	0.859685	7.557817	0.000000	0.000000
2598.770851	538.147685	157.317037	0.491956	15.145730	0.859691	7.557267	0.000000	0.000000
2598.790854	538.147766	157.332086	0.491951	15.147178	0.859683	7.557990	0.000000	0.000000
2598.810855	538.147685	157.325138	0.491954	15.146509	0.859687	7.557656	0.000000	0.000000
2598.830857	538.147766	157.328246	0.491953	15.146809	0.859685	7.557805	0.000000	0.000000
2598.850859	538.147685	157.327443	0.491953	15.146731	0.859685	7.557767	0.000000	0.000000
2598.870861	538.147766	157.333514	0.491951	15.147316	0.859682	7.558058	0.000000	0.000000
2598.890863	538.147766	157.337657	0.491950	15.147715	0.859680	7.558257	0.000000	0.000000
2598.910865	538.147685	157.321993	0.491955	15.146207	0.859688	7.557505	0.000000	0.000000
2598.930867	538.147766	157.318707	0.491956	15.145890	0.859690	7.557347	0.000000	0.000000
2598.950869	538.147766	157.328756	0.491953	15.146858	0.859685	7.557830	0.000000	0.000000
2598.970871	538.147766	157.333721	0.491951	15.147336	0.859682	7.558068	0.000000	0.000000
2598.990873	538.147766	157.316023	0.491957	15.145632	0.859692	7.557218	0.000000	0.000000
2599.010875	538.147685	157.330110	0.491952	15.146988	0.859684	7.557895	0.000000	0.000000
2599.030877	538.147766	157.330117	0.491952	15.146989	0.859684	7.557895	0.000000	0.000000
2599.050879	538.147685	157.323923	0.491954	15.146392	0.859687	7.557597	0.000000	0.000000
2599.070881	538.147766	157.332813	0.491951	15.147248	0.859683	7.558025	0.000000	0.000000
2599.090883	538.147766	157.333495	0.491951	15.147314	0.859682	7.558057	0.000000	0.000000
2599.110885	538.147685	157.322500	0.491955	15.146255	0.859688	7.557529	0.000000	0.000000
2599.130888	538.147766	157.337058	0.491950	15.147657	0.859680	7.558228	0.000000	0.000000
2599.150889	538.147685	157.340084	0.491949	15.147948	0.859679	7.558374	0.000000	0.000000
2599.170891	538.147766	157.315451	0.491957	15.145577	0.859692	7.557190	0.000000	0.000000
2599.190893	538.147766	157.323208	0.491954	15.146324	0.859688	7.557563	0.000000	0.000000
2599.210895	538.147766	157.318436	0.491956	15.145864	0.859690	7.557334	0.000000	0.000000
2599.230897	538.147766	157.322321	0.491955	15.146238	0.859688	7.557520	0.000000	0.000000
2599.250899	538.147685	157.335945	0.491950	15.147550	0.859681	7.558175	0.000000	0.000000
2599.270901	538.147766	157.325275	0.491954	15.146523	0.859687	7.557662	0.000000	0.000000
2599.290903	538.147766	157.334569	0.491951	15.147417	0.859682	7.558109	0.000000	0.000000
2599.310905	538.147685	157.318684	0.491956	15.145888	0.859690	7.557346	0.000000	0.000000
2599.330907	538.147766	157.319283	0.491956	15.145946	0.859690	7.557375	0.000000	0.000000
2599.350909	538.147685	157.317859	0.491956	15.145809	0.859691	7.557306	0.000000	0.000000
2599.370911	538.147766	157.325419	0.491954	15.146536	0.859687	7.557669	0.000000	0.000000
2599.390913	538.147766	157.317388	0.491956	15.145763	0.859691	7.557284	0.000000	0.000000
2599.410915	538.147766	157.317781	0.491956	15.145801	0.859691	7.557302	0.000000	0.000000
2599.430917	538.147766	157.323468	0.491954	15.146349	0.859688	7.557576	0.000000	0.000000
2599.450919	538.147685	157.327263	0.491953	15.146714	0.859686	7.557758	0.000000	0.000000
2599.470921	538.147766	157.328649	0.491953	15.146847	0.859685	7.557825	0.000000	0.000000
2599.490923	538.147685	157.319494	0.491956	15.145966	0.859690	7.557385	0.000000	0.000000
2599.510925	538.147766	157.323557	0.491954	15.146357	0.859688	7.557580	0.000000	0.000000
2599.530927	538.147766	157.317355	0.491956	15.145760	0.859691	7.557282	0.000000	0.000000
2599.550929	538.147685	157.315360	0.491957	15.145568	0.859692	7.557186	0.000000	0.000000
2599.570931	538.147766	157.322033	0.491955	15.146211	0.859689	7.557507	0.000000	0.000000
2599.590933	538.147766	157.314043	0.491958	15.145441	0.859693	7.557123	0.000000	0.000000
2599.610935	538.147766	157.321873	0.491955	15.146195	0.859689	7.557499	0.000000	0.000000
2599.630937	538.147766	157.328789	0.491953	15.146861	0.859685	7.557831	0.000000	0.000000
2599.650939	538.147685	157.314304	0.491957	15.145466	0.859693	7.557135	0.000000	0.000000
2599.670941	538.147766	157.316995	0.491957	15.145725	0.859691	7.557265	0.000000	0.000000
2599.690943	538.147685	157.317072	0.491956	15.145733	0.859691	7.557268	0.000000	0.000000
2599.710945	538.147766	157.299816	0.491962	15.144072	0.859701	7.556439	0.000000	0.000000
2599.730947	538.147766	157.313110	0.491958	15.145351	0.859693	7.557078	0.000000	0.000000
2599.750949	538.147685	157.306751	0.491960	15.144739	0.859697	7.556773	0.000000	0.000000
2599.770951	538.147766	157.307285	0.491960	15.144791	0.859696	7.556798	0.000000	0.000000
2599.790953	538.147685	157.310514	0.491959	15.145102	0.859695	7.556953	0.000000	0.000000
2599.810955	538.147766	157.302883	0.491961	15.144367	0.859699	7.556587	0.000000	0.000000
2599.830957	538.147766	157.300218	0.491962	15.144110	0.859700	7.556459	0.000000	0.000000
2599.850959	538.147766	157.304551	0.491961	15.144527	0.859698	7.556667	0.000000	0.000000
2599.870961	538.147766	157.297430	0.491963	15.143842	0.859702	7.556325	0.000000	0.000000
2599.910965	538.147766	157.284940	0.491967	15.142639	0.859709	7.555725	0.000000	0.000000
2599.910965	538.147766	157.301963	0.491962	15.144278	0.859699	7.556543	0.000000	0.000000
2599.930967	538.147685	157.304310	0.491961	15.144504	0.859698	7.556655	0.000000	0.000000
2599.950969	538.147766	157.310346	0.491959	15.145085	0.859695	7.556945	0.000000	0.000000
2599.970971	538.147766	157.293034	0.491965	15.143419	0.859704	7.556114	0.000000	0.000000
2599.990973	538.147685	157.302194	0.491961	15.144301	0.859699	7.556554	0.000000	0.000000
2600.010975	538.147766	157.294757	0.491964	15.143585	0.859703	7.556196	0.000000	0.000000
2600.030977	538.147685	157.293442	0.491964	15.143458	0.859704	7.556133	0.000000	0.000000
2600.050979	538.147766	157.302115	0.491962	15.144293	0.859699	7.556550	0.000000	0.000000
2600.070982	538.147766	157.303644	0.491961	15.144440	0.859698	7.556623	0.000000	0.000000
2600.090983	538.147766	157.297437	0.491963	15.143842	0.859702	7.556325	0.000000	0.000000
2600.110985	538.147766	157.286318	0.491967	15.142772	0.859708	7.555791	0.000000	0.000000
2600.130987	538.147685	157.298173	0.491963	15.143913	0.859701	7.556360	0.000000	0.000000
2600.150989	538.147766	157.301743	0.491962	15.144257	0.859699	7.556532	0.000000	0.000000
2600.170991	538.147685	157.295468	0.491964	15.143653	0.859703	7.556231	0.000000	0.000000
2600.190993	538.147766	157.294491	0.491964	15.143559	0.859703	7.556184	0.000000	0.000000
2600.210995	538.147766	157.295029	0.491964	15.143611	0.859703	7.556209	0.000000	0.000000
2600.230997	538.147685	157.285931	0.491967	15.142735	0.859708	7.555772	0.000000	0.000000
2600.250999	538.147766	157.280956	0.491969	15.142256	0.859711	7.555533	0.000000	0.000000
2600.271001	538.147685	157.286845	0.491967	15.142823	0.859707	7.555816	0.000000	0.000000
2600.291003	538.147766	157.300847	0.491962	15.144171	0.859700	7.556489	0.000000	0.000000
2600.331007	538.147685	157.278873	0.491969	15.142055	0.859712	7.555433	0.000000	0.000000
2600.331007	538.147685	157.276990	0.491970	15.141874	0.859713	7.555343	0.000000	0.000000
2600.351009	538.147766	157.273915	0.491971	15.141578	0.859715	7.555195	0.000000	0.000000
2600.371011	538.147685	157.280545	0.491969	15.142216	0.859711	7.555514	0.000000	0.000000
2600.391013	538.147766	157.276167	0.491970	15.141795	0.859713	7.555303	0.000000	0.000000
2600.411015	538.147766	157.276725	0.491970	15.141848	0.859713	7.555330	0.000000	0.000000
2600.431017	538.147685	157.271408	0.491972	15.141337	0.859716	7.555075	0.000000	0.000000
2600.451019	538.147766	157.283514	0.491968	15.142502	0.859709	7.555656	0.000000	0.000000
2600.471021	538.147685	157.272549	0.491971	15.141446	0.859715	7.555130	0.000000	0.000000
2600.491023	538.147766	157.281620	0.491968	15.142320	0.859710	7.555565	0.000000	0.000000
2600.511025	538.147685	157.280106	0.491969	15.142174	0.859711	7.555493	0.000000	0.000000
2600.551029	538.147766	157.283064	0.491968	15.142459	0.859710	7.555635	0.000000	0.000000
2600.551029	538.147766	157.259227	0.491976	15.140164	0.859722	7.554490	0.000000	0.000000
2600.571031	538.147685	157.262590	0.491975	15.140488	0.859720	7.554651	0.000000	0.000000
2600.591033	538.147766	157.270410	0.491972	15.141241	0.859716	7.555027	0.000000	0.000000
2600.611035	538.147685	157.264505	0.491974	15.140672	0.859719	7.554743	0.000000	0.000000
2600.631037	538.147766	157.261611	0.491975	15.140393	0.859721	7.554604	0.000000	0.000000
2600.651039	538.147766	157.272752	0.491971	15.141466	0.859715	7.555139	0.000000	0.000000
2600.671041	538.147685	157.259483	0.491976	15.140188	0.859722	7.554502	0.000000	0.000000
2600.691043	538.147766	157.269134	0.491973	15.141118	0.859717	7.554965	0.000000	0.000000
2600.711045	538.147766	157.257409	0.491977	15.139989	0.859723	7.554402	0.000000	0.000000
2600.731047	538.147685	157.257684	0.491976	15.140015	0.859723	7.554415	0.000000	0.000000
2600.751049	538.147766	157.259804	0.491976	15.140219	0.859722	7.554517	0.000000	0.000000
2600.771051	538.147685	157.258629	0.491976	15.140106	0.859723	7.554461	0.000000	0.000000
2600.791053	538.147766	157.267926	0.491973	15.141001	0.859718	7.554907	0.000000	0.000000
2600.811055	538.147766	157.262360	0.491975	15.140465	0.859721	7.554640	0.000000	0.000000
2600.831057	538.147685	157.254223	0.491978	15.139682	0.859725	7.554249	0.000000	0.000000
2600.851059	538.147766	157.254177	0.491978	15.139678	0.859725	7.554247	0.000000	0.000000
2600.871061	538.147685	157.251964	0.491978	15.139465	0.859726	7.554141	0.000000	0.000000
2600.891063	538.147766	157.246392	0.491980	15.138928	0.859729	7.553873	0.000000	0.000000
2600.911065	538.147766	157.256730	0.491977	15.139923	0.859724	7.554370	0.000000	0.000000
2600.931067	538.147685	157.255010	0.491977	15.139758	0.859725	7.554287	0.000000	0.000000
2600.971071	538.147766	157.259904	0.491976	15.140229	0.859722	7.554522	0.000000	0.000000
2600.971071	538.147766	157.265570	0.491974	15.140774	0.859719	7.554794	0.000000	0.000000
2600.991073	538.147685	157.258432	0.491976	15.140087	0.859723	7.554451	0.000000	0.000000
2601.011075	538.147766	157.252471	0.491978	15.139513	0.859726	7.554165	0.000000	0.000000
2601.031077	538.147685	157.250679	0.491979	15.139341	0.859727	7.554079	0.000000	0.000000
2601.051079	538.147766	157.271018	0.491972	15.141299	0.859716	7.555056	0.000000	0.000000
2601.071081	538.147766	157.265267	0.491974	15.140745	0.859719	7.554780	0.000000	0.000000
2601.091083	538.147685	157.277805	0.491970	15.141952	0.859712	7.555382	0.000000	0.000000
2601.111085	538.147766	157.266477	0.491973	15.140862	0.859719	7.554838	0.000000	0.000000
2601.131087	538.147685	157.246626	0.491980	15.138951	0.859729	7.553884	0.000000	0.000000
2601.151089	538.147766	157.248625	0.491979	15.139143	0.859728	7.553980	0.000000	0.000000
2601.171091	538.147766	157.246755	0.491980	15.138963	0.859729	7.553890	0.000000	0.000000
2601.191093	538.147685	157.253953	0.491978	15.139656	0.859725	7.554236	0.000000	0.000000
2601.211095	538.147766	157.254327	0.491978	15.139692	0.859725	7.554254	0.000000	0.000000
2601.231097	538.147685	157.241978	0.491982	15.138503	0.859732	7.553661	0.000000	0.000000
2601.251099	538.147766	157.250547	0.491979	15.139328	0.859727	7.554073	0.000000	0.000000
2601.271101	538.147766	157.245156	0.491981	15.138809	0.859730	7.553814	0.000000	0.000000
2601.291103	538.147685	157.237426	0.491983	15.138065	0.859734	7.553442	0.000000	0.000000
2601.311105	538.147766	157.251854	0.491978	15.139454	0.859726	7.554135	0.000000	0.000000
2601.331107	538.147766	157.236477	0.491984	15.137974	0.859735	7.553397	0.000000	0.000000
2601.351110	538.147685	157.251312	0.491978	15.139402	0.859727	7.554109	0.000000	0.000000
2601.371111	538.147766	157.248208	0.491980	15.139103	0.859728	7.553960	0.000000	0.000000
2601.391113	538.147685	157.237555	0.491983	15.138077	0.859734	7.553448	0.000000	0.000000
2601.411115	538.147766	157.247588	0.491980	15.139043	0.859729	7.553930	0.000000	0.000000
2601.431117	538.147766	157.247572	0.491980	15.139042	0.859729	7.553930	0.000000	0.000000
2601.451119	538.147685	157.247746	0.491980	15.139058	0.859729	7.553938	0.000000	0.000000
2601.471121	538.147766	157.246821	0.491980	15.138969	0.859729	7.553894	0.000000	0.000000
2601.491123	538.147685	157.247969	0.491980	15.139080	0.859728	7.553949	0.000000	0.000000
2601.511125	538.147766	157.234982	0.491984	15.137830	0.859736	7.553325	0.000000	0.000000
2601.531127	538.147766	157.253203	0.491978	15.139584	0.859726	7.554200	0.000000	0.000000
2601.551129	538.147685	157.248952	0.491979	15.139175	0.859728	7.553996	0.000000	0.000000
2601.571131	538.147766	157.250972	0.491979	15.139369	0.859727	7.554093	0.000000	0.000000
2601.591133	538.147685	157.264781	0.491974	15.140698	0.859719	7.554756	0.000000	0.000000
2601.611135	538.147766	157.254104	0.491978	15.139671	0.859725	7.554243	0.000000	0.000000
2601.631137	538.147766	157.241232	0.491982	15.138431	0.859732	7.553625	0.000000	0.000000
2601.651139	538.147685	157.239386	0.491982	15.138254	0.859733	7.553536	0.000000	0.000000
2601.671141	538.147766	157.236044	0.491984	15.137932	0.859735	7.553376	0.000000	0.000000
2601.691143	538.147766	157.242822	0.491981	15.138584	0.859731	7.553701	0.000000	0.000000
2601.711145	538.147766	157.243965	0.491981	15.138694	0.859731	7.553756	0.000000	0.000000
2601.731147	538.147766	157.241272	0.491982	15.138435	0.859732	7.553627	0.000000	0.000000
2601.751149	538.147766	157.246773	0.491980	15.138965	0.859729	7.553891	0.000000	0.000000
2601.771151	538.147766	157.255106	0.491977	15.139767	0.859725	7.554292	0.000000	0.000000
2601.791153	538.147685	157.235749	0.491984	15.137903	0.859735	7.553362	0.000000	0.000000
2601.811155	538.147766	157.247726	0.491980	15.139057	0.859729	7.553937	0.000000	0.000000
2601.831157	538.147685	157.251500	0.491978	15.139420	0.859726	7.554118	0.000000	0.000000
2601.851159	538.147766	157.246097	0.491980	15.138900	0.859730	7.553859	0.000000	0.000000
2601.871161	538.147766	157.231633	0.491985	15.137507	0.859737	7.553164	0.000000	0.000000
2601.891163	538.147766	157.233670	0.491984	15.137703	0.859736	7.553262	0.000000	0.000000
2601.911165	538.147766	157.244012	0.491981	15.138699	0.859731	7.553759	0.000000	0.000000
2601.931167	538.147685	157.242851	0.491981	15.138587	0.859731	7.553703	0.000000	0.000000
2601.951169	538.147766	157.239634	0.491982	15.138278	0.859733	7.553548	0.000000	0.000000
2601.971171	538.147685	157.253348	0.491978	15.139598	0.859725	7.554207	0.000000	0.000000
2601.991173	538.147766	157.247717	0.491980	15.139056	0.859729	7.553937	0.000000	0.000000
2602.011175	538.147766	157.247908	0.491980	15.139074	0.859729	7.553946	0.000000	0.000000
2602.031177	538.147766	157.239105	0.491983	15.138227	0.859733	7.553523	0.000000	0.000000
2602.051179	538.147766	157.233393	0.491985	15.137677	0.859736	7.553249	0.000000	0.000000
2602.071181	538.147685	157.233491	0.491984	15.137686	0.859736	7.553253	0.000000	0.000000
2602.091183	538.147766	157.229485	0.491986	15.137300	0.859739	7.553061	0.000000	0.000000
2602.111185	538.147766	157.242135	0.491982	15.138518	0.859732	7.553668	0.000000	0.000000
2602.131187	538.147766	157.232747	0.491985	15.137614	0.859737	7.553217	0.000000	0.000000
2602.151189	538.147766	157.222398	0.491988	15.136618	0.859742	7.552720	0.000000	0.000000
2602.171191	538.147685	157.226651	0.491987	15.137028	0.859740	7.552925	0.000000	0.000000
2602.191193	538.147766	157.239333	0.491983	15.138249	0.859733	7.553534	0.000000	0.000000
2602.211195	538.147685	157.238423	0.491983	15.138161	0.859734	7.553490	0.000000	0.000000
2602.231197	538.147766	157.237623	0.491983	15.138084	0.859734	7.553452	0.000000	0.000000
2602.251199	538.147685	157.246205	0.491980	15.138910	0.859729	7.553864	0.000000	0.000000
2602.271201	538.147766	157.238610	0.491983	15.138179	0.859734	7.553499	0.000000	0.000000
2602.291203	538.147766	157.242148	0.491982	15.138520	0.859732	7.553669	0.000000	0.000000
2602.311205	538.147685	157.240129	0.491982	15.138325	0.859733	7.553572	0.000000	0.000000
2602.331207	538.147766	157.225688	0.491987	15.136935	0.859741	7.552878	0.000000	0.000000
2602.351209	538.147685	157.236907	0.491983	15.138015	0.859734	7.553417	0.000000	0.000000
2602.371211	538.147766	157.233412	0.491985	15.137678	0.859736	7.553249	0.000000	0.000000
2602.391213	538.147685	157.243368	0.491981	15.138637	0.859731	7.553728	0.000000	0.000000
2602.411215	538.147766	157.236291	0.491984	15.137956	0.859735	7.553388	0.000000	0.000000
2602.431217	538.147766	157.237156	0.491983	15.138039	0.859734	7.553429	0.000000	0.000000
2602.471221	538.147766	157.237588	0.491983	15.138081	0.859734	7.553450	0.000000	0.000000
2602.471221	538.147766	157.239017	0.491983	15.138218	0.859733	7.553519	0.000000	0.000000
2602.491223	538.147766	157.234310	0.491984	15.137765	0.859736	7.553293	0.000000	0.000000
2602.511225	538.147766	157.236989	0.491983	15.138023	0.859734	7.553421	0.000000	0.000000
2602.531227	538.147766	157.218998	0.491989	15.136291	0.859744	7.552557	0.000000	0.000000
2602.551229	538.147685	157.231848	0.491985	15.137528	0.859737	7.553174	0.000000	0.000000
2602.571231	538.147766	157.225989	0.491987	15.136964	0.859740	7.552893	0.000000	0.000000
2602.591233	538.147685	157.221367	0.491989	15.136519	0.859743	7.552671	0.000000	0.000000
2602.611235	538.147766	157.215958	0.491990	15.135998	0.859746	7.552411	0.000000	0.000000
2602.631238	538.147766	157.225402	0.491987	15.136907	0.859741	7.552865	0.000000	0.000000
2602.671241	538.147766	157.230988	0.491985	15.137445	0.859738	7.553133	0.000000	0.000000
2602.671241	538.147766	157.238377	0.491983	15.138157	0.859734	7.553488	0.000000	0.000000
2602.691243	538.147685	157.229685	0.491986	15.137320	0.859738	7.553070	0.000000	0.000000
2602.711245	538.147766	157.224879	0.491987	15.136857	0.859741	7.552840	0.000000	0.000000
2602.731247	538.147685	157.231161	0.491985	15.137462	0.859737	7.553141	0.000000	0.000000
2602.751249	538.147766	157.216461	0.491990	15.136046	0.859746	7.552435	0.000000	0.000000
2602.771251	538.147766	157.236948	0.491983	15.138019	0.859734	7.553419	0.000000	0.000000
2602.791253	538.147685	157.214544	0.491991	15.135862	0.859746	7.552343	0.000000	0.000000
2602.811255	538.147766	157.220713	0.491989	15.136456	0.859743	7.552639	0.000000	0.000000
2602.831257	538.147685	157.228844	0.491986	15.137239	0.859739	7.553030	0.000000	0.000000
2602.851259	538.147766	157.213348	0.491991	15.135747	0.859747	7.552286	0.000000	0.000000
2602.871261	538.147766	157.210477	0.491992	15.135470	0.859749	7.552148	0.000000	0.000000
2602.891263	538.147685	157.225972	0.491987	15.136962	0.859740	7.552892	0.000000	0.000000
2602.911265	538.147766	157.226750	0.491987	15.137037	0.859740	7.552929	0.000000	0.000000
2602.931267	538.147685	157.226667	0.491987	15.137029	0.859740	7.552925	0.000000	0.000000
2602.951269	538.147766	157.230332	0.491986	15.137382	0.859738	7.553101	0.000000	0.000000
2602.971271	538.147766	157.218787	0.491989	15.136270	0.859744	7.552547	0.000000	0.000000
2602.991273	538.147766	157.216976	0.491990	15.136096	0.859745	7.552460	0.000000	0.000000
2603.011275	538.147766	157.215150	0.491991	15.135920	0.859746	7.552372	0.000000	0.000000
2603.031277	538.147685	157.217618	0.491990	15.136158	0.859745	7.552491	0.000000	0.000000
2603.051279	538.147766	157.211015	0.491992	15.135522	0.859748	7.552174	0.000000	0.000000
2603.071281	538.147685	157.206442	0.491994	15.135082	0.859751	7.551954	0.000000	0.000000
2603.091283	538.147766	157.215683	0.491991	15.135972	0.859746	7.552398	0.000000	0.000000
2603.111285	538.147766	157.209822	0.491992	15.135407	0.859749	7.552116	0.000000	0.000000
2603.131287	538.147685	157.234581	0.491984	15.137791	0.859736	7.553306	0.000000	0.000000
2603.151289	538.147766	157.221471	0.491989	15.136529	0.859743	7.552676	0.000000	0.000000
2603.171291	538.147685	157.228400	0.491986	15.137196	0.859739	7.553009	0.000000	0.000000
2603.191293	538.147766	157.223145	0.491988	15.136690	0.859742	7.552756	0.000000	0.000000
2603.211295	538.147766	157.213882	0.491991	15.135798	0.859747	7.552311	0.000000	0.000000
2603.231297	538.147685	157.224586	0.491987	15.136829	0.859741	7.552825	0.000000	0.000000
2603.251299	538.147766	157.211157	0.491992	15.135536	0.859748	7.552180	0.000000	0.000000
2603.271301	538.147685	157.218097	0.491990	15.136204	0.859745	7.552514	0.000000	0.000000
2603.291303	538.147766	157.214237	0.491991	15.135832	0.859747	7.552328	0.000000	0.000000
2603.311305	538.147766	157.227270	0.491987	15.137087	0.859740	7.552954	0.000000	0.000000
2603.331307	538.147685	157.215162	0.491991	15.135921	0.859746	7.552373	0.000000	0.000000
2603.351309	538.147766	157.214755	0.491991	15.135882	0.859746	7.552353	0.000000	0.000000
2603.371311	538.147685	157.205237	0.491994	15.134966	0.859751	7.551896	0.000000	0.000000
2603.391313	538.147766	157.210416	0.491992	15.135465	0.859749	7.552145	0.000000	0.000000
2603.411315	538.147766	157.204310	0.491994	15.134877	0.859752	7.551851	0.000000	0.000000
2603.431317	538.147685	157.224779	0.491987	15.136847	0.859741	7.552835	0.000000	0.000000
2603.451319	538.147766	157.209919	0.491992	15.135417	0.859749	7.552121	0.000000	0.000000
2603.471321	538.147685	157.216894	0.491990	15.136088	0.859745	7.552456	0.000000	0.000000
2603.491323	538.147766	157.210971	0.491992	15.135518	0.859749	7.552171	0.000000	0.000000
2603.511325	538.147766	157.213841	0.491991	15.135794	0.859747	7.552309	0.000000	0.000000
2603.531327	538.147685	157.207007	0.491993	15.135136	0.859751	7.551981	0.000000	0.000000
2603.551329	538.147766	157.213526	0.491991	15.135764	0.859747	7.552294	0.000000	0.000000
2603.571332	538.147685	157.199880	0.491996	15.134450	0.859754	7.551639	0.000000	0.000000
2603.591333	538.147766	157.192776	0.491998	15.133766	0.859758	7.551297	0.000000	0.000000
2603.611335	538.147766	157.201082	0.491995	15.134566	0.859754	7.551696	0.000000	0.000000
2603.631337	538.147685	157.207322	0.491993	15.135167	0.859750	7.551996	0.000000	0.000000
2603.651339	538.147766	157.192482	0.491998	15.133738	0.859758	7.551283	0.000000	0.000000
2603.671341	538.147766	157.197911	0.491996	15.134261	0.859756	7.551544	0.000000	0.000000
2603.691343	538.147685	157.201360	0.491995	15.134593	0.859754	7.551710	0.000000	0.000000
2603.711345	538.147766	157.206271	0.491994	15.135065	0.859751	7.551946	0.000000	0.000000
2603.751349	538.147766	157.215751	0.491991	15.135978	0.859746	7.552401	0.000000	0.000000
2603.751349	538.147766	157.193520	0.491998	15.133838	0.859758	7.551333	0.000000	0.000000
2603.771351	538.147766	157.193769	0.491998	15.133862	0.859758	7.551345	0.000000	0.000000
2603.791353	538.147766	157.206794	0.491994	15.135116	0.859751	7.551971	0.000000	0.000000
2603.811355	538.147766	157.198632	0.491996	15.134330	0.859755	7.551579	0.000000	0.000000
2603.831357	538.147685	157.208559	0.491993	15.135286	0.859750	7.552056	0.000000	0.000000
2603.851359	538.147766	157.210583	0.491992	15.135481	0.859749	7.552153	0.000000	0.000000
2603.871361	538.147685	157.205280	0.491994	15.134970	0.859751	7.551898	0.000000	0.000000
2603.891363	538.147766	157.207920	0.491993	15.135224	0.859750	7.552025	0.000000	0.000000
2603.911365	538.147685	157.190369	0.491999	15.133534	0.859759	7.551182	0.000000	0.000000
2603.931367	538.147766	157.189475	0.491999	15.133448	0.859760	7.551139	0.000000	0.000000
2603.951369	538.147766	157.183228	0.492001	15.132847	0.859763	7.550839	0.000000	0.000000
2603.971371	538.147685	157.194299	0.491998	15.133913	0.859757	7.551371	0.000000	0.000000
2603.991373	538.147766	157.175116	0.492004	15.132066	0.859768	7.550449	0.000000	0.000000
2604.011375	538.147685	157.196907	0.491997	15.134164	0.859756	7.551496	0.000000	0.000000
2604.031377	538.147766	157.183442	0.492001	15.132868	0.859763	7.550849	0.000000	0.000000
2604.051379	538.147685	157.196689	0.491997	15.134143	0.859756	7.551485	0.000000	0.000000
2604.071381	538.147766	157.196480	0.491997	15.134123	0.859756	7.551475	0.000000	0.000000
2604.091383	538.147766	157.177342	0.492003	15.132280	0.859767	7.550556	0.000000	0.000000
2604.111385	538.147685	157.195156	0.491997	15.133995	0.859757	7.551412	0.000000	0.000000
2604.131387	538.147766	157.178624	0.492003	15.132404	0.859766	7.550617	0.000000	0.000000
2604.151389	538.147685	157.182760	0.492001	15.132802	0.859764	7.550816	0.000000	0.000000
2604.171391	538.147766	157.169124	0.492006	15.131489	0.859771	7.550161	0.000000	0.000000
2604.191393	538.147766	157.191817	0.491999	15.133674	0.859759	7.551251	0.000000	0.000000
2604.211395	538.147685	157.170831	0.492005	15.131654	0.859770	7.550243	0.000000	0.000000
2604.231397	538.147766	157.172523	0.492005	15.131816	0.859769	7.550324	0.000000	0.000000
2604.251399	538.147685	157.182469	0.492002	15.132774	0.859764	7.550802	0.000000	0.000000
2604.271401	538.147766	157.188624	0.492000	15.133367	0.859761	7.551098	0.000000	0.000000
2604.291403	538.147766	157.175421	0.492004	15.132095	0.859768	7.550464	0.000000	0.000000
2604.311405	538.147766	157.173973	0.492005	15.131956	0.859768	7.550394	0.000000	0.000000
2604.331407	538.147766	157.185363	0.492001	15.133053	0.859762	7.550941	0.000000	0.000000
2604.351409	538.147685	157.175852	0.492004	15.132137	0.859767	7.550484	0.000000	0.000000
2604.391413	538.147685	157.178388	0.492003	15.132381	0.859766	7.550606	0.000000	0.000000
2604.391413	538.147685	157.178551	0.492003	15.132397	0.859766	7.550614	0.000000	0.000000
2604.411415	538.147766	157.176105	0.492004	15.132161	0.859767	7.550497	0.000000	0.000000
2604.431417	538.147766	157.181913	0.492002	15.132720	0.859764	7.550775	0.000000	0.000000
2604.451419	538.147685	157.169698	0.492006	15.131544	0.859771	7.550189	0.000000	0.000000
2604.471421	538.147766	157.188980	0.491999	15.133401	0.859760	7.551115	0.000000	0.000000
2604.491423	538.147685	157.182016	0.492002	15.132730	0.859764	7.550780	0.000000	0.000000
2604.511425	538.147766	157.171552	0.492005	15.131723	0.859770	7.550278	0.000000	0.000000
2604.531427	538.147685	157.183190	0.492001	15.132843	0.859763	7.550837	0.000000	0.000000
2604.551429	538.147766	157.180950	0.492002	15.132628	0.859765	7.550729	0.000000	0.000000
2604.571431	538.147766	157.183758	0.492001	15.132898	0.859763	7.550864	0.000000	0.000000
2604.591433	538.147766	157.175476	0.492004	15.132101	0.859768	7.550466	0.000000	0.000000
2604.611435	538.147766	157.183926	0.492001	15.132914	0.859763	7.550872	0.000000	0.000000
2604.631437	538.147685	157.188860	0.491999	15.133389	0.859760	7.551109	0.000000	0.000000
2604.651439	538.147766	157.163873	0.492008	15.130984	0.859774	7.549909	0.000000	0.000000
2604.671441	538.147685	157.178015	0.492003	15.132345	0.859766	7.550588	0.000000	0.000000
2604.691443	538.147766	157.186183	0.492000	15.133132	0.859762	7.550981	0.000000	0.000000
2604.711445	538.147766	157.165111	0.492008	15.131103	0.859773	7.549968	0.000000	0.000000
2604.731447	538.147766	157.164912	0.492008	15.131084	0.859773	7.549959	0.000000	0.000000
2604.751449	538.147766	157.173521	0.492005	15.131913	0.859769	7.550372	0.000000	0.000000
2604.771451	538.147685	157.159600	0.492009	15.130572	0.859776	7.549704	0.000000	0.000000
2604.811455	538.147766	157.163530	0.492008	15.130951	0.859774	7.549892	0.000000	0.000000
2604.811455	538.147766	157.154669	0.492011	15.130098	0.859779	7.549467	0.000000	0.000000
2604.831457	538.147685	157.165182	0.492007	15.131110	0.859773	7.549972	0.000000	0.000000
2604.851460	538.147766	157.166508	0.492007	15.131237	0.859773	7.550035	0.000000	0.000000
2604.871461	538.147685	157.170959	0.492005	15.131666	0.859770	7.550249	0.000000	0.000000
2604.891463	538.147766	157.155914	0.492011	15.130217	0.859778	7.549527	0.000000	0.000000
2604.911465	538.147766	157.167012	0.492007	15.131286	0.859772	7.550060	0.000000	0.000000
2604.931467	538.147766	157.159060	0.492010	15.130520	0.859777	7.549678	0.000000	0.000000
2604.951469	538.147766	157.155711	0.492011	15.130198	0.859778	7.549517	0.000000	0.000000
2604.971471	538.147685	157.170535	0.492006	15.131625	0.859770	7.550229	0.000000	0.000000
2604.991473	538.147766	157.182892	0.492002	15.132815	0.859764	7.550823	0.000000	0.000000
2605.031477	538.147766	157.163265	0.492008	15.130925	0.859774	7.549880	0.000000	0.000000
2605.031477	538.147766	157.164646	0.492008	15.131058	0.859774	7.549946	0.000000	0.000000
2605.051479	538.147766	157.147285	0.492013	15.129387	0.859783	7.549112	0.000000	0.000000
2605.071481	538.147766	157.156542	0.492010	15.130278	0.859778	7.549557	0.000000	0.000000
2605.091483	538.147766	157.156024	0.492011	15.130228	0.859778	7.549532	0.000000	0.000000
2605.111485	538.147685	157.158574	0.492010	15.130473	0.859777	7.549654	0.000000	0.000000
2605.131487	538.147766	157.160445	0.492009	15.130654	0.859776	7.549744	0.000000	0.000000
2605.151489	538.147685	157.146812	0.492014	15.129341	0.859783	7.549089	0.000000	0.000000
2605.171491	538.147766	157.152297	0.492012	15.129869	0.859780	7.549353	0.000000	0.000000
2605.191493	538.147766	157.168486	0.492006	15.131428	0.859771	7.550130	0.000000	0.000000
2605.211495	538.147766	157.164265	0.492008	15.131021	0.859774	7.549928	0.000000	0.000000
2605.231497	538.147766	157.162249	0.492008	15.130827	0.859775	7.549831	0.000000	0.000000
2605.251499	538.147685	157.153416	0.492011	15.129977	0.859779	7.549407	0.000000	0.000000
2605.271501	538.147766	157.172165	0.492005	15.131782	0.859769	7.550307	0.000000	0.000000
2605.291503	538.147685	157.151905	0.492012	15.129831	0.859780	7.549334	0.000000	0.000000
2605.311505	538.147766	157.152772	0.492012	15.129915	0.859780	7.549376	0.000000	0.000000
2605.331507	538.147766	157.155652	0.492011	15.130192	0.859778	7.549514	0.000000	0.000000
2605.351509	538.147766	157.142550	0.492015	15.128931	0.859785	7.548885	0.000000	0.000000
2605.371511	538.147766	157.152188	0.492012	15.129859	0.859780	7.549348	0.000000	0.000000
2605.391513	538.147685	157.150630	0.492012	15.129709	0.859781	7.549273	0.000000	0.000000
2605.411515	538.147766	157.138473	0.492016	15.128538	0.859788	7.548689	0.000000	0.000000
2605.431517	538.147766	157.140576	0.492016	15.128741	0.859787	7.548790	0.000000	0.000000
2605.451519	538.147766	157.153424	0.492011	15.129978	0.859780	7.549407	0.000000	0.000000
2605.471521	538.147766	157.148452	0.492013	15.129499	0.859782	7.549168	0.000000	0.000000
2605.491523	538.147685	157.150845	0.492012	15.129729	0.859781	7.549283	0.000000	0.000000
2605.511525	538.147766	157.145397	0.492014	15.129205	0.859784	7.549021	0.000000	0.000000
2605.531527	538.147685	157.154316	0.492011	15.130064	0.859779	7.549450	0.000000	0.000000
2605.551529	538.147766	157.148356	0.492013	15.129490	0.859782	7.549163	0.000000	0.000000
2605.571531	538.147766	157.143262	0.492015	15.128999	0.859785	7.548919	0.000000	0.000000
2605.591533	538.147766	157.151971	0.492012	15.129838	0.859780	7.549337	0.000000	0.000000
2605.611535	538.147766	157.144187	0.492015	15.129088	0.859785	7.548963	0.000000	0.000000
2605.631537	538.147685	157.142133	0.492015	15.128891	0.859786	7.548865	0.000000	0.000000
2605.671541	538.147685	157.145537	0.492014	15.129218	0.859784	7.549028	0.000000	0.000000
2605.671541	538.147685	157.149940	0.492013	15.129642	0.859781	7.549240	0.000000	0.000000
2605.691543	538.147766	157.151574	0.492012	15.129800	0.859781	7.549318	0.000000	0.000000
2605.711545	538.147685	157.126547	0.492020	15.127390	0.859794	7.548116	0.000000	0.000000
2605.731547	538.147766	157.138787	0.492016	15.128568	0.859787	7.548704	0.000000	0.000000
2605.751549	538.147766	157.146634	0.492014	15.129324	0.859783	7.549081	0.000000	0.000000
2605.771551	538.147766	157.133911	0.492018	15.128099	0.859790	7.548470	0.000000	0.000000
2605.791553	538.147766	157.135660	0.492017	15.128267	0.859789	7.548554	0.000000	0.000000
2605.811555	538.147685	157.131124	0.492019	15.127831	0.859791	7.548336	0.000000	0.000000
2605.831557	538.147766	157.128940	0.492020	15.127620	0.859793	7.548231	0.000000	0.000000
2605.851559	538.147685	157.131627	0.492019	15.127879	0.859791	7.548360	0.000000	0.000000
2605.871561	538.147766	157.137442	0.492017	15.128439	0.859788	7.548639	0.000000	0.000000
2605.891563	538.147766	157.119415	0.492023	15.126703	0.859798	7.547773	0.000000	0.000000
2605.911565	538.147766	157.139590	0.492016	15.128646	0.859787	7.548742	0.000000	0.000000
2605.931567	538.147766	157.127588	0.492020	15.127490	0.859794	7.548166	0.000000	0.000000
2605.951569	538.147685	157.123034	0.492022	15.127052	0.859796	7.547947	0.000000	0.000000
2605.971571	538.147766	157.115759	0.492024	15.126351	0.859800	7.547598	0.000000	0.000000
2605.991573	538.147685	157.118743	0.492023	15.126639	0.859798	7.547741	0.000000	0.000000
2606.011575	538.147766	157.116651	0.492024	15.126437	0.859799	7.547640	0.000000	0.000000
2606.031577	538.147685	157.123847	0.492021	15.127130	0.859795	7.547986	0.000000	0.000000
2606.051579	538.147766	157.119479	0.492023	15.126710	0.859798	7.547776	0.000000	0.000000
2606.091583	538.147766	157.116825	0.492024	15.126454	0.859799	7.547649	0.000000	0.000000
2606.091583	538.147766	157.123306	0.492022	15.127078	0.859796	7.547960	0.000000	0.000000
2606.111585	538.147766	157.127427	0.492020	15.127475	0.859794	7.548158	0.000000	0.000000
2606.131588	538.147685	157.128935	0.492020	15.127620	0.859793	7.548231	0.000000	0.000000
2606.151589	538.147766	157.118455	0.492023	15.126611	0.859798	7.547727	0.000000	0.000000
2606.171591	538.147685	157.119986	0.492023	15.126758	0.859797	7.547801	0.000000	0.000000
2606.191593	538.147766	157.130086	0.492019	15.127731	0.859792	7.548286	0.000000	0.000000
2606.211595	538.147685	157.137519	0.492017	15.128446	0.859788	7.548643	0.000000	0.000000
2606.231597	538.147766	157.133650	0.492018	15.128074	0.859790	7.548457	0.000000	0.000000
2606.251599	538.147766	157.136814	0.492017	15.128379	0.859789	7.548609	0.000000	0.000000
2606.271601	538.147685	157.133573	0.492018	15.128066	0.859790	7.548453	0.000000	0.000000
2606.291603	538.147766	157.122851	0.492022	15.127034	0.859796	7.547938	0.000000	0.000000
2606.311605	538.147685	157.124760	0.492021	15.127218	0.859795	7.548030	0.000000	0.000000
2606.331607	538.147766	157.120374	0.492023	15.126796	0.859797	7.547819	0.000000	0.000000
2606.351609	538.147685	157.135788	0.492017	15.128280	0.859789	7.548560	0.000000	0.000000
2606.371611	538.147766	157.139862	0.492016	15.128672	0.859787	7.548755	0.000000	0.000000
2606.391613	538.147766	157.134821	0.492018	15.128187	0.859790	7.548513	0.000000	0.000000
2606.411615	538.147766	157.122457	0.492022	15.126996	0.859796	7.547919	0.000000	0.000000
2606.431617	538.147766	157.110250	0.492026	15.125821	0.859803	7.547333	0.000000	0.000000
2606.451619	538.147685	157.123111	0.492022	15.127059	0.859796	7.547951	0.000000	0.000000
2606.471621	538.147766	157.119861	0.492023	15.126746	0.859798	7.547795	0.000000	0.000000
2606.491623	538.147685	157.099380	0.492029	15.124775	0.859809	7.546811	0.000000	0.000000
2606.511625	538.147766	157.121260	0.492022	15.126881	0.859797	7.547862	0.000000	0.000000
2606.531627	538.147766	157.108552	0.492026	15.125658	0.859804	7.547251	0.000000	0.000000
2606.551629	538.147766	157.116352	0.492024	15.126408	0.859800	7.547626	0.000000	0.000000
2606.571631	538.147766	157.127758	0.492020	15.127507	0.859793	7.548174	0.000000	0.000000
2606.591633	538.147685	157.117788	0.492023	15.126547	0.859799	7.547695	0.000000	0.000000
2606.611635	538.147766	157.122642	0.492022	15.127014	0.859796	7.547928	0.000000	0.000000
2606.631637	538.147685	157.124351	0.492021	15.127179	0.859795	7.548010	0.000000	0.000000
2606.651639	538.147766	157.116287	0.492024	15.126402	0.859800	7.547623	0.000000	0.000000
2606.671641	538.147685	157.108194	0.492027	15.125623	0.859804	7.547234	0.000000	0.000000
2606.691643	538.147766	157.108677	0.492026	15.125670	0.859804	7.547257	0.000000	0.000000
2606.731647	538.147685	157.121019	0.492022	15.126858	0.859797	7.547850	0.000000	0.000000
2606.731647	538.147685	157.115705	0.492024	15.126346	0.859800	7.547595	0.000000	0.000000
2606.751649	538.147766	157.125113	0.492021	15.127252	0.859795	7.548047	0.000000	0.000000
2606.771651	538.147685	157.108744	0.492026	15.125676	0.859804	7.547261	0.000000	0.000000
2606.791653	538.147766	157.118325	0.492023	15.126598	0.859799	7.547721	0.000000	0.000000
2606.811655	538.147766	157.124345	0.492021	15.127178	0.859795	7.548010	0.000000	0.000000
2606.831657	538.147766	157.112345	0.492025	15.126023	0.859802	7.547434	0.000000	0.000000
2606.851659	538.147766	157.120897	0.492022	15.126846	0.859797	7.547844	0.000000	0.000000
2606.871661	538.147685	157.122685	0.492022	15.127018	0.859796	7.547930	0.000000	0.000000
2606.891663	538.147766	157.114544	0.492024	15.126234	0.859801	7.547539	0.000000	0.000000
2606.911665	538.147685	157.108376	0.492026	15.125641	0.859804	7.547243	0.000000	0.000000
2606.951669	538.147766	157.123619	0.492021	15.127108	0.859796	7.547975	0.000000	0.000000
2606.951669	538.147766	157.111573	0.492025	15.125948	0.859802	7.547396	0.000000	0.000000
2606.971671	538.147685	157.118476	0.492023	15.126613	0.859798	7.547728	0.000000	0.000000
2606.991673	538.147766	157.114690	0.492024	15.126248	0.859800	7.547546	0.000000	0.000000
2607.011675	538.147685	157.117609	0.492023	15.126530	0.859799	7.547686	0.000000	0.000000
2607.031677	538.147766	157.099407	0.492030	15.124777	0.859809	7.546812	0.000000	0.000000
2607.051679	538.147766	157.105868	0.492027	15.125399	0.859805	7.547122	0.000000	0.000000
2607.071681	538.147685	157.114673	0.492024	15.126247	0.859800	7.547545	0.000000	0.000000
2607.091683	538.147766	157.119652	0.492023	15.126726	0.859798	7.547785	0.000000	0.000000
2607.111685	538.147685	157.106954	0.492027	15.125504	0.859805	7.547175	0.000000	0.000000
2607.131687	538.147766	157.123258	0.492022	15.127073	0.859796	7.547958	0.000000	0.000000
2607.151689	538.147685	157.106596	0.492027	15.125469	0.859805	7.547157	0.000000	0.000000
2607.171691	538.147766	157.107123	0.492027	15.125520	0.859805	7.547183	0.000000	0.000000
2607.191693	538.147685	157.111280	0.492025	15.125920	0.859802	7.547382	0.000000	0.000000
2607.211695	538.147766	157.102493	0.492029	15.125074	0.859807	7.546960	0.000000	0.000000
2607.231697	538.147766	157.117682	0.492023	15.126537	0.859799	7.547690	0.000000	0.000000
2607.251699	538.147766	157.104583	0.492028	15.125275	0.859806	7.547061	0.000000	0.000000
2607.271701	538.147766	157.110255	0.492026	15.125822	0.859803	7.547333	0.000000	0.000000
2607.291703	538.147685	157.088678	0.492033	15.123744	0.859814	7.546297	0.000000	0.000000
2607.311705	538.147766	157.106787	0.492027	15.125488	0.859805	7.547167	0.000000	0.000000
2607.331707	538.147766	157.107472	0.492027	15.125554	0.859804	7.547199	0.000000	0.000000
2607.371711	538.147766	157.108654	0.492026	15.125667	0.859804	7.547256	0.000000	0.000000
2607.371711	538.147766	157.104237	0.492028	15.125242	0.859806	7.547044	0.000000	0.000000
2607.391713	538.147685	157.104182	0.492028	15.125237	0.859806	7.547041	0.000000	0.000000
2607.411716	538.147766	157.101958	0.492029	15.125023	0.859807	7.546935	0.000000	0.000000
2607.431717	538.147685	157.104567	0.492028	15.125274	0.859806	7.547060	0.000000	0.000000
2607.451719	538.147685	157.106164	0.492027	15.125428	0.859805	7.547137	0.000000	0.000000
2607.471721	538.147766	157.107099	0.492027	15.125518	0.859805	7.547182	0.000000	0.000000
2607.491723	538.147685	157.107149	0.492027	15.125522	0.859804	7.547184	0.000000	0.000000
2607.511725	538.147766	157.103178	0.492028	15.125140	0.859807	7.546993	0.000000	0.000000
2607.531727	538.147685	157.095050	0.492031	15.124358	0.859811	7.546603	0.000000	0.000000
2607.551729	538.147766	157.101372	0.492029	15.124966	0.859808	7.546906	0.000000	0.000000
2607.591733	538.147685	157.102740	0.492028	15.125098	0.859807	7.546972	0.000000	0.000000
2607.591733	538.147685	157.112940	0.492025	15.126080	0.859801	7.547462	0.000000	0.000000
2607.611735	538.147766	157.107664	0.492027	15.125572	0.859804	7.547209	0.000000	0.000000
2607.631737	538.147685	157.109807	0.492026	15.125778	0.859803	7.547312	0.000000	0.000000
2607.651739	538.147766	157.109803	0.492026	15.125778	0.859803	7.547311	0.000000	0.000000
2607.671741	538.147685	157.101385	0.492029	15.124968	0.859808	7.546907	0.000000	0.000000
2607.691743	538.147766	157.095549	0.492031	15.124406	0.859811	7.546627	0.000000	0.000000
2607.711745	538.147766	157.102190	0.492029	15.125045	0.859807	7.546946	0.000000	0.000000
2607.731747	538.147685	157.079873	0.492036	15.122896	0.859819	7.545874	0.000000	0.000000
2607.751749	538.147766	157.101194	0.492029	15.124949	0.859808	7.546898	0.000000	0.000000
2607.771751	538.147685	157.114910	0.492024	15.126270	0.859800	7.547557	0.000000	0.000000
2607.791753	538.147766	157.105129	0.492028	15.125328	0.859806	7.547087	0.000000	0.000000
2607.811755	538.147766	157.103280	0.492028	15.125150	0.859807	7.546998	0.000000	0.000000
2607.831757	538.147766	157.102379	0.492029	15.125063	0.859807	7.546955	0.000000	0.000000
2607.851759	538.147766	157.097475	0.492030	15.124591	0.859810	7.546719	0.000000	0.000000
2607.871761	538.147685	157.098856	0.492030	15.124724	0.859809	7.546786	0.000000	0.000000
2607.891763	538.147766	157.100904	0.492029	15.124921	0.859808	7.546884	0.000000	0.000000
2607.911765	538.147685	157.104697	0.492028	15.125286	0.859806	7.547066	0.000000	0.000000
2607.931767	538.147766	157.111054	0.492026	15.125898	0.859802	7.547372	0.000000	0.000000
2607.951769	538.147685	157.102010	0.492029	15.125028	0.859807	7.546937	0.000000	0.000000
2607.971771	538.147766	157.095772	0.492031	15.124427	0.859811	7.546637	0.000000	0.000000
2607.991773	538.147685	157.105041	0.492028	15.125320	0.859806	7.547083	0.000000	0.000000
2608.011775	538.147766	157.095507	0.492031	15.124402	0.859811	7.546625	0.000000	0.000000
2608.031777	538.147685	157.103336	0.492028	15.125155	0.859806	7.547001	0.000000	0.000000
2608.051779	538.147766	157.104171	0.492028	15.125236	0.859806	7.547041	0.000000	0.000000
2608.071781	538.147766	157.106903	0.492027	15.125499	0.859805	7.547172	0.000000	0.000000
2608.091783	538.147685	157.104415	0.492028	15.125259	0.859806	7.547053	0.000000	0.000000
2608.111785	538.147766	157.116493	0.492024	15.126422	0.859800	7.547633	0.000000	0.000000
2608.131787	538.147685	157.105980	0.492027	15.125410	0.859805	7.547128	0.000000	0.000000
2608.151789	538.147766	157.092739	0.492032	15.124135	0.859812	7.546492	0.000000	0.000000
2608.171791	538.147766	157.091316	0.492032	15.123998	0.859813	7.546423	0.000000	0.000000
2608.191793	538.147766	157.092209	0.492032	15.124084	0.859813	7.546466	0.000000	0.000000
2608.211795	538.147766	157.102231	0.492029	15.125049	0.859807	7.546948	0.000000	0.000000
2608.231797	538.147685	157.097906	0.492030	15.124633	0.859809	7.546740	0.000000	0.000000
2608.251799	538.147766	157.094450	0.492031	15.124300	0.859811	7.546574	0.000000	0.000000
2608.271801	538.147685	157.097114	0.492030	15.124556	0.859810	7.546702	0.000000	0.000000
2608.291803	538.147766	157.105842	0.492027	15.125397	0.859805	7.547121	0.000000	0.000000
2608.311805	538.147685	157.106707	0.492027	15.125480	0.859805	7.547163	0.000000	0.000000
2608.331807	538.147685	157.088553	0.492033	15.123732	0.859814	7.546291	0.000000	0.000000
2608.351810	538.147766	157.101889	0.492029	15.125016	0.859807	7.546931	0.000000	0.000000
2608.371811	538.147685	157.101548	0.492029	15.124983	0.859807	7.546915	0.000000	0.000000
2608.391813	538.147766	157.115845	0.492024	15.126360	0.859800	7.547602	0.000000	0.000000
2608.411815	538.147766	157.096263	0.492031	15.124474	0.859810	7.546661	0.000000	0.000000
2608.431817	538.147766	157.105317	0.492028	15.125346	0.859806	7.547096	0.000000	0.000000
2608.451819	538.147766	157.095847	0.492031	15.124434	0.859811	7.546641	0.000000	0.000000
2608.471821	538.147685	157.102365	0.492028	15.125062	0.859807	7.546954	0.000000	0.000000
2608.491823	538.147766	157.113651	0.492025	15.126148	0.859801	7.547496	0.000000	0.000000
2608.511825	538.147685	157.109623	0.492026	15.125761	0.859803	7.547303	0.000000	0.000000
2608.531827	538.147766	157.108281	0.492027	15.125631	0.859804	7.547238	0.000000	0.000000
2608.551829	538.147685	157.103731	0.492028	15.125193	0.859806	7.547020	0.000000	0.000000
2608.571831	538.147766	157.096363	0.492031	15.124484	0.859810	7.546666	0.000000	0.000000
2608.591833	538.147766	157.095796	0.492031	15.124429	0.859811	7.546639	0.000000	0.000000
2608.611835	538.147685	157.104956	0.492028	15.125311	0.859806	7.547079	0.000000	0.000000
2608.651839	538.147685	157.087590	0.492033	15.123639	0.859815	7.546244	0.000000	0.000000
2608.651839	538.147685	157.083555	0.492035	15.123251	0.859817	7.546051	0.000000	0.000000
2608.671841	538.147766	157.099983	0.492029	15.124833	0.859808	7.546840	0.000000	0.000000
2608.691843	538.147685	157.074802	0.492038	15.122408	0.859822	7.545630	0.000000	0.000000
2608.711845	538.147766	157.093381	0.492032	15.124197	0.859812	7.546523	0.000000	0.000000
2608.731847	538.147766	157.088859	0.492033	15.123762	0.859814	7.546305	0.000000	0.000000
2608.751849	538.147766	157.083619	0.492035	15.123257	0.859817	7.546054	0.000000	0.000000
2608.771851	538.147766	157.068672	0.492040	15.121818	0.859825	7.545336	0.000000	0.000000
2608.791853	538.147685	157.086543	0.492034	15.123539	0.859816	7.546194	0.000000	0.000000
2608.811855	538.147766	157.072127	0.492039	15.122151	0.859823	7.545502	0.000000	0.000000
2608.831857	538.147685	157.074298	0.492038	15.122360	0.859822	7.545606	0.000000	0.000000
2608.871861	538.147766	157.078990	0.492036	15.122812	0.859820	7.545831	0.000000	0.000000
2608.871861	538.147766	157.077848	0.492037	15.122702	0.859820	7.545776	0.000000	0.000000
2608.891863	538.147766	157.079577	0.492036	15.122868	0.859819	7.545859	0.000000	0.000000
2608.911865	538.147766	157.096316	0.492031	15.124480	0.859810	7.546664	0.000000	0.000000
2608.931867	538.147685	157.084892	0.492034	15.123380	0.859816	7.546115	0.000000	0.000000
2608.951869	538.147766	157.071631	0.492039	15.122103	0.859824	7.545478	0.000000	0.000000
2608.971871	538.147685	157.071012	0.492039	15.122043	0.859824	7.545448	0.000000	0.000000
2608.991873	538.147766	157.078151	0.492037	15.122731	0.859820	7.545791	0.000000	0.000000
2609.011875	538.147685	157.075057	0.492038	15.122433	0.859822	7.545642	0.000000	0.000000
2609.031877	538.147766	157.080487	0.492036	15.122956	0.859819	7.545903	0.000000	0.000000
2609.051879	538.147766	157.076408	0.492037	15.122563	0.859821	7.545707	0.000000	0.000000
2609.071881	538.147766	157.077377	0.492037	15.122656	0.859821	7.545754	0.000000	0.000000
2609.091883	538.147766	157.077579	0.492037	15.122676	0.859821	7.545763	0.000000	0.000000
2609.111885	538.147766	157.071451	0.492039	15.122086	0.859824	7.545469	0.000000	0.000000
2609.131887	538.147766	157.070788	0.492039	15.122022	0.859824	7.545437	0.000000	0.000000
2609.151889	538.147685	157.071290	0.492039	15.122070	0.859824	7.545461	0.000000	0.000000
2609.171891	538.147766	157.081821	0.492035	15.123084	0.859818	7.545967	0.000000	0.000000
2609.191893	538.147685	157.084000	0.492035	15.123294	0.859817	7.546072	0.000000	0.000000
2609.211895	538.147766	157.074905	0.492038	15.122418	0.859822	7.545635	0.000000	0.000000
2609.231897	538.147685	157.083807	0.492035	15.123275	0.859817	7.546063	0.000000	0.000000
2609.251899	538.147766	157.081113	0.492036	15.123016	0.859819	7.545933	0.000000	0.000000
2609.271901	538.147766	157.074424	0.492038	15.122372	0.859822	7.545612	0.000000	0.000000
2609.291903	538.147766	157.072626	0.492039	15.122199	0.859823	7.545526	0.000000	0.000000
2609.311905	538.147766	157.074028	0.492038	15.122334	0.859822	7.545593	0.000000	0.000000
2609.331907	538.147685	157.078222	0.492037	15.122738	0.859820	7.545794	0.000000	0.000000
2609.351909	538.147766	157.061889	0.492042	15.121165	0.859829	7.545010	0.000000	0.000000
2609.371911	538.147685	157.069122	0.492040	15.121861	0.859825	7.545357	0.000000	0.000000
2609.391913	538.147766	157.069211	0.492040	15.121870	0.859825	7.545361	0.000000	0.000000
2609.411915	538.147685	157.074277	0.492038	15.122358	0.859822	7.545605	0.000000	0.000000
2609.431917	538.147766	157.071941	0.492039	15.122133	0.859824	7.545493	0.000000	0.000000
2609.451919	538.147685	157.054003	0.492045	15.120406	0.859833	7.544631	0.000000	0.000000
2609.471921	538.147766	157.063810	0.492041	15.121350	0.859828	7.545102	0.000000	0.000000
2609.491923	538.147766	157.071249	0.492039	15.122066	0.859824	7.545459	0.000000	0.000000
2609.511925	538.147685	157.080566	0.492036	15.122963	0.859819	7.545907	0.000000	0.000000
2609.531927	538.147766	157.077453	0.492037	15.122664	0.859821	7.545757	0.000000	0.000000
2609.551929	538.147685	157.076026	0.492037	15.122526	0.859821	7.545689	0.000000	0.000000
2609.571931	538.147766	157.077228	0.492037	15.122642	0.859821	7.545747	0.000000	0.000000
2609.591933	538.147685	157.077077	0.492037	15.122627	0.859821	7.545739	0.000000	0.000000
2609.611935	538.147766	157.075927	0.492037	15.122517	0.859821	7.545684	0.000000	0.000000
2609.631938	538.147766	157.064788	0.492041	15.121444	0.859827	7.545149	0.000000	0.000000
2609.651939	538.147766	157.058165	0.492043	15.120807	0.859831	7.544831	0.000000	0.000000
2609.671941	538.147766	157.064894	0.492041	15.121454	0.859827	7.545154	0.000000	0.000000
2609.691943	538.147685	157.069977	0.492039	15.121944	0.859825	7.545398	0.000000	0.000000
2609.711945	538.147766	157.081188	0.492036	15.123023	0.859819	7.545937	0.000000	0.000000
2609.731947	538.147685	157.072582	0.492038	15.122195	0.859823	7.545523	0.000000	0.000000
2609.751949	538.147766	157.082977	0.492035	15.123195	0.859818	7.546023	0.000000	0.000000
2609.771951	538.147766	157.068604	0.492040	15.121812	0.859825	7.545332	0.000000	0.000000
2609.791953	538.147766	157.073482	0.492038	15.122281	0.859823	7.545567	0.000000	0.000000
2609.811955	538.147766	157.069602	0.492040	15.121908	0.859825	7.545380	0.000000	0.000000
2609.831957	538.147685	157.071094	0.492039	15.122051	0.859824	7.545452	0.000000	0.000000
2609.851959	538.147766	157.071520	0.492039	15.122092	0.859824	7.545472	0.000000	0.000000
2609.871961	538.147685	157.065087	0.492041	15.121473	0.859827	7.545163	0.000000	0.000000
2609.891963	538.147766	157.071038	0.492039	15.122046	0.859824	7.545449	0.000000	0.000000
2609.911965	538.147766	157.060891	0.492042	15.121069	0.859830	7.544962	0.000000	0.000000
2609.931967	538.147685	157.070497	0.492039	15.121994	0.859824	7.545423	0.000000	0.000000
2609.951969	538.147766	157.069601	0.492040	15.121907	0.859825	7.545380	0.000000	0.000000
2609.971971	538.147685	157.067737	0.492040	15.121728	0.859826	7.545291	0.000000	0.000000
2609.991973	538.147766	157.071111	0.492039	15.122053	0.859824	7.545453	0.000000	0.000000
2610.011975	538.147685	157.060337	0.492043	15.121016	0.859830	7.544935	0.000000	0.000000
2610.031977	538.147766	157.063471	0.492042	15.121317	0.859828	7.545086	0.000000	0.000000
2610.051979	538.147766	157.067898	0.492040	15.121744	0.859826	7.545298	0.000000	0.000000
2610.071981	538.147766	157.066228	0.492041	15.121583	0.859827	7.545218	0.000000	0.000000
2610.091983	538.147766	157.064469	0.492041	15.121413	0.859828	7.545134	0.000000	0.000000
2610.111985	538.147685	157.066559	0.492040	15.121615	0.859826	7.545234	0.000000	0.000000
2610.151989	538.147685	157.064198	0.492041	15.121387	0.859828	7.545121	0.000000	0.000000
2610.151989	538.147685	157.066184	0.492041	15.121579	0.859827	7.545216	0.000000	0.000000
2610.171991	538.147766	157.062737	0.492042	15.121247	0.859829	7.545050	0.000000	0.000000
2610.191993	538.147766	157.061961	0.492042	15.121172	0.859829	7.545013	0.000000	0.000000
2610.211995	538.147766	157.065158	0.492041	15.121480	0.859827	7.545167	0.000000	0.000000
2610.231997	538.147766	157.078422	0.492037	15.122757	0.859820	7.545804	0.000000	0.000000
2610.251999	538.147685	157.068849	0.492040	15.121835	0.859825	7.545344	0.000000	0.000000
2610.272001	538.147766	157.059409	0.492043	15.120926	0.859830	7.544891	0.000000	0.000000
2610.292003	538.147685	157.057594	0.492043	15.120752	0.859831	7.544803	0.000000	0.000000
2610.312005	538.147766	157.068483	0.492040	15.121800	0.859825	7.545327	0.000000	0.000000
2610.332007	538.147685	157.045448	0.492048	15.119582	0.859838	7.544220	0.000000	0.000000
2610.352009	538.147766	157.054289	0.492045	15.120433	0.859833	7.544645	0.000000	0.000000
2610.372011	538.147766	157.055481	0.492044	15.120548	0.859832	7.544702	0.000000	0.000000
2610.392013	538.147766	157.051405	0.492046	15.120156	0.859835	7.544506	0.000000	0.000000
2610.412015	538.147766	157.053225	0.492045	15.120331	0.859834	7.544594	0.000000	0.000000
2610.432017	538.147685	157.053279	0.492045	15.120336	0.859834	7.544596	0.000000	0.000000
2610.452019	538.147766	157.056723	0.492044	15.120668	0.859832	7.544762	0.000000	0.000000
2610.472021	538.147685	157.051417	0.492046	15.120157	0.859835	7.544507	0.000000	0.000000
2610.492023	538.147766	157.057140	0.492044	15.120708	0.859832	7.544782	0.000000	0.000000
2610.512025	538.147685	157.067374	0.492040	15.121693	0.859826	7.545273	0.000000	0.000000
2610.532027	538.147766	157.056456	0.492044	15.120642	0.859832	7.544749	0.000000	0.000000
2610.552029	538.147766	157.056155	0.492044	15.120613	0.859832	7.544734	0.000000	0.000000
2610.572031	538.147766	157.053768	0.492045	15.120383	0.859833	7.544620	0.000000	0.000000
2610.592033	538.147766	157.062718	0.492042	15.121245	0.859829	7.545050	0.000000	0.000000
2610.612035	538.147685	157.059404	0.492043	15.120926	0.859830	7.544890	0.000000	0.000000
2610.632037	538.147766	157.056639	0.492044	15.120660	0.859832	7.544758	0.000000	0.000000
2610.652039	538.147685	157.056638	0.492044	15.120660	0.859832	7.544757	0.000000	0.000000
2610.672041	538.147766	157.065796	0.492041	15.121541	0.859827	7.545197	0.000000	0.000000
2610.692043	538.147685	157.047072	0.492047	15.119739	0.859837	7.544298	0.000000	0.000000
2610.712045	538.147766	157.045583	0.492048	15.119595	0.859838	7.544226	0.000000	0.000000
2610.732047	538.147766	157.046989	0.492047	15.119731	0.859837	7.544294	0.000000	0.000000
2610.752049	538.147766	157.051564	0.492046	15.120171	0.859835	7.544514	0.000000	0.000000
2610.772051	538.147766	157.058733	0.492043	15.120861	0.859831	7.544858	0.000000	0.000000
2610.792053	538.147685	157.061034	0.492042	15.121083	0.859829	7.544969	0.000000	0.000000
2610.812055	538.147766	157.043962	0.492048	15.119439	0.859839	7.544149	0.000000	0.000000
2610.832057	538.147766	157.047287	0.492047	15.119759	0.859837	7.544308	0.000000	0.000000
2610.852059	538.147766	157.035110	0.492051	15.118587	0.859843	7.543723	0.000000	0.000000
2610.872061	538.147766	157.033797	0.492052	15.118460	0.859844	7.543660	0.000000	0.000000
2610.892063	538.147685	157.051888	0.492045	15.120202	0.859834	7.544529	0.000000	0.000000
2610.912066	538.147766	157.020517	0.492056	15.117182	0.859851	7.543022	0.000000	0.000000
2610.932067	538.147685	157.036336	0.492051	15.118705	0.859843	7.543782	0.000000	0.000000
2610.952069	538.147766	157.024273	0.492055	15.117544	0.859849	7.543203	0.000000	0.000000
2610.972071	538.147685	157.031159	0.492052	15.118206	0.859845	7.543533	0.000000	0.000000
2610.992073	538.147766	157.035583	0.492051	15.118632	0.859843	7.543746	0.000000	0.000000
2611.012075	538.147766	157.023458	0.492055	15.117465	0.859850	7.543164	0.000000	0.000000
2611.032077	538.147766	157.027648	0.492054	15.117869	0.859847	7.543365	0.000000	0.000000
2611.052079	538.147766	157.026680	0.492054	15.117775	0.859848	7.543318	0.000000	0.000000
2611.072081	538.147685	157.048192	0.492047	15.119846	0.859836	7.544352	0.000000	0.000000
2611.092083	538.147766	157.024581	0.492055	15.117573	0.859849	7.543218	0.000000	0.000000
2611.112085	538.147685	157.022810	0.492055	15.117403	0.859850	7.543132	0.000000	0.000000
2611.132087	538.147766	157.013740	0.492058	15.116530	0.859855	7.542697	0.000000	0.000000
2611.152089	538.147685	157.027114	0.492054	15.117817	0.859848	7.543339	0.000000	0.000000
2611.172091	538.147766	157.032485	0.492052	15.118334	0.859845	7.543597	0.000000	0.000000
2611.192093	538.147766	157.020768	0.492056	15.117206	0.859851	7.543034	0.000000	0.000000
2611.212095	538.147685	157.025569	0.492054	15.117668	0.859848	7.543265	0.000000	0.000000
2611.232097	538.147766	157.029027	0.492053	15.118001	0.859847	7.543431	0.000000	0.000000
2611.252099	538.147685	157.018945	0.492056	15.117031	0.859852	7.542947	0.000000	0.000000
2611.272101	538.147766	157.017600	0.492057	15.116901	0.859853	7.542882	0.000000	0.000000
2611.292103	538.147766	157.024162	0.492055	15.117533	0.859849	7.543197	0.000000	0.000000
2611.312105	538.147766	157.022164	0.492055	15.117341	0.859850	7.543101	0.000000	0.000000
2611.332107	538.147766	157.018322	0.492057	15.116971	0.859853	7.542917	0.000000	0.000000
2611.352109	538.147685	157.015317	0.492058	15.116681	0.859854	7.542772	0.000000	0.000000
2611.372111	538.147766	157.020788	0.492056	15.117208	0.859851	7.543035	0.000000	0.000000
2611.392113	538.147685	157.006646	0.492061	15.115846	0.859859	7.542356	0.000000	0.000000
2611.412115	538.147766	157.007203	0.492060	15.115900	0.859859	7.542383	0.000000	0.000000
2611.432117	538.147766	157.014359	0.492058	15.116589	0.859855	7.542726	0.000000	0.000000
2611.452119	538.147685	157.039749	0.492049	15.119034	0.859841	7.543946	0.000000	0.000000
2611.472121	538.147766	157.028878	0.492053	15.117987	0.859847	7.543424	0.000000	0.000000
2611.492123	538.147685	157.028515	0.492053	15.117952	0.859847	7.543407	0.000000	0.000000
2611.512125	538.147766	157.022940	0.492055	15.117415	0.859850	7.543139	0.000000	0.000000
2611.532127	538.147685	157.031283	0.492052	15.118219	0.859845	7.543540	0.000000	0.000000
2611.552129	538.147766	157.021125	0.492056	15.117241	0.859851	7.543052	0.000000	0.000000
2611.572131	538.147685	157.035371	0.492051	15.118612	0.859843	7.543736	0.000000	0.000000
2611.592133	538.147766	157.020490	0.492056	15.117179	0.859851	7.543021	0.000000	0.000000
2611.612135	538.147766	157.016936	0.492057	15.116837	0.859853	7.542850	0.000000	0.000000
2611.632137	538.147685	157.019380	0.492056	15.117073	0.859852	7.542968	0.000000	0.000000
2611.652139	538.147766	157.001244	0.492062	15.115326	0.859862	7.542096	0.000000	0.000000
2611.672141	538.147685	157.014153	0.492058	15.116569	0.859855	7.542717	0.000000	0.000000
2611.692143	538.147766	157.025743	0.492054	15.117685	0.859849	7.543273	0.000000	0.000000
2611.712145	538.147766	157.011137	0.492059	15.116279	0.859856	7.542572	0.000000	0.000000
2611.732147	538.147685	157.029005	0.492053	15.117999	0.859847	7.543430	0.000000	0.000000
2611.752149	538.147766	157.007465	0.492060	15.115925	0.859858	7.542395	0.000000	0.000000
2611.772151	538.147766	157.020632	0.492056	15.117193	0.859851	7.543028	0.000000	0.000000
2611.792153	538.147766	157.015876	0.492058	15.116735	0.859854	7.542799	0.000000	0.000000
2611.812155	538.147685	157.004913	0.492061	15.115680	0.859860	7.542273	0.000000	0.000000
2611.832157	538.147766	157.006292	0.492061	15.115812	0.859859	7.542339	0.000000	0.000000
2611.852160	538.147685	157.018548	0.492057	15.116992	0.859852	7.542928	0.000000	0.000000
2611.872161	538.147766	157.011955	0.492059	15.116358	0.859856	7.542611	0.000000	0.000000
2611.892163	538.147685	157.014651	0.492058	15.116617	0.859854	7.542741	0.000000	0.000000
2611.912165	538.147766	157.010811	0.492059	15.116248	0.859857	7.542556	0.000000	0.000000
2611.932167	538.147685	157.028218	0.492053	15.117923	0.859847	7.543392	0.000000	0.000000
2611.952169	538.147766	157.016317	0.492057	15.116778	0.859854	7.542821	0.000000	0.000000
2611.972171	538.147766	157.016166	0.492057	15.116763	0.859854	7.542813	0.000000	0.000000
2611.992173	538.147766	157.011163	0.492059	15.116281	0.859856	7.542573	0.000000	0.000000
2612.012175	538.147766	157.011255	0.492059	15.116290	0.859856	7.542577	0.000000	0.000000
2612.032177	538.147685	157.031287	0.492052	15.118219	0.859845	7.543540	0.000000	0.000000
2612.052179	538.147766	157.013705	0.492058	15.116526	0.859855	7.542695	0.000000	0.000000
2612.072181	538.147685	157.007069	0.492060	15.115887	0.859858	7.542376	0.000000	0.000000
2612.092183	538.147766	156.996066	0.492064	15.114828	0.859865	7.541848	0.000000	0.000000
2612.112185	538.147685	157.009257	0.492060	15.116098	0.859857	7.542481	0.000000	0.000000
2612.132187	538.147766	157.014218	0.492058	15.116576	0.859855	7.542720	0.000000	0.000000
2612.152189	538.147685	157.009272	0.492060	15.116099	0.859857	7.542482	0.000000	0.000000
2612.172191	538.147766	157.007910	0.492060	15.115968	0.859858	7.542417	0.000000	0.000000
2612.192194	538.147766	157.019476	0.492056	15.117082	0.859852	7.542972	0.000000	0.000000
2612.212195	538.147685	157.007768	0.492060	15.115955	0.859858	7.542410	0.000000	0.000000
2612.232197	538.147766	157.006305	0.492061	15.115814	0.859859	7.542340	0.000000	0.000000
2612.252199	538.147685	157.005240	0.492061	15.115711	0.859859	7.542288	0.000000	0.000000
2612.272201	538.147766	157.012849	0.492059	15.116444	0.859855	7.542654	0.000000	0.000000
2612.292203	538.147766	157.013215	0.492058	15.116479	0.859855	7.542672	0.000000	0.000000
2612.312205	538.147766	157.019278	0.492056	15.117063	0.859852	7.542963	0.000000	0.000000
2612.332207	538.147766	157.013821	0.492058	15.116537	0.859855	7.542701	0.000000	0.000000
2612.352209	538.147685	157.021475	0.492056	15.117274	0.859851	7.543068	0.000000	0.000000
2612.372211	538.147766	157.016960	0.492057	15.116840	0.859853	7.542851	0.000000	0.000000
2612.392213	538.147685	157.022239	0.492055	15.117348	0.859850	7.543105	0.000000	0.000000
2612.412215	538.147766	156.996029	0.492064	15.114824	0.859865	7.541846	0.000000	0.000000
2612.432217	538.147685	157.003842	0.492062	15.115577	0.859860	7.542221	0.000000	0.000000
2612.452219	538.147766	157.015183	0.492058	15.116668	0.859854	7.542766	0.000000	0.000000
2612.472221	538.147766	157.002997	0.492062	15.115495	0.859861	7.542181	0.000000	0.000000
2612.492223	538.147766	157.001646	0.492062	15.115365	0.859862	7.542116	0.000000	0.000000
2612.512225	538.147766	157.015404	0.492058	15.116690	0.859854	7.542777	0.000000	0.000000
2612.532227	538.147685	157.006700	0.492061	15.115852	0.859859	7.542359	0.000000	0.000000
2612.552229	538.147766	157.008962	0.492060	15.116069	0.859858	7.542467	0.000000	0.000000
2612.572231	538.147685	157.006385	0.492061	15.115821	0.859859	7.542343	0.000000	0.000000
2612.592233	538.147766	156.995539	0.492064	15.114777	0.859865	7.541822	0.000000	0.000000
2612.612235	538.147766	157.007679	0.492060	15.115946	0.859858	7.542406	0.000000	0.000000
2612.632237	538.147766	157.006702	0.492061	15.115852	0.859859	7.542359	0.000000	0.000000
2612.652239	538.147766	157.003274	0.492062	15.115522	0.859861	7.542194	0.000000	0.000000
2612.672241	538.147685	157.006813	0.492061	15.115863	0.859859	7.542364	0.000000	0.000000
2612.692243	538.147766	156.998273	0.492063	15.115040	0.859863	7.541954	0.000000	0.000000
2612.712245	538.147685	156.997670	0.492064	15.114982	0.859864	7.541925	0.000000	0.000000
2612.732247	538.147766	157.007083	0.492061	15.115889	0.859859	7.542377	0.000000	0.000000
2612.752249	538.147766	156.989660	0.492066	15.114211	0.859868	7.541540	0.000000	0.000000
2612.772251	538.147766	157.003494	0.492062	15.115543	0.859861	7.542205	0.000000	0.000000
2612.792253	538.147766	157.002904	0.492062	15.115486	0.859861	7.542176	0.000000	0.000000
2612.812255	538.147766	157.004212	0.492061	15.115612	0.859860	7.542239	0.000000	0.000000
2612.832257	538.147766	156.993032	0.492065	15.114536	0.859866	7.541702	0.000000	0.000000
2612.852259	538.147766	157.005252	0.492061	15.115712	0.859860	7.542289	0.000000	0.000000
2612.872261	538.147685	157.012221	0.492059	15.116383	0.859856	7.542624	0.000000	0.000000
2612.892263	538.147766	156.997316	0.492064	15.114948	0.859864	7.541908	0.000000	0.000000
2612.912265	538.147685	157.002288	0.492062	15.115427	0.859861	7.542147	0.000000	0.000000
2612.932267	538.147766	156.995413	0.492064	15.114765	0.859865	7.541816	0.000000	0.000000
2612.952269	538.147685	157.001669	0.492062	15.115367	0.859861	7.542117	0.000000	0.000000
2612.972271	538.147766	156.992895	0.492065	15.114523	0.859866	7.541695	0.000000	0.000000
2612.992273	538.147766	156.993667	0.492065	15.114597	0.859866	7.541732	0.000000	0.000000
2613.012275	538.147766	157.004762	0.492061	15.115665	0.859860	7.542265	0.000000	0.000000
2613.032277	538.147766	156.997913	0.492064	15.115006	0.859864	7.541936	0.000000	0.000000
2613.051279	538.147685	156.996038	0.492064	15.114825	0.859864	7.541846	0.000000	0.000000
2613.071281	538.147766	156.998727	0.492063	15.115084	0.859863	7.541976	0.000000	0.000000
2613.091283	538.147685	156.995135	0.492064	15.114738	0.859865	7.541803	0.000000	0.000000
2613.111285	538.147766	156.988546	0.492067	15.114104	0.859869	7.541486	0.000000	0.000000
2613.131287	538.147766	156.994746	0.492065	15.114701	0.859865	7.541784	0.000000	0.000000
2613.151289	538.147766	157.003743	0.492062	15.115567	0.859860	7.542217	0.000000	0.000000
2613.171291	538.147766	156.984374	0.492068	15.113702	0.859871	7.541286	0.000000	0.000000
2613.191293	538.147685	156.999800	0.492063	15.115187	0.859862	7.542027	0.000000	0.000000
2613.211295	538.147766	157.001351	0.492062	15.115337	0.859862	7.542102	0.000000	0.000000
2613.231297	538.147685	156.983173	0.492068	15.113587	0.859871	7.541228	0.000000	0.000000
2613.251299	538.147766	157.002966	0.492062	15.115492	0.859861	7.542179	0.000000	0.000000
2613.271301	538.147766	157.002130	0.492062	15.115412	0.859861	7.542139	0.000000	0.000000
2613.291303	538.147766	156.987915	0.492067	15.114043	0.859869	7.541456	0.000000	0.000000
2613.331307	538.147766	156.988088	0.492067	15.114060	0.859869	7.541464	0.000000	0.000000
2613.331307	538.147766	156.987886	0.492067	15.114040	0.859869	7.541455	0.000000	0.000000
2613.351309	538.147766	156.984995	0.492068	15.113762	0.859871	7.541316	0.000000	0.000000
2613.371311	538.147685	156.999450	0.492063	15.115154	0.859863	7.542010	0.000000	0.000000
2613.391313	538.147766	156.994460	0.492065	15.114673	0.859865	7.541771	0.000000	0.000000
2613.411315	538.147685	156.993590	0.492065	15.114590	0.859866	7.541729	0.000000	0.000000
2613.431317	538.147766	156.995501	0.492064	15.114774	0.859865	7.541821	0.000000	0.000000
2613.451319	538.147766	156.992063	0.492066	15.114443	0.859867	7.541655	0.000000	0.000000
2613.471321	538.147685	156.979968	0.492070	15.113278	0.859873	7.541074	0.000000	0.000000
2613.491323	538.147766	156.986096	0.492068	15.113868	0.859870	7.541369	0.000000	0.000000
2613.531327	538.147766	156.985859	0.492068	15.113845	0.859870	7.541357	0.000000	0.000000
2613.551329	538.147766	156.985647	0.492068	15.113825	0.859870	7.541347	0.000000	0.000000
2613.551329	538.147766	156.990383	0.492066	15.114281	0.859868	7.541575	0.000000	0.000000
2613.571331	538.147685	156.990451	0.492066	15.114287	0.859867	7.541578	0.000000	0.000000
2613.591333	538.147766	156.979887	0.492070	15.113270	0.859873	7.541070	0.000000	0.000000
2613.611335	538.147685	156.972230	0.492072	15.112533	0.859877	7.540703	0.000000	0.000000
2613.631337	538.147766	156.979955	0.492070	15.113277	0.859873	7.541074	0.000000	0.000000
2613.651339	538.147766	156.977158	0.492071	15.113008	0.859875	7.540939	0.000000	0.000000
2613.671341	538.147685	156.985079	0.492068	15.113770	0.859870	7.541320	0.000000	0.000000
2613.691343	538.147766	156.979133	0.492070	15.113198	0.859874	7.541034	0.000000	0.000000
2613.711345	538.147685	156.973072	0.492072	15.112614	0.859877	7.540743	0.000000	0.000000
2613.731347	538.147766	156.980433	0.492069	15.113323	0.859873	7.541097	0.000000	0.000000
2613.751349	538.147766	156.981443	0.492069	15.113420	0.859872	7.541145	0.000000	0.000000
2613.771351	538.147766	156.971693	0.492072	15.112481	0.859878	7.540677	0.000000	0.000000
2613.791353	538.147766	156.994342	0.492065	15.114662	0.859865	7.541765	0.000000	0.000000
2613.811355	538.147685	156.984360	0.492068	15.113701	0.859871	7.541285	0.000000	0.000000
2613.831357	538.147766	156.989895	0.492066	15.114234	0.859868	7.541551	0.000000	0.000000
2613.851359	538.147685	156.986054	0.492067	15.113864	0.859870	7.541367	0.000000	0.000000
2613.871361	538.147766	156.978859	0.492070	15.113171	0.859874	7.541021	0.000000	0.000000
2613.891363	538.147766	156.987876	0.492067	15.114039	0.859869	7.541454	0.000000	0.000000
2613.911365	538.147766	156.977240	0.492071	15.113015	0.859875	7.540943	0.000000	0.000000
2613.931367	538.147766	156.972864	0.492072	15.112594	0.859877	7.540733	0.000000	0.000000
2613.951369	538.147766	156.987934	0.492067	15.114045	0.859869	7.541457	0.000000	0.000000
2613.971371	538.147766	156.975335	0.492071	15.112832	0.859876	7.540852	0.000000	0.000000
2613.991373	538.147685	156.970570	0.492073	15.112373	0.859878	7.540623	0.000000	0.000000
2614.011375	538.147766	156.975121	0.492071	15.112811	0.859876	7.540842	0.000000	0.000000
2614.031377	538.147685	156.975040	0.492071	15.112804	0.859876	7.540838	0.000000	0.000000
2614.051379	538.147766	156.973376	0.492072	15.112644	0.859877	7.540758	0.000000	0.000000
2614.071381	538.147685	156.974051	0.492072	15.112708	0.859876	7.540790	0.000000	0.000000
2614.091383	538.147766	156.972993	0.492072	15.112607	0.859877	7.540739	0.000000	0.000000
2614.111385	538.147766	156.975337	0.492071	15.112832	0.859876	7.540852	0.000000	0.000000
2614.131387	538.147685	156.978447	0.492070	15.113132	0.859874	7.541001	0.000000	0.000000
2614.151389	538.147766	156.968627	0.492073	15.112186	0.859879	7.540530	0.000000	0.000000
2614.191393	538.147766	156.971837	0.492072	15.112495	0.859878	7.540684	0.000000	0.000000
2614.191393	538.147766	156.977343	0.492071	15.113025	0.859875	7.540948	0.000000	0.000000
2614.211395	538.147685	156.963581	0.492075	15.111700	0.859882	7.540287	0.000000	0.000000
2614.231397	538.147766	156.974662	0.492071	15.112767	0.859876	7.540819	0.000000	0.000000
[truncated: 1,002 more rows]
