# Supplementary material for: Stress relaxation in the presence of sudden strain bursts: Methodology and stress relaxation data of microcast aluminium microwires
Source: Data Brief. 2018 Nov 14;21:2134–41. doi: 10.1016/j.dib.2018.11.047 (PMC6265499; doi:10.1016/j.dib.2018.11.047)
Supplement: Supplementary file 2 — Supplementary material [file mmc2.zip › Data in brief/As-cast/Al4N/Al_100_r_3/Stress relax txt files/Al_100_r_3_Relaxcycle0015.txt]

Time[s]	Motordispl[�m]	Force[mN]	EngStrain	EngStress[MPa]	Shearstrain	Shearstress [MPa]
2688.614835	554.431118	165.002485	0.505861	15.885648	0.882038	7.926464	0.000000	0.000000
2688.654839	554.442007	165.005003	0.505871	15.885890	0.882055	7.926585	0.000000	0.000000
2688.654839	554.442007	164.996380	0.505874	15.885060	0.882059	7.926170	0.000000	0.000000
2688.674841	554.442249	165.008165	0.505870	15.886194	0.882053	7.926737	0.000000	0.000000
2688.694843	554.442249	164.999860	0.505873	15.885395	0.882058	7.926338	0.000000	0.000000
2688.714845	554.442329	164.981526	0.505879	15.883630	0.882068	7.925457	0.000000	0.000000
2688.734847	554.442329	164.956522	0.505887	15.881222	0.882081	7.924256	0.000000	0.000000
2688.754849	554.442329	164.957592	0.505887	15.881325	0.882081	7.924307	0.000000	0.000000
2688.774851	554.442329	164.931722	0.505896	15.878835	0.882095	7.923064	0.000000	0.000000
2688.814855	554.442491	164.923627	0.505899	15.878055	0.882099	7.922675	0.000000	0.000000
2688.834857	554.442491	164.922111	0.505899	15.877909	0.882100	7.922603	0.000000	0.000000
2688.854859	554.442571	164.920921	0.505900	15.877795	0.882101	7.922545	0.000000	0.000000
2688.874861	554.442571	164.904829	0.505905	15.876246	0.882109	7.921772	0.000000	0.000000
2688.874861	554.442571	164.910283	0.505903	15.876771	0.882107	7.922034	0.000000	0.000000
2688.894863	554.442571	164.883565	0.505912	15.874199	0.882121	7.920751	0.000000	0.000000
2688.914865	554.442571	164.883281	0.505912	15.874171	0.882121	7.920737	0.000000	0.000000
2688.934867	554.442571	164.843460	0.505926	15.870337	0.882143	7.918824	0.000000	0.000000
2688.954869	554.442571	164.833329	0.505929	15.869362	0.882148	7.918338	0.000000	0.000000
2688.974871	554.442571	164.819642	0.505934	15.868044	0.882155	7.917680	0.000000	0.000000
2689.014875	554.442571	164.819300	0.505934	15.868011	0.882156	7.917664	0.000000	0.000000
2689.034877	554.442571	164.791708	0.505943	15.865355	0.882170	7.916338	0.000000	0.000000
2689.054879	554.442571	164.759581	0.505954	15.862262	0.882188	7.914795	0.000000	0.000000
2689.074881	554.442571	164.714227	0.505969	15.857895	0.882212	7.912616	0.000000	0.000000
2689.074881	554.442571	164.718113	0.505968	15.858270	0.882210	7.912803	0.000000	0.000000
2689.094883	554.442571	164.702008	0.505973	15.856719	0.882219	7.912029	0.000000	0.000000
2689.114885	554.442571	164.696846	0.505975	15.856222	0.882221	7.911781	0.000000	0.000000
2689.134887	554.442571	164.690115	0.505977	15.855574	0.882225	7.911458	0.000000	0.000000
2689.154889	554.442571	164.678391	0.505981	15.854445	0.882231	7.910895	0.000000	0.000000
2689.174891	554.442571	164.672521	0.505983	15.853880	0.882235	7.910613	0.000000	0.000000
2689.194893	554.442571	164.656315	0.505988	15.852320	0.882243	7.909834	0.000000	0.000000
2689.214895	554.442571	164.646586	0.505992	15.851383	0.882249	7.909367	0.000000	0.000000
2689.254899	554.442571	164.647146	0.505992	15.851437	0.882248	7.909394	0.000000	0.000000
2689.274901	554.442571	164.621259	0.506000	15.848945	0.882262	7.908150	0.000000	0.000000
2689.294903	554.442571	164.614481	0.506002	15.848292	0.882266	7.907825	0.000000	0.000000
2689.294903	554.442571	164.613457	0.506003	15.848194	0.882266	7.907775	0.000000	0.000000
2689.314905	554.442571	164.600382	0.506007	15.846935	0.882273	7.907147	0.000000	0.000000
2689.334907	554.442571	164.593116	0.506010	15.846235	0.882277	7.906798	0.000000	0.000000
2689.354909	554.442571	164.592977	0.506010	15.846222	0.882277	7.906792	0.000000	0.000000
2689.374911	554.442571	164.588655	0.506011	15.845806	0.882280	7.906584	0.000000	0.000000
2689.394913	554.442571	164.573216	0.506016	15.844320	0.882288	7.905842	0.000000	0.000000
2689.414915	554.442571	164.570521	0.506017	15.844060	0.882290	7.905713	0.000000	0.000000
2689.454919	554.442571	164.558558	0.506021	15.842908	0.882296	7.905138	0.000000	0.000000
2689.474921	554.442571	164.552680	0.506023	15.842342	0.882299	7.904856	0.000000	0.000000
2689.494923	554.442571	164.560650	0.506021	15.843110	0.882295	7.905239	0.000000	0.000000
2689.514925	554.442571	164.563494	0.506020	15.843384	0.882293	7.905375	0.000000	0.000000
2689.514925	554.442571	164.534973	0.506029	15.840638	0.882309	7.904005	0.000000	0.000000
2689.534927	554.442571	164.542395	0.506027	15.841352	0.882305	7.904362	0.000000	0.000000
2689.554929	554.442571	164.543425	0.506026	15.841451	0.882304	7.904411	0.000000	0.000000
2689.574931	554.442571	164.546225	0.506025	15.841721	0.882303	7.904546	0.000000	0.000000
2689.594933	554.442571	164.518699	0.506035	15.839071	0.882317	7.903223	0.000000	0.000000
2689.614935	554.442571	164.492576	0.506043	15.836556	0.882331	7.901968	0.000000	0.000000
2689.634937	554.442571	164.489285	0.506044	15.836239	0.882333	7.901810	0.000000	0.000000
2689.654939	554.442571	164.471353	0.506051	15.834513	0.882343	7.900949	0.000000	0.000000
2689.694943	554.442571	164.480848	0.506047	15.835427	0.882338	7.901405	0.000000	0.000000
2689.714945	554.442571	164.466028	0.506052	15.834000	0.882346	7.900693	0.000000	0.000000
2689.714945	554.442571	164.458309	0.506055	15.833257	0.882350	7.900322	0.000000	0.000000
2689.734947	554.442571	164.479302	0.506048	15.835278	0.882339	7.901331	0.000000	0.000000
2689.754949	554.442571	164.470046	0.506051	15.834387	0.882344	7.900886	0.000000	0.000000
2689.774951	554.442571	164.465860	0.506052	15.833984	0.882346	7.900685	0.000000	0.000000
2689.794953	554.442571	164.449423	0.506058	15.832401	0.882355	7.899895	0.000000	0.000000
2689.814955	554.442571	164.453232	0.506057	15.832768	0.882353	7.900078	0.000000	0.000000
2689.834957	554.442571	164.451868	0.506057	15.832637	0.882353	7.900013	0.000000	0.000000
2689.874961	554.442571	164.427155	0.506065	15.830258	0.882367	7.898826	0.000000	0.000000
2689.874961	554.442571	164.426842	0.506065	15.830227	0.882367	7.898811	0.000000	0.000000
2689.914965	554.442571	164.419351	0.506068	15.829506	0.882371	7.898451	0.000000	0.000000
2689.934967	554.442571	164.401052	0.506074	15.827744	0.882381	7.897572	0.000000	0.000000
2689.934967	554.442571	164.387650	0.506079	15.826454	0.882388	7.896928	0.000000	0.000000
2689.954969	554.442571	164.366335	0.506086	15.824402	0.882399	7.895904	0.000000	0.000000
2689.974971	554.442571	164.354303	0.506090	15.823244	0.882406	7.895326	0.000000	0.000000
2689.994973	554.442571	164.345483	0.506093	15.822395	0.882411	7.894902	0.000000	0.000000
2690.014975	554.442571	164.331217	0.506098	15.821021	0.882418	7.894217	0.000000	0.000000
2690.034977	554.442491	164.318364	0.506102	15.819784	0.882425	7.893600	0.000000	0.000000
2690.074981	554.442571	164.290024	0.506111	15.817055	0.882441	7.892238	0.000000	0.000000
2690.074981	554.442571	164.273614	0.506117	15.815475	0.882449	7.891450	0.000000	0.000000
2690.114985	554.442571	164.265745	0.506119	15.814718	0.882454	7.891072	0.000000	0.000000
2690.134987	554.442571	164.266626	0.506119	15.814803	0.882453	7.891114	0.000000	0.000000
2690.154989	554.442571	164.266375	0.506119	15.814778	0.882453	7.891102	0.000000	0.000000
2690.154989	554.442571	164.259753	0.506122	15.814141	0.882457	7.890784	0.000000	0.000000
2690.174991	554.442571	164.253026	0.506124	15.813493	0.882460	7.890461	0.000000	0.000000
2690.194993	554.442571	164.251231	0.506124	15.813320	0.882461	7.890375	0.000000	0.000000
2690.214995	554.442571	164.242054	0.506127	15.812437	0.882466	7.889934	0.000000	0.000000
2690.234997	554.442571	164.248475	0.506125	15.813055	0.882463	7.890242	0.000000	0.000000
2690.254999	554.442571	164.217541	0.506136	15.810077	0.882480	7.888756	0.000000	0.000000
2690.275001	554.442571	164.232109	0.506131	15.811479	0.882472	7.889456	0.000000	0.000000
2690.315005	554.442571	164.208677	0.506139	15.809224	0.882484	7.888330	0.000000	0.000000
2690.335007	554.442571	164.219300	0.506135	15.810246	0.882479	7.888841	0.000000	0.000000
2690.355009	554.442571	164.208296	0.506139	15.809187	0.882485	7.888312	0.000000	0.000000
2690.355009	554.442571	164.198222	0.506142	15.808217	0.882490	7.887828	0.000000	0.000000
2690.375011	554.442571	164.199154	0.506142	15.808307	0.882490	7.887873	0.000000	0.000000
2690.395013	554.442571	164.194281	0.506143	15.807838	0.882492	7.887639	0.000000	0.000000
2690.415015	554.442571	164.199710	0.506142	15.808360	0.882489	7.887900	0.000000	0.000000
2690.435017	554.442571	164.178156	0.506149	15.806285	0.882501	7.886864	0.000000	0.000000
2690.455019	554.442571	164.184119	0.506147	15.806859	0.882498	7.887151	0.000000	0.000000
2690.475021	554.442571	164.172683	0.506151	15.805758	0.882504	7.886601	0.000000	0.000000
2690.495023	554.442571	164.169624	0.506152	15.805464	0.882505	7.886454	0.000000	0.000000
2690.515025	554.442571	164.173936	0.506150	15.805879	0.882503	7.886661	0.000000	0.000000
2690.555029	554.442571	164.173231	0.506151	15.805811	0.882503	7.886628	0.000000	0.000000
2690.575031	554.442571	164.149488	0.506159	15.803525	0.882516	7.885487	0.000000	0.000000
2690.575031	554.442571	164.164364	0.506154	15.804957	0.882508	7.886202	0.000000	0.000000
2690.595033	554.442571	164.148579	0.506159	15.803438	0.882517	7.885443	0.000000	0.000000
2690.615035	554.442571	164.155999	0.506156	15.804152	0.882513	7.885800	0.000000	0.000000
2690.635037	554.442571	164.141132	0.506161	15.802721	0.882521	7.885086	0.000000	0.000000
2690.655039	554.442571	164.142058	0.506161	15.802810	0.882520	7.885130	0.000000	0.000000
2690.675041	554.442571	164.138011	0.506162	15.802420	0.882522	7.884936	0.000000	0.000000
2690.695043	554.442571	164.134467	0.506164	15.802079	0.882524	7.884765	0.000000	0.000000
2690.735047	554.442571	164.144534	0.506160	15.803048	0.882519	7.885249	0.000000	0.000000
2690.755049	554.442571	164.128982	0.506165	15.801551	0.882527	7.884502	0.000000	0.000000
2690.775051	554.442571	164.140691	0.506161	15.802678	0.882521	7.885064	0.000000	0.000000
2690.795053	554.442571	164.115917	0.506170	15.800293	0.882534	7.883874	0.000000	0.000000
2690.795053	554.442571	164.119102	0.506169	15.800600	0.882533	7.884027	0.000000	0.000000
2690.815055	554.442571	164.130787	0.506165	15.801725	0.882526	7.884589	0.000000	0.000000
2690.835057	554.442571	164.120151	0.506168	15.800701	0.882532	7.884078	0.000000	0.000000
2690.855059	554.442571	164.110325	0.506172	15.799755	0.882537	7.883606	0.000000	0.000000
2690.875061	554.442571	164.106904	0.506173	15.799425	0.882539	7.883441	0.000000	0.000000
2690.895063	554.442571	164.101755	0.506175	15.798930	0.882542	7.883194	0.000000	0.000000
2690.935067	554.442571	164.104339	0.506174	15.799178	0.882541	7.883318	0.000000	0.000000
2690.935067	554.442571	164.097167	0.506176	15.798488	0.882544	7.882974	0.000000	0.000000
2690.975071	554.442571	164.103797	0.506174	15.799126	0.882541	7.883292	0.000000	0.000000
2690.995073	554.442571	164.089708	0.506179	15.797770	0.882548	7.882615	0.000000	0.000000
2690.995073	554.442571	164.089493	0.506179	15.797749	0.882549	7.882605	0.000000	0.000000
2691.015075	554.442571	164.069786	0.506185	15.795852	0.882559	7.881658	0.000000	0.000000
2691.035077	554.442571	164.066150	0.506186	15.795502	0.882561	7.881484	0.000000	0.000000
2691.055079	554.442571	164.064483	0.506187	15.795341	0.882562	7.881404	0.000000	0.000000
2691.075081	554.442571	164.062186	0.506188	15.795120	0.882563	7.881293	0.000000	0.000000
2691.095083	554.442571	164.053650	0.506191	15.794298	0.882568	7.880883	0.000000	0.000000
2691.115085	554.442571	164.040160	0.506195	15.793000	0.882575	7.880235	0.000000	0.000000
2691.135087	554.442571	164.024616	0.506200	15.791503	0.882583	7.879488	0.000000	0.000000
2691.155089	554.442571	164.033891	0.506197	15.792396	0.882579	7.879934	0.000000	0.000000
2691.195093	554.442571	164.037896	0.506196	15.792782	0.882576	7.880126	0.000000	0.000000
2691.215095	554.442571	164.030176	0.506199	15.792038	0.882581	7.879755	0.000000	0.000000
2691.215095	554.442571	164.027741	0.506199	15.791804	0.882582	7.879638	0.000000	0.000000
2691.235097	554.442571	164.032376	0.506198	15.792250	0.882579	7.879861	0.000000	0.000000
2691.255099	554.442571	164.022990	0.506201	15.791346	0.882584	7.879410	0.000000	0.000000
2691.275101	554.442571	164.026097	0.506200	15.791646	0.882583	7.879560	0.000000	0.000000
2691.295103	554.442571	164.014371	0.506204	15.790517	0.882589	7.878996	0.000000	0.000000
2691.315105	554.442571	164.026380	0.506200	15.791673	0.882583	7.879573	0.000000	0.000000
2691.335107	554.442571	164.011102	0.506205	15.790202	0.882591	7.878839	0.000000	0.000000
2691.375111	554.442571	164.007731	0.506206	15.789877	0.882593	7.878677	0.000000	0.000000
2691.375111	554.442571	163.997787	0.506209	15.788920	0.882598	7.878200	0.000000	0.000000
2691.415115	554.442571	164.002862	0.506208	15.789409	0.882595	7.878443	0.000000	0.000000
2691.435117	554.442571	164.011540	0.506205	15.790244	0.882591	7.878860	0.000000	0.000000
2691.435117	554.442571	164.008714	0.506206	15.789972	0.882592	7.878724	0.000000	0.000000
2691.455119	554.442571	164.006173	0.506207	15.789727	0.882593	7.878602	0.000000	0.000000
2691.475121	554.442571	164.007691	0.506206	15.789874	0.882593	7.878675	0.000000	0.000000
2691.495123	554.442571	164.020947	0.506202	15.791150	0.882585	7.879312	0.000000	0.000000
2691.515125	554.442571	164.016980	0.506203	15.790768	0.882588	7.879122	0.000000	0.000000
2691.535127	554.442571	164.011203	0.506205	15.790212	0.882591	7.878844	0.000000	0.000000
2691.555129	554.442571	163.996583	0.506210	15.788804	0.882599	7.878142	0.000000	0.000000
2691.575131	554.442571	164.003408	0.506208	15.789461	0.882595	7.878470	0.000000	0.000000
2691.615135	554.442571	163.997872	0.506209	15.788928	0.882598	7.878204	0.000000	0.000000
2691.635137	554.442571	163.999636	0.506209	15.789098	0.882597	7.878288	0.000000	0.000000
2691.635137	554.442571	163.997996	0.506209	15.788940	0.882598	7.878210	0.000000	0.000000
2691.655139	554.442571	163.989571	0.506212	15.788129	0.882602	7.877805	0.000000	0.000000
2691.675141	554.442571	163.975364	0.506217	15.786761	0.882610	7.877122	0.000000	0.000000
2691.695143	554.442571	163.985792	0.506213	15.787765	0.882604	7.877623	0.000000	0.000000
2691.715145	554.442571	163.980714	0.506215	15.787276	0.882607	7.877379	0.000000	0.000000
2691.735147	554.442571	163.984464	0.506214	15.787637	0.882605	7.877560	0.000000	0.000000
2691.755149	554.442571	163.976396	0.506217	15.786861	0.882609	7.877172	0.000000	0.000000
2691.795153	554.442571	163.988004	0.506213	15.787978	0.882603	7.877730	0.000000	0.000000
2691.795153	554.442571	163.981329	0.506215	15.787336	0.882607	7.877409	0.000000	0.000000
2691.835157	554.442571	163.973197	0.506218	15.786553	0.882611	7.877018	0.000000	0.000000
2691.855159	554.442571	163.982685	0.506214	15.787466	0.882606	7.877474	0.000000	0.000000
2691.855159	554.442571	163.964527	0.506221	15.785718	0.882616	7.876602	0.000000	0.000000
2691.875161	554.442571	163.968939	0.506219	15.786143	0.882613	7.876814	0.000000	0.000000
2691.895163	554.442571	163.957784	0.506223	15.785069	0.882619	7.876278	0.000000	0.000000
2691.915165	554.442571	163.966164	0.506220	15.785876	0.882615	7.876680	0.000000	0.000000
2691.935167	554.442571	163.953386	0.506224	15.784645	0.882622	7.876067	0.000000	0.000000
2691.955169	554.442571	163.953305	0.506224	15.784638	0.882622	7.876063	0.000000	0.000000
2691.995173	554.442571	163.954300	0.506224	15.784733	0.882621	7.876111	0.000000	0.000000
2692.015175	554.442571	163.964188	0.506221	15.785685	0.882616	7.876586	0.000000	0.000000
2692.015175	554.442571	163.952536	0.506225	15.784564	0.882622	7.876026	0.000000	0.000000
2692.055179	554.442571	163.957266	0.506223	15.785019	0.882620	7.876253	0.000000	0.000000
2692.075181	554.442571	163.968403	0.506219	15.786091	0.882614	7.876788	0.000000	0.000000
2692.075181	554.442571	163.954487	0.506224	15.784751	0.882621	7.876119	0.000000	0.000000
2692.095183	554.442571	163.943130	0.506228	15.783658	0.882627	7.875574	0.000000	0.000000
2692.115185	554.442571	163.947809	0.506226	15.784108	0.882625	7.875799	0.000000	0.000000
2692.135187	554.442571	163.936507	0.506230	15.783020	0.882631	7.875256	0.000000	0.000000
2692.155189	554.442571	163.946012	0.506227	15.783935	0.882626	7.875712	0.000000	0.000000
2692.175191	554.442571	163.948871	0.506226	15.784211	0.882624	7.875850	0.000000	0.000000
2692.195193	554.442571	163.940716	0.506229	15.783426	0.882629	7.875458	0.000000	0.000000
2692.215195	554.442571	163.944313	0.506227	15.783772	0.882627	7.875631	0.000000	0.000000
2692.255199	554.442571	163.949220	0.506226	15.784244	0.882624	7.875866	0.000000	0.000000
2692.275201	554.442571	163.937933	0.506229	15.783158	0.882630	7.875324	0.000000	0.000000
2692.275201	554.442571	163.946473	0.506227	15.783980	0.882626	7.875735	0.000000	0.000000
2692.295203	554.442571	163.938173	0.506229	15.783181	0.882630	7.875336	0.000000	0.000000
2692.315205	554.442571	163.932120	0.506231	15.782598	0.882633	7.875045	0.000000	0.000000
2692.335207	554.442571	163.920723	0.506235	15.781501	0.882639	7.874497	0.000000	0.000000
2692.355209	554.442571	163.927426	0.506233	15.782146	0.882636	7.874819	0.000000	0.000000
2692.375211	554.442571	163.906305	0.506240	15.780113	0.882647	7.873805	0.000000	0.000000
2692.395213	554.442571	163.922521	0.506235	15.781674	0.882638	7.874584	0.000000	0.000000
2692.415215	554.442571	163.923868	0.506234	15.781803	0.882638	7.874649	0.000000	0.000000
2692.455219	554.442571	163.926068	0.506233	15.782015	0.882637	7.874754	0.000000	0.000000
2692.475221	554.442571	163.912728	0.506238	15.780731	0.882644	7.874113	0.000000	0.000000
2692.475221	554.442571	163.909360	0.506239	15.780407	0.882646	7.873952	0.000000	0.000000
2692.495223	554.442571	163.916114	0.506237	15.781057	0.882642	7.874276	0.000000	0.000000
2692.515225	554.442571	163.914031	0.506238	15.780856	0.882643	7.874176	0.000000	0.000000
2692.535227	554.442571	163.909845	0.506239	15.780453	0.882645	7.873975	0.000000	0.000000
2692.555229	554.442571	163.901692	0.506242	15.779668	0.882650	7.873583	0.000000	0.000000
2692.575231	554.442571	163.889753	0.506246	15.778519	0.882656	7.873010	0.000000	0.000000
2692.595233	554.442571	163.896620	0.506243	15.779180	0.882652	7.873340	0.000000	0.000000
2692.615235	554.442571	163.899653	0.506242	15.779472	0.882651	7.873485	0.000000	0.000000
2692.655239	554.442571	163.905941	0.506240	15.780078	0.882647	7.873787	0.000000	0.000000
2692.675241	554.442571	163.917182	0.506236	15.781160	0.882641	7.874327	0.000000	0.000000
2692.695243	554.442571	163.893214	0.506244	15.778852	0.882654	7.873176	0.000000	0.000000
2692.715245	554.442571	163.911466	0.506238	15.780609	0.882644	7.874053	0.000000	0.000000
2692.715245	554.442571	163.891573	0.506245	15.778694	0.882655	7.873097	0.000000	0.000000
2692.735247	554.442571	163.878482	0.506249	15.777434	0.882662	7.872468	0.000000	0.000000
2692.755249	554.442571	163.885301	0.506247	15.778090	0.882659	7.872796	0.000000	0.000000
2692.775251	554.442571	163.889951	0.506246	15.778538	0.882656	7.873019	0.000000	0.000000
2692.795253	554.442571	163.873390	0.506251	15.776944	0.882665	7.872224	0.000000	0.000000
2692.815255	554.442571	163.885297	0.506247	15.778090	0.882659	7.872796	0.000000	0.000000
2692.855259	554.442571	163.883893	0.506248	15.777955	0.882659	7.872728	0.000000	0.000000
2692.855259	554.442571	163.883923	0.506248	15.777958	0.882659	7.872730	0.000000	0.000000
2692.895263	554.442571	163.876242	0.506250	15.777218	0.882663	7.872361	0.000000	0.000000
2692.915265	554.442571	163.881356	0.506248	15.777711	0.882661	7.872606	0.000000	0.000000
2692.915265	554.442571	163.877170	0.506250	15.777308	0.882663	7.872405	0.000000	0.000000
2692.935267	554.442571	163.874185	0.506251	15.777020	0.882665	7.872262	0.000000	0.000000
2692.955269	554.442571	163.866974	0.506253	15.776326	0.882668	7.871916	0.000000	0.000000
2692.975271	554.442571	163.880068	0.506249	15.777587	0.882661	7.872544	0.000000	0.000000
2692.995273	554.442571	163.860253	0.506256	15.775679	0.882672	7.871593	0.000000	0.000000
2693.015275	554.442571	163.870626	0.506252	15.776678	0.882666	7.872091	0.000000	0.000000
2693.035277	554.442571	163.862592	0.506255	15.775904	0.882671	7.871705	0.000000	0.000000
2693.075281	554.442571	163.862956	0.506255	15.775939	0.882671	7.871722	0.000000	0.000000
2693.075281	554.442571	163.855884	0.506257	15.775258	0.882674	7.871383	0.000000	0.000000
2693.115285	554.442571	163.860294	0.506256	15.775683	0.882672	7.871595	0.000000	0.000000
2693.135287	554.442571	163.869072	0.506253	15.776528	0.882667	7.872016	0.000000	0.000000
2693.135287	554.442571	163.870122	0.506252	15.776629	0.882667	7.872067	0.000000	0.000000
2693.155289	554.442571	163.864519	0.506254	15.776090	0.882670	7.871798	0.000000	0.000000
2693.175291	554.442571	163.853850	0.506258	15.775062	0.882675	7.871285	0.000000	0.000000
2693.195293	554.442571	163.860831	0.506255	15.775735	0.882672	7.871620	0.000000	0.000000
2693.215295	554.442571	163.835912	0.506264	15.773336	0.882685	7.870423	0.000000	0.000000
2693.235297	554.442571	163.837074	0.506263	15.773447	0.882684	7.870479	0.000000	0.000000
2693.255299	554.442571	163.835779	0.506264	15.773323	0.882685	7.870417	0.000000	0.000000
2693.295303	554.442571	163.841749	0.506262	15.773897	0.882682	7.870704	0.000000	0.000000
2693.295303	554.442571	163.834344	0.506264	15.773185	0.882686	7.870348	0.000000	0.000000
2693.335307	554.442571	163.831960	0.506265	15.772955	0.882687	7.870233	0.000000	0.000000
2693.355309	554.442571	163.830678	0.506265	15.772832	0.882688	7.870172	0.000000	0.000000
2693.355309	554.442571	163.836431	0.506264	15.773385	0.882685	7.870448	0.000000	0.000000
2693.375311	554.442571	163.835011	0.506264	15.773249	0.882686	7.870380	0.000000	0.000000
2693.395313	554.442571	163.827027	0.506267	15.772480	0.882690	7.869996	0.000000	0.000000
2693.415315	554.442571	163.816911	0.506270	15.771506	0.882695	7.869511	0.000000	0.000000
2693.435317	554.442571	163.824182	0.506268	15.772206	0.882691	7.869860	0.000000	0.000000
2693.455319	554.442571	163.820478	0.506269	15.771850	0.882693	7.869682	0.000000	0.000000
2693.495323	554.442571	163.827759	0.506266	15.772551	0.882690	7.870032	0.000000	0.000000
2693.515325	554.442571	163.813725	0.506271	15.771199	0.882697	7.869357	0.000000	0.000000
2693.535327	554.442571	163.802542	0.506275	15.770123	0.882703	7.868820	0.000000	0.000000
2693.555329	554.442571	163.806697	0.506274	15.770523	0.882701	7.869020	0.000000	0.000000
2693.555329	554.442571	163.811701	0.506272	15.771005	0.882698	7.869260	0.000000	0.000000
2693.575331	554.442571	163.817936	0.506270	15.771605	0.882695	7.869560	0.000000	0.000000
2693.595333	554.442571	163.811104	0.506272	15.770947	0.882698	7.869232	0.000000	0.000000
2693.615335	554.442571	163.809858	0.506272	15.770827	0.882699	7.869172	0.000000	0.000000
2693.635337	554.442571	163.799293	0.506276	15.769810	0.882705	7.868664	0.000000	0.000000
2693.655339	554.442571	163.795195	0.506277	15.769416	0.882707	7.868467	0.000000	0.000000
2693.675341	554.442571	163.793180	0.506278	15.769221	0.882708	7.868371	0.000000	0.000000
2693.695343	554.442571	163.803874	0.506274	15.770251	0.882702	7.868884	0.000000	0.000000
2693.735347	554.442571	163.792989	0.506278	15.769203	0.882708	7.868361	0.000000	0.000000
2693.755349	554.442571	163.784808	0.506281	15.768415	0.882713	7.867968	0.000000	0.000000
2693.775351	554.442571	163.781617	0.506282	15.768108	0.882714	7.867815	0.000000	0.000000
2693.775351	554.442571	163.726307	0.506300	15.762783	0.882744	7.865158	0.000000	0.000000
2693.795353	554.442571	163.240805	0.506463	15.716041	0.883006	7.841835	0.000000	0.000000
2693.815355	554.442571	163.059512	0.506524	15.698587	0.883103	7.833126	0.000000	0.000000
2693.835357	554.442571	163.004761	0.506543	15.693316	0.883133	7.830496	0.000000	0.000000
2693.855359	554.442571	162.991370	0.506547	15.692027	0.883140	7.829853	0.000000	0.000000
2693.875361	554.442571	162.996447	0.506545	15.692516	0.883137	7.830097	0.000000	0.000000
2693.895363	554.442571	162.981750	0.506550	15.691101	0.883145	7.829391	0.000000	0.000000
2693.935367	554.442571	162.989802	0.506548	15.691876	0.883141	7.829778	0.000000	0.000000
2693.935367	554.442571	162.987726	0.506548	15.691676	0.883142	7.829678	0.000000	0.000000
2693.975371	554.442571	162.976501	0.506552	15.690596	0.883148	7.829139	0.000000	0.000000
2693.995373	554.442571	162.974311	0.506553	15.690385	0.883149	7.829033	0.000000	0.000000
2693.995373	554.442571	162.967137	0.506555	15.689694	0.883153	7.828689	0.000000	0.000000
2694.015375	554.442571	162.967775	0.506555	15.689755	0.883153	7.828719	0.000000	0.000000
2694.035377	554.442571	162.964208	0.506556	15.689412	0.883155	7.828548	0.000000	0.000000
2694.055379	554.442571	162.954118	0.506560	15.688441	0.883160	7.828063	0.000000	0.000000
2694.075381	554.442571	162.939548	0.506564	15.687038	0.883168	7.827363	0.000000	0.000000
2694.095383	554.442571	162.901872	0.506577	15.683411	0.883188	7.825553	0.000000	0.000000
2694.135387	554.442571	162.874593	0.506586	15.680784	0.883203	7.824243	0.000000	0.000000
2694.155389	554.442652	162.873360	0.506587	15.680666	0.883204	7.824184	0.000000	0.000000
2694.175391	554.442652	162.868980	0.506588	15.680244	0.883206	7.823973	0.000000	0.000000
2694.195393	554.442733	162.852645	0.506594	15.678671	0.883215	7.823189	0.000000	0.000000
2694.195393	554.442733	162.849073	0.506595	15.678327	0.883217	7.823017	0.000000	0.000000
2694.215395	554.442733	162.852624	0.506594	15.678669	0.883215	7.823188	0.000000	0.000000
2694.235397	554.442733	162.841416	0.506598	15.677590	0.883221	7.822649	0.000000	0.000000
2694.255399	554.442733	162.836250	0.506599	15.677093	0.883224	7.822401	0.000000	0.000000
2694.275401	554.442733	162.825497	0.506603	15.676058	0.883229	7.821885	0.000000	0.000000
2694.295403	554.442652	162.837478	0.506599	15.677211	0.883223	7.822460	0.000000	0.000000
2694.315405	554.442733	162.843953	0.506597	15.677834	0.883220	7.822771	0.000000	0.000000
2694.335407	554.442813	162.837461	0.506599	15.677209	0.883223	7.822459	0.000000	0.000000
2694.375411	554.442894	162.823878	0.506604	15.675902	0.883231	7.821807	0.000000	0.000000
2694.395413	554.442813	162.845396	0.506596	15.677973	0.883219	7.822840	0.000000	0.000000
2694.415415	554.442813	162.835302	0.506600	15.677002	0.883224	7.822356	0.000000	0.000000
2694.415415	554.442813	162.812475	0.506607	15.674804	0.883237	7.821259	0.000000	0.000000
2694.435417	554.442813	162.833183	0.506600	15.676798	0.883225	7.822254	0.000000	0.000000
2694.455419	554.442813	162.827509	0.506602	15.676251	0.883229	7.821981	0.000000	0.000000
2694.475421	554.442813	162.828852	0.506602	15.676381	0.883228	7.822046	0.000000	0.000000
2694.495423	554.442813	162.836554	0.506599	15.677122	0.883224	7.822416	0.000000	0.000000
2694.515425	554.442894	162.824412	0.506603	15.675953	0.883230	7.821832	0.000000	0.000000
2694.535427	554.442894	162.825649	0.506603	15.676072	0.883230	7.821892	0.000000	0.000000
2694.575431	554.442894	162.816136	0.506606	15.675156	0.883235	7.821435	0.000000	0.000000
2694.575431	554.442894	162.822929	0.506604	15.675810	0.883231	7.821761	0.000000	0.000000
2694.615435	554.442894	162.810809	0.506608	15.674644	0.883238	7.821179	0.000000	0.000000
2694.635437	554.442894	162.810164	0.506608	15.674581	0.883238	7.821148	0.000000	0.000000
2694.635437	554.442894	162.820073	0.506605	15.675535	0.883233	7.821624	0.000000	0.000000
2694.655439	554.442894	162.805950	0.506610	15.674176	0.883240	7.820946	0.000000	0.000000
2694.675441	554.442894	162.722289	0.506638	15.666121	0.883285	7.816927	0.000000	0.000000
2694.695443	554.442894	162.660150	0.506659	15.660139	0.883319	7.813942	0.000000	0.000000
2694.715445	554.442894	162.607070	0.506676	15.655029	0.883347	7.811392	0.000000	0.000000
2694.735447	554.442894	162.573227	0.506688	15.651770	0.883366	7.809766	0.000000	0.000000
2694.755449	554.442894	162.471754	0.506722	15.642001	0.883420	7.804891	0.000000	0.000000
2694.795453	554.442894	162.439911	0.506732	15.638935	0.883437	7.803362	0.000000	0.000000
2694.795453	554.442894	162.426338	0.506737	15.637628	0.883445	7.802710	0.000000	0.000000
2694.835457	554.442894	162.425450	0.506737	15.637543	0.883445	7.802667	0.000000	0.000000
2694.835457	554.442894	162.416635	0.506740	15.636694	0.883450	7.802243	0.000000	0.000000
2694.855459	554.442894	162.413622	0.506741	15.636404	0.883452	7.802099	0.000000	0.000000
2694.875461	554.442894	162.405992	0.506744	15.635670	0.883456	7.801732	0.000000	0.000000
2694.895463	554.442894	162.413591	0.506741	15.636401	0.883452	7.802097	0.000000	0.000000
2694.915465	554.442894	162.405492	0.506744	15.635622	0.883456	7.801708	0.000000	0.000000
2694.935467	554.442894	162.403039	0.506745	15.635385	0.883457	7.801590	0.000000	0.000000
2694.955469	554.442894	162.399689	0.506746	15.635063	0.883459	7.801429	0.000000	0.000000
2694.995473	554.442894	162.399792	0.506746	15.635073	0.883459	7.801434	0.000000	0.000000
2694.995473	554.442894	162.401951	0.506745	15.635281	0.883458	7.801538	0.000000	0.000000
2695.035477	554.442894	162.401773	0.506745	15.635263	0.883458	7.801529	0.000000	0.000000
2695.055479	554.442894	162.396990	0.506747	15.634803	0.883460	7.801300	0.000000	0.000000
2695.055479	554.442894	162.410077	0.506742	15.636063	0.883453	7.801928	0.000000	0.000000
2695.075481	554.442894	162.378033	0.506753	15.632978	0.883471	7.800389	0.000000	0.000000
2695.095483	554.442894	162.390279	0.506749	15.634157	0.883464	7.800977	0.000000	0.000000
2695.115485	554.442894	162.400788	0.506746	15.635169	0.883458	7.801482	0.000000	0.000000
2695.135487	554.442894	162.391301	0.506749	15.634255	0.883464	7.801026	0.000000	0.000000
2695.155489	554.442894	162.384489	0.506751	15.633599	0.883467	7.800699	0.000000	0.000000
2695.175491	554.442894	162.384623	0.506751	15.633612	0.883467	7.800706	0.000000	0.000000
2695.195493	554.442894	162.387905	0.506750	15.633928	0.883465	7.800863	0.000000	0.000000
2695.235497	554.442894	162.386699	0.506750	15.633812	0.883466	7.800805	0.000000	0.000000
2695.255499	554.442894	162.392999	0.506748	15.634419	0.883463	7.801108	0.000000	0.000000
2695.275501	554.442894	162.389635	0.506749	15.634095	0.883464	7.800946	0.000000	0.000000
2695.275501	554.442894	162.303667	0.506778	15.625818	0.883511	7.796817	0.000000	0.000000
2695.295503	554.442894	162.307319	0.506777	15.626170	0.883509	7.796992	0.000000	0.000000
2695.315505	554.442894	162.294744	0.506781	15.624959	0.883516	7.796388	0.000000	0.000000
2695.335507	554.442894	162.291245	0.506782	15.624622	0.883517	7.796220	0.000000	0.000000
2695.355509	554.442894	162.292685	0.506782	15.624761	0.883517	7.796289	0.000000	0.000000
2695.375511	554.442894	162.283068	0.506785	15.623835	0.883522	7.795827	0.000000	0.000000
2695.415515	554.442894	162.281259	0.506786	15.623661	0.883523	7.795740	0.000000	0.000000
2695.435517	554.442894	162.283241	0.506785	15.623852	0.883522	7.795835	0.000000	0.000000
2695.435517	554.442894	162.260058	0.506793	15.621620	0.883534	7.794722	0.000000	0.000000
2695.475521	554.442975	162.223527	0.506805	15.618103	0.883554	7.792967	0.000000	0.000000
2695.475521	554.442975	162.229979	0.506803	15.618724	0.883551	7.793277	0.000000	0.000000
2695.495523	554.442975	162.218882	0.506807	15.617656	0.883557	7.792744	0.000000	0.000000
2695.515525	554.442894	162.227138	0.506804	15.618450	0.883552	7.793140	0.000000	0.000000
2695.535527	554.442894	162.219833	0.506806	15.617747	0.883556	7.792789	0.000000	0.000000
2695.555529	554.442894	162.186339	0.506818	15.614523	0.883574	7.791180	0.000000	0.000000
2695.575531	554.442894	162.193549	0.506815	15.615217	0.883570	7.791527	0.000000	0.000000
2695.595533	554.442894	162.192601	0.506815	15.615125	0.883571	7.791481	0.000000	0.000000
2695.615535	554.442894	162.189971	0.506816	15.614872	0.883572	7.791355	0.000000	0.000000
2695.655539	554.443055	162.193019	0.506815	15.615166	0.883571	7.791501	0.000000	0.000000
2695.675541	554.442975	162.187788	0.506817	15.614662	0.883573	7.791250	0.000000	0.000000
2695.695543	554.442975	162.181554	0.506819	15.614062	0.883577	7.790951	0.000000	0.000000
2695.695543	554.442975	162.161950	0.506826	15.612174	0.883587	7.790009	0.000000	0.000000
2695.715545	554.443055	162.168024	0.506824	15.612759	0.883584	7.790301	0.000000	0.000000
2695.735547	554.443055	162.168826	0.506824	15.612837	0.883584	7.790339	0.000000	0.000000
2695.755549	554.443055	162.152360	0.506829	15.611251	0.883592	7.789548	0.000000	0.000000
2695.775551	554.443055	162.144506	0.506832	15.610495	0.883597	7.789171	0.000000	0.000000
2695.795553	554.443055	162.144435	0.506832	15.610488	0.883597	7.789167	0.000000	0.000000
2695.815555	554.443055	162.145984	0.506831	15.610637	0.883596	7.789242	0.000000	0.000000
2695.855559	554.443055	162.151658	0.506829	15.611184	0.883593	7.789514	0.000000	0.000000
2695.875561	554.443055	162.136185	0.506834	15.609694	0.883601	7.788771	0.000000	0.000000
2695.895563	554.443055	162.140419	0.506833	15.610102	0.883599	7.788974	0.000000	0.000000
2695.915565	554.443136	162.137075	0.506834	15.609780	0.883601	7.788814	0.000000	0.000000
2695.915565	554.443136	162.143442	0.506832	15.610393	0.883597	7.789120	0.000000	0.000000
2695.935567	554.443136	162.132569	0.506836	15.609346	0.883603	7.788597	0.000000	0.000000
2695.955569	554.443136	162.130948	0.506836	15.609190	0.883604	7.788519	0.000000	0.000000
2695.975571	554.443136	162.127318	0.506838	15.608840	0.883606	7.788345	0.000000	0.000000
2695.995573	554.443136	162.100013	0.506847	15.606211	0.883621	7.787033	0.000000	0.000000
2696.015575	554.443136	162.108146	0.506844	15.606994	0.883616	7.787424	0.000000	0.000000
2696.035577	554.443136	162.096895	0.506848	15.605911	0.883622	7.786884	0.000000	0.000000
2696.055579	554.443217	162.098398	0.506847	15.606056	0.883622	7.786956	0.000000	0.000000
2696.095583	554.443136	162.105110	0.506845	15.606702	0.883618	7.787278	0.000000	0.000000
2696.115585	554.443217	162.093914	0.506849	15.605624	0.883624	7.786740	0.000000	0.000000
2696.115585	554.443217	162.100612	0.506847	15.606269	0.883621	7.787062	0.000000	0.000000
2696.135587	554.443136	162.074620	0.506855	15.603767	0.883634	7.785814	0.000000	0.000000
2696.155589	554.443217	162.069095	0.506857	15.603235	0.883638	7.785548	0.000000	0.000000
2696.175591	554.443136	162.073819	0.506856	15.603690	0.883635	7.785775	0.000000	0.000000
2696.195593	554.443217	162.070267	0.506857	15.603348	0.883637	7.785604	0.000000	0.000000
2696.215595	554.443136	162.066115	0.506858	15.602948	0.883639	7.785405	0.000000	0.000000
2696.235597	554.443217	162.061459	0.506860	15.602500	0.883642	7.785181	0.000000	0.000000
2696.255599	554.443136	162.052573	0.506863	15.601644	0.883646	7.784754	0.000000	0.000000
2696.275601	554.443217	162.065095	0.506859	15.602850	0.883640	7.785356	0.000000	0.000000
2696.315605	554.443217	162.054177	0.506862	15.601799	0.883646	7.784832	0.000000	0.000000
2696.335607	554.443217	162.030718	0.506870	15.599540	0.883658	7.783705	0.000000	0.000000
2696.335607	554.443217	162.036812	0.506868	15.600127	0.883655	7.783997	0.000000	0.000000
2696.355609	554.443136	162.020198	0.506873	15.598527	0.883664	7.783199	0.000000	0.000000
2696.375611	554.443217	162.007368	0.506878	15.597292	0.883671	7.782583	0.000000	0.000000
2696.395613	554.443136	162.008739	0.506877	15.597424	0.883670	7.782649	0.000000	0.000000
2696.415615	554.443217	162.013604	0.506876	15.597892	0.883667	7.782882	0.000000	0.000000
2696.435617	554.443136	162.001006	0.506880	15.596680	0.883674	7.782277	0.000000	0.000000
2696.455619	554.443217	162.007148	0.506878	15.597271	0.883671	7.782572	0.000000	0.000000
2696.495623	554.443136	161.996445	0.506881	15.596240	0.883677	7.782058	0.000000	0.000000
2696.495623	554.443136	161.993650	0.506882	15.595971	0.883678	7.781924	0.000000	0.000000
2696.535627	554.443136	162.002074	0.506880	15.596782	0.883674	7.782329	0.000000	0.000000
2696.555629	554.443217	161.989946	0.506884	15.595615	0.883680	7.781746	0.000000	0.000000
2696.555629	554.443217	161.991632	0.506883	15.595777	0.883679	7.781827	0.000000	0.000000
2696.575631	554.443136	161.991042	0.506883	15.595720	0.883679	7.781799	0.000000	0.000000
2696.595633	554.443217	161.989168	0.506884	15.595540	0.883681	7.781709	0.000000	0.000000
2696.615635	554.443136	161.994227	0.506882	15.596027	0.883678	7.781952	0.000000	0.000000
2696.635637	554.443217	161.997965	0.506881	15.596387	0.883676	7.782131	0.000000	0.000000
2696.655639	554.443217	161.997445	0.506881	15.596337	0.883676	7.782106	0.000000	0.000000
2696.675641	554.443217	161.980380	0.506887	15.594694	0.883685	7.781286	0.000000	0.000000
2696.695643	554.443217	161.986883	0.506885	15.595320	0.883682	7.781599	0.000000	0.000000
2696.715645	554.443217	161.979380	0.506887	15.594597	0.883686	7.781238	0.000000	0.000000
2696.755649	554.443217	161.982704	0.506886	15.594918	0.883684	7.781398	0.000000	0.000000
2696.755649	554.443217	161.975390	0.506889	15.594213	0.883688	7.781047	0.000000	0.000000
2696.775651	554.443217	161.976161	0.506888	15.594288	0.883688	7.781084	0.000000	0.000000
2696.795653	554.443217	161.975038	0.506889	15.594179	0.883688	7.781030	0.000000	0.000000
2696.815655	554.443217	161.987879	0.506884	15.595416	0.883681	7.781647	0.000000	0.000000
2696.835657	554.443136	161.995192	0.506882	15.596120	0.883677	7.781998	0.000000	0.000000
2696.855659	554.443217	161.988122	0.506884	15.595439	0.883681	7.781658	0.000000	0.000000
2696.875661	554.443136	161.971460	0.506890	15.593835	0.883690	7.780858	0.000000	0.000000
2696.915665	554.443136	161.948530	0.506898	15.591627	0.883702	7.779756	0.000000	0.000000
2696.915665	554.443136	161.900289	0.506914	15.586983	0.883728	7.777439	0.000000	0.000000
2696.955669	554.443217	161.897366	0.506915	15.586702	0.883730	7.777299	0.000000	0.000000
2696.975671	554.443217	161.893124	0.506916	15.586293	0.883732	7.777095	0.000000	0.000000
2696.975671	554.443217	161.879723	0.506921	15.585003	0.883740	7.776451	0.000000	0.000000
2696.995673	554.443217	161.859125	0.506928	15.583020	0.883751	7.775462	0.000000	0.000000
2697.015675	554.443136	161.860198	0.506927	15.583123	0.883750	7.775513	0.000000	0.000000
2697.035677	554.443217	161.850314	0.506931	15.582172	0.883755	7.775038	0.000000	0.000000
2697.055679	554.443217	161.815392	0.506942	15.578810	0.883774	7.773361	0.000000	0.000000
2697.075681	554.443217	161.811452	0.506944	15.578430	0.883776	7.773171	0.000000	0.000000
2697.095683	554.443136	161.818118	0.506941	15.579072	0.883773	7.773492	0.000000	0.000000
2697.115685	554.443217	161.816648	0.506942	15.578931	0.883773	7.773421	0.000000	0.000000
2697.135687	554.443136	161.830496	0.506937	15.580264	0.883766	7.774086	0.000000	0.000000
2697.175691	554.443136	161.829917	0.506937	15.580208	0.883766	7.774058	0.000000	0.000000
2697.195693	554.443217	161.817880	0.506941	15.579049	0.883773	7.773480	0.000000	0.000000
2697.195693	554.443217	161.816349	0.506942	15.578902	0.883774	7.773407	0.000000	0.000000
2697.215695	554.443136	161.821970	0.506940	15.579443	0.883770	7.773677	0.000000	0.000000
2697.235697	554.443217	161.814806	0.506942	15.578753	0.883774	7.773333	0.000000	0.000000
2697.255699	554.443217	161.816732	0.506942	15.578938	0.883773	7.773425	0.000000	0.000000
2697.275701	554.443217	161.809510	0.506944	15.578243	0.883777	7.773078	0.000000	0.000000
2697.295703	554.443217	161.805804	0.506946	15.577886	0.883779	7.772900	0.000000	0.000000
2697.315705	554.443217	161.806758	0.506945	15.577978	0.883779	7.772946	0.000000	0.000000
2697.335707	554.443217	161.818924	0.506941	15.579150	0.883772	7.773530	0.000000	0.000000
2697.355709	554.443136	161.813930	0.506943	15.578669	0.883775	7.773290	0.000000	0.000000
2697.395713	554.443136	161.804857	0.506946	15.577795	0.883780	7.772855	0.000000	0.000000
2697.395713	554.443136	161.815292	0.506942	15.578800	0.883774	7.773356	0.000000	0.000000
2697.415715	554.443217	161.801541	0.506947	15.577476	0.883782	7.772695	0.000000	0.000000
2697.435717	554.443136	161.812852	0.506943	15.578565	0.883775	7.773239	0.000000	0.000000
2697.455719	554.443217	161.805399	0.506946	15.577847	0.883780	7.772881	0.000000	0.000000
2697.475721	554.443136	161.796080	0.506949	15.576950	0.883784	7.772433	0.000000	0.000000
2697.495723	554.443217	161.793937	0.506949	15.576744	0.883786	7.772330	0.000000	0.000000
2697.515725	554.443136	161.800362	0.506947	15.577362	0.883782	7.772639	0.000000	0.000000
2697.555729	554.443136	161.794458	0.506949	15.576794	0.883785	7.772355	0.000000	0.000000
2697.555729	554.443136	161.794560	0.506949	15.576804	0.883785	7.772360	0.000000	0.000000
2697.595733	554.443217	161.794227	0.506949	15.576772	0.883786	7.772344	0.000000	0.000000
2697.615735	554.443217	161.793681	0.506950	15.576719	0.883786	7.772318	0.000000	0.000000
2697.615735	554.443217	161.796942	0.506948	15.577033	0.883784	7.772474	0.000000	0.000000
2697.635737	554.443217	161.789225	0.506951	15.576290	0.883788	7.772104	0.000000	0.000000
2697.655739	554.443217	161.799173	0.506948	15.577248	0.883783	7.772582	0.000000	0.000000
2697.675741	554.443217	161.797117	0.506948	15.577050	0.883784	7.772483	0.000000	0.000000
2697.695743	554.443217	161.791668	0.506950	15.576525	0.883787	7.772221	0.000000	0.000000
2697.715745	554.443217	161.781273	0.506954	15.575525	0.883793	7.771722	0.000000	0.000000
2697.735747	554.443136	161.792804	0.506950	15.576635	0.883786	7.772276	0.000000	0.000000
2697.755749	554.443217	161.792725	0.506950	15.576627	0.883786	7.772272	0.000000	0.000000
2697.775751	554.443136	161.795250	0.506949	15.576870	0.883785	7.772393	0.000000	0.000000
2697.815755	554.443136	161.806936	0.506945	15.577995	0.883779	7.772954	0.000000	0.000000
2697.835757	554.443217	161.804554	0.506946	15.577766	0.883780	7.772840	0.000000	0.000000
2697.835757	554.443217	161.798389	0.506948	15.577173	0.883783	7.772544	0.000000	0.000000
2697.855759	554.443136	161.814617	0.506942	15.578735	0.883774	7.773323	0.000000	0.000000
2697.875761	554.443217	161.802223	0.506947	15.577542	0.883781	7.772728	0.000000	0.000000
2697.895763	554.443136	161.787348	0.506952	15.576110	0.883789	7.772013	0.000000	0.000000
2697.915765	554.443217	161.767155	0.506958	15.574165	0.883800	7.771043	0.000000	0.000000
2697.935767	554.443136	161.765664	0.506959	15.574022	0.883801	7.770972	0.000000	0.000000
2697.955769	554.443217	161.765260	0.506959	15.573983	0.883801	7.770952	0.000000	0.000000
2697.975771	554.443217	161.760712	0.506961	15.573545	0.883804	7.770734	0.000000	0.000000
2698.015775	554.443217	161.760318	0.506961	15.573507	0.883804	7.770715	0.000000	0.000000
2698.035777	554.443136	161.751954	0.506963	15.572702	0.883808	7.770313	0.000000	0.000000
2698.035777	554.443136	161.736195	0.506969	15.571185	0.883817	7.769556	0.000000	0.000000
2698.055779	554.443217	161.718711	0.506975	15.569502	0.883826	7.768716	0.000000	0.000000
2698.075781	554.443217	161.698862	0.506981	15.567591	0.883837	7.767763	0.000000	0.000000
2698.095783	554.443217	161.698393	0.506982	15.567545	0.883837	7.767740	0.000000	0.000000
2698.115785	554.443217	161.706757	0.506979	15.568351	0.883833	7.768142	0.000000	0.000000
2698.135787	554.443217	161.695193	0.506983	15.567237	0.883839	7.767586	0.000000	0.000000
2698.155789	554.443217	161.716997	0.506975	15.569337	0.883827	7.768634	0.000000	0.000000
2698.175791	554.443217	161.700947	0.506981	15.567791	0.883836	7.767863	0.000000	0.000000
2698.215795	554.443217	161.707532	0.506978	15.568425	0.883832	7.768179	0.000000	0.000000
2698.235797	554.443136	161.688654	0.506985	15.566608	0.883842	7.767272	0.000000	0.000000
2698.255799	554.443217	161.704005	0.506980	15.568086	0.883834	7.768010	0.000000	0.000000
2698.255799	554.443217	161.699987	0.506981	15.567699	0.883836	7.767817	0.000000	0.000000
2698.275801	554.443136	161.703129	0.506980	15.568001	0.883834	7.767968	0.000000	0.000000
2698.295803	554.443217	161.691699	0.506984	15.566901	0.883841	7.767419	0.000000	0.000000
2698.315805	554.443217	161.675996	0.506989	15.565389	0.883849	7.766664	0.000000	0.000000
2698.335807	554.443217	161.681160	0.506987	15.565886	0.883846	7.766912	0.000000	0.000000
2698.355809	554.443217	161.697676	0.506982	15.567476	0.883838	7.767706	0.000000	0.000000
2698.375811	554.443136	161.683822	0.506986	15.566143	0.883845	7.767040	0.000000	0.000000
2698.395813	554.443217	161.696770	0.506982	15.567389	0.883838	7.767662	0.000000	0.000000
2698.415815	554.443136	161.695180	0.506983	15.567236	0.883839	7.767586	0.000000	0.000000
2698.455819	554.443136	161.692727	0.506983	15.567000	0.883840	7.767468	0.000000	0.000000
2698.475821	554.443217	161.699593	0.506981	15.567661	0.883837	7.767798	0.000000	0.000000
2698.475821	554.443217	161.705843	0.506979	15.568263	0.883833	7.768098	0.000000	0.000000
2698.495823	554.443136	161.702977	0.506980	15.567987	0.883835	7.767960	0.000000	0.000000
2698.515825	554.443217	161.690308	0.506984	15.566767	0.883842	7.767352	0.000000	0.000000
2698.535827	554.443217	161.701366	0.506981	15.567832	0.883836	7.767883	0.000000	0.000000
2698.555829	554.443217	161.696278	0.506982	15.567342	0.883838	7.767639	0.000000	0.000000
2698.575831	554.443217	161.696710	0.506982	15.567383	0.883838	7.767659	0.000000	0.000000
2698.595833	554.443136	161.693807	0.506983	15.567104	0.883839	7.767520	0.000000	0.000000
2698.615835	554.443217	161.696100	0.506982	15.567325	0.883838	7.767630	0.000000	0.000000
2698.635837	554.443136	161.681791	0.506987	15.565947	0.883846	7.766943	0.000000	0.000000
2698.675841	554.443136	161.667314	0.506992	15.564553	0.883854	7.766247	0.000000	0.000000
2698.675841	554.443136	161.682331	0.506987	15.565999	0.883846	7.766969	0.000000	0.000000
2698.695843	554.443217	161.682279	0.506987	15.565994	0.883846	7.766966	0.000000	0.000000
2698.715845	554.443217	161.673858	0.506990	15.565183	0.883850	7.766562	0.000000	0.000000
2698.735847	554.443217	161.690353	0.506984	15.566771	0.883841	7.767354	0.000000	0.000000
2698.755849	554.443136	161.670671	0.506991	15.564876	0.883852	7.766408	0.000000	0.000000
2698.775851	554.443217	161.676305	0.506989	15.565419	0.883849	7.766679	0.000000	0.000000
2698.795853	554.443136	161.679874	0.506988	15.565763	0.883847	7.766851	0.000000	0.000000
2698.815855	554.443217	161.669838	0.506991	15.564796	0.883853	7.766368	0.000000	0.000000
2698.855859	554.443136	161.667961	0.506992	15.564616	0.883853	7.766278	0.000000	0.000000
2698.855859	554.443136	161.674269	0.506990	15.565223	0.883850	7.766581	0.000000	0.000000
2698.895863	554.443136	161.676286	0.506989	15.565417	0.883849	7.766678	0.000000	0.000000
2698.895863	554.443136	161.681753	0.506987	15.565943	0.883846	7.766941	0.000000	0.000000
2698.915865	554.443217	161.676460	0.506989	15.565434	0.883849	7.766687	0.000000	0.000000
2698.935867	554.443136	161.675709	0.506989	15.565362	0.883849	7.766651	0.000000	0.000000
2698.955869	554.443217	161.668630	0.506992	15.564680	0.883853	7.766310	0.000000	0.000000
2698.975871	554.443136	161.677551	0.506988	15.565539	0.883848	7.766739	0.000000	0.000000
2698.995873	554.443217	161.661333	0.506994	15.563977	0.883857	7.765960	0.000000	0.000000
2699.015875	554.443217	161.686821	0.506985	15.566431	0.883843	7.767184	0.000000	0.000000
2699.035877	554.443136	161.680278	0.506988	15.565801	0.883847	7.766870	0.000000	0.000000
2699.055879	554.443217	161.671617	0.506991	15.564968	0.883852	7.766454	0.000000	0.000000
2699.095883	554.443217	161.677070	0.506989	15.565493	0.883849	7.766716	0.000000	0.000000
2699.115885	554.443136	161.675013	0.506989	15.565295	0.883850	7.766617	0.000000	0.000000
2699.115885	554.443136	161.666445	0.506992	15.564470	0.883854	7.766205	0.000000	0.000000
2699.135887	554.443217	161.681616	0.506987	15.565930	0.883846	7.766934	0.000000	0.000000
2699.155889	554.443136	161.672261	0.506990	15.565030	0.883851	7.766485	0.000000	0.000000
2699.175891	554.443217	161.679733	0.506988	15.565749	0.883847	7.766844	0.000000	0.000000
2699.195893	554.443217	161.669783	0.506991	15.564791	0.883853	7.766366	0.000000	0.000000
2699.215895	554.443136	161.648506	0.506998	15.562743	0.883864	7.765344	0.000000	0.000000
2699.235897	554.443217	161.659018	0.506995	15.563755	0.883858	7.765849	0.000000	0.000000
2699.275901	554.443217	161.653659	0.506997	15.563239	0.883861	7.765591	0.000000	0.000000
2699.295903	554.443136	161.639527	0.507001	15.561878	0.883869	7.764912	0.000000	0.000000
2699.315905	554.443217	161.639179	0.507001	15.561845	0.883869	7.764896	0.000000	0.000000
2699.315905	554.443217	161.632570	0.507004	15.561208	0.883873	7.764578	0.000000	0.000000
2699.335907	554.443136	161.638582	0.507002	15.561787	0.883869	7.764867	0.000000	0.000000
2699.355909	554.443217	161.624199	0.507006	15.560402	0.883877	7.764176	0.000000	0.000000
2699.375911	554.443136	161.623463	0.507007	15.560332	0.883877	7.764141	0.000000	0.000000
2699.395913	554.443217	161.596269	0.507016	15.557713	0.883892	7.762834	0.000000	0.000000
2699.415915	554.443217	161.614518	0.507010	15.559470	0.883882	7.763711	0.000000	0.000000
2699.435917	554.443136	161.583061	0.507020	15.556442	0.883899	7.762200	0.000000	0.000000
2699.475921	554.443136	161.575098	0.507023	15.555675	0.883903	7.761817	0.000000	0.000000
2699.475921	554.443136	161.568703	0.507025	15.555059	0.883907	7.761510	0.000000	0.000000
2699.515925	554.443136	161.560163	0.507028	15.554237	0.883911	7.761100	0.000000	0.000000
2699.535927	554.443217	161.571074	0.507024	15.555288	0.883906	7.761624	0.000000	0.000000
2699.535927	554.443217	161.571255	0.507024	15.555305	0.883906	7.761633	0.000000	0.000000
2699.555929	554.443136	161.543820	0.507033	15.552664	0.883920	7.760315	0.000000	0.000000
2699.575931	554.443217	161.522479	0.507041	15.550609	0.883932	7.759290	0.000000	0.000000
2699.595933	554.443217	161.529510	0.507038	15.551286	0.883928	7.759627	0.000000	0.000000
2699.615935	554.443136	161.522672	0.507040	15.550628	0.883932	7.759299	0.000000	0.000000
2699.635937	554.443217	161.534154	0.507037	15.551733	0.883926	7.759850	0.000000	0.000000
2699.655939	554.443136	161.527426	0.507039	15.551086	0.883929	7.759527	0.000000	0.000000
2699.675941	554.443136	161.527069	0.507039	15.551051	0.883929	7.759510	0.000000	0.000000
2699.695943	554.443136	161.523339	0.507040	15.550692	0.883931	7.759331	0.000000	0.000000
2699.735947	554.443136	161.533872	0.507037	15.551706	0.883926	7.759837	0.000000	0.000000
2699.735947	554.443136	161.522531	0.507040	15.550614	0.883932	7.759292	0.000000	0.000000
2699.755949	554.443217	161.518178	0.507042	15.550195	0.883934	7.759083	0.000000	0.000000
2699.775951	554.443217	161.511758	0.507044	15.549577	0.883938	7.758775	0.000000	0.000000
2699.795953	554.443136	161.515309	0.507043	15.549919	0.883936	7.758945	0.000000	0.000000
2699.815955	554.443217	161.523923	0.507040	15.550748	0.883931	7.759359	0.000000	0.000000
2699.835957	554.443136	161.522847	0.507040	15.550645	0.883932	7.759307	0.000000	0.000000
2699.855959	554.443217	161.523850	0.507040	15.550741	0.883931	7.759355	0.000000	0.000000
2699.875961	554.443136	161.512886	0.507044	15.549686	0.883937	7.758829	0.000000	0.000000
2699.895963	554.443217	161.525888	0.507039	15.550937	0.883930	7.759453	0.000000	0.000000
2699.935967	554.443217	161.511186	0.507044	15.549522	0.883938	7.758747	0.000000	0.000000
2699.955969	554.443136	161.516486	0.507042	15.550032	0.883935	7.759002	0.000000	0.000000
2699.955969	554.443136	161.525811	0.507039	15.550930	0.883930	7.759450	0.000000	0.000000
2699.975971	554.443217	161.526869	0.507039	15.551032	0.883930	7.759500	0.000000	0.000000
2699.995973	554.443217	161.511483	0.507044	15.549551	0.883938	7.758761	0.000000	0.000000
2700.015975	554.443136	161.490672	0.507051	15.547547	0.883949	7.757762	0.000000	0.000000
2700.035977	554.443217	161.493411	0.507050	15.547811	0.883948	7.757893	0.000000	0.000000
2700.055979	554.443136	161.491094	0.507051	15.547588	0.883949	7.757782	0.000000	0.000000
2700.075981	554.443217	161.482598	0.507054	15.546770	0.883953	7.757374	0.000000	0.000000
2700.095983	554.443136	161.473512	0.507057	15.545895	0.883958	7.756937	0.000000	0.000000
2700.115985	554.443217	161.476333	0.507056	15.546167	0.883957	7.757073	0.000000	0.000000
2700.135987	554.443136	161.475126	0.507056	15.546050	0.883957	7.757015	0.000000	0.000000
2700.175991	554.443217	161.468307	0.507059	15.545394	0.883961	7.756687	0.000000	0.000000
2700.175991	554.443217	161.453668	0.507064	15.543984	0.883969	7.755984	0.000000	0.000000
2700.195993	554.443136	161.455485	0.507063	15.544159	0.883968	7.756071	0.000000	0.000000
2700.215995	554.443217	161.448413	0.507065	15.543479	0.883972	7.755732	0.000000	0.000000
2700.235997	554.443136	161.456068	0.507063	15.544216	0.883967	7.756099	0.000000	0.000000
2700.255999	554.443217	161.457491	0.507062	15.544353	0.883967	7.756168	0.000000	0.000000
2700.276001	554.443136	161.468846	0.507058	15.545446	0.883961	7.756713	0.000000	0.000000
2700.296003	554.443217	161.452873	0.507064	15.543908	0.883969	7.755946	0.000000	0.000000
2700.316005	554.443136	161.455266	0.507063	15.544138	0.883968	7.756061	0.000000	0.000000
2700.356009	554.443217	161.455422	0.507063	15.544153	0.883968	7.756068	0.000000	0.000000
2700.376011	554.443217	161.444258	0.507067	15.543078	0.883974	7.755532	0.000000	0.000000
2700.396013	554.443217	161.440759	0.507068	15.542742	0.883976	7.755364	0.000000	0.000000
2700.396013	554.443217	161.442948	0.507067	15.542952	0.883975	7.755469	0.000000	0.000000
2700.416015	554.443136	161.454662	0.507063	15.544080	0.883968	7.756032	0.000000	0.000000
2700.436017	554.443217	161.436775	0.507069	15.542358	0.883978	7.755172	0.000000	0.000000
2700.456019	554.443136	161.449202	0.507065	15.543555	0.883971	7.755769	0.000000	0.000000
2700.475021	554.443217	161.437950	0.507069	15.542471	0.883977	7.755229	0.000000	0.000000
2700.495023	554.443136	161.442222	0.507067	15.542882	0.883975	7.755434	0.000000	0.000000
2700.515025	554.443217	161.452765	0.507064	15.543898	0.883969	7.755941	0.000000	0.000000
2700.555028	554.443217	161.437510	0.507069	15.542429	0.883978	7.755208	0.000000	0.000000
2700.575031	554.443217	161.436186	0.507070	15.542301	0.883978	7.755144	0.000000	0.000000
2700.595033	554.443136	161.443029	0.507067	15.542960	0.883975	7.755473	0.000000	0.000000
2700.595033	554.443136	161.449552	0.507065	15.543588	0.883971	7.755786	0.000000	0.000000
2700.615035	554.443217	161.434479	0.507070	15.542137	0.883979	7.755062	0.000000	0.000000
2700.635036	554.443136	161.419530	0.507075	15.540698	0.883987	7.754344	0.000000	0.000000
2700.655039	554.443217	161.428917	0.507072	15.541602	0.883982	7.754795	0.000000	0.000000
2700.675041	554.443136	161.427049	0.507073	15.541422	0.883983	7.754705	0.000000	0.000000
2700.695043	554.443217	161.429235	0.507072	15.541632	0.883982	7.754810	0.000000	0.000000
2700.715044	554.443136	161.424194	0.507073	15.541147	0.883985	7.754568	0.000000	0.000000
2700.735047	554.443217	161.416424	0.507076	15.540399	0.883989	7.754195	0.000000	0.000000
2700.775051	554.443136	161.416078	0.507076	15.540366	0.883989	7.754178	0.000000	0.000000
2700.795053	554.443217	161.411545	0.507078	15.539929	0.883992	7.753960	0.000000	0.000000
2700.815055	554.443217	161.414294	0.507077	15.540194	0.883990	7.754093	0.000000	0.000000
2700.815055	554.443217	161.387397	0.507086	15.537604	0.884005	7.752800	0.000000	0.000000
2700.835057	554.443217	161.404023	0.507080	15.539205	0.883996	7.753599	0.000000	0.000000
2700.855059	554.443217	161.411498	0.507078	15.539925	0.883992	7.753958	0.000000	0.000000
2700.875061	554.443217	161.420398	0.507075	15.540781	0.883987	7.754386	0.000000	0.000000
2700.895062	554.443136	161.425915	0.507073	15.541313	0.883984	7.754651	0.000000	0.000000
2700.915065	554.443217	161.418282	0.507076	15.540578	0.883988	7.754284	0.000000	0.000000
2700.955069	554.443217	161.427678	0.507072	15.541482	0.883983	7.754735	0.000000	0.000000
2700.975070	554.443136	161.406250	0.507079	15.539419	0.883994	7.753706	0.000000	0.000000
2700.995073	554.443217	161.414541	0.507077	15.540217	0.883990	7.754104	0.000000	0.000000
2701.015075	554.443217	161.410888	0.507078	15.539866	0.883992	7.753929	0.000000	0.000000
2701.035077	554.443136	161.409827	0.507078	15.539764	0.883992	7.753878	0.000000	0.000000
2701.035077	554.443136	161.411033	0.507078	15.539880	0.883992	7.753936	0.000000	0.000000
2701.055079	554.443217	161.408532	0.507079	15.539639	0.883993	7.753816	0.000000	0.000000
2701.075081	554.443136	161.409444	0.507078	15.539727	0.883993	7.753860	0.000000	0.000000
2701.095083	554.443217	161.409287	0.507079	15.539712	0.883993	7.753852	0.000000	0.000000
2701.115085	554.443136	161.402781	0.507081	15.539085	0.883996	7.753539	0.000000	0.000000
2701.155089	554.443136	161.400622	0.507081	15.538877	0.883997	7.753436	0.000000	0.000000
2701.175091	554.443217	161.392549	0.507084	15.538100	0.884002	7.753048	0.000000	0.000000
2701.195093	554.443136	161.394552	0.507083	15.538293	0.884001	7.753144	0.000000	0.000000
2701.215095	554.443217	161.392241	0.507084	15.538071	0.884002	7.753033	0.000000	0.000000
2701.235096	554.443217	161.391583	0.507084	15.538007	0.884002	7.753002	0.000000	0.000000
2701.235096	554.443217	161.392512	0.507084	15.538097	0.884002	7.753046	0.000000	0.000000
2701.255099	554.443217	161.407754	0.507079	15.539564	0.883994	7.753778	0.000000	0.000000
2701.275101	554.443217	161.408268	0.507079	15.539614	0.883993	7.753803	0.000000	0.000000
2701.295103	554.443136	161.390998	0.507085	15.537951	0.884003	7.752973	0.000000	0.000000
2701.315104	554.443217	161.401940	0.507081	15.539004	0.883997	7.753499	0.000000	0.000000
2701.335107	554.443136	161.389532	0.507085	15.537810	0.884003	7.752903	0.000000	0.000000
2701.355109	554.443217	161.391589	0.507084	15.538008	0.884002	7.753002	0.000000	0.000000
2701.375111	554.443217	161.384922	0.507087	15.537366	0.884006	7.752682	0.000000	0.000000
2701.415115	554.443217	161.388466	0.507086	15.537707	0.884004	7.752852	0.000000	0.000000
2701.435117	554.443136	161.391887	0.507084	15.538036	0.884002	7.753016	0.000000	0.000000
2701.455119	554.443217	161.381669	0.507088	15.537053	0.884008	7.752525	0.000000	0.000000
2701.455119	554.443217	161.355927	0.507096	15.534574	0.884022	7.751289	0.000000	0.000000
2701.475121	554.443217	161.352909	0.507097	15.534284	0.884023	7.751144	0.000000	0.000000
2701.495122	554.443217	161.346593	0.507100	15.533676	0.884027	7.750840	0.000000	0.000000
2701.515125	554.443136	161.328380	0.507106	15.531922	0.884036	7.749965	0.000000	0.000000
2701.535127	554.443217	161.336117	0.507103	15.532667	0.884032	7.750337	0.000000	0.000000
2701.555129	554.443136	161.347692	0.507099	15.533782	0.884026	7.750893	0.000000	0.000000
2701.575130	554.443217	161.334488	0.507104	15.532510	0.884033	7.750259	0.000000	0.000000
2701.615135	554.443217	161.333025	0.507104	15.532370	0.884034	7.750188	0.000000	0.000000
2701.635137	554.443136	161.345320	0.507100	15.533553	0.884027	7.750779	0.000000	0.000000
2701.655138	554.443217	161.342225	0.507101	15.533255	0.884029	7.750630	0.000000	0.000000
2701.675141	554.443136	161.333245	0.507104	15.532391	0.884034	7.750199	0.000000	0.000000
2701.675141	554.443136	161.312113	0.507111	15.530356	0.884045	7.749184	0.000000	0.000000
2701.695143	554.443217	161.309767	0.507112	15.530130	0.884046	7.749071	0.000000	0.000000
2701.715145	554.443217	161.306985	0.507113	15.529863	0.884048	7.748938	0.000000	0.000000
2701.735147	554.443217	161.307975	0.507113	15.529958	0.884047	7.748985	0.000000	0.000000
2701.755149	554.443217	161.302072	0.507115	15.529390	0.884051	7.748702	0.000000	0.000000
2701.795153	554.443217	161.300170	0.507115	15.529206	0.884052	7.748610	0.000000	0.000000
2701.815155	554.443136	161.308346	0.507112	15.529994	0.884047	7.749003	0.000000	0.000000
2701.835156	554.443217	161.295173	0.507117	15.528725	0.884054	7.748370	0.000000	0.000000
2701.855159	554.443136	161.297569	0.507116	15.528956	0.884053	7.748485	0.000000	0.000000
2701.875161	554.443217	161.281453	0.507121	15.527404	0.884062	7.747711	0.000000	0.000000
2701.875161	554.443217	161.293689	0.507117	15.528582	0.884055	7.748299	0.000000	0.000000
2701.895163	554.443136	161.291933	0.507118	15.528413	0.884056	7.748214	0.000000	0.000000
2701.915164	554.443217	161.294894	0.507117	15.528698	0.884054	7.748357	0.000000	0.000000
2701.935167	554.443136	161.276450	0.507123	15.526923	0.884064	7.747471	0.000000	0.000000
2701.955169	554.443217	161.283837	0.507121	15.527634	0.884060	7.747826	0.000000	0.000000
2701.975171	554.443217	161.275530	0.507123	15.526834	0.884065	7.747427	0.000000	0.000000
2701.995173	554.443136	161.282647	0.507121	15.527519	0.884061	7.747768	0.000000	0.000000
2702.015175	554.443217	161.283900	0.507121	15.527640	0.884060	7.747829	0.000000	0.000000
2702.055179	554.443217	161.267305	0.507126	15.526042	0.884069	7.747031	0.000000	0.000000
2702.075181	554.443217	161.277003	0.507123	15.526976	0.884064	7.747497	0.000000	0.000000
2702.095183	554.443217	161.274643	0.507124	15.526749	0.884065	7.747384	0.000000	0.000000
2702.095183	554.443217	161.281999	0.507121	15.527457	0.884061	7.747737	0.000000	0.000000
2702.115185	554.443217	161.276538	0.507123	15.526931	0.884064	7.747475	0.000000	0.000000
2702.135187	554.443136	161.262534	0.507128	15.525583	0.884072	7.746802	0.000000	0.000000
2702.155189	554.443217	161.264741	0.507127	15.525796	0.884071	7.746908	0.000000	0.000000
2702.175190	554.443136	161.267115	0.507126	15.526024	0.884069	7.747022	0.000000	0.000000
2702.195193	554.443217	161.271076	0.507125	15.526405	0.884067	7.747213	0.000000	0.000000
2702.215195	554.443217	161.264616	0.507127	15.525783	0.884071	7.746902	0.000000	0.000000
2702.255198	554.443217	161.251775	0.507131	15.524547	0.884078	7.746285	0.000000	0.000000
2702.275201	554.443217	161.264693	0.507127	15.525791	0.884071	7.746906	0.000000	0.000000
2702.295203	554.443217	161.248679	0.507132	15.524249	0.884079	7.746137	0.000000	0.000000
2702.315205	554.443217	161.253967	0.507131	15.524758	0.884076	7.746391	0.000000	0.000000
2702.315205	554.443217	161.253883	0.507131	15.524750	0.884076	7.746387	0.000000	0.000000
2702.335207	554.443217	161.246585	0.507133	15.524047	0.884080	7.746036	0.000000	0.000000
2702.355209	554.443136	161.256427	0.507130	15.524995	0.884075	7.746509	0.000000	0.000000
2702.375211	554.443217	161.265306	0.507127	15.525850	0.884070	7.746935	0.000000	0.000000
2702.395213	554.443217	161.265104	0.507127	15.525830	0.884070	7.746926	0.000000	0.000000
2702.415215	554.443217	161.261660	0.507128	15.525499	0.884072	7.746760	0.000000	0.000000
2702.435217	554.443217	161.248485	0.507133	15.524230	0.884079	7.746127	0.000000	0.000000
2702.475221	554.443217	161.247706	0.507133	15.524155	0.884080	7.746090	0.000000	0.000000
2702.495223	554.443217	161.244580	0.507134	15.523855	0.884081	7.745940	0.000000	0.000000
2702.515224	554.443217	161.238739	0.507136	15.523292	0.884085	7.745659	0.000000	0.000000
2702.515224	554.443217	161.234995	0.507137	15.522932	0.884087	7.745479	0.000000	0.000000
2702.535227	554.443136	161.248080	0.507133	15.524191	0.884079	7.746108	0.000000	0.000000
2702.555229	554.443217	161.237697	0.507136	15.523192	0.884085	7.745609	0.000000	0.000000
2702.575231	554.443136	161.241873	0.507135	15.523594	0.884083	7.745810	0.000000	0.000000
2702.595232	554.443217	161.244537	0.507134	15.523850	0.884082	7.745938	0.000000	0.000000
2702.615235	554.443217	161.238254	0.507136	15.523245	0.884085	7.745636	0.000000	0.000000
2702.635237	554.443217	161.243878	0.507134	15.523787	0.884082	7.745906	0.000000	0.000000
2702.675241	554.443136	161.232167	0.507138	15.522659	0.884088	7.745343	0.000000	0.000000
2702.695243	554.443217	161.244883	0.507134	15.523884	0.884081	7.745954	0.000000	0.000000
2702.715245	554.443136	161.246902	0.507133	15.524078	0.884080	7.746051	0.000000	0.000000
2702.735247	554.443217	161.240378	0.507135	15.523450	0.884084	7.745738	0.000000	0.000000
2702.735247	554.443217	161.232484	0.507138	15.522690	0.884088	7.745359	0.000000	0.000000
2702.755249	554.443217	161.242330	0.507135	15.523638	0.884083	7.745832	0.000000	0.000000
2702.775250	554.443217	161.244475	0.507134	15.523844	0.884082	7.745935	0.000000	0.000000
2702.795253	554.443217	161.213548	0.507144	15.520867	0.884098	7.744449	0.000000	0.000000
2702.815255	554.443136	161.212390	0.507145	15.520755	0.884099	7.744393	0.000000	0.000000
2702.855258	554.443136	161.208714	0.507146	15.520401	0.884101	7.744217	0.000000	0.000000
2702.875261	554.443217	161.213767	0.507144	15.520888	0.884098	7.744460	0.000000	0.000000
2702.895263	554.443136	161.219396	0.507142	15.521430	0.884095	7.744730	0.000000	0.000000
2702.915265	554.443217	161.223505	0.507141	15.521826	0.884093	7.744927	0.000000	0.000000
2702.935266	554.443136	161.217256	0.507143	15.521224	0.884096	7.744627	0.000000	0.000000
2702.955269	554.443217	161.209616	0.507146	15.520488	0.884100	7.744260	0.000000	0.000000
2702.955269	554.443217	161.203145	0.507148	15.519865	0.884104	7.743949	0.000000	0.000000
2702.975271	554.443217	161.205264	0.507147	15.520069	0.884103	7.744051	0.000000	0.000000
2702.995273	554.443217	161.208602	0.507146	15.520391	0.884101	7.744211	0.000000	0.000000
2703.015275	554.443217	161.199122	0.507149	15.519478	0.884106	7.743756	0.000000	0.000000
2703.035277	554.443136	161.205941	0.507147	15.520135	0.884102	7.744084	0.000000	0.000000
2703.075281	554.443136	161.196051	0.507150	15.519182	0.884107	7.743608	0.000000	0.000000
2703.095283	554.443217	161.199568	0.507149	15.519521	0.884106	7.743777	0.000000	0.000000
2703.115284	554.443217	161.203369	0.507148	15.519887	0.884104	7.743960	0.000000	0.000000
2703.135287	554.443217	161.193080	0.507151	15.518896	0.884109	7.743466	0.000000	0.000000
2703.155289	554.443217	161.208553	0.507146	15.520386	0.884101	7.744209	0.000000	0.000000
2703.155289	554.443217	161.209884	0.507145	15.520514	0.884100	7.744273	0.000000	0.000000
2703.175291	554.443217	161.208358	0.507146	15.520367	0.884101	7.744200	0.000000	0.000000
2703.195292	554.443217	161.207132	0.507146	15.520249	0.884102	7.744141	0.000000	0.000000
2703.215295	554.443136	161.202831	0.507148	15.519835	0.884104	7.743934	0.000000	0.000000
2703.235297	554.443217	161.210701	0.507145	15.520593	0.884100	7.744312	0.000000	0.000000
2703.255299	554.443136	161.198931	0.507149	15.519460	0.884106	7.743747	0.000000	0.000000
2703.295303	554.443136	161.200135	0.507149	15.519575	0.884105	7.743805	0.000000	0.000000
2703.315305	554.443217	161.204943	0.507147	15.520038	0.884103	7.744036	0.000000	0.000000
2703.335307	554.443217	161.191094	0.507152	15.518705	0.884110	7.743370	0.000000	0.000000
2703.355309	554.443217	161.196816	0.507150	15.519256	0.884107	7.743645	0.000000	0.000000
2703.375311	554.443217	161.194931	0.507150	15.519075	0.884108	7.743555	0.000000	0.000000
2703.375311	554.443217	161.189554	0.507152	15.518557	0.884111	7.743296	0.000000	0.000000
2703.395313	554.443217	161.195430	0.507150	15.519123	0.884108	7.743579	0.000000	0.000000
2703.415315	554.443217	161.201002	0.507148	15.519659	0.884105	7.743846	0.000000	0.000000
2703.435317	554.443136	161.185724	0.507153	15.518188	0.884113	7.743112	0.000000	0.000000
2703.455318	554.443217	161.181823	0.507155	15.517813	0.884115	7.742925	0.000000	0.000000
2703.495323	554.443217	161.195166	0.507150	15.519097	0.884108	7.743566	0.000000	0.000000
2703.495323	554.443217	161.188222	0.507153	15.518429	0.884112	7.743232	0.000000	0.000000
2703.535326	554.443217	161.189260	0.507152	15.518529	0.884111	7.743282	0.000000	0.000000
2703.555329	554.443136	161.191350	0.507152	15.518730	0.884110	7.743383	0.000000	0.000000
2703.575331	554.443217	161.196250	0.507150	15.519201	0.884108	7.743618	0.000000	0.000000
2703.595333	554.443136	161.184838	0.507154	15.518103	0.884114	7.743070	0.000000	0.000000
2703.595333	554.443136	161.182979	0.507154	15.517924	0.884115	7.742981	0.000000	0.000000
2703.615335	554.443217	161.183486	0.507154	15.517973	0.884114	7.743005	0.000000	0.000000
2703.635337	554.443136	161.187266	0.507153	15.518337	0.884112	7.743186	0.000000	0.000000
2703.655339	554.443217	161.164916	0.507161	15.516185	0.884124	7.742113	0.000000	0.000000
2703.675341	554.443217	161.175437	0.507157	15.517198	0.884119	7.742618	0.000000	0.000000
2703.695343	554.443217	161.164393	0.507161	15.516134	0.884125	7.742088	0.000000	0.000000
2703.715345	554.443217	161.190029	0.507152	15.518603	0.884111	7.743319	0.000000	0.000000
2703.755349	554.443217	161.176084	0.507157	15.517260	0.884118	7.742649	0.000000	0.000000
2703.775351	554.443217	161.177396	0.507156	15.517386	0.884118	7.742712	0.000000	0.000000
2703.795352	554.443217	161.183719	0.507154	15.517995	0.884114	7.743016	0.000000	0.000000
2703.795352	554.443217	161.180831	0.507155	15.517717	0.884116	7.742877	0.000000	0.000000
2703.815355	554.443136	161.180320	0.507155	15.517668	0.884116	7.742853	0.000000	0.000000
2703.835357	554.443217	161.173768	0.507158	15.517037	0.884120	7.742538	0.000000	0.000000
2703.855359	554.443136	161.178068	0.507156	15.517451	0.884117	7.742745	0.000000	0.000000
2703.875360	554.443217	161.172632	0.507158	15.516928	0.884120	7.742483	0.000000	0.000000
2703.895363	554.443136	161.175183	0.507157	15.517173	0.884119	7.742606	0.000000	0.000000
2703.915365	554.443217	161.183453	0.507154	15.517969	0.884114	7.743003	0.000000	0.000000
2703.935367	554.443136	161.163482	0.507161	15.516047	0.884125	7.742044	0.000000	0.000000
2703.975371	554.443217	161.127889	0.507173	15.512620	0.884144	7.740334	0.000000	0.000000
2703.995373	554.443217	161.106110	0.507180	15.510523	0.884156	7.739288	0.000000	0.000000
2704.015375	554.443217	161.103130	0.507181	15.510236	0.884158	7.739145	0.000000	0.000000
2704.015375	554.443217	161.100476	0.507182	15.509981	0.884159	7.739017	0.000000	0.000000
2704.035377	554.443136	161.112422	0.507178	15.511131	0.884153	7.739591	0.000000	0.000000
2704.055378	554.443217	161.100975	0.507182	15.510029	0.884159	7.739041	0.000000	0.000000
2704.075381	554.443136	161.112392	0.507178	15.511128	0.884153	7.739590	0.000000	0.000000
2704.095383	554.443217	161.095252	0.507184	15.509478	0.884162	7.738766	0.000000	0.000000
2704.135386	554.443217	161.107055	0.507180	15.510614	0.884156	7.739333	0.000000	0.000000
2704.155389	554.443217	161.099790	0.507182	15.509915	0.884159	7.738984	0.000000	0.000000
2704.175391	554.443136	161.097961	0.507183	15.509739	0.884160	7.738896	0.000000	0.000000
2704.195393	554.443217	161.094178	0.507184	15.509374	0.884162	7.738715	0.000000	0.000000
2704.215394	554.443217	161.096120	0.507184	15.509561	0.884161	7.738808	0.000000	0.000000
2704.235397	554.443217	161.089371	0.507186	15.508912	0.884165	7.738484	0.000000	0.000000
2704.235397	554.443217	161.097003	0.507183	15.509647	0.884161	7.738850	0.000000	0.000000
2704.255399	554.443136	161.089270	0.507186	15.508902	0.884165	7.738479	0.000000	0.000000
2704.275401	554.443217	161.098959	0.507183	15.509835	0.884160	7.738944	0.000000	0.000000
2704.295403	554.443136	161.094308	0.507184	15.509387	0.884162	7.738721	0.000000	0.000000
2704.315405	554.443217	161.101154	0.507182	15.510046	0.884159	7.739050	0.000000	0.000000
2704.355409	554.443217	161.093956	0.507184	15.509353	0.884163	7.738704	0.000000	0.000000
2704.375411	554.443217	161.088286	0.507186	15.508807	0.884166	7.738432	0.000000	0.000000
2704.395412	554.443217	161.090753	0.507185	15.509045	0.884164	7.738550	0.000000	0.000000
2704.415415	554.443217	161.104857	0.507181	15.510403	0.884157	7.739228	0.000000	0.000000
2704.435417	554.443136	161.086506	0.507187	15.508636	0.884166	7.738346	0.000000	0.000000
2704.435417	554.443136	161.087344	0.507186	15.508717	0.884166	7.738386	0.000000	0.000000
2704.455419	554.443217	161.084550	0.507188	15.508448	0.884168	7.738252	0.000000	0.000000
2704.475420	554.443136	161.093220	0.507185	15.509282	0.884163	7.738669	0.000000	0.000000
2704.495423	554.443217	161.100550	0.507182	15.509988	0.884159	7.739021	0.000000	0.000000
2704.515425	554.443136	161.098311	0.507183	15.509772	0.884160	7.738913	0.000000	0.000000
2704.535427	554.443217	161.097496	0.507183	15.509694	0.884161	7.738874	0.000000	0.000000
2704.555429	554.443136	161.089986	0.507186	15.508971	0.884165	7.738513	0.000000	0.000000
2704.575431	554.443217	161.091476	0.507185	15.509114	0.884164	7.738585	0.000000	0.000000
2704.615435	554.443217	161.101702	0.507182	15.510099	0.884158	7.739076	0.000000	0.000000
2704.635437	554.443217	161.104682	0.507181	15.510386	0.884157	7.739219	0.000000	0.000000
2704.655439	554.443217	161.103760	0.507181	15.510297	0.884157	7.739175	0.000000	0.000000
2704.655439	554.443217	161.107232	0.507180	15.510631	0.884155	7.739342	0.000000	0.000000
2704.675441	554.443217	161.102573	0.507181	15.510183	0.884158	7.739118	0.000000	0.000000
2704.695443	554.443136	161.103383	0.507181	15.510261	0.884157	7.739157	0.000000	0.000000
2704.715445	554.443217	161.095589	0.507184	15.509510	0.884162	7.738782	0.000000	0.000000
2704.735446	554.443136	161.091231	0.507185	15.509091	0.884164	7.738573	0.000000	0.000000
2704.755449	554.443217	161.101260	0.507182	15.510056	0.884159	7.739055	0.000000	0.000000
2704.775451	554.443136	161.110850	0.507179	15.510980	0.884153	7.739516	0.000000	0.000000
2704.815454	554.443136	161.087003	0.507187	15.508684	0.884166	7.738370	0.000000	0.000000
2704.835457	554.443217	161.089193	0.507186	15.508895	0.884165	7.738475	0.000000	0.000000
2704.855459	554.443136	161.076913	0.507190	15.507712	0.884172	7.737885	0.000000	0.000000
2704.875461	554.443217	161.092441	0.507185	15.509207	0.884163	7.738631	0.000000	0.000000
2704.875461	554.443217	161.099859	0.507182	15.509921	0.884159	7.738988	0.000000	0.000000
2704.895463	554.443217	161.109169	0.507179	15.510818	0.884154	7.739435	0.000000	0.000000
2704.915465	554.443217	161.085208	0.507187	15.508511	0.884167	7.738284	0.000000	0.000000
2704.935467	554.443217	161.101956	0.507182	15.510123	0.884158	7.739088	0.000000	0.000000
2704.955469	554.443136	161.090818	0.507185	15.509051	0.884164	7.738553	0.000000	0.000000
2704.995473	554.443136	161.090219	0.507186	15.508993	0.884164	7.738524	0.000000	0.000000
2705.015475	554.443217	161.099900	0.507182	15.509925	0.884159	7.738990	0.000000	0.000000
2705.035477	554.443136	161.087557	0.507186	15.508737	0.884166	7.738397	0.000000	0.000000
2705.055479	554.443217	161.095094	0.507184	15.509463	0.884162	7.738759	0.000000	0.000000
2705.075480	554.443217	161.103379	0.507181	15.510260	0.884158	7.739157	0.000000	0.000000
2705.075480	554.443217	161.101054	0.507182	15.510036	0.884159	7.739045	0.000000	0.000000
2705.095483	554.443217	161.093569	0.507184	15.509316	0.884163	7.738685	0.000000	0.000000
2705.115485	554.443217	161.092035	0.507185	15.509168	0.884164	7.738612	0.000000	0.000000
2705.135487	554.443217	161.090949	0.507185	15.509064	0.884164	7.738560	0.000000	0.000000
2705.155488	554.443217	161.088337	0.507186	15.508812	0.884166	7.738434	0.000000	0.000000
2705.175491	554.443217	161.095493	0.507184	15.509501	0.884162	7.738778	0.000000	0.000000
2705.215495	554.443136	161.097824	0.507183	15.509725	0.884160	7.738890	0.000000	0.000000
2705.215495	554.443136	161.089389	0.507186	15.508913	0.884165	7.738485	0.000000	0.000000
2705.255499	554.443136	161.102179	0.507182	15.510145	0.884158	7.739099	0.000000	0.000000
2705.275501	554.443217	161.088055	0.507186	15.508785	0.884166	7.738420	0.000000	0.000000
2705.295503	554.443136	161.082899	0.507188	15.508289	0.884168	7.738173	0.000000	0.000000
2705.295503	554.443136	161.080614	0.507189	15.508069	0.884170	7.738063	0.000000	0.000000
2705.315505	554.443217	161.089247	0.507186	15.508900	0.884165	7.738478	0.000000	0.000000
2705.335506	554.443217	161.095234	0.507184	15.509476	0.884162	7.738765	0.000000	0.000000
2705.355509	554.443217	161.076239	0.507190	15.507647	0.884172	7.737853	0.000000	0.000000
2705.375511	554.443217	161.067539	0.507193	15.506810	0.884177	7.737435	0.000000	0.000000
2705.395513	554.443136	161.081658	0.507188	15.508169	0.884169	7.738113	0.000000	0.000000
2705.415514	554.443217	161.082996	0.507188	15.508298	0.884168	7.738177	0.000000	0.000000
2705.435517	554.443136	161.077993	0.507190	15.507816	0.884171	7.737937	0.000000	0.000000
2705.475521	554.443217	161.086884	0.507187	15.508672	0.884166	7.738364	0.000000	0.000000
2705.495522	554.443136	161.079629	0.507189	15.507974	0.884170	7.738016	0.000000	0.000000
2705.515525	554.443217	161.073001	0.507191	15.507336	0.884174	7.737697	0.000000	0.000000
2705.515525	554.443217	161.074194	0.507191	15.507451	0.884173	7.737755	0.000000	0.000000
2705.535527	554.443136	161.081654	0.507188	15.508169	0.884169	7.738113	0.000000	0.000000
2705.555529	554.443217	161.081678	0.507188	15.508171	0.884169	7.738114	0.000000	0.000000
2705.575531	554.443217	161.089413	0.507186	15.508916	0.884165	7.738486	0.000000	0.000000
2705.595533	554.443217	161.073982	0.507191	15.507430	0.884173	7.737744	0.000000	0.000000
2705.615535	554.443217	161.075560	0.507191	15.507582	0.884172	7.737820	0.000000	0.000000
2705.655539	554.443217	161.077279	0.507190	15.507748	0.884172	7.737903	0.000000	0.000000
2705.655539	554.443217	161.077083	0.507190	15.507729	0.884172	7.737893	0.000000	0.000000
2705.695543	554.443217	161.075560	0.507191	15.507582	0.884172	7.737820	0.000000	0.000000
2705.715545	554.443136	161.076196	0.507190	15.507643	0.884172	7.737851	0.000000	0.000000
2705.715545	554.443136	161.079471	0.507189	15.507959	0.884170	7.738008	0.000000	0.000000
2705.735547	554.443217	161.080814	0.507189	15.508088	0.884170	7.738073	0.000000	0.000000
2705.755548	554.443136	161.080922	0.507189	15.508098	0.884169	7.738078	0.000000	0.000000
2705.775551	554.443217	161.082784	0.507188	15.508278	0.884169	7.738167	0.000000	0.000000
2705.795553	554.443217	161.075039	0.507191	15.507532	0.884173	7.737795	0.000000	0.000000
2705.815555	554.443136	161.072734	0.507191	15.507310	0.884174	7.737685	0.000000	0.000000
2705.835557	554.443217	161.080663	0.507189	15.508073	0.884170	7.738065	0.000000	0.000000
2705.855559	554.443136	161.076335	0.507190	15.507657	0.884172	7.737858	0.000000	0.000000
2705.895563	554.443136	161.075897	0.507190	15.507615	0.884172	7.737836	0.000000	0.000000
2705.915565	554.443136	161.077043	0.507190	15.507725	0.884172	7.737892	0.000000	0.000000
2705.935567	554.443136	161.065735	0.507194	15.506636	0.884178	7.737348	0.000000	0.000000
2705.935567	554.443136	161.062399	0.507195	15.506315	0.884179	7.737188	0.000000	0.000000
2705.955569	554.443217	161.070766	0.507192	15.507121	0.884175	7.737590	0.000000	0.000000
2705.975571	554.443136	161.079354	0.507189	15.507947	0.884170	7.738003	0.000000	0.000000
2705.995573	554.443136	161.079478	0.507189	15.507959	0.884170	7.738008	0.000000	0.000000
2706.015574	554.443217	161.067965	0.507193	15.506851	0.884177	7.737455	0.000000	0.000000
2706.035577	554.443136	161.078921	0.507189	15.507906	0.884171	7.737982	0.000000	0.000000
2706.075581	554.443136	161.073777	0.507191	15.507410	0.884173	7.737735	0.000000	0.000000
2706.075581	554.443136	161.080744	0.507189	15.508081	0.884170	7.738069	0.000000	0.000000
2706.115585	554.443136	161.079320	0.507189	15.507944	0.884170	7.738001	0.000000	0.000000
2706.135587	554.443217	161.051217	0.507199	15.505238	0.884186	7.736651	0.000000	0.000000
2706.155589	554.443217	161.068990	0.507193	15.506950	0.884176	7.737505	0.000000	0.000000
2706.155589	554.443217	161.081033	0.507189	15.508109	0.884170	7.738083	0.000000	0.000000
2706.175591	554.443136	161.078609	0.507189	15.507876	0.884171	7.737967	0.000000	0.000000
2706.195593	554.443217	161.081966	0.507188	15.508199	0.884169	7.738128	0.000000	0.000000
2706.215595	554.443136	161.085593	0.507187	15.508548	0.884167	7.738302	0.000000	0.000000
2706.235597	554.443217	161.087995	0.507186	15.508779	0.884166	7.738418	0.000000	0.000000
2706.275600	554.443217	161.083140	0.507188	15.508312	0.884168	7.738184	0.000000	0.000000
2706.295603	554.443217	161.084695	0.507187	15.508462	0.884168	7.738259	0.000000	0.000000
2706.315605	554.443136	161.077451	0.507190	15.507764	0.884171	7.737911	0.000000	0.000000
2706.335607	554.443217	161.069523	0.507193	15.507001	0.884176	7.737530	0.000000	0.000000
2706.355608	554.443136	161.075194	0.507191	15.507547	0.884173	7.737803	0.000000	0.000000
2706.355608	554.443136	161.075214	0.507191	15.507549	0.884173	7.737804	0.000000	0.000000
2706.375611	554.443217	161.080188	0.507189	15.508028	0.884170	7.738043	0.000000	0.000000
2706.395613	554.443217	161.071931	0.507192	15.507233	0.884174	7.737646	0.000000	0.000000
2706.415615	554.443136	161.074422	0.507191	15.507472	0.884173	7.737766	0.000000	0.000000
2706.435616	554.443217	161.083238	0.507188	15.508321	0.884168	7.738189	0.000000	0.000000
2706.455619	554.443136	161.077355	0.507190	15.507755	0.884171	7.737907	0.000000	0.000000
2706.495623	554.443136	161.060587	0.507195	15.506140	0.884180	7.737101	0.000000	0.000000
2706.495623	554.443136	161.064609	0.507194	15.506528	0.884178	7.737294	0.000000	0.000000
2706.535627	554.443217	161.070106	0.507192	15.507057	0.884175	7.737558	0.000000	0.000000
2706.555629	554.443217	161.061480	0.507195	15.506226	0.884180	7.737144	0.000000	0.000000
2706.575631	554.443217	161.058200	0.507196	15.505911	0.884182	7.736986	0.000000	0.000000
2706.575631	554.443217	161.046846	0.507200	15.504818	0.884188	7.736441	0.000000	0.000000
2706.595633	554.443217	161.062396	0.507195	15.506315	0.884180	7.737188	0.000000	0.000000
2706.615634	554.443217	161.064653	0.507194	15.506532	0.884178	7.737296	0.000000	0.000000
2706.635637	554.443217	161.059377	0.507196	15.506024	0.884181	7.737043	0.000000	0.000000
2706.655639	554.443217	161.049978	0.507199	15.505119	0.884186	7.736591	0.000000	0.000000
2706.675641	554.443136	161.071546	0.507192	15.507196	0.884175	7.737627	0.000000	0.000000
2706.715645	554.443136	161.067564	0.507193	15.506812	0.884177	7.737436	0.000000	0.000000
2706.715645	554.443136	161.066362	0.507194	15.506696	0.884177	7.737378	0.000000	0.000000
2706.755649	554.443217	161.057917	0.507196	15.505883	0.884182	7.736973	0.000000	0.000000
2706.775651	554.443217	161.056611	0.507197	15.505758	0.884183	7.736910	0.000000	0.000000
2706.795653	554.443217	161.060379	0.507196	15.506120	0.884181	7.737091	0.000000	0.000000
2706.795653	554.443217	161.065247	0.507194	15.506589	0.884178	7.737325	0.000000	0.000000
2706.815655	554.443136	161.073069	0.507191	15.507342	0.884174	7.737701	0.000000	0.000000
2706.835657	554.443217	161.064249	0.507194	15.506493	0.884179	7.737277	0.000000	0.000000
2706.855659	554.443136	161.061633	0.507195	15.506241	0.884180	7.737151	0.000000	0.000000
2706.875661	554.443217	161.056871	0.507197	15.505783	0.884183	7.736922	0.000000	0.000000
2706.915665	554.443217	161.067250	0.507193	15.506782	0.884177	7.737421	0.000000	0.000000
2706.935667	554.443217	161.053407	0.507198	15.505449	0.884184	7.736756	0.000000	0.000000
2706.955668	554.443136	161.058794	0.507196	15.505968	0.884181	7.737015	0.000000	0.000000
2706.975671	554.443136	161.048730	0.507199	15.504999	0.884187	7.736531	0.000000	0.000000
2706.995673	554.443136	161.055440	0.507197	15.505645	0.884183	7.736854	0.000000	0.000000
2706.995673	554.443136	161.052885	0.507198	15.505399	0.884185	7.736731	0.000000	0.000000
2707.015675	554.443217	161.066389	0.507194	15.506699	0.884177	7.737380	0.000000	0.000000
2707.035676	554.443136	161.058338	0.507196	15.505924	0.884182	7.736993	0.000000	0.000000
2707.055679	554.443217	161.057284	0.507197	15.505823	0.884182	7.736942	0.000000	0.000000
2707.075681	554.443136	161.050608	0.507199	15.505180	0.884186	7.736622	0.000000	0.000000
2707.095683	554.443217	161.056533	0.507197	15.505750	0.884183	7.736906	0.000000	0.000000
2707.135687	554.443217	161.049856	0.507199	15.505107	0.884186	7.736586	0.000000	0.000000
2707.135687	554.443136	161.046243	0.507200	15.504760	0.884188	7.736412	0.000000	0.000000
2707.155689	554.443217	161.055092	0.507197	15.505611	0.884184	7.736837	0.000000	0.000000
2707.195693	554.443217	161.057746	0.507196	15.505867	0.884182	7.736965	0.000000	0.000000
2707.215695	554.443136	161.057726	0.507196	15.505865	0.884182	7.736964	0.000000	0.000000
2707.215695	554.443136	161.047999	0.507200	15.504929	0.884187	7.736496	0.000000	0.000000
2707.235697	554.443217	161.056687	0.507197	15.505765	0.884183	7.736914	0.000000	0.000000
2707.255699	554.443136	161.050368	0.507199	15.505157	0.884186	7.736610	0.000000	0.000000
2707.275701	554.443217	161.057940	0.507196	15.505886	0.884182	7.736974	0.000000	0.000000
2707.295702	554.443217	161.040500	0.507202	15.504207	0.884191	7.736136	0.000000	0.000000
2707.315705	554.443136	161.051494	0.507199	15.505265	0.884185	7.736664	0.000000	0.000000
2707.355709	554.443217	161.047853	0.507200	15.504915	0.884187	7.736489	0.000000	0.000000
2707.375710	554.443217	161.071253	0.507192	15.507167	0.884175	7.737613	0.000000	0.000000
2707.395713	554.443136	161.051379	0.507199	15.505254	0.884185	7.736659	0.000000	0.000000
2707.415715	554.443217	161.039517	0.507203	15.504112	0.884192	7.736089	0.000000	0.000000
2707.435717	554.443136	161.054887	0.507197	15.505592	0.884183	7.736827	0.000000	0.000000
2707.435717	554.443136	161.039357	0.507203	15.504097	0.884192	7.736081	0.000000	0.000000
2707.455719	554.443217	161.053901	0.507198	15.505497	0.884184	7.736780	0.000000	0.000000
2707.475721	554.443136	161.046971	0.507200	15.504830	0.884188	7.736447	0.000000	0.000000
2707.495723	554.443217	161.052137	0.507198	15.505327	0.884185	7.736695	0.000000	0.000000
2707.515725	554.443136	161.042591	0.507202	15.504408	0.884190	7.736237	0.000000	0.000000
2707.535727	554.443217	161.049106	0.507199	15.505035	0.884187	7.736549	0.000000	0.000000
2707.575731	554.443217	161.049893	0.507199	15.505111	0.884186	7.736587	0.000000	0.000000
2707.595733	554.443217	161.051479	0.507199	15.505264	0.884185	7.736663	0.000000	0.000000
2707.615735	554.443217	161.042583	0.507202	15.504407	0.884190	7.736236	0.000000	0.000000
2707.635736	554.443217	161.052498	0.507198	15.505362	0.884185	7.736712	0.000000	0.000000
2707.635736	554.443217	161.048398	0.507200	15.504967	0.884187	7.736515	0.000000	0.000000
2707.655739	554.443217	161.040323	0.507202	15.504190	0.884191	7.736128	0.000000	0.000000
2707.675741	554.443217	161.058612	0.507196	15.505950	0.884182	7.737006	0.000000	0.000000
2707.695743	554.443136	161.041583	0.507202	15.504311	0.884191	7.736188	0.000000	0.000000
2707.715744	554.443217	161.038530	0.507203	15.504017	0.884192	7.736041	0.000000	0.000000
2707.735747	554.443136	161.042092	0.507202	15.504360	0.884190	7.736213	0.000000	0.000000
2707.775751	554.443136	161.032812	0.507205	15.503467	0.884195	7.735767	0.000000	0.000000
2707.795753	554.443217	161.046041	0.507200	15.504740	0.884188	7.736402	0.000000	0.000000
2707.815755	554.443136	161.042341	0.507202	15.504384	0.884190	7.736225	0.000000	0.000000
2707.835757	554.443217	161.042880	0.507201	15.504436	0.884190	7.736250	0.000000	0.000000
2707.855759	554.443217	161.035224	0.507204	15.503699	0.884194	7.735883	0.000000	0.000000
2707.855759	554.443217	161.046567	0.507200	15.504791	0.884188	7.736428	0.000000	0.000000
2707.875761	554.443217	161.051086	0.507199	15.505226	0.884186	7.736645	0.000000	0.000000
2707.895762	554.443217	161.050963	0.507199	15.505214	0.884186	7.736639	0.000000	0.000000
2707.915765	554.443136	161.044381	0.507201	15.504580	0.884189	7.736322	0.000000	0.000000
2707.935767	554.443217	161.044360	0.507201	15.504578	0.884189	7.736321	0.000000	0.000000
2707.955769	554.443136	161.044135	0.507201	15.504557	0.884189	7.736311	0.000000	0.000000
2707.995773	554.443136	161.040748	0.507202	15.504230	0.884191	7.736148	0.000000	0.000000
2707.995773	554.443136	161.053171	0.507198	15.505427	0.884184	7.736745	0.000000	0.000000
2708.015775	554.443217	161.051637	0.507199	15.505279	0.884185	7.736671	0.000000	0.000000
2708.055779	554.443217	161.046376	0.507200	15.504772	0.884188	7.736418	0.000000	0.000000
2708.075781	554.443217	161.051966	0.507198	15.505311	0.884185	7.736687	0.000000	0.000000
2708.075781	554.443217	161.042000	0.507202	15.504351	0.884191	7.736208	0.000000	0.000000
2708.095783	554.443217	161.038223	0.507203	15.503987	0.884193	7.736027	0.000000	0.000000
2708.115785	554.443217	161.046834	0.507200	15.504816	0.884188	7.736440	0.000000	0.000000
2708.135787	554.443217	161.029448	0.507206	15.503143	0.884197	7.735605	0.000000	0.000000
2708.155789	554.443217	161.030131	0.507206	15.503208	0.884197	7.735638	0.000000	0.000000
2708.195793	554.443217	161.042303	0.507202	15.504380	0.884190	7.736223	0.000000	0.000000
2708.215795	554.443217	161.033825	0.507205	15.503564	0.884195	7.735815	0.000000	0.000000
2708.235796	554.443217	161.029704	0.507206	15.503167	0.884197	7.735617	0.000000	0.000000
2708.255799	554.443217	161.048377	0.507200	15.504965	0.884187	7.736514	0.000000	0.000000
2708.275801	554.443136	161.042914	0.507201	15.504439	0.884190	7.736252	0.000000	0.000000
2708.275801	554.443136	161.047820	0.507200	15.504911	0.884187	7.736488	0.000000	0.000000
2708.295803	554.443217	161.029784	0.507206	15.503175	0.884197	7.735621	0.000000	0.000000
2708.315804	554.443136	161.050908	0.507199	15.505209	0.884186	7.736636	0.000000	0.000000
2708.335807	554.443217	161.046403	0.507200	15.504775	0.884188	7.736420	0.000000	0.000000
2708.355809	554.443136	161.053310	0.507198	15.505440	0.884184	7.736751	0.000000	0.000000
2708.375811	554.443217	161.053418	0.507198	15.505450	0.884184	7.736757	0.000000	0.000000
2708.415815	554.443136	161.032837	0.507205	15.503469	0.884195	7.735768	0.000000	0.000000
2708.435817	554.443217	161.048536	0.507200	15.504980	0.884187	7.736522	0.000000	0.000000
2708.455819	554.443136	161.041529	0.507202	15.504306	0.884191	7.736185	0.000000	0.000000
2708.475821	554.443217	161.031124	0.507205	15.503304	0.884196	7.735686	0.000000	0.000000
2708.495823	554.443136	161.034494	0.507204	15.503628	0.884194	7.735848	0.000000	0.000000
2708.495823	554.443136	161.040764	0.507202	15.504232	0.884191	7.736149	0.000000	0.000000
2708.515825	554.443217	161.043238	0.507201	15.504470	0.884190	7.736268	0.000000	0.000000
2708.535827	554.443217	161.045684	0.507201	15.504706	0.884189	7.736385	0.000000	0.000000
2708.555829	554.443217	161.058760	0.507196	15.505965	0.884182	7.737013	0.000000	0.000000
2708.575830	554.443217	161.046308	0.507200	15.504766	0.884188	7.736415	0.000000	0.000000
2708.595833	554.443136	161.044267	0.507201	15.504569	0.884189	7.736317	0.000000	0.000000
2708.615835	554.443217	161.044071	0.507201	15.504550	0.884189	7.736308	0.000000	0.000000
2708.635837	554.443136	161.046626	0.507200	15.504796	0.884188	7.736430	0.000000	0.000000
2708.675841	554.443217	161.032474	0.507205	15.503434	0.884196	7.735751	0.000000	0.000000
2708.675841	554.443217	161.045931	0.507200	15.504730	0.884188	7.736397	0.000000	0.000000
2708.715845	554.443217	161.035226	0.507204	15.503699	0.884194	7.735883	0.000000	0.000000
2708.715845	554.443217	161.040013	0.507202	15.504160	0.884192	7.736113	0.000000	0.000000
2708.735847	554.443136	161.040103	0.507202	15.504168	0.884191	7.736117	0.000000	0.000000
2708.755849	554.443217	161.041567	0.507202	15.504309	0.884191	7.736187	0.000000	0.000000
2708.775851	554.443136	161.027632	0.507207	15.502968	0.884198	7.735518	0.000000	0.000000
2708.795853	554.443217	161.035753	0.507204	15.503750	0.884194	7.735908	0.000000	0.000000
2708.835856	554.443217	161.036148	0.507204	15.503788	0.884194	7.735927	0.000000	0.000000
2708.855859	554.443217	161.024202	0.507208	15.502638	0.884200	7.735353	0.000000	0.000000
2708.875861	554.443136	161.043675	0.507201	15.504512	0.884190	7.736289	0.000000	0.000000
2708.895863	554.443217	161.035484	0.507204	15.503724	0.884194	7.735895	0.000000	0.000000
2708.915864	554.443136	161.021904	0.507208	15.502416	0.884201	7.735243	0.000000	0.000000
2708.915864	554.443136	161.034343	0.507204	15.503614	0.884195	7.735840	0.000000	0.000000
2708.935867	554.443217	161.023913	0.507208	15.502610	0.884200	7.735339	0.000000	0.000000
2708.955869	554.443217	161.031517	0.507205	15.503342	0.884196	7.735705	0.000000	0.000000
2708.975871	554.443136	161.033917	0.507204	15.503573	0.884195	7.735820	0.000000	0.000000
2708.995872	554.443217	161.024491	0.507208	15.502665	0.884200	7.735367	0.000000	0.000000
2709.015875	554.443136	161.042800	0.507201	15.504428	0.884190	7.736247	0.000000	0.000000
2709.035877	554.443217	161.042760	0.507202	15.504424	0.884190	7.736245	0.000000	0.000000
2709.075881	554.443217	161.022876	0.507208	15.502510	0.884201	7.735289	0.000000	0.000000
2709.095883	554.443217	161.030447	0.507206	15.503239	0.884197	7.735653	0.000000	0.000000
2709.115885	554.443136	161.019316	0.507209	15.502167	0.884203	7.735118	0.000000	0.000000
2709.135887	554.443217	161.028299	0.507206	15.503032	0.884198	7.735550	0.000000	0.000000
2709.135887	554.443217	161.043157	0.507201	15.504462	0.884190	7.736264	0.000000	0.000000
2709.155889	554.443136	161.051514	0.507199	15.505267	0.884185	7.736665	0.000000	0.000000
2709.175890	554.443217	161.035575	0.507204	15.503732	0.884194	7.735899	0.000000	0.000000
2709.195893	554.443136	161.033969	0.507204	15.503578	0.884195	7.735822	0.000000	0.000000
2709.215895	554.443217	161.021721	0.507209	15.502399	0.884201	7.735234	0.000000	0.000000
2709.235897	554.443217	161.037101	0.507203	15.503879	0.884193	7.735973	0.000000	0.000000
2709.275901	554.443217	161.049098	0.507199	15.505034	0.884187	7.736549	0.000000	0.000000
2709.275901	554.443217	161.048556	0.507200	15.504982	0.884187	7.736523	0.000000	0.000000
2709.315905	554.443217	161.033978	0.507204	15.503579	0.884195	7.735823	0.000000	0.000000
2709.335907	554.443217	161.023184	0.507208	15.502540	0.884201	7.735304	0.000000	0.000000
2709.355909	554.443136	161.040640	0.507202	15.504220	0.884191	7.736143	0.000000	0.000000
2709.355909	554.443136	161.034602	0.507204	15.503639	0.884194	7.735853	0.000000	0.000000
2709.375911	554.443217	161.039366	0.507203	15.504097	0.884192	7.736082	0.000000	0.000000
2709.395913	554.443136	161.039913	0.507202	15.504150	0.884192	7.736108	0.000000	0.000000
2709.415915	554.443136	161.042928	0.507201	15.504440	0.884190	7.736253	0.000000	0.000000
2709.435917	554.443217	161.047291	0.507200	15.504860	0.884188	7.736462	0.000000	0.000000
2709.455919	554.443136	161.032371	0.507205	15.503424	0.884196	7.735746	0.000000	0.000000
2709.495923	554.443136	161.028997	0.507206	15.503099	0.884197	7.735583	0.000000	0.000000
2709.495923	554.443136	161.032241	0.507205	15.503412	0.884196	7.735739	0.000000	0.000000
2709.535927	554.443217	161.030239	0.507206	15.503219	0.884197	7.735643	0.000000	0.000000
2709.555929	554.443217	161.031334	0.507205	15.503324	0.884196	7.735696	0.000000	0.000000
2709.555929	554.443217	161.028843	0.507206	15.503084	0.884198	7.735576	0.000000	0.000000
2709.575931	554.443217	161.027800	0.507207	15.502984	0.884198	7.735526	0.000000	0.000000
2709.595932	554.443136	161.042133	0.507202	15.504364	0.884190	7.736214	0.000000	0.000000
2709.615935	554.443217	161.041841	0.507202	15.504336	0.884191	7.736200	0.000000	0.000000
2709.635937	554.443217	161.021100	0.507209	15.502339	0.884202	7.735204	0.000000	0.000000
2709.655939	554.443217	161.039548	0.507203	15.504115	0.884192	7.736090	0.000000	0.000000
2709.695943	554.443136	161.041207	0.507202	15.504275	0.884191	7.736170	0.000000	0.000000
2709.715945	554.443217	161.022995	0.507208	15.502521	0.884201	7.735295	0.000000	0.000000
2709.735947	554.443136	161.041777	0.507202	15.504330	0.884191	7.736197	0.000000	0.000000
2709.755949	554.443217	161.042465	0.507202	15.504396	0.884190	7.736230	0.000000	0.000000
2709.775951	554.443136	161.045394	0.507201	15.504678	0.884189	7.736371	0.000000	0.000000
2709.775951	554.443136	161.040885	0.507202	15.504244	0.884191	7.736155	0.000000	0.000000
2709.795953	554.443136	161.043014	0.507201	15.504449	0.884190	7.736257	0.000000	0.000000
2709.815955	554.443217	161.036627	0.507204	15.503834	0.884193	7.735950	0.000000	0.000000
2709.835957	554.443136	161.024937	0.507207	15.502708	0.884200	7.735388	0.000000	0.000000
2709.855958	554.443217	161.028743	0.507206	15.503075	0.884198	7.735571	0.000000	0.000000
2709.875961	554.443136	161.027036	0.507207	15.502910	0.884198	7.735489	0.000000	0.000000
2709.895963	554.443217	161.031318	0.507205	15.503323	0.884196	7.735695	0.000000	0.000000
2709.915965	554.443217	161.028752	0.507206	15.503076	0.884198	7.735572	0.000000	0.000000
2709.955969	554.443217	161.026698	0.507207	15.502878	0.884199	7.735473	0.000000	0.000000
2709.975971	554.443136	161.018905	0.507209	15.502128	0.884203	7.735099	0.000000	0.000000
2709.995973	554.443217	161.010054	0.507213	15.501275	0.884208	7.734673	0.000000	0.000000
2709.995973	554.443217	161.012455	0.507212	15.501507	0.884206	7.734789	0.000000	0.000000
2710.015975	554.443136	161.020192	0.507209	15.502251	0.884202	7.735160	0.000000	0.000000
2710.035977	554.443217	161.023656	0.507208	15.502585	0.884200	7.735327	0.000000	0.000000
2710.055979	554.443136	161.019497	0.507209	15.502185	0.884203	7.735127	0.000000	0.000000
2710.075981	554.443217	161.026551	0.507207	15.502864	0.884199	7.735466	0.000000	0.000000
2710.095983	554.443217	161.023842	0.507208	15.502603	0.884200	7.735336	0.000000	0.000000
2710.135987	554.443217	161.028058	0.507206	15.503009	0.884198	7.735538	0.000000	0.000000
2710.155989	554.443136	161.028360	0.507206	15.503038	0.884198	7.735553	0.000000	0.000000
2710.175991	554.443217	161.010585	0.507212	15.501327	0.884207	7.734699	0.000000	0.000000
2710.195992	554.443136	161.025486	0.507207	15.502761	0.884199	7.735415	0.000000	0.000000
2710.195992	554.443136	161.011774	0.507212	15.501441	0.884207	7.734756	0.000000	0.000000
2710.215995	554.443217	161.025198	0.507207	15.502733	0.884200	7.735401	0.000000	0.000000
2710.235997	554.443217	161.031183	0.507205	15.503310	0.884196	7.735688	0.000000	0.000000
2710.255999	554.443136	161.038182	0.507203	15.503983	0.884192	7.736025	0.000000	0.000000
2710.276001	554.443217	161.018688	0.507210	15.502107	0.884203	7.735088	0.000000	0.000000
2710.296003	554.443136	161.014116	0.507211	15.501667	0.884205	7.734869	0.000000	0.000000
2710.336007	554.443217	161.024393	0.507208	15.502656	0.884200	7.735362	0.000000	0.000000
2710.336007	554.443217	161.013163	0.507211	15.501575	0.884206	7.734823	0.000000	0.000000
2710.376011	554.443217	161.022116	0.507208	15.502437	0.884201	7.735253	0.000000	0.000000
2710.396013	554.443136	161.020560	0.507209	15.502287	0.884202	7.735178	0.000000	0.000000
2710.416015	554.443217	161.021432	0.507209	15.502371	0.884202	7.735220	0.000000	0.000000
2710.416015	554.443217	161.022144	0.507208	15.502439	0.884201	7.735254	0.000000	0.000000
2710.436017	554.443217	161.013288	0.507211	15.501587	0.884206	7.734829	0.000000	0.000000
2710.456018	554.443217	161.020792	0.507209	15.502309	0.884202	7.735189	0.000000	0.000000
2710.476021	554.443217	161.012013	0.507212	15.501464	0.884207	7.734768	0.000000	0.000000
2710.496023	554.443136	161.024026	0.507208	15.502621	0.884200	7.735345	0.000000	0.000000
2710.516025	554.443217	161.008096	0.507213	15.501087	0.884209	7.734579	0.000000	0.000000
2710.556029	554.443217	161.009891	0.507213	15.501260	0.884208	7.734666	0.000000	0.000000
2710.576031	554.443136	161.009418	0.507213	15.501214	0.884208	7.734643	0.000000	0.000000
2710.596033	554.443217	161.019843	0.507209	15.502218	0.884202	7.735144	0.000000	0.000000
2710.616035	554.443136	161.015140	0.507211	15.501765	0.884205	7.734918	0.000000	0.000000
2710.636037	554.443217	161.007057	0.507214	15.500987	0.884209	7.734530	0.000000	0.000000
2710.636037	554.443217	161.013584	0.507211	15.501615	0.884206	7.734843	0.000000	0.000000
2710.656039	554.443136	161.005284	0.507214	15.500816	0.884210	7.734444	0.000000	0.000000
2710.676041	554.443217	161.009891	0.507213	15.501260	0.884208	7.734666	0.000000	0.000000
2710.696043	554.443217	161.008309	0.507213	15.501107	0.884209	7.734590	0.000000	0.000000
2710.716045	554.443217	161.009225	0.507213	15.501196	0.884208	7.734634	0.000000	0.000000
2710.736047	554.443217	161.018395	0.507210	15.502079	0.884203	7.735074	0.000000	0.000000
2710.776051	554.443217	161.011213	0.507212	15.501387	0.884207	7.734729	0.000000	0.000000
2710.796052	554.443217	161.008731	0.507213	15.501148	0.884208	7.734610	0.000000	0.000000
2710.816055	554.443217	161.013128	0.507211	15.501571	0.884206	7.734821	0.000000	0.000000
2710.836057	554.443136	160.998936	0.507216	15.500205	0.884214	7.734139	0.000000	0.000000
2710.836057	554.443136	161.011988	0.507212	15.501462	0.884207	7.734766	0.000000	0.000000
2710.856059	554.443217	161.001016	0.507216	15.500405	0.884213	7.734239	0.000000	0.000000
2710.876060	554.443217	161.005772	0.507214	15.500863	0.884210	7.734468	0.000000	0.000000
2710.896063	554.443217	160.996528	0.507217	15.499973	0.884215	7.734024	0.000000	0.000000
2710.916065	554.443217	161.011852	0.507212	15.501449	0.884207	7.734760	0.000000	0.000000
2710.936067	554.443136	160.998378	0.507216	15.500151	0.884214	7.734113	0.000000	0.000000
2710.976071	554.443136	161.005738	0.507214	15.500860	0.884210	7.734466	0.000000	0.000000
2710.996073	554.443217	161.013499	0.507211	15.501607	0.884206	7.734839	0.000000	0.000000
2711.016075	554.443217	161.002098	0.507215	15.500510	0.884212	7.734291	0.000000	0.000000
2711.036077	554.443136	161.014187	0.507211	15.501673	0.884205	7.734872	0.000000	0.000000
2711.056078	554.443217	161.023752	0.507208	15.502594	0.884200	7.735331	0.000000	0.000000
2711.056078	554.443217	161.006318	0.507214	15.500916	0.884210	7.734494	0.000000	0.000000
2711.076081	554.443217	161.001546	0.507215	15.500456	0.884212	7.734265	0.000000	0.000000
2711.096083	554.443217	161.010458	0.507212	15.501314	0.884208	7.734693	0.000000	0.000000
2711.116085	554.443217	161.006563	0.507214	15.500939	0.884210	7.734506	0.000000	0.000000
2711.136086	554.443217	161.006852	0.507214	15.500967	0.884209	7.734520	0.000000	0.000000
2711.156089	554.443217	161.003400	0.507215	15.500635	0.884211	7.734354	0.000000	0.000000
2711.196093	554.443217	161.010223	0.507212	15.501292	0.884208	7.734682	0.000000	0.000000
2711.216094	554.443217	161.019647	0.507209	15.502199	0.884203	7.735134	0.000000	0.000000
2711.236097	554.443217	161.002521	0.507215	15.500550	0.884212	7.734312	0.000000	0.000000
2711.256099	554.443217	161.002770	0.507215	15.500574	0.884212	7.734324	0.000000	0.000000
2711.276101	554.443217	160.999999	0.507216	15.500307	0.884213	7.734190	0.000000	0.000000
2711.276101	554.443217	161.001308	0.507215	15.500433	0.884212	7.734253	0.000000	0.000000
2711.296103	554.443217	160.998030	0.507217	15.500118	0.884214	7.734096	0.000000	0.000000
2711.316105	554.443217	160.990570	0.507219	15.499400	0.884218	7.733738	0.000000	0.000000
2711.336107	554.443217	161.000500	0.507216	15.500356	0.884213	7.734215	0.000000	0.000000
2711.356109	554.443217	160.993961	0.507218	15.499726	0.884216	7.733900	0.000000	0.000000
2711.376111	554.443217	161.015455	0.507211	15.501795	0.884205	7.734933	0.000000	0.000000
2711.396112	554.443217	160.995114	0.507218	15.499837	0.884216	7.733956	0.000000	0.000000
2711.416115	554.443217	160.999702	0.507216	15.500279	0.884213	7.734176	0.000000	0.000000
2711.456119	554.443217	160.997832	0.507217	15.500099	0.884214	7.734086	0.000000	0.000000
2711.476120	554.443136	161.009606	0.507213	15.501232	0.884208	7.734652	0.000000	0.000000
2711.476120	554.443136	161.005432	0.507214	15.500830	0.884210	7.734451	0.000000	0.000000
2711.496123	554.443217	161.006962	0.507214	15.500978	0.884209	7.734525	0.000000	0.000000
2711.516125	554.443136	160.999663	0.507216	15.500275	0.884213	7.734174	0.000000	0.000000
2711.536127	554.443217	161.000231	0.507216	15.500330	0.884213	7.734202	0.000000	0.000000
2711.556129	554.443217	160.981054	0.507222	15.498483	0.884223	7.733280	0.000000	0.000000
2711.576131	554.443217	160.987743	0.507220	15.499127	0.884220	7.733602	0.000000	0.000000
2711.616135	554.443217	160.996263	0.507217	15.499948	0.884215	7.734011	0.000000	0.000000
2711.636137	554.443217	160.993200	0.507218	15.499653	0.884217	7.733864	0.000000	0.000000
2711.656139	554.443136	160.997277	0.507217	15.500045	0.884215	7.734060	0.000000	0.000000
2711.676141	554.443217	160.999442	0.507216	15.500254	0.884213	7.734164	0.000000	0.000000
2711.696143	554.443136	160.992094	0.507218	15.499546	0.884217	7.733811	0.000000	0.000000
2711.696143	554.443136	160.994503	0.507218	15.499778	0.884216	7.733926	0.000000	0.000000
2711.716145	554.443217	161.003999	0.507215	15.500692	0.884211	7.734383	0.000000	0.000000
2711.736146	554.443217	160.982815	0.507222	15.498653	0.884222	7.733365	0.000000	0.000000
2711.756149	554.443136	160.995188	0.507217	15.499844	0.884216	7.733959	0.000000	0.000000
2711.776151	554.443217	160.998097	0.507217	15.500124	0.884214	7.734099	0.000000	0.000000
2711.796153	554.443136	160.996763	0.507217	15.499996	0.884215	7.734035	0.000000	0.000000
2711.816154	554.443217	160.991001	0.507219	15.499441	0.884218	7.733758	0.000000	0.000000
2711.836157	554.443217	160.998963	0.507216	15.500208	0.884214	7.734141	0.000000	0.000000
2711.876161	554.443217	160.987997	0.507220	15.499152	0.884220	7.733614	0.000000	0.000000
2711.896163	554.443136	160.987416	0.507220	15.499096	0.884220	7.733586	0.000000	0.000000
2711.916165	554.443217	160.983062	0.507222	15.498677	0.884222	7.733377	0.000000	0.000000
2711.916165	554.443217	160.983836	0.507221	15.498751	0.884222	7.733414	0.000000	0.000000
2711.936167	554.443136	160.988296	0.507220	15.499181	0.884219	7.733628	0.000000	0.000000
2711.956169	554.443217	160.988716	0.507220	15.499221	0.884219	7.733648	0.000000	0.000000
2711.976171	554.443217	160.984120	0.507221	15.498779	0.884222	7.733428	0.000000	0.000000
2711.996173	554.443136	160.993399	0.507218	15.499672	0.884217	7.733873	0.000000	0.000000
2712.016175	554.443217	160.984754	0.507221	15.498840	0.884221	7.733458	0.000000	0.000000
2712.056179	554.443217	160.978017	0.507223	15.498191	0.884225	7.733134	0.000000	0.000000
2712.056179	554.443217	160.988998	0.507220	15.499248	0.884219	7.733662	0.000000	0.000000
2712.096183	554.443136	160.982683	0.507222	15.498640	0.884222	7.733359	0.000000	0.000000
2712.116185	554.443217	160.992985	0.507218	15.499632	0.884217	7.733854	0.000000	0.000000
2712.116185	554.443217	160.984152	0.507221	15.498782	0.884222	7.733429	0.000000	0.000000
2712.136187	554.443217	160.989082	0.507220	15.499256	0.884219	7.733666	0.000000	0.000000
2712.156188	554.443217	161.002507	0.507215	15.500549	0.884212	7.734311	0.000000	0.000000
2712.176191	554.443217	160.993085	0.507218	15.499642	0.884217	7.733858	0.000000	0.000000
2712.196193	554.443136	160.984356	0.507221	15.498801	0.884221	7.733439	0.000000	0.000000
2712.216195	554.443217	160.993629	0.507218	15.499694	0.884217	7.733884	0.000000	0.000000
2712.236197	554.443136	160.978986	0.507223	15.498284	0.884224	7.733181	0.000000	0.000000
2712.276201	554.443136	160.985501	0.507221	15.498912	0.884221	7.733494	0.000000	0.000000
2712.296203	554.443217	160.982801	0.507222	15.498652	0.884222	7.733364	0.000000	0.000000
2712.316205	554.443217	160.989689	0.507219	15.499315	0.884219	7.733695	0.000000	0.000000
2712.336206	554.443217	160.988612	0.507220	15.499211	0.884219	7.733643	0.000000	0.000000
2712.336206	554.443217	160.996498	0.507217	15.499970	0.884215	7.734022	0.000000	0.000000
2712.356209	554.443217	160.992469	0.507218	15.499582	0.884217	7.733829	0.000000	0.000000
2712.376211	554.443136	160.995886	0.507217	15.499911	0.884215	7.733993	0.000000	0.000000
2712.396213	554.443217	160.992840	0.507218	15.499618	0.884217	7.733847	0.000000	0.000000
2712.416214	554.443217	160.969359	0.507226	15.497357	0.884230	7.732719	0.000000	0.000000
2712.436217	554.443136	160.973189	0.507225	15.497726	0.884227	7.732903	0.000000	0.000000
2712.476221	554.443136	160.974098	0.507224	15.497814	0.884227	7.732946	0.000000	0.000000
2712.496222	554.443217	160.994314	0.507218	15.499760	0.884216	7.733917	0.000000	0.000000
2712.496222	554.443217	160.984910	0.507221	15.498855	0.884221	7.733466	0.000000	0.000000
2712.536227	554.443136	160.984514	0.507221	15.498817	0.884221	7.733447	0.000000	0.000000
2712.556229	554.443217	160.986147	0.507221	15.498974	0.884221	7.733525	0.000000	0.000000
2712.556229	554.443217	160.987629	0.507220	15.499116	0.884220	7.733596	0.000000	0.000000
2712.576231	554.443136	160.987106	0.507220	15.499066	0.884220	7.733571	0.000000	0.000000
2712.596233	554.443217	160.977849	0.507223	15.498175	0.884225	7.733126	0.000000	0.000000
2712.616235	554.443136	160.983451	0.507221	15.498714	0.884222	7.733395	0.000000	0.000000
2712.636237	554.443217	160.977144	0.507224	15.498107	0.884225	7.733093	0.000000	0.000000
2712.656239	554.443136	160.986111	0.507220	15.498970	0.884221	7.733523	0.000000	0.000000
2712.676240	554.443217	160.982098	0.507222	15.498584	0.884223	7.733331	0.000000	0.000000
2712.716245	554.443217	160.973647	0.507225	15.497770	0.884227	7.732925	0.000000	0.000000
2712.736247	554.443217	160.974793	0.507224	15.497881	0.884227	7.732980	0.000000	0.000000
2712.756248	554.443136	160.983886	0.507221	15.498756	0.884222	7.733416	0.000000	0.000000
2712.756248	554.443136	160.973199	0.507225	15.497727	0.884227	7.732903	0.000000	0.000000
2712.776251	554.443217	160.978001	0.507223	15.498190	0.884225	7.733134	0.000000	0.000000
2712.796253	554.443136	160.976614	0.507224	15.498056	0.884226	7.733067	0.000000	0.000000
2712.816255	554.443217	160.981069	0.507222	15.498485	0.884223	7.733281	0.000000	0.000000
2712.836257	554.443217	160.969914	0.507226	15.497411	0.884229	7.732745	0.000000	0.000000
2712.856259	554.443136	160.969321	0.507226	15.497354	0.884230	7.732717	0.000000	0.000000
2712.876261	554.443217	160.974429	0.507224	15.497846	0.884227	7.732962	0.000000	0.000000
2712.916265	554.443217	160.969534	0.507226	15.497374	0.884230	7.732727	0.000000	0.000000
2712.936267	554.443217	160.976333	0.507224	15.498029	0.884226	7.733054	0.000000	0.000000
2712.956269	554.443217	160.988482	0.507220	15.499199	0.884219	7.733637	0.000000	0.000000
2712.976271	554.443217	160.993680	0.507218	15.499699	0.884217	7.733887	0.000000	0.000000
2712.976271	554.443217	160.980831	0.507222	15.498462	0.884223	7.733270	0.000000	0.000000
2712.996273	554.443136	160.974406	0.507224	15.497843	0.884227	7.732961	0.000000	0.000000
2713.016274	554.443217	160.984442	0.507221	15.498810	0.884222	7.733443	0.000000	0.000000
2713.036277	554.443136	160.974297	0.507224	15.497833	0.884227	7.732956	0.000000	0.000000
2713.056279	554.443217	160.989380	0.507219	15.499285	0.884219	7.733680	0.000000	0.000000
2713.076281	554.443136	160.987198	0.507220	15.499075	0.884220	7.733576	0.000000	0.000000
2713.096282	554.443217	160.990816	0.507219	15.499423	0.884218	7.733749	0.000000	0.000000
2713.136287	554.443217	160.991292	0.507219	15.499469	0.884218	7.733772	0.000000	0.000000
2713.156289	554.443217	160.966238	0.507227	15.497057	0.884231	7.732569	0.000000	0.000000
2713.176291	554.443136	160.975232	0.507224	15.497923	0.884226	7.733001	0.000000	0.000000
2713.196293	554.443217	160.987646	0.507220	15.499118	0.884220	7.733597	0.000000	0.000000
2713.196293	554.443217	160.978200	0.507223	15.498209	0.884225	7.733143	0.000000	0.000000
2713.216295	554.443136	160.960010	0.507229	15.496457	0.884235	7.732269	0.000000	0.000000
2713.236297	554.443217	160.975015	0.507224	15.497902	0.884227	7.732990	0.000000	0.000000
2713.256299	554.443217	160.982649	0.507222	15.498637	0.884223	7.733357	0.000000	0.000000
2713.276301	554.443136	160.974629	0.507224	15.497865	0.884227	7.732972	0.000000	0.000000
2713.296303	554.443217	160.980480	0.507222	15.498428	0.884224	7.733253	0.000000	0.000000
2713.336307	554.443217	160.986974	0.507220	15.499053	0.884220	7.733565	0.000000	0.000000
2713.336307	554.443217	160.981544	0.507222	15.498531	0.884223	7.733304	0.000000	0.000000
2713.376311	554.443217	160.966306	0.507227	15.497064	0.884231	7.732572	0.000000	0.000000
2713.396313	554.443217	160.971422	0.507225	15.497556	0.884229	7.732818	0.000000	0.000000
2713.396313	554.443217	160.965190	0.507228	15.496956	0.884232	7.732518	0.000000	0.000000
2713.416315	554.443136	160.972269	0.507225	15.497638	0.884228	7.732858	0.000000	0.000000
2713.436316	554.443217	160.962088	0.507229	15.496658	0.884234	7.732369	0.000000	0.000000
2713.456319	554.443136	160.973196	0.507225	15.497727	0.884227	7.732903	0.000000	0.000000
2713.476321	554.443217	160.965389	0.507227	15.496975	0.884232	7.732528	0.000000	0.000000
2713.496323	554.443217	160.962336	0.507229	15.496681	0.884233	7.732381	0.000000	0.000000
2713.536327	554.443217	160.963330	0.507228	15.496777	0.884233	7.732429	0.000000	0.000000
2713.556329	554.443136	160.970642	0.507226	15.497481	0.884229	7.732780	0.000000	0.000000
2713.576331	554.443217	160.974589	0.507224	15.497861	0.884227	7.732970	0.000000	0.000000
2713.596333	554.443136	160.968305	0.507226	15.497256	0.884230	7.732668	0.000000	0.000000
2713.616334	554.443217	160.973369	0.507225	15.497744	0.884228	7.732911	0.000000	0.000000
2713.616334	554.443217	160.976330	0.507224	15.498029	0.884226	7.733053	0.000000	0.000000
2713.636337	554.443136	160.960631	0.507229	15.496517	0.884234	7.732299	0.000000	0.000000
2713.656339	554.443217	160.964397	0.507228	15.496880	0.884232	7.732480	0.000000	0.000000
2713.676341	554.443217	160.970701	0.507226	15.497487	0.884229	7.732783	0.000000	0.000000
2713.696342	554.443136	160.980222	0.507222	15.498403	0.884224	7.733240	0.000000	0.000000
2713.716345	554.443217	160.971062	0.507226	15.497522	0.884229	7.732800	0.000000	0.000000
2713.736347	554.443136	160.972934	0.507225	15.497702	0.884228	7.732890	0.000000	0.000000
2713.756349	554.443217	160.957837	0.507230	15.496248	0.884236	7.732165	0.000000	0.000000
2713.796353	554.443217	160.973981	0.507225	15.497802	0.884227	7.732941	0.000000	0.000000
2713.816355	554.443217	160.964886	0.507228	15.496927	0.884232	7.732504	0.000000	0.000000
2713.836357	554.443217	160.965344	0.507228	15.496971	0.884232	7.732526	0.000000	0.000000
2713.836357	554.443217	160.967126	0.507227	15.497143	0.884231	7.732611	0.000000	0.000000
2713.856359	554.443217	160.976538	0.507224	15.498049	0.884226	7.733063	0.000000	0.000000
2713.876361	554.443136	160.950843	0.507232	15.495575	0.884240	7.731829	0.000000	0.000000
2713.896363	554.443217	160.958214	0.507230	15.496285	0.884236	7.732183	0.000000	0.000000
2713.916365	554.443136	160.975968	0.507224	15.497994	0.884226	7.733036	0.000000	0.000000
2713.936367	554.443217	160.961138	0.507229	15.496566	0.884234	7.732324	0.000000	0.000000
2713.976371	554.443217	160.963741	0.507228	15.496817	0.884233	7.732449	0.000000	0.000000
2713.976371	554.443217	160.967946	0.507227	15.497221	0.884230	7.732651	0.000000	0.000000
2714.016375	554.443136	160.967807	0.507227	15.497208	0.884230	7.732644	0.000000	0.000000
2714.036376	554.443217	160.971455	0.507225	15.497559	0.884229	7.732819	0.000000	0.000000
2714.036376	554.443217	160.961889	0.507229	15.496638	0.884234	7.732360	0.000000	0.000000
2714.056379	554.443136	160.965737	0.507227	15.497009	0.884231	7.732545	0.000000	0.000000
2714.076381	554.443217	160.961969	0.507229	15.496646	0.884234	7.732364	0.000000	0.000000
2714.096383	554.443136	160.959314	0.507229	15.496390	0.884235	7.732236	0.000000	0.000000
2714.116385	554.443217	160.961702	0.507229	15.496620	0.884234	7.732351	0.000000	0.000000
2714.136387	554.443217	160.965087	0.507228	15.496946	0.884232	7.732513	0.000000	0.000000
2714.156389	554.443217	160.959287	0.507230	15.496388	0.884235	7.732235	0.000000	0.000000
2714.176391	554.443217	160.961121	0.507229	15.496564	0.884234	7.732323	0.000000	0.000000
2714.196393	554.443136	160.961221	0.507229	15.496574	0.884234	7.732328	0.000000	0.000000
2714.236397	554.443136	160.960514	0.507229	15.496506	0.884234	7.732294	0.000000	0.000000
2714.256399	554.443217	160.943726	0.507235	15.494890	0.884243	7.731487	0.000000	0.000000
2714.256399	554.443217	160.949362	0.507233	15.495432	0.884240	7.731758	0.000000	0.000000
2714.276401	554.443217	160.940763	0.507236	15.494604	0.884245	7.731345	0.000000	0.000000
2714.296402	554.443217	160.939883	0.507236	15.494520	0.884246	7.731303	0.000000	0.000000
2714.316405	554.443217	160.941700	0.507235	15.494695	0.884245	7.731390	0.000000	0.000000
2714.336407	554.443217	160.939426	0.507236	15.494476	0.884246	7.731281	0.000000	0.000000
2714.356409	554.443217	160.946548	0.507234	15.495161	0.884242	7.731623	0.000000	0.000000
2714.396413	554.443217	160.948986	0.507233	15.495396	0.884241	7.731740	0.000000	0.000000
2714.396413	554.443217	160.951287	0.507232	15.495618	0.884239	7.731850	0.000000	0.000000
2714.436417	554.443217	160.947951	0.507233	15.495297	0.884241	7.731690	0.000000	0.000000
2714.456419	554.443136	160.941543	0.507235	15.494680	0.884245	7.731382	0.000000	0.000000
2714.476421	554.443217	160.942020	0.507235	15.494725	0.884244	7.731405	0.000000	0.000000
2714.476421	554.443217	160.946577	0.507234	15.495164	0.884242	7.731624	0.000000	0.000000
2714.496423	554.443136	160.950438	0.507232	15.495536	0.884240	7.731810	0.000000	0.000000
2714.516425	554.443217	160.940880	0.507236	15.494616	0.884245	7.731350	0.000000	0.000000
2714.536427	554.443136	160.940156	0.507236	15.494546	0.884245	7.731316	0.000000	0.000000
2714.556428	554.443217	160.948349	0.507233	15.495335	0.884241	7.731709	0.000000	0.000000
2714.576431	554.443217	160.940605	0.507236	15.494589	0.884245	7.731337	0.000000	0.000000
2714.596433	554.443136	160.943622	0.507235	15.494880	0.884243	7.731482	0.000000	0.000000
2714.616435	554.443217	160.950035	0.507233	15.495497	0.884240	7.731790	0.000000	0.000000
2714.656439	554.443217	160.948630	0.507233	15.495362	0.884241	7.731723	0.000000	0.000000
2714.676441	554.443136	160.945096	0.507234	15.495022	0.884243	7.731553	0.000000	0.000000
2714.676441	554.443136	160.946890	0.507234	15.495194	0.884242	7.731639	0.000000	0.000000
2714.696443	554.443217	160.950919	0.507232	15.495582	0.884240	7.731833	0.000000	0.000000
2714.716444	554.443217	160.939514	0.507236	15.494484	0.884246	7.731285	0.000000	0.000000
2714.736447	554.443136	160.959357	0.507229	15.496395	0.884235	7.732238	0.000000	0.000000
2714.756449	554.443217	160.944841	0.507234	15.494997	0.884243	7.731541	0.000000	0.000000
2714.776451	554.443136	160.949430	0.507233	15.495439	0.884240	7.731761	0.000000	0.000000
2714.796453	554.443217	160.947406	0.507234	15.495244	0.884241	7.731664	0.000000	0.000000
2714.836457	554.443217	160.947931	0.507233	15.495295	0.884241	7.731689	0.000000	0.000000
2714.836457	554.443217	160.941072	0.507236	15.494634	0.884245	7.731360	0.000000	0.000000
2714.876461	554.443217	160.942149	0.507235	15.494738	0.884244	7.731411	0.000000	0.000000
2714.896462	554.443217	160.938523	0.507237	15.494389	0.884246	7.731237	0.000000	0.000000
2714.896462	554.443217	160.938720	0.507236	15.494408	0.884246	7.731247	0.000000	0.000000
2714.916465	554.443136	160.938478	0.507236	15.494384	0.884246	7.731235	0.000000	0.000000
2714.936467	554.443217	160.922881	0.507242	15.492883	0.884255	7.730486	0.000000	0.000000
2714.956469	554.443136	160.943867	0.507235	15.494903	0.884243	7.731494	0.000000	0.000000
2714.976470	554.443217	160.934837	0.507238	15.494034	0.884248	7.731060	0.000000	0.000000
2714.996473	554.443217	160.942251	0.507235	15.494748	0.884244	7.731416	0.000000	0.000000
2715.036477	554.443217	160.936211	0.507237	15.494166	0.884248	7.731126	0.000000	0.000000
2715.036477	554.443217	160.934483	0.507238	15.494000	0.884248	7.731043	0.000000	0.000000
2715.076481	554.443217	160.930577	0.507239	15.493624	0.884251	7.730855	0.000000	0.000000
2715.096483	554.443217	160.918657	0.507243	15.492476	0.884257	7.730283	0.000000	0.000000
2715.116485	554.443217	160.918524	0.507243	15.492463	0.884257	7.730276	0.000000	0.000000
2715.116485	554.443217	160.913879	0.507245	15.492016	0.884260	7.730053	0.000000	0.000000
2715.136487	554.443217	160.922797	0.507242	15.492875	0.884255	7.730482	0.000000	0.000000
2715.156489	554.443136	160.919396	0.507243	15.492547	0.884256	7.730318	0.000000	0.000000
2715.176491	554.443217	160.922831	0.507242	15.492878	0.884255	7.730483	0.000000	0.000000
2715.196493	554.443217	160.910194	0.507246	15.491661	0.884262	7.729876	0.000000	0.000000
2715.216495	554.443217	160.907019	0.507247	15.491356	0.884263	7.729724	0.000000	0.000000
2715.256499	554.443136	160.915503	0.507244	15.492173	0.884259	7.730131	0.000000	0.000000
2715.276501	554.443217	160.914481	0.507245	15.492074	0.884259	7.730082	0.000000	0.000000
2715.296503	554.443136	160.900910	0.507249	15.490768	0.884266	7.729430	0.000000	0.000000
2715.316504	554.443217	160.907050	0.507247	15.491359	0.884263	7.729725	0.000000	0.000000
2715.316504	554.443217	160.913301	0.507245	15.491961	0.884260	7.730026	0.000000	0.000000
2715.336507	554.443217	160.911239	0.507246	15.491762	0.884261	7.729927	0.000000	0.000000
2715.356509	554.443136	160.913671	0.507245	15.491996	0.884260	7.730043	0.000000	0.000000
2715.376511	554.443217	160.909282	0.507246	15.491574	0.884262	7.729833	0.000000	0.000000
2715.396513	554.443136	160.905290	0.507248	15.491189	0.884264	7.729641	0.000000	0.000000
2715.416515	554.443217	160.900282	0.507249	15.490707	0.884267	7.729400	0.000000	0.000000
2715.436517	554.443217	160.911945	0.507245	15.491830	0.884261	7.729960	0.000000	0.000000
2715.476521	554.443217	160.902381	0.507249	15.490909	0.884266	7.729501	0.000000	0.000000
2715.476521	554.443217	160.906184	0.507247	15.491275	0.884264	7.729684	0.000000	0.000000
2715.496523	554.443136	160.901326	0.507249	15.490808	0.884266	7.729450	0.000000	0.000000
2715.536527	554.443136	160.902547	0.507248	15.490925	0.884266	7.729509	0.000000	0.000000
2715.536527	554.443136	160.911354	0.507246	15.491773	0.884261	7.729932	0.000000	0.000000
2715.556529	554.443217	160.900858	0.507249	15.490763	0.884267	7.729428	0.000000	0.000000
2715.576530	554.443217	160.908219	0.507247	15.491471	0.884263	7.729781	0.000000	0.000000
2715.596533	554.443217	160.916279	0.507244	15.492247	0.884258	7.730169	0.000000	0.000000
2715.616535	554.443217	160.918853	0.507243	15.492495	0.884257	7.730292	0.000000	0.000000
2715.636537	554.443136	160.888773	0.507253	15.489599	0.884273	7.728847	0.000000	0.000000
2715.656538	554.443217	160.905886	0.507247	15.491247	0.884264	7.729669	0.000000	0.000000
2715.696543	554.443217	160.903043	0.507248	15.490973	0.884265	7.729533	0.000000	0.000000
2715.716545	554.443217	160.895210	0.507251	15.490219	0.884270	7.729157	0.000000	0.000000
2715.736547	554.443136	160.906367	0.507247	15.491293	0.884263	7.729693	0.000000	0.000000
2715.756549	554.443217	160.899864	0.507249	15.490667	0.884267	7.729380	0.000000	0.000000
2715.756549	554.443217	160.889312	0.507253	15.489651	0.884273	7.728873	0.000000	0.000000
2715.776551	554.443217	160.896417	0.507251	15.490335	0.884269	7.729215	0.000000	0.000000
2715.796553	554.443136	160.888247	0.507253	15.489548	0.884273	7.728822	0.000000	0.000000
2715.816555	554.443217	160.904724	0.507248	15.491135	0.884264	7.729614	0.000000	0.000000
2715.836556	554.443136	160.902628	0.507248	15.490933	0.884265	7.729513	0.000000	0.000000
2715.856559	554.443217	160.894064	0.507251	15.490109	0.884270	7.729101	0.000000	0.000000
2715.876561	554.443217	160.900404	0.507249	15.490719	0.884267	7.729406	0.000000	0.000000
2715.896563	554.443217	160.884382	0.507255	15.489176	0.884275	7.728636	0.000000	0.000000
2715.936567	554.443136	160.889161	0.507253	15.489636	0.884273	7.728866	0.000000	0.000000
2715.956569	554.443217	160.904000	0.507248	15.491065	0.884265	7.729579	0.000000	0.000000
2715.956569	554.443217	160.901188	0.507249	15.490794	0.884266	7.729444	0.000000	0.000000
2715.976571	554.443136	160.910297	0.507246	15.491671	0.884261	7.729881	0.000000	0.000000
2715.996572	554.443217	160.910043	0.507246	15.491647	0.884262	7.729869	0.000000	0.000000
2716.016575	554.443217	160.903807	0.507248	15.491047	0.884265	7.729570	0.000000	0.000000
2716.036577	554.443217	160.910484	0.507246	15.491689	0.884261	7.729890	0.000000	0.000000
2716.056579	554.443217	160.898299	0.507250	15.490516	0.884268	7.729305	0.000000	0.000000
2716.076581	554.443136	160.912385	0.507245	15.491872	0.884260	7.729982	0.000000	0.000000
2716.096583	554.443217	160.896978	0.507250	15.490389	0.884269	7.729241	0.000000	0.000000
2716.116585	554.443136	160.898806	0.507250	15.490565	0.884268	7.729329	0.000000	0.000000
2716.156589	554.443217	160.895026	0.507251	15.490201	0.884270	7.729148	0.000000	0.000000
2716.176590	554.443136	160.896495	0.507251	15.490343	0.884269	7.729218	0.000000	0.000000
2716.176590	554.443136	160.902291	0.507249	15.490901	0.884266	7.729497	0.000000	0.000000
2716.196593	554.443217	160.887179	0.507254	15.489446	0.884274	7.728771	0.000000	0.000000
2716.216595	554.443136	160.880899	0.507256	15.488841	0.884277	7.728469	0.000000	0.000000
2716.236597	554.443217	160.890992	0.507252	15.489813	0.884272	7.728954	0.000000	0.000000
2716.256598	554.443136	160.894882	0.507251	15.490187	0.884270	7.729141	0.000000	0.000000
2716.276601	554.443217	160.895749	0.507251	15.490271	0.884269	7.729182	0.000000	0.000000
2716.296603	554.443217	160.883087	0.507255	15.489052	0.884276	7.728574	0.000000	0.000000
2716.336607	554.443136	160.883860	0.507255	15.489126	0.884276	7.728611	0.000000	0.000000
2716.356609	554.443136	160.880641	0.507256	15.488816	0.884277	7.728457	0.000000	0.000000
2716.376611	554.443217	160.896361	0.507251	15.490330	0.884269	7.729212	0.000000	0.000000
2716.396613	554.443217	160.901930	0.507249	15.490866	0.884266	7.729479	0.000000	0.000000
2716.396613	554.443217	160.903720	0.507248	15.491038	0.884265	7.729565	0.000000	0.000000
2716.416615	554.443217	160.906145	0.507247	15.491272	0.884264	7.729682	0.000000	0.000000
2716.436617	554.443217	160.898078	0.507250	15.490495	0.884268	7.729294	0.000000	0.000000
2716.456619	554.443136	160.893011	0.507252	15.490007	0.884271	7.729051	0.000000	0.000000
2716.476621	554.443217	160.894327	0.507251	15.490134	0.884270	7.729114	0.000000	0.000000
2716.496623	554.443136	160.894517	0.507251	15.490152	0.884270	7.729123	0.000000	0.000000
2716.516624	554.443217	160.890901	0.507252	15.489804	0.884272	7.728950	0.000000	0.000000
2716.556629	554.443217	160.896309	0.507251	15.490325	0.884269	7.729209	0.000000	0.000000
2716.576631	554.443217	160.891607	0.507252	15.489872	0.884272	7.728983	0.000000	0.000000
2716.596632	554.443136	160.885658	0.507254	15.489299	0.884275	7.728698	0.000000	0.000000
2716.596632	554.443136	160.888918	0.507253	15.489613	0.884273	7.728854	0.000000	0.000000
2716.616635	554.443217	160.889475	0.507253	15.489667	0.884273	7.728881	0.000000	0.000000
2716.636637	554.443136	160.886909	0.507254	15.489420	0.884274	7.728758	0.000000	0.000000
2716.656639	554.443217	160.887797	0.507254	15.489505	0.884274	7.728800	0.000000	0.000000
2716.676641	554.443217	160.882444	0.507255	15.488990	0.884276	7.728543	0.000000	0.000000
2716.696643	554.443217	160.893793	0.507252	15.490082	0.884270	7.729088	0.000000	0.000000
2716.716645	554.443217	160.890286	0.507253	15.489745	0.884272	7.728920	0.000000	0.000000
2716.756649	554.443217	160.890479	0.507253	15.489763	0.884272	7.728929	0.000000	0.000000
2716.756649	554.443217	160.882967	0.507255	15.489040	0.884276	7.728568	0.000000	0.000000
2716.796653	554.443217	160.883003	0.507255	15.489044	0.884276	7.728570	0.000000	0.000000
2716.816655	554.443217	160.888169	0.507253	15.489541	0.884273	7.728818	0.000000	0.000000
2716.816655	554.443217	160.889891	0.507253	15.489707	0.884272	7.728901	0.000000	0.000000
2716.836657	554.443217	160.882195	0.507255	15.488966	0.884277	7.728531	0.000000	0.000000
2716.856658	554.443217	160.898247	0.507250	15.490511	0.884268	7.729302	0.000000	0.000000
2716.876661	554.443136	160.887883	0.507253	15.489513	0.884273	7.728805	0.000000	0.000000
2716.896663	554.443217	160.901174	0.507249	15.490793	0.884266	7.729443	0.000000	0.000000
2716.916665	554.443136	160.897400	0.507250	15.490430	0.884268	7.729262	0.000000	0.000000
2716.956669	554.443217	160.899094	0.507250	15.490593	0.884268	7.729343	0.000000	0.000000
2716.976671	554.443217	160.892559	0.507252	15.489964	0.884271	7.729029	0.000000	0.000000
2716.976671	554.443217	160.899269	0.507250	15.490610	0.884267	7.729352	0.000000	0.000000
2716.996673	554.443217	160.886407	0.507254	15.489371	0.884274	7.728734	0.000000	0.000000
2717.036677	554.443217	160.895976	0.507251	15.490293	0.884269	7.729193	0.000000	0.000000
2717.036677	554.443217	160.901870	0.507249	15.490860	0.884266	7.729476	0.000000	0.000000
2717.056679	554.443217	160.890100	0.507253	15.489727	0.884272	7.728911	0.000000	0.000000
2717.076681	554.443217	160.893861	0.507251	15.490089	0.884270	7.729092	0.000000	0.000000
2717.096683	554.443136	160.891778	0.507252	15.489888	0.884271	7.728992	0.000000	0.000000
2717.116684	554.443217	160.893826	0.507251	15.490086	0.884270	7.729090	0.000000	0.000000
2717.136687	554.443217	160.897038	0.507250	15.490395	0.884269	7.729244	0.000000	0.000000
2717.176691	554.443217	160.886387	0.507254	15.489369	0.884274	7.728733	0.000000	0.000000
2717.176691	554.443217	160.898311	0.507250	15.490517	0.884268	7.729306	0.000000	0.000000
2717.216695	554.443217	160.904835	0.507248	15.491145	0.884264	7.729619	0.000000	0.000000
2717.236697	554.443136	160.902161	0.507249	15.490888	0.884266	7.729490	0.000000	0.000000
2717.236697	554.443136	160.902551	0.507248	15.490926	0.884266	7.729509	0.000000	0.000000
2717.256699	554.443217	160.910567	0.507246	15.491697	0.884261	7.729894	0.000000	0.000000
2717.276700	554.443136	160.891726	0.507252	15.489883	0.884271	7.728989	0.000000	0.000000
2717.296703	554.443217	160.876978	0.507257	15.488464	0.884279	7.728281	0.000000	0.000000
2717.316705	554.443136	160.903599	0.507248	15.491026	0.884265	7.729560	0.000000	0.000000
2717.336707	554.443217	160.900711	0.507249	15.490748	0.884267	7.729421	0.000000	0.000000
2717.356709	554.443136	160.888188	0.507253	15.489543	0.884273	7.728819	0.000000	0.000000
2717.376711	554.443217	160.881237	0.507256	15.488874	0.884277	7.728485	0.000000	0.000000
2717.396713	554.443217	160.880404	0.507256	15.488793	0.884278	7.728445	0.000000	0.000000
2717.436717	554.443217	160.891726	0.507252	15.489883	0.884271	7.728989	0.000000	0.000000
2717.456718	554.443136	160.881708	0.507255	15.488919	0.884277	7.728508	0.000000	0.000000
2717.456718	554.443136	160.886639	0.507254	15.489394	0.884274	7.728745	0.000000	0.000000
2717.476721	554.443217	160.886124	0.507254	15.489344	0.884274	7.728720	0.000000	0.000000
2717.496723	554.443217	160.873833	0.507258	15.488161	0.884281	7.728130	0.000000	0.000000
2717.516725	554.443217	160.876465	0.507257	15.488414	0.884280	7.728256	0.000000	0.000000
2717.536726	554.443217	160.883773	0.507255	15.489118	0.884276	7.728607	0.000000	0.000000
2717.556729	554.443136	160.884312	0.507255	15.489170	0.884275	7.728633	0.000000	0.000000
2717.576731	554.443217	160.883869	0.507255	15.489127	0.884276	7.728612	0.000000	0.000000
2717.596733	554.443136	160.861672	0.507262	15.486990	0.884288	7.727545	0.000000	0.000000
2717.616735	554.443217	160.868867	0.507260	15.487683	0.884284	7.727891	0.000000	0.000000
2717.656739	554.443217	160.876739	0.507257	15.488441	0.884280	7.728269	0.000000	0.000000
2717.676741	554.443217	160.880936	0.507256	15.488845	0.884277	7.728471	0.000000	0.000000
2717.676741	554.443217	160.874873	0.507258	15.488261	0.884281	7.728180	0.000000	0.000000
2717.696743	554.443136	160.879818	0.507256	15.488737	0.884278	7.728417	0.000000	0.000000
2717.716745	554.443217	160.864904	0.507261	15.487301	0.884286	7.727701	0.000000	0.000000
2717.736747	554.443136	160.876725	0.507257	15.488439	0.884279	7.728269	0.000000	0.000000
2717.756749	554.443217	160.880803	0.507256	15.488832	0.884277	7.728464	0.000000	0.000000
2717.776751	554.443217	160.869384	0.507260	15.487732	0.884283	7.727916	0.000000	0.000000
2717.796752	554.443217	160.865897	0.507261	15.487397	0.884285	7.727748	0.000000	0.000000
2717.816755	554.443217	160.879285	0.507256	15.488686	0.884278	7.728392	0.000000	0.000000
2717.856759	554.443217	160.881140	0.507256	15.488864	0.884277	7.728481	0.000000	0.000000
2717.876760	554.443136	160.879890	0.507256	15.488744	0.884278	7.728421	0.000000	0.000000
2717.876760	554.443136	160.881245	0.507256	15.488874	0.884277	7.728486	0.000000	0.000000
2717.896763	554.443217	160.866728	0.507261	15.487477	0.884285	7.727788	0.000000	0.000000
2717.916765	554.443217	160.881740	0.507256	15.488922	0.884277	7.728509	0.000000	0.000000
2717.936767	554.443217	160.872056	0.507259	15.487990	0.884282	7.728044	0.000000	0.000000
2717.955769	554.443217	160.886670	0.507254	15.489397	0.884274	7.728746	0.000000	0.000000
2717.975770	554.443136	160.879354	0.507256	15.488692	0.884278	7.728395	0.000000	0.000000
2717.995772	554.443217	160.869399	0.507260	15.487734	0.884283	7.727917	0.000000	0.000000
2718.035777	554.443217	160.881112	0.507256	15.488862	0.884277	7.728479	0.000000	0.000000
2718.055779	554.443136	160.874648	0.507258	15.488239	0.884281	7.728169	0.000000	0.000000
2718.075780	554.443217	160.879883	0.507256	15.488743	0.884278	7.728420	0.000000	0.000000
2718.095783	554.443217	160.872446	0.507259	15.488027	0.884282	7.728063	0.000000	0.000000
2718.095783	554.443217	160.887711	0.507254	15.489497	0.884274	7.728796	0.000000	0.000000
2718.115785	554.443136	160.859123	0.507263	15.486745	0.884289	7.727423	0.000000	0.000000
2718.135787	554.443217	160.872777	0.507259	15.488059	0.884282	7.728079	0.000000	0.000000
2718.155788	554.443136	160.871297	0.507259	15.487917	0.884282	7.728008	0.000000	0.000000
2718.175791	554.443217	160.860433	0.507263	15.486871	0.884288	7.727486	0.000000	0.000000
2718.195793	554.443136	160.870997	0.507259	15.487888	0.884282	7.727993	0.000000	0.000000
2718.215795	554.443217	160.865468	0.507261	15.487355	0.884286	7.727728	0.000000	0.000000
2718.255798	554.443217	160.861065	0.507262	15.486931	0.884288	7.727516	0.000000	0.000000
2718.275801	554.443217	160.867274	0.507260	15.487529	0.884285	7.727815	0.000000	0.000000
2718.295803	554.443136	160.871420	0.507259	15.487928	0.884282	7.728014	0.000000	0.000000
2718.315804	554.443217	160.856987	0.507264	15.486539	0.884290	7.727320	0.000000	0.000000
2718.315804	554.443217	160.857818	0.507264	15.486619	0.884290	7.727360	0.000000	0.000000
2718.335806	554.443136	160.869227	0.507260	15.487717	0.884283	7.727908	0.000000	0.000000
2718.355809	554.443217	160.869465	0.507260	15.487740	0.884283	7.727920	0.000000	0.000000
2718.375811	554.443217	160.873732	0.507258	15.488151	0.884281	7.728125	0.000000	0.000000
2718.395813	554.443136	160.862989	0.507262	15.487117	0.884287	7.727609	0.000000	0.000000
2718.435817	554.443136	160.864029	0.507261	15.487217	0.884286	7.727659	0.000000	0.000000
2718.455819	554.443217	160.868577	0.507260	15.487655	0.884284	7.727877	0.000000	0.000000
2718.455819	554.443217	160.860872	0.507263	15.486913	0.884288	7.727507	0.000000	0.000000
2718.495822	554.443217	160.872964	0.507258	15.488077	0.884282	7.728088	0.000000	0.000000
2718.515825	554.443217	160.862584	0.507262	15.487078	0.884287	7.727589	0.000000	0.000000
2718.515825	554.443217	160.877277	0.507257	15.488492	0.884279	7.728295	0.000000	0.000000
2718.535827	554.443136	160.863878	0.507261	15.487202	0.884286	7.727651	0.000000	0.000000
2718.555829	554.443217	160.863157	0.507262	15.487133	0.884287	7.727617	0.000000	0.000000
2718.575830	554.443136	160.862704	0.507262	15.487089	0.884287	7.727595	0.000000	0.000000
2718.595832	554.443217	160.856540	0.507264	15.486496	0.884290	7.727299	0.000000	0.000000
2718.615835	554.443136	160.846618	0.507267	15.485541	0.884296	7.726822	0.000000	0.000000
2718.635837	554.443217	160.851596	0.507266	15.486020	0.884293	7.727061	0.000000	0.000000
2718.675840	554.443136	160.856915	0.507264	15.486532	0.884290	7.727317	0.000000	0.000000
2718.695843	554.443217	160.862377	0.507262	15.487058	0.884287	7.727579	0.000000	0.000000
2718.715845	554.443136	160.850138	0.507266	15.485879	0.884294	7.726991	0.000000	0.000000
2718.735847	554.443217	160.841797	0.507269	15.485076	0.884298	7.726591	0.000000	0.000000
2718.735847	554.443217	160.854050	0.507265	15.486256	0.884292	7.727179	0.000000	0.000000
2718.755848	554.443217	160.855003	0.507265	15.486348	0.884291	7.727225	0.000000	0.000000
2718.775851	554.443136	160.856421	0.507264	15.486484	0.884290	7.727293	0.000000	0.000000
2718.795853	554.443217	160.854206	0.507265	15.486271	0.884292	7.727187	0.000000	0.000000
2718.815855	554.443136	160.856325	0.507264	15.486475	0.884290	7.727289	0.000000	0.000000
2718.855859	554.443217	160.846766	0.507267	15.485555	0.884296	7.726829	0.000000	0.000000
2718.855859	554.443217	160.845816	0.507268	15.485463	0.884296	7.726784	0.000000	0.000000
2718.895863	554.443217	160.848649	0.507267	15.485736	0.884295	7.726920	0.000000	0.000000
2718.915864	554.443217	160.839047	0.507270	15.484812	0.884300	7.726459	0.000000	0.000000
2718.935866	554.443217	160.845814	0.507268	15.485463	0.884296	7.726784	0.000000	0.000000
2718.955869	554.443217	160.843193	0.507268	15.485211	0.884298	7.726658	0.000000	0.000000
2718.955869	554.443217	160.853837	0.507265	15.486236	0.884292	7.727169	0.000000	0.000000
2718.975871	554.443136	160.865481	0.507261	15.487357	0.884285	7.727728	0.000000	0.000000
2718.995872	554.443217	160.867666	0.507260	15.487567	0.884284	7.727833	0.000000	0.000000
2719.015874	554.443136	160.857802	0.507264	15.486617	0.884290	7.727360	0.000000	0.000000
2719.055879	554.443217	160.854154	0.507265	15.486266	0.884292	7.727184	0.000000	0.000000
2719.075881	554.443136	160.852159	0.507265	15.486074	0.884293	7.727088	0.000000	0.000000
2719.095882	554.443217	160.862641	0.507262	15.487083	0.884287	7.727592	0.000000	0.000000
2719.115885	554.443136	160.861923	0.507262	15.487014	0.884287	7.727557	0.000000	0.000000
2719.135887	554.443217	160.856224	0.507264	15.486465	0.884291	7.727284	0.000000	0.000000
2719.155889	554.443217	160.845041	0.507268	15.485389	0.884297	7.726746	0.000000	0.000000
2719.155889	554.443217	160.843972	0.507268	15.485286	0.884297	7.726695	0.000000	0.000000
2719.175890	554.443217	160.843099	0.507269	15.485202	0.884298	7.726653	0.000000	0.000000
2719.195892	554.443217	160.855131	0.507264	15.486360	0.884291	7.727231	0.000000	0.000000
2719.215895	554.443136	160.860367	0.507263	15.486864	0.884288	7.727483	0.000000	0.000000
2719.235897	554.443217	160.847302	0.507267	15.485606	0.884295	7.726855	0.000000	0.000000
2719.255898	554.443217	160.850066	0.507266	15.485873	0.884294	7.726988	0.000000	0.000000
2719.275900	554.443136	160.843975	0.507268	15.485286	0.884297	7.726695	0.000000	0.000000
2719.295903	554.443217	160.848524	0.507267	15.485724	0.884295	7.726914	0.000000	0.000000
2719.335907	554.443217	160.851614	0.507266	15.486022	0.884293	7.727062	0.000000	0.000000
2719.355908	554.443217	160.856085	0.507264	15.486452	0.884291	7.727277	0.000000	0.000000
2719.375911	554.443217	160.842280	0.507269	15.485123	0.884298	7.726614	0.000000	0.000000
2719.375911	554.443217	160.845359	0.507268	15.485419	0.884296	7.726762	0.000000	0.000000
2719.395913	554.443217	160.851568	0.507266	15.486017	0.884293	7.727060	0.000000	0.000000
2719.415915	554.443136	160.836181	0.507271	15.484536	0.884301	7.726321	0.000000	0.000000
2719.435916	554.443217	160.850851	0.507266	15.485948	0.884293	7.727026	0.000000	0.000000
2719.455919	554.443217	160.836782	0.507271	15.484594	0.884301	7.726350	0.000000	0.000000
2719.495923	554.443217	160.851403	0.507266	15.486001	0.884293	7.727052	0.000000	0.000000
2719.495923	554.443217	160.845261	0.507268	15.485410	0.884296	7.726757	0.000000	0.000000
2719.535926	554.443217	160.853280	0.507265	15.486182	0.884292	7.727142	0.000000	0.000000
2719.555929	554.443136	160.855705	0.507264	15.486415	0.884291	7.727259	0.000000	0.000000
2719.575931	554.443217	160.854032	0.507265	15.486254	0.884292	7.727178	0.000000	0.000000
2719.595932	554.443217	160.841445	0.507269	15.485043	0.884299	7.726574	0.000000	0.000000
2719.595932	554.443217	160.844947	0.507268	15.485380	0.884297	7.726742	0.000000	0.000000
2719.615934	554.443136	160.854629	0.507265	15.486312	0.884291	7.727207	0.000000	0.000000
2719.635937	554.443217	160.859559	0.507263	15.486787	0.884289	7.727444	0.000000	0.000000
2719.655939	554.443217	160.852216	0.507265	15.486080	0.884293	7.727091	0.000000	0.000000
2719.695942	554.443217	160.843972	0.507268	15.485286	0.884297	7.726695	0.000000	0.000000
2719.715945	554.443217	160.847269	0.507267	15.485603	0.884295	7.726854	0.000000	0.000000
2719.735947	554.443217	160.838689	0.507270	15.484777	0.884300	7.726441	0.000000	0.000000
2719.755949	554.443136	160.854294	0.507265	15.486280	0.884291	7.727191	0.000000	0.000000
2719.775950	554.443217	160.850184	0.507266	15.485884	0.884294	7.726994	0.000000	0.000000
2719.795953	554.443217	160.842006	0.507269	15.485097	0.884298	7.726601	0.000000	0.000000
2719.795953	554.443217	160.832402	0.507272	15.484172	0.884303	7.726139	0.000000	0.000000
2719.815955	554.443217	160.833884	0.507272	15.484315	0.884303	7.726211	0.000000	0.000000
2719.835957	554.443217	160.836917	0.507271	15.484607	0.884301	7.726356	0.000000	0.000000
2719.855958	554.443136	160.835031	0.507271	15.484425	0.884302	7.726266	0.000000	0.000000
2719.875960	554.443217	160.845100	0.507268	15.485394	0.884297	7.726749	0.000000	0.000000
2719.895963	554.443136	160.822877	0.507275	15.483255	0.884308	7.725682	0.000000	0.000000
2719.915965	554.443217	160.822978	0.507275	15.483265	0.884308	7.725687	0.000000	0.000000
2719.955968	554.443217	160.819726	0.507276	15.482952	0.884310	7.725530	0.000000	0.000000
2719.975971	554.443217	160.840121	0.507270	15.484915	0.884299	7.726510	0.000000	0.000000
2719.995973	554.443136	160.842402	0.507269	15.485135	0.884298	7.726620	0.000000	0.000000
2720.015975	554.443217	160.825137	0.507275	15.483472	0.884307	7.725790	0.000000	0.000000
2720.015975	554.443217	160.828997	0.507273	15.483844	0.884305	7.725976	0.000000	0.000000
2720.035976	554.443217	160.816570	0.507277	15.482648	0.884312	7.725379	0.000000	0.000000
2720.055979	554.443217	160.821824	0.507276	15.483154	0.884309	7.725631	0.000000	0.000000
2720.075981	554.443217	160.816747	0.507277	15.482665	0.884312	7.725387	0.000000	0.000000
2720.095983	554.443136	160.816753	0.507277	15.482665	0.884312	7.725388	0.000000	0.000000
2720.135987	554.443136	160.814630	0.507278	15.482461	0.884313	7.725286	0.000000	0.000000
2720.135987	554.443136	160.821229	0.507276	15.483096	0.884309	7.725603	0.000000	0.000000
2720.175991	554.443217	160.820664	0.507276	15.483042	0.884310	7.725575	0.000000	0.000000
2720.175991	554.443217	160.804452	0.507281	15.481481	0.884318	7.724797	0.000000	0.000000
2720.215994	554.443217	160.819692	0.507276	15.482948	0.884310	7.725529	0.000000	0.000000
2720.235997	554.443136	160.805879	0.507281	15.481618	0.884318	7.724865	0.000000	0.000000
2720.235997	554.443136	160.812647	0.507279	15.482270	0.884314	7.725190	0.000000	0.000000
2720.255999	554.443217	160.810059	0.507280	15.482021	0.884315	7.725066	0.000000	0.000000
2720.276001	554.443217	160.808765	0.507280	15.481896	0.884316	7.725004	0.000000	0.000000
2720.296002	554.443136	160.813732	0.507278	15.482375	0.884313	7.725242	0.000000	0.000000
2720.316005	554.443217	160.813707	0.507278	15.482372	0.884313	7.725241	0.000000	0.000000
2720.356009	554.443217	160.812960	0.507279	15.482300	0.884314	7.725205	0.000000	0.000000
2720.376010	554.443217	160.802853	0.507282	15.481327	0.884319	7.724720	0.000000	0.000000
2720.396013	554.443217	160.808195	0.507280	15.481841	0.884316	7.724976	0.000000	0.000000
2720.416015	554.443217	160.808061	0.507280	15.481829	0.884317	7.724970	0.000000	0.000000
2720.436017	554.443136	160.809894	0.507280	15.482005	0.884315	7.725058	0.000000	0.000000
2720.436017	554.443136	160.809054	0.507280	15.481924	0.884316	7.725018	0.000000	0.000000
2720.456018	554.443217	160.804510	0.507281	15.481487	0.884318	7.724799	0.000000	0.000000
2720.476020	554.443136	160.803427	0.507282	15.481382	0.884319	7.724747	0.000000	0.000000
2720.496023	554.443217	160.807156	0.507281	15.481741	0.884317	7.724927	0.000000	0.000000
2720.516025	554.443217	160.803713	0.507282	15.481410	0.884319	7.724761	0.000000	0.000000
2720.556028	554.443217	160.796945	0.507284	15.480758	0.884323	7.724436	0.000000	0.000000
2720.576031	554.443136	160.796892	0.507284	15.480753	0.884322	7.724434	0.000000	0.000000
2720.596033	554.443217	160.825369	0.507274	15.483495	0.884307	7.725801	0.000000	0.000000
2720.616035	554.443217	160.811122	0.507279	15.482123	0.884315	7.725117	0.000000	0.000000
2720.636036	554.443217	160.810626	0.507279	15.482075	0.884315	7.725093	0.000000	0.000000
2720.656039	554.443217	160.813775	0.507278	15.482379	0.884313	7.725245	0.000000	0.000000
2720.656039	554.443217	160.811122	0.507279	15.482123	0.884315	7.725117	0.000000	0.000000
2720.676041	554.443136	160.809870	0.507280	15.482003	0.884315	7.725057	0.000000	0.000000
2720.696043	554.443217	160.802658	0.507282	15.481308	0.884319	7.724710	0.000000	0.000000
2720.716044	554.443136	160.799451	0.507283	15.481000	0.884321	7.724556	0.000000	0.000000
2720.736047	554.443217	160.802131	0.507282	15.481258	0.884320	7.724685	0.000000	0.000000
2720.756049	554.443136	160.816074	0.507278	15.482600	0.884312	7.725355	0.000000	0.000000
2720.776051	554.443217	160.809198	0.507280	15.481938	0.884316	7.725025	0.000000	0.000000
2720.816054	554.443136	160.803791	0.507282	15.481417	0.884319	7.724765	0.000000	0.000000
2720.836057	554.443217	160.805538	0.507281	15.481586	0.884318	7.724849	0.000000	0.000000
2720.856059	554.443136	160.809419	0.507280	15.481959	0.884316	7.725035	0.000000	0.000000
2720.876060	554.443217	160.815477	0.507278	15.482543	0.884313	7.725326	0.000000	0.000000
2720.876060	554.443217	160.815473	0.507278	15.482542	0.884313	7.725326	0.000000	0.000000
2720.896062	554.443136	160.813689	0.507278	15.482370	0.884313	7.725240	0.000000	0.000000
2720.916065	554.443217	160.818571	0.507277	15.482840	0.884311	7.725475	0.000000	0.000000
2720.936067	554.443217	160.810769	0.507279	15.482089	0.884315	7.725100	0.000000	0.000000
2720.956069	554.443217	160.807767	0.507280	15.481800	0.884317	7.724956	0.000000	0.000000
2720.976070	554.443217	160.811585	0.507279	15.482168	0.884315	7.725139	0.000000	0.000000
2721.016075	554.443217	160.798023	0.507284	15.480862	0.884322	7.724488	0.000000	0.000000
2721.036077	554.443136	160.806426	0.507281	15.481671	0.884317	7.724891	0.000000	0.000000
2721.056078	554.443217	160.801032	0.507283	15.481152	0.884320	7.724632	0.000000	0.000000
2721.076081	554.443217	160.788908	0.507287	15.479985	0.884327	7.724050	0.000000	0.000000
2721.076081	554.443217	160.798978	0.507283	15.480954	0.884321	7.724534	0.000000	0.000000
2721.096083	554.443136	160.796860	0.507284	15.480750	0.884322	7.724432	0.000000	0.000000
2721.116085	554.443217	160.802510	0.507282	15.481294	0.884320	7.724703	0.000000	0.000000
2721.136086	554.443217	160.799540	0.507283	15.481008	0.884321	7.724561	0.000000	0.000000
2721.156088	554.443217	160.799609	0.507283	15.481015	0.884321	7.724564	0.000000	0.000000
2721.196093	554.443136	160.798274	0.507283	15.480886	0.884322	7.724500	0.000000	0.000000
2721.196093	554.443136	160.791222	0.507286	15.480207	0.884325	7.724161	0.000000	0.000000
2721.236096	554.443217	160.790927	0.507286	15.480179	0.884326	7.724147	0.000000	0.000000
2721.256099	554.443217	160.787576	0.507287	15.479856	0.884328	7.723986	0.000000	0.000000
2721.276101	554.443217	160.791757	0.507286	15.480259	0.884325	7.724187	0.000000	0.000000
2721.296103	554.443136	160.788367	0.507287	15.479933	0.884327	7.724024	0.000000	0.000000
2721.296103	554.443136	160.789960	0.507286	15.480086	0.884326	7.724101	0.000000	0.000000
2721.316104	554.443217	160.780939	0.507289	15.479217	0.884331	7.723667	0.000000	0.000000
2721.336107	554.443136	160.790180	0.507286	15.480107	0.884326	7.724111	0.000000	0.000000
2721.356109	554.443217	160.790570	0.507286	15.480145	0.884326	7.724130	0.000000	0.000000
2721.376111	554.443217	160.786577	0.507287	15.479760	0.884328	7.723938	0.000000	0.000000
2721.416115	554.443217	160.792569	0.507285	15.480337	0.884325	7.724226	0.000000	0.000000
2721.436117	554.443136	160.786256	0.507288	15.479729	0.884328	7.723923	0.000000	0.000000
2721.456119	554.443217	160.788874	0.507287	15.479981	0.884327	7.724048	0.000000	0.000000
2721.476120	554.443136	160.791495	0.507286	15.480234	0.884325	7.724174	0.000000	0.000000
2721.496122	554.443217	160.793055	0.507285	15.480384	0.884325	7.724249	0.000000	0.000000
2721.516125	554.443217	160.800405	0.507283	15.481091	0.884321	7.724602	0.000000	0.000000
2721.516125	554.443217	160.784590	0.507288	15.479569	0.884329	7.723843	0.000000	0.000000
2721.536127	554.443136	160.788413	0.507287	15.479937	0.884327	7.724026	0.000000	0.000000
2721.556129	554.443217	160.795757	0.507284	15.480644	0.884323	7.724379	0.000000	0.000000
2721.576130	554.443136	160.781240	0.507289	15.479246	0.884331	7.723682	0.000000	0.000000
2721.596133	554.443217	160.790896	0.507286	15.480176	0.884326	7.724145	0.000000	0.000000
2721.616135	554.443136	160.795590	0.507284	15.480628	0.884323	7.724371	0.000000	0.000000
2721.656138	554.443217	160.787840	0.507287	15.479882	0.884327	7.723999	0.000000	0.000000
2721.676141	554.443217	160.793835	0.507285	15.480459	0.884324	7.724287	0.000000	0.000000
2721.696143	554.443217	160.779059	0.507290	15.479036	0.884332	7.723577	0.000000	0.000000
2721.716145	554.443136	160.794582	0.507285	15.480531	0.884324	7.724323	0.000000	0.000000
2721.716145	554.443136	160.793926	0.507285	15.480468	0.884324	7.724291	0.000000	0.000000
2721.736146	554.443217	160.796944	0.507284	15.480758	0.884323	7.724436	0.000000	0.000000
2721.756148	554.443217	160.792721	0.507285	15.480352	0.884325	7.724233	0.000000	0.000000
2721.776151	554.443217	160.795004	0.507285	15.480571	0.884324	7.724343	0.000000	0.000000
2721.796153	554.443217	160.767458	0.507294	15.477919	0.884338	7.723020	0.000000	0.000000
2721.836156	554.443217	160.795840	0.507284	15.480652	0.884323	7.724383	0.000000	0.000000
2721.856159	554.443136	160.791200	0.507286	15.480205	0.884325	7.724160	0.000000	0.000000
2721.876161	554.443217	160.778918	0.507290	15.479023	0.884332	7.723570	0.000000	0.000000
2721.896163	554.443217	160.795330	0.507285	15.480603	0.884323	7.724358	0.000000	0.000000
2721.916164	554.443136	160.790822	0.507286	15.480169	0.884326	7.724142	0.000000	0.000000
2721.936167	554.443217	160.784384	0.507288	15.479549	0.884329	7.723833	0.000000	0.000000
2721.936167	554.443217	160.792455	0.507286	15.480326	0.884325	7.724220	0.000000	0.000000
2721.956169	554.443136	160.798663	0.507283	15.480924	0.884321	7.724519	0.000000	0.000000
2721.976171	554.443217	160.798204	0.507284	15.480880	0.884322	7.724497	0.000000	0.000000
2721.996172	554.443217	160.801284	0.507283	15.481176	0.884320	7.724644	0.000000	0.000000
2722.016175	554.443136	160.796741	0.507284	15.480739	0.884322	7.724426	0.000000	0.000000
2722.036177	554.443217	160.789070	0.507287	15.480000	0.884327	7.724058	0.000000	0.000000
2722.076180	554.443217	160.779392	0.507290	15.479068	0.884332	7.723593	0.000000	0.000000
2722.096182	554.443217	160.789747	0.507286	15.480065	0.884326	7.724090	0.000000	0.000000
2722.116185	554.443217	160.774727	0.507291	15.478619	0.884334	7.723369	0.000000	0.000000
2722.136187	554.443217	160.778370	0.507290	15.478970	0.884333	7.723544	0.000000	0.000000
2722.156188	554.443217	160.785570	0.507288	15.479663	0.884329	7.723890	0.000000	0.000000
2722.156188	554.443217	160.779779	0.507290	15.479106	0.884332	7.723611	0.000000	0.000000
2722.176190	554.443217	160.772244	0.507292	15.478380	0.884336	7.723249	0.000000	0.000000
2722.196193	554.443136	160.782551	0.507289	15.479373	0.884330	7.723745	0.000000	0.000000
2722.216195	554.443136	160.769879	0.507293	15.478153	0.884337	7.723136	0.000000	0.000000
2722.236197	554.443217	160.762623	0.507296	15.477454	0.884341	7.722787	0.000000	0.000000
2722.276201	554.443217	160.776504	0.507291	15.478790	0.884334	7.723454	0.000000	0.000000
2722.296203	554.443136	160.776091	0.507291	15.478751	0.884334	7.723434	0.000000	0.000000
2722.316205	554.443217	160.766719	0.507294	15.477848	0.884339	7.722984	0.000000	0.000000
2722.336206	554.443217	160.791022	0.507286	15.480188	0.884326	7.724152	0.000000	0.000000
2722.356209	554.443217	160.779813	0.507290	15.479109	0.884332	7.723613	0.000000	0.000000
2722.356209	554.443217	160.763363	0.507295	15.477525	0.884341	7.722823	0.000000	0.000000
2722.376211	554.443217	160.757078	0.507297	15.476920	0.884344	7.722521	0.000000	0.000000
2722.396213	554.443136	160.764613	0.507295	15.477646	0.884340	7.722883	0.000000	0.000000
2722.416214	554.443217	160.767883	0.507294	15.477960	0.884338	7.723040	0.000000	0.000000
2722.436216	554.443136	160.764490	0.507295	15.477634	0.884340	7.722877	0.000000	0.000000
2722.456219	554.443217	160.758301	0.507297	15.477038	0.884343	7.722580	0.000000	0.000000
2722.476221	554.443217	160.765002	0.507295	15.477683	0.884340	7.722902	0.000000	0.000000
2722.516224	554.443217	160.770460	0.507293	15.478209	0.884337	7.723164	0.000000	0.000000
2722.516224	554.443217	160.763294	0.507295	15.477519	0.884341	7.722819	0.000000	0.000000
2722.556229	554.443217	160.771987	0.507292	15.478356	0.884336	7.723237	0.000000	0.000000
2722.576231	554.443217	160.765714	0.507294	15.477752	0.884339	7.722936	0.000000	0.000000
2722.576231	554.443217	160.770845	0.507293	15.478246	0.884337	7.723182	0.000000	0.000000
2722.596232	554.443136	160.768718	0.507293	15.478041	0.884338	7.723080	0.000000	0.000000
2722.616235	554.443217	160.758259	0.507297	15.477034	0.884343	7.722578	0.000000	0.000000
2722.636237	554.443136	160.767030	0.507294	15.477878	0.884338	7.722999	0.000000	0.000000
2722.656239	554.443217	160.777524	0.507291	15.478889	0.884333	7.723503	0.000000	0.000000
2722.696242	554.443136	160.763650	0.507295	15.477553	0.884340	7.722837	0.000000	0.000000
2722.696242	554.443136	160.765360	0.507295	15.477717	0.884339	7.722919	0.000000	0.000000
2722.736247	554.443217	160.763408	0.507295	15.477530	0.884341	7.722825	0.000000	0.000000
2722.756248	554.443136	160.774508	0.507291	15.478598	0.884334	7.723358	0.000000	0.000000
2722.776250	554.443217	160.756379	0.507298	15.476853	0.884344	7.722487	0.000000	0.000000
2722.796253	554.443136	160.764077	0.507295	15.477594	0.884340	7.722857	0.000000	0.000000
2722.796253	554.443136	160.786997	0.507287	15.479801	0.884328	7.723958	0.000000	0.000000
2722.816255	554.443217	160.764512	0.507295	15.477636	0.884340	7.722878	0.000000	0.000000
2722.836257	554.443136	160.778999	0.507290	15.479031	0.884332	7.723574	0.000000	0.000000
2722.856258	554.443217	160.771435	0.507293	15.478302	0.884336	7.723211	0.000000	0.000000
2722.896263	554.443136	160.765766	0.507294	15.477757	0.884339	7.722938	0.000000	0.000000
2722.916265	554.443217	160.775095	0.507291	15.478655	0.884334	7.723386	0.000000	0.000000
2722.936266	554.443136	160.760617	0.507296	15.477261	0.884342	7.722691	0.000000	0.000000
2722.956269	554.443217	160.761143	0.507296	15.477311	0.884342	7.722716	0.000000	0.000000
2722.976271	554.443217	160.772351	0.507292	15.478391	0.884336	7.723255	0.000000	0.000000
2722.996273	554.443136	160.771288	0.507293	15.478288	0.884336	7.723204	0.000000	0.000000
2722.996273	554.443136	160.776059	0.507291	15.478748	0.884334	7.723433	0.000000	0.000000
2723.016274	554.443217	160.790796	0.507286	15.480166	0.884326	7.724141	0.000000	0.000000
2723.036276	554.443136	160.770529	0.507293	15.478215	0.884337	7.723167	0.000000	0.000000
2723.056279	554.443217	160.763709	0.507295	15.477559	0.884340	7.722839	0.000000	0.000000
2723.076281	554.443217	160.755758	0.507298	15.476793	0.884345	7.722457	0.000000	0.000000
2723.096282	554.443136	160.768246	0.507294	15.477995	0.884338	7.723057	0.000000	0.000000
2723.136287	554.443136	160.774357	0.507292	15.478584	0.884335	7.723351	0.000000	0.000000
2723.156289	554.443217	160.762305	0.507296	15.477423	0.884341	7.722772	0.000000	0.000000
2723.176291	554.443136	160.766081	0.507294	15.477787	0.884339	7.722953	0.000000	0.000000
2723.196292	554.443217	160.762991	0.507295	15.477489	0.884341	7.722805	0.000000	0.000000
2723.216295	554.443217	160.763112	0.507295	15.477501	0.884341	7.722811	0.000000	0.000000
2723.216295	554.443217	160.760011	0.507296	15.477203	0.884342	7.722662	0.000000	0.000000
2723.236297	554.443136	160.766659	0.507294	15.477843	0.884339	7.722981	0.000000	0.000000
2723.256299	554.443217	160.757114	0.507297	15.476924	0.884344	7.722523	0.000000	0.000000
2723.276300	554.443136	160.762958	0.507295	15.477486	0.884341	7.722803	0.000000	0.000000
2723.296303	554.443217	160.762076	0.507296	15.477401	0.884341	7.722761	0.000000	0.000000
2723.316305	554.443136	160.766821	0.507294	15.477858	0.884339	7.722989	0.000000	0.000000
2723.356308	554.443217	160.761188	0.507296	15.477316	0.884342	7.722718	0.000000	0.000000
2723.376310	554.443136	160.772173	0.507292	15.478373	0.884336	7.723246	0.000000	0.000000
2723.396313	554.443217	160.770943	0.507293	15.478255	0.884336	7.723187	0.000000	0.000000
2723.416315	554.443136	160.765854	0.507294	15.477765	0.884339	7.722942	0.000000	0.000000
2723.436316	554.443217	160.779184	0.507290	15.479048	0.884332	7.723583	0.000000	0.000000
2723.436316	554.443217	160.755455	0.507298	15.476764	0.884345	7.722443	0.000000	0.000000
2723.456318	554.443217	160.758673	0.507297	15.477074	0.884343	7.722598	0.000000	0.000000
2723.476321	554.443136	160.757367	0.507297	15.476948	0.884344	7.722535	0.000000	0.000000
2723.496323	554.443217	160.774265	0.507292	15.478575	0.884335	7.723347	0.000000	0.000000
2723.536326	554.443217	160.762338	0.507296	15.477427	0.884341	7.722774	0.000000	0.000000
2723.536326	554.443217	160.770531	0.507293	15.478215	0.884337	7.723167	0.000000	0.000000
2723.556329	554.443217	160.762945	0.507295	15.477485	0.884341	7.722803	0.000000	0.000000
2723.596333	554.443217	160.760499	0.507296	15.477250	0.884342	7.722685	0.000000	0.000000
2723.616334	554.443136	160.758268	0.507297	15.477035	0.884343	7.722578	0.000000	0.000000
2723.636337	554.443217	160.753293	0.507299	15.476556	0.884346	7.722339	0.000000	0.000000
2723.636337	554.443217	160.762415	0.507296	15.477434	0.884341	7.722777	0.000000	0.000000
2723.656339	554.443217	160.765313	0.507295	15.477713	0.884340	7.722916	0.000000	0.000000
2723.676341	554.443136	160.765193	0.507295	15.477701	0.884339	7.722911	0.000000	0.000000
2723.696342	554.443217	160.770134	0.507293	15.478177	0.884337	7.723148	0.000000	0.000000
2723.716344	554.443136	160.758717	0.507297	15.477078	0.884343	7.722600	0.000000	0.000000
2723.756349	554.443217	160.767490	0.507294	15.477923	0.884338	7.723021	0.000000	0.000000
2723.776350	554.443217	160.765292	0.507295	15.477711	0.884340	7.722915	0.000000	0.000000
2723.796352	554.443217	160.767952	0.507294	15.477967	0.884338	7.723043	0.000000	0.000000
2723.816355	554.443136	160.757553	0.507297	15.476966	0.884344	7.722544	0.000000	0.000000
2723.836357	554.443217	160.768792	0.507293	15.478048	0.884338	7.723084	0.000000	0.000000
2723.856359	554.443136	160.766782	0.507294	15.477854	0.884339	7.722987	0.000000	0.000000
2723.856359	554.443136	160.771662	0.507292	15.478324	0.884336	7.723221	0.000000	0.000000
2723.876360	554.443217	160.763356	0.507295	15.477525	0.884341	7.722822	0.000000	0.000000
2723.896363	554.443217	160.757715	0.507297	15.476981	0.884344	7.722551	0.000000	0.000000
2723.916365	554.443217	160.762897	0.507295	15.477480	0.884341	7.722800	0.000000	0.000000
2723.936367	554.443217	160.755765	0.507298	15.476794	0.884345	7.722458	0.000000	0.000000
2723.956368	554.443136	160.770581	0.507293	15.478220	0.884337	7.723170	0.000000	0.000000
2723.976370	554.443217	160.766905	0.507294	15.477866	0.884339	7.722993	0.000000	0.000000
2724.016375	554.443217	160.755314	0.507298	15.476750	0.884345	7.722436	0.000000	0.000000
2724.036376	554.443217	160.756497	0.507298	15.476864	0.884344	7.722493	0.000000	0.000000
2724.056378	554.443217	160.767419	0.507294	15.477916	0.884338	7.723018	0.000000	0.000000
2724.076381	554.443217	160.755253	0.507298	15.476744	0.884345	7.722433	0.000000	0.000000
2724.076381	554.443217	160.752072	0.507299	15.476438	0.884347	7.722280	0.000000	0.000000
2724.096383	554.443136	160.761507	0.507296	15.477347	0.884341	7.722734	0.000000	0.000000
2724.116385	554.443217	160.766454	0.507294	15.477823	0.884339	7.722971	0.000000	0.000000
2724.136386	554.443136	160.762011	0.507296	15.477395	0.884341	7.722758	0.000000	0.000000
2724.156389	554.443217	160.760879	0.507296	15.477286	0.884342	7.722703	0.000000	0.000000
2724.176391	554.443217	160.763696	0.507295	15.477557	0.884340	7.722839	0.000000	0.000000
2724.196393	554.443217	160.762819	0.507295	15.477473	0.884341	7.722797	0.000000	0.000000
2724.216394	554.443217	160.769221	0.507293	15.478089	0.884337	7.723104	0.000000	0.000000
2724.256399	554.443217	160.753907	0.507298	15.476615	0.884346	7.722369	0.000000	0.000000
2724.276401	554.443217	160.765527	0.507295	15.477734	0.884339	7.722927	0.000000	0.000000
2724.276401	554.443217	160.769723	0.507293	15.478138	0.884337	7.723128	0.000000	0.000000
2724.296402	554.443136	160.750961	0.507299	15.476331	0.884347	7.722227	0.000000	0.000000
2724.316404	554.443217	160.755781	0.507298	15.476795	0.884345	7.722459	0.000000	0.000000
2724.336407	554.443136	160.762200	0.507296	15.477413	0.884341	7.722767	0.000000	0.000000
2724.356409	554.443217	160.758700	0.507297	15.477076	0.884343	7.722599	0.000000	0.000000
2724.396412	554.443217	160.756088	0.507298	15.476825	0.884344	7.722473	0.000000	0.000000
2724.416415	554.443217	160.757526	0.507297	15.476963	0.884344	7.722542	0.000000	0.000000
2724.436417	554.443136	160.756387	0.507298	15.476854	0.884344	7.722488	0.000000	0.000000
2724.456419	554.443217	160.749905	0.507300	15.476230	0.884348	7.722176	0.000000	0.000000
2724.456419	554.443217	160.740479	0.507303	15.475322	0.884353	7.721724	0.000000	0.000000
2724.496423	554.443217	160.732366	0.507306	15.474541	0.884357	7.721334	0.000000	0.000000
2724.496423	554.443217	160.751309	0.507299	15.476365	0.884347	7.722244	0.000000	0.000000
2724.516425	554.443217	160.743876	0.507302	15.475649	0.884351	7.721887	0.000000	0.000000
2724.536427	554.443217	160.752745	0.507299	15.476503	0.884346	7.722313	0.000000	0.000000
2724.556428	554.443217	160.759571	0.507297	15.477160	0.884343	7.722641	0.000000	0.000000
2724.576431	554.443136	160.745580	0.507301	15.475813	0.884350	7.721969	0.000000	0.000000
2724.596433	554.443217	160.754088	0.507298	15.476632	0.884346	7.722377	0.000000	0.000000
2724.616435	554.443136	160.751608	0.507299	15.476393	0.884347	7.722258	0.000000	0.000000
2724.656438	554.443217	160.760133	0.507296	15.477214	0.884342	7.722668	0.000000	0.000000
2724.676441	554.443136	160.751896	0.507299	15.476421	0.884347	7.722272	0.000000	0.000000
2724.696443	554.443217	160.751873	0.507299	15.476419	0.884347	7.722271	0.000000	0.000000
2724.716444	554.443136	160.763504	0.507295	15.477539	0.884340	7.722830	0.000000	0.000000
2724.716444	554.443136	160.758152	0.507297	15.477024	0.884343	7.722572	0.000000	0.000000
2724.736446	554.443217	160.752909	0.507299	15.476519	0.884346	7.722321	0.000000	0.000000
2724.756449	554.443217	160.754823	0.507298	15.476703	0.884345	7.722413	0.000000	0.000000
2724.776451	554.443217	160.752389	0.507299	15.476469	0.884346	7.722296	0.000000	0.000000
2724.796453	554.443217	160.751054	0.507299	15.476340	0.884347	7.722232	0.000000	0.000000
2724.816454	554.443136	160.755976	0.507298	15.476814	0.884344	7.722468	0.000000	0.000000
2724.856459	554.443217	160.743003	0.507302	15.475565	0.884352	7.721845	0.000000	0.000000
2724.876461	554.443217	160.751449	0.507299	15.476378	0.884347	7.722250	0.000000	0.000000
2724.876461	554.443217	160.749840	0.507300	15.476223	0.884348	7.722173	0.000000	0.000000
2724.916465	554.443136	160.747987	0.507300	15.476045	0.884349	7.722084	0.000000	0.000000
2724.916465	554.443136	160.746071	0.507301	15.475860	0.884350	7.721992	0.000000	0.000000
2724.936467	554.443217	160.747469	0.507301	15.475995	0.884349	7.722059	0.000000	0.000000
2724.956469	554.443136	160.749383	0.507300	15.476179	0.884348	7.722151	0.000000	0.000000
2724.976470	554.443217	160.760949	0.507296	15.477293	0.884342	7.722707	0.000000	0.000000
2724.996472	554.443217	160.765599	0.507295	15.477740	0.884339	7.722930	0.000000	0.000000
2725.016475	554.443136	160.753689	0.507298	15.476594	0.884346	7.722358	0.000000	0.000000
2725.056479	554.443136	160.747923	0.507300	15.476039	0.884349	7.722081	0.000000	0.000000
2725.076480	554.443217	160.739924	0.507303	15.475269	0.884353	7.721697	0.000000	0.000000
2725.096483	554.443136	160.759411	0.507297	15.477145	0.884343	7.722633	0.000000	0.000000
2725.116485	554.443136	160.746088	0.507301	15.475862	0.884350	7.721993	0.000000	0.000000
2725.136487	554.443217	160.760228	0.507296	15.477223	0.884342	7.722672	0.000000	0.000000
2725.136487	554.443217	160.745208	0.507301	15.475777	0.884350	7.721951	0.000000	0.000000
2725.156488	554.443136	160.753905	0.507298	15.476615	0.884346	7.722368	0.000000	0.000000
2725.176491	554.443217	160.749231	0.507300	15.476165	0.884348	7.722144	0.000000	0.000000
2725.196493	554.443217	160.741584	0.507303	15.475428	0.884352	7.721777	0.000000	0.000000
2725.216495	554.443217	160.741827	0.507302	15.475452	0.884352	7.721788	0.000000	0.000000
2725.256498	554.443136	160.745630	0.507301	15.475818	0.884350	7.721971	0.000000	0.000000
2725.256498	554.443136	160.750778	0.507299	15.476314	0.884347	7.722218	0.000000	0.000000
2725.296503	554.443217	160.738560	0.507304	15.475137	0.884354	7.721631	0.000000	0.000000
2725.316504	554.443217	160.732812	0.507306	15.474584	0.884357	7.721355	0.000000	0.000000
2725.336506	554.443217	160.739410	0.507303	15.475219	0.884353	7.721672	0.000000	0.000000
2725.356509	554.443136	160.742180	0.507302	15.475486	0.884352	7.721805	0.000000	0.000000
2725.356509	554.443136	160.737455	0.507304	15.475031	0.884354	7.721578	0.000000	0.000000
2725.376511	554.443217	160.729024	0.507307	15.474219	0.884359	7.721173	0.000000	0.000000
2725.396513	554.443136	160.739623	0.507303	15.475240	0.884353	7.721682	0.000000	0.000000
2725.416514	554.443217	160.746766	0.507301	15.475927	0.884350	7.722026	0.000000	0.000000
2725.436517	554.443217	160.741584	0.507303	15.475428	0.884352	7.721777	0.000000	0.000000
2725.456519	554.443136	160.739082	0.507303	15.475188	0.884354	7.721656	0.000000	0.000000
2725.476521	554.443217	160.725047	0.507308	15.473836	0.884361	7.720982	0.000000	0.000000
2725.516525	554.443217	160.721442	0.507309	15.473489	0.884363	7.720809	0.000000	0.000000
2725.536527	554.443217	160.733957	0.507305	15.474694	0.884356	7.721410	0.000000	0.000000
2725.556529	554.443136	160.732509	0.507306	15.474555	0.884357	7.721341	0.000000	0.000000
2725.556529	554.443136	160.737177	0.507304	15.475004	0.884355	7.721565	0.000000	0.000000
2725.576530	554.443217	160.754192	0.507298	15.476642	0.884346	7.722382	0.000000	0.000000
2725.596532	554.443217	160.731858	0.507306	15.474492	0.884358	7.721309	0.000000	0.000000
2725.616535	554.443136	160.730650	0.507306	15.474376	0.884358	7.721251	0.000000	0.000000
2725.636537	554.443217	160.736569	0.507304	15.474946	0.884355	7.721536	0.000000	0.000000
2725.656538	554.443136	160.727386	0.507307	15.474062	0.884360	7.721095	0.000000	0.000000
2725.676540	554.443217	160.726380	0.507308	15.473965	0.884360	7.721046	0.000000	0.000000
2725.696543	554.443217	160.746086	0.507301	15.475862	0.884350	7.721993	0.000000	0.000000
2725.736547	554.443217	160.739263	0.507303	15.475205	0.884354	7.721665	0.000000	0.000000
2725.756548	554.443136	160.731005	0.507306	15.474410	0.884358	7.721268	0.000000	0.000000
2725.776551	554.443217	160.733504	0.507305	15.474650	0.884357	7.721388	0.000000	0.000000
2725.776551	554.443217	160.742290	0.507302	15.475496	0.884352	7.721811	0.000000	0.000000
2725.796553	554.443217	160.748793	0.507300	15.476122	0.884348	7.722123	0.000000	0.000000
2725.816555	554.443217	160.728384	0.507307	15.474158	0.884359	7.721142	0.000000	0.000000
2725.836556	554.443217	160.737050	0.507304	15.474992	0.884355	7.721559	0.000000	0.000000
2725.856559	554.443136	160.734716	0.507305	15.474767	0.884356	7.721447	0.000000	0.000000
2725.896563	554.443136	160.744830	0.507301	15.475741	0.884350	7.721933	0.000000	0.000000
2725.896563	554.443136	160.748985	0.507300	15.476141	0.884348	7.722132	0.000000	0.000000
2725.936566	554.443217	160.749948	0.507300	15.476234	0.884348	7.722178	0.000000	0.000000
2725.956569	554.443217	160.738811	0.507304	15.475161	0.884354	7.721643	0.000000	0.000000
2725.976571	554.443217	160.728598	0.507307	15.474178	0.884359	7.721153	0.000000	0.000000
2725.996572	554.443136	160.744888	0.507301	15.475747	0.884350	7.721935	0.000000	0.000000
2725.996572	554.443136	160.738923	0.507303	15.475172	0.884354	7.721649	0.000000	0.000000
2726.016574	554.443217	160.734941	0.507305	15.474789	0.884356	7.721457	0.000000	0.000000
2726.036577	554.443217	160.734392	0.507305	15.474736	0.884356	7.721431	0.000000	0.000000
2726.056579	554.443136	160.739326	0.507303	15.475211	0.884353	7.721668	0.000000	0.000000
2726.076581	554.443217	160.740537	0.507303	15.475328	0.884353	7.721726	0.000000	0.000000
2726.096582	554.443136	160.738019	0.507304	15.475085	0.884354	7.721605	0.000000	0.000000
2726.116585	554.443217	160.743550	0.507302	15.475618	0.884351	7.721871	0.000000	0.000000
2726.156589	554.443217	160.751176	0.507299	15.476352	0.884347	7.722237	0.000000	0.000000
2726.176590	554.443217	160.749372	0.507300	15.476178	0.884348	7.722151	0.000000	0.000000
2726.196593	554.443136	160.736035	0.507304	15.474894	0.884355	7.721510	0.000000	0.000000
2726.196593	554.443136	160.736135	0.507304	15.474904	0.884355	7.721515	0.000000	0.000000
2726.216595	554.443217	160.729354	0.507307	15.474251	0.884359	7.721189	0.000000	0.000000
2726.236597	554.443217	160.733847	0.507305	15.474684	0.884356	7.721405	0.000000	0.000000
2726.256598	554.443217	160.731909	0.507306	15.474497	0.884358	7.721312	0.000000	0.000000
2726.276600	554.443217	160.741110	0.507303	15.475383	0.884353	7.721754	0.000000	0.000000
2726.296603	554.443136	160.725103	0.507308	15.473842	0.884361	7.720985	0.000000	0.000000
2726.316605	554.443136	160.732444	0.507306	15.474549	0.884357	7.721338	0.000000	0.000000
2726.336607	554.443217	160.735122	0.507305	15.474806	0.884356	7.721466	0.000000	0.000000
2726.376611	554.443217	160.729274	0.507307	15.474243	0.884359	7.721185	0.000000	0.000000
2726.396613	554.443217	160.744017	0.507302	15.475663	0.884351	7.721893	0.000000	0.000000
2726.416615	554.443217	160.743280	0.507302	15.475592	0.884351	7.721858	0.000000	0.000000
2726.416615	554.443217	160.744701	0.507302	15.475729	0.884351	7.721926	0.000000	0.000000
2726.436616	554.443217	160.732269	0.507306	15.474532	0.884357	7.721329	0.000000	0.000000
2726.456619	554.443136	160.740065	0.507303	15.475282	0.884353	7.721704	0.000000	0.000000
2726.476621	554.443217	160.735055	0.507305	15.474800	0.884356	7.721463	0.000000	0.000000
2726.496623	554.443136	160.726324	0.507308	15.473959	0.884360	7.721044	0.000000	0.000000
2726.516624	554.443217	160.733005	0.507305	15.474603	0.884357	7.721364	0.000000	0.000000
2726.536626	554.443217	160.731309	0.507306	15.474439	0.884358	7.721283	0.000000	0.000000
2726.576631	554.443217	160.733206	0.507305	15.474622	0.884357	7.721374	0.000000	0.000000
2726.596632	554.443136	160.729297	0.507307	15.474246	0.884359	7.721186	0.000000	0.000000
2726.616634	554.443217	160.737304	0.507304	15.475016	0.884355	7.721571	0.000000	0.000000
2726.636637	554.443217	160.741022	0.507303	15.475374	0.884353	7.721750	0.000000	0.000000
2726.636637	554.443217	160.734834	0.507305	15.474779	0.884356	7.721452	0.000000	0.000000
2726.656639	554.443136	160.721529	0.507309	15.473498	0.884363	7.720813	0.000000	0.000000
2726.676641	554.443217	160.729494	0.507307	15.474265	0.884359	7.721196	0.000000	0.000000
2726.696642	554.443136	160.729798	0.507306	15.474294	0.884359	7.721210	0.000000	0.000000
2726.716645	554.443217	160.728488	0.507307	15.474168	0.884359	7.721147	0.000000	0.000000
2726.756649	554.443217	160.723273	0.507309	15.473666	0.884362	7.720897	0.000000	0.000000
2726.756649	554.443136	160.732440	0.507306	15.474548	0.884357	7.721337	0.000000	0.000000
2726.796653	554.443217	160.714370	0.507312	15.472808	0.884367	7.720469	0.000000	0.000000
2726.816655	554.443217	160.732629	0.507306	15.474566	0.884357	7.721346	0.000000	0.000000
2726.836657	554.443136	160.716834	0.507311	15.473046	0.884366	7.720588	0.000000	0.000000
2726.836657	554.443136	160.714116	0.507312	15.472784	0.884367	7.720457	0.000000	0.000000
2726.856658	554.443217	160.730294	0.507306	15.474342	0.884358	7.721234	0.000000	0.000000
2726.876660	554.443217	160.722725	0.507309	15.473613	0.884362	7.720871	0.000000	0.000000
2726.896663	554.443136	160.729513	0.507307	15.474266	0.884359	7.721197	0.000000	0.000000
2726.916665	554.443217	160.727570	0.507307	15.474079	0.884360	7.721103	0.000000	0.000000
2726.936666	554.443136	160.726173	0.507308	15.473945	0.884360	7.721036	0.000000	0.000000
2726.976671	554.443217	160.720252	0.507310	15.473375	0.884364	7.720752	0.000000	0.000000
2726.976671	554.443217	160.712896	0.507312	15.472667	0.884368	7.720398	0.000000	0.000000
2727.016675	554.443217	160.730891	0.507306	15.474399	0.884358	7.721263	0.000000	0.000000
2727.016675	554.443217	160.720103	0.507310	15.473360	0.884364	7.720745	0.000000	0.000000
2727.056679	554.443217	160.720727	0.507310	15.473420	0.884364	7.720775	0.000000	0.000000
2727.056679	554.443217	160.733345	0.507305	15.474635	0.884357	7.721381	0.000000	0.000000
2727.076681	554.443217	160.723049	0.507309	15.473644	0.884362	7.720886	0.000000	0.000000
2727.096683	554.443136	160.728097	0.507307	15.474130	0.884359	7.721129	0.000000	0.000000
2727.116684	554.443217	160.733068	0.507305	15.474609	0.884357	7.721367	0.000000	0.000000
2727.136687	554.443136	160.736336	0.507304	15.474923	0.884355	7.721524	0.000000	0.000000
2727.156689	554.443217	160.737438	0.507304	15.475029	0.884355	7.721577	0.000000	0.000000
2727.176691	554.443217	160.722887	0.507309	15.473628	0.884362	7.720878	0.000000	0.000000
2727.216694	554.443217	160.717308	0.507311	15.473091	0.884365	7.720610	0.000000	0.000000
2727.236697	554.443136	160.730556	0.507306	15.474367	0.884358	7.721247	0.000000	0.000000
2727.256699	554.443217	160.726029	0.507308	15.473931	0.884361	7.721029	0.000000	0.000000
2727.276700	554.443136	160.729220	0.507307	15.474238	0.884359	7.721183	0.000000	0.000000
2727.276700	554.443136	160.720121	0.507310	15.473362	0.884364	7.720746	0.000000	0.000000
2727.296702	554.443217	160.718006	0.507310	15.473159	0.884365	7.720644	0.000000	0.000000
2727.316705	554.443217	160.718003	0.507310	15.473158	0.884365	7.720644	0.000000	0.000000
2727.336707	554.443136	160.725384	0.507308	15.473869	0.884361	7.720998	0.000000	0.000000
2727.356709	554.443217	160.730955	0.507306	15.474405	0.884358	7.721266	0.000000	0.000000
2727.396713	554.443217	160.728882	0.507307	15.474206	0.884359	7.721166	0.000000	0.000000
2727.396713	554.443217	160.731110	0.507306	15.474420	0.884358	7.721273	0.000000	0.000000
2727.416715	554.443217	160.718197	0.507310	15.473177	0.884365	7.720653	0.000000	0.000000
2727.456718	554.443217	160.726767	0.507308	15.474002	0.884360	7.721065	0.000000	0.000000
2727.476720	554.443217	160.724703	0.507308	15.473803	0.884361	7.720966	0.000000	0.000000
2727.476720	554.443217	160.726939	0.507307	15.474019	0.884360	7.721073	0.000000	0.000000
2727.496723	554.443217	160.717785	0.507311	15.473137	0.884365	7.720633	0.000000	0.000000
2727.516725	554.443217	160.724180	0.507308	15.473753	0.884362	7.720941	0.000000	0.000000
2727.536726	554.443136	160.719754	0.507310	15.473327	0.884364	7.720728	0.000000	0.000000
2727.556728	554.443217	160.720164	0.507310	15.473366	0.884364	7.720748	0.000000	0.000000
2727.576731	554.443136	160.715746	0.507311	15.472941	0.884366	7.720535	0.000000	0.000000
2727.596733	554.443217	160.719458	0.507310	15.473298	0.884364	7.720714	0.000000	0.000000
2727.636736	554.443217	160.723562	0.507309	15.473693	0.884362	7.720911	0.000000	0.000000
2727.636736	554.443217	160.726469	0.507308	15.473973	0.884360	7.721050	0.000000	0.000000
2727.676741	554.443136	160.725317	0.507308	15.473862	0.884361	7.720995	0.000000	0.000000
2727.696743	554.443217	160.724588	0.507308	15.473792	0.884361	7.720960	0.000000	0.000000
2727.696743	554.443217	160.729691	0.507307	15.474283	0.884359	7.721205	0.000000	0.000000
2727.716744	554.443136	160.736320	0.507304	15.474922	0.884355	7.721524	0.000000	0.000000
2727.736747	554.443217	160.725238	0.507308	15.473855	0.884361	7.720991	0.000000	0.000000
2727.756749	554.443217	160.726052	0.507308	15.473933	0.884361	7.721030	0.000000	0.000000
2727.776751	554.443136	160.731408	0.507306	15.474449	0.884358	7.721288	0.000000	0.000000
2727.796752	554.443217	160.718710	0.507310	15.473226	0.884365	7.720678	0.000000	0.000000
2727.816754	554.443136	160.720129	0.507310	15.473363	0.884364	7.720746	0.000000	0.000000
2727.856759	554.443136	160.718754	0.507310	15.473231	0.884364	7.720680	0.000000	0.000000
2727.876760	554.443217	160.721802	0.507309	15.473524	0.884363	7.720826	0.000000	0.000000
2727.896762	554.443217	160.729588	0.507307	15.474274	0.884359	7.721200	0.000000	0.000000
2727.916765	554.443217	160.711996	0.507313	15.472580	0.884368	7.720355	0.000000	0.000000
2727.916765	554.443217	160.718463	0.507310	15.473203	0.884365	7.720666	0.000000	0.000000
2727.936767	554.443217	160.720112	0.507310	15.473361	0.884364	7.720745	0.000000	0.000000
2727.956769	554.443136	160.728580	0.507307	15.474176	0.884359	7.721152	0.000000	0.000000
2727.976770	554.443217	160.722861	0.507309	15.473626	0.884362	7.720877	0.000000	0.000000
2727.996773	554.443136	160.723777	0.507308	15.473714	0.884362	7.720921	0.000000	0.000000
2728.016775	554.443217	160.719407	0.507310	15.473293	0.884364	7.720711	0.000000	0.000000
2728.036777	554.443217	160.722233	0.507309	15.473565	0.884363	7.720847	0.000000	0.000000
2728.076781	554.443217	160.726719	0.507308	15.473997	0.884360	7.721062	0.000000	0.000000
2728.096783	554.443217	160.720219	0.507310	15.473372	0.884364	7.720750	0.000000	0.000000
2728.116785	554.443217	160.736021	0.507304	15.474893	0.884355	7.721509	0.000000	0.000000
2728.116785	554.443217	160.726286	0.507308	15.473956	0.884361	7.721042	0.000000	0.000000
2728.136786	554.443217	160.725011	0.507308	15.473833	0.884361	7.720980	0.000000	0.000000
2728.156788	554.443136	160.724718	0.507308	15.473805	0.884361	7.720966	0.000000	0.000000
2728.176791	554.443217	160.704514	0.507315	15.471860	0.884372	7.719996	0.000000	0.000000
2728.196793	554.443217	160.731769	0.507306	15.474484	0.884358	7.721305	0.000000	0.000000
2728.216794	554.443217	160.725396	0.507308	15.473870	0.884361	7.720999	0.000000	0.000000
2728.256799	554.443217	160.728562	0.507307	15.474175	0.884359	7.721151	0.000000	0.000000
2728.256799	554.443217	160.715592	0.507311	15.472926	0.884366	7.720528	0.000000	0.000000
2728.296803	554.443136	160.723506	0.507309	15.473688	0.884362	7.720908	0.000000	0.000000
2728.316804	554.443217	160.722579	0.507309	15.473599	0.884363	7.720864	0.000000	0.000000
2728.336807	554.443136	160.727635	0.507307	15.474086	0.884360	7.721107	0.000000	0.000000
2728.336807	554.443136	160.721099	0.507309	15.473456	0.884363	7.720793	0.000000	0.000000
2728.356809	554.443217	160.715316	0.507311	15.472900	0.884366	7.720515	0.000000	0.000000
2728.376811	554.443217	160.737188	0.507304	15.475005	0.884355	7.721565	0.000000	0.000000
2728.396812	554.443136	160.720055	0.507310	15.473356	0.884364	7.720742	0.000000	0.000000
2728.416815	554.443217	160.720761	0.507310	15.473424	0.884364	7.720776	0.000000	0.000000
2728.456819	554.443217	160.719346	0.507310	15.473287	0.884364	7.720708	0.000000	0.000000
2728.456819	554.443217	160.731297	0.507306	15.474438	0.884358	7.721282	0.000000	0.000000
2728.496822	554.443136	160.735037	0.507305	15.474798	0.884356	7.721462	0.000000	0.000000
2728.516825	554.443217	160.731613	0.507306	15.474469	0.884358	7.721298	0.000000	0.000000
2728.536827	554.443136	160.714747	0.507312	15.472845	0.884367	7.720487	0.000000	0.000000
2728.556828	554.443217	160.720979	0.507309	15.473445	0.884363	7.720787	0.000000	0.000000
2728.556828	554.443217	160.719167	0.507310	15.473270	0.884364	7.720700	0.000000	0.000000
2728.576830	554.443217	160.721438	0.507309	15.473489	0.884363	7.720809	0.000000	0.000000
[truncated: 1,002 more rows]
