# Supplementary material for: Stress relaxation in the presence of sudden strain bursts: Methodology and stress relaxation data of microcast aluminium microwires
Source: Data Brief. 2018 Nov 14;21:2134–41. doi: 10.1016/j.dib.2018.11.047 (PMC6265499; doi:10.1016/j.dib.2018.11.047)
Supplement: Supplementary file 2 — Supplementary material [file mmc2.zip › Data in brief/As-cast/Al4N/Al_100_r_3/Stress relax txt files/Al_100_r_3_Relaxcycle0016.txt]

Time[s]	Motordispl[�m]	Force[mN]	EngStrain	EngStress[MPa]	Shearstrain	Shearstress [MPa]
2813.100282	573.769398	170.001148	0.523759	16.366895	0.910719	8.166592	0.000000	0.000000
2813.120284	573.773431	169.999794	0.523763	16.366764	0.910726	8.166527	0.000000	0.000000
2813.140286	573.773431	169.997315	0.523764	16.366526	0.910727	8.166408	0.000000	0.000000
2813.160288	573.773512	169.996135	0.523765	16.366412	0.910728	8.166351	0.000000	0.000000
2813.180290	573.773593	169.996417	0.523765	16.366439	0.910728	8.166364	0.000000	0.000000
2813.200292	573.773512	169.982660	0.523769	16.365115	0.910735	8.165704	0.000000	0.000000
2813.220294	573.773673	169.960194	0.523777	16.362952	0.910748	8.164624	0.000000	0.000000
2813.240296	573.773673	169.950083	0.523780	16.361979	0.910753	8.164139	0.000000	0.000000
2813.240296	573.773673	169.943559	0.523782	16.361350	0.910757	8.163825	0.000000	0.000000
2813.260298	573.773673	169.916966	0.523791	16.358790	0.910771	8.162548	0.000000	0.000000
2813.300302	573.773673	169.896209	0.523798	16.356792	0.910782	8.161551	0.000000	0.000000
2813.320304	573.773754	169.881291	0.523803	16.355356	0.910790	8.160834	0.000000	0.000000
2813.320304	573.773754	169.894725	0.523799	16.356649	0.910783	8.161479	0.000000	0.000000
2813.360308	573.773754	169.881005	0.523803	16.355328	0.910790	8.160820	0.000000	0.000000
2813.380310	573.773834	169.872247	0.523806	16.354485	0.910795	8.160399	0.000000	0.000000
2813.400312	573.773834	169.857972	0.523811	16.353111	0.910803	8.159714	0.000000	0.000000
2813.420314	573.773834	169.865436	0.523809	16.353829	0.910799	8.160072	0.000000	0.000000
2813.440316	573.773834	169.832748	0.523820	16.350682	0.910816	8.158502	0.000000	0.000000
2813.460318	573.773834	169.826566	0.523822	16.350087	0.910820	8.158205	0.000000	0.000000
2813.460318	573.773834	169.784379	0.523836	16.346025	0.910842	8.156178	0.000000	0.000000
2813.480320	573.773834	169.759614	0.523844	16.343641	0.910856	8.154989	0.000000	0.000000
2813.520324	573.773834	169.728952	0.523855	16.340689	0.910872	8.153516	0.000000	0.000000
2813.520324	573.773834	169.697257	0.523865	16.337638	0.910889	8.151993	0.000000	0.000000
2813.560328	573.773834	169.665783	0.523876	16.334608	0.910906	8.150481	0.000000	0.000000
2813.580330	573.773834	169.658042	0.523878	16.333862	0.910910	8.150109	0.000000	0.000000
2813.600332	573.773834	169.662463	0.523877	16.334288	0.910908	8.150322	0.000000	0.000000
2813.620334	573.773834	169.640967	0.523884	16.332218	0.910919	8.149289	0.000000	0.000000
2813.640336	573.773834	169.621404	0.523891	16.330335	0.910930	8.148349	0.000000	0.000000
2813.660338	573.773834	169.625150	0.523889	16.330696	0.910928	8.148529	0.000000	0.000000
2813.680340	573.773834	169.608547	0.523895	16.329097	0.910937	8.147732	0.000000	0.000000
2813.680340	573.773834	169.591395	0.523901	16.327446	0.910946	8.146908	0.000000	0.000000
2813.700342	573.773834	169.593446	0.523900	16.327643	0.910945	8.147006	0.000000	0.000000
2813.720344	573.773834	169.598636	0.523898	16.328143	0.910942	8.147256	0.000000	0.000000
2813.740346	573.773834	169.582911	0.523904	16.326629	0.910950	8.146500	0.000000	0.000000
2813.780350	573.773834	169.582147	0.523904	16.326555	0.910951	8.146464	0.000000	0.000000
2813.800352	573.773834	169.572359	0.523907	16.325613	0.910956	8.145993	0.000000	0.000000
2813.820354	573.773834	169.558424	0.523912	16.324271	0.910964	8.145324	0.000000	0.000000
2813.840356	573.773834	169.572237	0.523907	16.325601	0.910956	8.145987	0.000000	0.000000
2813.860358	573.773834	169.554521	0.523913	16.323896	0.910966	8.145136	0.000000	0.000000
2813.880360	573.773834	169.551124	0.523914	16.323569	0.910967	8.144973	0.000000	0.000000
2813.880360	573.773834	169.559391	0.523911	16.324365	0.910963	8.145370	0.000000	0.000000
2813.900362	573.773834	169.561409	0.523911	16.324559	0.910962	8.145467	0.000000	0.000000
2813.920364	573.773834	169.544525	0.523916	16.322933	0.910971	8.144656	0.000000	0.000000
2813.960368	573.773834	169.538878	0.523918	16.322390	0.910974	8.144385	0.000000	0.000000
2813.980370	573.773834	169.530111	0.523921	16.321546	0.910979	8.143964	0.000000	0.000000
2814.000372	573.773834	169.526831	0.523922	16.321230	0.910981	8.143806	0.000000	0.000000
2814.020374	573.773834	169.509103	0.523928	16.319523	0.910990	8.142955	0.000000	0.000000
2814.040376	573.773834	169.503851	0.523930	16.319017	0.910993	8.142702	0.000000	0.000000
2814.060378	573.773834	169.516990	0.523926	16.320282	0.910986	8.143333	0.000000	0.000000
2814.080380	573.773834	169.512649	0.523927	16.319864	0.910988	8.143125	0.000000	0.000000
2814.100382	573.773834	169.506042	0.523929	16.319228	0.910992	8.142808	0.000000	0.000000
2814.100382	573.773834	169.495516	0.523933	16.318215	0.910997	8.142302	0.000000	0.000000
2814.120384	573.773834	169.495173	0.523933	16.318182	0.910998	8.142285	0.000000	0.000000
2814.160388	573.773834	169.487235	0.523936	16.317418	0.911002	8.141904	0.000000	0.000000
2814.180390	573.773834	169.473558	0.523940	16.316101	0.911009	8.141247	0.000000	0.000000
2814.200392	573.773834	169.471395	0.523941	16.315893	0.911010	8.141143	0.000000	0.000000
2814.220394	573.773834	169.464632	0.523943	16.315242	0.911014	8.140818	0.000000	0.000000
2814.240396	573.773834	169.447214	0.523949	16.313565	0.911023	8.139982	0.000000	0.000000
2814.260398	573.773834	169.450845	0.523948	16.313914	0.911021	8.140156	0.000000	0.000000
2814.280400	573.773834	169.441942	0.523951	16.313057	0.911026	8.139728	0.000000	0.000000
2814.300402	573.773834	169.455364	0.523946	16.314349	0.911019	8.140373	0.000000	0.000000
2814.320404	573.773834	169.454550	0.523947	16.314271	0.911019	8.140334	0.000000	0.000000
2814.320404	573.773834	169.450520	0.523948	16.313883	0.911021	8.140140	0.000000	0.000000
2814.340406	573.773834	169.447898	0.523949	16.313631	0.911023	8.140014	0.000000	0.000000
2814.380410	573.773834	169.445537	0.523950	16.313403	0.911024	8.139901	0.000000	0.000000
2814.400412	573.773834	169.438375	0.523952	16.312714	0.911028	8.139557	0.000000	0.000000
2814.420414	573.773834	169.434987	0.523953	16.312388	0.911030	8.139394	0.000000	0.000000
2814.420414	573.773834	169.437962	0.523952	16.312674	0.911028	8.139537	0.000000	0.000000
2814.460418	573.773834	169.430288	0.523955	16.311935	0.911032	8.139168	0.000000	0.000000
2814.480420	573.773834	169.443869	0.523950	16.313243	0.911025	8.139821	0.000000	0.000000
2814.500422	573.773834	169.435705	0.523953	16.312457	0.911029	8.139429	0.000000	0.000000
2814.520424	573.773834	169.427351	0.523956	16.311652	0.911034	8.139027	0.000000	0.000000
2814.520424	573.773834	169.436601	0.523953	16.312543	0.911029	8.139472	0.000000	0.000000
2814.540426	573.773834	169.422537	0.523957	16.311189	0.911037	8.138796	0.000000	0.000000
2814.580430	573.773834	169.430157	0.523955	16.311923	0.911032	8.139162	0.000000	0.000000
2814.600432	573.773834	169.425719	0.523956	16.311495	0.911035	8.138949	0.000000	0.000000
2814.620434	573.773834	169.416439	0.523959	16.310602	0.911040	8.138503	0.000000	0.000000
2814.640436	573.773834	169.409870	0.523962	16.309969	0.911043	8.138188	0.000000	0.000000
2814.660438	573.773834	169.393755	0.523967	16.308418	0.911052	8.137413	0.000000	0.000000
2814.680440	573.773834	169.403380	0.523964	16.309345	0.911047	8.137876	0.000000	0.000000
2814.700442	573.773834	169.394522	0.523967	16.308492	0.911052	8.137450	0.000000	0.000000
2814.720444	573.773834	169.392414	0.523967	16.308289	0.911053	8.137349	0.000000	0.000000
2814.740446	573.773834	169.402544	0.523964	16.309264	0.911047	8.137836	0.000000	0.000000
2814.740446	573.773834	169.386311	0.523969	16.307701	0.911056	8.137056	0.000000	0.000000
2814.760448	573.773834	169.382712	0.523971	16.307355	0.911058	8.136883	0.000000	0.000000
2814.780450	573.773834	169.365485	0.523976	16.305696	0.911067	8.136055	0.000000	0.000000
2814.820454	573.773834	169.372125	0.523974	16.306336	0.911064	8.136374	0.000000	0.000000
2814.840456	573.773834	169.365484	0.523976	16.305696	0.911067	8.136055	0.000000	0.000000
2814.860458	573.773834	169.366783	0.523976	16.305821	0.911066	8.136118	0.000000	0.000000
2814.860458	573.773834	169.349410	0.523982	16.304149	0.911076	8.135283	0.000000	0.000000
2814.900462	573.773834	169.372184	0.523974	16.306341	0.911064	8.136377	0.000000	0.000000
2814.920464	573.773834	169.348407	0.523982	16.304052	0.911076	8.135235	0.000000	0.000000
2814.940466	573.773834	169.340937	0.523985	16.303333	0.911080	8.134876	0.000000	0.000000
2814.960468	573.773834	169.334857	0.523987	16.302748	0.911084	8.134584	0.000000	0.000000
2814.960468	573.773834	169.334815	0.523987	16.302744	0.911084	8.134582	0.000000	0.000000
2814.980470	573.773834	169.318484	0.523992	16.301171	0.911092	8.133798	0.000000	0.000000
2815.000472	573.773834	169.290476	0.524002	16.298475	0.911107	8.132452	0.000000	0.000000
2815.020474	573.773834	169.292851	0.524001	16.298703	0.911106	8.132566	0.000000	0.000000
2815.060478	573.773834	169.297821	0.523999	16.299182	0.911103	8.132805	0.000000	0.000000
2815.080480	573.773834	169.279959	0.524005	16.297462	0.911113	8.131947	0.000000	0.000000
2815.100482	573.773834	169.278036	0.524006	16.297277	0.911114	8.131855	0.000000	0.000000
2815.120484	573.773834	169.267149	0.524009	16.296229	0.911120	8.131332	0.000000	0.000000
2815.140486	573.773834	169.283087	0.524004	16.297763	0.911111	8.132097	0.000000	0.000000
2815.160488	573.773834	169.268610	0.524009	16.296370	0.911119	8.131402	0.000000	0.000000
2815.160488	573.773834	169.274407	0.524007	16.296928	0.911116	8.131680	0.000000	0.000000
2815.180490	573.773834	169.272790	0.524008	16.296772	0.911117	8.131603	0.000000	0.000000
2815.200492	573.773834	169.268091	0.524009	16.296320	0.911119	8.131377	0.000000	0.000000
2815.220494	573.773834	169.251697	0.524015	16.294741	0.911128	8.130589	0.000000	0.000000
2815.260498	573.773834	169.262899	0.524011	16.295820	0.911122	8.131127	0.000000	0.000000
2815.280500	573.773834	169.275698	0.524007	16.297052	0.911115	8.131742	0.000000	0.000000
2815.300502	573.773834	169.269034	0.524009	16.296410	0.911119	8.131422	0.000000	0.000000
2815.320504	573.773834	169.249202	0.524015	16.294501	0.911130	8.130469	0.000000	0.000000
2815.340506	573.773834	169.252799	0.524014	16.294847	0.911128	8.130642	0.000000	0.000000
2815.360508	573.773834	169.245723	0.524017	16.294166	0.911131	8.130302	0.000000	0.000000
2815.380510	573.773834	169.238039	0.524019	16.293426	0.911136	8.129933	0.000000	0.000000
2815.380510	573.773834	169.260402	0.524012	16.295579	0.911124	8.131007	0.000000	0.000000
2815.400512	573.773834	169.245970	0.524017	16.294190	0.911131	8.130314	0.000000	0.000000
2815.440516	573.773834	169.237465	0.524019	16.293371	0.911136	8.129906	0.000000	0.000000
2815.460518	573.773834	169.212707	0.524028	16.290988	0.911149	8.128716	0.000000	0.000000
2815.480520	573.773834	169.224907	0.524024	16.292162	0.911143	8.129302	0.000000	0.000000
2815.500522	573.773834	169.221398	0.524025	16.291824	0.911144	8.129134	0.000000	0.000000
2815.520524	573.773915	169.225251	0.524024	16.292195	0.911143	8.129319	0.000000	0.000000
2815.540526	573.773915	169.226004	0.524023	16.292268	0.911142	8.129355	0.000000	0.000000
2815.560528	573.773915	169.215818	0.524027	16.291287	0.911148	8.128866	0.000000	0.000000
2815.580530	573.773915	169.226717	0.524023	16.292336	0.911142	8.129389	0.000000	0.000000
2815.600532	573.773915	169.223698	0.524024	16.292046	0.911143	8.129244	0.000000	0.000000
2815.600532	573.773915	169.226063	0.524023	16.292273	0.911142	8.129358	0.000000	0.000000
2815.620534	573.773915	169.216767	0.524026	16.291378	0.911147	8.128911	0.000000	0.000000
2815.640536	573.773915	169.209940	0.524029	16.290721	0.911151	8.128583	0.000000	0.000000
2815.660538	573.773915	169.221040	0.524025	16.291790	0.911145	8.129117	0.000000	0.000000
2815.680540	573.773915	169.196987	0.524033	16.289474	0.911158	8.127961	0.000000	0.000000
2815.720544	573.773915	169.215132	0.524027	16.291221	0.911148	8.128833	0.000000	0.000000
2815.740546	573.773915	169.211840	0.524028	16.290904	0.911150	8.128675	0.000000	0.000000
2815.760548	573.773915	169.210381	0.524029	16.290764	0.911151	8.128604	0.000000	0.000000
2815.780550	573.773915	169.214217	0.524027	16.291133	0.911148	8.128789	0.000000	0.000000
2815.800552	573.773996	169.194636	0.524034	16.289248	0.911159	8.127848	0.000000	0.000000
2815.800552	573.773996	169.203859	0.524031	16.290136	0.911154	8.128291	0.000000	0.000000
2815.820554	573.773915	169.204248	0.524031	16.290173	0.911154	8.128310	0.000000	0.000000
2815.860558	573.773996	169.197976	0.524033	16.289569	0.911157	8.128009	0.000000	0.000000
2815.880560	573.773996	169.211350	0.524028	16.290857	0.911150	8.128651	0.000000	0.000000
2815.900562	573.773996	169.187681	0.524036	16.288578	0.911163	8.127514	0.000000	0.000000
2815.920564	573.773996	169.197417	0.524033	16.289515	0.911158	8.127982	0.000000	0.000000
2815.940566	573.773915	169.176668	0.524040	16.287518	0.911169	8.126985	0.000000	0.000000
2815.960568	573.773915	169.177145	0.524040	16.287564	0.911168	8.127008	0.000000	0.000000
2815.980570	573.773996	169.184642	0.524037	16.288286	0.911164	8.127368	0.000000	0.000000
2816.000572	573.773996	169.173350	0.524041	16.287198	0.911171	8.126826	0.000000	0.000000
2816.020574	573.773996	169.153922	0.524048	16.285328	0.911181	8.125892	0.000000	0.000000
2816.020574	573.773996	169.176360	0.524040	16.287488	0.911169	8.126970	0.000000	0.000000
2816.040576	573.773996	169.165274	0.524044	16.286421	0.911175	8.126438	0.000000	0.000000
2816.080580	573.773996	169.154436	0.524047	16.285377	0.911181	8.125917	0.000000	0.000000
2816.100582	573.773996	169.157521	0.524046	16.285675	0.911179	8.126065	0.000000	0.000000
2816.120584	573.773996	169.165611	0.524044	16.286453	0.911175	8.126454	0.000000	0.000000
2816.140586	573.773996	169.161585	0.524045	16.286066	0.911177	8.126260	0.000000	0.000000
2816.160588	573.773996	169.145932	0.524050	16.284559	0.911185	8.125508	0.000000	0.000000
2816.180590	573.773996	169.151261	0.524049	16.285072	0.911182	8.125764	0.000000	0.000000
2816.200592	573.773996	169.158469	0.524046	16.285766	0.911179	8.126111	0.000000	0.000000
2816.220594	573.774076	169.153018	0.524048	16.285241	0.911182	8.125849	0.000000	0.000000
2816.240596	573.774076	169.143966	0.524051	16.284369	0.911186	8.125414	0.000000	0.000000
2816.240596	573.774076	169.135343	0.524054	16.283539	0.911191	8.125000	0.000000	0.000000
2816.260598	573.774076	169.150198	0.524049	16.284969	0.911183	8.125713	0.000000	0.000000
2816.280600	573.774076	169.140865	0.524052	16.284071	0.911188	8.125265	0.000000	0.000000
2816.300602	573.774076	169.144953	0.524051	16.284465	0.911186	8.125461	0.000000	0.000000
2816.340606	573.774076	169.134969	0.524054	16.283503	0.911191	8.124982	0.000000	0.000000
2816.360608	573.774076	169.138063	0.524053	16.283801	0.911190	8.125130	0.000000	0.000000
2816.380610	573.774076	169.137656	0.524053	16.283762	0.911190	8.125111	0.000000	0.000000
2816.400612	573.774076	169.126976	0.524057	16.282734	0.911196	8.124598	0.000000	0.000000
2816.420614	573.774076	169.133683	0.524055	16.283379	0.911192	8.124920	0.000000	0.000000
2816.440616	573.774076	169.126054	0.524057	16.282645	0.911196	8.124554	0.000000	0.000000
2816.440616	573.774076	169.137112	0.524053	16.283710	0.911190	8.125085	0.000000	0.000000
2816.460618	573.774076	169.122177	0.524058	16.282272	0.911198	8.124367	0.000000	0.000000
2816.480620	573.774076	169.111760	0.524062	16.281269	0.911204	8.123867	0.000000	0.000000
2816.520624	573.774157	169.120340	0.524059	16.282095	0.911199	8.124279	0.000000	0.000000
2816.540626	573.774076	169.118302	0.524060	16.281899	0.911200	8.124181	0.000000	0.000000
2816.560628	573.774157	169.126564	0.524057	16.282694	0.911196	8.124578	0.000000	0.000000
2816.580630	573.774076	169.100714	0.524066	16.280205	0.911210	8.123336	0.000000	0.000000
2816.600632	573.774076	169.104463	0.524064	16.280566	0.911208	8.123516	0.000000	0.000000
2816.620634	573.774076	169.112162	0.524062	16.281308	0.911203	8.123886	0.000000	0.000000
2816.640636	573.774157	169.093090	0.524068	16.279471	0.911214	8.122970	0.000000	0.000000
2816.660638	573.774076	169.089538	0.524069	16.279129	0.911216	8.122799	0.000000	0.000000
2816.660638	573.774076	169.098624	0.524066	16.280004	0.911211	8.123236	0.000000	0.000000
2816.680640	573.774157	169.109162	0.524063	16.281019	0.911205	8.123742	0.000000	0.000000
2816.700642	573.774157	169.087226	0.524070	16.278907	0.911217	8.122688	0.000000	0.000000
2816.740646	573.774076	169.089236	0.524069	16.279100	0.911216	8.122785	0.000000	0.000000
2816.760648	573.774157	169.087644	0.524070	16.278947	0.911217	8.122708	0.000000	0.000000
2816.780650	573.774157	169.075103	0.524074	16.277740	0.911224	8.122106	0.000000	0.000000
2816.800652	573.774157	169.073041	0.524075	16.277541	0.911225	8.122007	0.000000	0.000000
2816.820654	573.774076	169.068492	0.524076	16.277103	0.911227	8.121788	0.000000	0.000000
2816.840656	573.774076	169.064330	0.524078	16.276702	0.911229	8.121588	0.000000	0.000000
2816.860658	573.774157	169.072727	0.524075	16.277511	0.911225	8.121992	0.000000	0.000000
2816.880660	573.774076	169.062372	0.524078	16.276514	0.911230	8.121494	0.000000	0.000000
2816.880660	573.774076	169.062057	0.524079	16.276484	0.911230	8.121479	0.000000	0.000000
2816.900662	573.774076	169.057923	0.524080	16.276086	0.911233	8.121281	0.000000	0.000000
2816.920664	573.774157	169.052237	0.524082	16.275538	0.911236	8.121007	0.000000	0.000000
2816.940666	573.774076	169.048327	0.524083	16.275162	0.911238	8.120820	0.000000	0.000000
2816.980670	573.774157	169.064924	0.524078	16.276760	0.911229	8.121617	0.000000	0.000000
2817.000672	573.774076	169.047778	0.524083	16.275109	0.911238	8.120793	0.000000	0.000000
2817.020674	573.774157	169.032845	0.524088	16.273671	0.911246	8.120076	0.000000	0.000000
2817.040676	573.774157	169.059009	0.524080	16.276190	0.911232	8.121333	0.000000	0.000000
2817.060678	573.774076	169.035967	0.524087	16.273972	0.911244	8.120226	0.000000	0.000000
2817.080680	573.774157	169.030639	0.524089	16.273459	0.911247	8.119970	0.000000	0.000000
2817.080680	573.774157	169.050185	0.524083	16.275341	0.911237	8.120909	0.000000	0.000000
2817.100682	573.774076	169.042648	0.524085	16.274615	0.911241	8.120547	0.000000	0.000000
2817.140686	573.774157	169.034755	0.524088	16.273855	0.911245	8.120168	0.000000	0.000000
2817.160688	573.774076	169.045142	0.524084	16.274855	0.911239	8.120667	0.000000	0.000000
2817.180690	573.774157	169.037388	0.524087	16.274109	0.911244	8.120294	0.000000	0.000000
2817.200692	573.774157	169.025862	0.524091	16.272999	0.911250	8.119740	0.000000	0.000000
2817.220694	573.774076	169.027161	0.524090	16.273124	0.911249	8.119803	0.000000	0.000000
2817.240696	573.774157	169.012482	0.524095	16.271711	0.911257	8.119098	0.000000	0.000000
2817.260698	573.774157	169.007658	0.524097	16.271246	0.911260	8.118866	0.000000	0.000000
2817.280700	573.774076	169.014811	0.524094	16.271935	0.911256	8.119210	0.000000	0.000000
2817.300702	573.774157	169.007420	0.524097	16.271223	0.911260	8.118855	0.000000	0.000000
2817.300702	573.774157	168.992429	0.524102	16.269780	0.911268	8.118134	0.000000	0.000000
2817.320704	573.774076	168.993990	0.524101	16.269930	0.911267	8.118209	0.000000	0.000000
2817.360708	573.774076	168.987051	0.524104	16.269262	0.911271	8.117876	0.000000	0.000000
2817.380710	573.774076	168.989620	0.524103	16.269510	0.911269	8.117999	0.000000	0.000000
2817.400712	573.774157	168.979390	0.524106	16.268525	0.911275	8.117508	0.000000	0.000000
2817.420714	573.774157	168.979680	0.524106	16.268553	0.911275	8.117522	0.000000	0.000000
2817.440716	573.774076	168.973552	0.524108	16.267963	0.911278	8.117228	0.000000	0.000000
2817.460718	573.774157	168.966846	0.524111	16.267317	0.911282	8.116905	0.000000	0.000000
2817.480720	573.774076	168.958313	0.524113	16.266496	0.911286	8.116495	0.000000	0.000000
2817.500722	573.774157	168.954636	0.524115	16.266142	0.911288	8.116319	0.000000	0.000000
2817.520724	573.774157	168.952942	0.524115	16.265979	0.911289	8.116238	0.000000	0.000000
2817.520724	573.774157	168.938728	0.524120	16.264610	0.911297	8.115555	0.000000	0.000000
2817.540726	573.774076	168.944522	0.524118	16.265168	0.911293	8.115833	0.000000	0.000000
2817.580730	573.774157	168.942856	0.524119	16.265008	0.911294	8.115753	0.000000	0.000000
2817.600732	573.774076	168.936473	0.524121	16.264393	0.911298	8.115446	0.000000	0.000000
2817.620734	573.774157	168.951409	0.524116	16.265831	0.911290	8.116164	0.000000	0.000000
2817.640736	573.774076	168.964239	0.524111	16.267066	0.911283	8.116780	0.000000	0.000000
2817.660738	573.774157	168.949683	0.524116	16.265665	0.911291	8.116081	0.000000	0.000000
2817.680740	573.774157	168.944284	0.524118	16.265145	0.911294	8.115822	0.000000	0.000000
2817.700742	573.774076	168.943179	0.524118	16.265039	0.911294	8.115768	0.000000	0.000000
2817.720744	573.774157	168.934959	0.524121	16.264247	0.911299	8.115374	0.000000	0.000000
2817.720744	573.774157	168.933600	0.524122	16.264116	0.911299	8.115308	0.000000	0.000000
2817.740746	573.774157	168.925960	0.524124	16.263381	0.911304	8.114941	0.000000	0.000000
2817.760748	573.774076	168.926955	0.524124	16.263477	0.911303	8.114989	0.000000	0.000000
2817.780750	573.774157	168.917561	0.524127	16.262572	0.911308	8.114538	0.000000	0.000000
2817.820754	573.774157	168.928222	0.524124	16.263599	0.911302	8.115050	0.000000	0.000000
2817.820754	573.774157	168.931580	0.524122	16.263922	0.911301	8.115211	0.000000	0.000000
2817.860758	573.774076	168.917933	0.524127	16.262608	0.911308	8.114556	0.000000	0.000000
2817.880760	573.774157	168.919322	0.524127	16.262742	0.911307	8.114622	0.000000	0.000000
2817.900762	573.774076	168.914881	0.524128	16.262314	0.911309	8.114409	0.000000	0.000000
2817.920764	573.774157	168.911443	0.524129	16.261983	0.911311	8.114244	0.000000	0.000000
2817.940766	573.774157	168.913936	0.524128	16.262223	0.911310	8.114364	0.000000	0.000000
2817.940766	573.774157	168.903046	0.524132	16.261175	0.911316	8.113841	0.000000	0.000000
2817.960768	573.774076	168.908683	0.524130	16.261718	0.911313	8.114111	0.000000	0.000000
2817.980770	573.774157	168.912099	0.524129	16.262046	0.911311	8.114275	0.000000	0.000000
2818.020774	573.774157	168.906996	0.524131	16.261555	0.911314	8.114030	0.000000	0.000000
2818.040776	573.774157	168.898349	0.524134	16.260723	0.911318	8.113615	0.000000	0.000000
2818.060778	573.774076	168.888947	0.524137	16.259817	0.911323	8.113163	0.000000	0.000000
2818.080780	573.774157	168.902594	0.524132	16.261131	0.911316	8.113819	0.000000	0.000000
2818.100782	573.774157	168.903654	0.524132	16.261233	0.911316	8.113870	0.000000	0.000000
2818.120784	573.774076	168.881249	0.524139	16.259076	0.911327	8.112793	0.000000	0.000000
2818.140786	573.774157	168.880524	0.524140	16.259007	0.911328	8.112759	0.000000	0.000000
2818.160788	573.774157	168.881740	0.524139	16.259124	0.911327	8.112817	0.000000	0.000000
2818.160788	573.774157	168.887421	0.524137	16.259671	0.911324	8.113090	0.000000	0.000000
2818.180790	573.774076	168.887706	0.524137	16.259698	0.911324	8.113104	0.000000	0.000000
2818.220794	573.774076	168.881795	0.524139	16.259129	0.911327	8.112820	0.000000	0.000000
2818.220794	573.774076	168.881820	0.524139	16.259131	0.911327	8.112821	0.000000	0.000000
2818.260798	573.774157	168.878812	0.524140	16.258842	0.911329	8.112676	0.000000	0.000000
2818.280800	573.774076	168.880886	0.524139	16.259041	0.911328	8.112776	0.000000	0.000000
2818.300802	573.774157	168.882873	0.524139	16.259233	0.911327	8.112871	0.000000	0.000000
2818.320804	573.774076	168.881076	0.524139	16.259060	0.911328	8.112785	0.000000	0.000000
2818.340806	573.774157	168.881449	0.524139	16.259096	0.911327	8.112803	0.000000	0.000000
2818.360808	573.774157	168.882859	0.524139	16.259231	0.911327	8.112871	0.000000	0.000000
2818.360808	573.774157	168.876769	0.524141	16.258645	0.911330	8.112578	0.000000	0.000000
2818.380810	573.774076	168.887918	0.524137	16.259718	0.911324	8.113114	0.000000	0.000000
2818.400812	573.774157	168.882669	0.524139	16.259213	0.911327	8.112862	0.000000	0.000000
2818.420814	573.774157	168.879378	0.524140	16.258896	0.911329	8.112704	0.000000	0.000000
2818.460818	573.774157	168.880724	0.524139	16.259026	0.911328	8.112768	0.000000	0.000000
2818.480820	573.774076	168.866562	0.524144	16.257662	0.911335	8.112088	0.000000	0.000000
2818.500822	573.774157	168.862169	0.524146	16.257239	0.911338	8.111877	0.000000	0.000000
2818.520824	573.774157	168.866504	0.524144	16.257657	0.911335	8.112085	0.000000	0.000000
2818.540826	573.774076	168.870384	0.524143	16.258030	0.911333	8.112272	0.000000	0.000000
2818.560828	573.774157	168.864600	0.524145	16.257473	0.911336	8.111994	0.000000	0.000000
2818.580830	573.774157	168.857108	0.524147	16.256752	0.911341	8.111634	0.000000	0.000000
2818.580830	573.774157	168.860354	0.524146	16.257065	0.911339	8.111790	0.000000	0.000000
2818.600832	573.774157	168.861517	0.524146	16.257177	0.911338	8.111846	0.000000	0.000000
2818.620834	573.774157	168.868102	0.524144	16.257811	0.911335	8.112162	0.000000	0.000000
2818.660838	573.774157	168.855730	0.524148	16.256619	0.911341	8.111568	0.000000	0.000000
2818.680840	573.774157	168.849296	0.524150	16.256000	0.911345	8.111259	0.000000	0.000000
2818.700842	573.774076	168.846038	0.524151	16.255686	0.911346	8.111102	0.000000	0.000000
2818.720844	573.774157	168.851255	0.524149	16.256189	0.911344	8.111353	0.000000	0.000000
2818.740846	573.774157	168.860703	0.524146	16.257098	0.911339	8.111806	0.000000	0.000000
2818.760848	573.774076	168.836502	0.524154	16.254768	0.911351	8.110644	0.000000	0.000000
2818.780850	573.774157	168.853150	0.524149	16.256371	0.911343	8.111444	0.000000	0.000000
2818.800852	573.774076	168.856478	0.524148	16.256692	0.911341	8.111604	0.000000	0.000000
2818.800852	573.774076	168.846341	0.524151	16.255716	0.911346	8.111117	0.000000	0.000000
2818.820854	573.774157	168.856062	0.524148	16.256651	0.911341	8.111584	0.000000	0.000000
2818.860858	573.774076	168.858641	0.524147	16.256900	0.911340	8.111707	0.000000	0.000000
2818.860858	573.774076	168.836681	0.524154	16.254786	0.911351	8.110653	0.000000	0.000000
2818.900862	573.774157	168.842719	0.524152	16.255367	0.911348	8.110943	0.000000	0.000000
2818.920864	573.774076	168.832171	0.524156	16.254351	0.911354	8.110436	0.000000	0.000000
2818.940866	573.774157	168.836654	0.524154	16.254783	0.911351	8.110651	0.000000	0.000000
2818.960868	573.774076	168.834960	0.524155	16.254620	0.911352	8.110570	0.000000	0.000000
2818.980870	573.774157	168.828136	0.524157	16.253963	0.911356	8.110242	0.000000	0.000000
2819.000872	573.774157	168.831490	0.524156	16.254286	0.911354	8.110403	0.000000	0.000000
2819.000872	573.774157	168.829058	0.524157	16.254052	0.911356	8.110286	0.000000	0.000000
2819.020874	573.774076	168.827734	0.524157	16.253924	0.911356	8.110223	0.000000	0.000000
2819.060878	573.774157	168.826109	0.524158	16.253768	0.911357	8.110145	0.000000	0.000000
2819.060878	573.774157	168.834485	0.524155	16.254574	0.911353	8.110547	0.000000	0.000000
2819.100882	573.774157	168.833377	0.524155	16.254467	0.911353	8.110494	0.000000	0.000000
2819.120884	573.774157	168.832133	0.524156	16.254348	0.911354	8.110434	0.000000	0.000000
2819.140886	573.774076	168.819613	0.524160	16.253142	0.911361	8.109833	0.000000	0.000000
2819.160888	573.774157	168.815503	0.524161	16.252747	0.911363	8.109635	0.000000	0.000000
2819.180890	573.774076	168.813096	0.524162	16.252515	0.911364	8.109519	0.000000	0.000000
2819.200892	573.774157	168.827075	0.524157	16.253861	0.911357	8.110191	0.000000	0.000000
2819.220894	573.774157	168.839726	0.524153	16.255079	0.911350	8.110799	0.000000	0.000000
2819.220894	573.774157	168.829784	0.524157	16.254122	0.911355	8.110321	0.000000	0.000000
2819.240896	573.774076	168.815427	0.524161	16.252739	0.911363	8.109631	0.000000	0.000000
2819.260898	573.774157	168.817690	0.524161	16.252957	0.911362	8.109740	0.000000	0.000000
2819.300902	573.774076	168.831964	0.524156	16.254331	0.911354	8.110426	0.000000	0.000000
2819.320904	573.774157	168.825672	0.524158	16.253726	0.911357	8.110124	0.000000	0.000000
2819.340906	573.774076	168.811834	0.524162	16.252393	0.911365	8.109459	0.000000	0.000000
2819.360908	573.774076	168.812654	0.524162	16.252472	0.911364	8.109498	0.000000	0.000000
2819.380910	573.774157	168.804338	0.524165	16.251672	0.911369	8.109099	0.000000	0.000000
2819.400912	573.774076	168.797057	0.524167	16.250971	0.911373	8.108749	0.000000	0.000000
2819.420914	573.774157	168.802166	0.524166	16.251463	0.911370	8.108994	0.000000	0.000000
2819.440916	573.774157	168.794462	0.524168	16.250721	0.911374	8.108624	0.000000	0.000000
2819.440916	573.774157	168.795370	0.524168	16.250808	0.911374	8.108668	0.000000	0.000000
2819.460918	573.774076	168.789265	0.524170	16.250221	0.911377	8.108375	0.000000	0.000000
2819.480920	573.774157	168.803915	0.524165	16.251631	0.911369	8.109078	0.000000	0.000000
2819.520924	573.774157	168.783506	0.524172	16.249666	0.911380	8.108098	0.000000	0.000000
2819.540926	573.774157	168.793266	0.524169	16.250606	0.911375	8.108567	0.000000	0.000000
2819.560928	573.774076	168.785019	0.524171	16.249812	0.911379	8.108171	0.000000	0.000000
2819.580930	573.774076	168.806400	0.524164	16.251870	0.911368	8.109198	0.000000	0.000000
2819.600932	573.774157	168.786737	0.524171	16.249977	0.911378	8.108253	0.000000	0.000000
2819.620934	573.774076	168.796514	0.524168	16.250918	0.911373	8.108723	0.000000	0.000000
2819.640936	573.774157	168.798678	0.524167	16.251127	0.911372	8.108827	0.000000	0.000000
2819.640936	573.774157	168.789995	0.524170	16.250291	0.911377	8.108410	0.000000	0.000000
2819.660938	573.774157	168.791080	0.524170	16.250395	0.911376	8.108462	0.000000	0.000000
2819.680940	573.774076	168.789030	0.524170	16.250198	0.911377	8.108363	0.000000	0.000000
2819.700942	573.774157	168.780713	0.524173	16.249397	0.911382	8.107964	0.000000	0.000000
2819.720944	573.774076	168.774664	0.524175	16.248815	0.911385	8.107673	0.000000	0.000000
2819.760948	573.774157	168.793436	0.524169	16.250622	0.911375	8.108575	0.000000	0.000000
2819.780950	573.774076	168.793970	0.524168	16.250674	0.911374	8.108601	0.000000	0.000000
2819.800952	573.774157	168.777734	0.524174	16.249110	0.911383	8.107821	0.000000	0.000000
2819.820954	573.774157	168.787662	0.524171	16.250066	0.911378	8.108298	0.000000	0.000000
2819.840956	573.774076	168.793825	0.524169	16.250660	0.911374	8.108594	0.000000	0.000000
2819.860958	573.774157	168.789424	0.524170	16.250236	0.911377	8.108382	0.000000	0.000000
2819.860958	573.774157	168.787717	0.524171	16.250072	0.911378	8.108300	0.000000	0.000000
2819.880960	573.774157	168.774459	0.524175	16.248795	0.911385	8.107663	0.000000	0.000000
2819.900962	573.774076	168.764637	0.524178	16.247850	0.911390	8.107192	0.000000	0.000000
2819.920964	573.774157	168.769458	0.524177	16.248314	0.911388	8.107423	0.000000	0.000000
2819.960968	573.774157	168.764072	0.524179	16.247795	0.911390	8.107164	0.000000	0.000000
2819.980970	573.774157	168.753918	0.524182	16.246817	0.911396	8.106677	0.000000	0.000000
2820.000972	573.774076	168.759269	0.524180	16.247333	0.911393	8.106934	0.000000	0.000000
2820.020974	573.774157	168.749440	0.524184	16.246386	0.911398	8.106462	0.000000	0.000000
2820.040976	573.774157	168.753453	0.524182	16.246773	0.911396	8.106654	0.000000	0.000000
2820.060978	573.774076	168.750607	0.524183	16.246499	0.911398	8.106518	0.000000	0.000000
2820.080980	573.774157	168.756388	0.524181	16.247055	0.911395	8.106795	0.000000	0.000000
2820.080980	573.774157	168.749815	0.524183	16.246422	0.911398	8.106480	0.000000	0.000000
2820.100982	573.774076	168.748793	0.524184	16.246324	0.911399	8.106430	0.000000	0.000000
2820.120984	573.774076	168.755721	0.524181	16.246991	0.911395	8.106763	0.000000	0.000000
2820.140986	573.774157	168.730975	0.524190	16.244609	0.911408	8.105575	0.000000	0.000000
2820.180990	573.774157	168.752988	0.524182	16.246728	0.911396	8.106632	0.000000	0.000000
2820.200992	573.774157	168.749617	0.524183	16.246403	0.911398	8.106470	0.000000	0.000000
2820.220994	573.774076	168.741485	0.524186	16.245621	0.911402	8.106079	0.000000	0.000000
2820.240996	573.774157	168.736961	0.524188	16.245185	0.911405	8.105862	0.000000	0.000000
2820.260998	573.774076	168.741437	0.524186	16.245616	0.911402	8.106077	0.000000	0.000000
2820.281000	573.774076	168.730045	0.524190	16.244519	0.911409	8.105530	0.000000	0.000000
2820.281000	573.774076	168.731056	0.524190	16.244616	0.911408	8.105578	0.000000	0.000000
2820.301002	573.774157	168.719627	0.524194	16.243516	0.911414	8.105029	0.000000	0.000000
2820.321004	573.774076	168.716824	0.524194	16.243246	0.911416	8.104895	0.000000	0.000000
2820.341006	573.774157	168.722084	0.524193	16.243753	0.911413	8.105147	0.000000	0.000000
2820.361008	573.774157	168.738811	0.524187	16.245363	0.911404	8.105951	0.000000	0.000000
2820.381010	573.774076	168.727938	0.524191	16.244316	0.911410	8.105429	0.000000	0.000000
2820.421014	573.774157	168.716397	0.524195	16.243205	0.911416	8.104874	0.000000	0.000000
2820.441016	573.774076	168.712971	0.524196	16.242875	0.911418	8.104710	0.000000	0.000000
2820.461018	573.774157	168.706520	0.524198	16.242254	0.911421	8.104400	0.000000	0.000000
2820.481020	573.774157	168.702470	0.524199	16.241864	0.911424	8.104205	0.000000	0.000000
2820.501022	573.774076	168.699187	0.524200	16.241548	0.911425	8.104047	0.000000	0.000000
2820.501022	573.774076	168.696048	0.524201	16.241246	0.911427	8.103897	0.000000	0.000000
2820.521024	573.774157	168.707884	0.524197	16.242386	0.911421	8.104465	0.000000	0.000000
2820.541026	573.774157	168.712130	0.524196	16.242794	0.911418	8.104669	0.000000	0.000000
2820.561028	573.774076	168.698501	0.524201	16.241482	0.911426	8.104015	0.000000	0.000000
2820.601032	573.774076	168.707075	0.524198	16.242308	0.911421	8.104426	0.000000	0.000000
2820.621034	573.774076	168.709865	0.524197	16.242576	0.911419	8.104560	0.000000	0.000000
2820.641036	573.774157	168.708925	0.524197	16.242486	0.911420	8.104515	0.000000	0.000000
2820.661038	573.774076	168.703409	0.524199	16.241955	0.911423	8.104250	0.000000	0.000000
2820.681040	573.774157	168.698991	0.524200	16.241529	0.911425	8.104038	0.000000	0.000000
2820.701042	573.774157	168.697632	0.524201	16.241399	0.911426	8.103973	0.000000	0.000000
2820.721044	573.774076	168.703341	0.524199	16.241948	0.911423	8.104247	0.000000	0.000000
2820.721044	573.774076	168.702767	0.524199	16.241893	0.911423	8.104220	0.000000	0.000000
2820.741046	573.774076	168.703087	0.524199	16.241924	0.911423	8.104235	0.000000	0.000000
2820.781050	573.774076	168.697820	0.524201	16.241417	0.911426	8.103982	0.000000	0.000000
2820.781050	573.774076	168.698236	0.524201	16.241457	0.911426	8.104002	0.000000	0.000000
2820.801052	573.774157	168.696037	0.524201	16.241245	0.911427	8.103896	0.000000	0.000000
2820.821054	573.774157	168.700752	0.524200	16.241699	0.911424	8.104123	0.000000	0.000000
2820.861058	573.774157	168.689200	0.524204	16.240587	0.911431	8.103568	0.000000	0.000000
2820.881060	573.774157	168.679624	0.524207	16.239665	0.911436	8.103108	0.000000	0.000000
2820.901062	573.774076	168.674154	0.524209	16.239138	0.911439	8.102845	0.000000	0.000000
2820.921064	573.774157	168.680558	0.524207	16.239755	0.911435	8.103153	0.000000	0.000000
2820.921064	573.774157	168.661551	0.524213	16.237925	0.911445	8.102240	0.000000	0.000000
2820.941066	573.774076	168.666200	0.524211	16.238372	0.911443	8.102463	0.000000	0.000000
2820.961068	573.774076	168.672014	0.524209	16.238932	0.911440	8.102742	0.000000	0.000000
2820.981070	573.774157	168.674257	0.524209	16.239148	0.911439	8.102850	0.000000	0.000000
2821.001072	573.774076	168.673963	0.524209	16.239120	0.911439	8.102836	0.000000	0.000000
2821.041076	573.774157	168.665244	0.524212	16.238280	0.911443	8.102417	0.000000	0.000000
2821.061078	573.774076	168.659507	0.524214	16.237728	0.911446	8.102141	0.000000	0.000000
2821.081080	573.774157	168.668969	0.524211	16.238639	0.911442	8.102596	0.000000	0.000000
2821.101082	573.774157	168.670662	0.524210	16.238802	0.911441	8.102677	0.000000	0.000000
2821.121084	573.774076	168.671688	0.524210	16.238901	0.911440	8.102726	0.000000	0.000000
2821.141086	573.774157	168.666629	0.524211	16.238414	0.911443	8.102483	0.000000	0.000000
2821.141086	573.774157	168.676071	0.524208	16.239323	0.911438	8.102937	0.000000	0.000000
2821.161088	573.774076	168.660634	0.524213	16.237837	0.911446	8.102195	0.000000	0.000000
2821.201092	573.774157	168.666601	0.524211	16.238411	0.911443	8.102482	0.000000	0.000000
2821.201092	573.774157	168.671217	0.524210	16.238855	0.911440	8.102704	0.000000	0.000000
2821.241096	573.774157	168.669298	0.524210	16.238671	0.911441	8.102612	0.000000	0.000000
2821.261098	573.774157	168.663266	0.524212	16.238090	0.911445	8.102322	0.000000	0.000000
2821.281100	573.774157	168.666525	0.524211	16.238404	0.911443	8.102478	0.000000	0.000000
2821.301102	573.774157	168.664461	0.524212	16.238205	0.911444	8.102379	0.000000	0.000000
2821.321104	573.774076	168.663209	0.524212	16.238084	0.911444	8.102319	0.000000	0.000000
2821.341106	573.774157	168.648853	0.524217	16.236702	0.911452	8.101630	0.000000	0.000000
2821.361108	573.774076	168.647967	0.524217	16.236617	0.911453	8.101587	0.000000	0.000000
2821.361108	573.774076	168.647610	0.524218	16.236583	0.911453	8.101570	0.000000	0.000000
2821.381110	573.774076	168.654268	0.524215	16.237224	0.911449	8.101890	0.000000	0.000000
2821.401112	573.774157	168.657889	0.524214	16.237572	0.911447	8.102064	0.000000	0.000000
2821.441116	573.774157	168.643504	0.524219	16.236187	0.911455	8.101373	0.000000	0.000000
2821.461118	573.774157	168.641425	0.524220	16.235987	0.911456	8.101273	0.000000	0.000000
2821.481120	573.774076	168.650814	0.524217	16.236891	0.911451	8.101724	0.000000	0.000000
2821.501122	573.774157	168.646203	0.524218	16.236447	0.911454	8.101502	0.000000	0.000000
2821.521124	573.774076	168.654721	0.524215	16.237267	0.911449	8.101911	0.000000	0.000000
2821.541126	573.774076	168.650622	0.524217	16.236873	0.911451	8.101715	0.000000	0.000000
2821.561128	573.774157	168.640407	0.524220	16.235889	0.911457	8.101224	0.000000	0.000000
2821.561128	573.774157	168.634911	0.524222	16.235360	0.911460	8.100960	0.000000	0.000000
2821.581130	573.774076	168.636555	0.524221	16.235518	0.911459	8.101039	0.000000	0.000000
2821.601132	573.774157	168.634524	0.524222	16.235323	0.911460	8.100941	0.000000	0.000000
2821.641136	573.774076	168.631044	0.524223	16.234988	0.911462	8.100774	0.000000	0.000000
2821.641136	573.774076	168.633723	0.524222	16.235246	0.911460	8.100903	0.000000	0.000000
2821.681140	573.774076	168.625611	0.524225	16.234465	0.911465	8.100513	0.000000	0.000000
2821.701142	573.774157	168.626640	0.524225	16.234564	0.911464	8.100562	0.000000	0.000000
2821.721144	573.774157	168.627502	0.524224	16.234647	0.911464	8.100604	0.000000	0.000000
2821.741146	573.774076	168.626693	0.524225	16.234569	0.911464	8.100565	0.000000	0.000000
2821.761148	573.774157	168.628713	0.524224	16.234763	0.911463	8.100662	0.000000	0.000000
2821.781150	573.774157	168.629561	0.524224	16.234845	0.911463	8.100703	0.000000	0.000000
2821.781150	573.774157	168.639675	0.524220	16.235819	0.911457	8.101189	0.000000	0.000000
2821.801152	573.774076	168.630024	0.524223	16.234890	0.911462	8.100725	0.000000	0.000000
2821.821154	573.774157	168.634325	0.524222	16.235304	0.911460	8.100932	0.000000	0.000000
2821.861158	573.774076	168.625494	0.524225	16.234454	0.911465	8.100507	0.000000	0.000000
2821.881160	573.774157	168.620292	0.524227	16.233953	0.911468	8.100258	0.000000	0.000000
2821.901162	573.774076	168.612416	0.524229	16.233194	0.911472	8.099879	0.000000	0.000000
2821.921164	573.774076	168.602341	0.524233	16.232224	0.911477	8.099395	0.000000	0.000000
2821.941166	573.774157	168.612589	0.524229	16.233211	0.911472	8.099887	0.000000	0.000000
2821.961168	573.774076	168.599796	0.524234	16.231979	0.911478	8.099273	0.000000	0.000000
2821.981170	573.774157	168.612789	0.524229	16.233230	0.911472	8.099897	0.000000	0.000000
2822.001172	573.774157	168.600387	0.524234	16.232036	0.911478	8.099301	0.000000	0.000000
2822.001172	573.774157	168.603574	0.524232	16.232343	0.911477	8.099454	0.000000	0.000000
2822.021174	573.774076	168.599669	0.524234	16.231967	0.911479	8.099267	0.000000	0.000000
2822.061178	573.774076	168.604666	0.524232	16.232448	0.911476	8.099507	0.000000	0.000000
2822.061178	573.774076	168.597016	0.524235	16.231712	0.911480	8.099139	0.000000	0.000000
2822.081180	573.774157	168.598974	0.524234	16.231900	0.911479	8.099233	0.000000	0.000000
2822.121184	573.774076	168.610662	0.524230	16.233026	0.911473	8.099795	0.000000	0.000000
2822.141186	573.774157	168.603712	0.524232	16.232356	0.911477	8.099461	0.000000	0.000000
2822.161188	573.774157	168.599869	0.524234	16.231986	0.911479	8.099276	0.000000	0.000000
2822.181190	573.774076	168.589267	0.524237	16.230966	0.911484	8.098767	0.000000	0.000000
2822.201192	573.774157	168.592955	0.524236	16.231321	0.911482	8.098944	0.000000	0.000000
2822.201192	573.774157	168.584910	0.524239	16.230546	0.911487	8.098558	0.000000	0.000000
2822.221194	573.774076	168.590759	0.524237	16.231109	0.911483	8.098839	0.000000	0.000000
2822.241196	573.774076	168.589160	0.524237	16.230955	0.911484	8.098762	0.000000	0.000000
2822.281200	573.774157	168.587864	0.524238	16.230831	0.911485	8.098700	0.000000	0.000000
2822.301202	573.774076	168.579400	0.524240	16.230016	0.911489	8.098293	0.000000	0.000000
2822.321204	573.774157	168.583775	0.524239	16.230437	0.911487	8.098503	0.000000	0.000000
2822.341206	573.774076	168.587640	0.524238	16.230809	0.911485	8.098689	0.000000	0.000000
2822.361208	573.774076	168.577000	0.524241	16.229785	0.911491	8.098178	0.000000	0.000000
2822.381210	573.774157	168.580854	0.524240	16.230156	0.911489	8.098363	0.000000	0.000000
2822.401212	573.774076	168.574600	0.524242	16.229554	0.911492	8.098063	0.000000	0.000000
2822.421214	573.774157	168.577461	0.524241	16.229829	0.911491	8.098200	0.000000	0.000000
2822.421214	573.774157	168.571336	0.524243	16.229239	0.911494	8.097906	0.000000	0.000000
2822.441216	573.774157	168.576551	0.524242	16.229742	0.911491	8.098156	0.000000	0.000000
2822.481220	573.774157	168.572206	0.524243	16.229323	0.911493	8.097948	0.000000	0.000000
2822.481220	573.774157	168.565021	0.524245	16.228631	0.911497	8.097602	0.000000	0.000000
2822.501222	573.774076	168.538024	0.524254	16.226032	0.911512	8.096305	0.000000	0.000000
2822.541226	573.774157	168.559724	0.524247	16.228121	0.911500	8.097348	0.000000	0.000000
2822.561228	573.774076	168.554311	0.524249	16.227600	0.911503	8.097088	0.000000	0.000000
2822.581230	573.774157	168.546689	0.524252	16.226867	0.911507	8.096722	0.000000	0.000000
2822.601232	573.774076	168.549783	0.524250	16.227164	0.911505	8.096870	0.000000	0.000000
2822.621234	573.774157	168.533818	0.524256	16.225627	0.911514	8.096103	0.000000	0.000000
2822.641236	573.774157	168.538568	0.524254	16.226085	0.911511	8.096332	0.000000	0.000000
2822.641236	573.774157	168.541075	0.524253	16.226326	0.911510	8.096452	0.000000	0.000000
2822.661238	573.774076	168.534102	0.524256	16.225655	0.911514	8.096117	0.000000	0.000000
2822.681240	573.774157	168.539926	0.524254	16.226215	0.911511	8.096397	0.000000	0.000000
2822.701242	573.774076	168.525129	0.524259	16.224791	0.911519	8.095686	0.000000	0.000000
2822.741246	573.774157	168.535022	0.524255	16.225743	0.911513	8.096161	0.000000	0.000000
2822.761248	573.774076	168.529966	0.524257	16.225256	0.911516	8.095918	0.000000	0.000000
2822.781250	573.774157	168.535195	0.524255	16.225760	0.911513	8.096170	0.000000	0.000000
2822.801252	573.774157	168.528640	0.524258	16.225129	0.911517	8.095855	0.000000	0.000000
2822.821254	573.774076	168.536740	0.524255	16.225909	0.911512	8.096244	0.000000	0.000000
2822.841256	573.774157	168.528665	0.524258	16.225131	0.911517	8.095856	0.000000	0.000000
2822.841256	573.774157	168.530176	0.524257	16.225277	0.911516	8.095928	0.000000	0.000000
2822.880260	573.774076	168.526002	0.524258	16.224875	0.911518	8.095728	0.000000	0.000000
2822.900262	573.774157	168.525386	0.524259	16.224816	0.911519	8.095698	0.000000	0.000000
2822.920264	573.774076	168.521309	0.524260	16.224423	0.911521	8.095503	0.000000	0.000000
2822.940266	573.774076	168.532166	0.524256	16.225468	0.911515	8.096024	0.000000	0.000000
2822.960268	573.774157	168.526281	0.524258	16.224902	0.911518	8.095741	0.000000	0.000000
2822.980270	573.774076	168.521618	0.524260	16.224453	0.911520	8.095517	0.000000	0.000000
2823.000272	573.774157	168.519784	0.524261	16.224276	0.911522	8.095429	0.000000	0.000000
2823.020274	573.774157	168.525373	0.524259	16.224814	0.911519	8.095698	0.000000	0.000000
2823.040276	573.774076	168.518250	0.524261	16.224129	0.911522	8.095356	0.000000	0.000000
2823.060278	573.774076	168.528823	0.524257	16.225146	0.911517	8.095863	0.000000	0.000000
2823.060278	573.774076	168.528686	0.524257	16.225133	0.911517	8.095857	0.000000	0.000000
2823.080280	573.774157	168.518297	0.524261	16.224133	0.911522	8.095358	0.000000	0.000000
2823.120284	573.774076	168.526404	0.524258	16.224914	0.911518	8.095747	0.000000	0.000000
2823.140286	573.774076	168.511422	0.524263	16.223471	0.911526	8.095028	0.000000	0.000000
2823.160288	573.774076	168.523393	0.524259	16.224624	0.911520	8.095603	0.000000	0.000000
2823.180290	573.774076	168.512152	0.524263	16.223541	0.911526	8.095063	0.000000	0.000000
2823.200292	573.774076	168.508614	0.524264	16.223201	0.911527	8.094893	0.000000	0.000000
2823.220294	573.774076	168.512220	0.524263	16.223548	0.911525	8.095066	0.000000	0.000000
2823.240296	573.774076	168.514293	0.524262	16.223748	0.911524	8.095165	0.000000	0.000000
2823.260298	573.774157	168.513051	0.524263	16.223628	0.911525	8.095106	0.000000	0.000000
2823.280300	573.774076	168.505501	0.524265	16.222901	0.911529	8.094743	0.000000	0.000000
2823.300302	573.774076	168.528852	0.524257	16.225149	0.911517	8.095865	0.000000	0.000000
2823.320304	573.774157	168.519045	0.524261	16.224205	0.911522	8.095394	0.000000	0.000000
2823.340306	573.774076	168.518552	0.524261	16.224158	0.911522	8.095370	0.000000	0.000000
2823.360308	573.774076	168.522905	0.524259	16.224577	0.911520	8.095579	0.000000	0.000000
2823.380310	573.774076	168.527883	0.524258	16.225056	0.911517	8.095818	0.000000	0.000000
2823.400312	573.774076	168.519716	0.524261	16.224270	0.911521	8.095426	0.000000	0.000000
2823.420314	573.774076	168.517523	0.524261	16.224059	0.911523	8.095321	0.000000	0.000000
2823.440316	573.774157	168.506511	0.524265	16.222998	0.911529	8.094792	0.000000	0.000000
2823.460318	573.774076	168.500137	0.524267	16.222385	0.911532	8.094485	0.000000	0.000000
2823.480320	573.774157	168.512000	0.524263	16.223527	0.911526	8.095055	0.000000	0.000000
2823.480320	573.774157	168.509504	0.524264	16.223287	0.911527	8.094935	0.000000	0.000000
2823.500322	573.774157	168.508096	0.524264	16.223151	0.911528	8.094868	0.000000	0.000000
2823.520324	573.774076	168.500571	0.524267	16.222426	0.911532	8.094506	0.000000	0.000000
2823.560328	573.774076	168.503790	0.524266	16.222736	0.911530	8.094661	0.000000	0.000000
2823.560328	573.774076	168.510106	0.524264	16.223344	0.911527	8.094964	0.000000	0.000000
2823.600332	573.774157	168.511754	0.524263	16.223503	0.911526	8.095044	0.000000	0.000000
2823.620334	573.774157	168.524912	0.524259	16.224770	0.911519	8.095676	0.000000	0.000000
2823.640336	573.774157	168.500907	0.524267	16.222459	0.911532	8.094522	0.000000	0.000000
2823.660338	573.774157	168.509454	0.524264	16.223282	0.911527	8.094933	0.000000	0.000000
2823.680340	573.774157	168.505484	0.524265	16.222899	0.911529	8.094742	0.000000	0.000000
2823.700342	573.774076	168.502919	0.524266	16.222653	0.911530	8.094619	0.000000	0.000000
2823.700342	573.774076	168.508376	0.524264	16.223178	0.911528	8.094881	0.000000	0.000000
2823.720344	573.774157	168.520183	0.524260	16.224315	0.911521	8.095448	0.000000	0.000000
2823.760348	573.774157	168.514359	0.524262	16.223754	0.911524	8.095169	0.000000	0.000000
2823.780350	573.774157	168.502531	0.524266	16.222615	0.911531	8.094600	0.000000	0.000000
2823.800352	573.774076	168.502442	0.524266	16.222607	0.911531	8.094596	0.000000	0.000000
2823.820354	573.774157	168.508046	0.524264	16.223146	0.911528	8.094865	0.000000	0.000000
2823.840356	573.774076	168.512776	0.524263	16.223602	0.911525	8.095093	0.000000	0.000000
2823.860358	573.774157	168.501008	0.524267	16.222469	0.911532	8.094527	0.000000	0.000000
2823.880360	573.774157	168.479580	0.524274	16.220406	0.911543	8.093498	0.000000	0.000000
2823.900362	573.774076	168.493375	0.524269	16.221734	0.911536	8.094161	0.000000	0.000000
2823.920364	573.774157	168.505900	0.524265	16.222940	0.911529	8.094762	0.000000	0.000000
2823.920364	573.774157	168.493072	0.524270	16.221705	0.911536	8.094146	0.000000	0.000000
2823.960368	573.774076	168.481032	0.524273	16.220545	0.911542	8.093568	0.000000	0.000000
2823.980370	573.774157	168.472169	0.524277	16.219692	0.911547	8.093142	0.000000	0.000000
2824.000372	573.774076	168.468071	0.524278	16.219298	0.911549	8.092945	0.000000	0.000000
2824.020374	573.774157	168.472794	0.524276	16.219752	0.911547	8.093172	0.000000	0.000000
2824.040376	573.774157	168.464533	0.524279	16.218957	0.911551	8.092775	0.000000	0.000000
2824.060378	573.774076	168.469961	0.524277	16.219480	0.911548	8.093036	0.000000	0.000000
2824.080380	573.774157	168.466251	0.524279	16.219122	0.911550	8.092858	0.000000	0.000000
2824.100382	573.774157	168.465833	0.524279	16.219082	0.911551	8.092838	0.000000	0.000000
2824.120384	573.774076	168.478666	0.524274	16.220318	0.911544	8.093454	0.000000	0.000000
2824.120384	573.774076	168.473698	0.524276	16.219839	0.911546	8.093215	0.000000	0.000000
2824.160388	573.774076	168.468594	0.524278	16.219348	0.911549	8.092970	0.000000	0.000000
2824.160388	573.774076	168.481166	0.524273	16.220558	0.911542	8.093574	0.000000	0.000000
2824.200392	573.774157	168.474756	0.524276	16.219941	0.911546	8.093266	0.000000	0.000000
2824.220394	573.774076	168.469624	0.524277	16.219447	0.911548	8.093020	0.000000	0.000000
2824.240396	573.774076	168.462455	0.524280	16.218757	0.911552	8.092675	0.000000	0.000000
2824.260398	573.774157	168.463726	0.524279	16.218879	0.911552	8.092736	0.000000	0.000000
2824.280400	573.774076	168.461408	0.524280	16.218656	0.911553	8.092625	0.000000	0.000000
2824.300402	573.774157	168.463793	0.524279	16.218886	0.911552	8.092740	0.000000	0.000000
2824.320404	573.774157	168.457715	0.524281	16.218301	0.911555	8.092448	0.000000	0.000000
2824.340406	573.774076	168.462391	0.524280	16.218751	0.911552	8.092672	0.000000	0.000000
2824.360408	573.774157	168.459395	0.524281	16.218462	0.911554	8.092528	0.000000	0.000000
2824.380410	573.774157	168.452695	0.524283	16.217817	0.911558	8.092206	0.000000	0.000000
2824.380410	573.774157	168.457438	0.524281	16.218274	0.911555	8.092434	0.000000	0.000000
2824.420414	573.774157	168.445611	0.524285	16.217135	0.911561	8.091866	0.000000	0.000000
2824.440416	573.774157	168.444775	0.524286	16.217055	0.911562	8.091826	0.000000	0.000000
2824.460418	573.774076	168.449104	0.524284	16.217471	0.911559	8.092034	0.000000	0.000000
2824.480420	573.774157	168.437030	0.524288	16.216309	0.911566	8.091454	0.000000	0.000000
2824.500422	573.774076	168.426866	0.524292	16.215331	0.911571	8.090966	0.000000	0.000000
2824.520424	573.774157	168.438656	0.524288	16.216466	0.911565	8.091532	0.000000	0.000000
2824.540426	573.774157	168.434174	0.524289	16.216034	0.911568	8.091317	0.000000	0.000000
2824.560428	573.774076	168.430873	0.524290	16.215716	0.911569	8.091158	0.000000	0.000000
2824.580430	573.774157	168.429003	0.524291	16.215536	0.911570	8.091068	0.000000	0.000000
2824.580430	573.774157	168.421320	0.524294	16.214797	0.911574	8.090699	0.000000	0.000000
2824.620434	573.774076	168.422593	0.524293	16.214919	0.911574	8.090760	0.000000	0.000000
2824.640436	573.774157	168.434976	0.524289	16.216111	0.911567	8.091355	0.000000	0.000000
2824.660438	573.774157	168.423191	0.524293	16.214977	0.911573	8.090789	0.000000	0.000000
2824.680440	573.774076	168.419705	0.524294	16.214641	0.911575	8.090622	0.000000	0.000000
2824.700442	573.774157	168.417582	0.524295	16.214437	0.911576	8.090520	0.000000	0.000000
2824.720444	573.774076	168.413494	0.524296	16.214043	0.911578	8.090323	0.000000	0.000000
2824.740446	573.774157	168.424203	0.524293	16.215074	0.911573	8.090838	0.000000	0.000000
2824.760448	573.774157	168.399956	0.524301	16.212740	0.911586	8.089673	0.000000	0.000000
2824.760448	573.774157	168.419392	0.524294	16.214611	0.911575	8.090607	0.000000	0.000000
2824.780450	573.774076	168.419449	0.524294	16.214616	0.911575	8.090609	0.000000	0.000000
2824.800452	573.774157	168.406806	0.524298	16.213399	0.911582	8.090002	0.000000	0.000000
2824.840456	573.774076	168.409916	0.524297	16.213699	0.911580	8.090151	0.000000	0.000000
2824.860458	573.774157	168.405035	0.524299	16.213229	0.911583	8.089917	0.000000	0.000000
2824.880460	573.774157	168.409366	0.524298	16.213646	0.911581	8.090125	0.000000	0.000000
2824.900462	573.774076	168.405258	0.524299	16.213250	0.911583	8.089928	0.000000	0.000000
2824.920464	573.774157	168.415147	0.524296	16.214202	0.911578	8.090403	0.000000	0.000000
2824.940466	573.774157	168.395371	0.524302	16.212298	0.911588	8.089453	0.000000	0.000000
2824.960468	573.774076	168.404686	0.524299	16.213195	0.911583	8.089900	0.000000	0.000000
2824.980470	573.774157	168.394068	0.524303	16.212173	0.911589	8.089390	0.000000	0.000000
2824.980470	573.774157	168.401809	0.524300	16.212918	0.911585	8.089762	0.000000	0.000000
2825.000472	573.774076	168.385554	0.524306	16.211353	0.911593	8.088981	0.000000	0.000000
2825.040476	573.774157	168.398439	0.524301	16.212594	0.911587	8.089600	0.000000	0.000000
2825.060478	573.774076	168.389869	0.524304	16.211769	0.911591	8.089188	0.000000	0.000000
2825.080480	573.774157	168.388530	0.524305	16.211640	0.911592	8.089124	0.000000	0.000000
2825.100482	573.774157	168.380979	0.524307	16.210913	0.911596	8.088761	0.000000	0.000000
2825.120484	573.774076	168.393835	0.524303	16.212150	0.911589	8.089379	0.000000	0.000000
2825.140486	573.774157	168.391005	0.524304	16.211878	0.911591	8.089243	0.000000	0.000000
2825.160488	573.774157	168.390543	0.524304	16.211833	0.911591	8.089221	0.000000	0.000000
2825.180490	573.774076	168.389593	0.524304	16.211742	0.911591	8.089175	0.000000	0.000000
2825.200492	573.774157	168.393594	0.524303	16.212127	0.911589	8.089367	0.000000	0.000000
2825.220494	573.774157	168.377806	0.524308	16.210607	0.911598	8.088609	0.000000	0.000000
2825.220494	573.774157	168.376800	0.524309	16.210510	0.911598	8.088561	0.000000	0.000000
2825.260498	573.774157	168.386268	0.524305	16.211422	0.911593	8.089015	0.000000	0.000000
2825.280500	573.774157	168.368209	0.524311	16.209683	0.911603	8.088148	0.000000	0.000000
2825.300502	573.774076	168.385727	0.524305	16.211370	0.911593	8.088989	0.000000	0.000000
2825.320504	573.774157	168.373090	0.524310	16.210153	0.911600	8.088382	0.000000	0.000000
2825.340506	573.774157	168.368435	0.524311	16.209705	0.911603	8.088159	0.000000	0.000000
2825.360508	573.774076	168.364532	0.524313	16.209329	0.911605	8.087971	0.000000	0.000000
2825.380510	573.774157	168.368096	0.524311	16.209672	0.911603	8.088142	0.000000	0.000000
2825.400512	573.774157	168.368796	0.524311	16.209740	0.911603	8.088176	0.000000	0.000000
2825.400512	573.774157	168.353147	0.524316	16.208233	0.911611	8.087424	0.000000	0.000000
2825.440516	573.774157	168.364576	0.524313	16.209334	0.911605	8.087973	0.000000	0.000000
2825.460518	573.774076	168.350840	0.524317	16.208011	0.911612	8.087313	0.000000	0.000000
2825.480520	573.774157	168.349754	0.524318	16.207907	0.911613	8.087261	0.000000	0.000000
2825.500522	573.774157	168.342409	0.524320	16.207199	0.911617	8.086908	0.000000	0.000000
2825.520524	573.774076	168.333604	0.524323	16.206352	0.911621	8.086485	0.000000	0.000000
2825.540526	573.774157	168.322343	0.524327	16.205268	0.911628	8.085945	0.000000	0.000000
2825.560528	573.774076	168.327483	0.524325	16.205762	0.911625	8.086191	0.000000	0.000000
2825.580530	573.774157	168.330792	0.524324	16.206081	0.911623	8.086350	0.000000	0.000000
2825.600532	573.774157	168.329602	0.524324	16.205966	0.911624	8.086293	0.000000	0.000000
2825.620534	573.774076	168.316471	0.524329	16.204702	0.911631	8.085662	0.000000	0.000000
2825.620534	573.774076	168.282572	0.524340	16.201439	0.911649	8.084034	0.000000	0.000000
2825.660538	573.774076	168.277076	0.524342	16.200909	0.911652	8.083770	0.000000	0.000000
2825.660538	573.774157	168.265203	0.524346	16.199766	0.911658	8.083200	0.000000	0.000000
2825.700542	573.774076	168.272702	0.524343	16.200488	0.911654	8.083560	0.000000	0.000000
2825.720544	573.774157	168.259235	0.524348	16.199192	0.911661	8.082913	0.000000	0.000000
2825.740546	573.774076	168.263197	0.524347	16.199573	0.911659	8.083103	0.000000	0.000000
2825.760548	573.774157	168.264077	0.524346	16.199658	0.911659	8.083145	0.000000	0.000000
2825.780550	573.774157	168.257538	0.524349	16.199028	0.911662	8.082831	0.000000	0.000000
2825.800552	573.774076	168.241468	0.524354	16.197481	0.911671	8.082059	0.000000	0.000000
2825.820554	573.774157	168.234276	0.524356	16.196789	0.911675	8.081714	0.000000	0.000000
2825.840556	573.774157	168.235286	0.524356	16.196886	0.911674	8.081762	0.000000	0.000000
2825.840556	573.774157	168.215111	0.524363	16.194944	0.911685	8.080793	0.000000	0.000000
2825.860558	573.774076	168.214703	0.524363	16.194905	0.911685	8.080774	0.000000	0.000000
2825.880560	573.774157	168.218343	0.524362	16.195255	0.911683	8.080949	0.000000	0.000000
2825.900562	573.774157	168.220718	0.524361	16.195484	0.911682	8.081063	0.000000	0.000000
2825.940566	573.774157	168.216016	0.524362	16.195031	0.911685	8.080837	0.000000	0.000000
2825.960568	573.774157	168.234300	0.524356	16.196791	0.911675	8.081715	0.000000	0.000000
2825.980570	573.774076	168.216618	0.524362	16.195089	0.911684	8.080866	0.000000	0.000000
2826.000572	573.774157	168.208068	0.524365	16.194266	0.911689	8.080455	0.000000	0.000000
2826.020574	573.774157	168.199563	0.524368	16.193447	0.911693	8.080046	0.000000	0.000000
2826.040576	573.774076	168.210439	0.524364	16.194494	0.911687	8.080569	0.000000	0.000000
2826.040576	573.774076	168.204802	0.524366	16.193951	0.911690	8.080298	0.000000	0.000000
2826.060578	573.774157	168.196470	0.524369	16.193149	0.911695	8.079898	0.000000	0.000000
2826.100582	573.774076	168.198468	0.524368	16.193341	0.911694	8.079994	0.000000	0.000000
2826.120584	573.774157	168.189042	0.524372	16.192434	0.911699	8.079541	0.000000	0.000000
2826.140586	573.774157	168.191882	0.524371	16.192707	0.911698	8.079677	0.000000	0.000000
2826.160588	573.774157	168.181676	0.524374	16.191725	0.911703	8.079187	0.000000	0.000000
2826.180590	573.774157	168.180066	0.524375	16.191570	0.911704	8.079110	0.000000	0.000000
2826.200592	573.774157	168.183524	0.524373	16.191903	0.911702	8.079276	0.000000	0.000000
2826.220594	573.774076	168.183317	0.524373	16.191883	0.911702	8.079266	0.000000	0.000000
2826.240596	573.774157	168.183038	0.524374	16.191856	0.911702	8.079253	0.000000	0.000000
2826.260598	573.774157	168.184706	0.524373	16.192017	0.911701	8.079333	0.000000	0.000000
2826.260598	573.774157	168.174635	0.524376	16.191047	0.911707	8.078849	0.000000	0.000000
2826.280600	573.774076	168.175123	0.524376	16.191094	0.911706	8.078872	0.000000	0.000000
2826.300602	573.774157	168.186187	0.524372	16.192159	0.911701	8.079404	0.000000	0.000000
2826.340606	573.774076	168.183252	0.524373	16.191877	0.911702	8.079263	0.000000	0.000000
2826.360608	573.774157	168.169790	0.524378	16.190580	0.911709	8.078616	0.000000	0.000000
2826.380610	573.774157	168.174604	0.524376	16.191044	0.911707	8.078847	0.000000	0.000000
2826.400612	573.774076	168.187406	0.524372	16.192276	0.911700	8.079462	0.000000	0.000000
2826.420614	573.774157	168.165840	0.524379	16.190200	0.911712	8.078426	0.000000	0.000000
2826.440616	573.774157	168.175477	0.524376	16.191128	0.911706	8.078889	0.000000	0.000000
2826.460618	573.774076	168.168858	0.524378	16.190491	0.911710	8.078571	0.000000	0.000000
2826.480620	573.774157	168.168388	0.524378	16.190445	0.911710	8.078549	0.000000	0.000000
2826.500622	573.774157	168.165968	0.524379	16.190212	0.911711	8.078432	0.000000	0.000000
2826.500622	573.774157	168.165623	0.524379	16.190179	0.911712	8.078416	0.000000	0.000000
2826.540626	573.774157	168.165422	0.524379	16.190160	0.911712	8.078406	0.000000	0.000000
2826.560628	573.774157	168.175566	0.524376	16.191137	0.911706	8.078894	0.000000	0.000000
2826.580630	573.774076	168.167041	0.524379	16.190316	0.911711	8.078484	0.000000	0.000000
2826.600632	573.774157	168.171340	0.524377	16.190730	0.911709	8.078691	0.000000	0.000000
2826.620634	573.774157	168.173095	0.524377	16.190899	0.911708	8.078775	0.000000	0.000000
2826.640636	573.774076	168.153486	0.524383	16.189011	0.911718	8.077833	0.000000	0.000000
2826.660638	573.774157	168.159706	0.524381	16.189610	0.911715	8.078132	0.000000	0.000000
2826.680640	573.774157	168.151254	0.524384	16.188796	0.911719	8.077726	0.000000	0.000000
2826.680640	573.774157	168.144828	0.524386	16.188177	0.911723	8.077417	0.000000	0.000000
2826.700642	573.774076	168.154583	0.524383	16.189116	0.911717	8.077886	0.000000	0.000000
2826.740646	573.774157	168.152464	0.524384	16.188912	0.911719	8.077784	0.000000	0.000000
2826.760648	573.774076	168.158014	0.524382	16.189447	0.911716	8.078050	0.000000	0.000000
2826.780650	573.774157	168.141184	0.524388	16.187826	0.911725	8.077242	0.000000	0.000000
2826.800652	573.774157	168.141943	0.524387	16.187899	0.911724	8.077278	0.000000	0.000000
2826.820654	573.774076	168.131390	0.524391	16.186884	0.911730	8.076771	0.000000	0.000000
2826.840656	573.774157	168.138768	0.524388	16.187594	0.911726	8.077126	0.000000	0.000000
2826.860658	573.774076	168.129226	0.524392	16.186675	0.911731	8.076667	0.000000	0.000000
2826.880660	573.774157	168.130550	0.524391	16.186803	0.911730	8.076731	0.000000	0.000000
2826.900662	573.774157	168.128023	0.524392	16.186559	0.911732	8.076610	0.000000	0.000000
2826.900662	573.774157	168.117688	0.524395	16.185564	0.911737	8.076113	0.000000	0.000000
2826.920664	573.774076	168.115753	0.524396	16.185378	0.911738	8.076020	0.000000	0.000000
2826.960668	573.774157	168.118013	0.524395	16.185596	0.911737	8.076129	0.000000	0.000000
2826.980670	573.774076	168.114783	0.524396	16.185285	0.911739	8.075974	0.000000	0.000000
2827.000672	573.774157	168.110240	0.524398	16.184847	0.911741	8.075755	0.000000	0.000000
2827.020674	573.774157	168.115578	0.524396	16.185361	0.911739	8.076012	0.000000	0.000000
2827.040676	573.774076	168.110234	0.524398	16.184847	0.911741	8.075755	0.000000	0.000000
2827.060678	573.774157	168.115086	0.524396	16.185314	0.911739	8.075988	0.000000	0.000000
2827.080680	573.774157	168.095725	0.524403	16.183450	0.911749	8.075058	0.000000	0.000000
2827.100682	573.774076	168.116234	0.524396	16.185424	0.911738	8.076043	0.000000	0.000000
2827.120684	573.774157	168.101338	0.524401	16.183990	0.911746	8.075328	0.000000	0.000000
2827.120684	573.774157	168.087286	0.524406	16.182637	0.911754	8.074653	0.000000	0.000000
2827.160688	573.774157	168.092980	0.524404	16.183186	0.911751	8.074926	0.000000	0.000000
2827.180690	573.774157	168.080117	0.524408	16.181947	0.911758	8.074308	0.000000	0.000000
2827.200692	573.774076	168.077913	0.524409	16.181735	0.911759	8.074202	0.000000	0.000000
2827.220694	573.774076	168.101150	0.524401	16.183972	0.911746	8.075319	0.000000	0.000000
2827.240696	573.774157	168.092644	0.524404	16.183153	0.911751	8.074910	0.000000	0.000000
2827.260698	573.774076	168.099823	0.524401	16.183844	0.911747	8.075255	0.000000	0.000000
2827.280700	573.774076	168.094686	0.524403	16.183350	0.911750	8.075008	0.000000	0.000000
2827.300702	573.774157	168.095567	0.524403	16.183435	0.911749	8.075051	0.000000	0.000000
2827.320704	573.774076	168.084442	0.524407	16.182364	0.911755	8.074516	0.000000	0.000000
2827.320704	573.774076	168.091539	0.524404	16.183047	0.911751	8.074857	0.000000	0.000000
2827.340706	573.774157	168.076103	0.524409	16.181561	0.911760	8.074116	0.000000	0.000000
2827.360708	573.774157	168.081925	0.524407	16.182121	0.911757	8.074395	0.000000	0.000000
2827.400712	573.774157	168.084678	0.524407	16.182386	0.911755	8.074527	0.000000	0.000000
2827.420714	573.774157	168.093371	0.524404	16.183223	0.911750	8.074945	0.000000	0.000000
2827.440716	573.774157	168.079525	0.524408	16.181890	0.911758	8.074280	0.000000	0.000000
2827.460718	573.774157	168.086207	0.524406	16.182534	0.911754	8.074601	0.000000	0.000000
2827.480720	573.774076	168.076210	0.524409	16.181571	0.911760	8.074121	0.000000	0.000000
2827.500722	573.774157	168.079126	0.524408	16.181852	0.911758	8.074261	0.000000	0.000000
2827.520724	573.774157	168.066719	0.524413	16.180657	0.911765	8.073665	0.000000	0.000000
2827.540726	573.774076	168.079493	0.524408	16.181887	0.911758	8.074278	0.000000	0.000000
2827.540726	573.774076	168.067095	0.524412	16.180694	0.911764	8.073683	0.000000	0.000000
2827.580730	573.774157	168.075076	0.524410	16.181462	0.911760	8.074066	0.000000	0.000000
2827.600732	573.774076	168.069690	0.524411	16.180943	0.911763	8.073807	0.000000	0.000000
2827.620734	573.774157	168.066469	0.524413	16.180633	0.911765	8.073653	0.000000	0.000000
2827.640736	573.774076	168.071402	0.524411	16.181108	0.911762	8.073890	0.000000	0.000000
2827.660738	573.774157	168.063458	0.524414	16.180343	0.911766	8.073508	0.000000	0.000000
2827.680740	573.774157	168.070427	0.524411	16.181014	0.911763	8.073843	0.000000	0.000000
2827.700742	573.774076	168.061288	0.524414	16.180134	0.911768	8.073404	0.000000	0.000000
2827.720744	573.774157	168.053604	0.524417	16.179395	0.911772	8.073035	0.000000	0.000000
2827.740746	573.774157	168.076179	0.524409	16.181568	0.911760	8.074119	0.000000	0.000000
2827.760748	573.774076	168.055214	0.524416	16.179550	0.911771	8.073112	0.000000	0.000000
2827.760748	573.774076	168.062000	0.524414	16.180203	0.911767	8.073438	0.000000	0.000000
2827.780750	573.774157	168.055817	0.524416	16.179608	0.911771	8.073141	0.000000	0.000000
2827.820754	573.774157	168.065250	0.524413	16.180516	0.911766	8.073594	0.000000	0.000000
2827.840756	573.774157	168.053277	0.524417	16.179363	0.911772	8.073019	0.000000	0.000000
2827.860758	573.774076	168.060359	0.524415	16.180045	0.911768	8.073359	0.000000	0.000000
2827.880760	573.774076	168.059568	0.524415	16.179969	0.911768	8.073321	0.000000	0.000000
2827.900762	573.774157	168.050946	0.524418	16.179139	0.911773	8.072907	0.000000	0.000000
2827.920764	573.774076	168.066305	0.524413	16.180617	0.911765	8.073645	0.000000	0.000000
2827.940766	573.774157	168.059477	0.524415	16.179960	0.911769	8.073317	0.000000	0.000000
2827.960768	573.774157	168.046512	0.524419	16.178712	0.911776	8.072694	0.000000	0.000000
2827.960768	573.774157	168.041930	0.524421	16.178271	0.911778	8.072474	0.000000	0.000000
2827.980770	573.774076	168.052044	0.524417	16.179244	0.911772	8.072960	0.000000	0.000000
2828.000772	573.774157	168.048022	0.524419	16.178857	0.911775	8.072767	0.000000	0.000000
2828.040776	573.774076	168.031782	0.524424	16.177294	0.911783	8.071986	0.000000	0.000000
2828.060778	573.774157	168.015250	0.524430	16.175702	0.911792	8.071192	0.000000	0.000000
2828.080780	573.774076	168.025990	0.524426	16.176736	0.911786	8.071708	0.000000	0.000000
2828.100782	573.774157	168.019527	0.524428	16.176114	0.911790	8.071398	0.000000	0.000000
2828.120784	573.774157	168.014819	0.524430	16.175661	0.911793	8.071172	0.000000	0.000000
2828.140786	573.774076	168.017547	0.524429	16.175923	0.911791	8.071303	0.000000	0.000000
2828.160788	573.774157	168.018059	0.524429	16.175973	0.911791	8.071327	0.000000	0.000000
2828.180790	573.774076	168.005009	0.524433	16.174716	0.911798	8.070700	0.000000	0.000000
2828.180790	573.774076	168.001447	0.524434	16.174373	0.911800	8.070529	0.000000	0.000000
2828.200792	573.774157	167.987045	0.524439	16.172987	0.911808	8.069837	0.000000	0.000000
2828.240796	573.774076	167.999085	0.524435	16.174146	0.911801	8.070416	0.000000	0.000000
2828.260798	573.774157	167.995839	0.524436	16.173833	0.911803	8.070260	0.000000	0.000000
2828.280800	573.774076	167.995416	0.524436	16.173793	0.911803	8.070239	0.000000	0.000000
2828.300802	573.774157	168.000730	0.524435	16.174304	0.911800	8.070495	0.000000	0.000000
2828.320804	573.774157	168.002882	0.524434	16.174511	0.911799	8.070598	0.000000	0.000000
2828.340806	573.774076	167.990610	0.524438	16.173330	0.911805	8.070009	0.000000	0.000000
2828.360808	573.774157	167.980826	0.524441	16.172388	0.911811	8.069539	0.000000	0.000000
2828.380810	573.774076	167.985029	0.524440	16.172793	0.911808	8.069740	0.000000	0.000000
2828.400812	573.774157	167.986077	0.524440	16.172893	0.911808	8.069791	0.000000	0.000000
2828.400812	573.774157	167.992806	0.524437	16.173541	0.911804	8.070114	0.000000	0.000000
2828.440816	573.774076	167.981420	0.524441	16.172445	0.911810	8.069567	0.000000	0.000000
2828.440816	573.774076	167.977525	0.524442	16.172070	0.911812	8.069380	0.000000	0.000000
2828.480820	573.774157	167.979668	0.524442	16.172276	0.911811	8.069483	0.000000	0.000000
2828.500822	573.774076	167.973460	0.524444	16.171679	0.911815	8.069185	0.000000	0.000000
2828.520824	573.774157	167.959848	0.524448	16.170368	0.911822	8.068531	0.000000	0.000000
2828.540826	573.774076	167.972996	0.524444	16.171634	0.911815	8.069162	0.000000	0.000000
2828.560828	573.774157	167.974327	0.524444	16.171762	0.911814	8.069226	0.000000	0.000000
2828.580830	573.774157	167.971609	0.524444	16.171501	0.911816	8.069096	0.000000	0.000000
2828.600832	573.774076	167.976398	0.524443	16.171962	0.911813	8.069326	0.000000	0.000000
2828.600832	573.774076	167.976566	0.524443	16.171978	0.911813	8.069334	0.000000	0.000000
2828.620834	573.774157	167.971191	0.524445	16.171460	0.911816	8.069076	0.000000	0.000000
2828.660838	573.774076	167.971643	0.524444	16.171504	0.911816	8.069097	0.000000	0.000000
2828.680840	573.774157	167.968096	0.524446	16.171162	0.911818	8.068927	0.000000	0.000000
2828.700842	573.774157	167.984843	0.524440	16.172775	0.911809	8.069732	0.000000	0.000000
2828.720844	573.774076	167.972497	0.524444	16.171586	0.911815	8.069138	0.000000	0.000000
2828.740846	573.774157	167.955700	0.524450	16.169969	0.911824	8.068332	0.000000	0.000000
2828.760848	573.774157	167.976620	0.524443	16.171983	0.911813	8.069336	0.000000	0.000000
2828.780850	573.774076	167.979954	0.524442	16.172304	0.911811	8.069497	0.000000	0.000000
2828.800852	573.774157	167.974135	0.524444	16.171744	0.911814	8.069217	0.000000	0.000000
2828.820854	573.774076	167.977380	0.524442	16.172056	0.911813	8.069373	0.000000	0.000000
2828.820854	573.774076	167.962091	0.524448	16.170584	0.911821	8.068639	0.000000	0.000000
2828.840856	573.774157	167.975265	0.524443	16.171853	0.911814	8.069271	0.000000	0.000000
2828.860858	573.774157	167.966773	0.524446	16.171035	0.911818	8.068863	0.000000	0.000000
2828.900862	573.774157	167.967690	0.524446	16.171123	0.911818	8.068908	0.000000	0.000000
2828.920864	573.774157	167.956597	0.524450	16.170055	0.911824	8.068375	0.000000	0.000000
2828.940866	573.774076	167.957092	0.524449	16.170103	0.911823	8.068398	0.000000	0.000000
2828.960868	573.774157	167.961560	0.524448	16.170533	0.911821	8.068613	0.000000	0.000000
2828.980870	573.774076	167.969766	0.524445	16.171323	0.911817	8.069007	0.000000	0.000000
2829.000872	573.774157	167.966665	0.524446	16.171025	0.911818	8.068858	0.000000	0.000000
2829.020874	573.774157	167.963837	0.524447	16.170752	0.911820	8.068722	0.000000	0.000000
2829.040876	573.774076	167.965249	0.524447	16.170888	0.911819	8.068790	0.000000	0.000000
2829.040876	573.774076	167.967798	0.524446	16.171134	0.911818	8.068913	0.000000	0.000000
2829.060878	573.774157	167.959079	0.524449	16.170294	0.911823	8.068494	0.000000	0.000000
2829.080880	573.774157	167.961743	0.524448	16.170551	0.911821	8.068622	0.000000	0.000000
2829.120884	573.774157	167.947160	0.524453	16.169147	0.911829	8.067921	0.000000	0.000000
2829.140886	573.774076	167.944122	0.524454	16.168854	0.911830	8.067775	0.000000	0.000000
2829.160888	573.774157	167.933565	0.524457	16.167838	0.911836	8.067268	0.000000	0.000000
2829.180890	573.774157	167.941606	0.524455	16.168612	0.911832	8.067654	0.000000	0.000000
2829.200892	573.774076	167.951315	0.524451	16.169547	0.911827	8.068121	0.000000	0.000000
2829.220894	573.774076	167.940137	0.524455	16.168471	0.911833	8.067584	0.000000	0.000000
2829.240896	573.774157	167.943659	0.524454	16.168810	0.911831	8.067753	0.000000	0.000000
2829.240896	573.774157	167.947917	0.524452	16.169220	0.911829	8.067958	0.000000	0.000000
2829.260898	573.774076	167.944743	0.524453	16.168914	0.911830	8.067805	0.000000	0.000000
2829.280900	573.774076	167.955727	0.524450	16.169972	0.911824	8.068333	0.000000	0.000000
2829.320904	573.774076	167.961357	0.524448	16.170514	0.911821	8.068603	0.000000	0.000000
2829.340906	573.774157	167.961651	0.524448	16.170542	0.911821	8.068617	0.000000	0.000000
2829.360908	573.774157	167.930401	0.524458	16.167533	0.911838	8.067116	0.000000	0.000000
2829.380910	573.774076	167.941878	0.524454	16.168638	0.911832	8.067668	0.000000	0.000000
2829.400912	573.774076	167.946708	0.524453	16.169103	0.911829	8.067900	0.000000	0.000000
2829.420914	573.774157	167.935234	0.524457	16.167999	0.911835	8.067348	0.000000	0.000000
2829.440916	573.774076	167.945261	0.524453	16.168964	0.911830	8.067830	0.000000	0.000000
2829.460918	573.774157	167.945252	0.524453	16.168963	0.911830	8.067830	0.000000	0.000000
2829.460918	573.774157	167.941210	0.524455	16.168574	0.911832	8.067635	0.000000	0.000000
2829.480920	573.774157	167.928548	0.524459	16.167355	0.911839	8.067027	0.000000	0.000000
2829.520924	573.774076	167.943795	0.524454	16.168823	0.911831	8.067760	0.000000	0.000000
2829.520924	573.774076	167.946259	0.524453	16.169060	0.911829	8.067878	0.000000	0.000000
2829.560928	573.774076	167.938242	0.524456	16.168288	0.911834	8.067493	0.000000	0.000000
2829.580930	573.774157	167.915992	0.524463	16.166146	0.911846	8.066424	0.000000	0.000000
2829.600932	573.774157	167.940919	0.524455	16.168546	0.911832	8.067621	0.000000	0.000000
2829.620934	573.774076	167.929000	0.524459	16.167398	0.911839	8.067049	0.000000	0.000000
2829.640936	573.774157	167.924401	0.524460	16.166956	0.911841	8.066828	0.000000	0.000000
2829.660938	573.774157	167.917175	0.524463	16.166260	0.911845	8.066481	0.000000	0.000000
2829.680940	573.774076	167.913726	0.524464	16.165928	0.911847	8.066315	0.000000	0.000000
2829.680940	573.774076	167.912630	0.524464	16.165822	0.911847	8.066263	0.000000	0.000000
2829.700942	573.774157	167.911239	0.524465	16.165688	0.911848	8.066196	0.000000	0.000000
2829.720944	573.774157	167.912208	0.524464	16.165782	0.911848	8.066242	0.000000	0.000000
2829.760948	573.774157	167.915977	0.524463	16.166145	0.911846	8.066423	0.000000	0.000000
2829.780950	573.774076	167.896473	0.524470	16.164267	0.911856	8.065486	0.000000	0.000000
2829.800952	573.774076	167.913513	0.524464	16.165907	0.911847	8.066305	0.000000	0.000000
2829.820954	573.774157	167.895417	0.524470	16.164165	0.911857	8.065436	0.000000	0.000000
2829.840956	573.774076	167.906454	0.524466	16.165228	0.911851	8.065966	0.000000	0.000000
2829.860958	573.774157	167.914036	0.524464	16.165958	0.911847	8.066330	0.000000	0.000000
2829.880960	573.774157	167.909650	0.524465	16.165535	0.911849	8.066119	0.000000	0.000000
2829.880960	573.774157	167.892330	0.524471	16.163868	0.911858	8.065287	0.000000	0.000000
2829.900962	573.774076	167.908784	0.524465	16.165452	0.911849	8.066078	0.000000	0.000000
2829.920964	573.774157	167.908062	0.524466	16.165383	0.911850	8.066043	0.000000	0.000000
2829.960968	573.774076	167.893220	0.524471	16.163954	0.911858	8.065330	0.000000	0.000000
2829.980970	573.774157	167.891538	0.524471	16.163792	0.911859	8.065249	0.000000	0.000000
2830.000972	573.774157	167.897460	0.524469	16.164362	0.911856	8.065534	0.000000	0.000000
2830.020974	573.774076	167.909557	0.524465	16.165526	0.911849	8.066115	0.000000	0.000000
2830.040976	573.774157	167.899980	0.524469	16.164604	0.911854	8.065655	0.000000	0.000000
2830.060978	573.774157	167.903480	0.524467	16.164941	0.911852	8.065823	0.000000	0.000000
2830.080980	573.774076	167.909922	0.524465	16.165562	0.911849	8.066132	0.000000	0.000000
2830.100982	573.774157	167.901744	0.524468	16.164774	0.911853	8.065740	0.000000	0.000000
2830.100982	573.774157	167.894525	0.524470	16.164079	0.911857	8.065393	0.000000	0.000000
2830.120984	573.774157	167.896053	0.524470	16.164226	0.911856	8.065466	0.000000	0.000000
2830.160988	573.774157	167.892825	0.524471	16.163916	0.911858	8.065311	0.000000	0.000000
2830.160988	573.774157	167.884086	0.524474	16.163074	0.911863	8.064891	0.000000	0.000000
2830.200992	573.774157	167.876073	0.524477	16.162303	0.911867	8.064506	0.000000	0.000000
2830.220994	573.774157	167.880348	0.524475	16.162714	0.911865	8.064712	0.000000	0.000000
2830.240996	573.774157	167.882357	0.524474	16.162908	0.911864	8.064808	0.000000	0.000000
2830.260998	573.774076	167.887430	0.524473	16.163396	0.911861	8.065052	0.000000	0.000000
2830.281000	573.774157	167.907584	0.524466	16.165337	0.911850	8.066020	0.000000	0.000000
2830.301002	573.774157	167.888578	0.524472	16.163507	0.911860	8.065107	0.000000	0.000000
2830.321004	573.774076	167.883276	0.524474	16.162996	0.911863	8.064852	0.000000	0.000000
2830.321004	573.774076	167.888364	0.524472	16.163486	0.911860	8.065097	0.000000	0.000000
2830.361008	573.774157	167.899562	0.524469	16.164564	0.911854	8.065635	0.000000	0.000000
2830.361008	573.774157	167.894434	0.524470	16.164070	0.911857	8.065388	0.000000	0.000000
2830.401012	573.774157	167.911814	0.524465	16.165744	0.911848	8.066223	0.000000	0.000000
2830.421014	573.774157	167.892032	0.524471	16.163839	0.911858	8.065273	0.000000	0.000000
2830.441016	573.774076	167.897350	0.524469	16.164351	0.911856	8.065529	0.000000	0.000000
2830.461018	573.774157	167.886075	0.524473	16.163266	0.911862	8.064987	0.000000	0.000000
2830.481020	573.774157	167.883937	0.524474	16.163060	0.911863	8.064884	0.000000	0.000000
2830.501022	573.774076	167.896880	0.524469	16.164306	0.911856	8.065506	0.000000	0.000000
2830.521024	573.774157	167.886811	0.524473	16.163337	0.911861	8.065022	0.000000	0.000000
2830.521024	573.774157	167.886084	0.524473	16.163267	0.911862	8.064987	0.000000	0.000000
2830.561028	573.774076	167.894777	0.524470	16.164104	0.911857	8.065405	0.000000	0.000000
2830.581030	573.774157	167.897350	0.524469	16.164351	0.911856	8.065529	0.000000	0.000000
2830.601032	573.774076	167.895981	0.524470	16.164219	0.911856	8.065463	0.000000	0.000000
2830.601032	573.774076	167.882063	0.524474	16.162879	0.911864	8.064794	0.000000	0.000000
2830.641036	573.774157	167.884093	0.524474	16.163075	0.911863	8.064892	0.000000	0.000000
2830.661038	573.774076	167.889105	0.524472	16.163558	0.911860	8.065132	0.000000	0.000000
2830.681040	573.774076	167.892138	0.524471	16.163849	0.911858	8.065278	0.000000	0.000000
2830.701042	573.774157	167.886144	0.524473	16.163272	0.911862	8.064990	0.000000	0.000000
2830.721044	573.774076	167.874963	0.524477	16.162196	0.911868	8.064453	0.000000	0.000000
2830.741046	573.774157	167.882701	0.524474	16.162941	0.911864	8.064825	0.000000	0.000000
2830.741046	573.774157	167.890321	0.524472	16.163675	0.911859	8.065191	0.000000	0.000000
2830.781050	573.774076	167.886332	0.524473	16.163290	0.911861	8.064999	0.000000	0.000000
2830.781050	573.774076	167.877836	0.524476	16.162473	0.911866	8.064591	0.000000	0.000000
2830.821054	573.774157	167.877307	0.524476	16.162422	0.911866	8.064566	0.000000	0.000000
2830.841056	573.774076	167.875444	0.524477	16.162242	0.911867	8.064476	0.000000	0.000000
2830.861058	573.774157	167.876768	0.524476	16.162370	0.911867	8.064540	0.000000	0.000000
2830.881060	573.774157	167.870847	0.524478	16.161800	0.911870	8.064255	0.000000	0.000000
2830.901062	573.774157	167.867305	0.524479	16.161459	0.911872	8.064085	0.000000	0.000000
2830.921064	573.774157	167.873083	0.524478	16.162015	0.911869	8.064363	0.000000	0.000000
2830.941066	573.774076	167.879327	0.524475	16.162616	0.911865	8.064663	0.000000	0.000000
2830.961068	573.774157	167.882044	0.524475	16.162878	0.911864	8.064793	0.000000	0.000000
2830.961068	573.774157	167.872948	0.524478	16.162002	0.911869	8.064356	0.000000	0.000000
2830.981070	573.774157	167.873573	0.524477	16.162062	0.911868	8.064386	0.000000	0.000000
2831.021074	573.774157	167.880485	0.524475	16.162728	0.911865	8.064718	0.000000	0.000000
2831.041076	573.774157	167.869324	0.524479	16.161653	0.911871	8.064182	0.000000	0.000000
2831.061078	573.774076	167.880922	0.524475	16.162770	0.911864	8.064739	0.000000	0.000000
2831.081080	573.774157	167.876621	0.524476	16.162356	0.911867	8.064533	0.000000	0.000000
2831.101082	573.774076	167.871263	0.524478	16.161840	0.911870	8.064275	0.000000	0.000000
2831.121084	573.774076	167.875867	0.524477	16.162283	0.911867	8.064497	0.000000	0.000000
2831.141086	573.774157	167.859273	0.524482	16.160685	0.911876	8.063699	0.000000	0.000000
2831.161088	573.774076	167.856793	0.524483	16.160447	0.911877	8.063580	0.000000	0.000000
2831.161088	573.774076	167.869447	0.524479	16.161665	0.911870	8.064188	0.000000	0.000000
2831.181090	573.774157	167.867161	0.524480	16.161445	0.911872	8.064078	0.000000	0.000000
2831.201092	573.774157	167.866686	0.524480	16.161399	0.911872	8.064055	0.000000	0.000000
2831.241096	573.774157	167.876570	0.524476	16.162351	0.911867	8.064530	0.000000	0.000000
2831.261098	573.774157	167.860032	0.524482	16.160758	0.911876	8.063736	0.000000	0.000000
2831.281100	573.774076	167.871267	0.524478	16.161840	0.911870	8.064276	0.000000	0.000000
2831.301102	573.774157	167.859214	0.524482	16.160680	0.911876	8.063697	0.000000	0.000000
2831.321104	573.774157	167.866770	0.524480	16.161407	0.911872	8.064059	0.000000	0.000000
2831.341106	573.774076	167.855715	0.524483	16.160343	0.911878	8.063528	0.000000	0.000000
2831.361108	573.774157	167.857081	0.524483	16.160474	0.911877	8.063594	0.000000	0.000000
2831.381110	573.774076	167.862210	0.524481	16.160968	0.911874	8.063840	0.000000	0.000000
2831.381110	573.774076	167.857257	0.524483	16.160491	0.911877	8.063602	0.000000	0.000000
2831.421114	573.774157	167.867740	0.524479	16.161501	0.911872	8.064106	0.000000	0.000000
2831.421114	573.774157	167.873648	0.524477	16.162069	0.911868	8.064390	0.000000	0.000000
2831.461118	573.774157	167.856725	0.524483	16.160440	0.911877	8.063577	0.000000	0.000000
2831.481120	573.774157	167.871327	0.524478	16.161846	0.911870	8.064278	0.000000	0.000000
2831.501122	573.774076	167.856695	0.524483	16.160437	0.911877	8.063575	0.000000	0.000000
2831.521124	573.774157	167.870536	0.524478	16.161770	0.911870	8.064240	0.000000	0.000000
2831.541126	573.774157	167.857775	0.524483	16.160541	0.911877	8.063627	0.000000	0.000000
2831.561128	573.774076	167.858597	0.524482	16.160620	0.911876	8.063667	0.000000	0.000000
2831.581130	573.774157	167.860424	0.524482	16.160796	0.911875	8.063755	0.000000	0.000000
2831.601132	573.774157	167.875451	0.524477	16.162243	0.911867	8.064477	0.000000	0.000000
2831.601132	573.774157	167.853858	0.524484	16.160164	0.911879	8.063439	0.000000	0.000000
2831.641136	573.774076	167.865052	0.524480	16.161242	0.911873	8.063977	0.000000	0.000000
2831.661138	573.774157	167.859265	0.524482	16.160685	0.911876	8.063699	0.000000	0.000000
2831.681140	573.774157	167.853072	0.524484	16.160088	0.911879	8.063401	0.000000	0.000000
2831.701142	573.774157	167.852540	0.524484	16.160037	0.911880	8.063376	0.000000	0.000000
2831.721144	573.774076	167.864385	0.524480	16.161178	0.911873	8.063945	0.000000	0.000000
2831.741146	573.774157	167.850209	0.524485	16.159813	0.911881	8.063264	0.000000	0.000000
2831.761148	573.774157	167.844222	0.524487	16.159236	0.911884	8.062976	0.000000	0.000000
2831.781150	573.774076	167.854416	0.524484	16.160218	0.911879	8.063466	0.000000	0.000000
2831.801152	573.774157	167.856111	0.524483	16.160381	0.911878	8.063547	0.000000	0.000000
2831.801152	573.774157	167.847782	0.524486	16.159579	0.911882	8.063147	0.000000	0.000000
2831.821154	573.774157	167.839989	0.524489	16.158829	0.911886	8.062773	0.000000	0.000000
2831.861158	573.774157	167.848648	0.524486	16.159662	0.911882	8.063189	0.000000	0.000000
2831.881160	573.774076	167.852121	0.524484	16.159997	0.911880	8.063356	0.000000	0.000000
2831.901162	573.774157	167.839320	0.524489	16.158764	0.911887	8.062741	0.000000	0.000000
2831.921164	573.774157	167.846041	0.524487	16.159412	0.911883	8.063064	0.000000	0.000000
2831.941166	573.774076	167.846078	0.524487	16.159415	0.911883	8.063065	0.000000	0.000000
2831.961168	573.774157	167.854575	0.524484	16.160233	0.911879	8.063474	0.000000	0.000000
2831.981170	573.774157	167.839806	0.524489	16.158811	0.911887	8.062764	0.000000	0.000000
2832.001172	573.774076	167.842529	0.524488	16.159073	0.911885	8.062895	0.000000	0.000000
2832.021174	573.774157	167.838504	0.524489	16.158686	0.911887	8.062702	0.000000	0.000000
2832.021174	573.774157	167.821172	0.524495	16.157017	0.911897	8.061869	0.000000	0.000000
2832.061178	573.774076	167.828948	0.524492	16.157766	0.911892	8.062243	0.000000	0.000000
2832.061178	573.774076	167.832991	0.524491	16.158155	0.911890	8.062437	0.000000	0.000000
2832.101182	573.774157	167.822742	0.524494	16.157168	0.911896	8.061944	0.000000	0.000000
2832.121184	573.774157	167.836543	0.524490	16.158497	0.911888	8.062607	0.000000	0.000000
2832.141186	573.774076	167.826963	0.524493	16.157575	0.911893	8.062147	0.000000	0.000000
2832.161188	573.774157	167.819005	0.524496	16.156809	0.911898	8.061765	0.000000	0.000000
2832.181190	573.774157	167.826142	0.524493	16.157496	0.911894	8.062108	0.000000	0.000000
2832.201192	573.774076	167.831584	0.524491	16.158020	0.911891	8.062369	0.000000	0.000000
2832.221194	573.774157	167.827085	0.524493	16.157586	0.911893	8.062153	0.000000	0.000000
2832.241196	573.774157	167.823049	0.524494	16.157198	0.911896	8.061959	0.000000	0.000000
2832.241196	573.774157	167.819786	0.524495	16.156884	0.911897	8.061802	0.000000	0.000000
2832.281200	573.774157	167.820439	0.524495	16.156947	0.911897	8.061834	0.000000	0.000000
2832.301202	573.774076	167.819421	0.524495	16.156849	0.911897	8.061785	0.000000	0.000000
2832.321204	573.774157	167.830148	0.524492	16.157881	0.911892	8.062300	0.000000	0.000000
2832.341206	573.774157	167.824178	0.524494	16.157307	0.911895	8.062013	0.000000	0.000000
2832.361208	573.774076	167.824769	0.524494	16.157364	0.911894	8.062042	0.000000	0.000000
2832.381210	573.774157	167.836895	0.524490	16.158531	0.911888	8.062624	0.000000	0.000000
2832.401212	573.774157	167.829271	0.524492	16.157797	0.911892	8.062258	0.000000	0.000000
2832.421214	573.774157	167.830351	0.524492	16.157901	0.911892	8.062310	0.000000	0.000000
2832.441216	573.774157	167.859244	0.524482	16.160683	0.911876	8.063698	0.000000	0.000000
2832.441216	573.774157	167.831494	0.524491	16.158011	0.911891	8.062365	0.000000	0.000000
2832.461218	573.774076	167.821533	0.524495	16.157052	0.911896	8.061886	0.000000	0.000000
2832.481220	573.774157	167.818939	0.524496	16.156802	0.911898	8.061762	0.000000	0.000000
2832.501222	573.774157	167.817518	0.524496	16.156665	0.911898	8.061694	0.000000	0.000000
2832.541226	573.774157	167.812615	0.524498	16.156193	0.911901	8.061458	0.000000	0.000000
2832.561228	573.774157	167.814941	0.524497	16.156417	0.911900	8.061570	0.000000	0.000000
2832.581230	573.774076	167.811466	0.524498	16.156083	0.911902	8.061403	0.000000	0.000000
2832.601232	573.774076	167.803844	0.524501	16.155349	0.911906	8.061037	0.000000	0.000000
2832.621234	573.774157	167.800081	0.524502	16.154987	0.911908	8.060856	0.000000	0.000000
2832.641236	573.774076	167.789432	0.524506	16.153961	0.911913	8.060344	0.000000	0.000000
2832.661238	573.774157	167.789380	0.524506	16.153956	0.911914	8.060342	0.000000	0.000000
2832.661238	573.774157	167.786285	0.524507	16.153658	0.911915	8.060193	0.000000	0.000000
2832.701242	573.774076	167.778227	0.524509	16.152883	0.911919	8.059806	0.000000	0.000000
2832.721244	573.774157	167.787153	0.524506	16.153742	0.911915	8.060235	0.000000	0.000000
2832.741246	573.774157	167.786623	0.524507	16.153691	0.911915	8.060209	0.000000	0.000000
2832.761248	573.774076	167.785416	0.524507	16.153575	0.911916	8.060151	0.000000	0.000000
2832.781250	573.774157	167.777813	0.524510	16.152843	0.911920	8.059786	0.000000	0.000000
2832.801252	573.774157	167.784314	0.524507	16.153469	0.911916	8.060098	0.000000	0.000000
2832.821254	573.774076	167.770722	0.524512	16.152160	0.911923	8.059445	0.000000	0.000000
2832.841256	573.774157	167.762940	0.524514	16.151411	0.911928	8.059072	0.000000	0.000000
2832.861258	573.774157	167.776923	0.524510	16.152757	0.911920	8.059743	0.000000	0.000000
2832.881260	573.774076	167.761935	0.524515	16.151314	0.911928	8.059023	0.000000	0.000000
2832.881260	573.774076	167.771597	0.524512	16.152244	0.911923	8.059487	0.000000	0.000000
2832.901262	573.774157	167.773046	0.524511	16.152384	0.911922	8.059557	0.000000	0.000000
2832.921264	573.774157	167.764000	0.524514	16.151513	0.911927	8.059123	0.000000	0.000000
2832.961268	573.774157	167.771530	0.524512	16.152238	0.911923	8.059484	0.000000	0.000000
2832.981270	573.774157	167.794204	0.524504	16.154421	0.911911	8.060574	0.000000	0.000000
2833.001272	573.774076	167.786414	0.524507	16.153671	0.911915	8.060199	0.000000	0.000000
2833.021274	573.774157	167.785319	0.524507	16.153565	0.911916	8.060147	0.000000	0.000000
2833.041276	573.774076	167.769937	0.524512	16.152085	0.911924	8.059408	0.000000	0.000000
2833.061278	573.774076	167.786794	0.524506	16.153707	0.911915	8.060218	0.000000	0.000000
2833.081280	573.774157	167.770129	0.524512	16.152103	0.911924	8.059417	0.000000	0.000000
2833.081280	573.774157	167.759692	0.524516	16.151098	0.911930	8.058916	0.000000	0.000000
2833.101282	573.774157	167.755811	0.524517	16.150725	0.911932	8.058729	0.000000	0.000000
2833.141286	573.774157	167.765973	0.524513	16.151703	0.911926	8.059217	0.000000	0.000000
2833.141286	573.774157	167.758895	0.524516	16.151021	0.911930	8.058877	0.000000	0.000000
2833.181290	573.774076	167.754390	0.524517	16.150588	0.911932	8.058661	0.000000	0.000000
2833.201292	573.774157	167.755244	0.524517	16.150670	0.911932	8.058702	0.000000	0.000000
2833.221294	573.774157	167.753078	0.524518	16.150461	0.911933	8.058598	0.000000	0.000000
2833.241296	573.774076	167.750569	0.524519	16.150220	0.911934	8.058477	0.000000	0.000000
2833.261298	573.774157	167.745384	0.524520	16.149721	0.911937	8.058228	0.000000	0.000000
2833.281300	573.774076	167.728749	0.524526	16.148119	0.911946	8.057429	0.000000	0.000000
2833.301302	573.774157	167.731503	0.524525	16.148384	0.911945	8.057561	0.000000	0.000000
2833.301302	573.774157	167.719964	0.524529	16.147273	0.911951	8.057007	0.000000	0.000000
2833.341306	573.774076	167.725349	0.524527	16.147792	0.911948	8.057266	0.000000	0.000000
2833.361308	573.774076	167.719453	0.524529	16.147224	0.911951	8.056983	0.000000	0.000000
2833.381310	573.774157	167.719556	0.524529	16.147234	0.911951	8.056988	0.000000	0.000000
2833.401312	573.774076	167.715611	0.524530	16.146854	0.911953	8.056798	0.000000	0.000000
2833.421314	573.774076	167.711517	0.524532	16.146460	0.911955	8.056601	0.000000	0.000000
2833.441316	573.774157	167.702750	0.524535	16.145616	0.911960	8.056180	0.000000	0.000000
2833.461318	573.774076	167.713554	0.524531	16.146656	0.911954	8.056699	0.000000	0.000000
2833.481320	573.774157	167.684619	0.524541	16.143871	0.911970	8.055309	0.000000	0.000000
2833.501322	573.774157	167.689301	0.524539	16.144321	0.911967	8.055534	0.000000	0.000000
2833.521324	573.774157	167.690114	0.524539	16.144400	0.911967	8.055573	0.000000	0.000000
2833.521324	573.774157	167.680406	0.524542	16.143465	0.911972	8.055107	0.000000	0.000000
2833.541326	573.774076	167.685213	0.524540	16.143928	0.911969	8.055338	0.000000	0.000000
2833.561328	573.774157	167.690399	0.524539	16.144427	0.911967	8.055587	0.000000	0.000000
2833.581330	573.774157	167.676005	0.524544	16.143041	0.911974	8.054895	0.000000	0.000000
2833.621334	573.774157	167.683374	0.524541	16.143751	0.911970	8.055249	0.000000	0.000000
2833.641336	573.774157	167.686620	0.524540	16.144063	0.911969	8.055405	0.000000	0.000000
2833.661338	573.774076	167.681895	0.524542	16.143608	0.911971	8.055178	0.000000	0.000000
2833.681340	573.774157	167.674829	0.524544	16.142928	0.911975	8.054839	0.000000	0.000000
2833.701342	573.774157	167.689496	0.524539	16.144340	0.911967	8.055544	0.000000	0.000000
2833.721344	573.774076	167.682851	0.524541	16.143700	0.911971	8.055224	0.000000	0.000000
2833.721344	573.774076	167.666734	0.524547	16.142149	0.911979	8.054450	0.000000	0.000000
2833.741346	573.774157	167.656605	0.524550	16.141174	0.911985	8.053963	0.000000	0.000000
2833.761348	573.774157	167.649155	0.524553	16.140456	0.911989	8.053606	0.000000	0.000000
2833.781350	573.774076	167.638594	0.524556	16.139439	0.911994	8.053098	0.000000	0.000000
2833.821354	573.774157	167.641721	0.524555	16.139741	0.911993	8.053248	0.000000	0.000000
2833.841356	573.774076	167.636652	0.524557	16.139253	0.911995	8.053005	0.000000	0.000000
2833.861358	573.774157	167.631455	0.524559	16.138752	0.911998	8.052755	0.000000	0.000000
2833.881360	573.774157	167.627744	0.524560	16.138395	0.912000	8.052577	0.000000	0.000000
2833.901362	573.774076	167.625743	0.524560	16.138202	0.912001	8.052481	0.000000	0.000000
2833.921364	573.774157	167.602340	0.524568	16.135949	0.912014	8.051357	0.000000	0.000000
2833.941366	573.774157	167.614623	0.524564	16.137132	0.912007	8.051947	0.000000	0.000000
2833.941366	573.774157	167.606345	0.524567	16.136335	0.912012	8.051549	0.000000	0.000000
2833.961368	573.774076	167.599335	0.524569	16.135660	0.912015	8.051212	0.000000	0.000000
2833.981370	573.774157	167.611873	0.524565	16.136867	0.912009	8.051815	0.000000	0.000000
2834.021374	573.774076	167.604218	0.524568	16.136130	0.912013	8.051447	0.000000	0.000000
2834.041376	573.774157	167.605854	0.524567	16.136287	0.912012	8.051525	0.000000	0.000000
2834.061378	573.774076	167.609524	0.524566	16.136641	0.912010	8.051702	0.000000	0.000000
2834.081380	573.774157	167.612475	0.524565	16.136925	0.912009	8.051844	0.000000	0.000000
2834.101382	573.774157	167.615207	0.524564	16.137188	0.912007	8.051975	0.000000	0.000000
2834.121384	573.774076	167.608866	0.524566	16.136577	0.912010	8.051670	0.000000	0.000000
2834.141386	573.774076	167.601160	0.524569	16.135835	0.912014	8.051300	0.000000	0.000000
2834.161388	573.774157	167.608671	0.524566	16.136559	0.912011	8.051661	0.000000	0.000000
2834.161388	573.774157	167.612020	0.524565	16.136881	0.912009	8.051822	0.000000	0.000000
2834.181390	573.774076	167.586321	0.524574	16.134407	0.912022	8.050587	0.000000	0.000000
2834.201392	573.774157	167.591466	0.524572	16.134902	0.912020	8.050834	0.000000	0.000000
2834.221394	573.774157	167.582030	0.524575	16.133994	0.912025	8.050381	0.000000	0.000000
2834.261398	573.774157	167.570004	0.524579	16.132836	0.912031	8.049803	0.000000	0.000000
2834.281400	573.774157	167.570192	0.524579	16.132854	0.912031	8.049812	0.000000	0.000000
2834.301402	573.774076	167.572613	0.524578	16.133087	0.912030	8.049929	0.000000	0.000000
2834.321404	573.774157	167.571115	0.524579	16.132943	0.912031	8.049857	0.000000	0.000000
2834.341406	573.774157	167.566874	0.524580	16.132535	0.912033	8.049653	0.000000	0.000000
2834.361408	573.774076	167.560797	0.524582	16.131950	0.912036	8.049361	0.000000	0.000000
2834.361408	573.774076	167.574915	0.524578	16.133309	0.912029	8.050039	0.000000	0.000000
2834.381410	573.774157	167.556568	0.524584	16.131542	0.912039	8.049158	0.000000	0.000000
2834.421414	573.774076	167.554501	0.524584	16.131343	0.912040	8.049059	0.000000	0.000000
2834.421414	573.774076	167.563216	0.524581	16.132182	0.912035	8.049477	0.000000	0.000000
2834.461418	573.774157	167.551332	0.524585	16.131038	0.912041	8.048906	0.000000	0.000000
2834.481420	573.774076	167.545561	0.524587	16.130483	0.912044	8.048629	0.000000	0.000000
2834.501422	573.774157	167.543221	0.524588	16.130257	0.912046	8.048517	0.000000	0.000000
2834.521424	573.774157	167.552220	0.524585	16.131124	0.912041	8.048949	0.000000	0.000000
2834.541426	573.774076	167.546680	0.524587	16.130590	0.912044	8.048683	0.000000	0.000000
2834.561428	573.774157	167.537468	0.524590	16.129704	0.912049	8.048240	0.000000	0.000000
2834.581430	573.774157	167.541999	0.524589	16.130140	0.912046	8.048458	0.000000	0.000000
2834.581430	573.774157	167.537881	0.524590	16.129743	0.912049	8.048260	0.000000	0.000000
2834.621434	573.774157	167.543322	0.524588	16.130267	0.912046	8.048522	0.000000	0.000000
2834.621434	573.774157	167.551250	0.524586	16.131030	0.912041	8.048902	0.000000	0.000000
2834.661438	573.774157	167.541162	0.524589	16.130059	0.912047	8.048418	0.000000	0.000000
2834.681440	573.774157	167.533458	0.524591	16.129317	0.912051	8.048048	0.000000	0.000000
2834.701442	573.774076	167.532820	0.524592	16.129256	0.912051	8.048017	0.000000	0.000000
2834.721444	573.774076	167.533035	0.524592	16.129277	0.912051	8.048027	0.000000	0.000000
2834.741446	573.774157	167.537675	0.524590	16.129723	0.912049	8.048250	0.000000	0.000000
2834.761448	573.774076	167.536816	0.524590	16.129641	0.912049	8.048209	0.000000	0.000000
2834.781450	573.774076	167.535741	0.524591	16.129537	0.912050	8.048157	0.000000	0.000000
2834.801452	573.774157	167.543985	0.524588	16.130331	0.912045	8.048553	0.000000	0.000000
2834.801452	573.774157	167.523918	0.524595	16.128399	0.912056	8.047589	0.000000	0.000000
2834.821454	573.774076	167.535589	0.524591	16.129523	0.912050	8.048150	0.000000	0.000000
2834.861458	573.774157	167.534287	0.524591	16.129397	0.912050	8.048087	0.000000	0.000000
2834.881460	573.774076	167.537235	0.524590	16.129681	0.912049	8.048229	0.000000	0.000000
2834.901462	573.774157	167.537195	0.524590	16.129677	0.912049	8.048227	0.000000	0.000000
2834.921464	573.774157	167.533068	0.524592	16.129280	0.912051	8.048029	0.000000	0.000000
2834.941466	573.774076	167.530516	0.524592	16.129034	0.912052	8.047906	0.000000	0.000000
2834.961468	573.774157	167.540038	0.524589	16.129951	0.912047	8.048364	0.000000	0.000000
2834.981470	573.774157	167.538057	0.524590	16.129760	0.912048	8.048269	0.000000	0.000000
2835.001472	573.774076	167.528543	0.524593	16.128844	0.912053	8.047812	0.000000	0.000000
2835.001472	573.774076	167.529021	0.524593	16.128890	0.912053	8.047835	0.000000	0.000000
2835.021474	573.774157	167.529925	0.524593	16.128977	0.912053	8.047878	0.000000	0.000000
2835.061478	573.774076	167.518970	0.524596	16.127923	0.912059	8.047352	0.000000	0.000000
2835.081480	573.774157	167.515092	0.524598	16.127549	0.912061	8.047165	0.000000	0.000000
2835.101482	573.774157	167.516325	0.524597	16.127668	0.912060	8.047225	0.000000	0.000000
2835.121484	573.774076	167.523553	0.524595	16.128364	0.912056	8.047572	0.000000	0.000000
2835.141486	573.774157	167.522642	0.524595	16.128276	0.912057	8.047528	0.000000	0.000000
2835.161488	573.774076	167.518766	0.524596	16.127903	0.912059	8.047342	0.000000	0.000000
2835.181490	573.774157	167.517804	0.524597	16.127810	0.912059	8.047296	0.000000	0.000000
2835.201492	573.774157	167.505405	0.524601	16.126617	0.912066	8.046700	0.000000	0.000000
2835.221494	573.774076	167.508321	0.524600	16.126897	0.912064	8.046840	0.000000	0.000000
2835.221494	573.774076	167.525514	0.524594	16.128553	0.912055	8.047666	0.000000	0.000000
2835.241496	573.774157	167.526557	0.524594	16.128653	0.912055	8.047716	0.000000	0.000000
2835.261498	573.774157	167.509811	0.524599	16.127041	0.912064	8.046912	0.000000	0.000000
2835.301502	573.774157	167.520077	0.524596	16.128029	0.912058	8.047405	0.000000	0.000000
2835.321504	573.774076	167.524434	0.524594	16.128449	0.912056	8.047614	0.000000	0.000000
2835.341506	573.774157	167.525016	0.524594	16.128505	0.912055	8.047642	0.000000	0.000000
2835.361508	573.774157	167.502197	0.524602	16.126308	0.912068	8.046546	0.000000	0.000000
2835.381510	573.774076	167.509219	0.524600	16.126984	0.912064	8.046883	0.000000	0.000000
2835.401512	573.774157	167.512266	0.524599	16.127277	0.912062	8.047030	0.000000	0.000000
2835.421514	573.774157	167.510745	0.524599	16.127131	0.912063	8.046957	0.000000	0.000000
2835.441516	573.774076	167.515677	0.524597	16.127606	0.912060	8.047193	0.000000	0.000000
2835.441516	573.774076	167.508050	0.524600	16.126871	0.912064	8.046827	0.000000	0.000000
2835.461518	573.774157	167.507071	0.524600	16.126777	0.912065	8.046780	0.000000	0.000000
2835.481520	573.774157	167.508697	0.524600	16.126934	0.912064	8.046858	0.000000	0.000000
2835.521524	573.774157	167.531810	0.524592	16.129159	0.912052	8.047969	0.000000	0.000000
2835.541526	573.774157	167.512673	0.524598	16.127316	0.912062	8.047049	0.000000	0.000000
2835.561528	573.774076	167.529802	0.524593	16.128966	0.912053	8.047872	0.000000	0.000000
2835.581530	573.774157	167.517573	0.524597	16.127788	0.912059	8.047285	0.000000	0.000000
2835.601532	573.774157	167.512382	0.524599	16.127288	0.912062	8.047035	0.000000	0.000000
2835.621534	573.774076	167.504787	0.524601	16.126557	0.912066	8.046670	0.000000	0.000000
2835.641536	573.774157	167.515601	0.524597	16.127598	0.912061	8.047190	0.000000	0.000000
2835.641536	573.774157	167.507154	0.524600	16.126785	0.912065	8.046784	0.000000	0.000000
2835.661538	573.774157	167.519588	0.524596	16.127982	0.912058	8.047381	0.000000	0.000000
2835.681540	573.774076	167.503943	0.524601	16.126476	0.912067	8.046630	0.000000	0.000000
2835.701542	573.774157	167.511431	0.524599	16.127197	0.912063	8.046990	0.000000	0.000000
2835.741546	573.774076	167.511745	0.524599	16.127227	0.912062	8.047005	0.000000	0.000000
2835.761548	573.774157	167.509508	0.524600	16.127012	0.912064	8.046897	0.000000	0.000000
2835.781550	573.774157	167.525733	0.524594	16.128574	0.912055	8.047677	0.000000	0.000000
2835.801552	573.774076	167.529158	0.524593	16.128903	0.912053	8.047841	0.000000	0.000000
2835.821554	573.774157	167.532200	0.524592	16.129196	0.912052	8.047987	0.000000	0.000000
2835.841556	573.774157	167.513928	0.524598	16.127437	0.912061	8.047110	0.000000	0.000000
2835.861558	573.774076	167.529118	0.524593	16.128900	0.912053	8.047839	0.000000	0.000000
2835.861558	573.774076	167.516497	0.524597	16.127685	0.912060	8.047233	0.000000	0.000000
2835.881560	573.774157	167.519924	0.524596	16.128014	0.912058	8.047398	0.000000	0.000000
2835.901562	573.774157	167.523769	0.524595	16.128385	0.912056	8.047582	0.000000	0.000000
2835.941566	573.774157	167.501076	0.524602	16.126200	0.912068	8.046492	0.000000	0.000000
2835.961568	573.774157	167.512783	0.524598	16.127327	0.912062	8.047055	0.000000	0.000000
2835.981570	573.774076	167.501118	0.524602	16.126204	0.912068	8.046494	0.000000	0.000000
2836.001572	573.774157	167.500290	0.524603	16.126124	0.912069	8.046454	0.000000	0.000000
2836.021574	573.774157	167.494124	0.524605	16.125531	0.912072	8.046158	0.000000	0.000000
2836.041576	573.774076	167.504897	0.524601	16.126568	0.912066	8.046676	0.000000	0.000000
2836.061578	573.774157	167.511238	0.524599	16.127178	0.912063	8.046980	0.000000	0.000000
2836.081580	573.774157	167.508709	0.524600	16.126935	0.912064	8.046859	0.000000	0.000000
2836.081580	573.774157	167.492294	0.524605	16.125354	0.912073	8.046070	0.000000	0.000000
2836.101582	573.774076	167.502850	0.524602	16.126371	0.912067	8.046577	0.000000	0.000000
2836.121584	573.774157	167.487848	0.524607	16.124926	0.912075	8.045857	0.000000	0.000000
2836.161588	573.774076	167.493140	0.524605	16.125436	0.912072	8.046111	0.000000	0.000000
2836.181590	573.774157	167.487027	0.524607	16.124847	0.912076	8.045817	0.000000	0.000000
2836.201592	573.774157	167.496670	0.524604	16.125776	0.912071	8.046280	0.000000	0.000000
2836.221594	573.774076	167.498912	0.524603	16.125992	0.912069	8.046388	0.000000	0.000000
2836.241596	573.774157	167.500709	0.524602	16.126165	0.912069	8.046474	0.000000	0.000000
2836.261598	573.774157	167.486790	0.524607	16.124825	0.912076	8.045806	0.000000	0.000000
2836.281600	573.774076	167.488030	0.524607	16.124944	0.912075	8.045865	0.000000	0.000000
2836.281600	573.774076	167.500674	0.524602	16.126161	0.912068	8.046473	0.000000	0.000000
2836.301602	573.774157	167.495408	0.524604	16.125654	0.912071	8.046220	0.000000	0.000000
2836.341606	573.774076	167.484585	0.524608	16.124612	0.912077	8.045700	0.000000	0.000000
2836.341606	573.774076	167.490359	0.524606	16.125168	0.912074	8.045977	0.000000	0.000000
2836.381610	573.774157	167.494787	0.524604	16.125594	0.912072	8.046190	0.000000	0.000000
2836.401612	573.774076	167.492253	0.524605	16.125351	0.912073	8.046068	0.000000	0.000000
2836.421614	573.774157	167.487147	0.524607	16.124859	0.912076	8.045823	0.000000	0.000000
2836.441616	573.774157	167.500656	0.524602	16.126159	0.912069	8.046472	0.000000	0.000000
2836.461618	573.774076	167.502019	0.524602	16.126291	0.912068	8.046537	0.000000	0.000000
2836.481620	573.774157	167.488011	0.524607	16.124942	0.912075	8.045865	0.000000	0.000000
2836.501622	573.774157	167.495101	0.524604	16.125625	0.912072	8.046205	0.000000	0.000000
2836.501622	573.774157	167.493163	0.524605	16.125438	0.912073	8.046112	0.000000	0.000000
2836.541626	573.774157	167.488646	0.524607	16.125003	0.912075	8.045895	0.000000	0.000000
2836.541626	573.774157	167.497897	0.524603	16.125894	0.912070	8.046339	0.000000	0.000000
2836.581630	573.774076	167.496805	0.524604	16.125789	0.912070	8.046287	0.000000	0.000000
2836.601632	573.774157	167.492377	0.524605	16.125362	0.912073	8.046074	0.000000	0.000000
2836.621634	573.774157	167.502928	0.524602	16.126378	0.912067	8.046581	0.000000	0.000000
2836.641636	573.774076	167.496104	0.524604	16.125721	0.912071	8.046253	0.000000	0.000000
2836.661638	573.774157	167.483917	0.524608	16.124548	0.912078	8.045668	0.000000	0.000000
2836.681640	573.774157	167.497443	0.524604	16.125850	0.912070	8.046318	0.000000	0.000000
2836.701642	573.774076	167.485933	0.524607	16.124742	0.912076	8.045765	0.000000	0.000000
2836.721644	573.774157	167.475890	0.524611	16.123775	0.912082	8.045282	0.000000	0.000000
2836.721644	573.774157	167.484115	0.524608	16.124567	0.912077	8.045677	0.000000	0.000000
2836.741646	573.774157	167.484575	0.524608	16.124611	0.912077	8.045699	0.000000	0.000000
2836.781650	573.774076	167.486745	0.524607	16.124820	0.912076	8.045804	0.000000	0.000000
2836.801652	573.774157	167.473632	0.524612	16.123558	0.912083	8.045174	0.000000	0.000000
2836.821654	573.774076	167.492086	0.524605	16.125334	0.912073	8.046060	0.000000	0.000000
2836.841656	573.774157	167.466745	0.524614	16.122895	0.912087	8.044843	0.000000	0.000000
2836.861658	573.774157	167.457688	0.524617	16.122023	0.912092	8.044408	0.000000	0.000000
2836.881660	573.774076	167.466729	0.524614	16.122893	0.912087	8.044842	0.000000	0.000000
2836.901662	573.774157	167.469131	0.524613	16.123124	0.912085	8.044958	0.000000	0.000000
2836.921664	573.774157	167.477104	0.524610	16.123892	0.912081	8.045341	0.000000	0.000000
2836.921664	573.774157	167.482980	0.524608	16.124458	0.912078	8.045623	0.000000	0.000000
2836.941666	573.774076	167.465054	0.524614	16.122732	0.912088	8.044762	0.000000	0.000000
2836.961668	573.774157	167.465017	0.524614	16.122728	0.912088	8.044760	0.000000	0.000000
2836.981670	573.774157	167.470330	0.524613	16.123240	0.912085	8.045015	0.000000	0.000000
2837.021674	573.774157	167.473871	0.524611	16.123581	0.912083	8.045185	0.000000	0.000000
2837.041676	573.774157	167.476695	0.524611	16.123853	0.912081	8.045321	0.000000	0.000000
2837.061678	573.774076	167.464398	0.524615	16.122669	0.912088	8.044730	0.000000	0.000000
2837.081680	573.774157	167.476423	0.524611	16.123826	0.912082	8.045308	0.000000	0.000000
2837.101682	573.774157	167.461182	0.524616	16.122359	0.912090	8.044576	0.000000	0.000000
2837.121684	573.774076	167.466920	0.524614	16.122912	0.912087	8.044851	0.000000	0.000000
2837.141686	573.774157	167.466227	0.524614	16.122845	0.912087	8.044818	0.000000	0.000000
2837.141686	573.774157	167.475750	0.524611	16.123762	0.912082	8.045275	0.000000	0.000000
2837.161688	573.774157	167.475962	0.524611	16.123782	0.912082	8.045286	0.000000	0.000000
2837.181690	573.774076	167.466378	0.524614	16.122859	0.912087	8.044825	0.000000	0.000000
2837.221694	573.774076	167.463027	0.524615	16.122537	0.912089	8.044664	0.000000	0.000000
2837.241696	573.774157	167.471535	0.524612	16.123356	0.912084	8.045073	0.000000	0.000000
2837.261698	573.774157	167.468756	0.524613	16.123088	0.912086	8.044940	0.000000	0.000000
2837.281700	573.774076	167.452247	0.524619	16.121499	0.912094	8.044146	0.000000	0.000000
2837.301702	573.774076	167.456194	0.524617	16.121879	0.912092	8.044336	0.000000	0.000000
2837.321704	573.774157	167.466446	0.524614	16.122866	0.912087	8.044829	0.000000	0.000000
2837.341706	573.774157	167.456401	0.524617	16.121899	0.912092	8.044346	0.000000	0.000000
2837.361708	573.774076	167.454284	0.524618	16.121695	0.912093	8.044244	0.000000	0.000000
2837.361708	573.774076	167.461679	0.524615	16.122407	0.912089	8.044600	0.000000	0.000000
2837.381710	573.774157	167.455074	0.524618	16.121771	0.912093	8.044282	0.000000	0.000000
2837.401712	573.774076	167.442129	0.524622	16.120525	0.912100	8.043660	0.000000	0.000000
2837.441716	573.774157	167.455781	0.524618	16.121839	0.912093	8.044316	0.000000	0.000000
2837.461718	573.774076	167.454983	0.524618	16.121762	0.912093	8.044278	0.000000	0.000000
2837.481720	573.774076	167.461992	0.524615	16.122437	0.912089	8.044615	0.000000	0.000000
2837.501722	573.774157	167.460287	0.524616	16.122273	0.912090	8.044533	0.000000	0.000000
2837.521724	573.774076	167.458210	0.524617	16.122073	0.912091	8.044433	0.000000	0.000000
2837.541726	573.774076	167.449727	0.524620	16.121256	0.912096	8.044025	0.000000	0.000000
2837.561728	573.774157	167.454390	0.524618	16.121705	0.912093	8.044249	0.000000	0.000000
2837.561728	573.774157	167.441887	0.524622	16.120501	0.912100	8.043649	0.000000	0.000000
2837.581730	573.774157	167.453844	0.524618	16.121653	0.912094	8.044223	0.000000	0.000000
2837.621734	573.774157	167.450541	0.524619	16.121335	0.912095	8.044064	0.000000	0.000000
2837.641736	573.774157	167.453727	0.524618	16.121641	0.912094	8.044218	0.000000	0.000000
2837.661738	573.774076	167.448875	0.524620	16.121174	0.912096	8.043984	0.000000	0.000000
2837.681740	573.774157	167.443010	0.524622	16.120610	0.912099	8.043703	0.000000	0.000000
2837.701742	573.774076	167.446572	0.524621	16.120952	0.912097	8.043874	0.000000	0.000000
2837.721744	573.774157	167.447122	0.524620	16.121005	0.912097	8.043900	0.000000	0.000000
2837.741746	573.774157	167.446009	0.524621	16.120898	0.912098	8.043847	0.000000	0.000000
2837.761748	573.774076	167.447987	0.524620	16.121089	0.912097	8.043942	0.000000	0.000000
2837.781750	573.774157	167.433925	0.524625	16.119735	0.912104	8.043266	0.000000	0.000000
2837.781750	573.774157	167.443783	0.524622	16.120684	0.912099	8.043740	0.000000	0.000000
2837.801752	573.774157	167.444605	0.524621	16.120763	0.912099	8.043779	0.000000	0.000000
2837.821754	573.774076	167.440752	0.524623	16.120392	0.912101	8.043594	0.000000	0.000000
2837.841756	573.774157	167.445217	0.524621	16.120822	0.912098	8.043809	0.000000	0.000000
2837.881760	573.774076	167.423836	0.524628	16.118764	0.912110	8.042782	0.000000	0.000000
2837.901762	573.774157	167.435887	0.524624	16.119924	0.912103	8.043361	0.000000	0.000000
2837.921764	573.774157	167.440914	0.524623	16.120408	0.912101	8.043602	0.000000	0.000000
2837.941766	573.774076	167.442630	0.524622	16.120573	0.912100	8.043684	0.000000	0.000000
2837.961768	573.774157	167.431762	0.524626	16.119527	0.912106	8.043162	0.000000	0.000000
2837.981770	573.774157	167.433534	0.524625	16.119697	0.912105	8.043248	0.000000	0.000000
2838.001772	573.774076	167.429798	0.524626	16.119338	0.912106	8.043068	0.000000	0.000000
2838.001772	573.774076	167.427421	0.524627	16.119109	0.912108	8.042954	0.000000	0.000000
2838.021774	573.774157	167.421821	0.524629	16.118570	0.912111	8.042685	0.000000	0.000000
2838.041776	573.774076	167.426502	0.524627	16.119020	0.912108	8.042910	0.000000	0.000000
2838.081780	573.774157	167.428374	0.524627	16.119200	0.912107	8.043000	0.000000	0.000000
2838.101782	573.774076	167.413802	0.524632	16.117798	0.912115	8.042300	0.000000	0.000000
2838.121784	573.774076	167.411442	0.524632	16.117570	0.912116	8.042186	0.000000	0.000000
2838.141786	573.774157	167.422118	0.524629	16.118598	0.912111	8.042699	0.000000	0.000000
2838.161788	573.774076	167.427998	0.524627	16.119164	0.912107	8.042982	0.000000	0.000000
2838.181790	573.774157	167.419104	0.524630	16.118308	0.912112	8.042554	0.000000	0.000000
2838.201792	573.774157	167.418258	0.524630	16.118227	0.912113	8.042514	0.000000	0.000000
2838.201792	573.774157	167.413234	0.524632	16.117743	0.912115	8.042272	0.000000	0.000000
2838.221794	573.774076	167.412611	0.524632	16.117683	0.912116	8.042242	0.000000	0.000000
2838.241796	573.774157	167.408994	0.524633	16.117335	0.912118	8.042069	0.000000	0.000000
2838.261798	573.774157	167.406898	0.524634	16.117133	0.912119	8.041968	0.000000	0.000000
2838.301802	573.774157	167.411761	0.524632	16.117601	0.912116	8.042202	0.000000	0.000000
2838.321804	573.774157	167.402113	0.524636	16.116672	0.912121	8.041738	0.000000	0.000000
2838.341806	573.774157	167.391287	0.524639	16.115630	0.912127	8.041218	0.000000	0.000000
2838.361808	573.774076	167.399014	0.524637	16.116374	0.912123	8.041589	0.000000	0.000000
2838.381810	573.774157	167.402601	0.524635	16.116719	0.912121	8.041762	0.000000	0.000000
2838.401812	573.774076	167.400102	0.524636	16.116479	0.912122	8.041641	0.000000	0.000000
2838.421814	573.774157	167.397599	0.524637	16.116238	0.912124	8.041521	0.000000	0.000000
2838.421814	573.774157	167.407134	0.524634	16.117156	0.912119	8.041979	0.000000	0.000000
2838.441816	573.774157	167.402812	0.524635	16.116740	0.912121	8.041772	0.000000	0.000000
2838.461818	573.774076	167.404750	0.524635	16.116926	0.912120	8.041865	0.000000	0.000000
2838.481820	573.774157	167.391885	0.524639	16.115687	0.912127	8.041247	0.000000	0.000000
2838.521824	573.774157	167.400427	0.524636	16.116510	0.912122	8.041657	0.000000	0.000000
2838.541826	573.774157	167.380506	0.524643	16.114592	0.912133	8.040700	0.000000	0.000000
2838.561828	573.774157	167.399106	0.524637	16.116383	0.912123	8.041594	0.000000	0.000000
2838.581830	573.774076	167.403939	0.524635	16.116848	0.912120	8.041826	0.000000	0.000000
2838.601832	573.774157	167.399568	0.524636	16.116427	0.912123	8.041616	0.000000	0.000000
2838.621834	573.774157	167.403440	0.524635	16.116800	0.912121	8.041802	0.000000	0.000000
2838.641836	573.774157	167.382241	0.524642	16.114759	0.912132	8.040783	0.000000	0.000000
2838.641836	573.774157	167.392661	0.524639	16.115762	0.912127	8.041284	0.000000	0.000000
2838.661838	573.774157	167.399492	0.524636	16.116420	0.912123	8.041612	0.000000	0.000000
2838.701842	573.774157	167.392099	0.524639	16.115708	0.912127	8.041257	0.000000	0.000000
2838.721844	573.774157	167.386001	0.524641	16.115121	0.912130	8.040964	0.000000	0.000000
2838.741846	573.774076	167.391294	0.524639	16.115631	0.912127	8.041218	0.000000	0.000000
2838.741846	573.774076	167.390889	0.524639	16.115592	0.912127	8.041199	0.000000	0.000000
2838.781850	573.774157	167.396218	0.524638	16.116105	0.912125	8.041455	0.000000	0.000000
2838.801852	573.774076	167.388310	0.524640	16.115343	0.912129	8.041075	0.000000	0.000000
2838.821854	573.774157	167.379062	0.524643	16.114453	0.912134	8.040631	0.000000	0.000000
2838.841856	573.774157	167.391822	0.524639	16.115681	0.912127	8.041244	0.000000	0.000000
2838.841856	573.774157	167.376083	0.524644	16.114166	0.912135	8.040488	0.000000	0.000000
2838.861858	573.774157	167.384995	0.524641	16.115024	0.912131	8.040916	0.000000	0.000000
2838.881860	573.774157	167.392698	0.524639	16.115766	0.912126	8.041286	0.000000	0.000000
2838.921864	573.774157	167.384192	0.524642	16.114947	0.912131	8.040877	0.000000	0.000000
2838.941866	573.774157	167.381551	0.524642	16.114693	0.912132	8.040750	0.000000	0.000000
2838.961868	573.774076	167.392048	0.524639	16.115703	0.912127	8.041255	0.000000	0.000000
2838.981870	573.774157	167.386854	0.524641	16.115203	0.912130	8.041005	0.000000	0.000000
2839.001872	573.774157	167.381812	0.524642	16.114718	0.912132	8.040763	0.000000	0.000000
2839.021874	573.774076	167.378166	0.524644	16.114367	0.912134	8.040588	0.000000	0.000000
2839.041876	573.774157	167.386780	0.524641	16.115196	0.912130	8.041002	0.000000	0.000000
2839.061878	573.774157	167.379550	0.524643	16.114500	0.912134	8.040654	0.000000	0.000000
2839.061878	573.774157	167.379982	0.524643	16.114542	0.912133	8.040675	0.000000	0.000000
2839.081880	573.774076	167.387198	0.524640	16.115236	0.912129	8.041022	0.000000	0.000000
2839.101882	573.774157	167.388923	0.524640	16.115402	0.912129	8.041104	0.000000	0.000000
2839.141886	573.774076	167.375794	0.524644	16.114138	0.912135	8.040474	0.000000	0.000000
2839.161888	573.774157	167.364782	0.524648	16.113078	0.912141	8.039945	0.000000	0.000000
2839.181890	573.774157	167.382643	0.524642	16.114798	0.912132	8.040803	0.000000	0.000000
2839.201892	573.774157	167.368391	0.524647	16.113426	0.912140	8.040118	0.000000	0.000000
2839.221894	573.774157	167.377058	0.524644	16.114260	0.912135	8.040534	0.000000	0.000000
2839.241896	573.774157	167.365355	0.524648	16.113133	0.912141	8.039972	0.000000	0.000000
2839.261898	573.774157	167.379522	0.524643	16.114497	0.912134	8.040653	0.000000	0.000000
2839.281900	573.774157	167.367575	0.524647	16.113347	0.912140	8.040079	0.000000	0.000000
2839.281900	573.774157	167.354281	0.524652	16.112067	0.912147	8.039440	0.000000	0.000000
2839.301902	573.774157	167.361499	0.524649	16.112762	0.912143	8.039787	0.000000	0.000000
2839.321904	573.774076	167.370293	0.524646	16.113609	0.912138	8.040209	0.000000	0.000000
2839.361908	573.774157	167.353558	0.524652	16.111998	0.912147	8.039406	0.000000	0.000000
2839.381910	573.774076	167.366852	0.524647	16.113277	0.912140	8.040044	0.000000	0.000000
2839.401912	573.774157	167.366357	0.524648	16.113230	0.912141	8.040020	0.000000	0.000000
2839.421914	573.774157	167.359870	0.524650	16.112605	0.912144	8.039709	0.000000	0.000000
2839.441916	573.774076	167.370365	0.524646	16.113616	0.912138	8.040213	0.000000	0.000000
2839.461918	573.774076	167.371685	0.524646	16.113743	0.912138	8.040276	0.000000	0.000000
2839.481920	573.774157	167.357844	0.524650	16.112410	0.912145	8.039611	0.000000	0.000000
2839.481920	573.774157	167.352342	0.524652	16.111881	0.912148	8.039347	0.000000	0.000000
2839.501922	573.774076	167.363566	0.524648	16.112961	0.912142	8.039886	0.000000	0.000000
2839.541926	573.774157	167.348961	0.524653	16.111555	0.912150	8.039185	0.000000	0.000000
2839.561928	573.774157	167.350717	0.524653	16.111724	0.912149	8.039269	0.000000	0.000000
2839.581930	573.774076	167.359618	0.524650	16.112581	0.912144	8.039697	0.000000	0.000000
2839.601932	573.774157	167.350426	0.524653	16.111696	0.912149	8.039255	0.000000	0.000000
2839.621934	573.774076	167.363807	0.524648	16.112984	0.912142	8.039898	0.000000	0.000000
2839.641936	573.774076	167.364299	0.524648	16.113032	0.912142	8.039922	0.000000	0.000000
2839.661938	573.774157	167.357333	0.524651	16.112361	0.912145	8.039587	0.000000	0.000000
2839.681940	573.774076	167.350841	0.524653	16.111736	0.912149	8.039275	0.000000	0.000000
2839.701942	573.774076	167.353549	0.524652	16.111997	0.912147	8.039405	0.000000	0.000000
2839.701942	573.774076	167.353310	0.524652	16.111974	0.912147	8.039394	0.000000	0.000000
2839.721944	573.774157	167.347824	0.524654	16.111446	0.912151	8.039130	0.000000	0.000000
2839.761948	573.774076	167.345472	0.524654	16.111219	0.912152	8.039017	0.000000	0.000000
2839.781950	573.774157	167.343264	0.524655	16.111007	0.912153	8.038911	0.000000	0.000000
2839.801952	573.774076	167.346505	0.524654	16.111319	0.912151	8.039067	0.000000	0.000000
2839.821954	573.774157	167.334871	0.524658	16.110198	0.912158	8.038508	0.000000	0.000000
2839.841956	573.774157	167.349361	0.524653	16.111594	0.912150	8.039204	0.000000	0.000000
2839.861958	573.774076	167.360085	0.524650	16.112626	0.912144	8.039719	0.000000	0.000000
2839.881960	573.774157	167.342943	0.524655	16.110976	0.912153	8.038896	0.000000	0.000000
2839.901962	573.774157	167.337908	0.524657	16.110491	0.912156	8.038654	0.000000	0.000000
2839.921964	573.774157	167.333867	0.524658	16.110102	0.912158	8.038460	0.000000	0.000000
2839.921964	573.774157	167.341714	0.524656	16.110857	0.912154	8.038837	0.000000	0.000000
2839.961968	573.774157	167.339566	0.524657	16.110651	0.912155	8.038733	0.000000	0.000000
2839.961968	573.774157	167.328295	0.524660	16.109565	0.912161	8.038192	0.000000	0.000000
2839.981970	573.774076	167.329475	0.524660	16.109679	0.912160	8.038249	0.000000	0.000000
2840.021974	573.774157	167.334300	0.524658	16.110143	0.912158	8.038480	0.000000	0.000000
2840.041976	573.774076	167.322613	0.524662	16.109018	0.912164	8.037919	0.000000	0.000000
2840.061978	573.774157	167.326675	0.524661	16.109409	0.912162	8.038114	0.000000	0.000000
2840.081980	573.774157	167.332212	0.524659	16.109943	0.912159	8.038380	0.000000	0.000000
2840.101982	573.774076	167.342463	0.524655	16.110929	0.912153	8.038873	0.000000	0.000000
2840.121984	573.774157	167.331134	0.524659	16.109839	0.912160	8.038328	0.000000	0.000000
2840.121984	573.774157	167.330591	0.524660	16.109786	0.912160	8.038302	0.000000	0.000000
2840.141986	573.774157	167.318947	0.524663	16.108665	0.912166	8.037743	0.000000	0.000000
2840.161988	573.774157	167.335600	0.524658	16.110269	0.912157	8.038543	0.000000	0.000000
2840.201992	573.774157	167.331668	0.524659	16.109890	0.912159	8.038354	0.000000	0.000000
2840.221994	573.774157	167.334445	0.524658	16.110157	0.912158	8.038487	0.000000	0.000000
2840.221994	573.774157	167.331430	0.524659	16.109867	0.912159	8.038343	0.000000	0.000000
2840.261998	573.774157	167.337059	0.524657	16.110409	0.912156	8.038613	0.000000	0.000000
2840.282000	573.774076	167.326516	0.524661	16.109394	0.912162	8.038107	0.000000	0.000000
2840.302002	573.774157	167.332702	0.524659	16.109990	0.912159	8.038404	0.000000	0.000000
2840.322004	573.774157	167.336774	0.524657	16.110382	0.912157	8.038599	0.000000	0.000000
2840.342006	573.774076	167.342328	0.524656	16.110916	0.912153	8.038866	0.000000	0.000000
2840.361008	573.774157	167.332482	0.524659	16.109968	0.912159	8.038393	0.000000	0.000000
2840.381010	573.774157	167.347749	0.524654	16.111438	0.912151	8.039127	0.000000	0.000000
2840.401012	573.774076	167.337032	0.524657	16.110406	0.912156	8.038612	0.000000	0.000000
2840.421014	573.774157	167.339366	0.524657	16.110631	0.912155	8.038724	0.000000	0.000000
2840.441016	573.774157	167.337171	0.524657	16.110420	0.912156	8.038618	0.000000	0.000000
2840.461018	573.774076	167.332275	0.524659	16.109949	0.912159	8.038383	0.000000	0.000000
2840.481020	573.774157	167.335612	0.524658	16.110270	0.912157	8.038543	0.000000	0.000000
2840.501022	573.774076	167.343736	0.524655	16.111052	0.912153	8.038934	0.000000	0.000000
2840.521024	573.774157	167.338780	0.524657	16.110575	0.912155	8.038696	0.000000	0.000000
2840.541026	573.774157	167.344241	0.524655	16.111101	0.912152	8.038958	0.000000	0.000000
2840.561028	573.774076	167.350588	0.524653	16.111712	0.912149	8.039263	0.000000	0.000000
2840.581030	573.774157	167.345162	0.524655	16.111189	0.912152	8.039002	0.000000	0.000000
2840.601032	573.774157	167.332664	0.524659	16.109986	0.912159	8.038402	0.000000	0.000000
2840.621034	573.774076	167.330153	0.524660	16.109744	0.912160	8.038281	0.000000	0.000000
2840.641036	573.774157	167.334372	0.524658	16.110150	0.912158	8.038484	0.000000	0.000000
2840.661038	573.774157	167.332429	0.524659	16.109963	0.912159	8.038391	0.000000	0.000000
2840.681040	573.774076	167.321308	0.524663	16.108893	0.912165	8.037856	0.000000	0.000000
2840.701042	573.774157	167.318888	0.524663	16.108660	0.912166	8.037740	0.000000	0.000000
2840.721044	573.774157	167.329121	0.524660	16.109645	0.912161	8.038232	0.000000	0.000000
2840.741046	573.774076	167.316694	0.524664	16.108448	0.912167	8.037635	0.000000	0.000000
2840.761048	573.774157	167.321584	0.524663	16.108919	0.912165	8.037870	0.000000	0.000000
2840.761048	573.774157	167.321459	0.524663	16.108907	0.912165	8.037864	0.000000	0.000000
2840.781050	573.774157	167.329935	0.524660	16.109723	0.912160	8.038271	0.000000	0.000000
2840.821054	573.774076	167.324360	0.524662	16.109187	0.912163	8.038003	0.000000	0.000000
2840.841056	573.774157	167.334581	0.524658	16.110171	0.912158	8.038494	0.000000	0.000000
2840.861058	573.774076	167.331258	0.524659	16.109851	0.912159	8.038334	0.000000	0.000000
2840.881060	573.774076	167.330741	0.524659	16.109801	0.912160	8.038309	0.000000	0.000000
2840.901062	573.774157	167.323352	0.524662	16.109089	0.912164	8.037955	0.000000	0.000000
2840.921064	573.774157	167.326839	0.524661	16.109425	0.912162	8.038122	0.000000	0.000000
2840.941066	573.774157	167.339361	0.524657	16.110631	0.912155	8.038724	0.000000	0.000000
2840.961068	573.774157	167.311429	0.524666	16.107942	0.912170	8.037382	0.000000	0.000000
2840.981070	573.774076	167.328552	0.524660	16.109590	0.912161	8.038204	0.000000	0.000000
2840.981070	573.774076	167.322467	0.524662	16.109004	0.912164	8.037912	0.000000	0.000000
2841.021074	573.774157	167.322086	0.524662	16.108968	0.912164	8.037894	0.000000	0.000000
2841.041076	573.774076	167.328599	0.524660	16.109595	0.912161	8.038207	0.000000	0.000000
2841.061078	573.774157	167.327605	0.524661	16.109499	0.912161	8.038159	0.000000	0.000000
2841.081080	573.774157	167.333424	0.524659	16.110059	0.912158	8.038438	0.000000	0.000000
2841.101082	573.774076	167.325684	0.524661	16.109314	0.912162	8.038067	0.000000	0.000000
2841.121084	573.774157	167.323880	0.524662	16.109140	0.912163	8.037980	0.000000	0.000000
2841.141086	573.774157	167.309468	0.524667	16.107753	0.912171	8.037288	0.000000	0.000000
2841.161088	573.774076	167.316474	0.524664	16.108427	0.912167	8.037624	0.000000	0.000000
2841.181090	573.774157	167.323044	0.524662	16.109060	0.912164	8.037940	0.000000	0.000000
2841.201092	573.774076	167.320322	0.524663	16.108798	0.912165	8.037809	0.000000	0.000000
2841.221094	573.774157	167.322782	0.524662	16.109035	0.912164	8.037927	0.000000	0.000000
2841.241096	573.774157	167.323468	0.524662	16.109101	0.912164	8.037960	0.000000	0.000000
2841.261098	573.774076	167.324333	0.524662	16.109184	0.912163	8.038002	0.000000	0.000000
2841.281100	573.774076	167.323585	0.524662	16.109112	0.912163	8.037966	0.000000	0.000000
2841.301102	573.774157	167.329789	0.524660	16.109709	0.912160	8.038264	0.000000	0.000000
2841.321104	573.774157	167.321892	0.524662	16.108949	0.912164	8.037884	0.000000	0.000000
2841.341106	573.774076	167.319139	0.524663	16.108684	0.912166	8.037752	0.000000	0.000000
2841.361108	573.774157	167.315474	0.524665	16.108331	0.912168	8.037576	0.000000	0.000000
2841.381110	573.774076	167.323229	0.524662	16.109078	0.912164	8.037949	0.000000	0.000000
2841.401112	573.774157	167.319353	0.524663	16.108705	0.912166	8.037762	0.000000	0.000000
2841.421114	573.774157	167.326250	0.524661	16.109369	0.912162	8.038094	0.000000	0.000000
2841.421114	573.774157	167.318789	0.524664	16.108650	0.912166	8.037735	0.000000	0.000000
2841.461118	573.774157	167.331247	0.524659	16.109850	0.912159	8.038334	0.000000	0.000000
2841.481120	573.774157	167.334553	0.524658	16.110168	0.912158	8.038493	0.000000	0.000000
2841.481120	573.774157	167.322672	0.524662	16.109024	0.912164	8.037922	0.000000	0.000000
2841.521124	573.774076	167.309522	0.524667	16.107758	0.912171	8.037290	0.000000	0.000000
2841.541126	573.774157	167.309959	0.524666	16.107800	0.912171	8.037311	0.000000	0.000000
2841.561128	573.774076	167.314205	0.524665	16.108209	0.912168	8.037515	0.000000	0.000000
2841.581130	573.774076	167.318028	0.524664	16.108577	0.912166	8.037699	0.000000	0.000000
2841.601132	573.774157	167.323747	0.524662	16.109128	0.912163	8.037973	0.000000	0.000000
2841.621134	573.774157	167.312853	0.524666	16.108079	0.912169	8.037450	0.000000	0.000000
2841.621134	573.774157	167.326885	0.524661	16.109430	0.912162	8.038124	0.000000	0.000000
2841.641136	573.774076	167.321986	0.524662	16.108958	0.912164	8.037889	0.000000	0.000000
2841.681140	573.774157	167.318229	0.524664	16.108596	0.912166	8.037708	0.000000	0.000000
2841.701142	573.774076	167.319116	0.524663	16.108682	0.912166	8.037751	0.000000	0.000000
2841.721144	573.774157	167.322048	0.524662	16.108964	0.912164	8.037892	0.000000	0.000000
2841.741146	573.774157	167.316590	0.524664	16.108438	0.912167	8.037630	0.000000	0.000000
2841.761148	573.774076	167.316949	0.524664	16.108473	0.912167	8.037647	0.000000	0.000000
2841.781150	573.774157	167.317415	0.524664	16.108518	0.912167	8.037669	0.000000	0.000000
2841.801152	573.774157	167.314743	0.524665	16.108261	0.912168	8.037541	0.000000	0.000000
2841.821154	573.774076	167.309574	0.524667	16.107763	0.912171	8.037293	0.000000	0.000000
2841.841156	573.774157	167.327524	0.524661	16.109491	0.912161	8.038155	0.000000	0.000000
2841.861158	573.774157	167.299139	0.524670	16.106758	0.912177	8.036791	0.000000	0.000000
2841.881160	573.774076	167.312010	0.524666	16.107998	0.912170	8.037410	0.000000	0.000000
2841.901162	573.774157	167.317107	0.524664	16.108488	0.912167	8.037655	0.000000	0.000000
2841.921164	573.774157	167.309062	0.524667	16.107714	0.912171	8.037268	0.000000	0.000000
2841.941166	573.774076	167.320194	0.524663	16.108785	0.912165	8.037803	0.000000	0.000000
2841.961168	573.774076	167.313068	0.524665	16.108099	0.912169	8.037461	0.000000	0.000000
2841.981170	573.774157	167.308353	0.524667	16.107645	0.912172	8.037234	0.000000	0.000000
2842.001172	573.774076	167.317142	0.524664	16.108492	0.912167	8.037656	0.000000	0.000000
2842.021174	573.774157	167.319011	0.524663	16.108672	0.912166	8.037746	0.000000	0.000000
2842.041176	573.774157	167.324454	0.524662	16.109196	0.912163	8.038007	0.000000	0.000000
2842.041176	573.774157	167.307740	0.524667	16.107586	0.912172	8.037205	0.000000	0.000000
2842.081180	573.774157	167.305577	0.524668	16.107378	0.912173	8.037101	0.000000	0.000000
2842.101182	573.774157	167.313292	0.524665	16.108121	0.912169	8.037471	0.000000	0.000000
2842.121184	573.774076	167.298153	0.524670	16.106663	0.912177	8.036744	0.000000	0.000000
2842.141186	573.774157	167.306644	0.524668	16.107481	0.912173	8.037152	0.000000	0.000000
2842.161188	573.774157	167.299829	0.524670	16.106825	0.912176	8.036825	0.000000	0.000000
2842.181190	573.774076	167.302534	0.524669	16.107085	0.912175	8.036954	0.000000	0.000000
2842.201192	573.774157	167.310553	0.524666	16.107857	0.912171	8.037340	0.000000	0.000000
2842.221194	573.774157	167.296656	0.524671	16.106519	0.912178	8.036672	0.000000	0.000000
2842.241196	573.774076	167.312633	0.524666	16.108058	0.912169	8.037440	0.000000	0.000000
2842.261198	573.774157	167.301888	0.524669	16.107023	0.912175	8.036923	0.000000	0.000000
2842.281200	573.774157	167.306842	0.524668	16.107500	0.912173	8.037161	0.000000	0.000000
2842.301202	573.774076	167.310882	0.524666	16.107889	0.912170	8.037355	0.000000	0.000000
2842.321204	573.774076	167.304667	0.524668	16.107291	0.912174	8.037057	0.000000	0.000000
2842.341206	573.774157	167.292053	0.524672	16.106076	0.912181	8.036451	0.000000	0.000000
2842.361208	573.774157	167.299245	0.524670	16.106769	0.912177	8.036796	0.000000	0.000000
2842.381210	573.774157	167.306236	0.524668	16.107442	0.912173	8.037132	0.000000	0.000000
2842.401212	573.774157	167.302938	0.524669	16.107124	0.912175	8.036974	0.000000	0.000000
2842.421214	573.774157	167.309618	0.524667	16.107767	0.912171	8.037295	0.000000	0.000000
2842.441216	573.774076	167.304316	0.524668	16.107257	0.912174	8.037040	0.000000	0.000000
2842.461218	573.774157	167.310062	0.524666	16.107810	0.912171	8.037316	0.000000	0.000000
2842.481220	573.774157	167.310553	0.524666	16.107857	0.912171	8.037340	0.000000	0.000000
2842.481220	573.774157	167.298183	0.524670	16.106666	0.912177	8.036745	0.000000	0.000000
2842.501222	573.774076	167.291227	0.524673	16.105997	0.912181	8.036411	0.000000	0.000000
2842.521224	573.774157	167.295168	0.524671	16.106376	0.912179	8.036601	0.000000	0.000000
2842.561228	573.774076	167.297370	0.524671	16.106588	0.912178	8.036706	0.000000	0.000000
2842.581230	573.774157	167.311434	0.524666	16.107942	0.912170	8.037382	0.000000	0.000000
2842.601232	573.774157	167.294232	0.524672	16.106286	0.912179	8.036556	0.000000	0.000000
2842.621234	573.774076	167.297498	0.524671	16.106600	0.912177	8.036713	0.000000	0.000000
2842.641236	573.774157	167.299251	0.524670	16.106769	0.912177	8.036797	0.000000	0.000000
2842.661238	573.774157	167.304091	0.524668	16.107235	0.912174	8.037029	0.000000	0.000000
2842.681240	573.774157	167.304270	0.524668	16.107252	0.912174	8.037038	0.000000	0.000000
2842.701242	573.774157	167.295320	0.524671	16.106391	0.912179	8.036608	0.000000	0.000000
2842.721244	573.774157	167.305320	0.524668	16.107353	0.912173	8.037088	0.000000	0.000000
2842.721244	573.774157	167.297848	0.524671	16.106634	0.912177	8.036729	0.000000	0.000000
2842.761248	573.774157	167.285311	0.524675	16.105427	0.912184	8.036127	0.000000	0.000000
2842.781250	573.774157	167.296000	0.524671	16.106456	0.912178	8.036641	0.000000	0.000000
2842.801252	573.774076	167.283205	0.524675	16.105224	0.912185	8.036026	0.000000	0.000000
2842.821254	573.774076	167.287236	0.524674	16.105612	0.912183	8.036220	0.000000	0.000000
2842.841256	573.774157	167.291059	0.524673	16.105980	0.912181	8.036403	0.000000	0.000000
2842.861258	573.774157	167.287479	0.524674	16.105636	0.912183	8.036231	0.000000	0.000000
2842.881260	573.774076	167.308537	0.524667	16.107663	0.912172	8.037243	0.000000	0.000000
2842.901262	573.774157	167.297143	0.524671	16.106566	0.912178	8.036695	0.000000	0.000000
2842.921264	573.774157	167.300325	0.524670	16.106873	0.912176	8.036848	0.000000	0.000000
2842.921264	573.774157	167.297420	0.524671	16.106593	0.912178	8.036709	0.000000	0.000000
2842.961268	573.774076	167.294913	0.524671	16.106352	0.912179	8.036588	0.000000	0.000000
2842.981270	573.774157	167.291601	0.524673	16.106033	0.912181	8.036429	0.000000	0.000000
2843.001272	573.774157	167.279857	0.524677	16.104902	0.912187	8.035865	0.000000	0.000000
2843.021274	573.774076	167.288247	0.524674	16.105710	0.912182	8.036268	0.000000	0.000000
2843.041276	573.774157	167.274680	0.524678	16.104404	0.912190	8.035616	0.000000	0.000000
2843.061278	573.774076	167.283385	0.524675	16.105242	0.912185	8.036035	0.000000	0.000000
2843.081280	573.774076	167.284094	0.524675	16.105310	0.912185	8.036069	0.000000	0.000000
2843.101282	573.774157	167.283238	0.524675	16.105228	0.912185	8.036028	0.000000	0.000000
2843.121284	573.774076	167.274379	0.524678	16.104375	0.912190	8.035602	0.000000	0.000000
2843.121284	573.774076	167.275408	0.524678	16.104474	0.912189	8.035651	0.000000	0.000000
2843.141286	573.774076	167.264830	0.524682	16.103455	0.912195	8.035143	0.000000	0.000000
2843.181290	573.774157	167.268665	0.524680	16.103824	0.912193	8.035327	0.000000	0.000000
2843.201292	573.774076	167.278346	0.524677	16.104757	0.912188	8.035793	0.000000	0.000000
2843.221294	573.774157	167.267550	0.524681	16.103717	0.912194	8.035274	0.000000	0.000000
2843.241296	573.774157	167.284638	0.524675	16.105362	0.912184	8.036095	0.000000	0.000000
2843.261298	573.774076	167.278535	0.524677	16.104775	0.912188	8.035802	0.000000	0.000000
2843.281300	573.774157	167.286329	0.524674	16.105525	0.912184	8.036176	0.000000	0.000000
2843.301302	573.774157	167.289878	0.524673	16.105867	0.912182	8.036346	0.000000	0.000000
2843.321304	573.774076	167.281692	0.524676	16.105079	0.912186	8.035953	0.000000	0.000000
2843.341306	573.774157	167.288970	0.524674	16.105779	0.912182	8.036303	0.000000	0.000000
2843.361308	573.774076	167.277068	0.524677	16.104634	0.912188	8.035731	0.000000	0.000000
2843.381310	573.774076	167.283408	0.524675	16.105244	0.912185	8.036036	0.000000	0.000000
2843.401312	573.774157	167.275939	0.524678	16.104525	0.912189	8.035677	0.000000	0.000000
2843.421314	573.774076	167.283941	0.524675	16.105295	0.912185	8.036061	0.000000	0.000000
2843.441316	573.774076	167.272117	0.524679	16.104157	0.912191	8.035493	0.000000	0.000000
2843.461318	573.774157	167.279902	0.524677	16.104906	0.912187	8.035867	0.000000	0.000000
2843.481320	573.774157	167.265769	0.524681	16.103546	0.912195	8.035188	0.000000	0.000000
2843.501322	573.774076	167.264914	0.524682	16.103463	0.912195	8.035147	0.000000	0.000000
2843.521324	573.774157	167.278194	0.524677	16.104742	0.912188	8.035785	0.000000	0.000000
2843.541326	573.774157	167.271405	0.524679	16.104088	0.912192	8.035459	0.000000	0.000000
2843.561328	573.774076	167.278477	0.524677	16.104769	0.912188	8.035799	0.000000	0.000000
2843.561328	573.774076	167.274085	0.524678	16.104346	0.912190	8.035588	0.000000	0.000000
2843.601332	573.774157	167.275969	0.524678	16.104528	0.912189	8.035678	0.000000	0.000000
2843.621334	573.774076	167.278306	0.524677	16.104753	0.912188	8.035791	0.000000	0.000000
2843.641336	573.774157	167.278389	0.524677	16.104761	0.912188	8.035795	0.000000	0.000000
2843.661338	573.774157	167.279623	0.524677	16.104880	0.912187	8.035854	0.000000	0.000000
2843.681340	573.774076	167.280972	0.524676	16.105009	0.912186	8.035919	0.000000	0.000000
2843.701342	573.774157	167.280491	0.524676	16.104963	0.912187	8.035896	0.000000	0.000000
2843.721344	573.774157	167.282508	0.524676	16.105157	0.912186	8.035992	0.000000	0.000000
2843.741346	573.774076	167.267224	0.524681	16.103686	0.912194	8.035258	0.000000	0.000000
2843.761348	573.774157	167.278593	0.524677	16.104780	0.912188	8.035804	0.000000	0.000000
2843.781350	573.774157	167.288375	0.524674	16.105722	0.912182	8.036274	0.000000	0.000000
2843.781350	573.774157	167.263746	0.524682	16.103351	0.912196	8.035091	0.000000	0.000000
2843.821354	573.774157	167.274360	0.524678	16.104373	0.912190	8.035601	0.000000	0.000000
2843.841356	573.774157	167.273421	0.524679	16.104282	0.912191	8.035556	0.000000	0.000000
2843.861358	573.774076	167.268978	0.524680	16.103855	0.912193	8.035342	0.000000	0.000000
2843.881360	573.774157	167.269147	0.524680	16.103871	0.912193	8.035351	0.000000	0.000000
2843.901362	573.774157	167.272694	0.524679	16.104212	0.912191	8.035521	0.000000	0.000000
2843.921364	573.774076	167.265755	0.524681	16.103544	0.912194	8.035188	0.000000	0.000000
2843.941366	573.774157	167.290157	0.524673	16.105894	0.912182	8.036360	0.000000	0.000000
2843.961368	573.774157	167.277770	0.524677	16.104701	0.912188	8.035765	0.000000	0.000000
2843.961368	573.774157	167.275105	0.524678	16.104444	0.912190	8.035637	0.000000	0.000000
2843.981370	573.774076	167.283913	0.524675	16.105292	0.912185	8.036060	0.000000	0.000000
2844.021374	573.774157	167.287979	0.524674	16.105684	0.912183	8.036255	0.000000	0.000000
2844.041376	573.774076	167.273129	0.524679	16.104254	0.912191	8.035542	0.000000	0.000000
2844.061378	573.774157	167.263716	0.524682	16.103348	0.912196	8.035090	0.000000	0.000000
2844.081380	573.774157	167.274183	0.524678	16.104356	0.912190	8.035593	0.000000	0.000000
2844.101382	573.774076	167.265481	0.524681	16.103518	0.912195	8.035174	0.000000	0.000000
2844.121384	573.774157	167.279989	0.524677	16.104915	0.912187	8.035871	0.000000	0.000000
2844.141386	573.774157	167.273387	0.524679	16.104279	0.912191	8.035554	0.000000	0.000000
2844.161388	573.774157	167.280095	0.524677	16.104925	0.912187	8.035877	0.000000	0.000000
2844.181390	573.774157	167.270109	0.524680	16.103963	0.912192	8.035397	0.000000	0.000000
2844.201392	573.774157	167.261381	0.524683	16.103123	0.912197	8.034978	0.000000	0.000000
2844.201392	573.774157	167.266022	0.524681	16.103570	0.912194	8.035200	0.000000	0.000000
2844.241396	573.774157	167.279029	0.524677	16.104822	0.912187	8.035825	0.000000	0.000000
2844.261398	573.774157	167.275864	0.524678	16.104518	0.912189	8.035673	0.000000	0.000000
2844.281400	573.774157	167.274507	0.524678	16.104387	0.912190	8.035608	0.000000	0.000000
2844.301402	573.774076	167.281383	0.524676	16.105049	0.912186	8.035938	0.000000	0.000000
2844.321404	573.774157	167.275808	0.524678	16.104512	0.912189	8.035671	0.000000	0.000000
2844.341406	573.774157	167.271046	0.524680	16.104054	0.912192	8.035442	0.000000	0.000000
2844.361408	573.774076	167.260826	0.524683	16.103070	0.912197	8.034951	0.000000	0.000000
2844.381410	573.774157	167.275893	0.524678	16.104520	0.912189	8.035675	0.000000	0.000000
2844.401412	573.774157	167.268796	0.524680	16.103837	0.912193	8.035334	0.000000	0.000000
2844.421414	573.774076	167.259351	0.524683	16.102928	0.912198	8.034880	0.000000	0.000000
2844.421414	573.774076	167.266767	0.524681	16.103642	0.912194	8.035236	0.000000	0.000000
2844.441416	573.774157	167.262343	0.524682	16.103216	0.912196	8.035024	0.000000	0.000000
2844.481420	573.774076	167.276667	0.524678	16.104595	0.912189	8.035712	0.000000	0.000000
2844.501422	573.774157	167.267948	0.524681	16.103755	0.912193	8.035293	0.000000	0.000000
2844.521424	573.774157	167.263535	0.524682	16.103331	0.912196	8.035081	0.000000	0.000000
2844.541426	573.774076	167.268018	0.524680	16.103762	0.912193	8.035296	0.000000	0.000000
2844.561428	573.774076	167.268267	0.524680	16.103786	0.912193	8.035308	0.000000	0.000000
2844.581430	573.774157	167.261634	0.524683	16.103148	0.912197	8.034990	0.000000	0.000000
2844.601432	573.774076	167.253311	0.524685	16.102346	0.912201	8.034590	0.000000	0.000000
2844.621434	573.774157	167.252297	0.524686	16.102249	0.912202	8.034541	0.000000	0.000000
2844.641436	573.774157	167.262484	0.524682	16.103229	0.912196	8.035031	0.000000	0.000000
2844.661438	573.774076	167.256812	0.524684	16.102683	0.912199	8.034758	0.000000	0.000000
2844.681440	573.774076	167.255820	0.524685	16.102588	0.912200	8.034710	0.000000	0.000000
2844.701442	573.774157	167.264938	0.524682	16.103466	0.912195	8.035148	0.000000	0.000000
2844.721444	573.774157	167.270135	0.524680	16.103966	0.912192	8.035398	0.000000	0.000000
2844.741446	573.774076	167.268365	0.524680	16.103796	0.912193	8.035313	0.000000	0.000000
2844.761448	573.774157	167.247596	0.524687	16.101796	0.912204	8.034315	0.000000	0.000000
2844.781450	573.774157	167.271120	0.524680	16.104061	0.912192	8.035445	0.000000	0.000000
2844.801452	573.774076	167.269286	0.524680	16.103884	0.912193	8.035357	0.000000	0.000000
2844.821454	573.774157	167.262274	0.524682	16.103209	0.912196	8.035020	0.000000	0.000000
2844.821454	573.774157	167.263058	0.524682	16.103285	0.912196	8.035058	0.000000	0.000000
2844.861458	573.774076	167.266311	0.524681	16.103598	0.912194	8.035214	0.000000	0.000000
2844.881460	573.774157	167.269295	0.524680	16.103885	0.912193	8.035358	0.000000	0.000000
2844.901462	573.774157	167.272982	0.524679	16.104240	0.912191	8.035535	0.000000	0.000000
2844.921464	573.774076	167.254056	0.524685	16.102418	0.912201	8.034626	0.000000	0.000000
2844.941466	573.774157	167.261031	0.524683	16.103090	0.912197	8.034961	0.000000	0.000000
2844.961468	573.774157	167.268298	0.524680	16.103789	0.912193	8.035310	0.000000	0.000000
2844.981470	573.774157	167.265512	0.524681	16.103521	0.912195	8.035176	0.000000	0.000000
2845.001472	573.774076	167.263599	0.524682	16.103337	0.912196	8.035084	0.000000	0.000000
2845.021474	573.774157	167.272141	0.524679	16.104159	0.912191	8.035494	0.000000	0.000000
2845.041476	573.774076	167.272772	0.524679	16.104220	0.912191	8.035525	0.000000	0.000000
2845.061478	573.774157	167.272396	0.524679	16.104184	0.912191	8.035507	0.000000	0.000000
2845.061478	573.774157	167.271811	0.524679	16.104127	0.912191	8.035479	0.000000	0.000000
2845.101482	573.774157	167.277024	0.524678	16.104629	0.912189	8.035729	0.000000	0.000000
2845.121484	573.774076	167.277133	0.524677	16.104640	0.912188	8.035734	0.000000	0.000000
2845.141486	573.774157	167.274057	0.524679	16.104344	0.912190	8.035586	0.000000	0.000000
2845.161488	573.774157	167.273209	0.524679	16.104262	0.912191	8.035546	0.000000	0.000000
2845.181490	573.774076	167.261097	0.524683	16.103096	0.912197	8.034964	0.000000	0.000000
2845.201492	573.774157	167.284370	0.524675	16.105336	0.912185	8.036082	0.000000	0.000000
2845.221494	573.774157	167.254364	0.524685	16.102448	0.912201	8.034640	0.000000	0.000000
2845.241496	573.774076	167.274158	0.524678	16.104353	0.912190	8.035591	0.000000	0.000000
2845.261498	573.774157	167.276055	0.524678	16.104536	0.912189	8.035682	0.000000	0.000000
2845.261498	573.774157	167.268242	0.524680	16.103784	0.912193	8.035307	0.000000	0.000000
2845.281500	573.774157	167.246253	0.524688	16.101667	0.912205	8.034251	0.000000	0.000000
2845.321504	573.774157	167.257271	0.524684	16.102728	0.912199	8.034780	0.000000	0.000000
2845.321504	573.774157	167.242761	0.524689	16.101331	0.912207	8.034083	0.000000	0.000000
2845.361508	573.774076	167.259931	0.524683	16.102984	0.912198	8.034908	0.000000	0.000000
2845.381510	573.774157	167.240187	0.524690	16.101083	0.912208	8.033959	0.000000	0.000000
2845.401512	573.774157	167.254053	0.524685	16.102418	0.912201	8.034625	0.000000	0.000000
2845.421514	573.774076	167.241449	0.524689	16.101204	0.912208	8.034020	0.000000	0.000000
2845.441516	573.774157	167.237254	0.524691	16.100800	0.912210	8.033819	0.000000	0.000000
2845.461518	573.774157	167.244173	0.524689	16.101467	0.912206	8.034151	0.000000	0.000000
2845.461518	573.774157	167.236214	0.524691	16.100700	0.912210	8.033769	0.000000	0.000000
2845.481520	573.774076	167.245187	0.524688	16.101564	0.912206	8.034200	0.000000	0.000000
2845.521524	573.774157	167.235175	0.524692	16.100600	0.912211	8.033719	0.000000	0.000000
2845.541526	573.774076	167.236585	0.524691	16.100736	0.912210	8.033786	0.000000	0.000000
2845.561528	573.774076	167.248784	0.524687	16.101910	0.912204	8.034372	0.000000	0.000000
2845.581530	573.774157	167.248768	0.524687	16.101909	0.912204	8.034372	0.000000	0.000000
2845.601532	573.774076	167.241871	0.524689	16.101245	0.912207	8.034040	0.000000	0.000000
2845.621534	573.774076	167.238294	0.524690	16.100901	0.912209	8.033868	0.000000	0.000000
2845.641536	573.774157	167.230673	0.524693	16.100167	0.912213	8.033502	0.000000	0.000000
2845.661538	573.774076	167.244926	0.524688	16.101539	0.912206	8.034187	0.000000	0.000000
2845.681540	573.774157	167.247673	0.524687	16.101804	0.912204	8.034319	0.000000	0.000000
2845.681540	573.774157	167.241505	0.524689	16.101210	0.912208	8.034023	0.000000	0.000000
2845.721544	573.774157	167.237628	0.524691	16.100836	0.912210	8.033836	0.000000	0.000000
2845.741546	573.774076	167.243366	0.524689	16.101389	0.912206	8.034112	0.000000	0.000000
2845.761548	573.774157	167.249187	0.524687	16.101949	0.912204	8.034392	0.000000	0.000000
2845.781550	573.774157	167.255429	0.524685	16.102550	0.912200	8.034692	0.000000	0.000000
2845.801552	573.774076	167.246029	0.524688	16.101645	0.912205	8.034240	0.000000	0.000000
2845.821554	573.774076	167.260852	0.524683	16.103072	0.912197	8.034952	0.000000	0.000000
2845.841556	573.774157	167.258589	0.524684	16.102854	0.912198	8.034843	0.000000	0.000000
2845.861558	573.774157	167.254239	0.524685	16.102436	0.912201	8.034634	0.000000	0.000000
2845.881560	573.774076	167.262245	0.524682	16.103206	0.912196	8.035019	0.000000	0.000000
2845.901562	573.774157	167.256928	0.524684	16.102695	0.912199	8.034764	0.000000	0.000000
2845.901562	573.774157	167.254734	0.524685	16.102483	0.912201	8.034658	0.000000	0.000000
2845.941566	573.774076	167.247686	0.524687	16.101805	0.912204	8.034320	0.000000	0.000000
2845.961568	573.774157	167.238447	0.524690	16.100915	0.912209	8.033876	0.000000	0.000000
2845.981570	573.774157	167.240376	0.524690	16.101101	0.912208	8.033969	0.000000	0.000000
2846.001572	573.774076	167.243384	0.524689	16.101391	0.912206	8.034113	0.000000	0.000000
2846.021574	573.774157	167.243009	0.524689	16.101354	0.912207	8.034095	0.000000	0.000000
2846.041576	573.774157	167.243205	0.524689	16.101373	0.912207	8.034104	0.000000	0.000000
2846.061578	573.774076	167.237350	0.524691	16.100810	0.912210	8.033823	0.000000	0.000000
2846.081580	573.774157	167.225303	0.524695	16.099650	0.912216	8.033244	0.000000	0.000000
2846.101582	573.774157	167.233393	0.524692	16.100429	0.912212	8.033633	0.000000	0.000000
2846.121584	573.774076	167.229908	0.524693	16.100093	0.912214	8.033466	0.000000	0.000000
2846.141586	573.774157	167.242725	0.524689	16.101327	0.912207	8.034081	0.000000	0.000000
2846.161588	573.774157	167.221284	0.524696	16.099263	0.912218	8.033051	0.000000	0.000000
2846.181590	573.774157	167.228774	0.524694	16.099984	0.912214	8.033411	0.000000	0.000000
2846.201592	573.774076	167.229573	0.524693	16.100061	0.912214	8.033450	0.000000	0.000000
2846.221594	573.774157	167.232886	0.524692	16.100380	0.912212	8.033609	0.000000	0.000000
2846.241596	573.774157	167.232141	0.524693	16.100308	0.912213	8.033573	0.000000	0.000000
2846.261598	573.774157	167.235953	0.524691	16.100675	0.912211	8.033756	0.000000	0.000000
2846.281600	573.774157	167.237581	0.524691	16.100832	0.912210	8.033834	0.000000	0.000000
2846.301602	573.774076	167.235894	0.524691	16.100669	0.912211	8.033753	0.000000	0.000000
2846.321604	573.774076	167.218245	0.524697	16.098970	0.912220	8.032905	0.000000	0.000000
2846.321604	573.774076	167.247066	0.524688	16.101745	0.912205	8.034290	0.000000	0.000000
2846.361608	573.774076	167.227403	0.524694	16.099852	0.912215	8.033345	0.000000	0.000000
2846.381610	573.774076	167.220765	0.524696	16.099213	0.912219	8.033026	0.000000	0.000000
2846.401612	573.774157	167.232367	0.524693	16.100330	0.912213	8.033584	0.000000	0.000000
2846.421614	573.774157	167.227283	0.524694	16.099840	0.912215	8.033340	0.000000	0.000000
2846.441616	573.774076	167.228974	0.524694	16.100003	0.912214	8.033421	0.000000	0.000000
2846.461618	573.774157	167.224213	0.524695	16.099545	0.912217	8.033192	0.000000	0.000000
2846.481620	573.774157	167.224421	0.524695	16.099565	0.912217	8.033202	0.000000	0.000000
2846.501622	573.774076	167.217384	0.524697	16.098887	0.912220	8.032864	0.000000	0.000000
2846.521624	573.774157	167.220113	0.524697	16.099150	0.912219	8.032995	0.000000	0.000000
2846.521624	573.774157	167.227664	0.524694	16.099877	0.912215	8.033358	0.000000	0.000000
2846.561628	573.774076	167.219629	0.524697	16.099104	0.912219	8.032972	0.000000	0.000000
2846.561628	573.774076	167.240657	0.524690	16.101128	0.912208	8.033982	0.000000	0.000000
2846.601632	573.774157	167.234515	0.524692	16.100537	0.912211	8.033687	0.000000	0.000000
2846.621634	573.774076	167.227752	0.524694	16.099886	0.912215	8.033362	0.000000	0.000000
2846.641636	573.774157	167.226342	0.524695	16.099750	0.912216	8.033294	0.000000	0.000000
2846.661638	573.774157	167.226695	0.524694	16.099784	0.912216	8.033311	0.000000	0.000000
2846.681640	573.774076	167.230722	0.524693	16.100172	0.912213	8.033505	0.000000	0.000000
2846.701642	573.774157	167.237042	0.524691	16.100780	0.912210	8.033808	0.000000	0.000000
2846.721644	573.774157	167.217568	0.524697	16.098905	0.912220	8.032873	0.000000	0.000000
2846.741646	573.774157	167.225724	0.524695	16.099690	0.912216	8.033265	0.000000	0.000000
2846.741646	573.774157	167.209871	0.524700	16.098164	0.912225	8.032503	0.000000	0.000000
2846.761648	573.774076	167.219412	0.524697	16.099083	0.912219	8.032961	0.000000	0.000000
2846.801652	573.774157	167.236893	0.524691	16.100766	0.912210	8.033801	0.000000	0.000000
2846.821654	573.774076	167.228281	0.524694	16.099937	0.912215	8.033387	0.000000	0.000000
2846.841656	573.774076	167.219142	0.524697	16.099057	0.912219	8.032948	0.000000	0.000000
2846.861658	573.774157	167.207471	0.524701	16.097933	0.912226	8.032388	0.000000	0.000000
2846.881660	573.774076	167.212343	0.524699	16.098402	0.912223	8.032622	0.000000	0.000000
2846.901662	573.774157	167.220877	0.524696	16.099224	0.912219	8.033032	0.000000	0.000000
2846.921664	573.774157	167.219435	0.524697	16.099085	0.912219	8.032963	0.000000	0.000000
2846.941666	573.774076	167.231750	0.524693	16.100270	0.912213	8.033554	0.000000	0.000000
2846.961668	573.774076	167.219514	0.524697	16.099092	0.912219	8.032966	0.000000	0.000000
2846.981670	573.774157	167.224966	0.524695	16.099617	0.912217	8.033228	0.000000	0.000000
2846.981670	573.774157	167.222473	0.524696	16.099377	0.912218	8.033108	0.000000	0.000000
2847.021674	573.774076	167.212853	0.524699	16.098451	0.912223	8.032646	0.000000	0.000000
2847.041676	573.774157	167.214201	0.524699	16.098581	0.912222	8.032711	0.000000	0.000000
2847.061678	573.774157	167.211096	0.524700	16.098282	0.912224	8.032562	0.000000	0.000000
2847.081680	573.774076	167.230049	0.524693	16.100107	0.912214	8.033472	0.000000	0.000000
2847.101682	573.774157	167.221117	0.524696	16.099247	0.912219	8.033043	0.000000	0.000000
2847.121684	573.774157	167.208822	0.524700	16.098063	0.912225	8.032453	0.000000	0.000000
2847.141686	573.774076	167.225542	0.524695	16.099673	0.912216	8.033256	0.000000	0.000000
2847.161688	573.774157	167.227110	0.524694	16.099824	0.912215	8.033331	0.000000	0.000000
2847.161688	573.774157	167.213798	0.524699	16.098542	0.912222	8.032692	0.000000	0.000000
2847.181690	573.774157	167.215722	0.524698	16.098727	0.912221	8.032784	0.000000	0.000000
2847.201692	573.774076	167.215788	0.524698	16.098734	0.912221	8.032787	0.000000	0.000000
2847.241696	573.774157	167.230037	0.524693	16.100106	0.912214	8.033472	0.000000	0.000000
2847.261698	573.774076	167.229584	0.524693	16.100062	0.912214	8.033450	0.000000	0.000000
2847.281700	573.774157	167.218982	0.524697	16.099041	0.912220	8.032941	0.000000	0.000000
2847.301702	573.774157	167.222979	0.524696	16.099426	0.912218	8.033133	0.000000	0.000000
2847.321704	573.774157	167.228126	0.524694	16.099922	0.912215	8.033380	0.000000	0.000000
2847.341706	573.774157	167.224975	0.524695	16.099618	0.912216	8.033229	0.000000	0.000000
2847.361708	573.774157	167.229456	0.524693	16.100050	0.912214	8.033444	0.000000	0.000000
2847.381710	573.774076	167.210925	0.524700	16.098266	0.912224	8.032554	0.000000	0.000000
2847.401712	573.774157	167.217232	0.524698	16.098873	0.912221	8.032857	0.000000	0.000000
2847.401712	573.774157	167.222279	0.524696	16.099359	0.912218	8.033099	0.000000	0.000000
2847.421714	573.774157	167.216197	0.524698	16.098773	0.912221	8.032807	0.000000	0.000000
2847.461718	573.774076	167.212642	0.524699	16.098431	0.912223	8.032636	0.000000	0.000000
2847.481720	573.774157	167.211798	0.524699	16.098350	0.912224	8.032596	0.000000	0.000000
2847.501722	573.774076	167.216915	0.524698	16.098842	0.912221	8.032841	0.000000	0.000000
2847.521724	573.774157	167.224073	0.524695	16.099531	0.912217	8.033185	0.000000	0.000000
2847.541726	573.774157	167.214511	0.524699	16.098611	0.912222	8.032726	0.000000	0.000000
2847.561728	573.774076	167.206314	0.524701	16.097822	0.912226	8.032332	0.000000	0.000000
2847.581730	573.774157	167.220387	0.524697	16.099176	0.912219	8.033008	0.000000	0.000000
2847.601732	573.774157	167.226057	0.524695	16.099722	0.912216	8.033281	0.000000	0.000000
2847.601732	573.774157	167.230622	0.524693	16.100162	0.912213	8.033500	0.000000	0.000000
2847.621734	573.774076	167.223667	0.524695	16.099492	0.912217	8.033166	0.000000	0.000000
2847.661738	573.774157	167.213248	0.524699	16.098489	0.912223	8.032665	0.000000	0.000000
2847.681740	573.774157	167.214902	0.524698	16.098648	0.912222	8.032745	0.000000	0.000000
2847.701742	573.774076	167.218292	0.524697	16.098975	0.912220	8.032908	0.000000	0.000000
2847.721744	573.774157	167.220813	0.524696	16.099218	0.912219	8.033029	0.000000	0.000000
2847.741746	573.774157	167.204975	0.524702	16.097693	0.912227	8.032268	0.000000	0.000000
2847.761748	573.774076	167.192513	0.524706	16.096493	0.912234	8.031669	0.000000	0.000000
2847.781750	573.774157	167.211695	0.524699	16.098340	0.912224	8.032591	0.000000	0.000000
2847.801752	573.774157	167.214459	0.524699	16.098606	0.912222	8.032723	0.000000	0.000000
2847.801752	573.774157	167.223452	0.524696	16.099472	0.912217	8.033155	0.000000	0.000000
2847.821754	573.774076	167.210060	0.524700	16.098182	0.912224	8.032512	0.000000	0.000000
2847.841756	573.774157	167.220870	0.524696	16.099223	0.912219	8.033031	0.000000	0.000000
2847.881760	573.774076	167.222381	0.524696	16.099369	0.912218	8.033104	0.000000	0.000000
2847.901762	573.774157	167.220541	0.524696	16.099191	0.912219	8.033016	0.000000	0.000000
2847.921764	573.774157	167.216242	0.524698	16.098777	0.912221	8.032809	0.000000	0.000000
2847.941766	573.774076	167.212615	0.524699	16.098428	0.912223	8.032635	0.000000	0.000000
2847.961768	573.774157	167.219248	0.524697	16.099067	0.912220	8.032954	0.000000	0.000000
2847.981770	573.774157	167.212371	0.524699	16.098405	0.912223	8.032623	0.000000	0.000000
2848.001772	573.774076	167.211278	0.524700	16.098300	0.912224	8.032571	0.000000	0.000000
2848.021774	573.774157	167.213371	0.524699	16.098501	0.912223	8.032671	0.000000	0.000000
2848.021774	573.774157	167.212890	0.524699	16.098455	0.912223	8.032648	0.000000	0.000000
2848.061778	573.774076	167.218579	0.524697	16.099002	0.912220	8.032921	0.000000	0.000000
2848.081780	573.774157	167.203446	0.524702	16.097546	0.912228	8.032194	0.000000	0.000000
2848.101782	573.774157	167.219817	0.524697	16.099122	0.912219	8.032981	0.000000	0.000000
2848.121784	573.774076	167.216200	0.524698	16.098773	0.912221	8.032807	0.000000	0.000000
2848.141786	573.774157	167.213460	0.524699	16.098510	0.912223	8.032675	0.000000	0.000000
2848.161788	573.774157	167.223533	0.524695	16.099479	0.912217	8.033159	0.000000	0.000000
2848.181790	573.774076	167.219152	0.524697	16.099058	0.912219	8.032949	0.000000	0.000000
2848.201792	573.774157	167.204965	0.524702	16.097692	0.912227	8.032267	0.000000	0.000000
2848.221794	573.774157	167.215054	0.524698	16.098663	0.912222	8.032752	0.000000	0.000000
2848.241796	573.774076	167.210611	0.524700	16.098235	0.912224	8.032539	0.000000	0.000000
2848.261798	573.774157	167.211163	0.524700	16.098288	0.912224	8.032565	0.000000	0.000000
2848.281800	573.774157	167.205450	0.524702	16.097738	0.912227	8.032291	0.000000	0.000000
2848.301802	573.774076	167.218575	0.524697	16.099002	0.912220	8.032921	0.000000	0.000000
2848.321804	573.774157	167.209269	0.524700	16.098106	0.912225	8.032474	0.000000	0.000000
2848.341806	573.774157	167.214669	0.524698	16.098626	0.912222	8.032734	0.000000	0.000000
2848.361808	573.774076	167.218619	0.524697	16.099006	0.912220	8.032923	0.000000	0.000000
2848.381810	573.774157	167.196031	0.524705	16.096832	0.912232	8.031838	0.000000	0.000000
2848.401812	573.774157	167.209181	0.524700	16.098098	0.912225	8.032470	0.000000	0.000000
2848.421814	573.774076	167.206710	0.524701	16.097860	0.912226	8.032351	0.000000	0.000000
2848.441816	573.774157	167.213595	0.524699	16.098523	0.912223	8.032682	0.000000	0.000000
2848.441816	573.774157	167.214018	0.524699	16.098563	0.912222	8.032702	0.000000	0.000000
2848.481820	573.774076	167.207982	0.524701	16.097982	0.912225	8.032412	0.000000	0.000000
2848.501822	573.774157	167.200673	0.524703	16.097279	0.912230	8.032061	0.000000	0.000000
2848.521824	573.774157	167.196986	0.524704	16.096924	0.912232	8.031884	0.000000	0.000000
2848.541826	573.774076	167.213168	0.524699	16.098482	0.912223	8.032661	0.000000	0.000000
2848.561828	573.774157	167.202115	0.524703	16.097417	0.912229	8.032130	0.000000	0.000000
2848.581830	573.774157	167.202346	0.524703	16.097440	0.912229	8.032142	0.000000	0.000000
2848.601832	573.774157	167.189712	0.524707	16.096223	0.912235	8.031535	0.000000	0.000000
2848.621834	573.774157	167.200313	0.524703	16.097244	0.912230	8.032044	0.000000	0.000000
2848.641836	573.774157	167.184593	0.524709	16.095730	0.912238	8.031289	0.000000	0.000000
2848.661838	573.774157	167.203933	0.524702	16.097592	0.912228	8.032218	0.000000	0.000000
2848.681840	573.774076	167.200063	0.524703	16.097220	0.912230	8.032032	0.000000	0.000000
2848.681840	573.774076	167.199176	0.524704	16.097134	0.912230	8.031989	0.000000	0.000000
2848.721844	573.774157	167.197582	0.524704	16.096981	0.912231	8.031913	0.000000	0.000000
2848.741846	573.774076	167.204843	0.524702	16.097680	0.912227	8.032262	0.000000	0.000000
2848.761848	573.774157	167.199602	0.524704	16.097175	0.912230	8.032010	0.000000	0.000000
2848.781850	573.774076	167.210102	0.524700	16.098186	0.912224	8.032514	0.000000	0.000000
2848.801852	573.774157	167.195543	0.524705	16.096785	0.912232	8.031815	0.000000	0.000000
2848.821854	573.774157	167.197158	0.524704	16.096940	0.912231	8.031892	0.000000	0.000000
2848.841856	573.774076	167.214364	0.524698	16.098597	0.912222	8.032719	0.000000	0.000000
2848.861858	573.774157	167.214215	0.524699	16.098582	0.912222	8.032712	0.000000	0.000000
2848.881860	573.774157	167.202945	0.524702	16.097497	0.912228	8.032170	0.000000	0.000000
2848.901862	573.774157	167.198128	0.524704	16.097034	0.912231	8.031939	0.000000	0.000000
2848.921864	573.774076	167.193765	0.524705	16.096613	0.912233	8.031729	0.000000	0.000000
2848.941866	573.774157	167.178061	0.524711	16.095102	0.912242	8.030975	0.000000	0.000000
2848.961868	573.774157	167.186698	0.524708	16.095933	0.912237	8.031390	0.000000	0.000000
2848.981870	573.774076	167.195419	0.524705	16.096773	0.912232	8.031809	0.000000	0.000000
2849.001872	573.774157	167.193121	0.524706	16.096551	0.912234	8.031698	0.000000	0.000000
2849.021874	573.774076	167.195884	0.524705	16.096818	0.912232	8.031831	0.000000	0.000000
2849.041876	573.774157	167.191941	0.524706	16.096438	0.912234	8.031642	0.000000	0.000000
2849.061878	573.774157	167.186317	0.524708	16.095896	0.912237	8.031372	0.000000	0.000000
2849.081880	573.774076	167.187078	0.524708	16.095970	0.912237	8.031408	0.000000	0.000000
2849.081880	573.774076	167.197461	0.524704	16.096969	0.912231	8.031907	0.000000	0.000000
2849.101882	573.774157	167.185577	0.524708	16.095825	0.912238	8.031336	0.000000	0.000000
2849.121884	573.774157	167.176230	0.524711	16.094925	0.912243	8.030887	0.000000	0.000000
2849.161888	573.774157	167.186339	0.524708	16.095899	0.912237	8.031373	0.000000	0.000000
2849.181890	573.774157	167.197953	0.524704	16.097017	0.912231	8.031931	0.000000	0.000000
2849.201892	573.774076	167.208950	0.524700	16.098075	0.912225	8.032459	0.000000	0.000000
2849.221894	573.774157	167.195799	0.524705	16.096809	0.912232	8.031827	0.000000	0.000000
2849.241896	573.774157	167.201819	0.524703	16.097389	0.912229	8.032116	0.000000	0.000000
2849.261898	573.774076	167.199610	0.524703	16.097176	0.912230	8.032010	0.000000	0.000000
2849.281900	573.774157	167.195821	0.524705	16.096811	0.912232	8.031828	0.000000	0.000000
2849.301902	573.774157	167.188900	0.524707	16.096145	0.912236	8.031496	0.000000	0.000000
2849.301902	573.774157	167.192591	0.524706	16.096500	0.912234	8.031673	0.000000	0.000000
2849.341906	573.774076	167.190209	0.524707	16.096271	0.912235	8.031559	0.000000	0.000000
2849.361908	573.774157	167.184360	0.524709	16.095708	0.912238	8.031278	0.000000	0.000000
2849.381910	573.774157	167.188774	0.524707	16.096133	0.912236	8.031490	0.000000	0.000000
2849.381910	573.774157	167.186849	0.524708	16.095948	0.912237	8.031397	0.000000	0.000000
2849.421914	573.774157	167.185140	0.524708	16.095783	0.912238	8.031315	0.000000	0.000000
2849.441916	573.774076	167.170398	0.524713	16.094364	0.912246	8.030607	0.000000	0.000000
2849.461918	573.774076	167.173038	0.524712	16.094618	0.912244	8.030734	0.000000	0.000000
2849.481920	573.774157	167.197777	0.524704	16.097000	0.912231	8.031922	0.000000	0.000000
2849.501922	573.774157	167.188938	0.524707	16.096149	0.912236	8.031497	0.000000	0.000000
2849.521924	573.774076	167.179654	0.524710	16.095255	0.912241	8.031052	0.000000	0.000000
2849.541926	573.774157	167.194692	0.524705	16.096703	0.912233	8.031774	0.000000	0.000000
2849.561928	573.774157	167.186245	0.524708	16.095889	0.912237	8.031368	0.000000	0.000000
2849.581930	573.774076	167.181971	0.524709	16.095478	0.912239	8.031163	0.000000	0.000000
2849.601932	573.774157	167.176805	0.524711	16.094981	0.912242	8.030915	0.000000	0.000000
2849.621934	573.774157	167.176632	0.524711	16.094964	0.912242	8.030906	0.000000	0.000000
2849.641936	573.774076	167.176594	0.524711	16.094960	0.912242	8.030905	0.000000	0.000000
2849.661938	573.774157	167.176864	0.524711	16.094986	0.912242	8.030917	0.000000	0.000000
2849.681940	573.774157	167.188003	0.524707	16.096059	0.912236	8.031453	0.000000	0.000000
2849.701942	573.774157	167.177069	0.524711	16.095006	0.912242	8.030927	0.000000	0.000000
2849.721944	573.774157	167.180891	0.524710	16.095374	0.912240	8.031111	0.000000	0.000000
2849.721944	573.774157	167.189469	0.524707	16.096200	0.912236	8.031523	0.000000	0.000000
2849.761948	573.774157	167.195077	0.524705	16.096740	0.912233	8.031792	0.000000	0.000000
2849.781950	573.774076	167.185172	0.524708	16.095786	0.912238	8.031317	0.000000	0.000000
2849.801952	573.774157	167.191725	0.524706	16.096417	0.912234	8.031631	0.000000	0.000000
2849.821954	573.774076	167.195293	0.524705	16.096761	0.912232	8.031803	0.000000	0.000000
2849.841956	573.774157	167.188459	0.524707	16.096103	0.912236	8.031474	0.000000	0.000000
2849.861958	573.774157	167.204734	0.524702	16.097670	0.912227	8.032256	0.000000	0.000000
2849.881960	573.774157	167.191228	0.524706	16.096369	0.912235	8.031607	0.000000	0.000000
2849.901962	573.774157	167.181420	0.524710	16.095425	0.912240	8.031136	0.000000	0.000000
2849.921964	573.774157	167.196154	0.524705	16.096843	0.912232	8.031844	0.000000	0.000000
2849.941966	573.774157	167.189897	0.524707	16.096241	0.912235	8.031544	0.000000	0.000000
2849.961968	573.774076	167.188577	0.524707	16.096114	0.912236	8.031480	0.000000	0.000000
2849.961968	573.774076	167.176410	0.524711	16.094943	0.912242	8.030896	0.000000	0.000000
2849.981970	573.774157	167.172156	0.524713	16.094533	0.912245	8.030691	0.000000	0.000000
2850.021974	573.774157	167.183425	0.524709	16.095618	0.912239	8.031233	0.000000	0.000000
2850.041976	573.774076	167.186527	0.524708	16.095917	0.912237	8.031382	0.000000	0.000000
2850.061978	573.774157	167.177709	0.524711	16.095068	0.912242	8.030958	0.000000	0.000000
2850.081980	573.774157	167.167609	0.524714	16.094095	0.912247	8.030473	0.000000	0.000000
2850.101982	573.774076	167.177145	0.524711	16.095013	0.912242	8.030931	0.000000	0.000000
2850.121984	573.774157	167.192161	0.524706	16.096459	0.912234	8.031652	0.000000	0.000000
2850.141986	573.774157	167.182307	0.524709	16.095510	0.912239	8.031179	0.000000	0.000000
2850.161988	573.774076	167.177240	0.524711	16.095023	0.912242	8.030936	0.000000	0.000000
2850.161988	573.774076	167.184716	0.524708	16.095742	0.912238	8.031295	0.000000	0.000000
2850.181990	573.774157	167.177675	0.524711	16.095064	0.912242	8.030956	0.000000	0.000000
2850.221994	573.774076	167.184514	0.524708	16.095723	0.912238	8.031285	0.000000	0.000000
2850.241996	573.774157	167.172937	0.524712	16.094608	0.912244	8.030729	0.000000	0.000000
2850.261998	573.774157	167.172557	0.524713	16.094572	0.912245	8.030711	0.000000	0.000000
2850.282000	573.774157	167.173756	0.524712	16.094687	0.912244	8.030768	0.000000	0.000000
2850.302002	573.774076	167.180635	0.524710	16.095349	0.912240	8.031099	0.000000	0.000000
2850.322004	573.774157	167.188048	0.524707	16.096063	0.912236	8.031455	0.000000	0.000000
2850.342006	573.774157	167.190607	0.524707	16.096309	0.912235	8.031578	0.000000	0.000000
2850.362008	573.774076	167.181968	0.524709	16.095478	0.912239	8.031163	0.000000	0.000000
2850.362008	573.774076	167.175307	0.524712	16.094836	0.912243	8.030843	0.000000	0.000000
2850.382010	573.774157	167.171436	0.524713	16.094464	0.912245	8.030657	0.000000	0.000000
2850.422014	573.774157	167.175470	0.524712	16.094852	0.912243	8.030850	0.000000	0.000000
2850.442016	573.774157	167.175827	0.524711	16.094886	0.912243	8.030868	0.000000	0.000000
2850.462018	573.774157	167.180390	0.524710	16.095326	0.912240	8.031087	0.000000	0.000000
2850.482020	573.774076	167.176503	0.524711	16.094952	0.912242	8.030900	0.000000	0.000000
2850.502022	573.774157	167.185219	0.524708	16.095791	0.912238	8.031319	0.000000	0.000000
2850.522024	573.774157	167.175489	0.524712	16.094854	0.912243	8.030851	0.000000	0.000000
2850.542026	573.774076	167.185038	0.524708	16.095773	0.912238	8.031310	0.000000	0.000000
2850.562028	573.774157	167.177913	0.524711	16.095087	0.912242	8.030968	0.000000	0.000000
2850.582030	573.774157	167.170502	0.524713	16.094374	0.912246	8.030612	0.000000	0.000000
2850.582030	573.774157	167.158361	0.524717	16.093205	0.912252	8.030029	0.000000	0.000000
2850.602032	573.774076	167.174034	0.524712	16.094714	0.912244	8.030782	0.000000	0.000000
2850.622034	573.774157	167.161346	0.524716	16.093492	0.912251	8.030172	0.000000	0.000000
2850.662038	573.774076	167.160188	0.524717	16.093381	0.912251	8.030116	0.000000	0.000000
2850.682040	573.774076	167.178988	0.524710	16.095191	0.912241	8.031019	0.000000	0.000000
2850.702042	573.774157	167.164651	0.524715	16.093811	0.912249	8.030331	0.000000	0.000000
2850.722044	573.774157	167.156736	0.524718	16.093049	0.912253	8.029951	0.000000	0.000000
2850.742046	573.774076	167.167316	0.524714	16.094067	0.912247	8.030459	0.000000	0.000000
2850.762048	573.774157	167.174384	0.524712	16.094748	0.912244	8.030798	0.000000	0.000000
2850.782050	573.774076	167.174519	0.524712	16.094761	0.912243	8.030805	0.000000	0.000000
2850.802052	573.774157	167.165211	0.524715	16.093864	0.912249	8.030358	0.000000	0.000000
2850.802052	573.774157	167.173008	0.524712	16.094615	0.912244	8.030732	0.000000	0.000000
2850.822054	573.774157	167.176731	0.524711	16.094973	0.912242	8.030911	0.000000	0.000000
2850.862058	573.774157	167.159040	0.524717	16.093270	0.912252	8.030061	0.000000	0.000000
2850.882060	573.774157	167.170557	0.524713	16.094379	0.912246	8.030615	0.000000	0.000000
2850.902062	573.774076	167.163956	0.524715	16.093744	0.912249	8.030297	0.000000	0.000000
2850.922064	573.774076	167.169335	0.524714	16.094261	0.912246	8.030556	0.000000	0.000000
2850.942066	573.774157	167.163370	0.524716	16.093687	0.912250	8.030269	0.000000	0.000000
2850.962068	573.774157	167.160781	0.524717	16.093438	0.912251	8.030145	0.000000	0.000000
2850.982070	573.774076	167.160487	0.524717	16.093410	0.912251	8.030131	0.000000	0.000000
2851.002072	573.774157	167.163107	0.524716	16.093662	0.912250	8.030257	0.000000	0.000000
2851.002072	573.774157	167.151142	0.524720	16.092510	0.912256	8.029682	0.000000	0.000000
2851.022074	573.774157	167.167889	0.524714	16.094122	0.912247	8.030486	0.000000	0.000000
2851.042076	573.774076	167.151758	0.524719	16.092569	0.912256	8.029711	0.000000	0.000000
2851.082080	573.774157	167.152749	0.524719	16.092665	0.912255	8.029759	0.000000	0.000000
2851.102082	573.774076	167.145462	0.524722	16.091963	0.912259	8.029409	0.000000	0.000000
2851.122084	573.774157	167.137657	0.524724	16.091212	0.912263	8.029034	0.000000	0.000000
2851.142086	573.774157	167.139129	0.524724	16.091353	0.912263	8.029105	0.000000	0.000000
2851.162088	573.774076	167.145819	0.524721	16.091997	0.912259	8.029426	0.000000	0.000000
2851.182090	573.774157	167.150730	0.524720	16.092470	0.912256	8.029662	0.000000	0.000000
2851.202092	573.774157	167.143090	0.524722	16.091735	0.912260	8.029295	0.000000	0.000000
2851.222094	573.774076	167.149247	0.524720	16.092327	0.912257	8.029591	0.000000	0.000000
2851.222094	573.774076	167.157196	0.524718	16.093093	0.912253	8.029973	0.000000	0.000000
2851.242096	573.774157	167.150830	0.524720	16.092480	0.912256	8.029667	0.000000	0.000000
2851.282100	573.774076	167.149240	0.524720	16.092327	0.912257	8.029590	0.000000	0.000000
2851.302102	573.774157	167.140558	0.524723	16.091491	0.912262	8.029173	0.000000	0.000000
2851.322104	573.774157	167.143213	0.524722	16.091747	0.912260	8.029301	0.000000	0.000000
2851.342106	573.774076	167.139850	0.524723	16.091423	0.912262	8.029139	0.000000	0.000000
2851.362108	573.774076	167.150078	0.524720	16.092407	0.912257	8.029631	0.000000	0.000000
2851.382110	573.774157	167.131860	0.524726	16.090654	0.912266	8.028756	0.000000	0.000000
2851.402112	573.774157	167.129765	0.524727	16.090452	0.912268	8.028655	0.000000	0.000000
2851.422114	573.774076	167.149331	0.524720	16.092336	0.912257	8.029595	0.000000	0.000000
2851.442116	573.774157	167.142529	0.524723	16.091681	0.912261	8.029268	0.000000	0.000000
2851.462118	573.774157	167.156042	0.524718	16.092982	0.912253	8.029917	0.000000	0.000000
2851.482120	573.774076	167.139907	0.524723	16.091428	0.912262	8.029142	0.000000	0.000000
2851.502122	573.774157	167.145031	0.524722	16.091922	0.912259	8.029388	0.000000	0.000000
2851.522124	573.774157	167.132959	0.524726	16.090759	0.912266	8.028808	0.000000	0.000000
2851.542126	573.774076	167.140598	0.524723	16.091495	0.912262	8.029175	0.000000	0.000000
2851.562128	573.774076	167.150582	0.524720	16.092456	0.912256	8.029655	0.000000	0.000000
2851.582130	573.774157	167.140289	0.524723	16.091465	0.912262	8.029160	0.000000	0.000000
2851.602132	573.774157	167.140394	0.524723	16.091475	0.912262	8.029166	0.000000	0.000000
2851.622134	573.774157	167.142877	0.524723	16.091714	0.912261	8.029285	0.000000	0.000000
2851.642136	573.774157	167.132195	0.524726	16.090686	0.912266	8.028772	0.000000	0.000000
2851.642136	573.774157	167.130233	0.524727	16.090497	0.912267	8.028677	0.000000	0.000000
2851.682140	573.774157	167.138888	0.524724	16.091330	0.912263	8.029093	0.000000	0.000000
2851.702142	573.774157	167.139303	0.524724	16.091370	0.912262	8.029113	0.000000	0.000000
2851.722144	573.774157	167.140395	0.524723	16.091475	0.912262	8.029166	0.000000	0.000000
2851.742146	573.774076	167.130432	0.524727	16.090516	0.912267	8.028687	0.000000	0.000000
2851.762148	573.774157	167.131586	0.524726	16.090627	0.912267	8.028742	0.000000	0.000000
2851.782150	573.774157	167.122280	0.524729	16.089731	0.912272	8.028295	0.000000	0.000000
2851.802152	573.774076	167.125503	0.524728	16.090042	0.912270	8.028450	0.000000	0.000000
2851.822154	573.774157	167.142639	0.524723	16.091691	0.912261	8.029273	0.000000	0.000000
2851.842156	573.774157	167.131533	0.524726	16.090622	0.912267	8.028740	0.000000	0.000000
2851.862158	573.774076	167.128032	0.524727	16.090285	0.912268	8.028572	0.000000	0.000000
2851.862158	573.774076	167.140125	0.524723	16.091449	0.912262	8.029153	0.000000	0.000000
2851.882160	573.774157	167.125146	0.524728	16.090007	0.912270	8.028433	0.000000	0.000000
2851.902162	573.774157	167.126306	0.524728	16.090119	0.912269	8.028489	0.000000	0.000000
2851.942166	573.774157	167.133522	0.524726	16.090814	0.912266	8.028835	0.000000	0.000000
2851.962168	573.774157	167.123456	0.524729	16.089844	0.912271	8.028352	0.000000	0.000000
2851.982170	573.774076	167.134125	0.524725	16.090872	0.912265	8.028864	0.000000	0.000000
2852.002172	573.774157	167.123988	0.524729	16.089896	0.912271	8.028377	0.000000	0.000000
2852.022174	573.774157	167.117974	0.524731	16.089317	0.912274	8.028088	0.000000	0.000000
2852.042176	573.774076	167.135782	0.524725	16.091031	0.912264	8.028944	0.000000	0.000000
2852.062178	573.774157	167.131554	0.524726	16.090624	0.912267	8.028741	0.000000	0.000000
2852.082180	573.774157	167.128219	0.524727	16.090303	0.912268	8.028581	0.000000	0.000000
2852.102182	573.774076	167.115124	0.524732	16.089042	0.912275	8.027952	0.000000	0.000000
2852.122184	573.774157	167.117100	0.524731	16.089233	0.912274	8.028047	0.000000	0.000000
2852.142186	573.774157	167.115093	0.524732	16.089039	0.912275	8.027950	0.000000	0.000000
2852.162188	573.774076	167.116720	0.524731	16.089196	0.912274	8.028028	0.000000	0.000000
2852.182190	573.774157	167.132997	0.524726	16.090763	0.912266	8.028810	0.000000	0.000000
2852.202192	573.774157	167.126595	0.524728	16.090147	0.912269	8.028503	0.000000	0.000000
2852.222194	573.774157	167.112112	0.524733	16.088752	0.912277	8.027807	0.000000	0.000000
2852.242196	573.774076	167.100283	0.524737	16.087613	0.912283	8.027239	0.000000	0.000000
2852.262198	573.774157	167.114139	0.524732	16.088947	0.912276	8.027904	0.000000	0.000000
2852.282200	573.774157	167.104058	0.524736	16.087977	0.912281	8.027420	0.000000	0.000000
2852.282200	573.774157	167.114624	0.524732	16.088994	0.912276	8.027928	0.000000	0.000000
2852.322204	573.774157	167.104608	0.524735	16.088030	0.912281	8.027446	0.000000	0.000000
2852.322204	573.774157	167.125501	0.524728	16.090041	0.912270	8.028450	0.000000	0.000000
2852.362208	573.774076	167.123569	0.524729	16.089855	0.912271	8.028357	0.000000	0.000000
2852.382210	573.774157	167.117265	0.524731	16.089248	0.912274	8.028054	0.000000	0.000000
2852.402212	573.774157	167.114325	0.524732	16.088965	0.912276	8.027913	0.000000	0.000000
2852.422214	573.774076	167.124537	0.524729	16.089949	0.912270	8.028404	0.000000	0.000000
2852.442216	573.774157	167.121767	0.524730	16.089682	0.912272	8.028271	0.000000	0.000000
2852.462218	573.774157	167.119093	0.524731	16.089424	0.912273	8.028142	0.000000	0.000000
2852.482220	573.774076	167.114228	0.524732	16.088956	0.912276	8.027909	0.000000	0.000000
2852.502222	573.774157	167.105560	0.524735	16.088122	0.912281	8.027492	0.000000	0.000000
2852.502222	573.774157	167.121848	0.524730	16.089690	0.912272	8.028275	0.000000	0.000000
2852.522224	573.774157	167.102327	0.524736	16.087810	0.912282	8.027337	0.000000	0.000000
2852.542226	573.774157	167.112235	0.524733	16.088764	0.912277	8.027813	0.000000	0.000000
2852.582230	573.774157	167.101913	0.524736	16.087770	0.912283	8.027317	0.000000	0.000000
2852.602232	573.774157	167.105034	0.524735	16.088071	0.912281	8.027467	0.000000	0.000000
2852.622234	573.774076	167.105382	0.524735	16.088104	0.912281	8.027484	0.000000	0.000000
2852.642236	573.774157	167.106327	0.524735	16.088195	0.912280	8.027529	0.000000	0.000000
2852.662238	573.774157	167.110496	0.524733	16.088597	0.912278	8.027729	0.000000	0.000000
2852.682240	573.774076	167.109220	0.524734	16.088474	0.912278	8.027668	0.000000	0.000000
2852.702242	573.774157	167.106860	0.524735	16.088247	0.912280	8.027555	0.000000	0.000000
2852.722244	573.774157	167.115467	0.524732	16.089075	0.912275	8.027968	0.000000	0.000000
2852.742246	573.774076	167.101987	0.524736	16.087778	0.912282	8.027320	0.000000	0.000000
2852.762248	573.774076	167.095444	0.524738	16.087148	0.912286	8.027006	0.000000	0.000000
2852.782250	573.774157	167.093723	0.524739	16.086982	0.912287	8.026924	0.000000	0.000000
2852.802252	573.774076	167.104438	0.524735	16.088013	0.912281	8.027438	0.000000	0.000000
2852.822254	573.774157	167.104831	0.524735	16.088051	0.912281	8.027457	0.000000	0.000000
2852.842256	573.774157	167.105534	0.524735	16.088119	0.912281	8.027491	0.000000	0.000000
2852.862258	573.774076	167.120084	0.524730	16.089520	0.912273	8.028190	0.000000	0.000000
2852.882260	573.774157	167.094110	0.524739	16.087019	0.912287	8.026942	0.000000	0.000000
2852.902262	573.774157	167.101884	0.524736	16.087768	0.912283	8.027316	0.000000	0.000000
2852.922264	573.774076	167.089556	0.524740	16.086581	0.912289	8.026723	0.000000	0.000000
2852.922264	573.774076	167.103070	0.524736	16.087882	0.912282	8.027373	0.000000	0.000000
2852.942266	573.774076	167.102646	0.524736	16.087841	0.912282	8.027352	0.000000	0.000000
2852.962268	573.774157	167.092896	0.524739	16.086902	0.912287	8.026884	0.000000	0.000000
2853.002272	573.774076	167.099176	0.524737	16.087507	0.912284	8.027185	0.000000	0.000000
2853.022274	573.774157	167.085755	0.524742	16.086215	0.912291	8.026541	0.000000	0.000000
2853.042276	573.774076	167.081907	0.524743	16.085844	0.912293	8.026356	0.000000	0.000000
2853.062278	573.774076	167.081765	0.524743	16.085831	0.912293	8.026349	0.000000	0.000000
[truncated: 1,002 more rows]
