# Supplementary material for: Stress relaxation in the presence of sudden strain bursts: Methodology and stress relaxation data of microcast aluminium microwires
Source: Data Brief. 2018 Nov 14;21:2134–41. doi: 10.1016/j.dib.2018.11.047 (PMC6265499; doi:10.1016/j.dib.2018.11.047)
Supplement: Supplementary file 2 — Supplementary material [file mmc2.zip › Data in brief/As-cast/Al4N/Al_100_r_3/Stress relax txt files/Al_100_r_3_Relaxcycle0017.txt]

Time[s]	Motordispl[�m]	Force[mN]	EngStrain	EngStress[MPa]	Shearstrain	Shearstress [MPa]
2925.145485	589.374577	175.007011	0.537875	16.848835	0.933275	8.407066	0.000000	0.000000
2925.145485	589.374577	175.030188	0.537868	16.851067	0.933262	8.408179	0.000000	0.000000
2925.185490	589.380223	175.022775	0.537876	16.850353	0.933275	8.407823	0.000000	0.000000
2925.205492	589.380223	175.020052	0.537877	16.850091	0.933277	8.407692	0.000000	0.000000
2925.225493	589.380303	175.031777	0.537873	16.851220	0.933271	8.408255	0.000000	0.000000
2925.245495	589.380303	175.012989	0.537879	16.849411	0.933281	8.407353	0.000000	0.000000
2925.265498	589.380303	175.005881	0.537882	16.848727	0.933285	8.407011	0.000000	0.000000
2925.285500	589.380384	174.992759	0.537886	16.847463	0.933292	8.406381	0.000000	0.000000
2925.305501	589.380384	174.979919	0.537890	16.846227	0.933299	8.405764	0.000000	0.000000
2925.325503	589.380384	174.966955	0.537895	16.844979	0.933305	8.405141	0.000000	0.000000
2925.345505	589.380384	174.948604	0.537901	16.843212	0.933315	8.404260	0.000000	0.000000
2925.365508	589.380384	174.946233	0.537902	16.842984	0.933317	8.404146	0.000000	0.000000
2925.385509	589.380465	174.928618	0.537908	16.841288	0.933326	8.403300	0.000000	0.000000
2925.405511	589.380465	174.917752	0.537911	16.840242	0.933332	8.402778	0.000000	0.000000
2925.425513	589.380465	174.908712	0.537914	16.839372	0.933337	8.402343	0.000000	0.000000
2925.445516	589.380465	174.899498	0.537918	16.838485	0.933342	8.401901	0.000000	0.000000
2925.465518	589.380545	174.889922	0.537921	16.837563	0.933347	8.401441	0.000000	0.000000
2925.485519	589.380545	174.894073	0.537919	16.837962	0.933345	8.401640	0.000000	0.000000
2925.505521	589.380545	174.883626	0.537923	16.836956	0.933350	8.401138	0.000000	0.000000
2925.525524	589.380545	174.870960	0.537927	16.835737	0.933357	8.400530	0.000000	0.000000
2925.545526	589.380545	174.857275	0.537932	16.834419	0.933364	8.399873	0.000000	0.000000
2925.565527	589.380545	174.813992	0.537946	16.830252	0.933388	8.397793	0.000000	0.000000
2925.585529	589.380626	174.815087	0.537946	16.830358	0.933387	8.397846	0.000000	0.000000
2925.605532	589.380545	174.811368	0.537947	16.830000	0.933389	8.397667	0.000000	0.000000
2925.625534	589.380545	174.808935	0.537948	16.829765	0.933390	8.397550	0.000000	0.000000
2925.645535	589.380545	174.792992	0.537953	16.828231	0.933399	8.396784	0.000000	0.000000
2925.665537	589.380545	174.796475	0.537952	16.828566	0.933397	8.396952	0.000000	0.000000
2925.685539	589.380545	174.790143	0.537954	16.827956	0.933400	8.396648	0.000000	0.000000
2925.705542	589.380626	174.785638	0.537956	16.827523	0.933403	8.396431	0.000000	0.000000
2925.705542	589.380626	174.755944	0.537966	16.824664	0.933419	8.395005	0.000000	0.000000
2925.745545	589.380626	174.749756	0.537968	16.824068	0.933422	8.394707	0.000000	0.000000
2925.765547	589.380545	174.721158	0.537977	16.821315	0.933437	8.393334	0.000000	0.000000
2925.785550	589.380545	174.709240	0.537981	16.820167	0.933444	8.392761	0.000000	0.000000
2925.805552	589.380626	174.689695	0.537988	16.818286	0.933454	8.391822	0.000000	0.000000
2925.825553	589.380545	174.693679	0.537987	16.818669	0.933452	8.392014	0.000000	0.000000
2925.845555	589.380626	174.686726	0.537989	16.818000	0.933456	8.391680	0.000000	0.000000
2925.865558	589.380626	174.670214	0.537995	16.816410	0.933465	8.390886	0.000000	0.000000
2925.885560	589.380545	174.649807	0.538001	16.814445	0.933476	8.389906	0.000000	0.000000
2925.905561	589.380626	174.609625	0.538015	16.810577	0.933497	8.387976	0.000000	0.000000
2925.925563	589.380545	174.566659	0.538029	16.806440	0.933520	8.385912	0.000000	0.000000
2925.945566	589.380545	174.533036	0.538041	16.803203	0.933538	8.384297	0.000000	0.000000
2925.965568	589.380626	174.533437	0.538040	16.803242	0.933538	8.384316	0.000000	0.000000
2925.985569	589.380545	174.510999	0.538048	16.801082	0.933550	8.383238	0.000000	0.000000
2926.005571	589.380626	174.487145	0.538056	16.798785	0.933563	8.382092	0.000000	0.000000
2926.025573	589.380545	174.493629	0.538054	16.799409	0.933559	8.382404	0.000000	0.000000
2926.045576	589.380626	174.474888	0.538060	16.797605	0.933569	8.381503	0.000000	0.000000
2926.065578	589.380626	174.450764	0.538068	16.795283	0.933582	8.380344	0.000000	0.000000
2926.085579	589.380545	174.360414	0.538098	16.786584	0.933631	8.376004	0.000000	0.000000
2926.105581	589.380626	174.142017	0.538172	16.765558	0.933748	8.365513	0.000000	0.000000
2926.125584	589.380545	173.656128	0.538335	16.718779	0.934008	8.342171	0.000000	0.000000
2926.145586	589.380626	173.472923	0.538396	16.701141	0.934106	8.333370	0.000000	0.000000
2926.165587	589.380626	173.410921	0.538417	16.695171	0.934139	8.330392	0.000000	0.000000
2926.185589	589.380545	173.357690	0.538435	16.690047	0.934167	8.327835	0.000000	0.000000
2926.205592	589.380626	173.350267	0.538437	16.689332	0.934171	8.327478	0.000000	0.000000
2926.225594	589.380545	173.328590	0.538445	16.687245	0.934183	8.326437	0.000000	0.000000
2926.245595	589.380626	173.334531	0.538443	16.687817	0.934180	8.326722	0.000000	0.000000
2926.265597	589.380545	173.325240	0.538446	16.686922	0.934185	8.326276	0.000000	0.000000
2926.285600	589.380626	173.323453	0.538446	16.686750	0.934186	8.326190	0.000000	0.000000
2926.305602	589.380626	173.321967	0.538447	16.686607	0.934187	8.326119	0.000000	0.000000
2926.325603	589.380545	173.310384	0.538451	16.685492	0.934193	8.325562	0.000000	0.000000
2926.345605	589.380626	173.299063	0.538455	16.684402	0.934199	8.325018	0.000000	0.000000
2926.365607	589.380545	173.298885	0.538455	16.684385	0.934199	8.325010	0.000000	0.000000
2926.385610	589.380626	173.284501	0.538460	16.683000	0.934207	8.324319	0.000000	0.000000
2926.405612	589.380626	173.284594	0.538460	16.683009	0.934207	8.324323	0.000000	0.000000
2926.425613	589.380545	173.278276	0.538462	16.682401	0.934210	8.324020	0.000000	0.000000
2926.445615	589.380626	173.280433	0.538461	16.682609	0.934209	8.324123	0.000000	0.000000
2926.465618	589.380626	173.273238	0.538463	16.681916	0.934213	8.323778	0.000000	0.000000
2926.485620	589.380545	173.260316	0.538468	16.680672	0.934219	8.323157	0.000000	0.000000
2926.505621	589.380626	173.267703	0.538465	16.681383	0.934216	8.323512	0.000000	0.000000
2926.525623	589.380545	173.261704	0.538467	16.680806	0.934219	8.323224	0.000000	0.000000
2926.525623	589.380545	173.265239	0.538466	16.681146	0.934217	8.323394	0.000000	0.000000
2926.565628	589.380626	173.253465	0.538470	16.680012	0.934223	8.322828	0.000000	0.000000
2926.585629	589.380545	173.252128	0.538470	16.679884	0.934224	8.322764	0.000000	0.000000
2926.605631	589.380626	173.263197	0.538467	16.680949	0.934218	8.323295	0.000000	0.000000
2926.625633	589.380545	173.255398	0.538469	16.680198	0.934222	8.322921	0.000000	0.000000
2926.645636	589.380626	173.261187	0.538467	16.680756	0.934219	8.323199	0.000000	0.000000
2926.665637	589.380626	173.262846	0.538467	16.680915	0.934218	8.323279	0.000000	0.000000
2926.685639	589.380545	173.258677	0.538468	16.680514	0.934220	8.323078	0.000000	0.000000
2926.705641	589.380626	173.259232	0.538468	16.680568	0.934220	8.323105	0.000000	0.000000
2926.725644	589.380545	173.254701	0.538469	16.680131	0.934222	8.322887	0.000000	0.000000
2926.745646	589.380626	173.251806	0.538471	16.679853	0.934224	8.322748	0.000000	0.000000
2926.765647	589.380545	173.236300	0.538476	16.678360	0.934232	8.322003	0.000000	0.000000
2926.785649	589.380626	173.232284	0.538477	16.677973	0.934235	8.321810	0.000000	0.000000
2926.785649	589.380626	173.240326	0.538474	16.678747	0.934230	8.322197	0.000000	0.000000
2926.825654	589.380545	173.230537	0.538478	16.677805	0.934235	8.321727	0.000000	0.000000
2926.845655	589.380626	173.239715	0.538475	16.678689	0.934231	8.322167	0.000000	0.000000
2926.865657	589.380545	173.234729	0.538476	16.678209	0.934233	8.321928	0.000000	0.000000
2926.885660	589.380626	173.241008	0.538474	16.678813	0.934230	8.322230	0.000000	0.000000
2926.905662	589.380626	173.238755	0.538475	16.678596	0.934231	8.322121	0.000000	0.000000
2926.925663	589.380545	173.238715	0.538475	16.678592	0.934231	8.322119	0.000000	0.000000
2926.945665	589.380626	173.227229	0.538479	16.677486	0.934237	8.321568	0.000000	0.000000
2926.965667	589.380545	173.233786	0.538476	16.678118	0.934234	8.321883	0.000000	0.000000
2926.985670	589.380545	173.228994	0.538478	16.677656	0.934236	8.321652	0.000000	0.000000
2927.005672	589.380626	173.230779	0.538478	16.677828	0.934235	8.321738	0.000000	0.000000
2927.025673	589.380545	173.238807	0.538475	16.678601	0.934231	8.322124	0.000000	0.000000
2927.045675	589.380626	173.236340	0.538476	16.678364	0.934232	8.322005	0.000000	0.000000
2927.065678	589.380545	173.218688	0.538482	16.676664	0.934242	8.321157	0.000000	0.000000
2927.085680	589.380626	173.179387	0.538495	16.672880	0.934263	8.319269	0.000000	0.000000
2927.105681	589.380626	173.172665	0.538497	16.672233	0.934267	8.318946	0.000000	0.000000
2927.125683	589.380545	173.178686	0.538495	16.672813	0.934263	8.319236	0.000000	0.000000
2927.145686	589.380626	173.183465	0.538493	16.673273	0.934261	8.319465	0.000000	0.000000
2927.165688	589.380545	173.175169	0.538496	16.672474	0.934265	8.319067	0.000000	0.000000
2927.185689	589.380626	173.169584	0.538498	16.671937	0.934268	8.318798	0.000000	0.000000
2927.205691	589.380626	173.144838	0.538506	16.669554	0.934281	8.317610	0.000000	0.000000
2927.225694	589.380545	173.149396	0.538505	16.669993	0.934279	8.317829	0.000000	0.000000
2927.245696	589.380626	173.129273	0.538512	16.668056	0.934290	8.316862	0.000000	0.000000
2927.265697	589.380545	173.128425	0.538512	16.667974	0.934290	8.316821	0.000000	0.000000
2927.285699	589.380626	173.125521	0.538513	16.667694	0.934292	8.316682	0.000000	0.000000
2927.305701	589.380626	173.122325	0.538514	16.667387	0.934293	8.316528	0.000000	0.000000
2927.325704	589.380545	173.120344	0.538515	16.667196	0.934294	8.316433	0.000000	0.000000
2927.345706	589.380626	173.103248	0.538520	16.665550	0.934304	8.315612	0.000000	0.000000
2927.365707	589.380545	173.106024	0.538519	16.665817	0.934302	8.315745	0.000000	0.000000
2927.385709	589.380626	173.087876	0.538526	16.664070	0.934312	8.314873	0.000000	0.000000
2927.405712	589.380626	173.096112	0.538523	16.664863	0.934308	8.315269	0.000000	0.000000
2927.425714	589.380545	173.088557	0.538525	16.664136	0.934311	8.314906	0.000000	0.000000
2927.445715	589.380626	173.098794	0.538522	16.665121	0.934306	8.315398	0.000000	0.000000
2927.465717	589.380545	173.080399	0.538528	16.663350	0.934316	8.314514	0.000000	0.000000
2927.485720	589.380545	173.090083	0.538525	16.664283	0.934311	8.314979	0.000000	0.000000
2927.505722	589.380626	173.091216	0.538524	16.664392	0.934310	8.315034	0.000000	0.000000
2927.525723	589.380545	173.088657	0.538525	16.664145	0.934311	8.314911	0.000000	0.000000
2927.545725	589.380626	173.085417	0.538526	16.663833	0.934313	8.314755	0.000000	0.000000
2927.565727	589.380626	173.085596	0.538526	16.663851	0.934313	8.314764	0.000000	0.000000
2927.585730	589.380545	173.088361	0.538525	16.664117	0.934312	8.314897	0.000000	0.000000
2927.605731	589.380626	173.087148	0.538526	16.664000	0.934312	8.314838	0.000000	0.000000
2927.625733	589.380545	173.078422	0.538529	16.663160	0.934317	8.314419	0.000000	0.000000
2927.645735	589.380626	173.078384	0.538529	16.663156	0.934317	8.314417	0.000000	0.000000
2927.665738	589.380626	173.073213	0.538530	16.662659	0.934320	8.314169	0.000000	0.000000
2927.685740	589.380545	173.078434	0.538529	16.663161	0.934317	8.314420	0.000000	0.000000
2927.705741	589.380626	173.077458	0.538529	16.663067	0.934318	8.314373	0.000000	0.000000
2927.725743	589.380545	173.079843	0.538528	16.663297	0.934316	8.314487	0.000000	0.000000
2927.745746	589.380545	173.068411	0.538532	16.662196	0.934322	8.313938	0.000000	0.000000
2927.764747	589.380626	173.070864	0.538531	16.662432	0.934321	8.314056	0.000000	0.000000
2927.784750	589.380545	173.069158	0.538532	16.662268	0.934322	8.313974	0.000000	0.000000
2927.804751	589.380626	173.065960	0.538533	16.661960	0.934324	8.313820	0.000000	0.000000
2927.824753	589.380626	173.059435	0.538535	16.661332	0.934327	8.313507	0.000000	0.000000
2927.844755	589.380545	173.056565	0.538536	16.661056	0.934329	8.313369	0.000000	0.000000
2927.864758	589.380626	173.069130	0.538532	16.662265	0.934322	8.313973	0.000000	0.000000
2927.884759	589.380545	173.064111	0.538533	16.661782	0.934325	8.313732	0.000000	0.000000
2927.904761	589.380626	173.067802	0.538532	16.662138	0.934323	8.313909	0.000000	0.000000
2927.924763	589.380626	173.070404	0.538531	16.662388	0.934321	8.314034	0.000000	0.000000
2927.944766	589.380545	173.069232	0.538532	16.662275	0.934322	8.313978	0.000000	0.000000
2927.964767	589.380626	173.062671	0.538534	16.661644	0.934325	8.313663	0.000000	0.000000
2927.984769	589.380626	173.061683	0.538534	16.661548	0.934326	8.313615	0.000000	0.000000
2928.004771	589.380545	173.060819	0.538535	16.661465	0.934326	8.313574	0.000000	0.000000
2928.024774	589.380626	173.055948	0.538536	16.660996	0.934329	8.313340	0.000000	0.000000
2928.044775	589.380626	173.062417	0.538534	16.661619	0.934326	8.313650	0.000000	0.000000
2928.064777	589.380545	173.061434	0.538534	16.661524	0.934326	8.313603	0.000000	0.000000
2928.084779	589.380626	173.046486	0.538539	16.660085	0.934334	8.312885	0.000000	0.000000
2928.104781	589.380545	173.045064	0.538540	16.659948	0.934335	8.312817	0.000000	0.000000
2928.124784	589.380626	173.035952	0.538543	16.659071	0.934340	8.312379	0.000000	0.000000
2928.144785	589.380545	173.030227	0.538545	16.658520	0.934343	8.312104	0.000000	0.000000
2928.164787	589.380545	173.038072	0.538542	16.659275	0.934338	8.312481	0.000000	0.000000
2928.184789	589.380626	173.040185	0.538542	16.659479	0.934337	8.312582	0.000000	0.000000
2928.204792	589.380545	173.054352	0.538537	16.660843	0.934330	8.313263	0.000000	0.000000
2928.224793	589.380626	173.044206	0.538540	16.659866	0.934335	8.312775	0.000000	0.000000
2928.244795	589.380626	173.052759	0.538537	16.660689	0.934331	8.313186	0.000000	0.000000
2928.264797	589.380545	173.068479	0.538532	16.662203	0.934322	8.313942	0.000000	0.000000
2928.284800	589.380626	173.041797	0.538541	16.659634	0.934337	8.312660	0.000000	0.000000
2928.304801	589.380626	173.045072	0.538540	16.659949	0.934335	8.312817	0.000000	0.000000
2928.324803	589.380545	173.050064	0.538538	16.660430	0.934332	8.313057	0.000000	0.000000
2928.344805	589.380626	173.048883	0.538539	16.660316	0.934333	8.313000	0.000000	0.000000
2928.364808	589.380545	173.029489	0.538545	16.658449	0.934343	8.312069	0.000000	0.000000
2928.384809	589.380545	173.025581	0.538546	16.658073	0.934345	8.311881	0.000000	0.000000
2928.404811	589.380626	173.036391	0.538543	16.659113	0.934340	8.312400	0.000000	0.000000
2928.424813	589.380545	173.027871	0.538546	16.658293	0.934344	8.311991	0.000000	0.000000
2928.444815	589.380626	173.039174	0.538542	16.659381	0.934338	8.312534	0.000000	0.000000
2928.464818	589.380626	173.020413	0.538548	16.657575	0.934348	8.311632	0.000000	0.000000
2928.484819	589.380626	173.016799	0.538549	16.657227	0.934350	8.311459	0.000000	0.000000
2928.504821	589.380626	173.028663	0.538545	16.658369	0.934344	8.312029	0.000000	0.000000
2928.524823	589.380626	173.031451	0.538544	16.658638	0.934342	8.312163	0.000000	0.000000
2928.544826	589.380545	173.033843	0.538544	16.658868	0.934341	8.312278	0.000000	0.000000
2928.564827	589.380626	173.022037	0.538548	16.657732	0.934347	8.311711	0.000000	0.000000
2928.584829	589.380545	173.017238	0.538549	16.657270	0.934350	8.311480	0.000000	0.000000
2928.604831	589.380626	173.008326	0.538552	16.656411	0.934355	8.311052	0.000000	0.000000
2928.624834	589.380626	173.009581	0.538552	16.656532	0.934354	8.311112	0.000000	0.000000
2928.644835	589.380545	173.022601	0.538547	16.657786	0.934347	8.311738	0.000000	0.000000
2928.664837	589.380626	173.005859	0.538553	16.656174	0.934356	8.310933	0.000000	0.000000
2928.684839	589.380626	173.014957	0.538550	16.657050	0.934351	8.311370	0.000000	0.000000
2928.704841	589.380626	173.014031	0.538550	16.656961	0.934351	8.311326	0.000000	0.000000
2928.724844	589.380626	173.003610	0.538554	16.655957	0.934357	8.310825	0.000000	0.000000
2928.744845	589.380545	172.995415	0.538556	16.655169	0.934361	8.310432	0.000000	0.000000
2928.764847	589.380626	172.994858	0.538557	16.655115	0.934362	8.310405	0.000000	0.000000
2928.784849	589.380626	173.006062	0.538553	16.656193	0.934356	8.310943	0.000000	0.000000
2928.804852	589.380545	172.992980	0.538557	16.654934	0.934363	8.310315	0.000000	0.000000
2928.824853	589.380626	172.999413	0.538555	16.655553	0.934359	8.310624	0.000000	0.000000
2928.844855	589.380545	173.006817	0.538553	16.656266	0.934355	8.310979	0.000000	0.000000
2928.864857	589.380626	173.008955	0.538552	16.656472	0.934354	8.311082	0.000000	0.000000
2928.884860	589.380545	172.998712	0.538555	16.655486	0.934360	8.310590	0.000000	0.000000
2928.904861	589.380626	173.000619	0.538555	16.655670	0.934359	8.310682	0.000000	0.000000
2928.924863	589.380545	172.993259	0.538557	16.654961	0.934362	8.310328	0.000000	0.000000
2928.944865	589.380545	172.992370	0.538557	16.654875	0.934363	8.310285	0.000000	0.000000
2928.964868	589.380626	172.974941	0.538563	16.653197	0.934372	8.309448	0.000000	0.000000
2928.984869	589.380545	172.980774	0.538561	16.653759	0.934369	8.309728	0.000000	0.000000
2929.004871	589.380626	172.997091	0.538556	16.655330	0.934361	8.310512	0.000000	0.000000
2929.024873	589.380545	172.990814	0.538558	16.654726	0.934364	8.310211	0.000000	0.000000
2929.044875	589.380545	172.988025	0.538559	16.654457	0.934365	8.310077	0.000000	0.000000
2929.064878	589.380626	172.989961	0.538558	16.654643	0.934364	8.310170	0.000000	0.000000
2929.084879	589.380545	172.991082	0.538558	16.654751	0.934364	8.310223	0.000000	0.000000
2929.104881	589.380626	172.988821	0.538559	16.654534	0.934365	8.310115	0.000000	0.000000
2929.124883	589.380545	172.972476	0.538564	16.652960	0.934374	8.309330	0.000000	0.000000
2929.144886	589.380626	172.988859	0.538559	16.654537	0.934365	8.310117	0.000000	0.000000
2929.164887	589.380626	172.980544	0.538562	16.653737	0.934369	8.309717	0.000000	0.000000
2929.184889	589.380545	172.977621	0.538562	16.653455	0.934371	8.309577	0.000000	0.000000
2929.204891	589.380626	172.980015	0.538562	16.653686	0.934370	8.309692	0.000000	0.000000
2929.224894	589.380626	172.974948	0.538563	16.653198	0.934372	8.309448	0.000000	0.000000
2929.244895	589.380545	172.979965	0.538562	16.653681	0.934370	8.309689	0.000000	0.000000
2929.264897	589.380626	172.970895	0.538565	16.652808	0.934375	8.309254	0.000000	0.000000
2929.284899	589.380545	172.965954	0.538566	16.652332	0.934377	8.309016	0.000000	0.000000
2929.304902	589.380626	172.965903	0.538566	16.652327	0.934377	8.309014	0.000000	0.000000
2929.324903	589.380545	172.969731	0.538565	16.652696	0.934375	8.309198	0.000000	0.000000
2929.344905	589.380626	172.973717	0.538564	16.653080	0.934373	8.309389	0.000000	0.000000
2929.364907	589.380626	172.983898	0.538560	16.654060	0.934368	8.309878	0.000000	0.000000
2929.384909	589.380545	172.969859	0.538565	16.652708	0.934375	8.309204	0.000000	0.000000
2929.404912	589.380626	172.966562	0.538566	16.652391	0.934377	8.309046	0.000000	0.000000
2929.424913	589.380626	172.973810	0.538564	16.653088	0.934373	8.309394	0.000000	0.000000
2929.444915	589.380545	172.966572	0.538566	16.652392	0.934377	8.309046	0.000000	0.000000
2929.464917	589.380626	172.973534	0.538564	16.653062	0.934373	8.309381	0.000000	0.000000
2929.484920	589.380545	172.965434	0.538567	16.652282	0.934377	8.308991	0.000000	0.000000
2929.504921	589.380626	172.967957	0.538566	16.652525	0.934376	8.309113	0.000000	0.000000
2929.524923	589.380545	172.980781	0.538561	16.653760	0.934369	8.309729	0.000000	0.000000
2929.544925	589.380626	172.976778	0.538563	16.653374	0.934371	8.309536	0.000000	0.000000
2929.564928	589.380626	172.969549	0.538565	16.652678	0.934375	8.309189	0.000000	0.000000
2929.584929	589.380626	172.967346	0.538566	16.652466	0.934376	8.309083	0.000000	0.000000
2929.604931	589.380545	172.984652	0.538560	16.654132	0.934367	8.309915	0.000000	0.000000
2929.624933	589.380626	172.971702	0.538564	16.652886	0.934374	8.309292	0.000000	0.000000
2929.644936	589.380545	172.961514	0.538568	16.651905	0.934379	8.308803	0.000000	0.000000
2929.664937	589.380626	172.952429	0.538571	16.651030	0.934384	8.308367	0.000000	0.000000
2929.684939	589.380626	172.954062	0.538570	16.651187	0.934384	8.308445	0.000000	0.000000
2929.704941	589.380545	172.959955	0.538568	16.651755	0.934380	8.308728	0.000000	0.000000
2929.724943	589.380626	172.957082	0.538569	16.651478	0.934382	8.308590	0.000000	0.000000
2929.744946	589.380545	172.956534	0.538569	16.651425	0.934382	8.308564	0.000000	0.000000
2929.764947	589.380626	172.950238	0.538572	16.650819	0.934386	8.308261	0.000000	0.000000
2929.784949	589.380626	172.974973	0.538563	16.653200	0.934372	8.309450	0.000000	0.000000
2929.804951	589.380545	172.962206	0.538568	16.651971	0.934379	8.308836	0.000000	0.000000
2929.824954	589.380626	172.965493	0.538567	16.652288	0.934377	8.308994	0.000000	0.000000
2929.844955	589.380626	172.962675	0.538568	16.652016	0.934379	8.308859	0.000000	0.000000
2929.864957	589.380545	172.966340	0.538566	16.652369	0.934377	8.309035	0.000000	0.000000
2929.884959	589.380626	172.957975	0.538569	16.651564	0.934381	8.308633	0.000000	0.000000
2929.904962	589.380545	172.956465	0.538570	16.651419	0.934382	8.308561	0.000000	0.000000
2929.924963	589.380626	172.968376	0.538566	16.652565	0.934376	8.309133	0.000000	0.000000
2929.944965	589.380545	172.958375	0.538569	16.651602	0.934381	8.308652	0.000000	0.000000
2929.964967	589.380626	172.961036	0.538568	16.651859	0.934380	8.308780	0.000000	0.000000
2929.984969	589.380626	172.963628	0.538567	16.652108	0.934378	8.308905	0.000000	0.000000
2930.004972	589.380545	172.950280	0.538572	16.650823	0.934385	8.308263	0.000000	0.000000
2930.024973	589.380626	172.941289	0.538575	16.649958	0.934390	8.307832	0.000000	0.000000
2930.044975	589.380545	172.960053	0.538568	16.651764	0.934380	8.308733	0.000000	0.000000
2930.064977	589.380626	172.943217	0.538574	16.650143	0.934389	8.307924	0.000000	0.000000
2930.084980	589.380545	172.949086	0.538572	16.650708	0.934386	8.308206	0.000000	0.000000
2930.104981	589.380545	172.959160	0.538569	16.651678	0.934381	8.308690	0.000000	0.000000
2930.124983	589.380626	172.940529	0.538575	16.649884	0.934391	8.307795	0.000000	0.000000
2930.144985	589.380545	172.955442	0.538570	16.651320	0.934383	8.308511	0.000000	0.000000
2930.164988	589.380626	172.942930	0.538574	16.650115	0.934390	8.307910	0.000000	0.000000
2930.184989	589.380626	172.956247	0.538570	16.651398	0.934382	8.308550	0.000000	0.000000
2930.204991	589.380545	172.968143	0.538566	16.652543	0.934376	8.309122	0.000000	0.000000
2930.224993	589.380626	172.955770	0.538570	16.651352	0.934383	8.308527	0.000000	0.000000
2930.244996	589.380545	172.949479	0.538572	16.650746	0.934386	8.308225	0.000000	0.000000
2930.264997	589.380626	172.958514	0.538569	16.651616	0.934381	8.308659	0.000000	0.000000
2930.284999	589.380626	172.956606	0.538570	16.651432	0.934382	8.308567	0.000000	0.000000
2930.305001	589.380545	172.952713	0.538571	16.651057	0.934384	8.308380	0.000000	0.000000
2930.325003	589.380626	172.937833	0.538576	16.649625	0.934392	8.307665	0.000000	0.000000
2930.345006	589.380626	172.939156	0.538575	16.649752	0.934392	8.307729	0.000000	0.000000
2930.365007	589.380626	172.936151	0.538576	16.649463	0.934393	8.307585	0.000000	0.000000
2930.385009	589.380626	172.949942	0.538572	16.650791	0.934386	8.308247	0.000000	0.000000
2930.405011	589.380545	172.951135	0.538571	16.650905	0.934385	8.308305	0.000000	0.000000
2930.425014	589.380626	172.928652	0.538579	16.648741	0.934397	8.307224	0.000000	0.000000
2930.445015	589.380545	172.927841	0.538579	16.648663	0.934397	8.307186	0.000000	0.000000
2930.465017	589.380626	172.943505	0.538574	16.650171	0.934389	8.307938	0.000000	0.000000
2930.485019	589.380626	172.929160	0.538579	16.648790	0.934397	8.307249	0.000000	0.000000
2930.505022	589.380545	172.936991	0.538576	16.649544	0.934393	8.307625	0.000000	0.000000
2930.525023	589.380626	172.933204	0.538577	16.649179	0.934395	8.307443	0.000000	0.000000
2930.545025	589.380626	172.928846	0.538579	16.648760	0.934397	8.307234	0.000000	0.000000
2930.565027	589.380545	172.937647	0.538576	16.649607	0.934392	8.307657	0.000000	0.000000
2930.585030	589.380626	172.930812	0.538578	16.648949	0.934396	8.307328	0.000000	0.000000
2930.605031	589.380545	172.935039	0.538577	16.649356	0.934394	8.307531	0.000000	0.000000
2930.625033	589.380626	172.926990	0.538579	16.648581	0.934398	8.307145	0.000000	0.000000
2930.645035	589.380545	172.935761	0.538576	16.649425	0.934393	8.307566	0.000000	0.000000
2930.665037	589.380545	172.914198	0.538584	16.647349	0.934405	8.306530	0.000000	0.000000
2930.685040	589.380626	172.929960	0.538578	16.648867	0.934396	8.307287	0.000000	0.000000
2930.705041	589.380545	172.928451	0.538579	16.648722	0.934397	8.307215	0.000000	0.000000
2930.725043	589.380626	172.913695	0.538584	16.647301	0.934405	8.306506	0.000000	0.000000
2930.745045	589.380626	172.930921	0.538578	16.648959	0.934396	8.307333	0.000000	0.000000
2930.765048	589.380545	172.931313	0.538578	16.648997	0.934396	8.307352	0.000000	0.000000
2930.785049	589.380626	172.905686	0.538587	16.646530	0.934409	8.306121	0.000000	0.000000
2930.805051	589.380545	172.914032	0.538584	16.647333	0.934405	8.306522	0.000000	0.000000
2930.825053	589.380545	172.908777	0.538586	16.646827	0.934408	8.306270	0.000000	0.000000
2930.845056	589.380626	172.904559	0.538587	16.646421	0.934410	8.306067	0.000000	0.000000
2930.865057	589.380545	172.901457	0.538588	16.646123	0.934412	8.305918	0.000000	0.000000
2930.885059	589.380626	172.909078	0.538585	16.646856	0.934408	8.306284	0.000000	0.000000
2930.905061	589.380626	172.902448	0.538588	16.646218	0.934411	8.305966	0.000000	0.000000
2930.925063	589.380545	172.907187	0.538586	16.646674	0.934409	8.306193	0.000000	0.000000
2930.945065	589.380626	172.896177	0.538590	16.645614	0.934415	8.305664	0.000000	0.000000
2930.965067	589.380545	172.904790	0.538587	16.646444	0.934410	8.306078	0.000000	0.000000
2930.985069	589.380626	172.911928	0.538585	16.647131	0.934406	8.306421	0.000000	0.000000
2931.005071	589.380626	172.904235	0.538587	16.646390	0.934410	8.306052	0.000000	0.000000
2931.025074	589.380545	172.891685	0.538591	16.645182	0.934417	8.305449	0.000000	0.000000
2931.045075	589.380626	172.895667	0.538590	16.645565	0.934415	8.305640	0.000000	0.000000
2931.065077	589.380545	172.878187	0.538596	16.643882	0.934424	8.304800	0.000000	0.000000
2931.085079	589.380626	172.813340	0.538618	16.637639	0.934459	8.301685	0.000000	0.000000
2931.105082	589.380626	172.758539	0.538636	16.632363	0.934488	8.299052	0.000000	0.000000
2931.125083	589.380545	172.761519	0.538635	16.632650	0.934487	8.299196	0.000000	0.000000
2931.145085	589.380626	172.759484	0.538636	16.632454	0.934488	8.299098	0.000000	0.000000
2931.165087	589.380545	172.749386	0.538639	16.631482	0.934493	8.298613	0.000000	0.000000
2931.185090	589.380626	172.752493	0.538638	16.631781	0.934491	8.298762	0.000000	0.000000
2931.205091	589.380545	172.738886	0.538643	16.630471	0.934499	8.298108	0.000000	0.000000
2931.225093	589.380626	172.741358	0.538642	16.630709	0.934497	8.298227	0.000000	0.000000
2931.245095	589.380626	172.720893	0.538649	16.628739	0.934508	8.297244	0.000000	0.000000
2931.265097	589.380626	172.710626	0.538652	16.627750	0.934514	8.296751	0.000000	0.000000
2931.285100	589.380626	172.717099	0.538650	16.628374	0.934510	8.297062	0.000000	0.000000
2931.305101	589.380626	172.715481	0.538650	16.628218	0.934511	8.296984	0.000000	0.000000
2931.325103	589.380545	172.725550	0.538647	16.629187	0.934506	8.297468	0.000000	0.000000
2931.345105	589.380626	172.718332	0.538649	16.628492	0.934510	8.297121	0.000000	0.000000
2931.365108	589.380626	172.723266	0.538648	16.628967	0.934507	8.297358	0.000000	0.000000
2931.385109	589.380545	172.727788	0.538646	16.629403	0.934505	8.297575	0.000000	0.000000
2931.405111	589.380626	172.723607	0.538648	16.629000	0.934507	8.297374	0.000000	0.000000
2931.425113	589.380545	172.715170	0.538650	16.628188	0.934511	8.296969	0.000000	0.000000
2931.445116	589.380626	172.704698	0.538654	16.627180	0.934517	8.296466	0.000000	0.000000
2931.465117	589.380626	172.703363	0.538655	16.627051	0.934518	8.296402	0.000000	0.000000
2931.485119	589.380545	172.698649	0.538656	16.626597	0.934520	8.296175	0.000000	0.000000
2931.505121	589.380626	172.700648	0.538655	16.626790	0.934519	8.296271	0.000000	0.000000
2931.525124	589.380545	172.697164	0.538657	16.626454	0.934521	8.296104	0.000000	0.000000
2931.545125	589.380626	172.699744	0.538656	16.626703	0.934520	8.296228	0.000000	0.000000
2931.565127	589.380626	172.703867	0.538654	16.627100	0.934518	8.296426	0.000000	0.000000
2931.585129	589.380545	172.691267	0.538658	16.625887	0.934524	8.295821	0.000000	0.000000
2931.605131	589.380626	172.695033	0.538657	16.626249	0.934522	8.296002	0.000000	0.000000
2931.625134	589.380545	172.691916	0.538658	16.625949	0.934524	8.295852	0.000000	0.000000
2931.645135	589.380545	172.697028	0.538657	16.626441	0.934521	8.296098	0.000000	0.000000
2931.665137	589.380626	172.665097	0.538667	16.623367	0.934538	8.294564	0.000000	0.000000
2931.685139	589.380545	172.682925	0.538661	16.625083	0.934529	8.295420	0.000000	0.000000
2931.705142	589.380626	172.677058	0.538663	16.624519	0.934532	8.295138	0.000000	0.000000
2931.725143	589.380626	172.671643	0.538665	16.623997	0.934535	8.294878	0.000000	0.000000
2931.745145	589.380626	172.594714	0.538691	16.616591	0.934576	8.291183	0.000000	0.000000
2931.765147	589.380626	172.560588	0.538702	16.613305	0.934594	8.289543	0.000000	0.000000
2931.785150	589.380545	172.575915	0.538697	16.614781	0.934586	8.290280	0.000000	0.000000
2931.805151	589.380626	172.556852	0.538704	16.612946	0.934596	8.289364	0.000000	0.000000
2931.825153	589.380626	172.565163	0.538701	16.613746	0.934592	8.289763	0.000000	0.000000
2931.845155	589.380545	172.558776	0.538703	16.613131	0.934595	8.289456	0.000000	0.000000
2931.865158	589.380626	172.555941	0.538704	16.612858	0.934597	8.289320	0.000000	0.000000
2931.885159	589.380545	172.546522	0.538707	16.611951	0.934602	8.288868	0.000000	0.000000
2931.905161	589.380626	172.540584	0.538709	16.611380	0.934605	8.288582	0.000000	0.000000
2931.925163	589.380626	172.535724	0.538711	16.610912	0.934608	8.288349	0.000000	0.000000
2931.945165	589.380545	172.533134	0.538712	16.610662	0.934609	8.288224	0.000000	0.000000
2931.965168	589.380626	172.525186	0.538714	16.609897	0.934613	8.287843	0.000000	0.000000
2931.985169	589.380626	172.538699	0.538710	16.611198	0.934606	8.288492	0.000000	0.000000
2932.005171	589.380545	172.521782	0.538715	16.609569	0.934615	8.287679	0.000000	0.000000
2932.025173	589.380626	172.522374	0.538715	16.609626	0.934615	8.287707	0.000000	0.000000
2932.045176	589.380545	172.531446	0.538712	16.610500	0.934610	8.288143	0.000000	0.000000
2932.065177	589.380545	172.516152	0.538717	16.609027	0.934618	8.287409	0.000000	0.000000
2932.085179	589.380626	172.519976	0.538716	16.609396	0.934616	8.287592	0.000000	0.000000
2932.105181	589.380545	172.503910	0.538721	16.607849	0.934624	8.286821	0.000000	0.000000
2932.125184	589.380626	172.486794	0.538727	16.606201	0.934634	8.285998	0.000000	0.000000
2932.145185	589.380545	172.488480	0.538727	16.606363	0.934633	8.286079	0.000000	0.000000
2932.165187	589.380626	172.458688	0.538737	16.603495	0.934649	8.284648	0.000000	0.000000
2932.185189	589.380626	172.455209	0.538738	16.603160	0.934651	8.284481	0.000000	0.000000
2932.205191	589.380545	172.442731	0.538742	16.601959	0.934657	8.283882	0.000000	0.000000
2932.225194	589.380626	172.453465	0.538738	16.602992	0.934652	8.284397	0.000000	0.000000
2932.245195	589.380626	172.440523	0.538743	16.601746	0.934659	8.283775	0.000000	0.000000
2932.265197	589.380545	172.435896	0.538744	16.601301	0.934661	8.283553	0.000000	0.000000
2932.285199	589.380626	172.444428	0.538741	16.602122	0.934656	8.283963	0.000000	0.000000
2932.305202	589.380545	172.440702	0.538743	16.601763	0.934658	8.283784	0.000000	0.000000
2932.325203	589.380626	172.453041	0.538739	16.602951	0.934652	8.284377	0.000000	0.000000
2932.345205	589.380545	172.431362	0.538746	16.600864	0.934663	8.283335	0.000000	0.000000
2932.365207	589.380626	172.422698	0.538749	16.600030	0.934668	8.282919	0.000000	0.000000
2932.385210	589.380626	172.437381	0.538744	16.601444	0.934660	8.283625	0.000000	0.000000
2932.405211	589.380545	172.434298	0.538745	16.601147	0.934662	8.283476	0.000000	0.000000
2932.425213	589.380626	172.436095	0.538744	16.601320	0.934661	8.283563	0.000000	0.000000
2932.445215	589.380545	172.432986	0.538745	16.601021	0.934662	8.283413	0.000000	0.000000
2932.465218	589.380626	172.432577	0.538745	16.600981	0.934663	8.283394	0.000000	0.000000
2932.485219	589.380626	172.416402	0.538751	16.599424	0.934671	8.282617	0.000000	0.000000
2932.505221	589.380545	172.421005	0.538749	16.599867	0.934669	8.282838	0.000000	0.000000
2932.525223	589.380626	172.436322	0.538744	16.601342	0.934661	8.283574	0.000000	0.000000
2932.545225	589.380545	172.430250	0.538746	16.600757	0.934664	8.283282	0.000000	0.000000
2932.565228	589.380545	172.428711	0.538747	16.600609	0.934665	8.283208	0.000000	0.000000
2932.585229	589.380626	172.427707	0.538747	16.600512	0.934665	8.283160	0.000000	0.000000
2932.605231	589.380545	172.421430	0.538749	16.599908	0.934669	8.282858	0.000000	0.000000
2932.625233	589.380626	172.413967	0.538752	16.599189	0.934673	8.282500	0.000000	0.000000
2932.645236	589.380626	172.416142	0.538751	16.599399	0.934672	8.282604	0.000000	0.000000
2932.665237	589.380545	172.424091	0.538748	16.600164	0.934667	8.282986	0.000000	0.000000
2932.685239	589.380545	172.426149	0.538747	16.600362	0.934666	8.283085	0.000000	0.000000
2932.705241	589.380545	172.411321	0.538752	16.598935	0.934674	8.282373	0.000000	0.000000
2932.725244	589.380626	172.411111	0.538753	16.598915	0.934674	8.282363	0.000000	0.000000
2932.745245	589.380545	172.412558	0.538752	16.599054	0.934673	8.282432	0.000000	0.000000
2932.765247	589.380545	172.410620	0.538753	16.598867	0.934674	8.282339	0.000000	0.000000
2932.785249	589.380626	172.418029	0.538750	16.599580	0.934671	8.282695	0.000000	0.000000
2932.805252	589.380545	172.410913	0.538753	16.598895	0.934674	8.282353	0.000000	0.000000
2932.825253	589.380626	172.406839	0.538754	16.598503	0.934677	8.282157	0.000000	0.000000
2932.845255	589.380626	172.404206	0.538755	16.598250	0.934678	8.282031	0.000000	0.000000
2932.865257	589.380545	172.406673	0.538754	16.598487	0.934676	8.282149	0.000000	0.000000
2932.885259	589.380626	172.404564	0.538755	16.598284	0.934678	8.282048	0.000000	0.000000
2932.905262	589.380545	172.398400	0.538757	16.597691	0.934681	8.281752	0.000000	0.000000
2932.925263	589.380626	172.407624	0.538754	16.598579	0.934676	8.282195	0.000000	0.000000
2932.945265	589.380626	172.404606	0.538755	16.598288	0.934678	8.282050	0.000000	0.000000
2932.965267	589.380545	172.416409	0.538751	16.599425	0.934671	8.282617	0.000000	0.000000
2932.985270	589.380626	172.406276	0.538754	16.598449	0.934677	8.282130	0.000000	0.000000
2933.005271	589.380626	172.407426	0.538754	16.598560	0.934676	8.282186	0.000000	0.000000
2933.025273	589.380545	172.412108	0.538752	16.599010	0.934674	8.282410	0.000000	0.000000
2933.045275	589.380626	172.425109	0.538748	16.600262	0.934667	8.283035	0.000000	0.000000
2933.065278	589.380545	172.409081	0.538753	16.598719	0.934675	8.282265	0.000000	0.000000
2933.085279	589.380626	172.399649	0.538756	16.597811	0.934680	8.281812	0.000000	0.000000
2933.105281	589.380545	172.403784	0.538755	16.598209	0.934678	8.282011	0.000000	0.000000
2933.125283	589.380545	172.408690	0.538753	16.598681	0.934675	8.282246	0.000000	0.000000
2933.145286	589.380626	172.400654	0.538756	16.597908	0.934680	8.281860	0.000000	0.000000
2933.165287	589.380545	172.403552	0.538755	16.598187	0.934678	8.281999	0.000000	0.000000
2933.185289	589.380626	172.396404	0.538758	16.597499	0.934682	8.281656	0.000000	0.000000
2933.205291	589.380626	172.404900	0.538755	16.598317	0.934678	8.282064	0.000000	0.000000
2933.225293	589.380545	172.389266	0.538760	16.596811	0.934686	8.281313	0.000000	0.000000
2933.245296	589.380626	172.388701	0.538760	16.596757	0.934686	8.281286	0.000000	0.000000
2933.265297	589.380545	172.400811	0.538756	16.597923	0.934680	8.281868	0.000000	0.000000
2933.285299	589.380626	172.407178	0.538754	16.598536	0.934676	8.282174	0.000000	0.000000
2933.305301	589.380626	172.394860	0.538758	16.597350	0.934683	8.281582	0.000000	0.000000
2933.325304	589.380626	172.381592	0.538762	16.596073	0.934690	8.280945	0.000000	0.000000
2933.345305	589.380626	172.397910	0.538757	16.597644	0.934681	8.281728	0.000000	0.000000
2933.365307	589.380545	172.379753	0.538763	16.595896	0.934691	8.280856	0.000000	0.000000
2933.385309	589.380626	172.392169	0.538759	16.597091	0.934684	8.281453	0.000000	0.000000
2933.405312	589.380545	172.396359	0.538757	16.597494	0.934682	8.281654	0.000000	0.000000
2933.425313	589.380626	172.389145	0.538760	16.596800	0.934686	8.281307	0.000000	0.000000
2933.445315	589.380626	172.381809	0.538762	16.596093	0.934690	8.280955	0.000000	0.000000
2933.465317	589.380545	172.381959	0.538762	16.596108	0.934690	8.280962	0.000000	0.000000
2933.485319	589.380626	172.390296	0.538760	16.596911	0.934685	8.281363	0.000000	0.000000
2933.505322	589.380545	172.392684	0.538759	16.597140	0.934684	8.281477	0.000000	0.000000
2933.525323	589.380626	172.395321	0.538758	16.597394	0.934683	8.281604	0.000000	0.000000
2933.545325	589.380545	172.384442	0.538761	16.596347	0.934688	8.281081	0.000000	0.000000
2933.565327	589.380626	172.380761	0.538763	16.595993	0.934690	8.280905	0.000000	0.000000
2933.585330	589.380626	172.378787	0.538763	16.595803	0.934692	8.280810	0.000000	0.000000
2933.605331	589.380545	172.391178	0.538759	16.596995	0.934685	8.281405	0.000000	0.000000
2933.625333	589.380626	172.375914	0.538764	16.595526	0.934693	8.280672	0.000000	0.000000
2933.645335	589.380626	172.378760	0.538763	16.595800	0.934692	8.280808	0.000000	0.000000
2933.665338	589.380545	172.380715	0.538763	16.595988	0.934690	8.280902	0.000000	0.000000
2933.685339	589.380545	172.380910	0.538763	16.596007	0.934690	8.280912	0.000000	0.000000
2933.705341	589.380545	172.385233	0.538761	16.596423	0.934688	8.281119	0.000000	0.000000
2933.725343	589.380626	172.384653	0.538761	16.596367	0.934688	8.281092	0.000000	0.000000
2933.745346	589.380626	172.387607	0.538760	16.596652	0.934687	8.281233	0.000000	0.000000
2933.765347	589.380545	172.403950	0.538755	16.598225	0.934678	8.282019	0.000000	0.000000
2933.785349	589.380626	172.385251	0.538761	16.596425	0.934688	8.281120	0.000000	0.000000
2933.805351	589.380545	172.383057	0.538762	16.596214	0.934689	8.281015	0.000000	0.000000
2933.825353	589.380626	172.374833	0.538765	16.595422	0.934694	8.280620	0.000000	0.000000
2933.845356	589.380626	172.392067	0.538759	16.597081	0.934684	8.281448	0.000000	0.000000
2933.865357	589.380545	172.389813	0.538760	16.596864	0.934686	8.281339	0.000000	0.000000
2933.885359	589.380626	172.394642	0.538758	16.597329	0.934683	8.281571	0.000000	0.000000
2933.905361	589.380545	172.387487	0.538760	16.596640	0.934687	8.281228	0.000000	0.000000
2933.925364	589.380626	172.397495	0.538757	16.597604	0.934682	8.281708	0.000000	0.000000
2933.945365	589.380545	172.391467	0.538759	16.597023	0.934685	8.281419	0.000000	0.000000
2933.965367	589.380626	172.400123	0.538756	16.597857	0.934680	8.281835	0.000000	0.000000
2933.985369	589.380626	172.383401	0.538762	16.596247	0.934689	8.281031	0.000000	0.000000
2934.005372	589.380545	172.386207	0.538761	16.596517	0.934687	8.281166	0.000000	0.000000
2934.025373	589.380626	172.386502	0.538761	16.596545	0.934687	8.281180	0.000000	0.000000
2934.045375	589.380626	172.379078	0.538763	16.595831	0.934691	8.280824	0.000000	0.000000
2934.065377	589.380545	172.377387	0.538764	16.595668	0.934692	8.280743	0.000000	0.000000
2934.085380	589.380626	172.377088	0.538764	16.595639	0.934692	8.280728	0.000000	0.000000
2934.105381	589.380626	172.377910	0.538764	16.595718	0.934692	8.280768	0.000000	0.000000
2934.125383	589.380545	172.376932	0.538764	16.595624	0.934692	8.280721	0.000000	0.000000
2934.145385	589.380626	172.366498	0.538768	16.594619	0.934698	8.280219	0.000000	0.000000
2934.165387	589.380626	172.385274	0.538761	16.596427	0.934688	8.281121	0.000000	0.000000
2934.185390	589.380545	172.385788	0.538761	16.596477	0.934688	8.281146	0.000000	0.000000
2934.205391	589.380626	172.390450	0.538760	16.596925	0.934685	8.281370	0.000000	0.000000
2934.225393	589.380545	172.377126	0.538764	16.595643	0.934692	8.280730	0.000000	0.000000
2934.245395	589.380626	172.373980	0.538765	16.595340	0.934694	8.280579	0.000000	0.000000
2934.265398	589.380545	172.365379	0.538768	16.594512	0.934699	8.280166	0.000000	0.000000
2934.285399	589.380545	172.369591	0.538766	16.594917	0.934696	8.280368	0.000000	0.000000
2934.305401	589.380626	172.378100	0.538764	16.595736	0.934692	8.280777	0.000000	0.000000
2934.325403	589.380545	172.391519	0.538759	16.597028	0.934685	8.281421	0.000000	0.000000
2934.345406	589.380626	172.362074	0.538769	16.594193	0.934701	8.280007	0.000000	0.000000
2934.365407	589.380545	172.364648	0.538768	16.594441	0.934699	8.280131	0.000000	0.000000
2934.385409	589.380545	172.360168	0.538770	16.594010	0.934701	8.279915	0.000000	0.000000
2934.405411	589.380626	172.370128	0.538766	16.594969	0.934696	8.280394	0.000000	0.000000
2934.425414	589.380545	172.376005	0.538764	16.595535	0.934693	8.280676	0.000000	0.000000
2934.445415	589.380626	172.373491	0.538765	16.595293	0.934694	8.280555	0.000000	0.000000
2934.465417	589.380626	172.386427	0.538761	16.596538	0.934687	8.281177	0.000000	0.000000
2934.485419	589.380626	172.371218	0.538766	16.595074	0.934696	8.280446	0.000000	0.000000
2934.505421	589.380626	172.369030	0.538767	16.594863	0.934697	8.280341	0.000000	0.000000
2934.525424	589.380545	172.361112	0.538769	16.594101	0.934701	8.279961	0.000000	0.000000
2934.545425	589.380626	172.358741	0.538770	16.593873	0.934702	8.279847	0.000000	0.000000
2934.565427	589.380545	172.365538	0.538768	16.594527	0.934699	8.280173	0.000000	0.000000
2934.585429	589.380626	172.357079	0.538771	16.593713	0.934703	8.279767	0.000000	0.000000
2934.605432	589.380545	172.349156	0.538773	16.592950	0.934707	8.279386	0.000000	0.000000
2934.625433	589.380626	172.354343	0.538772	16.593449	0.934705	8.279636	0.000000	0.000000
2934.645435	589.380626	172.355221	0.538771	16.593534	0.934704	8.279678	0.000000	0.000000
2934.665437	589.380545	172.355084	0.538771	16.593521	0.934704	8.279671	0.000000	0.000000
2934.685440	589.380626	172.368018	0.538767	16.594766	0.934697	8.280292	0.000000	0.000000
2934.705441	589.380626	172.368240	0.538767	16.594787	0.934697	8.280303	0.000000	0.000000
2934.725443	589.380545	172.361196	0.538769	16.594109	0.934701	8.279965	0.000000	0.000000
2934.745445	589.380626	172.364167	0.538768	16.594395	0.934699	8.280107	0.000000	0.000000
2934.765447	589.380545	172.372739	0.538765	16.595220	0.934695	8.280519	0.000000	0.000000
2934.785450	589.380626	172.357178	0.538771	16.593722	0.934703	8.279772	0.000000	0.000000
2934.805451	589.380545	172.347238	0.538774	16.592765	0.934708	8.279294	0.000000	0.000000
2934.825453	589.380626	172.358221	0.538770	16.593823	0.934703	8.279822	0.000000	0.000000
2934.845455	589.380626	172.357203	0.538771	16.593725	0.934703	8.279773	0.000000	0.000000
2934.865458	589.380626	172.356194	0.538771	16.593627	0.934704	8.279724	0.000000	0.000000
2934.885459	589.380545	172.349000	0.538773	16.592935	0.934707	8.279379	0.000000	0.000000
2934.905461	589.380626	172.348620	0.538774	16.592898	0.934708	8.279361	0.000000	0.000000
2934.925463	589.380545	172.353069	0.538772	16.593327	0.934705	8.279574	0.000000	0.000000
2934.945466	589.380626	172.349098	0.538773	16.592944	0.934707	8.279384	0.000000	0.000000
2934.965467	589.380626	172.353881	0.538772	16.593405	0.934705	8.279613	0.000000	0.000000
2934.985469	589.380545	172.349720	0.538773	16.593004	0.934707	8.279413	0.000000	0.000000
2935.005471	589.380626	172.356965	0.538771	16.593702	0.934703	8.279761	0.000000	0.000000
2935.025474	589.380545	172.351110	0.538773	16.593138	0.934706	8.279480	0.000000	0.000000
2935.045475	589.380626	172.363108	0.538769	16.594293	0.934700	8.280057	0.000000	0.000000
2935.065477	589.380626	172.343752	0.538775	16.592430	0.934710	8.279127	0.000000	0.000000
2935.085479	589.380545	172.337188	0.538777	16.591798	0.934714	8.278811	0.000000	0.000000
2935.105481	589.380626	172.327297	0.538781	16.590845	0.934719	8.278336	0.000000	0.000000
2935.125484	589.380626	172.343851	0.538775	16.592439	0.934710	8.279131	0.000000	0.000000
2935.145485	589.380626	172.342279	0.538776	16.592288	0.934711	8.279056	0.000000	0.000000
2935.165487	589.380626	172.334903	0.538778	16.591578	0.934715	8.278702	0.000000	0.000000
2935.185489	589.380545	172.334675	0.538778	16.591556	0.934715	8.278691	0.000000	0.000000
2935.205492	589.380626	172.335388	0.538778	16.591624	0.934715	8.278725	0.000000	0.000000
2935.225493	589.380626	172.339930	0.538776	16.592062	0.934712	8.278943	0.000000	0.000000
2935.245495	589.380545	172.334101	0.538778	16.591500	0.934715	8.278663	0.000000	0.000000
2935.265497	589.380626	172.343139	0.538775	16.592371	0.934711	8.279097	0.000000	0.000000
2935.285500	589.380626	172.343281	0.538775	16.592384	0.934711	8.279104	0.000000	0.000000
2935.305501	589.380545	172.344378	0.538775	16.592490	0.934710	8.279157	0.000000	0.000000
2935.325503	589.380626	172.340353	0.538776	16.592102	0.934712	8.278963	0.000000	0.000000
2935.345505	589.380545	172.330372	0.538780	16.591141	0.934717	8.278484	0.000000	0.000000
2935.365508	589.380626	172.328347	0.538780	16.590946	0.934719	8.278387	0.000000	0.000000
2935.385509	589.380626	172.351990	0.538772	16.593223	0.934706	8.279522	0.000000	0.000000
2935.405511	589.380545	172.332371	0.538779	16.591334	0.934716	8.278580	0.000000	0.000000
2935.425513	589.380626	172.322493	0.538782	16.590383	0.934722	8.278105	0.000000	0.000000
2935.445515	589.380545	172.328778	0.538780	16.590988	0.934718	8.278407	0.000000	0.000000
2935.465518	589.380626	172.323515	0.538782	16.590481	0.934721	8.278155	0.000000	0.000000
2935.485519	589.380545	172.327328	0.538781	16.590848	0.934719	8.278338	0.000000	0.000000
2935.505521	589.380545	172.320324	0.538783	16.590174	0.934723	8.278001	0.000000	0.000000
2935.525523	589.380626	172.330229	0.538780	16.591128	0.934718	8.278477	0.000000	0.000000
2935.545526	589.380545	172.319947	0.538783	16.590138	0.934723	8.277983	0.000000	0.000000
2935.565527	589.380626	172.332331	0.538779	16.591330	0.934716	8.278578	0.000000	0.000000
2935.585529	589.380626	172.321237	0.538783	16.590262	0.934722	8.278045	0.000000	0.000000
2935.605531	589.380545	172.328212	0.538780	16.590933	0.934719	8.278380	0.000000	0.000000
2935.625534	589.380626	172.329146	0.538780	16.591023	0.934718	8.278425	0.000000	0.000000
2935.645535	589.380545	172.334346	0.538778	16.591524	0.934715	8.278675	0.000000	0.000000
2935.665537	589.380626	172.322276	0.538782	16.590362	0.934722	8.278095	0.000000	0.000000
2935.685539	589.380545	172.316657	0.538784	16.589821	0.934725	8.277825	0.000000	0.000000
2935.705541	589.380545	172.300978	0.538789	16.588311	0.934733	8.277072	0.000000	0.000000
2935.725543	589.380626	172.323121	0.538782	16.590443	0.934721	8.278136	0.000000	0.000000
2935.745545	589.380545	172.313323	0.538785	16.589500	0.934726	8.277665	0.000000	0.000000
2935.765547	589.380626	172.328949	0.538780	16.591004	0.934718	8.278416	0.000000	0.000000
2935.785549	589.380545	172.324352	0.538782	16.590562	0.934721	8.278195	0.000000	0.000000
2935.805552	589.380626	172.315805	0.538785	16.589739	0.934725	8.277784	0.000000	0.000000
2935.825553	589.380626	172.325845	0.538781	16.590705	0.934720	8.278267	0.000000	0.000000
2935.845555	589.380545	172.302727	0.538789	16.588480	0.934732	8.277156	0.000000	0.000000
2935.865557	589.380626	172.321986	0.538782	16.590334	0.934722	8.278081	0.000000	0.000000
2935.885560	589.380545	172.314261	0.538785	16.589590	0.934726	8.277710	0.000000	0.000000
2935.905561	589.380626	172.302238	0.538789	16.588433	0.934733	8.277133	0.000000	0.000000
2935.925563	589.380626	172.312156	0.538786	16.589388	0.934727	8.277609	0.000000	0.000000
2935.945565	589.380545	172.307388	0.538787	16.588929	0.934730	8.277380	0.000000	0.000000
2935.965568	589.380626	172.303245	0.538789	16.588530	0.934732	8.277181	0.000000	0.000000
2935.985569	589.380545	172.306000	0.538788	16.588795	0.934730	8.277313	0.000000	0.000000
2936.005571	589.380626	172.303922	0.538789	16.588595	0.934732	8.277213	0.000000	0.000000
2936.025573	589.380626	172.304688	0.538788	16.588669	0.934731	8.277250	0.000000	0.000000
2936.045575	589.380545	172.309094	0.538787	16.589093	0.934729	8.277462	0.000000	0.000000
2936.065578	589.380626	172.301426	0.538789	16.588355	0.934733	8.277093	0.000000	0.000000
2936.085579	589.380545	172.299096	0.538790	16.588130	0.934734	8.276982	0.000000	0.000000
2936.105581	589.380626	172.319764	0.538783	16.590120	0.934723	8.277974	0.000000	0.000000
2936.125583	589.380545	172.303924	0.538788	16.588595	0.934732	8.277214	0.000000	0.000000
2936.145586	589.380626	172.305517	0.538788	16.588748	0.934731	8.277290	0.000000	0.000000
2936.165587	589.380545	172.299834	0.538790	16.588201	0.934734	8.277017	0.000000	0.000000
2936.185589	589.380626	172.300263	0.538790	16.588243	0.934734	8.277038	0.000000	0.000000
2936.205591	589.380626	172.307542	0.538787	16.588943	0.934730	8.277387	0.000000	0.000000
2936.225594	589.380545	172.308831	0.538787	16.589068	0.934729	8.277449	0.000000	0.000000
2936.245595	589.380626	172.296296	0.538791	16.587861	0.934736	8.276847	0.000000	0.000000
2936.265597	589.380626	172.298893	0.538790	16.588111	0.934734	8.276972	0.000000	0.000000
2936.285599	589.380545	172.300597	0.538790	16.588275	0.934733	8.277054	0.000000	0.000000
2936.305602	589.380626	172.304232	0.538788	16.588625	0.934731	8.277228	0.000000	0.000000
2936.325603	589.380545	172.294585	0.538792	16.587696	0.934737	8.276765	0.000000	0.000000
2936.345605	589.380626	172.296228	0.538791	16.587854	0.934736	8.276844	0.000000	0.000000
2936.365607	589.380545	172.300469	0.538790	16.588262	0.934733	8.277047	0.000000	0.000000
2936.385609	589.380626	172.317413	0.538784	16.589894	0.934724	8.277861	0.000000	0.000000
2936.405612	589.380626	172.294552	0.538792	16.587693	0.934737	8.276763	0.000000	0.000000
2936.425613	589.380545	172.297550	0.538791	16.587981	0.934735	8.276907	0.000000	0.000000
2936.445615	589.380626	172.304603	0.538788	16.588660	0.934731	8.277246	0.000000	0.000000
2936.465617	589.380545	172.295705	0.538791	16.587804	0.934736	8.276819	0.000000	0.000000
2936.485620	589.380545	172.289684	0.538793	16.587224	0.934739	8.276529	0.000000	0.000000
2936.505621	589.380626	172.300522	0.538790	16.588268	0.934733	8.277050	0.000000	0.000000
2936.525623	589.380545	172.302810	0.538789	16.588488	0.934732	8.277160	0.000000	0.000000
2936.545625	589.380626	172.308648	0.538787	16.589050	0.934729	8.277440	0.000000	0.000000
2936.565628	589.380545	172.296698	0.538791	16.587899	0.934735	8.276866	0.000000	0.000000
2936.585629	589.380626	172.302167	0.538789	16.588426	0.934733	8.277129	0.000000	0.000000
2936.605631	589.380626	172.292716	0.538792	16.587516	0.934738	8.276675	0.000000	0.000000
2936.625633	589.380626	172.302056	0.538789	16.588415	0.934733	8.277124	0.000000	0.000000
2936.645636	589.380626	172.294438	0.538792	16.587682	0.934737	8.276758	0.000000	0.000000
2936.665637	589.380626	172.285734	0.538795	16.586844	0.934741	8.276340	0.000000	0.000000
2936.685639	589.380626	172.281427	0.538796	16.586429	0.934744	8.276133	0.000000	0.000000
2936.705641	589.380545	172.281929	0.538796	16.586478	0.934743	8.276157	0.000000	0.000000
2936.725643	589.380626	172.260808	0.538803	16.584444	0.934755	8.275142	0.000000	0.000000
2936.745646	589.380545	172.260517	0.538803	16.584416	0.934755	8.275128	0.000000	0.000000
2936.765647	589.380626	172.261226	0.538803	16.584484	0.934754	8.275162	0.000000	0.000000
2936.785649	589.380626	172.262792	0.538802	16.584635	0.934754	8.275238	0.000000	0.000000
2936.805651	589.380545	172.259168	0.538803	16.584286	0.934755	8.275063	0.000000	0.000000
2936.825654	589.380626	172.261685	0.538803	16.584528	0.934754	8.275184	0.000000	0.000000
2936.845655	589.380545	172.213717	0.538819	16.579910	0.934780	8.272880	0.000000	0.000000
2936.865657	589.380626	172.173896	0.538832	16.576077	0.934801	8.270967	0.000000	0.000000
2936.885659	589.380545	172.169348	0.538834	16.575639	0.934804	8.270749	0.000000	0.000000
2936.905662	589.380545	172.172975	0.538832	16.575988	0.934802	8.270923	0.000000	0.000000
2936.925663	589.380626	172.158285	0.538837	16.574574	0.934810	8.270217	0.000000	0.000000
2936.945665	589.380545	172.162440	0.538836	16.574974	0.934807	8.270417	0.000000	0.000000
2936.965667	589.380626	172.179207	0.538830	16.576588	0.934798	8.271222	0.000000	0.000000
2936.985669	589.380626	172.170277	0.538833	16.575728	0.934803	8.270793	0.000000	0.000000
2937.005672	589.380545	172.164065	0.538835	16.575130	0.934806	8.270495	0.000000	0.000000
2937.025673	589.380626	172.159838	0.538837	16.574723	0.934809	8.270292	0.000000	0.000000
2937.045675	589.380545	172.170184	0.538833	16.575719	0.934803	8.270789	0.000000	0.000000
2937.065677	589.380626	172.160162	0.538837	16.574754	0.934809	8.270307	0.000000	0.000000
2937.085680	589.380545	172.145608	0.538842	16.573353	0.934816	8.269608	0.000000	0.000000
2937.105681	589.380545	172.150968	0.538840	16.573869	0.934813	8.269866	0.000000	0.000000
2937.125683	589.380626	172.141255	0.538843	16.572934	0.934819	8.269399	0.000000	0.000000
2937.145685	589.380545	172.137838	0.538844	16.572605	0.934820	8.269235	0.000000	0.000000
2937.165688	589.380626	172.142785	0.538843	16.573081	0.934818	8.269473	0.000000	0.000000
2937.185689	589.380545	172.139322	0.538844	16.572748	0.934820	8.269306	0.000000	0.000000
2937.205691	589.380626	172.128476	0.538847	16.571704	0.934826	8.268785	0.000000	0.000000
2937.225693	589.380545	172.134807	0.538845	16.572313	0.934822	8.269089	0.000000	0.000000
2937.245696	589.380545	172.137098	0.538844	16.572534	0.934821	8.269199	0.000000	0.000000
2937.265697	589.380626	172.122589	0.538849	16.571137	0.934829	8.268502	0.000000	0.000000
2937.285699	589.380545	172.129117	0.538847	16.571765	0.934825	8.268816	0.000000	0.000000
2937.305701	589.380626	172.133478	0.538846	16.572185	0.934823	8.269026	0.000000	0.000000
2937.325703	589.380626	172.129522	0.538847	16.571804	0.934825	8.268835	0.000000	0.000000
2937.345706	589.380626	172.126197	0.538848	16.571484	0.934827	8.268676	0.000000	0.000000
2937.365707	589.380626	172.122084	0.538850	16.571088	0.934829	8.268478	0.000000	0.000000
2937.385709	589.380545	172.128066	0.538847	16.571664	0.934826	8.268766	0.000000	0.000000
2937.405711	589.380626	172.109333	0.538854	16.569861	0.934836	8.267866	0.000000	0.000000
2937.425714	589.380545	172.102695	0.538856	16.569222	0.934839	8.267547	0.000000	0.000000
2937.445715	589.380545	172.100472	0.538857	16.569008	0.934840	8.267440	0.000000	0.000000
2937.465717	589.380626	172.105930	0.538855	16.569533	0.934838	8.267702	0.000000	0.000000
2937.485719	589.380545	172.106994	0.538855	16.569636	0.934837	8.267753	0.000000	0.000000
2937.505722	589.380626	172.102900	0.538856	16.569241	0.934839	8.267557	0.000000	0.000000
2937.525723	589.380545	172.095462	0.538858	16.568525	0.934843	8.267199	0.000000	0.000000
2937.545725	589.380626	172.098956	0.538857	16.568862	0.934841	8.267367	0.000000	0.000000
2937.565727	589.380545	172.106559	0.538855	16.569594	0.934837	8.267732	0.000000	0.000000
2937.585730	589.380545	172.084642	0.538862	16.567484	0.934849	8.266680	0.000000	0.000000
2937.605731	589.380626	172.083585	0.538862	16.567382	0.934850	8.266629	0.000000	0.000000
2937.625733	589.380545	172.033969	0.538879	16.562605	0.934876	8.264245	0.000000	0.000000
2937.645735	589.380545	171.993201	0.538893	16.558680	0.934898	8.262287	0.000000	0.000000
2937.665737	589.380626	171.955456	0.538905	16.555046	0.934918	8.260474	0.000000	0.000000
2937.685740	589.380545	171.871472	0.538934	16.546961	0.934963	8.256439	0.000000	0.000000
2937.705741	589.380626	171.832580	0.538947	16.543216	0.934984	8.254571	0.000000	0.000000
2937.725743	589.380626	171.833394	0.538946	16.543295	0.934984	8.254610	0.000000	0.000000
2937.745745	589.380626	171.830442	0.538947	16.543010	0.934985	8.254468	0.000000	0.000000
2937.765748	589.380626	171.821553	0.538950	16.542155	0.934990	8.254041	0.000000	0.000000
2937.785749	589.380545	171.802777	0.538957	16.540347	0.935000	8.253139	0.000000	0.000000
2937.805751	589.380626	171.795775	0.538959	16.539673	0.935004	8.252803	0.000000	0.000000
2937.825753	589.380626	171.788383	0.538962	16.538961	0.935008	8.252448	0.000000	0.000000
2937.845756	589.380626	171.790589	0.538961	16.539174	0.935006	8.252554	0.000000	0.000000
2937.865757	589.380626	171.795456	0.538959	16.539642	0.935004	8.252787	0.000000	0.000000
2937.885759	589.380545	171.782113	0.538964	16.538358	0.935011	8.252146	0.000000	0.000000
2937.905761	589.380626	171.787081	0.538962	16.538836	0.935008	8.252385	0.000000	0.000000
2937.925764	589.380545	171.776807	0.538965	16.537847	0.935014	8.251892	0.000000	0.000000
2937.945765	589.380545	171.786003	0.538962	16.538732	0.935009	8.252333	0.000000	0.000000
2937.965767	589.380626	171.775923	0.538966	16.537762	0.935014	8.251849	0.000000	0.000000
2937.985769	589.380545	171.775001	0.538966	16.537673	0.935015	8.251805	0.000000	0.000000
2938.005771	589.380626	171.785298	0.538963	16.538664	0.935009	8.252299	0.000000	0.000000
2938.025774	589.380545	171.776784	0.538965	16.537845	0.935014	8.251890	0.000000	0.000000
2938.045775	589.380626	171.770952	0.538967	16.537283	0.935017	8.251610	0.000000	0.000000
2938.065777	589.380626	171.766667	0.538969	16.536870	0.935019	8.251404	0.000000	0.000000
2938.085779	589.380545	171.771805	0.538967	16.537365	0.935016	8.251651	0.000000	0.000000
2938.105782	589.380626	171.769548	0.538968	16.537148	0.935018	8.251543	0.000000	0.000000
2938.125783	589.380545	171.791297	0.538960	16.539242	0.935006	8.252588	0.000000	0.000000
2938.145785	589.380626	171.778274	0.538965	16.537988	0.935013	8.251962	0.000000	0.000000
2938.165787	589.380626	171.769798	0.538968	16.537172	0.935018	8.251555	0.000000	0.000000
2938.185790	589.380545	171.795818	0.538959	16.539677	0.935004	8.252805	0.000000	0.000000
2938.205791	589.380626	171.781856	0.538964	16.538333	0.935011	8.252134	0.000000	0.000000
2938.225793	589.380545	171.777022	0.538965	16.537867	0.935014	8.251902	0.000000	0.000000
2938.245795	589.380626	171.770090	0.538968	16.537200	0.935017	8.251569	0.000000	0.000000
2938.265797	589.380626	171.774756	0.538966	16.537649	0.935015	8.251793	0.000000	0.000000
2938.285800	589.380545	171.776584	0.538965	16.537825	0.935014	8.251881	0.000000	0.000000
2938.305801	589.380626	171.774204	0.538966	16.537596	0.935015	8.251767	0.000000	0.000000
2938.325803	589.380545	171.759730	0.538971	16.536203	0.935023	8.251071	0.000000	0.000000
2938.345805	589.380626	171.772619	0.538967	16.537444	0.935016	8.251690	0.000000	0.000000
2938.365808	589.380626	171.778938	0.538965	16.538052	0.935013	8.251994	0.000000	0.000000
2938.385809	589.380545	171.772123	0.538967	16.537396	0.935016	8.251667	0.000000	0.000000
2938.405811	589.380626	171.767428	0.538969	16.536944	0.935019	8.251441	0.000000	0.000000
2938.425813	589.380545	171.782706	0.538963	16.538415	0.935011	8.252175	0.000000	0.000000
2938.445816	589.380626	171.754822	0.538973	16.535730	0.935026	8.250835	0.000000	0.000000
2938.465817	589.380545	171.764049	0.538970	16.536618	0.935021	8.251279	0.000000	0.000000
2938.485819	589.380626	171.774035	0.538966	16.537580	0.935015	8.251758	0.000000	0.000000
2938.505821	589.380545	171.764318	0.538970	16.536644	0.935020	8.251292	0.000000	0.000000
2938.525824	589.380545	171.757897	0.538972	16.536026	0.935024	8.250983	0.000000	0.000000
2938.545825	589.380626	171.753626	0.538973	16.535615	0.935026	8.250778	0.000000	0.000000
2938.565827	589.380545	171.736904	0.538979	16.534005	0.935035	8.249975	0.000000	0.000000
2938.585829	589.380626	171.748423	0.538975	16.535114	0.935029	8.250528	0.000000	0.000000
2938.605831	589.380626	171.731670	0.538981	16.533501	0.935038	8.249723	0.000000	0.000000
2938.625834	589.380545	171.740967	0.538977	16.534396	0.935033	8.250170	0.000000	0.000000
2938.645835	589.380626	171.737209	0.538979	16.534034	0.935035	8.249989	0.000000	0.000000
2938.665837	589.380626	171.731745	0.538981	16.533508	0.935038	8.249727	0.000000	0.000000
2938.685839	589.380545	171.731894	0.538980	16.533523	0.935038	8.249734	0.000000	0.000000
2938.705842	589.380626	171.718705	0.538985	16.532253	0.935045	8.249100	0.000000	0.000000
2938.725843	589.380545	171.728890	0.538981	16.533234	0.935039	8.249590	0.000000	0.000000
2938.745845	589.380626	171.728390	0.538982	16.533185	0.935040	8.249566	0.000000	0.000000
2938.765847	589.380626	171.740718	0.538978	16.534372	0.935033	8.250158	0.000000	0.000000
2938.785850	589.380545	171.724805	0.538983	16.532840	0.935042	8.249393	0.000000	0.000000
2938.805851	589.380626	171.731396	0.538981	16.533475	0.935038	8.249710	0.000000	0.000000
2938.825853	589.380545	171.712735	0.538987	16.531678	0.935048	8.248814	0.000000	0.000000
2938.845855	589.380626	171.714216	0.538986	16.531821	0.935047	8.248885	0.000000	0.000000
2938.865858	589.380626	171.722991	0.538983	16.532666	0.935043	8.249306	0.000000	0.000000
2938.885859	589.380545	171.715638	0.538986	16.531958	0.935046	8.248953	0.000000	0.000000
2938.905861	589.380626	171.712326	0.538987	16.531639	0.935048	8.248794	0.000000	0.000000
2938.925863	589.380545	171.713715	0.538986	16.531773	0.935047	8.248861	0.000000	0.000000
2938.945865	589.380626	171.714611	0.538986	16.531859	0.935047	8.248904	0.000000	0.000000
2938.965868	589.380626	171.707249	0.538989	16.531150	0.935051	8.248550	0.000000	0.000000
2938.985869	589.380626	171.718644	0.538985	16.532247	0.935045	8.249098	0.000000	0.000000
2939.005871	589.380626	171.707145	0.538989	16.531140	0.935051	8.248545	0.000000	0.000000
2939.025873	589.380545	171.711011	0.538987	16.531512	0.935049	8.248731	0.000000	0.000000
2939.045876	589.380545	171.717694	0.538985	16.532156	0.935045	8.249052	0.000000	0.000000
2939.065877	589.380626	171.716577	0.538986	16.532048	0.935046	8.248998	0.000000	0.000000
2939.085879	589.380545	171.706626	0.538989	16.531090	0.935051	8.248520	0.000000	0.000000
2939.105881	589.380626	171.706484	0.538989	16.531076	0.935051	8.248513	0.000000	0.000000
2939.125884	589.380545	171.699543	0.538991	16.530408	0.935055	8.248180	0.000000	0.000000
2939.145885	589.380626	171.708673	0.538988	16.531287	0.935050	8.248619	0.000000	0.000000
2939.165887	589.380626	171.703547	0.538990	16.530794	0.935053	8.248372	0.000000	0.000000
2939.185889	589.380545	171.704278	0.538990	16.530864	0.935053	8.248407	0.000000	0.000000
2939.205891	589.380626	171.705135	0.538989	16.530947	0.935052	8.248449	0.000000	0.000000
2939.225893	589.380545	171.706871	0.538989	16.531114	0.935051	8.248532	0.000000	0.000000
2939.245895	589.380626	171.697802	0.538992	16.530241	0.935056	8.248096	0.000000	0.000000
2939.265897	589.380626	171.706859	0.538989	16.531113	0.935051	8.248531	0.000000	0.000000
2939.285899	589.380626	171.687428	0.538995	16.529242	0.935062	8.247598	0.000000	0.000000
2939.305902	589.380626	171.694009	0.538993	16.529875	0.935058	8.247914	0.000000	0.000000
2939.325903	589.380545	171.697145	0.538992	16.530177	0.935056	8.248065	0.000000	0.000000
2939.345905	589.380626	171.696597	0.538992	16.530125	0.935057	8.248038	0.000000	0.000000
2939.365907	589.380545	171.701544	0.538991	16.530601	0.935054	8.248276	0.000000	0.000000
2939.385910	589.380626	171.694651	0.538993	16.529937	0.935058	8.247945	0.000000	0.000000
2939.405911	589.380545	171.687934	0.538995	16.529291	0.935061	8.247622	0.000000	0.000000
2939.425913	589.380626	171.678321	0.538998	16.528365	0.935067	8.247160	0.000000	0.000000
2939.445915	589.380626	171.689732	0.538995	16.529464	0.935060	8.247709	0.000000	0.000000
2939.465918	589.380545	171.703096	0.538990	16.530750	0.935053	8.248351	0.000000	0.000000
2939.485919	589.380626	171.709244	0.538988	16.531342	0.935050	8.248646	0.000000	0.000000
2939.505921	589.380545	171.706194	0.538989	16.531048	0.935051	8.248499	0.000000	0.000000
2939.525923	589.380626	171.708917	0.538988	16.531311	0.935050	8.248630	0.000000	0.000000
2939.545925	589.380626	171.709927	0.538988	16.531408	0.935050	8.248679	0.000000	0.000000
2939.565928	589.380545	171.710515	0.538988	16.531464	0.935049	8.248707	0.000000	0.000000
2939.585929	589.380626	171.700152	0.538991	16.530467	0.935055	8.248209	0.000000	0.000000
2939.605931	589.380545	171.689155	0.538995	16.529408	0.935061	8.247681	0.000000	0.000000
2939.625933	589.380626	171.688240	0.538995	16.529320	0.935061	8.247637	0.000000	0.000000
2939.645936	589.380545	171.687751	0.538995	16.529273	0.935061	8.247614	0.000000	0.000000
2939.665937	589.380626	171.680163	0.538998	16.528542	0.935066	8.247249	0.000000	0.000000
2939.685939	589.380626	171.692473	0.538994	16.529727	0.935059	8.247840	0.000000	0.000000
2939.705941	589.380545	171.699507	0.538991	16.530405	0.935055	8.248178	0.000000	0.000000
2939.725944	589.380626	171.693684	0.538993	16.529844	0.935058	8.247898	0.000000	0.000000
2939.745945	589.380545	171.704971	0.538989	16.530931	0.935052	8.248441	0.000000	0.000000
2939.765947	589.380626	171.704224	0.538990	16.530859	0.935053	8.248405	0.000000	0.000000
2939.785949	589.380626	171.707000	0.538989	16.531126	0.935051	8.248538	0.000000	0.000000
2939.805952	589.380545	171.702032	0.538990	16.530648	0.935054	8.248300	0.000000	0.000000
2939.825953	589.380626	171.700352	0.538991	16.530486	0.935055	8.248219	0.000000	0.000000
2939.845955	589.380626	171.690456	0.538994	16.529533	0.935060	8.247743	0.000000	0.000000
2939.865957	589.380545	171.685807	0.538996	16.529086	0.935062	8.247520	0.000000	0.000000
2939.885959	589.380626	171.690445	0.538994	16.529532	0.935060	8.247743	0.000000	0.000000
2939.905962	589.380545	171.690684	0.538994	16.529555	0.935060	8.247754	0.000000	0.000000
2939.925963	589.380626	171.678399	0.538998	16.528373	0.935067	8.247164	0.000000	0.000000
2939.945965	589.380545	171.677765	0.538999	16.528312	0.935067	8.247134	0.000000	0.000000
2939.965967	589.380626	171.685827	0.538996	16.529088	0.935063	8.247521	0.000000	0.000000
2939.985970	589.380626	171.683157	0.538997	16.528831	0.935064	8.247393	0.000000	0.000000
2940.005971	589.380545	171.686636	0.538996	16.529166	0.935062	8.247560	0.000000	0.000000
2940.025973	589.380626	171.680465	0.538998	16.528571	0.935065	8.247263	0.000000	0.000000
2940.045975	589.380545	171.665856	0.539003	16.527165	0.935073	8.246562	0.000000	0.000000
2940.065978	589.380626	171.684329	0.538996	16.528943	0.935063	8.247449	0.000000	0.000000
2940.085979	589.380545	171.681165	0.538997	16.528639	0.935065	8.247297	0.000000	0.000000
2940.105981	589.380626	171.686073	0.538996	16.529111	0.935062	8.247533	0.000000	0.000000
2940.125983	589.380545	171.688078	0.538995	16.529304	0.935061	8.247629	0.000000	0.000000
2940.145986	589.380626	171.689948	0.538995	16.529484	0.935060	8.247719	0.000000	0.000000
2940.165987	589.380626	171.692501	0.538994	16.529730	0.935059	8.247842	0.000000	0.000000
2940.185989	589.380545	171.676520	0.538999	16.528192	0.935067	8.247074	0.000000	0.000000
2940.205991	589.380626	171.684415	0.538996	16.528952	0.935063	8.247453	0.000000	0.000000
2940.225993	589.380545	171.692826	0.538993	16.529761	0.935059	8.247857	0.000000	0.000000
2940.245996	589.380626	171.679263	0.538998	16.528456	0.935066	8.247206	0.000000	0.000000
2940.265997	589.380626	171.676312	0.538999	16.528172	0.935068	8.247064	0.000000	0.000000
2940.285999	589.380545	171.678386	0.538998	16.528371	0.935066	8.247164	0.000000	0.000000
2940.306001	589.380626	171.688472	0.538995	16.529342	0.935061	8.247648	0.000000	0.000000
2940.326004	589.380545	171.678500	0.538998	16.528382	0.935066	8.247169	0.000000	0.000000
2940.346005	589.380626	171.685313	0.538996	16.529038	0.935063	8.247496	0.000000	0.000000
2940.366007	589.380545	171.667197	0.539002	16.527294	0.935072	8.246626	0.000000	0.000000
2940.386009	589.380626	171.677281	0.538999	16.528265	0.935067	8.247111	0.000000	0.000000
2940.406012	589.380626	171.680173	0.538998	16.528543	0.935066	8.247249	0.000000	0.000000
2940.426013	589.380545	171.684156	0.538996	16.528927	0.935063	8.247441	0.000000	0.000000
2940.446015	589.380626	171.684837	0.538996	16.528992	0.935063	8.247474	0.000000	0.000000
2940.466017	589.380545	171.675522	0.538999	16.528095	0.935068	8.247026	0.000000	0.000000
2940.486019	589.380626	171.685286	0.538996	16.529036	0.935063	8.247495	0.000000	0.000000
2940.506021	589.380545	171.676021	0.538999	16.528144	0.935068	8.247050	0.000000	0.000000
2940.526023	589.380626	171.668131	0.539002	16.527384	0.935072	8.246671	0.000000	0.000000
2940.546025	589.380626	171.667517	0.539002	16.527325	0.935072	8.246641	0.000000	0.000000
2940.566027	589.380545	171.678088	0.538998	16.528343	0.935067	8.247149	0.000000	0.000000
2940.586030	589.380626	171.673580	0.539000	16.527909	0.935069	8.246933	0.000000	0.000000
2940.606031	589.380545	171.674672	0.539000	16.528014	0.935068	8.246985	0.000000	0.000000
2940.626033	589.380545	171.678100	0.538998	16.528344	0.935067	8.247150	0.000000	0.000000
2940.646035	589.380626	171.673464	0.539000	16.527897	0.935069	8.246927	0.000000	0.000000
2940.666038	589.380545	171.679923	0.538998	16.528519	0.935066	8.247237	0.000000	0.000000
2940.686039	589.380626	171.665387	0.539003	16.527120	0.935073	8.246539	0.000000	0.000000
2940.706041	589.380545	171.669446	0.539001	16.527511	0.935071	8.246734	0.000000	0.000000
2940.726043	589.380545	171.671176	0.539001	16.527677	0.935070	8.246817	0.000000	0.000000
2940.746046	589.380626	171.684468	0.538996	16.528957	0.935063	8.247456	0.000000	0.000000
2940.766047	589.380545	171.658866	0.539005	16.526492	0.935077	8.246226	0.000000	0.000000
2940.786049	589.380626	171.674057	0.539000	16.527954	0.935069	8.246956	0.000000	0.000000
2940.806051	589.380626	171.668865	0.539002	16.527455	0.935072	8.246706	0.000000	0.000000
2940.826053	589.380545	171.662854	0.539004	16.526876	0.935075	8.246417	0.000000	0.000000
2940.846056	589.380626	171.678898	0.538998	16.528421	0.935066	8.247188	0.000000	0.000000
2940.866057	589.380545	171.677513	0.538999	16.528287	0.935067	8.247122	0.000000	0.000000
2940.886059	589.380626	171.683251	0.538997	16.528840	0.935064	8.247397	0.000000	0.000000
2940.906061	589.380626	171.670627	0.539001	16.527624	0.935071	8.246791	0.000000	0.000000
2940.926064	589.380545	171.684827	0.538996	16.528991	0.935063	8.247473	0.000000	0.000000
2940.946065	589.380626	171.668827	0.539002	16.527451	0.935072	8.246704	0.000000	0.000000
2940.966067	589.380545	171.664455	0.539003	16.527030	0.935074	8.246494	0.000000	0.000000
2940.986069	589.380626	171.682101	0.538997	16.528729	0.935065	8.247342	0.000000	0.000000
2941.006072	589.380626	171.679789	0.538998	16.528506	0.935066	8.247231	0.000000	0.000000
2941.026073	589.380545	171.676515	0.538999	16.528191	0.935067	8.247074	0.000000	0.000000
2941.046075	589.380626	171.673674	0.539000	16.527918	0.935069	8.246937	0.000000	0.000000
2941.066077	589.380626	171.675776	0.538999	16.528120	0.935068	8.247038	0.000000	0.000000
2941.086080	589.380626	171.677850	0.538999	16.528320	0.935067	8.247138	0.000000	0.000000
2941.106081	589.380545	171.683579	0.538997	16.528871	0.935064	8.247413	0.000000	0.000000
2941.126083	589.380626	171.685361	0.538996	16.529043	0.935063	8.247499	0.000000	0.000000
2941.146085	589.380626	171.686468	0.538996	16.529149	0.935062	8.247552	0.000000	0.000000
2941.166087	589.380545	171.676032	0.538999	16.528145	0.935068	8.247051	0.000000	0.000000
2941.186090	589.380626	171.680063	0.538998	16.528533	0.935066	8.247244	0.000000	0.000000
2941.206091	589.380545	171.657252	0.539005	16.526337	0.935078	8.246148	0.000000	0.000000
2941.226093	589.380626	171.687472	0.538995	16.529246	0.935062	8.247600	0.000000	0.000000
2941.246095	589.380626	171.691383	0.538994	16.529623	0.935060	8.247788	0.000000	0.000000
2941.266098	589.380626	171.673917	0.539000	16.527941	0.935069	8.246949	0.000000	0.000000
2941.286099	589.380626	171.696456	0.538992	16.530111	0.935057	8.248032	0.000000	0.000000
2941.306101	589.380626	171.684691	0.538996	16.528978	0.935063	8.247466	0.000000	0.000000
2941.326103	589.380626	171.667474	0.539002	16.527321	0.935072	8.246639	0.000000	0.000000
2941.346106	589.380545	171.677223	0.538999	16.528259	0.935067	8.247108	0.000000	0.000000
2941.366107	589.380626	171.665981	0.539003	16.527177	0.935073	8.246568	0.000000	0.000000
2941.386109	589.380626	171.673778	0.539000	16.527928	0.935069	8.246942	0.000000	0.000000
2941.406111	589.380545	171.663642	0.539003	16.526952	0.935074	8.246455	0.000000	0.000000
2941.426114	589.380626	171.666010	0.539003	16.527180	0.935073	8.246569	0.000000	0.000000
2941.446115	589.380545	171.656841	0.539006	16.526297	0.935078	8.246129	0.000000	0.000000
2941.466117	589.380626	171.654769	0.539006	16.526098	0.935079	8.246029	0.000000	0.000000
2941.486119	589.380545	171.657537	0.539005	16.526364	0.935078	8.246162	0.000000	0.000000
2941.506121	589.380626	171.655868	0.539006	16.526203	0.935079	8.246082	0.000000	0.000000
2941.526124	589.380626	171.652294	0.539007	16.525859	0.935080	8.245910	0.000000	0.000000
2941.546125	589.380545	171.651907	0.539007	16.525822	0.935081	8.245892	0.000000	0.000000
2941.566127	589.380626	171.652205	0.539007	16.525851	0.935081	8.245906	0.000000	0.000000
2941.586129	589.380545	171.667154	0.539002	16.527290	0.935072	8.246624	0.000000	0.000000
2941.606132	589.380626	171.662180	0.539004	16.526811	0.935075	8.246385	0.000000	0.000000
2941.626133	589.380626	171.667725	0.539002	16.527345	0.935072	8.246651	0.000000	0.000000
2941.646135	589.380545	171.661729	0.539004	16.526768	0.935075	8.246363	0.000000	0.000000
2941.666137	589.380626	171.665547	0.539003	16.527135	0.935073	8.246547	0.000000	0.000000
2941.686140	589.380545	171.654388	0.539006	16.526061	0.935079	8.246011	0.000000	0.000000
2941.706141	589.380626	171.663644	0.539003	16.526952	0.935074	8.246455	0.000000	0.000000
2941.726143	589.380626	171.677350	0.538999	16.528272	0.935067	8.247114	0.000000	0.000000
2941.746145	589.380545	171.665741	0.539003	16.527154	0.935073	8.246556	0.000000	0.000000
2941.766147	589.380626	171.664467	0.539003	16.527031	0.935074	8.246495	0.000000	0.000000
2941.786150	589.380545	171.660933	0.539004	16.526691	0.935076	8.246325	0.000000	0.000000
2941.806151	589.380626	171.652913	0.539007	16.525919	0.935080	8.245940	0.000000	0.000000
2941.826153	589.380545	171.667090	0.539002	16.527284	0.935072	8.246621	0.000000	0.000000
2941.846155	589.380626	171.663081	0.539004	16.526898	0.935075	8.246428	0.000000	0.000000
2941.866158	589.380545	171.658236	0.539005	16.526431	0.935077	8.246196	0.000000	0.000000
2941.886159	589.380545	171.659901	0.539005	16.526592	0.935076	8.246276	0.000000	0.000000
2941.906161	589.380626	171.660732	0.539004	16.526672	0.935076	8.246316	0.000000	0.000000
2941.926163	589.380545	171.662382	0.539004	16.526831	0.935075	8.246395	0.000000	0.000000
2941.946166	589.380626	171.655268	0.539006	16.526146	0.935079	8.246053	0.000000	0.000000
2941.966167	589.380626	171.659420	0.539005	16.526545	0.935077	8.246253	0.000000	0.000000
2941.986169	589.380545	171.646658	0.539009	16.525317	0.935083	8.245639	0.000000	0.000000
2942.006171	589.380626	171.653601	0.539007	16.525985	0.935080	8.245973	0.000000	0.000000
2942.026174	589.380545	171.658066	0.539005	16.526415	0.935077	8.246187	0.000000	0.000000
2942.046175	589.380626	171.660725	0.539004	16.526671	0.935076	8.246315	0.000000	0.000000
2942.066177	589.380545	171.659758	0.539005	16.526578	0.935076	8.246269	0.000000	0.000000
2942.086179	589.380626	171.663952	0.539003	16.526982	0.935074	8.246470	0.000000	0.000000
2942.106181	589.380626	171.647185	0.539009	16.525367	0.935083	8.245665	0.000000	0.000000
2942.126184	589.380626	171.650906	0.539008	16.525726	0.935081	8.245844	0.000000	0.000000
2942.146185	589.380626	171.644416	0.539010	16.525101	0.935085	8.245532	0.000000	0.000000
2942.166187	589.380626	171.662212	0.539004	16.526814	0.935075	8.246387	0.000000	0.000000
2942.186189	589.380545	171.660162	0.539004	16.526617	0.935076	8.246288	0.000000	0.000000
2942.206192	589.380626	171.639607	0.539011	16.524638	0.935087	8.245301	0.000000	0.000000
2942.226193	589.380545	171.650227	0.539008	16.525660	0.935081	8.245811	0.000000	0.000000
2942.246195	589.380626	171.646917	0.539009	16.525342	0.935083	8.245652	0.000000	0.000000
2942.266197	589.380545	171.645998	0.539009	16.525253	0.935084	8.245608	0.000000	0.000000
2942.286200	589.380626	171.649729	0.539008	16.525612	0.935082	8.245787	0.000000	0.000000
2942.306201	589.380545	171.650167	0.539008	16.525654	0.935081	8.245808	0.000000	0.000000
2942.326203	589.380626	171.656073	0.539006	16.526223	0.935078	8.246092	0.000000	0.000000
2942.346205	589.380626	171.653215	0.539007	16.525948	0.935080	8.245954	0.000000	0.000000
2942.366208	589.380545	171.649220	0.539008	16.525563	0.935082	8.245763	0.000000	0.000000
2942.386209	589.380626	171.652741	0.539007	16.525902	0.935080	8.245932	0.000000	0.000000
2942.406211	589.380545	171.650396	0.539008	16.525677	0.935081	8.245819	0.000000	0.000000
2942.426213	589.380626	171.654431	0.539006	16.526065	0.935079	8.246013	0.000000	0.000000
2942.446215	589.380545	171.642504	0.539010	16.524917	0.935086	8.245440	0.000000	0.000000
2942.466218	589.380626	171.650044	0.539008	16.525643	0.935082	8.245802	0.000000	0.000000
2942.486219	589.380626	171.640061	0.539011	16.524681	0.935087	8.245323	0.000000	0.000000
2942.506221	589.380545	171.650725	0.539008	16.525708	0.935081	8.245835	0.000000	0.000000
2942.526223	589.380626	171.647863	0.539009	16.525433	0.935083	8.245697	0.000000	0.000000
2942.546226	589.380545	171.661131	0.539004	16.526710	0.935076	8.246335	0.000000	0.000000
2942.566227	589.380626	171.648589	0.539008	16.525503	0.935082	8.245732	0.000000	0.000000
2942.586229	589.380626	171.648254	0.539009	16.525470	0.935083	8.245716	0.000000	0.000000
2942.606231	589.380545	171.651447	0.539007	16.525778	0.935081	8.245869	0.000000	0.000000
2942.626234	589.380626	171.629249	0.539015	16.523641	0.935093	8.244803	0.000000	0.000000
2942.646235	589.380545	171.652738	0.539007	16.525902	0.935080	8.245932	0.000000	0.000000
2942.666237	589.380626	171.652621	0.539007	16.525891	0.935080	8.245926	0.000000	0.000000
2942.686239	589.380545	171.656231	0.539006	16.526238	0.935078	8.246099	0.000000	0.000000
2942.706242	589.380626	171.656314	0.539006	16.526246	0.935078	8.246103	0.000000	0.000000
2942.726243	589.380545	171.652689	0.539007	16.525897	0.935080	8.245929	0.000000	0.000000
2942.746245	589.380626	171.644857	0.539010	16.525143	0.935084	8.245553	0.000000	0.000000
2942.766247	589.380545	171.658830	0.539005	16.526489	0.935077	8.246224	0.000000	0.000000
2942.786249	589.380545	171.630576	0.539014	16.523768	0.935092	8.244867	0.000000	0.000000
2942.806252	589.380626	171.644625	0.539010	16.525121	0.935085	8.245542	0.000000	0.000000
2942.826253	589.380545	171.640212	0.539011	16.524696	0.935087	8.245330	0.000000	0.000000
2942.846255	589.380626	171.640242	0.539011	16.524699	0.935087	8.245331	0.000000	0.000000
2942.866257	589.380545	171.649775	0.539008	16.525617	0.935082	8.245789	0.000000	0.000000
2942.886260	589.380626	171.637535	0.539012	16.524438	0.935088	8.245201	0.000000	0.000000
2942.906261	589.380545	171.638331	0.539012	16.524515	0.935088	8.245239	0.000000	0.000000
2942.926263	589.380626	171.641353	0.539011	16.524806	0.935086	8.245385	0.000000	0.000000
2942.946265	589.380545	171.640257	0.539011	16.524700	0.935087	8.245332	0.000000	0.000000
2942.966268	589.380626	171.643268	0.539010	16.524990	0.935085	8.245477	0.000000	0.000000
2942.986269	589.380626	171.644252	0.539010	16.525085	0.935085	8.245524	0.000000	0.000000
2943.006271	589.380545	171.639909	0.539011	16.524667	0.935087	8.245315	0.000000	0.000000
2943.026273	589.380626	171.635034	0.539013	16.524198	0.935090	8.245081	0.000000	0.000000
2943.046275	589.380545	171.640941	0.539011	16.524766	0.935086	8.245365	0.000000	0.000000
2943.066278	589.380626	171.647071	0.539009	16.525356	0.935083	8.245659	0.000000	0.000000
2943.086279	589.380545	171.645622	0.539009	16.525217	0.935084	8.245590	0.000000	0.000000
2943.106281	589.380545	171.640414	0.539011	16.524716	0.935087	8.245339	0.000000	0.000000
2943.126283	589.380626	171.651147	0.539008	16.525749	0.935081	8.245855	0.000000	0.000000
2943.146286	589.380545	171.634748	0.539013	16.524170	0.935090	8.245067	0.000000	0.000000
2943.166287	589.380626	171.634425	0.539013	16.524139	0.935090	8.245052	0.000000	0.000000
2943.186289	589.380545	171.634093	0.539013	16.524107	0.935090	8.245036	0.000000	0.000000
2943.206291	589.380626	171.619353	0.539018	16.522688	0.935098	8.244328	0.000000	0.000000
2943.226294	589.380626	171.628782	0.539015	16.523596	0.935093	8.244781	0.000000	0.000000
2943.246295	589.380545	171.642671	0.539010	16.524933	0.935085	8.245448	0.000000	0.000000
2943.266297	589.380626	171.634241	0.539013	16.524121	0.935090	8.245043	0.000000	0.000000
2943.286299	589.380545	171.633886	0.539013	16.524087	0.935090	8.245026	0.000000	0.000000
2943.306302	589.380626	171.637458	0.539012	16.524431	0.935088	8.245197	0.000000	0.000000
2943.326303	589.380545	171.640486	0.539011	16.524722	0.935087	8.245343	0.000000	0.000000
2943.346305	589.380626	171.638825	0.539012	16.524563	0.935088	8.245263	0.000000	0.000000
2943.366307	589.380626	171.629042	0.539015	16.523621	0.935093	8.244793	0.000000	0.000000
2943.386309	589.380545	171.641956	0.539011	16.524864	0.935086	8.245414	0.000000	0.000000
2943.386309	589.380545	171.623168	0.539017	16.523055	0.935096	8.244511	0.000000	0.000000
2943.426313	589.380626	171.626683	0.539016	16.523394	0.935094	8.244680	0.000000	0.000000
2943.446315	589.380545	171.630568	0.539014	16.523768	0.935092	8.244867	0.000000	0.000000
2943.466317	589.380626	171.630091	0.539015	16.523722	0.935092	8.244844	0.000000	0.000000
2943.486320	589.380545	171.620176	0.539018	16.522767	0.935098	8.244367	0.000000	0.000000
2943.506321	589.380626	171.612297	0.539021	16.522009	0.935102	8.243989	0.000000	0.000000
2943.526323	589.380545	171.627313	0.539015	16.523454	0.935094	8.244710	0.000000	0.000000
2943.546325	589.380626	171.621802	0.539017	16.522924	0.935097	8.244445	0.000000	0.000000
2943.566328	589.380626	171.617644	0.539019	16.522523	0.935099	8.244246	0.000000	0.000000
2943.586329	589.380545	171.637678	0.539012	16.524452	0.935088	8.245208	0.000000	0.000000
2943.606331	589.380626	171.620528	0.539018	16.522801	0.935097	8.244384	0.000000	0.000000
2943.626333	589.380545	171.615215	0.539020	16.522289	0.935100	8.244129	0.000000	0.000000
2943.646336	589.380626	171.615133	0.539020	16.522282	0.935100	8.244125	0.000000	0.000000
2943.666337	589.380626	171.617708	0.539019	16.522530	0.935099	8.244249	0.000000	0.000000
2943.686339	589.380626	171.618918	0.539018	16.522646	0.935098	8.244307	0.000000	0.000000
2943.706341	589.380626	171.617073	0.539019	16.522468	0.935099	8.244218	0.000000	0.000000
2943.726343	589.380626	171.620878	0.539018	16.522835	0.935097	8.244401	0.000000	0.000000
2943.746346	589.380626	171.615323	0.539020	16.522300	0.935100	8.244134	0.000000	0.000000
2943.766347	589.380626	171.626857	0.539016	16.523410	0.935094	8.244688	0.000000	0.000000
2943.786349	589.380545	171.624721	0.539016	16.523205	0.935095	8.244586	0.000000	0.000000
2943.806351	589.380626	171.629315	0.539015	16.523647	0.935093	8.244806	0.000000	0.000000
2943.826354	589.380626	171.618711	0.539018	16.522626	0.935098	8.244297	0.000000	0.000000
2943.846355	589.380545	171.614429	0.539020	16.522214	0.935101	8.244091	0.000000	0.000000
2943.866357	589.380626	171.620997	0.539018	16.522846	0.935097	8.244407	0.000000	0.000000
2943.886359	589.380545	171.623885	0.539017	16.523124	0.935096	8.244545	0.000000	0.000000
2943.906362	589.380626	171.633204	0.539014	16.524021	0.935091	8.244993	0.000000	0.000000
2943.926363	589.380626	171.630564	0.539014	16.523767	0.935092	8.244866	0.000000	0.000000
2943.946365	589.380545	171.612992	0.539020	16.522075	0.935101	8.244022	0.000000	0.000000
2943.966367	589.380626	171.621034	0.539018	16.522850	0.935097	8.244408	0.000000	0.000000
2943.986369	589.380545	171.617703	0.539019	16.522529	0.935099	8.244248	0.000000	0.000000
2944.006371	589.380626	171.624081	0.539017	16.523143	0.935096	8.244555	0.000000	0.000000
2944.026373	589.380545	171.620493	0.539018	16.522798	0.935097	8.244383	0.000000	0.000000
2944.046375	589.380545	171.614240	0.539020	16.522196	0.935101	8.244082	0.000000	0.000000
2944.066377	589.380626	171.614127	0.539020	16.522185	0.935101	8.244077	0.000000	0.000000
2944.086380	589.380545	171.623824	0.539017	16.523118	0.935096	8.244543	0.000000	0.000000
2944.106381	589.380626	171.615216	0.539020	16.522290	0.935100	8.244129	0.000000	0.000000
2944.126383	589.380545	171.607368	0.539022	16.521534	0.935104	8.243752	0.000000	0.000000
2944.146385	589.380626	171.609765	0.539021	16.521765	0.935103	8.243867	0.000000	0.000000
2944.166388	589.380626	171.613605	0.539020	16.522135	0.935101	8.244052	0.000000	0.000000
2944.186389	589.380545	171.625091	0.539016	16.523240	0.935095	8.244603	0.000000	0.000000
2944.206391	589.380626	171.629277	0.539015	16.523643	0.935093	8.244804	0.000000	0.000000
2944.226393	589.380545	171.630027	0.539015	16.523716	0.935092	8.244841	0.000000	0.000000
2944.246396	589.380626	171.617128	0.539019	16.522474	0.935099	8.244221	0.000000	0.000000
2944.266397	589.380626	171.617432	0.539019	16.522503	0.935099	8.244235	0.000000	0.000000
2944.286399	589.380545	171.610453	0.539021	16.521831	0.935103	8.243900	0.000000	0.000000
2944.306401	589.380626	171.603558	0.539024	16.521167	0.935107	8.243569	0.000000	0.000000
2944.326403	589.380545	171.603484	0.539023	16.521160	0.935106	8.243565	0.000000	0.000000
2944.346406	589.380626	171.614455	0.539020	16.522216	0.935101	8.244092	0.000000	0.000000
2944.366407	589.380545	171.608929	0.539022	16.521684	0.935104	8.243827	0.000000	0.000000
2944.386409	589.380626	171.594979	0.539026	16.520341	0.935111	8.243157	0.000000	0.000000
2944.406411	589.380626	171.603143	0.539024	16.521127	0.935107	8.243549	0.000000	0.000000
2944.426414	589.380545	171.603395	0.539023	16.521151	0.935107	8.243561	0.000000	0.000000
2944.446415	589.380626	171.606986	0.539022	16.521497	0.935105	8.243734	0.000000	0.000000
2944.466417	589.380545	171.600000	0.539025	16.520825	0.935108	8.243398	0.000000	0.000000
2944.486419	589.380626	171.598215	0.539025	16.520653	0.935109	8.243312	0.000000	0.000000
2944.506422	589.380545	171.600895	0.539024	16.520911	0.935108	8.243441	0.000000	0.000000
2944.526423	589.380626	171.588199	0.539029	16.519689	0.935115	8.242831	0.000000	0.000000
2944.546425	589.380626	171.603156	0.539024	16.521129	0.935107	8.243550	0.000000	0.000000
2944.566427	589.380545	171.604899	0.539023	16.521296	0.935106	8.243633	0.000000	0.000000
2944.586430	589.380626	171.599934	0.539025	16.520818	0.935109	8.243395	0.000000	0.000000
2944.606431	589.380545	171.588779	0.539028	16.519744	0.935114	8.242859	0.000000	0.000000
2944.626433	589.380626	171.603478	0.539024	16.521159	0.935107	8.243565	0.000000	0.000000
2944.646435	589.380545	171.603355	0.539024	16.521148	0.935107	8.243559	0.000000	0.000000
2944.666437	589.380626	171.603394	0.539024	16.521151	0.935107	8.243561	0.000000	0.000000
2944.686440	589.380626	171.618455	0.539019	16.522601	0.935099	8.244285	0.000000	0.000000
2944.706441	589.380545	171.589876	0.539028	16.519850	0.935114	8.242912	0.000000	0.000000
2944.726443	589.380626	171.606198	0.539023	16.521421	0.935105	8.243696	0.000000	0.000000
2944.746445	589.380545	171.595425	0.539026	16.520384	0.935111	8.243178	0.000000	0.000000
2944.766448	589.380626	171.601317	0.539024	16.520951	0.935108	8.243461	0.000000	0.000000
2944.786449	589.380626	171.601104	0.539024	16.520931	0.935108	8.243451	0.000000	0.000000
2944.806451	589.380545	171.592681	0.539027	16.520120	0.935112	8.243046	0.000000	0.000000
2944.826453	589.380626	171.583478	0.539030	16.519234	0.935117	8.242604	0.000000	0.000000
2944.846456	589.380626	171.598434	0.539025	16.520674	0.935109	8.243323	0.000000	0.000000
2944.866457	589.380545	171.597557	0.539025	16.520589	0.935110	8.243281	0.000000	0.000000
2944.886459	589.380626	171.584854	0.539030	16.519366	0.935117	8.242670	0.000000	0.000000
2944.906461	589.380545	171.579676	0.539031	16.518868	0.935119	8.242422	0.000000	0.000000
2944.926464	589.380626	171.584883	0.539030	16.519369	0.935117	8.242672	0.000000	0.000000
2944.946465	589.380626	171.582375	0.539031	16.519128	0.935118	8.242551	0.000000	0.000000
2944.966467	589.380545	171.586893	0.539029	16.519563	0.935115	8.242768	0.000000	0.000000
2944.986469	589.380626	171.592012	0.539027	16.520056	0.935113	8.243014	0.000000	0.000000
2945.006471	589.380545	171.590034	0.539028	16.519865	0.935114	8.242919	0.000000	0.000000
2945.026474	589.380626	171.569929	0.539035	16.517930	0.935125	8.241954	0.000000	0.000000
2945.046475	589.380626	171.587274	0.539029	16.519599	0.935115	8.242787	0.000000	0.000000
2945.066477	589.380545	171.595128	0.539026	16.520356	0.935111	8.243164	0.000000	0.000000
2945.086479	589.380626	171.590464	0.539028	16.519907	0.935114	8.242940	0.000000	0.000000
2945.106482	589.380626	171.587665	0.539029	16.519637	0.935115	8.242805	0.000000	0.000000
2945.126483	589.380545	171.573709	0.539033	16.518293	0.935122	8.242135	0.000000	0.000000
2945.146485	589.380626	171.586145	0.539029	16.519491	0.935116	8.242732	0.000000	0.000000
2945.166487	589.380545	171.595756	0.539026	16.520416	0.935111	8.243194	0.000000	0.000000
2945.186490	589.380626	171.585166	0.539030	16.519396	0.935116	8.242685	0.000000	0.000000
2945.206491	589.380545	171.579560	0.539031	16.518857	0.935119	8.242416	0.000000	0.000000
2945.226493	589.380626	171.575784	0.539033	16.518493	0.935121	8.242235	0.000000	0.000000
2945.246495	589.380626	171.588731	0.539029	16.519740	0.935115	8.242857	0.000000	0.000000
2945.265497	589.380545	171.589018	0.539028	16.519767	0.935114	8.242871	0.000000	0.000000
2945.285499	589.380626	171.585757	0.539029	16.519453	0.935116	8.242714	0.000000	0.000000
2945.305501	589.380545	171.583502	0.539030	16.519236	0.935117	8.242606	0.000000	0.000000
2945.325503	589.380626	171.575016	0.539033	16.518419	0.935122	8.242198	0.000000	0.000000
2945.345505	589.380545	171.570993	0.539034	16.518032	0.935124	8.242005	0.000000	0.000000
2945.365507	589.380626	171.562724	0.539037	16.517236	0.935128	8.241607	0.000000	0.000000
2945.385509	589.380545	171.565765	0.539036	16.517529	0.935127	8.241753	0.000000	0.000000
2945.405511	589.380545	171.570750	0.539034	16.518009	0.935124	8.241993	0.000000	0.000000
2945.425513	589.380626	171.588090	0.539029	16.519678	0.935115	8.242826	0.000000	0.000000
2945.445515	589.380545	171.577139	0.539032	16.518624	0.935121	8.242300	0.000000	0.000000
2945.465517	589.380626	171.577534	0.539032	16.518662	0.935120	8.242319	0.000000	0.000000
2945.485519	589.380626	171.582158	0.539031	16.519107	0.935118	8.242541	0.000000	0.000000
2945.505521	589.380626	171.574347	0.539033	16.518355	0.935122	8.242166	0.000000	0.000000
2945.525523	589.380626	171.585498	0.539030	16.519428	0.935116	8.242701	0.000000	0.000000
2945.545525	589.380545	171.576878	0.539032	16.518599	0.935121	8.242287	0.000000	0.000000
2945.565527	589.380626	171.570690	0.539035	16.518003	0.935124	8.241990	0.000000	0.000000
2945.585529	589.380626	171.572785	0.539034	16.518205	0.935123	8.242091	0.000000	0.000000
2945.605531	589.380545	171.585728	0.539029	16.519451	0.935116	8.242712	0.000000	0.000000
2945.625533	589.380626	171.582948	0.539030	16.519183	0.935118	8.242579	0.000000	0.000000
2945.645535	589.380545	171.591845	0.539027	16.520040	0.935113	8.243006	0.000000	0.000000
2945.665537	589.380626	171.581523	0.539031	16.519046	0.935118	8.242510	0.000000	0.000000
2945.685539	589.380545	171.579378	0.539032	16.518839	0.935119	8.242407	0.000000	0.000000
2945.705541	589.380626	171.595783	0.539026	16.520419	0.935111	8.243195	0.000000	0.000000
2945.725543	589.380626	171.579862	0.539031	16.518886	0.935119	8.242431	0.000000	0.000000
2945.745545	589.380545	171.584078	0.539030	16.519292	0.935117	8.242633	0.000000	0.000000
2945.765547	589.380626	171.587627	0.539029	16.519633	0.935115	8.242804	0.000000	0.000000
2945.785549	589.380545	171.577521	0.539032	16.518661	0.935120	8.242318	0.000000	0.000000
2945.805551	589.380626	171.581666	0.539031	16.519060	0.935118	8.242517	0.000000	0.000000
2945.825553	589.380626	171.583537	0.539030	16.519240	0.935117	8.242607	0.000000	0.000000
2945.845555	589.380626	171.586214	0.539029	16.519497	0.935116	8.242736	0.000000	0.000000
2945.865557	589.380626	171.572175	0.539034	16.518146	0.935123	8.242061	0.000000	0.000000
2945.885559	589.380545	171.572886	0.539034	16.518214	0.935123	8.242096	0.000000	0.000000
2945.905561	589.380626	171.571204	0.539034	16.518052	0.935124	8.242015	0.000000	0.000000
2945.925563	589.380545	171.573891	0.539033	16.518311	0.935122	8.242144	0.000000	0.000000
2945.945565	589.380626	171.575586	0.539033	16.518474	0.935122	8.242225	0.000000	0.000000
2945.965567	589.380626	171.577148	0.539032	16.518625	0.935121	8.242300	0.000000	0.000000
2945.985569	589.380545	171.564645	0.539037	16.517421	0.935127	8.241700	0.000000	0.000000
2946.005571	589.380626	171.571560	0.539034	16.518087	0.935124	8.242032	0.000000	0.000000
2946.025573	589.380626	171.572881	0.539034	16.518214	0.935123	8.242095	0.000000	0.000000
2946.045575	589.380626	171.567875	0.539035	16.517732	0.935126	8.241855	0.000000	0.000000
2946.065578	589.380545	171.562998	0.539037	16.517262	0.935128	8.241621	0.000000	0.000000
2946.085579	589.380626	171.556778	0.539039	16.516663	0.935132	8.241322	0.000000	0.000000
2946.105581	589.380626	171.564535	0.539037	16.517410	0.935127	8.241694	0.000000	0.000000
2946.125583	589.380545	171.568777	0.539035	16.517819	0.935125	8.241898	0.000000	0.000000
2946.145585	589.380626	171.566937	0.539036	16.517642	0.935126	8.241810	0.000000	0.000000
2946.165587	589.380545	171.558778	0.539038	16.516856	0.935130	8.241418	0.000000	0.000000
2946.185589	589.380545	171.550629	0.539041	16.516071	0.935135	8.241026	0.000000	0.000000
2946.205591	589.380626	171.553022	0.539040	16.516302	0.935134	8.241141	0.000000	0.000000
2946.225593	589.380545	171.551083	0.539041	16.516115	0.935135	8.241048	0.000000	0.000000
2946.245595	589.380626	171.555567	0.539040	16.516547	0.935132	8.241264	0.000000	0.000000
2946.265597	589.380545	171.549329	0.539042	16.515946	0.935135	8.240964	0.000000	0.000000
2946.285599	589.380626	171.559580	0.539038	16.516933	0.935130	8.241456	0.000000	0.000000
2946.305601	589.380626	171.553946	0.539040	16.516391	0.935133	8.241186	0.000000	0.000000
2946.325603	589.380545	171.565484	0.539036	16.517502	0.935127	8.241740	0.000000	0.000000
2946.345605	589.380626	171.552181	0.539041	16.516221	0.935134	8.241101	0.000000	0.000000
2946.365607	589.380545	171.555791	0.539039	16.516568	0.935132	8.241274	0.000000	0.000000
2946.385609	589.380626	171.560496	0.539038	16.517021	0.935130	8.241500	0.000000	0.000000
2946.405611	589.380545	171.548766	0.539042	16.515892	0.935136	8.240937	0.000000	0.000000
2946.425613	589.380626	171.544499	0.539043	16.515481	0.935138	8.240732	0.000000	0.000000
2946.445615	589.380626	171.562556	0.539037	16.517220	0.935129	8.241599	0.000000	0.000000
2946.465617	589.380545	171.561217	0.539038	16.517091	0.935129	8.241535	0.000000	0.000000
2946.485619	589.380626	171.565233	0.539036	16.517477	0.935127	8.241728	0.000000	0.000000
2946.505621	589.380545	171.557263	0.539039	16.516710	0.935131	8.241345	0.000000	0.000000
2946.525623	589.380626	171.566319	0.539036	16.517582	0.935127	8.241780	0.000000	0.000000
2946.545625	589.380626	171.557120	0.539039	16.516696	0.935131	8.241338	0.000000	0.000000
2946.565627	589.380545	171.562870	0.539037	16.517250	0.935128	8.241614	0.000000	0.000000
2946.585629	589.380626	171.558609	0.539039	16.516840	0.935131	8.241410	0.000000	0.000000
2946.605631	589.380545	171.567650	0.539035	16.517710	0.935126	8.241844	0.000000	0.000000
2946.625633	589.380626	171.554359	0.539040	16.516431	0.935133	8.241206	0.000000	0.000000
2946.645635	589.380545	171.567877	0.539035	16.517732	0.935126	8.241855	0.000000	0.000000
2946.665637	589.380626	171.550737	0.539041	16.516082	0.935135	8.241032	0.000000	0.000000
2946.685639	589.380545	171.556623	0.539039	16.516649	0.935132	8.241314	0.000000	0.000000
2946.705641	589.380626	171.552223	0.539041	16.516225	0.935134	8.241103	0.000000	0.000000
2946.725643	589.380626	171.561010	0.539038	16.517071	0.935129	8.241525	0.000000	0.000000
2946.745645	589.380545	171.562073	0.539037	16.517173	0.935129	8.241576	0.000000	0.000000
2946.765647	589.380626	171.559103	0.539038	16.516887	0.935130	8.241433	0.000000	0.000000
2946.785649	589.380545	171.557476	0.539039	16.516731	0.935131	8.241355	0.000000	0.000000
2946.805651	589.380626	171.546085	0.539043	16.515634	0.935137	8.240808	0.000000	0.000000
2946.825653	589.380545	171.563139	0.539037	16.517276	0.935128	8.241627	0.000000	0.000000
2946.845655	589.380626	171.553676	0.539040	16.516365	0.935133	8.241173	0.000000	0.000000
2946.865657	589.380626	171.550993	0.539041	16.516107	0.935135	8.241044	0.000000	0.000000
2946.885659	589.380545	171.548894	0.539042	16.515904	0.935136	8.240943	0.000000	0.000000
2946.905661	589.380626	171.557591	0.539039	16.516742	0.935131	8.241361	0.000000	0.000000
2946.925663	589.380545	171.548943	0.539042	16.515909	0.935136	8.240945	0.000000	0.000000
2946.945665	589.380626	171.545310	0.539043	16.515559	0.935138	8.240771	0.000000	0.000000
2946.965667	589.380545	171.559275	0.539038	16.516904	0.935130	8.241442	0.000000	0.000000
2946.985669	589.380626	171.551227	0.539041	16.516129	0.935135	8.241055	0.000000	0.000000
2947.005672	589.380626	171.546744	0.539043	16.515697	0.935137	8.240840	0.000000	0.000000
2947.025673	589.380545	171.545902	0.539043	16.515616	0.935137	8.240799	0.000000	0.000000
2947.045675	589.380626	171.548970	0.539042	16.515912	0.935136	8.240947	0.000000	0.000000
2947.065677	589.380626	171.546263	0.539043	16.515651	0.935137	8.240817	0.000000	0.000000
2947.085679	589.380626	171.554866	0.539040	16.516479	0.935133	8.241230	0.000000	0.000000
2947.105681	589.380626	171.520370	0.539051	16.513158	0.935151	8.239573	0.000000	0.000000
2947.125683	589.380545	171.537007	0.539046	16.514760	0.935142	8.240372	0.000000	0.000000
2947.145685	589.380626	171.551381	0.539041	16.516144	0.935134	8.241062	0.000000	0.000000
2947.165687	589.380545	171.556437	0.539039	16.516631	0.935132	8.241305	0.000000	0.000000
2947.185689	589.380626	171.548798	0.539042	16.515895	0.935136	8.240938	0.000000	0.000000
2947.205691	589.380626	171.555792	0.539040	16.516569	0.935132	8.241274	0.000000	0.000000
2947.225693	589.380626	171.556321	0.539039	16.516619	0.935132	8.241300	0.000000	0.000000
2947.245695	589.380626	171.551311	0.539041	16.516137	0.935135	8.241059	0.000000	0.000000
2947.265697	589.380545	171.547380	0.539042	16.515759	0.935137	8.240870	0.000000	0.000000
2947.285699	589.380626	171.547958	0.539042	16.515814	0.935136	8.240898	0.000000	0.000000
2947.305701	589.380545	171.547117	0.539042	16.515733	0.935137	8.240858	0.000000	0.000000
2947.325703	589.380626	171.525786	0.539050	16.513680	0.935148	8.239833	0.000000	0.000000
2947.345706	589.380545	171.528317	0.539049	16.513923	0.935147	8.239955	0.000000	0.000000
2947.365707	589.380626	171.546503	0.539043	16.515674	0.935137	8.240828	0.000000	0.000000
2947.385709	589.380545	171.541969	0.539044	16.515238	0.935139	8.240610	0.000000	0.000000
2947.405711	589.380545	171.520479	0.539051	16.513169	0.935151	8.239578	0.000000	0.000000
2947.425713	589.380626	171.527607	0.539049	16.513855	0.935147	8.239920	0.000000	0.000000
2947.445715	589.380545	171.528108	0.539049	16.513903	0.935147	8.239944	0.000000	0.000000
2947.465717	589.380626	171.525617	0.539050	16.513663	0.935148	8.239825	0.000000	0.000000
2947.485719	589.380545	171.525234	0.539050	16.513627	0.935148	8.239806	0.000000	0.000000
2947.505721	589.380626	171.535184	0.539046	16.514584	0.935143	8.240284	0.000000	0.000000
2947.525723	589.380545	171.532228	0.539047	16.514300	0.935145	8.240142	0.000000	0.000000
2947.545725	589.380626	171.537337	0.539046	16.514792	0.935142	8.240388	0.000000	0.000000
2947.565727	589.380545	171.528869	0.539049	16.513977	0.935146	8.239981	0.000000	0.000000
2947.585729	589.380626	171.542443	0.539044	16.515283	0.935139	8.240633	0.000000	0.000000
2947.605731	589.380626	171.527648	0.539049	16.513859	0.935147	8.239922	0.000000	0.000000
2947.625733	589.380545	171.520958	0.539051	16.513215	0.935151	8.239601	0.000000	0.000000
2947.645735	589.380626	171.517038	0.539053	16.512837	0.935153	8.239413	0.000000	0.000000
2947.665737	589.380545	171.526878	0.539049	16.513785	0.935147	8.239885	0.000000	0.000000
2947.685739	589.380626	171.516575	0.539053	16.512793	0.935153	8.239390	0.000000	0.000000
2947.705741	589.380626	171.526236	0.539049	16.513723	0.935148	8.239855	0.000000	0.000000
2947.725743	589.380545	171.541699	0.539044	16.515212	0.935140	8.240597	0.000000	0.000000
2947.745745	589.380626	171.521243	0.539051	16.513242	0.935151	8.239615	0.000000	0.000000
2947.765747	589.380626	171.530465	0.539048	16.514130	0.935146	8.240058	0.000000	0.000000
2947.785749	589.380626	171.538170	0.539045	16.514872	0.935142	8.240428	0.000000	0.000000
2947.805751	589.380545	171.516456	0.539053	16.512781	0.935153	8.239385	0.000000	0.000000
2947.825753	589.380626	171.525789	0.539050	16.513680	0.935148	8.239833	0.000000	0.000000
2947.845755	589.380626	171.536111	0.539046	16.514674	0.935143	8.240329	0.000000	0.000000
2947.865757	589.380545	171.517206	0.539052	16.512854	0.935153	8.239421	0.000000	0.000000
2947.885759	589.380626	171.528930	0.539049	16.513982	0.935147	8.239984	0.000000	0.000000
2947.905761	589.380545	171.531684	0.539048	16.514248	0.935145	8.240116	0.000000	0.000000
2947.925763	589.380626	171.529300	0.539048	16.514018	0.935146	8.240002	0.000000	0.000000
2947.945765	589.380626	171.534501	0.539047	16.514519	0.935144	8.240252	0.000000	0.000000
2947.965767	589.380626	171.520990	0.539051	16.513218	0.935151	8.239603	0.000000	0.000000
2947.985769	589.380626	171.527580	0.539049	16.513852	0.935147	8.239919	0.000000	0.000000
2948.005771	589.380545	171.533702	0.539047	16.514442	0.935144	8.240213	0.000000	0.000000
2948.025773	589.380626	171.518663	0.539052	16.512994	0.935152	8.239491	0.000000	0.000000
2948.045775	589.380545	171.523336	0.539050	16.513444	0.935149	8.239715	0.000000	0.000000
2948.065777	589.380626	171.521708	0.539051	16.513287	0.935150	8.239637	0.000000	0.000000
2948.085779	589.380626	171.541621	0.539044	16.515204	0.935140	8.240594	0.000000	0.000000
2948.105781	589.380545	171.513710	0.539054	16.512517	0.935155	8.239253	0.000000	0.000000
2948.125783	589.380626	171.520110	0.539052	16.513133	0.935151	8.239560	0.000000	0.000000
2948.145785	589.380545	171.521548	0.539051	16.513272	0.935150	8.239629	0.000000	0.000000
2948.165787	589.380626	171.518094	0.539052	16.512939	0.935152	8.239463	0.000000	0.000000
2948.185789	589.380626	171.517625	0.539052	16.512894	0.935153	8.239441	0.000000	0.000000
2948.205791	589.380545	171.522594	0.539051	16.513372	0.935150	8.239680	0.000000	0.000000
2948.225793	589.380626	171.516143	0.539053	16.512751	0.935153	8.239370	0.000000	0.000000
2948.245795	589.380545	171.513421	0.539054	16.512489	0.935155	8.239239	0.000000	0.000000
2948.265797	589.380626	171.522815	0.539051	16.513394	0.935150	8.239690	0.000000	0.000000
2948.285800	589.380626	171.505831	0.539056	16.511758	0.935159	8.238874	0.000000	0.000000
2948.305801	589.380626	171.515746	0.539053	16.512713	0.935154	8.239351	0.000000	0.000000
2948.325803	589.380626	171.523606	0.539050	16.513470	0.935149	8.239728	0.000000	0.000000
2948.345805	589.380545	171.518584	0.539052	16.512986	0.935152	8.239487	0.000000	0.000000
2948.365807	589.380626	171.528884	0.539049	16.513978	0.935147	8.239982	0.000000	0.000000
2948.385809	589.380545	171.532679	0.539047	16.514343	0.935144	8.240164	0.000000	0.000000
2948.405811	589.380626	171.511258	0.539054	16.512281	0.935156	8.239135	0.000000	0.000000
2948.425813	589.380545	171.515095	0.539053	16.512650	0.935154	8.239319	0.000000	0.000000
2948.445815	589.380626	171.512280	0.539054	16.512379	0.935155	8.239184	0.000000	0.000000
2948.465817	589.380626	171.500901	0.539058	16.511284	0.935162	8.238637	0.000000	0.000000
2948.485819	589.380626	171.515384	0.539053	16.512678	0.935154	8.239333	0.000000	0.000000
2948.505821	589.380626	171.525347	0.539050	16.513637	0.935148	8.239812	0.000000	0.000000
2948.525823	589.380545	171.535214	0.539046	16.514587	0.935143	8.240286	0.000000	0.000000
2948.545825	589.380626	171.517110	0.539053	16.512844	0.935153	8.239416	0.000000	0.000000
2948.565827	589.380626	171.517057	0.539053	16.512839	0.935153	8.239414	0.000000	0.000000
2948.585829	589.380545	171.501570	0.539058	16.511348	0.935161	8.238670	0.000000	0.000000
2948.605831	589.380626	171.510598	0.539055	16.512217	0.935156	8.239103	0.000000	0.000000
2948.625833	589.380545	171.515344	0.539053	16.512674	0.935154	8.239331	0.000000	0.000000
2948.645835	589.380626	171.513488	0.539054	16.512496	0.935155	8.239242	0.000000	0.000000
2948.665837	589.380545	171.509278	0.539055	16.512090	0.935157	8.239040	0.000000	0.000000
2948.685839	589.380626	171.522139	0.539051	16.513329	0.935150	8.239658	0.000000	0.000000
2948.705841	589.380545	171.513479	0.539054	16.512495	0.935155	8.239242	0.000000	0.000000
2948.725843	589.380545	171.510784	0.539055	16.512235	0.935156	8.239112	0.000000	0.000000
2948.745845	589.380545	171.506171	0.539056	16.511791	0.935159	8.238891	0.000000	0.000000
2948.765847	589.380545	171.517968	0.539052	16.512927	0.935152	8.239457	0.000000	0.000000
2948.785849	589.380626	171.505950	0.539056	16.511770	0.935159	8.238880	0.000000	0.000000
2948.805851	589.380545	171.522375	0.539051	16.513351	0.935150	8.239669	0.000000	0.000000
2948.825853	589.380626	171.512800	0.539054	16.512429	0.935155	8.239209	0.000000	0.000000
2948.845855	589.380545	171.515839	0.539053	16.512722	0.935153	8.239355	0.000000	0.000000
2948.865857	589.380626	171.520487	0.539051	16.513170	0.935151	8.239578	0.000000	0.000000
2948.885859	589.380626	171.512698	0.539054	16.512420	0.935155	8.239204	0.000000	0.000000
2948.905861	589.380545	171.516787	0.539053	16.512813	0.935153	8.239401	0.000000	0.000000
2948.925863	589.380626	171.526376	0.539049	16.513736	0.935148	8.239861	0.000000	0.000000
2948.945865	589.380545	171.527555	0.539049	16.513850	0.935147	8.239918	0.000000	0.000000
2948.965867	589.380626	171.519307	0.539052	16.513056	0.935152	8.239522	0.000000	0.000000
2948.985869	589.380545	171.521440	0.539051	16.513261	0.935150	8.239624	0.000000	0.000000
2949.005871	589.380626	171.510440	0.539055	16.512202	0.935156	8.239096	0.000000	0.000000
2949.025873	589.380626	171.516540	0.539053	16.512789	0.935153	8.239389	0.000000	0.000000
2949.045875	589.380545	171.522622	0.539051	16.513375	0.935150	8.239681	0.000000	0.000000
2949.065877	589.380626	171.504331	0.539057	16.511614	0.935160	8.238802	0.000000	0.000000
2949.085879	589.380545	171.512276	0.539054	16.512379	0.935155	8.239184	0.000000	0.000000
2949.105881	589.380626	171.506877	0.539056	16.511859	0.935158	8.238925	0.000000	0.000000
2949.125883	589.380626	171.495331	0.539060	16.510748	0.935165	8.238370	0.000000	0.000000
2949.145885	589.380545	171.505914	0.539056	16.511766	0.935159	8.238878	0.000000	0.000000
2949.165887	589.380626	171.495406	0.539060	16.510755	0.935164	8.238374	0.000000	0.000000
2949.185889	589.380545	171.495308	0.539060	16.510745	0.935164	8.238369	0.000000	0.000000
2949.205891	589.380626	171.507216	0.539056	16.511892	0.935158	8.238941	0.000000	0.000000
2949.225893	589.380545	171.502166	0.539057	16.511406	0.935161	8.238698	0.000000	0.000000
2949.245895	589.380626	171.503709	0.539057	16.511554	0.935160	8.238772	0.000000	0.000000
2949.265897	589.380626	171.495624	0.539060	16.510776	0.935164	8.238384	0.000000	0.000000
2949.285899	589.380545	171.506351	0.539056	16.511809	0.935158	8.238899	0.000000	0.000000
2949.305901	589.380626	171.503592	0.539057	16.511543	0.935160	8.238767	0.000000	0.000000
2949.325903	589.380545	171.505428	0.539056	16.511720	0.935159	8.238855	0.000000	0.000000
2949.345905	589.380626	171.521637	0.539051	16.513280	0.935150	8.239634	0.000000	0.000000
2949.365907	589.380626	171.507880	0.539056	16.511956	0.935158	8.238973	0.000000	0.000000
2949.385909	589.380545	171.512850	0.539054	16.512434	0.935155	8.239212	0.000000	0.000000
2949.405911	589.380626	171.499554	0.539058	16.511154	0.935162	8.238573	0.000000	0.000000
2949.425913	589.380545	171.499555	0.539058	16.511154	0.935162	8.238573	0.000000	0.000000
2949.445915	589.380626	171.500016	0.539058	16.511199	0.935162	8.238595	0.000000	0.000000
2949.465917	589.380545	171.507585	0.539056	16.511927	0.935158	8.238959	0.000000	0.000000
2949.485919	589.380626	171.500895	0.539058	16.511283	0.935162	8.238637	0.000000	0.000000
2949.505921	589.380626	171.480641	0.539065	16.509333	0.935172	8.237664	0.000000	0.000000
2949.525923	589.380545	171.498046	0.539059	16.511009	0.935163	8.238500	0.000000	0.000000
2949.545925	589.380626	171.508828	0.539055	16.512047	0.935157	8.239018	0.000000	0.000000
2949.565928	589.380545	171.508990	0.539055	16.512063	0.935157	8.239026	0.000000	0.000000
2949.585929	589.380626	171.512916	0.539054	16.512441	0.935155	8.239215	0.000000	0.000000
2949.605931	589.380626	171.490757	0.539061	16.510307	0.935167	8.238150	0.000000	0.000000
2949.625933	589.380545	171.476234	0.539066	16.508909	0.935175	8.237453	0.000000	0.000000
2949.645935	589.380626	171.483182	0.539064	16.509578	0.935171	8.237786	0.000000	0.000000
2949.665937	589.380545	171.489937	0.539062	16.510228	0.935167	8.238111	0.000000	0.000000
2949.685939	589.380626	171.489306	0.539062	16.510168	0.935168	8.238080	0.000000	0.000000
2949.705941	589.380545	171.494540	0.539060	16.510671	0.935165	8.238332	0.000000	0.000000
2949.725943	589.380626	171.486061	0.539063	16.509855	0.935169	8.237925	0.000000	0.000000
2949.745945	589.380545	171.487181	0.539062	16.509963	0.935169	8.237978	0.000000	0.000000
2949.765947	589.380626	171.500993	0.539058	16.511293	0.935161	8.238642	0.000000	0.000000
2949.785949	589.380545	171.500115	0.539058	16.511208	0.935162	8.238600	0.000000	0.000000
2949.805951	589.380545	171.485665	0.539063	16.509817	0.935170	8.237906	0.000000	0.000000
2949.825953	589.380545	171.499987	0.539058	16.511196	0.935162	8.238594	0.000000	0.000000
2949.845955	589.380545	171.488687	0.539062	16.510108	0.935168	8.238051	0.000000	0.000000
2949.865957	589.380626	171.496102	0.539060	16.510822	0.935164	8.238407	0.000000	0.000000
2949.885959	589.380545	171.501412	0.539058	16.511333	0.935161	8.238662	0.000000	0.000000
2949.905961	589.380626	171.503423	0.539057	16.511527	0.935160	8.238759	0.000000	0.000000
2949.925963	589.380545	171.491518	0.539061	16.510381	0.935166	8.238187	0.000000	0.000000
2949.945965	589.380626	171.489124	0.539062	16.510150	0.935168	8.238072	0.000000	0.000000
2949.965967	589.380545	171.483496	0.539064	16.509608	0.935171	8.237801	0.000000	0.000000
2949.985969	589.380626	171.493267	0.539061	16.510549	0.935166	8.238271	0.000000	0.000000
2950.005971	589.380626	171.498508	0.539059	16.511053	0.935163	8.238523	0.000000	0.000000
2950.025973	589.380545	171.496696	0.539059	16.510879	0.935164	8.238436	0.000000	0.000000
2950.045975	589.380626	171.493652	0.539060	16.510586	0.935165	8.238289	0.000000	0.000000
2950.065977	589.380545	171.496486	0.539059	16.510859	0.935164	8.238425	0.000000	0.000000
2950.085979	589.380626	171.490527	0.539061	16.510285	0.935167	8.238139	0.000000	0.000000
2950.105981	589.380626	171.494060	0.539060	16.510625	0.935165	8.238309	0.000000	0.000000
2950.125983	589.380626	171.491638	0.539061	16.510392	0.935166	8.238193	0.000000	0.000000
2950.145985	589.380626	171.498803	0.539059	16.511082	0.935163	8.238537	0.000000	0.000000
2950.165987	589.380545	171.500378	0.539058	16.511233	0.935162	8.238612	0.000000	0.000000
2950.185989	589.380626	171.490991	0.539061	16.510330	0.935167	8.238161	0.000000	0.000000
2950.205991	589.380545	171.487837	0.539062	16.510026	0.935168	8.238010	0.000000	0.000000
2950.225993	589.380545	171.486539	0.539063	16.509901	0.935169	8.237948	0.000000	0.000000
2950.245995	589.380545	171.484357	0.539063	16.509691	0.935170	8.237843	0.000000	0.000000
2950.265997	589.380626	171.485874	0.539063	16.509837	0.935170	8.237916	0.000000	0.000000
2950.285999	589.380545	171.486317	0.539063	16.509880	0.935169	8.237937	0.000000	0.000000
2950.306001	589.380626	171.498775	0.539059	16.511079	0.935163	8.238535	0.000000	0.000000
2950.326003	589.380545	171.489665	0.539062	16.510202	0.935167	8.238098	0.000000	0.000000
2950.346005	589.380626	171.499426	0.539058	16.511142	0.935162	8.238567	0.000000	0.000000
2950.366007	589.380626	171.488383	0.539062	16.510079	0.935168	8.238036	0.000000	0.000000
2950.386009	589.380545	171.494157	0.539060	16.510635	0.935165	8.238314	0.000000	0.000000
2950.406011	589.380626	171.495298	0.539060	16.510744	0.935165	8.238368	0.000000	0.000000
2950.426013	589.380545	171.490724	0.539061	16.510304	0.935167	8.238149	0.000000	0.000000
2950.446015	589.380626	171.485204	0.539063	16.509773	0.935170	8.237883	0.000000	0.000000
2950.466017	589.380626	171.487682	0.539062	16.510011	0.935169	8.238002	0.000000	0.000000
2950.486019	589.380545	171.502904	0.539057	16.511477	0.935160	8.238734	0.000000	0.000000
2950.506021	589.380626	171.490313	0.539062	16.510265	0.935167	8.238129	0.000000	0.000000
2950.526023	589.380545	171.499474	0.539058	16.511146	0.935162	8.238569	0.000000	0.000000
2950.546025	589.380626	171.487133	0.539063	16.509958	0.935169	8.237976	0.000000	0.000000
2950.566027	589.380545	171.490330	0.539061	16.510266	0.935167	8.238130	0.000000	0.000000
2950.586029	589.380626	171.476381	0.539066	16.508923	0.935175	8.237460	0.000000	0.000000
2950.606031	589.380626	171.488157	0.539062	16.510057	0.935168	8.238025	0.000000	0.000000
2950.626033	589.380545	171.481163	0.539065	16.509384	0.935172	8.237689	0.000000	0.000000
2950.646035	589.380626	171.484335	0.539064	16.509689	0.935170	8.237842	0.000000	0.000000
2950.666037	589.380545	171.493889	0.539060	16.510609	0.935165	8.238301	0.000000	0.000000
2950.686039	589.380626	171.479459	0.539065	16.509220	0.935173	8.237607	0.000000	0.000000
2950.706041	589.380545	171.486908	0.539063	16.509937	0.935169	8.237965	0.000000	0.000000
2950.726043	589.380626	171.490909	0.539061	16.510322	0.935167	8.238158	0.000000	0.000000
2950.746045	589.380545	171.477382	0.539066	16.509020	0.935174	8.237508	0.000000	0.000000
2950.766047	589.380545	171.477218	0.539066	16.509004	0.935174	8.237500	0.000000	0.000000
2950.786049	589.380626	171.487313	0.539063	16.509976	0.935169	8.237985	0.000000	0.000000
2950.806051	589.380545	171.496880	0.539059	16.510897	0.935164	8.238444	0.000000	0.000000
2950.826053	589.380626	171.483457	0.539064	16.509604	0.935171	8.237800	0.000000	0.000000
2950.846056	589.380545	171.490156	0.539061	16.510249	0.935167	8.238121	0.000000	0.000000
2950.866057	589.380626	171.478265	0.539066	16.509105	0.935174	8.237550	0.000000	0.000000
2950.886059	589.380545	171.477680	0.539066	16.509048	0.935174	8.237522	0.000000	0.000000
2950.906061	589.380626	171.475021	0.539067	16.508792	0.935175	8.237394	0.000000	0.000000
2950.926063	589.380626	171.480417	0.539065	16.509312	0.935172	8.237654	0.000000	0.000000
2950.946065	589.380545	171.477253	0.539066	16.509007	0.935174	8.237501	0.000000	0.000000
2950.966067	589.380626	171.475532	0.539066	16.508841	0.935175	8.237419	0.000000	0.000000
2950.986069	589.380545	171.480414	0.539065	16.509311	0.935172	8.237653	0.000000	0.000000
2951.006071	589.380626	171.472045	0.539068	16.508506	0.935177	8.237251	0.000000	0.000000
2951.026073	589.380545	171.468690	0.539069	16.508183	0.935179	8.237090	0.000000	0.000000
2951.046075	589.380545	171.470503	0.539068	16.508357	0.935178	8.237177	0.000000	0.000000
2951.066077	589.380626	171.477201	0.539066	16.509002	0.935174	8.237499	0.000000	0.000000
2951.086079	589.380545	171.482508	0.539064	16.509513	0.935171	8.237754	0.000000	0.000000
2951.106081	589.380626	171.489806	0.539062	16.510216	0.935167	8.238105	0.000000	0.000000
2951.126083	589.380545	171.482115	0.539064	16.509475	0.935171	8.237735	0.000000	0.000000
2951.146085	589.380626	171.485247	0.539063	16.509777	0.935170	8.237886	0.000000	0.000000
2951.166087	589.380626	171.482620	0.539064	16.509524	0.935171	8.237759	0.000000	0.000000
2951.186089	589.380545	171.475679	0.539066	16.508856	0.935175	8.237426	0.000000	0.000000
2951.206091	589.380626	171.470414	0.539068	16.508349	0.935178	8.237173	0.000000	0.000000
2951.226093	589.380545	171.475353	0.539066	16.508824	0.935175	8.237410	0.000000	0.000000
2951.246095	589.380626	171.474299	0.539067	16.508723	0.935176	8.237360	0.000000	0.000000
2951.266097	589.380545	171.463361	0.539070	16.507670	0.935181	8.236834	0.000000	0.000000
2951.286099	589.380545	171.465110	0.539070	16.507838	0.935181	8.236918	0.000000	0.000000
2951.306101	589.380626	171.468326	0.539069	16.508148	0.935179	8.237073	0.000000	0.000000
2951.326103	589.380545	171.477058	0.539066	16.508988	0.935174	8.237492	0.000000	0.000000
2951.346105	589.380626	171.487751	0.539062	16.510018	0.935169	8.238006	0.000000	0.000000
2951.366107	589.380545	171.472084	0.539068	16.508510	0.935177	8.237253	0.000000	0.000000
2951.386109	589.380626	171.477689	0.539066	16.509049	0.935174	8.237522	0.000000	0.000000
2951.406111	589.380545	171.474022	0.539067	16.508696	0.935176	8.237346	0.000000	0.000000
2951.426113	589.380626	171.492538	0.539061	16.510479	0.935166	8.238236	0.000000	0.000000
2951.446115	589.380626	171.478039	0.539066	16.509083	0.935174	8.237539	0.000000	0.000000
2951.466117	589.380545	171.482284	0.539064	16.509491	0.935171	8.237743	0.000000	0.000000
2951.486119	589.380626	171.488945	0.539062	16.510133	0.935168	8.238063	0.000000	0.000000
2951.506121	589.380545	171.461546	0.539071	16.507495	0.935182	8.236747	0.000000	0.000000
2951.526123	589.380626	171.467799	0.539069	16.508097	0.935179	8.237047	0.000000	0.000000
2951.546125	589.380545	171.462760	0.539071	16.507612	0.935182	8.236805	0.000000	0.000000
2951.566127	589.380626	171.474059	0.539067	16.508700	0.935176	8.237348	0.000000	0.000000
2951.586129	589.380626	171.470267	0.539068	16.508335	0.935178	8.237166	0.000000	0.000000
2951.606131	589.380626	171.465799	0.539070	16.507904	0.935180	8.236951	0.000000	0.000000
2951.626133	589.380626	171.479407	0.539065	16.509215	0.935173	8.237605	0.000000	0.000000
2951.646135	589.380545	171.484496	0.539063	16.509704	0.935170	8.237849	0.000000	0.000000
2951.666137	589.380626	171.475289	0.539067	16.508818	0.935175	8.237407	0.000000	0.000000
2951.686139	589.380626	171.487679	0.539062	16.510011	0.935169	8.238002	0.000000	0.000000
2951.706141	589.380626	171.480283	0.539065	16.509299	0.935173	8.237647	0.000000	0.000000
2951.726143	589.380626	171.474316	0.539067	16.508724	0.935176	8.237360	0.000000	0.000000
2951.746145	589.380545	171.485287	0.539063	16.509781	0.935170	8.237887	0.000000	0.000000
2951.766147	589.380626	171.481213	0.539065	16.509388	0.935172	8.237692	0.000000	0.000000
2951.786150	589.380545	171.479376	0.539065	16.509212	0.935173	8.237603	0.000000	0.000000
2951.806151	589.380545	171.486293	0.539063	16.509877	0.935169	8.237936	0.000000	0.000000
2951.826153	589.380626	171.469930	0.539068	16.508302	0.935178	8.237150	0.000000	0.000000
2951.846155	589.380545	171.467648	0.539069	16.508082	0.935179	8.237040	0.000000	0.000000
2951.866157	589.380626	171.469648	0.539068	16.508275	0.935178	8.237136	0.000000	0.000000
2951.886159	589.380545	171.458205	0.539072	16.507173	0.935184	8.236586	0.000000	0.000000
2951.906161	589.380626	171.464766	0.539070	16.507805	0.935181	8.236902	0.000000	0.000000
2951.926163	589.380626	171.485121	0.539063	16.509765	0.935170	8.237879	0.000000	0.000000
2951.946165	589.380626	171.470126	0.539068	16.508321	0.935178	8.237159	0.000000	0.000000
2951.966167	589.380626	171.477992	0.539066	16.509078	0.935174	8.237537	0.000000	0.000000
2951.986169	589.380545	171.472412	0.539067	16.508541	0.935177	8.237269	0.000000	0.000000
2952.006171	589.380626	171.477444	0.539066	16.509025	0.935174	8.237511	0.000000	0.000000
2952.026173	589.380545	171.464130	0.539070	16.507744	0.935181	8.236871	0.000000	0.000000
2952.046175	589.380626	171.486605	0.539063	16.509908	0.935169	8.237951	0.000000	0.000000
2952.066177	589.380626	171.492017	0.539061	16.510429	0.935166	8.238211	0.000000	0.000000
2952.086179	589.380626	171.472522	0.539067	16.508552	0.935177	8.237274	0.000000	0.000000
2952.106181	589.380545	171.479057	0.539065	16.509181	0.935173	8.237588	0.000000	0.000000
2952.126183	589.380626	171.478902	0.539065	16.509166	0.935173	8.237581	0.000000	0.000000
2952.146185	589.380626	171.470215	0.539068	16.508330	0.935178	8.237163	0.000000	0.000000
2952.166187	589.380545	171.469856	0.539068	16.508295	0.935178	8.237146	0.000000	0.000000
2952.186189	589.380626	171.462308	0.539071	16.507568	0.935182	8.236784	0.000000	0.000000
2952.206191	589.380545	171.469419	0.539068	16.508253	0.935178	8.237125	0.000000	0.000000
2952.226193	589.380626	171.478964	0.539065	16.509172	0.935173	8.237584	0.000000	0.000000
2952.246195	589.380626	171.457774	0.539072	16.507132	0.935185	8.236566	0.000000	0.000000
2952.266197	589.380545	171.465317	0.539070	16.507858	0.935180	8.236928	0.000000	0.000000
2952.286199	589.380626	171.461185	0.539071	16.507460	0.935183	8.236730	0.000000	0.000000
2952.306201	589.380545	171.468545	0.539069	16.508169	0.935179	8.237083	0.000000	0.000000
2952.326203	589.380626	171.469575	0.539068	16.508268	0.935178	8.237133	0.000000	0.000000
2952.346205	589.380545	171.468046	0.539069	16.508121	0.935179	8.237059	0.000000	0.000000
2952.366207	589.380626	171.465605	0.539070	16.507886	0.935180	8.236942	0.000000	0.000000
2952.386209	589.380545	171.468384	0.539069	16.508153	0.935179	8.237075	0.000000	0.000000
2952.406211	589.380626	171.459322	0.539072	16.507281	0.935184	8.236640	0.000000	0.000000
2952.426213	589.380626	171.468718	0.539069	16.508185	0.935179	8.237091	0.000000	0.000000
2952.446215	589.380545	171.463890	0.539070	16.507721	0.935181	8.236860	0.000000	0.000000
2952.466217	589.380626	171.469421	0.539069	16.508253	0.935178	8.237125	0.000000	0.000000
2952.486219	589.380545	171.456756	0.539073	16.507034	0.935185	8.236517	0.000000	0.000000
2952.506221	589.380626	171.465000	0.539070	16.507827	0.935181	8.236913	0.000000	0.000000
2952.526223	589.380545	171.455539	0.539073	16.506917	0.935186	8.236458	0.000000	0.000000
2952.546225	589.380626	171.469135	0.539069	16.508226	0.935179	8.237112	0.000000	0.000000
2952.566227	589.380626	171.452689	0.539074	16.506642	0.935187	8.236321	0.000000	0.000000
2952.586229	589.380545	171.467304	0.539069	16.508049	0.935179	8.237024	0.000000	0.000000
2952.606231	589.380626	171.466746	0.539069	16.507996	0.935180	8.236997	0.000000	0.000000
2952.626233	589.380545	171.455877	0.539073	16.506949	0.935185	8.236475	0.000000	0.000000
2952.646235	589.380626	171.456916	0.539073	16.507049	0.935185	8.236525	0.000000	0.000000
2952.666237	589.380545	171.451522	0.539074	16.506530	0.935188	8.236265	0.000000	0.000000
2952.686239	589.380626	171.460840	0.539071	16.507427	0.935183	8.236713	0.000000	0.000000
2952.706241	589.380626	171.463032	0.539071	16.507638	0.935182	8.236818	0.000000	0.000000
2952.726243	589.380626	171.463837	0.539070	16.507716	0.935181	8.236857	0.000000	0.000000
2952.746245	589.380626	171.461568	0.539071	16.507497	0.935183	8.236748	0.000000	0.000000
2952.766247	589.380545	171.452259	0.539074	16.506601	0.935187	8.236301	0.000000	0.000000
2952.786249	589.380626	171.455227	0.539073	16.506887	0.935186	8.236443	0.000000	0.000000
2952.806251	589.380545	171.441633	0.539078	16.505578	0.935193	8.235790	0.000000	0.000000
2952.826253	589.380626	171.454434	0.539074	16.506810	0.935186	8.236405	0.000000	0.000000
2952.846255	589.380626	171.457369	0.539073	16.507093	0.935185	8.236546	0.000000	0.000000
2952.866257	589.380545	171.460737	0.539071	16.507417	0.935183	8.236708	0.000000	0.000000
2952.886259	589.380626	171.454433	0.539074	16.506810	0.935186	8.236405	0.000000	0.000000
2952.906261	589.380545	171.460710	0.539071	16.507414	0.935183	8.236707	0.000000	0.000000
2952.926263	589.380626	171.442483	0.539078	16.505660	0.935193	8.235831	0.000000	0.000000
2952.946265	589.380626	171.454607	0.539074	16.506827	0.935186	8.236414	0.000000	0.000000
2952.966267	589.380545	171.446934	0.539076	16.506088	0.935190	8.236045	0.000000	0.000000
2952.986269	589.380626	171.438840	0.539079	16.505309	0.935195	8.235656	0.000000	0.000000
2953.006271	589.380626	171.446915	0.539076	16.506086	0.935190	8.236044	0.000000	0.000000
2953.026273	589.380626	171.446835	0.539076	16.506079	0.935190	8.236040	0.000000	0.000000
2953.046275	589.380626	171.460098	0.539072	16.507356	0.935183	8.236677	0.000000	0.000000
2953.066278	589.380545	171.462727	0.539071	16.507609	0.935182	8.236804	0.000000	0.000000
2953.086279	589.380626	171.447828	0.539076	16.506174	0.935190	8.236088	0.000000	0.000000
2953.106281	589.380626	171.445918	0.539076	16.505990	0.935191	8.235996	0.000000	0.000000
2953.126283	589.380626	171.450151	0.539075	16.506398	0.935189	8.236200	0.000000	0.000000
2953.146285	589.380626	171.448782	0.539075	16.506266	0.935189	8.236134	0.000000	0.000000
2953.166287	589.380545	171.448867	0.539075	16.506274	0.935189	8.236138	0.000000	0.000000
2953.186289	589.380626	171.452989	0.539074	16.506671	0.935187	8.236336	0.000000	0.000000
2953.206291	589.380545	171.448673	0.539075	16.506256	0.935189	8.236129	0.000000	0.000000
2953.226293	589.380626	171.465838	0.539070	16.507908	0.935180	8.236953	0.000000	0.000000
2953.246295	589.380545	171.449993	0.539075	16.506383	0.935189	8.236192	0.000000	0.000000
2953.266297	589.380626	171.443487	0.539077	16.505756	0.935192	8.235879	0.000000	0.000000
2953.286299	589.380545	171.454091	0.539074	16.506777	0.935186	8.236389	0.000000	0.000000
2953.306301	589.380626	171.442728	0.539077	16.505683	0.935193	8.235843	0.000000	0.000000
2953.326303	589.380626	171.442176	0.539078	16.505630	0.935193	8.235816	0.000000	0.000000
2953.346305	589.380545	171.447127	0.539076	16.506107	0.935190	8.236054	0.000000	0.000000
2953.366307	589.380626	171.473103	0.539067	16.508608	0.935176	8.237302	0.000000	0.000000
2953.386309	589.380545	171.455633	0.539073	16.506926	0.935186	8.236463	0.000000	0.000000
2953.406311	589.380626	171.464614	0.539070	16.507790	0.935181	8.236894	0.000000	0.000000
2953.426313	589.380545	171.453028	0.539074	16.506675	0.935187	8.236338	0.000000	0.000000
2953.446315	589.380626	171.430410	0.539082	16.504497	0.935199	8.235251	0.000000	0.000000
2953.466317	589.380626	171.442162	0.539078	16.505629	0.935193	8.235816	0.000000	0.000000
2953.486319	589.380545	171.437177	0.539079	16.505149	0.935196	8.235576	0.000000	0.000000
2953.506321	589.380626	171.447832	0.539076	16.506175	0.935190	8.236088	0.000000	0.000000
2953.526323	589.380545	171.442507	0.539077	16.505662	0.935193	8.235832	0.000000	0.000000
2953.546325	589.380626	171.436302	0.539080	16.505065	0.935196	8.235534	0.000000	0.000000
2953.566327	589.380545	171.445640	0.539076	16.505964	0.935191	8.235983	0.000000	0.000000
2953.586329	589.380626	171.446578	0.539076	16.506054	0.935191	8.236028	0.000000	0.000000
2953.606331	589.380626	171.441269	0.539078	16.505543	0.935193	8.235773	0.000000	0.000000
2953.626333	589.380626	171.433659	0.539081	16.504810	0.935198	8.235407	0.000000	0.000000
2953.646335	589.380626	171.428668	0.539082	16.504330	0.935200	8.235168	0.000000	0.000000
2953.666337	589.380545	171.436998	0.539079	16.505132	0.935196	8.235568	0.000000	0.000000
2953.686339	589.380626	171.437308	0.539079	16.505161	0.935196	8.235583	0.000000	0.000000
2953.706341	589.380545	171.436521	0.539079	16.505086	0.935196	8.235545	0.000000	0.000000
2953.726343	589.380626	171.446701	0.539076	16.506066	0.935191	8.236034	0.000000	0.000000
2953.746345	589.380545	171.442368	0.539078	16.505649	0.935193	8.235826	0.000000	0.000000
2953.766347	589.380626	171.435548	0.539080	16.504992	0.935197	8.235498	0.000000	0.000000
2953.786349	589.380545	171.447553	0.539076	16.506148	0.935190	8.236075	0.000000	0.000000
2953.806351	589.380626	171.435414	0.539080	16.504979	0.935197	8.235492	0.000000	0.000000
2953.826353	589.380545	171.457827	0.539072	16.507137	0.935184	8.236568	0.000000	0.000000
2953.846355	589.380626	171.443770	0.539077	16.505784	0.935192	8.235893	0.000000	0.000000
2953.866357	589.380626	171.434700	0.539080	16.504910	0.935197	8.235457	0.000000	0.000000
2953.886359	589.380545	171.438497	0.539079	16.505276	0.935195	8.235640	0.000000	0.000000
2953.906361	589.380626	171.443851	0.539077	16.505791	0.935192	8.235897	0.000000	0.000000
2953.926363	589.380626	171.434315	0.539080	16.504873	0.935197	8.235439	0.000000	0.000000
2953.946365	589.380626	171.434627	0.539080	16.504903	0.935197	8.235454	0.000000	0.000000
2953.966367	589.380626	171.435500	0.539080	16.504987	0.935197	8.235496	0.000000	0.000000
2953.986369	589.380545	171.438416	0.539079	16.505268	0.935195	8.235636	0.000000	0.000000
2954.006371	589.380626	171.426186	0.539083	16.504091	0.935202	8.235048	0.000000	0.000000
2954.026373	589.380545	171.455953	0.539073	16.506956	0.935185	8.236478	0.000000	0.000000
2954.046375	589.380626	171.441333	0.539078	16.505549	0.935193	8.235776	0.000000	0.000000
2954.066377	589.380545	171.450188	0.539075	16.506401	0.935189	8.236201	0.000000	0.000000
2954.086379	589.380626	171.450062	0.539075	16.506389	0.935189	8.236195	0.000000	0.000000
2954.106381	589.380626	171.450917	0.539075	16.506472	0.935188	8.236236	0.000000	0.000000
2954.126383	589.380545	171.439491	0.539078	16.505372	0.935194	8.235687	0.000000	0.000000
2954.146385	589.380626	171.433208	0.539081	16.504767	0.935198	8.235386	0.000000	0.000000
2954.166387	589.380545	171.433024	0.539081	16.504749	0.935198	8.235377	0.000000	0.000000
2954.186389	589.380626	171.440132	0.539078	16.505433	0.935194	8.235718	0.000000	0.000000
2954.206391	589.380545	171.438609	0.539079	16.505287	0.935195	8.235645	0.000000	0.000000
2954.226393	589.380626	171.432752	0.539081	16.504723	0.935198	8.235364	0.000000	0.000000
2954.246395	589.380626	171.439697	0.539079	16.505391	0.935194	8.235697	0.000000	0.000000
2954.266397	589.380626	171.419110	0.539085	16.503409	0.935205	8.234708	0.000000	0.000000
2954.286399	589.380626	171.426420	0.539083	16.504113	0.935201	8.235060	0.000000	0.000000
2954.306401	589.380545	171.445635	0.539076	16.505963	0.935191	8.235983	0.000000	0.000000
2954.326403	589.380626	171.443947	0.539077	16.505801	0.935192	8.235902	0.000000	0.000000
2954.346406	589.380545	171.447527	0.539076	16.506145	0.935190	8.236073	0.000000	0.000000
2954.366407	589.380626	171.435152	0.539080	16.504954	0.935197	8.235479	0.000000	0.000000
2954.386409	589.380626	171.435682	0.539080	16.505005	0.935196	8.235504	0.000000	0.000000
2954.406411	589.380545	171.439858	0.539078	16.505407	0.935194	8.235705	0.000000	0.000000
2954.426413	589.380545	171.438321	0.539079	16.505259	0.935195	8.235631	0.000000	0.000000
2954.446415	589.380545	171.432820	0.539081	16.504729	0.935198	8.235367	0.000000	0.000000
2954.466417	589.380626	171.433638	0.539081	16.504808	0.935198	8.235406	0.000000	0.000000
2954.486419	589.380545	171.427644	0.539082	16.504231	0.935201	8.235118	0.000000	0.000000
2954.506421	589.380626	171.454747	0.539073	16.506840	0.935186	8.236420	0.000000	0.000000
2954.526423	589.380626	171.428421	0.539082	16.504306	0.935200	8.235156	0.000000	0.000000
2954.546425	589.380626	171.442775	0.539077	16.505688	0.935193	8.235845	0.000000	0.000000
2954.566427	589.380626	171.429871	0.539082	16.504445	0.935200	8.235225	0.000000	0.000000
2954.586429	589.380545	171.430355	0.539082	16.504492	0.935199	8.235249	0.000000	0.000000
2954.606431	589.380626	171.425957	0.539083	16.504069	0.935202	8.235037	0.000000	0.000000
2954.626433	589.380545	171.433141	0.539081	16.504760	0.935198	8.235382	0.000000	0.000000
2954.646435	589.380626	171.419453	0.539085	16.503442	0.935205	8.234725	0.000000	0.000000
2954.666437	589.380545	171.427089	0.539083	16.504178	0.935201	8.235092	0.000000	0.000000
2954.686439	589.380626	171.434122	0.539080	16.504855	0.935197	8.235430	0.000000	0.000000
2954.706441	589.380545	171.428758	0.539082	16.504338	0.935200	8.235172	0.000000	0.000000
2954.726443	589.380545	171.418746	0.539085	16.503374	0.935205	8.234691	0.000000	0.000000
2954.746445	589.380626	171.424294	0.539084	16.503909	0.935203	8.234957	0.000000	0.000000
2954.766447	589.380545	171.415619	0.539087	16.503073	0.935207	8.234541	0.000000	0.000000
2954.786449	589.380626	171.424864	0.539083	16.503963	0.935202	8.234985	0.000000	0.000000
2954.806451	589.380545	171.429647	0.539082	16.504424	0.935200	8.235215	0.000000	0.000000
2954.826453	589.380626	171.421090	0.539085	16.503600	0.935204	8.234804	0.000000	0.000000
2954.846455	589.380545	171.425659	0.539083	16.504040	0.935202	8.235023	0.000000	0.000000
2954.866457	589.380626	171.430014	0.539082	16.504459	0.935199	8.235232	0.000000	0.000000
2954.886459	589.380626	171.432318	0.539081	16.504681	0.935198	8.235343	0.000000	0.000000
2954.906461	589.380545	171.440950	0.539078	16.505512	0.935193	8.235758	0.000000	0.000000
2954.926463	589.380626	171.431479	0.539081	16.504600	0.935199	8.235303	0.000000	0.000000
2954.946465	589.380545	171.443145	0.539077	16.505723	0.935192	8.235863	0.000000	0.000000
2954.966467	589.380626	171.438561	0.539079	16.505282	0.935195	8.235643	0.000000	0.000000
2954.986469	589.380545	171.445377	0.539077	16.505938	0.935191	8.235970	0.000000	0.000000
2955.006471	589.380626	171.426414	0.539083	16.504113	0.935201	8.235059	0.000000	0.000000
2955.026473	589.380545	171.433770	0.539080	16.504821	0.935197	8.235413	0.000000	0.000000
2955.046475	589.380626	171.430453	0.539082	16.504501	0.935199	8.235253	0.000000	0.000000
2955.066477	589.380626	171.441144	0.539078	16.505531	0.935194	8.235767	0.000000	0.000000
2955.086479	589.380545	171.438812	0.539079	16.505306	0.935195	8.235655	0.000000	0.000000
2955.106481	589.380626	171.428407	0.539082	16.504304	0.935200	8.235155	0.000000	0.000000
2955.126483	589.380545	171.427215	0.539083	16.504190	0.935201	8.235098	0.000000	0.000000
2955.146485	589.380626	171.415741	0.539087	16.503085	0.935207	8.234547	0.000000	0.000000
2955.166487	589.380626	171.426467	0.539083	16.504118	0.935201	8.235062	0.000000	0.000000
2955.186489	589.380626	171.428720	0.539082	16.504335	0.935200	8.235170	0.000000	0.000000
2955.206491	589.380626	171.418286	0.539086	16.503330	0.935206	8.234669	0.000000	0.000000
2955.226493	589.380545	171.426345	0.539083	16.504106	0.935201	8.235056	0.000000	0.000000
2955.246495	589.380626	171.428712	0.539082	16.504334	0.935200	8.235170	0.000000	0.000000
2955.266497	589.380545	171.425299	0.539083	16.504005	0.935202	8.235006	0.000000	0.000000
2955.286499	589.380626	171.426177	0.539083	16.504090	0.935202	8.235048	0.000000	0.000000
2955.306501	589.380545	171.411875	0.539088	16.502713	0.935209	8.234361	0.000000	0.000000
2955.326503	589.380626	171.414201	0.539087	16.502937	0.935208	8.234473	0.000000	0.000000
2955.346505	589.380545	171.414734	0.539087	16.502988	0.935208	8.234498	0.000000	0.000000
2955.366507	589.380626	171.412655	0.539088	16.502788	0.935209	8.234398	0.000000	0.000000
2955.386509	589.380626	171.421354	0.539085	16.503625	0.935204	8.234816	0.000000	0.000000
2955.406511	589.380545	171.415861	0.539086	16.503097	0.935207	8.234552	0.000000	0.000000
2955.426513	589.380626	171.420331	0.539085	16.503527	0.935205	8.234767	0.000000	0.000000
2955.446515	589.380545	171.419782	0.539085	16.503474	0.935205	8.234741	0.000000	0.000000
2955.466517	589.380626	171.419274	0.539085	16.503425	0.935205	8.234716	0.000000	0.000000
2955.486519	589.380626	171.420797	0.539085	16.503572	0.935204	8.234789	0.000000	0.000000
2955.506521	589.380545	171.427215	0.539083	16.504190	0.935201	8.235098	0.000000	0.000000
2955.526523	589.380626	171.412460	0.539088	16.502769	0.935209	8.234389	0.000000	0.000000
2955.546525	589.380545	171.418467	0.539086	16.503348	0.935206	8.234678	0.000000	0.000000
2955.566527	589.380626	171.416562	0.539086	16.503164	0.935207	8.234586	0.000000	0.000000
2955.586529	589.380545	171.414379	0.539087	16.502954	0.935208	8.234481	0.000000	0.000000
2955.606531	589.380626	171.416876	0.539086	16.503194	0.935207	8.234601	0.000000	0.000000
2955.626534	589.380626	171.426582	0.539083	16.504129	0.935201	8.235067	0.000000	0.000000
2955.646535	589.380545	171.418228	0.539086	16.503325	0.935206	8.234666	0.000000	0.000000
2955.666537	589.380626	171.426481	0.539083	16.504119	0.935201	8.235062	0.000000	0.000000
2955.686539	589.380545	171.422765	0.539084	16.503761	0.935203	8.234884	0.000000	0.000000
2955.706541	589.380626	171.421204	0.539085	16.503611	0.935204	8.234809	0.000000	0.000000
2955.726543	589.380545	171.415929	0.539086	16.503103	0.935207	8.234556	0.000000	0.000000
2955.746545	589.380626	171.430664	0.539082	16.504522	0.935199	8.235263	0.000000	0.000000
2955.766547	589.380626	171.421666	0.539085	16.503656	0.935204	8.234831	0.000000	0.000000
2955.786549	589.380626	171.421733	0.539085	16.503662	0.935204	8.234834	0.000000	0.000000
2955.806551	589.380626	171.412043	0.539088	16.502729	0.935209	8.234369	0.000000	0.000000
2955.826553	589.380545	171.407146	0.539089	16.502258	0.935212	8.234134	0.000000	0.000000
2955.846555	589.380626	171.419862	0.539085	16.503482	0.935205	8.234745	0.000000	0.000000
2955.866557	589.380545	171.412789	0.539087	16.502801	0.935209	8.234405	0.000000	0.000000
2955.886559	589.380626	171.411617	0.539088	16.502688	0.935209	8.234348	0.000000	0.000000
2955.906561	589.380545	171.433981	0.539080	16.504841	0.935197	8.235423	0.000000	0.000000
2955.926563	589.380626	171.416476	0.539086	16.503156	0.935207	8.234582	0.000000	0.000000
2955.946565	589.380626	171.420482	0.539085	16.503541	0.935205	8.234774	0.000000	0.000000
2955.966567	589.380545	171.421660	0.539084	16.503655	0.935204	8.234831	0.000000	0.000000
2955.986569	589.380626	171.419544	0.539085	16.503451	0.935205	8.234729	0.000000	0.000000
2956.006571	589.380545	171.425613	0.539083	16.504036	0.935202	8.235021	0.000000	0.000000
2956.026573	589.380626	171.414566	0.539087	16.502972	0.935208	8.234490	0.000000	0.000000
2956.046575	589.380626	171.427958	0.539082	16.504261	0.935201	8.235133	0.000000	0.000000
2956.066577	589.380545	171.413145	0.539087	16.502835	0.935208	8.234422	0.000000	0.000000
2956.086579	589.380626	171.420242	0.539085	16.503518	0.935205	8.234763	0.000000	0.000000
2956.106581	589.380545	171.420737	0.539085	16.503566	0.935204	8.234787	0.000000	0.000000
2956.126583	589.380626	171.415240	0.539087	16.503037	0.935207	8.234522	0.000000	0.000000
2956.146585	589.380545	171.408405	0.539089	16.502379	0.935211	8.234194	0.000000	0.000000
2956.166587	589.380626	171.423536	0.539084	16.503836	0.935203	8.234921	0.000000	0.000000
2956.186589	589.380626	171.414589	0.539087	16.502974	0.935208	8.234491	0.000000	0.000000
2956.206591	589.380545	171.405246	0.539090	16.502075	0.935213	8.234042	0.000000	0.000000
2956.226593	589.380626	171.414409	0.539087	16.502957	0.935208	8.234483	0.000000	0.000000
2956.246595	589.380626	171.406113	0.539090	16.502158	0.935212	8.234084	0.000000	0.000000
2956.266597	589.380626	171.420295	0.539085	16.503524	0.935205	8.234765	0.000000	0.000000
2956.286599	589.380545	171.415958	0.539086	16.503106	0.935207	8.234557	0.000000	0.000000
2956.306601	589.380626	171.408888	0.539089	16.502425	0.935211	8.234217	0.000000	0.000000
2956.326603	589.380545	171.409334	0.539089	16.502468	0.935210	8.234239	0.000000	0.000000
2956.346605	589.380626	171.413203	0.539087	16.502841	0.935208	8.234425	0.000000	0.000000
2956.366607	589.380545	171.415382	0.539087	16.503051	0.935207	8.234529	0.000000	0.000000
2956.386609	589.380626	171.413090	0.539087	16.502830	0.935209	8.234419	0.000000	0.000000
2956.406611	589.380545	171.415570	0.539087	16.503069	0.935207	8.234538	0.000000	0.000000
2956.426613	589.380626	171.402877	0.539091	16.501847	0.935214	8.233929	0.000000	0.000000
2956.446615	589.380626	171.417511	0.539086	16.503255	0.935206	8.234632	0.000000	0.000000
2956.466617	589.380545	171.417281	0.539086	16.503233	0.935206	8.234621	0.000000	0.000000
2956.486619	589.380626	171.418836	0.539086	16.503383	0.935205	8.234695	0.000000	0.000000
2956.506621	589.380545	171.434526	0.539080	16.504894	0.935197	8.235449	0.000000	0.000000
2956.526623	589.380626	171.407793	0.539089	16.502320	0.935211	8.234165	0.000000	0.000000
2956.546625	589.380626	171.421234	0.539085	16.503614	0.935204	8.234810	0.000000	0.000000
2956.566628	589.380626	171.414794	0.539087	16.502994	0.935208	8.234501	0.000000	0.000000
2956.586629	589.380626	171.416985	0.539086	16.503205	0.935206	8.234606	0.000000	0.000000
2956.606631	589.380545	171.414512	0.539087	16.502967	0.935208	8.234488	0.000000	0.000000
2956.626633	589.380626	171.410510	0.539088	16.502581	0.935210	8.234295	0.000000	0.000000
2956.646635	589.380545	171.397996	0.539092	16.501377	0.935216	8.233694	0.000000	0.000000
2956.666637	589.380626	171.396197	0.539093	16.501203	0.935218	8.233608	0.000000	0.000000
2956.686639	589.380545	171.407293	0.539089	16.502272	0.935212	8.234141	0.000000	0.000000
2956.706641	589.380626	171.397803	0.539093	16.501358	0.935217	8.233685	0.000000	0.000000
2956.726643	589.380545	171.398764	0.539092	16.501451	0.935216	8.233731	0.000000	0.000000
2956.746645	589.380626	171.402289	0.539091	16.501790	0.935214	8.233900	0.000000	0.000000
2956.766647	589.380626	171.399797	0.539092	16.501550	0.935216	8.233781	0.000000	0.000000
2956.786649	589.380545	171.417900	0.539086	16.503293	0.935206	8.234650	0.000000	0.000000
2956.806651	589.380626	171.404094	0.539090	16.501964	0.935213	8.233987	0.000000	0.000000
2956.826653	589.380545	171.405088	0.539090	16.502059	0.935213	8.234035	0.000000	0.000000
2956.846655	589.380626	171.410074	0.539088	16.502539	0.935210	8.234274	0.000000	0.000000
2956.866657	589.380626	171.395448	0.539093	16.501131	0.935218	8.233572	0.000000	0.000000
2956.886659	589.380626	171.403813	0.539091	16.501937	0.935213	8.233974	0.000000	0.000000
2956.906661	589.380626	171.391949	0.539095	16.500794	0.935220	8.233404	0.000000	0.000000
2956.926663	589.380626	171.407717	0.539089	16.502313	0.935211	8.234161	0.000000	0.000000
2956.946665	589.380626	171.400245	0.539092	16.501593	0.935215	8.233802	0.000000	0.000000
2956.966667	589.380545	171.398193	0.539092	16.501396	0.935216	8.233704	0.000000	0.000000
2956.986669	589.380626	171.394144	0.539094	16.501006	0.935219	8.233509	0.000000	0.000000
2957.006671	589.380545	171.394838	0.539093	16.501073	0.935218	8.233542	0.000000	0.000000
2957.026673	589.380626	171.388821	0.539096	16.500493	0.935222	8.233253	0.000000	0.000000
2957.046675	589.380545	171.394775	0.539093	16.501067	0.935218	8.233539	0.000000	0.000000
2957.066677	589.380626	171.403901	0.539091	16.501945	0.935213	8.233978	0.000000	0.000000
2957.086679	589.380626	171.402547	0.539091	16.501815	0.935214	8.233913	0.000000	0.000000
2957.106681	589.380545	171.395184	0.539093	16.501106	0.935218	8.233559	0.000000	0.000000
2957.126683	589.380626	171.398518	0.539092	16.501427	0.935216	8.233719	0.000000	0.000000
2957.146685	589.380545	171.413968	0.539087	16.502914	0.935208	8.234461	0.000000	0.000000
2957.166687	589.380626	171.402868	0.539091	16.501846	0.935214	8.233928	0.000000	0.000000
2957.186689	589.380545	171.398494	0.539092	16.501425	0.935216	8.233718	0.000000	0.000000
2957.206691	589.380626	171.408820	0.539089	16.502419	0.935211	8.234214	0.000000	0.000000
2957.226693	589.380545	171.399207	0.539092	16.501493	0.935216	8.233752	0.000000	0.000000
2957.246695	589.380626	171.396535	0.539093	16.501236	0.935217	8.233624	0.000000	0.000000
2957.266697	589.380545	171.397064	0.539093	16.501287	0.935217	8.233649	0.000000	0.000000
2957.286699	589.380626	171.393966	0.539094	16.500989	0.935219	8.233501	0.000000	0.000000
2957.306701	589.380626	171.402476	0.539091	16.501808	0.935214	8.233909	0.000000	0.000000
2957.326703	589.380545	171.403515	0.539091	16.501908	0.935214	8.233959	0.000000	0.000000
2957.346705	589.380626	171.395032	0.539093	16.501091	0.935218	8.233552	0.000000	0.000000
2957.366707	589.380545	171.399792	0.539092	16.501550	0.935216	8.233780	0.000000	0.000000
2957.386709	589.380545	171.408833	0.539089	16.502420	0.935211	8.234215	0.000000	0.000000
2957.406711	589.380545	171.402771	0.539091	16.501836	0.935214	8.233923	0.000000	0.000000
2957.426713	589.380626	171.407215	0.539089	16.502264	0.935212	8.234137	0.000000	0.000000
2957.446715	589.380545	171.401246	0.539091	16.501690	0.935215	8.233850	0.000000	0.000000
2957.466717	589.380626	171.399903	0.539092	16.501560	0.935216	8.233786	0.000000	0.000000
2957.486719	589.380545	171.425499	0.539083	16.504025	0.935202	8.235015	0.000000	0.000000
2957.506721	589.380626	171.395931	0.539093	16.501178	0.935218	8.233595	0.000000	0.000000
2957.526723	589.380626	171.404454	0.539090	16.501998	0.935213	8.234004	0.000000	0.000000
2957.546725	589.380545	171.399980	0.539092	16.501568	0.935215	8.233789	0.000000	0.000000
2957.566727	589.380626	171.408713	0.539089	16.502408	0.935211	8.234209	0.000000	0.000000
2957.586729	589.380545	171.401598	0.539091	16.501723	0.935215	8.233867	0.000000	0.000000
2957.606731	589.380626	171.409196	0.539089	16.502455	0.935211	8.234232	0.000000	0.000000
2957.626733	589.380545	171.392209	0.539094	16.500819	0.935220	8.233416	0.000000	0.000000
2957.646735	589.380626	171.399702	0.539092	16.501541	0.935216	8.233776	0.000000	0.000000
2957.666737	589.380626	171.408156	0.539089	16.502355	0.935211	8.234182	0.000000	0.000000
2957.686739	589.380545	171.397099	0.539093	16.501290	0.935217	8.233651	0.000000	0.000000
2957.706741	589.380545	171.390132	0.539095	16.500620	0.935221	8.233316	0.000000	0.000000
2957.726743	589.380545	171.388338	0.539096	16.500447	0.935222	8.233230	0.000000	0.000000
2957.746745	589.380626	171.392124	0.539094	16.500811	0.935220	8.233412	0.000000	0.000000
2957.766747	589.380545	171.387487	0.539096	16.500365	0.935222	8.233189	0.000000	0.000000
2957.786749	589.380626	171.394503	0.539094	16.501040	0.935218	8.233526	0.000000	0.000000
2957.806751	589.380545	171.391546	0.539095	16.500756	0.935220	8.233384	0.000000	0.000000
2957.826753	589.380626	171.396174	0.539093	16.501201	0.935218	8.233607	0.000000	0.000000
2957.846756	589.380545	171.389036	0.539095	16.500514	0.935221	8.233264	0.000000	0.000000
2957.866757	589.380626	171.387568	0.539096	16.500373	0.935222	8.233193	0.000000	0.000000
2957.886759	589.380626	171.387878	0.539096	16.500403	0.935222	8.233208	0.000000	0.000000
2957.906761	589.380545	171.393281	0.539094	16.500923	0.935219	8.233468	0.000000	0.000000
2957.926763	589.380626	171.392007	0.539095	16.500800	0.935220	8.233406	0.000000	0.000000
2957.946765	589.380545	171.397747	0.539092	16.501353	0.935217	8.233682	0.000000	0.000000
2957.966767	589.380626	171.384661	0.539097	16.500093	0.935224	8.233054	0.000000	0.000000
2957.986769	589.380545	171.379532	0.539099	16.499599	0.935226	8.232807	0.000000	0.000000
2958.006771	589.380626	171.391346	0.539095	16.500736	0.935220	8.233375	0.000000	0.000000
2958.026773	589.380626	171.384394	0.539097	16.500067	0.935224	8.233041	0.000000	0.000000
2958.046775	589.380626	171.388274	0.539096	16.500441	0.935222	8.233227	0.000000	0.000000
2958.066777	589.380626	171.387884	0.539096	16.500403	0.935222	8.233208	0.000000	0.000000
2958.086779	589.380545	171.387527	0.539096	16.500369	0.935222	8.233191	0.000000	0.000000
2958.106781	589.380545	171.387658	0.539096	16.500381	0.935222	8.233197	0.000000	0.000000
2958.126783	589.380626	171.393212	0.539094	16.500916	0.935219	8.233464	0.000000	0.000000
2958.146785	589.380626	171.391494	0.539095	16.500751	0.935220	8.233382	0.000000	0.000000
2958.166787	589.380545	171.391829	0.539094	16.500783	0.935220	8.233398	0.000000	0.000000
2958.186789	589.380626	171.382077	0.539098	16.499844	0.935225	8.232929	0.000000	0.000000
2958.206791	589.380545	171.383021	0.539097	16.499935	0.935224	8.232975	0.000000	0.000000
2958.226793	589.380626	171.396556	0.539093	16.501238	0.935217	8.233625	0.000000	0.000000
2958.246795	589.380545	171.411849	0.539088	16.502710	0.935209	8.234360	0.000000	0.000000
2958.266797	589.380545	171.398476	0.539092	16.501423	0.935216	8.233717	0.000000	0.000000
2958.286799	589.380626	171.394397	0.539094	16.501030	0.935219	8.233521	0.000000	0.000000
2958.306801	589.380545	171.398053	0.539092	16.501382	0.935216	8.233697	0.000000	0.000000
2958.326803	589.380626	171.390588	0.539095	16.500663	0.935221	8.233338	0.000000	0.000000
2958.346805	589.380545	171.387335	0.539096	16.500350	0.935222	8.233182	0.000000	0.000000
2958.366807	589.380626	171.377784	0.539099	16.499431	0.935227	8.232723	0.000000	0.000000
2958.386809	589.380545	171.375480	0.539100	16.499209	0.935229	8.232612	0.000000	0.000000
2958.406811	589.380545	171.377463	0.539099	16.499400	0.935227	8.232708	0.000000	0.000000
2958.426813	589.380626	171.388872	0.539096	16.500498	0.935221	8.233256	0.000000	0.000000
2958.446815	589.380545	171.371539	0.539101	16.498829	0.935231	8.232423	0.000000	0.000000
2958.466817	589.380626	171.370354	0.539102	16.498715	0.935231	8.232366	0.000000	0.000000
2958.486819	589.380545	171.374423	0.539100	16.499107	0.935229	8.232562	0.000000	0.000000
2958.506821	589.380626	171.366228	0.539103	16.498318	0.935234	8.232168	0.000000	0.000000
2958.526823	589.380545	171.383793	0.539097	16.500009	0.935224	8.233012	0.000000	0.000000
2958.546825	589.380545	171.375426	0.539100	16.499204	0.935229	8.232610	0.000000	0.000000
2958.566827	589.380626	171.387167	0.539096	16.500334	0.935222	8.233174	0.000000	0.000000
2958.586829	589.380545	171.385246	0.539097	16.500149	0.935223	8.233082	0.000000	0.000000
2958.606831	589.380626	171.375490	0.539100	16.499210	0.935229	8.232613	0.000000	0.000000
2958.626833	589.380545	171.369636	0.539102	16.498646	0.935232	8.232332	0.000000	0.000000
2958.646835	589.380626	171.378199	0.539099	16.499471	0.935227	8.232743	0.000000	0.000000
2958.666837	589.380545	171.378452	0.539099	16.499495	0.935227	8.232755	0.000000	0.000000
2958.686839	589.380626	171.370478	0.539102	16.498727	0.935231	8.232372	0.000000	0.000000
2958.706841	589.380626	171.378362	0.539099	16.499486	0.935227	8.232751	0.000000	0.000000
2958.726843	589.380545	171.376488	0.539100	16.499306	0.935228	8.232661	0.000000	0.000000
2958.746845	589.380626	171.366422	0.539103	16.498337	0.935234	8.232177	0.000000	0.000000
2958.766847	589.380545	171.369459	0.539102	16.498629	0.935232	8.232323	0.000000	0.000000
2958.786849	589.380626	171.374687	0.539100	16.499133	0.935229	8.232574	0.000000	0.000000
2958.806851	589.380545	171.386570	0.539096	16.500277	0.935223	8.233145	0.000000	0.000000
2958.826853	589.380626	171.380544	0.539098	16.499696	0.935226	8.232856	0.000000	0.000000
2958.846855	589.380545	171.385606	0.539097	16.500184	0.935223	8.233099	0.000000	0.000000
2958.866857	589.380626	171.397316	0.539093	16.501311	0.935217	8.233661	0.000000	0.000000
2958.886859	589.380545	171.387932	0.539096	16.500408	0.935222	8.233211	0.000000	0.000000
2958.906861	589.380626	171.382311	0.539098	16.499867	0.935225	8.232941	0.000000	0.000000
2958.926863	589.380626	171.383870	0.539097	16.500017	0.935224	8.233016	0.000000	0.000000
2958.946865	589.380626	171.376307	0.539100	16.499289	0.935228	8.232652	0.000000	0.000000
2958.966867	589.380626	171.369464	0.539102	16.498630	0.935232	8.232323	0.000000	0.000000
2958.966867	589.380626	171.381484	0.539098	16.499787	0.935225	8.232901	0.000000	0.000000
2959.006871	589.380626	171.373709	0.539101	16.499038	0.935230	8.232527	0.000000	0.000000
2959.026873	589.380545	171.375030	0.539100	16.499166	0.935229	8.232591	0.000000	0.000000
2959.046875	589.380626	171.372200	0.539101	16.498893	0.935230	8.232455	0.000000	0.000000
2959.066877	589.380545	171.371544	0.539101	16.498830	0.935231	8.232423	0.000000	0.000000
2959.086879	589.380626	171.366180	0.539103	16.498314	0.935234	8.232166	0.000000	0.000000
2959.106881	589.380545	171.373480	0.539101	16.499016	0.935230	8.232516	0.000000	0.000000
2959.126884	589.380626	171.372884	0.539101	16.498959	0.935230	8.232488	0.000000	0.000000
2959.146885	589.380626	171.376677	0.539100	16.499324	0.935228	8.232670	0.000000	0.000000
2959.166887	589.380545	171.374948	0.539100	16.499158	0.935229	8.232587	0.000000	0.000000
2959.186889	589.380626	171.376402	0.539100	16.499298	0.935228	8.232657	0.000000	0.000000
2959.206891	589.380545	171.371109	0.539101	16.498788	0.935231	8.232403	0.000000	0.000000
2959.226893	589.380626	171.379812	0.539099	16.499626	0.935226	8.232821	0.000000	0.000000
2959.246895	589.380545	171.377014	0.539099	16.499357	0.935228	8.232686	0.000000	0.000000
2959.266897	589.380626	171.374489	0.539100	16.499114	0.935229	8.232565	0.000000	0.000000
2959.286899	589.380626	171.375710	0.539100	16.499231	0.935229	8.232624	0.000000	0.000000
2959.306901	589.380545	171.376670	0.539100	16.499323	0.935228	8.232670	0.000000	0.000000
2959.326903	589.380626	171.381200	0.539098	16.499760	0.935226	8.232887	0.000000	0.000000
2959.346905	589.380545	171.369842	0.539102	16.498666	0.935232	8.232342	0.000000	0.000000
2959.366907	589.380626	171.377979	0.539099	16.499450	0.935227	8.232733	0.000000	0.000000
2959.386909	589.380545	171.387035	0.539096	16.500321	0.935222	8.233168	0.000000	0.000000
2959.406911	589.380626	171.380240	0.539098	16.499667	0.935226	8.232841	0.000000	0.000000
2959.426913	589.380545	171.371310	0.539101	16.498807	0.935231	8.232412	0.000000	0.000000
2959.446915	589.380626	171.369016	0.539102	16.498587	0.935232	8.232302	0.000000	0.000000
2959.466917	589.380626	171.376775	0.539100	16.499334	0.935228	8.232675	0.000000	0.000000
2959.486919	589.380545	171.363638	0.539104	16.498069	0.935235	8.232044	0.000000	0.000000
2959.506921	589.380626	171.383225	0.539097	16.499955	0.935225	8.232985	0.000000	0.000000
2959.526923	589.380545	171.369947	0.539102	16.498676	0.935231	8.232347	0.000000	0.000000
2959.546925	589.380626	171.367930	0.539103	16.498482	0.935233	8.232250	0.000000	0.000000
2959.566927	589.380545	171.362284	0.539104	16.497938	0.935236	8.231979	0.000000	0.000000
2959.586929	589.380626	171.367749	0.539103	16.498465	0.935233	8.232241	0.000000	0.000000
2959.606931	589.380545	171.357837	0.539106	16.497510	0.935238	8.231765	0.000000	0.000000
2959.626933	589.380626	171.364840	0.539104	16.498185	0.935234	8.232101	0.000000	0.000000
2959.646935	589.380626	171.362865	0.539104	16.497994	0.935235	8.232006	0.000000	0.000000
2959.666937	589.380545	171.365455	0.539103	16.498244	0.935234	8.232131	0.000000	0.000000
2959.686939	589.380626	171.362160	0.539105	16.497927	0.935236	8.231973	0.000000	0.000000
2959.706941	589.380626	171.377678	0.539099	16.499421	0.935227	8.232718	0.000000	0.000000
2959.726943	589.380626	171.381436	0.539098	16.499782	0.935225	8.232899	0.000000	0.000000
2959.746945	589.380545	171.373869	0.539101	16.499054	0.935229	8.232535	0.000000	0.000000
2959.766947	589.380626	171.366769	0.539103	16.498370	0.935233	8.232194	0.000000	0.000000
2959.786949	589.380626	171.380329	0.539098	16.499676	0.935226	8.232845	0.000000	0.000000
2959.806951	589.380545	171.371108	0.539101	16.498788	0.935231	8.232402	0.000000	0.000000
2959.826953	589.380545	171.375702	0.539100	16.499230	0.935228	8.232623	0.000000	0.000000
2959.846955	589.380545	171.373271	0.539101	16.498996	0.935230	8.232506	0.000000	0.000000
2959.866957	589.380626	171.364726	0.539104	16.498174	0.935234	8.232096	0.000000	0.000000
2959.886959	589.380545	171.370342	0.539102	16.498714	0.935231	8.232366	0.000000	0.000000
2959.906961	589.380626	171.355967	0.539107	16.497330	0.935239	8.231675	0.000000	0.000000
2959.926963	589.380545	171.365717	0.539103	16.498269	0.935234	8.232143	0.000000	0.000000
2959.946965	589.380626	171.376099	0.539100	16.499269	0.935228	8.232642	0.000000	0.000000
2959.966967	589.380626	171.363626	0.539104	16.498068	0.935235	8.232043	0.000000	0.000000
2959.986969	589.380545	171.371583	0.539101	16.498834	0.935231	8.232425	0.000000	0.000000
2960.006971	589.380626	171.380491	0.539098	16.499691	0.935226	8.232853	0.000000	0.000000
2960.026973	589.380545	171.376879	0.539099	16.499344	0.935228	8.232680	0.000000	0.000000
2960.046975	589.380626	171.375671	0.539100	16.499227	0.935229	8.232622	0.000000	0.000000
2960.066978	589.380545	171.381447	0.539098	16.499783	0.935225	8.232899	0.000000	0.000000
2960.086979	589.380626	171.381196	0.539098	16.499759	0.935226	8.232887	0.000000	0.000000
2960.106981	589.380545	171.373887	0.539101	16.499056	0.935229	8.232536	0.000000	0.000000
2960.126983	589.380626	171.367300	0.539103	16.498421	0.935233	8.232220	0.000000	0.000000
2960.146985	589.380626	171.370010	0.539102	16.498682	0.935232	8.232350	0.000000	0.000000
2960.166987	589.380626	171.378235	0.539099	16.499474	0.935227	8.232745	0.000000	0.000000
2960.186989	589.380626	171.371090	0.539102	16.498786	0.935231	8.232402	0.000000	0.000000
2960.206991	589.380545	171.363331	0.539104	16.498039	0.935235	8.232029	0.000000	0.000000
2960.226993	589.380626	171.367331	0.539103	16.498424	0.935233	8.232221	0.000000	0.000000
2960.246995	589.380545	171.359382	0.539105	16.497659	0.935237	8.231839	0.000000	0.000000
2960.266997	589.380626	171.374300	0.539100	16.499095	0.935229	8.232556	0.000000	0.000000
2960.286999	589.380545	171.353434	0.539107	16.497086	0.935240	8.231553	0.000000	0.000000
2960.307001	589.380626	171.347349	0.539109	16.496501	0.935244	8.231261	0.000000	0.000000
2960.327003	589.380545	171.346507	0.539110	16.496420	0.935244	8.231221	0.000000	0.000000
2960.347005	589.380626	171.358923	0.539106	16.497615	0.935238	8.231817	0.000000	0.000000
2960.367007	589.380545	171.364388	0.539104	16.498141	0.935234	8.232080	0.000000	0.000000
2960.387009	589.380626	171.359635	0.539105	16.497683	0.935237	8.231851	0.000000	0.000000
2960.407012	589.380626	171.352152	0.539108	16.496963	0.935241	8.231492	0.000000	0.000000
2960.427013	589.380626	171.370361	0.539102	16.498716	0.935231	8.232367	0.000000	0.000000
2960.447015	589.380626	171.371927	0.539101	16.498867	0.935231	8.232442	0.000000	0.000000
2960.467017	589.380626	171.371107	0.539102	16.498788	0.935231	8.232402	0.000000	0.000000
2960.487019	589.380626	171.366350	0.539103	16.498330	0.935234	8.232174	0.000000	0.000000
2960.507021	589.380545	171.362015	0.539104	16.497913	0.935236	8.231966	0.000000	0.000000
2960.527023	589.380626	171.360877	0.539105	16.497803	0.935236	8.231911	0.000000	0.000000
2960.547025	589.380545	171.361253	0.539105	16.497839	0.935236	8.231929	0.000000	0.000000
2960.567027	589.380626	171.370911	0.539102	16.498769	0.935231	8.232393	0.000000	0.000000
2960.587029	589.380626	171.372770	0.539101	16.498948	0.935230	8.232482	0.000000	0.000000
2960.607031	589.380626	171.363248	0.539104	16.498031	0.935235	8.232025	0.000000	0.000000
2960.627033	589.380626	171.364915	0.539104	16.498192	0.935234	8.232105	0.000000	0.000000
2960.647035	589.380545	171.358289	0.539106	16.497554	0.935238	8.231787	0.000000	0.000000
2960.667037	589.380626	171.358201	0.539106	16.497545	0.935238	8.231782	0.000000	0.000000
2960.687039	589.380545	171.362303	0.539104	16.497940	0.935236	8.231979	0.000000	0.000000
2960.707041	589.380626	171.362878	0.539104	16.497996	0.935235	8.232007	0.000000	0.000000
2960.727043	589.380545	171.360376	0.539105	16.497755	0.935237	8.231887	0.000000	0.000000
2960.747045	589.380626	171.356059	0.539107	16.497339	0.935239	8.231679	0.000000	0.000000
2960.767047	589.380626	171.371009	0.539102	16.498778	0.935231	8.232398	0.000000	0.000000
2960.787049	589.380626	171.357899	0.539106	16.497516	0.935238	8.231768	0.000000	0.000000
2960.807051	589.380626	171.371146	0.539102	16.498792	0.935231	8.232404	0.000000	0.000000
2960.827053	589.380545	171.363268	0.539104	16.498033	0.935235	8.232026	0.000000	0.000000
2960.847055	589.380626	171.361200	0.539105	16.497834	0.935236	8.231926	0.000000	0.000000
2960.867057	589.380545	171.353262	0.539107	16.497070	0.935240	8.231545	0.000000	0.000000
2960.887059	589.380626	171.374230	0.539100	16.499089	0.935229	8.232552	0.000000	0.000000
2960.907061	589.380545	171.361383	0.539105	16.497852	0.935236	8.231935	0.000000	0.000000
2960.927063	589.380626	171.351914	0.539108	16.496940	0.935241	8.231480	0.000000	0.000000
2960.947065	589.380545	171.355371	0.539107	16.497273	0.935239	8.231646	0.000000	0.000000
2960.967067	589.380626	171.356079	0.539107	16.497341	0.935239	8.231680	0.000000	0.000000
2960.987069	589.380545	171.359979	0.539105	16.497717	0.935237	8.231868	0.000000	0.000000
2961.007071	589.380626	171.364067	0.539104	16.498110	0.935235	8.232064	0.000000	0.000000
2961.027073	589.380545	171.363416	0.539104	16.498047	0.935235	8.232033	0.000000	0.000000
2961.047075	589.380626	171.361915	0.539105	16.497903	0.935236	8.231961	0.000000	0.000000
2961.067077	589.380626	171.363584	0.539104	16.498064	0.935235	8.232041	0.000000	0.000000
2961.087079	589.380545	171.369013	0.539102	16.498586	0.935232	8.232302	0.000000	0.000000
2961.107081	589.380626	171.371127	0.539102	16.498790	0.935231	8.232403	0.000000	0.000000
2961.127083	589.380545	171.350980	0.539108	16.496850	0.935242	8.231436	0.000000	0.000000
2961.147085	589.380626	171.354221	0.539107	16.497162	0.935240	8.231591	0.000000	0.000000
2961.167087	589.380545	171.356358	0.539106	16.497368	0.935239	8.231694	0.000000	0.000000
2961.187089	589.380545	171.367279	0.539103	16.498419	0.935233	8.232219	0.000000	0.000000
2961.207091	589.380626	171.365230	0.539103	16.498222	0.935234	8.232120	0.000000	0.000000
2961.227093	589.380545	171.358714	0.539106	16.497595	0.935238	8.231807	0.000000	0.000000
2961.247095	589.380626	171.363074	0.539104	16.498015	0.935235	8.232017	0.000000	0.000000
2961.267097	589.380545	171.351955	0.539108	16.496944	0.935241	8.231482	0.000000	0.000000
2961.287099	589.380626	171.367100	0.539103	16.498402	0.935233	8.232210	0.000000	0.000000
2961.307101	589.380545	171.354556	0.539107	16.497194	0.935240	8.231607	0.000000	0.000000
2961.327103	589.380626	171.346789	0.539110	16.496447	0.935244	8.231234	0.000000	0.000000
2961.347106	589.380545	171.350171	0.539108	16.496772	0.935242	8.231397	0.000000	0.000000
2961.367107	589.380626	171.356539	0.539106	16.497385	0.935239	8.231703	0.000000	0.000000
2961.387109	589.380545	171.354615	0.539107	16.497200	0.935240	8.231610	0.000000	0.000000
2961.407111	589.380626	171.363287	0.539104	16.498035	0.935235	8.232027	0.000000	0.000000
2961.427113	589.380626	171.359841	0.539105	16.497703	0.935237	8.231861	0.000000	0.000000
2961.447115	589.380545	171.358790	0.539106	16.497602	0.935237	8.231811	0.000000	0.000000
2961.467117	589.380626	171.361180	0.539105	16.497832	0.935236	8.231926	0.000000	0.000000
2961.487119	589.380545	171.359664	0.539105	16.497686	0.935237	8.231853	0.000000	0.000000
2961.507121	589.380626	171.351038	0.539108	16.496856	0.935242	8.231438	0.000000	0.000000
2961.527123	589.380545	171.362942	0.539104	16.498002	0.935235	8.232010	0.000000	0.000000
2961.547125	589.380626	171.377211	0.539099	16.499376	0.935228	8.232696	0.000000	0.000000
2961.567127	589.380545	171.372618	0.539101	16.498933	0.935230	8.232475	0.000000	0.000000
2961.587129	589.380626	171.348271	0.539109	16.496589	0.935243	8.231305	0.000000	0.000000
2961.607131	589.380545	171.362559	0.539104	16.497965	0.935235	8.231992	0.000000	0.000000
2961.627133	589.380626	171.368218	0.539102	16.498510	0.935233	8.232264	0.000000	0.000000
2961.647135	589.380545	171.365561	0.539103	16.498254	0.935234	8.232136	0.000000	0.000000
2961.667137	589.380626	171.354049	0.539107	16.497146	0.935240	8.231583	0.000000	0.000000
2961.687139	589.380626	171.366369	0.539103	16.498332	0.935234	8.232175	0.000000	0.000000
2961.707141	589.380545	171.353420	0.539107	16.497085	0.935240	8.231553	0.000000	0.000000
2961.727143	589.380626	171.360561	0.539105	16.497773	0.935237	8.231896	0.000000	0.000000
2961.747145	589.380545	171.364531	0.539104	16.498155	0.935234	8.232086	0.000000	0.000000
2961.767147	589.380626	171.359214	0.539106	16.497643	0.935237	8.231831	0.000000	0.000000
2961.787149	589.380545	171.358790	0.539106	16.497602	0.935237	8.231811	0.000000	0.000000
2961.807151	589.380626	171.351732	0.539108	16.496923	0.935241	8.231472	0.000000	0.000000
2961.827153	589.380545	171.358656	0.539106	16.497589	0.935238	8.231804	0.000000	0.000000
2961.847155	589.380626	171.358151	0.539106	16.497541	0.935238	8.231780	0.000000	0.000000
2961.867157	589.380626	171.364054	0.539104	16.498109	0.935235	8.232064	0.000000	0.000000
2961.887159	589.380626	171.356945	0.539106	16.497424	0.935239	8.231722	0.000000	0.000000
2961.907161	589.380626	171.372058	0.539101	16.498879	0.935230	8.232448	0.000000	0.000000
2961.927163	589.380545	171.365513	0.539103	16.498249	0.935234	8.232134	0.000000	0.000000
2961.947165	589.380626	171.341709	0.539111	16.495958	0.935247	8.230990	0.000000	0.000000
2961.967167	589.380545	171.359375	0.539105	16.497658	0.935237	8.231839	0.000000	0.000000
2961.987169	589.380626	171.347700	0.539109	16.496534	0.935244	8.231278	0.000000	0.000000
2962.007171	589.380545	171.349201	0.539109	16.496679	0.935243	8.231350	0.000000	0.000000
2962.027173	589.380626	171.352371	0.539108	16.496984	0.935241	8.231502	0.000000	0.000000
2962.047175	589.380545	171.348684	0.539109	16.496629	0.935243	8.231325	0.000000	0.000000
2962.067177	589.380626	171.350492	0.539108	16.496803	0.935242	8.231412	0.000000	0.000000
2962.087179	589.380545	171.351451	0.539108	16.496896	0.935241	8.231458	0.000000	0.000000
2962.107181	589.380626	171.351718	0.539108	16.496921	0.935241	8.231471	0.000000	0.000000
2962.127183	589.380626	171.351779	0.539108	16.496927	0.935241	8.231474	0.000000	0.000000
2962.147185	589.380545	171.362022	0.539104	16.497913	0.935236	8.231966	0.000000	0.000000
2962.167187	589.380626	171.356184	0.539107	16.497351	0.935239	8.231685	0.000000	0.000000
2962.187189	589.380545	171.352331	0.539108	16.496980	0.935241	8.231500	0.000000	0.000000
2962.207191	589.380626	171.374031	0.539101	16.499069	0.935229	8.232543	0.000000	0.000000
2962.227193	589.380626	171.365622	0.539103	16.498260	0.935234	8.232139	0.000000	0.000000
2962.247195	589.380626	171.364668	0.539104	16.498168	0.935234	8.232093	0.000000	0.000000
2962.267197	589.380626	171.361763	0.539105	16.497888	0.935236	8.231954	0.000000	0.000000
2962.287199	589.380545	171.363554	0.539104	16.498061	0.935235	8.232040	0.000000	0.000000
2962.307201	589.380626	171.359711	0.539105	16.497691	0.935237	8.231855	0.000000	0.000000
2962.327203	589.380545	171.362253	0.539104	16.497936	0.935236	8.231977	0.000000	0.000000
2962.347205	589.380626	171.369129	0.539102	16.498597	0.935232	8.232307	0.000000	0.000000
2962.367207	589.380626	171.358492	0.539106	16.497573	0.935238	8.231796	0.000000	0.000000
2962.387209	589.380626	171.358532	0.539106	16.497577	0.935238	8.231798	0.000000	0.000000
2962.407211	589.380626	171.349762	0.539109	16.496733	0.935242	8.231377	0.000000	0.000000
2962.427213	589.380626	171.354188	0.539107	16.497159	0.935240	8.231590	0.000000	0.000000
2962.447215	589.380626	171.364663	0.539104	16.498168	0.935234	8.232093	0.000000	0.000000
2962.467217	589.380545	171.362183	0.539104	16.497929	0.935236	8.231974	0.000000	0.000000
2962.487219	589.380545	171.357262	0.539106	16.497455	0.935238	8.231737	0.000000	0.000000
2962.507221	589.380545	171.350307	0.539108	16.496785	0.935242	8.231403	0.000000	0.000000
2962.527223	589.380626	171.346499	0.539110	16.496419	0.935244	8.231220	0.000000	0.000000
2962.547225	589.380545	171.348681	0.539109	16.496629	0.935243	8.231325	0.000000	0.000000
2962.567227	589.380626	171.348669	0.539109	16.496628	0.935243	8.231325	0.000000	0.000000
2962.587229	589.380545	171.352322	0.539108	16.496979	0.935241	8.231500	0.000000	0.000000
2962.587229	589.380545	171.360665	0.539105	16.497783	0.935236	8.231901	0.000000	0.000000
2962.627234	589.380626	171.347312	0.539110	16.496497	0.935244	8.231259	0.000000	0.000000
2962.647235	589.380545	171.353420	0.539107	16.497085	0.935240	8.231553	0.000000	0.000000
2962.667237	589.380626	171.349450	0.539109	16.496703	0.935243	8.231362	0.000000	0.000000
2962.687239	589.380545	171.358163	0.539106	16.497542	0.935238	8.231781	0.000000	0.000000
2962.707241	589.380626	171.349616	0.539109	16.496719	0.935243	8.231370	0.000000	0.000000
2962.727243	589.380545	171.326935	0.539116	16.494535	0.935255	8.230280	0.000000	0.000000
2962.746245	589.380626	171.339547	0.539112	16.495749	0.935248	8.230886	0.000000	0.000000
2962.766247	589.380545	171.328193	0.539116	16.494656	0.935254	8.230341	0.000000	0.000000
2962.786249	589.380626	171.344114	0.539111	16.496189	0.935245	8.231106	0.000000	0.000000
2962.806251	589.380626	171.339587	0.539112	16.495753	0.935248	8.230888	0.000000	0.000000
2962.826253	589.380626	171.351032	0.539108	16.496855	0.935242	8.231438	0.000000	0.000000
2962.846255	589.380626	171.343450	0.539111	16.496125	0.935246	8.231074	0.000000	0.000000
2962.866257	589.380545	171.338566	0.539112	16.495655	0.935248	8.230839	0.000000	0.000000
2962.886259	589.380626	171.345146	0.539110	16.496289	0.935245	8.231155	0.000000	0.000000
2962.906261	589.380545	171.324503	0.539117	16.494301	0.935256	8.230164	0.000000	0.000000
2962.926263	589.380626	171.349063	0.539109	16.496666	0.935243	8.231343	0.000000	0.000000
2962.946265	589.380545	171.340294	0.539112	16.495821	0.935247	8.230922	0.000000	0.000000
2962.966267	589.380626	171.339417	0.539112	16.495737	0.935248	8.230880	0.000000	0.000000
2962.986269	589.380626	171.337290	0.539113	16.495532	0.935249	8.230778	0.000000	0.000000
2963.006271	589.380545	171.333979	0.539114	16.495213	0.935251	8.230619	0.000000	0.000000
2963.026273	589.380626	171.345261	0.539110	16.496300	0.935245	8.231161	0.000000	0.000000
2963.046275	589.380545	171.346471	0.539110	16.496416	0.935244	8.231219	0.000000	0.000000
2963.066277	589.380626	171.359855	0.539105	16.497705	0.935237	8.231862	0.000000	0.000000
2963.086279	589.380545	171.360701	0.539105	16.497786	0.935236	8.231903	0.000000	0.000000
2963.106281	589.380626	171.339243	0.539112	16.495720	0.935248	8.230872	0.000000	0.000000
2963.126283	589.380545	171.332486	0.539114	16.495070	0.935252	8.230547	0.000000	0.000000
2963.146285	589.380626	171.326912	0.539116	16.494533	0.935255	8.230279	0.000000	0.000000
2963.166287	589.380626	171.331506	0.539115	16.494975	0.935252	8.230500	0.000000	0.000000
2963.186289	589.380626	171.329445	0.539115	16.494777	0.935253	8.230401	0.000000	0.000000
2963.206291	589.380626	171.322241	0.539118	16.494083	0.935257	8.230055	0.000000	0.000000
2963.226293	589.380545	171.321195	0.539118	16.493983	0.935258	8.230005	0.000000	0.000000
2963.246295	589.380626	171.340749	0.539112	16.495865	0.935247	8.230944	0.000000	0.000000
2963.266297	589.380545	171.319913	0.539119	16.493859	0.935258	8.229943	0.000000	0.000000
2963.286299	589.380626	171.330997	0.539115	16.494926	0.935252	8.230476	0.000000	0.000000
2963.306301	589.380545	171.335592	0.539113	16.495369	0.935250	8.230696	0.000000	0.000000
2963.326303	589.380626	171.332476	0.539114	16.495069	0.935252	8.230547	0.000000	0.000000
2963.346305	589.380545	171.337012	0.539113	16.495505	0.935249	8.230765	0.000000	0.000000
2963.366307	589.380626	171.346010	0.539110	16.496372	0.935244	8.231197	0.000000	0.000000
2963.386309	589.380545	171.350267	0.539108	16.496782	0.935242	8.231401	0.000000	0.000000
2963.406311	589.380626	171.351015	0.539108	16.496854	0.935242	8.231437	0.000000	0.000000
2963.426313	589.380626	171.354511	0.539107	16.497190	0.935240	8.231605	0.000000	0.000000
2963.446315	589.380545	171.338180	0.539112	16.495618	0.935248	8.230821	0.000000	0.000000
2963.466317	589.380626	171.327773	0.539116	16.494616	0.935254	8.230321	0.000000	0.000000
2963.486319	589.380545	171.340793	0.539112	16.495869	0.935247	8.230946	0.000000	0.000000
2963.506321	589.380626	171.339883	0.539112	16.495782	0.935248	8.230902	0.000000	0.000000
2963.526323	589.380545	171.348283	0.539109	16.496591	0.935243	8.231306	0.000000	0.000000
2963.546325	589.380626	171.342987	0.539111	16.496081	0.935246	8.231052	0.000000	0.000000
2963.566327	589.380545	171.338112	0.539113	16.495611	0.935249	8.230817	0.000000	0.000000
2963.586329	589.380545	171.335145	0.539114	16.495326	0.935250	8.230675	0.000000	0.000000
2963.606331	589.380626	171.350842	0.539108	16.496837	0.935242	8.231429	0.000000	0.000000
2963.626333	589.380545	171.331457	0.539115	16.494971	0.935252	8.230498	0.000000	0.000000
2963.646335	589.380626	171.338270	0.539113	16.495627	0.935249	8.230825	0.000000	0.000000
2963.666337	589.380626	171.338249	0.539113	16.495625	0.935249	8.230824	0.000000	0.000000
2963.686339	589.380545	171.341798	0.539111	16.495966	0.935247	8.230994	0.000000	0.000000
2963.706341	589.380626	171.329081	0.539116	16.494742	0.935253	8.230384	0.000000	0.000000
2963.726343	589.380545	171.319146	0.539119	16.493785	0.935259	8.229906	0.000000	0.000000
2963.746345	589.380626	171.328264	0.539116	16.494663	0.935254	8.230344	0.000000	0.000000
2963.766347	589.380545	171.332051	0.539115	16.495028	0.935252	8.230526	0.000000	0.000000
2963.786349	589.380626	171.321265	0.539118	16.493989	0.935258	8.230008	0.000000	0.000000
2963.806351	589.380545	171.323250	0.539117	16.494180	0.935256	8.230103	0.000000	0.000000
2963.826353	589.380626	171.327973	0.539116	16.494635	0.935254	8.230330	0.000000	0.000000
2963.846355	589.380545	171.329796	0.539115	16.494811	0.935253	8.230418	0.000000	0.000000
2963.866357	589.380626	171.321984	0.539118	16.494059	0.935257	8.230043	0.000000	0.000000
2963.886359	589.380626	171.333730	0.539114	16.495189	0.935251	8.230607	0.000000	0.000000
2963.906361	589.380545	171.322533	0.539118	16.494111	0.935257	8.230069	0.000000	0.000000
2963.926363	589.380626	171.329609	0.539115	16.494793	0.935253	8.230409	0.000000	0.000000
2963.946365	589.380545	171.331058	0.539115	16.494932	0.935252	8.230479	0.000000	0.000000
2963.966367	589.380626	171.338208	0.539113	16.495621	0.935249	8.230822	0.000000	0.000000
2963.986369	589.380545	171.324351	0.539117	16.494287	0.935256	8.230156	0.000000	0.000000
2964.006371	589.380626	171.327539	0.539116	16.494593	0.935254	8.230309	0.000000	0.000000
2964.026373	589.380545	171.318668	0.539119	16.493739	0.935259	8.229883	0.000000	0.000000
2964.046375	589.380626	171.331652	0.539115	16.494989	0.935252	8.230507	0.000000	0.000000
2964.066377	589.380626	171.327058	0.539116	16.494547	0.935255	8.230286	0.000000	0.000000
2964.086379	589.380545	171.323589	0.539117	16.494213	0.935256	8.230120	0.000000	0.000000
2964.106381	589.380626	171.335768	0.539113	16.495386	0.935250	8.230705	0.000000	0.000000
2964.126383	589.380545	171.342161	0.539111	16.496001	0.935246	8.231012	0.000000	0.000000
2964.146385	589.380626	171.329673	0.539115	16.494799	0.935253	8.230412	0.000000	0.000000
2964.166387	589.380545	171.341751	0.539111	16.495962	0.935247	8.230992	0.000000	0.000000
2964.186389	589.380626	171.333829	0.539114	16.495199	0.935251	8.230612	0.000000	0.000000
2964.206391	589.380545	171.324831	0.539117	16.494333	0.935256	8.230179	0.000000	0.000000
2964.226393	589.380626	171.326584	0.539116	16.494501	0.935255	8.230264	0.000000	0.000000
2964.246395	589.380545	171.324383	0.539117	16.494290	0.935256	8.230158	0.000000	0.000000
2964.266397	589.380626	171.336516	0.539113	16.495458	0.935250	8.230741	0.000000	0.000000
2964.286399	589.380545	171.325846	0.539117	16.494430	0.935255	8.230228	0.000000	0.000000
2964.306401	589.380626	171.306305	0.539123	16.492549	0.935266	8.229289	0.000000	0.000000
2964.326403	589.380626	171.309615	0.539122	16.492868	0.935264	8.229448	0.000000	0.000000
2964.346405	589.380545	171.335337	0.539113	16.495344	0.935250	8.230684	0.000000	0.000000
2964.366407	589.380626	171.325484	0.539117	16.494396	0.935255	8.230211	0.000000	0.000000
2964.386409	589.380545	171.334549	0.539114	16.495268	0.935250	8.230646	0.000000	0.000000
2964.406411	589.380626	171.333336	0.539114	16.495152	0.935251	8.230588	0.000000	0.000000
2964.426413	589.380545	171.323740	0.539117	16.494228	0.935256	8.230127	0.000000	0.000000
2964.446415	589.380626	171.325623	0.539117	16.494409	0.935255	8.230217	0.000000	0.000000
2964.466417	589.380545	171.324829	0.539117	16.494332	0.935256	8.230179	0.000000	0.000000
2964.486419	589.380626	171.336076	0.539113	16.495415	0.935250	8.230720	0.000000	0.000000
2964.506421	589.380545	171.326182	0.539117	16.494463	0.935255	8.230244	0.000000	0.000000
2964.526423	589.380545	171.316845	0.539120	16.493564	0.935260	8.229796	0.000000	0.000000
2964.546425	589.380626	171.328479	0.539116	16.494684	0.935254	8.230355	0.000000	0.000000
2964.566427	589.380545	171.316812	0.539120	16.493561	0.935260	8.229794	0.000000	0.000000
2964.586429	589.380626	171.321660	0.539118	16.494027	0.935257	8.230027	0.000000	0.000000
2964.606431	589.380545	171.324633	0.539117	16.494314	0.935256	8.230170	0.000000	0.000000
2964.626433	589.380626	171.307742	0.539123	16.492687	0.935265	8.229358	0.000000	0.000000
2964.646435	589.380545	171.306523	0.539123	16.492570	0.935265	8.229300	0.000000	0.000000
2964.666437	589.380626	171.323822	0.539117	16.494236	0.935256	8.230131	0.000000	0.000000
2964.686439	589.380545	171.329660	0.539115	16.494798	0.935253	8.230411	0.000000	0.000000
2964.706441	589.380626	171.338854	0.539112	16.495683	0.935248	8.230853	0.000000	0.000000
2964.726443	589.380626	171.321544	0.539118	16.494016	0.935258	8.230021	0.000000	0.000000
2964.746445	589.380545	171.330461	0.539115	16.494875	0.935253	8.230450	0.000000	0.000000
2964.766447	589.380626	171.331336	0.539115	16.494959	0.935252	8.230492	0.000000	0.000000
2964.786449	589.380545	171.321272	0.539118	16.493990	0.935258	8.230008	0.000000	0.000000
2964.806451	589.380626	171.332484	0.539114	16.495069	0.935252	8.230547	0.000000	0.000000
2964.826453	589.380626	171.321646	0.539118	16.494026	0.935257	8.230026	0.000000	0.000000
2964.846455	589.380545	171.331057	0.539115	16.494932	0.935252	8.230478	0.000000	0.000000
2964.866457	589.380626	171.333054	0.539114	16.495124	0.935251	8.230574	0.000000	0.000000
2964.886459	589.380545	171.324846	0.539117	16.494334	0.935256	8.230180	0.000000	0.000000
2964.906461	589.380626	171.324280	0.539117	16.494280	0.935256	8.230153	0.000000	0.000000
2964.926463	589.380545	171.326766	0.539116	16.494519	0.935255	8.230272	0.000000	0.000000
2964.946465	589.380626	171.323409	0.539118	16.494196	0.935257	8.230111	0.000000	0.000000
2964.966467	589.380626	171.336653	0.539113	16.495471	0.935249	8.230747	0.000000	0.000000
2964.986469	589.380626	171.325162	0.539117	16.494365	0.935256	8.230195	0.000000	0.000000
2965.006471	589.380545	171.325769	0.539117	16.494423	0.935255	8.230224	0.000000	0.000000
2965.026473	589.380626	171.318985	0.539119	16.493770	0.935259	8.229899	0.000000	0.000000
2965.046475	589.380545	171.320589	0.539118	16.493924	0.935258	8.229976	0.000000	0.000000
2965.066477	589.380545	171.325321	0.539117	16.494380	0.935255	8.230203	0.000000	0.000000
2965.086479	589.380626	171.315813	0.539120	16.493464	0.935261	8.229746	0.000000	0.000000
2965.106481	589.380545	171.320822	0.539118	16.493947	0.935258	8.229987	0.000000	0.000000
[truncated: 1,002 more rows]
