# Supplementary material for: Stress relaxation in the presence of sudden strain bursts: Methodology and stress relaxation data of microcast aluminium microwires
Source: Data Brief. 2018 Nov 14;21:2134–41. doi: 10.1016/j.dib.2018.11.047 (PMC6265499; doi:10.1016/j.dib.2018.11.047)
Supplement: Supplementary file 2 — Supplementary material [file mmc2.zip › Data in brief/As-cast/Al4N/Al_100_r_3/Stress relax txt files/Al_100_r_3_Relaxcycle0018.txt]

Time[s]	Motordispl[�m]	Force[mN]	EngStrain	EngStress[MPa]	Shearstrain	Shearstress [MPa]
3031.070077	603.142362	180.005883	0.550135	17.330103	0.952818	8.647204	0.000000	0.000000
3031.070077	603.142362	180.001699	0.550136	17.329700	0.952820	8.647003	0.000000	0.000000
3031.110081	603.148814	180.016482	0.550138	17.331123	0.952822	8.647713	0.000000	0.000000
3031.110081	603.148814	180.019627	0.550137	17.331426	0.952821	8.647864	0.000000	0.000000
3031.152085	603.148895	180.000784	0.550143	17.329612	0.952831	8.646959	0.000000	0.000000
3031.170087	603.148895	179.972984	0.550152	17.326935	0.952846	8.645623	0.000000	0.000000
3031.190089	603.148895	179.958363	0.550157	17.325528	0.952853	8.644921	0.000000	0.000000
3031.210091	603.148895	179.949461	0.550160	17.324671	0.952858	8.644493	0.000000	0.000000
3031.230093	603.148895	179.944158	0.550162	17.324160	0.952861	8.644238	0.000000	0.000000
3031.250095	603.148976	179.942726	0.550163	17.324022	0.952862	8.644170	0.000000	0.000000
3031.270097	603.148976	179.946586	0.550161	17.324394	0.952860	8.644355	0.000000	0.000000
3031.290099	603.148976	179.924629	0.550169	17.322280	0.952872	8.643300	0.000000	0.000000
3031.310101	603.148976	179.923780	0.550169	17.322198	0.952872	8.643260	0.000000	0.000000
3031.330103	603.148976	179.928173	0.550167	17.322621	0.952870	8.643471	0.000000	0.000000
3031.350105	603.148976	179.916893	0.550171	17.321535	0.952876	8.642929	0.000000	0.000000
3031.370107	603.148976	179.910179	0.550173	17.320889	0.952879	8.642606	0.000000	0.000000
3031.390109	603.148976	179.897182	0.550178	17.319638	0.952886	8.641982	0.000000	0.000000
3031.410111	603.148976	179.891773	0.550180	17.319117	0.952889	8.641722	0.000000	0.000000
3031.430113	603.148976	179.890382	0.550180	17.318983	0.952890	8.641655	0.000000	0.000000
3031.450115	603.148976	179.888981	0.550181	17.318848	0.952891	8.641588	0.000000	0.000000
3031.470117	603.148976	179.865034	0.550189	17.316542	0.952903	8.640437	0.000000	0.000000
3031.490119	603.149056	179.861038	0.550190	17.316158	0.952906	8.640246	0.000000	0.000000
3031.510121	603.149056	179.867925	0.550188	17.316821	0.952902	8.640576	0.000000	0.000000
3031.530123	603.149056	179.870324	0.550187	17.317052	0.952901	8.640692	0.000000	0.000000
3031.550125	603.149056	179.858594	0.550191	17.315922	0.952907	8.640128	0.000000	0.000000
3031.570127	603.149056	179.850969	0.550193	17.315188	0.952911	8.639762	0.000000	0.000000
3031.590129	603.149056	179.845130	0.550195	17.314626	0.952914	8.639481	0.000000	0.000000
3031.610131	603.149056	179.837394	0.550198	17.313881	0.952918	8.639110	0.000000	0.000000
3031.630133	603.149056	179.850388	0.550194	17.315132	0.952911	8.639734	0.000000	0.000000
3031.650135	603.149056	179.840721	0.550197	17.314202	0.952917	8.639270	0.000000	0.000000
3031.670137	603.149056	179.833501	0.550199	17.313507	0.952920	8.638923	0.000000	0.000000
3031.690139	603.149137	179.816402	0.550205	17.311860	0.952930	8.638101	0.000000	0.000000
3031.710141	603.149056	179.810856	0.550207	17.311327	0.952932	8.637835	0.000000	0.000000
3031.730143	603.149056	179.796347	0.550212	17.309930	0.952940	8.637138	0.000000	0.000000
3031.750145	603.149056	179.795778	0.550212	17.309875	0.952941	8.637111	0.000000	0.000000
3031.770147	603.149137	179.789479	0.550214	17.309268	0.952944	8.636808	0.000000	0.000000
3031.790149	603.149056	179.775561	0.550219	17.307928	0.952951	8.636139	0.000000	0.000000
3031.810151	603.149056	179.780003	0.550217	17.308356	0.952949	8.636353	0.000000	0.000000
3031.830153	603.149056	179.770421	0.550220	17.307434	0.952954	8.635892	0.000000	0.000000
3031.850155	603.149137	179.762534	0.550223	17.306674	0.952958	8.635514	0.000000	0.000000
3031.870157	603.149056	179.755847	0.550225	17.306030	0.952962	8.635192	0.000000	0.000000
3031.890159	603.149056	179.742877	0.550230	17.304782	0.952969	8.634569	0.000000	0.000000
3031.910161	603.149056	179.720728	0.550237	17.302649	0.952981	8.633505	0.000000	0.000000
3031.930163	603.149056	179.721285	0.550237	17.302703	0.952980	8.633532	0.000000	0.000000
3031.950165	603.149056	179.719499	0.550238	17.302531	0.952981	8.633446	0.000000	0.000000
3031.970167	603.149056	179.722782	0.550236	17.302847	0.952980	8.633604	0.000000	0.000000
3031.990169	603.149056	179.707473	0.550242	17.301373	0.952988	8.632868	0.000000	0.000000
3032.010171	603.149056	179.693931	0.550246	17.300069	0.952995	8.632218	0.000000	0.000000
3032.030173	603.149137	179.689217	0.550248	17.299616	0.952998	8.631992	0.000000	0.000000
3032.050175	603.149056	179.688609	0.550248	17.299557	0.952998	8.631962	0.000000	0.000000
3032.070177	603.149137	179.673521	0.550253	17.298104	0.953006	8.631237	0.000000	0.000000
3032.090179	603.149056	179.653645	0.550260	17.296191	0.953016	8.630283	0.000000	0.000000
3032.110181	603.149137	179.652627	0.550260	17.296093	0.953017	8.630234	0.000000	0.000000
3032.130183	603.149056	179.654823	0.550259	17.296304	0.953016	8.630339	0.000000	0.000000
3032.150185	603.149137	179.639238	0.550265	17.294804	0.953024	8.629591	0.000000	0.000000
3032.170187	603.149056	179.635797	0.550266	17.294473	0.953026	8.629425	0.000000	0.000000
3032.190189	603.149056	179.636361	0.550265	17.294527	0.953026	8.629452	0.000000	0.000000
3032.210191	603.149056	179.616709	0.550272	17.292635	0.953036	8.628508	0.000000	0.000000
3032.230193	603.149137	179.614297	0.550273	17.292403	0.953038	8.628392	0.000000	0.000000
3032.250195	603.149056	179.616618	0.550272	17.292626	0.953036	8.628504	0.000000	0.000000
3032.270197	603.149056	179.597013	0.550279	17.290739	0.953047	8.627562	0.000000	0.000000
3032.290199	603.149056	179.613882	0.550273	17.292363	0.953038	8.628373	0.000000	0.000000
3032.310201	603.149137	179.595332	0.550279	17.290577	0.953048	8.627481	0.000000	0.000000
3032.330203	603.149056	179.590692	0.550281	17.290130	0.953050	8.627259	0.000000	0.000000
3032.350205	603.149137	179.590498	0.550281	17.290111	0.953050	8.627249	0.000000	0.000000
3032.370207	603.149137	179.597460	0.550279	17.290782	0.953047	8.627584	0.000000	0.000000
3032.390209	603.149137	179.588352	0.550282	17.289905	0.953052	8.627146	0.000000	0.000000
3032.410211	603.149137	179.589413	0.550281	17.290007	0.953051	8.627197	0.000000	0.000000
3032.430213	603.149056	179.579853	0.550284	17.289087	0.953056	8.626738	0.000000	0.000000
3032.450215	603.149137	179.565412	0.550289	17.287696	0.953064	8.626044	0.000000	0.000000
3032.470217	603.149056	179.576480	0.550286	17.288762	0.953058	8.626576	0.000000	0.000000
3032.490219	603.149137	179.571036	0.550287	17.288238	0.953061	8.626314	0.000000	0.000000
3032.510221	603.149137	179.560285	0.550291	17.287203	0.953067	8.625798	0.000000	0.000000
3032.530223	603.149137	179.546691	0.550296	17.285894	0.953074	8.625145	0.000000	0.000000
3032.550225	603.149137	179.559845	0.550291	17.287160	0.953067	8.625777	0.000000	0.000000
3032.570227	603.149137	179.534510	0.550300	17.284721	0.953080	8.624560	0.000000	0.000000
3032.590229	603.149137	179.540112	0.550298	17.285261	0.953077	8.624829	0.000000	0.000000
3032.610231	603.149056	179.532652	0.550300	17.284542	0.953081	8.624470	0.000000	0.000000
3032.630233	603.149137	179.524869	0.550303	17.283793	0.953085	8.624096	0.000000	0.000000
3032.650235	603.149137	179.503618	0.550310	17.281747	0.953097	8.623076	0.000000	0.000000
3032.670237	603.149056	179.501503	0.550311	17.281543	0.953098	8.622974	0.000000	0.000000
3032.689239	603.149137	179.497189	0.550312	17.281128	0.953100	8.622767	0.000000	0.000000
3032.709241	603.149137	179.496838	0.550312	17.281094	0.953100	8.622750	0.000000	0.000000
3032.729243	603.149137	179.473394	0.550320	17.278837	0.953113	8.621624	0.000000	0.000000
3032.749245	603.149137	179.476858	0.550319	17.279171	0.953111	8.621790	0.000000	0.000000
3032.769247	603.149137	179.467171	0.550322	17.278238	0.953116	8.621325	0.000000	0.000000
3032.789249	603.149137	179.474015	0.550320	17.278897	0.953113	8.621654	0.000000	0.000000
3032.809251	603.149056	179.457960	0.550325	17.277351	0.953121	8.620882	0.000000	0.000000
3032.829253	603.149137	179.457949	0.550325	17.277350	0.953121	8.620882	0.000000	0.000000
3032.849255	603.149056	179.461038	0.550324	17.277648	0.953119	8.621030	0.000000	0.000000
3032.869257	603.149137	179.439883	0.550331	17.275611	0.953131	8.620014	0.000000	0.000000
3032.889259	603.149056	179.429193	0.550335	17.274582	0.953136	8.619500	0.000000	0.000000
3032.909261	603.149137	179.437696	0.550332	17.275400	0.953132	8.619909	0.000000	0.000000
3032.929263	603.149056	179.446360	0.550329	17.276235	0.953127	8.620325	0.000000	0.000000
3032.949265	603.149137	179.449298	0.550328	17.276517	0.953126	8.620466	0.000000	0.000000
3032.969267	603.149137	179.444512	0.550330	17.276057	0.953128	8.620236	0.000000	0.000000
3032.989269	603.149137	179.447331	0.550329	17.276328	0.953127	8.620372	0.000000	0.000000
3033.009271	603.149056	179.446624	0.550329	17.276260	0.953127	8.620338	0.000000	0.000000
3033.029273	603.149137	179.428784	0.550335	17.274542	0.953137	8.619481	0.000000	0.000000
3033.049275	603.149137	179.436613	0.550333	17.275296	0.953133	8.619857	0.000000	0.000000
3033.069277	603.149137	179.429994	0.550335	17.274659	0.953136	8.619539	0.000000	0.000000
3033.089279	603.149056	179.416587	0.550339	17.273368	0.953143	8.618895	0.000000	0.000000
3033.109281	603.149137	179.421022	0.550338	17.273795	0.953141	8.619108	0.000000	0.000000
3033.129283	603.149056	179.407893	0.550342	17.272531	0.953148	8.618477	0.000000	0.000000
3033.149285	603.149137	179.411364	0.550341	17.272865	0.953146	8.618644	0.000000	0.000000
3033.169287	603.149056	179.395205	0.550346	17.271310	0.953155	8.617868	0.000000	0.000000
3033.189289	603.149137	179.417617	0.550339	17.273467	0.953143	8.618944	0.000000	0.000000
3033.209291	603.149056	179.399188	0.550345	17.271693	0.953152	8.618059	0.000000	0.000000
3033.229293	603.149137	179.391065	0.550348	17.270911	0.953157	8.617669	0.000000	0.000000
3033.249295	603.149056	179.393521	0.550347	17.271147	0.953155	8.617787	0.000000	0.000000
3033.269297	603.149137	179.387873	0.550349	17.270604	0.953159	8.617515	0.000000	0.000000
3033.289299	603.149056	179.397600	0.550346	17.271540	0.953153	8.617983	0.000000	0.000000
3033.309301	603.149137	179.388884	0.550349	17.270701	0.953158	8.617564	0.000000	0.000000
3033.329303	603.149137	179.393905	0.550347	17.271184	0.953155	8.617805	0.000000	0.000000
3033.349305	603.149137	179.391648	0.550348	17.270967	0.953157	8.617697	0.000000	0.000000
3033.369307	603.149137	179.374854	0.550353	17.269350	0.953166	8.616890	0.000000	0.000000
3033.389309	603.149056	179.379282	0.550352	17.269777	0.953163	8.617103	0.000000	0.000000
3033.409311	603.149137	179.372609	0.550354	17.269134	0.953167	8.616782	0.000000	0.000000
3033.429313	603.149137	179.374255	0.550353	17.269293	0.953166	8.616861	0.000000	0.000000
3033.449315	603.149137	179.358261	0.550359	17.267753	0.953174	8.616093	0.000000	0.000000
3033.469317	603.149056	179.367105	0.550356	17.268604	0.953170	8.616518	0.000000	0.000000
3033.489319	603.149137	179.354888	0.550360	17.267428	0.953176	8.615931	0.000000	0.000000
3033.509321	603.149137	179.356257	0.550359	17.267560	0.953176	8.615997	0.000000	0.000000
3033.529323	603.149137	179.351330	0.550361	17.267085	0.953178	8.615760	0.000000	0.000000
3033.549325	603.149137	179.346765	0.550363	17.266646	0.953181	8.615541	0.000000	0.000000
3033.569327	603.149137	179.339155	0.550365	17.265913	0.953185	8.615175	0.000000	0.000000
3033.589329	603.149056	179.339339	0.550365	17.265931	0.953184	8.615184	0.000000	0.000000
3033.609331	603.149137	179.334940	0.550367	17.265508	0.953187	8.614973	0.000000	0.000000
3033.629333	603.149056	179.318232	0.550372	17.263899	0.953196	8.614170	0.000000	0.000000
3033.649335	603.149137	179.308335	0.550376	17.262946	0.953201	8.613695	0.000000	0.000000
3033.669337	603.149056	179.314374	0.550373	17.263528	0.953198	8.613985	0.000000	0.000000
3033.689339	603.149137	179.315400	0.550373	17.263626	0.953197	8.614034	0.000000	0.000000
3033.709341	603.149056	179.292789	0.550381	17.261449	0.953209	8.612948	0.000000	0.000000
3033.729343	603.149137	179.306521	0.550376	17.262771	0.953202	8.613607	0.000000	0.000000
3033.749345	603.149056	179.285535	0.550383	17.260751	0.953213	8.612599	0.000000	0.000000
3033.769347	603.149137	179.281102	0.550385	17.260324	0.953216	8.612386	0.000000	0.000000
3033.789349	603.149056	179.285330	0.550383	17.260731	0.953213	8.612589	0.000000	0.000000
3033.809351	603.149137	179.258748	0.550392	17.258172	0.953228	8.611312	0.000000	0.000000
3033.829353	603.149056	179.277900	0.550386	17.260016	0.953217	8.612232	0.000000	0.000000
3033.849355	603.149137	179.281662	0.550385	17.260378	0.953215	8.612413	0.000000	0.000000
3033.869357	603.149056	179.264437	0.550390	17.258720	0.953224	8.611586	0.000000	0.000000
3033.889359	603.149137	179.271882	0.550388	17.259437	0.953221	8.611943	0.000000	0.000000
3033.909361	603.149056	179.258509	0.550392	17.258149	0.953228	8.611301	0.000000	0.000000
3033.929363	603.149137	179.253405	0.550394	17.257658	0.953230	8.611056	0.000000	0.000000
3033.949365	603.149137	179.247991	0.550396	17.257136	0.953233	8.610796	0.000000	0.000000
3033.969367	603.149137	179.240016	0.550399	17.256369	0.953238	8.610413	0.000000	0.000000
3033.989369	603.149137	179.240254	0.550398	17.256392	0.953237	8.610424	0.000000	0.000000
3034.009371	603.149137	179.242803	0.550398	17.256637	0.953236	8.610546	0.000000	0.000000
3034.029373	603.149056	179.227439	0.550403	17.255158	0.953244	8.609808	0.000000	0.000000
3034.049375	603.149137	179.224626	0.550404	17.254887	0.953246	8.609673	0.000000	0.000000
3034.069377	603.149137	179.235183	0.550400	17.255903	0.953240	8.610180	0.000000	0.000000
3034.089379	603.149137	179.217084	0.550406	17.254161	0.953250	8.609311	0.000000	0.000000
3034.109381	603.149137	179.213786	0.550407	17.253843	0.953252	8.609153	0.000000	0.000000
3034.129383	603.149137	179.209090	0.550409	17.253391	0.953254	8.608927	0.000000	0.000000
3034.149385	603.149137	179.212886	0.550408	17.253757	0.953252	8.609109	0.000000	0.000000
3034.169387	603.149137	179.207256	0.550409	17.253215	0.953255	8.608839	0.000000	0.000000
3034.189389	603.149137	179.196419	0.550413	17.252171	0.953261	8.608318	0.000000	0.000000
3034.209391	603.149137	179.195337	0.550413	17.252067	0.953261	8.608266	0.000000	0.000000
3034.229393	603.149137	179.182322	0.550418	17.250814	0.953268	8.607641	0.000000	0.000000
3034.249395	603.149137	179.169820	0.550422	17.249611	0.953275	8.607040	0.000000	0.000000
3034.269397	603.149137	179.166662	0.550423	17.249307	0.953277	8.606889	0.000000	0.000000
3034.289399	603.149056	179.154589	0.550427	17.248144	0.953283	8.606309	0.000000	0.000000
3034.309401	603.149137	179.144066	0.550431	17.247131	0.953289	8.605803	0.000000	0.000000
3034.329403	603.149056	179.120814	0.550438	17.244893	0.953301	8.604686	0.000000	0.000000
3034.349405	603.149137	179.106743	0.550443	17.243538	0.953309	8.604010	0.000000	0.000000
3034.369407	603.149137	179.100083	0.550445	17.242897	0.953312	8.603690	0.000000	0.000000
3034.389409	603.149137	179.080133	0.550452	17.240976	0.953323	8.602732	0.000000	0.000000
3034.409411	603.149137	179.092675	0.550448	17.242183	0.953316	8.603335	0.000000	0.000000
3034.429413	603.149137	179.071637	0.550455	17.240158	0.953328	8.602324	0.000000	0.000000
3034.449415	603.149137	179.057958	0.550460	17.238841	0.953335	8.601667	0.000000	0.000000
3034.469417	603.149137	179.070258	0.550455	17.240025	0.953328	8.602258	0.000000	0.000000
3034.489419	603.149137	179.062134	0.550458	17.239243	0.953333	8.601867	0.000000	0.000000
3034.509421	603.149137	179.070315	0.550455	17.240031	0.953328	8.602260	0.000000	0.000000
3034.529423	603.149056	179.062173	0.550458	17.239247	0.953333	8.601869	0.000000	0.000000
3034.549425	603.149137	179.064860	0.550457	17.239506	0.953331	8.601998	0.000000	0.000000
3034.569427	603.149056	179.062954	0.550458	17.239322	0.953332	8.601907	0.000000	0.000000
3034.589429	603.149137	179.058405	0.550459	17.238884	0.953335	8.601688	0.000000	0.000000
3034.609431	603.149056	179.063609	0.550458	17.239385	0.953332	8.601938	0.000000	0.000000
3034.629433	603.149137	179.039419	0.550466	17.237056	0.953345	8.600776	0.000000	0.000000
3034.649435	603.149137	179.047735	0.550463	17.237857	0.953340	8.601176	0.000000	0.000000
3034.669437	603.149137	179.037811	0.550466	17.236901	0.953346	8.600699	0.000000	0.000000
3034.689439	603.149137	179.040360	0.550465	17.237147	0.953344	8.600821	0.000000	0.000000
3034.709441	603.149137	179.025631	0.550470	17.235729	0.953352	8.600114	0.000000	0.000000
3034.729443	603.149056	179.022255	0.550471	17.235404	0.953354	8.599952	0.000000	0.000000
3034.749445	603.149137	179.031501	0.550468	17.236294	0.953349	8.600396	0.000000	0.000000
3034.769447	603.149137	179.030940	0.550469	17.236240	0.953349	8.600369	0.000000	0.000000
3034.789449	603.149137	179.015296	0.550474	17.234734	0.953358	8.599617	0.000000	0.000000
3034.809451	603.149137	179.027966	0.550470	17.235954	0.953351	8.600226	0.000000	0.000000
3034.829453	603.149137	179.014243	0.550474	17.234632	0.953358	8.599567	0.000000	0.000000
3034.849455	603.149137	179.002255	0.550478	17.233478	0.953365	8.598991	0.000000	0.000000
3034.869457	603.149137	178.998751	0.550479	17.233141	0.953367	8.598823	0.000000	0.000000
3034.889459	603.149056	178.991949	0.550482	17.232486	0.953370	8.598496	0.000000	0.000000
3034.909461	603.149137	178.978486	0.550486	17.231190	0.953377	8.597849	0.000000	0.000000
3034.929463	603.149056	178.982925	0.550485	17.231617	0.953375	8.598062	0.000000	0.000000
3034.949465	603.149137	178.979680	0.550486	17.231305	0.953377	8.597906	0.000000	0.000000
3034.969467	603.149056	178.969865	0.550489	17.230360	0.953382	8.597435	0.000000	0.000000
3034.989469	603.149137	178.958754	0.550493	17.229290	0.953388	8.596901	0.000000	0.000000
3035.009471	603.149056	178.942829	0.550498	17.227757	0.953396	8.596136	0.000000	0.000000
3035.029473	603.149137	178.963821	0.550491	17.229778	0.953385	8.597145	0.000000	0.000000
3035.049475	603.149056	178.947373	0.550497	17.228194	0.953394	8.596354	0.000000	0.000000
3035.069477	603.149137	178.939819	0.550499	17.227467	0.953398	8.595992	0.000000	0.000000
3035.089479	603.149056	178.943553	0.550498	17.227827	0.953396	8.596171	0.000000	0.000000
3035.109481	603.149137	178.941391	0.550499	17.227619	0.953397	8.596067	0.000000	0.000000
3035.129483	603.149056	178.956473	0.550494	17.229071	0.953389	8.596792	0.000000	0.000000
3035.149485	603.149137	178.946298	0.550497	17.228091	0.953395	8.596303	0.000000	0.000000
3035.169487	603.149137	178.937444	0.550500	17.227239	0.953399	8.595878	0.000000	0.000000
3035.189489	603.149137	178.927914	0.550503	17.226321	0.953404	8.595420	0.000000	0.000000
3035.209491	603.149137	178.920327	0.550506	17.225591	0.953408	8.595055	0.000000	0.000000
3035.229493	603.149137	178.933168	0.550501	17.226827	0.953402	8.595672	0.000000	0.000000
3035.249495	603.149137	178.941599	0.550499	17.227639	0.953397	8.596077	0.000000	0.000000
3035.269497	603.149137	178.939211	0.550499	17.227409	0.953398	8.595962	0.000000	0.000000
3035.289499	603.149137	178.920036	0.550506	17.225563	0.953409	8.595041	0.000000	0.000000
3035.309501	603.149056	178.923289	0.550505	17.225876	0.953407	8.595198	0.000000	0.000000
3035.329503	603.149137	178.911254	0.550509	17.224717	0.953413	8.594619	0.000000	0.000000
3035.349505	603.149137	178.918225	0.550506	17.225388	0.953410	8.594954	0.000000	0.000000
3035.369507	603.149137	178.912064	0.550509	17.224795	0.953413	8.594658	0.000000	0.000000
3035.389509	603.149056	178.906951	0.550510	17.224303	0.953415	8.594413	0.000000	0.000000
3035.409511	603.149137	178.904875	0.550511	17.224103	0.953417	8.594313	0.000000	0.000000
3035.429513	603.149056	178.903577	0.550511	17.223978	0.953417	8.594251	0.000000	0.000000
3035.449515	603.149137	178.898417	0.550513	17.223481	0.953420	8.594003	0.000000	0.000000
3035.469517	603.149056	178.890017	0.550516	17.222672	0.953424	8.593599	0.000000	0.000000
3035.489519	603.149137	178.876102	0.550521	17.221333	0.953432	8.592931	0.000000	0.000000
3035.509521	603.149056	178.880340	0.550519	17.221741	0.953430	8.593134	0.000000	0.000000
3035.529523	603.149137	178.866382	0.550524	17.220397	0.953437	8.592464	0.000000	0.000000
3035.549525	603.149056	178.841595	0.550532	17.218011	0.953450	8.591273	0.000000	0.000000
3035.569527	603.149137	178.842566	0.550532	17.218104	0.953450	8.591320	0.000000	0.000000
3035.589529	603.149056	178.841134	0.550532	17.217966	0.953451	8.591251	0.000000	0.000000
3035.609531	603.149137	178.841431	0.550532	17.217995	0.953451	8.591265	0.000000	0.000000
3035.629533	603.149056	178.839764	0.550533	17.217834	0.953451	8.591185	0.000000	0.000000
3035.649535	603.149137	178.832743	0.550535	17.217158	0.953455	8.590848	0.000000	0.000000
3035.669537	603.149056	178.835483	0.550534	17.217422	0.953454	8.590979	0.000000	0.000000
3035.689539	603.149137	178.831102	0.550536	17.217000	0.953456	8.590769	0.000000	0.000000
3035.709541	603.149056	178.815687	0.550541	17.215516	0.953464	8.590028	0.000000	0.000000
3035.729543	603.149137	178.816046	0.550541	17.215551	0.953464	8.590046	0.000000	0.000000
3035.749545	603.149137	178.820198	0.550539	17.215951	0.953462	8.590245	0.000000	0.000000
3035.769547	603.149137	178.818522	0.550540	17.215789	0.953463	8.590165	0.000000	0.000000
3035.789549	603.149137	178.817688	0.550540	17.215709	0.953463	8.590125	0.000000	0.000000
3035.809551	603.149137	178.824633	0.550538	17.216378	0.953460	8.590458	0.000000	0.000000
3035.829553	603.149056	178.809531	0.550543	17.214924	0.953467	8.589733	0.000000	0.000000
3035.849555	603.149137	178.818566	0.550540	17.215794	0.953463	8.590167	0.000000	0.000000
3035.869557	603.149137	178.825959	0.550537	17.216505	0.953459	8.590522	0.000000	0.000000
3035.889559	603.149137	178.811291	0.550542	17.215093	0.953467	8.589817	0.000000	0.000000
3035.909561	603.149137	178.797276	0.550547	17.213744	0.953474	8.589144	0.000000	0.000000
3035.929563	603.149137	178.799413	0.550546	17.213950	0.953473	8.589247	0.000000	0.000000
3035.949565	603.149056	178.790909	0.550549	17.213131	0.953477	8.588838	0.000000	0.000000
3035.969567	603.149137	178.798116	0.550547	17.213825	0.953474	8.589184	0.000000	0.000000
3035.989569	603.149056	178.777487	0.550554	17.211839	0.953485	8.588193	0.000000	0.000000
3036.009571	603.149137	178.765725	0.550558	17.210706	0.953491	8.587628	0.000000	0.000000
3036.029573	603.149056	178.764480	0.550558	17.210586	0.953492	8.587569	0.000000	0.000000
3036.049575	603.149137	178.746752	0.550564	17.208880	0.953501	8.586717	0.000000	0.000000
3036.069577	603.149137	178.747887	0.550564	17.208989	0.953501	8.586771	0.000000	0.000000
3036.089579	603.149137	178.739688	0.550566	17.208200	0.953505	8.586378	0.000000	0.000000
3036.109581	603.149137	178.738236	0.550567	17.208060	0.953506	8.586308	0.000000	0.000000
3036.129583	603.149137	178.732285	0.550569	17.207487	0.953509	8.586022	0.000000	0.000000
3036.149585	603.149056	178.736037	0.550568	17.207848	0.953507	8.586202	0.000000	0.000000
3036.169587	603.149137	178.726160	0.550571	17.206897	0.953512	8.585728	0.000000	0.000000
3036.189589	603.149056	178.716370	0.550574	17.205955	0.953517	8.585257	0.000000	0.000000
3036.209591	603.149137	178.713925	0.550575	17.205719	0.953519	8.585140	0.000000	0.000000
3036.229593	603.149056	178.730388	0.550569	17.207304	0.953510	8.585931	0.000000	0.000000
3036.249595	603.149137	178.706889	0.550577	17.205042	0.953522	8.584802	0.000000	0.000000
3036.269597	603.149137	178.715829	0.550574	17.205903	0.953518	8.585231	0.000000	0.000000
3036.289599	603.149137	178.722400	0.550572	17.206535	0.953514	8.585547	0.000000	0.000000
3036.309601	603.149056	178.704202	0.550578	17.204783	0.953524	8.584673	0.000000	0.000000
3036.329603	603.149137	178.696850	0.550581	17.204075	0.953528	8.584320	0.000000	0.000000
3036.349605	603.149056	178.704512	0.550578	17.204813	0.953524	8.584688	0.000000	0.000000
3036.369607	603.149137	178.693685	0.550582	17.203771	0.953530	8.584168	0.000000	0.000000
3036.389609	603.149056	178.696649	0.550581	17.204056	0.953528	8.584310	0.000000	0.000000
3036.409611	603.149137	178.690337	0.550583	17.203448	0.953531	8.584007	0.000000	0.000000
3036.429613	603.149137	178.678611	0.550587	17.202319	0.953538	8.583444	0.000000	0.000000
3036.449615	603.149137	178.682225	0.550586	17.202667	0.953536	8.583617	0.000000	0.000000
3036.469617	603.149056	178.669621	0.550590	17.201454	0.953542	8.583012	0.000000	0.000000
3036.489619	603.149137	178.650439	0.550596	17.199607	0.953553	8.582090	0.000000	0.000000
3036.509621	603.149056	178.642081	0.550599	17.198802	0.953557	8.581689	0.000000	0.000000
3036.529623	603.149137	178.649690	0.550597	17.199535	0.953553	8.582054	0.000000	0.000000
3036.549625	603.149056	178.653749	0.550595	17.199926	0.953551	8.582249	0.000000	0.000000
3036.569627	603.149137	178.646361	0.550598	17.199215	0.953555	8.581894	0.000000	0.000000
3036.589629	603.149056	178.649549	0.550597	17.199521	0.953553	8.582047	0.000000	0.000000
3036.609631	603.149137	178.637595	0.550601	17.198370	0.953559	8.581473	0.000000	0.000000
3036.629633	603.149056	178.625928	0.550604	17.197247	0.953566	8.580913	0.000000	0.000000
3036.649635	603.149137	178.607080	0.550611	17.195433	0.953576	8.580007	0.000000	0.000000
3036.669637	603.149056	178.602427	0.550612	17.194985	0.953578	8.579784	0.000000	0.000000
3036.689639	603.149137	178.601190	0.550613	17.194866	0.953579	8.579724	0.000000	0.000000
3036.709641	603.149056	178.598556	0.550614	17.194612	0.953580	8.579598	0.000000	0.000000
3036.729643	603.149137	178.595810	0.550615	17.194348	0.953582	8.579466	0.000000	0.000000
3036.749645	603.149056	178.589772	0.550617	17.193766	0.953585	8.579176	0.000000	0.000000
3036.769647	603.149137	178.571385	0.550623	17.191996	0.953595	8.578293	0.000000	0.000000
3036.789649	603.149056	178.566277	0.550624	17.191504	0.953597	8.578047	0.000000	0.000000
3036.809651	603.149137	178.563146	0.550626	17.191203	0.953599	8.577897	0.000000	0.000000
3036.829653	603.149056	178.583044	0.550619	17.193119	0.953588	8.578853	0.000000	0.000000
3036.849655	603.149137	178.567896	0.550624	17.191660	0.953597	8.578125	0.000000	0.000000
3036.869657	603.149137	178.573595	0.550622	17.192209	0.953594	8.578399	0.000000	0.000000
3036.889659	603.149137	178.577126	0.550621	17.192549	0.953592	8.578568	0.000000	0.000000
3036.909661	603.149056	178.565012	0.550625	17.191383	0.953598	8.577986	0.000000	0.000000
3036.929663	603.149137	178.564771	0.550625	17.191359	0.953598	8.577975	0.000000	0.000000
3036.949665	603.149137	178.566639	0.550624	17.191539	0.953597	8.578065	0.000000	0.000000
3036.969667	603.149137	178.562076	0.550626	17.191100	0.953600	8.577845	0.000000	0.000000
3036.989669	603.149137	178.557665	0.550627	17.190675	0.953602	8.577634	0.000000	0.000000
3037.009671	603.149137	178.557433	0.550628	17.190653	0.953602	8.577622	0.000000	0.000000
3037.029673	603.149137	178.562794	0.550626	17.191169	0.953599	8.577880	0.000000	0.000000
3037.049675	603.149137	178.557293	0.550628	17.190639	0.953602	8.577616	0.000000	0.000000
3037.069677	603.149137	178.558056	0.550627	17.190713	0.953602	8.577652	0.000000	0.000000
3037.089679	603.149137	178.560300	0.550627	17.190929	0.953601	8.577760	0.000000	0.000000
3037.109681	603.149137	178.547354	0.550631	17.189683	0.953608	8.577138	0.000000	0.000000
3037.129683	603.149056	178.545270	0.550632	17.189482	0.953609	8.577038	0.000000	0.000000
3037.149685	603.149137	178.546072	0.550631	17.189559	0.953608	8.577077	0.000000	0.000000
3037.169687	603.149056	178.547913	0.550631	17.189736	0.953607	8.577165	0.000000	0.000000
3037.189689	603.149137	178.539869	0.550633	17.188962	0.953612	8.576779	0.000000	0.000000
3037.209691	603.149056	178.538413	0.550634	17.188822	0.953612	8.576709	0.000000	0.000000
3037.229693	603.149137	178.545061	0.550632	17.189462	0.953609	8.577028	0.000000	0.000000
3037.249695	603.149056	178.529018	0.550637	17.187917	0.953617	8.576257	0.000000	0.000000
3037.269697	603.149137	178.539217	0.550634	17.188899	0.953612	8.576747	0.000000	0.000000
3037.289699	603.149056	178.530181	0.550637	17.188029	0.953617	8.576313	0.000000	0.000000
3037.309701	603.149137	178.528351	0.550637	17.187853	0.953618	8.576225	0.000000	0.000000
3037.329703	603.149056	178.510292	0.550643	17.186114	0.953627	8.575358	0.000000	0.000000
3037.349705	603.149137	178.532545	0.550636	17.188257	0.953616	8.576427	0.000000	0.000000
3037.369707	603.149056	178.517676	0.550641	17.186825	0.953623	8.575712	0.000000	0.000000
3037.389709	603.149137	178.529825	0.550637	17.187995	0.953617	8.576296	0.000000	0.000000
3037.409711	603.149056	178.516874	0.550641	17.186748	0.953624	8.575674	0.000000	0.000000
3037.429713	603.149137	178.520147	0.550640	17.187063	0.953622	8.575831	0.000000	0.000000
3037.449715	603.149137	178.526471	0.550638	17.187672	0.953619	8.576135	0.000000	0.000000
3037.469717	603.149137	178.516567	0.550641	17.186718	0.953624	8.575659	0.000000	0.000000
3037.489719	603.149137	178.519397	0.550640	17.186991	0.953623	8.575795	0.000000	0.000000
3037.509721	603.149137	178.508908	0.550644	17.185981	0.953628	8.575291	0.000000	0.000000
3037.529723	603.149137	178.507136	0.550644	17.185811	0.953629	8.575206	0.000000	0.000000
3037.549725	603.149137	178.513048	0.550642	17.186380	0.953626	8.575490	0.000000	0.000000
3037.569727	603.149137	178.503740	0.550646	17.185484	0.953631	8.575043	0.000000	0.000000
3037.589729	603.149056	178.508621	0.550644	17.185954	0.953628	8.575278	0.000000	0.000000
3037.609731	603.149137	178.522078	0.550639	17.187249	0.953621	8.575924	0.000000	0.000000
3037.629733	603.149056	178.503892	0.550645	17.185498	0.953631	8.575050	0.000000	0.000000
3037.649735	603.149137	178.511708	0.550643	17.186251	0.953627	8.575426	0.000000	0.000000
3037.669737	603.149056	178.500263	0.550647	17.185149	0.953633	8.574876	0.000000	0.000000
3037.689739	603.149137	178.490711	0.550650	17.184229	0.953638	8.574417	0.000000	0.000000
3037.709741	603.149056	178.489893	0.550650	17.184150	0.953638	8.574378	0.000000	0.000000
3037.729743	603.149137	178.495992	0.550648	17.184738	0.953635	8.574671	0.000000	0.000000
3037.749745	603.149056	178.498239	0.550647	17.184954	0.953634	8.574779	0.000000	0.000000
3037.769747	603.149137	178.488186	0.550651	17.183986	0.953639	8.574296	0.000000	0.000000
3037.789749	603.149056	178.495972	0.550648	17.184736	0.953635	8.574670	0.000000	0.000000
3037.809751	603.149137	178.501583	0.550646	17.185276	0.953632	8.574939	0.000000	0.000000
3037.829753	603.149056	178.494665	0.550648	17.184610	0.953636	8.574607	0.000000	0.000000
3037.849755	603.149137	178.485787	0.550652	17.183755	0.953641	8.574181	0.000000	0.000000
3037.869757	603.149056	178.492702	0.550649	17.184421	0.953637	8.574513	0.000000	0.000000
3037.889759	603.149137	178.479290	0.550654	17.183130	0.953644	8.573869	0.000000	0.000000
3037.909761	603.149137	178.484766	0.550652	17.183657	0.953641	8.574132	0.000000	0.000000
3037.929763	603.149137	178.490466	0.550650	17.184206	0.953638	8.574405	0.000000	0.000000
3037.949765	603.149137	178.488078	0.550651	17.183976	0.953639	8.574291	0.000000	0.000000
3037.969767	603.149137	178.484733	0.550652	17.183654	0.953641	8.574130	0.000000	0.000000
3037.989769	603.149137	178.472393	0.550656	17.182466	0.953648	8.573537	0.000000	0.000000
3038.009771	603.149056	178.473228	0.550656	17.182546	0.953647	8.573577	0.000000	0.000000
3038.029773	603.149137	178.481743	0.550653	17.183366	0.953643	8.573986	0.000000	0.000000
3038.049775	603.149056	178.463851	0.550659	17.181643	0.953652	8.573127	0.000000	0.000000
3038.069777	603.149137	178.459344	0.550660	17.181209	0.953655	8.572910	0.000000	0.000000
3038.089779	603.149056	178.463313	0.550659	17.181591	0.953652	8.573101	0.000000	0.000000
3038.109781	603.149137	178.452468	0.550663	17.180547	0.953658	8.572580	0.000000	0.000000
3038.129783	603.149056	178.454669	0.550662	17.180759	0.953657	8.572686	0.000000	0.000000
3038.149785	603.149137	178.465383	0.550658	17.181791	0.953651	8.573200	0.000000	0.000000
3038.169787	603.149056	178.459042	0.550660	17.181180	0.953655	8.572896	0.000000	0.000000
3038.189789	603.149137	178.461783	0.550660	17.181444	0.953653	8.573027	0.000000	0.000000
3038.209791	603.149056	178.454119	0.550662	17.180706	0.953657	8.572659	0.000000	0.000000
3038.229793	603.149137	178.461758	0.550660	17.181442	0.953653	8.573026	0.000000	0.000000
3038.249795	603.149056	178.458468	0.550661	17.181125	0.953655	8.572868	0.000000	0.000000
3038.269797	603.149137	178.455547	0.550662	17.180844	0.953657	8.572728	0.000000	0.000000
3038.289799	603.149056	178.452382	0.550663	17.180539	0.953658	8.572576	0.000000	0.000000
3038.309801	603.149137	178.454649	0.550662	17.180757	0.953657	8.572685	0.000000	0.000000
3038.329803	603.149056	178.450857	0.550663	17.180392	0.953659	8.572503	0.000000	0.000000
3038.349805	603.149137	178.461053	0.550660	17.181374	0.953654	8.572992	0.000000	0.000000
3038.369807	603.149056	178.446570	0.550665	17.179980	0.953661	8.572297	0.000000	0.000000
3038.389809	603.149137	178.438538	0.550667	17.179206	0.953666	8.571911	0.000000	0.000000
3038.409811	603.149056	178.438613	0.550667	17.179214	0.953666	8.571914	0.000000	0.000000
3038.429813	603.149137	178.435526	0.550668	17.178916	0.953667	8.571766	0.000000	0.000000
3038.449815	603.149137	178.444629	0.550665	17.179793	0.953663	8.572203	0.000000	0.000000
3038.469817	603.149137	178.426161	0.550672	17.178015	0.953672	8.571316	0.000000	0.000000
3038.489819	603.149137	178.421455	0.550673	17.177562	0.953675	8.571090	0.000000	0.000000
3038.509821	603.149137	178.424617	0.550672	17.177866	0.953673	8.571242	0.000000	0.000000
3038.529823	603.149137	178.428821	0.550671	17.178271	0.953671	8.571444	0.000000	0.000000
3038.549825	603.149137	178.430368	0.550670	17.178420	0.953670	8.571518	0.000000	0.000000
3038.569827	603.149137	178.424191	0.550672	17.177825	0.953673	8.571222	0.000000	0.000000
3038.589829	603.149137	178.414793	0.550675	17.176920	0.953679	8.570770	0.000000	0.000000
3038.609831	603.149137	178.439808	0.550667	17.179328	0.953665	8.571972	0.000000	0.000000
3038.629833	603.149137	178.420232	0.550674	17.177444	0.953676	8.571031	0.000000	0.000000
3038.649835	603.149137	178.400569	0.550680	17.175551	0.953686	8.570087	0.000000	0.000000
3038.669837	603.149056	178.413654	0.550676	17.176811	0.953679	8.570715	0.000000	0.000000
3038.689839	603.149137	178.407872	0.550678	17.176254	0.953682	8.570438	0.000000	0.000000
3038.709841	603.149056	178.413751	0.550676	17.176820	0.953679	8.570720	0.000000	0.000000
3038.729843	603.149137	178.407073	0.550678	17.176177	0.953683	8.570399	0.000000	0.000000
3038.749845	603.149137	178.398610	0.550681	17.175362	0.953687	8.569993	0.000000	0.000000
3038.769847	603.149137	178.393979	0.550682	17.174916	0.953690	8.569770	0.000000	0.000000
3038.789849	603.149137	178.404793	0.550679	17.175957	0.953684	8.570290	0.000000	0.000000
3038.809851	603.149137	178.408035	0.550678	17.176270	0.953682	8.570446	0.000000	0.000000
3038.829853	603.149137	178.405807	0.550678	17.176055	0.953683	8.570338	0.000000	0.000000
3038.849855	603.149056	178.413737	0.550676	17.176819	0.953679	8.570719	0.000000	0.000000
3038.869857	603.149137	178.409104	0.550677	17.176373	0.953682	8.570497	0.000000	0.000000
3038.889859	603.149056	178.399762	0.550680	17.175473	0.953686	8.570048	0.000000	0.000000
3038.909861	603.149137	178.397387	0.550681	17.175244	0.953688	8.569934	0.000000	0.000000
3038.929863	603.149137	178.411544	0.550676	17.176607	0.953680	8.570614	0.000000	0.000000
3038.949865	603.149137	178.398829	0.550681	17.175383	0.953687	8.570003	0.000000	0.000000
3038.969867	603.149137	178.407602	0.550678	17.176228	0.953682	8.570425	0.000000	0.000000
3038.989869	603.149137	178.394470	0.550682	17.174964	0.953689	8.569794	0.000000	0.000000
3039.009871	603.149056	178.411516	0.550676	17.176605	0.953680	8.570613	0.000000	0.000000
3039.029873	603.149137	178.389621	0.550684	17.174497	0.953692	8.569561	0.000000	0.000000
3039.049875	603.149056	178.394650	0.550682	17.174981	0.953689	8.569803	0.000000	0.000000
3039.069877	603.149137	178.387606	0.550685	17.174303	0.953693	8.569464	0.000000	0.000000
3039.089879	603.149056	178.386525	0.550685	17.174199	0.953693	8.569412	0.000000	0.000000
3039.109881	603.149137	178.392813	0.550683	17.174804	0.953690	8.569714	0.000000	0.000000
3039.129883	603.149056	178.380869	0.550687	17.173654	0.953697	8.569140	0.000000	0.000000
3039.149885	603.149137	178.366916	0.550691	17.172311	0.953704	8.568470	0.000000	0.000000
3039.169887	603.149056	178.377277	0.550688	17.173308	0.953698	8.568968	0.000000	0.000000
3039.189889	603.149137	178.381875	0.550686	17.173751	0.953696	8.569189	0.000000	0.000000
3039.209891	603.149056	178.380814	0.550687	17.173649	0.953697	8.569138	0.000000	0.000000
3039.229893	603.149137	178.373996	0.550689	17.172992	0.953700	8.568810	0.000000	0.000000
3039.249895	603.149056	178.374360	0.550689	17.173028	0.953700	8.568828	0.000000	0.000000
3039.269897	603.149137	178.361392	0.550693	17.171779	0.953707	8.568205	0.000000	0.000000
3039.289899	603.149056	178.376726	0.550688	17.173255	0.953699	8.568941	0.000000	0.000000
3039.309901	603.149137	178.377671	0.550688	17.173346	0.953698	8.568987	0.000000	0.000000
3039.329903	603.149056	178.369570	0.550690	17.172566	0.953703	8.568598	0.000000	0.000000
3039.349905	603.149137	178.372794	0.550689	17.172877	0.953701	8.568753	0.000000	0.000000
3039.369907	603.149137	178.374946	0.550689	17.173084	0.953700	8.568856	0.000000	0.000000
3039.389909	603.149137	178.365440	0.550692	17.172169	0.953705	8.568399	0.000000	0.000000
3039.409911	603.149137	178.365271	0.550692	17.172152	0.953705	8.568391	0.000000	0.000000
3039.429913	603.149137	178.360056	0.550694	17.171650	0.953708	8.568141	0.000000	0.000000
3039.449915	603.149056	178.379974	0.550687	17.173568	0.953697	8.569097	0.000000	0.000000
3039.469917	603.149137	178.370677	0.550690	17.172673	0.953702	8.568651	0.000000	0.000000
3039.489919	603.149056	178.366424	0.550692	17.172263	0.953704	8.568447	0.000000	0.000000
3039.509921	603.149137	178.372915	0.550689	17.172888	0.953701	8.568758	0.000000	0.000000
3039.529923	603.149056	178.363563	0.550692	17.171988	0.953706	8.568309	0.000000	0.000000
3039.549925	603.149137	178.358756	0.550694	17.171525	0.953708	8.568078	0.000000	0.000000
3039.569927	603.149056	178.362149	0.550693	17.171852	0.953707	8.568241	0.000000	0.000000
3039.589929	603.149137	178.368438	0.550691	17.172457	0.953703	8.568543	0.000000	0.000000
3039.609931	603.149056	178.367921	0.550691	17.172408	0.953703	8.568518	0.000000	0.000000
3039.629933	603.149137	178.358297	0.550694	17.171481	0.953709	8.568056	0.000000	0.000000
3039.649935	603.149056	178.357298	0.550695	17.171385	0.953709	8.568008	0.000000	0.000000
3039.669937	603.149137	178.350787	0.550697	17.170758	0.953713	8.567695	0.000000	0.000000
3039.689939	603.149056	178.350249	0.550697	17.170706	0.953713	8.567670	0.000000	0.000000
3039.709941	603.149137	178.338553	0.550701	17.169580	0.953719	8.567108	0.000000	0.000000
3039.729943	603.149137	178.337310	0.550701	17.169461	0.953720	8.567048	0.000000	0.000000
3039.749945	603.149137	178.353400	0.550696	17.171010	0.953711	8.567821	0.000000	0.000000
3039.769947	603.149137	178.341309	0.550700	17.169845	0.953718	8.567240	0.000000	0.000000
3039.789949	603.149137	178.344008	0.550699	17.170105	0.953716	8.567370	0.000000	0.000000
3039.809951	603.149137	178.343543	0.550699	17.170061	0.953717	8.567347	0.000000	0.000000
3039.829953	603.149137	178.355104	0.550695	17.171174	0.953710	8.567903	0.000000	0.000000
3039.849955	603.149137	178.328384	0.550704	17.168601	0.953725	8.566619	0.000000	0.000000
3039.869957	603.149137	178.334993	0.550702	17.169237	0.953721	8.566937	0.000000	0.000000
3039.889959	603.149056	178.336462	0.550702	17.169379	0.953720	8.567007	0.000000	0.000000
3039.909961	603.149137	178.332126	0.550703	17.168961	0.953723	8.566799	0.000000	0.000000
3039.929963	603.149137	178.332409	0.550703	17.168989	0.953723	8.566813	0.000000	0.000000
3039.949965	603.149137	178.327103	0.550705	17.168478	0.953725	8.566558	0.000000	0.000000
3039.969967	603.149137	178.328879	0.550704	17.168649	0.953724	8.566643	0.000000	0.000000
3039.989969	603.149137	178.334568	0.550702	17.169197	0.953721	8.566916	0.000000	0.000000
3040.009971	603.149137	178.333336	0.550703	17.169078	0.953722	8.566857	0.000000	0.000000
3040.029973	603.149137	178.324293	0.550706	17.168207	0.953727	8.566423	0.000000	0.000000
3040.049975	603.149056	178.334850	0.550702	17.169224	0.953721	8.566930	0.000000	0.000000
3040.069977	603.149137	178.326712	0.550705	17.168440	0.953726	8.566539	0.000000	0.000000
3040.089979	603.149137	178.322328	0.550706	17.168018	0.953728	8.566328	0.000000	0.000000
3040.109981	603.149137	178.315826	0.550709	17.167392	0.953731	8.566016	0.000000	0.000000
3040.129983	603.149137	178.324479	0.550706	17.168225	0.953727	8.566432	0.000000	0.000000
3040.149985	603.149137	178.319956	0.550707	17.167790	0.953729	8.566214	0.000000	0.000000
3040.169987	603.149137	178.327410	0.550705	17.168507	0.953725	8.566572	0.000000	0.000000
3040.189989	603.149056	178.316505	0.550708	17.167458	0.953731	8.566049	0.000000	0.000000
3040.209991	603.149137	178.316248	0.550708	17.167433	0.953731	8.566036	0.000000	0.000000
3040.229993	603.149056	178.323479	0.550706	17.168129	0.953727	8.566384	0.000000	0.000000
3040.249995	603.149137	178.325346	0.550705	17.168309	0.953726	8.566473	0.000000	0.000000
3040.269997	603.149056	178.328468	0.550704	17.168609	0.953724	8.566623	0.000000	0.000000
3040.289999	603.149137	178.324647	0.550706	17.168241	0.953727	8.566440	0.000000	0.000000
3040.310001	603.149056	178.300462	0.550714	17.165913	0.953739	8.565278	0.000000	0.000000
3040.330003	603.149137	178.311001	0.550710	17.166928	0.953734	8.565784	0.000000	0.000000
3040.350005	603.149137	178.317784	0.550708	17.167581	0.953730	8.566110	0.000000	0.000000
3040.370007	603.149137	178.308535	0.550711	17.166690	0.953735	8.565666	0.000000	0.000000
3040.390009	603.149056	178.300008	0.550714	17.165869	0.953740	8.565256	0.000000	0.000000
3040.410011	603.149137	178.303289	0.550713	17.166185	0.953738	8.565414	0.000000	0.000000
3040.430013	603.149056	178.309749	0.550711	17.166807	0.953735	8.565724	0.000000	0.000000
3040.450015	603.149137	178.296269	0.550715	17.165509	0.953742	8.565076	0.000000	0.000000
3040.470017	603.149056	178.298921	0.550714	17.165765	0.953740	8.565204	0.000000	0.000000
3040.490019	603.149137	178.288189	0.550718	17.164731	0.953746	8.564688	0.000000	0.000000
3040.510021	603.149056	178.297679	0.550715	17.165645	0.953741	8.565144	0.000000	0.000000
3040.530023	603.149137	178.299081	0.550714	17.165780	0.953740	8.565212	0.000000	0.000000
3040.550025	603.149056	178.297825	0.550715	17.165659	0.953741	8.565151	0.000000	0.000000
3040.570027	603.149137	178.296825	0.550715	17.165563	0.953742	8.565103	0.000000	0.000000
3040.590029	603.149056	178.289455	0.550717	17.164853	0.953745	8.564749	0.000000	0.000000
3040.610031	603.149137	178.287801	0.550718	17.164694	0.953746	8.564670	0.000000	0.000000
3040.630033	603.149056	178.283243	0.550719	17.164255	0.953749	8.564451	0.000000	0.000000
3040.650035	603.149137	178.288277	0.550718	17.164740	0.953746	8.564693	0.000000	0.000000
3040.670037	603.149056	178.286673	0.550718	17.164585	0.953747	8.564615	0.000000	0.000000
3040.690039	603.149137	178.276766	0.550722	17.163632	0.953752	8.564140	0.000000	0.000000
3040.710041	603.149056	178.276407	0.550722	17.163597	0.953752	8.564122	0.000000	0.000000
3040.730043	603.149137	178.275319	0.550722	17.163492	0.953753	8.564070	0.000000	0.000000
3040.750045	603.149056	178.294600	0.550716	17.165349	0.953743	8.564996	0.000000	0.000000
3040.770047	603.149137	178.286630	0.550718	17.164581	0.953747	8.564613	0.000000	0.000000
3040.790049	603.149056	178.278492	0.550721	17.163798	0.953751	8.564222	0.000000	0.000000
3040.810051	603.149137	178.289182	0.550718	17.164827	0.953746	8.564736	0.000000	0.000000
3040.830053	603.149137	178.275399	0.550722	17.163500	0.953753	8.564074	0.000000	0.000000
3040.850055	603.149137	178.270947	0.550724	17.163071	0.953755	8.563860	0.000000	0.000000
3040.870057	603.149137	178.270947	0.550724	17.163071	0.953755	8.563860	0.000000	0.000000
3040.890059	603.149137	178.275661	0.550722	17.163525	0.953753	8.564086	0.000000	0.000000
3040.910061	603.149056	178.257889	0.550728	17.161814	0.953762	8.563233	0.000000	0.000000
3040.930063	603.149137	178.270002	0.550724	17.162980	0.953756	8.563815	0.000000	0.000000
3040.950065	603.149056	178.257633	0.550728	17.161790	0.953762	8.563220	0.000000	0.000000
3040.970067	603.149137	178.256526	0.550728	17.161683	0.953763	8.563167	0.000000	0.000000
3040.990069	603.149137	178.261596	0.550727	17.162171	0.953760	8.563411	0.000000	0.000000
3041.010071	603.149137	178.280389	0.550720	17.163980	0.953750	8.564314	0.000000	0.000000
3041.030073	603.149137	178.282468	0.550720	17.164181	0.953749	8.564413	0.000000	0.000000
3041.050075	603.149137	178.282743	0.550720	17.164207	0.953749	8.564427	0.000000	0.000000
3041.070077	603.149137	178.283659	0.550719	17.164295	0.953749	8.564471	0.000000	0.000000
3041.090079	603.149137	178.280580	0.550720	17.163999	0.953750	8.564323	0.000000	0.000000
3041.110081	603.149137	178.261981	0.550727	17.162208	0.953760	8.563429	0.000000	0.000000
3041.130083	603.149137	178.257212	0.550728	17.161749	0.953763	8.563200	0.000000	0.000000
3041.150085	603.149137	178.261102	0.550727	17.162124	0.953761	8.563387	0.000000	0.000000
3041.170087	603.149137	178.259959	0.550727	17.162014	0.953761	8.563332	0.000000	0.000000
3041.190089	603.149137	178.274776	0.550722	17.163440	0.953753	8.564044	0.000000	0.000000
3041.210091	603.149137	178.261304	0.550727	17.162143	0.953761	8.563397	0.000000	0.000000
3041.230093	603.149137	178.248889	0.550731	17.160948	0.953767	8.562800	0.000000	0.000000
3041.250095	603.149137	178.247109	0.550732	17.160776	0.953768	8.562715	0.000000	0.000000
3041.270097	603.149137	178.246586	0.550732	17.160726	0.953768	8.562690	0.000000	0.000000
3041.290099	603.149056	178.236841	0.550735	17.159788	0.953773	8.562222	0.000000	0.000000
3041.310101	603.149137	178.237956	0.550735	17.159895	0.953773	8.562275	0.000000	0.000000
3041.330103	603.149056	178.241376	0.550733	17.160224	0.953771	8.562439	0.000000	0.000000
3041.350105	603.149137	178.257974	0.550728	17.161822	0.953762	8.563237	0.000000	0.000000
3041.370107	603.149056	178.242770	0.550733	17.160359	0.953770	8.562506	0.000000	0.000000
3041.390109	603.149137	178.235629	0.550735	17.159671	0.953774	8.562163	0.000000	0.000000
3041.410111	603.149137	178.230939	0.550737	17.159220	0.953777	8.561938	0.000000	0.000000
3041.430113	603.149137	178.230037	0.550737	17.159133	0.953777	8.561895	0.000000	0.000000
3041.450115	603.149056	178.240554	0.550734	17.160145	0.953771	8.562400	0.000000	0.000000
3041.470117	603.149137	178.229889	0.550737	17.159119	0.953777	8.561888	0.000000	0.000000
3041.490119	603.149056	178.230445	0.550737	17.159172	0.953777	8.561914	0.000000	0.000000
3041.510121	603.149137	178.222708	0.550740	17.158427	0.953781	8.561543	0.000000	0.000000
3041.530123	603.149056	178.224624	0.550739	17.158612	0.953780	8.561635	0.000000	0.000000
3041.550125	603.149137	178.220323	0.550741	17.158198	0.953782	8.561428	0.000000	0.000000
3041.570127	603.149056	178.222428	0.550740	17.158400	0.953781	8.561529	0.000000	0.000000
3041.590129	603.149137	178.229548	0.550738	17.159086	0.953777	8.561871	0.000000	0.000000
3041.610131	603.149056	178.228577	0.550738	17.158992	0.953778	8.561825	0.000000	0.000000
3041.630133	603.149137	178.224361	0.550739	17.158586	0.953780	8.561622	0.000000	0.000000
3041.650135	603.149056	178.222569	0.550740	17.158414	0.953781	8.561536	0.000000	0.000000
3041.670137	603.149137	178.210392	0.550744	17.157241	0.953788	8.560951	0.000000	0.000000
3041.690139	603.149056	178.212517	0.550743	17.157446	0.953786	8.561053	0.000000	0.000000
3041.710141	603.149137	178.210954	0.550744	17.157296	0.953787	8.560978	0.000000	0.000000
3041.730143	603.149056	178.222980	0.550740	17.158453	0.953781	8.561556	0.000000	0.000000
3041.750145	603.149137	178.225044	0.550739	17.158652	0.953780	8.561655	0.000000	0.000000
3041.770147	603.149056	178.195222	0.550749	17.155781	0.953796	8.560222	0.000000	0.000000
3041.790149	603.149137	178.203641	0.550746	17.156592	0.953791	8.560627	0.000000	0.000000
3041.810151	603.149056	178.194165	0.550749	17.155679	0.953796	8.560172	0.000000	0.000000
3041.830153	603.149137	178.193943	0.550749	17.155658	0.953797	8.560161	0.000000	0.000000
3041.850155	603.149056	178.187869	0.550751	17.155073	0.953800	8.559869	0.000000	0.000000
3041.870157	603.149137	178.192713	0.550750	17.155539	0.953797	8.560102	0.000000	0.000000
3041.890159	603.149137	178.180669	0.550754	17.154380	0.953804	8.559523	0.000000	0.000000
3041.910161	603.149137	178.186036	0.550752	17.154897	0.953801	8.559781	0.000000	0.000000
3041.930163	603.149137	178.185818	0.550752	17.154876	0.953801	8.559771	0.000000	0.000000
3041.950165	603.149056	178.175126	0.550756	17.153846	0.953806	8.559257	0.000000	0.000000
3041.970167	603.149137	178.162307	0.550760	17.152612	0.953813	8.558641	0.000000	0.000000
3041.990169	603.149056	178.172934	0.550756	17.153635	0.953808	8.559152	0.000000	0.000000
3042.010171	603.149137	178.165528	0.550759	17.152922	0.953812	8.558796	0.000000	0.000000
3042.030173	603.149056	178.166857	0.550758	17.153050	0.953811	8.558860	0.000000	0.000000
3042.050175	603.149137	178.165396	0.550759	17.152909	0.953812	8.558790	0.000000	0.000000
3042.070177	603.149056	178.158238	0.550761	17.152220	0.953815	8.558446	0.000000	0.000000
3042.090179	603.149137	178.157832	0.550762	17.152181	0.953816	8.558426	0.000000	0.000000
3042.110181	603.149056	178.158778	0.550761	17.152272	0.953815	8.558472	0.000000	0.000000
3042.130183	603.149137	178.164237	0.550759	17.152798	0.953812	8.558734	0.000000	0.000000
3042.150185	603.149137	178.156846	0.550762	17.152086	0.953816	8.558379	0.000000	0.000000
3042.170187	603.149137	178.148835	0.550765	17.151315	0.953821	8.557994	0.000000	0.000000
3042.190189	603.149137	178.144907	0.550766	17.150937	0.953823	8.557805	0.000000	0.000000
3042.210191	603.149137	178.156752	0.550762	17.152077	0.953816	8.558374	0.000000	0.000000
3042.230193	603.149137	178.154560	0.550763	17.151866	0.953818	8.558269	0.000000	0.000000
3042.250195	603.149137	178.155846	0.550762	17.151990	0.953817	8.558331	0.000000	0.000000
3042.270197	603.149137	178.153098	0.550763	17.151725	0.953818	8.558199	0.000000	0.000000
3042.290199	603.149056	178.144835	0.550766	17.150930	0.953823	8.557802	0.000000	0.000000
3042.310201	603.149137	178.121838	0.550774	17.148716	0.953835	8.556697	0.000000	0.000000
3042.330203	603.149137	178.121130	0.550774	17.148648	0.953835	8.556663	0.000000	0.000000
3042.350205	603.149137	178.127939	0.550772	17.149303	0.953832	8.556990	0.000000	0.000000
3042.370207	603.149056	178.123794	0.550773	17.148904	0.953834	8.556791	0.000000	0.000000
3042.390209	603.149137	178.115553	0.550776	17.148111	0.953838	8.556395	0.000000	0.000000
3042.410211	603.149137	178.122369	0.550773	17.148767	0.953835	8.556723	0.000000	0.000000
3042.430213	603.149137	178.126068	0.550772	17.149123	0.953833	8.556900	0.000000	0.000000
3042.450215	603.149137	178.115007	0.550776	17.148058	0.953839	8.556369	0.000000	0.000000
3042.470217	603.149137	178.120652	0.550774	17.148602	0.953836	8.556640	0.000000	0.000000
3042.490219	603.149137	178.110115	0.550778	17.147587	0.953841	8.556134	0.000000	0.000000
3042.510221	603.149137	178.085313	0.550786	17.145199	0.953855	8.554942	0.000000	0.000000
3042.530223	603.149137	178.094060	0.550783	17.146042	0.953850	8.555363	0.000000	0.000000
3042.550225	603.149137	178.092345	0.550784	17.145876	0.953851	8.555280	0.000000	0.000000
3042.570227	603.149056	178.098107	0.550782	17.146431	0.953848	8.555557	0.000000	0.000000
3042.590229	603.149137	178.097979	0.550782	17.146419	0.953848	8.555551	0.000000	0.000000
3042.610231	603.149056	178.087133	0.550785	17.145375	0.953853	8.555030	0.000000	0.000000
3042.630233	603.149137	178.091993	0.550784	17.145843	0.953851	8.555263	0.000000	0.000000
3042.650235	603.149056	178.085786	0.550786	17.145245	0.953854	8.554965	0.000000	0.000000
3042.670237	603.149137	178.063224	0.550793	17.143073	0.953866	8.553881	0.000000	0.000000
3042.690239	603.149056	178.066604	0.550792	17.143398	0.953864	8.554044	0.000000	0.000000
3042.710241	603.149137	178.079542	0.550788	17.144644	0.953858	8.554665	0.000000	0.000000
3042.730243	603.149056	178.076290	0.550789	17.144331	0.953859	8.554509	0.000000	0.000000
3042.750245	603.149137	178.075085	0.550789	17.144215	0.953860	8.554451	0.000000	0.000000
3042.770247	603.149056	178.064760	0.550793	17.143221	0.953865	8.553955	0.000000	0.000000
3042.790249	603.149137	178.040067	0.550801	17.140843	0.953879	8.552769	0.000000	0.000000
3042.810251	603.149056	178.049333	0.550798	17.141735	0.953874	8.553214	0.000000	0.000000
3042.830253	603.149137	178.037523	0.550802	17.140598	0.953880	8.552647	0.000000	0.000000
3042.850255	603.149056	178.028996	0.550805	17.139778	0.953884	8.552237	0.000000	0.000000
3042.870257	603.149137	178.045608	0.550799	17.141377	0.953876	8.553035	0.000000	0.000000
3042.890259	603.149056	178.042963	0.550800	17.141122	0.953877	8.552908	0.000000	0.000000
3042.910261	603.149137	178.035561	0.550803	17.140410	0.953881	8.552552	0.000000	0.000000
3042.930263	603.149056	178.035139	0.550803	17.140369	0.953881	8.552532	0.000000	0.000000
3042.950265	603.149137	178.025523	0.550806	17.139443	0.953886	8.552070	0.000000	0.000000
3042.970267	603.149056	178.028796	0.550805	17.139758	0.953885	8.552227	0.000000	0.000000
3042.990269	603.149137	178.023554	0.550807	17.139254	0.953888	8.551976	0.000000	0.000000
3043.010271	603.149056	178.020815	0.550807	17.138990	0.953889	8.551844	0.000000	0.000000
3043.030273	603.149137	178.017721	0.550809	17.138692	0.953891	8.551695	0.000000	0.000000
3043.050275	603.149056	178.005671	0.550813	17.137532	0.953897	8.551117	0.000000	0.000000
3043.070277	603.149137	178.007684	0.550812	17.137726	0.953896	8.551213	0.000000	0.000000
3043.090279	603.149137	177.995718	0.550816	17.136574	0.953902	8.550638	0.000000	0.000000
3043.110281	603.149137	177.992728	0.550817	17.136286	0.953904	8.550495	0.000000	0.000000
3043.130283	603.149137	177.991461	0.550817	17.136164	0.953905	8.550434	0.000000	0.000000
3043.150285	603.149056	177.986252	0.550819	17.135662	0.953907	8.550184	0.000000	0.000000
3043.170287	603.149137	177.996165	0.550816	17.136617	0.953902	8.550660	0.000000	0.000000
3043.190289	603.149056	177.992259	0.550817	17.136241	0.953904	8.550472	0.000000	0.000000
3043.210291	603.149137	177.988551	0.550818	17.135884	0.953906	8.550294	0.000000	0.000000
3043.230293	603.149056	177.982607	0.550820	17.135311	0.953909	8.550009	0.000000	0.000000
3043.250295	603.149137	177.978869	0.550822	17.134952	0.953911	8.549829	0.000000	0.000000
3043.270297	603.149056	177.979611	0.550821	17.135023	0.953911	8.549865	0.000000	0.000000
3043.290299	603.149137	177.959512	0.550828	17.133088	0.953922	8.548899	0.000000	0.000000
3043.310301	603.149056	177.967974	0.550825	17.133903	0.953917	8.549306	0.000000	0.000000
3043.330303	603.149137	177.979833	0.550821	17.135044	0.953911	8.549875	0.000000	0.000000
3043.350305	603.149137	177.967738	0.550825	17.133880	0.953917	8.549294	0.000000	0.000000
3043.370307	603.149137	177.955880	0.550829	17.132738	0.953924	8.548725	0.000000	0.000000
3043.390309	603.149137	177.964022	0.550827	17.133522	0.953919	8.549116	0.000000	0.000000
3043.410311	603.149137	177.964741	0.550826	17.133591	0.953919	8.549150	0.000000	0.000000
3043.430313	603.149137	177.959148	0.550828	17.133053	0.953922	8.548882	0.000000	0.000000
3043.450315	603.149137	177.952625	0.550830	17.132425	0.953925	8.548568	0.000000	0.000000
3043.470317	603.149137	177.944693	0.550833	17.131661	0.953930	8.548187	0.000000	0.000000
3043.490319	603.149137	177.950623	0.550831	17.132232	0.953926	8.548472	0.000000	0.000000
3043.510321	603.149137	177.953442	0.550830	17.132504	0.953925	8.548608	0.000000	0.000000
3043.530323	603.149137	177.958299	0.550829	17.132971	0.953922	8.548841	0.000000	0.000000
3043.550325	603.149137	177.967339	0.550826	17.133841	0.953918	8.549275	0.000000	0.000000
3043.570327	603.149056	177.987432	0.550819	17.135776	0.953907	8.550240	0.000000	0.000000
3043.590329	603.149137	177.946717	0.550832	17.131856	0.953929	8.548285	0.000000	0.000000
3043.610331	603.149056	177.950420	0.550831	17.132213	0.953926	8.548462	0.000000	0.000000
3043.630333	603.149137	177.942480	0.550834	17.131448	0.953931	8.548081	0.000000	0.000000
3043.650335	603.149056	177.925736	0.550839	17.129836	0.953940	8.547277	0.000000	0.000000
3043.670337	603.149137	177.951129	0.550831	17.132281	0.953926	8.548496	0.000000	0.000000
3043.690339	603.149137	177.944378	0.550833	17.131631	0.953930	8.548172	0.000000	0.000000
3043.710341	603.149137	177.941849	0.550834	17.131387	0.953931	8.548051	0.000000	0.000000
3043.730343	603.149056	177.952630	0.550830	17.132425	0.953925	8.548569	0.000000	0.000000
3043.750345	603.149137	177.942745	0.550834	17.131474	0.953931	8.548094	0.000000	0.000000
3043.770347	603.149137	177.926389	0.550839	17.129899	0.953939	8.547308	0.000000	0.000000
3043.790349	603.149137	177.943591	0.550833	17.131555	0.953930	8.548134	0.000000	0.000000
3043.810351	603.149137	177.935550	0.550836	17.130781	0.953935	8.547748	0.000000	0.000000
3043.830353	603.149137	177.939232	0.550835	17.131135	0.953933	8.547925	0.000000	0.000000
3043.850355	603.149137	177.924135	0.550840	17.129682	0.953941	8.547200	0.000000	0.000000
3043.870357	603.149137	177.932693	0.550837	17.130506	0.953936	8.547611	0.000000	0.000000
3043.890359	603.149056	177.926035	0.550839	17.129865	0.953939	8.547291	0.000000	0.000000
3043.910361	603.149137	177.930777	0.550838	17.130322	0.953937	8.547519	0.000000	0.000000
3043.930363	603.149056	177.935837	0.550836	17.130809	0.953934	8.547762	0.000000	0.000000
3043.950365	603.149137	177.921272	0.550841	17.129406	0.953942	8.547062	0.000000	0.000000
3043.970367	603.149056	177.928705	0.550838	17.130122	0.953938	8.547419	0.000000	0.000000
3043.990369	603.149137	177.917438	0.550842	17.129037	0.953944	8.546878	0.000000	0.000000
3044.010371	603.149056	177.913079	0.550844	17.128618	0.953946	8.546669	0.000000	0.000000
3044.030373	603.149137	177.905722	0.550846	17.127909	0.953950	8.546315	0.000000	0.000000
3044.050375	603.149137	177.904408	0.550847	17.127783	0.953951	8.546252	0.000000	0.000000
3044.070377	603.149137	177.908793	0.550845	17.128205	0.953949	8.546463	0.000000	0.000000
3044.090379	603.149056	177.904189	0.550847	17.127762	0.953951	8.546242	0.000000	0.000000
3044.110381	603.149137	177.899707	0.550848	17.127330	0.953954	8.546026	0.000000	0.000000
3044.130383	603.149056	177.894104	0.550850	17.126791	0.953957	8.545757	0.000000	0.000000
3044.150385	603.149137	177.894575	0.550850	17.126836	0.953956	8.545780	0.000000	0.000000
3044.170387	603.149056	177.891817	0.550851	17.126571	0.953958	8.545647	0.000000	0.000000
3044.190389	603.149137	177.881805	0.550854	17.125607	0.953963	8.545166	0.000000	0.000000
3044.210391	603.149137	177.894350	0.550850	17.126814	0.953957	8.545769	0.000000	0.000000
3044.230393	603.149137	177.873098	0.550857	17.124768	0.953968	8.544748	0.000000	0.000000
3044.250395	603.149137	177.875829	0.550856	17.125031	0.953966	8.544879	0.000000	0.000000
3044.270397	603.149137	177.878020	0.550855	17.125242	0.953965	8.544984	0.000000	0.000000
3044.290399	603.149137	177.878401	0.550855	17.125279	0.953965	8.545003	0.000000	0.000000
3044.310401	603.149137	177.871772	0.550858	17.124641	0.953969	8.544684	0.000000	0.000000
3044.330403	603.149137	177.871124	0.550858	17.124578	0.953969	8.544653	0.000000	0.000000
3044.350405	603.149137	177.866684	0.550859	17.124151	0.953971	8.544440	0.000000	0.000000
3044.370407	603.149137	177.858829	0.550862	17.123395	0.953976	8.544062	0.000000	0.000000
3044.390409	603.149137	177.870639	0.550858	17.124532	0.953969	8.544630	0.000000	0.000000
3044.410411	603.149056	177.876902	0.550856	17.125135	0.953966	8.544931	0.000000	0.000000
3044.430413	603.149137	177.873703	0.550857	17.124827	0.953968	8.544777	0.000000	0.000000
3044.450415	603.149137	177.881768	0.550854	17.125603	0.953963	8.545164	0.000000	0.000000
3044.470417	603.149137	177.865930	0.550860	17.124078	0.953972	8.544404	0.000000	0.000000
3044.490419	603.149137	177.865132	0.550860	17.124002	0.953972	8.544365	0.000000	0.000000
3044.510421	603.149137	177.852517	0.550864	17.122787	0.953979	8.543759	0.000000	0.000000
3044.530423	603.149137	177.854797	0.550863	17.123007	0.953978	8.543869	0.000000	0.000000
3044.550425	603.149137	177.863714	0.550860	17.123865	0.953973	8.544297	0.000000	0.000000
3044.570427	603.149137	177.843642	0.550867	17.121933	0.953984	8.543333	0.000000	0.000000
3044.590429	603.149137	177.849296	0.550865	17.122477	0.953981	8.543605	0.000000	0.000000
3044.610431	603.149137	177.863363	0.550860	17.123831	0.953973	8.544280	0.000000	0.000000
3044.630433	603.149137	177.847209	0.550866	17.122276	0.953982	8.543504	0.000000	0.000000
3044.650435	603.149137	177.867258	0.550859	17.124206	0.953971	8.544467	0.000000	0.000000
3044.670437	603.149137	177.857663	0.550862	17.123282	0.953976	8.544007	0.000000	0.000000
3044.690439	603.149056	177.861619	0.550861	17.123663	0.953974	8.544197	0.000000	0.000000
3044.710441	603.149137	177.848450	0.550865	17.122395	0.953981	8.543564	0.000000	0.000000
3044.730443	603.149056	177.850384	0.550865	17.122582	0.953980	8.543657	0.000000	0.000000
3044.750445	603.149137	177.848262	0.550865	17.122377	0.953981	8.543555	0.000000	0.000000
3044.770447	603.149056	177.834725	0.550870	17.121074	0.953988	8.542905	0.000000	0.000000
3044.790449	603.149137	177.834940	0.550870	17.121095	0.953988	8.542915	0.000000	0.000000
3044.810451	603.149056	177.828026	0.550872	17.120429	0.953992	8.542583	0.000000	0.000000
3044.830453	603.149137	177.841042	0.550868	17.121682	0.953985	8.543208	0.000000	0.000000
3044.850455	603.149056	177.832235	0.550871	17.120834	0.953990	8.542785	0.000000	0.000000
3044.870457	603.149137	177.818542	0.550875	17.119516	0.953997	8.542127	0.000000	0.000000
3044.890459	603.149056	177.826234	0.550873	17.120257	0.953993	8.542497	0.000000	0.000000
3044.910461	603.149137	177.826816	0.550873	17.120313	0.953993	8.542525	0.000000	0.000000
3044.930463	603.149056	177.830948	0.550871	17.120710	0.953990	8.542723	0.000000	0.000000
3044.950465	603.149137	177.823898	0.550874	17.120032	0.953994	8.542384	0.000000	0.000000
3044.970467	603.149056	177.832632	0.550871	17.120873	0.953989	8.542804	0.000000	0.000000
3044.990469	603.149137	177.825768	0.550873	17.120212	0.953993	8.542474	0.000000	0.000000
3045.010471	603.149056	177.821772	0.550874	17.119827	0.953995	8.542282	0.000000	0.000000
3045.030473	603.149137	177.819360	0.550875	17.119595	0.953997	8.542167	0.000000	0.000000
3045.050475	603.149137	177.814522	0.550877	17.119129	0.953999	8.541934	0.000000	0.000000
3045.070477	603.149137	177.823824	0.550874	17.120025	0.953994	8.542381	0.000000	0.000000
3045.090479	603.149137	177.814876	0.550877	17.119163	0.953999	8.541951	0.000000	0.000000
3045.110481	603.149137	177.807444	0.550879	17.118448	0.954003	8.541594	0.000000	0.000000
3045.130483	603.149137	177.795365	0.550883	17.117285	0.954009	8.541014	0.000000	0.000000
3045.150485	603.149137	177.808793	0.550879	17.118577	0.954002	8.541659	0.000000	0.000000
3045.170487	603.149137	177.811916	0.550878	17.118878	0.954001	8.541809	0.000000	0.000000
3045.190489	603.149137	177.792403	0.550884	17.116999	0.954011	8.540872	0.000000	0.000000
3045.210491	603.149056	177.802776	0.550881	17.117998	0.954005	8.541370	0.000000	0.000000
3045.230493	603.149137	177.793195	0.550884	17.117076	0.954011	8.540910	0.000000	0.000000
3045.250495	603.149056	177.789927	0.550885	17.116761	0.954012	8.540753	0.000000	0.000000
3045.270497	603.149137	177.788995	0.550885	17.116671	0.954013	8.540708	0.000000	0.000000
3045.290499	603.149056	177.789458	0.550885	17.116716	0.954012	8.540730	0.000000	0.000000
3045.310501	603.149137	177.810964	0.550878	17.118786	0.954001	8.541763	0.000000	0.000000
3045.330503	603.149056	177.796859	0.550883	17.117428	0.954009	8.541086	0.000000	0.000000
3045.350505	603.149137	177.795125	0.550883	17.117262	0.954010	8.541002	0.000000	0.000000
3045.370507	603.149056	177.789717	0.550885	17.116741	0.954012	8.540742	0.000000	0.000000
3045.390509	603.149137	177.796276	0.550883	17.117372	0.954009	8.541058	0.000000	0.000000
3045.410511	603.149056	177.789007	0.550885	17.116673	0.954013	8.540708	0.000000	0.000000
3045.430513	603.149137	177.787608	0.550886	17.116538	0.954014	8.540641	0.000000	0.000000
3045.450515	603.149056	177.775684	0.550890	17.115390	0.954020	8.540068	0.000000	0.000000
3045.470517	603.149137	177.789730	0.550885	17.116742	0.954012	8.540743	0.000000	0.000000
3045.490519	603.149056	177.793210	0.550884	17.117077	0.954010	8.540910	0.000000	0.000000
3045.510521	603.149137	177.785998	0.550886	17.116383	0.954014	8.540564	0.000000	0.000000
3045.530523	603.149137	177.777730	0.550889	17.115587	0.954019	8.540167	0.000000	0.000000
3045.550525	603.149137	177.779578	0.550889	17.115765	0.954018	8.540255	0.000000	0.000000
3045.570527	603.149056	177.775247	0.550890	17.115348	0.954020	8.540047	0.000000	0.000000
3045.590529	603.149137	177.783607	0.550887	17.116153	0.954016	8.540449	0.000000	0.000000
3045.610531	603.149056	177.775422	0.550890	17.115365	0.954020	8.540056	0.000000	0.000000
3045.630533	603.149137	177.766685	0.550893	17.114523	0.954025	8.539636	0.000000	0.000000
3045.650535	603.149056	177.762841	0.550894	17.114153	0.954027	8.539451	0.000000	0.000000
3045.670537	603.149137	177.763158	0.550894	17.114184	0.954027	8.539467	0.000000	0.000000
3045.690539	603.149137	177.782555	0.550888	17.116051	0.954016	8.540398	0.000000	0.000000
3045.710541	603.149137	177.764022	0.550894	17.114267	0.954026	8.539508	0.000000	0.000000
3045.730543	603.149137	177.759212	0.550895	17.113804	0.954029	8.539277	0.000000	0.000000
3045.750545	603.149137	177.769923	0.550892	17.114835	0.954023	8.539792	0.000000	0.000000
3045.770547	603.149137	177.750857	0.550898	17.113000	0.954033	8.538876	0.000000	0.000000
3045.790549	603.149056	177.752731	0.550897	17.113180	0.954032	8.538966	0.000000	0.000000
3045.810551	603.149137	177.754247	0.550897	17.113326	0.954031	8.539039	0.000000	0.000000
3045.830553	603.149056	177.748054	0.550899	17.112730	0.954035	8.538741	0.000000	0.000000
3045.850555	603.149137	177.747793	0.550899	17.112705	0.954035	8.538729	0.000000	0.000000
3045.870557	603.149056	177.743804	0.550900	17.112321	0.954037	8.538537	0.000000	0.000000
3045.890559	603.149137	177.743602	0.550901	17.112301	0.954037	8.538527	0.000000	0.000000
3045.910561	603.149056	177.739225	0.550902	17.111880	0.954039	8.538317	0.000000	0.000000
3045.930563	603.149137	177.732888	0.550904	17.111270	0.954043	8.538013	0.000000	0.000000
3045.950565	603.149056	177.734391	0.550904	17.111414	0.954042	8.538085	0.000000	0.000000
3045.970567	603.149137	177.729557	0.550905	17.110949	0.954045	8.537852	0.000000	0.000000
3045.990569	603.149056	177.736981	0.550903	17.111664	0.954040	8.538209	0.000000	0.000000
3046.010571	603.149137	177.742909	0.550901	17.112234	0.954037	8.538494	0.000000	0.000000
3046.030573	603.149056	177.734613	0.550904	17.111436	0.954042	8.538095	0.000000	0.000000
3046.050575	603.149137	177.730186	0.550905	17.111010	0.954044	8.537883	0.000000	0.000000
3046.070577	603.149056	177.743387	0.550901	17.112280	0.954037	8.538517	0.000000	0.000000
3046.090579	603.149137	177.730373	0.550905	17.111028	0.954044	8.537892	0.000000	0.000000
3046.110581	603.149056	177.721349	0.550908	17.110159	0.954049	8.537458	0.000000	0.000000
3046.130583	603.149137	177.722858	0.550908	17.110304	0.954048	8.537531	0.000000	0.000000
3046.150585	603.149056	177.723741	0.550907	17.110389	0.954048	8.537573	0.000000	0.000000
3046.170587	603.149137	177.734266	0.550904	17.111402	0.954042	8.538079	0.000000	0.000000
3046.190589	603.149056	177.728098	0.550906	17.110808	0.954045	8.537782	0.000000	0.000000
3046.210591	603.149137	177.718801	0.550909	17.109913	0.954050	8.537336	0.000000	0.000000
3046.230593	603.149056	177.735853	0.550903	17.111555	0.954041	8.538155	0.000000	0.000000
3046.250595	603.149137	177.724477	0.550907	17.110460	0.954047	8.537608	0.000000	0.000000
3046.270597	603.149056	177.720219	0.550908	17.110050	0.954049	8.537404	0.000000	0.000000
3046.290599	603.149137	177.728666	0.550906	17.110863	0.954045	8.537810	0.000000	0.000000
3046.310601	603.149056	177.717476	0.550909	17.109786	0.954051	8.537272	0.000000	0.000000
3046.330603	603.149137	177.724208	0.550907	17.110434	0.954047	8.537596	0.000000	0.000000
3046.350605	603.149137	177.719846	0.550909	17.110014	0.954050	8.537386	0.000000	0.000000
3046.370607	603.149137	177.715863	0.550910	17.109631	0.954052	8.537195	0.000000	0.000000
3046.390609	603.149137	177.712908	0.550911	17.109346	0.954053	8.537053	0.000000	0.000000
3046.410611	603.149137	177.717759	0.550909	17.109813	0.954051	8.537286	0.000000	0.000000
3046.430613	603.149137	177.710799	0.550912	17.109143	0.954055	8.536951	0.000000	0.000000
3046.450615	603.149056	177.721909	0.550908	17.110213	0.954049	8.537485	0.000000	0.000000
3046.470617	603.149137	177.731798	0.550905	17.111165	0.954043	8.537960	0.000000	0.000000
3046.490619	603.149056	177.727563	0.550906	17.110757	0.954046	8.537757	0.000000	0.000000
3046.510621	603.149137	177.734174	0.550904	17.111393	0.954042	8.538074	0.000000	0.000000
3046.530623	603.149056	177.714856	0.550910	17.109534	0.954052	8.537146	0.000000	0.000000
3046.550625	603.149137	177.717410	0.550909	17.109780	0.954051	8.537269	0.000000	0.000000
3046.570627	603.149056	177.698665	0.550916	17.107975	0.954061	8.536368	0.000000	0.000000
3046.590629	603.149137	177.704673	0.550914	17.108553	0.954058	8.536657	0.000000	0.000000
3046.610631	603.149056	177.710061	0.550912	17.109072	0.954055	8.536916	0.000000	0.000000
3046.630633	603.149137	177.693111	0.550918	17.107440	0.954064	8.536102	0.000000	0.000000
3046.650635	603.149056	177.699178	0.550915	17.108024	0.954061	8.536393	0.000000	0.000000
3046.670637	603.149137	177.697295	0.550916	17.107843	0.954062	8.536303	0.000000	0.000000
3046.690639	603.149056	177.698208	0.550916	17.107931	0.954061	8.536347	0.000000	0.000000
3046.710641	603.149137	177.694074	0.550917	17.107533	0.954064	8.536148	0.000000	0.000000
3046.730643	603.149137	177.692253	0.550918	17.107358	0.954065	8.536060	0.000000	0.000000
3046.750645	603.149137	177.689751	0.550919	17.107117	0.954066	8.535940	0.000000	0.000000
3046.770647	603.149137	177.698830	0.550916	17.107991	0.954061	8.536376	0.000000	0.000000
3046.790649	603.149056	177.695800	0.550917	17.107699	0.954063	8.536231	0.000000	0.000000
3046.810651	603.149137	177.679220	0.550922	17.106103	0.954071	8.535434	0.000000	0.000000
3046.830653	603.149056	177.681330	0.550921	17.106306	0.954070	8.535536	0.000000	0.000000
3046.850655	603.149137	177.683976	0.550921	17.106561	0.954069	8.535663	0.000000	0.000000
3046.870657	603.149056	177.676872	0.550923	17.105877	0.954073	8.535322	0.000000	0.000000
3046.890659	603.149137	177.663760	0.550927	17.104614	0.954080	8.534692	0.000000	0.000000
3046.910661	603.149056	177.666373	0.550926	17.104866	0.954078	8.534817	0.000000	0.000000
3046.930663	603.149137	177.652672	0.550931	17.103547	0.954086	8.534159	0.000000	0.000000
3046.950665	603.149056	177.653252	0.550931	17.103603	0.954085	8.534187	0.000000	0.000000
3046.970667	603.149137	177.647099	0.550933	17.103010	0.954089	8.533891	0.000000	0.000000
3046.990669	603.149056	177.651265	0.550931	17.103411	0.954086	8.534091	0.000000	0.000000
3047.010671	603.149137	177.655683	0.550930	17.103837	0.954084	8.534304	0.000000	0.000000
3047.030673	603.149056	177.658387	0.550929	17.104097	0.954082	8.534434	0.000000	0.000000
3047.050675	603.149137	177.653863	0.550931	17.103662	0.954085	8.534216	0.000000	0.000000
3047.070677	603.149056	177.636714	0.550936	17.102011	0.954094	8.533392	0.000000	0.000000
3047.090679	603.149137	177.643472	0.550934	17.102661	0.954091	8.533717	0.000000	0.000000
3047.110681	603.149056	177.631340	0.550938	17.101493	0.954097	8.533134	0.000000	0.000000
3047.130683	603.149137	177.632978	0.550938	17.101651	0.954096	8.533213	0.000000	0.000000
3047.150685	603.149056	177.645306	0.550933	17.102838	0.954089	8.533805	0.000000	0.000000
3047.170687	603.149137	177.636085	0.550937	17.101950	0.954095	8.533362	0.000000	0.000000
3047.190689	603.149137	177.628859	0.550939	17.101254	0.954098	8.533015	0.000000	0.000000
3047.210691	603.149137	177.615855	0.550943	17.100002	0.954105	8.532390	0.000000	0.000000
3047.230693	603.149137	177.615371	0.550944	17.099956	0.954106	8.532367	0.000000	0.000000
3047.250695	603.149137	177.615762	0.550943	17.099993	0.954105	8.532386	0.000000	0.000000
3047.270697	603.149137	177.616370	0.550943	17.100052	0.954105	8.532415	0.000000	0.000000
3047.290699	603.149137	177.603185	0.550948	17.098782	0.954112	8.531782	0.000000	0.000000
3047.310701	603.149137	177.610076	0.550945	17.099446	0.954108	8.532113	0.000000	0.000000
3047.330703	603.149137	177.602995	0.550948	17.098764	0.954112	8.531773	0.000000	0.000000
3047.350705	603.149137	177.599462	0.550949	17.098424	0.954114	8.531603	0.000000	0.000000
3047.370707	603.149137	177.596229	0.550950	17.098113	0.954116	8.531448	0.000000	0.000000
3047.390709	603.149137	177.597350	0.550950	17.098221	0.954115	8.531501	0.000000	0.000000
3047.410711	603.149137	177.579872	0.550956	17.096538	0.954125	8.530662	0.000000	0.000000
3047.430713	603.149137	177.582923	0.550954	17.096832	0.954123	8.530808	0.000000	0.000000
3047.450715	603.149056	177.571994	0.550958	17.095780	0.954129	8.530283	0.000000	0.000000
3047.470717	603.149137	177.572819	0.550958	17.095859	0.954128	8.530323	0.000000	0.000000
3047.490719	603.149056	177.579429	0.550956	17.096495	0.954125	8.530641	0.000000	0.000000
3047.510721	603.149137	177.573440	0.550958	17.095919	0.954128	8.530353	0.000000	0.000000
3047.530723	603.149056	177.566167	0.550960	17.095219	0.954132	8.530003	0.000000	0.000000
3047.550725	603.149137	177.562368	0.550961	17.094853	0.954134	8.529821	0.000000	0.000000
3047.570727	603.149056	177.553576	0.550964	17.094006	0.954138	8.529399	0.000000	0.000000
3047.590729	603.149137	177.551487	0.550965	17.093805	0.954140	8.529298	0.000000	0.000000
3047.610731	603.149056	177.538296	0.550969	17.092535	0.954147	8.528665	0.000000	0.000000
3047.630733	603.149137	177.532854	0.550971	17.092011	0.954150	8.528403	0.000000	0.000000
3047.650735	603.149056	177.524215	0.550974	17.091180	0.954154	8.527988	0.000000	0.000000
3047.670737	603.149137	177.517419	0.550976	17.090525	0.954158	8.527662	0.000000	0.000000
3047.690739	603.149056	177.509003	0.550979	17.089715	0.954162	8.527257	0.000000	0.000000
3047.710741	603.149137	177.515078	0.550977	17.090300	0.954159	8.527549	0.000000	0.000000
3047.730743	603.149056	177.489859	0.550986	17.087872	0.954173	8.526338	0.000000	0.000000
3047.750745	603.149137	177.485606	0.550987	17.087463	0.954175	8.526133	0.000000	0.000000
3047.770747	603.149056	177.474083	0.550991	17.086353	0.954181	8.525580	0.000000	0.000000
3047.790749	603.149137	177.448244	0.551000	17.083866	0.954195	8.524339	0.000000	0.000000
3047.810751	603.149137	177.430553	0.551006	17.082162	0.954204	8.523489	0.000000	0.000000
3047.830753	603.149137	177.422903	0.551008	17.081426	0.954208	8.523121	0.000000	0.000000
3047.850755	603.149137	177.410681	0.551012	17.080249	0.954215	8.522534	0.000000	0.000000
3047.870757	603.149137	177.398968	0.551016	17.079121	0.954221	8.521972	0.000000	0.000000
3047.890759	603.149137	177.404829	0.551014	17.079686	0.954218	8.522253	0.000000	0.000000
3047.910761	603.149056	177.387101	0.551020	17.077979	0.954227	8.521401	0.000000	0.000000
3047.930763	603.149137	177.377471	0.551023	17.077052	0.954233	8.520939	0.000000	0.000000
3047.950765	603.149056	177.359097	0.551030	17.075283	0.954242	8.520056	0.000000	0.000000
3047.970767	603.149137	177.362822	0.551028	17.075641	0.954241	8.520235	0.000000	0.000000
3047.990769	603.149056	177.374244	0.551024	17.076741	0.954234	8.520784	0.000000	0.000000
3048.010771	603.149137	177.378341	0.551023	17.077136	0.954232	8.520981	0.000000	0.000000
3048.030773	603.149056	177.352111	0.551032	17.074610	0.954246	8.519721	0.000000	0.000000
3048.050775	603.149137	177.348748	0.551033	17.074287	0.954248	8.519559	0.000000	0.000000
3048.070777	603.149056	177.338368	0.551036	17.073287	0.954253	8.519060	0.000000	0.000000
3048.090779	603.149137	177.344250	0.551035	17.073853	0.954250	8.519343	0.000000	0.000000
3048.110781	603.149056	177.339487	0.551036	17.073395	0.954253	8.519114	0.000000	0.000000
3048.130783	603.149137	177.326727	0.551040	17.072166	0.954260	8.518501	0.000000	0.000000
3048.150785	603.149056	177.321334	0.551042	17.071647	0.954263	8.518242	0.000000	0.000000
3048.170787	603.149137	177.322016	0.551042	17.071713	0.954262	8.518275	0.000000	0.000000
3048.190789	603.149056	177.312273	0.551045	17.070775	0.954267	8.517807	0.000000	0.000000
3048.210791	603.149137	177.301287	0.551049	17.069717	0.954273	8.517279	0.000000	0.000000
3048.230793	603.149056	177.292305	0.551052	17.068852	0.954278	8.516848	0.000000	0.000000
3048.250795	603.149137	177.264091	0.551061	17.066136	0.954293	8.515492	0.000000	0.000000
3048.270797	603.149056	177.274188	0.551058	17.067108	0.954288	8.515977	0.000000	0.000000
3048.290799	603.149137	177.270555	0.551059	17.066758	0.954290	8.515803	0.000000	0.000000
3048.310801	603.149056	177.264052	0.551061	17.066132	0.954293	8.515490	0.000000	0.000000
3048.330803	603.149137	177.271967	0.551059	17.066894	0.954289	8.515871	0.000000	0.000000
3048.350805	603.149056	177.262755	0.551062	17.066008	0.954294	8.515428	0.000000	0.000000
3048.370807	603.149137	177.268564	0.551060	17.066567	0.954291	8.515707	0.000000	0.000000
3048.390809	603.149137	177.277542	0.551057	17.067431	0.954286	8.516138	0.000000	0.000000
3048.410811	603.149137	177.269102	0.551060	17.066619	0.954291	8.515733	0.000000	0.000000
3048.430813	603.149056	177.267426	0.551060	17.066457	0.954291	8.515652	0.000000	0.000000
3048.450815	603.149137	177.259307	0.551063	17.065676	0.954296	8.515262	0.000000	0.000000
3048.470817	603.149137	177.251501	0.551066	17.064924	0.954300	8.514887	0.000000	0.000000
3048.490819	603.149137	177.246260	0.551067	17.064419	0.954303	8.514636	0.000000	0.000000
3048.510821	603.149137	177.241523	0.551069	17.063963	0.954305	8.514408	0.000000	0.000000
3048.530823	603.149137	177.243988	0.551068	17.064201	0.954304	8.514527	0.000000	0.000000
3048.550825	603.149137	177.231068	0.551073	17.062957	0.954311	8.513906	0.000000	0.000000
3048.570827	603.149137	177.239868	0.551070	17.063804	0.954306	8.514329	0.000000	0.000000
3048.590829	603.149137	177.237405	0.551070	17.063567	0.954308	8.514210	0.000000	0.000000
3048.610831	603.149137	177.226353	0.551074	17.062503	0.954313	8.513679	0.000000	0.000000
3048.630833	603.149137	177.233815	0.551072	17.063221	0.954309	8.514038	0.000000	0.000000
3048.650835	603.149056	177.224119	0.551075	17.062288	0.954314	8.513572	0.000000	0.000000
3048.670837	603.149137	177.231601	0.551072	17.063008	0.954311	8.513931	0.000000	0.000000
3048.690839	603.149137	177.241289	0.551069	17.063941	0.954305	8.514397	0.000000	0.000000
3048.710841	603.149137	177.218187	0.551077	17.061717	0.954318	8.513287	0.000000	0.000000
3048.730843	603.149056	177.215091	0.551078	17.061419	0.954319	8.513138	0.000000	0.000000
3048.750845	603.149137	177.214487	0.551078	17.061361	0.954320	8.513109	0.000000	0.000000
3048.770847	603.149056	177.221567	0.551076	17.062042	0.954316	8.513449	0.000000	0.000000
3048.790849	603.149137	177.238155	0.551070	17.063639	0.954307	8.514246	0.000000	0.000000
3048.810851	603.149056	177.213521	0.551078	17.061267	0.954320	8.513063	0.000000	0.000000
3048.830853	603.149137	177.216836	0.551077	17.061587	0.954319	8.513222	0.000000	0.000000
3048.850855	603.149056	177.233789	0.551072	17.063219	0.954309	8.514037	0.000000	0.000000
3048.870857	603.149137	177.217310	0.551077	17.061632	0.954318	8.513245	0.000000	0.000000
3048.890859	603.149056	177.212041	0.551079	17.061125	0.954321	8.512992	0.000000	0.000000
3048.910861	603.149137	177.200701	0.551083	17.060033	0.954327	8.512447	0.000000	0.000000
3048.930863	603.149056	177.199547	0.551083	17.059922	0.954328	8.512392	0.000000	0.000000
3048.950865	603.149137	177.205154	0.551081	17.060462	0.954325	8.512661	0.000000	0.000000
3048.970867	603.149056	177.195985	0.551084	17.059579	0.954330	8.512221	0.000000	0.000000
3048.990869	603.149137	177.190869	0.551086	17.059087	0.954332	8.511975	0.000000	0.000000
3049.010871	603.149056	177.203182	0.551082	17.060272	0.954326	8.512566	0.000000	0.000000
3049.030873	603.149137	177.175976	0.551091	17.057653	0.954340	8.511259	0.000000	0.000000
3049.050875	603.149056	177.179836	0.551090	17.058024	0.954338	8.511445	0.000000	0.000000
3049.070877	603.149137	177.183029	0.551089	17.058332	0.954337	8.511598	0.000000	0.000000
3049.090879	603.149056	177.176352	0.551091	17.057689	0.954340	8.511277	0.000000	0.000000
3049.110881	603.149137	177.177668	0.551090	17.057816	0.954339	8.511341	0.000000	0.000000
3049.130883	603.149056	177.189947	0.551086	17.058998	0.954333	8.511930	0.000000	0.000000
3049.150885	603.149137	177.175177	0.551091	17.057576	0.954341	8.511221	0.000000	0.000000
3049.170887	603.149056	177.190624	0.551086	17.059063	0.954332	8.511963	0.000000	0.000000
3049.190889	603.149137	177.169379	0.551093	17.057018	0.954344	8.510942	0.000000	0.000000
3049.210891	603.149056	177.174854	0.551091	17.057545	0.954341	8.511205	0.000000	0.000000
3049.230893	603.149137	177.191331	0.551086	17.059131	0.954332	8.511997	0.000000	0.000000
3049.250895	603.149056	177.158822	0.551097	17.056001	0.954349	8.510435	0.000000	0.000000
3049.270897	603.149137	177.169041	0.551093	17.056985	0.954344	8.510926	0.000000	0.000000
3049.290899	603.149056	177.175128	0.551091	17.057571	0.954341	8.511219	0.000000	0.000000
3049.310901	603.149137	177.158394	0.551097	17.055960	0.954350	8.510415	0.000000	0.000000
3049.330903	603.149056	177.164554	0.551095	17.056553	0.954346	8.510711	0.000000	0.000000
3049.350905	603.149137	177.152964	0.551099	17.055437	0.954353	8.510154	0.000000	0.000000
3049.370907	603.149137	177.160973	0.551096	17.056208	0.954348	8.510539	0.000000	0.000000
3049.390909	603.149137	177.148425	0.551100	17.055000	0.954355	8.509936	0.000000	0.000000
3049.410911	603.149137	177.162909	0.551095	17.056395	0.954347	8.510632	0.000000	0.000000
3049.430913	603.149137	177.159308	0.551097	17.056048	0.954349	8.510459	0.000000	0.000000
3049.450915	603.149137	177.151484	0.551099	17.055295	0.954353	8.510083	0.000000	0.000000
3049.470917	603.149137	177.167707	0.551094	17.056857	0.954345	8.510862	0.000000	0.000000
3049.490919	603.149137	177.142577	0.551102	17.054437	0.954358	8.509655	0.000000	0.000000
3049.510921	603.149137	177.146367	0.551101	17.054802	0.954356	8.509837	0.000000	0.000000
3049.530923	603.149137	177.152974	0.551099	17.055438	0.954353	8.510154	0.000000	0.000000
3049.550925	603.149056	177.146553	0.551101	17.054820	0.954356	8.509846	0.000000	0.000000
3049.570927	603.149137	177.145596	0.551101	17.054728	0.954357	8.509800	0.000000	0.000000
3049.590929	603.149056	177.130026	0.551106	17.053229	0.954365	8.509052	0.000000	0.000000
3049.610931	603.149137	177.122592	0.551109	17.052513	0.954369	8.508695	0.000000	0.000000
3049.630933	603.149056	177.124294	0.551108	17.052677	0.954368	8.508777	0.000000	0.000000
3049.650935	603.149137	177.119212	0.551110	17.052188	0.954371	8.508532	0.000000	0.000000
3049.670937	603.149056	177.122068	0.551109	17.052463	0.954369	8.508670	0.000000	0.000000
3049.690939	603.149137	177.110768	0.551113	17.051375	0.954375	8.508127	0.000000	0.000000
3049.710941	603.149056	177.107680	0.551114	17.051078	0.954377	8.507978	0.000000	0.000000
3049.730943	603.149137	177.110288	0.551113	17.051329	0.954375	8.508104	0.000000	0.000000
3049.750945	603.149056	177.113054	0.551112	17.051595	0.954374	8.508237	0.000000	0.000000
3049.770947	603.149137	177.114045	0.551112	17.051690	0.954373	8.508284	0.000000	0.000000
3049.790949	603.149056	177.106265	0.551114	17.050941	0.954377	8.507911	0.000000	0.000000
3049.810951	603.149137	177.091879	0.551119	17.049556	0.954385	8.507219	0.000000	0.000000
3049.830953	603.149137	177.094737	0.551118	17.049832	0.954384	8.507357	0.000000	0.000000
3049.850955	603.149137	177.079009	0.551124	17.048317	0.954392	8.506601	0.000000	0.000000
3049.870957	603.149137	177.106692	0.551114	17.050983	0.954377	8.507931	0.000000	0.000000
3049.890959	603.149137	177.097506	0.551117	17.050098	0.954382	8.507490	0.000000	0.000000
3049.910961	603.149137	177.082979	0.551122	17.048700	0.954390	8.506792	0.000000	0.000000
3049.930963	603.149137	177.082475	0.551122	17.048651	0.954390	8.506768	0.000000	0.000000
3049.950965	603.149137	177.087172	0.551121	17.049103	0.954388	8.506993	0.000000	0.000000
3049.970967	603.149056	177.091023	0.551119	17.049474	0.954386	8.507178	0.000000	0.000000
3049.990969	603.149137	177.070507	0.551126	17.047499	0.954397	8.506193	0.000000	0.000000
3050.010971	603.149056	177.073729	0.551125	17.047809	0.954395	8.506348	0.000000	0.000000
3050.030973	603.149137	177.070290	0.551126	17.047478	0.954397	8.506182	0.000000	0.000000
3050.050975	603.149056	177.069113	0.551127	17.047365	0.954397	8.506126	0.000000	0.000000
3050.070977	603.149137	177.051552	0.551133	17.045674	0.954407	8.505282	0.000000	0.000000
3050.090979	603.149056	177.060505	0.551130	17.046536	0.954402	8.505712	0.000000	0.000000
3050.110981	603.149137	177.058430	0.551130	17.046336	0.954403	8.505613	0.000000	0.000000
3050.130983	603.149056	177.057487	0.551131	17.046245	0.954404	8.505567	0.000000	0.000000
3050.150985	603.149137	177.077444	0.551124	17.048167	0.954393	8.506526	0.000000	0.000000
3050.169987	603.149056	177.059527	0.551130	17.046442	0.954402	8.505665	0.000000	0.000000
3050.189989	603.149137	177.055875	0.551131	17.046090	0.954404	8.505490	0.000000	0.000000
3050.209991	603.149056	177.067524	0.551127	17.047212	0.954398	8.506049	0.000000	0.000000
3050.229993	603.149137	177.064957	0.551128	17.046964	0.954400	8.505926	0.000000	0.000000
3050.249995	603.149056	177.052952	0.551132	17.045809	0.954406	8.505349	0.000000	0.000000
3050.269997	603.149137	177.052400	0.551132	17.045756	0.954406	8.505323	0.000000	0.000000
3050.289999	603.149056	177.061910	0.551129	17.046671	0.954401	8.505780	0.000000	0.000000
3050.310001	603.149137	177.054624	0.551132	17.045970	0.954405	8.505430	0.000000	0.000000
3050.330003	603.149056	177.051910	0.551133	17.045708	0.954406	8.505299	0.000000	0.000000
3050.350005	603.149137	177.047935	0.551134	17.045326	0.954409	8.505108	0.000000	0.000000
3050.370007	603.149137	177.051511	0.551133	17.045670	0.954407	8.505280	0.000000	0.000000
3050.390008	603.149137	177.051665	0.551133	17.045685	0.954407	8.505288	0.000000	0.000000
3050.410011	603.149137	177.033197	0.551139	17.043907	0.954417	8.504400	0.000000	0.000000
3050.430013	603.149137	177.050050	0.551133	17.045529	0.954408	8.505210	0.000000	0.000000
3050.450015	603.149137	177.035335	0.551138	17.044113	0.954415	8.504503	0.000000	0.000000
3050.470016	603.149137	177.035822	0.551138	17.044159	0.954415	8.504527	0.000000	0.000000
3050.490019	603.149137	177.039238	0.551137	17.044488	0.954413	8.504691	0.000000	0.000000
3050.510021	603.149137	177.025536	0.551142	17.043169	0.954421	8.504032	0.000000	0.000000
3050.530023	603.149137	177.031541	0.551139	17.043747	0.954417	8.504321	0.000000	0.000000
3050.550025	603.149056	177.027994	0.551141	17.043406	0.954419	8.504151	0.000000	0.000000
3050.570027	603.149137	177.034386	0.551139	17.044021	0.954416	8.504458	0.000000	0.000000
3050.590029	603.149137	177.018703	0.551144	17.042511	0.954424	8.503704	0.000000	0.000000
3050.610031	603.149137	177.020565	0.551143	17.042691	0.954423	8.503794	0.000000	0.000000
3050.630033	603.149137	177.014181	0.551145	17.042076	0.954427	8.503487	0.000000	0.000000
3050.650035	603.149137	177.021172	0.551143	17.042749	0.954423	8.503823	0.000000	0.000000
3050.670037	603.149137	177.002668	0.551149	17.040968	0.954433	8.502934	0.000000	0.000000
3050.690039	603.149137	177.029842	0.551140	17.043584	0.954418	8.504239	0.000000	0.000000
3050.710041	603.149056	177.022724	0.551142	17.042899	0.954422	8.503897	0.000000	0.000000
3050.730042	603.149137	177.002590	0.551149	17.040960	0.954433	8.502930	0.000000	0.000000
3050.750045	603.149137	176.993570	0.551152	17.040092	0.954438	8.502497	0.000000	0.000000
3050.770047	603.149137	177.004314	0.551149	17.041126	0.954432	8.503013	0.000000	0.000000
3050.790049	603.149137	177.006670	0.551148	17.041353	0.954431	8.503126	0.000000	0.000000
3050.810050	603.149137	176.995558	0.551152	17.040283	0.954437	8.502592	0.000000	0.000000
3050.830053	603.149137	176.991815	0.551153	17.039923	0.954439	8.502412	0.000000	0.000000
3050.850055	603.149137	176.994603	0.551152	17.040191	0.954437	8.502546	0.000000	0.000000
3050.870057	603.149056	177.004851	0.551148	17.041178	0.954432	8.503039	0.000000	0.000000
3050.890059	603.149137	177.004152	0.551149	17.041110	0.954432	8.503005	0.000000	0.000000
3050.910061	603.149056	177.007445	0.551147	17.041427	0.954430	8.503163	0.000000	0.000000
3050.930063	603.149137	176.994522	0.551152	17.040183	0.954437	8.502543	0.000000	0.000000
3050.950065	603.149056	176.995936	0.551151	17.040320	0.954436	8.502610	0.000000	0.000000
3050.970067	603.149137	176.998649	0.551151	17.040581	0.954435	8.502741	0.000000	0.000000
3050.990068	603.149137	176.989331	0.551154	17.039684	0.954440	8.502293	0.000000	0.000000
3051.010071	603.149137	176.991906	0.551153	17.039931	0.954439	8.502417	0.000000	0.000000
3051.030073	603.149137	176.987147	0.551154	17.039473	0.954441	8.502188	0.000000	0.000000
3051.050075	603.149137	176.978205	0.551157	17.038612	0.954446	8.501759	0.000000	0.000000
3051.070076	603.149056	176.981448	0.551156	17.038925	0.954444	8.501914	0.000000	0.000000
3051.090079	603.149137	176.977107	0.551158	17.038507	0.954447	8.501706	0.000000	0.000000
3051.110081	603.149056	176.977839	0.551157	17.038577	0.954446	8.501741	0.000000	0.000000
3051.130083	603.149137	176.973497	0.551159	17.038159	0.954449	8.501533	0.000000	0.000000
3051.150084	603.149056	176.988599	0.551154	17.039613	0.954440	8.502258	0.000000	0.000000
3051.170087	603.149137	176.966242	0.551161	17.037461	0.954452	8.501184	0.000000	0.000000
3051.190089	603.149056	176.962924	0.551162	17.037141	0.954454	8.501025	0.000000	0.000000
3051.210091	603.149137	176.974774	0.551159	17.038282	0.954448	8.501594	0.000000	0.000000
3051.230093	603.149056	176.973186	0.551159	17.038129	0.954449	8.501518	0.000000	0.000000
3051.250095	603.149137	176.972783	0.551159	17.038090	0.954449	8.501498	0.000000	0.000000
3051.270097	603.149056	176.969408	0.551160	17.037765	0.954451	8.501336	0.000000	0.000000
3051.290099	603.149137	176.976611	0.551158	17.038459	0.954447	8.501682	0.000000	0.000000
3051.310101	603.149137	176.973498	0.551159	17.038159	0.954449	8.501533	0.000000	0.000000
3051.330102	603.149137	176.971251	0.551160	17.037943	0.954450	8.501425	0.000000	0.000000
3051.350105	603.149056	176.971747	0.551159	17.037991	0.954449	8.501448	0.000000	0.000000
3051.370107	603.149137	176.972290	0.551159	17.038043	0.954449	8.501475	0.000000	0.000000
3051.390109	603.149137	176.966154	0.551161	17.037452	0.954452	8.501180	0.000000	0.000000
3051.410110	603.149137	176.981130	0.551156	17.038894	0.954444	8.501899	0.000000	0.000000
3051.430113	603.149056	176.973190	0.551159	17.038130	0.954449	8.501518	0.000000	0.000000
3051.450115	603.149137	176.981407	0.551156	17.038921	0.954444	8.501913	0.000000	0.000000
3051.470117	603.149056	176.983009	0.551156	17.039075	0.954443	8.501989	0.000000	0.000000
3051.490119	603.149137	176.972975	0.551159	17.038109	0.954449	8.501507	0.000000	0.000000
3051.510121	603.149056	176.973093	0.551159	17.038120	0.954449	8.501513	0.000000	0.000000
3051.530123	603.149137	176.976565	0.551158	17.038455	0.954447	8.501680	0.000000	0.000000
3051.550125	603.149056	176.969602	0.551160	17.037784	0.954450	8.501345	0.000000	0.000000
3051.570127	603.149137	176.961975	0.551163	17.037050	0.954455	8.500979	0.000000	0.000000
3051.590129	603.149056	176.965492	0.551162	17.037388	0.954453	8.501148	0.000000	0.000000
3051.610131	603.149137	176.957594	0.551164	17.036628	0.954457	8.500769	0.000000	0.000000
3051.630133	603.149056	176.956705	0.551165	17.036542	0.954457	8.500726	0.000000	0.000000
3051.650135	603.149137	176.960645	0.551163	17.036922	0.954455	8.500915	0.000000	0.000000
3051.670136	603.149137	176.954271	0.551165	17.036308	0.954459	8.500609	0.000000	0.000000
3051.690139	603.149137	176.957917	0.551164	17.036659	0.954457	8.500784	0.000000	0.000000
3051.710141	603.149137	176.955034	0.551165	17.036382	0.954458	8.500646	0.000000	0.000000
3051.730143	603.149137	176.960734	0.551163	17.036930	0.954455	8.500919	0.000000	0.000000
3051.750144	603.149137	176.957440	0.551164	17.036613	0.954457	8.500761	0.000000	0.000000
3051.770147	603.149137	176.953733	0.551166	17.036256	0.954459	8.500583	0.000000	0.000000
3051.790149	603.149137	176.947753	0.551168	17.035681	0.954462	8.500296	0.000000	0.000000
3051.810151	603.149056	176.953368	0.551166	17.036221	0.954459	8.500566	0.000000	0.000000
3051.830153	603.149137	176.951144	0.551166	17.036007	0.954460	8.500459	0.000000	0.000000
3051.850155	603.149137	176.952189	0.551166	17.036108	0.954460	8.500509	0.000000	0.000000
3051.870157	603.149137	176.948500	0.551167	17.035753	0.954462	8.500332	0.000000	0.000000
3051.890159	603.149137	176.944068	0.551169	17.035326	0.954464	8.500119	0.000000	0.000000
3051.910161	603.149137	176.949193	0.551167	17.035819	0.954461	8.500365	0.000000	0.000000
3051.930163	603.149056	176.948474	0.551167	17.035750	0.954462	8.500330	0.000000	0.000000
3051.950165	603.149137	176.935161	0.551172	17.034468	0.954469	8.499691	0.000000	0.000000
3051.970167	603.149056	176.937130	0.551171	17.034658	0.954468	8.499786	0.000000	0.000000
3051.990169	603.149137	176.940210	0.551170	17.034954	0.954466	8.499933	0.000000	0.000000
3052.010170	603.149056	176.940539	0.551170	17.034986	0.954466	8.499949	0.000000	0.000000
3052.030173	603.149137	176.949425	0.551167	17.035842	0.954461	8.500376	0.000000	0.000000
3052.050175	603.149056	176.943956	0.551169	17.035315	0.954464	8.500113	0.000000	0.000000
3052.070177	603.149137	176.943099	0.551169	17.035233	0.954465	8.500072	0.000000	0.000000
3052.090178	603.149056	176.941419	0.551170	17.035071	0.954466	8.499992	0.000000	0.000000
3052.110181	603.149137	176.947712	0.551168	17.035677	0.954462	8.500294	0.000000	0.000000
3052.130183	603.149056	176.946938	0.551168	17.035602	0.954463	8.500257	0.000000	0.000000
3052.150185	603.149137	176.931864	0.551173	17.034151	0.954471	8.499533	0.000000	0.000000
3052.170187	603.149056	176.938977	0.551170	17.034836	0.954467	8.499874	0.000000	0.000000
3052.190189	603.149137	176.941308	0.551170	17.035060	0.954466	8.499986	0.000000	0.000000
3052.210191	603.149137	176.948996	0.551167	17.035800	0.954462	8.500356	0.000000	0.000000
3052.230193	603.149137	176.926183	0.551175	17.033604	0.954474	8.499260	0.000000	0.000000
3052.250195	603.149056	176.931898	0.551173	17.034154	0.954471	8.499534	0.000000	0.000000
3052.270196	603.149137	176.930965	0.551173	17.034064	0.954471	8.499489	0.000000	0.000000
3052.290199	603.149056	176.936858	0.551171	17.034632	0.954468	8.499772	0.000000	0.000000
3052.310201	603.149137	176.937558	0.551171	17.034699	0.954468	8.499806	0.000000	0.000000
3052.330203	603.149056	176.934349	0.551172	17.034390	0.954469	8.499652	0.000000	0.000000
3052.350204	603.149137	176.934048	0.551172	17.034361	0.954470	8.499637	0.000000	0.000000
3052.370207	603.149056	176.939523	0.551170	17.034888	0.954467	8.499900	0.000000	0.000000
3052.390209	603.149137	176.934645	0.551172	17.034419	0.954469	8.499666	0.000000	0.000000
3052.410211	603.149056	176.939583	0.551170	17.034894	0.954466	8.499903	0.000000	0.000000
3052.430212	603.149137	176.932663	0.551173	17.034228	0.954470	8.499571	0.000000	0.000000
3052.450215	603.149137	176.930573	0.551173	17.034027	0.954471	8.499471	0.000000	0.000000
3052.470217	603.149137	176.928254	0.551174	17.033803	0.954473	8.499359	0.000000	0.000000
3052.490219	603.149137	176.923664	0.551176	17.033361	0.954475	8.499139	0.000000	0.000000
3052.510221	603.149056	176.926472	0.551175	17.033632	0.954473	8.499274	0.000000	0.000000
3052.530223	603.149137	176.930394	0.551173	17.034009	0.954472	8.499462	0.000000	0.000000
3052.550225	603.149056	176.919658	0.551177	17.032976	0.954477	8.498946	0.000000	0.000000
3052.570227	603.149137	176.921049	0.551177	17.033110	0.954477	8.499013	0.000000	0.000000
3052.590229	603.149056	176.924695	0.551175	17.033461	0.954474	8.499188	0.000000	0.000000
3052.610230	603.149137	176.935644	0.551172	17.034515	0.954469	8.499714	0.000000	0.000000
3052.630233	603.149056	176.925706	0.551175	17.033558	0.954474	8.499237	0.000000	0.000000
3052.650235	603.149137	176.928783	0.551174	17.033854	0.954472	8.499385	0.000000	0.000000
3052.670237	603.149056	176.925577	0.551175	17.033546	0.954474	8.499231	0.000000	0.000000
3052.690238	603.149137	176.933628	0.551172	17.034321	0.954470	8.499617	0.000000	0.000000
3052.710241	603.149056	176.920077	0.551177	17.033016	0.954477	8.498966	0.000000	0.000000
3052.730243	603.149137	176.915994	0.551178	17.032623	0.954479	8.498770	0.000000	0.000000
3052.750245	603.149056	176.912624	0.551179	17.032299	0.954481	8.498608	0.000000	0.000000
3052.770247	603.149137	176.898199	0.551184	17.030910	0.954489	8.497915	0.000000	0.000000
3052.790249	603.149056	176.919268	0.551177	17.032938	0.954477	8.498927	0.000000	0.000000
3052.810251	603.149137	176.922900	0.551176	17.033288	0.954476	8.499102	0.000000	0.000000
3052.830253	603.149056	176.921366	0.551176	17.033140	0.954476	8.499028	0.000000	0.000000
3052.850255	603.149137	176.914386	0.551179	17.032468	0.954480	8.498693	0.000000	0.000000
3052.870257	603.149056	176.914174	0.551179	17.032448	0.954480	8.498683	0.000000	0.000000
3052.890259	603.149137	176.901385	0.551183	17.031217	0.954487	8.498068	0.000000	0.000000
3052.910261	603.149056	176.895610	0.551185	17.030661	0.954490	8.497791	0.000000	0.000000
3052.930263	603.149137	176.920101	0.551177	17.033018	0.954477	8.498967	0.000000	0.000000
3052.950264	603.149137	176.912248	0.551180	17.032262	0.954481	8.498590	0.000000	0.000000
3052.970267	603.149137	176.910908	0.551180	17.032133	0.954482	8.498526	0.000000	0.000000
3052.990269	603.149137	176.892174	0.551186	17.030330	0.954492	8.497626	0.000000	0.000000
3053.010271	603.149056	176.904035	0.551182	17.031472	0.954485	8.498196	0.000000	0.000000
3053.030272	603.149137	176.894044	0.551186	17.030510	0.954491	8.497716	0.000000	0.000000
3053.050275	603.149056	176.894356	0.551185	17.030540	0.954491	8.497731	0.000000	0.000000
3053.070277	603.149137	176.901483	0.551183	17.031226	0.954487	8.498073	0.000000	0.000000
3053.090279	603.149056	176.894602	0.551185	17.030564	0.954491	8.497743	0.000000	0.000000
3053.110281	603.149137	176.878746	0.551191	17.029037	0.954499	8.496981	0.000000	0.000000
3053.130283	603.149056	176.889399	0.551187	17.030063	0.954493	8.497493	0.000000	0.000000
3053.150285	603.149137	176.893183	0.551186	17.030427	0.954491	8.497674	0.000000	0.000000
3053.170287	603.149056	176.882020	0.551190	17.029352	0.954497	8.497138	0.000000	0.000000
3053.190289	603.149137	176.879589	0.551190	17.029118	0.954499	8.497021	0.000000	0.000000
3053.210291	603.149056	176.886183	0.551188	17.029753	0.954495	8.497338	0.000000	0.000000
3053.230293	603.149137	176.906935	0.551181	17.031751	0.954484	8.498335	0.000000	0.000000
3053.250295	603.149137	176.894481	0.551185	17.030552	0.954491	8.497737	0.000000	0.000000
3053.270297	603.149137	176.905426	0.551182	17.031606	0.954485	8.498263	0.000000	0.000000
3053.290298	603.149137	176.896216	0.551185	17.030719	0.954490	8.497820	0.000000	0.000000
3053.310301	603.149137	176.886709	0.551188	17.029804	0.954495	8.497363	0.000000	0.000000
3053.330303	603.149137	176.890757	0.551187	17.030193	0.954493	8.497558	0.000000	0.000000
3053.350305	603.149137	176.887431	0.551188	17.029873	0.954494	8.497398	0.000000	0.000000
3053.370306	603.149137	176.885622	0.551188	17.029699	0.954495	8.497311	0.000000	0.000000
3053.390309	603.149137	176.875973	0.551192	17.028770	0.954501	8.496848	0.000000	0.000000
3053.410311	603.149137	176.878172	0.551191	17.028982	0.954499	8.496953	0.000000	0.000000
3053.430313	603.149137	176.870906	0.551193	17.028282	0.954503	8.496604	0.000000	0.000000
3053.450315	603.149137	176.866465	0.551195	17.027855	0.954506	8.496391	0.000000	0.000000
3053.470317	603.149137	176.857004	0.551198	17.026944	0.954511	8.495936	0.000000	0.000000
3053.490319	603.149137	176.872348	0.551193	17.028421	0.954503	8.496673	0.000000	0.000000
3053.510321	603.149056	176.854012	0.551199	17.026656	0.954512	8.495793	0.000000	0.000000
3053.530323	603.149137	176.862264	0.551196	17.027450	0.954508	8.496189	0.000000	0.000000
3053.550324	603.149056	176.857446	0.551198	17.026986	0.954510	8.495958	0.000000	0.000000
3053.570327	603.149137	176.867600	0.551194	17.027964	0.954505	8.496445	0.000000	0.000000
3053.590329	603.149056	176.864082	0.551196	17.027625	0.954507	8.496276	0.000000	0.000000
3053.610331	603.149137	176.861548	0.551197	17.027381	0.954508	8.496155	0.000000	0.000000
3053.630332	603.149056	176.853810	0.551199	17.026636	0.954512	8.495783	0.000000	0.000000
3053.650335	603.149137	176.859430	0.551197	17.027177	0.954509	8.496053	0.000000	0.000000
3053.670337	603.149056	176.867346	0.551194	17.027939	0.954505	8.496433	0.000000	0.000000
3053.690339	603.149137	176.852022	0.551200	17.026464	0.954513	8.495697	0.000000	0.000000
3053.710340	603.149056	176.853707	0.551199	17.026626	0.954512	8.495778	0.000000	0.000000
3053.730343	603.149137	176.867249	0.551195	17.027930	0.954505	8.496429	0.000000	0.000000
3053.750345	603.149137	176.851655	0.551200	17.026429	0.954514	8.495679	0.000000	0.000000
3053.770347	603.149137	176.861675	0.551196	17.027393	0.954508	8.496161	0.000000	0.000000
3053.790349	603.149137	176.853416	0.551199	17.026598	0.954513	8.495764	0.000000	0.000000
3053.810351	603.149137	176.846572	0.551202	17.025939	0.954516	8.495435	0.000000	0.000000
3053.830353	603.149137	176.857484	0.551198	17.026990	0.954510	8.495959	0.000000	0.000000
3053.850355	603.149056	176.859449	0.551197	17.027179	0.954509	8.496054	0.000000	0.000000
3053.870357	603.149137	176.851171	0.551200	17.026382	0.954514	8.495656	0.000000	0.000000
3053.890358	603.149056	176.845552	0.551202	17.025841	0.954517	8.495386	0.000000	0.000000
3053.910361	603.149137	176.845699	0.551202	17.025855	0.954517	8.495393	0.000000	0.000000
3053.930363	603.149056	176.851213	0.551200	17.026386	0.954514	8.495658	0.000000	0.000000
3053.950365	603.149137	176.852807	0.551199	17.026540	0.954513	8.495735	0.000000	0.000000
3053.970366	603.149056	176.866423	0.551195	17.027851	0.954506	8.496389	0.000000	0.000000
3053.990369	603.149137	176.849971	0.551200	17.026267	0.954514	8.495599	0.000000	0.000000
3054.010371	603.149056	176.852926	0.551199	17.026551	0.954513	8.495740	0.000000	0.000000
3054.030373	603.149137	176.846578	0.551202	17.025940	0.954516	8.495436	0.000000	0.000000
3054.050375	603.149056	176.862108	0.551196	17.027435	0.954508	8.496182	0.000000	0.000000
3054.070377	603.149137	176.869684	0.551194	17.028165	0.954504	8.496546	0.000000	0.000000
3054.090379	603.149056	176.853871	0.551199	17.026642	0.954512	8.495786	0.000000	0.000000
3054.110381	603.149137	176.853123	0.551199	17.026570	0.954513	8.495750	0.000000	0.000000
3054.130383	603.149137	176.853329	0.551199	17.026590	0.954513	8.495760	0.000000	0.000000
3054.150385	603.149137	176.852141	0.551200	17.026476	0.954513	8.495703	0.000000	0.000000
3054.170387	603.149137	176.849100	0.551201	17.026183	0.954515	8.495557	0.000000	0.000000
3054.190389	603.149137	176.846627	0.551202	17.025945	0.954516	8.495438	0.000000	0.000000
3054.210391	603.149137	176.845895	0.551202	17.025874	0.954517	8.495403	0.000000	0.000000
3054.230392	603.149137	176.834254	0.551206	17.024753	0.954523	8.494844	0.000000	0.000000
3054.250395	603.149137	176.834299	0.551206	17.024758	0.954523	8.494846	0.000000	0.000000
3054.270397	603.149137	176.835385	0.551205	17.024862	0.954522	8.494898	0.000000	0.000000
3054.290399	603.149137	176.826342	0.551208	17.023992	0.954527	8.494463	0.000000	0.000000
3054.310400	603.149056	176.839799	0.551204	17.025287	0.954520	8.495110	0.000000	0.000000
3054.330403	603.149137	176.837192	0.551205	17.025036	0.954521	8.494985	0.000000	0.000000
3054.350405	603.149056	176.847481	0.551201	17.026027	0.954516	8.495479	0.000000	0.000000
3054.370407	603.149137	176.829674	0.551207	17.024313	0.954525	8.494623	0.000000	0.000000
3054.390409	603.149056	176.839779	0.551204	17.025285	0.954520	8.495109	0.000000	0.000000
3054.410411	603.149137	176.827178	0.551208	17.024072	0.954527	8.494504	0.000000	0.000000
3054.430413	603.149056	176.827680	0.551208	17.024121	0.954526	8.494528	0.000000	0.000000
3054.450415	603.149137	176.840791	0.551203	17.025383	0.954519	8.495158	0.000000	0.000000
3054.470417	603.149056	176.836453	0.551205	17.024965	0.954522	8.494949	0.000000	0.000000
3054.490418	603.149137	176.830098	0.551207	17.024353	0.954525	8.494644	0.000000	0.000000
3054.510421	603.149056	176.827963	0.551208	17.024148	0.954526	8.494541	0.000000	0.000000
3054.530423	603.149137	176.831478	0.551207	17.024486	0.954524	8.494710	0.000000	0.000000
3054.550425	603.149056	176.828106	0.551208	17.024162	0.954526	8.494548	0.000000	0.000000
3054.570426	603.149137	176.809994	0.551214	17.022418	0.954536	8.493678	0.000000	0.000000
3054.590429	603.149137	176.824085	0.551209	17.023774	0.954528	8.494355	0.000000	0.000000
3054.610431	603.149137	176.827878	0.551208	17.024140	0.954526	8.494537	0.000000	0.000000
3054.630433	603.149137	176.837848	0.551204	17.025100	0.954521	8.495016	0.000000	0.000000
3054.650434	603.149137	176.825993	0.551208	17.023958	0.954527	8.494447	0.000000	0.000000
3054.670437	603.149137	176.811967	0.551213	17.022608	0.954535	8.493773	0.000000	0.000000
3054.690439	603.149056	176.799390	0.551217	17.021397	0.954541	8.493169	0.000000	0.000000
3054.710441	603.149137	176.788082	0.551221	17.020308	0.954548	8.492625	0.000000	0.000000
3054.730443	603.149056	176.791710	0.551220	17.020658	0.954545	8.492800	0.000000	0.000000
3054.750445	603.149137	176.793316	0.551219	17.020812	0.954545	8.492877	0.000000	0.000000
3054.770447	603.149056	176.783896	0.551222	17.019905	0.954550	8.492424	0.000000	0.000000
3054.790449	603.149137	176.787468	0.551221	17.020249	0.954548	8.492596	0.000000	0.000000
3054.810451	603.149056	176.783413	0.551223	17.019859	0.954550	8.492401	0.000000	0.000000
3054.830452	603.149137	176.787100	0.551222	17.020214	0.954548	8.492578	0.000000	0.000000
3054.850455	603.149056	176.780766	0.551224	17.019604	0.954551	8.492274	0.000000	0.000000
3054.870457	603.149137	176.778068	0.551225	17.019344	0.954553	8.492144	0.000000	0.000000
3054.890459	603.149056	176.784020	0.551222	17.019917	0.954550	8.492430	0.000000	0.000000
3054.910460	603.149137	176.776459	0.551225	17.019189	0.954554	8.492067	0.000000	0.000000
3054.930463	603.149137	176.775523	0.551225	17.019099	0.954554	8.492022	0.000000	0.000000
3054.950465	603.149137	176.778048	0.551225	17.019342	0.954553	8.492143	0.000000	0.000000
3054.970467	603.149137	176.770275	0.551227	17.018594	0.954557	8.491770	0.000000	0.000000
3054.990469	603.149056	176.776597	0.551225	17.019203	0.954554	8.492074	0.000000	0.000000
3055.010471	603.149137	176.779559	0.551224	17.019488	0.954552	8.492216	0.000000	0.000000
3055.030473	603.149056	176.766982	0.551228	17.018277	0.954559	8.491612	0.000000	0.000000
3055.050475	603.149137	176.759125	0.551231	17.017520	0.954563	8.491234	0.000000	0.000000
3055.070477	603.149056	176.759093	0.551231	17.017517	0.954563	8.491233	0.000000	0.000000
3055.090479	603.149137	176.750392	0.551234	17.016680	0.954568	8.490815	0.000000	0.000000
3055.110481	603.149056	176.756576	0.551232	17.017275	0.954564	8.491112	0.000000	0.000000
3055.130483	603.149137	176.769912	0.551227	17.018559	0.954557	8.491753	0.000000	0.000000
3055.150485	603.149056	176.761709	0.551230	17.017769	0.954562	8.491359	0.000000	0.000000
3055.170486	603.149137	176.750804	0.551234	17.016719	0.954567	8.490835	0.000000	0.000000
3055.190489	603.149056	176.758953	0.551231	17.017504	0.954563	8.491226	0.000000	0.000000
3055.210491	603.149137	176.753891	0.551233	17.017017	0.954566	8.490983	0.000000	0.000000
3055.230493	603.149056	176.763641	0.551229	17.017955	0.954560	8.491451	0.000000	0.000000
3055.250494	603.149137	176.745324	0.551236	17.016192	0.954570	8.490571	0.000000	0.000000
3055.270497	603.149056	176.750958	0.551234	17.016734	0.954567	8.490842	0.000000	0.000000
3055.290499	603.149137	176.743149	0.551236	17.015982	0.954572	8.490467	0.000000	0.000000
3055.310501	603.149056	176.737571	0.551238	17.015445	0.954574	8.490199	0.000000	0.000000
3055.330503	603.149137	176.745437	0.551235	17.016203	0.954570	8.490577	0.000000	0.000000
3055.350505	603.149056	176.718948	0.551244	17.013652	0.954584	8.489304	0.000000	0.000000
3055.370507	603.149137	176.727118	0.551242	17.014439	0.954580	8.489697	0.000000	0.000000
3055.390509	603.149056	176.723426	0.551243	17.014084	0.954582	8.489520	0.000000	0.000000
3055.410511	603.149137	176.710324	0.551247	17.012822	0.954589	8.488890	0.000000	0.000000
3055.430513	603.149056	176.714060	0.551246	17.013182	0.954587	8.489070	0.000000	0.000000
3055.450515	603.149137	176.712763	0.551246	17.013057	0.954588	8.489007	0.000000	0.000000
3055.470517	603.149056	176.726705	0.551242	17.014399	0.954580	8.489677	0.000000	0.000000
3055.490519	603.149137	176.712211	0.551247	17.013004	0.954588	8.488981	0.000000	0.000000
3055.510520	603.149056	176.713559	0.551246	17.013134	0.954587	8.489046	0.000000	0.000000
3055.530523	603.149137	176.719937	0.551244	17.013748	0.954584	8.489352	0.000000	0.000000
3055.550525	603.149137	176.711907	0.551247	17.012974	0.954588	8.488966	0.000000	0.000000
3055.570527	603.149137	176.722835	0.551243	17.014027	0.954582	8.489491	0.000000	0.000000
3055.590528	603.149137	176.708122	0.551248	17.012610	0.954590	8.488784	0.000000	0.000000
3055.610531	603.149137	176.722251	0.551243	17.013970	0.954583	8.489463	0.000000	0.000000
3055.630533	603.149137	176.709784	0.551247	17.012770	0.954589	8.488864	0.000000	0.000000
3055.650535	603.149137	176.702711	0.551250	17.012089	0.954593	8.488524	0.000000	0.000000
3055.670537	603.149137	176.690467	0.551254	17.010910	0.954600	8.487936	0.000000	0.000000
3055.690539	603.149056	176.700569	0.551250	17.011883	0.954594	8.488421	0.000000	0.000000
3055.710541	603.149137	176.688836	0.551254	17.010753	0.954601	8.487858	0.000000	0.000000
3055.730543	603.149056	176.686293	0.551255	17.010508	0.954602	8.487736	0.000000	0.000000
3055.750545	603.149137	176.697294	0.551252	17.011568	0.954596	8.488264	0.000000	0.000000
3055.770546	603.149137	176.690537	0.551254	17.010917	0.954600	8.487940	0.000000	0.000000
3055.790549	603.149137	176.690067	0.551254	17.010872	0.954600	8.487917	0.000000	0.000000
3055.810551	603.149137	176.692043	0.551253	17.011062	0.954599	8.488012	0.000000	0.000000
3055.830553	603.149137	176.699566	0.551251	17.011786	0.954595	8.488373	0.000000	0.000000
3055.850554	603.149137	176.697755	0.551251	17.011612	0.954596	8.488286	0.000000	0.000000
3055.870557	603.149137	176.691190	0.551254	17.010980	0.954599	8.487971	0.000000	0.000000
3055.890559	603.149056	176.679038	0.551258	17.009810	0.954606	8.487387	0.000000	0.000000
3055.910561	603.149137	176.684402	0.551256	17.010326	0.954603	8.487645	0.000000	0.000000
3055.930562	603.149056	176.658482	0.551265	17.007831	0.954617	8.486400	0.000000	0.000000
3055.950565	603.149137	176.669587	0.551261	17.008900	0.954611	8.486933	0.000000	0.000000
3055.970567	603.149056	176.687323	0.551255	17.010608	0.954601	8.487785	0.000000	0.000000
3055.990569	603.149137	176.686290	0.551255	17.010508	0.954602	8.487736	0.000000	0.000000
3056.010571	603.149056	176.680756	0.551257	17.009975	0.954605	8.487470	0.000000	0.000000
3056.030573	603.149137	176.673051	0.551260	17.009234	0.954609	8.487100	0.000000	0.000000
3056.050575	603.149056	176.674861	0.551259	17.009408	0.954608	8.487187	0.000000	0.000000
3056.070577	603.149137	176.673509	0.551260	17.009278	0.954609	8.487122	0.000000	0.000000
3056.090579	603.149056	176.666391	0.551262	17.008592	0.954612	8.486780	0.000000	0.000000
3056.110580	603.149137	176.675294	0.551259	17.009450	0.954608	8.487207	0.000000	0.000000
3056.130583	603.149056	176.667432	0.551262	17.008693	0.954612	8.486830	0.000000	0.000000
3056.150585	603.149137	176.672864	0.551260	17.009216	0.954609	8.487091	0.000000	0.000000
3056.170587	603.149137	176.672012	0.551260	17.009134	0.954610	8.487050	0.000000	0.000000
3056.190588	603.149137	176.682081	0.551257	17.010103	0.954604	8.487533	0.000000	0.000000
3056.210591	603.149137	176.677432	0.551258	17.009655	0.954607	8.487310	0.000000	0.000000
3056.230593	603.149137	176.685342	0.551256	17.010417	0.954602	8.487690	0.000000	0.000000
3056.250595	603.149137	176.680646	0.551257	17.009965	0.954605	8.487464	0.000000	0.000000
3056.270597	603.149056	176.689049	0.551254	17.010774	0.954600	8.487868	0.000000	0.000000
3056.290599	603.149137	176.667754	0.551262	17.008724	0.954612	8.486845	0.000000	0.000000
3056.310601	603.149056	176.669193	0.551261	17.008862	0.954611	8.486914	0.000000	0.000000
3056.330603	603.149137	176.669431	0.551261	17.008885	0.954611	8.486926	0.000000	0.000000
3056.350605	603.149056	176.665088	0.551262	17.008467	0.954613	8.486717	0.000000	0.000000
3056.370607	603.149137	176.676011	0.551259	17.009519	0.954607	8.487242	0.000000	0.000000
3056.390609	603.149137	176.657929	0.551265	17.007778	0.954617	8.486373	0.000000	0.000000
3056.410611	603.149137	176.660852	0.551264	17.008059	0.954616	8.486514	0.000000	0.000000
3056.430613	603.149137	176.665712	0.551262	17.008527	0.954613	8.486747	0.000000	0.000000
3056.450614	603.149056	176.667803	0.551261	17.008728	0.954612	8.486847	0.000000	0.000000
3056.470617	603.149137	176.663689	0.551263	17.008332	0.954614	8.486650	0.000000	0.000000
3056.490619	603.149137	176.672836	0.551260	17.009213	0.954609	8.487089	0.000000	0.000000
3056.510621	603.149137	176.672135	0.551260	17.009145	0.954609	8.487056	0.000000	0.000000
3056.530622	603.149137	176.657961	0.551265	17.007781	0.954617	8.486375	0.000000	0.000000
3056.550625	603.149137	176.665972	0.551262	17.008552	0.954613	8.486759	0.000000	0.000000
3056.570627	603.149056	176.664744	0.551262	17.008434	0.954613	8.486701	0.000000	0.000000
3056.590629	603.149137	176.652472	0.551267	17.007252	0.954620	8.486111	0.000000	0.000000
3056.610631	603.149056	176.655836	0.551265	17.007576	0.954618	8.486273	0.000000	0.000000
3056.630633	603.149137	176.660889	0.551264	17.008063	0.954615	8.486515	0.000000	0.000000
3056.650635	603.149056	176.667239	0.551262	17.008674	0.954612	8.486820	0.000000	0.000000
3056.670637	603.149137	176.661847	0.551264	17.008155	0.954615	8.486561	0.000000	0.000000
3056.690639	603.149137	176.656341	0.551265	17.007625	0.954618	8.486297	0.000000	0.000000
3056.710641	603.149137	176.654379	0.551266	17.007436	0.954619	8.486203	0.000000	0.000000
3056.730643	603.149137	176.672021	0.551260	17.009134	0.954610	8.487050	0.000000	0.000000
3056.750645	603.149137	176.668753	0.551261	17.008820	0.954611	8.486893	0.000000	0.000000
3056.770647	603.149137	176.669275	0.551261	17.008870	0.954611	8.486918	0.000000	0.000000
3056.790648	603.149056	176.658873	0.551264	17.007869	0.954616	8.486418	0.000000	0.000000
3056.810651	603.149137	176.665782	0.551262	17.008534	0.954613	8.486750	0.000000	0.000000
3056.830653	603.149056	176.650302	0.551267	17.007044	0.954621	8.486007	0.000000	0.000000
3056.850655	603.149137	176.654475	0.551266	17.007445	0.954619	8.486207	0.000000	0.000000
3056.870656	603.149056	176.646874	0.551268	17.006713	0.954623	8.485842	0.000000	0.000000
3056.890659	603.149137	176.639423	0.551271	17.005996	0.954627	8.485484	0.000000	0.000000
3056.910661	603.149056	176.646882	0.551268	17.006714	0.954623	8.485842	0.000000	0.000000
3056.930663	603.149137	176.643991	0.551270	17.006436	0.954625	8.485704	0.000000	0.000000
3056.950665	603.149056	176.640532	0.551271	17.006103	0.954626	8.485537	0.000000	0.000000
3056.970667	603.149137	176.649295	0.551268	17.006946	0.954622	8.485958	0.000000	0.000000
3056.990669	603.149137	176.644156	0.551269	17.006452	0.954624	8.485711	0.000000	0.000000
3057.010671	603.149137	176.640280	0.551271	17.006079	0.954627	8.485525	0.000000	0.000000
3057.030673	603.149137	176.657156	0.551265	17.007703	0.954617	8.486336	0.000000	0.000000
3057.050674	603.149137	176.642830	0.551270	17.006324	0.954625	8.485648	0.000000	0.000000
3057.070677	603.149137	176.639833	0.551271	17.006036	0.954627	8.485504	0.000000	0.000000
3057.090679	603.149056	176.645241	0.551269	17.006556	0.954624	8.485764	0.000000	0.000000
3057.110681	603.149137	176.636725	0.551272	17.005736	0.954628	8.485355	0.000000	0.000000
3057.130682	603.149056	176.649329	0.551268	17.006950	0.954622	8.485960	0.000000	0.000000
3057.150685	603.149137	176.631440	0.551274	17.005228	0.954631	8.485101	0.000000	0.000000
3057.170687	603.149056	176.640662	0.551271	17.006115	0.954626	8.485544	0.000000	0.000000
3057.190689	603.149137	176.646595	0.551269	17.006687	0.954623	8.485829	0.000000	0.000000
3057.210690	603.149056	176.638616	0.551271	17.005918	0.954627	8.485445	0.000000	0.000000
3057.230693	603.149137	176.645886	0.551269	17.006618	0.954624	8.485795	0.000000	0.000000
3057.250695	603.149056	176.650150	0.551267	17.007029	0.954621	8.485999	0.000000	0.000000
3057.270697	603.149137	176.657148	0.551265	17.007703	0.954617	8.486336	0.000000	0.000000
3057.290699	603.149056	176.636669	0.551272	17.005731	0.954628	8.485352	0.000000	0.000000
3057.310701	603.149137	176.645310	0.551269	17.006563	0.954624	8.485767	0.000000	0.000000
3057.330703	603.149137	176.641670	0.551270	17.006212	0.954626	8.485592	0.000000	0.000000
3057.350705	603.149137	176.632692	0.551273	17.005348	0.954631	8.485161	0.000000	0.000000
3057.370707	603.149137	176.644831	0.551269	17.006517	0.954624	8.485744	0.000000	0.000000
3057.390708	603.149137	176.628724	0.551275	17.004966	0.954633	8.484970	0.000000	0.000000
3057.410711	603.149137	176.641196	0.551270	17.006167	0.954626	8.485569	0.000000	0.000000
3057.430713	603.149137	176.651312	0.551267	17.007141	0.954621	8.486055	0.000000	0.000000
3057.450715	603.149137	176.646354	0.551269	17.006663	0.954623	8.485817	0.000000	0.000000
3057.470716	603.149056	176.650491	0.551267	17.007062	0.954621	8.486016	0.000000	0.000000
3057.490719	603.149137	176.638467	0.551271	17.005904	0.954627	8.485438	0.000000	0.000000
3057.510721	603.149137	176.632547	0.551273	17.005334	0.954631	8.485154	0.000000	0.000000
3057.530723	603.149137	176.633909	0.551273	17.005465	0.954630	8.485219	0.000000	0.000000
3057.550725	603.149056	176.634417	0.551273	17.005514	0.954630	8.485244	0.000000	0.000000
3057.570727	603.149137	176.629431	0.551274	17.005034	0.954632	8.485004	0.000000	0.000000
3057.590729	603.149056	176.623028	0.551276	17.004418	0.954636	8.484697	0.000000	0.000000
3057.610731	603.149137	176.639414	0.551271	17.005995	0.954627	8.485484	0.000000	0.000000
3057.630733	603.149056	176.636209	0.551272	17.005687	0.954629	8.485330	0.000000	0.000000
3057.650735	603.149137	176.631914	0.551274	17.005273	0.954631	8.485123	0.000000	0.000000
3057.670737	603.149056	176.628487	0.551275	17.004943	0.954633	8.484959	0.000000	0.000000
3057.690739	603.149137	176.641124	0.551270	17.006160	0.954626	8.485566	0.000000	0.000000
3057.710741	603.149056	176.630534	0.551274	17.005140	0.954632	8.485057	0.000000	0.000000
3057.730742	603.149137	176.629321	0.551274	17.005024	0.954632	8.484999	0.000000	0.000000
3057.750745	603.149137	176.641987	0.551270	17.006243	0.954626	8.485607	0.000000	0.000000
3057.770747	603.149137	176.629567	0.551274	17.005047	0.954632	8.485011	0.000000	0.000000
3057.790749	603.149137	176.636894	0.551272	17.005753	0.954628	8.485363	0.000000	0.000000
3057.810750	603.149137	176.638894	0.551271	17.005945	0.954627	8.485459	0.000000	0.000000
3057.830753	603.149137	176.637634	0.551272	17.005824	0.954628	8.485398	0.000000	0.000000
3057.850755	603.149137	176.649703	0.551268	17.006986	0.954621	8.485978	0.000000	0.000000
3057.870757	603.149137	176.629969	0.551274	17.005086	0.954632	8.485030	0.000000	0.000000
3057.890759	603.149137	176.625081	0.551276	17.004615	0.954635	8.484795	0.000000	0.000000
3057.910761	603.149137	176.626226	0.551275	17.004726	0.954634	8.484850	0.000000	0.000000
3057.930763	603.149056	176.638676	0.551271	17.005924	0.954627	8.485448	0.000000	0.000000
3057.950765	603.149137	176.635997	0.551272	17.005666	0.954629	8.485320	0.000000	0.000000
3057.970767	603.149056	176.633372	0.551273	17.005414	0.954630	8.485193	0.000000	0.000000
3057.990768	603.149137	176.641417	0.551270	17.006188	0.954626	8.485580	0.000000	0.000000
3058.010771	603.149056	176.626647	0.551275	17.004766	0.954634	8.484870	0.000000	0.000000
3058.030773	603.149137	176.632092	0.551274	17.005290	0.954631	8.485132	0.000000	0.000000
3058.050775	603.149056	176.623633	0.551276	17.004476	0.954635	8.484726	0.000000	0.000000
3058.070776	603.149137	176.621439	0.551277	17.004265	0.954637	8.484620	0.000000	0.000000
3058.090779	603.149056	176.625243	0.551276	17.004631	0.954634	8.484803	0.000000	0.000000
3058.110781	603.149137	176.623306	0.551276	17.004444	0.954636	8.484710	0.000000	0.000000
3058.130783	603.149056	176.608750	0.551281	17.003043	0.954643	8.484011	0.000000	0.000000
3058.150784	603.149137	176.621914	0.551277	17.004310	0.954636	8.484643	0.000000	0.000000
3058.170787	603.149056	176.621243	0.551277	17.004246	0.954637	8.484611	0.000000	0.000000
3058.190789	603.149137	176.620257	0.551277	17.004151	0.954637	8.484563	0.000000	0.000000
3058.210791	603.149056	176.625584	0.551276	17.004664	0.954634	8.484819	0.000000	0.000000
3058.230793	603.149137	176.616708	0.551279	17.003809	0.954639	8.484393	0.000000	0.000000
3058.250795	603.149056	176.609824	0.551281	17.003146	0.954643	8.484062	0.000000	0.000000
3058.270797	603.149137	176.600560	0.551284	17.002255	0.954648	8.483617	0.000000	0.000000
3058.290799	603.149056	176.613709	0.551280	17.003521	0.954641	8.484249	0.000000	0.000000
3058.310801	603.149137	176.616904	0.551279	17.003828	0.954639	8.484402	0.000000	0.000000
3058.330802	603.149056	176.613543	0.551280	17.003504	0.954641	8.484241	0.000000	0.000000
3058.350805	603.149137	176.612762	0.551280	17.003429	0.954641	8.484203	0.000000	0.000000
3058.370807	603.149137	176.617762	0.551278	17.003911	0.954639	8.484444	0.000000	0.000000
3058.390809	603.149137	176.612131	0.551280	17.003369	0.954642	8.484173	0.000000	0.000000
3058.410810	603.149137	176.622130	0.551277	17.004331	0.954636	8.484653	0.000000	0.000000
3058.430813	603.149137	176.601577	0.551284	17.002352	0.954647	8.483666	0.000000	0.000000
3058.450815	603.149137	176.606472	0.551282	17.002824	0.954645	8.483901	0.000000	0.000000
3058.470817	603.149137	176.596752	0.551285	17.001888	0.954650	8.483434	0.000000	0.000000
3058.490819	603.149137	176.614122	0.551280	17.003560	0.954640	8.484269	0.000000	0.000000
3058.510821	603.149056	176.615299	0.551279	17.003674	0.954640	8.484325	0.000000	0.000000
3058.530823	603.149137	176.609239	0.551281	17.003090	0.954643	8.484034	0.000000	0.000000
3058.550825	603.149056	176.618560	0.551278	17.003988	0.954638	8.484482	0.000000	0.000000
3058.570827	603.149137	176.615520	0.551279	17.003695	0.954640	8.484336	0.000000	0.000000
3058.590829	603.149056	176.593625	0.551286	17.001587	0.954651	8.483284	0.000000	0.000000
3058.610831	603.149137	176.612051	0.551280	17.003361	0.954642	8.484169	0.000000	0.000000
3058.630833	603.149137	176.617314	0.551278	17.003868	0.954639	8.484422	0.000000	0.000000
3058.650835	603.149137	176.604250	0.551283	17.002610	0.954646	8.483794	0.000000	0.000000
3058.670836	603.149137	176.610798	0.551281	17.003240	0.954642	8.484109	0.000000	0.000000
3058.690839	603.149056	176.613916	0.551280	17.003540	0.954640	8.484259	0.000000	0.000000
3058.710841	603.149137	176.603579	0.551283	17.002545	0.954646	8.483762	0.000000	0.000000
3058.730843	603.149056	176.609438	0.551281	17.003109	0.954643	8.484044	0.000000	0.000000
3058.750844	603.149137	176.613103	0.551280	17.003462	0.954641	8.484220	0.000000	0.000000
3058.770847	603.149056	176.613306	0.551280	17.003482	0.954641	8.484230	0.000000	0.000000
3058.790849	603.149137	176.606355	0.551282	17.002813	0.954645	8.483896	0.000000	0.000000
3058.810851	603.149056	176.609516	0.551281	17.003117	0.954643	8.484047	0.000000	0.000000
3058.830853	603.149137	176.609621	0.551281	17.003127	0.954643	8.484052	0.000000	0.000000
3058.850855	603.149056	176.596111	0.551286	17.001826	0.954650	8.483403	0.000000	0.000000
3058.870857	603.149137	176.600422	0.551284	17.002241	0.954648	8.483611	0.000000	0.000000
3058.890859	603.149056	176.608645	0.551281	17.003033	0.954643	8.484006	0.000000	0.000000
3058.910861	603.149137	176.609649	0.551281	17.003130	0.954643	8.484054	0.000000	0.000000
3058.930863	603.149056	176.600638	0.551284	17.002262	0.954648	8.483621	0.000000	0.000000
3058.950865	603.149137	176.597107	0.551285	17.001922	0.954650	8.483451	0.000000	0.000000
3058.970867	603.149137	176.603589	0.551283	17.002546	0.954646	8.483763	0.000000	0.000000
3058.990869	603.149137	176.610480	0.551281	17.003210	0.954642	8.484094	0.000000	0.000000
3059.010870	603.149056	176.598007	0.551285	17.002009	0.954649	8.483495	0.000000	0.000000
3059.030873	603.149137	176.608120	0.551282	17.002982	0.954644	8.483980	0.000000	0.000000
3059.050875	603.149137	176.605186	0.551283	17.002700	0.954645	8.483839	0.000000	0.000000
3059.070877	603.149137	176.610741	0.551281	17.003235	0.954642	8.484106	0.000000	0.000000
3059.090878	603.149137	176.594099	0.551286	17.001633	0.954651	8.483307	0.000000	0.000000
3059.110881	603.149056	176.607686	0.551282	17.002941	0.954644	8.483960	0.000000	0.000000
3059.130883	603.149137	176.601440	0.551284	17.002339	0.954647	8.483659	0.000000	0.000000
3059.150885	603.149056	176.599128	0.551284	17.002117	0.954648	8.483548	0.000000	0.000000
3059.170887	603.149137	176.595745	0.551286	17.001791	0.954650	8.483386	0.000000	0.000000
3059.190889	603.149056	176.596303	0.551285	17.001845	0.954650	8.483413	0.000000	0.000000
3059.210891	603.149137	176.588565	0.551288	17.001100	0.954654	8.483041	0.000000	0.000000
3059.230893	603.149056	176.584911	0.551289	17.000748	0.954656	8.482865	0.000000	0.000000
3059.250895	603.149137	176.592711	0.551287	17.001499	0.954652	8.483240	0.000000	0.000000
3059.270896	603.149056	176.593607	0.551286	17.001585	0.954651	8.483283	0.000000	0.000000
3059.290899	603.149137	176.599699	0.551284	17.002172	0.954648	8.483576	0.000000	0.000000
3059.310901	603.149137	176.570593	0.551294	16.999370	0.954664	8.482178	0.000000	0.000000
3059.330903	603.149137	176.590626	0.551287	17.001298	0.954653	8.483140	0.000000	0.000000
3059.350904	603.149137	176.595801	0.551286	17.001796	0.954650	8.483389	0.000000	0.000000
3059.370907	603.149137	176.586534	0.551289	17.000904	0.954655	8.482943	0.000000	0.000000
3059.390909	603.149137	176.599406	0.551284	17.002143	0.954648	8.483562	0.000000	0.000000
3059.410911	603.149056	176.590997	0.551287	17.001334	0.954653	8.483158	0.000000	0.000000
3059.430912	603.149137	176.591603	0.551287	17.001392	0.954653	8.483187	0.000000	0.000000
3059.450915	603.149056	176.583933	0.551290	17.000654	0.954656	8.482819	0.000000	0.000000
3059.470917	603.149137	176.597548	0.551285	17.001965	0.954649	8.483473	0.000000	0.000000
3059.490919	603.149056	176.593658	0.551286	17.001590	0.954651	8.483286	0.000000	0.000000
3059.510921	603.149137	176.583468	0.551290	17.000609	0.954657	8.482796	0.000000	0.000000
3059.530923	603.149137	176.584627	0.551289	17.000721	0.954656	8.482852	0.000000	0.000000
3059.550925	603.149137	176.579472	0.551291	17.000224	0.954659	8.482604	0.000000	0.000000
3059.570927	603.149137	176.577404	0.551292	17.000025	0.954660	8.482505	0.000000	0.000000
3059.590929	603.149056	176.578582	0.551291	17.000139	0.954659	8.482561	0.000000	0.000000
3059.610930	603.149137	176.579107	0.551291	17.000189	0.954659	8.482587	0.000000	0.000000
3059.630933	603.149056	176.584793	0.551289	17.000737	0.954656	8.482860	0.000000	0.000000
3059.650935	603.149137	176.586277	0.551289	17.000879	0.954655	8.482931	0.000000	0.000000
3059.670937	603.149056	176.569327	0.551294	16.999248	0.954664	8.482117	0.000000	0.000000
3059.690938	603.149137	176.576986	0.551292	16.999985	0.954660	8.482485	0.000000	0.000000
3059.710941	603.149056	176.574503	0.551293	16.999746	0.954662	8.482366	0.000000	0.000000
3059.730943	603.149137	176.578634	0.551291	17.000144	0.954659	8.482564	0.000000	0.000000
3059.750945	603.149137	176.574050	0.551293	16.999702	0.954662	8.482344	0.000000	0.000000
3059.770947	603.149056	176.564925	0.551296	16.998824	0.954667	8.481905	0.000000	0.000000
3059.790949	603.149137	176.582779	0.551290	17.000543	0.954657	8.482763	0.000000	0.000000
3059.810951	603.149056	176.568377	0.551295	16.999156	0.954665	8.482071	0.000000	0.000000
3059.830953	603.149137	176.576918	0.551292	16.999978	0.954660	8.482481	0.000000	0.000000
3059.850955	603.149056	176.573605	0.551293	16.999659	0.954662	8.482322	0.000000	0.000000
3059.870957	603.149137	176.565168	0.551296	16.998847	0.954667	8.481917	0.000000	0.000000
3059.890959	603.149056	176.556883	0.551299	16.998050	0.954671	8.481519	0.000000	0.000000
3059.910961	603.149137	176.576088	0.551292	16.999898	0.954661	8.482442	0.000000	0.000000
3059.930963	603.149137	176.568500	0.551295	16.999168	0.954665	8.482077	0.000000	0.000000
3059.950964	603.149137	176.574449	0.551293	16.999741	0.954662	8.482363	0.000000	0.000000
3059.970967	603.149137	176.552849	0.551300	16.997661	0.954673	8.481325	0.000000	0.000000
3059.990969	603.149137	176.553386	0.551300	16.997713	0.954673	8.481351	0.000000	0.000000
3060.010971	603.149137	176.550416	0.551301	16.997427	0.954675	8.481208	0.000000	0.000000
3060.030972	603.149056	176.544679	0.551303	16.996875	0.954677	8.480933	0.000000	0.000000
3060.050975	603.149137	176.547343	0.551302	16.997131	0.954676	8.481061	0.000000	0.000000
3060.070977	603.149056	176.545186	0.551303	16.996923	0.954677	8.480957	0.000000	0.000000
3060.090979	603.149137	176.539622	0.551305	16.996388	0.954680	8.480690	0.000000	0.000000
3060.110981	603.149056	176.560227	0.551298	16.998372	0.954669	8.481680	0.000000	0.000000
3060.130983	603.149137	176.537829	0.551305	16.996215	0.954681	8.480604	0.000000	0.000000
3060.150985	603.149056	176.554081	0.551300	16.997780	0.954672	8.481384	0.000000	0.000000
3060.170987	603.149137	176.557283	0.551299	16.998088	0.954671	8.481538	0.000000	0.000000
3060.190989	603.149056	176.545045	0.551303	16.996910	0.954677	8.480950	0.000000	0.000000
3060.210991	603.149137	176.554648	0.551299	16.997834	0.954672	8.481412	0.000000	0.000000
3060.230993	603.149137	176.546316	0.551302	16.997032	0.954677	8.481011	0.000000	0.000000
3060.250995	603.149056	176.547006	0.551302	16.997099	0.954676	8.481045	0.000000	0.000000
3060.270997	603.149137	176.545900	0.551302	16.996992	0.954677	8.480991	0.000000	0.000000
3060.290998	603.149056	176.535180	0.551306	16.995960	0.954683	8.480476	0.000000	0.000000
3060.311001	603.149137	176.535101	0.551306	16.995953	0.954683	8.480473	0.000000	0.000000
3060.331003	603.149056	176.542145	0.551304	16.996631	0.954679	8.480811	0.000000	0.000000
3060.351005	603.149137	176.552165	0.551300	16.997595	0.954674	8.481292	0.000000	0.000000
3060.371006	603.149056	176.546894	0.551302	16.997088	0.954676	8.481039	0.000000	0.000000
3060.391009	603.149137	176.543347	0.551303	16.996746	0.954678	8.480869	0.000000	0.000000
3060.411011	603.149137	176.548359	0.551302	16.997229	0.954676	8.481110	0.000000	0.000000
3060.431013	603.149137	176.541098	0.551304	16.996530	0.954679	8.480761	0.000000	0.000000
3060.451015	603.149137	176.542890	0.551303	16.996702	0.954679	8.480847	0.000000	0.000000
3060.471017	603.149056	176.541672	0.551304	16.996585	0.954679	8.480788	0.000000	0.000000
3060.491019	603.149137	176.553419	0.551300	16.997716	0.954673	8.481353	0.000000	0.000000
3060.511021	603.149056	176.544937	0.551303	16.996899	0.954677	8.480945	0.000000	0.000000
3060.531023	603.149137	176.532381	0.551307	16.995691	0.954684	8.480342	0.000000	0.000000
3060.551024	603.149056	176.523155	0.551310	16.994802	0.954689	8.479899	0.000000	0.000000
3060.571027	603.149137	176.527640	0.551309	16.995234	0.954687	8.480114	0.000000	0.000000
3060.591029	603.149137	176.528563	0.551308	16.995323	0.954686	8.480159	0.000000	0.000000
3060.611031	603.149137	176.531182	0.551307	16.995575	0.954685	8.480284	0.000000	0.000000
3060.631032	603.149137	176.536172	0.551306	16.996056	0.954682	8.480524	0.000000	0.000000
3060.651035	603.149056	176.541830	0.551304	16.996600	0.954679	8.480796	0.000000	0.000000
3060.671037	603.149137	176.552572	0.551300	16.997635	0.954673	8.481312	0.000000	0.000000
3060.691039	603.149056	176.536550	0.551305	16.996092	0.954682	8.480542	0.000000	0.000000
3060.711040	603.149137	176.546564	0.551302	16.997056	0.954677	8.481023	0.000000	0.000000
3060.731043	603.149056	176.528153	0.551308	16.995284	0.954686	8.480139	0.000000	0.000000
3060.751045	603.149137	176.535256	0.551306	16.995967	0.954683	8.480480	0.000000	0.000000
3060.771047	603.149056	176.537445	0.551305	16.996178	0.954681	8.480585	0.000000	0.000000
3060.791049	603.149137	176.532110	0.551307	16.995665	0.954684	8.480329	0.000000	0.000000
3060.811051	603.149056	176.545375	0.551303	16.996942	0.954677	8.480966	0.000000	0.000000
3060.831053	603.149137	176.536299	0.551306	16.996068	0.954682	8.480530	0.000000	0.000000
3060.851055	603.149056	176.532422	0.551307	16.995695	0.954684	8.480344	0.000000	0.000000
3060.871057	603.149137	176.528492	0.551308	16.995316	0.954686	8.480155	0.000000	0.000000
3060.891058	603.149056	176.523103	0.551310	16.994797	0.954689	8.479896	0.000000	0.000000
3060.911061	603.149137	176.520548	0.551311	16.994551	0.954690	8.479774	0.000000	0.000000
3060.931063	603.149137	176.519685	0.551311	16.994468	0.954691	8.479732	0.000000	0.000000
3060.951065	603.149056	176.527545	0.551309	16.995225	0.954687	8.480110	0.000000	0.000000
3060.971066	603.149137	176.527015	0.551309	16.995174	0.954687	8.480084	0.000000	0.000000
3060.991069	603.149056	176.529994	0.551308	16.995461	0.954685	8.480227	0.000000	0.000000
3061.011071	603.149137	176.512068	0.551314	16.993735	0.954695	8.479366	0.000000	0.000000
3061.031073	603.149137	176.518151	0.551312	16.994321	0.954692	8.479658	0.000000	0.000000
3061.051075	603.149137	176.517792	0.551312	16.994286	0.954692	8.479641	0.000000	0.000000
3061.071077	603.149056	176.516999	0.551312	16.994210	0.954692	8.479603	0.000000	0.000000
3061.091079	603.149137	176.503563	0.551317	16.992916	0.954700	8.478958	0.000000	0.000000
3061.111081	603.149056	176.520648	0.551311	16.994561	0.954690	8.479778	0.000000	0.000000
3061.131083	603.149137	176.514030	0.551313	16.993924	0.954694	8.479460	0.000000	0.000000
3061.151085	603.149056	176.518240	0.551312	16.994329	0.954692	8.479663	0.000000	0.000000
3061.171087	603.149137	176.519525	0.551311	16.994453	0.954691	8.479724	0.000000	0.000000
3061.191089	603.149056	176.514685	0.551313	16.993987	0.954693	8.479492	0.000000	0.000000
3061.211091	603.149137	176.525923	0.551309	16.995069	0.954688	8.480032	0.000000	0.000000
3061.231092	603.149056	176.524332	0.551310	16.994916	0.954688	8.479955	0.000000	0.000000
3061.251095	603.149137	176.529236	0.551308	16.995388	0.954686	8.480191	0.000000	0.000000
3061.271097	603.149137	176.514197	0.551313	16.993940	0.954694	8.479468	0.000000	0.000000
3061.291099	603.149137	176.524495	0.551310	16.994931	0.954688	8.479963	0.000000	0.000000
3061.311100	603.149137	176.517974	0.551312	16.994304	0.954692	8.479650	0.000000	0.000000
3061.331103	603.149137	176.509351	0.551315	16.993473	0.954696	8.479236	0.000000	0.000000
3061.351105	603.149137	176.519580	0.551311	16.994458	0.954691	8.479727	0.000000	0.000000
3061.371107	603.149137	176.517195	0.551312	16.994229	0.954692	8.479613	0.000000	0.000000
3061.391109	603.149137	176.521526	0.551311	16.994646	0.954690	8.479821	0.000000	0.000000
3061.411111	603.149056	176.506503	0.551316	16.993199	0.954698	8.479099	0.000000	0.000000
3061.431113	603.149137	176.522165	0.551310	16.994707	0.954690	8.479851	0.000000	0.000000
3061.451115	603.149056	176.521160	0.551311	16.994610	0.954690	8.479803	0.000000	0.000000
3061.471117	603.149137	176.521604	0.551311	16.994653	0.954690	8.479824	0.000000	0.000000
3061.491119	603.149056	176.532250	0.551307	16.995678	0.954684	8.480336	0.000000	0.000000
3061.511121	603.149137	176.531412	0.551307	16.995597	0.954685	8.480295	0.000000	0.000000
3061.531123	603.149056	176.526268	0.551309	16.995102	0.954687	8.480048	0.000000	0.000000
3061.551125	603.149137	176.529472	0.551308	16.995411	0.954686	8.480202	0.000000	0.000000
3061.571126	603.149137	176.519679	0.551311	16.994468	0.954691	8.479732	0.000000	0.000000
3061.591129	603.149137	176.527580	0.551309	16.995228	0.954687	8.480111	0.000000	0.000000
3061.611131	603.149137	176.523980	0.551310	16.994882	0.954689	8.479938	0.000000	0.000000
3061.631133	603.149056	176.508534	0.551315	16.993395	0.954697	8.479196	0.000000	0.000000
3061.651134	603.149137	176.524056	0.551310	16.994889	0.954689	8.479942	0.000000	0.000000
3061.671137	603.149056	176.520121	0.551311	16.994510	0.954691	8.479753	0.000000	0.000000
3061.691139	603.149137	176.519208	0.551311	16.994422	0.954691	8.479709	0.000000	0.000000
3061.711141	603.149056	176.514582	0.551313	16.993977	0.954694	8.479487	0.000000	0.000000
3061.731143	603.149137	176.523564	0.551310	16.994842	0.954689	8.479918	0.000000	0.000000
3061.751145	603.149056	176.508007	0.551315	16.993344	0.954697	8.479171	0.000000	0.000000
3061.771147	603.149137	176.527828	0.551308	16.995252	0.954687	8.480123	0.000000	0.000000
3061.791149	603.149056	176.522056	0.551310	16.994697	0.954690	8.479846	0.000000	0.000000
3061.811151	603.149137	176.509041	0.551315	16.993444	0.954697	8.479221	0.000000	0.000000
3061.831152	603.149056	176.507871	0.551315	16.993331	0.954697	8.479165	0.000000	0.000000
3061.851155	603.149137	176.502768	0.551317	16.992840	0.954700	8.478919	0.000000	0.000000
3061.871157	603.149137	176.520874	0.551311	16.994583	0.954690	8.479789	0.000000	0.000000
3061.891159	603.149056	176.513117	0.551313	16.993836	0.954694	8.479417	0.000000	0.000000
3061.911160	603.149137	176.527567	0.551309	16.995227	0.954687	8.480111	0.000000	0.000000
3061.931163	603.149056	176.525602	0.551309	16.995038	0.954688	8.480016	0.000000	0.000000
3061.951165	603.149137	176.515677	0.551313	16.994082	0.954693	8.479540	0.000000	0.000000
3061.971167	603.149056	176.507748	0.551315	16.993319	0.954697	8.479159	0.000000	0.000000
3061.991168	603.149137	176.535884	0.551306	16.996028	0.954682	8.480510	0.000000	0.000000
3062.011171	603.149056	176.521702	0.551310	16.994663	0.954690	8.479829	0.000000	0.000000
3062.031173	603.149137	176.525771	0.551309	16.995054	0.954688	8.480024	0.000000	0.000000
3062.051175	603.149056	176.510716	0.551314	16.993605	0.954696	8.479301	0.000000	0.000000
3062.071177	603.149137	176.507308	0.551315	16.993277	0.954698	8.479138	0.000000	0.000000
3062.091179	603.149137	176.514355	0.551313	16.993955	0.954694	8.479476	0.000000	0.000000
3062.111181	603.149056	176.513734	0.551313	16.993895	0.954694	8.479446	0.000000	0.000000
3062.131183	603.149137	176.522581	0.551310	16.994747	0.954689	8.479871	0.000000	0.000000
3062.151185	603.149056	176.523004	0.551310	16.994788	0.954689	8.479892	0.000000	0.000000
3062.171186	603.149137	176.512819	0.551314	16.993807	0.954695	8.479402	0.000000	0.000000
3062.191189	603.149056	176.509883	0.551314	16.993525	0.954696	8.479261	0.000000	0.000000
3062.211191	603.149137	176.510889	0.551314	16.993621	0.954696	8.479310	0.000000	0.000000
3062.231193	603.149056	176.509990	0.551314	16.993535	0.954696	8.479266	0.000000	0.000000
3062.251194	603.149137	176.505644	0.551316	16.993116	0.954698	8.479058	0.000000	0.000000
3062.271197	603.149056	176.503323	0.551317	16.992893	0.954700	8.478946	0.000000	0.000000
3062.291199	603.149137	176.493441	0.551320	16.991942	0.954705	8.478471	0.000000	0.000000
3062.311201	603.149137	176.499778	0.551318	16.992552	0.954702	8.478776	0.000000	0.000000
3062.331203	603.149137	176.506195	0.551316	16.993170	0.954698	8.479084	0.000000	0.000000
3062.351205	603.149137	176.487531	0.551322	16.991373	0.954708	8.478187	0.000000	0.000000
3062.371207	603.149056	176.499029	0.551318	16.992480	0.954702	8.478740	0.000000	0.000000
3062.391209	603.149137	176.488115	0.551322	16.991429	0.954708	8.478216	0.000000	0.000000
3062.411211	603.149056	176.490076	0.551321	16.991618	0.954707	8.478310	0.000000	0.000000
3062.431213	603.149137	176.516205	0.551312	16.994133	0.954693	8.479565	0.000000	0.000000
3062.451215	603.149056	176.502523	0.551317	16.992816	0.954700	8.478908	0.000000	0.000000
3062.471217	603.149137	176.497150	0.551319	16.992299	0.954703	8.478650	0.000000	0.000000
3062.491219	603.149056	176.511094	0.551314	16.993641	0.954695	8.479319	0.000000	0.000000
3062.511220	603.149137	176.496692	0.551319	16.992255	0.954703	8.478628	0.000000	0.000000
3062.531223	603.149137	176.507320	0.551315	16.993278	0.954698	8.479138	0.000000	0.000000
3062.551225	603.149056	176.513669	0.551313	16.993889	0.954694	8.479443	0.000000	0.000000
3062.571227	603.149137	176.503272	0.551317	16.992888	0.954700	8.478944	0.000000	0.000000
3062.591228	603.149056	176.498932	0.551318	16.992470	0.954702	8.478735	0.000000	0.000000
3062.611231	603.149137	176.499356	0.551318	16.992511	0.954702	8.478756	0.000000	0.000000
3062.631233	603.149056	176.502543	0.551317	16.992818	0.954700	8.478909	0.000000	0.000000
3062.651235	603.149137	176.500255	0.551318	16.992598	0.954701	8.478799	0.000000	0.000000
3062.671237	603.149137	176.505873	0.551316	16.993139	0.954698	8.479069	0.000000	0.000000
3062.691239	603.149137	176.513139	0.551313	16.993838	0.954694	8.479418	0.000000	0.000000
3062.711241	603.149137	176.503034	0.551317	16.992865	0.954700	8.478932	0.000000	0.000000
3062.731243	603.149056	176.496069	0.551319	16.992195	0.954703	8.478598	0.000000	0.000000
3062.751245	603.149137	176.487610	0.551322	16.991380	0.954708	8.478191	0.000000	0.000000
3062.771246	603.149056	176.493174	0.551320	16.991916	0.954705	8.478459	0.000000	0.000000
3062.791249	603.149137	176.501237	0.551317	16.992692	0.954701	8.478846	0.000000	0.000000
3062.811251	603.149056	176.506371	0.551316	16.993187	0.954698	8.479093	0.000000	0.000000
3062.831253	603.149137	176.494643	0.551320	16.992057	0.954704	8.478529	0.000000	0.000000
3062.851254	603.149056	176.492384	0.551320	16.991840	0.954705	8.478421	0.000000	0.000000
3062.871257	603.149137	176.494964	0.551320	16.992088	0.954704	8.478545	0.000000	0.000000
3062.891259	603.149137	176.484462	0.551323	16.991077	0.954710	8.478040	0.000000	0.000000
3062.911261	603.149137	176.505744	0.551316	16.993126	0.954698	8.479062	0.000000	0.000000
3062.931262	603.149137	176.502550	0.551317	16.992819	0.954700	8.478909	0.000000	0.000000
3062.951265	603.149137	176.494592	0.551320	16.992052	0.954704	8.478527	0.000000	0.000000
3062.971267	603.149137	176.508417	0.551315	16.993383	0.954697	8.479191	0.000000	0.000000
3062.991269	603.149056	176.497986	0.551318	16.992379	0.954702	8.478690	0.000000	0.000000
3063.011271	603.149137	176.500118	0.551318	16.992585	0.954701	8.478792	0.000000	0.000000
3063.031273	603.149137	176.479507	0.551325	16.990600	0.954712	8.477802	0.000000	0.000000
3063.051275	603.149137	176.495322	0.551319	16.992123	0.954704	8.478562	0.000000	0.000000
3063.071277	603.149056	176.495753	0.551319	16.992164	0.954704	8.478582	0.000000	0.000000
3063.091279	603.149137	176.505755	0.551316	16.993127	0.954698	8.479063	0.000000	0.000000
3063.111280	603.149056	176.491269	0.551321	16.991733	0.954706	8.478367	0.000000	0.000000
3063.131283	603.149137	176.487346	0.551322	16.991355	0.954708	8.478179	0.000000	0.000000
3063.151285	603.149137	176.488702	0.551322	16.991485	0.954707	8.478244	0.000000	0.000000
3063.171287	603.149056	176.497411	0.551319	16.992324	0.954703	8.478662	0.000000	0.000000
3063.191288	603.149137	176.497845	0.551319	16.992366	0.954703	8.478683	0.000000	0.000000
3063.211291	603.149056	176.481163	0.551324	16.990760	0.954711	8.477882	0.000000	0.000000
3063.231293	603.149137	176.479833	0.551325	16.990632	0.954712	8.477818	0.000000	0.000000
3063.251295	603.149056	176.490370	0.551321	16.991646	0.954706	8.478324	0.000000	0.000000
3063.271297	603.149137	176.483990	0.551323	16.991032	0.954710	8.478017	0.000000	0.000000
3063.291299	603.149137	176.487508	0.551322	16.991370	0.954708	8.478186	0.000000	0.000000
3063.311301	603.149137	176.491860	0.551321	16.991789	0.954706	8.478395	0.000000	0.000000
3063.331303	603.149137	176.502017	0.551317	16.992767	0.954700	8.478883	0.000000	0.000000
3063.351305	603.149056	176.485819	0.551323	16.991208	0.954709	8.478105	0.000000	0.000000
3063.371307	603.149137	176.486799	0.551322	16.991302	0.954708	8.478152	0.000000	0.000000
3063.391309	603.149056	176.485628	0.551323	16.991189	0.954709	8.478096	0.000000	0.000000
3063.411311	603.149137	176.476890	0.551326	16.990348	0.954714	8.477676	0.000000	0.000000
3063.431313	603.149056	176.489592	0.551321	16.991571	0.954707	8.478287	0.000000	0.000000
3063.451314	603.149137	176.484001	0.551323	16.991033	0.954710	8.478018	0.000000	0.000000
3063.471317	603.149056	176.476235	0.551326	16.990285	0.954714	8.477645	0.000000	0.000000
3063.491319	603.149137	176.486123	0.551322	16.991237	0.954709	8.478120	0.000000	0.000000
3063.511321	603.149056	176.466244	0.551329	16.989323	0.954719	8.477165	0.000000	0.000000
3063.531322	603.149137	176.491982	0.551321	16.991801	0.954706	8.478401	0.000000	0.000000
3063.551325	603.149056	176.479399	0.551325	16.990590	0.954712	8.477797	0.000000	0.000000
3063.571327	603.149137	176.488443	0.551322	16.991460	0.954708	8.478231	0.000000	0.000000
3063.591329	603.149137	176.470321	0.551328	16.989716	0.954717	8.477361	0.000000	0.000000
3063.611331	603.149137	176.487006	0.551322	16.991322	0.954708	8.478162	0.000000	0.000000
3063.631333	603.149137	176.482907	0.551324	16.990927	0.954711	8.477965	0.000000	0.000000
3063.651335	603.149056	176.477979	0.551325	16.990453	0.954713	8.477729	0.000000	0.000000
3063.671337	603.149137	176.481796	0.551324	16.990821	0.954711	8.477912	0.000000	0.000000
3063.691339	603.149056	176.478681	0.551325	16.990521	0.954713	8.477762	0.000000	0.000000
3063.711341	603.149137	176.475442	0.551326	16.990209	0.954715	8.477607	0.000000	0.000000
3063.731343	603.149056	176.469319	0.551328	16.989619	0.954718	8.477313	0.000000	0.000000
3063.751345	603.149137	176.471720	0.551327	16.989851	0.954717	8.477428	0.000000	0.000000
3063.771347	603.149137	176.480334	0.551324	16.990680	0.954712	8.477842	0.000000	0.000000
3063.791348	603.149137	176.488851	0.551322	16.991500	0.954707	8.478251	0.000000	0.000000
3063.811351	603.149137	176.479248	0.551325	16.990575	0.954713	8.477790	0.000000	0.000000
3063.831353	603.149137	176.458573	0.551332	16.988585	0.954724	8.476796	0.000000	0.000000
3063.851355	603.149137	176.474377	0.551326	16.990106	0.954715	8.477556	0.000000	0.000000
3063.871356	603.149056	176.466712	0.551329	16.989368	0.954719	8.477187	0.000000	0.000000
3063.891359	603.149137	176.470675	0.551328	16.989750	0.954717	8.477378	0.000000	0.000000
3063.911361	603.149056	176.464140	0.551330	16.989121	0.954720	8.477064	0.000000	0.000000
3063.931363	603.149137	176.462600	0.551330	16.988972	0.954721	8.476990	0.000000	0.000000
3063.951365	603.149056	176.465985	0.551329	16.989298	0.954719	8.477152	0.000000	0.000000
3063.971367	603.149137	176.462100	0.551331	16.988924	0.954722	8.476966	0.000000	0.000000
3063.991369	603.149056	176.467919	0.551329	16.989485	0.954718	8.477245	0.000000	0.000000
3064.011371	603.149137	176.460662	0.551331	16.988786	0.954722	8.476897	0.000000	0.000000
3064.031373	603.149137	176.473563	0.551327	16.990028	0.954716	8.477516	0.000000	0.000000
3064.051374	603.149137	176.478156	0.551325	16.990470	0.954713	8.477737	0.000000	0.000000
3064.071377	603.149137	176.488388	0.551322	16.991455	0.954708	8.478229	0.000000	0.000000
3064.091379	603.149137	176.469753	0.551328	16.989661	0.954718	8.477333	0.000000	0.000000
3064.111381	603.149137	176.459382	0.551331	16.988663	0.954723	8.476835	0.000000	0.000000
3064.131382	603.149056	176.469155	0.551328	16.989603	0.954718	8.477305	0.000000	0.000000
3064.151385	603.149137	176.467191	0.551329	16.989414	0.954719	8.477210	0.000000	0.000000
3064.171387	603.149056	176.469155	0.551328	16.989604	0.954718	8.477305	0.000000	0.000000
3064.191389	603.149137	176.467315	0.551329	16.989426	0.954719	8.477216	0.000000	0.000000
3064.211390	603.149056	176.465481	0.551329	16.989250	0.954720	8.477128	0.000000	0.000000
3064.231393	603.149137	176.467961	0.551329	16.989489	0.954719	8.477247	0.000000	0.000000
3064.251395	603.149056	176.467288	0.551329	16.989424	0.954719	8.477215	0.000000	0.000000
3064.271397	603.149137	176.470120	0.551328	16.989696	0.954717	8.477351	0.000000	0.000000
3064.291399	603.149137	176.466665	0.551329	16.989364	0.954719	8.477185	0.000000	0.000000
3064.311401	603.149137	176.466483	0.551329	16.989346	0.954719	8.477176	0.000000	0.000000
3064.331403	603.149137	176.475914	0.551326	16.990254	0.954714	8.477629	0.000000	0.000000
3064.351405	603.149056	176.466680	0.551329	16.989365	0.954719	8.477186	0.000000	0.000000
3064.371407	603.149137	176.473812	0.551327	16.990052	0.954715	8.477528	0.000000	0.000000
3064.391408	603.149056	176.452713	0.551334	16.988021	0.954727	8.476515	0.000000	0.000000
3064.411411	603.149137	176.448557	0.551335	16.987620	0.954729	8.476315	0.000000	0.000000
3064.431413	603.149056	176.470502	0.551328	16.989733	0.954717	8.477369	0.000000	0.000000
3064.451415	603.149137	176.463170	0.551330	16.989027	0.954721	8.477017	0.000000	0.000000
3064.471416	603.149056	176.480462	0.551324	16.990692	0.954712	8.477848	0.000000	0.000000
3064.491419	603.149137	176.490419	0.551321	16.991651	0.954707	8.478326	0.000000	0.000000
3064.511421	603.149137	176.472888	0.551327	16.989963	0.954716	8.477484	0.000000	0.000000
3064.531423	603.149137	176.473679	0.551327	16.990039	0.954716	8.477522	0.000000	0.000000
3064.551425	603.149056	176.473620	0.551327	16.990033	0.954715	8.477519	0.000000	0.000000
3064.571427	603.149137	176.470148	0.551328	16.989699	0.954717	8.477352	0.000000	0.000000
3064.591429	603.149137	176.468287	0.551328	16.989520	0.954718	8.477263	0.000000	0.000000
3064.611431	603.149137	176.471186	0.551327	16.989799	0.954717	8.477402	0.000000	0.000000
3064.631433	603.149137	176.474511	0.551326	16.990119	0.954715	8.477562	0.000000	0.000000
3064.651435	603.149056	176.456366	0.551332	16.988372	0.954725	8.476690	0.000000	0.000000
3064.671437	603.149137	176.466378	0.551329	16.989336	0.954719	8.477171	0.000000	0.000000
3064.691439	603.149056	176.462664	0.551330	16.988979	0.954721	8.476993	0.000000	0.000000
3064.711441	603.149137	176.468220	0.551328	16.989514	0.954718	8.477260	0.000000	0.000000
3064.731442	603.149056	176.470759	0.551328	16.989758	0.954717	8.477382	0.000000	0.000000
3064.751445	603.149137	176.460666	0.551331	16.988786	0.954722	8.476897	0.000000	0.000000
3064.771447	603.149137	176.470034	0.551328	16.989688	0.954717	8.477347	0.000000	0.000000
3064.791449	603.149056	176.472775	0.551327	16.989952	0.954716	8.477479	0.000000	0.000000
3064.811450	603.149137	176.464382	0.551330	16.989144	0.954720	8.477075	0.000000	0.000000
3064.831453	603.149056	176.474793	0.551326	16.990146	0.954715	8.477576	0.000000	0.000000
3064.851455	603.149137	176.475595	0.551326	16.990224	0.954714	8.477614	0.000000	0.000000
3064.871457	603.149056	176.470151	0.551328	16.989699	0.954717	8.477353	0.000000	0.000000
3064.891459	603.149137	176.451381	0.551334	16.987892	0.954727	8.476451	0.000000	0.000000
3064.911461	603.149056	176.459005	0.551332	16.988626	0.954723	8.476817	0.000000	0.000000
3064.931463	603.149137	176.467128	0.551329	16.989408	0.954719	8.477207	0.000000	0.000000
3064.951465	603.149056	176.466242	0.551329	16.989323	0.954719	8.477165	0.000000	0.000000
3064.971467	603.149137	176.457902	0.551332	16.988520	0.954724	8.476764	0.000000	0.000000
3064.991469	603.149056	176.454227	0.551333	16.988166	0.954726	8.476588	0.000000	0.000000
3065.011471	603.149137	176.467406	0.551329	16.989435	0.954719	8.477221	0.000000	0.000000
3065.031473	603.149056	176.447248	0.551335	16.987494	0.954729	8.476252	0.000000	0.000000
3065.051475	603.149137	176.467097	0.551329	16.989405	0.954719	8.477206	0.000000	0.000000
3065.071476	603.149137	176.466474	0.551329	16.989345	0.954719	8.477176	0.000000	0.000000
3065.091479	603.149137	176.458478	0.551332	16.988576	0.954724	8.476792	0.000000	0.000000
3065.111481	603.149137	176.449646	0.551335	16.987725	0.954728	8.476368	0.000000	0.000000
3065.131483	603.149056	176.459764	0.551331	16.988699	0.954723	8.476854	0.000000	0.000000
3065.151484	603.149137	176.473448	0.551327	16.990017	0.954716	8.477511	0.000000	0.000000
3065.171487	603.149056	176.458738	0.551332	16.988601	0.954723	8.476804	0.000000	0.000000
3065.191489	603.149137	176.459908	0.551331	16.988713	0.954723	8.476860	0.000000	0.000000
3065.211491	603.149056	176.454237	0.551333	16.988167	0.954726	8.476588	0.000000	0.000000
3065.231493	603.149137	176.466184	0.551329	16.989317	0.954720	8.477162	0.000000	0.000000
3065.251495	603.149056	176.455919	0.551333	16.988329	0.954725	8.476669	0.000000	0.000000
3065.271497	603.149056	176.465852	0.551329	16.989286	0.954720	8.477146	0.000000	0.000000
3065.291499	603.149137	176.466073	0.551329	16.989307	0.954720	8.477157	0.000000	0.000000
3065.311501	603.149137	176.461503	0.551331	16.988867	0.954722	8.476937	0.000000	0.000000
3065.331502	603.149137	176.464253	0.551330	16.989132	0.954721	8.477069	0.000000	0.000000
3065.351505	603.149056	176.458202	0.551332	16.988549	0.954724	8.476779	0.000000	0.000000
3065.371507	603.149137	176.460277	0.551331	16.988749	0.954723	8.476878	0.000000	0.000000
3065.391509	603.149137	176.463137	0.551330	16.989024	0.954721	8.477016	0.000000	0.000000
3065.411510	603.149137	176.467383	0.551329	16.989433	0.954719	8.477220	0.000000	0.000000
3065.431513	603.149137	176.474750	0.551326	16.990142	0.954715	8.477574	0.000000	0.000000
3065.451515	603.149056	176.454146	0.551333	16.988158	0.954726	8.476584	0.000000	0.000000
3065.471517	603.149137	176.458211	0.551332	16.988550	0.954724	8.476779	0.000000	0.000000
3065.491518	603.149056	176.465966	0.551329	16.989296	0.954719	8.477152	0.000000	0.000000
3065.511521	603.149137	176.459357	0.551331	16.988660	0.954723	8.476834	0.000000	0.000000
3065.531523	603.149056	176.463901	0.551330	16.989098	0.954721	8.477052	0.000000	0.000000
3065.551525	603.149137	176.461730	0.551331	16.988889	0.954722	8.476948	0.000000	0.000000
3065.571527	603.149056	176.458978	0.551332	16.988624	0.954723	8.476816	0.000000	0.000000
3065.591529	603.149137	176.457990	0.551332	16.988529	0.954724	8.476768	0.000000	0.000000
3065.611531	603.149056	176.461449	0.551331	16.988862	0.954722	8.476935	0.000000	0.000000
3065.631533	603.149137	176.458707	0.551332	16.988598	0.954724	8.476803	0.000000	0.000000
3065.651535	603.149056	176.455472	0.551333	16.988286	0.954725	8.476647	0.000000	0.000000
3065.671536	603.149137	176.457741	0.551332	16.988505	0.954724	8.476756	0.000000	0.000000
3065.691539	603.149137	176.447864	0.551335	16.987554	0.954729	8.476282	0.000000	0.000000
3065.711541	603.149137	176.457144	0.551332	16.988447	0.954724	8.476728	0.000000	0.000000
3065.731543	603.149137	176.454353	0.551333	16.988178	0.954726	8.476594	0.000000	0.000000
3065.751544	603.149137	176.460820	0.551331	16.988801	0.954722	8.476904	0.000000	0.000000
3065.771547	603.149137	176.460370	0.551331	16.988758	0.954723	8.476883	0.000000	0.000000
3065.791549	603.149056	176.447535	0.551335	16.987522	0.954729	8.476266	0.000000	0.000000
3065.811551	603.149137	176.439662	0.551338	16.986764	0.954734	8.475888	0.000000	0.000000
3065.831553	603.149056	176.434211	0.551340	16.986239	0.954736	8.475626	0.000000	0.000000
3065.851555	603.149137	176.436182	0.551339	16.986429	0.954736	8.475721	0.000000	0.000000
3065.871557	603.149056	176.459084	0.551331	16.988634	0.954723	8.476821	0.000000	0.000000
3065.891559	603.149137	176.456369	0.551332	16.988373	0.954725	8.476690	0.000000	0.000000
3065.911561	603.149137	176.448111	0.551335	16.987577	0.954729	8.476294	0.000000	0.000000
3065.931563	603.149137	176.445280	0.551336	16.987305	0.954731	8.476158	0.000000	0.000000
3065.951565	603.149137	176.460586	0.551331	16.988779	0.954723	8.476893	0.000000	0.000000
3065.971567	603.149056	176.450144	0.551334	16.987773	0.954728	8.476391	0.000000	0.000000
3065.991569	603.149137	176.448904	0.551335	16.987654	0.954729	8.476332	0.000000	0.000000
3066.011570	603.149056	176.460605	0.551331	16.988780	0.954722	8.476894	0.000000	0.000000
3066.031573	603.149137	176.462706	0.551330	16.988983	0.954721	8.476995	0.000000	0.000000
3066.051575	603.149137	176.458746	0.551332	16.988601	0.954723	8.476805	0.000000	0.000000
3066.071577	603.149137	176.467129	0.551329	16.989408	0.954719	8.477207	0.000000	0.000000
3066.091578	603.149137	176.464746	0.551330	16.989179	0.954720	8.477093	0.000000	0.000000
3066.111581	603.149137	176.455652	0.551333	16.988304	0.954725	8.476656	0.000000	0.000000
3066.131583	603.149137	176.452992	0.551334	16.988047	0.954727	8.476528	0.000000	0.000000
3066.151585	603.149056	176.460925	0.551331	16.988811	0.954722	8.476909	0.000000	0.000000
3066.171587	603.149137	176.455827	0.551333	16.988320	0.954725	8.476664	0.000000	0.000000
3066.191589	603.149056	176.445487	0.551336	16.987325	0.954730	8.476168	0.000000	0.000000
3066.211591	603.149137	176.446194	0.551336	16.987393	0.954730	8.476202	0.000000	0.000000
3066.231593	603.149056	176.443004	0.551337	16.987086	0.954732	8.476048	0.000000	0.000000
3066.251595	603.149137	176.437330	0.551339	16.986540	0.954735	8.475776	0.000000	0.000000
3066.271597	603.149137	176.438812	0.551338	16.986682	0.954734	8.475847	0.000000	0.000000
3066.291599	603.149137	176.435952	0.551339	16.986407	0.954736	8.475710	0.000000	0.000000
3066.311601	603.149137	176.440567	0.551338	16.986851	0.954733	8.475931	0.000000	0.000000
3066.331603	603.149056	176.450470	0.551334	16.987805	0.954728	8.476407	0.000000	0.000000
3066.351604	603.149137	176.443565	0.551337	16.987140	0.954732	8.476075	0.000000	0.000000
3066.371607	603.149056	176.444958	0.551336	16.987274	0.954731	8.476142	0.000000	0.000000
3066.391609	603.149137	176.453234	0.551334	16.988071	0.954726	8.476540	0.000000	0.000000
3066.411611	603.149056	176.453974	0.551333	16.988142	0.954726	8.476575	0.000000	0.000000
3066.431612	603.149137	176.440014	0.551338	16.986798	0.954733	8.475905	0.000000	0.000000
3066.451615	603.149137	176.433878	0.551340	16.986207	0.954737	8.475610	0.000000	0.000000
3066.471617	603.149137	176.430529	0.551341	16.985885	0.954739	8.475449	0.000000	0.000000
3066.491619	603.149137	176.446342	0.551336	16.987407	0.954730	8.476209	0.000000	0.000000
3066.511621	603.149056	176.452148	0.551334	16.987966	0.954727	8.476488	0.000000	0.000000
3066.531623	603.149137	176.448310	0.551335	16.987597	0.954729	8.476303	0.000000	0.000000
3066.551625	603.149056	176.432448	0.551340	16.986070	0.954737	8.475541	0.000000	0.000000
3066.571627	603.149137	176.451087	0.551334	16.987864	0.954728	8.476437	0.000000	0.000000
3066.591629	603.149056	176.469283	0.551328	16.989616	0.954718	8.477311	0.000000	0.000000
3066.611630	603.149137	176.454106	0.551333	16.988155	0.954726	8.476582	0.000000	0.000000
3066.631633	603.149056	176.451505	0.551334	16.987904	0.954727	8.476457	0.000000	0.000000
3066.651635	603.149137	176.447351	0.551335	16.987504	0.954730	8.476257	0.000000	0.000000
3066.671637	603.149056	176.441404	0.551337	16.986932	0.954733	8.475972	0.000000	0.000000
3066.691638	603.149137	176.454521	0.551333	16.988195	0.954726	8.476602	0.000000	0.000000
3066.711641	603.149137	176.458013	0.551332	16.988531	0.954724	8.476769	0.000000	0.000000
3066.731643	603.149137	176.456198	0.551333	16.988356	0.954725	8.476682	0.000000	0.000000
3066.751645	603.149137	176.443245	0.551337	16.987109	0.954732	8.476060	0.000000	0.000000
3066.771646	603.149056	176.445336	0.551336	16.987310	0.954731	8.476160	0.000000	0.000000
3066.791649	603.149137	176.449867	0.551335	16.987747	0.954728	8.476378	0.000000	0.000000
3066.811651	603.149056	176.461416	0.551331	16.988858	0.954722	8.476933	0.000000	0.000000
3066.831653	603.149137	176.458413	0.551332	16.988569	0.954724	8.476789	0.000000	0.000000
3066.851655	603.149056	176.454512	0.551333	16.988194	0.954726	8.476601	0.000000	0.000000
3066.871657	603.149137	176.449266	0.551335	16.987689	0.954729	8.476349	0.000000	0.000000
3066.891659	603.149056	176.448515	0.551335	16.987616	0.954729	8.476313	0.000000	0.000000
3066.911661	603.149137	176.444124	0.551337	16.987194	0.954731	8.476102	0.000000	0.000000
3066.931663	603.149056	176.448628	0.551335	16.987627	0.954729	8.476319	0.000000	0.000000
3066.951664	603.149137	176.450734	0.551334	16.987830	0.954728	8.476420	0.000000	0.000000
3066.971667	603.149137	176.446577	0.551336	16.987430	0.954730	8.476220	0.000000	0.000000
3066.991669	603.149137	176.439750	0.551338	16.986773	0.954734	8.475892	0.000000	0.000000
3067.011671	603.149137	176.458647	0.551332	16.988592	0.954724	8.476800	0.000000	0.000000
3067.031672	603.149137	176.451213	0.551334	16.987876	0.954728	8.476443	0.000000	0.000000
3067.051675	603.149137	176.437269	0.551339	16.986534	0.954735	8.475773	0.000000	0.000000
3067.071677	603.149137	176.450627	0.551334	16.987820	0.954728	8.476415	0.000000	0.000000
3067.091679	603.149137	176.455256	0.551333	16.988265	0.954725	8.476637	0.000000	0.000000
3067.111681	603.149056	176.450819	0.551334	16.987838	0.954728	8.476424	0.000000	0.000000
3067.131683	603.149137	176.469537	0.551328	16.989640	0.954718	8.477323	0.000000	0.000000
3067.151685	603.149056	176.448121	0.551335	16.987578	0.954729	8.476294	0.000000	0.000000
3067.171687	603.149137	176.457952	0.551332	16.988525	0.954724	8.476767	0.000000	0.000000
3067.191689	603.149137	176.451282	0.551334	16.987883	0.954727	8.476446	0.000000	0.000000
3067.211691	603.149137	176.458212	0.551332	16.988550	0.954724	8.476779	0.000000	0.000000
3067.231693	603.149137	176.452402	0.551334	16.987991	0.954727	8.476500	0.000000	0.000000
3067.251695	603.149137	176.460230	0.551331	16.988744	0.954723	8.476876	0.000000	0.000000
3067.271697	603.149137	176.442338	0.551337	16.987022	0.954732	8.476016	0.000000	0.000000
3067.291698	603.149056	176.459195	0.551331	16.988645	0.954723	8.476826	0.000000	0.000000
3067.311701	603.149137	176.453288	0.551334	16.988076	0.954726	8.476543	0.000000	0.000000
3067.331703	603.149056	176.442963	0.551337	16.987082	0.954732	8.476046	0.000000	0.000000
3067.351705	603.149137	176.446901	0.551336	16.987461	0.954730	8.476236	0.000000	0.000000
3067.371706	603.149056	176.448250	0.551335	16.987591	0.954729	8.476300	0.000000	0.000000
3067.391709	603.149137	176.458622	0.551332	16.988589	0.954724	8.476799	0.000000	0.000000
3067.411711	603.149137	176.437406	0.551339	16.986547	0.954735	8.475780	0.000000	0.000000
3067.431713	603.149137	176.447410	0.551335	16.987510	0.954730	8.476260	0.000000	0.000000
3067.451715	603.149137	176.446653	0.551336	16.987437	0.954730	8.476224	0.000000	0.000000
3067.471717	603.149137	176.451750	0.551334	16.987928	0.954727	8.476469	0.000000	0.000000
3067.491719	603.149137	176.452569	0.551334	16.988007	0.954727	8.476508	0.000000	0.000000
3067.511721	603.149056	176.437367	0.551339	16.986543	0.954735	8.475778	0.000000	0.000000
3067.531723	603.149137	176.442150	0.551337	16.987004	0.954732	8.476007	0.000000	0.000000
3067.551724	603.149056	176.441257	0.551337	16.986918	0.954733	8.475965	0.000000	0.000000
3067.571727	603.149137	176.445427	0.551336	16.987319	0.954731	8.476165	0.000000	0.000000
3067.591729	603.149056	176.448188	0.551335	16.987585	0.954729	8.476298	0.000000	0.000000
3067.611731	603.149137	176.446298	0.551336	16.987403	0.954730	8.476207	0.000000	0.000000
3067.631732	603.149056	176.438721	0.551338	16.986673	0.954734	8.475843	0.000000	0.000000
3067.650734	603.149137	176.448595	0.551335	16.987624	0.954729	8.476317	0.000000	0.000000
3067.670737	603.149056	176.449026	0.551335	16.987666	0.954729	8.476338	0.000000	0.000000
3067.690739	603.149137	176.432844	0.551340	16.986108	0.954737	8.475560	0.000000	0.000000
3067.710741	603.149056	176.425909	0.551343	16.985440	0.954741	8.475227	0.000000	0.000000
3067.730742	603.149137	176.439347	0.551338	16.986734	0.954734	8.475873	0.000000	0.000000
3067.750744	603.149056	176.438466	0.551338	16.986649	0.954734	8.475830	0.000000	0.000000
3067.770747	603.149137	176.419398	0.551345	16.984813	0.954745	8.474914	0.000000	0.000000
3067.790749	603.149056	176.430596	0.551341	16.985891	0.954738	8.475452	0.000000	0.000000
3067.810750	603.149137	176.436476	0.551339	16.986457	0.954735	8.475735	0.000000	0.000000
3067.830752	603.149056	176.432187	0.551341	16.986044	0.954738	8.475529	0.000000	0.000000
3067.850755	603.149137	176.437641	0.551339	16.986570	0.954735	8.475791	0.000000	0.000000
3067.870757	603.149056	176.452004	0.551334	16.987952	0.954727	8.476481	0.000000	0.000000
3067.890759	603.149137	176.442127	0.551337	16.987001	0.954732	8.476006	0.000000	0.000000
3067.910760	603.149056	176.436905	0.551339	16.986499	0.954735	8.475755	0.000000	0.000000
3067.930763	603.149137	176.440821	0.551338	16.986876	0.954733	8.475944	0.000000	0.000000
3067.950765	603.149056	176.442979	0.551337	16.987083	0.954732	8.476047	0.000000	0.000000
3067.970767	603.149137	176.445889	0.551336	16.987364	0.954730	8.476187	0.000000	0.000000
3067.990768	603.149137	176.431486	0.551341	16.985977	0.954738	8.475495	0.000000	0.000000
3068.010771	603.149056	176.445913	0.551336	16.987366	0.954730	8.476188	0.000000	0.000000
3068.030773	603.149137	176.453731	0.551333	16.988119	0.954726	8.476564	0.000000	0.000000
3068.050775	603.149056	176.448254	0.551335	16.987591	0.954729	8.476301	0.000000	0.000000
3068.070776	603.149137	176.447662	0.551335	16.987534	0.954729	8.476272	0.000000	0.000000
3068.090778	603.149056	176.441847	0.551337	16.986974	0.954732	8.475993	0.000000	0.000000
3068.110781	603.149137	176.445650	0.551336	16.987341	0.954730	8.476176	0.000000	0.000000
3068.130783	603.149137	176.461174	0.551331	16.988835	0.954722	8.476921	0.000000	0.000000
3068.150784	603.149137	176.452048	0.551334	16.987957	0.954727	8.476483	0.000000	0.000000
3068.170786	603.149137	176.461573	0.551331	16.988874	0.954722	8.476940	0.000000	0.000000
3068.190789	603.149056	176.417707	0.551345	16.984650	0.954745	8.474833	0.000000	0.000000
3068.210791	603.149137	176.422275	0.551344	16.985090	0.954743	8.475053	0.000000	0.000000
3068.230793	603.149056	176.434063	0.551340	16.986225	0.954737	8.475619	0.000000	0.000000
3068.250794	603.149137	176.434034	0.551340	16.986222	0.954737	8.475618	0.000000	0.000000
3068.270797	603.149137	176.430739	0.551341	16.985905	0.954738	8.475459	0.000000	0.000000
3068.290799	603.149137	176.441231	0.551338	16.986915	0.954733	8.475963	0.000000	0.000000
3068.310801	603.149137	176.428627	0.551342	16.985702	0.954740	8.475358	0.000000	0.000000
3068.330802	603.149137	176.434005	0.551340	16.986219	0.954737	8.475616	0.000000	0.000000
3068.350805	603.149137	176.431735	0.551341	16.986001	0.954738	8.475507	0.000000	0.000000
3068.370807	603.149056	176.438245	0.551338	16.986628	0.954734	8.475820	0.000000	0.000000
3068.390809	603.149137	176.441065	0.551338	16.986899	0.954733	8.475955	0.000000	0.000000
3068.410810	603.149056	176.417228	0.551346	16.984604	0.954746	8.474810	0.000000	0.000000
3068.430812	603.149137	176.425101	0.551343	16.985362	0.954741	8.475188	0.000000	0.000000
3068.450815	603.149056	176.423288	0.551343	16.985188	0.954742	8.475101	0.000000	0.000000
3068.470817	603.149137	176.435780	0.551339	16.986390	0.954736	8.475701	0.000000	0.000000
3068.490819	603.149137	176.443744	0.551337	16.987157	0.954731	8.476084	0.000000	0.000000
3068.510820	603.149056	176.432732	0.551340	16.986097	0.954737	8.475555	0.000000	0.000000
3068.530823	603.149137	176.446982	0.551336	16.987469	0.954730	8.476240	0.000000	0.000000
3068.550825	603.149056	176.436446	0.551339	16.986454	0.954735	8.475733	0.000000	0.000000
3068.570827	603.149137	176.434157	0.551340	16.986234	0.954737	8.475623	0.000000	0.000000
3068.590828	603.149056	176.441565	0.551337	16.986947	0.954733	8.475979	0.000000	0.000000
3068.610831	603.149137	176.419584	0.551345	16.984831	0.954744	8.474923	0.000000	0.000000
3068.630833	603.149137	176.428534	0.551342	16.985693	0.954740	8.475353	0.000000	0.000000
3068.650835	603.149137	176.427227	0.551342	16.985567	0.954740	8.475291	0.000000	0.000000
3068.670836	603.149137	176.427013	0.551342	16.985546	0.954740	8.475280	0.000000	0.000000
3068.690838	603.149056	176.415256	0.551346	16.984414	0.954747	8.474715	0.000000	0.000000
3068.710841	603.149137	176.416137	0.551346	16.984499	0.954746	8.474758	0.000000	0.000000
3068.730843	603.149056	176.415091	0.551346	16.984399	0.954747	8.474708	0.000000	0.000000
3068.750844	603.149137	176.410922	0.551348	16.983997	0.954749	8.474507	0.000000	0.000000
3068.770846	603.149056	176.424456	0.551343	16.985300	0.954742	8.475157	0.000000	0.000000
3068.790849	603.149137	176.403791	0.551350	16.983311	0.954753	8.474165	0.000000	0.000000
3068.810851	603.149137	176.404639	0.551350	16.983392	0.954752	8.474205	0.000000	0.000000
3068.830853	603.149137	176.431984	0.551341	16.986025	0.954738	8.475519	0.000000	0.000000
3068.850854	603.149137	176.419922	0.551345	16.984864	0.954744	8.474940	0.000000	0.000000
3068.870857	603.149056	176.415072	0.551346	16.984397	0.954747	8.474707	0.000000	0.000000
3068.890859	603.149137	176.412279	0.551347	16.984128	0.954748	8.474573	0.000000	0.000000
3068.910861	603.149056	176.413846	0.551347	16.984279	0.954747	8.474648	0.000000	0.000000
3068.930862	603.149137	176.411827	0.551347	16.984084	0.954749	8.474551	0.000000	0.000000
3068.950865	603.149056	176.425384	0.551343	16.985389	0.954741	8.475202	0.000000	0.000000
3068.970867	603.149137	176.416376	0.551346	16.984522	0.954746	8.474769	0.000000	0.000000
3068.990869	603.149056	176.422166	0.551344	16.985080	0.954743	8.475047	0.000000	0.000000
3069.010870	603.149137	176.415103	0.551346	16.984400	0.954747	8.474708	0.000000	0.000000
3069.030872	603.149137	176.404742	0.551350	16.983402	0.954752	8.474210	0.000000	0.000000
3069.050875	603.149056	176.406976	0.551349	16.983617	0.954751	8.474318	0.000000	0.000000
3069.070877	603.149137	176.414797	0.551346	16.984370	0.954747	8.474693	0.000000	0.000000
3069.090878	603.149056	176.411745	0.551347	16.984076	0.954748	8.474547	0.000000	0.000000
3069.110880	603.149137	176.408350	0.551349	16.983749	0.954750	8.474384	0.000000	0.000000
3069.130883	603.149056	176.407667	0.551349	16.983684	0.954751	8.474351	0.000000	0.000000
3069.150885	603.149137	176.404120	0.551350	16.983342	0.954753	8.474181	0.000000	0.000000
3069.170887	603.149137	176.415705	0.551346	16.984458	0.954746	8.474737	0.000000	0.000000
3069.190888	603.149137	176.421473	0.551344	16.985013	0.954743	8.475014	0.000000	0.000000
3069.210891	603.149137	176.405711	0.551349	16.983495	0.954752	8.474257	0.000000	0.000000
3069.230893	603.149056	176.407496	0.551349	16.983667	0.954751	8.474343	0.000000	0.000000
3069.250895	603.149137	176.395059	0.551353	16.982470	0.954758	8.473745	0.000000	0.000000
3069.270896	603.149056	176.405265	0.551350	16.983453	0.954752	8.474236	0.000000	0.000000
3069.290899	603.149137	176.396450	0.551353	16.982604	0.954757	8.473812	0.000000	0.000000
3069.310901	603.149056	176.410738	0.551348	16.983979	0.954749	8.474498	0.000000	0.000000
3069.330903	603.149137	176.408268	0.551349	16.983742	0.954750	8.474380	0.000000	0.000000
3069.350904	603.149137	176.412999	0.551347	16.984197	0.954748	8.474607	0.000000	0.000000
3069.370906	603.149056	176.402744	0.551350	16.983210	0.954753	8.474114	0.000000	0.000000
3069.390909	603.149137	176.422851	0.551344	16.985146	0.954743	8.475080	0.000000	0.000000
3069.410911	603.149056	176.399807	0.551351	16.982927	0.954755	8.473973	0.000000	0.000000
3069.430912	603.149137	176.403101	0.551350	16.983244	0.954753	8.474132	0.000000	0.000000
3069.450914	603.149137	176.406580	0.551349	16.983579	0.954751	8.474299	0.000000	0.000000
3069.470917	603.149137	176.404175	0.551350	16.983348	0.954753	8.474183	0.000000	0.000000
3069.490919	603.149137	176.401532	0.551351	16.983093	0.954754	8.474056	0.000000	0.000000
3069.510921	603.149137	176.389483	0.551355	16.981933	0.954760	8.473477	0.000000	0.000000
3069.530922	603.149137	176.390966	0.551354	16.982076	0.954760	8.473549	0.000000	0.000000
3069.550925	603.149056	176.387087	0.551356	16.981702	0.954762	8.473362	0.000000	0.000000
3069.570927	603.149137	176.399248	0.551352	16.982873	0.954755	8.473947	0.000000	0.000000
3069.590929	603.149056	176.410057	0.551348	16.983914	0.954749	8.474466	0.000000	0.000000
3069.610930	603.149137	176.390894	0.551354	16.982069	0.954760	8.473545	0.000000	0.000000
3069.630933	603.149137	176.398915	0.551352	16.982841	0.954755	8.473931	0.000000	0.000000
3069.650935	603.149056	176.405690	0.551349	16.983493	0.954752	8.474256	0.000000	0.000000
3069.670937	603.149137	176.404284	0.551350	16.983358	0.954753	8.474188	0.000000	0.000000
3069.690938	603.149056	176.399101	0.551352	16.982859	0.954755	8.473939	0.000000	0.000000
3069.710940	603.149137	176.410594	0.551348	16.983966	0.954749	8.474492	0.000000	0.000000
3069.730943	603.149056	176.409231	0.551348	16.983834	0.954750	8.474426	0.000000	0.000000
3069.750945	603.149137	176.401556	0.551351	16.983095	0.954754	8.474057	0.000000	0.000000
3069.770947	603.149137	176.407513	0.551349	16.983669	0.954751	8.474344	0.000000	0.000000
3069.790948	603.149056	176.403972	0.551350	16.983328	0.954753	8.474173	0.000000	0.000000
3069.810951	603.149137	176.401137	0.551351	16.983055	0.954754	8.474037	0.000000	0.000000
3069.830953	603.149056	176.396763	0.551352	16.982634	0.954756	8.473827	0.000000	0.000000
3069.850955	603.149137	176.391938	0.551354	16.982169	0.954759	8.473595	0.000000	0.000000
3069.870956	603.149056	176.412455	0.551347	16.984145	0.954748	8.474581	0.000000	0.000000
3069.890959	603.149137	176.405894	0.551349	16.983513	0.954752	8.474266	0.000000	0.000000
3069.910961	603.149137	176.402773	0.551350	16.983213	0.954753	8.474116	0.000000	0.000000
3069.930963	603.149137	176.403282	0.551350	16.983262	0.954753	8.474140	0.000000	0.000000
3069.950964	603.149137	176.406104	0.551349	16.983533	0.954752	8.474276	0.000000	0.000000
3069.970966	603.149056	176.413986	0.551347	16.984292	0.954747	8.474654	0.000000	0.000000
3069.990969	603.149137	176.404895	0.551350	16.983417	0.954752	8.474218	0.000000	0.000000
3070.010971	603.149056	176.403250	0.551350	16.983259	0.954753	8.474139	0.000000	0.000000
3070.030972	603.149137	176.394873	0.551353	16.982452	0.954758	8.473736	0.000000	0.000000
3070.050974	603.149056	176.398629	0.551352	16.982814	0.954755	8.473917	0.000000	0.000000
3070.070977	603.149056	176.407537	0.551349	16.983671	0.954751	8.474345	0.000000	0.000000
3070.090979	603.149137	176.407330	0.551349	16.983651	0.954751	8.474335	0.000000	0.000000
3070.110981	603.149137	176.402418	0.551351	16.983178	0.954754	8.474099	0.000000	0.000000
3070.130982	603.149137	176.394029	0.551353	16.982371	0.954758	8.473696	0.000000	0.000000
3070.150985	603.149056	176.396070	0.551353	16.982567	0.954757	8.473794	0.000000	0.000000
3070.170987	603.149137	176.398436	0.551352	16.982795	0.954756	8.473907	0.000000	0.000000
3070.190989	603.149056	176.395570	0.551353	16.982519	0.954757	8.473770	0.000000	0.000000
3070.210990	603.149137	176.398510	0.551352	16.982802	0.954756	8.473911	0.000000	0.000000
3070.230993	603.149056	176.391583	0.551354	16.982135	0.954759	8.473578	0.000000	0.000000
3070.250995	603.149137	176.405308	0.551350	16.983457	0.954752	8.474238	0.000000	0.000000
3070.270997	603.149056	176.402354	0.551351	16.983172	0.954753	8.474096	0.000000	0.000000
3070.290998	603.149137	176.403850	0.551350	16.983316	0.954753	8.474168	0.000000	0.000000
3070.311000	603.149137	176.392886	0.551354	16.982261	0.954759	8.473641	0.000000	0.000000
3070.331003	603.149137	176.401019	0.551351	16.983044	0.954754	8.474032	0.000000	0.000000
3070.351005	603.149137	176.392787	0.551354	16.982251	0.954759	8.473636	0.000000	0.000000
3070.371006	603.149137	176.412476	0.551347	16.984147	0.954748	8.474582	0.000000	0.000000
3070.391008	603.149137	176.406731	0.551349	16.983594	0.954751	8.474306	0.000000	0.000000
3070.411011	603.149056	176.396870	0.551352	16.982644	0.954756	8.473832	0.000000	0.000000
3070.431013	603.149137	176.407429	0.551349	16.983661	0.954751	8.474340	0.000000	0.000000
3070.451015	603.149056	176.396762	0.551352	16.982634	0.954756	8.473827	0.000000	0.000000
3070.471016	603.149137	176.403961	0.551350	16.983327	0.954753	8.474173	0.000000	0.000000
3070.491019	603.149056	176.408485	0.551348	16.983763	0.954750	8.474390	0.000000	0.000000
3070.511021	603.149137	176.404461	0.551350	16.983375	0.954752	8.474197	0.000000	0.000000
3070.531023	603.149137	176.404251	0.551350	16.983355	0.954753	8.474187	0.000000	0.000000
3070.551024	603.149137	176.396522	0.551353	16.982611	0.954757	8.473816	0.000000	0.000000
3070.571027	603.149137	176.390872	0.551354	16.982067	0.954760	8.473544	0.000000	0.000000
3070.591029	603.149056	176.396475	0.551352	16.982606	0.954757	8.473813	0.000000	0.000000
3070.611031	603.149137	176.408591	0.551349	16.983773	0.954750	8.474395	0.000000	0.000000
3070.631032	603.149056	176.409956	0.551348	16.983904	0.954749	8.474461	0.000000	0.000000
3070.651034	603.149137	176.413059	0.551347	16.984203	0.954748	8.474610	0.000000	0.000000
3070.671037	603.149056	176.415895	0.551346	16.984476	0.954746	8.474746	0.000000	0.000000
3070.691039	603.149137	176.422580	0.551344	16.985120	0.954743	8.475067	0.000000	0.000000
3070.711040	603.149056	176.405284	0.551350	16.983454	0.954752	8.474236	0.000000	0.000000
3070.731042	603.149137	176.415488	0.551346	16.984437	0.954747	8.474727	0.000000	0.000000
3070.751045	603.149056	176.405877	0.551349	16.983511	0.954752	8.474265	0.000000	0.000000
3070.771047	603.149137	176.418564	0.551345	16.984733	0.954745	8.474874	0.000000	0.000000
3070.791049	603.149056	176.415976	0.551346	16.984484	0.954746	8.474750	0.000000	0.000000
3070.811050	603.149137	176.420055	0.551345	16.984876	0.954744	8.474946	0.000000	0.000000
3070.831053	603.149056	176.417338	0.551345	16.984615	0.954745	8.474816	0.000000	0.000000
3070.851055	603.149137	176.421688	0.551344	16.985034	0.954743	8.475024	0.000000	0.000000
3070.871057	603.149056	176.415203	0.551346	16.984409	0.954747	8.474713	0.000000	0.000000
3070.891058	603.149137	176.425096	0.551343	16.985362	0.954741	8.475188	0.000000	0.000000
3070.911060	603.149056	176.418485	0.551345	16.984725	0.954745	8.474871	0.000000	0.000000
3070.931063	603.149137	176.416758	0.551346	16.984559	0.954746	8.474788	0.000000	0.000000
3070.951065	603.149137	176.424318	0.551343	16.985287	0.954742	8.475151	0.000000	0.000000
3070.971066	603.149137	176.407338	0.551349	16.983652	0.954751	8.474335	0.000000	0.000000
3070.991068	603.149137	176.414293	0.551347	16.984322	0.954747	8.474669	0.000000	0.000000
3071.011071	603.149056	176.418331	0.551345	16.984710	0.954745	8.474863	0.000000	0.000000
3071.031073	603.149137	176.421806	0.551344	16.985045	0.954743	8.475030	0.000000	0.000000
[truncated: 1,002 more rows]
