# Supplementary material for: Stress relaxation in the presence of sudden strain bursts: Methodology and stress relaxation data of microcast aluminium microwires
Source: Data Brief. 2018 Nov 14;21:2134–41. doi: 10.1016/j.dib.2018.11.047 (PMC6265499; doi:10.1016/j.dib.2018.11.047)
Supplement: Supplementary file 2 — Supplementary material [file mmc2.zip › Data in brief/As-cast/Al4N/Al_100_r_3/Stress relax txt files/Al_100_r_3_Relaxcycle0019.txt]

Time[s]	Motordispl[�m]	Force[mN]	EngStrain	EngStress[MPa]	Shearstrain	Shearstress [MPa]
3138.593828	617.390547	185.011416	0.562878	17.812011	0.973089	8.887662	0.000000	0.000000
3138.593828	617.390547	185.011093	0.562878	17.811980	0.973089	8.887646	0.000000	0.000000
3138.634832	617.397806	185.021112	0.562882	17.812945	0.973096	8.888127	0.000000	0.000000
3138.653834	617.397967	185.005353	0.562887	17.811428	0.973104	8.887370	0.000000	0.000000
3138.673836	617.397887	185.010935	0.562886	17.811965	0.973101	8.887639	0.000000	0.000000
3138.693838	617.397887	185.019669	0.562883	17.812806	0.973096	8.888058	0.000000	0.000000
3138.713840	617.397967	184.994873	0.562891	17.810419	0.973110	8.886867	0.000000	0.000000
3138.733842	617.397887	184.989011	0.562893	17.809854	0.973113	8.886585	0.000000	0.000000
3138.753844	617.397887	184.987685	0.562893	17.809727	0.973113	8.886522	0.000000	0.000000
3138.773846	617.397967	184.978760	0.562896	17.808867	0.973118	8.886093	0.000000	0.000000
3138.793848	617.397887	184.967723	0.562900	17.807805	0.973124	8.885563	0.000000	0.000000
3138.813850	617.397887	184.955994	0.562904	17.806676	0.973130	8.884999	0.000000	0.000000
3138.833852	617.397887	184.938977	0.562910	17.805037	0.973139	8.884182	0.000000	0.000000
3138.853854	617.397967	184.934854	0.562911	17.804640	0.973142	8.883984	0.000000	0.000000
3138.873856	617.397887	184.938807	0.562910	17.805021	0.973140	8.884174	0.000000	0.000000
3138.893858	617.397887	184.936428	0.562911	17.804792	0.973141	8.884059	0.000000	0.000000
3138.913860	617.397887	184.908894	0.562920	17.802141	0.973155	8.882737	0.000000	0.000000
3138.933862	617.397887	184.912884	0.562918	17.802525	0.973153	8.882928	0.000000	0.000000
3138.953864	617.397887	184.908680	0.562920	17.802121	0.973156	8.882726	0.000000	0.000000
3138.973866	617.397967	184.896048	0.562924	17.800904	0.973162	8.882120	0.000000	0.000000
3138.993868	617.397967	184.893620	0.562925	17.800671	0.973164	8.882003	0.000000	0.000000
3139.013870	617.397887	184.899273	0.562923	17.801215	0.973161	8.882275	0.000000	0.000000
3139.033872	617.397967	184.901621	0.562922	17.801441	0.973159	8.882387	0.000000	0.000000
3139.053874	617.397967	184.884414	0.562928	17.799784	0.973169	8.881561	0.000000	0.000000
3139.073876	617.397887	184.875152	0.562931	17.798893	0.973173	8.881116	0.000000	0.000000
3139.093878	617.397887	184.883701	0.562928	17.799716	0.973169	8.881526	0.000000	0.000000
3139.113880	617.397967	184.875049	0.562931	17.798883	0.973174	8.881111	0.000000	0.000000
3139.133882	617.397967	184.868797	0.562933	17.798281	0.973177	8.880811	0.000000	0.000000
3139.153884	617.397887	184.865071	0.562934	17.797922	0.973179	8.880632	0.000000	0.000000
3139.173886	617.397967	184.867467	0.562934	17.798153	0.973178	8.880747	0.000000	0.000000
3139.193888	617.397967	184.846286	0.562941	17.796113	0.973189	8.879729	0.000000	0.000000
3139.213890	617.397887	184.845295	0.562941	17.796018	0.973189	8.879682	0.000000	0.000000
3139.233892	617.397967	184.849115	0.562940	17.796386	0.973187	8.879865	0.000000	0.000000
3139.253894	617.397967	184.844396	0.562941	17.795932	0.973190	8.879638	0.000000	0.000000
3139.273896	617.397887	184.846875	0.562941	17.796170	0.973189	8.879757	0.000000	0.000000
3139.293898	617.397967	184.839809	0.562943	17.795490	0.973192	8.879418	0.000000	0.000000
3139.313900	617.397967	184.849442	0.562940	17.796417	0.973187	8.879881	0.000000	0.000000
3139.333902	617.397887	184.842449	0.562942	17.795744	0.973191	8.879545	0.000000	0.000000
3139.353904	617.397887	184.821978	0.562949	17.793773	0.973202	8.878561	0.000000	0.000000
3139.373906	617.397967	184.827927	0.562947	17.794346	0.973199	8.878847	0.000000	0.000000
3139.393908	617.397887	184.824299	0.562948	17.793997	0.973201	8.878673	0.000000	0.000000
3139.413910	617.397887	184.822410	0.562949	17.793815	0.973202	8.878582	0.000000	0.000000
3139.433912	617.397967	184.813101	0.562952	17.792919	0.973207	8.878135	0.000000	0.000000
3139.453914	617.397887	184.811537	0.562952	17.792768	0.973207	8.878060	0.000000	0.000000
3139.473916	617.397967	184.820621	0.562949	17.793643	0.973203	8.878496	0.000000	0.000000
3139.493918	617.397967	184.799072	0.562957	17.791568	0.973214	8.877461	0.000000	0.000000
3139.513920	617.397887	184.802409	0.562955	17.791889	0.973212	8.877621	0.000000	0.000000
3139.533922	617.397967	184.798068	0.562957	17.791471	0.973215	8.877413	0.000000	0.000000
3139.553924	617.397967	184.787789	0.562960	17.790482	0.973220	8.876919	0.000000	0.000000
3139.573926	617.397887	184.779576	0.562963	17.789691	0.973224	8.876524	0.000000	0.000000
3139.593928	617.397887	184.773319	0.562965	17.789089	0.973228	8.876224	0.000000	0.000000
3139.613930	617.397967	184.760905	0.562969	17.787893	0.973234	8.875628	0.000000	0.000000
3139.633932	617.397967	184.771363	0.562966	17.788900	0.973229	8.876130	0.000000	0.000000
3139.653934	617.397887	184.768828	0.562967	17.788656	0.973230	8.876008	0.000000	0.000000
3139.673936	617.397967	184.762038	0.562969	17.788002	0.973234	8.875682	0.000000	0.000000
3139.693938	617.397967	184.739613	0.562977	17.785844	0.973246	8.874605	0.000000	0.000000
3139.713940	617.397887	184.751914	0.562972	17.787028	0.973239	8.875196	0.000000	0.000000
3139.733942	617.397967	184.751695	0.562973	17.787007	0.973239	8.875185	0.000000	0.000000
3139.753944	617.397967	184.734410	0.562978	17.785343	0.973249	8.874355	0.000000	0.000000
3139.773946	617.397887	184.742455	0.562976	17.786117	0.973244	8.874741	0.000000	0.000000
3139.793948	617.397887	184.749648	0.562973	17.786810	0.973240	8.875087	0.000000	0.000000
3139.813950	617.397967	184.743879	0.562975	17.786254	0.973244	8.874810	0.000000	0.000000
3139.833952	617.397887	184.754062	0.562972	17.787235	0.973238	8.875299	0.000000	0.000000
3139.853954	617.397887	184.747159	0.562974	17.786570	0.973242	8.874967	0.000000	0.000000
3139.873956	617.397967	184.744283	0.562975	17.786293	0.973243	8.874829	0.000000	0.000000
3139.893958	617.397967	184.733285	0.562979	17.785234	0.973249	8.874301	0.000000	0.000000
3139.913960	617.397887	184.734731	0.562978	17.785373	0.973248	8.874370	0.000000	0.000000
3139.933962	617.397967	184.727834	0.562981	17.784710	0.973252	8.874039	0.000000	0.000000
3139.953964	617.397887	184.727277	0.562981	17.784656	0.973252	8.874012	0.000000	0.000000
3139.973966	617.397967	184.719284	0.562983	17.783886	0.973257	8.873628	0.000000	0.000000
3139.993968	617.397967	184.709987	0.562987	17.782991	0.973262	8.873182	0.000000	0.000000
3140.013970	617.397887	184.708704	0.562987	17.782868	0.973262	8.873120	0.000000	0.000000
3140.033972	617.397967	184.699917	0.562990	17.782022	0.973267	8.872698	0.000000	0.000000
3140.053974	617.397967	184.705471	0.562988	17.782557	0.973264	8.872965	0.000000	0.000000
3140.073976	617.397887	184.705956	0.562988	17.782603	0.973264	8.872988	0.000000	0.000000
3140.093978	617.397967	184.708592	0.562987	17.782857	0.973262	8.873115	0.000000	0.000000
3140.113980	617.397967	184.687961	0.562994	17.780871	0.973273	8.872123	0.000000	0.000000
3140.133982	617.397967	184.678408	0.562997	17.779951	0.973278	8.871665	0.000000	0.000000
3140.153984	617.397967	184.680045	0.562997	17.780109	0.973278	8.871743	0.000000	0.000000
3140.173986	617.397887	184.661622	0.563003	17.778335	0.973287	8.870858	0.000000	0.000000
3140.193988	617.397967	184.678049	0.562997	17.779916	0.973279	8.871647	0.000000	0.000000
3140.213990	617.397967	184.658380	0.563004	17.778023	0.973289	8.870702	0.000000	0.000000
3140.233992	617.397887	184.651108	0.563006	17.777323	0.973293	8.870353	0.000000	0.000000
3140.253994	617.397967	184.652861	0.563006	17.777491	0.973292	8.870437	0.000000	0.000000
3140.273996	617.397967	184.660417	0.563003	17.778219	0.973288	8.870800	0.000000	0.000000
3140.293998	617.397887	184.651373	0.563006	17.777348	0.973293	8.870366	0.000000	0.000000
3140.314000	617.397967	184.641016	0.563010	17.776351	0.973298	8.869868	0.000000	0.000000
3140.334002	617.397887	184.644437	0.563008	17.776680	0.973296	8.870033	0.000000	0.000000
3140.354004	617.397967	184.648262	0.563007	17.777049	0.973295	8.870216	0.000000	0.000000
3140.374006	617.397967	184.640778	0.563010	17.776328	0.973299	8.869857	0.000000	0.000000
3140.394008	617.397887	184.639389	0.563010	17.776194	0.973299	8.869790	0.000000	0.000000
3140.414010	617.397967	184.636462	0.563011	17.775913	0.973301	8.869649	0.000000	0.000000
3140.434012	617.397967	184.634127	0.563012	17.775688	0.973302	8.869537	0.000000	0.000000
3140.454014	617.397967	184.631209	0.563013	17.775407	0.973304	8.869397	0.000000	0.000000
3140.474016	617.397967	184.620736	0.563017	17.774399	0.973309	8.868894	0.000000	0.000000
3140.494018	617.397887	184.626213	0.563015	17.774926	0.973306	8.869157	0.000000	0.000000
3140.514020	617.397967	184.626348	0.563015	17.774939	0.973306	8.869164	0.000000	0.000000
3140.534022	617.397967	184.614267	0.563019	17.773776	0.973313	8.868583	0.000000	0.000000
3140.554024	617.397967	184.606629	0.563021	17.773040	0.973317	8.868216	0.000000	0.000000
3140.574026	617.397967	184.627087	0.563014	17.775010	0.973306	8.869199	0.000000	0.000000
3140.594028	617.397887	184.620551	0.563017	17.774381	0.973309	8.868885	0.000000	0.000000
3140.614030	617.397967	184.607759	0.563021	17.773149	0.973316	8.868271	0.000000	0.000000
3140.634032	617.397887	184.608070	0.563021	17.773179	0.973316	8.868286	0.000000	0.000000
3140.654034	617.397967	184.615827	0.563018	17.773926	0.973312	8.868658	0.000000	0.000000
3140.674036	617.397967	184.592633	0.563026	17.771693	0.973324	8.867544	0.000000	0.000000
3140.694038	617.397967	184.596112	0.563025	17.772028	0.973322	8.867711	0.000000	0.000000
3140.714040	617.397967	184.592544	0.563026	17.771684	0.973324	8.867540	0.000000	0.000000
3140.734042	617.397967	184.592582	0.563026	17.771688	0.973324	8.867542	0.000000	0.000000
3140.754044	617.397967	184.584927	0.563029	17.770951	0.973328	8.867174	0.000000	0.000000
3140.774046	617.397967	184.578357	0.563031	17.770319	0.973332	8.866858	0.000000	0.000000
3140.794048	617.397887	184.571671	0.563033	17.769675	0.973335	8.866537	0.000000	0.000000
3140.814050	617.397887	184.569214	0.563034	17.769438	0.973337	8.866419	0.000000	0.000000
3140.834052	617.397967	184.566130	0.563035	17.769141	0.973338	8.866271	0.000000	0.000000
3140.854054	617.397887	184.564107	0.563035	17.768947	0.973339	8.866174	0.000000	0.000000
3140.874056	617.397887	184.571696	0.563033	17.769677	0.973335	8.866538	0.000000	0.000000
3140.894058	617.397967	184.556858	0.563038	17.768249	0.973343	8.865825	0.000000	0.000000
3140.914060	617.397967	184.554009	0.563039	17.767974	0.973345	8.865689	0.000000	0.000000
3140.934062	617.397967	184.546658	0.563041	17.767267	0.973349	8.865335	0.000000	0.000000
3140.954064	617.397967	184.549731	0.563040	17.767563	0.973347	8.865483	0.000000	0.000000
3140.974066	617.397967	184.541031	0.563043	17.766725	0.973352	8.865065	0.000000	0.000000
3140.994068	617.397967	184.544414	0.563042	17.767051	0.973350	8.865228	0.000000	0.000000
3141.014070	617.397967	184.532897	0.563046	17.765942	0.973356	8.864674	0.000000	0.000000
3141.034072	617.397967	184.524549	0.563049	17.765138	0.973361	8.864273	0.000000	0.000000
3141.054074	617.397967	184.520166	0.563050	17.764716	0.973363	8.864063	0.000000	0.000000
3141.074076	617.397967	184.521092	0.563050	17.764805	0.973362	8.864107	0.000000	0.000000
3141.094078	617.397887	184.504835	0.563055	17.763240	0.973371	8.863326	0.000000	0.000000
3141.114080	617.397967	184.507830	0.563054	17.763529	0.973369	8.863470	0.000000	0.000000
3141.134082	617.397967	184.500240	0.563057	17.762798	0.973373	8.863106	0.000000	0.000000
3141.154084	617.397967	184.506540	0.563055	17.763404	0.973370	8.863408	0.000000	0.000000
3141.174086	617.397967	184.492991	0.563059	17.762100	0.973377	8.862757	0.000000	0.000000
3141.194088	617.397967	184.488242	0.563061	17.761643	0.973380	8.862529	0.000000	0.000000
3141.214090	617.397887	184.498307	0.563058	17.762612	0.973374	8.863013	0.000000	0.000000
3141.234092	617.397967	184.484150	0.563062	17.761249	0.973382	8.862333	0.000000	0.000000
3141.254094	617.397967	184.482746	0.563063	17.761114	0.973383	8.862265	0.000000	0.000000
3141.274096	617.397967	184.473090	0.563066	17.760184	0.973388	8.861801	0.000000	0.000000
3141.294098	617.397967	184.469045	0.563067	17.759795	0.973390	8.861607	0.000000	0.000000
3141.314100	617.397887	184.468477	0.563068	17.759740	0.973390	8.861580	0.000000	0.000000
3141.334102	617.397887	184.467005	0.563068	17.759598	0.973391	8.861509	0.000000	0.000000
3141.354104	617.397967	184.465470	0.563069	17.759450	0.973392	8.861435	0.000000	0.000000
3141.374106	617.397887	184.476155	0.563065	17.760479	0.973386	8.861949	0.000000	0.000000
3141.394108	617.397967	184.474914	0.563065	17.760360	0.973387	8.861889	0.000000	0.000000
3141.414110	617.397967	184.472744	0.563066	17.760151	0.973388	8.861785	0.000000	0.000000
3141.434112	617.397887	184.462645	0.563069	17.759178	0.973393	8.861300	0.000000	0.000000
3141.454114	617.397967	184.476740	0.563065	17.760535	0.973386	8.861977	0.000000	0.000000
3141.474116	617.397967	184.464669	0.563069	17.759373	0.973392	8.861397	0.000000	0.000000
3141.494118	617.397887	184.450876	0.563073	17.758045	0.973400	8.860734	0.000000	0.000000
3141.514120	617.397967	184.444405	0.563076	17.757422	0.973403	8.860423	0.000000	0.000000
3141.534122	617.397967	184.438864	0.563078	17.756889	0.973406	8.860157	0.000000	0.000000
3141.554124	617.397887	184.445118	0.563075	17.757491	0.973403	8.860458	0.000000	0.000000
3141.574126	617.397967	184.419947	0.563084	17.755068	0.973416	8.859248	0.000000	0.000000
3141.594128	617.397967	184.420852	0.563084	17.755155	0.973416	8.859292	0.000000	0.000000
3141.614130	617.397887	184.393798	0.563093	17.752550	0.973430	8.857992	0.000000	0.000000
3141.634132	617.397887	184.414294	0.563086	17.754523	0.973419	8.858977	0.000000	0.000000
3141.654134	617.397967	184.408648	0.563088	17.753980	0.973422	8.858706	0.000000	0.000000
3141.674136	617.397887	184.398784	0.563091	17.753030	0.973427	8.858232	0.000000	0.000000
3141.694138	617.397887	184.404339	0.563089	17.753565	0.973424	8.858499	0.000000	0.000000
3141.714140	617.397967	184.396430	0.563092	17.752804	0.973429	8.858119	0.000000	0.000000
3141.734142	617.397967	184.405742	0.563089	17.753700	0.973424	8.858566	0.000000	0.000000
3141.754144	617.397967	184.391428	0.563093	17.752322	0.973431	8.857878	0.000000	0.000000
3141.774146	617.397967	184.398728	0.563091	17.753025	0.973428	8.858229	0.000000	0.000000
3141.794148	617.397887	184.391372	0.563093	17.752317	0.973431	8.857876	0.000000	0.000000
3141.814150	617.397887	184.395575	0.563092	17.752721	0.973429	8.858078	0.000000	0.000000
3141.834152	617.397967	184.394677	0.563092	17.752635	0.973430	8.858035	0.000000	0.000000
3141.854154	617.397887	184.383907	0.563096	17.751598	0.973435	8.857517	0.000000	0.000000
3141.874156	617.397967	184.389075	0.563094	17.752095	0.973433	8.857765	0.000000	0.000000
3141.894158	617.397967	184.388586	0.563094	17.752048	0.973433	8.857742	0.000000	0.000000
3141.914160	617.397967	184.384802	0.563096	17.751684	0.973435	8.857560	0.000000	0.000000
3141.934162	617.397967	184.383332	0.563096	17.751542	0.973436	8.857490	0.000000	0.000000
3141.954164	617.397967	184.383392	0.563096	17.751548	0.973436	8.857492	0.000000	0.000000
3141.974166	617.397887	184.374596	0.563099	17.750701	0.973440	8.857070	0.000000	0.000000
3141.994168	617.397967	184.353202	0.563106	17.748642	0.973452	8.856042	0.000000	0.000000
3142.014170	617.397967	184.352731	0.563106	17.748596	0.973452	8.856020	0.000000	0.000000
3142.034172	617.397887	184.334233	0.563113	17.746815	0.973462	8.855131	0.000000	0.000000
3142.054174	617.397967	184.333940	0.563113	17.746787	0.973462	8.855117	0.000000	0.000000
3142.074176	617.397967	184.332077	0.563113	17.746608	0.973463	8.855027	0.000000	0.000000
3142.094178	617.397887	184.335687	0.563112	17.746955	0.973461	8.855201	0.000000	0.000000
3142.114180	617.397967	184.317906	0.563118	17.745244	0.973471	8.854347	0.000000	0.000000
3142.134182	617.397967	184.326228	0.563115	17.746045	0.973466	8.854746	0.000000	0.000000
3142.154184	617.397887	184.327041	0.563115	17.746123	0.973466	8.854785	0.000000	0.000000
3142.174186	617.397967	184.328432	0.563115	17.746257	0.973465	8.854852	0.000000	0.000000
3142.194188	617.397967	184.313935	0.563119	17.744861	0.973473	8.854156	0.000000	0.000000
3142.214190	617.397887	184.324655	0.563116	17.745893	0.973467	8.854671	0.000000	0.000000
3142.234192	617.397967	184.319140	0.563118	17.745362	0.973470	8.854406	0.000000	0.000000
3142.254194	617.397967	184.310720	0.563121	17.744552	0.973475	8.854001	0.000000	0.000000
3142.274196	617.397887	184.309447	0.563121	17.744429	0.973475	8.853940	0.000000	0.000000
3142.294198	617.397967	184.306168	0.563122	17.744113	0.973477	8.853783	0.000000	0.000000
3142.314200	617.397967	184.303825	0.563123	17.743888	0.973478	8.853670	0.000000	0.000000
3142.334202	617.397887	184.302209	0.563123	17.743732	0.973479	8.853592	0.000000	0.000000
3142.354204	617.397967	184.288329	0.563128	17.742396	0.973486	8.852926	0.000000	0.000000
3142.374206	617.397967	184.285984	0.563129	17.742170	0.973488	8.852813	0.000000	0.000000
3142.394208	617.397967	184.271668	0.563134	17.740792	0.973495	8.852125	0.000000	0.000000
3142.414210	617.397967	184.268302	0.563135	17.740468	0.973497	8.851964	0.000000	0.000000
3142.434212	617.397887	184.264899	0.563136	17.740140	0.973499	8.851800	0.000000	0.000000
3142.454214	617.397967	184.275672	0.563132	17.741178	0.973493	8.852318	0.000000	0.000000
3142.474216	617.397967	184.267348	0.563135	17.740376	0.973498	8.851918	0.000000	0.000000
3142.494218	617.397887	184.270636	0.563134	17.740693	0.973496	8.852076	0.000000	0.000000
3142.514220	617.397967	184.253988	0.563140	17.739090	0.973505	8.851276	0.000000	0.000000
3142.534222	617.397967	184.264841	0.563136	17.740135	0.973499	8.851797	0.000000	0.000000
3142.554224	617.397967	184.244809	0.563143	17.738206	0.973510	8.850835	0.000000	0.000000
3142.574226	617.397887	184.252201	0.563140	17.738918	0.973506	8.851190	0.000000	0.000000
3142.594228	617.397967	184.251045	0.563141	17.738807	0.973506	8.851135	0.000000	0.000000
3142.614230	617.397887	184.249111	0.563141	17.738620	0.973507	8.851042	0.000000	0.000000
3142.634232	617.397887	184.242821	0.563143	17.738015	0.973511	8.850740	0.000000	0.000000
3142.654234	617.397967	184.225768	0.563149	17.736373	0.973520	8.849920	0.000000	0.000000
3142.674236	617.397887	184.232012	0.563147	17.736974	0.973516	8.850220	0.000000	0.000000
3142.694238	617.397967	184.236376	0.563145	17.737394	0.973514	8.850430	0.000000	0.000000
3142.714240	617.397967	184.239811	0.563144	17.737725	0.973512	8.850595	0.000000	0.000000
3142.734242	617.397887	184.222525	0.563150	17.736061	0.973521	8.849765	0.000000	0.000000
3142.754244	617.397887	184.228210	0.563148	17.736608	0.973518	8.850038	0.000000	0.000000
3142.774246	617.397967	184.227328	0.563149	17.736523	0.973519	8.849995	0.000000	0.000000
3142.794248	617.397887	184.229730	0.563148	17.736754	0.973518	8.850111	0.000000	0.000000
3142.814250	617.397967	184.226698	0.563149	17.736463	0.973519	8.849965	0.000000	0.000000
3142.834252	617.397967	184.214613	0.563153	17.735299	0.973526	8.849385	0.000000	0.000000
3142.854254	617.397887	184.211254	0.563154	17.734976	0.973527	8.849223	0.000000	0.000000
3142.874256	617.397967	184.226924	0.563149	17.736484	0.973519	8.849976	0.000000	0.000000
3142.894258	617.397887	184.208062	0.563155	17.734668	0.973529	8.849070	0.000000	0.000000
3142.914260	617.397887	184.208183	0.563155	17.734680	0.973529	8.849076	0.000000	0.000000
3142.934262	617.397967	184.206487	0.563156	17.734517	0.973530	8.848994	0.000000	0.000000
3142.954264	617.397887	184.212297	0.563153	17.735076	0.973527	8.849273	0.000000	0.000000
3142.974266	617.397967	184.207270	0.563155	17.734592	0.973530	8.849032	0.000000	0.000000
3142.994268	617.397967	184.215646	0.563152	17.735398	0.973525	8.849434	0.000000	0.000000
3143.014270	617.397887	184.208279	0.563155	17.734689	0.973529	8.849080	0.000000	0.000000
3143.034272	617.397967	184.200780	0.563157	17.733967	0.973533	8.848720	0.000000	0.000000
3143.054274	617.397967	184.178389	0.563165	17.731812	0.973545	8.847644	0.000000	0.000000
3143.074276	617.397967	184.174223	0.563166	17.731410	0.973547	8.847444	0.000000	0.000000
3143.094278	617.397967	184.174857	0.563166	17.731472	0.973547	8.847475	0.000000	0.000000
3143.114280	617.397887	184.177233	0.563165	17.731700	0.973546	8.847589	0.000000	0.000000
3143.134282	617.397967	184.155662	0.563173	17.729624	0.973557	8.846553	0.000000	0.000000
3143.154284	617.397967	184.168230	0.563168	17.730833	0.973550	8.847156	0.000000	0.000000
3143.174286	617.397887	184.146873	0.563175	17.728777	0.973562	8.846130	0.000000	0.000000
3143.194288	617.397967	184.157316	0.563172	17.729783	0.973556	8.846632	0.000000	0.000000
3143.214290	617.397967	184.146275	0.563176	17.728720	0.973562	8.846102	0.000000	0.000000
3143.234292	617.397887	184.148712	0.563175	17.728954	0.973561	8.846219	0.000000	0.000000
3143.254294	617.397887	184.161132	0.563171	17.730150	0.973554	8.846815	0.000000	0.000000
3143.274296	617.397967	184.162550	0.563170	17.730287	0.973554	8.846883	0.000000	0.000000
3143.294298	617.397887	184.157961	0.563172	17.729845	0.973556	8.846663	0.000000	0.000000
3143.314300	617.397967	184.149599	0.563175	17.729040	0.973560	8.846261	0.000000	0.000000
3143.334302	617.397967	184.153871	0.563173	17.729451	0.973558	8.846467	0.000000	0.000000
3143.354304	617.397887	184.147540	0.563175	17.728842	0.973561	8.846162	0.000000	0.000000
3143.374306	617.397967	184.141015	0.563177	17.728213	0.973565	8.845849	0.000000	0.000000
3143.394308	617.397967	184.140421	0.563178	17.728156	0.973565	8.845820	0.000000	0.000000
3143.414310	617.397887	184.135857	0.563179	17.727717	0.973568	8.845601	0.000000	0.000000
3143.434312	617.397967	184.139249	0.563178	17.728043	0.973566	8.845764	0.000000	0.000000
3143.454314	617.397887	184.137110	0.563179	17.727837	0.973567	8.845661	0.000000	0.000000
3143.474316	617.397967	184.139945	0.563178	17.728110	0.973566	8.845798	0.000000	0.000000
3143.494318	617.397967	184.134303	0.563180	17.727567	0.973569	8.845527	0.000000	0.000000
3143.514320	617.397887	184.120269	0.563184	17.726216	0.973576	8.844852	0.000000	0.000000
3143.534322	617.397967	184.118959	0.563185	17.726090	0.973577	8.844789	0.000000	0.000000
3143.554324	617.397967	184.122700	0.563184	17.726450	0.973575	8.844969	0.000000	0.000000
3143.574326	617.397887	184.122559	0.563184	17.726437	0.973575	8.844962	0.000000	0.000000
3143.594328	617.397967	184.127213	0.563182	17.726885	0.973572	8.845186	0.000000	0.000000
3143.614330	617.397967	184.115264	0.563186	17.725734	0.973579	8.844612	0.000000	0.000000
3143.634332	617.397887	184.125713	0.563183	17.726740	0.973573	8.845114	0.000000	0.000000
3143.654334	617.397967	184.108864	0.563188	17.725118	0.973582	8.844305	0.000000	0.000000
3143.674336	617.397967	184.108712	0.563188	17.725103	0.973582	8.844297	0.000000	0.000000
3143.694338	617.397887	184.101250	0.563191	17.724385	0.973586	8.843939	0.000000	0.000000
3143.714340	617.397967	184.096867	0.563192	17.723963	0.973589	8.843728	0.000000	0.000000
3143.734342	617.397967	184.102234	0.563190	17.724480	0.973586	8.843986	0.000000	0.000000
3143.754344	617.397967	184.106129	0.563189	17.724855	0.973584	8.844173	0.000000	0.000000
3143.774346	617.397967	184.094659	0.563193	17.723751	0.973590	8.843622	0.000000	0.000000
3143.794348	617.397967	184.092931	0.563194	17.723584	0.973591	8.843539	0.000000	0.000000
3143.814350	617.397887	184.090892	0.563194	17.723388	0.973592	8.843441	0.000000	0.000000
3143.834352	617.397967	184.083658	0.563197	17.722691	0.973596	8.843094	0.000000	0.000000
3143.854354	617.397887	184.074910	0.563200	17.721849	0.973600	8.842673	0.000000	0.000000
3143.874356	617.397967	184.080579	0.563198	17.722395	0.973597	8.842946	0.000000	0.000000
3143.894358	617.397967	184.070282	0.563201	17.721404	0.973603	8.842451	0.000000	0.000000
3143.914360	617.397887	184.068980	0.563202	17.721278	0.973603	8.842389	0.000000	0.000000
3143.934362	617.397967	184.077470	0.563199	17.722096	0.973599	8.842796	0.000000	0.000000
3143.954364	617.397967	184.065942	0.563203	17.720986	0.973605	8.842243	0.000000	0.000000
3143.974366	617.397887	184.049822	0.563208	17.719434	0.973613	8.841468	0.000000	0.000000
3143.994368	617.397967	184.044542	0.563210	17.718925	0.973616	8.841215	0.000000	0.000000
3144.014370	617.397967	184.043434	0.563210	17.718819	0.973617	8.841161	0.000000	0.000000
3144.034372	617.397967	184.031549	0.563214	17.717675	0.973623	8.840590	0.000000	0.000000
3144.054374	617.397967	184.027447	0.563216	17.717280	0.973626	8.840393	0.000000	0.000000
3144.074376	617.397887	184.022009	0.563217	17.716756	0.973628	8.840132	0.000000	0.000000
3144.094378	617.397967	184.022999	0.563217	17.716851	0.973628	8.840180	0.000000	0.000000
3144.114380	617.397967	184.040073	0.563211	17.718495	0.973619	8.841000	0.000000	0.000000
3144.134382	617.397887	184.023057	0.563217	17.716857	0.973628	8.840182	0.000000	0.000000
3144.154384	617.397967	184.024653	0.563217	17.717011	0.973627	8.840259	0.000000	0.000000
3144.174386	617.397967	184.024892	0.563216	17.717034	0.973627	8.840271	0.000000	0.000000
3144.194388	617.397887	184.013573	0.563220	17.715944	0.973633	8.839727	0.000000	0.000000
3144.214390	617.397967	184.022120	0.563217	17.716767	0.973628	8.840137	0.000000	0.000000
3144.234392	617.397967	184.009176	0.563222	17.715521	0.973635	8.839516	0.000000	0.000000
3144.254394	617.397887	184.003948	0.563223	17.715017	0.973638	8.839265	0.000000	0.000000
3144.274396	617.397967	183.998485	0.563225	17.714491	0.973641	8.839002	0.000000	0.000000
3144.294398	617.397967	184.003024	0.563224	17.714928	0.973639	8.839220	0.000000	0.000000
3144.314400	617.397887	184.003499	0.563224	17.714974	0.973638	8.839243	0.000000	0.000000
3144.334402	617.397967	183.990470	0.563228	17.713720	0.973645	8.838617	0.000000	0.000000
3144.354404	617.397967	183.998181	0.563225	17.714462	0.973641	8.838987	0.000000	0.000000
3144.374406	617.397887	183.978577	0.563232	17.712575	0.973651	8.838046	0.000000	0.000000
3144.394408	617.397967	183.972410	0.563234	17.711981	0.973655	8.837749	0.000000	0.000000
3144.414410	617.397967	183.966991	0.563236	17.711459	0.973658	8.837489	0.000000	0.000000
3144.434412	617.397887	183.966232	0.563236	17.711386	0.973658	8.837453	0.000000	0.000000
3144.454414	617.397967	183.969580	0.563235	17.711708	0.973656	8.837613	0.000000	0.000000
3144.474416	617.397967	183.974173	0.563233	17.712151	0.973654	8.837834	0.000000	0.000000
3144.494418	617.397887	183.963080	0.563237	17.711083	0.973660	8.837301	0.000000	0.000000
3144.514420	617.397967	183.955594	0.563240	17.710362	0.973664	8.836942	0.000000	0.000000
3144.534422	617.397967	183.952173	0.563241	17.710033	0.973666	8.836777	0.000000	0.000000
3144.554424	617.397887	183.949448	0.563242	17.709770	0.973667	8.836646	0.000000	0.000000
3144.574426	617.397967	183.950002	0.563242	17.709824	0.973667	8.836673	0.000000	0.000000
3144.594428	617.397967	183.940165	0.563245	17.708877	0.973672	8.836200	0.000000	0.000000
3144.614430	617.397887	183.939766	0.563245	17.708838	0.973672	8.836181	0.000000	0.000000
3144.634432	617.397967	183.933065	0.563247	17.708193	0.973676	8.835859	0.000000	0.000000
3144.654434	617.397967	183.928711	0.563249	17.707774	0.973678	8.835650	0.000000	0.000000
3144.674436	617.397887	183.929798	0.563248	17.707878	0.973677	8.835702	0.000000	0.000000
3144.694438	617.397887	183.926584	0.563249	17.707569	0.973679	8.835548	0.000000	0.000000
3144.714440	617.397967	183.908241	0.563256	17.705803	0.973689	8.834667	0.000000	0.000000
3144.734442	617.397887	183.920979	0.563251	17.707029	0.973682	8.835279	0.000000	0.000000
3144.754444	617.397967	183.905270	0.563257	17.705517	0.973691	8.834524	0.000000	0.000000
3144.774446	617.397967	183.878810	0.563265	17.702970	0.973705	8.833253	0.000000	0.000000
3144.794448	617.397887	183.895193	0.563260	17.704547	0.973696	8.834040	0.000000	0.000000
3144.814450	617.397967	183.879096	0.563265	17.702997	0.973705	8.833267	0.000000	0.000000
3144.834452	617.397967	183.885381	0.563263	17.703602	0.973701	8.833569	0.000000	0.000000
3144.854454	617.397887	183.876423	0.563266	17.702740	0.973706	8.833138	0.000000	0.000000
3144.874456	617.397967	183.889045	0.563262	17.703955	0.973699	8.833745	0.000000	0.000000
3144.894458	617.397887	183.869044	0.563269	17.702029	0.973710	8.832784	0.000000	0.000000
3144.914460	617.397967	183.866913	0.563269	17.701824	0.973711	8.832682	0.000000	0.000000
3144.934462	617.397967	183.879818	0.563265	17.703067	0.973704	8.833301	0.000000	0.000000
3144.954464	617.397887	183.873206	0.563267	17.702430	0.973708	8.832984	0.000000	0.000000
3144.974466	617.397887	183.855737	0.563273	17.700748	0.973717	8.832145	0.000000	0.000000
3144.994468	617.397967	183.862126	0.563271	17.701363	0.973714	8.832452	0.000000	0.000000
3145.014470	617.397967	183.856869	0.563273	17.700857	0.973716	8.832199	0.000000	0.000000
3145.034472	617.397967	183.860583	0.563272	17.701215	0.973715	8.832377	0.000000	0.000000
3145.054474	617.397967	183.854893	0.563273	17.700667	0.973718	8.832104	0.000000	0.000000
3145.074476	617.397887	183.864083	0.563270	17.701552	0.973713	8.832546	0.000000	0.000000
3145.094478	617.397967	183.855411	0.563273	17.700717	0.973717	8.832129	0.000000	0.000000
3145.114480	617.397967	183.842708	0.563278	17.699494	0.973724	8.831519	0.000000	0.000000
3145.134482	617.397887	183.858103	0.563272	17.700976	0.973716	8.832258	0.000000	0.000000
3145.154484	617.397967	183.845034	0.563277	17.699718	0.973723	8.831631	0.000000	0.000000
3145.174486	617.397967	183.839346	0.563279	17.699170	0.973726	8.831357	0.000000	0.000000
3145.194488	617.397967	183.844032	0.563277	17.699621	0.973723	8.831582	0.000000	0.000000
3145.214490	617.397887	183.844470	0.563277	17.699663	0.973723	8.831603	0.000000	0.000000
3145.234492	617.397967	183.831359	0.563281	17.698401	0.973730	8.830974	0.000000	0.000000
3145.254494	617.397967	183.821738	0.563285	17.697475	0.973735	8.830511	0.000000	0.000000
3145.274496	617.397887	183.814867	0.563287	17.696813	0.973739	8.830181	0.000000	0.000000
3145.294498	617.397967	183.828318	0.563282	17.698108	0.973732	8.830828	0.000000	0.000000
3145.314500	617.397967	183.810819	0.563288	17.696424	0.973741	8.829987	0.000000	0.000000
3145.334502	617.397887	183.809499	0.563289	17.696297	0.973742	8.829923	0.000000	0.000000
3145.354504	617.397967	183.804227	0.563290	17.695789	0.973745	8.829670	0.000000	0.000000
3145.374506	617.397967	183.813349	0.563287	17.696667	0.973740	8.830108	0.000000	0.000000
3145.394508	617.397887	183.801782	0.563291	17.695554	0.973746	8.829553	0.000000	0.000000
3145.414510	617.397887	183.804076	0.563290	17.695775	0.973744	8.829663	0.000000	0.000000
3145.434512	617.397967	183.792099	0.563295	17.694621	0.973751	8.829088	0.000000	0.000000
3145.454514	617.397887	183.790195	0.563295	17.694438	0.973752	8.828996	0.000000	0.000000
3145.474516	617.397967	183.786801	0.563296	17.694111	0.973754	8.828833	0.000000	0.000000
3145.494518	617.397967	183.786593	0.563296	17.694091	0.973754	8.828823	0.000000	0.000000
3145.514520	617.397967	183.789905	0.563295	17.694410	0.973752	8.828982	0.000000	0.000000
3145.534522	617.397967	183.771258	0.563302	17.692615	0.973762	8.828086	0.000000	0.000000
3145.554524	617.397967	183.776053	0.563300	17.693077	0.973760	8.828317	0.000000	0.000000
3145.574526	617.397887	183.796164	0.563293	17.695013	0.973749	8.829283	0.000000	0.000000
3145.594528	617.397887	183.778616	0.563299	17.693323	0.973758	8.828440	0.000000	0.000000
3145.614530	617.397967	183.764975	0.563304	17.692010	0.973765	8.827785	0.000000	0.000000
3145.634532	617.397967	183.775276	0.563300	17.693002	0.973760	8.828279	0.000000	0.000000
3145.654534	617.397887	183.776788	0.563300	17.693147	0.973759	8.828352	0.000000	0.000000
3145.674536	617.397967	183.772535	0.563301	17.692738	0.973761	8.828148	0.000000	0.000000
3145.694538	617.397967	183.775121	0.563300	17.692987	0.973760	8.828272	0.000000	0.000000
3145.714540	617.397967	183.771187	0.563302	17.692608	0.973762	8.828083	0.000000	0.000000
3145.734542	617.397967	183.767068	0.563303	17.692212	0.973764	8.827885	0.000000	0.000000
3145.754544	617.397967	183.764363	0.563304	17.691951	0.973766	8.827755	0.000000	0.000000
3145.774546	617.397887	183.755162	0.563307	17.691065	0.973771	8.827313	0.000000	0.000000
3145.794548	617.397967	183.752543	0.563308	17.690813	0.973772	8.827187	0.000000	0.000000
3145.814550	617.397887	183.763452	0.563304	17.691863	0.973766	8.827711	0.000000	0.000000
3145.834552	617.397887	183.757789	0.563306	17.691318	0.973769	8.827439	0.000000	0.000000
3145.854554	617.397967	183.753114	0.563308	17.690868	0.973772	8.827215	0.000000	0.000000
3145.874556	617.397967	183.761309	0.563305	17.691657	0.973767	8.827609	0.000000	0.000000
3145.894558	617.397887	183.763982	0.563304	17.691915	0.973766	8.827737	0.000000	0.000000
3145.914560	617.397967	183.767279	0.563303	17.692232	0.973764	8.827895	0.000000	0.000000
3145.934562	617.397887	183.758186	0.563306	17.691356	0.973769	8.827458	0.000000	0.000000
3145.954564	617.397967	183.750827	0.563308	17.690648	0.973773	8.827105	0.000000	0.000000
3145.974566	617.397967	183.753001	0.563308	17.690857	0.973772	8.827209	0.000000	0.000000
3145.994568	617.397887	183.731555	0.563315	17.688793	0.973783	8.826179	0.000000	0.000000
3146.014570	617.397967	183.735018	0.563314	17.689126	0.973781	8.826346	0.000000	0.000000
3146.034572	617.397967	183.736804	0.563313	17.689298	0.973780	8.826431	0.000000	0.000000
3146.054574	617.397887	183.726073	0.563317	17.688265	0.973786	8.825916	0.000000	0.000000
3146.074576	617.397967	183.735709	0.563313	17.689193	0.973781	8.826379	0.000000	0.000000
3146.094578	617.397967	183.733987	0.563314	17.689027	0.973782	8.826296	0.000000	0.000000
3146.114580	617.397887	183.737491	0.563313	17.689364	0.973780	8.826464	0.000000	0.000000
3146.134582	617.397967	183.721139	0.563318	17.687790	0.973789	8.825679	0.000000	0.000000
3146.154584	617.397967	183.700407	0.563325	17.685794	0.973800	8.824683	0.000000	0.000000
3146.174586	617.397887	183.721476	0.563318	17.687822	0.973789	8.825695	0.000000	0.000000
3146.194588	617.397967	183.718534	0.563319	17.687539	0.973790	8.825554	0.000000	0.000000
3146.214590	617.397887	183.708790	0.563322	17.686601	0.973795	8.825086	0.000000	0.000000
3146.234592	617.397887	183.717817	0.563319	17.687470	0.973790	8.825519	0.000000	0.000000
3146.254594	617.397967	183.729158	0.563316	17.688562	0.973785	8.826064	0.000000	0.000000
3146.274596	617.397887	183.710954	0.563322	17.686809	0.973794	8.825190	0.000000	0.000000
3146.294598	617.397887	183.715585	0.563320	17.687255	0.973792	8.825412	0.000000	0.000000
3146.314600	617.397967	183.710855	0.563322	17.686800	0.973794	8.825185	0.000000	0.000000
3146.334602	617.397967	183.714955	0.563320	17.687194	0.973792	8.825382	0.000000	0.000000
3146.354604	617.397887	183.701130	0.563325	17.685863	0.973799	8.824718	0.000000	0.000000
3146.374606	617.397967	183.714458	0.563321	17.687147	0.973792	8.825358	0.000000	0.000000
3146.394608	617.397967	183.705323	0.563324	17.686267	0.973797	8.824919	0.000000	0.000000
3146.414610	617.397887	183.687461	0.563330	17.684547	0.973807	8.824061	0.000000	0.000000
3146.434612	617.397967	183.700909	0.563325	17.685842	0.973800	8.824707	0.000000	0.000000
3146.454614	617.397967	183.687031	0.563330	17.684506	0.973807	8.824040	0.000000	0.000000
3146.474616	617.397887	183.698737	0.563326	17.685633	0.973801	8.824603	0.000000	0.000000
3146.494618	617.397967	183.686922	0.563330	17.684495	0.973807	8.824035	0.000000	0.000000
3146.514620	617.397967	183.682020	0.563331	17.684024	0.973810	8.823800	0.000000	0.000000
3146.534622	617.397887	183.677170	0.563333	17.683557	0.973812	8.823567	0.000000	0.000000
3146.554624	617.397967	183.690566	0.563329	17.684846	0.973805	8.824210	0.000000	0.000000
3146.574626	617.397967	183.681968	0.563332	17.684019	0.973810	8.823797	0.000000	0.000000
3146.594628	617.397887	183.686144	0.563330	17.684421	0.973807	8.823998	0.000000	0.000000
3146.614630	617.397967	183.682127	0.563331	17.684034	0.973810	8.823805	0.000000	0.000000
3146.634632	617.397967	183.675403	0.563334	17.683387	0.973813	8.823482	0.000000	0.000000
3146.654634	617.397887	183.681439	0.563332	17.683968	0.973810	8.823772	0.000000	0.000000
3146.674636	617.397967	183.661471	0.563338	17.682045	0.973821	8.822812	0.000000	0.000000
3146.694638	617.397967	183.666787	0.563337	17.682557	0.973818	8.823068	0.000000	0.000000
3146.714640	617.397887	183.673506	0.563334	17.683204	0.973814	8.823391	0.000000	0.000000
3146.734642	617.397967	183.671061	0.563335	17.682969	0.973816	8.823273	0.000000	0.000000
3146.754644	617.397967	183.671394	0.563335	17.683001	0.973815	8.823289	0.000000	0.000000
3146.774646	617.397967	183.668493	0.563336	17.682721	0.973817	8.823150	0.000000	0.000000
3146.794648	617.397967	183.675228	0.563334	17.683370	0.973813	8.823473	0.000000	0.000000
3146.814650	617.397887	183.673760	0.563334	17.683228	0.973814	8.823403	0.000000	0.000000
3146.834652	617.397967	183.663947	0.563338	17.682284	0.973819	8.822931	0.000000	0.000000
3146.854654	617.397967	183.660507	0.563339	17.681952	0.973821	8.822766	0.000000	0.000000
3146.874656	617.397887	183.669956	0.563335	17.682862	0.973816	8.823220	0.000000	0.000000
3146.894658	617.397887	183.656593	0.563340	17.681576	0.973823	8.822578	0.000000	0.000000
3146.914660	617.397967	183.659331	0.563339	17.681839	0.973822	8.822710	0.000000	0.000000
3146.934662	617.397887	183.646593	0.563343	17.680613	0.973828	8.822098	0.000000	0.000000
3146.954664	617.397887	183.653166	0.563341	17.681246	0.973825	8.822413	0.000000	0.000000
3146.974666	617.397967	183.661231	0.563338	17.682022	0.973821	8.822801	0.000000	0.000000
3146.994668	617.397887	183.641660	0.563345	17.680138	0.973831	8.821861	0.000000	0.000000
3147.014670	617.397967	183.642644	0.563345	17.680233	0.973831	8.821908	0.000000	0.000000
3147.034672	617.397967	183.636354	0.563347	17.679627	0.973834	8.821606	0.000000	0.000000
3147.054674	617.397887	183.631664	0.563348	17.679176	0.973836	8.821381	0.000000	0.000000
3147.074676	617.397967	183.629840	0.563349	17.679000	0.973838	8.821293	0.000000	0.000000
3147.094678	617.397887	183.632021	0.563348	17.679210	0.973836	8.821398	0.000000	0.000000
3147.114680	617.397967	183.631404	0.563348	17.679150	0.973837	8.821368	0.000000	0.000000
3147.134682	617.397967	183.629588	0.563349	17.678976	0.973838	8.821281	0.000000	0.000000
3147.154684	617.397887	183.615842	0.563354	17.677652	0.973845	8.820620	0.000000	0.000000
3147.174686	617.397967	183.630663	0.563349	17.679079	0.973837	8.821332	0.000000	0.000000
3147.194688	617.397967	183.629758	0.563349	17.678992	0.973838	8.821289	0.000000	0.000000
3147.214690	617.397887	183.616654	0.563353	17.677730	0.973844	8.820659	0.000000	0.000000
3147.234692	617.397887	183.609673	0.563356	17.677058	0.973848	8.820324	0.000000	0.000000
3147.254694	617.397967	183.622369	0.563351	17.678281	0.973841	8.820934	0.000000	0.000000
3147.274696	617.397887	183.612034	0.563355	17.677286	0.973847	8.820438	0.000000	0.000000
3147.294698	617.397967	183.623517	0.563351	17.678391	0.973841	8.820989	0.000000	0.000000
3147.314700	617.397967	183.616530	0.563353	17.677718	0.973845	8.820654	0.000000	0.000000
3147.334702	617.397887	183.615943	0.563354	17.677662	0.973845	8.820625	0.000000	0.000000
3147.354704	617.397967	183.621848	0.563352	17.678230	0.973842	8.820909	0.000000	0.000000
3147.374706	617.397967	183.611541	0.563355	17.677238	0.973847	8.820414	0.000000	0.000000
3147.394708	617.397887	183.608049	0.563356	17.676902	0.973849	8.820246	0.000000	0.000000
3147.414710	617.397967	183.606935	0.563357	17.676795	0.973850	8.820193	0.000000	0.000000
3147.434712	617.397967	183.588942	0.563363	17.675062	0.973859	8.819328	0.000000	0.000000
3147.454714	617.397887	183.597042	0.563360	17.675842	0.973855	8.819717	0.000000	0.000000
3147.474716	617.397967	183.586723	0.563363	17.674849	0.973861	8.819222	0.000000	0.000000
3147.494718	617.397967	183.577545	0.563367	17.673965	0.973865	8.818781	0.000000	0.000000
3147.514720	617.397887	183.568354	0.563370	17.673080	0.973870	8.818339	0.000000	0.000000
3147.534722	617.397967	183.573200	0.563368	17.673547	0.973868	8.818572	0.000000	0.000000
3147.554724	617.397967	183.579310	0.563366	17.674135	0.973864	8.818866	0.000000	0.000000
3147.574726	617.397887	183.575831	0.563367	17.673800	0.973866	8.818698	0.000000	0.000000
3147.594728	617.397967	183.580762	0.563365	17.674275	0.973864	8.818935	0.000000	0.000000
3147.614730	617.397967	183.567095	0.563370	17.672959	0.973871	8.818279	0.000000	0.000000
3147.634732	617.397887	183.560161	0.563372	17.672292	0.973875	8.817946	0.000000	0.000000
3147.654734	617.397967	183.570129	0.563369	17.673251	0.973869	8.818425	0.000000	0.000000
3147.674736	617.397887	183.561577	0.563372	17.672428	0.973874	8.818014	0.000000	0.000000
3147.694738	617.397967	183.554224	0.563374	17.671720	0.973878	8.817660	0.000000	0.000000
3147.714740	617.397967	183.560576	0.563372	17.672332	0.973874	8.817966	0.000000	0.000000
3147.734742	617.397887	183.542843	0.563378	17.670624	0.973884	8.817114	0.000000	0.000000
3147.754744	617.397967	183.538004	0.563380	17.670158	0.973886	8.816881	0.000000	0.000000
3147.774746	617.397967	183.537797	0.563380	17.670138	0.973887	8.816871	0.000000	0.000000
3147.794748	617.397887	183.535137	0.563381	17.669882	0.973888	8.816744	0.000000	0.000000
3147.814750	617.397967	183.546977	0.563377	17.671022	0.973882	8.817312	0.000000	0.000000
3147.834752	617.397967	183.533998	0.563381	17.669773	0.973889	8.816689	0.000000	0.000000
3147.854754	617.397887	183.545357	0.563377	17.670866	0.973882	8.817234	0.000000	0.000000
3147.874756	617.397967	183.530386	0.563382	17.669425	0.973891	8.816515	0.000000	0.000000
3147.894758	617.397967	183.515067	0.563387	17.667950	0.973899	8.815779	0.000000	0.000000
3147.914760	617.397967	183.514611	0.563388	17.667906	0.973899	8.815757	0.000000	0.000000
3147.934762	617.397967	183.506020	0.563391	17.667079	0.973904	8.815345	0.000000	0.000000
3147.954764	617.397887	183.499478	0.563393	17.666449	0.973907	8.815031	0.000000	0.000000
3147.974766	617.397967	183.506186	0.563390	17.667095	0.973903	8.815353	0.000000	0.000000
3147.994768	617.397967	183.499197	0.563393	17.666422	0.973907	8.815017	0.000000	0.000000
3148.014770	617.397967	183.496527	0.563394	17.666165	0.973909	8.814889	0.000000	0.000000
3148.034772	617.397887	183.512793	0.563388	17.667731	0.973900	8.815670	0.000000	0.000000
3148.054774	617.397967	183.493620	0.563395	17.665885	0.973910	8.814749	0.000000	0.000000
3148.074776	617.397967	183.490506	0.563396	17.665586	0.973912	8.814600	0.000000	0.000000
3148.094778	617.397887	183.490595	0.563396	17.665594	0.973912	8.814604	0.000000	0.000000
3148.114780	617.397967	183.479313	0.563399	17.664508	0.973918	8.814062	0.000000	0.000000
3148.134782	617.397967	183.467855	0.563403	17.663405	0.973924	8.813511	0.000000	0.000000
3148.154784	617.397887	183.468983	0.563403	17.663513	0.973923	8.813566	0.000000	0.000000
3148.174786	617.397967	183.474792	0.563401	17.664073	0.973920	8.813845	0.000000	0.000000
3148.194788	617.397967	183.473507	0.563401	17.663949	0.973921	8.813783	0.000000	0.000000
3148.214790	617.397967	183.456787	0.563407	17.662339	0.973930	8.812980	0.000000	0.000000
3148.234792	617.397967	183.466120	0.563404	17.663238	0.973925	8.813428	0.000000	0.000000
3148.254794	617.397967	183.473754	0.563401	17.663973	0.973921	8.813795	0.000000	0.000000
3148.274796	617.397887	183.465313	0.563404	17.663160	0.973925	8.813389	0.000000	0.000000
3148.294798	617.397967	183.472744	0.563402	17.663875	0.973921	8.813746	0.000000	0.000000
3148.314800	617.397967	183.463082	0.563405	17.662945	0.973926	8.813282	0.000000	0.000000
3148.334802	617.397887	183.470892	0.563402	17.663697	0.973922	8.813657	0.000000	0.000000
3148.354804	617.397967	183.471023	0.563402	17.663710	0.973922	8.813664	0.000000	0.000000
3148.374806	617.397967	183.478146	0.563400	17.664396	0.973918	8.814006	0.000000	0.000000
3148.394808	617.397887	183.458694	0.563406	17.662523	0.973929	8.813071	0.000000	0.000000
3148.414810	617.397967	183.440324	0.563413	17.660754	0.973939	8.812189	0.000000	0.000000
3148.434812	617.397967	183.443541	0.563411	17.661064	0.973937	8.812343	0.000000	0.000000
3148.454814	617.397887	183.447456	0.563410	17.661441	0.973935	8.812531	0.000000	0.000000
3148.474816	617.397967	183.424327	0.563418	17.659214	0.973947	8.811420	0.000000	0.000000
3148.494818	617.397967	183.430280	0.563416	17.659787	0.973944	8.811706	0.000000	0.000000
3148.514820	617.397887	183.417649	0.563420	17.658571	0.973951	8.811100	0.000000	0.000000
3148.534822	617.397967	183.425227	0.563418	17.659301	0.973947	8.811464	0.000000	0.000000
3148.554824	617.397967	183.409577	0.563423	17.657794	0.973955	8.810712	0.000000	0.000000
3148.574826	617.397887	183.417469	0.563420	17.658554	0.973951	8.811091	0.000000	0.000000
3148.594828	617.397967	183.399105	0.563426	17.656786	0.973961	8.810209	0.000000	0.000000
3148.614830	617.397967	183.382444	0.563432	17.655182	0.973969	8.809408	0.000000	0.000000
3148.634832	617.397887	183.385938	0.563431	17.655518	0.973967	8.809576	0.000000	0.000000
3148.654834	617.397887	183.395540	0.563428	17.656443	0.973962	8.810038	0.000000	0.000000
3148.674836	617.397967	183.386595	0.563431	17.655581	0.973967	8.809608	0.000000	0.000000
3148.694838	617.397967	183.374467	0.563435	17.654414	0.973974	8.809025	0.000000	0.000000
3148.714840	617.397887	183.390104	0.563429	17.655919	0.973965	8.809776	0.000000	0.000000
3148.734842	617.397967	183.365140	0.563438	17.653516	0.973979	8.808577	0.000000	0.000000
3148.754844	617.397967	183.370968	0.563436	17.654077	0.973976	8.808857	0.000000	0.000000
3148.774846	617.397887	183.374396	0.563435	17.654407	0.973974	8.809022	0.000000	0.000000
3148.794848	617.397967	183.364106	0.563438	17.653416	0.973979	8.808527	0.000000	0.000000
3148.814850	617.397967	183.364720	0.563438	17.653475	0.973979	8.808557	0.000000	0.000000
3148.834852	617.397887	183.357992	0.563440	17.652828	0.973982	8.808234	0.000000	0.000000
3148.854854	617.397887	183.349413	0.563443	17.652002	0.973987	8.807822	0.000000	0.000000
3148.874856	617.397967	183.348627	0.563443	17.651926	0.973987	8.807784	0.000000	0.000000
3148.894858	617.397967	183.346742	0.563444	17.651745	0.973988	8.807693	0.000000	0.000000
3148.914860	617.397887	183.349448	0.563443	17.652005	0.973987	8.807823	0.000000	0.000000
3148.934862	617.397967	183.357417	0.563440	17.652772	0.973983	8.808206	0.000000	0.000000
3148.954864	617.397967	183.343548	0.563445	17.651437	0.973990	8.807540	0.000000	0.000000
3148.974866	617.397887	183.349022	0.563443	17.651964	0.973987	8.807803	0.000000	0.000000
3148.994868	617.397967	183.353537	0.563442	17.652399	0.973985	8.808020	0.000000	0.000000
3149.014870	617.397967	183.326357	0.563451	17.649782	0.973999	8.806714	0.000000	0.000000
3149.034872	617.397887	183.343595	0.563445	17.651442	0.973990	8.807542	0.000000	0.000000
3149.054874	617.397967	183.337282	0.563447	17.650834	0.973993	8.807239	0.000000	0.000000
3149.074876	617.397967	183.340628	0.563446	17.651156	0.973992	8.807400	0.000000	0.000000
3149.094878	617.397887	183.335474	0.563448	17.650660	0.973994	8.807152	0.000000	0.000000
3149.114880	617.397967	183.357037	0.563441	17.652736	0.973983	8.808188	0.000000	0.000000
3149.134882	617.397967	183.350898	0.563443	17.652145	0.973986	8.807893	0.000000	0.000000
3149.154884	617.397887	183.340020	0.563446	17.651097	0.973992	8.807370	0.000000	0.000000
3149.174886	617.397967	183.335963	0.563448	17.650707	0.973994	8.807176	0.000000	0.000000
3149.194888	617.397967	183.333466	0.563448	17.650466	0.973996	8.807056	0.000000	0.000000
3149.214890	617.397887	183.331246	0.563449	17.650253	0.973997	8.806949	0.000000	0.000000
3149.234892	617.397967	183.331647	0.563449	17.650291	0.973996	8.806968	0.000000	0.000000
3149.254894	617.397967	183.317369	0.563454	17.648917	0.974004	8.806282	0.000000	0.000000
3149.274896	617.397887	183.330522	0.563449	17.650183	0.973997	8.806914	0.000000	0.000000
3149.294898	617.397967	183.310936	0.563456	17.648297	0.974008	8.805973	0.000000	0.000000
3149.314900	617.397967	183.305989	0.563458	17.647821	0.974010	8.805736	0.000000	0.000000
3149.334902	617.397887	183.308573	0.563457	17.648070	0.974009	8.805860	0.000000	0.000000
3149.354904	617.397887	183.313003	0.563455	17.648496	0.974006	8.806073	0.000000	0.000000
3149.374906	617.397967	183.308774	0.563457	17.648089	0.974009	8.805869	0.000000	0.000000
3149.394908	617.397887	183.318444	0.563453	17.649020	0.974003	8.806334	0.000000	0.000000
3149.414910	617.397887	183.321229	0.563452	17.649288	0.974002	8.806468	0.000000	0.000000
3149.434912	617.397967	183.317427	0.563454	17.648922	0.974004	8.806285	0.000000	0.000000
3149.454914	617.397967	183.317651	0.563454	17.648944	0.974004	8.806296	0.000000	0.000000
3149.474916	617.397887	183.315431	0.563454	17.648730	0.974005	8.806189	0.000000	0.000000
3149.494918	617.397967	183.320362	0.563453	17.649205	0.974003	8.806426	0.000000	0.000000
3149.514920	617.397967	183.304313	0.563458	17.647660	0.974011	8.805655	0.000000	0.000000
3149.534922	617.397887	183.327180	0.563450	17.649861	0.973999	8.806754	0.000000	0.000000
3149.554924	617.397967	183.309403	0.563457	17.648150	0.974008	8.805900	0.000000	0.000000
3149.574926	617.397967	183.333177	0.563449	17.650439	0.973996	8.807042	0.000000	0.000000
3149.594928	617.397887	183.302984	0.563459	17.647532	0.974012	8.805591	0.000000	0.000000
3149.614930	617.397967	183.321126	0.563453	17.649278	0.974002	8.806463	0.000000	0.000000
3149.634932	617.397967	183.320738	0.563453	17.649241	0.974002	8.806444	0.000000	0.000000
3149.654934	617.397887	183.308321	0.563457	17.648046	0.974009	8.805848	0.000000	0.000000
3149.674936	617.397887	183.295317	0.563461	17.646794	0.974016	8.805223	0.000000	0.000000
3149.694938	617.397967	183.295194	0.563461	17.646782	0.974016	8.805217	0.000000	0.000000
3149.714940	617.397887	183.305983	0.563458	17.647821	0.974010	8.805735	0.000000	0.000000
3149.734942	617.397967	183.300644	0.563459	17.647306	0.974013	8.805479	0.000000	0.000000
3149.754944	617.397967	183.302700	0.563459	17.647504	0.974012	8.805578	0.000000	0.000000
3149.774946	617.397967	183.289665	0.563463	17.646250	0.974019	8.804951	0.000000	0.000000
3149.794948	617.397887	183.300970	0.563459	17.647338	0.974013	8.805495	0.000000	0.000000
3149.814950	617.397967	183.305988	0.563458	17.647821	0.974010	8.805736	0.000000	0.000000
3149.834952	617.397967	183.299570	0.563460	17.647203	0.974014	8.805427	0.000000	0.000000
3149.854954	617.397887	183.299587	0.563460	17.647205	0.974013	8.805428	0.000000	0.000000
3149.874956	617.397967	183.303990	0.563458	17.647629	0.974011	8.805640	0.000000	0.000000
3149.894958	617.397967	183.300328	0.563460	17.647276	0.974013	8.805464	0.000000	0.000000
3149.914960	617.397887	183.300801	0.563459	17.647322	0.974013	8.805486	0.000000	0.000000
3149.934962	617.397967	183.293861	0.563462	17.646653	0.974017	8.805153	0.000000	0.000000
3149.954964	617.397887	183.287285	0.563464	17.646020	0.974020	8.804837	0.000000	0.000000
3149.974966	617.397967	183.286910	0.563464	17.645984	0.974020	8.804819	0.000000	0.000000
3149.994968	617.397967	183.267218	0.563471	17.644088	0.974031	8.803873	0.000000	0.000000
3150.014970	617.397887	183.276112	0.563468	17.644945	0.974026	8.804300	0.000000	0.000000
3150.034972	617.397967	183.282043	0.563466	17.645516	0.974023	8.804585	0.000000	0.000000
3150.054974	617.397967	183.273312	0.563469	17.644675	0.974028	8.804166	0.000000	0.000000
3150.074976	617.397887	183.275083	0.563468	17.644846	0.974027	8.804251	0.000000	0.000000
3150.094978	617.397887	183.276158	0.563468	17.644949	0.974026	8.804303	0.000000	0.000000
3150.114980	617.397967	183.266263	0.563471	17.643996	0.974031	8.803827	0.000000	0.000000
3150.134982	617.397967	183.257723	0.563474	17.643174	0.974036	8.803417	0.000000	0.000000
3150.154984	617.397887	183.260102	0.563473	17.643403	0.974035	8.803531	0.000000	0.000000
3150.174986	617.397967	183.268953	0.563470	17.644255	0.974030	8.803957	0.000000	0.000000
3150.194988	617.397967	183.257672	0.563474	17.643169	0.974036	8.803415	0.000000	0.000000
3150.214990	617.397887	183.261768	0.563472	17.643564	0.974034	8.803611	0.000000	0.000000
3150.234992	617.397967	183.263590	0.563472	17.643739	0.974033	8.803699	0.000000	0.000000
3150.254994	617.397967	183.244150	0.563478	17.641868	0.974043	8.802765	0.000000	0.000000
3150.274996	617.397967	183.249640	0.563477	17.642396	0.974040	8.803029	0.000000	0.000000
3150.294998	617.397967	183.243299	0.563479	17.641786	0.974044	8.802724	0.000000	0.000000
3150.315000	617.397967	183.250757	0.563476	17.642504	0.974040	8.803082	0.000000	0.000000
3150.335002	617.397967	183.250955	0.563476	17.642523	0.974040	8.803092	0.000000	0.000000
3150.355004	617.397967	183.255339	0.563475	17.642945	0.974037	8.803302	0.000000	0.000000
3150.375006	617.397887	183.248632	0.563477	17.642299	0.974041	8.802980	0.000000	0.000000
3150.395008	617.397967	183.227132	0.563484	17.640229	0.974052	8.801947	0.000000	0.000000
3150.415010	617.397967	183.248919	0.563477	17.642327	0.974041	8.802994	0.000000	0.000000
3150.435012	617.397887	183.252107	0.563476	17.642634	0.974039	8.803147	0.000000	0.000000
3150.455014	617.397967	183.253616	0.563475	17.642779	0.974038	8.803220	0.000000	0.000000
3150.475016	617.397967	183.229921	0.563483	17.640498	0.974051	8.802081	0.000000	0.000000
3150.495018	617.397887	183.236263	0.563481	17.641108	0.974047	8.802386	0.000000	0.000000
3150.515020	617.397967	183.226498	0.563484	17.640168	0.974053	8.801917	0.000000	0.000000
3150.535022	617.397967	183.226612	0.563484	17.640179	0.974052	8.801922	0.000000	0.000000
3150.555024	617.397887	183.234421	0.563482	17.640931	0.974048	8.802298	0.000000	0.000000
3150.575026	617.397967	183.238155	0.563480	17.641290	0.974046	8.802477	0.000000	0.000000
3150.595028	617.397967	183.224784	0.563485	17.640003	0.974053	8.801835	0.000000	0.000000
3150.615030	617.397887	183.229423	0.563483	17.640450	0.974051	8.802058	0.000000	0.000000
3150.635032	617.397967	183.218685	0.563487	17.639416	0.974057	8.801542	0.000000	0.000000
3150.655034	617.397967	183.229262	0.563483	17.640434	0.974051	8.802050	0.000000	0.000000
3150.675036	617.397887	183.228787	0.563483	17.640388	0.974051	8.802027	0.000000	0.000000
3150.695038	617.397967	183.216500	0.563488	17.639206	0.974058	8.801437	0.000000	0.000000
3150.715040	617.397967	183.221861	0.563486	17.639722	0.974055	8.801694	0.000000	0.000000
3150.735042	617.397887	183.224598	0.563485	17.639985	0.974053	8.801826	0.000000	0.000000
3150.755044	617.397967	183.218100	0.563487	17.639360	0.974057	8.801514	0.000000	0.000000
3150.775046	617.397967	183.217300	0.563487	17.639283	0.974057	8.801475	0.000000	0.000000
3150.795048	617.397887	183.215364	0.563488	17.639096	0.974058	8.801382	0.000000	0.000000
3150.815050	617.397967	183.212414	0.563489	17.638812	0.974060	8.801240	0.000000	0.000000
3150.835052	617.397967	183.216608	0.563488	17.639216	0.974058	8.801442	0.000000	0.000000
3150.855054	617.397887	183.223298	0.563485	17.639860	0.974054	8.801763	0.000000	0.000000
3150.875056	617.397967	183.226986	0.563484	17.640215	0.974052	8.801940	0.000000	0.000000
3150.895058	617.397967	183.219051	0.563487	17.639451	0.974057	8.801559	0.000000	0.000000
3150.915060	617.397967	183.210898	0.563490	17.638666	0.974061	8.801168	0.000000	0.000000
3150.935062	617.397967	183.213678	0.563489	17.638934	0.974059	8.801301	0.000000	0.000000
3150.955064	617.397887	183.213211	0.563489	17.638889	0.974059	8.801279	0.000000	0.000000
3150.975066	617.397967	183.205584	0.563491	17.638155	0.974064	8.800912	0.000000	0.000000
3150.995068	617.397967	183.217845	0.563487	17.639335	0.974057	8.801501	0.000000	0.000000
3151.015070	617.397967	183.204116	0.563492	17.638013	0.974064	8.800842	0.000000	0.000000
3151.035072	617.397967	183.216014	0.563488	17.639159	0.974058	8.801413	0.000000	0.000000
3151.055074	617.397967	183.205353	0.563491	17.638132	0.974064	8.800901	0.000000	0.000000
3151.075076	617.397887	183.199887	0.563493	17.637606	0.974067	8.800639	0.000000	0.000000
3151.095078	617.397967	183.197160	0.563494	17.637344	0.974068	8.800508	0.000000	0.000000
3151.115080	617.397967	183.204977	0.563492	17.638096	0.974064	8.800883	0.000000	0.000000
3151.135082	617.397887	183.198652	0.563494	17.637487	0.974067	8.800579	0.000000	0.000000
3151.155084	617.397887	183.189842	0.563497	17.636639	0.974072	8.800156	0.000000	0.000000
3151.175086	617.397967	183.195760	0.563495	17.637209	0.974069	8.800440	0.000000	0.000000
3151.195088	617.397967	183.198973	0.563494	17.637518	0.974067	8.800595	0.000000	0.000000
3151.215090	617.397887	183.207435	0.563491	17.638333	0.974063	8.801001	0.000000	0.000000
3151.235092	617.397967	183.189322	0.563497	17.636589	0.974072	8.800131	0.000000	0.000000
3151.255094	617.397967	183.195466	0.563495	17.637180	0.974069	8.800426	0.000000	0.000000
3151.275096	617.397887	183.192824	0.563496	17.636926	0.974070	8.800299	0.000000	0.000000
3151.295098	617.397967	183.195223	0.563495	17.637157	0.974069	8.800415	0.000000	0.000000
3151.315100	617.397967	183.191900	0.563496	17.636837	0.974071	8.800255	0.000000	0.000000
3151.335102	617.397887	183.197673	0.563494	17.637393	0.974068	8.800532	0.000000	0.000000
3151.355104	617.397967	183.190368	0.563496	17.636690	0.974072	8.800181	0.000000	0.000000
3151.375106	617.397967	183.182401	0.563499	17.635923	0.974076	8.799799	0.000000	0.000000
3151.395108	617.397887	183.175516	0.563501	17.635260	0.974080	8.799468	0.000000	0.000000
3151.415110	617.397967	183.190451	0.563496	17.636698	0.974072	8.800185	0.000000	0.000000
3151.435112	617.397967	183.192941	0.563496	17.636937	0.974070	8.800305	0.000000	0.000000
3151.455114	617.397887	183.189258	0.563497	17.636583	0.974072	8.800128	0.000000	0.000000
3151.475116	617.397967	183.178771	0.563500	17.635573	0.974078	8.799624	0.000000	0.000000
3151.495118	617.397967	183.177429	0.563501	17.635444	0.974079	8.799560	0.000000	0.000000
3151.515120	617.397887	183.190376	0.563496	17.636690	0.974072	8.800182	0.000000	0.000000
3151.535122	617.397967	183.167072	0.563504	17.634447	0.974084	8.799062	0.000000	0.000000
3151.555124	617.397967	183.182780	0.563499	17.635959	0.974076	8.799817	0.000000	0.000000
3151.575126	617.397887	183.176287	0.563501	17.635334	0.974079	8.799505	0.000000	0.000000
3151.595128	617.397967	183.176838	0.563501	17.635387	0.974079	8.799531	0.000000	0.000000
3151.615130	617.397967	183.180734	0.563500	17.635762	0.974077	8.799719	0.000000	0.000000
3151.635132	617.397887	183.182751	0.563499	17.635956	0.974076	8.799815	0.000000	0.000000
3151.655134	617.397967	183.187318	0.563497	17.636396	0.974073	8.800035	0.000000	0.000000
3151.675136	617.397967	183.179399	0.563500	17.635634	0.974078	8.799654	0.000000	0.000000
3151.695138	617.397967	183.190447	0.563496	17.636697	0.974072	8.800185	0.000000	0.000000
3151.715140	617.397967	183.184368	0.563498	17.636112	0.974075	8.799893	0.000000	0.000000
3151.735142	617.397967	183.167606	0.563504	17.634498	0.974084	8.799088	0.000000	0.000000
3151.755144	617.397967	183.191883	0.563496	17.636836	0.974071	8.800254	0.000000	0.000000
3151.775146	617.397967	183.178152	0.563501	17.635514	0.974078	8.799595	0.000000	0.000000
3151.795148	617.397967	183.185854	0.563498	17.636255	0.974074	8.799965	0.000000	0.000000
3151.815150	617.397887	183.173998	0.563502	17.635114	0.974080	8.799395	0.000000	0.000000
3151.835152	617.397967	183.181929	0.563499	17.635877	0.974076	8.799776	0.000000	0.000000
3151.855154	617.397887	183.174172	0.563502	17.635130	0.974080	8.799403	0.000000	0.000000
3151.875156	617.397887	183.178626	0.563500	17.635559	0.974078	8.799617	0.000000	0.000000
3151.895158	617.397967	183.172941	0.563502	17.635012	0.974081	8.799344	0.000000	0.000000
3151.915160	617.397967	183.176324	0.563501	17.635338	0.974079	8.799507	0.000000	0.000000
3151.935162	617.397887	183.176114	0.563501	17.635317	0.974079	8.799497	0.000000	0.000000
3151.955164	617.397967	183.157977	0.563507	17.633571	0.974089	8.798625	0.000000	0.000000
3151.975166	617.397967	183.145123	0.563512	17.632334	0.974096	8.798008	0.000000	0.000000
3151.995168	617.397887	183.170445	0.563503	17.634772	0.974082	8.799224	0.000000	0.000000
3152.015170	617.397967	183.168430	0.563504	17.634578	0.974084	8.799128	0.000000	0.000000
3152.035172	617.397967	183.155902	0.563508	17.633371	0.974090	8.798526	0.000000	0.000000
3152.055174	617.397887	183.167888	0.563504	17.634525	0.974084	8.799101	0.000000	0.000000
3152.075176	617.397967	183.162826	0.563506	17.634038	0.974086	8.798858	0.000000	0.000000
3152.095178	617.397967	183.155999	0.563508	17.633381	0.974090	8.798530	0.000000	0.000000
3152.115180	617.397887	183.159753	0.563507	17.633742	0.974088	8.798711	0.000000	0.000000
3152.135182	617.397967	183.166680	0.563504	17.634409	0.974084	8.799043	0.000000	0.000000
3152.155184	617.397967	183.170205	0.563503	17.634748	0.974083	8.799213	0.000000	0.000000
3152.175186	617.397967	183.155454	0.563508	17.633328	0.974090	8.798504	0.000000	0.000000
3152.195188	617.397887	183.160697	0.563506	17.633833	0.974087	8.798756	0.000000	0.000000
3152.215190	617.397967	183.162681	0.563506	17.634024	0.974087	8.798851	0.000000	0.000000
3152.235192	617.397967	183.142181	0.563513	17.632050	0.974097	8.797867	0.000000	0.000000
3152.255194	617.397887	183.150131	0.563510	17.632816	0.974093	8.798248	0.000000	0.000000
3152.275196	617.397967	183.153378	0.563509	17.633128	0.974092	8.798404	0.000000	0.000000
3152.295198	617.397967	183.153121	0.563509	17.633104	0.974092	8.798392	0.000000	0.000000
3152.315200	617.397887	183.151665	0.563509	17.632964	0.974092	8.798322	0.000000	0.000000
3152.335202	617.397967	183.151803	0.563509	17.632977	0.974092	8.798329	0.000000	0.000000
3152.355204	617.397967	183.140427	0.563513	17.631882	0.974098	8.797782	0.000000	0.000000
3152.375206	617.397887	183.147457	0.563511	17.632558	0.974095	8.798120	0.000000	0.000000
3152.395208	617.397967	183.146682	0.563511	17.632484	0.974095	8.798083	0.000000	0.000000
3152.415210	617.397967	183.145405	0.563512	17.632361	0.974096	8.798021	0.000000	0.000000
3152.435212	617.397887	183.150974	0.563510	17.632897	0.974093	8.798289	0.000000	0.000000
3152.455214	617.397887	183.130109	0.563517	17.630888	0.974104	8.797287	0.000000	0.000000
3152.475216	617.397967	183.130163	0.563517	17.630893	0.974104	8.797289	0.000000	0.000000
3152.495218	617.397887	183.125636	0.563518	17.630458	0.974106	8.797072	0.000000	0.000000
3152.515220	617.397967	183.125151	0.563518	17.630411	0.974107	8.797048	0.000000	0.000000
3152.535222	617.397967	183.122146	0.563519	17.630122	0.974108	8.796904	0.000000	0.000000
3152.555224	617.397887	183.124877	0.563518	17.630384	0.974107	8.797035	0.000000	0.000000
3152.575226	617.397967	183.126647	0.563518	17.630555	0.974106	8.797120	0.000000	0.000000
3152.595228	617.397967	183.129635	0.563517	17.630843	0.974104	8.797264	0.000000	0.000000
3152.615230	617.397887	183.113562	0.563522	17.629295	0.974113	8.796492	0.000000	0.000000
3152.635232	617.397967	183.115320	0.563522	17.629464	0.974112	8.796576	0.000000	0.000000
3152.655234	617.397967	183.120845	0.563520	17.629996	0.974109	8.796842	0.000000	0.000000
3152.675236	617.397967	183.111030	0.563523	17.629051	0.974114	8.796370	0.000000	0.000000
3152.695238	617.397967	183.104879	0.563525	17.628459	0.974117	8.796075	0.000000	0.000000
3152.715240	617.397887	183.114507	0.563522	17.629386	0.974112	8.796537	0.000000	0.000000
3152.735242	617.397967	183.110280	0.563523	17.628979	0.974115	8.796334	0.000000	0.000000
3152.755244	617.397967	183.100729	0.563527	17.628060	0.974120	8.795875	0.000000	0.000000
3152.775246	617.397967	183.115153	0.563522	17.629448	0.974112	8.796568	0.000000	0.000000
3152.795248	617.397967	183.113019	0.563522	17.629243	0.974113	8.796466	0.000000	0.000000
3152.815250	617.397967	183.096821	0.563528	17.627683	0.974122	8.795688	0.000000	0.000000
3152.835252	617.397887	183.100428	0.563527	17.628031	0.974120	8.795861	0.000000	0.000000
3152.855254	617.397967	183.088332	0.563531	17.626866	0.974126	8.795280	0.000000	0.000000
3152.875256	617.397967	183.099038	0.563527	17.627897	0.974120	8.795794	0.000000	0.000000
3152.895258	617.397887	183.099246	0.563527	17.627917	0.974120	8.795804	0.000000	0.000000
3152.915260	617.397887	183.104336	0.563525	17.628407	0.974118	8.796049	0.000000	0.000000
3152.935262	617.397967	183.084325	0.563532	17.626480	0.974128	8.795087	0.000000	0.000000
3152.955264	617.397967	183.087760	0.563531	17.626811	0.974127	8.795252	0.000000	0.000000
3152.975266	617.397887	183.078385	0.563534	17.625908	0.974131	8.794802	0.000000	0.000000
3152.995268	617.397967	183.084877	0.563532	17.626533	0.974128	8.795114	0.000000	0.000000
3153.015270	617.397967	183.069564	0.563537	17.625059	0.974136	8.794378	0.000000	0.000000
3153.035272	617.397887	183.067372	0.563538	17.624848	0.974137	8.794273	0.000000	0.000000
3153.055274	617.397967	183.062442	0.563539	17.624374	0.974140	8.794036	0.000000	0.000000
3153.075276	617.397967	183.065164	0.563538	17.624636	0.974139	8.794167	0.000000	0.000000
3153.095278	617.397967	183.067129	0.563538	17.624825	0.974138	8.794261	0.000000	0.000000
3153.115280	617.397967	183.057312	0.563541	17.623880	0.974143	8.793790	0.000000	0.000000
3153.135282	617.397887	183.060380	0.563540	17.624175	0.974141	8.793937	0.000000	0.000000
3153.155284	617.397967	183.051613	0.563543	17.623331	0.974146	8.793516	0.000000	0.000000
3153.175286	617.397967	183.067074	0.563538	17.624820	0.974138	8.794259	0.000000	0.000000
3153.195288	617.397887	183.068141	0.563537	17.624922	0.974137	8.794310	0.000000	0.000000
3153.215290	617.397967	183.050686	0.563543	17.623242	0.974146	8.793471	0.000000	0.000000
3153.235292	617.397967	183.062355	0.563539	17.624365	0.974140	8.794032	0.000000	0.000000
3153.255294	617.397887	183.049368	0.563544	17.623115	0.974147	8.793408	0.000000	0.000000
3153.275296	617.397967	183.037779	0.563548	17.621999	0.974153	8.792851	0.000000	0.000000
3153.295298	617.397967	183.042045	0.563546	17.622410	0.974151	8.793056	0.000000	0.000000
3153.315300	617.397887	183.053364	0.563542	17.623500	0.974145	8.793600	0.000000	0.000000
3153.335302	617.397967	183.031397	0.563550	17.621385	0.974157	8.792545	0.000000	0.000000
3153.355304	617.397967	183.036379	0.563548	17.621864	0.974154	8.792784	0.000000	0.000000
3153.375306	617.397887	183.032499	0.563549	17.621491	0.974156	8.792598	0.000000	0.000000
3153.395308	617.397967	183.032341	0.563549	17.621476	0.974156	8.792590	0.000000	0.000000
3153.415310	617.397967	183.022995	0.563553	17.620576	0.974161	8.792141	0.000000	0.000000
3153.435312	617.397887	183.027551	0.563551	17.621014	0.974158	8.792360	0.000000	0.000000
3153.455314	617.397967	183.022405	0.563553	17.620519	0.974161	8.792113	0.000000	0.000000
3153.475316	617.397967	183.040126	0.563547	17.622225	0.974152	8.792964	0.000000	0.000000
3153.495318	617.397967	183.024765	0.563552	17.620746	0.974160	8.792226	0.000000	0.000000
3153.515320	617.397967	183.024045	0.563552	17.620677	0.974160	8.792191	0.000000	0.000000
3153.535322	617.397967	183.031304	0.563550	17.621376	0.974157	8.792540	0.000000	0.000000
3153.555324	617.397887	183.020528	0.563553	17.620338	0.974162	8.792023	0.000000	0.000000
3153.575326	617.397887	183.023193	0.563552	17.620595	0.974161	8.792151	0.000000	0.000000
3153.595328	617.397967	183.025857	0.563552	17.620851	0.974160	8.792279	0.000000	0.000000
3153.615330	617.397887	183.033147	0.563549	17.621553	0.974155	8.792629	0.000000	0.000000
3153.635332	617.397887	183.025220	0.563552	17.620790	0.974160	8.792248	0.000000	0.000000
3153.655334	617.397967	183.027347	0.563551	17.620995	0.974159	8.792350	0.000000	0.000000
3153.675336	617.397887	183.020006	0.563554	17.620288	0.974163	8.791997	0.000000	0.000000
3153.695338	617.397887	183.029569	0.563550	17.621209	0.974157	8.792457	0.000000	0.000000
3153.715340	617.397967	183.018121	0.563554	17.620107	0.974164	8.791907	0.000000	0.000000
3153.735342	617.397967	183.032874	0.563549	17.621527	0.974156	8.792616	0.000000	0.000000
3153.755344	617.397887	183.017153	0.563554	17.620013	0.974164	8.791860	0.000000	0.000000
3153.775346	617.397967	183.016186	0.563555	17.619920	0.974165	8.791814	0.000000	0.000000
3153.795348	617.397967	183.033215	0.563549	17.621560	0.974156	8.792632	0.000000	0.000000
3153.815350	617.397887	183.016686	0.563555	17.619968	0.974164	8.791838	0.000000	0.000000
3153.835352	617.397887	183.019171	0.563554	17.620208	0.974163	8.791957	0.000000	0.000000
3153.855354	617.397967	183.006410	0.563558	17.618979	0.974170	8.791344	0.000000	0.000000
3153.875356	617.397887	183.005241	0.563558	17.618867	0.974170	8.791288	0.000000	0.000000
3153.895358	617.397887	183.026140	0.563551	17.620879	0.974159	8.792292	0.000000	0.000000
3153.915360	617.397967	183.015694	0.563555	17.619873	0.974165	8.791790	0.000000	0.000000
3153.935362	617.397967	183.016117	0.563555	17.619914	0.974165	8.791811	0.000000	0.000000
3153.955364	617.397887	183.005530	0.563558	17.618894	0.974170	8.791302	0.000000	0.000000
3153.975366	617.397967	183.004346	0.563559	17.618780	0.974171	8.791245	0.000000	0.000000
3153.995368	617.397887	182.995195	0.563562	17.617899	0.974176	8.790806	0.000000	0.000000
3154.015370	617.397887	183.004010	0.563559	17.618748	0.974171	8.791229	0.000000	0.000000
3154.035372	617.397967	183.004440	0.563559	17.618789	0.974171	8.791250	0.000000	0.000000
3154.055374	617.397887	183.002606	0.563559	17.618613	0.974172	8.791162	0.000000	0.000000
3154.075376	617.397887	182.996189	0.563562	17.617995	0.974175	8.790853	0.000000	0.000000
3154.095378	617.397967	182.994830	0.563562	17.617864	0.974176	8.790788	0.000000	0.000000
3154.115380	617.397967	183.004026	0.563559	17.618750	0.974171	8.791230	0.000000	0.000000
3154.135382	617.397887	182.995858	0.563562	17.617963	0.974175	8.790837	0.000000	0.000000
3154.155384	617.397967	183.001730	0.563560	17.618529	0.974172	8.791120	0.000000	0.000000
3154.175386	617.397967	182.985334	0.563565	17.616950	0.974181	8.790332	0.000000	0.000000
3154.195388	617.397887	182.995136	0.563562	17.617894	0.974176	8.790803	0.000000	0.000000
3154.215390	617.397967	182.976349	0.563568	17.616085	0.974186	8.789900	0.000000	0.000000
3154.235392	617.397967	182.984528	0.563566	17.616872	0.974182	8.790293	0.000000	0.000000
3154.255394	617.397887	182.992962	0.563563	17.617684	0.974177	8.790698	0.000000	0.000000
3154.275396	617.397967	183.001970	0.563560	17.618552	0.974172	8.791131	0.000000	0.000000
3154.295398	617.397967	182.984827	0.563565	17.616901	0.974181	8.790308	0.000000	0.000000
3154.315400	617.397887	182.981830	0.563566	17.616613	0.974183	8.790164	0.000000	0.000000
3154.335402	617.397967	182.985853	0.563565	17.617000	0.974181	8.790357	0.000000	0.000000
3154.355404	617.397967	182.972381	0.563570	17.615703	0.974188	8.789710	0.000000	0.000000
3154.375406	617.397887	182.980097	0.563567	17.616446	0.974184	8.790080	0.000000	0.000000
3154.395408	617.397967	182.970690	0.563570	17.615540	0.974189	8.789628	0.000000	0.000000
3154.415410	617.397967	182.974297	0.563569	17.615887	0.974187	8.789802	0.000000	0.000000
3154.435412	617.397887	182.978680	0.563567	17.616309	0.974185	8.790012	0.000000	0.000000
3154.455414	617.397967	182.990035	0.563564	17.617403	0.974179	8.790558	0.000000	0.000000
3154.475416	617.397887	182.988997	0.563564	17.617303	0.974179	8.790508	0.000000	0.000000
3154.495418	617.397967	182.969821	0.563570	17.615456	0.974189	8.789587	0.000000	0.000000
3154.515420	617.397967	182.982187	0.563566	17.616647	0.974183	8.790181	0.000000	0.000000
3154.535422	617.397887	182.974793	0.563569	17.615935	0.974187	8.789826	0.000000	0.000000
3154.555424	617.397967	182.969891	0.563570	17.615463	0.974189	8.789590	0.000000	0.000000
3154.575426	617.397967	182.985701	0.563565	17.616985	0.974181	8.790350	0.000000	0.000000
3154.595428	617.397887	182.976056	0.563568	17.616057	0.974186	8.789886	0.000000	0.000000
3154.615430	617.397967	182.981107	0.563567	17.616543	0.974183	8.790129	0.000000	0.000000
3154.635432	617.397967	182.972339	0.563570	17.615699	0.974188	8.789708	0.000000	0.000000
3154.655434	617.397887	182.973029	0.563569	17.615765	0.974188	8.789741	0.000000	0.000000
3154.675436	617.397967	182.973435	0.563569	17.615804	0.974187	8.789760	0.000000	0.000000
3154.695438	617.397967	182.970231	0.563570	17.615496	0.974189	8.789606	0.000000	0.000000
3154.715440	617.397967	182.975166	0.563569	17.615971	0.974187	8.789843	0.000000	0.000000
3154.735442	617.397967	182.959437	0.563574	17.614457	0.974195	8.789088	0.000000	0.000000
3154.755444	617.397967	182.971605	0.563570	17.615628	0.974188	8.789672	0.000000	0.000000
3154.775446	617.397967	182.979473	0.563567	17.616386	0.974184	8.790050	0.000000	0.000000
3154.795448	617.397967	182.975452	0.563569	17.615999	0.974186	8.789857	0.000000	0.000000
3154.815450	617.398048	182.971999	0.563570	17.615666	0.974188	8.789691	0.000000	0.000000
3154.835452	617.397967	182.970593	0.563570	17.615531	0.974189	8.789624	0.000000	0.000000
3154.855454	617.397967	182.964522	0.563572	17.614946	0.974192	8.789332	0.000000	0.000000
3154.875456	617.397887	182.958862	0.563574	17.614401	0.974195	8.789060	0.000000	0.000000
3154.895458	617.397967	182.950152	0.563577	17.613563	0.974200	8.788642	0.000000	0.000000
3154.915460	617.397967	182.962868	0.563573	17.614787	0.974193	8.789253	0.000000	0.000000
3154.935462	617.397967	182.953964	0.563576	17.613930	0.974198	8.788825	0.000000	0.000000
3154.955464	617.397887	182.963903	0.563572	17.614887	0.974192	8.789302	0.000000	0.000000
3154.975466	617.397967	182.965223	0.563572	17.615014	0.974192	8.789366	0.000000	0.000000
3154.995468	617.397967	182.952129	0.563576	17.613753	0.974199	8.788737	0.000000	0.000000
3155.015470	617.397887	182.949257	0.563577	17.613477	0.974200	8.788599	0.000000	0.000000
3155.035472	617.397967	182.958690	0.563574	17.614385	0.974195	8.789052	0.000000	0.000000
3155.055474	617.397967	182.943642	0.563579	17.612936	0.974203	8.788329	0.000000	0.000000
3155.074476	617.397887	182.952733	0.563576	17.613811	0.974198	8.788766	0.000000	0.000000
3155.094478	617.397967	182.959443	0.563574	17.614457	0.974195	8.789088	0.000000	0.000000
3155.114480	617.397967	182.954022	0.563576	17.613935	0.974198	8.788828	0.000000	0.000000
3155.134482	617.397887	182.932922	0.563583	17.611904	0.974209	8.787814	0.000000	0.000000
3155.154484	617.397967	182.954637	0.563576	17.613995	0.974197	8.788857	0.000000	0.000000
3155.174486	617.397967	182.943179	0.563579	17.612891	0.974204	8.788307	0.000000	0.000000
3155.194488	617.397887	182.955466	0.563575	17.614074	0.974197	8.788897	0.000000	0.000000
3155.214490	617.397967	182.942133	0.563580	17.612791	0.974204	8.788257	0.000000	0.000000
3155.234492	617.397967	182.943917	0.563579	17.612963	0.974203	8.788342	0.000000	0.000000
3155.254494	617.397887	182.942928	0.563579	17.612867	0.974204	8.788295	0.000000	0.000000
3155.274496	617.397967	182.944703	0.563579	17.613038	0.974203	8.788380	0.000000	0.000000
3155.294498	617.397967	182.944931	0.563579	17.613060	0.974203	8.788391	0.000000	0.000000
3155.314500	617.397887	182.958820	0.563574	17.614397	0.974195	8.789058	0.000000	0.000000
3155.334502	617.397967	182.962311	0.563573	17.614733	0.974193	8.789226	0.000000	0.000000
3155.354504	617.397967	182.966678	0.563571	17.615154	0.974191	8.789436	0.000000	0.000000
3155.374506	617.397887	182.952519	0.563576	17.613791	0.974198	8.788756	0.000000	0.000000
3155.394508	617.397967	182.953751	0.563576	17.613909	0.974198	8.788815	0.000000	0.000000
3155.414510	617.397967	182.944984	0.563579	17.613065	0.974203	8.788394	0.000000	0.000000
3155.434512	617.397887	182.940161	0.563580	17.612601	0.974205	8.788162	0.000000	0.000000
3155.454514	617.397887	182.938280	0.563581	17.612420	0.974206	8.788071	0.000000	0.000000
3155.474516	617.397967	182.945328	0.563579	17.613098	0.974202	8.788410	0.000000	0.000000
3155.494518	617.397967	182.944062	0.563579	17.612977	0.974203	8.788349	0.000000	0.000000
3155.514520	617.397887	182.952170	0.563576	17.613757	0.974199	8.788739	0.000000	0.000000
3155.534522	617.397967	182.935562	0.563582	17.612158	0.974208	8.787941	0.000000	0.000000
3155.554524	617.397967	182.939561	0.563581	17.612543	0.974206	8.788133	0.000000	0.000000
3155.574526	617.397887	182.943093	0.563579	17.612883	0.974204	8.788303	0.000000	0.000000
3155.594528	617.397967	182.934320	0.563582	17.612039	0.974208	8.787881	0.000000	0.000000
3155.614530	617.397967	182.936202	0.563582	17.612220	0.974207	8.787972	0.000000	0.000000
3155.634532	617.397887	182.935476	0.563582	17.612150	0.974208	8.787937	0.000000	0.000000
3155.654534	617.397967	182.935162	0.563582	17.612120	0.974208	8.787922	0.000000	0.000000
3155.674536	617.397967	182.940363	0.563580	17.612620	0.974205	8.788172	0.000000	0.000000
3155.694538	617.397887	182.928303	0.563584	17.611459	0.974211	8.787592	0.000000	0.000000
3155.714540	617.397967	182.936001	0.563582	17.612200	0.974207	8.787962	0.000000	0.000000
3155.734542	617.397967	182.929351	0.563584	17.611560	0.974211	8.787643	0.000000	0.000000
3155.754544	617.397887	182.930719	0.563583	17.611692	0.974210	8.787708	0.000000	0.000000
3155.774546	617.397967	182.917630	0.563588	17.610432	0.974217	8.787079	0.000000	0.000000
3155.794548	617.397967	182.920212	0.563587	17.610680	0.974216	8.787204	0.000000	0.000000
3155.814550	617.397887	182.912090	0.563590	17.609898	0.974220	8.786813	0.000000	0.000000
3155.834552	617.397967	182.908028	0.563591	17.609507	0.974222	8.786618	0.000000	0.000000
3155.854554	617.397967	182.917423	0.563588	17.610412	0.974217	8.787070	0.000000	0.000000
3155.874556	617.397967	182.927648	0.563585	17.611396	0.974212	8.787561	0.000000	0.000000
3155.894558	617.397967	182.906262	0.563592	17.609337	0.974223	8.786533	0.000000	0.000000
3155.914560	617.397967	182.913297	0.563589	17.610015	0.974220	8.786871	0.000000	0.000000
3155.934562	617.397887	182.905742	0.563592	17.609287	0.974223	8.786508	0.000000	0.000000
3155.954564	617.397967	182.905726	0.563592	17.609286	0.974224	8.786508	0.000000	0.000000
3155.974566	617.397967	182.914158	0.563589	17.610097	0.974219	8.786913	0.000000	0.000000
3155.994568	617.397887	182.900780	0.563594	17.608810	0.974226	8.786270	0.000000	0.000000
3156.014570	617.397967	182.922004	0.563586	17.610853	0.974215	8.787290	0.000000	0.000000
3156.034572	617.397967	182.915381	0.563589	17.610215	0.974218	8.786971	0.000000	0.000000
3156.054574	617.397967	182.921351	0.563587	17.610790	0.974215	8.787258	0.000000	0.000000
3156.074576	617.397967	182.905759	0.563592	17.609289	0.974224	8.786509	0.000000	0.000000
3156.094578	617.397887	182.913613	0.563589	17.610045	0.974219	8.786886	0.000000	0.000000
3156.114580	617.397967	182.901751	0.563593	17.608903	0.974226	8.786317	0.000000	0.000000
3156.134582	617.397967	182.905723	0.563592	17.609285	0.974224	8.786507	0.000000	0.000000
3156.154584	617.397887	182.899411	0.563594	17.608678	0.974227	8.786204	0.000000	0.000000
3156.174586	617.397967	182.901000	0.563594	17.608831	0.974226	8.786281	0.000000	0.000000
3156.194588	617.397967	182.880538	0.563600	17.606861	0.974237	8.785298	0.000000	0.000000
3156.214590	617.397887	182.883733	0.563599	17.607168	0.974235	8.785451	0.000000	0.000000
3156.234592	617.397967	182.882857	0.563600	17.607084	0.974236	8.785409	0.000000	0.000000
3156.254594	617.397967	182.881582	0.563600	17.606961	0.974236	8.785348	0.000000	0.000000
3156.274596	617.397887	182.897991	0.563594	17.608541	0.974228	8.786136	0.000000	0.000000
3156.294598	617.397967	182.864192	0.563606	17.605287	0.974246	8.784512	0.000000	0.000000
3156.314600	617.397967	182.883929	0.563599	17.607187	0.974235	8.785461	0.000000	0.000000
3156.334602	617.397887	182.879944	0.563601	17.606803	0.974237	8.785269	0.000000	0.000000
3156.354604	617.397887	182.870844	0.563604	17.605927	0.974242	8.784832	0.000000	0.000000
3156.374606	617.397967	182.877801	0.563601	17.606597	0.974238	8.785166	0.000000	0.000000
3156.394608	617.397967	182.869190	0.563604	17.605768	0.974243	8.784752	0.000000	0.000000
3156.414610	617.397887	182.874332	0.563602	17.606263	0.974240	8.785000	0.000000	0.000000
3156.434612	617.397967	182.885782	0.563599	17.607366	0.974234	8.785550	0.000000	0.000000
3156.454614	617.397967	182.889679	0.563597	17.607741	0.974232	8.785737	0.000000	0.000000
3156.474616	617.397887	182.874980	0.563602	17.606326	0.974240	8.785031	0.000000	0.000000
3156.494618	617.397967	182.870831	0.563604	17.605926	0.974242	8.784831	0.000000	0.000000
3156.514620	617.397967	182.878873	0.563601	17.606700	0.974238	8.785218	0.000000	0.000000
3156.534622	617.397887	182.873691	0.563603	17.606201	0.974241	8.784969	0.000000	0.000000
3156.554624	617.397967	182.864124	0.563606	17.605280	0.974246	8.784509	0.000000	0.000000
3156.574626	617.397967	182.877604	0.563601	17.606578	0.974239	8.785157	0.000000	0.000000
3156.594628	617.397887	182.856597	0.563608	17.604556	0.974250	8.784148	0.000000	0.000000
3156.614630	617.397967	182.858578	0.563608	17.604747	0.974249	8.784243	0.000000	0.000000
3156.634632	617.397967	182.865499	0.563605	17.605413	0.974245	8.784575	0.000000	0.000000
3156.654634	617.397887	182.860029	0.563607	17.604886	0.974248	8.784312	0.000000	0.000000
3156.674636	617.397967	182.862017	0.563607	17.605078	0.974247	8.784408	0.000000	0.000000
3156.694638	617.397967	182.861926	0.563607	17.605069	0.974247	8.784404	0.000000	0.000000
3156.714640	617.397887	182.844370	0.563612	17.603379	0.974256	8.783560	0.000000	0.000000
3156.734642	617.397967	182.838668	0.563614	17.602830	0.974259	8.783286	0.000000	0.000000
3156.754644	617.397967	182.844547	0.563612	17.603396	0.974256	8.783569	0.000000	0.000000
3156.774646	617.397887	182.840884	0.563614	17.603043	0.974258	8.783393	0.000000	0.000000
3156.794648	617.397967	182.848027	0.563611	17.603731	0.974254	8.783736	0.000000	0.000000
3156.814650	617.397967	182.848363	0.563611	17.603763	0.974254	8.783752	0.000000	0.000000
3156.834652	617.397887	182.839787	0.563614	17.602937	0.974259	8.783340	0.000000	0.000000
3156.854654	617.397967	182.836085	0.563615	17.602581	0.974261	8.783162	0.000000	0.000000
3156.874656	617.397967	182.844461	0.563613	17.603387	0.974256	8.783565	0.000000	0.000000
3156.894658	617.397887	182.834108	0.563616	17.602391	0.974262	8.783067	0.000000	0.000000
3156.914660	617.397967	182.846111	0.563612	17.603546	0.974255	8.783644	0.000000	0.000000
3156.934662	617.397967	182.846594	0.563612	17.603593	0.974255	8.783667	0.000000	0.000000
3156.954664	617.397887	182.836419	0.563615	17.602613	0.974260	8.783178	0.000000	0.000000
3156.974666	617.397967	182.855153	0.563609	17.604417	0.974251	8.784078	0.000000	0.000000
3156.994668	617.397967	182.842209	0.563613	17.603171	0.974257	8.783456	0.000000	0.000000
3157.014670	617.397887	182.839038	0.563614	17.602865	0.974259	8.783304	0.000000	0.000000
3157.034672	617.397967	182.843285	0.563613	17.603274	0.974257	8.783508	0.000000	0.000000
3157.054674	617.397967	182.833797	0.563616	17.602361	0.974262	8.783052	0.000000	0.000000
3157.074676	617.397887	182.821683	0.563620	17.601194	0.974268	8.782470	0.000000	0.000000
3157.094678	617.397967	182.823422	0.563620	17.601362	0.974267	8.782554	0.000000	0.000000
3157.114680	617.397967	182.835483	0.563616	17.602523	0.974261	8.783133	0.000000	0.000000
3157.134682	617.397967	182.826159	0.563619	17.601625	0.974266	8.782685	0.000000	0.000000
3157.154684	617.397887	182.819187	0.563621	17.600954	0.974270	8.782350	0.000000	0.000000
3157.174686	617.397967	182.834070	0.563616	17.602387	0.974262	8.783065	0.000000	0.000000
3157.194688	617.397967	182.833993	0.563616	17.602380	0.974262	8.783062	0.000000	0.000000
3157.214690	617.397887	182.830859	0.563617	17.602078	0.974263	8.782911	0.000000	0.000000
3157.234692	617.397967	182.831066	0.563617	17.602098	0.974263	8.782921	0.000000	0.000000
3157.254694	617.397967	182.835626	0.563615	17.602537	0.974261	8.783140	0.000000	0.000000
3157.274696	617.397887	182.821825	0.563620	17.601208	0.974268	8.782477	0.000000	0.000000
3157.294698	617.397967	182.836579	0.563615	17.602629	0.974260	8.783186	0.000000	0.000000
3157.314700	617.397967	182.826011	0.563619	17.601611	0.974266	8.782678	0.000000	0.000000
3157.334702	617.397887	182.821540	0.563620	17.601181	0.974268	8.782463	0.000000	0.000000
3157.354704	617.397887	182.818501	0.563621	17.600888	0.974270	8.782317	0.000000	0.000000
3157.374706	617.397967	182.806294	0.563625	17.599713	0.974277	8.781731	0.000000	0.000000
3157.394708	617.397967	182.803604	0.563626	17.599454	0.974278	8.781602	0.000000	0.000000
3157.414710	617.397967	182.800271	0.563627	17.599133	0.974280	8.781442	0.000000	0.000000
3157.434712	617.397967	182.806547	0.563625	17.599737	0.974276	8.781743	0.000000	0.000000
3157.454714	617.397967	182.806828	0.563625	17.599764	0.974276	8.781757	0.000000	0.000000
3157.474716	617.397967	182.793323	0.563630	17.598464	0.974283	8.781108	0.000000	0.000000
3157.494718	617.397967	182.800611	0.563627	17.599166	0.974280	8.781458	0.000000	0.000000
3157.514720	617.397967	182.823609	0.563619	17.601380	0.974267	8.782563	0.000000	0.000000
3157.534722	617.397887	182.802717	0.563626	17.599368	0.974278	8.781559	0.000000	0.000000
3157.554724	617.397967	182.803734	0.563626	17.599466	0.974278	8.781608	0.000000	0.000000
3157.574726	617.397967	182.809269	0.563624	17.599999	0.974275	8.781874	0.000000	0.000000
3157.594728	617.397887	182.793086	0.563630	17.598441	0.974283	8.781097	0.000000	0.000000
3157.614730	617.397967	182.820484	0.563621	17.601079	0.974269	8.782413	0.000000	0.000000
3157.634732	617.397967	182.802545	0.563627	17.599352	0.974279	8.781551	0.000000	0.000000
3157.654734	617.397887	182.799668	0.563627	17.599075	0.974280	8.781413	0.000000	0.000000
3157.674736	617.397967	182.795667	0.563629	17.598690	0.974282	8.781221	0.000000	0.000000
3157.694738	617.397967	182.791324	0.563630	17.598272	0.974285	8.781012	0.000000	0.000000
3157.714740	617.397887	182.788050	0.563631	17.597956	0.974286	8.780855	0.000000	0.000000
3157.734742	617.397967	182.782265	0.563633	17.597399	0.974289	8.780577	0.000000	0.000000
3157.754744	617.397967	182.779108	0.563634	17.597096	0.974291	8.780425	0.000000	0.000000
3157.774746	617.397887	182.790750	0.563630	17.598216	0.974285	8.780984	0.000000	0.000000
3157.794748	617.397967	182.790907	0.563630	17.598231	0.974285	8.780992	0.000000	0.000000
3157.814750	617.397967	182.781803	0.563634	17.597355	0.974290	8.780555	0.000000	0.000000
3157.834752	617.397887	182.788041	0.563631	17.597956	0.974286	8.780854	0.000000	0.000000
3157.854754	617.397887	182.767558	0.563638	17.595984	0.974297	8.779870	0.000000	0.000000
3157.874756	617.397967	182.779887	0.563634	17.597171	0.974291	8.780463	0.000000	0.000000
3157.894758	617.397967	182.772304	0.563637	17.596440	0.974295	8.780098	0.000000	0.000000
3157.914760	617.397887	182.772005	0.563637	17.596412	0.974295	8.780084	0.000000	0.000000
3157.934762	617.397887	182.782275	0.563633	17.597400	0.974289	8.780577	0.000000	0.000000
3157.954764	617.397967	182.776884	0.563635	17.596881	0.974292	8.780318	0.000000	0.000000
3157.974766	617.397967	182.771055	0.563637	17.596320	0.974295	8.780038	0.000000	0.000000
3157.994768	617.397887	182.766099	0.563639	17.595843	0.974298	8.779800	0.000000	0.000000
3158.014770	617.397967	182.777393	0.563635	17.596930	0.974292	8.780343	0.000000	0.000000
3158.034772	617.397967	182.777127	0.563635	17.596905	0.974292	8.780330	0.000000	0.000000
3158.054774	617.397967	182.778582	0.563635	17.597045	0.974291	8.780400	0.000000	0.000000
3158.074776	617.397887	182.769026	0.563638	17.596125	0.974296	8.779941	0.000000	0.000000
3158.094778	617.397967	182.769862	0.563638	17.596205	0.974296	8.779981	0.000000	0.000000
3158.114780	617.397967	182.761362	0.563640	17.595387	0.974301	8.779573	0.000000	0.000000
3158.134782	617.397887	182.759729	0.563641	17.595230	0.974301	8.779494	0.000000	0.000000
3158.154784	617.397967	182.745077	0.563646	17.593819	0.974309	8.778790	0.000000	0.000000
3158.174786	617.397967	182.754076	0.563643	17.594686	0.974304	8.779223	0.000000	0.000000
3158.194788	617.397887	182.744214	0.563646	17.593736	0.974310	8.778749	0.000000	0.000000
3158.214790	617.397887	182.743187	0.563646	17.593637	0.974310	8.778700	0.000000	0.000000
3158.234792	617.397967	182.740427	0.563647	17.593371	0.974312	8.778567	0.000000	0.000000
3158.254794	617.397887	182.740127	0.563647	17.593343	0.974312	8.778552	0.000000	0.000000
3158.274796	617.397887	182.740911	0.563647	17.593418	0.974311	8.778590	0.000000	0.000000
3158.294798	617.397967	182.732535	0.563650	17.592612	0.974316	8.778188	0.000000	0.000000
3158.314800	617.397967	182.735955	0.563649	17.592941	0.974314	8.778352	0.000000	0.000000
3158.334802	617.397887	182.729995	0.563651	17.592367	0.974317	8.778066	0.000000	0.000000
3158.354804	617.397887	182.729239	0.563651	17.592294	0.974318	8.778029	0.000000	0.000000
3158.374806	617.397967	182.733759	0.563650	17.592730	0.974315	8.778247	0.000000	0.000000
3158.394808	617.397887	182.720399	0.563654	17.591443	0.974322	8.777605	0.000000	0.000000
3158.414810	617.397967	182.724230	0.563653	17.591812	0.974320	8.777789	0.000000	0.000000
3158.434812	617.397967	182.719418	0.563654	17.591349	0.974323	8.777558	0.000000	0.000000
3158.454814	617.397887	182.713352	0.563656	17.590765	0.974326	8.777266	0.000000	0.000000
3158.474816	617.397887	182.725964	0.563652	17.591979	0.974319	8.777872	0.000000	0.000000
3158.494818	617.397967	182.719682	0.563654	17.591374	0.974323	8.777570	0.000000	0.000000
3158.514820	617.397967	182.720816	0.563654	17.591483	0.974322	8.777625	0.000000	0.000000
3158.534822	617.397887	182.718831	0.563655	17.591292	0.974323	8.777529	0.000000	0.000000
3158.554824	617.397887	182.728730	0.563651	17.592245	0.974318	8.778005	0.000000	0.000000
3158.574826	617.397967	182.728270	0.563651	17.592201	0.974318	8.777983	0.000000	0.000000
3158.594828	617.397967	182.723011	0.563653	17.591695	0.974321	8.777730	0.000000	0.000000
3158.614830	617.397887	182.715613	0.563656	17.590983	0.974325	8.777375	0.000000	0.000000
3158.634832	617.397967	182.714869	0.563656	17.590911	0.974325	8.777339	0.000000	0.000000
3158.654834	617.397967	182.726002	0.563652	17.591983	0.974319	8.777874	0.000000	0.000000
3158.674836	617.397967	182.722040	0.563654	17.591601	0.974321	8.777684	0.000000	0.000000
3158.694838	617.397967	182.714954	0.563656	17.590919	0.974325	8.777343	0.000000	0.000000
3158.714840	617.397967	182.714495	0.563656	17.590875	0.974325	8.777321	0.000000	0.000000
3158.734842	617.397887	182.720709	0.563654	17.591473	0.974322	8.777620	0.000000	0.000000
3158.754844	617.397967	182.711422	0.563657	17.590579	0.974327	8.777174	0.000000	0.000000
3158.774846	617.397967	182.706646	0.563659	17.590119	0.974330	8.776944	0.000000	0.000000
3158.794848	617.397887	182.701649	0.563660	17.589638	0.974332	8.776704	0.000000	0.000000
3158.814850	617.397967	182.708172	0.563658	17.590266	0.974329	8.777017	0.000000	0.000000
3158.834852	617.397967	182.706631	0.563659	17.590118	0.974330	8.776943	0.000000	0.000000
3158.854854	617.397887	182.706868	0.563659	17.590141	0.974329	8.776955	0.000000	0.000000
3158.874856	617.397967	182.703560	0.563660	17.589822	0.974331	8.776796	0.000000	0.000000
3158.894858	617.397967	182.707118	0.563659	17.590165	0.974329	8.776967	0.000000	0.000000
3158.914860	617.397967	182.695916	0.563662	17.589086	0.974335	8.776429	0.000000	0.000000
3158.934862	617.397967	182.693146	0.563663	17.588819	0.974337	8.776296	0.000000	0.000000
3158.954864	617.397967	182.695121	0.563663	17.589010	0.974336	8.776390	0.000000	0.000000
3158.974866	617.397967	182.697988	0.563662	17.589286	0.974334	8.776528	0.000000	0.000000
3158.994868	617.397967	182.689654	0.563664	17.588483	0.974339	8.776128	0.000000	0.000000
3159.014870	617.397967	182.691784	0.563664	17.588688	0.974338	8.776230	0.000000	0.000000
3159.034872	617.397887	182.688658	0.563665	17.588387	0.974339	8.776080	0.000000	0.000000
3159.054874	617.397967	182.693996	0.563663	17.588901	0.974336	8.776336	0.000000	0.000000
3159.074876	617.397967	182.699691	0.563661	17.589450	0.974333	8.776610	0.000000	0.000000
3159.094878	617.397887	182.709294	0.563658	17.590374	0.974328	8.777071	0.000000	0.000000
3159.114880	617.397967	182.706607	0.563659	17.590115	0.974330	8.776942	0.000000	0.000000
3159.134882	617.397967	182.707574	0.563658	17.590209	0.974329	8.776989	0.000000	0.000000
3159.154884	617.397967	182.709047	0.563658	17.590350	0.974328	8.777059	0.000000	0.000000
3159.174886	617.397967	182.690558	0.563664	17.588570	0.974338	8.776171	0.000000	0.000000
3159.194888	617.397967	182.690050	0.563664	17.588521	0.974339	8.776147	0.000000	0.000000
3159.214890	617.397887	182.708934	0.563658	17.590339	0.974328	8.777054	0.000000	0.000000
3159.234892	617.397967	182.688756	0.563665	17.588397	0.974339	8.776085	0.000000	0.000000
3159.254894	617.397967	182.681260	0.563667	17.587675	0.974343	8.775725	0.000000	0.000000
3159.274896	617.397887	182.697471	0.563662	17.589236	0.974334	8.776503	0.000000	0.000000
3159.294898	617.397967	182.697243	0.563662	17.589214	0.974335	8.776492	0.000000	0.000000
3159.314900	617.397967	182.693080	0.563663	17.588813	0.974337	8.776292	0.000000	0.000000
3159.334902	617.397887	182.692263	0.563663	17.588734	0.974337	8.776253	0.000000	0.000000
3159.354904	617.397967	182.682063	0.563667	17.587752	0.974343	8.775763	0.000000	0.000000
3159.374906	617.397967	182.684554	0.563666	17.587992	0.974341	8.775883	0.000000	0.000000
3159.394908	617.397967	182.687353	0.563665	17.588262	0.974340	8.776017	0.000000	0.000000
3159.414910	617.397967	182.696472	0.563662	17.589140	0.974335	8.776455	0.000000	0.000000
3159.434912	617.397967	182.696044	0.563662	17.589098	0.974335	8.776435	0.000000	0.000000
3159.454914	617.397967	182.688545	0.563665	17.588377	0.974339	8.776075	0.000000	0.000000
3159.474916	617.397967	182.679014	0.563668	17.587459	0.974344	8.775617	0.000000	0.000000
3159.494918	617.397887	182.680994	0.563667	17.587650	0.974343	8.775712	0.000000	0.000000
3159.514920	617.397967	182.660584	0.563674	17.585685	0.974354	8.774731	0.000000	0.000000
3159.534922	617.397967	182.670149	0.563671	17.586605	0.974349	8.775191	0.000000	0.000000
3159.554924	617.397967	182.669398	0.563671	17.586533	0.974350	8.775155	0.000000	0.000000
3159.574926	617.397967	182.671515	0.563671	17.586737	0.974348	8.775257	0.000000	0.000000
3159.594928	617.397967	182.669130	0.563671	17.586507	0.974350	8.775142	0.000000	0.000000
3159.614930	617.397967	182.663635	0.563673	17.585978	0.974353	8.774878	0.000000	0.000000
3159.634932	617.397887	182.653634	0.563676	17.585016	0.974358	8.774398	0.000000	0.000000
3159.654934	617.397967	182.659076	0.563675	17.585539	0.974355	8.774659	0.000000	0.000000
3159.674936	617.397967	182.654826	0.563676	17.585130	0.974357	8.774455	0.000000	0.000000
3159.694938	617.397887	182.653490	0.563676	17.585002	0.974358	8.774391	0.000000	0.000000
3159.714940	617.397967	182.655098	0.563676	17.585156	0.974357	8.774468	0.000000	0.000000
3159.734942	617.397967	182.644160	0.563680	17.584103	0.974363	8.773942	0.000000	0.000000
3159.754944	617.397887	182.643702	0.563680	17.584059	0.974363	8.773920	0.000000	0.000000
3159.774946	617.397967	182.657287	0.563675	17.585367	0.974356	8.774573	0.000000	0.000000
3159.794948	617.397967	182.638684	0.563682	17.583576	0.974366	8.773679	0.000000	0.000000
3159.814950	617.397887	182.646854	0.563679	17.584363	0.974361	8.774072	0.000000	0.000000
3159.834952	617.397967	182.638036	0.563682	17.583514	0.974366	8.773648	0.000000	0.000000
3159.854954	617.397967	182.639775	0.563681	17.583681	0.974365	8.773732	0.000000	0.000000
3159.874956	617.397967	182.634999	0.563683	17.583221	0.974368	8.773502	0.000000	0.000000
3159.894958	617.397967	182.645144	0.563679	17.584198	0.974362	8.773990	0.000000	0.000000
3159.914960	617.397967	182.641032	0.563681	17.583802	0.974365	8.773792	0.000000	0.000000
3159.934962	617.397967	182.626490	0.563686	17.582402	0.974372	8.773094	0.000000	0.000000
3159.954964	617.397967	182.627175	0.563685	17.582468	0.974372	8.773126	0.000000	0.000000
3159.974966	617.397967	182.634999	0.563683	17.583221	0.974368	8.773502	0.000000	0.000000
3159.994968	617.397967	182.640279	0.563681	17.583730	0.974365	8.773756	0.000000	0.000000
3160.014970	617.397967	182.639778	0.563681	17.583681	0.974365	8.773732	0.000000	0.000000
3160.034972	617.397967	182.650185	0.563678	17.584683	0.974360	8.774232	0.000000	0.000000
3160.054974	617.397887	182.655657	0.563676	17.585210	0.974357	8.774495	0.000000	0.000000
3160.074976	617.397967	182.650530	0.563678	17.584717	0.974360	8.774248	0.000000	0.000000
3160.094978	617.397967	182.639281	0.563681	17.583634	0.974366	8.773708	0.000000	0.000000
3160.114980	617.397887	182.620141	0.563688	17.581791	0.974376	8.772789	0.000000	0.000000
3160.134982	617.397967	182.618714	0.563688	17.581654	0.974377	8.772720	0.000000	0.000000
3160.154984	617.397967	182.624514	0.563686	17.582212	0.974373	8.772999	0.000000	0.000000
3160.174986	617.397887	182.629669	0.563684	17.582708	0.974371	8.773246	0.000000	0.000000
3160.194988	617.397967	182.604459	0.563693	17.580281	0.974384	8.772035	0.000000	0.000000
3160.214990	617.397967	182.615384	0.563689	17.581333	0.974378	8.772560	0.000000	0.000000
3160.234992	617.397887	182.604327	0.563693	17.580268	0.974384	8.772029	0.000000	0.000000
3160.254994	617.397967	182.600437	0.563694	17.579894	0.974386	8.771842	0.000000	0.000000
3160.274996	617.397967	182.620616	0.563688	17.581837	0.974376	8.772811	0.000000	0.000000
3160.294998	617.397887	182.608988	0.563691	17.580717	0.974382	8.772253	0.000000	0.000000
3160.315000	617.397967	182.607033	0.563692	17.580529	0.974383	8.772159	0.000000	0.000000
3160.335002	617.397967	182.602070	0.563694	17.580051	0.974385	8.771920	0.000000	0.000000
3160.355004	617.397887	182.606199	0.563692	17.580449	0.974383	8.772119	0.000000	0.000000
3160.375006	617.397967	182.603813	0.563693	17.580219	0.974385	8.772004	0.000000	0.000000
3160.395008	617.397967	182.606336	0.563692	17.580462	0.974383	8.772125	0.000000	0.000000
3160.415010	617.397887	182.604984	0.563693	17.580332	0.974384	8.772060	0.000000	0.000000
3160.435012	617.397967	182.601875	0.563694	17.580032	0.974386	8.771911	0.000000	0.000000
3160.455014	617.397967	182.590539	0.563698	17.578941	0.974392	8.771367	0.000000	0.000000
3160.475016	617.397887	182.607642	0.563692	17.580588	0.974382	8.772188	0.000000	0.000000
3160.495018	617.397967	182.593137	0.563697	17.579191	0.974390	8.771491	0.000000	0.000000
3160.515020	617.397967	182.611541	0.563691	17.580963	0.974380	8.772375	0.000000	0.000000
3160.535022	617.397887	182.594840	0.563696	17.579355	0.974389	8.771573	0.000000	0.000000
3160.555024	617.397967	182.596871	0.563696	17.579551	0.974388	8.771671	0.000000	0.000000
3160.575026	617.397967	182.600404	0.563694	17.579891	0.974386	8.771840	0.000000	0.000000
3160.595028	617.397887	182.592780	0.563697	17.579157	0.974390	8.771474	0.000000	0.000000
3160.615030	617.397967	182.600814	0.563694	17.579930	0.974386	8.771860	0.000000	0.000000
3160.635032	617.397967	182.592679	0.563697	17.579147	0.974390	8.771469	0.000000	0.000000
3160.655034	617.397887	182.592002	0.563697	17.579082	0.974391	8.771437	0.000000	0.000000
3160.675036	617.397967	182.594141	0.563696	17.579288	0.974390	8.771540	0.000000	0.000000
3160.695038	617.397967	182.583339	0.563700	17.578248	0.974395	8.771021	0.000000	0.000000
3160.715040	617.397967	182.589108	0.563698	17.578803	0.974392	8.771298	0.000000	0.000000
3160.735042	617.397967	182.590060	0.563698	17.578895	0.974392	8.771344	0.000000	0.000000
3160.755044	617.397967	182.594404	0.563696	17.579313	0.974390	8.771552	0.000000	0.000000
3160.775046	617.397967	182.588216	0.563698	17.578717	0.974393	8.771255	0.000000	0.000000
3160.795048	617.397967	182.596804	0.563696	17.579544	0.974388	8.771667	0.000000	0.000000
3160.815050	617.397967	182.592157	0.563697	17.579097	0.974391	8.771444	0.000000	0.000000
3160.835052	617.397967	182.582317	0.563700	17.578149	0.974396	8.770972	0.000000	0.000000
3160.855054	617.397967	182.580545	0.563701	17.577979	0.974397	8.770886	0.000000	0.000000
3160.875056	617.397967	182.570722	0.563704	17.577033	0.974402	8.770415	0.000000	0.000000
3160.895058	617.397967	182.578785	0.563702	17.577809	0.974398	8.770802	0.000000	0.000000
3160.915060	617.397967	182.580087	0.563701	17.577935	0.974397	8.770864	0.000000	0.000000
3160.935062	617.397967	182.580430	0.563701	17.577968	0.974397	8.770881	0.000000	0.000000
3160.955064	617.397887	182.578361	0.563702	17.577769	0.974398	8.770782	0.000000	0.000000
3160.975066	617.397967	182.585827	0.563699	17.578487	0.974394	8.771140	0.000000	0.000000
3160.995068	617.397967	182.589883	0.563698	17.578878	0.974392	8.771335	0.000000	0.000000
3161.015070	617.397967	182.588777	0.563698	17.578771	0.974393	8.771282	0.000000	0.000000
3161.035072	617.397967	182.583594	0.563700	17.578272	0.974395	8.771033	0.000000	0.000000
3161.055074	617.397887	182.575016	0.563703	17.577447	0.974400	8.770621	0.000000	0.000000
3161.075076	617.397967	182.581562	0.563701	17.578077	0.974396	8.770935	0.000000	0.000000
3161.095078	617.397967	182.580683	0.563701	17.577992	0.974397	8.770893	0.000000	0.000000
3161.115080	617.397967	182.582775	0.563700	17.578193	0.974396	8.770994	0.000000	0.000000
3161.135082	617.397967	182.582110	0.563701	17.578129	0.974396	8.770962	0.000000	0.000000
3161.155084	617.397967	182.565900	0.563706	17.576569	0.974405	8.770183	0.000000	0.000000
3161.175086	617.397887	182.564357	0.563706	17.576420	0.974405	8.770109	0.000000	0.000000
3161.195088	617.397967	182.573951	0.563703	17.577344	0.974400	8.770570	0.000000	0.000000
3161.215090	617.397967	182.553280	0.563710	17.575354	0.974411	8.769577	0.000000	0.000000
3161.235092	617.397887	182.549456	0.563711	17.574986	0.974413	8.769393	0.000000	0.000000
3161.255094	617.397967	182.551153	0.563711	17.575149	0.974413	8.769474	0.000000	0.000000
3161.275096	617.397967	182.544147	0.563713	17.574475	0.974416	8.769138	0.000000	0.000000
3161.295098	617.397887	182.557253	0.563709	17.575736	0.974409	8.769768	0.000000	0.000000
3161.315100	617.397967	182.558517	0.563708	17.575858	0.974409	8.769828	0.000000	0.000000
3161.335102	617.397967	182.557652	0.563709	17.575775	0.974409	8.769787	0.000000	0.000000
3161.355104	617.397967	182.540510	0.563714	17.574124	0.974418	8.768963	0.000000	0.000000
3161.375106	617.397967	182.548868	0.563712	17.574929	0.974414	8.769365	0.000000	0.000000
3161.395108	617.397967	182.559187	0.563708	17.575923	0.974408	8.769860	0.000000	0.000000
3161.415110	617.397887	182.551478	0.563711	17.575180	0.974412	8.769490	0.000000	0.000000
3161.435112	617.397967	182.539359	0.563715	17.574014	0.974419	8.768908	0.000000	0.000000
3161.455114	617.397967	182.542640	0.563714	17.574329	0.974417	8.769066	0.000000	0.000000
3161.475116	617.397967	182.527434	0.563719	17.572866	0.974425	8.768335	0.000000	0.000000
3161.495118	617.397967	182.514502	0.563723	17.571621	0.974432	8.767714	0.000000	0.000000
3161.515120	617.397967	182.529372	0.563718	17.573052	0.974424	8.768428	0.000000	0.000000
3161.535122	617.397967	182.518769	0.563722	17.572031	0.974430	8.767919	0.000000	0.000000
3161.555124	617.397967	182.510682	0.563724	17.571253	0.974434	8.767530	0.000000	0.000000
3161.575126	617.397967	182.498051	0.563729	17.570037	0.974441	8.766924	0.000000	0.000000
3161.595128	617.397887	182.499786	0.563728	17.570204	0.974440	8.767007	0.000000	0.000000
3161.615130	617.397967	182.491923	0.563731	17.569447	0.974444	8.766629	0.000000	0.000000
3161.635132	617.397967	182.493434	0.563730	17.569592	0.974443	8.766702	0.000000	0.000000
3161.655134	617.397967	182.506952	0.563726	17.570894	0.974436	8.767351	0.000000	0.000000
3161.675136	617.397967	182.492903	0.563730	17.569541	0.974444	8.766676	0.000000	0.000000
3161.695138	617.397967	182.493679	0.563730	17.569616	0.974443	8.766714	0.000000	0.000000
3161.715140	617.397887	182.486236	0.563733	17.568899	0.974447	8.766356	0.000000	0.000000
3161.735142	617.397967	182.484412	0.563733	17.568724	0.974448	8.766268	0.000000	0.000000
3161.755144	617.397967	182.485407	0.563733	17.568819	0.974448	8.766316	0.000000	0.000000
3161.775146	617.397967	182.483967	0.563733	17.568681	0.974448	8.766247	0.000000	0.000000
3161.795148	617.397967	182.496083	0.563729	17.569847	0.974442	8.766829	0.000000	0.000000
3161.815150	617.397967	182.486677	0.563733	17.568942	0.974447	8.766377	0.000000	0.000000
3161.835152	617.397967	182.473226	0.563737	17.567647	0.974454	8.765731	0.000000	0.000000
3161.855154	617.397967	182.478879	0.563735	17.568191	0.974451	8.766003	0.000000	0.000000
3161.875156	617.397967	182.479459	0.563735	17.568247	0.974451	8.766030	0.000000	0.000000
3161.895158	617.397967	182.484402	0.563733	17.568723	0.974448	8.766268	0.000000	0.000000
3161.915160	617.397887	182.472001	0.563737	17.567529	0.974455	8.765672	0.000000	0.000000
3161.935162	617.397967	182.469649	0.563738	17.567302	0.974456	8.765559	0.000000	0.000000
3161.955164	617.397967	182.469963	0.563738	17.567333	0.974456	8.765574	0.000000	0.000000
3161.975166	617.397967	182.460009	0.563741	17.566374	0.974461	8.765096	0.000000	0.000000
3161.995168	617.397967	182.471194	0.563738	17.567451	0.974455	8.765633	0.000000	0.000000
3162.015170	617.398048	182.468789	0.563739	17.567220	0.974457	8.765518	0.000000	0.000000
3162.035172	617.397967	182.453632	0.563744	17.565760	0.974465	8.764790	0.000000	0.000000
3162.055174	617.397967	182.458393	0.563742	17.566219	0.974462	8.765018	0.000000	0.000000
3162.075176	617.397967	182.465725	0.563740	17.566924	0.974458	8.765371	0.000000	0.000000
3162.095178	617.397887	182.446134	0.563746	17.565038	0.974468	8.764430	0.000000	0.000000
3162.115180	617.397967	182.462218	0.563741	17.566587	0.974460	8.765202	0.000000	0.000000
3162.135182	617.397967	182.449276	0.563745	17.565341	0.974467	8.764580	0.000000	0.000000
3162.155184	617.397887	182.454175	0.563743	17.565813	0.974464	8.764816	0.000000	0.000000
3162.175186	617.397967	182.453226	0.563744	17.565721	0.974465	8.764770	0.000000	0.000000
3162.195188	617.397967	182.457361	0.563742	17.566119	0.974463	8.764969	0.000000	0.000000
3162.215190	617.397967	182.452063	0.563744	17.565609	0.974465	8.764714	0.000000	0.000000
3162.235192	617.397967	182.446711	0.563746	17.565094	0.974468	8.764457	0.000000	0.000000
3162.255194	617.397967	182.447232	0.563746	17.565144	0.974468	8.764482	0.000000	0.000000
3162.275196	617.397887	182.441574	0.563748	17.564599	0.974471	8.764210	0.000000	0.000000
3162.295198	617.397887	182.451179	0.563744	17.565524	0.974466	8.764672	0.000000	0.000000
3162.315200	617.397967	182.447063	0.563746	17.565128	0.974468	8.764474	0.000000	0.000000
3162.335202	617.397967	182.441007	0.563748	17.564545	0.974471	8.764183	0.000000	0.000000
3162.355204	617.397887	182.435152	0.563750	17.563981	0.974474	8.763902	0.000000	0.000000
3162.375206	617.397967	182.433764	0.563750	17.563847	0.974475	8.763835	0.000000	0.000000
3162.395208	617.397967	182.444845	0.563747	17.564914	0.974469	8.764368	0.000000	0.000000
3162.415210	617.397887	182.447282	0.563746	17.565149	0.974468	8.764485	0.000000	0.000000
3162.435212	617.397887	182.453528	0.563744	17.565750	0.974464	8.764785	0.000000	0.000000
3162.455214	617.397967	182.433666	0.563750	17.563838	0.974475	8.763831	0.000000	0.000000
3162.475216	617.397967	182.426169	0.563753	17.563116	0.974479	8.763470	0.000000	0.000000
3162.495218	617.397887	182.417598	0.563756	17.562291	0.974484	8.763059	0.000000	0.000000
3162.515220	617.397967	182.431491	0.563751	17.563629	0.974476	8.763726	0.000000	0.000000
3162.535222	617.397967	182.422057	0.563754	17.562720	0.974481	8.763273	0.000000	0.000000
3162.555224	617.397887	182.427549	0.563752	17.563249	0.974478	8.763537	0.000000	0.000000
3162.575226	617.397967	182.435520	0.563750	17.564017	0.974474	8.763920	0.000000	0.000000
3162.595228	617.397967	182.425935	0.563753	17.563094	0.974479	8.763459	0.000000	0.000000
3162.615230	617.397887	182.428582	0.563752	17.563349	0.974478	8.763586	0.000000	0.000000
3162.635232	617.397887	182.433312	0.563750	17.563804	0.974475	8.763814	0.000000	0.000000
3162.655234	617.397967	182.427863	0.563752	17.563279	0.974478	8.763552	0.000000	0.000000
3162.675236	617.397967	182.428658	0.563752	17.563356	0.974478	8.763590	0.000000	0.000000
3162.695238	617.397887	182.421383	0.563754	17.562655	0.974482	8.763241	0.000000	0.000000
3162.715240	617.397967	182.429699	0.563752	17.563456	0.974477	8.763640	0.000000	0.000000
3162.735242	617.397967	182.428888	0.563752	17.563378	0.974478	8.763601	0.000000	0.000000
3162.755244	617.397887	182.407958	0.563759	17.561363	0.974489	8.762596	0.000000	0.000000
3162.775246	617.397967	182.437122	0.563749	17.564171	0.974473	8.763997	0.000000	0.000000
3162.795248	617.397967	182.420361	0.563755	17.562557	0.974482	8.763191	0.000000	0.000000
3162.815250	617.397887	182.411945	0.563758	17.561747	0.974487	8.762787	0.000000	0.000000
3162.835252	617.397967	182.418775	0.563755	17.562404	0.974483	8.763115	0.000000	0.000000
3162.855254	617.397967	182.424793	0.563753	17.562984	0.974480	8.763404	0.000000	0.000000
3162.875256	617.397887	182.429272	0.563752	17.563415	0.974477	8.763620	0.000000	0.000000
3162.895258	617.397887	182.435937	0.563749	17.564057	0.974474	8.763940	0.000000	0.000000
3162.915260	617.397967	182.422397	0.563754	17.562753	0.974481	8.763289	0.000000	0.000000
3162.935262	617.397967	182.415781	0.563756	17.562116	0.974485	8.762971	0.000000	0.000000
3162.955264	617.397887	182.428312	0.563752	17.563323	0.974478	8.763573	0.000000	0.000000
3162.975266	617.397967	182.409785	0.563758	17.561539	0.974488	8.762683	0.000000	0.000000
3162.995268	617.397967	182.420917	0.563755	17.562611	0.974482	8.763218	0.000000	0.000000
3163.015270	617.397887	182.417498	0.563756	17.562281	0.974484	8.763054	0.000000	0.000000
3163.035272	617.397887	182.420144	0.563755	17.562536	0.974482	8.763181	0.000000	0.000000
3163.055274	617.397967	182.436306	0.563749	17.564092	0.974474	8.763957	0.000000	0.000000
3163.075276	617.397967	182.423929	0.563754	17.562901	0.974480	8.763363	0.000000	0.000000
3163.095278	617.397887	182.423062	0.563754	17.562817	0.974481	8.763321	0.000000	0.000000
3163.115280	617.397967	182.417961	0.563756	17.562326	0.974484	8.763076	0.000000	0.000000
3163.135282	617.397967	182.416866	0.563756	17.562221	0.974484	8.763024	0.000000	0.000000
3163.155284	617.397967	182.414559	0.563757	17.561999	0.974485	8.762913	0.000000	0.000000
3163.175286	617.397967	182.415650	0.563756	17.562104	0.974485	8.762965	0.000000	0.000000
3163.195288	617.397887	182.413424	0.563757	17.561889	0.974486	8.762858	0.000000	0.000000
3163.215290	617.397967	182.406575	0.563759	17.561230	0.974490	8.762529	0.000000	0.000000
3163.235292	617.397967	182.415159	0.563757	17.562056	0.974485	8.762942	0.000000	0.000000
3163.255294	617.397887	182.417835	0.563756	17.562314	0.974484	8.763070	0.000000	0.000000
3163.275296	617.397887	182.416692	0.563756	17.562204	0.974484	8.763015	0.000000	0.000000
3163.295298	617.397967	182.413752	0.563757	17.561921	0.974486	8.762874	0.000000	0.000000
3163.315300	617.397967	182.403877	0.563760	17.560970	0.974491	8.762400	0.000000	0.000000
3163.335302	617.397887	182.421374	0.563754	17.562655	0.974482	8.763240	0.000000	0.000000
3163.355304	617.397887	182.415579	0.563756	17.562097	0.974485	8.762962	0.000000	0.000000
3163.375306	617.397967	182.399296	0.563762	17.560529	0.974494	8.762180	0.000000	0.000000
3163.395308	617.397967	182.397360	0.563763	17.560343	0.974495	8.762087	0.000000	0.000000
3163.415310	617.397887	182.394780	0.563763	17.560094	0.974496	8.761963	0.000000	0.000000
3163.435312	617.397967	182.383080	0.563767	17.558968	0.974502	8.761401	0.000000	0.000000
3163.455314	617.397967	182.400605	0.563761	17.560655	0.974493	8.762242	0.000000	0.000000
3163.475316	617.397887	182.401580	0.563761	17.560749	0.974492	8.762289	0.000000	0.000000
3163.495318	617.397967	182.395731	0.563763	17.560186	0.974495	8.762008	0.000000	0.000000
3163.515320	617.397967	182.397464	0.563762	17.560353	0.974495	8.762091	0.000000	0.000000
3163.535322	617.397967	182.411214	0.563758	17.561676	0.974487	8.762752	0.000000	0.000000
3163.555324	617.397967	182.396352	0.563763	17.560246	0.974495	8.762038	0.000000	0.000000
3163.575326	617.397887	182.415938	0.563756	17.562131	0.974485	8.762979	0.000000	0.000000
3163.595328	617.397887	182.404796	0.563760	17.561059	0.974490	8.762444	0.000000	0.000000
3163.615330	617.397967	182.397250	0.563763	17.560332	0.974495	8.762081	0.000000	0.000000
3163.635332	617.397967	182.397181	0.563763	17.560325	0.974495	8.762078	0.000000	0.000000
3163.655334	617.397887	182.394451	0.563763	17.560063	0.974496	8.761947	0.000000	0.000000
3163.675336	617.397967	182.394383	0.563764	17.560056	0.974496	8.761943	0.000000	0.000000
3163.695338	617.397967	182.396249	0.563763	17.560236	0.974495	8.762033	0.000000	0.000000
3163.715340	617.397887	182.398946	0.563762	17.560495	0.974494	8.762163	0.000000	0.000000
3163.735342	617.397967	182.393780	0.563764	17.559998	0.974496	8.761915	0.000000	0.000000
3163.755344	617.397967	182.398181	0.563762	17.560422	0.974494	8.762126	0.000000	0.000000
3163.775346	617.397887	182.423900	0.563754	17.562898	0.974480	8.763361	0.000000	0.000000
3163.795348	617.397967	182.401453	0.563761	17.560737	0.974492	8.762283	0.000000	0.000000
3163.815350	617.397967	182.397020	0.563763	17.560310	0.974495	8.762070	0.000000	0.000000
3163.835352	617.397887	182.392442	0.563764	17.559869	0.974497	8.761850	0.000000	0.000000
3163.855354	617.397967	182.393887	0.563764	17.560008	0.974496	8.761920	0.000000	0.000000
3163.875356	617.397967	182.388631	0.563765	17.559502	0.974499	8.761667	0.000000	0.000000
3163.895358	617.397887	182.397154	0.563763	17.560323	0.974495	8.762077	0.000000	0.000000
3163.915360	617.397967	182.386988	0.563766	17.559344	0.974500	8.761588	0.000000	0.000000
3163.935362	617.397967	182.378136	0.563769	17.558492	0.974505	8.761163	0.000000	0.000000
3163.955364	617.397887	182.381430	0.563768	17.558809	0.974503	8.761321	0.000000	0.000000
3163.975366	617.397967	182.381105	0.563768	17.558778	0.974503	8.761306	0.000000	0.000000
3163.995368	617.397967	182.386105	0.563766	17.559259	0.974501	8.761546	0.000000	0.000000
3164.015370	617.397967	182.381536	0.563768	17.558819	0.974503	8.761326	0.000000	0.000000
3164.035372	617.397887	182.375625	0.563770	17.558250	0.974506	8.761042	0.000000	0.000000
3164.055374	617.397967	182.362685	0.563774	17.557004	0.974513	8.760421	0.000000	0.000000
3164.075376	617.397967	182.361593	0.563775	17.556899	0.974514	8.760368	0.000000	0.000000
3164.095378	617.397887	182.365222	0.563773	17.557249	0.974512	8.760543	0.000000	0.000000
3164.115380	617.397967	182.376646	0.563769	17.558348	0.974506	8.761091	0.000000	0.000000
3164.135382	617.397967	182.366265	0.563773	17.557349	0.974511	8.760593	0.000000	0.000000
3164.155384	617.397887	182.355690	0.563776	17.556331	0.974517	8.760085	0.000000	0.000000
3164.175386	617.397887	182.354696	0.563777	17.556235	0.974517	8.760037	0.000000	0.000000
3164.195388	617.397967	182.365369	0.563773	17.557263	0.974512	8.760550	0.000000	0.000000
3164.215390	617.397967	182.350341	0.563778	17.555816	0.974520	8.759828	0.000000	0.000000
3164.235392	617.397887	182.365634	0.563773	17.557288	0.974511	8.760562	0.000000	0.000000
3164.255394	617.397967	182.356121	0.563776	17.556372	0.974517	8.760105	0.000000	0.000000
3164.275396	617.397967	182.354178	0.563777	17.556185	0.974518	8.760012	0.000000	0.000000
3164.295398	617.397887	182.359199	0.563775	17.556669	0.974515	8.760253	0.000000	0.000000
3164.315400	617.397967	182.356043	0.563776	17.556365	0.974517	8.760102	0.000000	0.000000
3164.335402	617.397967	182.353250	0.563777	17.556096	0.974518	8.759968	0.000000	0.000000
3164.355404	617.397967	182.345773	0.563780	17.555376	0.974522	8.759608	0.000000	0.000000
3164.375406	617.397887	182.343129	0.563781	17.555122	0.974523	8.759481	0.000000	0.000000
3164.395408	617.397967	182.354002	0.563777	17.556168	0.974518	8.760004	0.000000	0.000000
3164.415410	617.397967	182.355517	0.563777	17.556314	0.974517	8.760076	0.000000	0.000000
3164.435412	617.397887	182.346914	0.563779	17.555486	0.974521	8.759663	0.000000	0.000000
3164.455414	617.397967	182.336682	0.563783	17.554501	0.974527	8.759172	0.000000	0.000000
3164.475416	617.397967	182.327775	0.563786	17.553643	0.974532	8.758744	0.000000	0.000000
3164.495418	617.397967	182.350425	0.563778	17.555824	0.974520	8.759832	0.000000	0.000000
3164.515420	617.397887	182.342364	0.563781	17.555048	0.974524	8.759445	0.000000	0.000000
3164.535422	617.397967	182.345185	0.563780	17.555319	0.974522	8.759580	0.000000	0.000000
3164.555424	617.397967	182.339049	0.563782	17.554729	0.974526	8.759285	0.000000	0.000000
3164.575426	617.397967	182.344369	0.563780	17.555241	0.974523	8.759541	0.000000	0.000000
3164.595428	617.397967	182.338920	0.563782	17.554716	0.974526	8.759279	0.000000	0.000000
3164.615430	617.397967	182.328779	0.563786	17.553740	0.974531	8.758792	0.000000	0.000000
3164.635432	617.397887	182.340477	0.563782	17.554866	0.974525	8.759354	0.000000	0.000000
3164.655434	617.397967	182.341958	0.563781	17.555009	0.974524	8.759425	0.000000	0.000000
3164.675436	617.397967	182.348394	0.563779	17.555628	0.974521	8.759734	0.000000	0.000000
3164.695438	617.397887	182.340832	0.563781	17.554900	0.974525	8.759371	0.000000	0.000000
3164.715440	617.397967	182.348492	0.563779	17.555638	0.974521	8.759739	0.000000	0.000000
3164.735442	617.397967	182.340246	0.563782	17.554844	0.974525	8.759343	0.000000	0.000000
3164.755444	617.397887	182.343431	0.563781	17.555151	0.974523	8.759496	0.000000	0.000000
3164.775446	617.397887	182.333945	0.563784	17.554237	0.974528	8.759040	0.000000	0.000000
3164.795448	617.397967	182.335599	0.563783	17.554397	0.974527	8.759120	0.000000	0.000000
3164.815450	617.397967	182.341337	0.563781	17.554949	0.974524	8.759395	0.000000	0.000000
3164.835452	617.397887	182.342805	0.563781	17.555090	0.974524	8.759466	0.000000	0.000000
3164.855454	617.397967	182.340329	0.563782	17.554852	0.974525	8.759347	0.000000	0.000000
3164.875456	617.397967	182.347433	0.563779	17.555536	0.974521	8.759688	0.000000	0.000000
3164.895458	617.397887	182.333965	0.563784	17.554239	0.974528	8.759041	0.000000	0.000000
3164.915460	617.397967	182.351702	0.563778	17.555947	0.974519	8.759893	0.000000	0.000000
3164.935462	617.397967	182.323831	0.563787	17.553264	0.974534	8.758554	0.000000	0.000000
3164.955464	617.397887	182.342274	0.563781	17.555039	0.974524	8.759440	0.000000	0.000000
3164.975466	617.397967	182.337608	0.563783	17.554590	0.974526	8.759216	0.000000	0.000000
3164.995468	617.397967	182.339116	0.563782	17.554735	0.974526	8.759289	0.000000	0.000000
3165.015470	617.397887	182.336873	0.563783	17.554519	0.974527	8.759181	0.000000	0.000000
3165.035472	617.397967	182.334857	0.563783	17.554325	0.974528	8.759084	0.000000	0.000000
3165.055474	617.397967	182.336239	0.563783	17.554458	0.974527	8.759150	0.000000	0.000000
3165.075476	617.397887	182.328894	0.563785	17.553751	0.974531	8.758798	0.000000	0.000000
3165.095478	617.397967	182.322355	0.563788	17.553122	0.974535	8.758483	0.000000	0.000000
3165.115480	617.397967	182.332038	0.563784	17.554054	0.974529	8.758949	0.000000	0.000000
3165.135482	617.397967	182.319683	0.563789	17.552864	0.974536	8.758355	0.000000	0.000000
3165.155484	617.397967	182.317348	0.563789	17.552639	0.974537	8.758243	0.000000	0.000000
3165.175486	617.397967	182.322260	0.563788	17.553112	0.974535	8.758479	0.000000	0.000000
3165.195488	617.397967	182.314546	0.563790	17.552370	0.974539	8.758108	0.000000	0.000000
3165.215490	617.397887	182.306578	0.563793	17.551603	0.974543	8.757725	0.000000	0.000000
3165.235492	617.397967	182.314176	0.563790	17.552334	0.974539	8.758090	0.000000	0.000000
3165.255494	617.397967	182.315733	0.563790	17.552484	0.974538	8.758165	0.000000	0.000000
3165.275496	617.397967	182.308590	0.563792	17.551796	0.974542	8.757822	0.000000	0.000000
3165.295498	617.397967	182.307284	0.563793	17.551671	0.974543	8.757759	0.000000	0.000000
3165.315500	617.397967	182.311410	0.563791	17.552068	0.974540	8.757958	0.000000	0.000000
3165.335502	617.397887	182.312272	0.563791	17.552151	0.974540	8.757999	0.000000	0.000000
3165.355504	617.397967	182.310688	0.563792	17.551998	0.974541	8.757923	0.000000	0.000000
3165.375506	617.397967	182.324927	0.563787	17.553369	0.974533	8.758607	0.000000	0.000000
3165.395508	617.397967	182.319034	0.563789	17.552802	0.974536	8.758324	0.000000	0.000000
3165.415510	617.397887	182.300959	0.563795	17.551062	0.974546	8.757456	0.000000	0.000000
3165.435512	617.397967	182.310771	0.563792	17.552006	0.974541	8.757927	0.000000	0.000000
3165.455514	617.397967	182.309410	0.563792	17.551875	0.974541	8.757862	0.000000	0.000000
3165.475516	617.397887	182.307707	0.563793	17.551711	0.974542	8.757780	0.000000	0.000000
3165.495518	617.397967	182.307003	0.563793	17.551644	0.974543	8.757746	0.000000	0.000000
3165.515520	617.397967	182.295731	0.563797	17.550558	0.974549	8.757204	0.000000	0.000000
3165.535522	617.397967	182.302096	0.563794	17.551171	0.974545	8.757510	0.000000	0.000000
3165.555524	617.397887	182.295480	0.563797	17.550534	0.974549	8.757192	0.000000	0.000000
3165.575526	617.397967	182.293937	0.563797	17.550386	0.974550	8.757118	0.000000	0.000000
3165.595528	617.397967	182.305323	0.563793	17.551482	0.974544	8.757665	0.000000	0.000000
3165.615530	617.397967	182.298369	0.563796	17.550812	0.974547	8.757331	0.000000	0.000000
3165.635532	617.397887	182.293993	0.563797	17.550391	0.974550	8.757121	0.000000	0.000000
3165.655534	617.397967	182.294880	0.563797	17.550476	0.974549	8.757164	0.000000	0.000000
3165.675536	617.397967	182.298039	0.563796	17.550781	0.974548	8.757315	0.000000	0.000000
3165.695538	617.397887	182.286099	0.563800	17.549631	0.974554	8.756742	0.000000	0.000000
3165.715540	617.397967	182.296186	0.563796	17.550602	0.974548	8.757226	0.000000	0.000000
3165.735542	617.397967	182.297005	0.563796	17.550681	0.974548	8.757266	0.000000	0.000000
3165.755544	617.397967	182.307021	0.563793	17.551645	0.974543	8.757747	0.000000	0.000000
3165.775546	617.397887	182.285826	0.563800	17.549605	0.974554	8.756729	0.000000	0.000000
3165.795548	617.397967	182.303606	0.563794	17.551316	0.974545	8.757583	0.000000	0.000000
3165.815550	617.397967	182.303580	0.563794	17.551314	0.974545	8.757581	0.000000	0.000000
3165.835552	617.397887	182.289974	0.563798	17.550004	0.974552	8.756928	0.000000	0.000000
3165.855554	617.397967	182.303325	0.563794	17.551289	0.974545	8.757569	0.000000	0.000000
3165.875556	617.397967	182.300701	0.563795	17.551037	0.974546	8.757443	0.000000	0.000000
3165.895558	617.397887	182.304087	0.563794	17.551363	0.974544	8.757606	0.000000	0.000000
3165.915560	617.397967	182.284894	0.563800	17.549515	0.974555	8.756684	0.000000	0.000000
3165.935562	617.397887	182.296343	0.563796	17.550617	0.974548	8.757234	0.000000	0.000000
3165.955564	617.397887	182.297261	0.563796	17.550706	0.974548	8.757278	0.000000	0.000000
3165.975566	617.397967	182.290778	0.563798	17.550081	0.974551	8.756966	0.000000	0.000000
3165.995568	617.397967	182.285297	0.563800	17.549554	0.974554	8.756703	0.000000	0.000000
3166.015570	617.397887	182.289430	0.563799	17.549952	0.974552	8.756902	0.000000	0.000000
3166.035572	617.397967	182.276947	0.563803	17.548750	0.974559	8.756302	0.000000	0.000000
3166.055574	617.397967	182.261608	0.563808	17.547273	0.974567	8.755565	0.000000	0.000000
3166.075576	617.397967	182.274494	0.563804	17.548514	0.974560	8.756184	0.000000	0.000000
3166.095578	617.397887	182.264813	0.563807	17.547582	0.974565	8.755719	0.000000	0.000000
3166.115580	617.397967	182.258671	0.563809	17.546990	0.974568	8.755424	0.000000	0.000000
3166.135582	617.397967	182.264039	0.563807	17.547507	0.974566	8.755682	0.000000	0.000000
3166.155584	617.397967	182.269488	0.563805	17.548032	0.974563	8.755944	0.000000	0.000000
3166.175586	617.397967	182.265406	0.563807	17.547639	0.974565	8.755748	0.000000	0.000000
3166.195588	617.397967	182.269983	0.563805	17.548079	0.974562	8.755968	0.000000	0.000000
3166.215590	617.397887	182.272961	0.563804	17.548366	0.974561	8.756111	0.000000	0.000000
3166.235592	617.397967	182.270531	0.563805	17.548132	0.974562	8.755994	0.000000	0.000000
3166.255594	617.397967	182.268690	0.563806	17.547955	0.974563	8.755905	0.000000	0.000000
3166.275596	617.397967	182.269615	0.563805	17.548044	0.974563	8.755950	0.000000	0.000000
3166.295598	617.397967	182.280937	0.563802	17.549134	0.974557	8.756494	0.000000	0.000000
3166.315600	617.397967	182.281816	0.563801	17.549219	0.974556	8.756536	0.000000	0.000000
3166.335602	617.397967	182.270821	0.563805	17.548160	0.974562	8.756008	0.000000	0.000000
3166.355604	617.397967	182.263430	0.563807	17.547449	0.974566	8.755653	0.000000	0.000000
3166.375606	617.397967	182.268782	0.563806	17.547964	0.974563	8.755910	0.000000	0.000000
3166.395608	617.397967	182.270650	0.563805	17.548144	0.974562	8.756000	0.000000	0.000000
3166.415610	617.397967	182.271264	0.563805	17.548203	0.974562	8.756029	0.000000	0.000000
3166.435612	617.397967	182.272585	0.563804	17.548330	0.974561	8.756092	0.000000	0.000000
3166.455614	617.397967	182.263820	0.563807	17.547486	0.974566	8.755671	0.000000	0.000000
3166.475616	617.397887	182.258167	0.563809	17.546942	0.974569	8.755400	0.000000	0.000000
3166.495618	617.397967	182.251388	0.563811	17.546289	0.974572	8.755074	0.000000	0.000000
3166.515620	617.397967	182.244234	0.563814	17.545600	0.974576	8.754731	0.000000	0.000000
3166.535622	617.397967	182.240339	0.563815	17.545225	0.974578	8.754543	0.000000	0.000000
3166.555624	617.397967	182.251145	0.563812	17.546266	0.974573	8.755063	0.000000	0.000000
3166.575626	617.397967	182.261099	0.563808	17.547224	0.974567	8.755541	0.000000	0.000000
3166.595628	617.397887	182.244374	0.563814	17.545614	0.974576	8.754737	0.000000	0.000000
3166.615630	617.397967	182.245891	0.563813	17.545760	0.974575	8.754810	0.000000	0.000000
3166.635632	617.397967	182.253300	0.563811	17.546473	0.974571	8.755166	0.000000	0.000000
3166.655634	617.397967	182.240969	0.563815	17.545286	0.974578	8.754574	0.000000	0.000000
3166.675636	617.397887	182.234165	0.563817	17.544631	0.974581	8.754247	0.000000	0.000000
3166.695638	617.397967	182.227719	0.563819	17.544010	0.974585	8.753937	0.000000	0.000000
3166.715640	617.397967	182.243106	0.563814	17.545492	0.974577	8.754676	0.000000	0.000000
3166.735642	617.397887	182.232520	0.563818	17.544473	0.974582	8.754168	0.000000	0.000000
3166.755644	617.397967	182.227981	0.563819	17.544036	0.974585	8.753950	0.000000	0.000000
3166.775646	617.397967	182.233729	0.563817	17.544589	0.974582	8.754226	0.000000	0.000000
3166.795648	617.397887	182.225486	0.563820	17.543795	0.974586	8.753830	0.000000	0.000000
3166.815650	617.397887	182.230442	0.563818	17.544273	0.974583	8.754068	0.000000	0.000000
3166.835652	617.397967	182.227561	0.563819	17.543995	0.974585	8.753930	0.000000	0.000000
3166.855654	617.397967	182.230322	0.563819	17.544261	0.974584	8.754062	0.000000	0.000000
3166.875656	617.397887	182.220319	0.563822	17.543298	0.974589	8.753582	0.000000	0.000000
3166.895658	617.397887	182.221189	0.563822	17.543382	0.974588	8.753624	0.000000	0.000000
3166.915660	617.397967	182.235683	0.563817	17.544777	0.974581	8.754320	0.000000	0.000000
3166.935662	617.397887	182.226532	0.563820	17.543896	0.974585	8.753880	0.000000	0.000000
3166.955664	617.397967	182.225149	0.563820	17.543763	0.974586	8.753814	0.000000	0.000000
3166.975666	617.397967	182.218406	0.563823	17.543114	0.974590	8.753490	0.000000	0.000000
3166.995668	617.397967	182.215441	0.563824	17.542828	0.974592	8.753347	0.000000	0.000000
3167.015670	617.397967	182.213616	0.563824	17.542653	0.974593	8.753260	0.000000	0.000000
3167.035672	617.397967	182.212357	0.563825	17.542531	0.974593	8.753199	0.000000	0.000000
3167.055674	617.397887	182.224279	0.563821	17.543679	0.974587	8.753772	0.000000	0.000000
3167.075676	617.397967	182.217310	0.563823	17.543008	0.974591	8.753437	0.000000	0.000000
3167.095678	617.397967	182.219741	0.563822	17.543242	0.974589	8.753554	0.000000	0.000000
3167.115680	617.397887	182.209884	0.563825	17.542293	0.974594	8.753080	0.000000	0.000000
3167.135682	617.397967	182.203179	0.563828	17.541648	0.974598	8.752758	0.000000	0.000000
3167.155684	617.397967	182.211283	0.563825	17.542428	0.974594	8.753148	0.000000	0.000000
3167.175686	617.397967	182.204905	0.563827	17.541814	0.974597	8.752841	0.000000	0.000000
3167.195688	617.397967	182.192646	0.563831	17.540634	0.974604	8.752252	0.000000	0.000000
3167.215690	617.397967	182.196063	0.563830	17.540963	0.974602	8.752417	0.000000	0.000000
3167.235692	617.397887	182.188142	0.563833	17.540200	0.974606	8.752036	0.000000	0.000000
3167.255694	617.397967	182.189194	0.563832	17.540301	0.974606	8.752087	0.000000	0.000000
3167.275696	617.397967	182.180679	0.563835	17.539482	0.974610	8.751678	0.000000	0.000000
3167.295698	617.397967	182.195881	0.563830	17.540945	0.974602	8.752408	0.000000	0.000000
3167.315700	617.397967	182.187431	0.563833	17.540132	0.974606	8.752002	0.000000	0.000000
3167.335702	617.397967	182.185326	0.563834	17.539929	0.974608	8.751901	0.000000	0.000000
3167.355704	617.397887	182.176398	0.563837	17.539069	0.974612	8.751472	0.000000	0.000000
3167.375706	617.397967	182.176202	0.563837	17.539051	0.974612	8.751462	0.000000	0.000000
3167.395708	617.397967	182.169708	0.563839	17.538425	0.974616	8.751150	0.000000	0.000000
3167.415710	617.397967	182.180102	0.563835	17.539426	0.974610	8.751650	0.000000	0.000000
3167.435712	617.397967	182.166807	0.563840	17.538146	0.974617	8.751011	0.000000	0.000000
3167.455714	617.397887	182.169546	0.563839	17.538410	0.974616	8.751143	0.000000	0.000000
3167.475716	617.397967	182.156430	0.563843	17.537147	0.974623	8.750513	0.000000	0.000000
3167.495718	617.397967	182.168284	0.563839	17.538288	0.974617	8.751082	0.000000	0.000000
3167.515720	617.397887	182.170173	0.563839	17.538470	0.974616	8.751173	0.000000	0.000000
3167.535722	617.397887	182.163056	0.563841	17.537785	0.974619	8.750831	0.000000	0.000000
3167.555724	617.397967	182.168763	0.563839	17.538334	0.974616	8.751105	0.000000	0.000000
3167.575726	617.397967	182.178432	0.563836	17.539265	0.974611	8.751570	0.000000	0.000000
3167.595728	617.397887	182.165641	0.563840	17.538034	0.974618	8.750955	0.000000	0.000000
3167.615730	617.397967	182.160007	0.563842	17.537491	0.974621	8.750684	0.000000	0.000000
3167.635732	617.397967	182.149734	0.563846	17.536502	0.974627	8.750191	0.000000	0.000000
3167.655734	617.397887	182.160769	0.563842	17.537565	0.974621	8.750721	0.000000	0.000000
3167.675736	617.397887	182.149400	0.563846	17.536470	0.974627	8.750175	0.000000	0.000000
3167.695738	617.397967	182.138684	0.563849	17.535439	0.974632	8.749660	0.000000	0.000000
3167.715740	617.397967	182.140514	0.563849	17.535615	0.974631	8.749748	0.000000	0.000000
3167.735742	617.397887	182.140343	0.563849	17.535598	0.974631	8.749740	0.000000	0.000000
3167.755744	617.397967	182.133971	0.563851	17.534985	0.974635	8.749434	0.000000	0.000000
3167.775746	617.397967	182.137299	0.563850	17.535305	0.974633	8.749594	0.000000	0.000000
3167.795748	617.397887	182.140841	0.563848	17.535646	0.974631	8.749764	0.000000	0.000000
3167.815750	617.397967	182.118379	0.563856	17.533484	0.974643	8.748685	0.000000	0.000000
3167.835752	617.397967	182.126577	0.563853	17.534273	0.974639	8.749079	0.000000	0.000000
3167.855754	617.397967	182.107327	0.563860	17.532420	0.974649	8.748154	0.000000	0.000000
3167.875756	617.397887	182.114452	0.563857	17.533106	0.974645	8.748496	0.000000	0.000000
3167.895758	617.397967	182.109476	0.563859	17.532627	0.974648	8.748257	0.000000	0.000000
3167.915760	617.397967	182.100036	0.563862	17.531718	0.974653	8.747804	0.000000	0.000000
3167.935762	617.397887	182.100005	0.563862	17.531715	0.974653	8.747802	0.000000	0.000000
3167.955764	617.397887	182.089254	0.563866	17.530680	0.974659	8.747286	0.000000	0.000000
3167.975766	617.397967	182.085900	0.563867	17.530357	0.974661	8.747124	0.000000	0.000000
3167.995768	617.397967	182.089450	0.563866	17.530699	0.974659	8.747295	0.000000	0.000000
3168.015770	617.397887	182.097502	0.563863	17.531474	0.974654	8.747682	0.000000	0.000000
3168.035772	617.397967	182.089984	0.563866	17.530750	0.974658	8.747321	0.000000	0.000000
3168.055774	617.397967	182.085437	0.563867	17.530312	0.974661	8.747102	0.000000	0.000000
3168.075776	617.397887	182.094081	0.563864	17.531144	0.974656	8.747517	0.000000	0.000000
3168.095778	617.397887	182.076535	0.563870	17.529455	0.974665	8.746675	0.000000	0.000000
3168.115780	617.397967	182.090085	0.563866	17.530760	0.974658	8.747325	0.000000	0.000000
3168.135782	617.397967	182.095174	0.563864	17.531250	0.974656	8.747570	0.000000	0.000000
3168.155784	617.397887	182.090116	0.563866	17.530763	0.974658	8.747327	0.000000	0.000000
3168.175786	617.397967	182.089812	0.563866	17.530733	0.974659	8.747312	0.000000	0.000000
3168.195788	617.397967	182.093327	0.563865	17.531072	0.974657	8.747481	0.000000	0.000000
3168.215790	617.397887	182.082487	0.563868	17.530028	0.974662	8.746961	0.000000	0.000000
3168.235792	617.397887	182.067638	0.563873	17.528599	0.974670	8.746247	0.000000	0.000000
3168.255794	617.397967	182.069984	0.563872	17.528825	0.974669	8.746360	0.000000	0.000000
3168.275796	617.397967	182.068097	0.563873	17.528643	0.974670	8.746269	0.000000	0.000000
3168.295798	617.397887	182.062355	0.563875	17.528090	0.974673	8.745993	0.000000	0.000000
3168.315800	617.397967	182.059734	0.563876	17.527838	0.974675	8.745867	0.000000	0.000000
3168.335802	617.397967	182.073258	0.563871	17.529140	0.974667	8.746517	0.000000	0.000000
3168.355804	617.397967	182.055930	0.563877	17.527471	0.974677	8.745685	0.000000	0.000000
3168.375806	617.397887	182.061251	0.563875	17.527984	0.974674	8.745940	0.000000	0.000000
3168.395808	617.397967	182.066189	0.563874	17.528459	0.974671	8.746178	0.000000	0.000000
3168.415810	617.397967	182.056607	0.563877	17.527537	0.974676	8.745717	0.000000	0.000000
3168.435812	617.397887	182.057591	0.563876	17.527631	0.974676	8.745765	0.000000	0.000000
3168.455814	617.397887	182.055533	0.563877	17.527433	0.974677	8.745666	0.000000	0.000000
3168.475816	617.397967	182.055573	0.563877	17.527437	0.974677	8.745668	0.000000	0.000000
3168.495818	617.397967	182.056191	0.563877	17.527497	0.974676	8.745697	0.000000	0.000000
3168.515820	617.397887	182.058646	0.563876	17.527733	0.974675	8.745815	0.000000	0.000000
3168.535822	617.397967	182.057972	0.563876	17.527668	0.974675	8.745783	0.000000	0.000000
3168.555824	617.397887	182.056344	0.563877	17.527511	0.974676	8.745705	0.000000	0.000000
3168.575826	617.397887	182.042660	0.563881	17.526194	0.974684	8.745047	0.000000	0.000000
3168.595828	617.397967	182.051770	0.563878	17.527071	0.974679	8.745485	0.000000	0.000000
3168.615830	617.397967	182.055490	0.563877	17.527429	0.974677	8.745664	0.000000	0.000000
3168.635832	617.397887	182.054918	0.563877	17.527374	0.974677	8.745636	0.000000	0.000000
3168.655834	617.397887	182.041379	0.563882	17.526071	0.974684	8.744986	0.000000	0.000000
3168.675836	617.397967	182.046614	0.563880	17.526574	0.974682	8.745237	0.000000	0.000000
3168.695838	617.397967	182.061223	0.563875	17.527981	0.974674	8.745939	0.000000	0.000000
3168.715840	617.397887	182.040265	0.563882	17.525963	0.974685	8.744932	0.000000	0.000000
3168.735842	617.397967	182.045197	0.563881	17.526438	0.974682	8.745169	0.000000	0.000000
3168.755844	617.397967	182.033240	0.563885	17.525287	0.974689	8.744595	0.000000	0.000000
3168.775846	617.397887	182.037237	0.563883	17.525672	0.974686	8.744787	0.000000	0.000000
3168.795848	617.397967	182.039203	0.563883	17.525861	0.974685	8.744881	0.000000	0.000000
3168.815850	617.397967	182.028296	0.563886	17.524811	0.974691	8.744357	0.000000	0.000000
3168.835852	617.397887	182.029426	0.563886	17.524920	0.974691	8.744412	0.000000	0.000000
3168.855854	617.397887	182.050509	0.563879	17.526949	0.974679	8.745424	0.000000	0.000000
3168.875856	617.397967	182.034614	0.563884	17.525419	0.974688	8.744661	0.000000	0.000000
3168.895858	617.397967	182.033747	0.563885	17.525336	0.974688	8.744619	0.000000	0.000000
3168.915860	617.397887	182.035906	0.563884	17.525544	0.974687	8.744723	0.000000	0.000000
3168.935862	617.397887	182.027512	0.563887	17.524735	0.974692	8.744320	0.000000	0.000000
3168.955864	617.397967	182.027840	0.563886	17.524767	0.974692	8.744335	0.000000	0.000000
3168.975866	617.397887	182.013843	0.563891	17.523419	0.974699	8.743663	0.000000	0.000000
3168.995868	617.397887	182.026414	0.563887	17.524630	0.974692	8.744267	0.000000	0.000000
3169.015870	617.397967	182.026547	0.563887	17.524643	0.974692	8.744273	0.000000	0.000000
3169.035872	617.397967	182.025388	0.563887	17.524531	0.974693	8.744218	0.000000	0.000000
3169.055874	617.397887	182.030322	0.563886	17.525006	0.974690	8.744455	0.000000	0.000000
3169.075876	617.397967	182.010941	0.563892	17.523140	0.974701	8.743524	0.000000	0.000000
3169.095878	617.397967	182.001229	0.563895	17.522205	0.974706	8.743057	0.000000	0.000000
3169.115880	617.397887	182.008707	0.563893	17.522925	0.974702	8.743416	0.000000	0.000000
3169.135882	617.397967	182.027674	0.563887	17.524751	0.974692	8.744327	0.000000	0.000000
3169.155884	617.397967	182.015986	0.563890	17.523626	0.974698	8.743766	0.000000	0.000000
3169.175886	617.397887	182.006120	0.563894	17.522676	0.974703	8.743292	0.000000	0.000000
3169.195888	617.397967	182.002567	0.563895	17.522334	0.974705	8.743121	0.000000	0.000000
3169.215890	617.397967	182.013669	0.563891	17.523403	0.974699	8.743655	0.000000	0.000000
3169.235892	617.397887	182.000380	0.563896	17.522123	0.974706	8.743016	0.000000	0.000000
3169.255894	617.397967	181.997716	0.563897	17.521867	0.974708	8.742888	0.000000	0.000000
3169.275896	617.397967	182.002775	0.563895	17.522354	0.974705	8.743131	0.000000	0.000000
3169.295898	617.397887	182.016539	0.563890	17.523679	0.974697	8.743792	0.000000	0.000000
3169.315900	617.397967	181.996591	0.563897	17.521759	0.974708	8.742834	0.000000	0.000000
3169.335902	617.397967	181.996089	0.563897	17.521710	0.974708	8.742810	0.000000	0.000000
3169.355904	617.397887	181.989475	0.563899	17.521073	0.974712	8.742492	0.000000	0.000000
3169.375906	617.397967	182.006754	0.563894	17.522737	0.974703	8.743322	0.000000	0.000000
3169.395908	617.397967	182.006797	0.563894	17.522741	0.974703	8.743324	0.000000	0.000000
3169.415910	617.397967	182.004609	0.563894	17.522530	0.974704	8.743219	0.000000	0.000000
3169.435912	617.397887	181.999490	0.563896	17.522038	0.974707	8.742973	0.000000	0.000000
3169.455914	617.397967	182.007378	0.563893	17.522797	0.974702	8.743352	0.000000	0.000000
3169.475916	617.397967	181.998656	0.563896	17.521957	0.974707	8.742933	0.000000	0.000000
3169.495918	617.397887	182.005556	0.563894	17.522622	0.974703	8.743265	0.000000	0.000000
3169.515920	617.397967	181.998224	0.563896	17.521916	0.974707	8.742913	0.000000	0.000000
3169.535922	617.397967	181.996905	0.563897	17.521789	0.974708	8.742849	0.000000	0.000000
3169.555924	617.397967	182.004240	0.563894	17.522495	0.974704	8.743202	0.000000	0.000000
3169.575926	617.397887	182.002265	0.563895	17.522305	0.974705	8.743107	0.000000	0.000000
3169.595928	617.397967	181.995674	0.563897	17.521670	0.974709	8.742790	0.000000	0.000000
3169.615930	617.397967	181.996713	0.563897	17.521770	0.974708	8.742840	0.000000	0.000000
3169.635932	617.397887	181.982503	0.563902	17.520402	0.974716	8.742157	0.000000	0.000000
3169.655934	617.397887	182.000394	0.563896	17.522125	0.974706	8.743017	0.000000	0.000000
3169.675936	617.397967	181.998329	0.563896	17.521926	0.974707	8.742918	0.000000	0.000000
3169.695938	617.397887	181.997416	0.563897	17.521838	0.974708	8.742874	0.000000	0.000000
3169.715940	617.397887	181.988021	0.563900	17.520933	0.974713	8.742423	0.000000	0.000000
3169.735942	617.397967	181.980970	0.563902	17.520255	0.974717	8.742084	0.000000	0.000000
3169.755944	617.397887	181.985394	0.563901	17.520681	0.974714	8.742296	0.000000	0.000000
3169.775946	617.397887	181.977318	0.563903	17.519903	0.974718	8.741908	0.000000	0.000000
3169.795948	617.397967	181.989160	0.563899	17.521043	0.974712	8.742477	0.000000	0.000000
3169.815950	617.397967	181.971855	0.563905	17.519377	0.974721	8.741646	0.000000	0.000000
3169.835952	617.397887	181.978451	0.563903	17.520012	0.974718	8.741963	0.000000	0.000000
3169.855954	617.397967	181.962017	0.563909	17.518430	0.974727	8.741173	0.000000	0.000000
3169.875956	617.397967	181.972609	0.563905	17.519450	0.974721	8.741682	0.000000	0.000000
3169.895958	617.397887	181.968212	0.563906	17.519026	0.974723	8.741471	0.000000	0.000000
3169.915960	617.397887	181.990068	0.563899	17.521131	0.974712	8.742521	0.000000	0.000000
3169.935962	617.397967	181.977035	0.563904	17.519876	0.974719	8.741895	0.000000	0.000000
3169.955964	617.397887	181.964052	0.563908	17.518626	0.974725	8.741271	0.000000	0.000000
3169.975966	617.397967	181.959662	0.563909	17.518203	0.974728	8.741060	0.000000	0.000000
3169.995968	617.397967	181.968513	0.563906	17.519055	0.974723	8.741485	0.000000	0.000000
3170.015970	617.397967	181.969245	0.563906	17.519126	0.974723	8.741521	0.000000	0.000000
3170.035972	617.397887	181.963788	0.563908	17.518600	0.974726	8.741258	0.000000	0.000000
3170.055974	617.397967	181.962959	0.563908	17.518521	0.974726	8.741219	0.000000	0.000000
3170.075976	617.397967	181.983797	0.563901	17.520527	0.974715	8.742220	0.000000	0.000000
3170.095978	617.397887	181.976437	0.563904	17.519818	0.974719	8.741866	0.000000	0.000000
3170.115980	617.397967	181.966086	0.563907	17.518822	0.974724	8.741369	0.000000	0.000000
3170.135982	617.397967	181.968831	0.563906	17.519086	0.974723	8.741501	0.000000	0.000000
3170.155984	617.397967	181.959491	0.563909	17.518187	0.974728	8.741052	0.000000	0.000000
3170.175986	617.397887	181.977523	0.563903	17.519923	0.974718	8.741918	0.000000	0.000000
3170.195988	617.397967	181.959524	0.563909	17.518190	0.974728	8.741054	0.000000	0.000000
3170.215990	617.397887	181.971460	0.563905	17.519339	0.974721	8.741627	0.000000	0.000000
3170.235992	617.397967	181.968400	0.563906	17.519044	0.974723	8.741480	0.000000	0.000000
3170.255994	617.397967	181.967757	0.563907	17.518983	0.974724	8.741449	0.000000	0.000000
3170.275996	617.397887	181.954627	0.563911	17.517718	0.974730	8.740818	0.000000	0.000000
3170.295998	617.397887	181.967373	0.563907	17.518946	0.974724	8.741431	0.000000	0.000000
3170.316000	617.397967	181.950185	0.563913	17.517291	0.974733	8.740605	0.000000	0.000000
3170.336002	617.397967	181.970679	0.563906	17.519264	0.974722	8.741589	0.000000	0.000000
3170.356004	617.397967	181.972841	0.563905	17.519472	0.974721	8.741693	0.000000	0.000000
3170.376006	617.397967	181.982990	0.563902	17.520449	0.974715	8.742181	0.000000	0.000000
3170.396008	617.397967	181.963741	0.563908	17.518596	0.974726	8.741256	0.000000	0.000000
3170.416010	617.397967	181.972011	0.563905	17.519392	0.974721	8.741653	0.000000	0.000000
3170.436012	617.397967	181.968759	0.563906	17.519079	0.974723	8.741497	0.000000	0.000000
3170.456014	617.397967	181.960043	0.563909	17.518240	0.974728	8.741078	0.000000	0.000000
3170.476016	617.397967	181.951608	0.563912	17.517428	0.974732	8.740673	0.000000	0.000000
3170.496018	617.397887	181.958882	0.563910	17.518128	0.974728	8.741023	0.000000	0.000000
3170.516020	617.397967	181.959226	0.563910	17.518161	0.974728	8.741039	0.000000	0.000000
3170.536022	617.397967	181.949321	0.563913	17.517208	0.974733	8.740563	0.000000	0.000000
3170.556024	617.397887	181.961450	0.563909	17.518375	0.974727	8.741146	0.000000	0.000000
3170.576026	617.397967	181.957204	0.563910	17.517967	0.974729	8.740942	0.000000	0.000000
3170.596028	617.397967	181.964791	0.563908	17.518697	0.974725	8.741307	0.000000	0.000000
3170.616030	617.397887	181.959661	0.563909	17.518203	0.974728	8.741060	0.000000	0.000000
3170.636032	617.397887	181.954270	0.563911	17.517684	0.974731	8.740801	0.000000	0.000000
3170.656034	617.397967	181.954982	0.563911	17.517753	0.974730	8.740835	0.000000	0.000000
3170.676036	617.397967	181.951004	0.563912	17.517370	0.974733	8.740644	0.000000	0.000000
3170.696038	617.397887	181.950232	0.563912	17.517295	0.974733	8.740607	0.000000	0.000000
3170.716040	617.397967	181.957823	0.563910	17.518026	0.974729	8.740972	0.000000	0.000000
3170.736042	617.397967	181.946507	0.563914	17.516937	0.974735	8.740428	0.000000	0.000000
3170.756044	617.397887	181.948104	0.563913	17.517090	0.974734	8.740505	0.000000	0.000000
3170.776046	617.397887	181.939758	0.563916	17.516287	0.974738	8.740104	0.000000	0.000000
3170.796048	617.397967	181.953388	0.563911	17.517599	0.974731	8.740759	0.000000	0.000000
3170.816050	617.397967	181.949928	0.563913	17.517266	0.974733	8.740593	0.000000	0.000000
3170.836052	617.397887	181.943620	0.563915	17.516659	0.974736	8.740290	0.000000	0.000000
3170.856054	617.397967	181.950591	0.563912	17.517330	0.974733	8.740624	0.000000	0.000000
3170.876056	617.397967	181.948695	0.563913	17.517147	0.974734	8.740533	0.000000	0.000000
3170.896058	617.397967	181.952298	0.563912	17.517494	0.974732	8.740706	0.000000	0.000000
3170.916060	617.397887	181.949813	0.563913	17.517255	0.974733	8.740587	0.000000	0.000000
3170.936062	617.397967	181.952653	0.563912	17.517528	0.974732	8.740723	0.000000	0.000000
3170.956064	617.397887	181.935223	0.563917	17.515850	0.974741	8.739886	0.000000	0.000000
3170.976066	617.397887	181.957022	0.563910	17.517949	0.974729	8.740933	0.000000	0.000000
3170.996068	617.397967	181.939901	0.563916	17.516301	0.974738	8.740111	0.000000	0.000000
3171.016070	617.397967	181.945990	0.563914	17.516887	0.974735	8.740403	0.000000	0.000000
3171.036072	617.397967	181.949765	0.563913	17.517250	0.974733	8.740585	0.000000	0.000000
3171.056074	617.397967	181.951727	0.563912	17.517439	0.974732	8.740679	0.000000	0.000000
3171.076076	617.397887	181.961896	0.563909	17.518418	0.974727	8.741167	0.000000	0.000000
3171.096078	617.397887	181.957223	0.563910	17.517968	0.974729	8.740943	0.000000	0.000000
3171.116080	617.397967	181.943360	0.563915	17.516634	0.974737	8.740277	0.000000	0.000000
3171.136082	617.397967	181.942900	0.563915	17.516589	0.974737	8.740255	0.000000	0.000000
3171.156084	617.397887	181.949817	0.563913	17.517255	0.974733	8.740587	0.000000	0.000000
3171.176086	617.397887	181.936819	0.563917	17.516004	0.974740	8.739963	0.000000	0.000000
3171.196088	617.397967	181.950641	0.563912	17.517335	0.974733	8.740627	0.000000	0.000000
3171.216090	617.397887	181.930566	0.563919	17.515402	0.974743	8.739662	0.000000	0.000000
3171.236092	617.397887	181.932787	0.563918	17.515616	0.974742	8.739769	0.000000	0.000000
3171.256094	617.397967	181.929324	0.563920	17.515282	0.974744	8.739603	0.000000	0.000000
3171.276096	617.397967	181.942282	0.563915	17.516530	0.974737	8.740225	0.000000	0.000000
3171.296098	617.397887	181.942113	0.563915	17.516514	0.974737	8.740217	0.000000	0.000000
3171.316100	617.397967	181.932860	0.563918	17.515623	0.974742	8.739773	0.000000	0.000000
3171.336102	617.397967	181.942026	0.563915	17.516505	0.974737	8.740213	0.000000	0.000000
3171.356104	617.397887	181.928864	0.563920	17.515238	0.974744	8.739581	0.000000	0.000000
3171.376106	617.397887	181.941203	0.563915	17.516426	0.974738	8.740173	0.000000	0.000000
3171.396108	617.397967	181.934058	0.563918	17.515738	0.974742	8.739830	0.000000	0.000000
3171.416110	617.397967	181.942531	0.563915	17.516554	0.974737	8.740237	0.000000	0.000000
3171.436112	617.397887	181.941423	0.563915	17.516447	0.974737	8.740184	0.000000	0.000000
3171.456114	617.397967	181.930831	0.563919	17.515427	0.974743	8.739675	0.000000	0.000000
3171.476116	617.397967	181.922661	0.563922	17.514641	0.974748	8.739283	0.000000	0.000000
3171.496118	617.397967	181.930602	0.563919	17.515405	0.974743	8.739664	0.000000	0.000000
3171.516120	617.397967	181.922758	0.563922	17.514650	0.974748	8.739287	0.000000	0.000000
3171.536122	617.397967	181.928471	0.563920	17.515200	0.974745	8.739562	0.000000	0.000000
3171.556124	617.397887	181.918190	0.563923	17.514210	0.974750	8.739068	0.000000	0.000000
3171.576126	617.397967	181.932399	0.563919	17.515578	0.974742	8.739751	0.000000	0.000000
3171.596128	617.397967	181.933947	0.563918	17.515727	0.974742	8.739825	0.000000	0.000000
3171.616130	617.397887	181.932746	0.563918	17.515612	0.974742	8.739767	0.000000	0.000000
3171.636132	617.397967	181.918367	0.563923	17.514228	0.974750	8.739076	0.000000	0.000000
3171.656134	617.397967	181.921171	0.563922	17.514497	0.974748	8.739211	0.000000	0.000000
3171.676136	617.397967	181.919187	0.563923	17.514306	0.974749	8.739116	0.000000	0.000000
3171.696138	617.397887	181.923852	0.563921	17.514756	0.974747	8.739340	0.000000	0.000000
3171.716140	617.397967	181.919470	0.563923	17.514334	0.974749	8.739129	0.000000	0.000000
3171.736142	617.397967	181.916551	0.563924	17.514053	0.974751	8.738989	0.000000	0.000000
3171.756144	617.397887	181.918247	0.563923	17.514216	0.974750	8.739071	0.000000	0.000000
3171.776146	617.397887	181.903110	0.563928	17.512759	0.974758	8.738344	0.000000	0.000000
3171.796148	617.397967	181.912659	0.563925	17.513678	0.974753	8.738802	0.000000	0.000000
3171.816150	617.397967	181.907987	0.563927	17.513228	0.974755	8.738578	0.000000	0.000000
3171.836152	617.397967	181.904339	0.563928	17.512877	0.974757	8.738403	0.000000	0.000000
3171.856154	617.397967	181.911004	0.563926	17.513519	0.974754	8.738723	0.000000	0.000000
3171.876156	617.397967	181.894514	0.563931	17.511931	0.974763	8.737931	0.000000	0.000000
3171.896158	617.397967	181.889828	0.563933	17.511480	0.974765	8.737705	0.000000	0.000000
3171.916160	617.397967	181.883655	0.563935	17.510886	0.974768	8.737409	0.000000	0.000000
3171.936162	617.397887	181.877026	0.563937	17.510247	0.974772	8.737090	0.000000	0.000000
3171.956164	617.397887	181.868661	0.563940	17.509442	0.974776	8.736689	0.000000	0.000000
3171.976166	617.397967	181.868095	0.563940	17.509388	0.974777	8.736661	0.000000	0.000000
3171.996168	617.397967	181.889704	0.563933	17.511468	0.974765	8.737700	0.000000	0.000000
3172.016170	617.397967	181.870484	0.563939	17.509618	0.974775	8.736776	0.000000	0.000000
3172.036172	617.397887	181.863209	0.563942	17.508917	0.974779	8.736427	0.000000	0.000000
3172.056174	617.397887	181.871687	0.563939	17.509733	0.974775	8.736834	0.000000	0.000000
3172.076176	617.397967	181.865025	0.563941	17.509092	0.974778	8.736514	0.000000	0.000000
3172.096178	617.397967	181.865502	0.563941	17.509138	0.974778	8.736537	0.000000	0.000000
3172.116180	617.397887	181.860462	0.563943	17.508653	0.974781	8.736295	0.000000	0.000000
3172.136182	617.397967	181.863733	0.563942	17.508968	0.974779	8.736452	0.000000	0.000000
3172.156184	617.397967	181.855072	0.563944	17.508134	0.974784	8.736036	0.000000	0.000000
3172.176186	617.397887	181.854654	0.563945	17.508094	0.974784	8.736016	0.000000	0.000000
3172.196188	617.397967	181.848307	0.563947	17.507483	0.974787	8.735711	0.000000	0.000000
3172.216190	617.397967	181.842886	0.563949	17.506961	0.974790	8.735450	0.000000	0.000000
3172.236192	617.397887	181.848005	0.563947	17.507453	0.974787	8.735696	0.000000	0.000000
3172.256194	617.397887	181.849254	0.563946	17.507574	0.974787	8.735756	0.000000	0.000000
3172.276196	617.397967	181.838723	0.563950	17.506560	0.974792	8.735250	0.000000	0.000000
3172.296198	617.397967	181.849858	0.563946	17.507632	0.974786	8.735785	0.000000	0.000000
3172.316200	617.397887	181.831103	0.563952	17.505826	0.974796	8.734884	0.000000	0.000000
3172.336202	617.397887	181.844969	0.563948	17.507161	0.974789	8.735551	0.000000	0.000000
3172.356204	617.397967	181.836630	0.563951	17.506358	0.974793	8.735150	0.000000	0.000000
3172.376206	617.397967	181.842662	0.563949	17.506939	0.974790	8.735440	0.000000	0.000000
3172.396208	617.397887	181.837721	0.563950	17.506463	0.974793	8.735202	0.000000	0.000000
3172.416210	617.397967	181.837036	0.563951	17.506397	0.974793	8.735169	0.000000	0.000000
3172.436212	617.397967	181.849543	0.563946	17.507601	0.974787	8.735770	0.000000	0.000000
3172.456214	617.397967	181.830204	0.563953	17.505740	0.974797	8.734841	0.000000	0.000000
3172.476216	617.397887	181.826522	0.563954	17.505385	0.974799	8.734664	0.000000	0.000000
3172.496218	617.397967	181.827641	0.563954	17.505493	0.974798	8.734718	0.000000	0.000000
3172.516220	617.397967	181.815662	0.563958	17.504340	0.974805	8.734143	0.000000	0.000000
3172.536222	617.397887	181.824319	0.563955	17.505173	0.974800	8.734559	0.000000	0.000000
3172.555224	617.397967	181.821962	0.563956	17.504946	0.974801	8.734445	0.000000	0.000000
3172.575226	617.397967	181.814616	0.563958	17.504239	0.974805	8.734092	0.000000	0.000000
3172.595228	617.397887	181.814865	0.563958	17.504263	0.974805	8.734104	0.000000	0.000000
3172.615230	617.397967	181.834021	0.563952	17.506107	0.974795	8.735025	0.000000	0.000000
3172.635232	617.397967	181.815493	0.563958	17.504323	0.974805	8.734134	0.000000	0.000000
3172.655234	617.397887	181.810039	0.563959	17.503798	0.974808	8.733872	0.000000	0.000000
3172.675236	617.397967	181.826753	0.563954	17.505407	0.974799	8.734675	0.000000	0.000000
3172.695238	617.397967	181.814294	0.563958	17.504208	0.974805	8.734077	0.000000	0.000000
3172.715240	617.397967	181.804082	0.563962	17.503225	0.974811	8.733586	0.000000	0.000000
3172.735242	617.397887	181.807030	0.563960	17.503509	0.974809	8.733728	0.000000	0.000000
3172.755244	617.397887	181.807945	0.563960	17.503597	0.974809	8.733772	0.000000	0.000000
3172.775246	617.397967	181.801482	0.563962	17.502974	0.974812	8.733461	0.000000	0.000000
3172.795248	617.397967	181.803599	0.563962	17.503178	0.974811	8.733563	0.000000	0.000000
3172.815250	617.397887	181.801174	0.563962	17.502945	0.974812	8.733447	0.000000	0.000000
3172.835252	617.397967	181.795455	0.563964	17.502394	0.974815	8.733172	0.000000	0.000000
3172.855254	617.397967	181.802040	0.563962	17.503028	0.974812	8.733488	0.000000	0.000000
3172.875256	617.397967	181.791233	0.563966	17.501988	0.974818	8.732969	0.000000	0.000000
3172.895258	617.397887	181.786868	0.563967	17.501567	0.974820	8.732759	0.000000	0.000000
3172.915260	617.397887	181.788277	0.563967	17.501703	0.974819	8.732827	0.000000	0.000000
3172.935262	617.397967	181.800293	0.563963	17.502860	0.974813	8.733404	0.000000	0.000000
3172.955264	617.397967	181.776179	0.563971	17.500538	0.974826	8.732246	0.000000	0.000000
3172.975266	617.397887	181.790219	0.563966	17.501890	0.974818	8.732920	0.000000	0.000000
3172.995268	617.397887	181.792142	0.563965	17.502075	0.974817	8.733013	0.000000	0.000000
3173.015270	617.397967	181.786283	0.563968	17.501511	0.974820	8.732731	0.000000	0.000000
3173.035272	617.397967	181.782537	0.563969	17.501150	0.974822	8.732551	0.000000	0.000000
3173.055274	617.397887	181.798500	0.563963	17.502687	0.974814	8.733318	0.000000	0.000000
3173.075276	617.397887	181.788191	0.563967	17.501695	0.974819	8.732823	0.000000	0.000000
3173.095278	617.397967	181.790263	0.563966	17.501894	0.974818	8.732923	0.000000	0.000000
3173.115280	617.397967	181.780507	0.563969	17.500955	0.974823	8.732454	0.000000	0.000000
3173.135282	617.397887	181.779115	0.563970	17.500821	0.974824	8.732387	0.000000	0.000000
3173.155284	617.397967	181.779046	0.563970	17.500814	0.974824	8.732384	0.000000	0.000000
3173.175286	617.397967	181.781486	0.563969	17.501049	0.974823	8.732501	0.000000	0.000000
3173.195288	617.397887	181.788592	0.563967	17.501733	0.974819	8.732842	0.000000	0.000000
3173.215290	617.397887	181.795495	0.563964	17.502398	0.974815	8.733174	0.000000	0.000000
3173.235292	617.397967	181.784597	0.563968	17.501349	0.974821	8.732650	0.000000	0.000000
3173.255294	617.397967	181.795586	0.563964	17.502407	0.974815	8.733178	0.000000	0.000000
3173.275296	617.397887	181.797125	0.563964	17.502555	0.974814	8.733252	0.000000	0.000000
3173.295298	617.397967	181.778926	0.563970	17.500803	0.974824	8.732378	0.000000	0.000000
3173.315300	617.397967	181.783074	0.563969	17.501202	0.974822	8.732577	0.000000	0.000000
3173.335302	617.397887	181.787176	0.563967	17.501597	0.974820	8.732774	0.000000	0.000000
3173.355304	617.397967	181.793702	0.563965	17.502225	0.974816	8.733088	0.000000	0.000000
3173.375306	617.397967	181.772863	0.563972	17.500219	0.974827	8.732087	0.000000	0.000000
3173.395308	617.397887	181.784466	0.563968	17.501336	0.974821	8.732644	0.000000	0.000000
3173.415310	617.397887	181.769186	0.563973	17.499865	0.974829	8.731910	0.000000	0.000000
3173.435312	617.397967	181.755797	0.563978	17.498576	0.974837	8.731267	0.000000	0.000000
3173.455314	617.397967	181.760943	0.563976	17.499071	0.974834	8.731514	0.000000	0.000000
3173.475316	617.397887	181.768125	0.563974	17.499763	0.974830	8.731859	0.000000	0.000000
3173.495318	617.397967	181.754811	0.563978	17.498481	0.974837	8.731219	0.000000	0.000000
3173.515320	617.397967	181.757695	0.563977	17.498759	0.974836	8.731358	0.000000	0.000000
3173.535322	617.397887	181.763925	0.563975	17.499359	0.974832	8.731657	0.000000	0.000000
3173.555324	617.397967	181.752559	0.563979	17.498264	0.974838	8.731111	0.000000	0.000000
3173.575326	617.397967	181.748289	0.563980	17.497853	0.974841	8.730906	0.000000	0.000000
3173.595328	617.397967	181.746389	0.563981	17.497670	0.974842	8.730815	0.000000	0.000000
3173.615330	617.397887	181.749514	0.563980	17.497971	0.974840	8.730965	0.000000	0.000000
3173.635332	617.397967	181.756793	0.563977	17.498672	0.974836	8.731315	0.000000	0.000000
3173.655334	617.397967	181.750073	0.563980	17.498025	0.974840	8.730992	0.000000	0.000000
3173.675336	617.397887	181.747177	0.563981	17.497746	0.974841	8.730853	0.000000	0.000000
3173.695338	617.397887	181.744154	0.563982	17.497455	0.974843	8.730708	0.000000	0.000000
3173.715340	617.397967	181.753800	0.563978	17.498384	0.974838	8.731171	0.000000	0.000000
3173.735342	617.397967	181.750166	0.563980	17.498034	0.974840	8.730996	0.000000	0.000000
3173.755344	617.397887	181.752516	0.563979	17.498260	0.974838	8.731109	0.000000	0.000000
3173.775346	617.397967	181.747099	0.563981	17.497739	0.974841	8.730849	0.000000	0.000000
3173.795348	617.397967	181.757954	0.563977	17.498784	0.974835	8.731370	0.000000	0.000000
3173.815350	617.397887	181.757924	0.563977	17.498781	0.974835	8.731369	0.000000	0.000000
3173.835352	617.397967	181.744159	0.563982	17.497456	0.974843	8.730708	0.000000	0.000000
3173.855354	617.397967	181.747205	0.563981	17.497749	0.974841	8.730854	0.000000	0.000000
3173.875356	617.397887	181.757356	0.563977	17.498726	0.974836	8.731342	0.000000	0.000000
3173.895358	617.397967	181.740609	0.563983	17.497114	0.974845	8.730537	0.000000	0.000000
3173.915360	617.397967	181.735395	0.563985	17.496612	0.974847	8.730287	0.000000	0.000000
3173.935362	617.397887	181.748645	0.563980	17.497887	0.974840	8.730923	0.000000	0.000000
3173.955364	617.397967	181.745629	0.563981	17.497597	0.974842	8.730778	0.000000	0.000000
3173.975366	617.397887	181.730928	0.563986	17.496182	0.974850	8.730072	0.000000	0.000000
3173.995368	617.397887	181.734075	0.563985	17.496485	0.974848	8.730223	0.000000	0.000000
3174.015370	617.397967	181.735847	0.563984	17.496655	0.974847	8.730308	0.000000	0.000000
3174.035372	617.397967	181.736675	0.563984	17.496735	0.974847	8.730348	0.000000	0.000000
3174.055374	617.397887	181.735691	0.563984	17.496640	0.974847	8.730301	0.000000	0.000000
3174.075376	617.397967	181.719940	0.563990	17.495124	0.974856	8.729544	0.000000	0.000000
3174.095378	617.397967	181.720678	0.563990	17.495195	0.974855	8.729580	0.000000	0.000000
3174.115380	617.397887	181.726522	0.563988	17.495758	0.974852	8.729860	0.000000	0.000000
3174.135382	617.397887	181.734719	0.563985	17.496547	0.974848	8.730254	0.000000	0.000000
3174.155384	617.397967	181.722157	0.563989	17.495337	0.974854	8.729651	0.000000	0.000000
3174.175386	617.397967	181.732093	0.563986	17.496294	0.974849	8.730128	0.000000	0.000000
3174.195388	617.397887	181.717619	0.563990	17.494900	0.974857	8.729433	0.000000	0.000000
3174.215390	617.397887	181.730272	0.563986	17.496119	0.974850	8.730041	0.000000	0.000000
3174.235392	617.397967	181.743594	0.563982	17.497401	0.974843	8.730681	0.000000	0.000000
3174.255394	617.397967	181.720127	0.563990	17.495142	0.974856	8.729553	0.000000	0.000000
3174.275396	617.397887	181.728447	0.563987	17.495943	0.974851	8.729953	0.000000	0.000000
3174.295398	617.397967	181.725698	0.563988	17.495678	0.974853	8.729821	0.000000	0.000000
3174.315400	617.397967	181.731183	0.563986	17.496206	0.974850	8.730084	0.000000	0.000000
3174.335402	617.397887	181.724445	0.563988	17.495558	0.974853	8.729761	0.000000	0.000000
3174.355404	617.397967	181.720064	0.563990	17.495136	0.974856	8.729550	0.000000	0.000000
3174.375406	617.397967	181.725065	0.563988	17.495617	0.974853	8.729791	0.000000	0.000000
3174.395408	617.397967	181.719710	0.563990	17.495102	0.974856	8.729533	0.000000	0.000000
3174.415410	617.397887	181.723789	0.563988	17.495494	0.974854	8.729729	0.000000	0.000000
3174.435412	617.397967	181.719244	0.563990	17.495057	0.974856	8.729511	0.000000	0.000000
3174.455414	617.397967	181.720878	0.563989	17.495214	0.974855	8.729589	0.000000	0.000000
3174.475416	617.397967	181.725056	0.563988	17.495616	0.974853	8.729790	0.000000	0.000000
3174.495418	617.397887	181.706404	0.563994	17.493821	0.974863	8.728894	0.000000	0.000000
3174.515420	617.397967	181.725065	0.563988	17.495617	0.974853	8.729791	0.000000	0.000000
3174.535422	617.397967	181.720038	0.563990	17.495133	0.974856	8.729549	0.000000	0.000000
3174.555424	617.397967	181.722076	0.563989	17.495330	0.974855	8.729647	0.000000	0.000000
3174.575426	617.397887	181.722566	0.563989	17.495377	0.974854	8.729670	0.000000	0.000000
3174.595428	617.397967	181.709131	0.563993	17.494083	0.974861	8.729025	0.000000	0.000000
3174.615430	617.397967	181.716346	0.563991	17.494778	0.974858	8.729372	0.000000	0.000000
3174.635432	617.397887	181.713190	0.563992	17.494474	0.974859	8.729220	0.000000	0.000000
3174.655434	617.397967	181.721590	0.563989	17.495283	0.974855	8.729624	0.000000	0.000000
3174.675436	617.397967	181.715913	0.563991	17.494736	0.974858	8.729351	0.000000	0.000000
3174.695438	617.397887	181.700804	0.563996	17.493282	0.974866	8.728625	0.000000	0.000000
3174.715440	617.397887	181.712389	0.563992	17.494397	0.974860	8.729182	0.000000	0.000000
3174.735442	617.397967	181.711135	0.563993	17.494276	0.974860	8.729121	0.000000	0.000000
3174.755444	617.397967	181.700853	0.563996	17.493286	0.974866	8.728627	0.000000	0.000000
3174.775446	617.397887	181.716072	0.563991	17.494751	0.974858	8.729358	0.000000	0.000000
3174.795448	617.397967	181.711239	0.563993	17.494286	0.974860	8.729126	0.000000	0.000000
3174.815450	617.397967	181.715384	0.563991	17.494685	0.974858	8.729325	0.000000	0.000000
3174.835452	617.397887	181.707307	0.563994	17.493908	0.974862	8.728937	0.000000	0.000000
3174.855454	617.397967	181.708061	0.563994	17.493980	0.974862	8.728974	0.000000	0.000000
3174.875456	617.397967	181.707226	0.563994	17.493900	0.974862	8.728934	0.000000	0.000000
3174.895458	617.397887	181.698342	0.563997	17.493045	0.974867	8.728507	0.000000	0.000000
3174.915460	617.397967	181.713026	0.563992	17.494458	0.974859	8.729212	0.000000	0.000000
3174.935462	617.397967	181.713399	0.563992	17.494494	0.974859	8.729230	0.000000	0.000000
3174.955464	617.397967	181.719931	0.563990	17.495123	0.974856	8.729544	0.000000	0.000000
3174.975466	617.397887	181.720586	0.563990	17.495186	0.974855	8.729575	0.000000	0.000000
3174.995468	617.397967	181.709962	0.563993	17.494163	0.974861	8.729065	0.000000	0.000000
3175.015470	617.397967	181.718644	0.563990	17.494999	0.974856	8.729482	0.000000	0.000000
3175.035472	617.397967	181.716203	0.563991	17.494764	0.974858	8.729365	0.000000	0.000000
3175.055474	617.397887	181.718041	0.563990	17.494941	0.974857	8.729453	0.000000	0.000000
3175.075476	617.397887	181.701360	0.563996	17.493335	0.974865	8.728652	0.000000	0.000000
3175.095478	617.397967	181.720981	0.563989	17.495224	0.974855	8.729594	0.000000	0.000000
3175.115480	617.397967	181.720453	0.563990	17.495173	0.974855	8.729569	0.000000	0.000000
3175.135482	617.397887	181.714136	0.563992	17.494565	0.974859	8.729265	0.000000	0.000000
3175.155484	617.397887	181.715836	0.563991	17.494729	0.974858	8.729347	0.000000	0.000000
3175.175486	617.397967	181.707418	0.563994	17.493918	0.974862	8.728943	0.000000	0.000000
3175.195488	617.397967	181.698150	0.563997	17.493026	0.974867	8.728498	0.000000	0.000000
3175.215490	617.397967	181.706833	0.563994	17.493862	0.974863	8.728915	0.000000	0.000000
3175.235492	617.397887	181.707711	0.563994	17.493947	0.974862	8.728957	0.000000	0.000000
3175.255494	617.397967	181.704366	0.563995	17.493624	0.974864	8.728796	0.000000	0.000000
3175.275496	617.397967	181.703926	0.563995	17.493582	0.974864	8.728775	0.000000	0.000000
3175.295498	617.397887	181.695834	0.563998	17.492803	0.974868	8.728386	0.000000	0.000000
3175.315500	617.397967	181.689122	0.564000	17.492157	0.974872	8.728064	0.000000	0.000000
3175.335502	617.397967	181.704300	0.563995	17.493618	0.974864	8.728793	0.000000	0.000000
3175.355504	617.397967	181.694111	0.563998	17.492637	0.974869	8.728304	0.000000	0.000000
3175.375506	617.397887	181.698718	0.563997	17.493081	0.974867	8.728525	0.000000	0.000000
3175.395508	617.397967	181.692168	0.563999	17.492450	0.974870	8.728210	0.000000	0.000000
3175.415510	617.397967	181.703233	0.563995	17.493515	0.974865	8.728742	0.000000	0.000000
3175.435512	617.397887	181.702651	0.563996	17.493459	0.974865	8.728714	0.000000	0.000000
3175.455514	617.397887	181.694442	0.563998	17.492669	0.974869	8.728319	0.000000	0.000000
3175.475516	617.397967	181.699630	0.563997	17.493169	0.974867	8.728569	0.000000	0.000000
3175.495518	617.397967	181.701484	0.563996	17.493347	0.974866	8.728658	0.000000	0.000000
3175.515520	617.397967	181.697380	0.563997	17.492952	0.974868	8.728461	0.000000	0.000000
3175.535522	617.397967	181.695069	0.563998	17.492729	0.974869	8.728350	0.000000	0.000000
3175.555524	617.397887	181.689716	0.564000	17.492214	0.974872	8.728092	0.000000	0.000000
3175.575526	617.397887	181.679131	0.564003	17.491195	0.974877	8.727584	0.000000	0.000000
3175.595528	617.397967	181.681259	0.564003	17.491400	0.974876	8.727686	0.000000	0.000000
3175.615530	617.397967	181.689126	0.564000	17.492157	0.974872	8.728064	0.000000	0.000000
3175.635532	617.397887	181.685915	0.564001	17.491848	0.974874	8.727910	0.000000	0.000000
3175.655534	617.397967	181.685871	0.564001	17.491844	0.974874	8.727908	0.000000	0.000000
3175.675536	617.397967	181.693487	0.563999	17.492577	0.974870	8.728274	0.000000	0.000000
3175.695538	617.397967	181.694204	0.563998	17.492646	0.974869	8.728308	0.000000	0.000000
3175.715540	617.397887	181.687051	0.564001	17.491957	0.974873	8.727964	0.000000	0.000000
3175.735542	617.397967	181.696214	0.563998	17.492840	0.974868	8.728405	0.000000	0.000000
3175.755544	617.397967	181.682832	0.564002	17.491551	0.974875	8.727762	0.000000	0.000000
3175.775546	617.397967	181.692558	0.563999	17.492488	0.974870	8.728229	0.000000	0.000000
3175.795548	617.397967	181.689809	0.564000	17.492223	0.974872	8.728097	0.000000	0.000000
3175.815550	617.397967	181.679091	0.564004	17.491191	0.974877	8.727582	0.000000	0.000000
3175.835552	617.397967	181.678185	0.564004	17.491104	0.974878	8.727538	0.000000	0.000000
3175.855554	617.397887	181.673515	0.564005	17.490654	0.974880	8.727314	0.000000	0.000000
3175.875556	617.397967	181.688483	0.564000	17.492095	0.974872	8.728033	0.000000	0.000000
3175.895558	617.397967	181.668645	0.564007	17.490185	0.974883	8.727080	0.000000	0.000000
3175.915560	617.397887	181.670630	0.564006	17.490377	0.974882	8.727176	0.000000	0.000000
3175.935562	617.397967	181.679085	0.564004	17.491191	0.974877	8.727582	0.000000	0.000000
3175.955564	617.397967	181.677793	0.564004	17.491066	0.974878	8.727520	0.000000	0.000000
3175.975566	617.397967	181.665809	0.564008	17.489912	0.974885	8.726944	0.000000	0.000000
3175.995568	617.397967	181.663491	0.564009	17.489689	0.974886	8.726833	0.000000	0.000000
3176.015570	617.397967	181.664960	0.564008	17.489831	0.974885	8.726903	0.000000	0.000000
3176.035572	617.397967	181.678364	0.564004	17.491121	0.974878	8.727547	0.000000	0.000000
3176.055574	617.397887	181.669792	0.564007	17.490296	0.974882	8.727135	0.000000	0.000000
3176.075576	617.397967	181.666125	0.564008	17.489943	0.974884	8.726959	0.000000	0.000000
3176.095578	617.397967	181.658875	0.564010	17.489245	0.974888	8.726611	0.000000	0.000000
3176.115580	617.397887	181.664842	0.564008	17.489819	0.974885	8.726897	0.000000	0.000000
3176.135582	617.397887	181.665187	0.564008	17.489853	0.974885	8.726914	0.000000	0.000000
3176.155584	617.397967	181.675974	0.564005	17.490891	0.974879	8.727432	0.000000	0.000000
3176.175586	617.397967	181.673030	0.564006	17.490608	0.974881	8.727291	0.000000	0.000000
3176.195588	617.397887	181.658712	0.564010	17.489229	0.974888	8.726603	0.000000	0.000000
3176.215590	617.397967	181.666105	0.564008	17.489941	0.974884	8.726958	0.000000	0.000000
3176.235592	617.397967	181.672469	0.564006	17.490554	0.974881	8.727264	0.000000	0.000000
3176.255594	617.397887	181.660180	0.564010	17.489370	0.974887	8.726674	0.000000	0.000000
3176.275596	617.397967	181.670776	0.564006	17.490391	0.974882	8.727183	0.000000	0.000000
3176.295598	617.397967	181.681975	0.564003	17.491469	0.974876	8.727721	0.000000	0.000000
3176.315600	617.397887	181.671985	0.564006	17.490507	0.974881	8.727241	0.000000	0.000000
3176.335602	617.397887	181.667591	0.564007	17.490084	0.974883	8.727030	0.000000	0.000000
3176.355604	617.397967	181.674738	0.564005	17.490772	0.974880	8.727373	0.000000	0.000000
3176.375606	617.397967	181.664651	0.564008	17.489801	0.974885	8.726888	0.000000	0.000000
3176.395608	617.397887	181.648818	0.564014	17.488277	0.974893	8.726128	0.000000	0.000000
3176.415610	617.397967	181.656542	0.564011	17.489020	0.974889	8.726499	0.000000	0.000000
3176.435612	617.397967	181.655369	0.564011	17.488907	0.974890	8.726442	0.000000	0.000000
3176.455614	617.397967	181.654397	0.564012	17.488814	0.974891	8.726396	0.000000	0.000000
3176.475616	617.397967	181.669568	0.564007	17.490274	0.974883	8.727124	0.000000	0.000000
3176.495618	617.397967	181.660031	0.564010	17.489356	0.974888	8.726666	0.000000	0.000000
3176.515620	617.397967	181.653996	0.564012	17.488775	0.974891	8.726376	0.000000	0.000000
3176.535622	617.397887	181.658487	0.564010	17.489207	0.974888	8.726592	0.000000	0.000000
3176.555624	617.397967	181.655011	0.564012	17.488873	0.974890	8.726425	0.000000	0.000000
3176.575626	617.397967	181.664096	0.564009	17.489748	0.974885	8.726862	0.000000	0.000000
3176.595628	617.397887	181.659011	0.564010	17.489258	0.974888	8.726617	0.000000	0.000000
3176.615630	617.397967	181.654813	0.564012	17.488854	0.974890	8.726416	0.000000	0.000000
3176.635632	617.397967	181.661571	0.564009	17.489504	0.974887	8.726740	0.000000	0.000000
3176.655634	617.397887	181.663748	0.564009	17.489714	0.974886	8.726845	0.000000	0.000000
3176.675636	617.397967	181.662882	0.564009	17.489631	0.974886	8.726803	0.000000	0.000000
3176.695638	617.397967	181.660356	0.564010	17.489387	0.974887	8.726682	0.000000	0.000000
3176.715640	617.397887	181.659769	0.564010	17.489331	0.974888	8.726654	0.000000	0.000000
3176.735642	617.397967	181.648797	0.564014	17.488275	0.974894	8.726127	0.000000	0.000000
3176.755644	617.397967	181.657664	0.564011	17.489128	0.974889	8.726553	0.000000	0.000000
3176.775646	617.397887	181.656894	0.564011	17.489054	0.974889	8.726516	0.000000	0.000000
3176.795648	617.397967	181.654985	0.564012	17.488870	0.974890	8.726424	0.000000	0.000000
3176.815650	617.397967	181.652813	0.564012	17.488661	0.974891	8.726320	0.000000	0.000000
3176.835652	617.397967	181.651058	0.564013	17.488492	0.974892	8.726235	0.000000	0.000000
3176.855654	617.397887	181.653744	0.564012	17.488751	0.974891	8.726364	0.000000	0.000000
3176.875656	617.397967	181.653987	0.564012	17.488774	0.974891	8.726376	0.000000	0.000000
3176.895658	617.397967	181.651880	0.564013	17.488571	0.974892	8.726275	0.000000	0.000000
3176.915660	617.397887	181.656013	0.564011	17.488969	0.974890	8.726473	0.000000	0.000000
3176.935662	617.397887	181.651043	0.564013	17.488491	0.974892	8.726235	0.000000	0.000000
3176.955664	617.397967	181.660676	0.564010	17.489418	0.974887	8.726697	0.000000	0.000000
3176.975666	617.397887	181.654332	0.564012	17.488807	0.974891	8.726393	0.000000	0.000000
3176.995668	617.397887	181.650569	0.564013	17.488445	0.974893	8.726212	0.000000	0.000000
3177.015670	617.397967	181.655113	0.564012	17.488883	0.974890	8.726430	0.000000	0.000000
3177.035672	617.397967	181.658035	0.564011	17.489164	0.974889	8.726570	0.000000	0.000000
3177.055674	617.397887	181.664481	0.564008	17.489785	0.974885	8.726880	0.000000	0.000000
3177.075676	617.397887	181.661349	0.564009	17.489483	0.974887	8.726730	0.000000	0.000000
3177.095678	617.397967	181.664686	0.564008	17.489804	0.974885	8.726890	0.000000	0.000000
3177.115680	617.397967	181.647173	0.564014	17.488118	0.974894	8.726049	0.000000	0.000000
3177.135682	617.397887	181.657921	0.564011	17.489153	0.974889	8.726565	0.000000	0.000000
3177.155684	617.397967	181.658551	0.564010	17.489214	0.974888	8.726595	0.000000	0.000000
3177.175686	617.397967	181.643264	0.564016	17.487742	0.974897	8.725861	0.000000	0.000000
3177.195688	617.397887	181.650488	0.564013	17.488437	0.974893	8.726208	0.000000	0.000000
3177.215690	617.397967	181.657852	0.564011	17.489146	0.974889	8.726562	0.000000	0.000000
3177.235692	617.397967	181.651226	0.564013	17.488508	0.974892	8.726243	0.000000	0.000000
3177.255694	617.397887	181.659162	0.564010	17.489273	0.974888	8.726625	0.000000	0.000000
3177.275696	617.397967	181.648549	0.564014	17.488251	0.974894	8.726115	0.000000	0.000000
3177.295698	617.397967	181.650395	0.564013	17.488428	0.974893	8.726203	0.000000	0.000000
3177.315700	617.397967	181.652006	0.564013	17.488584	0.974892	8.726281	0.000000	0.000000
3177.335702	617.397967	181.642957	0.564016	17.487712	0.974897	8.725846	0.000000	0.000000
3177.355704	617.397967	181.650219	0.564013	17.488411	0.974893	8.726195	0.000000	0.000000
3177.375706	617.397967	181.643045	0.564016	17.487721	0.974897	8.725850	0.000000	0.000000
3177.395708	617.397887	181.646672	0.564014	17.488070	0.974895	8.726025	0.000000	0.000000
3177.415710	617.397967	181.649582	0.564013	17.488350	0.974893	8.726164	0.000000	0.000000
3177.435712	617.397967	181.641732	0.564016	17.487594	0.974897	8.725787	0.000000	0.000000
3177.455714	617.397887	181.642370	0.564016	17.487656	0.974897	8.725818	0.000000	0.000000
3177.475716	617.397967	181.636225	0.564018	17.487064	0.974900	8.725523	0.000000	0.000000
3177.495718	617.397967	181.635385	0.564018	17.486983	0.974901	8.725482	0.000000	0.000000
3177.515720	617.397887	181.652747	0.564012	17.488655	0.974891	8.726316	0.000000	0.000000
3177.535722	617.397967	181.637997	0.564017	17.487235	0.974899	8.725608	0.000000	0.000000
3177.555724	617.397967	181.656428	0.564011	17.489009	0.974890	8.726493	0.000000	0.000000
3177.575726	617.397887	181.655295	0.564011	17.488900	0.974890	8.726439	0.000000	0.000000
3177.595728	617.397967	181.662611	0.564009	17.489605	0.974886	8.726790	0.000000	0.000000
3177.615730	617.397967	181.651267	0.564013	17.488512	0.974892	8.726245	0.000000	0.000000
3177.635732	617.397887	181.643451	0.564015	17.487760	0.974896	8.725870	0.000000	0.000000
3177.655734	617.397967	181.646323	0.564015	17.488036	0.974895	8.726008	0.000000	0.000000
3177.675736	617.397967	181.637078	0.564018	17.487146	0.974900	8.725564	0.000000	0.000000
3177.695738	617.397887	181.644845	0.564015	17.487894	0.974896	8.725937	0.000000	0.000000
3177.715740	617.397887	181.635461	0.564018	17.486991	0.974901	8.725486	0.000000	0.000000
3177.735742	617.397967	181.642193	0.564016	17.487639	0.974897	8.725809	0.000000	0.000000
3177.755744	617.397967	181.645055	0.564015	17.487914	0.974896	8.725947	0.000000	0.000000
3177.775746	617.397887	181.632325	0.564019	17.486689	0.974902	8.725335	0.000000	0.000000
3177.795748	617.397967	181.636519	0.564018	17.487093	0.974900	8.725537	0.000000	0.000000
3177.815750	617.397967	181.635850	0.564018	17.487028	0.974901	8.725505	0.000000	0.000000
3177.835752	617.397887	181.643716	0.564015	17.487785	0.974896	8.725883	0.000000	0.000000
3177.855754	617.397967	181.645803	0.564015	17.487986	0.974895	8.725983	0.000000	0.000000
3177.875756	617.397967	181.640595	0.564016	17.487485	0.974898	8.725733	0.000000	0.000000
3177.895758	617.397967	181.640583	0.564016	17.487484	0.974898	8.725732	0.000000	0.000000
3177.915760	617.397887	181.642832	0.564016	17.487700	0.974897	8.725840	0.000000	0.000000
3177.935762	617.397967	181.639728	0.564017	17.487402	0.974898	8.725691	0.000000	0.000000
3177.955764	617.397967	181.625669	0.564021	17.486048	0.974906	8.725016	0.000000	0.000000
3177.975766	617.397887	181.627099	0.564021	17.486186	0.974905	8.725084	0.000000	0.000000
3177.995768	617.397887	181.642308	0.564016	17.487650	0.974897	8.725815	0.000000	0.000000
3178.015770	617.397967	181.630525	0.564020	17.486515	0.974903	8.725249	0.000000	0.000000
3178.035772	617.397967	181.628662	0.564020	17.486336	0.974904	8.725159	0.000000	0.000000
3178.055774	617.397887	181.633746	0.564019	17.486826	0.974901	8.725404	0.000000	0.000000
3178.076776	617.397967	181.621540	0.564023	17.485650	0.974908	8.724817	0.000000	0.000000
3178.095778	617.397967	181.627485	0.564021	17.486223	0.974905	8.725103	0.000000	0.000000
3178.115780	617.397887	181.635518	0.564018	17.486996	0.974901	8.725489	0.000000	0.000000
3178.135782	617.397887	181.644125	0.564015	17.487825	0.974896	8.725902	0.000000	0.000000
3178.155784	617.397967	181.640660	0.564016	17.487491	0.974898	8.725736	0.000000	0.000000
3178.175786	617.397967	181.632018	0.564019	17.486659	0.974903	8.725321	0.000000	0.000000
3178.195788	617.397887	181.641405	0.564016	17.487563	0.974897	8.725772	0.000000	0.000000
3178.215790	617.397967	181.629060	0.564020	17.486374	0.974904	8.725179	0.000000	0.000000
3178.235792	617.397967	181.630676	0.564020	17.486530	0.974903	8.725256	0.000000	0.000000
3178.255794	617.397887	181.634412	0.564018	17.486890	0.974901	8.725436	0.000000	0.000000
3178.275796	617.397887	181.626134	0.564021	17.486093	0.974906	8.725038	0.000000	0.000000
3178.295798	617.397967	181.624281	0.564022	17.485914	0.974907	8.724949	0.000000	0.000000
3178.315800	617.397967	181.618926	0.564024	17.485399	0.974910	8.724692	0.000000	0.000000
3178.335802	617.397887	181.633728	0.564019	17.486824	0.974902	8.725403	0.000000	0.000000
3178.355804	617.397887	181.634063	0.564019	17.486856	0.974901	8.725419	0.000000	0.000000
3178.375806	617.397967	181.622206	0.564023	17.485715	0.974908	8.724849	0.000000	0.000000
3178.395808	617.397967	181.617404	0.564024	17.485252	0.974910	8.724619	0.000000	0.000000
3178.415810	617.397887	181.617132	0.564024	17.485226	0.974910	8.724606	0.000000	0.000000
3178.435812	617.397887	181.629424	0.564020	17.486409	0.974904	8.725196	0.000000	0.000000
3178.455814	617.397967	181.627750	0.564021	17.486248	0.974905	8.725116	0.000000	0.000000
3178.475816	617.397967	181.618610	0.564024	17.485368	0.974910	8.724677	0.000000	0.000000
3178.495818	617.397887	181.629868	0.564020	17.486452	0.974904	8.725217	0.000000	0.000000
3178.515820	617.397967	181.610341	0.564027	17.484572	0.974914	8.724279	0.000000	0.000000
3178.535822	617.397967	181.624300	0.564022	17.485916	0.974907	8.724950	0.000000	0.000000
3178.555824	617.397967	181.627763	0.564021	17.486250	0.974905	8.725116	0.000000	0.000000
[truncated: 1,002 more rows]
