# Supplementary material for: Stress relaxation in the presence of sudden strain bursts: Methodology and stress relaxation data of microcast aluminium microwires
Source: Data Brief. 2018 Nov 14;21:2134–41. doi: 10.1016/j.dib.2018.11.047 (PMC6265499; doi:10.1016/j.dib.2018.11.047)
Supplement: Supplementary file 2 — Supplementary material [file mmc2.zip › Data in brief/As-cast/Al4N/Al_100_r_3/Stress relax txt files/Al_100_r_3_Relaxcycle0020.txt]

Time[s]	Motordispl[�m]	Force[mN]	EngStrain	EngStress[MPa]	Shearstrain	Shearstress [MPa]
3250.058974	632.822471	190.001885	0.576824	18.292470	0.995226	9.127396	0.000000	0.000000
3250.078976	632.829085	190.028119	0.576822	18.294996	0.995223	9.128656	0.000000	0.000000
3250.098978	632.829247	190.027986	0.576823	18.294983	0.995223	9.128650	0.000000	0.000000
3250.118979	632.829166	190.007243	0.576829	18.292986	0.995234	9.127653	0.000000	0.000000
3250.138981	632.829166	190.006815	0.576830	18.292944	0.995234	9.127633	0.000000	0.000000
3250.158984	632.829166	190.003363	0.576831	18.292612	0.995236	9.127467	0.000000	0.000000
3250.178986	632.829166	189.985896	0.576837	18.290930	0.995245	9.126628	0.000000	0.000000
3250.198987	632.829166	189.979211	0.576839	18.290287	0.995249	9.126307	0.000000	0.000000
3250.218989	632.829005	189.949995	0.576849	18.287474	0.995264	9.124903	0.000000	0.000000
3250.238992	632.829085	189.938690	0.576852	18.286386	0.995270	9.124360	0.000000	0.000000
3250.258994	632.829085	189.935792	0.576853	18.286107	0.995272	9.124221	0.000000	0.000000
3250.278996	632.829005	189.923120	0.576858	18.284887	0.995278	9.123612	0.000000	0.000000
3250.298997	632.829085	189.897114	0.576866	18.282383	0.995292	9.122363	0.000000	0.000000
3250.319000	632.829085	189.893416	0.576868	18.282027	0.995294	9.122185	0.000000	0.000000
3250.339002	632.829005	189.876217	0.576873	18.280371	0.995303	9.121359	0.000000	0.000000
3250.359004	632.829005	189.879540	0.576872	18.280691	0.995302	9.121519	0.000000	0.000000
3250.379005	632.829005	189.849052	0.576882	18.277756	0.995318	9.120054	0.000000	0.000000
3250.399008	632.829005	189.847600	0.576883	18.277616	0.995319	9.119984	0.000000	0.000000
3250.419010	632.829005	189.829572	0.576889	18.275880	0.995328	9.119118	0.000000	0.000000
3250.439012	632.828924	189.805880	0.576897	18.273599	0.995341	9.117980	0.000000	0.000000
3250.459013	632.829005	189.795146	0.576900	18.272566	0.995346	9.117465	0.000000	0.000000
3250.479015	632.829005	189.783939	0.576904	18.271487	0.995352	9.116926	0.000000	0.000000
3250.499018	632.829005	189.769185	0.576909	18.270067	0.995360	9.116218	0.000000	0.000000
3250.519020	632.828924	189.760219	0.576912	18.269203	0.995365	9.115787	0.000000	0.000000
3250.539021	632.829005	189.755237	0.576914	18.268724	0.995368	9.115547	0.000000	0.000000
3250.559023	632.829005	189.760137	0.576912	18.269196	0.995365	9.115783	0.000000	0.000000
3250.579026	632.829005	189.752017	0.576915	18.268414	0.995369	9.115393	0.000000	0.000000
3250.599028	632.829005	189.736803	0.576920	18.266949	0.995377	9.114662	0.000000	0.000000
3250.619030	632.828924	189.739035	0.576919	18.267164	0.995376	9.114769	0.000000	0.000000
3250.639031	632.828924	189.732278	0.576921	18.266513	0.995380	9.114445	0.000000	0.000000
3250.659034	632.828924	189.736840	0.576920	18.266953	0.995377	9.114664	0.000000	0.000000
3250.679036	632.828924	189.725930	0.576924	18.265902	0.995383	9.114140	0.000000	0.000000
3250.699038	632.828924	189.704435	0.576931	18.263833	0.995395	9.113107	0.000000	0.000000
3250.719039	632.828924	189.726733	0.576923	18.265980	0.995383	9.114178	0.000000	0.000000
3250.739042	632.828924	189.708358	0.576929	18.264210	0.995392	9.113296	0.000000	0.000000
3250.759044	632.828924	189.701784	0.576932	18.263578	0.995396	9.112980	0.000000	0.000000
3250.779046	632.828924	189.670579	0.576942	18.260573	0.995413	9.111481	0.000000	0.000000
3250.799047	632.828924	189.665182	0.576944	18.260054	0.995415	9.111221	0.000000	0.000000
3250.819049	632.828843	189.650002	0.576949	18.258592	0.995423	9.110492	0.000000	0.000000
3250.839052	632.828924	189.649327	0.576949	18.258527	0.995424	9.110460	0.000000	0.000000
3250.859054	632.828924	189.644009	0.576951	18.258015	0.995427	9.110204	0.000000	0.000000
3250.879056	632.828924	189.637285	0.576953	18.257368	0.995430	9.109881	0.000000	0.000000
3250.899057	632.828924	189.616764	0.576960	18.255392	0.995441	9.108895	0.000000	0.000000
3250.919060	632.828924	189.607319	0.576963	18.254483	0.995446	9.108442	0.000000	0.000000
3250.939062	632.828924	189.612935	0.576962	18.255024	0.995443	9.108712	0.000000	0.000000
3250.959064	632.828843	189.595428	0.576967	18.253338	0.995452	9.107871	0.000000	0.000000
3250.979065	632.828843	189.607877	0.576963	18.254537	0.995446	9.108469	0.000000	0.000000
3250.999068	632.828843	189.598333	0.576966	18.253618	0.995451	9.108010	0.000000	0.000000
3251.019070	632.828843	189.587723	0.576970	18.252596	0.995457	9.107500	0.000000	0.000000
3251.039072	632.828843	189.571337	0.576975	18.251019	0.995465	9.106713	0.000000	0.000000
3251.059073	632.828843	189.580210	0.576972	18.251873	0.995461	9.107139	0.000000	0.000000
3251.079075	632.828843	189.575182	0.576974	18.251389	0.995463	9.106898	0.000000	0.000000
3251.099078	632.828843	189.552993	0.576982	18.249253	0.995475	9.105832	0.000000	0.000000
3251.119080	632.828924	189.557210	0.576980	18.249659	0.995473	9.106035	0.000000	0.000000
3251.139081	632.828843	189.551814	0.576982	18.249139	0.995476	9.105775	0.000000	0.000000
3251.159083	632.828924	189.521541	0.576992	18.246225	0.995492	9.104321	0.000000	0.000000
3251.179086	632.828843	189.523820	0.576991	18.246444	0.995491	9.104431	0.000000	0.000000
3251.199088	632.828843	189.514429	0.576994	18.245540	0.995496	9.103979	0.000000	0.000000
3251.219090	632.828843	189.520262	0.576993	18.246101	0.995492	9.104260	0.000000	0.000000
3251.239091	632.828763	189.503324	0.576998	18.244471	0.995501	9.103446	0.000000	0.000000
3251.259094	632.828763	189.507015	0.576997	18.244826	0.995499	9.103623	0.000000	0.000000
3251.279096	632.828763	189.497885	0.577000	18.243947	0.995504	9.103185	0.000000	0.000000
3251.299098	632.828763	189.493525	0.577001	18.243527	0.995507	9.102975	0.000000	0.000000
3251.319099	632.828843	189.481439	0.577006	18.242364	0.995513	9.102395	0.000000	0.000000
3251.339102	632.828763	189.460636	0.577012	18.240361	0.995524	9.101395	0.000000	0.000000
3251.359104	632.828763	189.455000	0.577014	18.239818	0.995527	9.101125	0.000000	0.000000
3251.379106	632.828763	189.456494	0.577014	18.239962	0.995526	9.101196	0.000000	0.000000
3251.399107	632.828763	189.448459	0.577017	18.239189	0.995530	9.100810	0.000000	0.000000
3251.419109	632.828682	189.434999	0.577021	18.237893	0.995538	9.100164	0.000000	0.000000
3251.439112	632.828763	189.437566	0.577020	18.238140	0.995536	9.100287	0.000000	0.000000
3251.459114	632.828763	189.421177	0.577026	18.236562	0.995545	9.099500	0.000000	0.000000
3251.479115	632.828763	189.423231	0.577025	18.236760	0.995544	9.099598	0.000000	0.000000
3251.499117	632.828763	189.414908	0.577028	18.235959	0.995548	9.099199	0.000000	0.000000
3251.519120	632.828682	189.395210	0.577034	18.234062	0.995559	9.098252	0.000000	0.000000
3251.539122	632.828601	189.394287	0.577035	18.233973	0.995559	9.098208	0.000000	0.000000
3251.559124	632.828521	189.381674	0.577039	18.232759	0.995566	9.097602	0.000000	0.000000
3251.579125	632.828521	189.393611	0.577035	18.233908	0.995559	9.098176	0.000000	0.000000
3251.599128	632.828601	189.397755	0.577033	18.234307	0.995557	9.098375	0.000000	0.000000
3251.619130	632.828601	189.381779	0.577039	18.232769	0.995566	9.097607	0.000000	0.000000
3251.639132	632.828521	189.339078	0.577053	18.228658	0.995588	9.095556	0.000000	0.000000
3251.659133	632.828521	189.311561	0.577062	18.226009	0.995603	9.094234	0.000000	0.000000
3251.679136	632.828521	189.309605	0.577063	18.225820	0.995604	9.094140	0.000000	0.000000
3251.699138	632.828601	189.320130	0.577059	18.226834	0.995598	9.094646	0.000000	0.000000
3251.719140	632.828601	189.290138	0.577069	18.223946	0.995614	9.093205	0.000000	0.000000
3251.739141	632.828601	189.290331	0.577069	18.223965	0.995614	9.093214	0.000000	0.000000
3251.759143	632.828601	189.301985	0.577066	18.225087	0.995608	9.093774	0.000000	0.000000
3251.779146	632.828521	189.284180	0.577071	18.223373	0.995617	9.092919	0.000000	0.000000
3251.799148	632.828521	189.274942	0.577075	18.222483	0.995622	9.092475	0.000000	0.000000
3251.819149	632.828521	189.280588	0.577073	18.223027	0.995619	9.092746	0.000000	0.000000
3251.839151	632.828521	189.269106	0.577076	18.221921	0.995625	9.092195	0.000000	0.000000
3251.859154	632.828601	189.267929	0.577077	18.221808	0.995626	9.092138	0.000000	0.000000
3251.879156	632.828601	189.275963	0.577074	18.222582	0.995622	9.092524	0.000000	0.000000
3251.899158	632.828601	189.269057	0.577077	18.221917	0.995626	9.092192	0.000000	0.000000
3251.919159	632.828601	189.263356	0.577078	18.221368	0.995629	9.091918	0.000000	0.000000
3251.939162	632.828601	189.258129	0.577080	18.220865	0.995631	9.091667	0.000000	0.000000
3251.959164	632.828601	189.247073	0.577084	18.219800	0.995637	9.091136	0.000000	0.000000
3251.979166	632.828521	189.232227	0.577089	18.218371	0.995645	9.090423	0.000000	0.000000
3251.999167	632.828521	189.229065	0.577090	18.218066	0.995647	9.090271	0.000000	0.000000
3252.019170	632.828521	189.219850	0.577093	18.217179	0.995652	9.089828	0.000000	0.000000
3252.039172	632.828601	189.191179	0.577103	18.214419	0.995667	9.088451	0.000000	0.000000
3252.059174	632.828521	189.186694	0.577104	18.213987	0.995669	9.088236	0.000000	0.000000
3252.079175	632.828521	189.182349	0.577106	18.213569	0.995672	9.088027	0.000000	0.000000
3252.099177	632.828601	189.182090	0.577106	18.213544	0.995672	9.088014	0.000000	0.000000
3252.119180	632.828521	189.161407	0.577113	18.211553	0.995683	9.087021	0.000000	0.000000
3252.139182	632.828521	189.162846	0.577112	18.211691	0.995682	9.087090	0.000000	0.000000
3252.159184	632.828601	189.159900	0.577113	18.211408	0.995684	9.086948	0.000000	0.000000
3252.179185	632.828601	189.150948	0.577116	18.210546	0.995688	9.086518	0.000000	0.000000
3252.199188	632.828521	189.157049	0.577114	18.211133	0.995685	9.086811	0.000000	0.000000
3252.219190	632.828521	189.132712	0.577122	18.208790	0.995698	9.085642	0.000000	0.000000
3252.239192	632.828601	189.140850	0.577120	18.209573	0.995694	9.086033	0.000000	0.000000
3252.259193	632.828601	189.122771	0.577126	18.207833	0.995703	9.085165	0.000000	0.000000
3252.279196	632.828601	189.124049	0.577125	18.207956	0.995703	9.085226	0.000000	0.000000
3252.299198	632.828601	189.097223	0.577134	18.205373	0.995717	9.083938	0.000000	0.000000
3252.319200	632.828601	189.109029	0.577130	18.206510	0.995711	9.084505	0.000000	0.000000
3252.339201	632.828601	189.097798	0.577134	18.205429	0.995717	9.083965	0.000000	0.000000
3252.359203	632.828601	189.104823	0.577132	18.206105	0.995713	9.084303	0.000000	0.000000
3252.379206	632.828601	189.098465	0.577134	18.205493	0.995716	9.083997	0.000000	0.000000
3252.399208	632.828521	189.100994	0.577133	18.205736	0.995715	9.084119	0.000000	0.000000
3252.419209	632.828521	189.081591	0.577139	18.203868	0.995725	9.083187	0.000000	0.000000
3252.439211	632.828521	189.086432	0.577138	18.204334	0.995723	9.083419	0.000000	0.000000
3252.459214	632.828521	189.088910	0.577137	18.204573	0.995721	9.083538	0.000000	0.000000
3252.479216	632.828601	189.091482	0.577136	18.204821	0.995720	9.083662	0.000000	0.000000
3252.499218	632.828601	189.063223	0.577146	18.202100	0.995735	9.082304	0.000000	0.000000
3252.519219	632.828601	189.071203	0.577143	18.202868	0.995731	9.082688	0.000000	0.000000
3252.539222	632.828601	189.046061	0.577151	18.200448	0.995744	9.081480	0.000000	0.000000
3252.559224	632.828521	189.054647	0.577148	18.201274	0.995740	9.081892	0.000000	0.000000
3252.579226	632.828521	189.034264	0.577155	18.199312	0.995750	9.080913	0.000000	0.000000
3252.599227	632.828521	189.041273	0.577153	18.199987	0.995747	9.081250	0.000000	0.000000
3252.619230	632.828601	189.031811	0.577156	18.199076	0.995752	9.080795	0.000000	0.000000
3252.639232	632.828601	189.027089	0.577158	18.198621	0.995754	9.080568	0.000000	0.000000
3252.659234	632.828521	189.015932	0.577161	18.197547	0.995760	9.080032	0.000000	0.000000
3252.679235	632.828521	189.030034	0.577157	18.198905	0.995753	9.080710	0.000000	0.000000
3252.699237	632.828521	189.018343	0.577161	18.197779	0.995759	9.080148	0.000000	0.000000
3252.719240	632.828521	189.027586	0.577157	18.198669	0.995754	9.080592	0.000000	0.000000
3252.739242	632.828521	189.000217	0.577167	18.196034	0.995769	9.079278	0.000000	0.000000
3252.759243	632.828521	189.013884	0.577162	18.197350	0.995761	9.079934	0.000000	0.000000
3252.779245	632.828521	189.011371	0.577163	18.197108	0.995763	9.079813	0.000000	0.000000
3252.799248	632.828521	188.992441	0.577169	18.195285	0.995773	9.078904	0.000000	0.000000
3252.819250	632.828521	189.000430	0.577167	18.196055	0.995768	9.079288	0.000000	0.000000
3252.839252	632.828601	188.991058	0.577170	18.195152	0.995774	9.078838	0.000000	0.000000
3252.859253	632.828601	189.000261	0.577167	18.196038	0.995769	9.079280	0.000000	0.000000
3252.879256	632.828521	189.004182	0.577165	18.196416	0.995766	9.079468	0.000000	0.000000
3252.899258	632.828521	189.006656	0.577165	18.196654	0.995765	9.079587	0.000000	0.000000
3252.919260	632.828521	188.996566	0.577168	18.195683	0.995770	9.079102	0.000000	0.000000
3252.939261	632.828521	188.988073	0.577171	18.194865	0.995775	9.078694	0.000000	0.000000
3252.959264	632.828521	188.983695	0.577172	18.194443	0.995777	9.078484	0.000000	0.000000
3252.979266	632.828521	188.980017	0.577173	18.194089	0.995779	9.078307	0.000000	0.000000
3252.999268	632.828521	188.960082	0.577180	18.192170	0.995790	9.077350	0.000000	0.000000
3253.019269	632.828601	188.950107	0.577184	18.191210	0.995795	9.076870	0.000000	0.000000
3253.039271	632.828521	188.962286	0.577179	18.192382	0.995789	9.077455	0.000000	0.000000
3253.059274	632.828521	188.947960	0.577184	18.191003	0.995796	9.076767	0.000000	0.000000
3253.079276	632.828521	188.948276	0.577184	18.191033	0.995796	9.076782	0.000000	0.000000
3253.099277	632.828601	188.954509	0.577182	18.191633	0.995793	9.077082	0.000000	0.000000
3253.119279	632.828521	188.942274	0.577186	18.190456	0.995799	9.076494	0.000000	0.000000
3253.139282	632.828521	188.923166	0.577193	18.188616	0.995810	9.075576	0.000000	0.000000
3253.159284	632.828521	188.944943	0.577185	18.190713	0.995798	9.076622	0.000000	0.000000
3253.179286	632.828521	188.925169	0.577192	18.188809	0.995808	9.075672	0.000000	0.000000
3253.199287	632.828521	188.922568	0.577193	18.188558	0.995810	9.075547	0.000000	0.000000
3253.219290	632.828521	188.912084	0.577196	18.187549	0.995815	9.075044	0.000000	0.000000
3253.239292	632.828601	188.914475	0.577196	18.187779	0.995814	9.075159	0.000000	0.000000
3253.259294	632.828521	188.902055	0.577200	18.186583	0.995821	9.074562	0.000000	0.000000
3253.279295	632.828521	188.892787	0.577203	18.185691	0.995826	9.074117	0.000000	0.000000
3253.299297	632.828521	188.903906	0.577199	18.186762	0.995820	9.074651	0.000000	0.000000
3253.319300	632.828521	188.911469	0.577196	18.187490	0.995816	9.075014	0.000000	0.000000
3253.339302	632.828601	188.896323	0.577202	18.186032	0.995824	9.074287	0.000000	0.000000
3253.359303	632.828601	188.891804	0.577203	18.185597	0.995826	9.074070	0.000000	0.000000
3253.379305	632.828521	188.872449	0.577210	18.183733	0.995836	9.073140	0.000000	0.000000
3253.399308	632.828521	188.884117	0.577206	18.184857	0.995830	9.073700	0.000000	0.000000
3253.419310	632.828521	188.864493	0.577212	18.182967	0.995841	9.072758	0.000000	0.000000
3253.439312	632.828601	188.859577	0.577214	18.182494	0.995843	9.072521	0.000000	0.000000
3253.459313	632.828521	188.853359	0.577216	18.181895	0.995847	9.072223	0.000000	0.000000
3253.479316	632.828521	188.848585	0.577218	18.181436	0.995849	9.071993	0.000000	0.000000
3253.499318	632.828521	188.866015	0.577212	18.183114	0.995840	9.072831	0.000000	0.000000
3253.519320	632.828521	188.850346	0.577217	18.181605	0.995848	9.072078	0.000000	0.000000
3253.539321	632.828601	188.834319	0.577222	18.180062	0.995857	9.071308	0.000000	0.000000
3253.559324	632.828601	188.842852	0.577220	18.180884	0.995852	9.071718	0.000000	0.000000
3253.579326	632.828601	188.842247	0.577220	18.180825	0.995853	9.071689	0.000000	0.000000
3253.599328	632.828601	188.838857	0.577221	18.180499	0.995854	9.071526	0.000000	0.000000
3253.619329	632.828601	188.847284	0.577218	18.181310	0.995850	9.071931	0.000000	0.000000
3253.639331	632.828601	188.836708	0.577222	18.180292	0.995856	9.071423	0.000000	0.000000
3253.659334	632.828601	188.821862	0.577227	18.178863	0.995864	9.070710	0.000000	0.000000
3253.679336	632.828601	188.830621	0.577224	18.179706	0.995859	9.071130	0.000000	0.000000
3253.699337	632.828601	188.829920	0.577224	18.179639	0.995859	9.071097	0.000000	0.000000
3253.719339	632.828521	188.815904	0.577229	18.178289	0.995867	9.070423	0.000000	0.000000
3253.739342	632.828521	188.810031	0.577230	18.177724	0.995870	9.070141	0.000000	0.000000
3253.759344	632.828521	188.802691	0.577233	18.177017	0.995874	9.069789	0.000000	0.000000
3253.779346	632.828521	188.797210	0.577235	18.176490	0.995877	9.069525	0.000000	0.000000
3253.799347	632.828521	188.789331	0.577237	18.175731	0.995881	9.069147	0.000000	0.000000
3253.819350	632.828521	188.792062	0.577237	18.175994	0.995879	9.069278	0.000000	0.000000
3253.839352	632.828521	188.795462	0.577235	18.176321	0.995877	9.069441	0.000000	0.000000
3253.859354	632.828521	188.777376	0.577241	18.174580	0.995887	9.068573	0.000000	0.000000
3253.879355	632.828521	188.786476	0.577238	18.175456	0.995882	9.069010	0.000000	0.000000
3253.899358	632.828521	188.777879	0.577241	18.174628	0.995887	9.068597	0.000000	0.000000
3253.919360	632.828521	188.781037	0.577240	18.174932	0.995885	9.068748	0.000000	0.000000
3253.939362	632.828521	188.780613	0.577240	18.174892	0.995885	9.068728	0.000000	0.000000
3253.959363	632.828601	188.788867	0.577238	18.175686	0.995881	9.069125	0.000000	0.000000
3253.979365	632.828601	188.780157	0.577241	18.174848	0.995886	9.068706	0.000000	0.000000
3253.999368	632.828601	188.787964	0.577238	18.175599	0.995882	9.069081	0.000000	0.000000
3254.019370	632.828601	188.787800	0.577238	18.175584	0.995882	9.069073	0.000000	0.000000
3254.039371	632.828521	188.782961	0.577240	18.175118	0.995884	9.068841	0.000000	0.000000
3254.059373	632.828521	188.763900	0.577246	18.173283	0.995894	9.067925	0.000000	0.000000
3254.079376	632.828521	188.769843	0.577244	18.173855	0.995891	9.068211	0.000000	0.000000
3254.099378	632.828521	188.766342	0.577245	18.173518	0.995893	9.068043	0.000000	0.000000
3254.119380	632.828521	188.784128	0.577239	18.175230	0.995883	9.068897	0.000000	0.000000
3254.139381	632.828521	188.760642	0.577247	18.172969	0.995896	9.067769	0.000000	0.000000
3254.159384	632.828601	188.763213	0.577246	18.173216	0.995895	9.067892	0.000000	0.000000
3254.179386	632.828521	188.762820	0.577246	18.173179	0.995895	9.067873	0.000000	0.000000
3254.199388	632.828521	188.746250	0.577252	18.171583	0.995904	9.067077	0.000000	0.000000
3254.219389	632.828521	188.751349	0.577250	18.172074	0.995901	9.067322	0.000000	0.000000
3254.239392	632.828521	188.739319	0.577254	18.170916	0.995907	9.066744	0.000000	0.000000
3254.259394	632.828521	188.726782	0.577258	18.169709	0.995914	9.066142	0.000000	0.000000
3254.279396	632.828601	188.728627	0.577258	18.169887	0.995913	9.066231	0.000000	0.000000
3254.299397	632.828521	188.721581	0.577260	18.169208	0.995917	9.065892	0.000000	0.000000
3254.319399	632.828521	188.733579	0.577256	18.170363	0.995910	9.066469	0.000000	0.000000
3254.339402	632.828521	188.728708	0.577258	18.169894	0.995913	9.066235	0.000000	0.000000
3254.359404	632.828521	188.720186	0.577261	18.169074	0.995917	9.065825	0.000000	0.000000
3254.379405	632.828521	188.722392	0.577260	18.169286	0.995916	9.065931	0.000000	0.000000
3254.399407	632.828601	188.719172	0.577261	18.168976	0.995918	9.065777	0.000000	0.000000
3254.419410	632.828601	188.704625	0.577266	18.167576	0.995926	9.065078	0.000000	0.000000
3254.439412	632.828601	188.712973	0.577263	18.168380	0.995921	9.065479	0.000000	0.000000
3254.459414	632.828601	188.703131	0.577266	18.167432	0.995927	9.065006	0.000000	0.000000
3254.479415	632.828601	188.710010	0.577264	18.168094	0.995923	9.065336	0.000000	0.000000
3254.499418	632.828521	188.724962	0.577259	18.169534	0.995915	9.066055	0.000000	0.000000
3254.519420	632.828521	188.698752	0.577268	18.167010	0.995929	9.064796	0.000000	0.000000
3254.539422	632.828521	188.707731	0.577265	18.167875	0.995924	9.065227	0.000000	0.000000
3254.559423	632.828521	188.697416	0.577268	18.166882	0.995930	9.064731	0.000000	0.000000
3254.579425	632.828601	188.696515	0.577269	18.166795	0.995930	9.064688	0.000000	0.000000
3254.599428	632.828521	188.683593	0.577273	18.165551	0.995937	9.064067	0.000000	0.000000
3254.619430	632.828601	188.671596	0.577277	18.164396	0.995943	9.063491	0.000000	0.000000
3254.639431	632.828601	188.693623	0.577270	18.166517	0.995932	9.064549	0.000000	0.000000
3254.659433	632.828521	188.687138	0.577272	18.165892	0.995935	9.064238	0.000000	0.000000
3254.679436	632.828521	188.689573	0.577271	18.166127	0.995934	9.064355	0.000000	0.000000
3254.699438	632.828521	188.689573	0.577271	18.166127	0.995934	9.064355	0.000000	0.000000
3254.719440	632.828521	188.671247	0.577277	18.164362	0.995944	9.063474	0.000000	0.000000
3254.739441	632.828601	188.679914	0.577274	18.165197	0.995939	9.063891	0.000000	0.000000
3254.759444	632.828521	188.660880	0.577281	18.163364	0.995949	9.062976	0.000000	0.000000
3254.779446	632.828521	188.664186	0.577279	18.163683	0.995947	9.063135	0.000000	0.000000
3254.799448	632.828521	188.670340	0.577277	18.164275	0.995944	9.063431	0.000000	0.000000
3254.819449	632.828521	188.680189	0.577274	18.165223	0.995939	9.063904	0.000000	0.000000
3254.839452	632.828521	188.667678	0.577278	18.164019	0.995945	9.063303	0.000000	0.000000
3254.859454	632.828521	188.665618	0.577279	18.163820	0.995947	9.063204	0.000000	0.000000
3254.879456	632.828521	188.641407	0.577287	18.161490	0.995959	9.062041	0.000000	0.000000
3254.899457	632.828601	188.653831	0.577283	18.162686	0.995953	9.062638	0.000000	0.000000
3254.919459	632.828601	188.647982	0.577285	18.162123	0.995956	9.062357	0.000000	0.000000
3254.939462	632.828521	188.649084	0.577284	18.162229	0.995955	9.062410	0.000000	0.000000
3254.959464	632.828521	188.654410	0.577283	18.162741	0.995952	9.062665	0.000000	0.000000
3254.979465	632.828521	188.642750	0.577287	18.161619	0.995959	9.062105	0.000000	0.000000
3254.999467	632.828521	188.633633	0.577290	18.160741	0.995964	9.061667	0.000000	0.000000
3255.019470	632.828521	188.626985	0.577292	18.160101	0.995967	9.061348	0.000000	0.000000
3255.039472	632.828521	188.623163	0.577293	18.159733	0.995969	9.061164	0.000000	0.000000
3255.059474	632.828521	188.628606	0.577291	18.160257	0.995966	9.061426	0.000000	0.000000
3255.079475	632.828601	188.620616	0.577294	18.159488	0.995971	9.061042	0.000000	0.000000
3255.099478	632.828601	188.623984	0.577293	18.159812	0.995969	9.061204	0.000000	0.000000
3255.119480	632.828601	188.614113	0.577296	18.158862	0.995974	9.060730	0.000000	0.000000
3255.139482	632.828601	188.612971	0.577297	18.158752	0.995975	9.060675	0.000000	0.000000
3255.159483	632.828521	188.600217	0.577301	18.157524	0.995981	9.060062	0.000000	0.000000
3255.179486	632.828521	188.609521	0.577298	18.158420	0.995976	9.060509	0.000000	0.000000
3255.199488	632.828521	188.613755	0.577296	18.158827	0.995974	9.060713	0.000000	0.000000
3255.219490	632.828521	188.594920	0.577303	18.157014	0.995984	9.059808	0.000000	0.000000
3255.239491	632.828521	188.597108	0.577302	18.157225	0.995983	9.059913	0.000000	0.000000
3255.259493	632.828521	188.600693	0.577301	18.157570	0.995981	9.060085	0.000000	0.000000
3255.279496	632.828521	188.595375	0.577303	18.157058	0.995984	9.059830	0.000000	0.000000
3255.299498	632.828521	188.587609	0.577305	18.156310	0.995988	9.059456	0.000000	0.000000
3255.319499	632.828521	188.601056	0.577301	18.157605	0.995981	9.060102	0.000000	0.000000
3255.339501	632.828521	188.585040	0.577306	18.156063	0.995989	9.059333	0.000000	0.000000
3255.359504	632.828521	188.593383	0.577303	18.156866	0.995985	9.059734	0.000000	0.000000
3255.379506	632.828521	188.584914	0.577306	18.156051	0.995989	9.059327	0.000000	0.000000
3255.399508	632.828521	188.583625	0.577306	18.155927	0.995990	9.059265	0.000000	0.000000
3255.419509	632.828601	188.586981	0.577305	18.156250	0.995988	9.059426	0.000000	0.000000
3255.439512	632.828601	188.582242	0.577307	18.155793	0.995991	9.059199	0.000000	0.000000
3255.459514	632.828601	188.601818	0.577300	18.157678	0.995981	9.060139	0.000000	0.000000
3255.479516	632.828521	188.596109	0.577302	18.157128	0.995983	9.059865	0.000000	0.000000
3255.499517	632.828521	188.581960	0.577307	18.155766	0.995991	9.059185	0.000000	0.000000
3255.519520	632.828601	188.590598	0.577304	18.156598	0.995987	9.059600	0.000000	0.000000
3255.539522	632.828601	188.579525	0.577308	18.155532	0.995992	9.059068	0.000000	0.000000
3255.559524	632.828521	188.572264	0.577310	18.154833	0.995996	9.058719	0.000000	0.000000
3255.579525	632.828521	188.579637	0.577308	18.155543	0.995992	9.059074	0.000000	0.000000
3255.599527	632.828521	188.574515	0.577310	18.155050	0.995995	9.058827	0.000000	0.000000
3255.619530	632.828521	188.561761	0.577314	18.153822	0.996002	9.058215	0.000000	0.000000
3255.639532	632.828521	188.559235	0.577315	18.153578	0.996003	9.058093	0.000000	0.000000
3255.659534	632.828521	188.558835	0.577315	18.153540	0.996003	9.058074	0.000000	0.000000
3255.679535	632.828601	188.560353	0.577314	18.153686	0.996003	9.058147	0.000000	0.000000
3255.699538	632.828601	188.557994	0.577315	18.153459	0.996004	9.058034	0.000000	0.000000
3255.719540	632.828521	188.569733	0.577311	18.154589	0.995998	9.058598	0.000000	0.000000
3255.739542	632.828521	188.561831	0.577314	18.153828	0.996002	9.058218	0.000000	0.000000
3255.759543	632.828521	188.554313	0.577316	18.153105	0.996006	9.057857	0.000000	0.000000
3255.779546	632.828521	188.566062	0.577312	18.154236	0.995999	9.058421	0.000000	0.000000
3255.799548	632.828601	188.554904	0.577316	18.153161	0.996006	9.057885	0.000000	0.000000
3255.819550	632.828601	188.544357	0.577320	18.152146	0.996011	9.057379	0.000000	0.000000
3255.839551	632.828521	188.541617	0.577321	18.151882	0.996012	9.057247	0.000000	0.000000
3255.859553	632.828601	188.543602	0.577320	18.152073	0.996012	9.057342	0.000000	0.000000
3255.879556	632.828601	188.542155	0.577320	18.151934	0.996012	9.057273	0.000000	0.000000
3255.899558	632.828601	188.542532	0.577320	18.151970	0.996012	9.057291	0.000000	0.000000
3255.919559	632.828521	188.538932	0.577321	18.151624	0.996014	9.057118	0.000000	0.000000
3255.939561	632.828521	188.544954	0.577319	18.152203	0.996011	9.057407	0.000000	0.000000
3255.959564	632.828521	188.546550	0.577319	18.152357	0.996010	9.057484	0.000000	0.000000
3255.979566	632.828521	188.535430	0.577323	18.151287	0.996016	9.056950	0.000000	0.000000
3255.999568	632.828601	188.536755	0.577322	18.151414	0.996015	9.057014	0.000000	0.000000
3256.019569	632.828521	188.539267	0.577321	18.151656	0.996014	9.057134	0.000000	0.000000
3256.039572	632.828601	188.527115	0.577326	18.150486	0.996020	9.056550	0.000000	0.000000
3256.059574	632.828521	188.525713	0.577326	18.150351	0.996021	9.056483	0.000000	0.000000
3256.079576	632.828521	188.539836	0.577321	18.151711	0.996013	9.057162	0.000000	0.000000
3256.099577	632.828521	188.528188	0.577325	18.150589	0.996020	9.056602	0.000000	0.000000
3256.119580	632.828521	188.529809	0.577325	18.150745	0.996019	9.056680	0.000000	0.000000
3256.139582	632.828521	188.535176	0.577323	18.151262	0.996016	9.056938	0.000000	0.000000
3256.159584	632.828521	188.532375	0.577324	18.150992	0.996017	9.056803	0.000000	0.000000
3256.179585	632.828601	188.533012	0.577324	18.151054	0.996017	9.056834	0.000000	0.000000
3256.199587	632.828521	188.526823	0.577326	18.150458	0.996020	9.056536	0.000000	0.000000
3256.219590	632.828521	188.528315	0.577325	18.150602	0.996020	9.056608	0.000000	0.000000
3256.239592	632.828601	188.532088	0.577324	18.150965	0.996018	9.056789	0.000000	0.000000
3256.259593	632.828601	188.519247	0.577328	18.149729	0.996024	9.056172	0.000000	0.000000
3256.279595	632.828601	188.526890	0.577326	18.150464	0.996020	9.056540	0.000000	0.000000
3256.299598	632.828521	188.509983	0.577331	18.148837	0.996029	9.055727	0.000000	0.000000
3256.319600	632.828521	188.511123	0.577331	18.148946	0.996029	9.055782	0.000000	0.000000
3256.339602	632.828521	188.520752	0.577328	18.149873	0.996024	9.056245	0.000000	0.000000
3256.359603	632.828521	188.521744	0.577327	18.149969	0.996023	9.056292	0.000000	0.000000
3256.379606	632.828521	188.499192	0.577335	18.147798	0.996035	9.055209	0.000000	0.000000
3256.399608	632.828521	188.508406	0.577332	18.148685	0.996030	9.055652	0.000000	0.000000
3256.419610	632.828521	188.503349	0.577333	18.148198	0.996033	9.055409	0.000000	0.000000
3256.439611	632.828521	188.499011	0.577335	18.147780	0.996035	9.055200	0.000000	0.000000
3256.459614	632.828601	188.496845	0.577336	18.147572	0.996036	9.055096	0.000000	0.000000
3256.479616	632.828521	188.502982	0.577334	18.148163	0.996033	9.055391	0.000000	0.000000
3256.499618	632.828521	188.493248	0.577337	18.147225	0.996038	9.054924	0.000000	0.000000
3256.519619	632.828521	188.501314	0.577334	18.148002	0.996034	9.055311	0.000000	0.000000
3256.539621	632.828521	188.487619	0.577339	18.146684	0.996041	9.054653	0.000000	0.000000
3256.559624	632.828521	188.490208	0.577338	18.146933	0.996040	9.054777	0.000000	0.000000
3256.579626	632.828601	188.494643	0.577336	18.147360	0.996038	9.054991	0.000000	0.000000
3256.599627	632.828601	188.480363	0.577341	18.145985	0.996045	9.054305	0.000000	0.000000
3256.619629	632.828601	188.487048	0.577339	18.146629	0.996042	9.054626	0.000000	0.000000
3256.639632	632.828601	188.480427	0.577341	18.145991	0.996045	9.054308	0.000000	0.000000
3256.659634	632.828521	188.470001	0.577345	18.144987	0.996051	9.053807	0.000000	0.000000
3256.679636	632.828521	188.487373	0.577339	18.146660	0.996041	9.054641	0.000000	0.000000
3256.699637	632.828521	188.482441	0.577340	18.146185	0.996044	9.054404	0.000000	0.000000
3256.719640	632.828601	188.477317	0.577342	18.145692	0.996047	9.054158	0.000000	0.000000
3256.739642	632.828521	188.471393	0.577344	18.145121	0.996050	9.053874	0.000000	0.000000
3256.759644	632.828601	188.468311	0.577345	18.144825	0.996052	9.053726	0.000000	0.000000
3256.779645	632.828601	188.468763	0.577345	18.144868	0.996051	9.053747	0.000000	0.000000
3256.799648	632.828521	188.476349	0.577342	18.145599	0.996047	9.054112	0.000000	0.000000
3256.819650	632.828521	188.474123	0.577343	18.145384	0.996048	9.054005	0.000000	0.000000
3256.839652	632.828521	188.472086	0.577344	18.145188	0.996049	9.053907	0.000000	0.000000
3256.859653	632.828521	188.468631	0.577345	18.144856	0.996051	9.053741	0.000000	0.000000
3256.879655	632.828601	188.456815	0.577349	18.143718	0.996058	9.053173	0.000000	0.000000
3256.899658	632.828521	188.456168	0.577349	18.143656	0.996058	9.053142	0.000000	0.000000
3256.919660	632.828521	188.447831	0.577352	18.142853	0.996062	9.052742	0.000000	0.000000
3256.939662	632.828521	188.448647	0.577352	18.142931	0.996062	9.052781	0.000000	0.000000
3256.959663	632.828521	188.455182	0.577350	18.143561	0.996058	9.053095	0.000000	0.000000
3256.979666	632.828521	188.452955	0.577350	18.143346	0.996060	9.052988	0.000000	0.000000
3256.999668	632.828521	188.451450	0.577351	18.143201	0.996060	9.052916	0.000000	0.000000
3257.019670	632.828521	188.445676	0.577353	18.142646	0.996063	9.052638	0.000000	0.000000
3257.039671	632.828521	188.433787	0.577357	18.141501	0.996070	9.052067	0.000000	0.000000
3257.059674	632.828521	188.455374	0.577349	18.143579	0.996058	9.053104	0.000000	0.000000
3257.079676	632.828521	188.429695	0.577358	18.141107	0.996072	9.051871	0.000000	0.000000
3257.099678	632.828521	188.430544	0.577358	18.141189	0.996072	9.051911	0.000000	0.000000
3257.119679	632.828521	188.420964	0.577361	18.140266	0.996077	9.051451	0.000000	0.000000
3257.139681	632.828521	188.416717	0.577362	18.139857	0.996079	9.051247	0.000000	0.000000
3257.159684	632.828521	188.412352	0.577364	18.139437	0.996081	9.051037	0.000000	0.000000
3257.179686	632.828521	188.393330	0.577370	18.137606	0.996091	9.050124	0.000000	0.000000
3257.199687	632.828521	188.394813	0.577370	18.137749	0.996091	9.050195	0.000000	0.000000
3257.219689	632.828521	188.371568	0.577378	18.135511	0.996103	9.049078	0.000000	0.000000
3257.239692	632.828521	188.365936	0.577379	18.134968	0.996106	9.048808	0.000000	0.000000
3257.259694	632.828521	188.344207	0.577387	18.132877	0.996117	9.047764	0.000000	0.000000
3257.279696	632.828521	188.334078	0.577390	18.131901	0.996123	9.047277	0.000000	0.000000
3257.299697	632.828521	188.326952	0.577393	18.131215	0.996127	9.046935	0.000000	0.000000
3257.319700	632.828521	188.314612	0.577397	18.130027	0.996133	9.046342	0.000000	0.000000
3257.339702	632.828521	188.307081	0.577399	18.129302	0.996137	9.045980	0.000000	0.000000
3257.359704	632.828521	188.303161	0.577401	18.128925	0.996139	9.045792	0.000000	0.000000
3257.379705	632.828521	188.302479	0.577401	18.128859	0.996140	9.045759	0.000000	0.000000
3257.399708	632.828521	188.312893	0.577397	18.129862	0.996134	9.046260	0.000000	0.000000
3257.419710	632.828521	188.298428	0.577402	18.128469	0.996142	9.045565	0.000000	0.000000
3257.439712	632.828601	188.300575	0.577402	18.128676	0.996141	9.045668	0.000000	0.000000
3257.459713	632.828601	188.299976	0.577402	18.128618	0.996141	9.045639	0.000000	0.000000
3257.479715	632.828521	188.305403	0.577400	18.129141	0.996138	9.045900	0.000000	0.000000
3257.499718	632.828521	188.291969	0.577404	18.127847	0.996145	9.045254	0.000000	0.000000
3257.519720	632.828521	188.295420	0.577403	18.128180	0.996143	9.045420	0.000000	0.000000
3257.539721	632.828521	188.292089	0.577404	18.127859	0.996145	9.045260	0.000000	0.000000
3257.559723	632.828601	188.291145	0.577405	18.127768	0.996146	9.045215	0.000000	0.000000
3257.579726	632.828601	188.296458	0.577403	18.128280	0.996143	9.045470	0.000000	0.000000
3257.599728	632.828521	188.279850	0.577408	18.126681	0.996152	9.044672	0.000000	0.000000
3257.619730	632.828521	188.281909	0.577408	18.126879	0.996151	9.044771	0.000000	0.000000
3257.639731	632.828521	188.287410	0.577406	18.127408	0.996148	9.045035	0.000000	0.000000
3257.659734	632.828601	188.278850	0.577409	18.126584	0.996152	9.044624	0.000000	0.000000
3257.679736	632.828601	188.276108	0.577410	18.126320	0.996154	9.044492	0.000000	0.000000
3257.699738	632.828521	188.286848	0.577406	18.127354	0.996148	9.045008	0.000000	0.000000
3257.719739	632.828521	188.268542	0.577412	18.125592	0.996158	9.044129	0.000000	0.000000
3257.739742	632.828521	188.262414	0.577414	18.125002	0.996161	9.043835	0.000000	0.000000
3257.759744	632.828521	188.242460	0.577421	18.123081	0.996172	9.042876	0.000000	0.000000
3257.779746	632.828521	188.252477	0.577418	18.124045	0.996166	9.043357	0.000000	0.000000
3257.799747	632.828521	188.250352	0.577418	18.123841	0.996167	9.043255	0.000000	0.000000
3257.819749	632.828601	188.264867	0.577413	18.125238	0.996160	9.043952	0.000000	0.000000
3257.839752	632.828521	188.250697	0.577418	18.123874	0.996167	9.043272	0.000000	0.000000
3257.859754	632.828521	188.255051	0.577417	18.124293	0.996165	9.043481	0.000000	0.000000
3257.879755	632.828521	188.255461	0.577417	18.124333	0.996165	9.043501	0.000000	0.000000
3257.899757	632.828521	188.254675	0.577417	18.124257	0.996165	9.043463	0.000000	0.000000
3257.919760	632.828601	188.246976	0.577419	18.123516	0.996169	9.043093	0.000000	0.000000
3257.939762	632.828601	188.256226	0.577416	18.124406	0.996164	9.043537	0.000000	0.000000
3257.959764	632.828521	188.244664	0.577420	18.123293	0.996170	9.042982	0.000000	0.000000
3257.979765	632.828601	188.253380	0.577417	18.124132	0.996166	9.043401	0.000000	0.000000
3257.999768	632.828601	188.238806	0.577422	18.122729	0.996174	9.042701	0.000000	0.000000
3258.019770	632.828601	188.255917	0.577416	18.124376	0.996165	9.043523	0.000000	0.000000
3258.039772	632.828521	188.246123	0.577420	18.123434	0.996170	9.043052	0.000000	0.000000
3258.059773	632.828601	188.242103	0.577421	18.123046	0.996172	9.042859	0.000000	0.000000
3258.079775	632.828601	188.238245	0.577422	18.122675	0.996174	9.042674	0.000000	0.000000
3258.099778	632.828601	188.232566	0.577424	18.122128	0.996177	9.042401	0.000000	0.000000
3258.119780	632.828601	188.234157	0.577424	18.122281	0.996176	9.042477	0.000000	0.000000
3258.139781	632.828521	188.229758	0.577425	18.121858	0.996178	9.042266	0.000000	0.000000
3258.159783	632.828601	188.231075	0.577425	18.121985	0.996178	9.042329	0.000000	0.000000
3258.179786	632.828601	188.224654	0.577427	18.121367	0.996181	9.042021	0.000000	0.000000
3258.199788	632.828601	188.244028	0.577420	18.123232	0.996171	9.042951	0.000000	0.000000
3258.219790	632.828521	188.236241	0.577423	18.122482	0.996175	9.042577	0.000000	0.000000
3258.239791	632.828521	188.221037	0.577428	18.121018	0.996183	9.041847	0.000000	0.000000
3258.259794	632.828521	188.233206	0.577424	18.122190	0.996177	9.042432	0.000000	0.000000
3258.279796	632.828521	188.230728	0.577425	18.121951	0.996178	9.042312	0.000000	0.000000
3258.299798	632.828521	188.230333	0.577425	18.121913	0.996178	9.042294	0.000000	0.000000
3258.319799	632.828521	188.215508	0.577430	18.120486	0.996186	9.041581	0.000000	0.000000
3258.339802	632.828521	188.198281	0.577436	18.118827	0.996195	9.040754	0.000000	0.000000
3258.359804	632.828521	188.204192	0.577434	18.119397	0.996192	9.041038	0.000000	0.000000
3258.379806	632.828521	188.204644	0.577434	18.119440	0.996192	9.041059	0.000000	0.000000
3258.399807	632.828601	188.204699	0.577434	18.119445	0.996192	9.041062	0.000000	0.000000
3258.419809	632.828521	188.194216	0.577437	18.118436	0.996197	9.040558	0.000000	0.000000
3258.439812	632.828521	188.201584	0.577435	18.119145	0.996193	9.040912	0.000000	0.000000
3258.459814	632.828521	188.200660	0.577435	18.119057	0.996194	9.040868	0.000000	0.000000
3258.479815	632.828521	188.205230	0.577433	18.119496	0.996191	9.041088	0.000000	0.000000
3258.499817	632.828601	188.200211	0.577435	18.119013	0.996194	9.040846	0.000000	0.000000
3258.519820	632.828601	188.203431	0.577434	18.119323	0.996192	9.041001	0.000000	0.000000
3258.539822	632.828601	188.197349	0.577436	18.118738	0.996196	9.040709	0.000000	0.000000
3258.559824	632.828521	188.205429	0.577433	18.119516	0.996191	9.041097	0.000000	0.000000
3258.579825	632.828521	188.191714	0.577438	18.118195	0.996199	9.040438	0.000000	0.000000
3258.599828	632.828521	188.190247	0.577438	18.118054	0.996199	9.040368	0.000000	0.000000
3258.619830	632.828601	188.186631	0.577440	18.117706	0.996201	9.040194	0.000000	0.000000
3258.639832	632.828601	188.196509	0.577436	18.118657	0.996196	9.040669	0.000000	0.000000
3258.659833	632.828601	188.187227	0.577440	18.117763	0.996201	9.040223	0.000000	0.000000
3258.679836	632.828521	188.188421	0.577439	18.117878	0.996200	9.040280	0.000000	0.000000
3258.699838	632.828521	188.183354	0.577441	18.117390	0.996203	9.040037	0.000000	0.000000
3258.719840	632.828521	188.181229	0.577441	18.117186	0.996204	9.039935	0.000000	0.000000
3258.739841	632.828601	188.185762	0.577440	18.117622	0.996202	9.040152	0.000000	0.000000
3258.759843	632.828521	188.177961	0.577443	18.116871	0.996206	9.039778	0.000000	0.000000
3258.779846	632.828521	188.184755	0.577440	18.117525	0.996202	9.040104	0.000000	0.000000
3258.799848	632.828521	188.165155	0.577447	18.115638	0.996213	9.039162	0.000000	0.000000
3258.819849	632.828521	188.181336	0.577441	18.117196	0.996204	9.039940	0.000000	0.000000
3258.839851	632.828521	188.161253	0.577448	18.115263	0.996215	9.038975	0.000000	0.000000
3258.859854	632.828521	188.159286	0.577449	18.115073	0.996216	9.038881	0.000000	0.000000
3258.879856	632.828521	188.162273	0.577448	18.115361	0.996214	9.039024	0.000000	0.000000
3258.899858	632.828521	188.154900	0.577450	18.114651	0.996218	9.038670	0.000000	0.000000
3258.919859	632.828521	188.138598	0.577456	18.113082	0.996227	9.037887	0.000000	0.000000
3258.939862	632.828521	188.148893	0.577452	18.114073	0.996221	9.038381	0.000000	0.000000
3258.959864	632.828521	188.129796	0.577459	18.112234	0.996232	9.037464	0.000000	0.000000
3258.979866	632.828521	188.138695	0.577456	18.113091	0.996227	9.037891	0.000000	0.000000
3258.999867	632.828601	188.139672	0.577455	18.113185	0.996226	9.037938	0.000000	0.000000
3259.019870	632.828601	188.135931	0.577457	18.112825	0.996228	9.037759	0.000000	0.000000
3259.039872	632.828521	188.136371	0.577457	18.112867	0.996228	9.037780	0.000000	0.000000
3259.059874	632.828521	188.124276	0.577461	18.111703	0.996234	9.037199	0.000000	0.000000
3259.079875	632.828521	188.126885	0.577460	18.111954	0.996233	9.037324	0.000000	0.000000
3259.099877	632.828521	188.117173	0.577463	18.111019	0.996238	9.036857	0.000000	0.000000
3259.119880	632.828521	188.126950	0.577460	18.111960	0.996233	9.037327	0.000000	0.000000
3259.139882	632.828601	188.134788	0.577457	18.112715	0.996229	9.037704	0.000000	0.000000
3259.159883	632.828601	188.116328	0.577463	18.110937	0.996239	9.036817	0.000000	0.000000
3259.179885	632.828601	188.116563	0.577463	18.110960	0.996239	9.036828	0.000000	0.000000
3259.199888	632.828521	188.118564	0.577462	18.111153	0.996237	9.036924	0.000000	0.000000
3259.219890	632.828521	188.123206	0.577461	18.111600	0.996235	9.037147	0.000000	0.000000
3259.239892	632.828521	188.113248	0.577464	18.110641	0.996240	9.036669	0.000000	0.000000
3259.259893	632.828521	188.106034	0.577467	18.109946	0.996244	9.036322	0.000000	0.000000
3259.279896	632.828521	188.116774	0.577463	18.110980	0.996238	9.036838	0.000000	0.000000
3259.299898	632.828601	188.101897	0.577468	18.109548	0.996246	9.036124	0.000000	0.000000
3259.319900	632.828601	188.105394	0.577467	18.109885	0.996245	9.036292	0.000000	0.000000
3259.339901	632.828601	188.106592	0.577467	18.110000	0.996244	9.036349	0.000000	0.000000
3259.359903	632.828601	188.109393	0.577466	18.110270	0.996243	9.036484	0.000000	0.000000
3259.379906	632.828521	188.102671	0.577468	18.109623	0.996246	9.036161	0.000000	0.000000
3259.399908	632.828521	188.103757	0.577467	18.109727	0.996245	9.036213	0.000000	0.000000
3259.419909	632.828521	188.099737	0.577469	18.109340	0.996248	9.036020	0.000000	0.000000
3259.439911	632.828521	188.094082	0.577471	18.108796	0.996251	9.035748	0.000000	0.000000
3259.459914	632.828521	188.111782	0.577465	18.110500	0.996241	9.036598	0.000000	0.000000
3259.479916	632.828521	188.090818	0.577472	18.108482	0.996252	9.035591	0.000000	0.000000
3259.499918	632.828601	188.097917	0.577470	18.109165	0.996249	9.035932	0.000000	0.000000
3259.519919	632.828601	188.098535	0.577469	18.109224	0.996248	9.035962	0.000000	0.000000
3259.539922	632.828601	188.092463	0.577471	18.108640	0.996252	9.035670	0.000000	0.000000
3259.559924	632.828521	188.087280	0.577473	18.108141	0.996254	9.035421	0.000000	0.000000
3259.579926	632.828521	188.092696	0.577471	18.108662	0.996251	9.035682	0.000000	0.000000
3259.599927	632.828521	188.090129	0.577472	18.108415	0.996253	9.035558	0.000000	0.000000
3259.619930	632.828521	188.086556	0.577473	18.108071	0.996255	9.035387	0.000000	0.000000
3259.639932	632.828521	188.076911	0.577476	18.107143	0.996260	9.034923	0.000000	0.000000
3259.659934	632.828521	188.082236	0.577475	18.107655	0.996257	9.035179	0.000000	0.000000
3259.679935	632.828521	188.082924	0.577474	18.107722	0.996256	9.035212	0.000000	0.000000
3259.699937	632.828521	188.076299	0.577477	18.107084	0.996260	9.034894	0.000000	0.000000
3259.719940	632.828521	188.083378	0.577474	18.107765	0.996256	9.035234	0.000000	0.000000
3259.739942	632.828521	188.076686	0.577477	18.107121	0.996260	9.034913	0.000000	0.000000
3259.759943	632.828521	188.082121	0.577475	18.107644	0.996257	9.035174	0.000000	0.000000
3259.779945	632.828521	188.082146	0.577475	18.107647	0.996257	9.035175	0.000000	0.000000
3259.799948	632.828521	188.086630	0.577473	18.108078	0.996254	9.035390	0.000000	0.000000
3259.819950	632.828521	188.071571	0.577478	18.106628	0.996262	9.034667	0.000000	0.000000
3259.839952	632.828601	188.087418	0.577473	18.108154	0.996254	9.035428	0.000000	0.000000
3259.859953	632.828521	188.093346	0.577471	18.108725	0.996251	9.035713	0.000000	0.000000
3259.879956	632.828521	188.077911	0.577476	18.107239	0.996259	9.034971	0.000000	0.000000
3259.899958	632.828521	188.084939	0.577474	18.107915	0.996255	9.035309	0.000000	0.000000
3259.919960	632.828521	188.077985	0.577476	18.107246	0.996259	9.034975	0.000000	0.000000
3259.939961	632.828521	188.087625	0.577473	18.108174	0.996254	9.035438	0.000000	0.000000
3259.959964	632.828521	188.078525	0.577476	18.107298	0.996259	9.035001	0.000000	0.000000
3259.978965	632.828521	188.083440	0.577474	18.107771	0.996256	9.035237	0.000000	0.000000
3259.998968	632.828521	188.078422	0.577476	18.107288	0.996259	9.034996	0.000000	0.000000
3260.018970	632.828521	188.070814	0.577479	18.106556	0.996263	9.034630	0.000000	0.000000
3260.038971	632.828521	188.068627	0.577479	18.106345	0.996264	9.034525	0.000000	0.000000
3260.058973	632.828521	188.076807	0.577477	18.107133	0.996260	9.034918	0.000000	0.000000
3260.078976	632.828601	188.062321	0.577481	18.105738	0.996268	9.034222	0.000000	0.000000
3260.098978	632.828601	188.063041	0.577481	18.105807	0.996267	9.034257	0.000000	0.000000
3260.118979	632.828521	188.074818	0.577477	18.106941	0.996261	9.034823	0.000000	0.000000
3260.138981	632.828521	188.072780	0.577478	18.106745	0.996262	9.034725	0.000000	0.000000
3260.158984	632.828521	188.073575	0.577478	18.106821	0.996261	9.034763	0.000000	0.000000
3260.178986	632.828521	188.065025	0.577480	18.105998	0.996266	9.034352	0.000000	0.000000
3260.198987	632.828521	188.058329	0.577483	18.105354	0.996270	9.034031	0.000000	0.000000
3260.218989	632.828521	188.073980	0.577477	18.106860	0.996261	9.034783	0.000000	0.000000
3260.238991	632.828521	188.047901	0.577486	18.104350	0.996275	9.033530	0.000000	0.000000
3260.258994	632.828521	188.055953	0.577484	18.105125	0.996271	9.033917	0.000000	0.000000
3260.278996	632.828521	188.070649	0.577479	18.106540	0.996263	9.034623	0.000000	0.000000
3260.298997	632.828521	188.046216	0.577487	18.104187	0.996276	9.033449	0.000000	0.000000
3260.318999	632.828601	188.061289	0.577482	18.105639	0.996268	9.034173	0.000000	0.000000
3260.339002	632.828521	188.058508	0.577483	18.105371	0.996269	9.034039	0.000000	0.000000
3260.359004	632.828521	188.057899	0.577483	18.105312	0.996270	9.034010	0.000000	0.000000
3260.379005	632.828521	188.047536	0.577486	18.104314	0.996275	9.033512	0.000000	0.000000
3260.399007	632.828521	188.051755	0.577485	18.104721	0.996273	9.033715	0.000000	0.000000
3260.419010	632.828521	188.044332	0.577487	18.104006	0.996277	9.033358	0.000000	0.000000
3260.439012	632.828601	188.037966	0.577490	18.103393	0.996280	9.033052	0.000000	0.000000
3260.459013	632.828601	188.027813	0.577493	18.102416	0.996286	9.032565	0.000000	0.000000
3260.479015	632.828521	188.034669	0.577491	18.103076	0.996282	9.032894	0.000000	0.000000
3260.499017	632.828521	188.035416	0.577490	18.103148	0.996282	9.032930	0.000000	0.000000
3260.519020	632.828521	188.042431	0.577488	18.103823	0.996278	9.033267	0.000000	0.000000
3260.539021	632.828521	188.019835	0.577496	18.101648	0.996290	9.032181	0.000000	0.000000
3260.559023	632.828521	188.031671	0.577492	18.102787	0.996284	9.032750	0.000000	0.000000
3260.579025	632.828601	188.024652	0.577494	18.102111	0.996288	9.032413	0.000000	0.000000
3260.599028	632.828521	188.032940	0.577491	18.102909	0.996283	9.032811	0.000000	0.000000
3260.619030	632.828521	188.023712	0.577494	18.102021	0.996288	9.032368	0.000000	0.000000
3260.639031	632.828521	188.024873	0.577494	18.102133	0.996287	9.032423	0.000000	0.000000
3260.659033	632.828521	188.034356	0.577491	18.103046	0.996282	9.032879	0.000000	0.000000
3260.679036	632.828521	188.027024	0.577493	18.102340	0.996286	9.032527	0.000000	0.000000
3260.699038	632.828601	188.018286	0.577496	18.101498	0.996291	9.032107	0.000000	0.000000
3260.719039	632.828521	188.026087	0.577494	18.102250	0.996287	9.032482	0.000000	0.000000
3260.739041	632.828521	188.012651	0.577498	18.100956	0.996294	9.031836	0.000000	0.000000
3260.759044	632.828601	188.019665	0.577496	18.101631	0.996290	9.032173	0.000000	0.000000
3260.779046	632.828521	188.015827	0.577497	18.101262	0.996292	9.031989	0.000000	0.000000
3260.799047	632.828521	188.010356	0.577499	18.100735	0.996295	9.031726	0.000000	0.000000
3260.819049	632.828521	188.004089	0.577501	18.100132	0.996298	9.031425	0.000000	0.000000
3260.839051	632.828521	188.005671	0.577500	18.100284	0.996298	9.031501	0.000000	0.000000
3260.859054	632.828601	188.010995	0.577499	18.100797	0.996295	9.031757	0.000000	0.000000
3260.879056	632.828521	188.003425	0.577501	18.100068	0.996299	9.031393	0.000000	0.000000
3260.899057	632.828521	188.002846	0.577501	18.100012	0.996299	9.031365	0.000000	0.000000
3260.919059	632.828521	188.005181	0.577501	18.100237	0.996298	9.031478	0.000000	0.000000
3260.939062	632.828601	187.994146	0.577504	18.099174	0.996304	9.030947	0.000000	0.000000
3260.959064	632.828521	188.002608	0.577501	18.099989	0.996299	9.031354	0.000000	0.000000
3260.979065	632.828601	188.009850	0.577499	18.100686	0.996295	9.031702	0.000000	0.000000
3260.999067	632.828601	187.998911	0.577503	18.099633	0.996301	9.031176	0.000000	0.000000
3261.019070	632.828521	188.001360	0.577502	18.099869	0.996300	9.031294	0.000000	0.000000
3261.039072	632.828601	187.993505	0.577505	18.099113	0.996304	9.030917	0.000000	0.000000
3261.059073	632.828601	188.012474	0.577498	18.100939	0.996294	9.031828	0.000000	0.000000
3261.079075	632.828601	188.009453	0.577499	18.100648	0.996296	9.031683	0.000000	0.000000
3261.099078	632.828601	188.002723	0.577501	18.100000	0.996299	9.031359	0.000000	0.000000
3261.119080	632.828601	187.992700	0.577505	18.099035	0.996305	9.030878	0.000000	0.000000
3261.139081	632.828521	187.994535	0.577504	18.099212	0.996303	9.030966	0.000000	0.000000
3261.159083	632.828601	187.978579	0.577510	18.097676	0.996312	9.030200	0.000000	0.000000
3261.179085	632.828521	187.985308	0.577507	18.098323	0.996308	9.030523	0.000000	0.000000
3261.199088	632.828521	187.979902	0.577509	18.097803	0.996311	9.030263	0.000000	0.000000
3261.219090	632.828521	187.987405	0.577507	18.098525	0.996307	9.030624	0.000000	0.000000
3261.239091	632.828601	187.993226	0.577505	18.099086	0.996304	9.030903	0.000000	0.000000
3261.259093	632.828601	187.980572	0.577509	18.097867	0.996311	9.030295	0.000000	0.000000
3261.279096	632.828521	187.983080	0.577508	18.098109	0.996310	9.030416	0.000000	0.000000
3261.299098	632.828601	187.993022	0.577505	18.099066	0.996304	9.030893	0.000000	0.000000
3261.319099	632.828521	187.999141	0.577503	18.099655	0.996301	9.031187	0.000000	0.000000
3261.339101	632.828521	187.993604	0.577504	18.099122	0.996304	9.030921	0.000000	0.000000
3261.359104	632.828601	187.999938	0.577502	18.099732	0.996301	9.031226	0.000000	0.000000
3261.379106	632.828601	187.996445	0.577504	18.099396	0.996303	9.031058	0.000000	0.000000
3261.399107	632.828601	187.990152	0.577506	18.098790	0.996306	9.030756	0.000000	0.000000
3261.419109	632.828521	187.984220	0.577508	18.098219	0.996309	9.030471	0.000000	0.000000
3261.439111	632.828601	187.974352	0.577511	18.097269	0.996314	9.029997	0.000000	0.000000
3261.459114	632.828601	187.981647	0.577509	18.097971	0.996310	9.030347	0.000000	0.000000
3261.479115	632.828601	187.970984	0.577512	18.096944	0.996316	9.029835	0.000000	0.000000
3261.499117	632.828521	187.967772	0.577513	18.096635	0.996318	9.029680	0.000000	0.000000
3261.519119	632.828521	187.971964	0.577512	18.097039	0.996315	9.029882	0.000000	0.000000
3261.539122	632.828521	187.970044	0.577512	18.096854	0.996316	9.029790	0.000000	0.000000
3261.559124	632.828521	187.956871	0.577517	18.095586	0.996324	9.029157	0.000000	0.000000
3261.579125	632.828521	187.953012	0.577518	18.095214	0.996326	9.028971	0.000000	0.000000
3261.599127	632.828521	187.964526	0.577514	18.096323	0.996319	9.029525	0.000000	0.000000
3261.619130	632.828601	187.964528	0.577514	18.096323	0.996320	9.029525	0.000000	0.000000
3261.639132	632.828601	187.958826	0.577516	18.095774	0.996323	9.029251	0.000000	0.000000
3261.659133	632.828601	187.959616	0.577516	18.095850	0.996322	9.029289	0.000000	0.000000
3261.679135	632.828601	187.961921	0.577515	18.096072	0.996321	9.029399	0.000000	0.000000
3261.699138	632.828521	187.963134	0.577515	18.096189	0.996320	9.029458	0.000000	0.000000
3261.719140	632.828521	187.968270	0.577513	18.096683	0.996317	9.029704	0.000000	0.000000
3261.739141	632.828601	187.965216	0.577514	18.096389	0.996319	9.029558	0.000000	0.000000
3261.759143	632.828521	187.962808	0.577515	18.096157	0.996320	9.029442	0.000000	0.000000
3261.779145	632.828521	187.962056	0.577515	18.096085	0.996321	9.029406	0.000000	0.000000
3261.799148	632.828601	187.955400	0.577517	18.095444	0.996324	9.029086	0.000000	0.000000
3261.819149	632.828521	187.945865	0.577520	18.094526	0.996329	9.028628	0.000000	0.000000
3261.839151	632.828521	187.960673	0.577515	18.095952	0.996321	9.029339	0.000000	0.000000
3261.859153	632.828601	187.941843	0.577522	18.094139	0.996332	9.028435	0.000000	0.000000
3261.879156	632.828521	187.943337	0.577521	18.094283	0.996331	9.028507	0.000000	0.000000
3261.899158	632.828521	187.949465	0.577519	18.094873	0.996327	9.028801	0.000000	0.000000
3261.919159	632.828521	187.930720	0.577526	18.093068	0.996337	9.027901	0.000000	0.000000
3261.939161	632.828601	187.933320	0.577525	18.093318	0.996336	9.028025	0.000000	0.000000
3261.959164	632.828521	187.941513	0.577522	18.094107	0.996332	9.028419	0.000000	0.000000
3261.979166	632.828521	187.924177	0.577528	18.092438	0.996341	9.027586	0.000000	0.000000
3261.999167	632.828521	187.943355	0.577521	18.094284	0.996331	9.028508	0.000000	0.000000
3262.019169	632.828601	187.941864	0.577522	18.094141	0.996332	9.028436	0.000000	0.000000
3262.039172	632.828601	187.938377	0.577523	18.093805	0.996333	9.028268	0.000000	0.000000
3262.059174	632.828521	187.940988	0.577522	18.094057	0.996332	9.028394	0.000000	0.000000
3262.079175	632.828521	187.926275	0.577527	18.092640	0.996340	9.027687	0.000000	0.000000
3262.099177	632.828521	187.934003	0.577524	18.093384	0.996336	9.028058	0.000000	0.000000
3262.119179	632.828521	187.934344	0.577524	18.093417	0.996335	9.028075	0.000000	0.000000
3262.139182	632.828601	187.923516	0.577528	18.092374	0.996341	9.027554	0.000000	0.000000
3262.159184	632.828521	187.927014	0.577527	18.092711	0.996339	9.027722	0.000000	0.000000
3262.179185	632.828521	187.921196	0.577529	18.092151	0.996342	9.027443	0.000000	0.000000
3262.199187	632.828521	187.919327	0.577529	18.091971	0.996343	9.027353	0.000000	0.000000
3262.219190	632.828521	187.923375	0.577528	18.092361	0.996341	9.027548	0.000000	0.000000
3262.239192	632.828521	187.923897	0.577528	18.092411	0.996341	9.027573	0.000000	0.000000
3262.259193	632.828601	187.921716	0.577529	18.092201	0.996342	9.027468	0.000000	0.000000
3262.279195	632.828601	187.944546	0.577521	18.094399	0.996330	9.028565	0.000000	0.000000
3262.299198	632.828521	187.932291	0.577525	18.093219	0.996337	9.027976	0.000000	0.000000
3262.319200	632.828601	187.929235	0.577526	18.092925	0.996338	9.027829	0.000000	0.000000
3262.339201	632.828601	187.936643	0.577524	18.093638	0.996334	9.028185	0.000000	0.000000
3262.359203	632.828601	187.930409	0.577526	18.093038	0.996338	9.027886	0.000000	0.000000
3262.379206	632.828601	187.930848	0.577526	18.093080	0.996337	9.027907	0.000000	0.000000
3262.399208	632.828521	187.907853	0.577533	18.090866	0.996350	9.026802	0.000000	0.000000
3262.419209	632.828521	187.921054	0.577529	18.092137	0.996343	9.027436	0.000000	0.000000
3262.439211	632.828521	187.924315	0.577528	18.092451	0.996341	9.027593	0.000000	0.000000
3262.459213	632.828601	187.923497	0.577528	18.092373	0.996341	9.027554	0.000000	0.000000
3262.479216	632.828601	187.912976	0.577532	18.091360	0.996347	9.027048	0.000000	0.000000
3262.499218	632.828601	187.920906	0.577529	18.092123	0.996343	9.027429	0.000000	0.000000
3262.519219	632.828601	187.905049	0.577534	18.090596	0.996351	9.026667	0.000000	0.000000
3262.539221	632.828601	187.915051	0.577531	18.091559	0.996346	9.027148	0.000000	0.000000
3262.559224	632.828601	187.900171	0.577536	18.090127	0.996354	9.026433	0.000000	0.000000
3262.579226	632.828601	187.904058	0.577535	18.090501	0.996352	9.026620	0.000000	0.000000
3262.599227	632.828601	187.909695	0.577533	18.091044	0.996349	9.026891	0.000000	0.000000
3262.619229	632.828601	187.906767	0.577534	18.090762	0.996350	9.026750	0.000000	0.000000
3262.639232	632.828601	187.934397	0.577524	18.093422	0.996336	9.028077	0.000000	0.000000
3262.659234	632.828601	187.904875	0.577534	18.090580	0.996351	9.026659	0.000000	0.000000
3262.679235	632.828521	187.911931	0.577532	18.091259	0.996347	9.026998	0.000000	0.000000
3262.699237	632.828521	187.908969	0.577533	18.090974	0.996349	9.026856	0.000000	0.000000
3262.719239	632.828601	187.904108	0.577535	18.090506	0.996352	9.026622	0.000000	0.000000
3262.739242	632.828601	187.909624	0.577533	18.091037	0.996349	9.026887	0.000000	0.000000
3262.759243	632.828521	187.900725	0.577536	18.090180	0.996353	9.026460	0.000000	0.000000
3262.779245	632.828521	187.912307	0.577532	18.091295	0.996347	9.027016	0.000000	0.000000
3262.799247	632.828521	187.905250	0.577534	18.090616	0.996351	9.026677	0.000000	0.000000
3262.819250	632.828601	187.913707	0.577531	18.091430	0.996347	9.027083	0.000000	0.000000
3262.839252	632.828601	187.904296	0.577534	18.090524	0.996352	9.026631	0.000000	0.000000
3262.859253	632.828521	187.903597	0.577535	18.090457	0.996352	9.026598	0.000000	0.000000
3262.879255	632.828521	187.902673	0.577535	18.090368	0.996352	9.026553	0.000000	0.000000
3262.899258	632.828521	187.903917	0.577535	18.090488	0.996352	9.026613	0.000000	0.000000
3262.919260	632.828521	187.900519	0.577536	18.090160	0.996353	9.026450	0.000000	0.000000
3262.939261	632.828601	187.906407	0.577534	18.090727	0.996350	9.026733	0.000000	0.000000
3262.959263	632.828601	187.884744	0.577541	18.088642	0.996362	9.025692	0.000000	0.000000
3262.979266	632.828601	187.898655	0.577536	18.089981	0.996355	9.026360	0.000000	0.000000
3262.999268	632.828521	187.895861	0.577537	18.089712	0.996356	9.026226	0.000000	0.000000
3263.019269	632.828601	187.918268	0.577530	18.091869	0.996344	9.027302	0.000000	0.000000
3263.039271	632.828601	187.891960	0.577539	18.089336	0.996358	9.026039	0.000000	0.000000
3263.059273	632.828521	187.904802	0.577534	18.090573	0.996351	9.026655	0.000000	0.000000
3263.079276	632.828521	187.897285	0.577537	18.089849	0.996355	9.026294	0.000000	0.000000
3263.099277	632.828521	187.900146	0.577536	18.090125	0.996354	9.026432	0.000000	0.000000
3263.119279	632.828521	187.906425	0.577534	18.090729	0.996350	9.026733	0.000000	0.000000
3263.139281	632.828601	187.906037	0.577534	18.090692	0.996351	9.026715	0.000000	0.000000
3263.159284	632.828601	187.898021	0.577537	18.089920	0.996355	9.026330	0.000000	0.000000
3263.179286	632.828521	187.892613	0.577538	18.089399	0.996358	9.026070	0.000000	0.000000
3263.199287	632.828521	187.896587	0.577537	18.089782	0.996356	9.026261	0.000000	0.000000
3263.219289	632.828521	187.896858	0.577537	18.089808	0.996355	9.026274	0.000000	0.000000
3263.239292	632.828521	187.895022	0.577537	18.089631	0.996356	9.026186	0.000000	0.000000
3263.259294	632.828521	187.904350	0.577534	18.090529	0.996351	9.026634	0.000000	0.000000
3263.279295	632.828521	187.907693	0.577533	18.090851	0.996350	9.026794	0.000000	0.000000
3263.299297	632.828521	187.916599	0.577530	18.091709	0.996345	9.027222	0.000000	0.000000
3263.319300	632.828601	187.903804	0.577535	18.090477	0.996352	9.026608	0.000000	0.000000
3263.339302	632.828601	187.903727	0.577535	18.090469	0.996352	9.026604	0.000000	0.000000
3263.359303	632.828601	187.902868	0.577535	18.090387	0.996352	9.026563	0.000000	0.000000
3263.379305	632.828601	187.908227	0.577533	18.090902	0.996350	9.026820	0.000000	0.000000
3263.399307	632.828601	187.905117	0.577534	18.090603	0.996351	9.026671	0.000000	0.000000
3263.419310	632.828601	187.881744	0.577542	18.088353	0.996364	9.025548	0.000000	0.000000
3263.439312	632.828601	187.892482	0.577538	18.089387	0.996358	9.026064	0.000000	0.000000
3263.459313	632.828601	187.887225	0.577540	18.088880	0.996361	9.025811	0.000000	0.000000
3263.479315	632.828682	187.876536	0.577544	18.087851	0.996366	9.025298	0.000000	0.000000
3263.499318	632.828682	187.889095	0.577540	18.089061	0.996360	9.025901	0.000000	0.000000
3263.519320	632.828601	187.875405	0.577544	18.087743	0.996367	9.025243	0.000000	0.000000
3263.539321	632.828521	187.895885	0.577537	18.089714	0.996356	9.026227	0.000000	0.000000
3263.559323	632.828521	187.880032	0.577543	18.088188	0.996364	9.025466	0.000000	0.000000
3263.579326	632.828521	187.892390	0.577538	18.089378	0.996358	9.026059	0.000000	0.000000
3263.599328	632.828521	187.896497	0.577537	18.089773	0.996356	9.026257	0.000000	0.000000
3263.619329	632.828521	187.883579	0.577541	18.088529	0.996362	9.025636	0.000000	0.000000
3263.639331	632.828601	187.889179	0.577540	18.089069	0.996360	9.025905	0.000000	0.000000
3263.659334	632.828521	187.886412	0.577540	18.088802	0.996361	9.025772	0.000000	0.000000
3263.679336	632.828521	187.879730	0.577543	18.088159	0.996365	9.025451	0.000000	0.000000
3263.699337	632.828521	187.877427	0.577543	18.087937	0.996366	9.025340	0.000000	0.000000
3263.719339	632.828521	187.874979	0.577544	18.087702	0.996367	9.025223	0.000000	0.000000
3263.739341	632.828521	187.889740	0.577539	18.089123	0.996359	9.025932	0.000000	0.000000
3263.759344	632.828521	187.878822	0.577543	18.088072	0.996365	9.025407	0.000000	0.000000
3263.779346	632.828521	187.884156	0.577541	18.088585	0.996362	9.025664	0.000000	0.000000
3263.799347	632.828521	187.882337	0.577542	18.088410	0.996363	9.025576	0.000000	0.000000
3263.819349	632.828521	187.880257	0.577542	18.088210	0.996364	9.025476	0.000000	0.000000
3263.839352	632.828521	187.875321	0.577544	18.087734	0.996367	9.025239	0.000000	0.000000
3263.859354	632.828521	187.867972	0.577547	18.087027	0.996371	9.024886	0.000000	0.000000
3263.879355	632.828521	187.875334	0.577544	18.087736	0.996367	9.025240	0.000000	0.000000
3263.899357	632.828521	187.864048	0.577548	18.086649	0.996373	9.024698	0.000000	0.000000
3263.919360	632.828521	187.858724	0.577550	18.086137	0.996376	9.024442	0.000000	0.000000
3263.939362	632.828601	187.866987	0.577547	18.086932	0.996371	9.024839	0.000000	0.000000
3263.959363	632.828601	187.866306	0.577547	18.086867	0.996372	9.024806	0.000000	0.000000
3263.979365	632.828521	187.864411	0.577548	18.086684	0.996373	9.024715	0.000000	0.000000
3263.999367	632.828521	187.856739	0.577550	18.085946	0.996377	9.024347	0.000000	0.000000
3264.019370	632.828521	187.874092	0.577545	18.087616	0.996368	9.025180	0.000000	0.000000
3264.039371	632.828521	187.858823	0.577550	18.086146	0.996376	9.024447	0.000000	0.000000
3264.059373	632.828521	187.850594	0.577552	18.085354	0.996380	9.024051	0.000000	0.000000
3264.079375	632.828521	187.866140	0.577547	18.086851	0.996372	9.024798	0.000000	0.000000
3264.099378	632.828521	187.856700	0.577550	18.085942	0.996377	9.024345	0.000000	0.000000
3264.119380	632.828601	187.852464	0.577552	18.085534	0.996379	9.024141	0.000000	0.000000
3264.139381	632.828601	187.862493	0.577548	18.086499	0.996374	9.024623	0.000000	0.000000
3264.159383	632.828601	187.877564	0.577543	18.087950	0.996366	9.025347	0.000000	0.000000
3264.179386	632.828601	187.860515	0.577549	18.086309	0.996375	9.024528	0.000000	0.000000
3264.199388	632.828601	187.856387	0.577551	18.085912	0.996377	9.024330	0.000000	0.000000
3264.219389	632.828601	187.849205	0.577553	18.085220	0.996381	9.023985	0.000000	0.000000
3264.239391	632.828601	187.849169	0.577553	18.085217	0.996381	9.023983	0.000000	0.000000
3264.259394	632.828601	187.859715	0.577549	18.086232	0.996375	9.024490	0.000000	0.000000
3264.279396	632.828601	187.845320	0.577554	18.084846	0.996383	9.023798	0.000000	0.000000
3264.299397	632.828601	187.846003	0.577554	18.084912	0.996383	9.023831	0.000000	0.000000
3264.319399	632.828601	187.842081	0.577555	18.084534	0.996385	9.023642	0.000000	0.000000
3264.339401	632.828601	187.852634	0.577552	18.085550	0.996379	9.024149	0.000000	0.000000
3264.359404	632.828601	187.854138	0.577551	18.085695	0.996378	9.024222	0.000000	0.000000
3264.379405	632.828601	187.850131	0.577553	18.085309	0.996380	9.024029	0.000000	0.000000
3264.399407	632.828601	187.847452	0.577554	18.085051	0.996382	9.023900	0.000000	0.000000
3264.419409	632.828601	187.843100	0.577555	18.084632	0.996384	9.023691	0.000000	0.000000
3264.439412	632.828521	187.841572	0.577555	18.084485	0.996385	9.023618	0.000000	0.000000
3264.459414	632.828601	187.842151	0.577555	18.084541	0.996385	9.023646	0.000000	0.000000
3264.479415	632.828521	187.837366	0.577557	18.084080	0.996387	9.023416	0.000000	0.000000
3264.499417	632.828521	187.840592	0.577556	18.084391	0.996385	9.023571	0.000000	0.000000
3264.519420	632.828521	187.842910	0.577555	18.084614	0.996384	9.023682	0.000000	0.000000
3264.539422	632.828601	187.836056	0.577557	18.083954	0.996388	9.023353	0.000000	0.000000
3264.559423	632.828521	187.839652	0.577556	18.084300	0.996386	9.023526	0.000000	0.000000
3264.579425	632.828521	187.835638	0.577557	18.083914	0.996388	9.023333	0.000000	0.000000
3264.599428	632.828521	187.833429	0.577558	18.083701	0.996389	9.023227	0.000000	0.000000
3264.619430	632.828521	187.836492	0.577557	18.083996	0.996388	9.023374	0.000000	0.000000
3264.639431	632.828521	187.840448	0.577556	18.084377	0.996385	9.023564	0.000000	0.000000
3264.659433	632.828521	187.841722	0.577555	18.084500	0.996385	9.023625	0.000000	0.000000
3264.679435	632.828601	187.838874	0.577556	18.084225	0.996386	9.023488	0.000000	0.000000
3264.699438	632.828601	187.833325	0.577558	18.083691	0.996389	9.023222	0.000000	0.000000
3264.719440	632.828521	187.840118	0.577556	18.084345	0.996386	9.023548	0.000000	0.000000
3264.739441	632.828521	187.833320	0.577558	18.083691	0.996389	9.023222	0.000000	0.000000
3264.759443	632.828521	187.835777	0.577557	18.083927	0.996388	9.023340	0.000000	0.000000
3264.779446	632.828521	187.845837	0.577554	18.084896	0.996383	9.023823	0.000000	0.000000
3264.799448	632.828521	187.841342	0.577556	18.084463	0.996385	9.023607	0.000000	0.000000
3264.819449	632.828521	187.824983	0.577561	18.082888	0.996394	9.022821	0.000000	0.000000
3264.839451	632.828601	187.840335	0.577556	18.084366	0.996386	9.023559	0.000000	0.000000
3264.859454	632.828601	187.835820	0.577557	18.083932	0.996388	9.023342	0.000000	0.000000
3264.879456	632.828601	187.833377	0.577558	18.083696	0.996389	9.023224	0.000000	0.000000
3264.899457	632.828521	187.825371	0.577561	18.082926	0.996393	9.022840	0.000000	0.000000
3264.919459	632.828521	187.831746	0.577559	18.083539	0.996390	9.023146	0.000000	0.000000
3264.939462	632.828601	187.831287	0.577559	18.083495	0.996390	9.023124	0.000000	0.000000
3264.959464	632.828601	187.841931	0.577555	18.084520	0.996385	9.023635	0.000000	0.000000
3264.979465	632.828601	187.817631	0.577564	18.082180	0.996398	9.022468	0.000000	0.000000
3264.999467	632.828601	187.824372	0.577561	18.082829	0.996394	9.022792	0.000000	0.000000
3265.019469	632.828601	187.837794	0.577557	18.084122	0.996387	9.023437	0.000000	0.000000
3265.039472	632.828601	187.831519	0.577559	18.083517	0.996390	9.023135	0.000000	0.000000
3265.059474	632.828601	187.832499	0.577559	18.083612	0.996390	9.023182	0.000000	0.000000
3265.079475	632.828521	187.836635	0.577557	18.084010	0.996387	9.023381	0.000000	0.000000
3265.099477	632.828521	187.837666	0.577557	18.084109	0.996387	9.023430	0.000000	0.000000
3265.119480	632.828601	187.833163	0.577558	18.083676	0.996389	9.023214	0.000000	0.000000
3265.139482	632.828601	187.827536	0.577560	18.083134	0.996392	9.022944	0.000000	0.000000
3265.159483	632.828601	187.820252	0.577563	18.082433	0.996396	9.022594	0.000000	0.000000
3265.179485	632.828601	187.815142	0.577564	18.081941	0.996399	9.022348	0.000000	0.000000
3265.199488	632.828601	187.827207	0.577560	18.083102	0.996393	9.022928	0.000000	0.000000
3265.219490	632.828601	187.819834	0.577563	18.082392	0.996397	9.022574	0.000000	0.000000
3265.239491	632.828601	187.798634	0.577570	18.080351	0.996408	9.021555	0.000000	0.000000
3265.259493	632.828521	187.803645	0.577568	18.080834	0.996405	9.021796	0.000000	0.000000
3265.279495	632.828601	187.790465	0.577573	18.079565	0.996412	9.021163	0.000000	0.000000
3265.299498	632.828521	187.789581	0.577573	18.079480	0.996412	9.021120	0.000000	0.000000
3265.319499	632.828521	187.790918	0.577572	18.079609	0.996412	9.021185	0.000000	0.000000
3265.339501	632.828521	187.792775	0.577572	18.079787	0.996411	9.021274	0.000000	0.000000
3265.359503	632.828601	187.794011	0.577571	18.079906	0.996410	9.021333	0.000000	0.000000
3265.379506	632.828601	187.789614	0.577573	18.079483	0.996413	9.021122	0.000000	0.000000
3265.399508	632.828601	187.794044	0.577571	18.079910	0.996410	9.021335	0.000000	0.000000
3265.419509	632.828601	187.783391	0.577575	18.078884	0.996416	9.020823	0.000000	0.000000
3265.439511	632.828601	187.782819	0.577575	18.078829	0.996416	9.020796	0.000000	0.000000
3265.459514	632.828601	187.778734	0.577577	18.078435	0.996418	9.020599	0.000000	0.000000
3265.479516	632.828601	187.784128	0.577575	18.078955	0.996416	9.020858	0.000000	0.000000
3265.499517	632.828521	187.784101	0.577575	18.078952	0.996415	9.020857	0.000000	0.000000
3265.519519	632.828521	187.789473	0.577573	18.079469	0.996413	9.021115	0.000000	0.000000
3265.539522	632.828521	187.787507	0.577574	18.079280	0.996414	9.021021	0.000000	0.000000
3265.559524	632.828521	187.789077	0.577573	18.079431	0.996413	9.021096	0.000000	0.000000
3265.579525	632.828521	187.786316	0.577574	18.079165	0.996414	9.020964	0.000000	0.000000
3265.599527	632.828601	187.783141	0.577575	18.078860	0.996416	9.020811	0.000000	0.000000
3265.619529	632.828521	187.787751	0.577573	18.079304	0.996413	9.021033	0.000000	0.000000
3265.639532	632.828601	187.783258	0.577575	18.078871	0.996416	9.020817	0.000000	0.000000
3265.659534	632.828601	187.777649	0.577577	18.078331	0.996419	9.020547	0.000000	0.000000
3265.679535	632.828601	187.784077	0.577575	18.078950	0.996416	9.020856	0.000000	0.000000
3265.699537	632.828601	187.786070	0.577574	18.079142	0.996414	9.020952	0.000000	0.000000
3265.719540	632.828601	187.788981	0.577573	18.079422	0.996413	9.021092	0.000000	0.000000
3265.739542	632.828601	187.780842	0.577576	18.078638	0.996417	9.020701	0.000000	0.000000
3265.759543	632.828601	187.778736	0.577577	18.078436	0.996418	9.020599	0.000000	0.000000
3265.779545	632.828601	187.782187	0.577575	18.078768	0.996417	9.020765	0.000000	0.000000
3265.799548	632.828601	187.778465	0.577577	18.078410	0.996419	9.020586	0.000000	0.000000
3265.819550	632.828521	187.768291	0.577580	18.077430	0.996424	9.020098	0.000000	0.000000
3265.839551	632.828601	187.764347	0.577581	18.077050	0.996426	9.019908	0.000000	0.000000
3265.859553	632.828521	187.781179	0.577576	18.078671	0.996417	9.020717	0.000000	0.000000
3265.879556	632.828521	187.764096	0.577581	18.077026	0.996426	9.019896	0.000000	0.000000
3265.899558	632.828521	187.754345	0.577585	18.076087	0.996431	9.019428	0.000000	0.000000
3265.919559	632.828521	187.739135	0.577590	18.074623	0.996439	9.018697	0.000000	0.000000
3265.939561	632.828521	187.754288	0.577585	18.076082	0.996431	9.019425	0.000000	0.000000
3265.959563	632.828521	187.746753	0.577587	18.075357	0.996435	9.019063	0.000000	0.000000
3265.979566	632.828601	187.747204	0.577587	18.075400	0.996435	9.019085	0.000000	0.000000
3265.999568	632.828601	187.742527	0.577589	18.074950	0.996438	9.018860	0.000000	0.000000
3266.019569	632.828601	187.746579	0.577587	18.075340	0.996435	9.019055	0.000000	0.000000
3266.039571	632.828601	187.740516	0.577589	18.074756	0.996439	9.018763	0.000000	0.000000
3266.059574	632.828601	187.739225	0.577590	18.074632	0.996439	9.018701	0.000000	0.000000
3266.079576	632.828601	187.749698	0.577586	18.075640	0.996434	9.019205	0.000000	0.000000
3266.099577	632.828601	187.747623	0.577587	18.075440	0.996435	9.019105	0.000000	0.000000
3266.119579	632.828601	187.733887	0.577592	18.074118	0.996442	9.018445	0.000000	0.000000
3266.139582	632.828601	187.750377	0.577586	18.075705	0.996433	9.019237	0.000000	0.000000
3266.159584	632.828601	187.747434	0.577587	18.075422	0.996435	9.019096	0.000000	0.000000
3266.179585	632.828601	187.732741	0.577592	18.074008	0.996443	9.018390	0.000000	0.000000
3266.199587	632.828601	187.736367	0.577591	18.074357	0.996441	9.018564	0.000000	0.000000
3266.219589	632.828682	187.744314	0.577588	18.075122	0.996437	9.018946	0.000000	0.000000
3266.239592	632.828601	187.743058	0.577589	18.075001	0.996437	9.018886	0.000000	0.000000
3266.259593	632.828521	187.741258	0.577589	18.074828	0.996438	9.018799	0.000000	0.000000
3266.279595	632.828601	187.736415	0.577591	18.074361	0.996441	9.018566	0.000000	0.000000
3266.299597	632.828601	187.731020	0.577593	18.073842	0.996444	9.018307	0.000000	0.000000
3266.319600	632.828601	187.732664	0.577592	18.074000	0.996443	9.018386	0.000000	0.000000
3266.339602	632.828601	187.734370	0.577591	18.074164	0.996442	9.018468	0.000000	0.000000
3266.359603	632.828521	187.740740	0.577589	18.074778	0.996438	9.018774	0.000000	0.000000
3266.379605	632.828521	187.734086	0.577591	18.074137	0.996442	9.018455	0.000000	0.000000
3266.399608	632.828601	187.734124	0.577592	18.074141	0.996442	9.018456	0.000000	0.000000
3266.419610	632.828601	187.727918	0.577594	18.073543	0.996445	9.018158	0.000000	0.000000
3266.439611	632.828601	187.729417	0.577593	18.073688	0.996445	9.018230	0.000000	0.000000
3266.459613	632.828521	187.716151	0.577598	18.072410	0.996452	9.017593	0.000000	0.000000
3266.479616	632.828521	187.719830	0.577596	18.072765	0.996450	9.017770	0.000000	0.000000
3266.499618	632.828521	187.722243	0.577595	18.072997	0.996448	9.017886	0.000000	0.000000
3266.519619	632.828601	187.740559	0.577589	18.074760	0.996439	9.018766	0.000000	0.000000
3266.539621	632.828601	187.725624	0.577594	18.073322	0.996447	9.018048	0.000000	0.000000
3266.559623	632.828601	187.725541	0.577594	18.073314	0.996447	9.018044	0.000000	0.000000
3266.579626	632.828601	187.733766	0.577592	18.074106	0.996442	9.018439	0.000000	0.000000
3266.599627	632.828601	187.731090	0.577593	18.073849	0.996444	9.018311	0.000000	0.000000
3266.619629	632.828601	187.716837	0.577597	18.072476	0.996451	9.017626	0.000000	0.000000
3266.639631	632.828601	187.717767	0.577597	18.072566	0.996451	9.017671	0.000000	0.000000
3266.659634	632.828521	187.723516	0.577595	18.073119	0.996448	9.017947	0.000000	0.000000
3266.679636	632.828521	187.712390	0.577599	18.072048	0.996454	9.017412	0.000000	0.000000
3266.699637	632.828521	187.706678	0.577601	18.071498	0.996457	9.017138	0.000000	0.000000
3266.719639	632.828521	187.711154	0.577599	18.071929	0.996454	9.017353	0.000000	0.000000
3266.739642	632.828601	187.712541	0.577599	18.072063	0.996454	9.017420	0.000000	0.000000
3266.759644	632.828601	187.707755	0.577600	18.071602	0.996456	9.017190	0.000000	0.000000
3266.779645	632.828601	187.734430	0.577591	18.074170	0.996442	9.018471	0.000000	0.000000
3266.799647	632.828521	187.733605	0.577592	18.074091	0.996442	9.018431	0.000000	0.000000
3266.819650	632.828521	187.717776	0.577597	18.072567	0.996451	9.017671	0.000000	0.000000
3266.839652	632.828521	187.702652	0.577602	18.071111	0.996459	9.016945	0.000000	0.000000
3266.859653	632.828521	187.719759	0.577596	18.072758	0.996450	9.017766	0.000000	0.000000
3266.879655	632.828521	187.711637	0.577599	18.071976	0.996454	9.017376	0.000000	0.000000
3266.899657	632.828521	187.704886	0.577601	18.071326	0.996458	9.017052	0.000000	0.000000
3266.919660	632.828521	187.706337	0.577601	18.071465	0.996457	9.017122	0.000000	0.000000
3266.939662	632.828601	187.713099	0.577599	18.072117	0.996453	9.017446	0.000000	0.000000
3266.959663	632.828601	187.705978	0.577601	18.071431	0.996457	9.017104	0.000000	0.000000
3266.979665	632.828521	187.705959	0.577601	18.071429	0.996457	9.017103	0.000000	0.000000
3266.999668	632.828521	187.714733	0.577598	18.072274	0.996452	9.017525	0.000000	0.000000
3267.019670	632.828521	187.707576	0.577600	18.071585	0.996456	9.017181	0.000000	0.000000
3267.039671	632.828521	187.715230	0.577598	18.072322	0.996452	9.017549	0.000000	0.000000
3267.059673	632.828521	187.713391	0.577598	18.072145	0.996453	9.017460	0.000000	0.000000
3267.079676	632.828601	187.695558	0.577605	18.070428	0.996463	9.016604	0.000000	0.000000
3267.099678	632.828521	187.709786	0.577600	18.071797	0.996455	9.017287	0.000000	0.000000
3267.119679	632.828601	187.708024	0.577600	18.071628	0.996456	9.017203	0.000000	0.000000
3267.139681	632.828601	187.708024	0.577600	18.071628	0.996456	9.017203	0.000000	0.000000
3267.159684	632.828601	187.705495	0.577601	18.071384	0.996457	9.017081	0.000000	0.000000
3267.179686	632.828601	187.705982	0.577601	18.071431	0.996457	9.017104	0.000000	0.000000
3267.199687	632.828521	187.705401	0.577601	18.071375	0.996457	9.017077	0.000000	0.000000
3267.219689	632.828521	187.697882	0.577604	18.070651	0.996461	9.016715	0.000000	0.000000
3267.239691	632.828521	187.702342	0.577602	18.071081	0.996459	9.016930	0.000000	0.000000
3267.259694	632.828521	187.708103	0.577600	18.071636	0.996456	9.017206	0.000000	0.000000
3267.279696	632.828521	187.700430	0.577603	18.070897	0.996460	9.016838	0.000000	0.000000
3267.299697	632.828521	187.698439	0.577603	18.070705	0.996461	9.016742	0.000000	0.000000
3267.319699	632.828601	187.730036	0.577593	18.073747	0.996444	9.018260	0.000000	0.000000
3267.339702	632.828601	187.720501	0.577596	18.072829	0.996449	9.017802	0.000000	0.000000
3267.359704	632.828601	187.703545	0.577602	18.071197	0.996458	9.016987	0.000000	0.000000
3267.379705	632.828601	187.701566	0.577602	18.071006	0.996459	9.016892	0.000000	0.000000
3267.399707	632.828601	187.706360	0.577601	18.071468	0.996457	9.017123	0.000000	0.000000
3267.419710	632.828521	187.691294	0.577606	18.070017	0.996465	9.016399	0.000000	0.000000
3267.439712	632.828521	187.683586	0.577608	18.069275	0.996469	9.016029	0.000000	0.000000
3267.459713	632.828521	187.689859	0.577606	18.069879	0.996466	9.016330	0.000000	0.000000
3267.479715	632.828521	187.692421	0.577605	18.070126	0.996464	9.016453	0.000000	0.000000
3267.499717	632.828521	187.684451	0.577608	18.069358	0.996468	9.016070	0.000000	0.000000
3267.519720	632.828521	187.693747	0.577605	18.070253	0.996463	9.016517	0.000000	0.000000
3267.539721	632.828521	187.692943	0.577605	18.070176	0.996464	9.016478	0.000000	0.000000
3267.559723	632.828601	187.673784	0.577612	18.068331	0.996474	9.015558	0.000000	0.000000
3267.579725	632.828521	187.677873	0.577610	18.068725	0.996472	9.015754	0.000000	0.000000
3267.599728	632.828521	187.669165	0.577613	18.067887	0.996477	9.015336	0.000000	0.000000
3267.619730	632.828521	187.672972	0.577612	18.068253	0.996475	9.015519	0.000000	0.000000
3267.639731	632.828521	187.680552	0.577609	18.068983	0.996470	9.015883	0.000000	0.000000
3267.659733	632.828601	187.672294	0.577612	18.068188	0.996475	9.015486	0.000000	0.000000
3267.679736	632.828601	187.674885	0.577611	18.068437	0.996474	9.015611	0.000000	0.000000
3267.699738	632.828601	187.672676	0.577612	18.068225	0.996475	9.015505	0.000000	0.000000
3267.719739	632.828601	187.677271	0.577611	18.068667	0.996472	9.015725	0.000000	0.000000
3267.739741	632.828601	187.660491	0.577616	18.067052	0.996481	9.014919	0.000000	0.000000
3267.759744	632.828521	187.659411	0.577617	18.066948	0.996482	9.014867	0.000000	0.000000
3267.779746	632.828601	187.663214	0.577615	18.067314	0.996480	9.015050	0.000000	0.000000
3267.799747	632.828601	187.655605	0.577618	18.066581	0.996484	9.014684	0.000000	0.000000
3267.819749	632.828521	187.660288	0.577616	18.067032	0.996481	9.014909	0.000000	0.000000
3267.839751	632.828521	187.653663	0.577618	18.066394	0.996485	9.014591	0.000000	0.000000
3267.859754	632.828601	187.657222	0.577617	18.066737	0.996483	9.014762	0.000000	0.000000
3267.879755	632.828601	187.670223	0.577613	18.067989	0.996476	9.015387	0.000000	0.000000
3267.899757	632.828601	187.677810	0.577610	18.068719	0.996472	9.015751	0.000000	0.000000
3267.919759	632.828601	187.663367	0.577615	18.067328	0.996480	9.015057	0.000000	0.000000
3267.939762	632.828601	187.669296	0.577613	18.067899	0.996477	9.015342	0.000000	0.000000
3267.959764	632.828601	187.669698	0.577613	18.067938	0.996476	9.015361	0.000000	0.000000
3267.979765	632.828601	187.658351	0.577617	18.066846	0.996482	9.014816	0.000000	0.000000
3267.999767	632.828601	187.664905	0.577615	18.067477	0.996479	9.015131	0.000000	0.000000
3268.019770	632.828601	187.664755	0.577615	18.067462	0.996479	9.015124	0.000000	0.000000
3268.039772	632.828601	187.648445	0.577620	18.065892	0.996488	9.014340	0.000000	0.000000
3268.059773	632.828682	187.640020	0.577623	18.065081	0.996492	9.013936	0.000000	0.000000
3268.079775	632.828601	187.650784	0.577620	18.066117	0.996486	9.014453	0.000000	0.000000
3268.099778	632.828521	187.655455	0.577618	18.066567	0.996484	9.014677	0.000000	0.000000
3268.119780	632.828521	187.633501	0.577625	18.064453	0.996496	9.013623	0.000000	0.000000
3268.139781	632.828601	187.634941	0.577625	18.064592	0.996495	9.013692	0.000000	0.000000
3268.159783	632.828601	187.621738	0.577629	18.063321	0.996502	9.013058	0.000000	0.000000
3268.179785	632.828521	187.639204	0.577623	18.065002	0.996492	9.013897	0.000000	0.000000
3268.199788	632.828521	187.627708	0.577627	18.063895	0.996499	9.013344	0.000000	0.000000
3268.219790	632.828521	187.619600	0.577630	18.063115	0.996503	9.012955	0.000000	0.000000
3268.239791	632.828521	187.617079	0.577631	18.062872	0.996504	9.012834	0.000000	0.000000
3268.259793	632.828521	187.616750	0.577631	18.062841	0.996504	9.012818	0.000000	0.000000
3268.279796	632.828601	187.599249	0.577637	18.061156	0.996514	9.011977	0.000000	0.000000
3268.299798	632.828601	187.594952	0.577638	18.060742	0.996516	9.011771	0.000000	0.000000
3268.319799	632.828601	187.616497	0.577631	18.062816	0.996505	9.012806	0.000000	0.000000
3268.339801	632.828521	187.614141	0.577632	18.062589	0.996506	9.012693	0.000000	0.000000
3268.359804	632.828521	187.624447	0.577628	18.063582	0.996500	9.013188	0.000000	0.000000
3268.379806	632.828521	187.595852	0.577638	18.060829	0.996516	9.011814	0.000000	0.000000
3268.399807	632.828601	187.599878	0.577637	18.061216	0.996514	9.012007	0.000000	0.000000
3268.419809	632.828601	187.601705	0.577636	18.061392	0.996513	9.012095	0.000000	0.000000
3268.439812	632.828601	187.614489	0.577632	18.062623	0.996506	9.012709	0.000000	0.000000
3268.459814	632.828521	187.606396	0.577634	18.061844	0.996510	9.012321	0.000000	0.000000
3268.479815	632.828601	187.596414	0.577638	18.060883	0.996515	9.011841	0.000000	0.000000
3268.499817	632.828601	187.592241	0.577639	18.060481	0.996518	9.011641	0.000000	0.000000
3268.519819	632.828601	187.591140	0.577640	18.060375	0.996518	9.011588	0.000000	0.000000
3268.539822	632.828601	187.592684	0.577639	18.060523	0.996517	9.011662	0.000000	0.000000
3268.559824	632.828601	187.594646	0.577638	18.060712	0.996516	9.011756	0.000000	0.000000
3268.579825	632.828601	187.593804	0.577639	18.060631	0.996517	9.011716	0.000000	0.000000
3268.599827	632.828601	187.598410	0.577637	18.061075	0.996514	9.011937	0.000000	0.000000
3268.619830	632.828601	187.590917	0.577640	18.060353	0.996518	9.011577	0.000000	0.000000
3268.639832	632.828601	187.598745	0.577637	18.061107	0.996514	9.011953	0.000000	0.000000
3268.659833	632.828601	187.575867	0.577645	18.058904	0.996526	9.010854	0.000000	0.000000
3268.679835	632.828601	187.567154	0.577648	18.058066	0.996531	9.010435	0.000000	0.000000
3268.699838	632.828601	187.586035	0.577641	18.059883	0.996521	9.011342	0.000000	0.000000
3268.719840	632.828601	187.588562	0.577640	18.060127	0.996520	9.011464	0.000000	0.000000
3268.739841	632.828601	187.566361	0.577648	18.057989	0.996531	9.010397	0.000000	0.000000
3268.759843	632.828601	187.571877	0.577646	18.058520	0.996528	9.010662	0.000000	0.000000
3268.779845	632.828521	187.575911	0.577645	18.058909	0.996526	9.010856	0.000000	0.000000
3268.799848	632.828601	187.575976	0.577645	18.058915	0.996526	9.010859	0.000000	0.000000
3268.819849	632.828601	187.556673	0.577651	18.057057	0.996536	9.009932	0.000000	0.000000
3268.839851	632.828601	187.574792	0.577645	18.058801	0.996527	9.010802	0.000000	0.000000
3268.859853	632.828601	187.567062	0.577648	18.058057	0.996531	9.010431	0.000000	0.000000
3268.879856	632.828601	187.562359	0.577649	18.057604	0.996533	9.010205	0.000000	0.000000
3268.899858	632.828601	187.568656	0.577647	18.058210	0.996530	9.010508	0.000000	0.000000
3268.919859	632.828601	187.560158	0.577650	18.057392	0.996535	9.010099	0.000000	0.000000
3268.939861	632.828601	187.558606	0.577650	18.057243	0.996535	9.010025	0.000000	0.000000
3268.959864	632.828601	187.559391	0.577650	18.057318	0.996535	9.010062	0.000000	0.000000
3268.979866	632.828601	187.560712	0.577650	18.057445	0.996534	9.010126	0.000000	0.000000
3268.999867	632.828601	187.551655	0.577653	18.056573	0.996539	9.009691	0.000000	0.000000
3269.019869	632.828601	187.539154	0.577657	18.055370	0.996546	9.009090	0.000000	0.000000
3269.039872	632.828682	187.550664	0.577653	18.056478	0.996540	9.009643	0.000000	0.000000
3269.059874	632.828682	187.545274	0.577655	18.055959	0.996543	9.009384	0.000000	0.000000
3269.079875	632.828521	187.539485	0.577657	18.055402	0.996546	9.009106	0.000000	0.000000
3269.099877	632.828521	187.535069	0.577658	18.054977	0.996548	9.008894	0.000000	0.000000
3269.119879	632.828521	187.536247	0.577658	18.055090	0.996547	9.008951	0.000000	0.000000
3269.139882	632.828601	187.549127	0.577654	18.056330	0.996541	9.009569	0.000000	0.000000
3269.159883	632.828601	187.533396	0.577659	18.054816	0.996549	9.008814	0.000000	0.000000
3269.179885	632.828601	187.548603	0.577654	18.056280	0.996541	9.009544	0.000000	0.000000
3269.199887	632.828601	187.521855	0.577663	18.053704	0.996555	9.008259	0.000000	0.000000
3269.219890	632.828601	187.530555	0.577660	18.054542	0.996550	9.008677	0.000000	0.000000
3269.239892	632.828601	187.523159	0.577662	18.053830	0.996554	9.008322	0.000000	0.000000
3269.259893	632.828521	187.526751	0.577661	18.054176	0.996552	9.008495	0.000000	0.000000
3269.279895	632.828601	187.522503	0.577663	18.053767	0.996555	9.008290	0.000000	0.000000
3269.299898	632.828521	187.515836	0.577665	18.053125	0.996558	9.007970	0.000000	0.000000
3269.319900	632.828601	187.515263	0.577665	18.053070	0.996559	9.007943	0.000000	0.000000
3269.339901	632.828601	187.530953	0.577660	18.054580	0.996550	9.008696	0.000000	0.000000
3269.359903	632.828601	187.508421	0.577667	18.052411	0.996562	9.007614	0.000000	0.000000
3269.379906	632.828601	187.514409	0.577665	18.052988	0.996559	9.007902	0.000000	0.000000
3269.399908	632.828521	187.512704	0.577666	18.052823	0.996560	9.007820	0.000000	0.000000
3269.419909	632.828601	187.517674	0.577664	18.053302	0.996557	9.008058	0.000000	0.000000
3269.439911	632.828601	187.513736	0.577666	18.052923	0.996559	9.007869	0.000000	0.000000
3269.459913	632.828521	187.510952	0.577666	18.052655	0.996561	9.007736	0.000000	0.000000
3269.479916	632.828601	187.508696	0.577667	18.052438	0.996562	9.007627	0.000000	0.000000
3269.499918	632.828601	187.510210	0.577667	18.052583	0.996561	9.007700	0.000000	0.000000
3269.519919	632.828521	187.511193	0.577666	18.052678	0.996561	9.007747	0.000000	0.000000
3269.539921	632.828601	187.505758	0.577668	18.052155	0.996564	9.007486	0.000000	0.000000
3269.559924	632.828601	187.501258	0.577670	18.051721	0.996566	9.007270	0.000000	0.000000
3269.579926	632.828601	187.511683	0.577666	18.052725	0.996560	9.007771	0.000000	0.000000
3269.599927	632.828601	187.503806	0.577669	18.051967	0.996565	9.007392	0.000000	0.000000
3269.619929	632.828601	187.503434	0.577669	18.051931	0.996565	9.007374	0.000000	0.000000
3269.639932	632.828521	187.506892	0.577668	18.052264	0.996563	9.007540	0.000000	0.000000
3269.659934	632.828521	187.501795	0.577669	18.051773	0.996566	9.007296	0.000000	0.000000
3269.679935	632.828521	187.497132	0.577671	18.051324	0.996568	9.007072	0.000000	0.000000
3269.699937	632.828601	187.496417	0.577671	18.051255	0.996569	9.007037	0.000000	0.000000
3269.719940	632.828601	187.510571	0.577667	18.052618	0.996561	9.007717	0.000000	0.000000
3269.739942	632.828601	187.492853	0.577673	18.050912	0.996570	9.006866	0.000000	0.000000
3269.759943	632.828521	187.507192	0.577668	18.052293	0.996563	9.007555	0.000000	0.000000
3269.779945	632.828521	187.488366	0.577674	18.050480	0.996573	9.006651	0.000000	0.000000
3269.799947	632.828521	187.490086	0.577673	18.050646	0.996572	9.006733	0.000000	0.000000
3269.819950	632.828521	187.498434	0.577671	18.051450	0.996567	9.007134	0.000000	0.000000
3269.839952	632.828601	187.494862	0.577672	18.051106	0.996569	9.006963	0.000000	0.000000
3269.859953	632.828601	187.499335	0.577670	18.051536	0.996567	9.007177	0.000000	0.000000
3269.879955	632.828601	187.487375	0.577674	18.050385	0.996573	9.006603	0.000000	0.000000
3269.899958	632.828601	187.492124	0.577673	18.050842	0.996571	9.006831	0.000000	0.000000
3269.919960	632.828601	187.497712	0.577671	18.051380	0.996568	9.007099	0.000000	0.000000
3269.939961	632.828601	187.488468	0.577674	18.050490	0.996573	9.006655	0.000000	0.000000
3269.959963	632.828601	187.481294	0.577676	18.049799	0.996577	9.006311	0.000000	0.000000
3269.979966	632.828601	187.498495	0.577671	18.051455	0.996567	9.007137	0.000000	0.000000
3269.999968	632.828521	187.486605	0.577675	18.050311	0.996574	9.006566	0.000000	0.000000
3270.019969	632.828521	187.490593	0.577673	18.050695	0.996572	9.006758	0.000000	0.000000
3270.039971	632.828521	187.483097	0.577676	18.049973	0.996576	9.006397	0.000000	0.000000
3270.059973	632.828521	187.492858	0.577672	18.050913	0.996570	9.006866	0.000000	0.000000
3270.079976	632.828521	187.498850	0.577670	18.051490	0.996567	9.007154	0.000000	0.000000
3270.099977	632.828521	187.477665	0.577678	18.049450	0.996578	9.006136	0.000000	0.000000
3270.119979	632.828521	187.477489	0.577678	18.049433	0.996578	9.006128	0.000000	0.000000
3270.139981	632.828521	187.488520	0.577674	18.050495	0.996573	9.006658	0.000000	0.000000
3270.159984	632.828521	187.482482	0.577676	18.049914	0.996576	9.006368	0.000000	0.000000
3270.179986	632.828521	187.472685	0.577679	18.048971	0.996581	9.005897	0.000000	0.000000
3270.199987	632.828521	187.478386	0.577677	18.049519	0.996578	9.006171	0.000000	0.000000
3270.219989	632.828521	187.485580	0.577675	18.050212	0.996574	9.006517	0.000000	0.000000
3270.239992	632.828601	187.492914	0.577672	18.050918	0.996570	9.006869	0.000000	0.000000
3270.259994	632.828601	187.497609	0.577671	18.051370	0.996568	9.007095	0.000000	0.000000
3270.279995	632.828601	187.495554	0.577672	18.051172	0.996569	9.006996	0.000000	0.000000
3270.299997	632.828601	187.488892	0.577674	18.050531	0.996573	9.006676	0.000000	0.000000
3270.320000	632.828601	187.481930	0.577676	18.049861	0.996576	9.006341	0.000000	0.000000
3270.340002	632.828601	187.500344	0.577670	18.051633	0.996566	9.007226	0.000000	0.000000
3270.360003	632.828601	187.502140	0.577669	18.051806	0.996566	9.007312	0.000000	0.000000
3270.380005	632.828521	187.495868	0.577671	18.051203	0.996569	9.007011	0.000000	0.000000
3270.400007	632.828521	187.491652	0.577673	18.050797	0.996571	9.006808	0.000000	0.000000
3270.420010	632.828521	187.475612	0.577678	18.049252	0.996579	9.006038	0.000000	0.000000
3270.440012	632.828601	187.470186	0.577680	18.048730	0.996582	9.005777	0.000000	0.000000
3270.460013	632.828601	187.466480	0.577681	18.048373	0.996584	9.005599	0.000000	0.000000
3270.480015	632.828601	187.478807	0.577677	18.049560	0.996578	9.006191	0.000000	0.000000
3270.500018	632.828521	187.471042	0.577680	18.048812	0.996582	9.005818	0.000000	0.000000
3270.520020	632.828601	187.469168	0.577680	18.048632	0.996583	9.005728	0.000000	0.000000
3270.540021	632.828601	187.458010	0.577684	18.047558	0.996589	9.005192	0.000000	0.000000
3270.560023	632.828601	187.460283	0.577683	18.047777	0.996588	9.005301	0.000000	0.000000
3270.580026	632.828601	187.463923	0.577682	18.048127	0.996586	9.005476	0.000000	0.000000
3270.600028	632.828521	187.476976	0.577678	18.049384	0.996579	9.006103	0.000000	0.000000
3270.620029	632.828521	187.461844	0.577683	18.047927	0.996587	9.005376	0.000000	0.000000
3270.640031	632.828521	187.469605	0.577680	18.048674	0.996583	9.005749	0.000000	0.000000
3270.660034	632.828521	187.461085	0.577683	18.047854	0.996587	9.005340	0.000000	0.000000
3270.680036	632.828521	187.460306	0.577683	18.047779	0.996588	9.005303	0.000000	0.000000
3270.700037	632.828521	187.465338	0.577682	18.048263	0.996585	9.005544	0.000000	0.000000
3270.720039	632.828601	187.472347	0.577679	18.048938	0.996581	9.005881	0.000000	0.000000
3270.740041	632.828601	187.462253	0.577683	18.047966	0.996587	9.005396	0.000000	0.000000
3270.760044	632.828601	187.469109	0.577680	18.048626	0.996583	9.005725	0.000000	0.000000
3270.780046	632.828601	187.457072	0.577685	18.047467	0.996589	9.005147	0.000000	0.000000
3270.800047	632.828601	187.461470	0.577683	18.047891	0.996587	9.005358	0.000000	0.000000
3270.820049	632.828601	187.462405	0.577683	18.047981	0.996587	9.005403	0.000000	0.000000
3270.840052	632.828601	187.463653	0.577682	18.048101	0.996586	9.005463	0.000000	0.000000
3270.860054	632.828601	187.456527	0.577685	18.047415	0.996590	9.005121	0.000000	0.000000
3270.880055	632.828521	187.472597	0.577679	18.048962	0.996581	9.005893	0.000000	0.000000
3270.900057	632.828521	187.461875	0.577683	18.047930	0.996587	9.005378	0.000000	0.000000
3270.920060	632.828521	187.464143	0.577682	18.048148	0.996586	9.005487	0.000000	0.000000
3270.940062	632.828521	187.463098	0.577682	18.048048	0.996586	9.005437	0.000000	0.000000
3270.960063	632.828521	187.458167	0.577684	18.047573	0.996589	9.005200	0.000000	0.000000
3270.980065	632.828601	187.458718	0.577684	18.047626	0.996589	9.005226	0.000000	0.000000
3271.000067	632.828601	187.458073	0.577684	18.047564	0.996589	9.005195	0.000000	0.000000
3271.020070	632.828601	187.443665	0.577689	18.046177	0.996597	9.004503	0.000000	0.000000
3271.040071	632.828601	187.437026	0.577691	18.045538	0.996600	9.004184	0.000000	0.000000
3271.060073	632.828521	187.441032	0.577690	18.045923	0.996598	9.004377	0.000000	0.000000
3271.080075	632.828521	187.447492	0.577688	18.046545	0.996594	9.004687	0.000000	0.000000
3271.100078	632.828601	187.438637	0.577691	18.045693	0.996599	9.004262	0.000000	0.000000
3271.120080	632.828601	187.430806	0.577693	18.044939	0.996603	9.003885	0.000000	0.000000
3271.140081	632.828601	187.426633	0.577695	18.044537	0.996606	9.003685	0.000000	0.000000
3271.160083	632.828521	187.425669	0.577695	18.044444	0.996606	9.003639	0.000000	0.000000
3271.180086	632.828521	187.428216	0.577694	18.044689	0.996605	9.003761	0.000000	0.000000
3271.200088	632.828521	187.425430	0.577695	18.044421	0.996606	9.003627	0.000000	0.000000
3271.220089	632.828601	187.422747	0.577696	18.044163	0.996608	9.003498	0.000000	0.000000
3271.240091	632.828601	187.430066	0.577694	18.044867	0.996604	9.003850	0.000000	0.000000
3271.260094	632.828601	187.450695	0.577687	18.046853	0.996593	9.004841	0.000000	0.000000
3271.280096	632.828601	187.423319	0.577696	18.044218	0.996607	9.003526	0.000000	0.000000
3271.300097	632.828521	187.419800	0.577697	18.043879	0.996609	9.003357	0.000000	0.000000
3271.320099	632.828521	187.424246	0.577695	18.044307	0.996607	9.003570	0.000000	0.000000
3271.340101	632.828521	187.416585	0.577698	18.043570	0.996611	9.003202	0.000000	0.000000
3271.360104	632.828521	187.434378	0.577692	18.045283	0.996601	9.004057	0.000000	0.000000
3271.380105	632.828521	187.428584	0.577694	18.044725	0.996604	9.003779	0.000000	0.000000
3271.400107	632.828601	187.427208	0.577695	18.044592	0.996605	9.003713	0.000000	0.000000
3271.420109	632.828521	187.434384	0.577692	18.045283	0.996601	9.004057	0.000000	0.000000
3271.440112	632.828601	187.444709	0.577689	18.046277	0.996596	9.004553	0.000000	0.000000
3271.460114	632.828601	187.429893	0.577694	18.044851	0.996604	9.003842	0.000000	0.000000
3271.480115	632.828521	187.422805	0.577696	18.044168	0.996608	9.003501	0.000000	0.000000
3271.500117	632.828521	187.419286	0.577697	18.043830	0.996609	9.003332	0.000000	0.000000
3271.520120	632.828521	187.420629	0.577697	18.043959	0.996609	9.003397	0.000000	0.000000
3271.540122	632.828601	187.425062	0.577695	18.044386	0.996606	9.003609	0.000000	0.000000
3271.560123	632.828601	187.415798	0.577698	18.043494	0.996611	9.003164	0.000000	0.000000
3271.580125	632.828601	187.423091	0.577696	18.044196	0.996608	9.003515	0.000000	0.000000
3271.600128	632.828601	187.426131	0.577695	18.044489	0.996606	9.003661	0.000000	0.000000
3271.620130	632.828521	187.426554	0.577695	18.044529	0.996606	9.003681	0.000000	0.000000
3271.640131	632.828601	187.412657	0.577699	18.043191	0.996613	9.003014	0.000000	0.000000
3271.660133	632.828521	187.412742	0.577699	18.043200	0.996613	9.003018	0.000000	0.000000
3271.680135	632.828521	187.422165	0.577696	18.044107	0.996608	9.003470	0.000000	0.000000
3271.700138	632.828521	187.426730	0.577695	18.044546	0.996605	9.003690	0.000000	0.000000
3271.720140	632.828521	187.426042	0.577695	18.044480	0.996606	9.003657	0.000000	0.000000
3271.740141	632.828521	187.422672	0.577696	18.044156	0.996608	9.003495	0.000000	0.000000
3271.760143	632.828601	187.417570	0.577698	18.043664	0.996610	9.003250	0.000000	0.000000
3271.780146	632.828521	187.420936	0.577697	18.043988	0.996609	9.003411	0.000000	0.000000
3271.800148	632.828521	187.405809	0.577702	18.042532	0.996617	9.002685	0.000000	0.000000
3271.820149	632.828601	187.422642	0.577696	18.044153	0.996608	9.003493	0.000000	0.000000
3271.840151	632.828601	187.411608	0.577700	18.043090	0.996614	9.002963	0.000000	0.000000
3271.860154	632.828521	187.410012	0.577700	18.042937	0.996614	9.002887	0.000000	0.000000
3271.880156	632.828521	187.420404	0.577697	18.043937	0.996609	9.003386	0.000000	0.000000
3271.900157	632.828601	187.419867	0.577697	18.043886	0.996609	9.003360	0.000000	0.000000
3271.920159	632.828601	187.426556	0.577695	18.044529	0.996606	9.003681	0.000000	0.000000
3271.940162	632.828601	187.407313	0.577701	18.042677	0.996616	9.002757	0.000000	0.000000
3271.960164	632.828601	187.419677	0.577697	18.043867	0.996609	9.003351	0.000000	0.000000
3271.980165	632.828601	187.400120	0.577704	18.041984	0.996620	9.002411	0.000000	0.000000
3272.000167	632.828601	187.412334	0.577700	18.043160	0.996613	9.002998	0.000000	0.000000
3272.020169	632.828521	187.408952	0.577701	18.042835	0.996615	9.002836	0.000000	0.000000
3272.040172	632.828521	187.411365	0.577700	18.043067	0.996614	9.002952	0.000000	0.000000
3272.060174	632.828601	187.419920	0.577697	18.043891	0.996609	9.003363	0.000000	0.000000
3272.080175	632.828601	187.405647	0.577702	18.042517	0.996617	9.002677	0.000000	0.000000
3272.100177	632.828601	187.413849	0.577699	18.043306	0.996612	9.003071	0.000000	0.000000
3272.120180	632.828601	187.417431	0.577698	18.043651	0.996611	9.003243	0.000000	0.000000
3272.140182	632.828601	187.402799	0.577703	18.042242	0.996618	9.002540	0.000000	0.000000
3272.160183	632.828682	187.414190	0.577699	18.043339	0.996612	9.003087	0.000000	0.000000
3272.180185	632.828682	187.407803	0.577701	18.042724	0.996616	9.002780	0.000000	0.000000
3272.200188	632.828682	187.400145	0.577704	18.041987	0.996620	9.002413	0.000000	0.000000
3272.220190	632.828682	187.399994	0.577704	18.041972	0.996620	9.002405	0.000000	0.000000
3272.240191	632.828682	187.398247	0.577704	18.041804	0.996621	9.002321	0.000000	0.000000
3272.260193	632.828601	187.397946	0.577704	18.041775	0.996621	9.002307	0.000000	0.000000
3272.280195	632.828521	187.398410	0.577704	18.041820	0.996621	9.002329	0.000000	0.000000
3272.300198	632.828521	187.401748	0.577703	18.042141	0.996619	9.002490	0.000000	0.000000
3272.320199	632.828521	187.405718	0.577702	18.042523	0.996617	9.002680	0.000000	0.000000
3272.340201	632.828601	187.402742	0.577703	18.042237	0.996618	9.002537	0.000000	0.000000
3272.360203	632.828601	187.403006	0.577703	18.042262	0.996618	9.002550	0.000000	0.000000
3272.380206	632.828601	187.394295	0.577706	18.041424	0.996623	9.002132	0.000000	0.000000
3272.400208	632.828601	187.391826	0.577706	18.041186	0.996624	9.002013	0.000000	0.000000
3272.420209	632.828521	187.391326	0.577707	18.041138	0.996624	9.001989	0.000000	0.000000
3272.440211	632.828601	187.388480	0.577708	18.040864	0.996626	9.001852	0.000000	0.000000
3272.460214	632.828601	187.386257	0.577708	18.040650	0.996627	9.001745	0.000000	0.000000
3272.480216	632.828601	187.384467	0.577709	18.040477	0.996628	9.001659	0.000000	0.000000
3272.500217	632.828601	187.382528	0.577710	18.040291	0.996629	9.001566	0.000000	0.000000
3272.520219	632.828601	187.406298	0.577702	18.042579	0.996616	9.002708	0.000000	0.000000
3272.540222	632.828601	187.391034	0.577707	18.041110	0.996625	9.001975	0.000000	0.000000
3272.560224	632.828601	187.394015	0.577706	18.041397	0.996623	9.002118	0.000000	0.000000
3272.580225	632.828601	187.396360	0.577705	18.041622	0.996622	9.002231	0.000000	0.000000
3272.600227	632.828521	187.392504	0.577706	18.041251	0.996624	9.002045	0.000000	0.000000
3272.620229	632.828521	187.402364	0.577703	18.042200	0.996618	9.002519	0.000000	0.000000
3272.640232	632.828601	187.393620	0.577706	18.041359	0.996623	9.002099	0.000000	0.000000
3272.660233	632.828601	187.378608	0.577711	18.039913	0.996631	9.001378	0.000000	0.000000
3272.680235	632.828601	187.385562	0.577709	18.040583	0.996628	9.001712	0.000000	0.000000
3272.700237	632.828601	187.391031	0.577707	18.041109	0.996625	9.001975	0.000000	0.000000
3272.720240	632.828521	187.379726	0.577710	18.040021	0.996630	9.001432	0.000000	0.000000
3272.740242	632.828521	187.382686	0.577709	18.040306	0.996629	9.001574	0.000000	0.000000
3272.760243	632.828521	187.383244	0.577709	18.040360	0.996629	9.001601	0.000000	0.000000
3272.780245	632.828601	187.359344	0.577717	18.038059	0.996641	9.000453	0.000000	0.000000
3272.800248	632.828601	187.363213	0.577716	18.038431	0.996639	9.000638	0.000000	0.000000
3272.820250	632.828601	187.365030	0.577715	18.038606	0.996638	9.000726	0.000000	0.000000
3272.840251	632.828601	187.372791	0.577713	18.039353	0.996634	9.001098	0.000000	0.000000
3272.860253	632.828601	187.369344	0.577714	18.039021	0.996636	9.000933	0.000000	0.000000
3272.880256	632.828601	187.374001	0.577712	18.039470	0.996634	9.001157	0.000000	0.000000
3272.900258	632.828601	187.362862	0.577716	18.038397	0.996640	9.000622	0.000000	0.000000
3272.920259	632.828601	187.375601	0.577712	18.039624	0.996633	9.001233	0.000000	0.000000
3272.940261	632.828521	187.371488	0.577713	18.039228	0.996635	9.001036	0.000000	0.000000
3272.960263	632.828521	187.356111	0.577718	18.037747	0.996643	9.000297	0.000000	0.000000
3272.980266	632.828521	187.352343	0.577720	18.037385	0.996645	9.000116	0.000000	0.000000
3273.000268	632.828521	187.351624	0.577720	18.037315	0.996645	9.000082	0.000000	0.000000
3273.020269	632.828601	187.368281	0.577714	18.038919	0.996637	9.000882	0.000000	0.000000
3273.040271	632.828601	187.358040	0.577718	18.037933	0.996642	9.000390	0.000000	0.000000
3273.060274	632.828601	187.355073	0.577719	18.037647	0.996644	9.000247	0.000000	0.000000
3273.080276	632.828601	187.349173	0.577721	18.037079	0.996647	8.999964	0.000000	0.000000
3273.100277	632.828601	187.357631	0.577718	18.037894	0.996642	9.000370	0.000000	0.000000
3273.120279	632.828601	187.347350	0.577721	18.036904	0.996648	8.999876	0.000000	0.000000
3273.140282	632.828601	187.336478	0.577725	18.035857	0.996654	8.999354	0.000000	0.000000
3273.160284	632.828601	187.351957	0.577720	18.037348	0.996645	9.000098	0.000000	0.000000
3273.180285	632.828521	187.335540	0.577725	18.035767	0.996654	8.999309	0.000000	0.000000
3273.200287	632.828521	187.349153	0.577721	18.037078	0.996647	8.999963	0.000000	0.000000
3273.220290	632.828521	187.346244	0.577722	18.036798	0.996648	8.999823	0.000000	0.000000
3273.240292	632.828601	187.347232	0.577721	18.036893	0.996648	8.999871	0.000000	0.000000
3273.260293	632.828521	187.346052	0.577722	18.036779	0.996648	8.999814	0.000000	0.000000
3273.280295	632.828521	187.346883	0.577721	18.036859	0.996648	8.999854	0.000000	0.000000
3273.300297	632.828601	187.335652	0.577725	18.035778	0.996654	8.999314	0.000000	0.000000
3273.320300	632.828601	187.343240	0.577723	18.036508	0.996650	8.999679	0.000000	0.000000
3273.340302	632.828601	187.328289	0.577728	18.035069	0.996658	8.998961	0.000000	0.000000
3273.360303	632.828601	187.331245	0.577727	18.035353	0.996656	8.999103	0.000000	0.000000
3273.380305	632.828601	187.335529	0.577725	18.035766	0.996654	8.999309	0.000000	0.000000
3273.400308	632.828601	187.330238	0.577727	18.035256	0.996657	8.999054	0.000000	0.000000
3273.420310	632.828601	187.331880	0.577727	18.035415	0.996656	8.999133	0.000000	0.000000
3273.440311	632.828601	187.323318	0.577729	18.034590	0.996661	8.998722	0.000000	0.000000
3273.460313	632.828601	187.329712	0.577727	18.035206	0.996657	8.999029	0.000000	0.000000
3273.480316	632.828601	187.324415	0.577729	18.034696	0.996660	8.998775	0.000000	0.000000
3273.500318	632.828601	187.318949	0.577731	18.034170	0.996663	8.998512	0.000000	0.000000
3273.520319	632.828601	187.332142	0.577726	18.035440	0.996656	8.999146	0.000000	0.000000
3273.540321	632.828521	187.310872	0.577733	18.033392	0.996667	8.998124	0.000000	0.000000
3273.560323	632.828521	187.319307	0.577731	18.034204	0.996663	8.998529	0.000000	0.000000
3273.580326	632.828521	187.327222	0.577728	18.034966	0.996658	8.998909	0.000000	0.000000
3273.600327	632.828521	187.312386	0.577733	18.033538	0.996666	8.998197	0.000000	0.000000
3273.620329	632.828521	187.322595	0.577730	18.034521	0.996661	8.998687	0.000000	0.000000
3273.640331	632.828521	187.318674	0.577731	18.034143	0.996663	8.998499	0.000000	0.000000
3273.660334	632.828601	187.329574	0.577727	18.035193	0.996657	8.999022	0.000000	0.000000
3273.680336	632.828601	187.318361	0.577731	18.034113	0.996663	8.998484	0.000000	0.000000
3273.700337	632.828521	187.305203	0.577735	18.032846	0.996670	8.997852	0.000000	0.000000
3273.720339	632.828601	187.296522	0.577738	18.032011	0.996675	8.997435	0.000000	0.000000
3273.740342	632.828601	187.313322	0.577733	18.033628	0.996666	8.998242	0.000000	0.000000
3273.760344	632.828521	187.305210	0.577735	18.032847	0.996670	8.997852	0.000000	0.000000
3273.780345	632.828601	187.308239	0.577734	18.033139	0.996669	8.997998	0.000000	0.000000
3273.800347	632.828521	187.307600	0.577735	18.033077	0.996669	8.997967	0.000000	0.000000
3273.820350	632.828521	187.304070	0.577736	18.032737	0.996671	8.997797	0.000000	0.000000
3273.840352	632.828521	187.300571	0.577737	18.032400	0.996673	8.997629	0.000000	0.000000
3273.860353	632.828521	187.281155	0.577743	18.030531	0.996683	8.996696	0.000000	0.000000
3273.880355	632.828521	187.305235	0.577735	18.032849	0.996670	8.997853	0.000000	0.000000
3273.900357	632.828521	187.293467	0.577739	18.031716	0.996676	8.997288	0.000000	0.000000
3273.920360	632.828521	187.283901	0.577743	18.030795	0.996681	8.996828	0.000000	0.000000
3273.940362	632.828601	187.296643	0.577738	18.032022	0.996675	8.997440	0.000000	0.000000
3273.960363	632.828601	187.282725	0.577743	18.030682	0.996682	8.996772	0.000000	0.000000
3273.980365	632.828601	187.285122	0.577742	18.030913	0.996681	8.996887	0.000000	0.000000
3274.000368	632.828601	187.281912	0.577743	18.030604	0.996683	8.996733	0.000000	0.000000
3274.020370	632.828601	187.278157	0.577745	18.030242	0.996685	8.996552	0.000000	0.000000
3274.040371	632.828601	187.298482	0.577738	18.032199	0.996674	8.997529	0.000000	0.000000
3274.060373	632.828521	187.271235	0.577747	18.029576	0.996688	8.996220	0.000000	0.000000
3274.080376	632.828601	187.270466	0.577747	18.029502	0.996689	8.996183	0.000000	0.000000
3274.100378	632.828601	187.261684	0.577750	18.028656	0.996693	8.995761	0.000000	0.000000
3274.120379	632.828601	187.261805	0.577750	18.028668	0.996693	8.995767	0.000000	0.000000
3274.140381	632.828601	187.281596	0.577743	18.030574	0.996683	8.996718	0.000000	0.000000
3274.160384	632.828601	187.269510	0.577747	18.029410	0.996689	8.996137	0.000000	0.000000
3274.180386	632.828521	187.264594	0.577749	18.028937	0.996692	8.995901	0.000000	0.000000
3274.200387	632.828601	187.275913	0.577745	18.030026	0.996686	8.996445	0.000000	0.000000
3274.220389	632.828601	187.259524	0.577751	18.028448	0.996695	8.995657	0.000000	0.000000
3274.240391	632.828601	187.264349	0.577749	18.028913	0.996692	8.995889	0.000000	0.000000
3274.260394	632.828601	187.253786	0.577753	18.027896	0.996698	8.995382	0.000000	0.000000
3274.280396	632.828521	187.264061	0.577749	18.028885	0.996692	8.995875	0.000000	0.000000
3274.300397	632.828521	187.255755	0.577752	18.028086	0.996696	8.995476	0.000000	0.000000
3274.320399	632.828521	187.248204	0.577755	18.027359	0.996700	8.995114	0.000000	0.000000
3274.340402	632.828601	187.236477	0.577759	18.026230	0.996707	8.994550	0.000000	0.000000
3274.360404	632.828601	187.256071	0.577752	18.028116	0.996696	8.995491	0.000000	0.000000
3274.380405	632.828601	187.232936	0.577760	18.025889	0.996709	8.994380	0.000000	0.000000
3274.400407	632.828601	187.236713	0.577758	18.026252	0.996707	8.994562	0.000000	0.000000
3274.420410	632.828601	187.241698	0.577757	18.026732	0.996704	8.994801	0.000000	0.000000
3274.440412	632.828601	187.235014	0.577759	18.026089	0.996708	8.994480	0.000000	0.000000
3274.460413	632.828601	187.233669	0.577759	18.025959	0.996708	8.994415	0.000000	0.000000
3274.480415	632.828601	187.234042	0.577759	18.025995	0.996708	8.994433	0.000000	0.000000
3274.500417	632.828601	187.223028	0.577763	18.024935	0.996714	8.993904	0.000000	0.000000
3274.520420	632.828521	187.234843	0.577759	18.026072	0.996708	8.994472	0.000000	0.000000
3274.540421	632.828601	187.230717	0.577760	18.025675	0.996710	8.994273	0.000000	0.000000
3274.560423	632.828601	187.223879	0.577763	18.025017	0.996714	8.993945	0.000000	0.000000
3274.580425	632.828521	187.217936	0.577765	18.024445	0.996717	8.993660	0.000000	0.000000
3274.600428	632.828521	187.211121	0.577767	18.023788	0.996720	8.993332	0.000000	0.000000
3274.620430	632.828521	187.232731	0.577760	18.025869	0.996709	8.994370	0.000000	0.000000
3274.640431	632.828601	187.219789	0.577764	18.024623	0.996716	8.993749	0.000000	0.000000
3274.660433	632.828601	187.204332	0.577769	18.023135	0.996724	8.993006	0.000000	0.000000
3274.680436	632.828601	187.226979	0.577762	18.025315	0.996712	8.994094	0.000000	0.000000
3274.700438	632.828601	187.222893	0.577763	18.024922	0.996714	8.993898	0.000000	0.000000
3274.720439	632.828601	187.227398	0.577762	18.025356	0.996712	8.994114	0.000000	0.000000
3274.740441	632.828601	187.216232	0.577765	18.024281	0.996718	8.993578	0.000000	0.000000
3274.760444	632.828521	187.226644	0.577762	18.025283	0.996712	8.994078	0.000000	0.000000
3274.780446	632.828601	187.227862	0.577761	18.025400	0.996711	8.994136	0.000000	0.000000
3274.800447	632.828601	187.210798	0.577767	18.023757	0.996720	8.993317	0.000000	0.000000
3274.820449	632.828601	187.217697	0.577765	18.024422	0.996717	8.993648	0.000000	0.000000
3274.840451	632.828601	187.203247	0.577770	18.023030	0.996724	8.992954	0.000000	0.000000
3274.860454	632.828601	187.194190	0.577773	18.022158	0.996729	8.992519	0.000000	0.000000
3274.880455	632.828601	187.215143	0.577766	18.024176	0.996718	8.993525	0.000000	0.000000
3274.900457	632.828521	187.202677	0.577770	18.022975	0.996725	8.992926	0.000000	0.000000
3274.920459	632.828521	187.197119	0.577772	18.022440	0.996728	8.992660	0.000000	0.000000
3274.940462	632.828601	187.194681	0.577773	18.022206	0.996729	8.992542	0.000000	0.000000
3274.960464	632.828601	187.203593	0.577770	18.023064	0.996724	8.992971	0.000000	0.000000
3274.980465	632.828601	187.192896	0.577773	18.022034	0.996730	8.992457	0.000000	0.000000
3275.000467	632.828601	187.208296	0.577768	18.023516	0.996722	8.993196	0.000000	0.000000
3275.020470	632.828601	187.190883	0.577774	18.021840	0.996731	8.992360	0.000000	0.000000
3275.040472	632.828601	187.189093	0.577774	18.021668	0.996732	8.992274	0.000000	0.000000
3275.060473	632.828601	187.209144	0.577768	18.023598	0.996721	8.993237	0.000000	0.000000
3275.080475	632.828601	187.190360	0.577774	18.021790	0.996731	8.992335	0.000000	0.000000
3275.100478	632.828601	187.201249	0.577770	18.022838	0.996726	8.992858	0.000000	0.000000
3275.120480	632.828601	187.189739	0.577774	18.021730	0.996732	8.992305	0.000000	0.000000
3275.140481	632.828601	187.190808	0.577774	18.021833	0.996731	8.992356	0.000000	0.000000
3275.160483	632.828601	187.188070	0.577775	18.021569	0.996733	8.992225	0.000000	0.000000
3275.180485	632.828601	187.184670	0.577776	18.021242	0.996734	8.992061	0.000000	0.000000
3275.200488	632.828601	187.190119	0.577774	18.021767	0.996731	8.992323	0.000000	0.000000
3275.220490	632.828601	187.189748	0.577774	18.021731	0.996732	8.992305	0.000000	0.000000
3275.240491	632.828601	187.197217	0.577772	18.022450	0.996728	8.992664	0.000000	0.000000
3275.260493	632.828601	187.195034	0.577772	18.022240	0.996729	8.992559	0.000000	0.000000
3275.280496	632.828601	187.188011	0.577775	18.021564	0.996733	8.992222	0.000000	0.000000
3275.300498	632.828601	187.190393	0.577774	18.021793	0.996731	8.992336	0.000000	0.000000
3275.320499	632.828601	187.194097	0.577773	18.022150	0.996729	8.992514	0.000000	0.000000
3275.340501	632.828601	187.201923	0.577770	18.022903	0.996725	8.992890	0.000000	0.000000
3275.360504	632.828601	187.193860	0.577773	18.022127	0.996729	8.992503	0.000000	0.000000
3275.380506	632.828601	187.207437	0.577768	18.023434	0.996722	8.993155	0.000000	0.000000
3275.400507	632.828601	187.191223	0.577774	18.021873	0.996731	8.992376	0.000000	0.000000
3275.420509	632.828601	187.197529	0.577772	18.022480	0.996728	8.992679	0.000000	0.000000
3275.440512	632.828601	187.193624	0.577773	18.022104	0.996730	8.992492	0.000000	0.000000
3275.460514	632.828601	187.195346	0.577772	18.022270	0.996729	8.992574	0.000000	0.000000
3275.480515	632.828601	187.201210	0.577770	18.022834	0.996726	8.992856	0.000000	0.000000
3275.500517	632.828601	187.188461	0.577775	18.021607	0.996732	8.992244	0.000000	0.000000
3275.520519	632.828601	187.188892	0.577775	18.021648	0.996732	8.992264	0.000000	0.000000
3275.540522	632.828601	187.198310	0.577771	18.022555	0.996727	8.992717	0.000000	0.000000
3275.560524	632.828601	187.199308	0.577771	18.022651	0.996727	8.992765	0.000000	0.000000
3275.580525	632.828601	187.179407	0.577778	18.020735	0.996737	8.991809	0.000000	0.000000
3275.600527	632.828601	187.173254	0.577780	18.020143	0.996740	8.991513	0.000000	0.000000
3275.620530	632.828601	187.174700	0.577779	18.020282	0.996740	8.991583	0.000000	0.000000
3275.640532	632.828601	187.174820	0.577779	18.020294	0.996740	8.991588	0.000000	0.000000
3275.660533	632.828601	187.174497	0.577779	18.020262	0.996740	8.991573	0.000000	0.000000
3275.680535	632.828601	187.183870	0.577776	18.021165	0.996735	8.992023	0.000000	0.000000
3275.700538	632.828601	187.173866	0.577780	18.020202	0.996740	8.991542	0.000000	0.000000
3275.720540	632.828601	187.177469	0.577778	18.020549	0.996738	8.991716	0.000000	0.000000
3275.740541	632.828601	187.182509	0.577777	18.021034	0.996736	8.991958	0.000000	0.000000
3275.760543	632.828601	187.177397	0.577778	18.020542	0.996738	8.991712	0.000000	0.000000
3275.780545	632.828601	187.186591	0.577775	18.021427	0.996733	8.992154	0.000000	0.000000
3275.800548	632.828601	187.169046	0.577781	18.019738	0.996743	8.991311	0.000000	0.000000
3275.820549	632.828601	187.169737	0.577781	18.019804	0.996742	8.991344	0.000000	0.000000
3275.840551	632.828601	187.171043	0.577780	18.019930	0.996742	8.991407	0.000000	0.000000
3275.860553	632.828601	187.162330	0.577783	18.019091	0.996746	8.990988	0.000000	0.000000
3275.880556	632.828601	187.163828	0.577783	18.019235	0.996745	8.991060	0.000000	0.000000
3275.900558	632.828601	187.168819	0.577781	18.019716	0.996743	8.991300	0.000000	0.000000
3275.920559	632.828601	187.163212	0.577783	18.019176	0.996746	8.991031	0.000000	0.000000
3275.940561	632.828601	187.163855	0.577783	18.019238	0.996745	8.991062	0.000000	0.000000
3275.960564	632.828601	187.171509	0.577780	18.019975	0.996741	8.991429	0.000000	0.000000
3275.980566	632.828601	187.158443	0.577785	18.018717	0.996748	8.990802	0.000000	0.000000
3276.000567	632.828601	187.170494	0.577781	18.019877	0.996742	8.991380	0.000000	0.000000
3276.020569	632.828601	187.171581	0.577780	18.019982	0.996741	8.991433	0.000000	0.000000
3276.040572	632.828601	187.167944	0.577782	18.019632	0.996743	8.991258	0.000000	0.000000
3276.060574	632.828601	187.164470	0.577783	18.019297	0.996745	8.991091	0.000000	0.000000
3276.080575	632.828601	187.157746	0.577785	18.018650	0.996749	8.990768	0.000000	0.000000
3276.100577	632.828601	187.150907	0.577787	18.017991	0.996752	8.990440	0.000000	0.000000
3276.120579	632.828601	187.166652	0.577782	18.019507	0.996744	8.991196	0.000000	0.000000
3276.140582	632.828601	187.160446	0.577784	18.018910	0.996747	8.990898	0.000000	0.000000
3276.160583	632.828601	187.153700	0.577786	18.018260	0.996751	8.990574	0.000000	0.000000
3276.180585	632.828601	187.148747	0.577788	18.017783	0.996753	8.990336	0.000000	0.000000
3276.200587	632.828601	187.142978	0.577790	18.017228	0.996757	8.990059	0.000000	0.000000
3276.220590	632.828601	187.155177	0.577786	18.018402	0.996750	8.990645	0.000000	0.000000
3276.240592	632.828601	187.164890	0.577783	18.019338	0.996745	8.991111	0.000000	0.000000
3276.260593	632.828601	187.154902	0.577786	18.018376	0.996750	8.990631	0.000000	0.000000
3276.280595	632.828601	187.152722	0.577787	18.018166	0.996751	8.990527	0.000000	0.000000
3276.300598	632.828601	187.157679	0.577785	18.018643	0.996749	8.990765	0.000000	0.000000
3276.320600	632.828601	187.141069	0.577791	18.017044	0.996758	8.989967	0.000000	0.000000
3276.340601	632.828601	187.161591	0.577784	18.019020	0.996747	8.990953	0.000000	0.000000
3276.360603	632.828601	187.152697	0.577787	18.018164	0.996751	8.990526	0.000000	0.000000
3276.380606	632.828601	187.162256	0.577783	18.019084	0.996746	8.990985	0.000000	0.000000
3276.400608	632.828601	187.153279	0.577786	18.018220	0.996751	8.990553	0.000000	0.000000
3276.420609	632.828601	187.158738	0.577785	18.018745	0.996748	8.990816	0.000000	0.000000
3276.440611	632.828601	187.159688	0.577784	18.018837	0.996748	8.990861	0.000000	0.000000
3276.460613	632.828601	187.140819	0.577791	18.017020	0.996758	8.989955	0.000000	0.000000
3276.480616	632.828601	187.148248	0.577788	18.017735	0.996754	8.990312	0.000000	0.000000
3276.500618	632.828601	187.149887	0.577788	18.017893	0.996753	8.990391	0.000000	0.000000
3276.520619	632.828601	187.155185	0.577786	18.018403	0.996750	8.990645	0.000000	0.000000
3276.540621	632.828601	187.144768	0.577789	18.017400	0.996756	8.990145	0.000000	0.000000
3276.560624	632.828601	187.148293	0.577788	18.017740	0.996754	8.990314	0.000000	0.000000
3276.580626	632.828601	187.158251	0.577785	18.018698	0.996748	8.990792	0.000000	0.000000
3276.600627	632.828601	187.146024	0.577789	18.017521	0.996755	8.990205	0.000000	0.000000
3276.620629	632.828601	187.141515	0.577790	18.017087	0.996757	8.989988	0.000000	0.000000
3276.640632	632.828601	187.157056	0.577785	18.018583	0.996749	8.990735	0.000000	0.000000
3276.660634	632.828601	187.148737	0.577788	18.017782	0.996753	8.990335	0.000000	0.000000
3276.680635	632.828601	187.155010	0.577786	18.018386	0.996750	8.990637	0.000000	0.000000
3276.700637	632.828601	187.151812	0.577787	18.018079	0.996752	8.990483	0.000000	0.000000
3276.720640	632.828601	187.151487	0.577787	18.018047	0.996752	8.990467	0.000000	0.000000
3276.740642	632.828521	187.136438	0.577792	18.016598	0.996760	8.989744	0.000000	0.000000
3276.760643	632.828601	187.148116	0.577788	18.017723	0.996754	8.990305	0.000000	0.000000
3276.780645	632.828601	187.153195	0.577786	18.018212	0.996751	8.990549	0.000000	0.000000
3276.800647	632.828601	187.146652	0.577789	18.017582	0.996755	8.990235	0.000000	0.000000
3276.820650	632.828601	187.142788	0.577790	18.017210	0.996757	8.990050	0.000000	0.000000
3276.840652	632.828601	187.140770	0.577791	18.017015	0.996758	8.989953	0.000000	0.000000
3276.860653	632.828601	187.138753	0.577791	18.016821	0.996759	8.989856	0.000000	0.000000
3276.880655	632.828601	187.142156	0.577790	18.017149	0.996757	8.990019	0.000000	0.000000
3276.900658	632.828601	187.151967	0.577787	18.018093	0.996752	8.990490	0.000000	0.000000
3276.920660	632.828601	187.150823	0.577787	18.017983	0.996752	8.990436	0.000000	0.000000
3276.940661	632.828601	187.142785	0.577790	18.017209	0.996757	8.990049	0.000000	0.000000
3276.960663	632.828601	187.141548	0.577790	18.017090	0.996757	8.989990	0.000000	0.000000
3276.980666	632.828601	187.132967	0.577793	18.016264	0.996762	8.989578	0.000000	0.000000
3277.000668	632.828601	187.145142	0.577789	18.017436	0.996755	8.990163	0.000000	0.000000
3277.020669	632.828601	187.142642	0.577790	18.017196	0.996757	8.990042	0.000000	0.000000
3277.040671	632.828601	187.137171	0.577792	18.016669	0.996760	8.989780	0.000000	0.000000
3277.060673	632.828601	187.146157	0.577789	18.017534	0.996755	8.990211	0.000000	0.000000
3277.080676	632.828601	187.143552	0.577790	18.017283	0.996756	8.990086	0.000000	0.000000
3277.100677	632.828601	187.142748	0.577790	18.017206	0.996757	8.990048	0.000000	0.000000
3277.120679	632.828601	187.149705	0.577788	18.017876	0.996753	8.990382	0.000000	0.000000
3277.140681	632.828601	187.127812	0.577795	18.015768	0.996765	8.989330	0.000000	0.000000
3277.160684	632.828601	187.134994	0.577793	18.016459	0.996761	8.989675	0.000000	0.000000
3277.180686	632.828601	187.132501	0.577793	18.016219	0.996762	8.989555	0.000000	0.000000
3277.200687	632.828601	187.142272	0.577790	18.017160	0.996757	8.990025	0.000000	0.000000
3277.220689	632.828601	187.141058	0.577791	18.017043	0.996758	8.989966	0.000000	0.000000
3277.240692	632.828601	187.150952	0.577787	18.017996	0.996752	8.990442	0.000000	0.000000
3277.260694	632.828601	187.118309	0.577798	18.014853	0.996770	8.988874	0.000000	0.000000
3277.280695	632.828601	187.130055	0.577794	18.015984	0.996763	8.989438	0.000000	0.000000
3277.300697	632.828601	187.135093	0.577793	18.016469	0.996761	8.989680	0.000000	0.000000
3277.320700	632.828601	187.121428	0.577797	18.015153	0.996768	8.989023	0.000000	0.000000
3277.340702	632.828601	187.137039	0.577792	18.016656	0.996760	8.989773	0.000000	0.000000
3277.360703	632.828601	187.128046	0.577795	18.015790	0.996764	8.989341	0.000000	0.000000
3277.380705	632.828601	187.128696	0.577795	18.015853	0.996764	8.989373	0.000000	0.000000
3277.400707	632.828601	187.130634	0.577794	18.016040	0.996763	8.989466	0.000000	0.000000
3277.420710	632.828601	187.122266	0.577797	18.015234	0.996768	8.989064	0.000000	0.000000
3277.440711	632.828601	187.138349	0.577791	18.016782	0.996759	8.989836	0.000000	0.000000
3277.459713	632.828601	187.146252	0.577789	18.017543	0.996755	8.990216	0.000000	0.000000
3277.479715	632.828601	187.126451	0.577795	18.015637	0.996765	8.989265	0.000000	0.000000
3277.499717	632.828601	187.129486	0.577794	18.015929	0.996764	8.989410	0.000000	0.000000
3277.519720	632.828601	187.120337	0.577798	18.015048	0.996769	8.988971	0.000000	0.000000
3277.539721	632.828601	187.132447	0.577793	18.016214	0.996762	8.989553	0.000000	0.000000
3277.559723	632.828601	187.124424	0.577796	18.015442	0.996766	8.989167	0.000000	0.000000
3277.579725	632.828601	187.124035	0.577796	18.015404	0.996767	8.989149	0.000000	0.000000
3277.599727	632.828601	187.119884	0.577798	18.015005	0.996769	8.988949	0.000000	0.000000
3277.619730	632.828601	187.123550	0.577796	18.015358	0.996767	8.989125	0.000000	0.000000
3277.639731	632.828601	187.122332	0.577797	18.015240	0.996768	8.989067	0.000000	0.000000
3277.659733	632.828601	187.113864	0.577800	18.014425	0.996772	8.988660	0.000000	0.000000
3277.679735	632.828601	187.114724	0.577799	18.014508	0.996772	8.988701	0.000000	0.000000
3277.699738	632.828601	187.134780	0.577793	18.016439	0.996761	8.989665	0.000000	0.000000
3277.719739	632.828601	187.117929	0.577798	18.014816	0.996770	8.988855	0.000000	0.000000
3277.739741	632.828601	187.119840	0.577798	18.015000	0.996769	8.988947	0.000000	0.000000
3277.759743	632.828601	187.117325	0.577799	18.014758	0.996770	8.988826	0.000000	0.000000
3277.779746	632.828601	187.112328	0.577800	18.014277	0.996773	8.988586	0.000000	0.000000
3277.799747	632.828601	187.116489	0.577799	18.014678	0.996771	8.988786	0.000000	0.000000
3277.819749	632.828601	187.108278	0.577802	18.013887	0.996775	8.988392	0.000000	0.000000
3277.839751	632.828601	187.125438	0.577796	18.015539	0.996766	8.989216	0.000000	0.000000
3277.859754	632.828601	187.120781	0.577797	18.015091	0.996768	8.988992	0.000000	0.000000
3277.879755	632.828601	187.112106	0.577800	18.014256	0.996773	8.988576	0.000000	0.000000
3277.899757	632.828601	187.119057	0.577798	18.014925	0.996769	8.988910	0.000000	0.000000
3277.919759	632.828601	187.125324	0.577796	18.015528	0.996766	8.989211	0.000000	0.000000
3277.939761	632.828601	187.114962	0.577799	18.014531	0.996771	8.988713	0.000000	0.000000
3277.959764	632.828601	187.130281	0.577794	18.016006	0.996763	8.989449	0.000000	0.000000
3277.979765	632.828601	187.121599	0.577797	18.015170	0.996768	8.989032	0.000000	0.000000
3277.999767	632.828601	187.125919	0.577796	18.015586	0.996766	8.989239	0.000000	0.000000
3278.019769	632.828601	187.114544	0.577799	18.014490	0.996772	8.988693	0.000000	0.000000
3278.039772	632.828601	187.097276	0.577805	18.012828	0.996781	8.987863	0.000000	0.000000
3278.059773	632.828601	187.120408	0.577797	18.015055	0.996769	8.988974	0.000000	0.000000
3278.079775	632.828601	187.124439	0.577796	18.015443	0.996766	8.989168	0.000000	0.000000
3278.099777	632.828601	187.107240	0.577802	18.013787	0.996776	8.988342	0.000000	0.000000
3278.119780	632.828601	187.107649	0.577802	18.013827	0.996775	8.988362	0.000000	0.000000
3278.139781	632.828601	187.097210	0.577805	18.012822	0.996781	8.987860	0.000000	0.000000
3278.159783	632.828601	187.103012	0.577803	18.013380	0.996778	8.988139	0.000000	0.000000
3278.179785	632.828601	187.103623	0.577803	18.013439	0.996777	8.988168	0.000000	0.000000
3278.199787	632.828601	187.111593	0.577800	18.014206	0.996773	8.988551	0.000000	0.000000
3278.219790	632.828601	187.102861	0.577803	18.013366	0.996778	8.988131	0.000000	0.000000
3278.239791	632.828601	187.086025	0.577809	18.011745	0.996787	8.987323	0.000000	0.000000
3278.259793	632.828601	187.098001	0.577805	18.012898	0.996780	8.987898	0.000000	0.000000
3278.279795	632.828601	187.103607	0.577803	18.013438	0.996777	8.988167	0.000000	0.000000
3278.299798	632.828601	187.092476	0.577807	18.012366	0.996783	8.987633	0.000000	0.000000
3278.319799	632.828601	187.084058	0.577810	18.011555	0.996788	8.987228	0.000000	0.000000
3278.339801	632.828601	187.081604	0.577810	18.011319	0.996789	8.987110	0.000000	0.000000
3278.359803	632.828601	187.087842	0.577808	18.011920	0.996786	8.987410	0.000000	0.000000
3278.379806	632.828601	187.088753	0.577808	18.012007	0.996785	8.987454	0.000000	0.000000
3278.399807	632.828601	187.073643	0.577813	18.010553	0.996793	8.986728	0.000000	0.000000
3278.419809	632.828601	187.075450	0.577813	18.010727	0.996792	8.986815	0.000000	0.000000
3278.439811	632.828601	187.080739	0.577811	18.011236	0.996790	8.987069	0.000000	0.000000
3278.459814	632.828601	187.086502	0.577809	18.011791	0.996787	8.987346	0.000000	0.000000
3278.479815	632.828601	187.082647	0.577810	18.011420	0.996789	8.987160	0.000000	0.000000
3278.499817	632.828601	187.074533	0.577813	18.010638	0.996793	8.986771	0.000000	0.000000
3278.519819	632.828601	187.090381	0.577808	18.012164	0.996785	8.987532	0.000000	0.000000
3278.539821	632.828601	187.077040	0.577812	18.010880	0.996792	8.986891	0.000000	0.000000
3278.559824	632.828601	187.076114	0.577812	18.010791	0.996792	8.986847	0.000000	0.000000
3278.579825	632.828521	187.076217	0.577812	18.010801	0.996792	8.986852	0.000000	0.000000
3278.599827	632.828601	187.088527	0.577808	18.011986	0.996785	8.987443	0.000000	0.000000
3278.619829	632.828601	187.066425	0.577816	18.009858	0.996797	8.986381	0.000000	0.000000
3278.639832	632.828601	187.071395	0.577814	18.010336	0.996795	8.986620	0.000000	0.000000
3278.659833	632.828601	187.067816	0.577815	18.009992	0.996797	8.986448	0.000000	0.000000
3278.679835	632.828601	187.068105	0.577815	18.010020	0.996796	8.986462	0.000000	0.000000
3278.699837	632.828601	187.064912	0.577816	18.009712	0.996798	8.986308	0.000000	0.000000
3278.719840	632.828601	187.067753	0.577815	18.009986	0.996797	8.986445	0.000000	0.000000
3278.739841	632.828601	187.071601	0.577814	18.010356	0.996795	8.986630	0.000000	0.000000
3278.759843	632.828601	187.074267	0.577813	18.010613	0.996793	8.986758	0.000000	0.000000
3278.779845	632.828521	187.076579	0.577812	18.010835	0.996792	8.986869	0.000000	0.000000
3278.799848	632.828601	187.092680	0.577807	18.012386	0.996783	8.987642	0.000000	0.000000
3278.819849	632.828601	187.069533	0.577815	18.010157	0.996796	8.986530	0.000000	0.000000
3278.839851	632.828601	187.078228	0.577812	18.010994	0.996791	8.986948	0.000000	0.000000
3278.859853	632.828521	187.092996	0.577807	18.012416	0.996783	8.987658	0.000000	0.000000
3278.879855	632.828601	187.086320	0.577809	18.011773	0.996787	8.987337	0.000000	0.000000
3278.899858	632.828601	187.090262	0.577808	18.012153	0.996785	8.987526	0.000000	0.000000
3278.919859	632.828601	187.087123	0.577809	18.011851	0.996786	8.987375	0.000000	0.000000
3278.939861	632.828601	187.067450	0.577815	18.009957	0.996797	8.986430	0.000000	0.000000
3278.959863	632.828601	187.079577	0.577811	18.011124	0.996790	8.987013	0.000000	0.000000
3278.979866	632.828601	187.068411	0.577815	18.010049	0.996796	8.986477	0.000000	0.000000
3278.999867	632.828601	187.062450	0.577817	18.009475	0.996799	8.986190	0.000000	0.000000
3279.019869	632.828601	187.074411	0.577813	18.010627	0.996793	8.986765	0.000000	0.000000
3279.039871	632.828521	187.059580	0.577818	18.009199	0.996801	8.986052	0.000000	0.000000
3279.059874	632.828601	187.045107	0.577823	18.007805	0.996809	8.985357	0.000000	0.000000
3279.079875	632.828601	187.059827	0.577818	18.009223	0.996801	8.986064	0.000000	0.000000
3279.099877	632.828601	187.068627	0.577815	18.010070	0.996796	8.986487	0.000000	0.000000
3279.119879	632.828601	187.062824	0.577817	18.009511	0.996799	8.986208	0.000000	0.000000
3279.139881	632.828521	187.074152	0.577813	18.010602	0.996793	8.986752	0.000000	0.000000
3279.159883	632.828601	187.066016	0.577816	18.009818	0.996797	8.986362	0.000000	0.000000
3279.179885	632.828601	187.070005	0.577814	18.010203	0.996795	8.986553	0.000000	0.000000
3279.199887	632.828601	187.074824	0.577813	18.010666	0.996793	8.986785	0.000000	0.000000
3279.219889	632.828601	187.067614	0.577815	18.009972	0.996797	8.986438	0.000000	0.000000
3279.239892	632.828601	187.051772	0.577821	18.008447	0.996805	8.985677	0.000000	0.000000
3279.259893	632.828601	187.073419	0.577813	18.010531	0.996794	8.986717	0.000000	0.000000
3279.279895	632.828601	187.062588	0.577817	18.009488	0.996799	8.986197	0.000000	0.000000
3279.299897	632.828601	187.055585	0.577819	18.008814	0.996803	8.985860	0.000000	0.000000
3279.319900	632.828601	187.067498	0.577815	18.009961	0.996797	8.986433	0.000000	0.000000
3279.339901	632.828601	187.073987	0.577813	18.010586	0.996793	8.986744	0.000000	0.000000
3279.359903	632.828601	187.079442	0.577811	18.011111	0.996790	8.987006	0.000000	0.000000
3279.379905	632.828601	187.077358	0.577812	18.010910	0.996791	8.986906	0.000000	0.000000
3279.399908	632.828601	187.082636	0.577810	18.011419	0.996789	8.987160	0.000000	0.000000
3279.419909	632.828601	187.077893	0.577812	18.010962	0.996791	8.986932	0.000000	0.000000
3279.439911	632.828601	187.074819	0.577813	18.010666	0.996793	8.986784	0.000000	0.000000
3279.459913	632.828601	187.068734	0.577815	18.010080	0.996796	8.986492	0.000000	0.000000
3279.479915	632.828521	187.082295	0.577810	18.011386	0.996789	8.987144	0.000000	0.000000
3279.499918	632.828601	187.067813	0.577815	18.009991	0.996797	8.986448	0.000000	0.000000
3279.519919	632.828601	187.054210	0.577820	18.008682	0.996804	8.985794	0.000000	0.000000
3279.539921	632.828601	187.072237	0.577814	18.010417	0.996794	8.986660	0.000000	0.000000
3279.559923	632.828601	187.064431	0.577816	18.009666	0.996798	8.986285	0.000000	0.000000
3279.579926	632.828601	187.075770	0.577812	18.010758	0.996792	8.986830	0.000000	0.000000
3279.599927	632.828601	187.075692	0.577812	18.010750	0.996792	8.986826	0.000000	0.000000
3279.619929	632.828601	187.067694	0.577815	18.009980	0.996797	8.986442	0.000000	0.000000
3279.639931	632.828601	187.058335	0.577818	18.009079	0.996802	8.985993	0.000000	0.000000
3279.659934	632.828601	187.065962	0.577816	18.009813	0.996798	8.986359	0.000000	0.000000
3279.679935	632.828601	187.064483	0.577816	18.009671	0.996798	8.986288	0.000000	0.000000
3279.699937	632.828601	187.052212	0.577820	18.008489	0.996805	8.985698	0.000000	0.000000
3279.719939	632.828601	187.060184	0.577818	18.009257	0.996801	8.986081	0.000000	0.000000
3279.739942	632.828601	187.061789	0.577817	18.009412	0.996800	8.986158	0.000000	0.000000
3279.759943	632.828601	187.052899	0.577820	18.008556	0.996804	8.985731	0.000000	0.000000
3279.779945	632.828601	187.059231	0.577818	18.009165	0.996801	8.986036	0.000000	0.000000
3279.799947	632.828601	187.053097	0.577820	18.008575	0.996804	8.985741	0.000000	0.000000
3279.819949	632.828601	187.053455	0.577820	18.008609	0.996804	8.985758	0.000000	0.000000
3279.839952	632.828601	187.062110	0.577817	18.009442	0.996800	8.986174	0.000000	0.000000
3279.859953	632.828601	187.047495	0.577822	18.008035	0.996807	8.985472	0.000000	0.000000
3279.879955	632.828601	187.052989	0.577820	18.008564	0.996804	8.985736	0.000000	0.000000
3279.899957	632.828601	187.050082	0.577821	18.008284	0.996806	8.985596	0.000000	0.000000
3279.919960	632.828601	187.035814	0.577826	18.006911	0.996814	8.984911	0.000000	0.000000
3279.939961	632.828601	187.039782	0.577825	18.007293	0.996811	8.985101	0.000000	0.000000
3279.959963	632.828601	187.048531	0.577822	18.008135	0.996807	8.985522	0.000000	0.000000
3279.979965	632.828521	187.037699	0.577825	18.007092	0.996812	8.985001	0.000000	0.000000
3279.999968	632.828601	187.040424	0.577824	18.007355	0.996811	8.985132	0.000000	0.000000
3280.019969	632.828601	187.032066	0.577827	18.006550	0.996816	8.984731	0.000000	0.000000
3280.039971	632.828601	187.053117	0.577820	18.008577	0.996804	8.985742	0.000000	0.000000
3280.059973	632.828601	187.032882	0.577827	18.006629	0.996815	8.984770	0.000000	0.000000
3280.079976	632.828601	187.048355	0.577822	18.008118	0.996807	8.985513	0.000000	0.000000
3280.099977	632.828601	187.036764	0.577826	18.007002	0.996813	8.984956	0.000000	0.000000
3280.119979	632.828601	187.044182	0.577823	18.007716	0.996809	8.985313	0.000000	0.000000
3280.139981	632.828601	187.037245	0.577825	18.007049	0.996813	8.984979	0.000000	0.000000
3280.159983	632.828601	187.054865	0.577819	18.008745	0.996803	8.985826	0.000000	0.000000
3280.179986	632.828601	187.035095	0.577826	18.006842	0.996814	8.984876	0.000000	0.000000
3280.199987	632.828601	187.048183	0.577822	18.008102	0.996807	8.985505	0.000000	0.000000
3280.219989	632.828601	187.052088	0.577820	18.008478	0.996805	8.985692	0.000000	0.000000
3280.239991	632.828601	187.052245	0.577820	18.008493	0.996805	8.985700	0.000000	0.000000
3280.259994	632.828521	187.040411	0.577824	18.007353	0.996811	8.985131	0.000000	0.000000
3280.279995	632.828601	187.033328	0.577827	18.006671	0.996815	8.984791	0.000000	0.000000
3280.299997	632.828601	187.040116	0.577824	18.007325	0.996811	8.985117	0.000000	0.000000
3280.319999	632.828601	187.046121	0.577822	18.007903	0.996808	8.985406	0.000000	0.000000
3280.340002	632.828601	187.042677	0.577824	18.007571	0.996810	8.985240	0.000000	0.000000
3280.360003	632.828601	187.026055	0.577829	18.005971	0.996819	8.984442	0.000000	0.000000
3280.380005	632.828601	187.040472	0.577824	18.007359	0.996811	8.985134	0.000000	0.000000
3280.400007	632.828601	187.041082	0.577824	18.007418	0.996811	8.985164	0.000000	0.000000
3280.420009	632.828601	187.033710	0.577827	18.006708	0.996815	8.984810	0.000000	0.000000
3280.440012	632.828601	187.042065	0.577824	18.007513	0.996810	8.985211	0.000000	0.000000
3280.460013	632.828601	187.034065	0.577826	18.006742	0.996814	8.984827	0.000000	0.000000
3280.480015	632.828601	187.037706	0.577825	18.007093	0.996813	8.985002	0.000000	0.000000
3280.500017	632.828601	187.044816	0.577823	18.007777	0.996809	8.985343	0.000000	0.000000
3280.520020	632.828601	187.045610	0.577823	18.007854	0.996808	8.985381	0.000000	0.000000
3280.540021	632.828601	187.050489	0.577821	18.008324	0.996806	8.985616	0.000000	0.000000
3280.560023	632.828521	187.035216	0.577826	18.006853	0.996814	8.984882	0.000000	0.000000
3280.580025	632.828601	187.061674	0.577817	18.009400	0.996800	8.986153	0.000000	0.000000
3280.600028	632.828601	187.050302	0.577821	18.008306	0.996806	8.985607	0.000000	0.000000
3280.620029	632.828601	187.044893	0.577823	18.007785	0.996809	8.985347	0.000000	0.000000
3280.640031	632.828601	187.020149	0.577831	18.005403	0.996822	8.984158	0.000000	0.000000
3280.660033	632.828601	187.037354	0.577825	18.007059	0.996813	8.984985	0.000000	0.000000
3280.680036	632.828601	187.039183	0.577825	18.007235	0.996812	8.985073	0.000000	0.000000
3280.700037	632.828601	187.028275	0.577828	18.006185	0.996818	8.984548	0.000000	0.000000
3280.720039	632.828601	187.050986	0.577821	18.008371	0.996805	8.985639	0.000000	0.000000
3280.740041	632.828521	187.062434	0.577817	18.009474	0.996799	8.986189	0.000000	0.000000
3280.760043	632.828601	187.038674	0.577825	18.007186	0.996812	8.985048	0.000000	0.000000
3280.780046	632.828601	187.054124	0.577820	18.008674	0.996804	8.985790	0.000000	0.000000
3280.800047	632.828601	187.030930	0.577828	18.006441	0.996816	8.984676	0.000000	0.000000
3280.820049	632.828601	187.052932	0.577820	18.008559	0.996804	8.985733	0.000000	0.000000
3280.840051	632.828521	187.045202	0.577823	18.007815	0.996808	8.985362	0.000000	0.000000
3280.860054	632.828601	187.044226	0.577823	18.007721	0.996809	8.985315	0.000000	0.000000
3280.880055	632.828601	187.049138	0.577821	18.008194	0.996806	8.985551	0.000000	0.000000
3280.900057	632.828601	187.043156	0.577823	18.007618	0.996810	8.985263	0.000000	0.000000
3280.920059	632.828601	187.043728	0.577823	18.007673	0.996809	8.985291	0.000000	0.000000
3280.940062	632.828601	187.044354	0.577823	18.007733	0.996809	8.985321	0.000000	0.000000
3280.960063	632.828601	187.037928	0.577825	18.007114	0.996812	8.985012	0.000000	0.000000
3280.980065	632.828601	187.039431	0.577825	18.007259	0.996812	8.985084	0.000000	0.000000
3281.000067	632.828601	187.039163	0.577825	18.007233	0.996812	8.985072	0.000000	0.000000
3281.020070	632.828601	187.033928	0.577826	18.006729	0.996815	8.984820	0.000000	0.000000
3281.040071	632.828521	187.027289	0.577829	18.006090	0.996818	8.984501	0.000000	0.000000
3281.060073	632.828601	187.023469	0.577830	18.005722	0.996820	8.984318	0.000000	0.000000
3281.080075	632.828601	187.015294	0.577833	18.004935	0.996824	8.983925	0.000000	0.000000
3281.100077	632.828601	187.020371	0.577831	18.005424	0.996822	8.984169	0.000000	0.000000
3281.120080	632.828601	187.021369	0.577831	18.005520	0.996821	8.984217	0.000000	0.000000
3281.140081	632.828601	187.009906	0.577835	18.004416	0.996827	8.983666	0.000000	0.000000
3281.160083	632.828601	187.012614	0.577834	18.004677	0.996826	8.983796	0.000000	0.000000
3281.180085	632.828521	187.028699	0.577828	18.006226	0.996817	8.984569	0.000000	0.000000
3281.200088	632.828601	187.026026	0.577829	18.005968	0.996819	8.984440	0.000000	0.000000
3281.220089	632.828601	187.012047	0.577834	18.004623	0.996826	8.983769	0.000000	0.000000
3281.240091	632.828601	187.007919	0.577835	18.004225	0.996828	8.983571	0.000000	0.000000
3281.260093	632.828601	187.013544	0.577833	18.004767	0.996825	8.983841	0.000000	0.000000
3281.280096	632.828601	187.017740	0.577832	18.005171	0.996823	8.984042	0.000000	0.000000
3281.300097	632.828521	187.033974	0.577826	18.006734	0.996814	8.984822	0.000000	0.000000
3281.320099	632.828601	187.034518	0.577826	18.006786	0.996814	8.984848	0.000000	0.000000
3281.340101	632.828601	187.030025	0.577828	18.006353	0.996817	8.984633	0.000000	0.000000
3281.360104	632.828601	187.021786	0.577831	18.005560	0.996821	8.984237	0.000000	0.000000
3281.380105	632.828521	187.010157	0.577834	18.004441	0.996827	8.983678	0.000000	0.000000
3281.400107	632.828601	187.023834	0.577830	18.005757	0.996820	8.984335	0.000000	0.000000
3281.420109	632.828601	187.033766	0.577827	18.006714	0.996815	8.984812	0.000000	0.000000
3281.440111	632.828601	187.023910	0.577830	18.005765	0.996820	8.984339	0.000000	0.000000
3281.460114	632.828601	187.033964	0.577826	18.006733	0.996815	8.984822	0.000000	0.000000
3281.480115	632.828601	187.030573	0.577828	18.006406	0.996816	8.984659	0.000000	0.000000
3281.500117	632.828601	187.025962	0.577829	18.005962	0.996819	8.984437	0.000000	0.000000
3281.520119	632.828601	187.010230	0.577834	18.004448	0.996827	8.983682	0.000000	0.000000
3281.540122	632.828601	187.026313	0.577829	18.005996	0.996819	8.984454	0.000000	0.000000
3281.560123	632.828601	187.011446	0.577834	18.004565	0.996826	8.983740	0.000000	0.000000
3281.580125	632.828601	187.025107	0.577829	18.005880	0.996819	8.984396	0.000000	0.000000
3281.600127	632.828601	187.020172	0.577831	18.005405	0.996822	8.984159	0.000000	0.000000
3281.620130	632.828601	187.018733	0.577832	18.005266	0.996823	8.984090	0.000000	0.000000
3281.640131	632.828601	187.017011	0.577832	18.005100	0.996824	8.984007	0.000000	0.000000
3281.660133	632.828601	187.009116	0.577835	18.004340	0.996828	8.983628	0.000000	0.000000
3281.680135	632.828601	187.002056	0.577837	18.003661	0.996831	8.983289	0.000000	0.000000
3281.700137	632.828601	187.015476	0.577833	18.004953	0.996824	8.983934	0.000000	0.000000
3281.720140	632.828601	187.010529	0.577834	18.004476	0.996827	8.983696	0.000000	0.000000
3281.740141	632.828601	187.017306	0.577832	18.005129	0.996823	8.984022	0.000000	0.000000
3281.760143	632.828601	187.006756	0.577836	18.004113	0.996829	8.983515	0.000000	0.000000
3281.780145	632.828601	187.015732	0.577833	18.004977	0.996824	8.983946	0.000000	0.000000
3281.800148	632.828601	187.004629	0.577836	18.003908	0.996830	8.983413	0.000000	0.000000
3281.820149	632.828601	186.996680	0.577839	18.003143	0.996834	8.983031	0.000000	0.000000
3281.840151	632.828601	187.004150	0.577836	18.003862	0.996830	8.983390	0.000000	0.000000
3281.860153	632.828601	187.012913	0.577834	18.004706	0.996826	8.983811	0.000000	0.000000
3281.880156	632.828521	187.020937	0.577831	18.005478	0.996821	8.984196	0.000000	0.000000
3281.900157	632.828601	187.004705	0.577836	18.003916	0.996830	8.983416	0.000000	0.000000
3281.920159	632.828601	187.016213	0.577832	18.005024	0.996824	8.983969	0.000000	0.000000
3281.940161	632.828601	187.013527	0.577833	18.004765	0.996825	8.983840	0.000000	0.000000
3281.960164	632.828601	187.006228	0.577836	18.004062	0.996829	8.983489	0.000000	0.000000
3281.980165	632.828601	187.003900	0.577837	18.003838	0.996831	8.983378	0.000000	0.000000
3282.000167	632.828601	187.008838	0.577835	18.004314	0.996828	8.983615	0.000000	0.000000
3282.020169	632.828601	187.005368	0.577836	18.003980	0.996830	8.983448	0.000000	0.000000
3282.040171	632.828601	187.008853	0.577835	18.004315	0.996828	8.983615	0.000000	0.000000
3282.060174	632.828601	186.998264	0.577838	18.003296	0.996834	8.983107	0.000000	0.000000
3282.080175	632.828601	187.009910	0.577835	18.004417	0.996827	8.983666	0.000000	0.000000
3282.100177	632.828601	187.002563	0.577837	18.003710	0.996831	8.983313	0.000000	0.000000
3282.120179	632.828601	186.996657	0.577839	18.003141	0.996834	8.983030	0.000000	0.000000
3282.140182	632.828601	186.996028	0.577839	18.003080	0.996835	8.982999	0.000000	0.000000
3282.160183	632.828521	186.997682	0.577839	18.003240	0.996834	8.983079	0.000000	0.000000
3282.180185	632.828601	187.005151	0.577836	18.003959	0.996830	8.983438	0.000000	0.000000
3282.200187	632.828601	186.996496	0.577839	18.003125	0.996834	8.983022	0.000000	0.000000
3282.220190	632.828601	187.010461	0.577834	18.004470	0.996827	8.983693	0.000000	0.000000
3282.240191	632.828601	187.001905	0.577837	18.003646	0.996832	8.983282	0.000000	0.000000
3282.260193	632.828601	187.007613	0.577835	18.004196	0.996829	8.983556	0.000000	0.000000
3282.280195	632.828601	187.004636	0.577836	18.003909	0.996830	8.983413	0.000000	0.000000
3282.300198	632.828601	186.993999	0.577840	18.002885	0.996836	8.982902	0.000000	0.000000
3282.320199	632.828601	186.992863	0.577840	18.002776	0.996836	8.982847	0.000000	0.000000
3282.340201	632.828601	186.995973	0.577839	18.003075	0.996835	8.982997	0.000000	0.000000
3282.360203	632.828601	186.984212	0.577843	18.001943	0.996841	8.982432	0.000000	0.000000
3282.380205	632.828601	186.992641	0.577840	18.002754	0.996836	8.982837	0.000000	0.000000
3282.400208	632.828601	186.979663	0.577845	18.001505	0.996843	8.982213	0.000000	0.000000
3282.420209	632.828601	186.994101	0.577840	18.002895	0.996836	8.982907	0.000000	0.000000
3282.440211	632.828601	186.995048	0.577840	18.002986	0.996835	8.982952	0.000000	0.000000
3282.460213	632.828521	186.985675	0.577843	18.002084	0.996840	8.982502	0.000000	0.000000
3282.480216	632.828601	186.984345	0.577843	18.001956	0.996841	8.982438	0.000000	0.000000
3282.500217	632.828601	186.996564	0.577839	18.003132	0.996834	8.983025	0.000000	0.000000
3282.520219	632.828521	186.989575	0.577841	18.002459	0.996838	8.982689	0.000000	0.000000
3282.540221	632.828601	186.992099	0.577841	18.002702	0.996837	8.982811	0.000000	0.000000
3282.560224	632.828601	186.981076	0.577844	18.001641	0.996843	8.982281	0.000000	0.000000
3282.580225	632.828601	186.971910	0.577847	18.000758	0.996848	8.981841	0.000000	0.000000
3282.600227	632.828601	186.996338	0.577839	18.003110	0.996835	8.983014	0.000000	0.000000
3282.620229	632.828521	186.987733	0.577842	18.002282	0.996839	8.982601	0.000000	0.000000
3282.640231	632.828601	186.977216	0.577846	18.001269	0.996845	8.982096	0.000000	0.000000
3282.660233	632.828601	186.978735	0.577845	18.001415	0.996844	8.982169	0.000000	0.000000
3282.680235	632.828521	186.993610	0.577840	18.002848	0.996836	8.982883	0.000000	0.000000
3282.700237	632.828601	186.976877	0.577846	18.001237	0.996845	8.982079	0.000000	0.000000
3282.720239	632.828601	186.983040	0.577844	18.001830	0.996842	8.982375	0.000000	0.000000
3282.740242	632.828521	186.993130	0.577840	18.002801	0.996836	8.982860	0.000000	0.000000
3282.760243	632.828601	186.987654	0.577842	18.002274	0.996839	8.982597	0.000000	0.000000
3282.780245	632.828601	186.993888	0.577840	18.002874	0.996836	8.982897	0.000000	0.000000
3282.800247	632.828601	186.985573	0.577843	18.002074	0.996840	8.982497	0.000000	0.000000
3282.820250	632.828601	186.978806	0.577845	18.001422	0.996844	8.982172	0.000000	0.000000
3282.840251	632.828601	186.969317	0.577848	18.000509	0.996849	8.981716	0.000000	0.000000
3282.860253	632.828601	186.975283	0.577846	18.001083	0.996846	8.982003	0.000000	0.000000
3282.880255	632.828601	186.990153	0.577841	18.002515	0.996838	8.982717	0.000000	0.000000
3282.900258	632.828521	186.978296	0.577845	18.001373	0.996844	8.982148	0.000000	0.000000
3282.920259	632.828601	186.985706	0.577843	18.002087	0.996840	8.982504	0.000000	0.000000
3282.940261	632.828601	186.990227	0.577841	18.002522	0.996838	8.982721	0.000000	0.000000
3282.960263	632.828601	186.987360	0.577842	18.002246	0.996839	8.982583	0.000000	0.000000
3282.980265	632.828601	186.975875	0.577846	18.001140	0.996845	8.982031	0.000000	0.000000
3283.000268	632.828521	186.977455	0.577845	18.001292	0.996844	8.982107	0.000000	0.000000
3283.020269	632.828601	186.981717	0.577844	18.001703	0.996842	8.982312	0.000000	0.000000
3283.040271	632.828601	186.979750	0.577845	18.001513	0.996843	8.982217	0.000000	0.000000
3283.060273	632.828601	186.979615	0.577845	18.001500	0.996843	8.982211	0.000000	0.000000
3283.080276	632.828601	186.980264	0.577845	18.001563	0.996843	8.982242	0.000000	0.000000
3283.100277	632.828601	186.993630	0.577840	18.002849	0.996836	8.982884	0.000000	0.000000
3283.120279	632.828601	186.991931	0.577841	18.002686	0.996837	8.982803	0.000000	0.000000
3283.140281	632.828601	186.992225	0.577840	18.002714	0.996837	8.982817	0.000000	0.000000
3283.160284	632.828601	186.990090	0.577841	18.002509	0.996838	8.982714	0.000000	0.000000
3283.180285	632.828601	186.998275	0.577838	18.003297	0.996834	8.983107	0.000000	0.000000
3283.200287	632.828601	186.990293	0.577841	18.002528	0.996838	8.982724	0.000000	0.000000
3283.220289	632.828601	186.998912	0.577838	18.003358	0.996833	8.983138	0.000000	0.000000
3283.240292	632.828521	187.002824	0.577837	18.003735	0.996831	8.983326	0.000000	0.000000
3283.260293	632.828601	186.994970	0.577840	18.002978	0.996835	8.982949	0.000000	0.000000
3283.280295	632.828601	186.999952	0.577838	18.003458	0.996833	8.983188	0.000000	0.000000
3283.300297	632.828601	186.997684	0.577839	18.003240	0.996834	8.983079	0.000000	0.000000
3283.320299	632.828601	186.981897	0.577844	18.001720	0.996842	8.982321	0.000000	0.000000
3283.340302	632.828601	186.997765	0.577839	18.003248	0.996834	8.983083	0.000000	0.000000
3283.360303	632.828601	186.987277	0.577842	18.002238	0.996839	8.982579	0.000000	0.000000
3283.380305	632.828601	186.996122	0.577839	18.003089	0.996835	8.983004	0.000000	0.000000
3283.400307	632.828521	186.992409	0.577840	18.002732	0.996836	8.982826	0.000000	0.000000
3283.420310	632.828521	186.978698	0.577845	18.001412	0.996844	8.982167	0.000000	0.000000
3283.440311	632.828601	186.977215	0.577846	18.001269	0.996845	8.982096	0.000000	0.000000
3283.460313	632.828601	186.976515	0.577846	18.001202	0.996845	8.982062	0.000000	0.000000
3283.480315	632.828601	186.970410	0.577848	18.000614	0.996848	8.981769	0.000000	0.000000
3283.500318	632.828601	186.975664	0.577846	18.001120	0.996846	8.982021	0.000000	0.000000
3283.520319	632.828601	186.981763	0.577844	18.001707	0.996842	8.982314	0.000000	0.000000
3283.540321	632.828601	186.983655	0.577843	18.001889	0.996841	8.982405	0.000000	0.000000
3283.560323	632.828601	186.975419	0.577846	18.001096	0.996846	8.982009	0.000000	0.000000
3283.580326	632.828601	186.979419	0.577845	18.001481	0.996844	8.982202	0.000000	0.000000
3283.600327	632.828521	186.967492	0.577849	18.000333	0.996850	8.981629	0.000000	0.000000
3283.620329	632.828601	186.967325	0.577849	18.000317	0.996850	8.981621	0.000000	0.000000
3283.640331	632.828601	186.972361	0.577847	18.000802	0.996847	8.981862	0.000000	0.000000
3283.660333	632.828601	186.980102	0.577845	18.001547	0.996843	8.982234	0.000000	0.000000
3283.680336	632.828601	186.973063	0.577847	18.000869	0.996847	8.981896	0.000000	0.000000
3283.700337	632.828601	186.968293	0.577849	18.000410	0.996849	8.981667	0.000000	0.000000
3283.720339	632.828601	186.959726	0.577851	17.999585	0.996854	8.981255	0.000000	0.000000
3283.740341	632.828601	186.965329	0.577850	18.000125	0.996851	8.981525	0.000000	0.000000
3283.760344	632.828601	186.960161	0.577851	17.999627	0.996854	8.981276	0.000000	0.000000
3283.780345	632.828601	186.968696	0.577848	18.000449	0.996849	8.981686	0.000000	0.000000
3283.800347	632.828601	186.971540	0.577847	18.000723	0.996848	8.981823	0.000000	0.000000
3283.820349	632.828601	186.967545	0.577849	18.000338	0.996850	8.981631	0.000000	0.000000
3283.840352	632.828601	186.966733	0.577849	18.000260	0.996850	8.981592	0.000000	0.000000
3283.860353	632.828601	186.962594	0.577850	17.999861	0.996852	8.981393	0.000000	0.000000
3283.880355	632.828601	186.944663	0.577856	17.998135	0.996862	8.980532	0.000000	0.000000
3283.900357	632.828601	186.959547	0.577851	17.999568	0.996854	8.981247	0.000000	0.000000
3283.920359	632.828521	186.955300	0.577853	17.999159	0.996856	8.981043	0.000000	0.000000
3283.940362	632.828601	186.960524	0.577851	17.999662	0.996854	8.981294	0.000000	0.000000
3283.960363	632.828601	186.953072	0.577854	17.998945	0.996858	8.980936	0.000000	0.000000
3283.980365	632.828521	186.956410	0.577852	17.999266	0.996856	8.981096	0.000000	0.000000
3284.000367	632.828601	186.946867	0.577856	17.998347	0.996861	8.980638	0.000000	0.000000
3284.020370	632.828521	186.945384	0.577856	17.998205	0.996862	8.980567	0.000000	0.000000
3284.040371	632.828601	186.946059	0.577856	17.998270	0.996861	8.980599	0.000000	0.000000
3284.060373	632.828601	186.953562	0.577853	17.998992	0.996857	8.980959	0.000000	0.000000
3284.080375	632.828601	186.955883	0.577853	17.999215	0.996856	8.981071	0.000000	0.000000
3284.100378	632.828601	186.947405	0.577856	17.998399	0.996861	8.980664	0.000000	0.000000
3284.120379	632.828521	186.943528	0.577857	17.998026	0.996862	8.980477	0.000000	0.000000
3284.140381	632.828601	186.949392	0.577855	17.998590	0.996860	8.980759	0.000000	0.000000
3284.160383	632.828601	186.940384	0.577858	17.997723	0.996864	8.980326	0.000000	0.000000
3284.180386	632.828601	186.948672	0.577855	17.998521	0.996860	8.980724	0.000000	0.000000
3284.200387	632.828601	186.940708	0.577858	17.997754	0.996864	8.980342	0.000000	0.000000
3284.220389	632.828601	186.948350	0.577855	17.998490	0.996860	8.980709	0.000000	0.000000
3284.240391	632.828601	186.953759	0.577853	17.999011	0.996857	8.980969	0.000000	0.000000
3284.260393	632.828601	186.939892	0.577858	17.997676	0.996865	8.980303	0.000000	0.000000
3284.280396	632.828601	186.942311	0.577857	17.997909	0.996863	8.980419	0.000000	0.000000
3284.300397	632.828601	186.942132	0.577857	17.997891	0.996863	8.980410	0.000000	0.000000
3284.320399	632.828601	186.957088	0.577852	17.999331	0.996855	8.981129	0.000000	0.000000
3284.340401	632.828601	186.953912	0.577853	17.999026	0.996857	8.980976	0.000000	0.000000
3284.360404	632.828601	186.943265	0.577857	17.998001	0.996863	8.980465	0.000000	0.000000
3284.380405	632.828601	186.939685	0.577858	17.997656	0.996865	8.980293	0.000000	0.000000
3284.400407	632.828601	186.943503	0.577857	17.998023	0.996863	8.980476	0.000000	0.000000
3284.420409	632.828601	186.944091	0.577857	17.998080	0.996862	8.980504	0.000000	0.000000
3284.440412	632.828601	186.937545	0.577859	17.997450	0.996866	8.980190	0.000000	0.000000
3284.460413	632.828601	186.948063	0.577855	17.998463	0.996860	8.980695	0.000000	0.000000
3284.480415	632.828601	186.939878	0.577858	17.997675	0.996865	8.980302	0.000000	0.000000
3284.500417	632.828601	186.941837	0.577857	17.997863	0.996864	8.980396	0.000000	0.000000
3284.520420	632.828521	186.948826	0.577855	17.998536	0.996860	8.980732	0.000000	0.000000
3284.540421	632.828521	186.933146	0.577860	17.997026	0.996868	8.979979	0.000000	0.000000
3284.560423	632.828521	186.941604	0.577857	17.997841	0.996864	8.980385	0.000000	0.000000
3284.580425	632.828521	186.945679	0.577856	17.998233	0.996861	8.980581	0.000000	0.000000
3284.600427	632.828601	186.934582	0.577860	17.997165	0.996867	8.980048	0.000000	0.000000
3284.620430	632.828601	186.930681	0.577861	17.996789	0.996869	8.979860	0.000000	0.000000
3284.640431	632.828601	186.936963	0.577859	17.997394	0.996866	8.980162	0.000000	0.000000
3284.660433	632.828601	186.938988	0.577858	17.997589	0.996865	8.980259	0.000000	0.000000
3284.680435	632.828521	186.939770	0.577858	17.997664	0.996864	8.980297	0.000000	0.000000
3284.700438	632.828601	186.940120	0.577858	17.997698	0.996864	8.980314	0.000000	0.000000
3284.720439	632.828601	186.940542	0.577858	17.997738	0.996864	8.980334	0.000000	0.000000
3284.740441	632.828601	186.941789	0.577857	17.997858	0.996864	8.980394	0.000000	0.000000
3284.760443	632.828601	186.947206	0.577856	17.998380	0.996861	8.980654	0.000000	0.000000
3284.780446	632.828521	186.949071	0.577855	17.998560	0.996860	8.980744	0.000000	0.000000
3284.800447	632.828601	186.945299	0.577856	17.998196	0.996862	8.980562	0.000000	0.000000
3284.820449	632.828601	186.933495	0.577860	17.997060	0.996868	8.979995	0.000000	0.000000
3284.840451	632.828601	186.932061	0.577861	17.996922	0.996869	8.979927	0.000000	0.000000
3284.860454	632.828521	186.943721	0.577857	17.998044	0.996862	8.980487	0.000000	0.000000
3284.880455	632.828601	186.932689	0.577860	17.996982	0.996868	8.979957	0.000000	0.000000
3284.900457	632.828601	186.945610	0.577856	17.998226	0.996862	8.980577	0.000000	0.000000
3284.920459	632.828601	186.924444	0.577863	17.996189	0.996873	8.979561	0.000000	0.000000
3284.940461	632.828601	186.929352	0.577862	17.996661	0.996870	8.979796	0.000000	0.000000
3284.960464	632.828521	186.928763	0.577862	17.996604	0.996870	8.979768	0.000000	0.000000
3284.980465	632.828601	186.928891	0.577862	17.996617	0.996870	8.979774	0.000000	0.000000
3285.000467	632.828601	186.929178	0.577862	17.996644	0.996870	8.979788	0.000000	0.000000
3285.020469	632.828601	186.926900	0.577862	17.996425	0.996871	8.979679	0.000000	0.000000
3285.040472	632.828601	186.926416	0.577863	17.996378	0.996872	8.979655	0.000000	0.000000
3285.060473	632.828601	186.926447	0.577863	17.996381	0.996872	8.979657	0.000000	0.000000
3285.080475	632.828601	186.932758	0.577860	17.996989	0.996868	8.979960	0.000000	0.000000
3285.100477	632.828601	186.929789	0.577861	17.996703	0.996870	8.979817	0.000000	0.000000
3285.120480	632.828521	186.936697	0.577859	17.997368	0.996866	8.980149	0.000000	0.000000
3285.140481	632.828521	186.923418	0.577863	17.996090	0.996873	8.979511	0.000000	0.000000
3285.160483	632.828601	186.925624	0.577863	17.996302	0.996872	8.979617	0.000000	0.000000
3285.180485	632.828601	186.930060	0.577861	17.996729	0.996870	8.979830	0.000000	0.000000
3285.200487	632.828601	186.927755	0.577862	17.996507	0.996871	8.979720	0.000000	0.000000
3285.220490	632.828601	186.926216	0.577863	17.996359	0.996872	8.979646	0.000000	0.000000
3285.240491	632.828601	186.925028	0.577863	17.996245	0.996872	8.979589	0.000000	0.000000
3285.260493	632.828601	186.927541	0.577862	17.996487	0.996871	8.979709	0.000000	0.000000
3285.280495	632.828601	186.929740	0.577861	17.996698	0.996870	8.979815	0.000000	0.000000
3285.300498	632.828521	186.920414	0.577865	17.995801	0.996875	8.979367	0.000000	0.000000
3285.320499	632.828601	186.923658	0.577863	17.996113	0.996873	8.979523	0.000000	0.000000
3285.340501	632.828521	186.932182	0.577861	17.996934	0.996869	8.979932	0.000000	0.000000
3285.360503	632.828601	186.926112	0.577863	17.996349	0.996872	8.979641	0.000000	0.000000
3285.380506	632.828601	186.913528	0.577867	17.995138	0.996879	8.979036	0.000000	0.000000
3285.400507	632.828601	186.930464	0.577861	17.996768	0.996870	8.979850	0.000000	0.000000
3285.420509	632.828601	186.917298	0.577866	17.995501	0.996877	8.979217	0.000000	0.000000
3285.440511	632.828601	186.912211	0.577867	17.995011	0.996879	8.978973	0.000000	0.000000
3285.460514	632.828521	186.910281	0.577868	17.994825	0.996880	8.978880	0.000000	0.000000
3285.480515	632.828521	186.911333	0.577868	17.994926	0.996880	8.978931	0.000000	0.000000
3285.500517	632.828601	186.915664	0.577866	17.995343	0.996877	8.979139	0.000000	0.000000
3285.520519	632.828601	186.903573	0.577870	17.994179	0.996884	8.978558	0.000000	0.000000
3285.540521	632.828521	186.911682	0.577867	17.994960	0.996879	8.978948	0.000000	0.000000
3285.560524	632.828601	186.908948	0.577868	17.994697	0.996881	8.978816	0.000000	0.000000
3285.580525	632.828601	186.904331	0.577870	17.994252	0.996883	8.978594	0.000000	0.000000
3285.600527	632.828521	186.898523	0.577872	17.993693	0.996886	8.978315	0.000000	0.000000
3285.620529	632.828601	186.891962	0.577874	17.993061	0.996890	8.978000	0.000000	0.000000
3285.640532	632.828601	186.906912	0.577869	17.994501	0.996882	8.978718	0.000000	0.000000
3285.660533	632.828601	186.900977	0.577871	17.993929	0.996885	8.978433	0.000000	0.000000
3285.680535	632.828601	186.907834	0.577869	17.994589	0.996882	8.978763	0.000000	0.000000
3285.700537	632.828521	186.897327	0.577872	17.993578	0.996887	8.978258	0.000000	0.000000
3285.720540	632.828601	186.906442	0.577869	17.994455	0.996882	8.978696	0.000000	0.000000
3285.740541	632.828521	186.896548	0.577873	17.993503	0.996887	8.978221	0.000000	0.000000
3285.760543	632.828601	186.897517	0.577872	17.993596	0.996887	8.978267	0.000000	0.000000
3285.780545	632.828601	186.892242	0.577874	17.993088	0.996890	8.978014	0.000000	0.000000
3285.800548	632.828601	186.896659	0.577873	17.993514	0.996888	8.978226	0.000000	0.000000
3285.820549	632.828601	186.902897	0.577870	17.994114	0.996884	8.978526	0.000000	0.000000
3285.840551	632.828601	186.901580	0.577871	17.993987	0.996885	8.978462	0.000000	0.000000
3285.860553	632.828601	186.913058	0.577867	17.995092	0.996879	8.979014	0.000000	0.000000
3285.880555	632.828601	186.906308	0.577869	17.994443	0.996882	8.978689	0.000000	0.000000
3285.900558	632.828601	186.906350	0.577869	17.994447	0.996882	8.978691	0.000000	0.000000
3285.920559	632.828601	186.911099	0.577868	17.994904	0.996880	8.978920	0.000000	0.000000
3285.940561	632.828521	186.899336	0.577872	17.993771	0.996886	8.978354	0.000000	0.000000
3285.960563	632.828521	186.911486	0.577867	17.994941	0.996880	8.978938	0.000000	0.000000
3285.980566	632.828601	186.890382	0.577875	17.992909	0.996891	8.977924	0.000000	0.000000
3286.000567	632.828601	186.899723	0.577872	17.993809	0.996886	8.978373	0.000000	0.000000
3286.020569	632.828601	186.905782	0.577869	17.994392	0.996883	8.978664	0.000000	0.000000
3286.040571	632.828601	186.894314	0.577873	17.993288	0.996889	8.978113	0.000000	0.000000
3286.060574	632.828601	186.900172	0.577871	17.993852	0.996886	8.978395	0.000000	0.000000
3286.080575	632.828601	186.882510	0.577877	17.992151	0.996895	8.977546	0.000000	0.000000
3286.100577	632.828521	186.893690	0.577873	17.993228	0.996889	8.978083	0.000000	0.000000
3286.120579	632.828601	186.890098	0.577875	17.992882	0.996891	8.977911	0.000000	0.000000
3286.140582	632.828601	186.880265	0.577878	17.991935	0.996896	8.977438	0.000000	0.000000
3286.160583	632.828601	186.890056	0.577875	17.992878	0.996891	8.977909	0.000000	0.000000
3286.180585	632.828601	186.895627	0.577873	17.993414	0.996888	8.978176	0.000000	0.000000
3286.200587	632.828601	186.888929	0.577875	17.992769	0.996892	8.977855	0.000000	0.000000
3286.220589	632.828601	186.898406	0.577872	17.993682	0.996887	8.978310	0.000000	0.000000
3286.240592	632.828601	186.881741	0.577878	17.992077	0.996895	8.977509	0.000000	0.000000
3286.260593	632.828601	186.901041	0.577871	17.993935	0.996885	8.978436	0.000000	0.000000
3286.280595	632.828601	186.889989	0.577875	17.992871	0.996891	8.977905	0.000000	0.000000
3286.300597	632.828601	186.892967	0.577874	17.993158	0.996890	8.978048	0.000000	0.000000
3286.320600	632.828601	186.891514	0.577874	17.993018	0.996890	8.977979	0.000000	0.000000
3286.340601	632.828521	186.885332	0.577876	17.992423	0.996893	8.977682	0.000000	0.000000
3286.360603	632.828601	186.889121	0.577875	17.992788	0.996892	8.977864	0.000000	0.000000
3286.380605	632.828601	186.875487	0.577880	17.991475	0.996899	8.977209	0.000000	0.000000
3286.400608	632.828601	186.882070	0.577877	17.992109	0.996895	8.977525	0.000000	0.000000
3286.420609	632.828601	186.887676	0.577876	17.992649	0.996892	8.977794	0.000000	0.000000
3286.440611	632.828601	186.879515	0.577878	17.991863	0.996897	8.977402	0.000000	0.000000
3286.460613	632.828601	186.888224	0.577875	17.992702	0.996892	8.977821	0.000000	0.000000
3286.480615	632.828601	186.875383	0.577880	17.991465	0.996899	8.977204	0.000000	0.000000
3286.500618	632.828601	186.887453	0.577876	17.992627	0.996892	8.977784	0.000000	0.000000
3286.520619	632.828601	186.878952	0.577878	17.991809	0.996897	8.977375	0.000000	0.000000
3286.540621	632.828521	186.884635	0.577877	17.992356	0.996894	8.977648	0.000000	0.000000
3286.560623	632.828601	186.886443	0.577876	17.992530	0.996893	8.977735	0.000000	0.000000
3286.580626	632.828521	186.871848	0.577881	17.991125	0.996901	8.977034	0.000000	0.000000
3286.600627	632.828601	186.885898	0.577876	17.992478	0.996893	8.977709	0.000000	0.000000
3286.620629	632.828601	186.881304	0.577878	17.992035	0.996896	8.977488	0.000000	0.000000
3286.640631	632.828601	186.876882	0.577879	17.991609	0.996898	8.977276	0.000000	0.000000
3286.660634	632.828601	186.892272	0.577874	17.993091	0.996890	8.978015	0.000000	0.000000
3286.680635	632.828521	186.885807	0.577876	17.992469	0.996893	8.977705	0.000000	0.000000
3286.700637	632.828601	186.881398	0.577878	17.992044	0.996896	8.977493	0.000000	0.000000
3286.720639	632.828601	186.887149	0.577876	17.992598	0.996893	8.977769	0.000000	0.000000
3286.740642	632.828601	186.897555	0.577872	17.993600	0.996887	8.978269	0.000000	0.000000
3286.760643	632.828601	186.881997	0.577877	17.992102	0.996895	8.977522	0.000000	0.000000
3286.780645	632.828601	186.871246	0.577881	17.991067	0.996901	8.977005	0.000000	0.000000
3286.800647	632.828601	186.871845	0.577881	17.991125	0.996901	8.977034	0.000000	0.000000
3286.820649	632.828601	186.878306	0.577879	17.991747	0.996897	8.977344	0.000000	0.000000
3286.840652	632.828601	186.870697	0.577881	17.991014	0.996901	8.976979	0.000000	0.000000
3286.860653	632.828601	186.878233	0.577879	17.991740	0.996897	8.977341	0.000000	0.000000
3286.880655	632.828601	186.884449	0.577877	17.992338	0.996894	8.977639	0.000000	0.000000
3286.900657	632.828601	186.874980	0.577880	17.991426	0.996899	8.977184	0.000000	0.000000
3286.920660	632.828601	186.875653	0.577880	17.991491	0.996899	8.977217	0.000000	0.000000
3286.940661	632.828521	186.876736	0.577879	17.991595	0.996898	8.977269	0.000000	0.000000
3286.960663	632.828601	186.884155	0.577877	17.992310	0.996894	8.977625	0.000000	0.000000
3286.980665	632.828601	186.870465	0.577881	17.990992	0.996901	8.976968	0.000000	0.000000
3287.000668	632.828601	186.889433	0.577875	17.992818	0.996891	8.977879	0.000000	0.000000
3287.020669	632.828601	186.871561	0.577881	17.991097	0.996901	8.977020	0.000000	0.000000
3287.040671	632.828601	186.878622	0.577879	17.991777	0.996897	8.977359	0.000000	0.000000
3287.060673	632.828521	186.878130	0.577879	17.991730	0.996897	8.977336	0.000000	0.000000
3287.080676	632.828601	186.880487	0.577878	17.991957	0.996896	8.977449	0.000000	0.000000
3287.100677	632.828601	186.864364	0.577883	17.990404	0.996905	8.976674	0.000000	0.000000
3287.120679	632.828601	186.867429	0.577882	17.990699	0.996903	8.976822	0.000000	0.000000
3287.140681	632.828601	186.878443	0.577879	17.991760	0.996897	8.977351	0.000000	0.000000
3287.160683	632.828521	186.869257	0.577882	17.990875	0.996902	8.976910	0.000000	0.000000
3287.180686	632.828601	186.863625	0.577884	17.990333	0.996905	8.976639	0.000000	0.000000
3287.200687	632.828601	186.869126	0.577882	17.990863	0.996902	8.976903	0.000000	0.000000
3287.220689	632.828601	186.872291	0.577881	17.991168	0.996901	8.977055	0.000000	0.000000
3287.240691	632.828601	186.866018	0.577883	17.990564	0.996904	8.976754	0.000000	0.000000
3287.260694	632.828601	186.854268	0.577887	17.989432	0.996910	8.976189	0.000000	0.000000
3287.280695	632.828601	186.864064	0.577883	17.990375	0.996905	8.976660	0.000000	0.000000
3287.300697	632.828601	186.862487	0.577884	17.990224	0.996906	8.976584	0.000000	0.000000
3287.320699	632.828601	186.864384	0.577883	17.990406	0.996905	8.976675	0.000000	0.000000
3287.340702	632.828601	186.852794	0.577887	17.989290	0.996911	8.976119	0.000000	0.000000
3287.360703	632.828601	186.853259	0.577887	17.989335	0.996911	8.976141	0.000000	0.000000
3287.380705	632.828521	186.866410	0.577883	17.990601	0.996904	8.976773	0.000000	0.000000
3287.400707	632.828601	186.855451	0.577886	17.989546	0.996909	8.976246	0.000000	0.000000
3287.420709	632.828601	186.872384	0.577881	17.991177	0.996900	8.977060	0.000000	0.000000
3287.440711	632.828601	186.864356	0.577883	17.990404	0.996905	8.976674	0.000000	0.000000
3287.460713	632.828601	186.863281	0.577884	17.990300	0.996905	8.976622	0.000000	0.000000
3287.480715	632.828521	186.862243	0.577884	17.990200	0.996906	8.976573	0.000000	0.000000
3287.500717	632.828601	186.845129	0.577890	17.988552	0.996915	8.975750	0.000000	0.000000
3287.520720	632.828601	186.874658	0.577880	17.991395	0.996899	8.977169	0.000000	0.000000
3287.540721	632.828521	186.854465	0.577887	17.989451	0.996910	8.976199	0.000000	0.000000
3287.560723	632.828601	186.863662	0.577884	17.990337	0.996905	8.976641	0.000000	0.000000
3287.580725	632.828521	186.864256	0.577883	17.990394	0.996905	8.976669	0.000000	0.000000
3287.600728	632.828601	186.851711	0.577888	17.989186	0.996911	8.976067	0.000000	0.000000
3287.620729	632.828521	186.849995	0.577888	17.989021	0.996912	8.975984	0.000000	0.000000
3287.640731	632.828601	186.843124	0.577891	17.988360	0.996916	8.975654	0.000000	0.000000
3287.660733	632.828601	186.849099	0.577889	17.988935	0.996913	8.975941	0.000000	0.000000
3287.680736	632.828601	186.854149	0.577887	17.989421	0.996910	8.976184	0.000000	0.000000
3287.700737	632.828601	186.847489	0.577889	17.988780	0.996914	8.975864	0.000000	0.000000
3287.720739	632.828601	186.838332	0.577892	17.987898	0.996919	8.975424	0.000000	0.000000
3287.740741	632.828601	186.861182	0.577884	17.990098	0.996906	8.976522	0.000000	0.000000
3287.760743	632.828601	186.850684	0.577888	17.989087	0.996912	8.976017	0.000000	0.000000
3287.780746	632.828601	186.849137	0.577888	17.988938	0.996913	8.975943	0.000000	0.000000
3287.800747	632.828601	186.854157	0.577887	17.989422	0.996910	8.976184	0.000000	0.000000
3287.820749	632.828521	186.853909	0.577887	17.989398	0.996910	8.976172	0.000000	0.000000
3287.840751	632.828601	186.860820	0.577885	17.990063	0.996907	8.976504	0.000000	0.000000
3287.860754	632.828601	186.852085	0.577888	17.989222	0.996911	8.976085	0.000000	0.000000
3287.880755	632.828521	186.843241	0.577890	17.988371	0.996916	8.975660	0.000000	0.000000
3287.900757	632.828601	186.838618	0.577892	17.987926	0.996918	8.975438	0.000000	0.000000
3287.920759	632.828601	186.849705	0.577888	17.988993	0.996913	8.975970	0.000000	0.000000
3287.940762	632.828601	186.848470	0.577889	17.988874	0.996913	8.975911	0.000000	0.000000
3287.960763	632.828601	186.849782	0.577888	17.989000	0.996912	8.975974	0.000000	0.000000
3287.980765	632.828521	186.850138	0.577888	17.989035	0.996912	8.975991	0.000000	0.000000
3288.000767	632.828521	186.848399	0.577889	17.988867	0.996913	8.975908	0.000000	0.000000
3288.020770	632.828601	186.856502	0.577886	17.989647	0.996909	8.976297	0.000000	0.000000
3288.040771	632.828601	186.848385	0.577889	17.988866	0.996913	8.975907	0.000000	0.000000
3288.060773	632.828601	186.854806	0.577887	17.989484	0.996910	8.976215	0.000000	0.000000
3288.080775	632.828601	186.849061	0.577889	17.988931	0.996913	8.975939	0.000000	0.000000
3288.100777	632.828601	186.831015	0.577895	17.987194	0.996922	8.975072	0.000000	0.000000
3288.120780	632.828601	186.867168	0.577882	17.990674	0.996903	8.976809	0.000000	0.000000
3288.140781	632.828601	186.834507	0.577893	17.987530	0.996921	8.975240	0.000000	0.000000
3288.160783	632.828601	186.842024	0.577891	17.988254	0.996917	8.975601	0.000000	0.000000
3288.180785	632.828601	186.842774	0.577891	17.988326	0.996916	8.975637	0.000000	0.000000
3288.200788	632.828521	186.824301	0.577897	17.986547	0.996926	8.974750	0.000000	0.000000
3288.220789	632.828601	186.825993	0.577896	17.986710	0.996925	8.974831	0.000000	0.000000
3288.240791	632.828601	186.834609	0.577893	17.987540	0.996921	8.975245	0.000000	0.000000
3288.260793	632.828601	186.844865	0.577890	17.988527	0.996915	8.975738	0.000000	0.000000
3288.280796	632.828601	186.825282	0.577897	17.986642	0.996926	8.974797	0.000000	0.000000
3288.300797	632.828601	186.829234	0.577895	17.987022	0.996923	8.974987	0.000000	0.000000
3288.320799	632.828601	186.827599	0.577896	17.986865	0.996924	8.974908	0.000000	0.000000
3288.340801	632.828601	186.828777	0.577895	17.986978	0.996924	8.974965	0.000000	0.000000
3288.360804	632.828601	186.831449	0.577894	17.987235	0.996922	8.975093	0.000000	0.000000
3288.380805	632.828601	186.826033	0.577896	17.986714	0.996925	8.974833	0.000000	0.000000
3288.400807	632.828601	186.825910	0.577896	17.986702	0.996925	8.974827	0.000000	0.000000
3288.420809	632.828601	186.819892	0.577898	17.986123	0.996928	8.974538	0.000000	0.000000
3288.440811	632.828601	186.828870	0.577895	17.986987	0.996924	8.974969	0.000000	0.000000
3288.460814	632.828601	186.821935	0.577898	17.986319	0.996927	8.974636	0.000000	0.000000
3288.480815	632.828601	186.819140	0.577899	17.986050	0.996929	8.974502	0.000000	0.000000
3288.500817	632.828601	186.818313	0.577899	17.985971	0.996929	8.974462	0.000000	0.000000
3288.520819	632.828601	186.827038	0.577896	17.986811	0.996925	8.974881	0.000000	0.000000
3288.540822	632.828601	186.831361	0.577894	17.987227	0.996922	8.975089	0.000000	0.000000
3288.560823	632.828601	186.810093	0.577902	17.985179	0.996934	8.974067	0.000000	0.000000
3288.580825	632.828601	186.826470	0.577896	17.986756	0.996925	8.974854	0.000000	0.000000
3288.600827	632.828601	186.817447	0.577899	17.985887	0.996930	8.974421	0.000000	0.000000
3288.620830	632.828601	186.825650	0.577896	17.986677	0.996925	8.974815	0.000000	0.000000
3288.640831	632.828601	186.813895	0.577900	17.985545	0.996932	8.974250	0.000000	0.000000
3288.660833	632.828601	186.820891	0.577898	17.986219	0.996928	8.974586	0.000000	0.000000
3288.680835	632.828601	186.823963	0.577897	17.986515	0.996926	8.974734	0.000000	0.000000
3288.700837	632.828601	186.823139	0.577897	17.986435	0.996927	8.974694	0.000000	0.000000
3288.720839	632.828601	186.814398	0.577900	17.985594	0.996931	8.974274	0.000000	0.000000
3288.740841	632.828601	186.829649	0.577895	17.987062	0.996923	8.975007	0.000000	0.000000
3288.760843	632.828601	186.831072	0.577895	17.987199	0.996922	8.975075	0.000000	0.000000
3288.780845	632.828601	186.824793	0.577897	17.986595	0.996926	8.974774	0.000000	0.000000
3288.800848	632.828601	186.827934	0.577896	17.986897	0.996924	8.974924	0.000000	0.000000
3288.820849	632.828601	186.825148	0.577897	17.986629	0.996926	8.974791	0.000000	0.000000
3288.840851	632.828601	186.812934	0.577901	17.985453	0.996932	8.974204	0.000000	0.000000
3288.860853	632.828601	186.817613	0.577899	17.985903	0.996930	8.974429	0.000000	0.000000
3288.880856	632.828601	186.819976	0.577898	17.986131	0.996928	8.974542	0.000000	0.000000
3288.900857	632.828601	186.814445	0.577900	17.985598	0.996931	8.974276	0.000000	0.000000
3288.920859	632.828601	186.820659	0.577898	17.986197	0.996928	8.974575	0.000000	0.000000
3288.940861	632.828601	186.811520	0.577901	17.985317	0.996933	8.974136	0.000000	0.000000
3288.960864	632.828601	186.813463	0.577900	17.985504	0.996932	8.974229	0.000000	0.000000
3288.980865	632.828601	186.792086	0.577908	17.983446	0.996943	8.973202	0.000000	0.000000
3289.000867	632.828601	186.816202	0.577900	17.985768	0.996930	8.974361	0.000000	0.000000
3289.020869	632.828601	186.805617	0.577903	17.984748	0.996936	8.973852	0.000000	0.000000
3289.040871	632.828601	186.819861	0.577898	17.986120	0.996928	8.974537	0.000000	0.000000
3289.060874	632.828601	186.803386	0.577904	17.984534	0.996937	8.973745	0.000000	0.000000
3289.080875	632.828601	186.812482	0.577901	17.985409	0.996932	8.974182	0.000000	0.000000
3289.100877	632.828601	186.833680	0.577894	17.987450	0.996921	8.975200	0.000000	0.000000
3289.120879	632.828601	186.815743	0.577900	17.985723	0.996931	8.974339	0.000000	0.000000
3289.140882	632.828601	186.819909	0.577898	17.986124	0.996928	8.974539	0.000000	0.000000
3289.160883	632.828601	186.816252	0.577900	17.985772	0.996930	8.974363	0.000000	0.000000
3289.180885	632.828601	186.807160	0.577903	17.984897	0.996935	8.973926	0.000000	0.000000
3289.200887	632.828601	186.806356	0.577903	17.984820	0.996936	8.973888	0.000000	0.000000
3289.220890	632.828601	186.795371	0.577907	17.983762	0.996941	8.973360	0.000000	0.000000
3289.240891	632.828601	186.798197	0.577906	17.984034	0.996940	8.973496	0.000000	0.000000
3289.260893	632.828601	186.798639	0.577905	17.984077	0.996940	8.973517	0.000000	0.000000
3289.280895	632.828601	186.795652	0.577906	17.983789	0.996941	8.973374	0.000000	0.000000
3289.300898	632.828601	186.785371	0.577910	17.982799	0.996947	8.972880	0.000000	0.000000
3289.320899	632.828601	186.785779	0.577910	17.982839	0.996947	8.972899	0.000000	0.000000
3289.340901	632.828601	186.785812	0.577910	17.982842	0.996947	8.972901	0.000000	0.000000
3289.360903	632.828601	186.796968	0.577906	17.983916	0.996941	8.973437	0.000000	0.000000
3289.380905	632.828601	186.780573	0.577912	17.982337	0.996949	8.972649	0.000000	0.000000
3289.400908	632.828601	186.785328	0.577910	17.982795	0.996947	8.972878	0.000000	0.000000
3289.420909	632.828601	186.795415	0.577907	17.983766	0.996941	8.973362	0.000000	0.000000
3289.440911	632.828601	186.789116	0.577909	17.983160	0.996945	8.973060	0.000000	0.000000
3289.460913	632.828601	186.781667	0.577911	17.982443	0.996949	8.972702	0.000000	0.000000
3289.480916	632.828601	186.789127	0.577909	17.983161	0.996945	8.973060	0.000000	0.000000
3289.500917	632.828601	186.778402	0.577912	17.982128	0.996950	8.972545	0.000000	0.000000
3289.520919	632.828601	186.774572	0.577914	17.981760	0.996952	8.972361	0.000000	0.000000
3289.540921	632.828601	186.782298	0.577911	17.982503	0.996948	8.972732	0.000000	0.000000
3289.560924	632.828521	186.788557	0.577909	17.983106	0.996945	8.973033	0.000000	0.000000
3289.580925	632.828601	186.773858	0.577914	17.981691	0.996953	8.972327	0.000000	0.000000
3289.600927	632.828601	186.791083	0.577908	17.983349	0.996944	8.973154	0.000000	0.000000
3289.620929	632.828601	186.781557	0.577911	17.982432	0.996949	8.972697	0.000000	0.000000
3289.640932	632.828601	186.775157	0.577913	17.981816	0.996952	8.972389	0.000000	0.000000
3289.660933	632.828601	186.782270	0.577911	17.982501	0.996948	8.972731	0.000000	0.000000
3289.680935	632.828601	186.776591	0.577913	17.981954	0.996951	8.972458	0.000000	0.000000
3289.700937	632.828521	186.777473	0.577912	17.982039	0.996951	8.972500	0.000000	0.000000
3289.720939	632.828601	186.779238	0.577912	17.982209	0.996950	8.972585	0.000000	0.000000
3289.740942	632.828601	186.785472	0.577910	17.982809	0.996947	8.972885	0.000000	0.000000
3289.760943	632.828601	186.796248	0.577906	17.983847	0.996941	8.973402	0.000000	0.000000
3289.780945	632.828601	186.793177	0.577907	17.983551	0.996943	8.973255	0.000000	0.000000
3289.800947	632.828601	186.784281	0.577910	17.982694	0.996947	8.972827	0.000000	0.000000
3289.820950	632.828601	186.777287	0.577913	17.982021	0.996951	8.972491	0.000000	0.000000
3289.840951	632.828601	186.774166	0.577914	17.981721	0.996953	8.972342	0.000000	0.000000
3289.860953	632.828601	186.772880	0.577914	17.981597	0.996953	8.972280	0.000000	0.000000
3289.880955	632.828601	186.776908	0.577913	17.981985	0.996951	8.972473	0.000000	0.000000
3289.900958	632.828601	186.773910	0.577914	17.981696	0.996953	8.972329	0.000000	0.000000
3289.920959	632.828601	186.753280	0.577921	17.979710	0.996964	8.971338	0.000000	0.000000
3289.940961	632.828601	186.765217	0.577917	17.980859	0.996957	8.971912	0.000000	0.000000
3289.960963	632.828601	186.760332	0.577918	17.980389	0.996960	8.971677	0.000000	0.000000
3289.980965	632.828601	186.765705	0.577916	17.980906	0.996957	8.971935	0.000000	0.000000
3290.000968	632.828601	186.766177	0.577916	17.980951	0.996957	8.971958	0.000000	0.000000
3290.020969	632.828601	186.758831	0.577919	17.980244	0.996961	8.971605	0.000000	0.000000
[truncated: 1,002 more rows]
