# Supplementary material for: Stress relaxation in the presence of sudden strain bursts: Methodology and stress relaxation data of microcast aluminium microwires
Source: Data Brief. 2018 Nov 14;21:2134–41. doi: 10.1016/j.dib.2018.11.047 (PMC6265499; doi:10.1016/j.dib.2018.11.047)
Supplement: Supplementary file 2 — Supplementary material [file mmc2.zip › Data in brief/As-cast/Al4N/Al_100_r_3/Stress relax txt files/Al_100_r_3_Relaxcycle0021.txt]

Time[s]	Motordispl[�m]	Force[mN]	EngStrain	EngStress[MPa]	Shearstrain	Shearstress [MPa]
3367.323699	649.991450	195.003773	0.592526	18.774028	1.020089	9.367679	0.000000	0.000000
3367.323699	649.991450	194.995787	0.592528	18.773259	1.020093	9.367295	0.000000	0.000000
3367.363703	649.998871	194.997749	0.592535	18.773448	1.020104	9.367390	0.000000	0.000000
3367.383705	649.998871	194.984044	0.592540	18.772128	1.020111	9.366731	0.000000	0.000000
3367.403707	649.998871	194.989424	0.592538	18.772646	1.020108	9.366990	0.000000	0.000000
3367.423709	649.998871	194.979177	0.592541	18.771660	1.020114	9.366497	0.000000	0.000000
3367.443711	649.998871	194.984506	0.592540	18.772173	1.020111	9.366753	0.000000	0.000000
3367.463713	649.998871	194.988908	0.592538	18.772597	1.020109	9.366965	0.000000	0.000000
3367.483715	649.998871	194.958590	0.592548	18.769678	1.020125	9.365509	0.000000	0.000000
3367.503717	649.998871	194.943643	0.592553	18.768239	1.020133	9.364791	0.000000	0.000000
3367.523719	649.998871	194.928243	0.592558	18.766756	1.020141	9.364051	0.000000	0.000000
3367.543721	649.998871	194.909164	0.592565	18.764919	1.020151	9.363134	0.000000	0.000000
3367.563723	649.998871	194.911064	0.592564	18.765102	1.020150	9.363225	0.000000	0.000000
3367.583725	649.998871	194.894490	0.592570	18.763506	1.020159	9.362429	0.000000	0.000000
3367.603727	649.998871	194.878356	0.592575	18.761953	1.020167	9.361654	0.000000	0.000000
3367.623729	649.998871	194.862569	0.592580	18.760433	1.020176	9.360896	0.000000	0.000000
3367.643731	649.998871	194.851456	0.592584	18.759363	1.020182	9.360362	0.000000	0.000000
3367.663733	649.998871	194.848447	0.592585	18.759074	1.020183	9.360217	0.000000	0.000000
3367.683735	649.998871	194.842073	0.592587	18.758460	1.020187	9.359911	0.000000	0.000000
3367.703737	649.998871	194.839444	0.592588	18.758207	1.020188	9.359785	0.000000	0.000000
3367.723739	649.998871	194.834399	0.592590	18.757721	1.020191	9.359543	0.000000	0.000000
3367.743741	649.998871	194.817654	0.592595	18.756109	1.020200	9.358738	0.000000	0.000000
3367.763743	649.998871	194.812812	0.592597	18.755643	1.020202	9.358506	0.000000	0.000000
3367.783745	649.998871	194.810452	0.592598	18.755416	1.020203	9.358392	0.000000	0.000000
3367.803747	649.998871	194.793994	0.592603	18.753831	1.020212	9.357602	0.000000	0.000000
3367.823749	649.998871	194.795179	0.592603	18.753945	1.020212	9.357659	0.000000	0.000000
3367.843751	649.998871	194.783550	0.592607	18.752826	1.020218	9.357100	0.000000	0.000000
3367.863753	649.998871	194.762630	0.592614	18.750812	1.020229	9.356095	0.000000	0.000000
3367.883755	649.998871	194.756764	0.592616	18.750247	1.020232	9.355813	0.000000	0.000000
3367.903757	649.998871	194.747105	0.592619	18.749317	1.020237	9.355349	0.000000	0.000000
3367.923759	649.998871	194.740572	0.592621	18.748688	1.020241	9.355035	0.000000	0.000000
3367.943761	649.998871	194.710470	0.592631	18.745790	1.020257	9.353589	0.000000	0.000000
3367.963763	649.998871	194.707760	0.592632	18.745529	1.020258	9.353459	0.000000	0.000000
3367.983765	649.998871	194.694080	0.592637	18.744212	1.020265	9.352802	0.000000	0.000000
3368.003767	649.998871	194.682003	0.592641	18.743049	1.020272	9.352222	0.000000	0.000000
3368.023769	649.998871	194.669011	0.592645	18.741798	1.020279	9.351598	0.000000	0.000000
3368.043771	649.998871	194.669152	0.592645	18.741812	1.020278	9.351604	0.000000	0.000000
3368.063773	649.998871	194.657038	0.592649	18.740646	1.020285	9.351022	0.000000	0.000000
3368.083775	649.998871	194.642862	0.592654	18.739281	1.020292	9.350341	0.000000	0.000000
3368.103777	649.998871	194.568623	0.592679	18.732133	1.020332	9.346775	0.000000	0.000000
3368.123779	649.998871	194.535181	0.592690	18.728914	1.020350	9.345169	0.000000	0.000000
3368.143781	649.998871	194.518974	0.592696	18.727354	1.020358	9.344390	0.000000	0.000000
3368.163783	649.998871	194.521408	0.592695	18.727588	1.020357	9.344507	0.000000	0.000000
3368.183785	649.998871	194.509143	0.592699	18.726407	1.020363	9.343918	0.000000	0.000000
3368.203787	649.998871	194.502067	0.592701	18.725726	1.020367	9.343578	0.000000	0.000000
3368.223789	649.998871	194.486175	0.592707	18.724196	1.020376	9.342814	0.000000	0.000000
3368.243791	649.998871	194.491919	0.592705	18.724749	1.020372	9.343090	0.000000	0.000000
3368.263793	649.998871	194.476299	0.592710	18.723245	1.020381	9.342340	0.000000	0.000000
3368.283795	649.998871	194.474520	0.592711	18.723074	1.020382	9.342255	0.000000	0.000000
3368.303797	649.998871	194.464051	0.592714	18.722066	1.020387	9.341752	0.000000	0.000000
3368.323799	649.998871	194.454110	0.592717	18.721109	1.020393	9.341274	0.000000	0.000000
3368.343801	649.998871	194.480498	0.592709	18.723649	1.020379	9.342542	0.000000	0.000000
3368.363803	649.998871	194.453837	0.592718	18.721082	1.020393	9.341261	0.000000	0.000000
3368.383805	649.998871	194.452292	0.592718	18.720934	1.020394	9.341187	0.000000	0.000000
3368.403807	649.998871	194.459520	0.592716	18.721630	1.020390	9.341534	0.000000	0.000000
3368.423809	649.998871	194.444425	0.592721	18.720176	1.020398	9.340809	0.000000	0.000000
3368.443811	649.998871	194.453804	0.592718	18.721079	1.020393	9.341259	0.000000	0.000000
3368.463813	649.998871	194.439192	0.592722	18.719672	1.020400	9.340557	0.000000	0.000000
3368.483815	649.998871	194.442278	0.592721	18.719970	1.020399	9.340706	0.000000	0.000000
3368.503817	649.998871	194.428466	0.592726	18.718640	1.020406	9.340042	0.000000	0.000000
3368.523819	649.998871	194.418608	0.592729	18.717691	1.020411	9.339569	0.000000	0.000000
3368.543821	649.998871	194.421212	0.592728	18.717941	1.020410	9.339694	0.000000	0.000000
3368.563823	649.998871	194.404977	0.592734	18.716378	1.020419	9.338914	0.000000	0.000000
3368.583825	649.998871	194.405123	0.592734	18.716393	1.020419	9.338921	0.000000	0.000000
3368.603827	649.998871	194.396678	0.592737	18.715579	1.020423	9.338515	0.000000	0.000000
3368.623829	649.998871	194.394868	0.592737	18.715405	1.020424	9.338428	0.000000	0.000000
3368.643831	649.998871	194.404235	0.592734	18.716307	1.020419	9.338878	0.000000	0.000000
3368.663833	649.998871	194.388140	0.592740	18.714757	1.020428	9.338105	0.000000	0.000000
3368.683835	649.998871	194.391133	0.592739	18.715046	1.020426	9.338249	0.000000	0.000000
3368.703837	649.998871	194.376544	0.592743	18.713641	1.020434	9.337548	0.000000	0.000000
3368.723839	649.998871	194.380237	0.592742	18.713997	1.020432	9.337725	0.000000	0.000000
3368.743841	649.998871	194.383577	0.592741	18.714318	1.020430	9.337886	0.000000	0.000000
3368.763843	649.998871	194.378939	0.592743	18.713872	1.020432	9.337663	0.000000	0.000000
3368.783845	649.998871	194.365642	0.592747	18.712591	1.020440	9.337024	0.000000	0.000000
3368.803847	649.998871	194.363180	0.592748	18.712354	1.020441	9.336906	0.000000	0.000000
3368.823849	649.998871	194.372467	0.592745	18.713249	1.020436	9.337352	0.000000	0.000000
3368.843851	649.998871	194.358400	0.592750	18.711894	1.020443	9.336676	0.000000	0.000000
3368.863853	649.998871	194.366720	0.592747	18.712695	1.020439	9.337076	0.000000	0.000000
3368.883855	649.998871	194.365935	0.592747	18.712620	1.020439	9.337038	0.000000	0.000000
3368.903857	649.998871	194.354044	0.592751	18.711475	1.020446	9.336467	0.000000	0.000000
3368.923859	649.998871	194.359371	0.592749	18.711988	1.020443	9.336723	0.000000	0.000000
3368.943861	649.998871	194.356678	0.592750	18.711728	1.020444	9.336594	0.000000	0.000000
3368.963863	649.998871	194.352439	0.592752	18.711320	1.020447	9.336390	0.000000	0.000000
3368.983865	649.998871	194.337121	0.592757	18.709846	1.020455	9.335654	0.000000	0.000000
3369.003867	649.998871	194.345779	0.592754	18.710679	1.020450	9.336070	0.000000	0.000000
3369.023869	649.998871	194.337036	0.592757	18.709837	1.020455	9.335650	0.000000	0.000000
3369.043871	649.998871	194.324496	0.592761	18.708630	1.020461	9.335048	0.000000	0.000000
3369.063873	649.998871	194.325392	0.592761	18.708716	1.020461	9.335091	0.000000	0.000000
3369.083875	649.998871	194.322440	0.592762	18.708432	1.020462	9.334949	0.000000	0.000000
3369.103877	649.998871	194.316724	0.592764	18.707882	1.020465	9.334674	0.000000	0.000000
3369.123879	649.998871	194.308455	0.592766	18.707086	1.020470	9.334277	0.000000	0.000000
3369.143881	649.998871	194.320531	0.592762	18.708248	1.020463	9.334857	0.000000	0.000000
3369.163883	649.998871	194.301851	0.592769	18.706450	1.020473	9.333960	0.000000	0.000000
3369.183885	649.998871	194.295321	0.592771	18.705821	1.020477	9.333646	0.000000	0.000000
3369.203887	649.998871	194.307175	0.592767	18.706963	1.020471	9.334216	0.000000	0.000000
3369.223889	649.998871	194.288903	0.592773	18.705203	1.020480	9.333338	0.000000	0.000000
3369.243891	649.998871	194.274927	0.592778	18.703858	1.020488	9.332666	0.000000	0.000000
3369.263893	649.998871	194.279333	0.592776	18.704282	1.020485	9.332878	0.000000	0.000000
3369.283895	649.998871	194.264633	0.592781	18.702867	1.020493	9.332172	0.000000	0.000000
3369.303897	649.998871	194.280424	0.592776	18.704387	1.020485	9.332930	0.000000	0.000000
3369.323899	649.998871	194.270675	0.592779	18.703448	1.020490	9.332462	0.000000	0.000000
3369.343901	649.998871	194.263144	0.592782	18.702723	1.020494	9.332100	0.000000	0.000000
3369.363903	649.998871	194.271792	0.592779	18.703556	1.020489	9.332516	0.000000	0.000000
3369.383905	649.998871	194.248362	0.592786	18.701300	1.020502	9.331390	0.000000	0.000000
3369.403907	649.998871	194.255788	0.592784	18.702015	1.020498	9.331747	0.000000	0.000000
3369.423909	649.998871	194.245213	0.592788	18.700997	1.020503	9.331239	0.000000	0.000000
3369.443911	649.998871	194.239978	0.592789	18.700493	1.020506	9.330988	0.000000	0.000000
3369.463913	649.998871	194.226401	0.592794	18.699186	1.020513	9.330335	0.000000	0.000000
3369.483915	649.998871	194.247904	0.592787	18.701256	1.020502	9.331368	0.000000	0.000000
3369.503917	649.998871	194.231229	0.592792	18.699651	1.020511	9.330567	0.000000	0.000000
3369.523919	649.998871	194.230531	0.592792	18.699584	1.020511	9.330534	0.000000	0.000000
3369.543921	649.998871	194.220933	0.592796	18.698659	1.020516	9.330073	0.000000	0.000000
3369.563923	649.998871	194.216699	0.592797	18.698252	1.020519	9.329869	0.000000	0.000000
3369.583925	649.998871	194.228765	0.592793	18.699414	1.020512	9.330449	0.000000	0.000000
3369.603927	649.998871	194.214802	0.592798	18.698069	1.020520	9.329778	0.000000	0.000000
3369.623929	649.998871	194.208478	0.592800	18.697460	1.020523	9.329474	0.000000	0.000000
3369.643931	649.998871	194.207568	0.592800	18.697373	1.020523	9.329431	0.000000	0.000000
3369.663933	649.998871	194.212408	0.592799	18.697839	1.020521	9.329663	0.000000	0.000000
3369.683935	649.998871	194.200184	0.592803	18.696662	1.020527	9.329076	0.000000	0.000000
3369.703937	649.998871	194.195101	0.592804	18.696173	1.020530	9.328832	0.000000	0.000000
3369.723939	649.998871	194.189322	0.592806	18.695616	1.020533	9.328554	0.000000	0.000000
3369.743941	649.998871	194.184403	0.592808	18.695143	1.020536	9.328318	0.000000	0.000000
3369.763943	649.998871	194.179666	0.592810	18.694687	1.020538	9.328090	0.000000	0.000000
3369.783945	649.998871	194.178867	0.592810	18.694610	1.020539	9.328052	0.000000	0.000000
3369.803947	649.998871	194.177647	0.592810	18.694492	1.020539	9.327993	0.000000	0.000000
3369.823949	649.998871	194.179947	0.592809	18.694714	1.020538	9.328104	0.000000	0.000000
3369.843951	649.998871	194.171349	0.592812	18.693886	1.020543	9.327691	0.000000	0.000000
3369.863953	649.998871	194.156086	0.592817	18.692416	1.020551	9.326957	0.000000	0.000000
3369.883955	649.998871	194.156478	0.592817	18.692454	1.020550	9.326976	0.000000	0.000000
3369.903957	649.998871	194.151199	0.592819	18.691946	1.020553	9.326723	0.000000	0.000000
3369.923959	649.998871	194.160851	0.592816	18.692875	1.020548	9.327186	0.000000	0.000000
3369.943961	649.998871	194.148162	0.592820	18.691653	1.020555	9.326577	0.000000	0.000000
3369.963963	649.998871	194.151603	0.592819	18.691985	1.020553	9.326742	0.000000	0.000000
3369.983965	649.998871	194.142152	0.592822	18.691075	1.020558	9.326288	0.000000	0.000000
3370.003967	649.998871	194.148410	0.592820	18.691677	1.020555	9.326589	0.000000	0.000000
3370.023969	649.998871	194.148020	0.592820	18.691640	1.020555	9.326570	0.000000	0.000000
3370.043971	649.998871	194.155080	0.592818	18.692319	1.020551	9.326909	0.000000	0.000000
3370.063973	649.998871	194.137563	0.592824	18.690633	1.020561	9.326068	0.000000	0.000000
3370.083975	649.998871	194.138729	0.592823	18.690745	1.020560	9.326124	0.000000	0.000000
3370.103977	649.998871	194.121555	0.592829	18.689092	1.020569	9.325299	0.000000	0.000000
3370.123979	649.998871	194.131028	0.592826	18.690004	1.020564	9.325754	0.000000	0.000000
3370.143981	649.998871	194.131484	0.592826	18.690048	1.020564	9.325776	0.000000	0.000000
3370.163983	649.998871	194.134978	0.592825	18.690384	1.020562	9.325943	0.000000	0.000000
3370.183985	649.998871	194.120400	0.592829	18.688981	1.020570	9.325243	0.000000	0.000000
3370.203987	649.998871	194.125696	0.592828	18.689491	1.020567	9.325498	0.000000	0.000000
3370.223989	649.998871	194.123113	0.592829	18.689242	1.020568	9.325373	0.000000	0.000000
3370.243991	649.998871	194.119727	0.592830	18.688916	1.020570	9.325211	0.000000	0.000000
3370.263993	649.998871	194.121848	0.592829	18.689120	1.020569	9.325313	0.000000	0.000000
3370.283995	649.998871	194.116981	0.592831	18.688652	1.020571	9.325079	0.000000	0.000000
3370.303997	649.998871	194.119405	0.592830	18.688885	1.020570	9.325195	0.000000	0.000000
3370.323999	649.998871	194.102163	0.592836	18.687225	1.020579	9.324367	0.000000	0.000000
3370.344001	649.998871	194.083544	0.592842	18.685432	1.020589	9.323473	0.000000	0.000000
3370.364003	649.998871	194.088011	0.592840	18.685862	1.020587	9.323687	0.000000	0.000000
3370.384005	649.998871	194.068216	0.592847	18.683957	1.020597	9.322736	0.000000	0.000000
3370.404007	649.998871	194.085039	0.592841	18.685576	1.020588	9.323545	0.000000	0.000000
3370.424009	649.998871	194.083579	0.592842	18.685436	1.020589	9.323474	0.000000	0.000000
3370.444011	649.998871	194.063330	0.592849	18.683486	1.020600	9.322502	0.000000	0.000000
3370.464013	649.998871	194.073164	0.592845	18.684433	1.020595	9.322974	0.000000	0.000000
3370.484015	649.998871	194.073188	0.592845	18.684435	1.020595	9.322975	0.000000	0.000000
3370.504017	649.998871	194.057343	0.592851	18.682910	1.020603	9.322214	0.000000	0.000000
3370.524019	649.998871	194.072759	0.592845	18.684394	1.020595	9.322955	0.000000	0.000000
3370.544021	649.998871	194.050089	0.592853	18.682211	1.020607	9.321866	0.000000	0.000000
3370.564023	649.998871	194.033841	0.592858	18.680647	1.020616	9.321085	0.000000	0.000000
3370.584025	649.998871	194.034970	0.592858	18.680756	1.020615	9.321139	0.000000	0.000000
3370.604027	649.998871	194.030732	0.592860	18.680348	1.020617	9.320936	0.000000	0.000000
3370.624029	649.998871	194.014965	0.592865	18.678830	1.020626	9.320178	0.000000	0.000000
3370.644031	649.998871	194.008559	0.592867	18.678213	1.020629	9.319870	0.000000	0.000000
3370.664033	649.998871	194.006997	0.592867	18.678063	1.020630	9.319795	0.000000	0.000000
3370.684035	649.998871	193.999295	0.592870	18.677321	1.020634	9.319425	0.000000	0.000000
3370.704037	649.998871	193.983788	0.592875	18.675828	1.020642	9.318681	0.000000	0.000000
3370.724039	649.998871	193.629574	0.592994	18.641726	1.020830	9.301665	0.000000	0.000000
3370.744041	649.998871	193.313134	0.593100	18.611261	1.020998	9.286463	0.000000	0.000000
3370.764043	649.998871	193.226188	0.593129	18.602890	1.021044	9.282287	0.000000	0.000000
3370.784045	649.998871	193.193571	0.593140	18.599750	1.021061	9.280720	0.000000	0.000000
3370.804047	649.998871	193.111608	0.593168	18.591859	1.021105	9.276782	0.000000	0.000000
3370.824049	649.998871	193.070270	0.593182	18.587879	1.021127	9.274797	0.000000	0.000000
3370.844051	649.998871	193.048219	0.593189	18.585756	1.021139	9.273737	0.000000	0.000000
3370.864053	649.998871	193.045344	0.593190	18.585479	1.021140	9.273599	0.000000	0.000000
3370.884055	649.998871	193.042107	0.593191	18.585168	1.021142	9.273444	0.000000	0.000000
3370.904057	649.998871	193.041051	0.593192	18.585066	1.021142	9.273393	0.000000	0.000000
3370.924059	649.998871	193.035959	0.593193	18.584576	1.021145	9.273148	0.000000	0.000000
3370.944061	649.998871	193.022825	0.593198	18.583311	1.021152	9.272517	0.000000	0.000000
3370.964063	649.998871	193.011173	0.593202	18.582190	1.021158	9.271958	0.000000	0.000000
3370.984065	649.998871	193.012283	0.593201	18.582296	1.021158	9.272011	0.000000	0.000000
3371.004067	649.998871	192.990163	0.593209	18.580167	1.021169	9.270948	0.000000	0.000000
3371.024069	649.998871	192.998515	0.593206	18.580971	1.021165	9.271350	0.000000	0.000000
3371.044071	649.998871	192.979123	0.593212	18.579104	1.021175	9.270418	0.000000	0.000000
3371.064073	649.998951	192.974011	0.593214	18.578612	1.021178	9.270172	0.000000	0.000000
3371.084075	649.998871	192.967689	0.593216	18.578003	1.021181	9.269869	0.000000	0.000000
3371.104077	649.998951	192.964824	0.593217	18.577727	1.021183	9.269731	0.000000	0.000000
3371.124079	649.998951	192.955574	0.593220	18.576837	1.021188	9.269287	0.000000	0.000000
3371.144081	649.998951	192.936946	0.593227	18.575043	1.021198	9.268392	0.000000	0.000000
3371.164083	649.998951	192.951706	0.593222	18.576464	1.021190	9.269101	0.000000	0.000000
3371.184085	649.998951	192.944499	0.593224	18.575771	1.021194	9.268755	0.000000	0.000000
3371.204087	649.998951	192.932961	0.593228	18.574660	1.021200	9.268200	0.000000	0.000000
3371.224089	649.998951	192.921010	0.593232	18.573509	1.021206	9.267626	0.000000	0.000000
3371.244091	649.998951	192.917804	0.593233	18.573201	1.021208	9.267472	0.000000	0.000000
3371.264093	649.998951	192.914442	0.593234	18.572877	1.021210	9.267311	0.000000	0.000000
3371.284095	649.998951	192.880598	0.593245	18.569619	1.021228	9.265685	0.000000	0.000000
3371.304097	649.998951	192.878143	0.593246	18.569382	1.021229	9.265567	0.000000	0.000000
3371.324099	649.998951	192.824467	0.593264	18.564214	1.021257	9.262989	0.000000	0.000000
3371.344101	649.998951	192.774064	0.593281	18.559362	1.021284	9.260567	0.000000	0.000000
3371.364103	649.998951	192.761424	0.593285	18.558145	1.021291	9.259960	0.000000	0.000000
3371.384105	649.998951	192.740823	0.593292	18.556162	1.021302	9.258970	0.000000	0.000000
3371.404107	649.998951	192.738935	0.593293	18.555980	1.021303	9.258880	0.000000	0.000000
3371.424109	649.998951	192.732040	0.593295	18.555316	1.021306	9.258549	0.000000	0.000000
3371.444111	649.998951	192.707730	0.593303	18.552976	1.021319	9.257381	0.000000	0.000000
3371.464113	649.998951	192.693263	0.593308	18.551583	1.021327	9.256686	0.000000	0.000000
3371.484115	649.998951	192.687801	0.593310	18.551057	1.021330	9.256423	0.000000	0.000000
3371.504117	649.998951	192.678138	0.593313	18.550127	1.021335	9.255959	0.000000	0.000000
3371.524119	649.998951	192.676312	0.593314	18.549951	1.021336	9.255871	0.000000	0.000000
3371.544121	649.998951	192.666046	0.593317	18.548962	1.021341	9.255378	0.000000	0.000000
3371.564123	649.998951	192.641915	0.593326	18.546639	1.021354	9.254219	0.000000	0.000000
3371.584125	649.998951	192.613705	0.593335	18.543923	1.021369	9.252864	0.000000	0.000000
3371.604127	649.998951	192.602039	0.593339	18.542800	1.021375	9.252303	0.000000	0.000000
3371.624129	649.998951	192.605537	0.593338	18.543137	1.021374	9.252472	0.000000	0.000000
3371.644131	649.998951	192.601140	0.593339	18.542714	1.021376	9.252260	0.000000	0.000000
3371.664133	649.998951	192.616311	0.593334	18.544174	1.021368	9.252989	0.000000	0.000000
3371.684135	649.998951	192.592596	0.593342	18.541891	1.021380	9.251850	0.000000	0.000000
3371.704137	649.998951	192.584234	0.593345	18.541086	1.021385	9.251448	0.000000	0.000000
3371.724139	649.998951	192.520529	0.593366	18.534953	1.021419	9.248388	0.000000	0.000000
3371.744141	649.998951	192.505809	0.593371	18.533536	1.021426	9.247681	0.000000	0.000000
3371.764143	649.998951	192.493653	0.593375	18.532365	1.021433	9.247097	0.000000	0.000000
3371.784145	649.998951	192.489857	0.593377	18.532000	1.021435	9.246914	0.000000	0.000000
3371.804147	649.998951	192.445220	0.593392	18.527702	1.021459	9.244770	0.000000	0.000000
3371.824149	649.998951	192.412097	0.593403	18.524513	1.021476	9.243179	0.000000	0.000000
3371.844151	649.998951	192.404919	0.593405	18.523822	1.021480	9.242834	0.000000	0.000000
3371.864153	649.998951	192.395041	0.593408	18.522871	1.021485	9.242360	0.000000	0.000000
3371.884155	649.998951	192.402588	0.593406	18.523598	1.021481	9.242722	0.000000	0.000000
3371.904157	649.998951	192.400550	0.593407	18.523402	1.021482	9.242624	0.000000	0.000000
3371.924159	649.998951	192.400708	0.593407	18.523417	1.021482	9.242632	0.000000	0.000000
3371.944161	649.998951	192.385273	0.593412	18.521931	1.021490	9.241890	0.000000	0.000000
3371.964163	649.998951	192.381223	0.593413	18.521541	1.021493	9.241696	0.000000	0.000000
3371.984165	649.998951	192.370603	0.593417	18.520519	1.021498	9.241186	0.000000	0.000000
3372.004167	649.998951	192.364908	0.593419	18.519970	1.021501	9.240912	0.000000	0.000000
3372.024169	649.998951	192.356523	0.593421	18.519163	1.021506	9.240509	0.000000	0.000000
3372.044171	649.998951	192.360720	0.593420	18.519567	1.021503	9.240711	0.000000	0.000000
3372.064173	649.998951	192.354407	0.593422	18.518959	1.021507	9.240408	0.000000	0.000000
3372.084175	649.998951	192.297048	0.593441	18.513437	1.021537	9.237652	0.000000	0.000000
3372.104177	649.998951	192.267237	0.593451	18.510567	1.021553	9.236220	0.000000	0.000000
3372.124179	649.998951	192.257714	0.593454	18.509650	1.021558	9.235763	0.000000	0.000000
3372.144181	649.998951	192.266409	0.593452	18.510487	1.021554	9.236180	0.000000	0.000000
3372.164183	649.998951	192.254683	0.593455	18.509358	1.021560	9.235617	0.000000	0.000000
3372.184185	649.998951	192.244943	0.593459	18.508421	1.021565	9.235149	0.000000	0.000000
3372.204187	649.998951	192.264541	0.593452	18.510308	1.021554	9.236091	0.000000	0.000000
3372.224189	649.998951	192.252364	0.593456	18.509135	1.021561	9.235506	0.000000	0.000000
3372.244191	649.998951	192.261718	0.593453	18.510036	1.021556	9.235955	0.000000	0.000000
3372.264193	649.998951	192.271382	0.593450	18.510966	1.021551	9.236419	0.000000	0.000000
3372.284195	649.998951	192.268417	0.593451	18.510681	1.021552	9.236277	0.000000	0.000000
3372.304197	649.998951	192.240450	0.593460	18.507988	1.021567	9.234933	0.000000	0.000000
3372.324199	649.998951	192.245105	0.593459	18.508436	1.021565	9.235157	0.000000	0.000000
3372.344201	649.998951	192.241468	0.593460	18.508086	1.021567	9.234982	0.000000	0.000000
3372.364203	649.998951	192.227554	0.593465	18.506747	1.021574	9.234314	0.000000	0.000000
3372.384205	649.998951	192.227542	0.593465	18.506745	1.021574	9.234313	0.000000	0.000000
3372.404207	649.998951	192.221828	0.593467	18.506195	1.021577	9.234039	0.000000	0.000000
3372.424209	649.998951	192.207205	0.593471	18.504787	1.021585	9.233336	0.000000	0.000000
3372.444211	649.998951	192.194232	0.593476	18.503539	1.021592	9.232713	0.000000	0.000000
3372.464213	649.998951	192.191344	0.593477	18.503260	1.021593	9.232574	0.000000	0.000000
3372.484215	649.998951	192.175791	0.593482	18.501763	1.021602	9.231827	0.000000	0.000000
3372.504217	649.998951	192.178070	0.593481	18.501982	1.021600	9.231937	0.000000	0.000000
3372.524219	649.998951	192.164633	0.593486	18.500689	1.021608	9.231291	0.000000	0.000000
3372.544221	649.998951	192.144671	0.593492	18.498767	1.021618	9.230332	0.000000	0.000000
3372.564223	649.998951	192.149506	0.593491	18.499232	1.021616	9.230564	0.000000	0.000000
3372.584225	649.998951	192.142178	0.593493	18.498527	1.021619	9.230212	0.000000	0.000000
3372.604227	649.998951	192.155427	0.593489	18.499803	1.021612	9.230849	0.000000	0.000000
3372.624229	649.998951	192.155053	0.593489	18.499767	1.021613	9.230831	0.000000	0.000000
3372.644231	649.998951	192.163849	0.593486	18.500613	1.021608	9.231253	0.000000	0.000000
3372.664233	649.998951	192.136644	0.593495	18.497994	1.021622	9.229947	0.000000	0.000000
3372.684235	649.998951	192.137180	0.593495	18.498046	1.021622	9.229972	0.000000	0.000000
3372.704237	649.998951	192.141172	0.593494	18.498430	1.021620	9.230164	0.000000	0.000000
3372.724239	649.998951	192.130688	0.593497	18.497421	1.021626	9.229661	0.000000	0.000000
3372.744241	649.998951	192.137358	0.593495	18.498063	1.021622	9.229981	0.000000	0.000000
3372.764243	649.998951	192.111928	0.593503	18.495615	1.021635	9.228759	0.000000	0.000000
3372.784245	649.998951	192.130107	0.593497	18.497365	1.021626	9.229633	0.000000	0.000000
3372.804247	649.998951	192.116659	0.593502	18.496070	1.021633	9.228987	0.000000	0.000000
3372.824249	649.998951	192.117940	0.593501	18.496193	1.021632	9.229048	0.000000	0.000000
3372.844251	649.998951	192.118985	0.593501	18.496294	1.021632	9.229098	0.000000	0.000000
3372.864253	649.998951	192.125541	0.593499	18.496925	1.021628	9.229413	0.000000	0.000000
3372.884255	649.998951	192.106889	0.593505	18.495129	1.021638	9.228517	0.000000	0.000000
3372.904257	649.998951	192.135493	0.593495	18.497883	1.021623	9.229891	0.000000	0.000000
3372.924259	649.998951	192.118525	0.593501	18.496250	1.021632	9.229076	0.000000	0.000000
3372.944261	649.998951	192.113886	0.593503	18.495803	1.021634	9.228853	0.000000	0.000000
3372.964263	649.998951	192.130528	0.593497	18.497405	1.021626	9.229653	0.000000	0.000000
3372.984265	649.998951	192.115740	0.593502	18.495982	1.021633	9.228942	0.000000	0.000000
3373.004267	649.998951	192.085784	0.593512	18.493098	1.021649	9.227503	0.000000	0.000000
3373.024269	649.998951	192.072708	0.593517	18.491839	1.021656	9.226875	0.000000	0.000000
3373.044271	649.998951	192.050802	0.593524	18.489730	1.021668	9.225823	0.000000	0.000000
3373.064273	649.999032	192.043036	0.593527	18.488982	1.021672	9.225450	0.000000	0.000000
3373.084275	649.998951	192.043878	0.593526	18.489063	1.021672	9.225490	0.000000	0.000000
3373.104277	649.998951	192.035856	0.593529	18.488291	1.021676	9.225105	0.000000	0.000000
3373.124279	649.998951	192.036960	0.593529	18.488397	1.021675	9.225158	0.000000	0.000000
3373.144281	649.999032	192.044158	0.593526	18.489090	1.021672	9.225504	0.000000	0.000000
3373.164283	649.999032	192.022304	0.593534	18.486986	1.021683	9.224454	0.000000	0.000000
3373.184285	649.999032	192.021182	0.593534	18.486878	1.021684	9.224400	0.000000	0.000000
3373.204287	649.999032	192.029108	0.593531	18.487641	1.021680	9.224781	0.000000	0.000000
3373.224289	649.999032	192.023053	0.593533	18.487058	1.021683	9.224490	0.000000	0.000000
3373.244291	649.999032	192.027864	0.593532	18.487521	1.021680	9.224721	0.000000	0.000000
3373.264293	649.999032	192.018916	0.593535	18.486660	1.021685	9.224291	0.000000	0.000000
3373.284295	649.999032	192.014506	0.593536	18.486235	1.021687	9.224079	0.000000	0.000000
3373.304297	649.999032	192.012228	0.593537	18.486016	1.021688	9.223970	0.000000	0.000000
3373.324299	649.999032	192.016373	0.593536	18.486415	1.021686	9.224169	0.000000	0.000000
3373.344301	649.999032	192.006050	0.593539	18.485421	1.021692	9.223673	0.000000	0.000000
3373.364303	649.999113	192.008241	0.593538	18.485632	1.021691	9.223778	0.000000	0.000000
3373.384305	649.999113	192.010242	0.593538	18.485825	1.021690	9.223874	0.000000	0.000000
3373.404307	649.999032	192.002701	0.593540	18.485099	1.021694	9.223512	0.000000	0.000000
3373.424309	649.999032	191.999284	0.593541	18.484770	1.021695	9.223348	0.000000	0.000000
3373.444311	649.999113	192.011447	0.593537	18.485941	1.021689	9.223932	0.000000	0.000000
3373.464313	649.999113	192.015820	0.593536	18.486362	1.021687	9.224142	0.000000	0.000000
3373.484315	649.999113	192.021098	0.593534	18.486870	1.021684	9.224396	0.000000	0.000000
3373.504317	649.999113	192.015764	0.593536	18.486356	1.021687	9.224140	0.000000	0.000000
3373.524319	649.999113	192.002396	0.593540	18.485069	1.021694	9.223498	0.000000	0.000000
3373.544321	649.999193	191.998231	0.593542	18.484668	1.021696	9.223297	0.000000	0.000000
3373.564323	649.999113	191.998412	0.593542	18.484686	1.021696	9.223306	0.000000	0.000000
3373.584325	649.999113	191.999176	0.593541	18.484759	1.021696	9.223343	0.000000	0.000000
3373.604327	649.999113	191.992661	0.593544	18.484132	1.021699	9.223030	0.000000	0.000000
3373.624329	649.999113	191.996501	0.593542	18.484502	1.021697	9.223214	0.000000	0.000000
3373.644331	649.999113	192.000209	0.593541	18.484859	1.021695	9.223392	0.000000	0.000000
3373.664333	649.999193	191.992388	0.593544	18.484106	1.021699	9.223017	0.000000	0.000000
3373.684335	649.999193	191.986697	0.593546	18.483558	1.021702	9.222743	0.000000	0.000000
3373.704337	649.999193	191.979393	0.593548	18.482855	1.021706	9.222393	0.000000	0.000000
3373.724339	649.999193	191.977795	0.593549	18.482701	1.021707	9.222316	0.000000	0.000000
3373.744341	649.999193	191.975405	0.593549	18.482471	1.021708	9.222201	0.000000	0.000000
3373.764343	649.999193	191.973095	0.593550	18.482249	1.021710	9.222090	0.000000	0.000000
3373.784345	649.999274	191.964262	0.593553	18.481398	1.021714	9.221666	0.000000	0.000000
3373.804347	649.999193	191.973510	0.593550	18.482288	1.021709	9.222110	0.000000	0.000000
3373.824349	649.999193	191.963500	0.593553	18.481325	1.021715	9.221629	0.000000	0.000000
3373.844351	649.999274	191.967360	0.593552	18.481696	1.021713	9.221814	0.000000	0.000000
3373.864353	649.999193	191.973644	0.593550	18.482301	1.021709	9.222116	0.000000	0.000000
3373.884355	649.999274	191.962385	0.593554	18.481217	1.021715	9.221575	0.000000	0.000000
3373.904357	649.999274	191.957594	0.593556	18.480756	1.021718	9.221345	0.000000	0.000000
3373.924359	649.999274	191.950918	0.593558	18.480113	1.021721	9.221025	0.000000	0.000000
3373.944361	649.999274	191.957808	0.593555	18.480777	1.021718	9.221356	0.000000	0.000000
3373.964363	649.999274	191.948433	0.593559	18.479874	1.021723	9.220905	0.000000	0.000000
3373.984365	649.999274	191.949635	0.593558	18.479990	1.021722	9.220963	0.000000	0.000000
3374.004367	649.999274	191.940165	0.593561	18.479078	1.021727	9.220508	0.000000	0.000000
3374.024369	649.999274	191.949079	0.593558	18.479936	1.021722	9.220936	0.000000	0.000000
3374.044371	649.999274	191.948469	0.593559	18.479878	1.021723	9.220907	0.000000	0.000000
3374.064373	649.999274	191.943863	0.593560	18.479434	1.021725	9.220686	0.000000	0.000000
3374.084375	649.999274	191.945867	0.593559	18.479627	1.021724	9.220782	0.000000	0.000000
3374.104377	649.999274	191.945867	0.593559	18.479627	1.021724	9.220782	0.000000	0.000000
3374.124379	649.999274	191.947725	0.593559	18.479806	1.021723	9.220871	0.000000	0.000000
3374.144381	649.999274	191.950568	0.593558	18.480080	1.021722	9.221008	0.000000	0.000000
3374.164383	649.999274	191.943351	0.593560	18.479385	1.021725	9.220661	0.000000	0.000000
3374.184385	649.999355	191.946249	0.593559	18.479664	1.021724	9.220800	0.000000	0.000000
3374.204387	649.999355	191.938028	0.593562	18.478872	1.021728	9.220405	0.000000	0.000000
3374.224389	649.999355	191.925009	0.593567	18.477619	1.021735	9.219780	0.000000	0.000000
3374.244391	649.999435	191.927454	0.593566	18.477854	1.021734	9.219897	0.000000	0.000000
3374.264393	649.999355	191.920889	0.593568	18.477222	1.021737	9.219582	0.000000	0.000000
3374.284395	649.999355	191.929230	0.593565	18.478025	1.021733	9.219983	0.000000	0.000000
3374.304397	649.999435	191.924748	0.593567	18.477594	1.021736	9.219767	0.000000	0.000000
3374.324399	649.999355	191.927224	0.593566	18.477832	1.021734	9.219886	0.000000	0.000000
3374.344401	649.999435	191.926754	0.593566	18.477787	1.021734	9.219864	0.000000	0.000000
3374.364403	649.999435	191.922430	0.593567	18.477371	1.021737	9.219656	0.000000	0.000000
3374.384405	649.999355	191.916672	0.593569	18.476816	1.021740	9.219379	0.000000	0.000000
3374.404407	649.999435	191.905694	0.593573	18.475759	1.021746	9.218852	0.000000	0.000000
3374.424409	649.999435	191.920880	0.593568	18.477221	1.021738	9.219582	0.000000	0.000000
3374.444411	649.999355	191.917917	0.593569	18.476936	1.021739	9.219439	0.000000	0.000000
3374.464413	649.999435	191.912811	0.593571	18.476445	1.021742	9.219194	0.000000	0.000000
3374.484415	649.999435	191.910266	0.593572	18.476200	1.021743	9.219072	0.000000	0.000000
3374.504417	649.999355	191.905967	0.593573	18.475786	1.021745	9.218865	0.000000	0.000000
3374.524419	649.999435	191.914050	0.593570	18.476564	1.021741	9.219254	0.000000	0.000000
3374.544421	649.999435	191.914450	0.593570	18.476602	1.021741	9.219273	0.000000	0.000000
3374.564423	649.999435	191.912588	0.593571	18.476423	1.021742	9.219183	0.000000	0.000000
3374.584425	649.999435	191.915501	0.593570	18.476704	1.021740	9.219323	0.000000	0.000000
3374.604427	649.999435	191.899444	0.593575	18.475158	1.021749	9.218552	0.000000	0.000000
3374.624429	649.999516	191.909358	0.593572	18.476112	1.021744	9.219028	0.000000	0.000000
3374.644431	649.999435	191.909374	0.593572	18.476114	1.021744	9.219029	0.000000	0.000000
3374.664433	649.999435	191.894928	0.593577	18.474723	1.021751	9.218335	0.000000	0.000000
3374.684435	649.999516	191.902613	0.593574	18.475463	1.021747	9.218704	0.000000	0.000000
3374.704437	649.999435	191.904388	0.593574	18.475634	1.021746	9.218789	0.000000	0.000000
3374.724439	649.999435	191.908302	0.593572	18.476011	1.021744	9.218977	0.000000	0.000000
3374.744441	649.999516	191.897212	0.593576	18.474943	1.021750	9.218445	0.000000	0.000000
3374.764443	649.999516	191.904066	0.593574	18.475603	1.021747	9.218774	0.000000	0.000000
3374.784445	649.999435	191.895157	0.593577	18.474745	1.021751	9.218346	0.000000	0.000000
3374.804447	649.999435	191.895197	0.593577	18.474749	1.021751	9.218348	0.000000	0.000000
3374.824449	649.999516	191.881351	0.593581	18.473416	1.021759	9.217683	0.000000	0.000000
3374.844451	649.999516	191.882960	0.593581	18.473571	1.021758	9.217760	0.000000	0.000000
3374.864453	649.999435	191.881548	0.593581	18.473435	1.021758	9.217692	0.000000	0.000000
3374.884455	649.999435	191.883211	0.593581	18.473595	1.021758	9.217772	0.000000	0.000000
3374.904457	649.999516	191.876922	0.593583	18.472989	1.021761	9.217470	0.000000	0.000000
3374.924459	649.999435	191.879205	0.593582	18.473209	1.021760	9.217580	0.000000	0.000000
3374.944461	649.999435	191.880912	0.593581	18.473374	1.021759	9.217662	0.000000	0.000000
3374.964463	649.999435	191.886531	0.593580	18.473915	1.021756	9.217932	0.000000	0.000000
3374.984465	649.999516	191.886033	0.593580	18.473867	1.021756	9.217908	0.000000	0.000000
3375.004467	649.999435	191.876919	0.593583	18.472989	1.021761	9.217470	0.000000	0.000000
3375.024469	649.999435	191.884635	0.593580	18.473732	1.021757	9.217840	0.000000	0.000000
3375.044471	649.999435	191.892483	0.593578	18.474488	1.021753	9.218218	0.000000	0.000000
3375.064473	649.999435	191.888056	0.593579	18.474061	1.021755	9.218005	0.000000	0.000000
3375.084475	649.999435	191.884210	0.593580	18.473691	1.021757	9.217820	0.000000	0.000000
3375.104477	649.999516	191.891025	0.593578	18.474347	1.021754	9.218147	0.000000	0.000000
3375.124479	649.999516	191.890556	0.593578	18.474302	1.021754	9.218125	0.000000	0.000000
3375.144481	649.999435	191.895827	0.593576	18.474809	1.021751	9.218378	0.000000	0.000000
3375.164483	649.999516	191.883979	0.593580	18.473669	1.021757	9.217809	0.000000	0.000000
3375.184485	649.999516	191.875376	0.593583	18.472841	1.021762	9.217396	0.000000	0.000000
3375.204487	649.999435	191.874916	0.593583	18.472796	1.021762	9.217374	0.000000	0.000000
3375.224489	649.999516	191.876706	0.593583	18.472969	1.021761	9.217460	0.000000	0.000000
3375.244491	649.999516	191.880383	0.593582	18.473323	1.021759	9.217636	0.000000	0.000000
3375.264493	649.999435	191.877679	0.593582	18.473062	1.021761	9.217506	0.000000	0.000000
3375.284495	649.999516	191.884243	0.593580	18.473694	1.021757	9.217822	0.000000	0.000000
3375.304497	649.999516	191.872353	0.593584	18.472550	1.021763	9.217251	0.000000	0.000000
3375.324499	649.999435	191.881203	0.593581	18.473402	1.021759	9.217676	0.000000	0.000000
3375.344501	649.999435	191.865100	0.593587	18.471851	1.021767	9.216902	0.000000	0.000000
3375.364503	649.999516	191.854631	0.593590	18.470843	1.021773	9.216399	0.000000	0.000000
3375.384505	649.999435	191.872279	0.593584	18.472542	1.021763	9.217247	0.000000	0.000000
3375.404507	649.999516	191.876204	0.593583	18.472920	1.021761	9.217435	0.000000	0.000000
3375.424509	649.999516	191.874218	0.593584	18.472729	1.021762	9.217340	0.000000	0.000000
3375.444511	649.999435	191.869272	0.593585	18.472253	1.021765	9.217102	0.000000	0.000000
3375.464513	649.999435	191.873146	0.593584	18.472626	1.021763	9.217289	0.000000	0.000000
3375.484515	649.999516	191.876127	0.593583	18.472913	1.021761	9.217432	0.000000	0.000000
3375.504517	649.999516	191.881292	0.593581	18.473410	1.021759	9.217680	0.000000	0.000000
3375.524519	649.999435	191.881987	0.593581	18.473477	1.021758	9.217713	0.000000	0.000000
3375.544521	649.999435	191.874493	0.593584	18.472756	1.021762	9.217353	0.000000	0.000000
3375.564523	649.999516	191.863175	0.593587	18.471666	1.021768	9.216810	0.000000	0.000000
3375.584525	649.999516	191.875119	0.593583	18.472816	1.021762	9.217383	0.000000	0.000000
3375.604527	649.999435	191.870203	0.593585	18.472343	1.021764	9.217147	0.000000	0.000000
3375.624529	649.999516	191.864613	0.593587	18.471804	1.021768	9.216879	0.000000	0.000000
3375.644531	649.999516	191.849050	0.593592	18.470306	1.021776	9.216131	0.000000	0.000000
3375.664533	649.999435	191.850781	0.593592	18.470473	1.021775	9.216214	0.000000	0.000000
3375.684535	649.999516	191.866115	0.593586	18.471949	1.021767	9.216951	0.000000	0.000000
3375.704537	649.999516	191.863722	0.593587	18.471719	1.021768	9.216836	0.000000	0.000000
3375.724539	649.999435	191.853831	0.593590	18.470766	1.021773	9.216361	0.000000	0.000000
3375.744541	649.999516	191.866424	0.593586	18.471979	1.021767	9.216966	0.000000	0.000000
3375.764543	649.999516	191.853350	0.593591	18.470720	1.021774	9.216338	0.000000	0.000000
3375.784545	649.999435	191.845005	0.593593	18.469917	1.021778	9.215937	0.000000	0.000000
3375.804547	649.999516	191.871800	0.593585	18.472496	1.021764	9.217224	0.000000	0.000000
3375.824549	649.999516	191.853705	0.593591	18.470754	1.021773	9.216355	0.000000	0.000000
3375.844551	649.999435	191.844172	0.593594	18.469836	1.021778	9.215897	0.000000	0.000000
3375.864553	649.999516	191.851064	0.593591	18.470500	1.021775	9.216228	0.000000	0.000000
3375.884555	649.999516	191.854582	0.593590	18.470839	1.021773	9.216397	0.000000	0.000000
3375.904557	649.999435	191.852302	0.593591	18.470619	1.021774	9.216287	0.000000	0.000000
3375.924559	649.999516	191.846180	0.593593	18.470030	1.021777	9.215993	0.000000	0.000000
3375.944561	649.999516	191.842302	0.593594	18.469656	1.021779	9.215807	0.000000	0.000000
3375.964563	649.999435	191.846602	0.593593	18.470070	1.021777	9.216013	0.000000	0.000000
3375.984565	649.999516	191.841746	0.593595	18.469603	1.021780	9.215780	0.000000	0.000000
3376.004567	649.999516	191.843213	0.593594	18.469744	1.021779	9.215851	0.000000	0.000000
3376.024569	649.999435	191.851328	0.593591	18.470525	1.021775	9.216240	0.000000	0.000000
3376.044571	649.999516	191.838907	0.593596	18.469329	1.021781	9.215644	0.000000	0.000000
3376.064573	649.999516	191.835569	0.593597	18.469008	1.021783	9.215483	0.000000	0.000000
3376.084575	649.999435	191.833188	0.593597	18.468779	1.021784	9.215369	0.000000	0.000000
3376.104577	649.999516	191.838245	0.593596	18.469266	1.021782	9.215612	0.000000	0.000000
3376.124579	649.999516	191.847573	0.593593	18.470164	1.021777	9.216060	0.000000	0.000000
3376.144581	649.999435	191.830524	0.593598	18.468522	1.021786	9.215241	0.000000	0.000000
3376.164583	649.999516	191.821944	0.593601	18.467696	1.021790	9.214829	0.000000	0.000000
3376.184585	649.999516	191.835654	0.593597	18.469016	1.021783	9.215488	0.000000	0.000000
3376.204587	649.999516	191.829740	0.593599	18.468447	1.021786	9.215203	0.000000	0.000000
3376.224589	649.999516	191.826185	0.593600	18.468105	1.021788	9.215033	0.000000	0.000000
3376.244591	649.999516	191.823857	0.593601	18.467881	1.021789	9.214921	0.000000	0.000000
3376.264593	649.999435	191.813960	0.593604	18.466928	1.021794	9.214445	0.000000	0.000000
3376.284595	649.999516	191.825688	0.593600	18.468057	1.021788	9.215009	0.000000	0.000000
3376.304597	649.999516	191.814588	0.593604	18.466988	1.021794	9.214476	0.000000	0.000000
3376.324599	649.999435	191.772018	0.593618	18.462890	1.021817	9.212431	0.000000	0.000000
3376.344601	649.999516	191.765901	0.593620	18.462301	1.021820	9.212137	0.000000	0.000000
3376.364603	649.999516	191.761942	0.593621	18.461920	1.021822	9.211947	0.000000	0.000000
3376.384605	649.999435	191.759967	0.593622	18.461730	1.021823	9.211852	0.000000	0.000000
3376.404607	649.999516	191.766753	0.593620	18.462383	1.021820	9.212178	0.000000	0.000000
3376.424609	649.999516	191.749791	0.593625	18.460750	1.021829	9.211363	0.000000	0.000000
3376.444611	649.999516	191.748882	0.593626	18.460662	1.021829	9.211319	0.000000	0.000000
3376.464613	649.999435	191.755464	0.593623	18.461296	1.021825	9.211635	0.000000	0.000000
3376.484615	649.999516	191.759870	0.593622	18.461720	1.021823	9.211847	0.000000	0.000000
3376.504617	649.999516	191.755783	0.593623	18.461327	1.021825	9.211651	0.000000	0.000000
3376.524619	649.999516	191.757185	0.593623	18.461462	1.021825	9.211718	0.000000	0.000000
3376.544621	649.999516	191.752075	0.593625	18.460970	1.021827	9.211473	0.000000	0.000000
3376.564623	649.999435	191.745747	0.593627	18.460360	1.021831	9.211169	0.000000	0.000000
3376.584625	649.999516	191.754118	0.593624	18.461166	1.021826	9.211571	0.000000	0.000000
3376.604627	649.999516	191.743704	0.593628	18.460164	1.021832	9.211070	0.000000	0.000000
3376.624629	649.999516	191.757550	0.593623	18.461497	1.021824	9.211736	0.000000	0.000000
3376.644631	649.999435	191.753922	0.593624	18.461148	1.021826	9.211561	0.000000	0.000000
3376.664633	649.999516	191.750716	0.593625	18.460839	1.021828	9.211407	0.000000	0.000000
3376.684635	649.999516	191.736599	0.593630	18.459480	1.021836	9.210729	0.000000	0.000000
3376.704637	649.999435	191.739098	0.593629	18.459720	1.021834	9.210849	0.000000	0.000000
3376.724639	649.999516	191.755275	0.593624	18.461278	1.021826	9.211626	0.000000	0.000000
3376.744641	649.999516	191.748286	0.593626	18.460605	1.021829	9.211290	0.000000	0.000000
3376.764643	649.999516	191.738110	0.593629	18.459625	1.021835	9.210802	0.000000	0.000000
3376.784645	649.999516	191.740725	0.593629	18.459877	1.021833	9.210927	0.000000	0.000000
3376.804647	649.999516	191.737163	0.593630	18.459534	1.021835	9.210756	0.000000	0.000000
3376.824649	649.999516	191.729629	0.593632	18.458809	1.021839	9.210394	0.000000	0.000000
3376.844651	649.999516	191.735228	0.593630	18.459348	1.021836	9.210663	0.000000	0.000000
3376.864653	649.999516	191.722603	0.593635	18.458132	1.021843	9.210057	0.000000	0.000000
3376.884655	649.999435	191.734055	0.593631	18.459235	1.021837	9.210607	0.000000	0.000000
3376.904657	649.999516	191.728008	0.593633	18.458653	1.021840	9.210316	0.000000	0.000000
3376.924659	649.999516	191.718338	0.593636	18.457722	1.021845	9.209852	0.000000	0.000000
3376.944661	649.999435	191.713790	0.593637	18.457284	1.021847	9.209633	0.000000	0.000000
3376.964663	649.999516	191.715842	0.593637	18.457481	1.021847	9.209732	0.000000	0.000000
3376.984665	649.999516	191.724844	0.593634	18.458348	1.021842	9.210164	0.000000	0.000000
3377.004667	649.999435	191.715349	0.593637	18.457434	1.021847	9.209708	0.000000	0.000000
3377.024669	649.999516	191.715590	0.593637	18.457457	1.021847	9.209720	0.000000	0.000000
3377.044671	649.999516	191.714747	0.593637	18.457376	1.021847	9.209679	0.000000	0.000000
3377.064673	649.999516	191.706715	0.593640	18.456603	1.021851	9.209294	0.000000	0.000000
3377.084675	649.999516	191.716945	0.593636	18.457588	1.021846	9.209785	0.000000	0.000000
3377.104677	649.999516	191.712593	0.593638	18.457169	1.021848	9.209576	0.000000	0.000000
3377.124679	649.999516	191.717962	0.593636	18.457685	1.021845	9.209834	0.000000	0.000000
3377.144681	649.999516	191.704106	0.593641	18.456351	1.021853	9.209168	0.000000	0.000000
3377.164683	649.999516	191.710143	0.593639	18.456933	1.021850	9.209458	0.000000	0.000000
3377.184685	649.999435	191.709436	0.593639	18.456865	1.021850	9.209424	0.000000	0.000000
3377.204687	649.999516	191.708076	0.593639	18.456734	1.021851	9.209359	0.000000	0.000000
3377.224689	649.999516	191.723528	0.593634	18.458221	1.021842	9.210101	0.000000	0.000000
3377.244691	649.999516	191.706299	0.593640	18.456563	1.021852	9.209273	0.000000	0.000000
3377.264693	649.999435	191.708388	0.593639	18.456764	1.021850	9.209374	0.000000	0.000000
3377.284695	649.999516	191.695210	0.593644	18.455495	1.021857	9.208741	0.000000	0.000000
3377.304697	649.999516	191.688763	0.593646	18.454874	1.021861	9.208431	0.000000	0.000000
3377.324699	649.999435	191.658566	0.593656	18.451967	1.021877	9.206980	0.000000	0.000000
3377.344701	649.999516	191.654709	0.593657	18.451596	1.021879	9.206795	0.000000	0.000000
3377.364703	649.999516	191.643393	0.593661	18.450506	1.021885	9.206252	0.000000	0.000000
3377.384705	649.999435	191.650017	0.593659	18.451144	1.021881	9.206570	0.000000	0.000000
3377.404707	649.999516	191.640200	0.593662	18.450199	1.021887	9.206098	0.000000	0.000000
3377.424709	649.999516	191.631466	0.593665	18.449358	1.021891	9.205679	0.000000	0.000000
3377.444711	649.999516	191.631252	0.593665	18.449338	1.021891	9.205668	0.000000	0.000000
3377.464713	649.999435	191.641684	0.593662	18.450342	1.021886	9.206169	0.000000	0.000000
3377.484715	649.999516	191.642258	0.593662	18.450397	1.021886	9.206197	0.000000	0.000000
3377.504717	649.999516	191.647754	0.593660	18.450926	1.021883	9.206461	0.000000	0.000000
3377.524719	649.999435	191.655803	0.593657	18.451701	1.021878	9.206848	0.000000	0.000000
3377.544721	649.999516	191.635551	0.593664	18.449751	1.021889	9.205875	0.000000	0.000000
3377.564723	649.999516	191.642682	0.593661	18.450438	1.021885	9.206217	0.000000	0.000000
3377.584725	649.999435	191.640096	0.593662	18.450189	1.021887	9.206093	0.000000	0.000000
3377.604727	649.999516	191.641827	0.593662	18.450356	1.021886	9.206176	0.000000	0.000000
3377.624729	649.999516	191.644184	0.593661	18.450583	1.021885	9.206290	0.000000	0.000000
3377.644731	649.999516	191.645329	0.593661	18.450693	1.021884	9.206345	0.000000	0.000000
3377.664733	649.999435	191.644880	0.593661	18.450649	1.021884	9.206323	0.000000	0.000000
3377.684735	649.999516	191.642339	0.593662	18.450405	1.021886	9.206201	0.000000	0.000000
3377.704737	649.999435	191.634018	0.593664	18.449604	1.021890	9.205801	0.000000	0.000000
3377.724739	649.999435	191.645043	0.593661	18.450665	1.021884	9.206331	0.000000	0.000000
3377.744741	649.999516	191.622936	0.593668	18.448537	1.021896	9.205269	0.000000	0.000000
3377.764743	649.999516	191.647125	0.593660	18.450866	1.021883	9.206431	0.000000	0.000000
3377.784745	649.999435	191.650626	0.593659	18.451203	1.021881	9.206599	0.000000	0.000000
3377.804747	649.999516	191.638932	0.593663	18.450077	1.021887	9.206037	0.000000	0.000000
3377.824749	649.999516	191.646330	0.593660	18.450789	1.021883	9.206393	0.000000	0.000000
3377.844751	649.999435	191.631237	0.593665	18.449336	1.021891	9.205668	0.000000	0.000000
3377.864753	649.999516	191.643755	0.593661	18.450541	1.021885	9.206269	0.000000	0.000000
3377.884755	649.999516	191.650696	0.593659	18.451209	1.021881	9.206602	0.000000	0.000000
3377.904757	649.999435	191.642007	0.593662	18.450373	1.021886	9.206185	0.000000	0.000000
3377.924759	649.999516	191.640814	0.593662	18.450258	1.021886	9.206128	0.000000	0.000000
3377.944761	649.999516	191.643587	0.593661	18.450525	1.021885	9.206261	0.000000	0.000000
3377.964763	649.999435	191.642487	0.593661	18.450419	1.021885	9.206208	0.000000	0.000000
3377.984765	649.999516	191.652527	0.593658	18.451386	1.021880	9.206690	0.000000	0.000000
3378.004767	649.999435	191.630823	0.593665	18.449296	1.021891	9.205648	0.000000	0.000000
3378.024769	649.999435	191.642059	0.593662	18.450378	1.021886	9.206187	0.000000	0.000000
3378.044771	649.999516	191.648370	0.593659	18.450986	1.021882	9.206491	0.000000	0.000000
3378.064773	649.999516	191.635621	0.593664	18.449758	1.021889	9.205878	0.000000	0.000000
3378.084775	649.999435	191.624694	0.593667	18.448706	1.021895	9.205353	0.000000	0.000000
3378.104777	649.999516	191.616369	0.593670	18.447905	1.021899	9.204953	0.000000	0.000000
3378.124779	649.999516	191.632169	0.593665	18.449426	1.021891	9.205712	0.000000	0.000000
3378.144781	649.999435	191.633708	0.593664	18.449574	1.021890	9.205786	0.000000	0.000000
3378.164783	649.999516	191.635582	0.593664	18.449754	1.021889	9.205876	0.000000	0.000000
3378.184785	649.999516	191.615898	0.593670	18.447859	1.021900	9.204931	0.000000	0.000000
3378.204787	649.999435	191.622531	0.593668	18.448498	1.021896	9.205249	0.000000	0.000000
3378.224789	649.999516	191.614169	0.593671	18.447693	1.021900	9.204848	0.000000	0.000000
3378.244791	649.999516	191.625227	0.593667	18.448757	1.021895	9.205379	0.000000	0.000000
3378.264793	649.999516	191.630155	0.593666	18.449232	1.021892	9.205616	0.000000	0.000000
3378.284795	649.999435	191.620031	0.593669	18.448257	1.021897	9.205129	0.000000	0.000000
3378.304797	649.999516	191.623787	0.593668	18.448619	1.021895	9.205310	0.000000	0.000000
3378.324799	649.999435	191.603826	0.593674	18.446697	1.021906	9.204351	0.000000	0.000000
3378.344801	649.999435	191.616863	0.593670	18.447952	1.021899	9.204977	0.000000	0.000000
3378.364803	649.999516	191.616616	0.593670	18.447928	1.021899	9.204965	0.000000	0.000000
3378.384805	649.999516	191.614645	0.593671	18.447739	1.021900	9.204871	0.000000	0.000000
3378.404807	649.999435	191.625218	0.593667	18.448757	1.021894	9.205379	0.000000	0.000000
3378.424809	649.999516	191.626713	0.593667	18.448900	1.021894	9.205450	0.000000	0.000000
3378.444811	649.999516	191.617550	0.593670	18.448018	1.021899	9.205010	0.000000	0.000000
3378.464813	649.999435	191.622400	0.593668	18.448485	1.021896	9.205243	0.000000	0.000000
3378.484815	649.999516	191.621132	0.593669	18.448363	1.021897	9.205182	0.000000	0.000000
3378.504817	649.999516	191.611205	0.593672	18.447407	1.021902	9.204705	0.000000	0.000000
3378.524819	649.999516	191.602474	0.593675	18.446567	1.021907	9.204286	0.000000	0.000000
3378.544821	649.999435	191.619194	0.593669	18.448177	1.021898	9.205089	0.000000	0.000000
3378.564823	649.999516	191.609909	0.593672	18.447283	1.021903	9.204643	0.000000	0.000000
3378.584825	649.999516	191.612333	0.593672	18.447516	1.021901	9.204760	0.000000	0.000000
3378.604827	649.999435	191.607077	0.593673	18.447010	1.021904	9.204507	0.000000	0.000000
3378.624829	649.999516	191.608261	0.593673	18.447124	1.021904	9.204564	0.000000	0.000000
3378.644831	649.999516	191.599167	0.593676	18.446248	1.021908	9.204127	0.000000	0.000000
3378.664833	649.999435	191.612411	0.593671	18.447524	1.021901	9.204763	0.000000	0.000000
3378.684835	649.999516	191.599513	0.593676	18.446282	1.021908	9.204144	0.000000	0.000000
3378.704837	649.999516	191.610568	0.593672	18.447346	1.021902	9.204675	0.000000	0.000000
3378.724839	649.999435	191.602383	0.593675	18.446558	1.021907	9.204282	0.000000	0.000000
3378.744841	649.999435	191.602781	0.593675	18.446596	1.021906	9.204301	0.000000	0.000000
3378.764843	649.999516	191.601034	0.593675	18.446428	1.021907	9.204217	0.000000	0.000000
3378.784845	649.999516	191.609117	0.593673	18.447206	1.021903	9.204605	0.000000	0.000000
3378.804847	649.999435	191.601658	0.593675	18.446488	1.021907	9.204247	0.000000	0.000000
3378.824849	649.999516	191.587658	0.593680	18.445140	1.021915	9.203574	0.000000	0.000000
3378.844851	649.999516	191.607721	0.593673	18.447072	1.021904	9.204538	0.000000	0.000000
3378.864853	649.999435	191.597168	0.593677	18.446056	1.021909	9.204031	0.000000	0.000000
3378.884855	649.999516	191.598782	0.593676	18.446211	1.021909	9.204109	0.000000	0.000000
3378.904857	649.999516	191.593659	0.593678	18.445718	1.021911	9.203862	0.000000	0.000000
3378.924859	649.999435	191.593681	0.593678	18.445720	1.021911	9.203864	0.000000	0.000000
3378.944861	649.999516	191.600848	0.593675	18.446410	1.021908	9.204208	0.000000	0.000000
3378.964863	649.999516	191.599276	0.593676	18.446259	1.021908	9.204132	0.000000	0.000000
3378.984865	649.999435	191.602169	0.593675	18.446537	1.021907	9.204271	0.000000	0.000000
3379.004867	649.999516	191.591982	0.593678	18.445557	1.021912	9.203782	0.000000	0.000000
3379.024869	649.999516	191.590573	0.593679	18.445421	1.021913	9.203714	0.000000	0.000000
3379.044871	649.999435	191.588031	0.593680	18.445176	1.021914	9.203592	0.000000	0.000000
3379.064873	649.999435	191.590027	0.593679	18.445369	1.021913	9.203688	0.000000	0.000000
3379.084875	649.999516	191.582998	0.593681	18.444692	1.021917	9.203350	0.000000	0.000000
3379.104877	649.999516	191.572205	0.593685	18.443653	1.021923	9.202832	0.000000	0.000000
3379.124879	649.999435	191.583123	0.593681	18.444704	1.021917	9.203356	0.000000	0.000000
3379.144881	649.999516	191.579616	0.593683	18.444366	1.021919	9.203188	0.000000	0.000000
3379.164883	649.999516	191.583263	0.593681	18.444717	1.021917	9.203363	0.000000	0.000000
3379.184885	649.999435	191.593616	0.593678	18.445714	1.021911	9.203860	0.000000	0.000000
3379.204887	649.999516	191.590776	0.593679	18.445441	1.021913	9.203724	0.000000	0.000000
3379.224889	649.999516	191.577928	0.593683	18.444204	1.021920	9.203107	0.000000	0.000000
3379.244891	649.999435	191.584346	0.593681	18.444822	1.021916	9.203415	0.000000	0.000000
3379.264893	649.999516	191.581235	0.593682	18.444522	1.021918	9.203266	0.000000	0.000000
3379.284895	649.999516	191.585201	0.593681	18.444904	1.021916	9.203456	0.000000	0.000000
3379.304897	649.999435	191.595783	0.593677	18.445923	1.021910	9.203965	0.000000	0.000000
3379.324899	649.999435	191.583992	0.593681	18.444787	1.021916	9.203398	0.000000	0.000000
3379.344901	649.999516	191.584708	0.593681	18.444856	1.021916	9.203432	0.000000	0.000000
3379.364903	649.999516	191.588686	0.593680	18.445239	1.021914	9.203624	0.000000	0.000000
3379.384905	649.999435	191.590086	0.593679	18.445374	1.021913	9.203691	0.000000	0.000000
3379.404907	649.999516	191.585234	0.593681	18.444907	1.021916	9.203458	0.000000	0.000000
3379.424909	649.999516	191.591534	0.593679	18.445514	1.021912	9.203760	0.000000	0.000000
3379.444911	649.999435	191.595729	0.593677	18.445917	1.021910	9.203962	0.000000	0.000000
3379.464913	649.999516	191.598733	0.593676	18.446207	1.021909	9.204106	0.000000	0.000000
3379.484915	649.999516	191.594818	0.593677	18.445830	1.021911	9.203918	0.000000	0.000000
3379.504917	649.999435	191.599913	0.593676	18.446320	1.021908	9.204163	0.000000	0.000000
3379.524919	649.999516	191.591348	0.593679	18.445496	1.021913	9.203751	0.000000	0.000000
3379.544921	649.999516	191.586253	0.593680	18.445005	1.021915	9.203507	0.000000	0.000000
3379.564923	649.999435	191.588544	0.593679	18.445226	1.021914	9.203617	0.000000	0.000000
3379.584925	649.999516	191.587032	0.593680	18.445080	1.021915	9.203544	0.000000	0.000000
3379.604927	649.999516	191.581459	0.593682	18.444544	1.021918	9.203276	0.000000	0.000000
3379.624929	649.999435	191.577391	0.593683	18.444152	1.021920	9.203081	0.000000	0.000000
3379.644931	649.999516	191.588474	0.593680	18.445219	1.021914	9.203613	0.000000	0.000000
3379.664933	649.999516	191.564622	0.593688	18.442923	1.021927	9.202468	0.000000	0.000000
3379.684935	649.999435	191.562565	0.593688	18.442725	1.021928	9.202369	0.000000	0.000000
3379.704937	649.999516	191.575942	0.593684	18.444012	1.021921	9.203011	0.000000	0.000000
3379.724939	649.999516	191.574410	0.593684	18.443865	1.021922	9.202938	0.000000	0.000000
3379.744941	649.999435	191.566139	0.593687	18.443069	1.021926	9.202540	0.000000	0.000000
3379.764943	649.999516	191.575699	0.593684	18.443989	1.021921	9.203000	0.000000	0.000000
3379.784945	649.999516	191.571808	0.593685	18.443615	1.021923	9.202813	0.000000	0.000000
3379.804947	649.999435	191.571136	0.593685	18.443550	1.021923	9.202781	0.000000	0.000000
3379.824949	649.999516	191.578873	0.593683	18.444295	1.021919	9.203152	0.000000	0.000000
3379.844951	649.999516	191.576158	0.593684	18.444033	1.021921	9.203022	0.000000	0.000000
3379.864953	649.999435	191.577532	0.593683	18.444166	1.021920	9.203088	0.000000	0.000000
3379.884955	649.999516	191.588800	0.593679	18.445250	1.021914	9.203629	0.000000	0.000000
3379.904957	649.999435	191.573530	0.593685	18.443780	1.021922	9.202895	0.000000	0.000000
3379.924959	649.999516	191.582530	0.593682	18.444647	1.021917	9.203328	0.000000	0.000000
3379.944961	649.999516	191.589085	0.593679	18.445278	1.021914	9.203643	0.000000	0.000000
3379.964963	649.999435	191.597216	0.593677	18.446061	1.021909	9.204033	0.000000	0.000000
3379.984965	649.999516	191.576497	0.593684	18.444066	1.021920	9.203038	0.000000	0.000000
3380.004967	649.999516	191.583328	0.593681	18.444724	1.021917	9.203366	0.000000	0.000000
3380.024969	649.999435	191.580095	0.593682	18.444412	1.021918	9.203211	0.000000	0.000000
3380.044971	649.999516	191.589891	0.593679	18.445355	1.021913	9.203681	0.000000	0.000000
3380.064973	649.999516	191.588571	0.593680	18.445228	1.021914	9.203618	0.000000	0.000000
3380.084975	649.999435	191.572240	0.593685	18.443656	1.021923	9.202833	0.000000	0.000000
3380.104977	649.999516	191.569152	0.593686	18.443359	1.021924	9.202685	0.000000	0.000000
3380.124979	649.999516	191.586421	0.593680	18.445021	1.021915	9.203515	0.000000	0.000000
3380.144981	649.999435	191.567895	0.593686	18.443238	1.021925	9.202625	0.000000	0.000000
3380.164983	649.999516	191.576872	0.593683	18.444102	1.021920	9.203056	0.000000	0.000000
3380.184985	649.999516	191.574603	0.593684	18.443884	1.021921	9.202947	0.000000	0.000000
3380.204987	649.999516	191.573632	0.593685	18.443790	1.021922	9.202900	0.000000	0.000000
3380.224989	649.999435	191.567649	0.593687	18.443214	1.021925	9.202613	0.000000	0.000000
3380.244991	649.999516	191.574232	0.593684	18.443848	1.021922	9.202929	0.000000	0.000000
3380.264993	649.999516	191.581922	0.593682	18.444588	1.021918	9.203299	0.000000	0.000000
3380.284995	649.999435	191.576456	0.593684	18.444062	1.021920	9.203036	0.000000	0.000000
3380.304997	649.999516	191.570252	0.593686	18.443465	1.021924	9.202738	0.000000	0.000000
3380.324999	649.999516	191.571704	0.593685	18.443604	1.021923	9.202808	0.000000	0.000000
3380.345001	649.999435	191.570877	0.593685	18.443525	1.021923	9.202768	0.000000	0.000000
3380.365003	649.999516	191.568835	0.593686	18.443328	1.021925	9.202670	0.000000	0.000000
3380.385005	649.999516	191.564886	0.593688	18.442948	1.021927	9.202480	0.000000	0.000000
3380.405007	649.999435	191.578143	0.593683	18.444224	1.021919	9.203117	0.000000	0.000000
3380.425009	649.999516	191.564434	0.593688	18.442905	1.021927	9.202459	0.000000	0.000000
3380.445011	649.999516	191.566844	0.593687	18.443137	1.021926	9.202574	0.000000	0.000000
3380.465013	649.999435	191.561280	0.593689	18.442601	1.021928	9.202307	0.000000	0.000000
3380.485015	649.999435	191.562698	0.593688	18.442737	1.021928	9.202375	0.000000	0.000000
3380.505017	649.999516	191.565284	0.593687	18.442986	1.021926	9.202499	0.000000	0.000000
3380.525019	649.999516	191.566371	0.593687	18.443091	1.021926	9.202552	0.000000	0.000000
3380.545021	649.999435	191.564383	0.593688	18.442900	1.021927	9.202456	0.000000	0.000000
3380.565023	649.999516	191.565095	0.593687	18.442968	1.021927	9.202490	0.000000	0.000000
3380.585025	649.999516	191.563837	0.593688	18.442847	1.021927	9.202430	0.000000	0.000000
3380.605027	649.999435	191.554396	0.593691	18.441938	1.021932	9.201976	0.000000	0.000000
3380.625029	649.999516	191.550815	0.593692	18.441593	1.021934	9.201804	0.000000	0.000000
3380.645031	649.999516	191.572361	0.593685	18.443668	1.021923	9.202839	0.000000	0.000000
3380.665033	649.999516	191.560334	0.593689	18.442510	1.021929	9.202262	0.000000	0.000000
3380.685035	649.999435	191.564964	0.593687	18.442956	1.021926	9.202484	0.000000	0.000000
3380.705037	649.999516	191.555386	0.593691	18.442033	1.021932	9.202024	0.000000	0.000000
3380.725039	649.999516	191.556867	0.593690	18.442176	1.021931	9.202095	0.000000	0.000000
3380.745041	649.999435	191.560378	0.593689	18.442514	1.021929	9.202264	0.000000	0.000000
3380.765043	649.999435	191.557964	0.593690	18.442282	1.021930	9.202148	0.000000	0.000000
3380.785045	649.999516	191.559405	0.593689	18.442420	1.021930	9.202217	0.000000	0.000000
3380.805047	649.999516	191.556673	0.593690	18.442157	1.021931	9.202086	0.000000	0.000000
3380.825049	649.999435	191.545346	0.593694	18.441067	1.021937	9.201542	0.000000	0.000000
3380.845051	649.999516	191.563272	0.593688	18.442793	1.021927	9.202403	0.000000	0.000000
3380.865053	649.999516	191.549284	0.593693	18.441446	1.021935	9.201731	0.000000	0.000000
3380.885055	649.999435	191.547202	0.593693	18.441246	1.021936	9.201631	0.000000	0.000000
3380.905057	649.999435	191.547903	0.593693	18.441313	1.021935	9.201664	0.000000	0.000000
3380.925059	649.999516	191.560933	0.593689	18.442567	1.021929	9.202290	0.000000	0.000000
3380.945061	649.999516	191.546633	0.593694	18.441191	1.021936	9.201603	0.000000	0.000000
3380.965063	649.999435	191.544804	0.593694	18.441015	1.021937	9.201516	0.000000	0.000000
3380.985065	649.999516	191.553219	0.593691	18.441825	1.021933	9.201920	0.000000	0.000000
3381.005067	649.999516	191.550829	0.593692	18.441595	1.021934	9.201805	0.000000	0.000000
3381.025069	649.999435	191.550814	0.593692	18.441593	1.021934	9.201804	0.000000	0.000000
3381.045071	649.999516	191.530076	0.593699	18.439597	1.021945	9.200808	0.000000	0.000000
3381.065073	649.999516	191.551437	0.593692	18.441653	1.021934	9.201834	0.000000	0.000000
3381.085075	649.999435	191.533931	0.593698	18.439968	1.021943	9.200993	0.000000	0.000000
3381.105077	649.999516	191.535963	0.593697	18.440163	1.021942	9.201091	0.000000	0.000000
3381.125079	649.999516	191.528673	0.593700	18.439462	1.021946	9.200741	0.000000	0.000000
3381.145081	649.999435	191.537567	0.593697	18.440318	1.021941	9.201168	0.000000	0.000000
3381.165083	649.999516	191.520716	0.593702	18.438696	1.021950	9.200358	0.000000	0.000000
3381.185085	649.999516	191.522430	0.593702	18.438861	1.021949	9.200441	0.000000	0.000000
3381.205087	649.999435	191.525332	0.593701	18.439140	1.021947	9.200580	0.000000	0.000000
3381.225089	649.999516	191.530398	0.593699	18.439628	1.021945	9.200824	0.000000	0.000000
3381.245091	649.999516	191.537552	0.593697	18.440317	1.021941	9.201167	0.000000	0.000000
3381.265093	649.999435	191.526387	0.593700	18.439242	1.021947	9.200631	0.000000	0.000000
3381.285095	649.999516	191.524015	0.593701	18.439013	1.021948	9.200517	0.000000	0.000000
3381.305097	649.999516	191.524774	0.593701	18.439086	1.021948	9.200553	0.000000	0.000000
3381.325099	649.999435	191.524692	0.593701	18.439078	1.021948	9.200549	0.000000	0.000000
3381.345101	649.999516	191.518430	0.593703	18.438475	1.021951	9.200249	0.000000	0.000000
3381.365103	649.999516	191.519780	0.593703	18.438605	1.021951	9.200313	0.000000	0.000000
3381.385105	649.999435	191.514717	0.593704	18.438118	1.021953	9.200070	0.000000	0.000000
3381.405107	649.999516	191.527034	0.593700	18.439304	1.021947	9.200662	0.000000	0.000000
3381.425109	649.999516	191.527053	0.593700	18.439306	1.021947	9.200663	0.000000	0.000000
3381.445111	649.999435	191.517253	0.593703	18.438362	1.021952	9.200192	0.000000	0.000000
3381.465113	649.999516	191.517777	0.593703	18.438413	1.021952	9.200217	0.000000	0.000000
3381.485115	649.999516	191.508380	0.593706	18.437508	1.021957	9.199766	0.000000	0.000000
3381.505117	649.999435	191.506566	0.593707	18.437333	1.021957	9.199679	0.000000	0.000000
3381.525119	649.999516	191.520275	0.593702	18.438653	1.021950	9.200337	0.000000	0.000000
3381.545121	649.999516	191.508887	0.593706	18.437557	1.021956	9.199790	0.000000	0.000000
3381.565123	649.999435	191.505388	0.593707	18.437220	1.021958	9.199622	0.000000	0.000000
3381.585125	649.999516	191.523696	0.593701	18.438982	1.021948	9.200502	0.000000	0.000000
3381.605127	649.999435	191.505841	0.593707	18.437264	1.021958	9.199644	0.000000	0.000000
3381.625129	649.999516	191.509899	0.593706	18.437654	1.021956	9.199839	0.000000	0.000000
3381.645131	649.999516	191.508528	0.593706	18.437522	1.021957	9.199773	0.000000	0.000000
3381.665133	649.999435	191.500009	0.593709	18.436702	1.021961	9.199364	0.000000	0.000000
3381.685135	649.999516	191.482240	0.593715	18.434991	1.021970	9.198510	0.000000	0.000000
3381.705137	649.999516	191.501529	0.593709	18.436848	1.021960	9.199437	0.000000	0.000000
3381.725139	649.999435	191.499035	0.593710	18.436608	1.021961	9.199317	0.000000	0.000000
3381.745141	649.999516	191.507015	0.593707	18.437377	1.021957	9.199700	0.000000	0.000000
3381.765143	649.999516	191.506287	0.593707	18.437306	1.021958	9.199665	0.000000	0.000000
3381.785145	649.999435	191.491699	0.593712	18.435902	1.021965	9.198964	0.000000	0.000000
3381.805147	649.999516	191.490938	0.593712	18.435829	1.021966	9.198928	0.000000	0.000000
3381.825149	649.999516	191.486721	0.593714	18.435423	1.021968	9.198725	0.000000	0.000000
3381.845151	649.999435	191.492680	0.593712	18.435996	1.021965	9.199012	0.000000	0.000000
3381.865153	649.999516	191.491059	0.593712	18.435840	1.021966	9.198934	0.000000	0.000000
3381.885155	649.999516	191.491477	0.593712	18.435881	1.021966	9.198954	0.000000	0.000000
3381.905157	649.999435	191.485872	0.593714	18.435341	1.021968	9.198685	0.000000	0.000000
3381.925159	649.999516	191.479529	0.593716	18.434730	1.021972	9.198380	0.000000	0.000000
3381.945161	649.999435	191.489478	0.593713	18.435688	1.021966	9.198858	0.000000	0.000000
3381.965163	649.999435	191.489640	0.593713	18.435704	1.021966	9.198866	0.000000	0.000000
3381.985165	649.999516	191.474702	0.593718	18.434266	1.021974	9.198148	0.000000	0.000000
3382.005167	649.999516	191.476882	0.593717	18.434475	1.021973	9.198253	0.000000	0.000000
3382.025169	649.999435	191.489628	0.593713	18.435703	1.021966	9.198865	0.000000	0.000000
3382.045171	649.999516	191.486192	0.593714	18.435372	1.021968	9.198700	0.000000	0.000000
3382.065173	649.999516	191.481767	0.593715	18.434946	1.021971	9.198487	0.000000	0.000000
3382.085175	649.999435	191.483853	0.593715	18.435147	1.021969	9.198588	0.000000	0.000000
3382.105177	649.999516	191.474308	0.593718	18.434228	1.021975	9.198129	0.000000	0.000000
3382.125179	649.999516	191.486124	0.593714	18.435365	1.021968	9.198697	0.000000	0.000000
3382.145181	649.999435	191.473056	0.593718	18.434107	1.021975	9.198069	0.000000	0.000000
3382.165183	649.999516	191.478125	0.593717	18.434595	1.021973	9.198312	0.000000	0.000000
3382.185185	649.999516	191.456035	0.593724	18.432468	1.021984	9.197251	0.000000	0.000000
3382.205187	649.999435	191.450299	0.593726	18.431916	1.021987	9.196976	0.000000	0.000000
3382.225189	649.999516	191.473931	0.593718	18.434191	1.021975	9.198111	0.000000	0.000000
3382.245191	649.999516	191.469618	0.593719	18.433776	1.021977	9.197904	0.000000	0.000000
3382.265193	649.999435	191.475430	0.593717	18.434336	1.021974	9.198183	0.000000	0.000000
3382.285195	649.999516	191.470820	0.593719	18.433892	1.021977	9.197961	0.000000	0.000000
3382.305197	649.999516	191.471358	0.593719	18.433944	1.021976	9.197987	0.000000	0.000000
3382.325199	649.999435	191.463055	0.593722	18.433144	1.021981	9.197588	0.000000	0.000000
3382.345201	649.999516	191.477797	0.593717	18.434564	1.021973	9.198297	0.000000	0.000000
3382.364203	649.999435	191.474139	0.593718	18.434211	1.021975	9.198121	0.000000	0.000000
3382.384205	649.999516	191.455461	0.593724	18.432413	1.021985	9.197224	0.000000	0.000000
3382.404207	649.999516	191.457400	0.593724	18.432600	1.021984	9.197317	0.000000	0.000000
3382.424209	649.999435	191.446115	0.593727	18.431513	1.021989	9.196775	0.000000	0.000000
3382.444211	649.999516	191.440880	0.593729	18.431009	1.021992	9.196523	0.000000	0.000000
3382.464213	649.999516	191.447650	0.593727	18.431661	1.021989	9.196848	0.000000	0.000000
3382.484215	649.999435	191.448479	0.593726	18.431741	1.021988	9.196888	0.000000	0.000000
3382.504217	649.999516	191.449618	0.593726	18.431851	1.021988	9.196943	0.000000	0.000000
3382.524219	649.999516	191.442618	0.593729	18.431177	1.021991	9.196607	0.000000	0.000000
3382.544221	649.999435	191.454352	0.593725	18.432306	1.021985	9.197170	0.000000	0.000000
3382.564223	649.999516	191.465154	0.593721	18.433346	1.021980	9.197689	0.000000	0.000000
3382.584225	649.999516	191.464348	0.593721	18.433269	1.021980	9.197651	0.000000	0.000000
3382.604227	649.999435	191.453553	0.593725	18.432229	1.021986	9.197132	0.000000	0.000000
3382.624229	649.999516	191.454330	0.593725	18.432304	1.021985	9.197169	0.000000	0.000000
3382.644231	649.999516	191.433374	0.593732	18.430287	1.021996	9.196163	0.000000	0.000000
3382.664233	649.999435	191.456404	0.593724	18.432504	1.021984	9.197269	0.000000	0.000000
3382.684235	649.999516	191.459066	0.593723	18.432760	1.021983	9.197397	0.000000	0.000000
3382.704237	649.999516	191.455194	0.593724	18.432387	1.021985	9.197211	0.000000	0.000000
3382.724239	649.999435	191.442033	0.593729	18.431120	1.021992	9.196579	0.000000	0.000000
3382.744241	649.999516	191.430180	0.593733	18.429979	1.021998	9.196009	0.000000	0.000000
3382.764243	649.999516	191.438425	0.593730	18.430773	1.021994	9.196405	0.000000	0.000000
3382.784245	649.999435	191.439161	0.593730	18.430844	1.021993	9.196441	0.000000	0.000000
3382.804247	649.999516	191.436942	0.593730	18.430630	1.021994	9.196334	0.000000	0.000000
3382.824249	649.999516	191.424093	0.593735	18.429393	1.022001	9.195717	0.000000	0.000000
3382.844251	649.999435	191.422160	0.593735	18.429207	1.022002	9.195624	0.000000	0.000000
3382.864253	649.999516	191.432827	0.593732	18.430234	1.021997	9.196136	0.000000	0.000000
3382.884255	649.999516	191.437250	0.593730	18.430660	1.021994	9.196349	0.000000	0.000000
3382.904257	649.999435	191.442570	0.593728	18.431172	1.021991	9.196604	0.000000	0.000000
3382.924259	649.999516	191.427807	0.593734	18.429751	1.021999	9.195895	0.000000	0.000000
3382.944261	649.999516	191.421690	0.593736	18.429162	1.022003	9.195601	0.000000	0.000000
3382.964263	649.999435	191.423471	0.593735	18.429333	1.022002	9.195687	0.000000	0.000000
3382.984265	649.999516	191.450755	0.593726	18.431960	1.021987	9.196998	0.000000	0.000000
3383.004267	649.999516	191.446214	0.593727	18.431523	1.021990	9.196779	0.000000	0.000000
3383.024269	649.999435	191.440520	0.593729	18.430975	1.021992	9.196506	0.000000	0.000000
3383.044271	649.999516	191.447531	0.593727	18.431650	1.021989	9.196843	0.000000	0.000000
3383.064273	649.999516	191.439684	0.593730	18.430894	1.021993	9.196466	0.000000	0.000000
3383.084275	649.999435	191.420623	0.593736	18.429059	1.022003	9.195550	0.000000	0.000000
3383.104277	649.999516	191.433208	0.593732	18.430271	1.021996	9.196155	0.000000	0.000000
3383.124279	649.999516	191.424815	0.593735	18.429463	1.022001	9.195751	0.000000	0.000000
3383.144281	649.999516	191.424537	0.593735	18.429436	1.022001	9.195738	0.000000	0.000000
3383.164283	649.999516	191.427936	0.593733	18.429763	1.021999	9.195901	0.000000	0.000000
3383.184285	649.999435	191.418993	0.593736	18.428902	1.022004	9.195472	0.000000	0.000000
3383.204287	649.999516	191.431032	0.593732	18.430061	1.021998	9.196050	0.000000	0.000000
3383.224289	649.999516	191.421369	0.593736	18.429131	1.022003	9.195586	0.000000	0.000000
3383.244291	649.999435	191.428392	0.593733	18.429807	1.021999	9.195923	0.000000	0.000000
3383.264293	649.999516	191.412655	0.593739	18.428292	1.022007	9.195167	0.000000	0.000000
3383.284295	649.999516	191.427832	0.593733	18.429753	1.021999	9.195896	0.000000	0.000000
3383.304297	649.999435	191.423375	0.593735	18.429324	1.022002	9.195682	0.000000	0.000000
3383.324299	649.999516	191.416823	0.593737	18.428693	1.022005	9.195368	0.000000	0.000000
3383.344301	649.999516	191.431359	0.593732	18.430093	1.021997	9.196066	0.000000	0.000000
3383.364303	649.999435	191.416239	0.593737	18.428637	1.022005	9.195339	0.000000	0.000000
3383.384305	649.999516	191.404269	0.593741	18.427485	1.022012	9.194764	0.000000	0.000000
3383.404307	649.999516	191.406159	0.593741	18.427667	1.022011	9.194855	0.000000	0.000000
3383.424309	649.999435	191.407883	0.593740	18.427833	1.022010	9.194938	0.000000	0.000000
3383.444311	649.999516	191.406503	0.593741	18.427700	1.022011	9.194872	0.000000	0.000000
3383.464313	649.999516	191.413436	0.593738	18.428367	1.022007	9.195205	0.000000	0.000000
3383.484315	649.999435	191.407397	0.593740	18.427786	1.022010	9.194915	0.000000	0.000000
3383.504317	649.999516	191.405742	0.593741	18.427626	1.022011	9.194835	0.000000	0.000000
3383.524319	649.999516	191.406996	0.593740	18.427747	1.022010	9.194895	0.000000	0.000000
3383.544321	649.999435	191.413172	0.593738	18.428342	1.022007	9.195192	0.000000	0.000000
3383.564323	649.999516	191.406159	0.593741	18.427667	1.022011	9.194855	0.000000	0.000000
3383.584325	649.999516	191.402884	0.593742	18.427351	1.022013	9.194698	0.000000	0.000000
3383.604327	649.999435	191.405270	0.593741	18.427581	1.022011	9.194813	0.000000	0.000000
3383.624329	649.999435	191.406410	0.593741	18.427691	1.022011	9.194867	0.000000	0.000000
3383.644331	649.999516	191.400464	0.593743	18.427118	1.022014	9.194582	0.000000	0.000000
3383.664333	649.999516	191.403263	0.593742	18.427388	1.022012	9.194716	0.000000	0.000000
3383.684335	649.999516	191.414200	0.593738	18.428441	1.022007	9.195242	0.000000	0.000000
3383.704337	649.999516	191.414471	0.593738	18.428467	1.022006	9.195255	0.000000	0.000000
3383.724339	649.999435	191.407146	0.593740	18.427762	1.022010	9.194903	0.000000	0.000000
3383.744341	649.999516	191.403289	0.593742	18.427390	1.022012	9.194717	0.000000	0.000000
3383.764343	649.999516	191.395823	0.593744	18.426671	1.022016	9.194359	0.000000	0.000000
3383.784345	649.999435	191.406605	0.593741	18.427710	1.022010	9.194877	0.000000	0.000000
3383.804347	649.999516	191.414610	0.593738	18.428480	1.022006	9.195261	0.000000	0.000000
3383.824349	649.999516	191.401854	0.593742	18.427252	1.022013	9.194648	0.000000	0.000000
3383.844351	649.999516	191.401547	0.593742	18.427223	1.022013	9.194634	0.000000	0.000000
3383.864353	649.999516	191.408999	0.593740	18.427940	1.022009	9.194992	0.000000	0.000000
3383.884355	649.999516	191.405470	0.593741	18.427600	1.022011	9.194822	0.000000	0.000000
3383.904357	649.999435	191.405365	0.593741	18.427590	1.022011	9.194817	0.000000	0.000000
3383.924359	649.999516	191.401182	0.593742	18.427187	1.022013	9.194616	0.000000	0.000000
3383.944361	649.999516	191.402246	0.593742	18.427290	1.022013	9.194667	0.000000	0.000000
3383.964363	649.999435	191.397272	0.593744	18.426811	1.022015	9.194428	0.000000	0.000000
3383.984365	649.999516	191.394935	0.593745	18.426586	1.022017	9.194316	0.000000	0.000000
3384.004367	649.999516	191.416762	0.593737	18.428687	1.022005	9.195365	0.000000	0.000000
3384.024369	649.999435	191.409964	0.593739	18.428033	1.022009	9.195038	0.000000	0.000000
3384.044371	649.999516	191.406890	0.593741	18.427737	1.022010	9.194890	0.000000	0.000000
3384.064373	649.999516	191.403635	0.593742	18.427424	1.022012	9.194734	0.000000	0.000000
3384.084375	649.999435	191.412935	0.593738	18.428319	1.022007	9.195181	0.000000	0.000000
3384.104377	649.999435	191.394832	0.593744	18.426576	1.022017	9.194311	0.000000	0.000000
3384.124379	649.999516	191.398383	0.593743	18.426918	1.022015	9.194482	0.000000	0.000000
3384.144381	649.999516	191.405788	0.593741	18.427631	1.022011	9.194837	0.000000	0.000000
3384.164383	649.999435	191.401283	0.593742	18.427197	1.022013	9.194621	0.000000	0.000000
3384.184385	649.999516	191.406935	0.593741	18.427741	1.022010	9.194893	0.000000	0.000000
3384.204387	649.999516	191.403224	0.593742	18.427384	1.022012	9.194714	0.000000	0.000000
3384.224389	649.999435	191.408750	0.593740	18.427916	1.022009	9.194980	0.000000	0.000000
3384.244391	649.999516	191.411492	0.593739	18.428180	1.022008	9.195111	0.000000	0.000000
3384.264393	649.999516	191.407857	0.593740	18.427830	1.022010	9.194937	0.000000	0.000000
3384.284395	649.999435	191.391068	0.593746	18.426214	1.022019	9.194130	0.000000	0.000000
3384.304397	649.999516	191.397710	0.593744	18.426853	1.022015	9.194449	0.000000	0.000000
3384.324399	649.999516	191.398320	0.593743	18.426912	1.022015	9.194479	0.000000	0.000000
3384.344401	649.999435	191.400266	0.593743	18.427099	1.022014	9.194572	0.000000	0.000000
3384.364403	649.999516	191.403706	0.593742	18.427430	1.022012	9.194737	0.000000	0.000000
3384.384405	649.999516	191.398135	0.593743	18.426894	1.022015	9.194470	0.000000	0.000000
3384.404407	649.999435	191.398050	0.593743	18.426886	1.022015	9.194466	0.000000	0.000000
3384.424409	649.999516	191.412545	0.593739	18.428281	1.022007	9.195162	0.000000	0.000000
3384.444411	649.999516	191.393542	0.593745	18.426452	1.022018	9.194249	0.000000	0.000000
3384.464413	649.999435	191.386978	0.593747	18.425820	1.022021	9.193934	0.000000	0.000000
3384.484415	649.999516	191.382916	0.593749	18.425429	1.022023	9.193739	0.000000	0.000000
3384.504417	649.999516	191.395512	0.593744	18.426642	1.022016	9.194344	0.000000	0.000000
3384.524419	649.999435	191.384530	0.593748	18.425584	1.022022	9.193816	0.000000	0.000000
3384.544421	649.999516	191.387965	0.593747	18.425915	1.022020	9.193981	0.000000	0.000000
3384.564423	649.999516	191.393906	0.593745	18.426487	1.022017	9.194267	0.000000	0.000000
3384.584425	649.999435	191.398834	0.593743	18.426961	1.022015	9.194503	0.000000	0.000000
3384.604427	649.999516	191.388257	0.593747	18.425943	1.022020	9.193995	0.000000	0.000000
3384.624429	649.999516	191.373442	0.593752	18.424517	1.022028	9.193284	0.000000	0.000000
3384.644431	649.999516	191.367914	0.593754	18.423985	1.022031	9.193018	0.000000	0.000000
3384.664433	649.999435	191.377671	0.593750	18.424924	1.022026	9.193487	0.000000	0.000000
3384.684435	649.999516	191.391338	0.593746	18.426240	1.022019	9.194143	0.000000	0.000000
3384.704437	649.999516	191.391759	0.593746	18.426280	1.022018	9.194163	0.000000	0.000000
3384.724439	649.999435	191.385420	0.593748	18.425670	1.022022	9.193859	0.000000	0.000000
3384.744441	649.999516	191.366899	0.593754	18.423887	1.022032	9.192969	0.000000	0.000000
3384.764443	649.999435	191.365926	0.593754	18.423793	1.022032	9.192923	0.000000	0.000000
3384.784445	649.999435	191.383817	0.593748	18.425516	1.022023	9.193782	0.000000	0.000000
3384.804447	649.999516	191.370916	0.593753	18.424274	1.022030	9.193162	0.000000	0.000000
3384.824449	649.999516	191.387547	0.593747	18.425875	1.022021	9.193961	0.000000	0.000000
3384.844451	649.999435	191.370720	0.593753	18.424255	1.022029	9.193153	0.000000	0.000000
3384.864453	649.999516	191.380488	0.593749	18.425195	1.022024	9.193622	0.000000	0.000000
3384.884455	649.999516	191.382621	0.593749	18.425401	1.022023	9.193725	0.000000	0.000000
3384.904457	649.999435	191.375356	0.593751	18.424701	1.022027	9.193376	0.000000	0.000000
3384.924459	649.999516	191.379941	0.593750	18.425142	1.022025	9.193596	0.000000	0.000000
3384.944461	649.999516	191.367686	0.593754	18.423963	1.022031	9.193007	0.000000	0.000000
3384.964463	649.999435	191.371628	0.593752	18.424342	1.022029	9.193196	0.000000	0.000000
3384.984465	649.999516	191.369523	0.593753	18.424139	1.022030	9.193095	0.000000	0.000000
3385.004467	649.999516	191.364177	0.593755	18.423625	1.022033	9.192839	0.000000	0.000000
3385.024469	649.999435	191.370310	0.593753	18.424215	1.022030	9.193133	0.000000	0.000000
3385.044471	649.999516	191.378690	0.593750	18.425022	1.022025	9.193536	0.000000	0.000000
3385.064473	649.999516	191.360714	0.593756	18.423291	1.022035	9.192672	0.000000	0.000000
3385.084475	649.999435	191.374285	0.593751	18.424598	1.022028	9.193324	0.000000	0.000000
3385.104477	649.999516	191.362946	0.593755	18.423506	1.022034	9.192779	0.000000	0.000000
3385.124479	649.999516	191.366339	0.593754	18.423833	1.022032	9.192942	0.000000	0.000000
3385.144481	649.999435	191.374135	0.593751	18.424583	1.022028	9.193317	0.000000	0.000000
3385.164483	649.999516	191.376295	0.593751	18.424791	1.022027	9.193421	0.000000	0.000000
3385.184485	649.999516	191.369094	0.593753	18.424098	1.022030	9.193075	0.000000	0.000000
3385.204487	649.999435	191.356080	0.593757	18.422845	1.022037	9.192450	0.000000	0.000000
3385.224489	649.999516	191.366212	0.593754	18.423821	1.022032	9.192936	0.000000	0.000000
3385.244491	649.999516	191.354816	0.593758	18.422724	1.022038	9.192389	0.000000	0.000000
3385.264493	649.999435	191.362500	0.593755	18.423463	1.022034	9.192758	0.000000	0.000000
3385.284495	649.999516	191.366694	0.593754	18.423867	1.022032	9.192959	0.000000	0.000000
3385.304497	649.999516	191.361455	0.593756	18.423363	1.022035	9.192708	0.000000	0.000000
3385.324499	649.999435	191.360049	0.593756	18.423227	1.022035	9.192640	0.000000	0.000000
3385.344501	649.999516	191.358251	0.593757	18.423054	1.022036	9.192554	0.000000	0.000000
3385.364503	649.999516	191.360943	0.593756	18.423313	1.022035	9.192683	0.000000	0.000000
3385.384505	649.999435	191.351146	0.593759	18.422370	1.022040	9.192213	0.000000	0.000000
3385.404507	649.999516	191.346778	0.593761	18.421950	1.022042	9.192003	0.000000	0.000000
3385.424509	649.999516	191.352171	0.593759	18.422469	1.022039	9.192262	0.000000	0.000000
3385.444511	649.999435	191.353303	0.593758	18.422578	1.022039	9.192316	0.000000	0.000000
3385.464513	649.999516	191.357514	0.593757	18.422983	1.022037	9.192518	0.000000	0.000000
3385.484515	649.999516	191.349633	0.593760	18.422225	1.022041	9.192140	0.000000	0.000000
3385.504517	649.999435	191.352879	0.593759	18.422537	1.022039	9.192296	0.000000	0.000000
3385.524519	649.999516	191.354472	0.593758	18.422690	1.022038	9.192372	0.000000	0.000000
3385.544521	649.999516	191.365322	0.593754	18.423735	1.022032	9.192894	0.000000	0.000000
3385.564523	649.999435	191.357355	0.593757	18.422968	1.022037	9.192511	0.000000	0.000000
3385.584525	649.999516	191.357133	0.593757	18.422947	1.022037	9.192500	0.000000	0.000000
3385.604527	649.999516	191.358753	0.593757	18.423103	1.022036	9.192578	0.000000	0.000000
3385.624529	649.999435	191.350417	0.593759	18.422300	1.022040	9.192177	0.000000	0.000000
3385.644531	649.999516	191.353807	0.593758	18.422626	1.022039	9.192340	0.000000	0.000000
3385.664533	649.999435	191.335330	0.593764	18.420847	1.022048	9.191453	0.000000	0.000000
3385.684535	649.999516	191.349363	0.593760	18.422199	1.022041	9.192127	0.000000	0.000000
3385.704537	649.999516	191.349873	0.593760	18.422248	1.022041	9.192151	0.000000	0.000000
3385.724539	649.999516	191.352710	0.593759	18.422521	1.022039	9.192288	0.000000	0.000000
3385.744541	649.999435	191.356052	0.593757	18.422843	1.022037	9.192448	0.000000	0.000000
3385.764543	649.999516	191.362220	0.593756	18.423436	1.022034	9.192744	0.000000	0.000000
3385.784545	649.999516	191.357722	0.593757	18.423003	1.022037	9.192528	0.000000	0.000000
3385.804547	649.999435	191.359575	0.593756	18.423182	1.022035	9.192617	0.000000	0.000000
3385.824549	649.999516	191.353330	0.593758	18.422580	1.022039	9.192317	0.000000	0.000000
3385.844551	649.999516	191.349464	0.593760	18.422208	1.022041	9.192132	0.000000	0.000000
3385.864553	649.999435	191.352654	0.593759	18.422515	1.022039	9.192285	0.000000	0.000000
3385.884555	649.999516	191.354089	0.593758	18.422654	1.022038	9.192354	0.000000	0.000000
3385.904557	649.999435	191.339657	0.593763	18.421264	1.022046	9.191661	0.000000	0.000000
3385.924559	649.999516	191.347497	0.593760	18.422019	1.022042	9.192037	0.000000	0.000000
3385.944561	649.999516	191.336301	0.593764	18.420941	1.022048	9.191499	0.000000	0.000000
3385.964563	649.999435	191.338675	0.593763	18.421170	1.022047	9.191613	0.000000	0.000000
3385.984565	649.999516	191.336871	0.593764	18.420996	1.022048	9.191527	0.000000	0.000000
3386.004567	649.999516	191.345498	0.593761	18.421826	1.022043	9.191941	0.000000	0.000000
3386.024569	649.999435	191.329810	0.593766	18.420316	1.022051	9.191188	0.000000	0.000000
3386.044571	649.999516	191.331348	0.593766	18.420464	1.022051	9.191261	0.000000	0.000000
3386.064573	649.999516	191.340537	0.593763	18.421349	1.022046	9.191703	0.000000	0.000000
3386.084575	649.999516	191.340166	0.593763	18.421313	1.022046	9.191685	0.000000	0.000000
3386.104577	649.999516	191.341004	0.593763	18.421394	1.022045	9.191725	0.000000	0.000000
3386.124579	649.999435	191.326579	0.593767	18.420005	1.022053	9.191032	0.000000	0.000000
3386.144581	649.999516	191.330177	0.593766	18.420351	1.022051	9.191205	0.000000	0.000000
3386.164583	649.999516	191.340702	0.593763	18.421365	1.022046	9.191711	0.000000	0.000000
3386.184585	649.999435	191.342644	0.593762	18.421552	1.022044	9.191804	0.000000	0.000000
3386.204587	649.999516	191.335071	0.593765	18.420823	1.022049	9.191440	0.000000	0.000000
3386.224589	649.999516	191.349923	0.593760	18.422252	1.022041	9.192154	0.000000	0.000000
3386.244591	649.999435	191.339824	0.593763	18.421280	1.022046	9.191669	0.000000	0.000000
3386.264593	649.999516	191.324245	0.593768	18.419780	1.022054	9.190920	0.000000	0.000000
3386.284595	649.999516	191.324664	0.593768	18.419821	1.022054	9.190940	0.000000	0.000000
3386.304597	649.999435	191.341745	0.593762	18.421465	1.022045	9.191761	0.000000	0.000000
3386.324599	649.999516	191.331251	0.593766	18.420455	1.022051	9.191257	0.000000	0.000000
3386.344601	649.999516	191.337003	0.593764	18.421009	1.022048	9.191533	0.000000	0.000000
3386.364603	649.999435	191.325358	0.593768	18.419887	1.022054	9.190974	0.000000	0.000000
3386.384605	649.999516	191.326692	0.593767	18.420016	1.022053	9.191038	0.000000	0.000000
3386.404607	649.999435	191.342666	0.593762	18.421554	1.022044	9.191805	0.000000	0.000000
3386.424609	649.999435	191.334559	0.593765	18.420773	1.022049	9.191416	0.000000	0.000000
3386.444611	649.999516	191.338378	0.593764	18.421141	1.022047	9.191599	0.000000	0.000000
3386.464613	649.999435	191.322886	0.593769	18.419649	1.022055	9.190855	0.000000	0.000000
3386.484615	649.999435	191.327006	0.593767	18.420046	1.022053	9.191053	0.000000	0.000000
3386.504617	649.999516	191.320089	0.593770	18.419380	1.022056	9.190721	0.000000	0.000000
3386.524619	649.999516	191.321924	0.593769	18.419557	1.022056	9.190809	0.000000	0.000000
3386.544621	649.999435	191.317051	0.593771	18.419088	1.022058	9.190575	0.000000	0.000000
3386.564623	649.999516	191.333665	0.593765	18.420687	1.022049	9.191373	0.000000	0.000000
3386.584625	649.999435	191.320981	0.593769	18.419466	1.022056	9.190763	0.000000	0.000000
3386.604627	649.999516	191.321864	0.593769	18.419551	1.022056	9.190806	0.000000	0.000000
3386.624629	649.999516	191.316387	0.593771	18.419024	1.022058	9.190543	0.000000	0.000000
3386.644631	649.999516	191.304891	0.593775	18.417917	1.022065	9.189991	0.000000	0.000000
3386.664633	649.999435	191.307535	0.593774	18.418172	1.022063	9.190117	0.000000	0.000000
3386.684635	649.999516	191.317609	0.593770	18.419141	1.022058	9.190601	0.000000	0.000000
3386.704637	649.999516	191.315723	0.593771	18.418960	1.022059	9.190511	0.000000	0.000000
3386.724639	649.999435	191.309273	0.593773	18.418339	1.022062	9.190201	0.000000	0.000000
3386.744641	649.999516	191.308721	0.593773	18.418286	1.022063	9.190174	0.000000	0.000000
3386.764643	649.999516	191.313421	0.593772	18.418738	1.022060	9.190400	0.000000	0.000000
3386.784645	649.999435	191.315707	0.593771	18.418958	1.022059	9.190510	0.000000	0.000000
3386.804647	649.999516	191.320291	0.593770	18.419400	1.022056	9.190730	0.000000	0.000000
3386.824649	649.999516	191.315931	0.593771	18.418980	1.022059	9.190521	0.000000	0.000000
3386.844651	649.999435	191.323479	0.593768	18.419707	1.022055	9.190883	0.000000	0.000000
3386.864653	649.999516	191.319541	0.593770	18.419327	1.022057	9.190694	0.000000	0.000000
3386.884655	649.999516	191.318744	0.593770	18.419251	1.022057	9.190656	0.000000	0.000000
3386.904657	649.999435	191.319731	0.593770	18.419346	1.022057	9.190703	0.000000	0.000000
3386.924659	649.999516	191.303951	0.593775	18.417826	1.022065	9.189945	0.000000	0.000000
3386.944661	649.999516	191.307975	0.593774	18.418214	1.022063	9.190139	0.000000	0.000000
3386.964663	649.999435	191.311484	0.593772	18.418552	1.022061	9.190307	0.000000	0.000000
3386.984665	649.999516	191.315659	0.593771	18.418954	1.022059	9.190508	0.000000	0.000000
3387.004667	649.999516	191.317042	0.593771	18.419087	1.022058	9.190574	0.000000	0.000000
3387.024669	649.999435	191.303249	0.593775	18.417759	1.022065	9.189912	0.000000	0.000000
3387.044671	649.999516	191.308715	0.593773	18.418285	1.022063	9.190174	0.000000	0.000000
3387.064673	649.999516	191.311292	0.593773	18.418533	1.022061	9.190298	0.000000	0.000000
3387.084675	649.999435	191.308322	0.593774	18.418247	1.022063	9.190155	0.000000	0.000000
3387.104677	649.999516	191.292621	0.593779	18.416736	1.022071	9.189401	0.000000	0.000000
3387.124679	649.999516	191.308877	0.593773	18.418301	1.022062	9.190182	0.000000	0.000000
3387.144681	649.999516	191.302611	0.593776	18.417697	1.022066	9.189881	0.000000	0.000000
3387.164683	649.999516	191.298218	0.593777	18.417275	1.022068	9.189670	0.000000	0.000000
3387.184685	649.999516	191.301951	0.593776	18.417634	1.022066	9.189849	0.000000	0.000000
3387.204687	649.999435	191.288523	0.593780	18.416341	1.022073	9.189204	0.000000	0.000000
3387.224689	649.999516	191.301196	0.593776	18.417561	1.022067	9.189813	0.000000	0.000000
3387.244691	649.999516	191.302798	0.593775	18.417715	1.022066	9.189890	0.000000	0.000000
3387.264693	649.999435	191.284078	0.593782	18.415913	1.022075	9.188991	0.000000	0.000000
3387.284695	649.999435	191.283307	0.593782	18.415839	1.022076	9.188954	0.000000	0.000000
3387.304697	649.999516	191.285889	0.593781	18.416088	1.022075	9.189078	0.000000	0.000000
3387.324699	649.999435	191.285052	0.593781	18.416007	1.022075	9.189037	0.000000	0.000000
3387.344701	649.999516	191.279785	0.593783	18.415500	1.022078	9.188784	0.000000	0.000000
3387.364703	649.999516	191.284750	0.593782	18.415978	1.022075	9.189023	0.000000	0.000000
3387.384705	649.999435	191.298742	0.593777	18.417325	1.022068	9.189695	0.000000	0.000000
3387.404707	649.999516	191.277970	0.593784	18.415325	1.022079	9.188697	0.000000	0.000000
3387.424709	649.999516	191.284634	0.593782	18.415967	1.022075	9.189017	0.000000	0.000000
3387.444711	649.999435	191.258269	0.593790	18.413428	1.022089	9.187751	0.000000	0.000000
3387.464713	649.999516	191.229503	0.593800	18.410659	1.022105	9.186369	0.000000	0.000000
3387.484715	649.999516	191.237121	0.593797	18.411392	1.022101	9.186735	0.000000	0.000000
3387.504717	649.999435	191.237556	0.593797	18.411434	1.022100	9.186756	0.000000	0.000000
3387.524719	649.999516	191.239955	0.593797	18.411665	1.022099	9.186871	0.000000	0.000000
3387.544721	649.999516	191.222000	0.593803	18.409937	1.022109	9.186009	0.000000	0.000000
3387.564723	649.999435	191.226974	0.593801	18.410416	1.022106	9.186247	0.000000	0.000000
3387.584725	649.999516	191.216210	0.593804	18.409379	1.022112	9.185730	0.000000	0.000000
3387.604727	649.999516	191.195440	0.593811	18.407380	1.022123	9.184733	0.000000	0.000000
3387.624729	649.999435	191.194066	0.593812	18.407247	1.022123	9.184667	0.000000	0.000000
3387.644731	649.999516	191.205436	0.593808	18.408342	1.022117	9.185213	0.000000	0.000000
3387.664733	649.999516	191.211548	0.593806	18.408930	1.022114	9.185506	0.000000	0.000000
3387.684735	649.999435	191.195059	0.593812	18.407343	1.022123	9.184714	0.000000	0.000000
3387.704737	649.999516	191.195163	0.593812	18.407353	1.022123	9.184719	0.000000	0.000000
3387.724739	649.999516	191.195593	0.593811	18.407394	1.022123	9.184740	0.000000	0.000000
3387.744741	649.999516	191.204238	0.593809	18.408227	1.022118	9.185155	0.000000	0.000000
3387.764743	649.999516	191.200711	0.593810	18.407887	1.022120	9.184986	0.000000	0.000000
3387.784745	649.999516	191.206818	0.593808	18.408475	1.022117	9.185279	0.000000	0.000000
3387.804747	649.999435	191.203349	0.593809	18.408141	1.022118	9.185113	0.000000	0.000000
3387.824749	649.999516	191.202602	0.593809	18.408069	1.022119	9.185077	0.000000	0.000000
3387.844751	649.999516	191.209287	0.593807	18.408713	1.022115	9.185398	0.000000	0.000000
3387.864753	649.999435	191.205004	0.593808	18.408300	1.022117	9.185192	0.000000	0.000000
3387.884755	649.999516	191.206313	0.593808	18.408426	1.022117	9.185255	0.000000	0.000000
3387.904757	649.999516	191.214247	0.593805	18.409190	1.022113	9.185636	0.000000	0.000000
3387.924759	649.999435	191.196664	0.593811	18.407497	1.022122	9.184791	0.000000	0.000000
3387.944761	649.999516	191.189540	0.593813	18.406812	1.022126	9.184449	0.000000	0.000000
3387.964763	649.999435	191.177132	0.593818	18.405617	1.022132	9.183853	0.000000	0.000000
3387.984765	649.999435	191.179031	0.593817	18.405800	1.022131	9.183944	0.000000	0.000000
3388.004767	649.999516	191.184069	0.593815	18.406285	1.022129	9.184186	0.000000	0.000000
3388.024769	649.999435	191.188306	0.593814	18.406693	1.022126	9.184390	0.000000	0.000000
3388.044771	649.999516	191.182139	0.593816	18.406099	1.022130	9.184094	0.000000	0.000000
3388.064773	649.999516	191.183098	0.593816	18.406191	1.022129	9.184140	0.000000	0.000000
3388.084775	649.999435	191.197274	0.593811	18.407556	1.022122	9.184821	0.000000	0.000000
3388.104777	649.999516	191.177281	0.593818	18.405631	1.022132	9.183860	0.000000	0.000000
3388.124779	649.999516	191.187758	0.593814	18.406640	1.022127	9.184364	0.000000	0.000000
3388.144781	649.999435	191.192303	0.593812	18.407078	1.022124	9.184582	0.000000	0.000000
3388.164783	649.999516	191.188616	0.593814	18.406723	1.022126	9.184405	0.000000	0.000000
3388.184785	649.999516	191.180235	0.593817	18.405916	1.022131	9.184002	0.000000	0.000000
3388.204787	649.999435	191.175834	0.593818	18.405492	1.022133	9.183791	0.000000	0.000000
3388.224789	649.999516	191.187997	0.593814	18.406663	1.022127	9.184375	0.000000	0.000000
3388.244791	649.999516	191.183640	0.593815	18.406244	1.022129	9.184166	0.000000	0.000000
3388.264793	649.999435	191.177201	0.593818	18.405624	1.022132	9.183856	0.000000	0.000000
3388.284795	649.999516	191.177163	0.593818	18.405620	1.022132	9.183855	0.000000	0.000000
3388.304797	649.999516	191.175281	0.593818	18.405439	1.022133	9.183764	0.000000	0.000000
3388.324799	649.999435	191.177661	0.593817	18.405668	1.022132	9.183879	0.000000	0.000000
3388.344801	649.999435	191.179935	0.593817	18.405887	1.022131	9.183988	0.000000	0.000000
3388.364803	649.999516	191.182845	0.593816	18.406167	1.022129	9.184128	0.000000	0.000000
3388.384805	649.999435	191.172853	0.593819	18.405205	1.022134	9.183648	0.000000	0.000000
3388.404807	649.999435	191.184349	0.593815	18.406312	1.022128	9.184200	0.000000	0.000000
3388.424809	649.999516	191.164878	0.593822	18.404437	1.022139	9.183265	0.000000	0.000000
3388.444811	649.999435	191.161824	0.593823	18.404143	1.022140	9.183118	0.000000	0.000000
3388.464813	649.999435	191.168415	0.593820	18.404778	1.022137	9.183434	0.000000	0.000000
3388.484815	649.999516	191.173936	0.593819	18.405309	1.022134	9.183700	0.000000	0.000000
3388.504817	649.999435	191.172769	0.593819	18.405197	1.022135	9.183644	0.000000	0.000000
3388.524819	649.999435	191.177080	0.593818	18.405612	1.022132	9.183851	0.000000	0.000000
3388.544821	649.999516	191.171054	0.593820	18.405032	1.022136	9.183561	0.000000	0.000000
3388.564823	649.999516	191.157480	0.593824	18.403725	1.022143	9.182909	0.000000	0.000000
3388.584825	649.999435	191.155231	0.593825	18.403508	1.022144	9.182801	0.000000	0.000000
3388.604827	649.999516	191.159677	0.593823	18.403936	1.022142	9.183015	0.000000	0.000000
3388.624829	649.999516	191.161802	0.593823	18.404141	1.022140	9.183117	0.000000	0.000000
3388.644831	649.999435	191.169374	0.593820	18.404870	1.022136	9.183480	0.000000	0.000000
3388.664833	649.999516	191.160200	0.593823	18.403987	1.022141	9.183040	0.000000	0.000000
3388.684835	649.999516	191.156398	0.593825	18.403621	1.022143	9.182857	0.000000	0.000000
3388.704837	649.999435	191.137570	0.593831	18.401808	1.022153	9.181953	0.000000	0.000000
3388.724839	649.999516	191.153156	0.593826	18.403309	1.022145	9.182701	0.000000	0.000000
3388.744841	649.999516	191.160677	0.593823	18.404033	1.022141	9.183063	0.000000	0.000000
3388.764843	649.999516	191.150087	0.593827	18.403013	1.022147	9.182554	0.000000	0.000000
3388.784845	649.999516	191.134996	0.593832	18.401560	1.022155	9.181829	0.000000	0.000000
3388.804847	649.999435	191.156240	0.593825	18.403606	1.022143	9.182850	0.000000	0.000000
3388.824849	649.999516	191.141577	0.593830	18.402194	1.022151	9.182145	0.000000	0.000000
3388.844851	649.999516	191.152924	0.593826	18.403286	1.022145	9.182690	0.000000	0.000000
3388.864853	649.999435	191.133660	0.593832	18.401432	1.022155	9.181765	0.000000	0.000000
3388.884855	649.999516	191.151377	0.593826	18.403137	1.022146	9.182616	0.000000	0.000000
3388.904857	649.999516	191.145331	0.593828	18.402555	1.022149	9.182325	0.000000	0.000000
3388.924859	649.999435	191.151970	0.593826	18.403195	1.022146	9.182644	0.000000	0.000000
3388.944861	649.999516	191.143830	0.593829	18.402411	1.022150	9.182253	0.000000	0.000000
3388.964863	649.999516	191.138909	0.593830	18.401937	1.022153	9.182017	0.000000	0.000000
3388.984865	649.999435	191.135541	0.593831	18.401613	1.022154	9.181855	0.000000	0.000000
3389.004867	649.999516	191.140160	0.593830	18.402058	1.022152	9.182077	0.000000	0.000000
3389.024869	649.999435	191.127570	0.593834	18.400845	1.022159	9.181472	0.000000	0.000000
3389.044871	649.999516	191.134845	0.593832	18.401546	1.022155	9.181822	0.000000	0.000000
3389.064873	649.999516	191.138464	0.593831	18.401894	1.022153	9.181996	0.000000	0.000000
3389.084875	649.999435	191.128934	0.593834	18.400977	1.022158	9.181538	0.000000	0.000000
3389.104877	649.999516	191.132818	0.593832	18.401351	1.022156	9.181724	0.000000	0.000000
3389.124879	649.999516	191.137608	0.593831	18.401812	1.022153	9.181954	0.000000	0.000000
3389.144881	649.999435	191.134192	0.593832	18.401483	1.022155	9.181790	0.000000	0.000000
3389.164883	649.999516	191.139384	0.593830	18.401983	1.022152	9.182040	0.000000	0.000000
3389.184885	649.999516	191.142456	0.593829	18.402278	1.022151	9.182187	0.000000	0.000000
3389.204887	649.999435	191.122348	0.593836	18.400343	1.022161	9.181221	0.000000	0.000000
3389.224889	649.999516	191.128653	0.593834	18.400950	1.022158	9.181524	0.000000	0.000000
3389.244891	649.999516	191.123585	0.593836	18.400462	1.022161	9.181281	0.000000	0.000000
3389.264893	649.999435	191.129808	0.593833	18.401061	1.022157	9.181580	0.000000	0.000000
3389.284895	649.999516	191.143955	0.593829	18.402423	1.022150	9.182259	0.000000	0.000000
3389.304897	649.999516	191.132757	0.593832	18.401345	1.022156	9.181721	0.000000	0.000000
3389.324899	649.999435	191.132623	0.593832	18.401332	1.022156	9.181715	0.000000	0.000000
3389.344901	649.999516	191.120144	0.593837	18.400130	1.022163	9.181116	0.000000	0.000000
3389.364903	649.999516	191.131898	0.593833	18.401262	1.022156	9.181680	0.000000	0.000000
3389.384905	649.999435	191.127089	0.593834	18.400799	1.022159	9.181449	0.000000	0.000000
3389.404907	649.999516	191.126185	0.593835	18.400712	1.022159	9.181406	0.000000	0.000000
3389.424909	649.999516	191.130971	0.593833	18.401173	1.022157	9.181636	0.000000	0.000000
3389.444911	649.999435	191.133845	0.593832	18.401450	1.022155	9.181774	0.000000	0.000000
3389.464913	649.999516	191.115950	0.593838	18.399727	1.022165	9.180914	0.000000	0.000000
3389.484915	649.999516	191.135772	0.593831	18.401635	1.022154	9.181866	0.000000	0.000000
3389.504917	649.999435	191.112165	0.593839	18.399362	1.022167	9.180732	0.000000	0.000000
3389.524919	649.999516	191.128108	0.593834	18.400897	1.022158	9.181498	0.000000	0.000000
3389.544921	649.999516	191.126463	0.593835	18.400739	1.022159	9.181419	0.000000	0.000000
3389.564923	649.999435	191.132839	0.593832	18.401353	1.022156	9.181725	0.000000	0.000000
3389.584925	649.999516	191.134882	0.593832	18.401549	1.022155	9.181824	0.000000	0.000000
3389.604927	649.999516	191.124540	0.593835	18.400554	1.022160	9.181327	0.000000	0.000000
3389.624929	649.999516	191.120357	0.593837	18.400151	1.022162	9.181126	0.000000	0.000000
3389.644931	649.999516	191.138598	0.593831	18.401907	1.022153	9.182002	0.000000	0.000000
3389.664933	649.999435	191.130569	0.593833	18.401134	1.022157	9.181616	0.000000	0.000000
3389.684935	649.999516	191.122574	0.593836	18.400364	1.022161	9.181232	0.000000	0.000000
3389.704937	649.999516	191.121881	0.593836	18.400298	1.022162	9.181199	0.000000	0.000000
3389.724939	649.999435	191.117682	0.593837	18.399893	1.022164	9.180997	0.000000	0.000000
3389.744941	649.999516	191.121859	0.593836	18.400296	1.022162	9.181198	0.000000	0.000000
3389.764943	649.999516	191.113869	0.593839	18.399526	1.022166	9.180814	0.000000	0.000000
3389.784945	649.999435	191.118336	0.593837	18.399956	1.022163	9.181029	0.000000	0.000000
3389.804947	649.999516	191.115449	0.593838	18.399678	1.022165	9.180890	0.000000	0.000000
3389.824949	649.999516	191.137346	0.593831	18.401787	1.022153	9.181942	0.000000	0.000000
3389.844951	649.999435	191.110832	0.593840	18.399234	1.022167	9.180668	0.000000	0.000000
3389.864953	649.999516	191.118380	0.593837	18.399961	1.022164	9.181031	0.000000	0.000000
3389.884955	649.999516	191.112015	0.593839	18.399348	1.022167	9.180725	0.000000	0.000000
3389.904957	649.999435	191.115146	0.593838	18.399649	1.022165	9.180875	0.000000	0.000000
3389.924959	649.999516	191.124013	0.593835	18.400503	1.022161	9.181301	0.000000	0.000000
3389.944961	649.999516	191.120402	0.593837	18.400155	1.022162	9.181128	0.000000	0.000000
3389.964963	649.999435	191.115123	0.593838	18.399647	1.022165	9.180874	0.000000	0.000000
3389.984965	649.999516	191.129143	0.593834	18.400997	1.022158	9.181548	0.000000	0.000000
3390.004967	649.999516	191.115592	0.593838	18.399692	1.022165	9.180897	0.000000	0.000000
3390.024969	649.999435	191.115699	0.593838	18.399702	1.022165	9.180902	0.000000	0.000000
3390.044971	649.999516	191.128602	0.593834	18.400945	1.022158	9.181522	0.000000	0.000000
3390.064973	649.999516	191.110291	0.593840	18.399182	1.022168	9.180642	0.000000	0.000000
3390.084975	649.999435	191.107557	0.593841	18.398919	1.022169	9.180511	0.000000	0.000000
3390.104977	649.999516	191.106203	0.593841	18.398788	1.022170	9.180446	0.000000	0.000000
3390.124979	649.999516	191.110392	0.593840	18.399192	1.022168	9.180647	0.000000	0.000000
3390.144981	649.999435	191.100225	0.593843	18.398213	1.022173	9.180159	0.000000	0.000000
3390.164983	649.999516	191.108013	0.593841	18.398963	1.022169	9.180533	0.000000	0.000000
3390.184985	649.999516	191.097513	0.593844	18.397952	1.022175	9.180028	0.000000	0.000000
3390.204987	649.999435	191.101062	0.593843	18.398293	1.022173	9.180199	0.000000	0.000000
3390.224989	649.999516	191.098930	0.593844	18.398088	1.022174	9.180096	0.000000	0.000000
3390.244991	649.999516	191.088118	0.593847	18.397047	1.022180	9.179577	0.000000	0.000000
3390.264993	649.999435	191.101184	0.593843	18.398305	1.022173	9.180205	0.000000	0.000000
3390.284995	649.999516	191.091613	0.593846	18.397384	1.022178	9.179745	0.000000	0.000000
3390.304997	649.999516	191.095530	0.593845	18.397761	1.022176	9.179933	0.000000	0.000000
3390.324999	649.999435	191.090801	0.593846	18.397305	1.022178	9.179706	0.000000	0.000000
3390.345001	649.999516	191.110088	0.593840	18.399162	1.022168	9.180632	0.000000	0.000000
3390.365003	649.999516	191.096660	0.593845	18.397869	1.022175	9.179987	0.000000	0.000000
3390.385005	649.999435	191.090381	0.593847	18.397265	1.022178	9.179686	0.000000	0.000000
3390.405007	649.999516	191.111573	0.593840	18.399305	1.022167	9.180704	0.000000	0.000000
3390.425009	649.999516	191.113289	0.593839	18.399470	1.022166	9.180786	0.000000	0.000000
3390.445011	649.999435	191.088113	0.593847	18.397047	1.022179	9.179577	0.000000	0.000000
3390.465013	649.999516	191.099961	0.593844	18.398187	1.022173	9.180146	0.000000	0.000000
3390.485015	649.999516	191.083480	0.593849	18.396601	1.022182	9.179354	0.000000	0.000000
3390.505017	649.999435	191.079357	0.593850	18.396204	1.022184	9.179156	0.000000	0.000000
3390.525019	649.999516	191.086544	0.593848	18.396896	1.022180	9.179501	0.000000	0.000000
3390.545021	649.999516	191.088143	0.593847	18.397050	1.022180	9.179578	0.000000	0.000000
3390.565023	649.999435	191.081410	0.593850	18.396401	1.022183	9.179255	0.000000	0.000000
3390.585025	649.999516	191.094382	0.593845	18.397650	1.022176	9.179878	0.000000	0.000000
3390.605027	649.999516	191.075751	0.593852	18.395857	1.022186	9.178983	0.000000	0.000000
3390.625029	649.999435	191.081472	0.593850	18.396407	1.022183	9.179258	0.000000	0.000000
3390.645031	649.999516	191.074082	0.593852	18.395696	1.022187	9.178903	0.000000	0.000000
3390.665033	649.999516	191.073973	0.593852	18.395685	1.022187	9.178898	0.000000	0.000000
3390.685035	649.999435	191.072479	0.593853	18.395541	1.022188	9.178826	0.000000	0.000000
3390.705037	649.999516	191.075609	0.593852	18.395843	1.022186	9.178976	0.000000	0.000000
3390.725039	649.999516	191.076648	0.593851	18.395943	1.022186	9.179026	0.000000	0.000000
3390.745041	649.999435	191.073567	0.593852	18.395646	1.022187	9.178878	0.000000	0.000000
3390.765043	649.999516	191.068309	0.593854	18.395140	1.022190	9.178625	0.000000	0.000000
3390.785045	649.999516	191.070611	0.593853	18.395362	1.022189	9.178736	0.000000	0.000000
3390.805047	649.999435	191.100108	0.593843	18.398201	1.022173	9.180153	0.000000	0.000000
3390.825049	649.999516	191.068383	0.593854	18.395147	1.022190	9.178629	0.000000	0.000000
3390.845051	649.999516	191.068147	0.593854	18.395124	1.022190	9.178618	0.000000	0.000000
3390.865053	649.999435	191.072328	0.593853	18.395527	1.022188	9.178819	0.000000	0.000000
3390.885055	649.999435	191.062420	0.593856	18.394573	1.022193	9.178343	0.000000	0.000000
3390.905057	649.999516	191.074948	0.593852	18.395779	1.022187	9.178944	0.000000	0.000000
3390.925059	649.999435	191.090096	0.593847	18.397238	1.022178	9.179672	0.000000	0.000000
3390.945061	649.999516	191.088747	0.593847	18.397108	1.022179	9.179607	0.000000	0.000000
3390.965063	649.999516	191.075233	0.593852	18.395807	1.022186	9.178958	0.000000	0.000000
3390.985065	649.999435	191.099457	0.593844	18.398139	1.022173	9.180122	0.000000	0.000000
3391.005067	649.999516	191.093806	0.593846	18.397595	1.022177	9.179850	0.000000	0.000000
3391.025069	649.999516	191.083703	0.593849	18.396622	1.022182	9.179365	0.000000	0.000000
3391.045071	649.999435	191.092429	0.593846	18.397462	1.022177	9.179784	0.000000	0.000000
3391.065073	649.999516	191.090355	0.593847	18.397263	1.022178	9.179685	0.000000	0.000000
3391.085075	649.999435	191.084009	0.593849	18.396652	1.022182	9.179380	0.000000	0.000000
3391.105077	649.999516	191.076559	0.593851	18.395934	1.022186	9.179022	0.000000	0.000000
3391.125079	649.999516	191.079875	0.593850	18.396254	1.022184	9.179181	0.000000	0.000000
3391.145081	649.999435	191.078508	0.593851	18.396122	1.022185	9.179115	0.000000	0.000000
3391.165083	649.999516	191.072407	0.593853	18.395535	1.022188	9.178822	0.000000	0.000000
3391.185085	649.999516	191.072429	0.593853	18.395537	1.022188	9.178823	0.000000	0.000000
3391.205087	649.999435	191.080150	0.593850	18.396280	1.022184	9.179194	0.000000	0.000000
3391.225089	649.999516	191.084277	0.593849	18.396677	1.022182	9.179393	0.000000	0.000000
3391.245091	649.999516	191.079388	0.593850	18.396207	1.022184	9.179158	0.000000	0.000000
3391.265093	649.999435	191.087397	0.593848	18.396978	1.022180	9.179542	0.000000	0.000000
3391.285095	649.999516	191.079383	0.593850	18.396206	1.022184	9.179157	0.000000	0.000000
3391.305097	649.999516	191.088685	0.593847	18.397102	1.022179	9.179604	0.000000	0.000000
3391.325099	649.999435	191.086383	0.593848	18.396880	1.022180	9.179494	0.000000	0.000000
3391.345101	649.999516	191.066885	0.593855	18.395003	1.022191	9.178557	0.000000	0.000000
3391.365103	649.999435	191.074295	0.593852	18.395716	1.022187	9.178913	0.000000	0.000000
3391.385105	649.999516	191.075816	0.593852	18.395863	1.022186	9.178986	0.000000	0.000000
3391.405107	649.999516	191.077900	0.593851	18.396063	1.022185	9.179086	0.000000	0.000000
3391.425109	649.999516	191.059301	0.593857	18.394273	1.022195	9.178193	0.000000	0.000000
3391.445111	649.999516	191.067037	0.593855	18.395018	1.022191	9.178564	0.000000	0.000000
3391.465113	649.999516	191.074710	0.593852	18.395756	1.022187	9.178933	0.000000	0.000000
3391.485115	649.999435	191.070054	0.593853	18.395308	1.022189	9.178709	0.000000	0.000000
3391.505117	649.999516	191.056550	0.593858	18.394008	1.022196	9.178061	0.000000	0.000000
3391.525119	649.999516	191.067586	0.593854	18.395070	1.022190	9.178591	0.000000	0.000000
3391.545121	649.999435	191.049210	0.593860	18.393301	1.022200	9.177708	0.000000	0.000000
3391.565123	649.999516	191.049201	0.593861	18.393300	1.022200	9.177708	0.000000	0.000000
3391.585125	649.999516	191.062668	0.593856	18.394597	1.022193	9.178354	0.000000	0.000000
3391.605127	649.999516	191.055468	0.593858	18.393904	1.022197	9.178009	0.000000	0.000000
3391.625129	649.999516	191.065908	0.593855	18.394909	1.022191	9.178510	0.000000	0.000000
3391.645131	649.999435	191.064812	0.593855	18.394803	1.022192	9.178457	0.000000	0.000000
3391.665133	649.999516	191.069060	0.593854	18.395212	1.022190	9.178662	0.000000	0.000000
3391.685135	649.999516	191.066478	0.593855	18.394964	1.022191	9.178537	0.000000	0.000000
3391.705137	649.999435	191.067918	0.593854	18.395102	1.022190	9.178607	0.000000	0.000000
3391.725139	649.999516	191.065974	0.593855	18.394915	1.022191	9.178513	0.000000	0.000000
3391.745141	649.999516	191.063451	0.593856	18.394672	1.022193	9.178392	0.000000	0.000000
3391.765143	649.999435	191.051356	0.593860	18.393508	1.022199	9.177811	0.000000	0.000000
3391.785145	649.999516	191.054429	0.593859	18.393804	1.022197	9.177959	0.000000	0.000000
3391.805147	649.999516	191.064730	0.593855	18.394795	1.022192	9.178454	0.000000	0.000000
3391.825149	649.999435	191.052213	0.593859	18.393590	1.022198	9.177852	0.000000	0.000000
3391.845151	649.999516	191.041797	0.593863	18.392588	1.022204	9.177352	0.000000	0.000000
3391.865153	649.999516	191.065176	0.593855	18.394838	1.022192	9.178475	0.000000	0.000000
3391.885155	649.999516	191.046558	0.593861	18.393046	1.022202	9.177581	0.000000	0.000000
3391.905157	649.999516	191.048014	0.593861	18.393186	1.022201	9.177651	0.000000	0.000000
3391.925159	649.999516	191.050342	0.593860	18.393410	1.022200	9.177762	0.000000	0.000000
3391.945161	649.999516	191.051735	0.593860	18.393544	1.022199	9.177829	0.000000	0.000000
3391.965163	649.999516	191.046643	0.593861	18.393054	1.022202	9.177585	0.000000	0.000000
3391.985165	649.999516	191.048200	0.593861	18.393204	1.022201	9.177659	0.000000	0.000000
3392.005167	649.999516	191.041774	0.593863	18.392585	1.022204	9.177351	0.000000	0.000000
3392.025169	649.999516	191.045889	0.593862	18.392982	1.022202	9.177548	0.000000	0.000000
3392.045171	649.999435	191.050002	0.593860	18.393378	1.022200	9.177746	0.000000	0.000000
3392.065173	649.999516	191.028841	0.593867	18.391340	1.022211	9.176729	0.000000	0.000000
3392.085175	649.999516	191.053373	0.593859	18.393702	1.022198	9.177908	0.000000	0.000000
3392.105177	649.999435	191.045099	0.593862	18.392905	1.022202	9.177510	0.000000	0.000000
3392.125179	649.999516	191.047753	0.593861	18.393161	1.022201	9.177638	0.000000	0.000000
3392.145181	649.999516	191.039425	0.593864	18.392359	1.022205	9.177238	0.000000	0.000000
3392.165183	649.999435	191.056601	0.593858	18.394013	1.022196	9.178063	0.000000	0.000000
3392.185185	649.999516	191.041175	0.593863	18.392528	1.022204	9.177322	0.000000	0.000000
3392.205187	649.999435	191.046907	0.593861	18.393080	1.022201	9.177597	0.000000	0.000000
3392.225189	649.999435	191.037062	0.593865	18.392132	1.022207	9.177124	0.000000	0.000000
3392.245191	649.999516	191.038058	0.593864	18.392228	1.022206	9.177172	0.000000	0.000000
3392.265193	649.999516	191.030309	0.593867	18.391482	1.022210	9.176800	0.000000	0.000000
3392.285195	649.999435	191.055562	0.593858	18.393913	1.022197	9.178013	0.000000	0.000000
3392.305197	649.999516	191.039595	0.593864	18.392376	1.022205	9.177246	0.000000	0.000000
3392.325199	649.999435	191.053543	0.593859	18.393718	1.022198	9.177916	0.000000	0.000000
3392.345201	649.999516	191.045225	0.593862	18.392918	1.022202	9.177517	0.000000	0.000000
3392.365203	649.999516	191.025220	0.593869	18.390992	1.022213	9.176556	0.000000	0.000000
3392.385205	649.999435	191.040135	0.593863	18.392428	1.022205	9.177272	0.000000	0.000000
3392.405207	649.999516	191.039555	0.593864	18.392372	1.022205	9.177244	0.000000	0.000000
3392.425209	649.999435	191.030128	0.593867	18.391464	1.022210	9.176791	0.000000	0.000000
3392.445211	649.999435	191.042755	0.593863	18.392680	1.022204	9.177398	0.000000	0.000000
3392.465213	649.999516	191.034440	0.593865	18.391879	1.022208	9.176998	0.000000	0.000000
3392.485215	649.999435	191.020065	0.593870	18.390495	1.022216	9.176308	0.000000	0.000000
3392.505217	649.999435	191.024062	0.593869	18.390880	1.022213	9.176500	0.000000	0.000000
3392.525219	649.999516	191.025363	0.593869	18.391005	1.022213	9.176562	0.000000	0.000000
3392.545221	649.999435	191.022097	0.593870	18.390691	1.022214	9.176406	0.000000	0.000000
3392.565223	649.999516	191.032611	0.593866	18.391703	1.022209	9.176911	0.000000	0.000000
3392.585225	649.999516	191.026893	0.593868	18.391153	1.022212	9.176636	0.000000	0.000000
3392.605227	649.999435	191.024764	0.593869	18.390948	1.022213	9.176534	0.000000	0.000000
3392.625229	649.999516	191.026030	0.593868	18.391070	1.022213	9.176594	0.000000	0.000000
3392.645231	649.999516	191.027081	0.593868	18.391171	1.022212	9.176645	0.000000	0.000000
3392.665233	649.999435	191.026800	0.593868	18.391144	1.022212	9.176631	0.000000	0.000000
3392.685235	649.999516	191.024458	0.593869	18.390918	1.022213	9.176519	0.000000	0.000000
3392.705237	649.999516	191.015698	0.593872	18.390075	1.022218	9.176098	0.000000	0.000000
3392.725239	649.999435	191.024588	0.593869	18.390931	1.022213	9.176525	0.000000	0.000000
3392.745241	649.999516	191.015515	0.593872	18.390057	1.022218	9.176089	0.000000	0.000000
3392.765243	649.999516	191.024779	0.593869	18.390949	1.022213	9.176534	0.000000	0.000000
3392.785245	649.999435	191.017316	0.593871	18.390231	1.022217	9.176176	0.000000	0.000000
3392.805247	649.999516	191.011670	0.593873	18.389687	1.022220	9.175905	0.000000	0.000000
3392.825249	649.999516	191.012247	0.593873	18.389743	1.022220	9.175932	0.000000	0.000000
3392.845251	649.999435	191.036122	0.593865	18.392041	1.022207	9.177079	0.000000	0.000000
3392.865253	649.999516	191.024493	0.593869	18.390922	1.022213	9.176521	0.000000	0.000000
3392.885255	649.999516	191.025399	0.593869	18.391009	1.022213	9.176564	0.000000	0.000000
3392.905257	649.999516	191.025462	0.593868	18.391015	1.022213	9.176567	0.000000	0.000000
3392.925259	649.999516	191.010627	0.593873	18.389587	1.022221	9.175854	0.000000	0.000000
3392.945261	649.999435	191.015335	0.593872	18.390040	1.022218	9.176081	0.000000	0.000000
3392.965263	649.999516	191.014555	0.593872	18.389965	1.022219	9.176043	0.000000	0.000000
3392.985265	649.999516	190.991329	0.593880	18.387729	1.022231	9.174927	0.000000	0.000000
3393.005267	649.999435	190.999382	0.593877	18.388504	1.022227	9.175314	0.000000	0.000000
3393.025269	649.999516	191.009041	0.593874	18.389434	1.022222	9.175778	0.000000	0.000000
3393.045271	649.999516	191.009895	0.593874	18.389516	1.022221	9.175819	0.000000	0.000000
3393.065273	649.999435	191.003377	0.593876	18.388889	1.022224	9.175506	0.000000	0.000000
3393.085275	649.999516	191.006044	0.593875	18.389145	1.022223	9.175634	0.000000	0.000000
3393.105277	649.999435	191.003923	0.593876	18.388941	1.022224	9.175532	0.000000	0.000000
3393.125279	649.999435	191.004965	0.593875	18.389042	1.022224	9.175583	0.000000	0.000000
3393.145281	649.999516	190.997707	0.593878	18.388343	1.022228	9.175234	0.000000	0.000000
3393.165283	649.999516	190.998188	0.593878	18.388389	1.022227	9.175257	0.000000	0.000000
3393.185285	649.999435	190.998651	0.593877	18.388434	1.022227	9.175279	0.000000	0.000000
3393.205287	649.999516	191.004974	0.593875	18.389042	1.022224	9.175583	0.000000	0.000000
3393.225289	649.999516	190.994940	0.593879	18.388076	1.022229	9.175101	0.000000	0.000000
3393.245291	649.999435	190.988213	0.593881	18.387429	1.022232	9.174778	0.000000	0.000000
3393.265293	649.999516	190.991093	0.593880	18.387706	1.022231	9.174916	0.000000	0.000000
3393.285295	649.999435	190.992098	0.593880	18.387803	1.022230	9.174964	0.000000	0.000000
3393.305297	649.999435	190.993924	0.593879	18.387979	1.022229	9.175052	0.000000	0.000000
3393.325299	649.999516	190.993261	0.593879	18.387915	1.022230	9.175020	0.000000	0.000000
3393.345301	649.999435	190.989454	0.593880	18.387548	1.022232	9.174837	0.000000	0.000000
3393.365303	649.999516	190.987296	0.593881	18.387341	1.022233	9.174734	0.000000	0.000000
3393.385305	649.999516	190.994260	0.593879	18.388011	1.022229	9.175068	0.000000	0.000000
3393.405307	649.999435	190.986046	0.593882	18.387220	1.022234	9.174674	0.000000	0.000000
3393.425309	649.999435	190.985526	0.593882	18.387170	1.022234	9.174649	0.000000	0.000000
3393.445311	649.999516	190.990898	0.593880	18.387687	1.022231	9.174907	0.000000	0.000000
3393.465313	649.999435	190.980226	0.593884	18.386660	1.022237	9.174394	0.000000	0.000000
3393.485315	649.999435	190.995629	0.593878	18.388143	1.022229	9.175134	0.000000	0.000000
3393.505317	649.999516	190.984292	0.593882	18.387051	1.022235	9.174589	0.000000	0.000000
3393.525319	649.999435	190.988205	0.593881	18.387428	1.022232	9.174777	0.000000	0.000000
3393.545321	649.999516	190.995969	0.593878	18.388175	1.022228	9.175150	0.000000	0.000000
3393.565323	649.999516	191.003597	0.593876	18.388910	1.022224	9.175517	0.000000	0.000000
3393.585325	649.999435	190.989315	0.593881	18.387535	1.022232	9.174831	0.000000	0.000000
3393.605327	649.999516	190.990292	0.593880	18.387629	1.022231	9.174878	0.000000	0.000000
3393.625329	649.999516	190.995995	0.593878	18.388178	1.022228	9.175152	0.000000	0.000000
3393.645331	649.999435	190.978261	0.593884	18.386471	1.022238	9.174300	0.000000	0.000000
3393.665333	649.999516	190.982900	0.593883	18.386917	1.022235	9.174523	0.000000	0.000000
3393.685335	649.999516	190.985228	0.593882	18.387141	1.022234	9.174634	0.000000	0.000000
3393.705337	649.999435	190.991225	0.593880	18.387719	1.022231	9.174922	0.000000	0.000000
3393.725339	649.999516	190.980762	0.593883	18.386711	1.022237	9.174420	0.000000	0.000000
3393.745341	649.999516	190.989277	0.593881	18.387531	1.022232	9.174829	0.000000	0.000000
3393.765343	649.999435	190.984123	0.593882	18.387035	1.022235	9.174581	0.000000	0.000000
3393.785345	649.999516	190.996991	0.593878	18.388274	1.022228	9.175199	0.000000	0.000000
3393.805347	649.999516	190.983266	0.593883	18.386952	1.022235	9.174540	0.000000	0.000000
3393.825349	649.999435	190.996940	0.593878	18.388269	1.022228	9.175197	0.000000	0.000000
3393.845351	649.999516	190.992339	0.593880	18.387826	1.022230	9.174976	0.000000	0.000000
3393.865353	649.999516	190.994038	0.593879	18.387990	1.022229	9.175058	0.000000	0.000000
3393.885355	649.999435	191.005416	0.593875	18.389085	1.022223	9.175604	0.000000	0.000000
3393.905357	649.999516	190.996774	0.593878	18.388253	1.022228	9.175189	0.000000	0.000000
3393.925359	649.999516	190.986982	0.593881	18.387310	1.022233	9.174719	0.000000	0.000000
3393.945361	649.999435	190.999483	0.593877	18.388514	1.022226	9.175319	0.000000	0.000000
3393.965363	649.999435	190.992408	0.593880	18.387833	1.022230	9.174979	0.000000	0.000000
3393.985365	649.999516	190.995000	0.593879	18.388082	1.022229	9.175104	0.000000	0.000000
3394.005367	649.999435	190.984673	0.593882	18.387088	1.022234	9.174608	0.000000	0.000000
3394.025369	649.999516	190.991629	0.593880	18.387758	1.022231	9.174942	0.000000	0.000000
3394.045371	649.999516	190.994578	0.593879	18.388042	1.022229	9.175084	0.000000	0.000000
3394.065373	649.999516	190.981336	0.593883	18.386767	1.022236	9.174447	0.000000	0.000000
3394.085375	649.999516	190.991560	0.593880	18.387751	1.022231	9.174939	0.000000	0.000000
3394.105377	649.999516	190.972772	0.593886	18.385942	1.022241	9.174036	0.000000	0.000000
3394.125379	649.999435	190.978941	0.593884	18.386536	1.022237	9.174332	0.000000	0.000000
3394.145381	649.999435	190.980670	0.593883	18.386703	1.022236	9.174415	0.000000	0.000000
3394.165383	649.999516	190.974791	0.593885	18.386137	1.022240	9.174133	0.000000	0.000000
3394.185385	649.999516	190.981992	0.593883	18.386830	1.022236	9.174479	0.000000	0.000000
3394.205387	649.999516	190.973879	0.593886	18.386049	1.022240	9.174089	0.000000	0.000000
3394.225389	649.999516	190.972547	0.593886	18.385921	1.022241	9.174025	0.000000	0.000000
3394.245391	649.999435	190.980405	0.593884	18.386677	1.022237	9.174403	0.000000	0.000000
3394.265393	649.999435	190.972725	0.593886	18.385938	1.022241	9.174034	0.000000	0.000000
3394.285395	649.999516	190.977997	0.593884	18.386445	1.022238	9.174287	0.000000	0.000000
3394.305397	649.999435	190.974132	0.593886	18.386073	1.022240	9.174101	0.000000	0.000000
3394.325399	649.999435	190.967674	0.593888	18.385451	1.022243	9.173791	0.000000	0.000000
3394.345401	649.999516	190.971166	0.593887	18.385788	1.022242	9.173959	0.000000	0.000000
3394.365403	649.999516	190.970854	0.593887	18.385758	1.022242	9.173944	0.000000	0.000000
3394.385405	649.999435	190.972856	0.593886	18.385950	1.022241	9.174040	0.000000	0.000000
3394.405407	649.999516	190.972868	0.593886	18.385951	1.022241	9.174041	0.000000	0.000000
3394.425409	649.999516	190.974514	0.593886	18.386110	1.022240	9.174120	0.000000	0.000000
3394.445411	649.999435	190.987496	0.593881	18.387360	1.022233	9.174743	0.000000	0.000000
3394.465413	649.999516	190.970937	0.593887	18.385766	1.022242	9.173948	0.000000	0.000000
3394.485415	649.999435	190.969264	0.593887	18.385604	1.022242	9.173867	0.000000	0.000000
3394.505417	649.999516	190.984362	0.593882	18.387058	1.022235	9.174593	0.000000	0.000000
3394.525419	649.999516	190.975670	0.593885	18.386221	1.022239	9.174175	0.000000	0.000000
3394.545421	649.999516	190.972492	0.593886	18.385915	1.022241	9.174023	0.000000	0.000000
3394.565423	649.999516	190.980456	0.593884	18.386682	1.022237	9.174405	0.000000	0.000000
3394.585425	649.999516	190.976470	0.593885	18.386298	1.022239	9.174214	0.000000	0.000000
3394.605427	649.999435	190.965734	0.593888	18.385265	1.022244	9.173698	0.000000	0.000000
3394.625429	649.999516	190.962126	0.593890	18.384917	1.022246	9.173525	0.000000	0.000000
3394.645431	649.999516	190.977982	0.593884	18.386444	1.022238	9.174286	0.000000	0.000000
3394.665433	649.999435	190.981866	0.593883	18.386818	1.022236	9.174473	0.000000	0.000000
3394.685435	649.999516	190.978100	0.593884	18.386455	1.022238	9.174292	0.000000	0.000000
3394.705437	649.999516	190.983733	0.593882	18.386997	1.022235	9.174563	0.000000	0.000000
3394.725439	649.999516	190.982308	0.593883	18.386860	1.022236	9.174494	0.000000	0.000000
3394.745441	649.999516	190.979260	0.593884	18.386567	1.022237	9.174348	0.000000	0.000000
3394.765443	649.999435	190.971132	0.593887	18.385784	1.022242	9.173957	0.000000	0.000000
3394.785445	649.999516	190.975441	0.593885	18.386199	1.022239	9.174164	0.000000	0.000000
3394.805447	649.999516	190.964087	0.593889	18.385106	1.022245	9.173619	0.000000	0.000000
3394.825449	649.999435	190.946572	0.593895	18.383420	1.022255	9.172777	0.000000	0.000000
3394.845451	649.999516	190.953081	0.593893	18.384046	1.022251	9.173090	0.000000	0.000000
3394.865453	649.999516	190.951667	0.593893	18.383910	1.022252	9.173022	0.000000	0.000000
3394.885455	649.999435	190.951634	0.593893	18.383907	1.022252	9.173021	0.000000	0.000000
3394.905457	649.999516	190.957590	0.593891	18.384481	1.022249	9.173307	0.000000	0.000000
3394.925459	649.999435	190.961827	0.593890	18.384888	1.022246	9.173510	0.000000	0.000000
3394.945461	649.999435	190.959756	0.593890	18.384689	1.022248	9.173411	0.000000	0.000000
3394.965463	649.999516	190.966115	0.593888	18.385301	1.022244	9.173716	0.000000	0.000000
3394.985465	649.999435	190.954435	0.593892	18.384177	1.022250	9.173155	0.000000	0.000000
3395.005467	649.999516	190.961670	0.593890	18.384873	1.022247	9.173503	0.000000	0.000000
3395.025469	649.999516	190.962868	0.593889	18.384989	1.022246	9.173560	0.000000	0.000000
3395.045471	649.999435	190.955701	0.593892	18.384299	1.022250	9.173216	0.000000	0.000000
3395.065473	649.999516	190.962813	0.593890	18.384983	1.022246	9.173558	0.000000	0.000000
3395.085475	649.999516	190.951233	0.593893	18.383868	1.022252	9.173001	0.000000	0.000000
3395.105477	649.999516	190.953544	0.593893	18.384091	1.022251	9.173112	0.000000	0.000000
3395.125479	649.999516	190.949034	0.593894	18.383657	1.022253	9.172896	0.000000	0.000000
3395.145481	649.999435	190.957633	0.593891	18.384485	1.022249	9.173309	0.000000	0.000000
3395.165483	649.999516	190.943313	0.593896	18.383106	1.022256	9.172621	0.000000	0.000000
3395.185485	649.999516	190.949868	0.593894	18.383737	1.022253	9.172936	0.000000	0.000000
3395.205487	649.999435	190.945765	0.593895	18.383342	1.022255	9.172739	0.000000	0.000000
3395.225489	649.999516	190.940203	0.593897	18.382807	1.022258	9.172471	0.000000	0.000000
3395.245491	649.999435	190.948321	0.593894	18.383588	1.022254	9.172861	0.000000	0.000000
3395.265493	649.999516	190.933637	0.593899	18.382174	1.022262	9.172156	0.000000	0.000000
3395.285495	649.999516	190.930577	0.593900	18.381880	1.022263	9.172009	0.000000	0.000000
3395.305497	649.999435	190.931725	0.593900	18.381990	1.022262	9.172064	0.000000	0.000000
3395.325499	649.999516	190.951172	0.593893	18.383863	1.022252	9.172998	0.000000	0.000000
3395.345501	649.999516	190.942212	0.593896	18.383000	1.022257	9.172568	0.000000	0.000000
3395.365503	649.999435	190.946557	0.593895	18.383418	1.022255	9.172777	0.000000	0.000000
3395.385505	649.999516	190.939855	0.593897	18.382773	1.022258	9.172455	0.000000	0.000000
3395.405507	649.999516	190.936322	0.593898	18.382433	1.022260	9.172285	0.000000	0.000000
3395.425509	649.999516	190.939231	0.593897	18.382713	1.022259	9.172425	0.000000	0.000000
3395.445511	649.999516	190.947823	0.593895	18.383540	1.022254	9.172837	0.000000	0.000000
3395.465513	649.999435	190.940803	0.593897	18.382864	1.022258	9.172500	0.000000	0.000000
3395.485515	649.999516	190.936793	0.593898	18.382478	1.022260	9.172308	0.000000	0.000000
3395.505517	649.999516	190.935039	0.593899	18.382309	1.022261	9.172223	0.000000	0.000000
3395.525519	649.999435	190.941825	0.593896	18.382963	1.022257	9.172549	0.000000	0.000000
3395.545521	649.999516	190.931981	0.593900	18.382015	1.022262	9.172076	0.000000	0.000000
3395.565523	649.999516	190.931863	0.593900	18.382004	1.022262	9.172071	0.000000	0.000000
3395.585525	649.999435	190.924463	0.593902	18.381291	1.022266	9.171715	0.000000	0.000000
3395.605527	649.999516	190.929834	0.593901	18.381808	1.022264	9.171973	0.000000	0.000000
3395.625529	649.999435	190.931839	0.593900	18.382001	1.022262	9.172070	0.000000	0.000000
3395.645531	649.999516	190.932567	0.593900	18.382071	1.022262	9.172105	0.000000	0.000000
3395.665533	649.999516	190.921818	0.593903	18.381037	1.022268	9.171588	0.000000	0.000000
3395.685535	649.999435	190.938110	0.593898	18.382605	1.022259	9.172371	0.000000	0.000000
3395.705537	649.999516	190.934245	0.593899	18.382233	1.022261	9.172185	0.000000	0.000000
3395.725539	649.999516	190.932249	0.593900	18.382041	1.022262	9.172089	0.000000	0.000000
3395.745541	649.999435	190.928622	0.593901	18.381692	1.022264	9.171915	0.000000	0.000000
3395.765543	649.999516	190.935010	0.593899	18.382307	1.022261	9.172222	0.000000	0.000000
3395.785545	649.999516	190.936341	0.593898	18.382435	1.022260	9.172286	0.000000	0.000000
3395.805547	649.999435	190.937411	0.593898	18.382538	1.022259	9.172337	0.000000	0.000000
3395.825549	649.999516	190.925866	0.593902	18.381426	1.022266	9.171783	0.000000	0.000000
3395.845551	649.999516	190.931489	0.593900	18.381968	1.022263	9.172053	0.000000	0.000000
3395.865553	649.999435	190.929041	0.593901	18.381732	1.022264	9.171935	0.000000	0.000000
3395.885555	649.999516	190.934118	0.593899	18.382221	1.022261	9.172179	0.000000	0.000000
3395.905557	649.999435	190.932373	0.593900	18.382053	1.022262	9.172095	0.000000	0.000000
3395.925559	649.999516	190.922817	0.593903	18.381133	1.022267	9.171636	0.000000	0.000000
3395.945561	649.999516	190.918790	0.593904	18.380745	1.022269	9.171443	0.000000	0.000000
3395.965563	649.999435	190.907316	0.593908	18.379640	1.022275	9.170892	0.000000	0.000000
3395.985565	649.999516	190.921578	0.593903	18.381013	1.022268	9.171577	0.000000	0.000000
3396.005567	649.999435	190.920895	0.593904	18.380948	1.022268	9.171544	0.000000	0.000000
3396.025569	649.999435	190.905709	0.593909	18.379486	1.022276	9.170814	0.000000	0.000000
3396.045571	649.999516	190.905085	0.593909	18.379426	1.022277	9.170784	0.000000	0.000000
3396.065573	649.999435	190.908693	0.593908	18.379773	1.022275	9.170958	0.000000	0.000000
3396.085575	649.999516	190.905867	0.593909	18.379501	1.022276	9.170822	0.000000	0.000000
3396.105577	649.999435	190.905908	0.593909	18.379505	1.022276	9.170824	0.000000	0.000000
3396.125579	649.999435	190.893355	0.593913	18.378296	1.022283	9.170221	0.000000	0.000000
3396.145581	649.999516	190.906909	0.593908	18.379601	1.022276	9.170872	0.000000	0.000000
3396.165583	649.999516	190.899270	0.593911	18.378866	1.022280	9.170505	0.000000	0.000000
3396.185585	649.999435	190.898456	0.593911	18.378787	1.022280	9.170466	0.000000	0.000000
3396.205587	649.999516	190.903187	0.593910	18.379243	1.022278	9.170693	0.000000	0.000000
3396.225589	649.999516	190.883724	0.593916	18.377369	1.022288	9.169758	0.000000	0.000000
3396.245591	649.999435	190.887905	0.593915	18.377772	1.022286	9.169959	0.000000	0.000000
3396.265593	649.999516	190.889564	0.593914	18.377931	1.022285	9.170039	0.000000	0.000000
3396.285595	649.999516	190.890122	0.593914	18.377985	1.022285	9.170066	0.000000	0.000000
3396.305597	649.999435	190.898046	0.593911	18.378748	1.022280	9.170446	0.000000	0.000000
3396.325599	649.999516	190.894967	0.593912	18.378451	1.022282	9.170298	0.000000	0.000000
3396.345601	649.999516	190.891226	0.593914	18.378091	1.022284	9.170119	0.000000	0.000000
3396.365603	649.999516	190.896775	0.593912	18.378626	1.022281	9.170385	0.000000	0.000000
3396.385605	649.999516	190.904481	0.593909	18.379367	1.022277	9.170755	0.000000	0.000000
3396.405607	649.999435	190.890936	0.593914	18.378063	1.022284	9.170105	0.000000	0.000000
3396.425609	649.999516	190.898257	0.593911	18.378768	1.022280	9.170456	0.000000	0.000000
3396.445611	649.999516	190.891298	0.593914	18.378098	1.022284	9.170122	0.000000	0.000000
3396.465613	649.999435	190.897214	0.593911	18.378668	1.022281	9.170406	0.000000	0.000000
3396.485615	649.999516	190.892516	0.593913	18.378216	1.022283	9.170181	0.000000	0.000000
3396.505617	649.999435	190.891487	0.593913	18.378116	1.022284	9.170131	0.000000	0.000000
3396.525619	649.999516	190.896332	0.593912	18.378583	1.022281	9.170364	0.000000	0.000000
3396.545621	649.999516	190.886562	0.593915	18.377642	1.022286	9.169895	0.000000	0.000000
3396.565623	649.999435	190.890820	0.593914	18.378052	1.022284	9.170099	0.000000	0.000000
3396.585625	649.999516	190.894617	0.593912	18.378418	1.022282	9.170282	0.000000	0.000000
3396.605627	649.999516	190.898280	0.593911	18.378770	1.022280	9.170458	0.000000	0.000000
3396.625629	649.999435	190.890097	0.593914	18.377983	1.022284	9.170064	0.000000	0.000000
3396.645631	649.999516	190.897001	0.593912	18.378647	1.022281	9.170396	0.000000	0.000000
3396.665633	649.999516	190.900906	0.593910	18.379023	1.022279	9.170584	0.000000	0.000000
3396.685635	649.999435	190.883723	0.593916	18.377369	1.022288	9.169758	0.000000	0.000000
3396.705637	649.999516	190.892623	0.593913	18.378226	1.022283	9.170186	0.000000	0.000000
3396.725639	649.999516	190.897273	0.593912	18.378674	1.022281	9.170409	0.000000	0.000000
3396.745641	649.999435	190.885491	0.593915	18.377539	1.022287	9.169843	0.000000	0.000000
3396.765643	649.999516	190.877846	0.593918	18.376803	1.022291	9.169476	0.000000	0.000000
3396.785645	649.999516	190.897650	0.593911	18.378710	1.022281	9.170427	0.000000	0.000000
3396.805647	649.999435	190.892098	0.593913	18.378175	1.022283	9.170161	0.000000	0.000000
3396.825649	649.999516	190.895436	0.593912	18.378497	1.022282	9.170321	0.000000	0.000000
3396.845651	649.999516	190.883984	0.593916	18.377394	1.022288	9.169771	0.000000	0.000000
3396.865653	649.999435	190.907160	0.593908	18.379625	1.022275	9.170884	0.000000	0.000000
3396.885655	649.999516	190.893475	0.593913	18.378308	1.022283	9.170227	0.000000	0.000000
3396.905657	649.999516	190.880925	0.593917	18.377100	1.022289	9.169624	0.000000	0.000000
3396.925659	649.999435	190.897585	0.593911	18.378703	1.022281	9.170424	0.000000	0.000000
3396.945661	649.999516	190.887653	0.593915	18.377747	1.022286	9.169947	0.000000	0.000000
3396.965663	649.999435	190.876364	0.593918	18.376660	1.022292	9.169405	0.000000	0.000000
3396.985665	649.999435	190.878649	0.593918	18.376880	1.022291	9.169514	0.000000	0.000000
3397.005667	649.999516	190.874467	0.593919	18.376478	1.022293	9.169314	0.000000	0.000000
3397.025669	649.999435	190.874837	0.593919	18.376513	1.022293	9.169331	0.000000	0.000000
3397.045671	649.999435	190.884000	0.593916	18.377396	1.022288	9.169772	0.000000	0.000000
3397.065673	649.999516	190.894598	0.593912	18.378416	1.022282	9.170281	0.000000	0.000000
3397.085675	649.999435	190.893192	0.593913	18.378281	1.022283	9.170213	0.000000	0.000000
3397.105677	649.999435	190.889652	0.593914	18.377940	1.022285	9.170043	0.000000	0.000000
3397.125679	649.999516	190.895900	0.593912	18.378541	1.022282	9.170343	0.000000	0.000000
3397.145681	649.999516	190.887662	0.593915	18.377748	1.022286	9.169947	0.000000	0.000000
3397.165683	649.999516	190.883813	0.593916	18.377378	1.022288	9.169763	0.000000	0.000000
3397.185685	649.999516	190.896115	0.593912	18.378562	1.022281	9.170354	0.000000	0.000000
3397.205687	649.999435	190.884828	0.593916	18.377475	1.022287	9.169811	0.000000	0.000000
3397.225689	649.999516	190.869845	0.593921	18.376033	1.022295	9.169092	0.000000	0.000000
3397.245691	649.999516	190.888000	0.593915	18.377781	1.022286	9.169964	0.000000	0.000000
3397.265693	649.999435	190.887587	0.593915	18.377741	1.022286	9.169944	0.000000	0.000000
3397.285695	649.999435	190.888619	0.593914	18.377840	1.022285	9.169993	0.000000	0.000000
3397.305697	649.999516	190.876618	0.593918	18.376685	1.022292	9.169417	0.000000	0.000000
3397.325699	649.999435	190.894748	0.593912	18.378430	1.022282	9.170288	0.000000	0.000000
3397.345701	649.999516	190.891429	0.593913	18.378111	1.022284	9.170128	0.000000	0.000000
3397.365703	649.999516	190.891315	0.593914	18.378100	1.022284	9.170123	0.000000	0.000000
3397.385705	649.999435	190.887171	0.593915	18.377701	1.022286	9.169924	0.000000	0.000000
3397.405707	649.999516	190.894881	0.593912	18.378443	1.022282	9.170294	0.000000	0.000000
3397.425709	649.999516	190.901008	0.593910	18.379033	1.022279	9.170589	0.000000	0.000000
3397.445711	649.999435	190.883284	0.593916	18.377327	1.022288	9.169737	0.000000	0.000000
3397.465713	649.999516	190.892454	0.593913	18.378210	1.022283	9.170178	0.000000	0.000000
3397.485715	649.999516	190.888163	0.593915	18.377796	1.022286	9.169972	0.000000	0.000000
3397.505717	649.999435	190.879132	0.593918	18.376927	1.022290	9.169538	0.000000	0.000000
3397.525719	649.999516	190.885138	0.593916	18.377505	1.022287	9.169826	0.000000	0.000000
3397.545721	649.999516	190.885080	0.593916	18.377500	1.022287	9.169823	0.000000	0.000000
3397.565723	649.999435	190.880055	0.593917	18.377016	1.022290	9.169582	0.000000	0.000000
3397.585725	649.999516	190.887014	0.593915	18.377686	1.022286	9.169916	0.000000	0.000000
3397.605727	649.999516	190.881411	0.593917	18.377146	1.022289	9.169647	0.000000	0.000000
3397.625729	649.999435	190.880071	0.593917	18.377017	1.022290	9.169583	0.000000	0.000000
3397.645731	649.999435	190.868789	0.593921	18.375931	1.022296	9.169041	0.000000	0.000000
3397.665733	649.999516	190.886331	0.593915	18.377620	1.022287	9.169884	0.000000	0.000000
3397.685735	649.999516	190.876190	0.593919	18.376644	1.022292	9.169396	0.000000	0.000000
3397.705737	649.999435	190.872397	0.593920	18.376279	1.022294	9.169214	0.000000	0.000000
3397.725739	649.999516	190.876635	0.593918	18.376687	1.022292	9.169418	0.000000	0.000000
3397.745741	649.999516	190.886073	0.593915	18.377595	1.022287	9.169871	0.000000	0.000000
3397.765743	649.999516	190.877113	0.593918	18.376733	1.022292	9.169441	0.000000	0.000000
3397.785745	649.999516	190.866798	0.593922	18.375740	1.022297	9.168945	0.000000	0.000000
3397.805747	649.999435	190.871958	0.593920	18.376236	1.022294	9.169193	0.000000	0.000000
3397.825749	649.999516	190.864210	0.593923	18.375490	1.022298	9.168821	0.000000	0.000000
3397.845751	649.999516	190.874799	0.593919	18.376510	1.022293	9.169330	0.000000	0.000000
3397.865753	649.999435	190.872749	0.593920	18.376312	1.022294	9.169231	0.000000	0.000000
3397.885755	649.999516	190.885002	0.593916	18.377492	1.022287	9.169820	0.000000	0.000000
3397.905757	649.999516	190.875773	0.593919	18.376604	1.022292	9.169376	0.000000	0.000000
3397.925759	649.999516	190.866098	0.593922	18.375672	1.022297	9.168912	0.000000	0.000000
3397.945761	649.999516	190.876641	0.593918	18.376687	1.022292	9.169418	0.000000	0.000000
3397.965763	649.999435	190.858306	0.593925	18.374922	1.022301	9.168537	0.000000	0.000000
3397.985765	649.999516	190.862729	0.593923	18.375348	1.022299	9.168750	0.000000	0.000000
3398.005767	649.999516	190.866167	0.593922	18.375679	1.022297	9.168915	0.000000	0.000000
3398.025769	649.999435	190.880087	0.593917	18.377019	1.022290	9.169584	0.000000	0.000000
3398.045771	649.999516	190.875513	0.593919	18.376579	1.022292	9.169364	0.000000	0.000000
3398.065773	649.999516	190.865708	0.593922	18.375635	1.022298	9.168893	0.000000	0.000000
3398.085775	649.999435	190.867212	0.593922	18.375779	1.022297	9.168965	0.000000	0.000000
3398.105777	649.999516	190.857055	0.593925	18.374802	1.022302	9.168477	0.000000	0.000000
3398.125779	649.999516	190.852794	0.593926	18.374391	1.022304	9.168272	0.000000	0.000000
3398.145781	649.999435	190.865652	0.593922	18.375629	1.022297	9.168890	0.000000	0.000000
3398.165783	649.999516	190.864282	0.593923	18.375497	1.022298	9.168824	0.000000	0.000000
3398.185785	649.999516	190.858044	0.593925	18.374897	1.022302	9.168525	0.000000	0.000000
3398.205787	649.999516	190.851497	0.593927	18.374266	1.022305	9.168210	0.000000	0.000000
3398.225789	649.999516	190.865461	0.593922	18.375611	1.022298	9.168881	0.000000	0.000000
3398.245791	649.999516	190.864945	0.593922	18.375561	1.022298	9.168856	0.000000	0.000000
3398.265793	649.999435	190.849140	0.593928	18.374039	1.022306	9.168097	0.000000	0.000000
3398.285795	649.999516	190.851853	0.593927	18.374301	1.022305	9.168227	0.000000	0.000000
3398.305797	649.999516	190.858594	0.593924	18.374950	1.022301	9.168551	0.000000	0.000000
3398.325799	649.999435	190.856415	0.593925	18.374740	1.022302	9.168446	0.000000	0.000000
3398.345801	649.999516	190.858776	0.593924	18.374967	1.022301	9.168560	0.000000	0.000000
3398.365803	649.999435	190.854894	0.593926	18.374593	1.022303	9.168373	0.000000	0.000000
3398.385805	649.999516	190.846527	0.593929	18.373788	1.022308	9.167971	0.000000	0.000000
3398.405807	649.999516	190.855970	0.593925	18.374697	1.022303	9.168425	0.000000	0.000000
3398.425809	649.999435	190.861743	0.593923	18.375253	1.022300	9.168702	0.000000	0.000000
3398.445811	649.999516	190.838394	0.593931	18.373005	1.022312	9.167581	0.000000	0.000000
3398.465813	649.999435	190.839548	0.593931	18.373116	1.022311	9.167636	0.000000	0.000000
3398.485815	649.999516	190.839504	0.593931	18.373112	1.022311	9.167634	0.000000	0.000000
3398.505817	649.999516	190.848906	0.593928	18.374017	1.022306	9.168086	0.000000	0.000000
3398.525819	649.999435	190.837211	0.593932	18.372891	1.022313	9.167524	0.000000	0.000000
3398.545821	649.999516	190.846630	0.593928	18.373798	1.022308	9.167976	0.000000	0.000000
3398.565823	649.999516	190.845193	0.593929	18.373659	1.022308	9.167907	0.000000	0.000000
3398.585825	649.999435	190.838715	0.593931	18.373036	1.022312	9.167596	0.000000	0.000000
3398.605827	649.999516	190.813014	0.593940	18.370561	1.022326	9.166361	0.000000	0.000000
3398.625829	649.999435	190.824877	0.593936	18.371704	1.022319	9.166931	0.000000	0.000000
3398.645831	649.999435	190.817772	0.593938	18.371019	1.022323	9.166590	0.000000	0.000000
3398.665833	649.999516	190.831112	0.593934	18.372304	1.022316	9.167231	0.000000	0.000000
3398.685835	649.999435	190.828611	0.593934	18.372063	1.022317	9.167111	0.000000	0.000000
3398.705837	649.999516	190.839866	0.593931	18.373147	1.022311	9.167651	0.000000	0.000000
3398.725839	649.999516	190.838400	0.593931	18.373006	1.022312	9.167581	0.000000	0.000000
3398.745841	649.999435	190.827662	0.593935	18.371972	1.022318	9.167065	0.000000	0.000000
3398.765843	649.999516	190.826439	0.593935	18.371854	1.022318	9.167006	0.000000	0.000000
3398.785845	649.999516	190.836164	0.593932	18.372790	1.022313	9.167474	0.000000	0.000000
3398.805847	649.999516	190.831810	0.593933	18.372371	1.022316	9.167264	0.000000	0.000000
3398.825849	649.999516	190.824389	0.593936	18.371657	1.022319	9.166908	0.000000	0.000000
3398.845851	649.999435	190.832670	0.593933	18.372454	1.022315	9.167306	0.000000	0.000000
3398.865853	649.999516	190.822899	0.593936	18.371513	1.022320	9.166836	0.000000	0.000000
3398.885855	649.999516	190.828622	0.593935	18.372064	1.022317	9.167111	0.000000	0.000000
3398.905857	649.999435	190.837164	0.593932	18.372887	1.022313	9.167522	0.000000	0.000000
3398.925859	649.999516	190.832424	0.593933	18.372430	1.022315	9.167294	0.000000	0.000000
3398.945861	649.999435	190.835853	0.593932	18.372760	1.022313	9.167459	0.000000	0.000000
3398.965863	649.999516	190.823593	0.593936	18.371580	1.022320	9.166870	0.000000	0.000000
3398.985865	649.999516	190.825238	0.593936	18.371738	1.022319	9.166949	0.000000	0.000000
3399.005867	649.999435	190.821838	0.593937	18.371411	1.022321	9.166785	0.000000	0.000000
3399.025869	649.999516	190.808184	0.593941	18.370096	1.022328	9.166129	0.000000	0.000000
3399.045871	649.999516	190.824550	0.593936	18.371672	1.022319	9.166916	0.000000	0.000000
3399.065873	649.999435	190.813287	0.593940	18.370588	1.022325	9.166375	0.000000	0.000000
3399.085875	649.999516	190.815437	0.593939	18.370795	1.022324	9.166478	0.000000	0.000000
3399.105877	649.999516	190.820121	0.593937	18.371246	1.022322	9.166703	0.000000	0.000000
3399.125879	649.999435	190.811352	0.593940	18.370401	1.022326	9.166282	0.000000	0.000000
3399.145881	649.999516	190.825318	0.593936	18.371746	1.022319	9.166953	0.000000	0.000000
3399.165883	649.999435	190.818724	0.593938	18.371111	1.022322	9.166636	0.000000	0.000000
3399.185885	649.999516	190.807128	0.593942	18.369995	1.022329	9.166079	0.000000	0.000000
3399.205887	649.999516	190.807960	0.593941	18.370075	1.022328	9.166119	0.000000	0.000000
3399.225889	649.999435	190.811215	0.593940	18.370388	1.022326	9.166275	0.000000	0.000000
3399.245891	649.999516	190.811923	0.593940	18.370456	1.022326	9.166309	0.000000	0.000000
3399.265893	649.999435	190.810413	0.593941	18.370311	1.022327	9.166237	0.000000	0.000000
3399.285895	649.999435	190.805827	0.593942	18.369870	1.022329	9.166016	0.000000	0.000000
3399.305897	649.999516	190.816191	0.593939	18.370867	1.022324	9.166514	0.000000	0.000000
3399.325899	649.999435	190.816893	0.593938	18.370935	1.022323	9.166548	0.000000	0.000000
3399.345901	649.999435	190.817618	0.593938	18.371005	1.022323	9.166583	0.000000	0.000000
3399.365903	649.999516	190.819684	0.593938	18.371204	1.022322	9.166682	0.000000	0.000000
3399.385905	649.999435	190.803621	0.593943	18.369657	1.022330	9.165910	0.000000	0.000000
3399.405907	649.999516	190.812682	0.593940	18.370529	1.022326	9.166346	0.000000	0.000000
3399.425909	649.999516	190.815642	0.593939	18.370814	1.022324	9.166488	0.000000	0.000000
3399.445911	649.999435	190.808486	0.593941	18.370126	1.022328	9.166144	0.000000	0.000000
3399.465913	649.999516	190.799602	0.593944	18.369270	1.022333	9.165717	0.000000	0.000000
3399.485915	649.999516	190.804142	0.593943	18.369707	1.022330	9.165935	0.000000	0.000000
3399.505917	649.999435	190.797685	0.593945	18.369086	1.022334	9.165625	0.000000	0.000000
3399.525919	649.999516	190.779565	0.593951	18.367341	1.022343	9.164755	0.000000	0.000000
3399.545921	649.999516	190.798216	0.593945	18.369137	1.022333	9.165651	0.000000	0.000000
3399.565923	649.999435	190.795011	0.593946	18.368828	1.022335	9.165497	0.000000	0.000000
3399.585925	649.999516	190.796406	0.593945	18.368963	1.022334	9.165564	0.000000	0.000000
3399.605927	649.999516	190.800537	0.593944	18.369360	1.022332	9.165762	0.000000	0.000000
3399.625929	649.999516	190.796880	0.593945	18.369008	1.022334	9.165586	0.000000	0.000000
3399.645931	649.999516	190.801796	0.593944	18.369481	1.022331	9.165823	0.000000	0.000000
3399.665933	649.999435	190.783720	0.593950	18.367741	1.022341	9.164954	0.000000	0.000000
3399.685935	649.999516	190.784790	0.593949	18.367844	1.022340	9.165006	0.000000	0.000000
3399.705937	649.999516	190.783435	0.593950	18.367714	1.022341	9.164941	0.000000	0.000000
3399.725939	649.999516	190.786323	0.593949	18.367992	1.022340	9.165079	0.000000	0.000000
3399.745941	649.999516	190.798873	0.593945	18.369200	1.022333	9.165682	0.000000	0.000000
3399.765943	649.999435	190.784912	0.593949	18.367856	1.022340	9.165012	0.000000	0.000000
3399.785945	649.999516	190.793566	0.593946	18.368689	1.022336	9.165427	0.000000	0.000000
3399.805947	649.999516	190.786444	0.593949	18.368003	1.022340	9.165085	0.000000	0.000000
3399.825949	649.999516	190.787418	0.593948	18.368097	1.022339	9.165132	0.000000	0.000000
3399.844951	649.999516	190.786967	0.593949	18.368054	1.022339	9.165110	0.000000	0.000000
3399.864953	649.999435	190.794120	0.593946	18.368742	1.022335	9.165454	0.000000	0.000000
3399.884954	649.999516	190.785952	0.593949	18.367956	1.022340	9.165061	0.000000	0.000000
3399.904957	649.999516	190.802440	0.593943	18.369543	1.022331	9.165854	0.000000	0.000000
3399.924959	649.999516	190.797426	0.593945	18.369061	1.022334	9.165613	0.000000	0.000000
3399.944961	649.999516	190.800576	0.593944	18.369364	1.022332	9.165764	0.000000	0.000000
3399.964962	649.999435	190.780368	0.593951	18.367418	1.022343	9.164793	0.000000	0.000000
3399.984965	649.999516	190.782153	0.593950	18.367590	1.022342	9.164879	0.000000	0.000000
3400.004967	649.999516	190.783098	0.593950	18.367681	1.022341	9.164924	0.000000	0.000000
3400.024969	649.999435	190.783048	0.593950	18.367676	1.022341	9.164922	0.000000	0.000000
3400.044971	649.999516	190.804051	0.593943	18.369699	1.022330	9.165931	0.000000	0.000000
3400.064973	649.999435	190.792851	0.593946	18.368620	1.022336	9.165393	0.000000	0.000000
3400.084975	649.999435	190.785952	0.593949	18.367956	1.022340	9.165061	0.000000	0.000000
3400.104977	649.999516	190.792358	0.593947	18.368573	1.022336	9.165369	0.000000	0.000000
3400.124979	649.999516	190.790939	0.593947	18.368436	1.022337	9.165301	0.000000	0.000000
3400.144981	649.999435	190.786411	0.593949	18.368000	1.022340	9.165084	0.000000	0.000000
3400.164983	649.999516	190.783181	0.593950	18.367689	1.022341	9.164928	0.000000	0.000000
3400.184985	649.999516	190.774584	0.593953	18.366862	1.022346	9.164515	0.000000	0.000000
3400.204987	649.999435	190.781084	0.593950	18.367487	1.022342	9.164828	0.000000	0.000000
3400.224988	649.999516	190.779975	0.593951	18.367381	1.022343	9.164774	0.000000	0.000000
3400.244991	649.999516	190.781058	0.593951	18.367485	1.022342	9.164826	0.000000	0.000000
3400.264993	649.999435	190.775116	0.593952	18.366913	1.022345	9.164541	0.000000	0.000000
3400.284995	649.999516	190.781696	0.593950	18.367546	1.022342	9.164857	0.000000	0.000000
3400.304996	649.999435	190.787859	0.593948	18.368140	1.022339	9.165153	0.000000	0.000000
3400.324999	649.999516	190.783994	0.593950	18.367768	1.022341	9.164967	0.000000	0.000000
3400.345001	649.999516	190.785639	0.593949	18.367926	1.022340	9.165046	0.000000	0.000000
3400.365003	649.999435	190.775148	0.593952	18.366916	1.022345	9.164542	0.000000	0.000000
3400.385005	649.999516	190.790105	0.593947	18.368356	1.022338	9.165261	0.000000	0.000000
3400.405007	649.999516	190.762582	0.593957	18.365706	1.022352	9.163939	0.000000	0.000000
3400.425009	649.999435	190.781427	0.593950	18.367520	1.022342	9.164844	0.000000	0.000000
3400.445011	649.999516	190.776831	0.593952	18.367078	1.022345	9.164623	0.000000	0.000000
3400.465013	649.999516	190.776174	0.593952	18.367015	1.022345	9.164592	0.000000	0.000000
3400.485014	649.999435	190.772034	0.593953	18.366616	1.022347	9.164393	0.000000	0.000000
3400.505017	649.999516	190.776105	0.593952	18.367008	1.022345	9.164588	0.000000	0.000000
3400.525019	649.999516	190.791134	0.593947	18.368455	1.022337	9.165310	0.000000	0.000000
3400.545021	649.999435	190.773078	0.593953	18.366717	1.022347	9.164443	0.000000	0.000000
3400.565022	649.999516	190.784194	0.593949	18.367787	1.022341	9.164977	0.000000	0.000000
3400.585025	649.999516	190.779430	0.593951	18.367328	1.022343	9.164748	0.000000	0.000000
3400.605027	649.999516	190.771656	0.593954	18.366580	1.022347	9.164375	0.000000	0.000000
3400.625029	649.999516	190.773508	0.593953	18.366758	1.022346	9.164464	0.000000	0.000000
3400.645030	649.999435	190.764643	0.593956	18.365904	1.022351	9.164038	0.000000	0.000000
3400.665033	649.999516	190.755921	0.593959	18.365065	1.022356	9.163619	0.000000	0.000000
3400.685035	649.999516	190.764454	0.593956	18.365886	1.022351	9.164029	0.000000	0.000000
3400.705037	649.999516	190.766998	0.593955	18.366131	1.022350	9.164151	0.000000	0.000000
3400.725039	649.999516	190.787529	0.593948	18.368108	1.022339	9.165137	0.000000	0.000000
3400.745041	649.999435	190.770992	0.593954	18.366516	1.022348	9.164343	0.000000	0.000000
3400.765043	649.999435	190.768533	0.593955	18.366279	1.022349	9.164225	0.000000	0.000000
3400.785045	649.999516	190.795986	0.593945	18.368922	1.022335	9.165543	0.000000	0.000000
3400.805047	649.999435	190.782551	0.593950	18.367629	1.022342	9.164898	0.000000	0.000000
3400.825048	649.999516	190.784651	0.593949	18.367831	1.022341	9.164999	0.000000	0.000000
3400.845051	649.999516	190.786490	0.593949	18.368008	1.022340	9.165087	0.000000	0.000000
3400.865053	649.999435	190.771859	0.593954	18.366599	1.022347	9.164384	0.000000	0.000000
3400.885055	649.999516	190.777443	0.593952	18.367137	1.022344	9.164653	0.000000	0.000000
3400.905056	649.999516	190.782716	0.593950	18.367644	1.022342	9.164906	0.000000	0.000000
3400.925059	649.999516	190.773463	0.593953	18.366754	1.022347	9.164462	0.000000	0.000000
3400.945061	649.999516	190.774801	0.593953	18.366882	1.022346	9.164526	0.000000	0.000000
3400.965063	649.999435	190.760527	0.593957	18.365508	1.022353	9.163840	0.000000	0.000000
3400.985065	649.999516	190.773283	0.593953	18.366736	1.022347	9.164453	0.000000	0.000000
3401.005067	649.999516	190.766027	0.593956	18.366038	1.022350	9.164104	0.000000	0.000000
3401.025069	649.999435	190.767346	0.593955	18.366165	1.022350	9.164168	0.000000	0.000000
3401.045071	649.999516	190.780700	0.593951	18.367450	1.022343	9.164809	0.000000	0.000000
3401.065073	649.999435	190.786227	0.593949	18.367982	1.022340	9.165075	0.000000	0.000000
3401.085075	649.999516	190.770425	0.593954	18.366461	1.022348	9.164316	0.000000	0.000000
3401.105077	649.999516	190.767615	0.593955	18.366191	1.022350	9.164181	0.000000	0.000000
3401.125079	649.999435	190.752954	0.593960	18.364779	1.022357	9.163476	0.000000	0.000000
3401.145081	649.999516	190.750395	0.593961	18.364533	1.022359	9.163353	0.000000	0.000000
3401.165082	649.999516	190.761220	0.593957	18.365575	1.022353	9.163873	0.000000	0.000000
3401.185085	649.999435	190.747451	0.593962	18.364249	1.022360	9.163212	0.000000	0.000000
3401.205087	649.999516	190.752261	0.593960	18.364712	1.022358	9.163443	0.000000	0.000000
3401.225089	649.999435	190.749090	0.593961	18.364407	1.022359	9.163291	0.000000	0.000000
3401.245090	649.999435	190.751272	0.593960	18.364617	1.022358	9.163395	0.000000	0.000000
3401.265093	649.999516	190.750893	0.593961	18.364581	1.022358	9.163377	0.000000	0.000000
3401.285095	649.999435	190.755655	0.593959	18.365039	1.022356	9.163606	0.000000	0.000000
3401.305097	649.999435	190.745952	0.593962	18.364105	1.022361	9.163140	0.000000	0.000000
3401.325099	649.999516	190.757216	0.593958	18.365189	1.022355	9.163681	0.000000	0.000000
3401.345101	649.999435	190.757925	0.593958	18.365258	1.022355	9.163715	0.000000	0.000000
3401.365103	649.999516	190.757225	0.593958	18.365190	1.022355	9.163681	0.000000	0.000000
3401.385105	649.999516	190.756485	0.593959	18.365119	1.022356	9.163646	0.000000	0.000000
3401.405107	649.999435	190.754547	0.593959	18.364933	1.022356	9.163553	0.000000	0.000000
3401.425108	649.999516	190.754819	0.593959	18.364959	1.022356	9.163566	0.000000	0.000000
3401.445111	649.999516	190.762290	0.593957	18.365678	1.022352	9.163925	0.000000	0.000000
3401.465113	649.999435	190.756866	0.593959	18.365156	1.022355	9.163664	0.000000	0.000000
3401.485115	649.999516	190.764621	0.593956	18.365902	1.022351	9.164037	0.000000	0.000000
3401.505116	649.999516	190.760247	0.593957	18.365481	1.022354	9.163827	0.000000	0.000000
3401.525119	649.999435	190.766372	0.593955	18.366071	1.022350	9.164121	0.000000	0.000000
3401.545121	649.999516	190.761812	0.593957	18.365632	1.022353	9.163902	0.000000	0.000000
3401.565123	649.999435	190.760901	0.593957	18.365544	1.022353	9.163858	0.000000	0.000000
3401.585124	649.999516	190.748990	0.593961	18.364398	1.022359	9.163286	0.000000	0.000000
3401.605127	649.999516	190.749501	0.593961	18.364447	1.022359	9.163310	0.000000	0.000000
3401.625129	649.999435	190.745415	0.593962	18.364053	1.022361	9.163114	0.000000	0.000000
3401.645131	649.999516	190.747100	0.593962	18.364216	1.022360	9.163195	0.000000	0.000000
3401.665133	649.999516	190.753735	0.593960	18.364854	1.022357	9.163514	0.000000	0.000000
3401.685135	649.999435	190.753541	0.593960	18.364836	1.022357	9.163505	0.000000	0.000000
3401.705137	649.999516	190.740901	0.593964	18.363619	1.022364	9.162897	0.000000	0.000000
3401.725139	649.999435	190.756017	0.593959	18.365074	1.022356	9.163623	0.000000	0.000000
3401.745141	649.999435	190.745423	0.593962	18.364054	1.022361	9.163115	0.000000	0.000000
3401.765142	649.999516	190.746909	0.593962	18.364197	1.022361	9.163186	0.000000	0.000000
3401.785145	649.999435	190.743733	0.593963	18.363891	1.022362	9.163033	0.000000	0.000000
3401.805147	649.999516	190.732195	0.593967	18.362781	1.022368	9.162479	0.000000	0.000000
3401.825149	649.999516	190.734546	0.593966	18.363007	1.022367	9.162592	0.000000	0.000000
3401.845150	649.999435	190.733046	0.593967	18.362863	1.022368	9.162520	0.000000	0.000000
3401.865153	649.999516	190.743445	0.593963	18.363864	1.022362	9.163020	0.000000	0.000000
3401.885155	649.999516	190.738513	0.593965	18.363389	1.022365	9.162783	0.000000	0.000000
3401.905157	649.999435	190.733783	0.593966	18.362934	1.022367	9.162555	0.000000	0.000000
3401.925159	649.999516	190.724711	0.593969	18.362060	1.022372	9.162120	0.000000	0.000000
3401.945161	649.999435	190.724037	0.593970	18.361995	1.022373	9.162087	0.000000	0.000000
3401.965163	649.999516	190.746410	0.593962	18.364149	1.022361	9.163162	0.000000	0.000000
3401.985165	649.999516	190.735837	0.593966	18.363131	1.022366	9.162654	0.000000	0.000000
3402.005167	649.999435	190.739079	0.593965	18.363443	1.022365	9.162810	0.000000	0.000000
3402.025169	649.999516	190.732807	0.593967	18.362839	1.022368	9.162508	0.000000	0.000000
3402.045171	649.999516	190.735531	0.593966	18.363102	1.022367	9.162639	0.000000	0.000000
3402.065173	649.999516	190.708920	0.593975	18.360540	1.022381	9.161361	0.000000	0.000000
3402.085175	649.999516	190.740046	0.593964	18.363536	1.022364	9.162856	0.000000	0.000000
3402.105176	649.999516	190.726660	0.593969	18.362248	1.022371	9.162213	0.000000	0.000000
3402.125179	649.999516	190.729599	0.593968	18.362531	1.022370	9.162354	0.000000	0.000000
3402.145181	649.999516	190.736016	0.593966	18.363148	1.022366	9.162663	0.000000	0.000000
3402.165183	649.999435	190.736653	0.593965	18.363210	1.022366	9.162693	0.000000	0.000000
3402.185184	649.999516	190.729763	0.593968	18.362546	1.022370	9.162362	0.000000	0.000000
3402.205187	649.999435	190.732191	0.593967	18.362780	1.022368	9.162479	0.000000	0.000000
3402.225189	649.999435	190.729479	0.593968	18.362519	1.022370	9.162349	0.000000	0.000000
3402.245191	649.999516	190.724387	0.593970	18.362029	1.022373	9.162104	0.000000	0.000000
3402.265193	649.999435	190.733144	0.593966	18.362872	1.022368	9.162525	0.000000	0.000000
3402.285195	649.999516	190.731120	0.593967	18.362677	1.022369	9.162427	0.000000	0.000000
3402.305197	649.999516	190.726461	0.593969	18.362228	1.022371	9.162204	0.000000	0.000000
3402.325199	649.999516	190.719082	0.593971	18.361518	1.022375	9.161849	0.000000	0.000000
3402.345201	649.999516	190.731093	0.593967	18.362675	1.022369	9.162426	0.000000	0.000000
3402.365203	649.999435	190.740602	0.593964	18.363590	1.022364	9.162883	0.000000	0.000000
3402.385205	649.999516	190.742143	0.593964	18.363738	1.022363	9.162957	0.000000	0.000000
3402.405207	649.999516	190.728600	0.593968	18.362434	1.022370	9.162306	0.000000	0.000000
3402.425209	649.999435	190.729904	0.593968	18.362560	1.022369	9.162369	0.000000	0.000000
3402.445210	649.999516	190.729792	0.593968	18.362549	1.022370	9.162364	0.000000	0.000000
3402.465213	649.999435	190.727512	0.593968	18.362330	1.022371	9.162254	0.000000	0.000000
3402.485215	649.999516	190.725796	0.593969	18.362164	1.022372	9.162172	0.000000	0.000000
3402.505217	649.999516	190.725857	0.593969	18.362170	1.022372	9.162175	0.000000	0.000000
3402.525218	649.999435	190.719355	0.593971	18.361544	1.022375	9.161862	0.000000	0.000000
3402.545221	649.999435	190.723019	0.593970	18.361897	1.022373	9.162038	0.000000	0.000000
3402.565223	649.999516	190.710542	0.593974	18.360696	1.022380	9.161439	0.000000	0.000000
3402.585225	649.999435	190.717501	0.593972	18.361366	1.022376	9.161773	0.000000	0.000000
3402.605227	649.999516	190.719376	0.593971	18.361546	1.022375	9.161863	0.000000	0.000000
3402.625229	649.999516	190.714715	0.593973	18.361098	1.022378	9.161639	0.000000	0.000000
3402.645231	649.999435	190.707633	0.593975	18.360416	1.022381	9.161299	0.000000	0.000000
3402.665233	649.999516	190.724765	0.593969	18.362065	1.022372	9.162122	0.000000	0.000000
3402.685235	649.999516	190.733398	0.593966	18.362896	1.022368	9.162537	0.000000	0.000000
3402.705236	649.999435	190.720787	0.593971	18.361682	1.022374	9.161931	0.000000	0.000000
3402.725239	649.999516	190.721772	0.593970	18.361777	1.022374	9.161978	0.000000	0.000000
3402.745241	649.999435	190.721023	0.593971	18.361705	1.022374	9.161942	0.000000	0.000000
3402.765243	649.999516	190.722850	0.593970	18.361881	1.022373	9.162030	0.000000	0.000000
3402.785244	649.999516	190.711594	0.593974	18.360797	1.022379	9.161489	0.000000	0.000000
3402.805247	649.999435	190.720133	0.593971	18.361619	1.022375	9.161900	0.000000	0.000000
3402.825249	649.999516	190.712050	0.593974	18.360841	1.022379	9.161511	0.000000	0.000000
3402.845251	649.999435	190.700263	0.593978	18.359706	1.022385	9.160945	0.000000	0.000000
3402.865252	649.999435	190.711830	0.593974	18.360820	1.022379	9.161501	0.000000	0.000000
3402.885255	649.999516	190.703096	0.593977	18.359979	1.022384	9.161081	0.000000	0.000000
3402.905257	649.999435	190.705103	0.593976	18.360172	1.022383	9.161178	0.000000	0.000000
3402.928259	649.999516	190.701571	0.593977	18.359832	1.022385	9.161008	0.000000	0.000000
3402.945261	649.999516	190.711821	0.593974	18.360819	1.022379	9.161500	0.000000	0.000000
3402.965263	649.999435	190.703848	0.593976	18.360051	1.022383	9.161117	0.000000	0.000000
3402.985265	649.999516	190.709311	0.593975	18.360577	1.022381	9.161380	0.000000	0.000000
3403.005267	649.999516	190.712538	0.593973	18.360888	1.022379	9.161535	0.000000	0.000000
3403.025269	649.999435	190.708229	0.593975	18.360473	1.022381	9.161328	0.000000	0.000000
3403.045270	649.999516	190.709157	0.593975	18.360563	1.022381	9.161372	0.000000	0.000000
3403.065273	649.999516	190.727679	0.593968	18.362346	1.022371	9.162262	0.000000	0.000000
3403.085275	649.999435	190.712758	0.593973	18.360909	1.022379	9.161545	0.000000	0.000000
3403.105277	649.999516	190.732055	0.593967	18.362767	1.022368	9.162472	0.000000	0.000000
3403.125278	649.999516	190.725722	0.593969	18.362157	1.022372	9.162168	0.000000	0.000000
3403.145281	649.999516	190.715091	0.593973	18.361134	1.022377	9.161657	0.000000	0.000000
3403.165283	649.999516	190.710657	0.593974	18.360707	1.022380	9.161444	0.000000	0.000000
3403.185285	649.999435	190.708411	0.593975	18.360491	1.022381	9.161337	0.000000	0.000000
3403.205287	649.999516	190.701899	0.593977	18.359864	1.022384	9.161024	0.000000	0.000000
3403.225289	649.999516	190.705908	0.593976	18.360250	1.022382	9.161216	0.000000	0.000000
3403.245291	649.999435	190.716037	0.593972	18.361225	1.022377	9.161703	0.000000	0.000000
3403.265293	649.999516	190.701832	0.593977	18.359857	1.022385	9.161020	0.000000	0.000000
3403.285295	649.999516	190.709522	0.593975	18.360598	1.022380	9.161390	0.000000	0.000000
3403.305297	649.999516	190.703406	0.593977	18.360009	1.022384	9.161096	0.000000	0.000000
3403.325299	649.999516	190.712800	0.593973	18.360913	1.022379	9.161547	0.000000	0.000000
3403.345301	649.999435	190.713235	0.593973	18.360955	1.022378	9.161568	0.000000	0.000000
3403.365303	649.999516	190.705742	0.593976	18.360234	1.022382	9.161208	0.000000	0.000000
3403.385304	649.999516	190.711793	0.593974	18.360816	1.022379	9.161499	0.000000	0.000000
3403.405307	649.999435	190.710273	0.593974	18.360670	1.022380	9.161426	0.000000	0.000000
3403.425309	649.999516	190.713661	0.593973	18.360996	1.022378	9.161589	0.000000	0.000000
3403.445311	649.999516	190.723953	0.593970	18.361987	1.022373	9.162083	0.000000	0.000000
3403.465312	649.999435	190.717432	0.593972	18.361359	1.022376	9.161770	0.000000	0.000000
3403.485315	649.999516	190.709679	0.593974	18.360613	1.022380	9.161397	0.000000	0.000000
3403.505317	649.999516	190.726049	0.593969	18.362189	1.022372	9.162184	0.000000	0.000000
3403.525319	649.999435	190.716457	0.593972	18.361265	1.022377	9.161723	0.000000	0.000000
3403.545321	649.999516	190.710540	0.593974	18.360696	1.022380	9.161439	0.000000	0.000000
3403.565323	649.999516	190.713594	0.593973	18.360990	1.022378	9.161585	0.000000	0.000000
3403.585325	649.999435	190.715068	0.593973	18.361132	1.022377	9.161656	0.000000	0.000000
3403.605327	649.999516	190.707215	0.593975	18.360376	1.022382	9.161279	0.000000	0.000000
3403.625329	649.999516	190.718537	0.593971	18.361466	1.022376	9.161823	0.000000	0.000000
3403.645331	649.999435	190.726936	0.593969	18.362274	1.022371	9.162226	0.000000	0.000000
3403.665333	649.999516	190.718185	0.593972	18.361432	1.022376	9.161806	0.000000	0.000000
3403.685335	649.999516	190.712752	0.593973	18.360909	1.022379	9.161545	0.000000	0.000000
3403.705337	649.999435	190.716645	0.593972	18.361283	1.022377	9.161732	0.000000	0.000000
3403.725338	649.999516	190.713424	0.593973	18.360973	1.022378	9.161577	0.000000	0.000000
3403.745341	649.999516	190.710086	0.593974	18.360652	1.022380	9.161417	0.000000	0.000000
3403.765343	649.999516	190.705604	0.593976	18.360221	1.022383	9.161202	0.000000	0.000000
3403.785345	649.999516	190.710349	0.593974	18.360677	1.022380	9.161430	0.000000	0.000000
3403.805346	649.999435	190.712684	0.593973	18.360902	1.022379	9.161542	0.000000	0.000000
3403.825349	649.999516	190.713381	0.593973	18.360969	1.022378	9.161575	0.000000	0.000000
3403.845351	649.999435	190.705826	0.593976	18.360242	1.022382	9.161212	0.000000	0.000000
3403.865353	649.999516	190.704493	0.593976	18.360114	1.022383	9.161148	0.000000	0.000000
3403.885355	649.999516	190.718036	0.593972	18.361417	1.022376	9.161799	0.000000	0.000000
3403.905357	649.999435	190.708300	0.593975	18.360480	1.022381	9.161331	0.000000	0.000000
3403.925359	649.999516	190.723589	0.593970	18.361952	1.022373	9.162066	0.000000	0.000000
3403.945361	649.999516	190.712784	0.593973	18.360912	1.022379	9.161547	0.000000	0.000000
3403.965363	649.999516	190.710630	0.593974	18.360704	1.022380	9.161443	0.000000	0.000000
3403.985364	649.999516	190.701600	0.593977	18.359835	1.022385	9.161009	0.000000	0.000000
3404.005367	649.999516	190.699964	0.593978	18.359677	1.022385	9.160931	0.000000	0.000000
3404.025369	649.999435	190.706177	0.593976	18.360276	1.022382	9.161229	0.000000	0.000000
3404.045371	649.999516	190.703901	0.593976	18.360057	1.022383	9.161120	0.000000	0.000000
3404.065372	649.999516	190.696454	0.593979	18.359340	1.022387	9.160762	0.000000	0.000000
3404.085375	649.999435	190.707617	0.593975	18.360414	1.022381	9.161298	0.000000	0.000000
3404.105377	649.999516	190.699782	0.593978	18.359660	1.022386	9.160922	0.000000	0.000000
3404.125379	649.999516	190.704941	0.593976	18.360157	1.022383	9.161170	0.000000	0.000000
3404.145380	649.999435	190.700978	0.593977	18.359775	1.022385	9.160979	0.000000	0.000000
3404.165383	649.999516	190.697731	0.593978	18.359463	1.022387	9.160823	0.000000	0.000000
3404.185385	649.999516	190.697739	0.593978	18.359463	1.022387	9.160824	0.000000	0.000000
3404.205387	649.999435	190.687022	0.593982	18.358432	1.022392	9.160309	0.000000	0.000000
3404.225389	649.999516	190.690202	0.593981	18.358738	1.022391	9.160462	0.000000	0.000000
3404.245391	649.999516	190.688522	0.593982	18.358576	1.022392	9.160381	0.000000	0.000000
3404.265393	649.999516	190.692146	0.593980	18.358925	1.022390	9.160555	0.000000	0.000000
3404.285395	649.999516	190.682405	0.593984	18.357987	1.022395	9.160087	0.000000	0.000000
3404.305397	649.999435	190.691204	0.593981	18.358834	1.022390	9.160510	0.000000	0.000000
3404.325398	649.999516	190.682042	0.593984	18.357952	1.022395	9.160070	0.000000	0.000000
3404.345401	649.999516	190.696963	0.593979	18.359389	1.022387	9.160787	0.000000	0.000000
3404.365403	649.999435	190.696204	0.593979	18.359315	1.022387	9.160750	0.000000	0.000000
3404.385405	649.999516	190.693867	0.593980	18.359091	1.022389	9.160638	0.000000	0.000000
3404.405406	649.999516	190.688385	0.593982	18.358563	1.022392	9.160375	0.000000	0.000000
3404.425409	649.999435	190.692426	0.593980	18.358952	1.022389	9.160569	0.000000	0.000000
3404.445411	649.999516	190.689157	0.593981	18.358637	1.022391	9.160412	0.000000	0.000000
3404.465413	649.999435	190.700197	0.593978	18.359700	1.022385	9.160942	0.000000	0.000000
3404.485415	649.999516	190.697383	0.593979	18.359429	1.022387	9.160807	0.000000	0.000000
3404.505417	649.999516	190.684558	0.593983	18.358194	1.022394	9.160191	0.000000	0.000000
3404.525419	649.999435	190.686374	0.593982	18.358369	1.022393	9.160278	0.000000	0.000000
3404.545421	649.999516	190.682517	0.593984	18.357998	1.022395	9.160093	0.000000	0.000000
3404.565423	649.999516	190.669890	0.593988	18.356782	1.022401	9.159486	0.000000	0.000000
3404.585425	649.999435	190.693557	0.593980	18.359061	1.022389	9.160623	0.000000	0.000000
3404.605427	649.999516	190.678393	0.593985	18.357601	1.022397	9.159895	0.000000	0.000000
3404.625429	649.999435	190.701608	0.593977	18.359836	1.022384	9.161010	0.000000	0.000000
3404.645431	649.999516	190.685643	0.593983	18.358299	1.022393	9.160243	0.000000	0.000000
3404.665432	649.999516	190.689336	0.593981	18.358654	1.022391	9.160420	0.000000	0.000000
3404.685435	649.999435	190.680519	0.593984	18.357805	1.022396	9.159997	0.000000	0.000000
3404.705437	649.999516	190.679969	0.593984	18.357753	1.022396	9.159970	0.000000	0.000000
3404.725439	649.999516	190.682462	0.593984	18.357993	1.022395	9.160090	0.000000	0.000000
3404.745440	649.999516	190.692066	0.593980	18.358917	1.022390	9.160551	0.000000	0.000000
3404.765443	649.999516	190.704522	0.593976	18.360116	1.022383	9.161150	0.000000	0.000000
3404.785445	649.999435	190.687476	0.593982	18.358475	1.022392	9.160331	0.000000	0.000000
3404.805447	649.999516	190.678535	0.593985	18.357614	1.022397	9.159901	0.000000	0.000000
3404.825449	649.999516	190.689363	0.593981	18.358657	1.022391	9.160421	0.000000	0.000000
3404.845451	649.999516	190.688767	0.593981	18.358600	1.022391	9.160393	0.000000	0.000000
3404.865453	649.999516	190.691177	0.593981	18.358832	1.022390	9.160509	0.000000	0.000000
3404.885455	649.999435	190.687407	0.593982	18.358469	1.022392	9.160328	0.000000	0.000000
3404.905457	649.999435	190.682308	0.593984	18.357978	1.022395	9.160083	0.000000	0.000000
3404.925459	649.999516	190.682005	0.593984	18.357949	1.022395	9.160068	0.000000	0.000000
3404.945461	649.999516	190.677055	0.593985	18.357472	1.022398	9.159830	0.000000	0.000000
3404.965463	649.999516	190.676141	0.593986	18.357384	1.022398	9.159786	0.000000	0.000000
3404.985465	649.999516	190.680540	0.593984	18.357808	1.022396	9.159998	0.000000	0.000000
3405.005466	649.999435	190.689887	0.593981	18.358707	1.022391	9.160447	0.000000	0.000000
3405.025469	649.999516	190.686138	0.593982	18.358346	1.022393	9.160267	0.000000	0.000000
3405.045471	649.999516	190.684943	0.593983	18.358231	1.022393	9.160209	0.000000	0.000000
3405.065473	649.999435	190.694988	0.593979	18.359198	1.022388	9.160692	0.000000	0.000000
3405.085474	649.999516	190.685471	0.593983	18.358282	1.022393	9.160235	0.000000	0.000000
3405.105477	649.999516	190.684242	0.593983	18.358164	1.022394	9.160175	0.000000	0.000000
3405.125479	649.999435	190.682079	0.593984	18.357956	1.022395	9.160072	0.000000	0.000000
3405.145481	649.999516	190.676713	0.593986	18.357439	1.022398	9.159814	0.000000	0.000000
3405.165483	649.999516	190.670830	0.593987	18.356873	1.022401	9.159531	0.000000	0.000000
3405.185485	649.999516	190.685174	0.593983	18.358254	1.022393	9.160220	0.000000	0.000000
3405.205487	649.999516	190.671841	0.593987	18.356970	1.022400	9.159580	0.000000	0.000000
3405.225489	649.999435	190.674076	0.593986	18.357185	1.022399	9.159687	0.000000	0.000000
3405.245491	649.999516	190.688768	0.593981	18.358600	1.022391	9.160393	0.000000	0.000000
3405.265492	649.999516	190.666485	0.593989	18.356454	1.022403	9.159322	0.000000	0.000000
3405.285495	649.999435	190.670347	0.593988	18.356826	1.022401	9.159508	0.000000	0.000000
3405.305497	649.999516	190.672499	0.593987	18.357033	1.022400	9.159611	0.000000	0.000000
3405.325499	649.999435	190.679004	0.593985	18.357660	1.022396	9.159924	0.000000	0.000000
3405.345500	649.999516	190.660858	0.593991	18.355913	1.022406	9.159052	0.000000	0.000000
3405.365503	649.999516	190.674372	0.593986	18.357214	1.022399	9.159701	0.000000	0.000000
3405.385505	649.999435	190.663955	0.593990	18.356211	1.022404	9.159201	0.000000	0.000000
3405.405507	649.999516	190.663049	0.593990	18.356123	1.022405	9.159157	0.000000	0.000000
3405.425508	649.999516	190.663408	0.593990	18.356158	1.022405	9.159175	0.000000	0.000000
3405.445511	649.999516	190.659773	0.593991	18.355808	1.022407	9.159000	0.000000	0.000000
3405.465513	649.999516	190.670197	0.593988	18.356812	1.022401	9.159501	0.000000	0.000000
3405.485515	649.999435	190.660368	0.593991	18.355865	1.022406	9.159029	0.000000	0.000000
3405.505517	649.999516	190.681650	0.593984	18.357914	1.022395	9.160051	0.000000	0.000000
3405.525519	649.999516	190.675071	0.593986	18.357281	1.022399	9.159735	0.000000	0.000000
3405.545521	649.999435	190.676468	0.593986	18.357415	1.022398	9.159802	0.000000	0.000000
3405.565523	649.999516	190.677620	0.593985	18.357526	1.022397	9.159857	0.000000	0.000000
3405.585525	649.999516	190.661479	0.593991	18.355972	1.022406	9.159082	0.000000	0.000000
3405.605526	649.999435	190.669407	0.593988	18.356736	1.022402	9.159463	0.000000	0.000000
3405.625529	649.999516	190.662132	0.593990	18.356035	1.022406	9.159113	0.000000	0.000000
3405.645531	649.999435	190.654990	0.593993	18.355348	1.022409	9.158770	0.000000	0.000000
3405.665533	649.999516	190.656708	0.593992	18.355513	1.022408	9.158853	0.000000	0.000000
3405.685534	649.999516	190.666871	0.593989	18.356492	1.022403	9.159341	0.000000	0.000000
3405.705537	649.999435	190.663888	0.593990	18.356204	1.022405	9.159198	0.000000	0.000000
3405.725539	649.999516	190.665166	0.593989	18.356327	1.022404	9.159259	0.000000	0.000000
3405.745541	649.999516	190.655299	0.593993	18.355377	1.022409	9.158785	0.000000	0.000000
3405.765543	649.999516	190.662475	0.593990	18.356068	1.022405	9.159130	0.000000	0.000000
3405.785545	649.999516	190.660978	0.593991	18.355924	1.022406	9.159058	0.000000	0.000000
3405.805547	649.999435	190.652541	0.593994	18.355112	1.022411	9.158653	0.000000	0.000000
3405.825549	649.999516	190.673878	0.593986	18.357166	1.022399	9.159678	0.000000	0.000000
3405.845551	649.999516	190.652690	0.593994	18.355126	1.022411	9.158660	0.000000	0.000000
3405.865553	649.999435	190.660495	0.593991	18.355878	1.022406	9.159035	0.000000	0.000000
3405.885555	649.999516	190.651628	0.593994	18.355024	1.022411	9.158609	0.000000	0.000000
3405.905557	649.999516	190.655219	0.593993	18.355370	1.022409	9.158781	0.000000	0.000000
3405.925559	649.999435	190.658181	0.593992	18.355655	1.022408	9.158924	0.000000	0.000000
3405.945560	649.999516	190.654493	0.593993	18.355300	1.022410	9.158746	0.000000	0.000000
3405.965563	649.999435	190.671134	0.593987	18.356902	1.022401	9.159546	0.000000	0.000000
3405.985565	649.999516	190.672687	0.593987	18.357051	1.022400	9.159620	0.000000	0.000000
3406.005567	649.999516	190.670196	0.593988	18.356812	1.022401	9.159501	0.000000	0.000000
3406.025568	649.999435	190.662633	0.593990	18.356083	1.022405	9.159137	0.000000	0.000000
3406.045571	649.999516	190.664065	0.593990	18.356221	1.022405	9.159206	0.000000	0.000000
3406.065573	649.999516	190.660142	0.593991	18.355844	1.022407	9.159018	0.000000	0.000000
3406.085575	649.999516	190.659735	0.593991	18.355804	1.022407	9.158998	0.000000	0.000000
3406.105577	649.999516	190.656686	0.593992	18.355511	1.022408	9.158852	0.000000	0.000000
3406.125579	649.999435	190.662535	0.593990	18.356074	1.022405	9.159133	0.000000	0.000000
3406.145581	649.999516	190.654037	0.593993	18.355256	1.022410	9.158724	0.000000	0.000000
3406.165583	649.999516	190.654162	0.593993	18.355268	1.022410	9.158730	0.000000	0.000000
3406.185585	649.999435	190.643719	0.593996	18.354263	1.022415	9.158229	0.000000	0.000000
3406.205586	649.999516	190.652083	0.593994	18.355068	1.022411	9.158631	0.000000	0.000000
3406.225589	649.999435	190.665508	0.593989	18.356360	1.022404	9.159276	0.000000	0.000000
3406.245591	649.999516	190.661754	0.593991	18.355999	1.022406	9.159095	0.000000	0.000000
3406.265593	649.999516	190.660581	0.593991	18.355886	1.022406	9.159039	0.000000	0.000000
3406.285594	649.999435	190.670589	0.593987	18.356849	1.022401	9.159520	0.000000	0.000000
3406.305597	649.999516	190.654004	0.593993	18.355253	1.022410	9.158723	0.000000	0.000000
3406.325599	649.999435	190.659342	0.593991	18.355767	1.022407	9.158979	0.000000	0.000000
3406.345601	649.999516	190.657537	0.593992	18.355593	1.022408	9.158893	0.000000	0.000000
3406.365602	649.999516	190.647156	0.593995	18.354593	1.022414	9.158394	0.000000	0.000000
3406.385605	649.999435	190.652964	0.593993	18.355153	1.022410	9.158673	0.000000	0.000000
3406.405607	649.999516	190.647322	0.593995	18.354609	1.022413	9.158402	0.000000	0.000000
3406.425609	649.999516	190.646637	0.593996	18.354543	1.022414	9.158369	0.000000	0.000000
3406.445611	649.999435	190.642602	0.593997	18.354155	1.022416	9.158175	0.000000	0.000000
3406.465613	649.999516	190.639769	0.593998	18.353882	1.022417	9.158039	0.000000	0.000000
3406.485615	649.999435	190.651171	0.593994	18.354980	1.022411	9.158587	0.000000	0.000000
3406.505617	649.999516	190.650406	0.593994	18.354906	1.022412	9.158550	0.000000	0.000000
3406.525619	649.999516	190.634835	0.594000	18.353407	1.022420	9.157802	0.000000	0.000000
3406.545620	649.999435	190.646073	0.593996	18.354489	1.022414	9.158342	0.000000	0.000000
3406.565623	649.999516	190.641542	0.593997	18.354053	1.022416	9.158124	0.000000	0.000000
3406.585625	649.999516	190.633185	0.594000	18.353248	1.022421	9.157723	0.000000	0.000000
3406.605627	649.999516	190.642378	0.593997	18.354133	1.022416	9.158164	0.000000	0.000000
3406.625628	649.999516	190.627354	0.594002	18.352687	1.022424	9.157443	0.000000	0.000000
3406.645631	649.999435	190.623182	0.594003	18.352285	1.022426	9.157242	0.000000	0.000000
3406.665633	649.999435	190.621494	0.594004	18.352123	1.022427	9.157161	0.000000	0.000000
3406.685635	649.999516	190.626423	0.594002	18.352597	1.022425	9.157398	0.000000	0.000000
3406.705637	649.999435	190.623039	0.594003	18.352272	1.022426	9.157235	0.000000	0.000000
3406.725639	649.999516	190.615646	0.594006	18.351560	1.022430	9.156880	0.000000	0.000000
3406.745641	649.999516	190.630564	0.594001	18.352996	1.022422	9.157597	0.000000	0.000000
3406.765643	649.999516	190.613981	0.594007	18.351399	1.022431	9.156800	0.000000	0.000000
3406.785645	649.999516	190.636895	0.593999	18.353606	1.022419	9.157901	0.000000	0.000000
3406.805647	649.999435	190.636924	0.593999	18.353608	1.022419	9.157902	0.000000	0.000000
3406.825649	649.999516	190.640539	0.593998	18.353956	1.022417	9.158076	0.000000	0.000000
3406.845651	649.999516	190.623131	0.594003	18.352280	1.022426	9.157240	0.000000	0.000000
3406.865653	649.999435	190.625669	0.594003	18.352525	1.022425	9.157362	0.000000	0.000000
3406.885654	649.999516	190.624103	0.594003	18.352374	1.022426	9.157287	0.000000	0.000000
3406.905657	649.999516	190.623158	0.594003	18.352283	1.022426	9.157241	0.000000	0.000000
3406.925659	649.999435	190.629108	0.594001	18.352856	1.022423	9.157527	0.000000	0.000000
3406.945661	649.999516	190.613712	0.594007	18.351374	1.022431	9.156787	0.000000	0.000000
3406.965662	649.999516	190.629212	0.594001	18.352866	1.022423	9.157532	0.000000	0.000000
3406.985665	649.999435	190.612954	0.594007	18.351301	1.022432	9.156751	0.000000	0.000000
3407.005667	649.999516	190.618217	0.594005	18.351807	1.022429	9.157004	0.000000	0.000000
3407.025669	649.999516	190.614667	0.594006	18.351466	1.022431	9.156833	0.000000	0.000000
3407.045671	649.999516	190.617692	0.594005	18.351757	1.022429	9.156979	0.000000	0.000000
3407.065673	649.999516	190.618004	0.594005	18.351787	1.022429	9.156994	0.000000	0.000000
3407.085675	649.999435	190.617074	0.594005	18.351697	1.022429	9.156949	0.000000	0.000000
3407.105677	649.999516	190.610563	0.594008	18.351070	1.022433	9.156636	0.000000	0.000000
3407.125679	649.999516	190.610754	0.594008	18.351089	1.022433	9.156645	0.000000	0.000000
3407.145681	649.999435	190.622757	0.594004	18.352244	1.022426	9.157222	0.000000	0.000000
3407.165683	649.999516	190.618894	0.594005	18.351872	1.022429	9.157036	0.000000	0.000000
3407.185685	649.999435	190.626287	0.594002	18.352584	1.022424	9.157391	0.000000	0.000000
3407.205687	649.999516	190.620480	0.594004	18.352025	1.022428	9.157112	0.000000	0.000000
3407.225688	649.999516	190.623048	0.594004	18.352272	1.022426	9.157236	0.000000	0.000000
3407.245691	649.999435	190.601183	0.594011	18.350167	1.022438	9.156185	0.000000	0.000000
3407.265693	649.999516	190.624590	0.594003	18.352421	1.022425	9.157310	0.000000	0.000000
3407.285695	649.999516	190.613534	0.594007	18.351356	1.022431	9.156779	0.000000	0.000000
[truncated: 1,002 more rows]
