# Supplementary material for: Stress relaxation in the presence of sudden strain bursts: Methodology and stress relaxation data of microcast aluminium microwires
Source: Data Brief. 2018 Nov 14;21:2134–41. doi: 10.1016/j.dib.2018.11.047 (PMC6265499; doi:10.1016/j.dib.2018.11.047)
Supplement: Supplementary file 2 — Supplementary material [file mmc2.zip › Data in brief/As-cast/Al4N/Al_100_r_3/Stress relax txt files/Al_100_r_3_Relaxcycle0022.txt]

Time[s]	Motordispl[�m]	Force[mN]	EngStrain	EngStress[MPa]	Shearstrain	Shearstress [MPa]
3512.130178	675.424423	200.006272	0.616592	19.255644	1.058082	9.607991	0.000000	0.000000
3512.150180	675.430473	200.004972	0.616598	19.255519	1.058093	9.607929	0.000000	0.000000
3512.170182	675.434990	200.008700	0.616601	19.255878	1.058098	9.608108	0.000000	0.000000
3512.190184	675.435070	199.992836	0.616607	19.254351	1.058106	9.607346	0.000000	0.000000
3512.210186	675.435070	199.973300	0.616613	19.252470	1.058117	9.606407	0.000000	0.000000
3512.230188	675.435070	199.967130	0.616616	19.251876	1.058120	9.606111	0.000000	0.000000
3512.250190	675.434990	199.966924	0.616615	19.251856	1.058120	9.606101	0.000000	0.000000
3512.270192	675.434990	199.936267	0.616626	19.248904	1.058136	9.604628	0.000000	0.000000
3512.290194	675.434990	199.939008	0.616625	19.249168	1.058135	9.604760	0.000000	0.000000
3512.310196	675.434990	199.941418	0.616624	19.249400	1.058133	9.604876	0.000000	0.000000
3512.330198	675.434990	199.929642	0.616628	19.248267	1.058140	9.604310	0.000000	0.000000
3512.350200	675.434990	199.915991	0.616633	19.246952	1.058147	9.603654	0.000000	0.000000
3512.370202	675.435070	199.900023	0.616638	19.245415	1.058155	9.602887	0.000000	0.000000
3512.390204	675.435151	199.897627	0.616639	19.245184	1.058157	9.602772	0.000000	0.000000
3512.410206	675.435070	199.898987	0.616638	19.245315	1.058156	9.602838	0.000000	0.000000
3512.430208	675.435070	199.888825	0.616642	19.244337	1.058161	9.602349	0.000000	0.000000
3512.450210	675.435151	199.876197	0.616646	19.243121	1.058168	9.601743	0.000000	0.000000
3512.470212	675.435070	199.865720	0.616650	19.242113	1.058174	9.601239	0.000000	0.000000
3512.490214	675.435070	199.859742	0.616652	19.241537	1.058177	9.600952	0.000000	0.000000
3512.510216	675.435151	199.850648	0.616655	19.240661	1.058182	9.600515	0.000000	0.000000
3512.530218	675.435151	199.844327	0.616657	19.240053	1.058185	9.600212	0.000000	0.000000
3512.550220	675.435151	199.848181	0.616655	19.240424	1.058183	9.600397	0.000000	0.000000
3512.570222	675.435070	199.843231	0.616657	19.239947	1.058185	9.600159	0.000000	0.000000
3512.590224	675.435070	199.833545	0.616660	19.239015	1.058191	9.599694	0.000000	0.000000
3512.610226	675.435070	199.819368	0.616665	19.237650	1.058198	9.599013	0.000000	0.000000
3512.630228	675.435151	199.817283	0.616666	19.237449	1.058199	9.598913	0.000000	0.000000
3512.650230	675.435151	199.805269	0.616670	19.236293	1.058206	9.598335	0.000000	0.000000
3512.670232	675.435151	199.799717	0.616672	19.235758	1.058209	9.598069	0.000000	0.000000
3512.690234	675.435070	199.784930	0.616677	19.234335	1.058216	9.597358	0.000000	0.000000
3512.710236	675.435070	199.778986	0.616679	19.233762	1.058219	9.597073	0.000000	0.000000
3512.730238	675.435070	199.777841	0.616679	19.233652	1.058220	9.597018	0.000000	0.000000
3512.750240	675.435070	199.781266	0.616678	19.233982	1.058218	9.597182	0.000000	0.000000
3512.770242	675.435151	199.764810	0.616683	19.232397	1.058227	9.596392	0.000000	0.000000
3512.790244	675.435151	199.764272	0.616684	19.232346	1.058227	9.596366	0.000000	0.000000
3512.810246	675.435151	199.755939	0.616686	19.231543	1.058232	9.595966	0.000000	0.000000
3512.830248	675.435151	199.747541	0.616689	19.230735	1.058236	9.595562	0.000000	0.000000
3512.850250	675.435070	199.735232	0.616693	19.229550	1.058243	9.594971	0.000000	0.000000
3512.870252	675.435070	199.736488	0.616693	19.229671	1.058242	9.595031	0.000000	0.000000
3512.890254	675.435151	199.723586	0.616697	19.228429	1.058249	9.594412	0.000000	0.000000
3512.910256	675.435151	199.729971	0.616695	19.229043	1.058245	9.594718	0.000000	0.000000
3512.930258	675.435151	199.709491	0.616702	19.227072	1.058256	9.593734	0.000000	0.000000
3512.950260	675.435070	199.704112	0.616704	19.226554	1.058259	9.593476	0.000000	0.000000
3512.970262	675.435070	199.699622	0.616705	19.226121	1.058261	9.593260	0.000000	0.000000
3512.990264	675.435070	199.699843	0.616705	19.226143	1.058261	9.593271	0.000000	0.000000
3513.010266	675.435151	199.700359	0.616705	19.226192	1.058261	9.593296	0.000000	0.000000
3513.030268	675.435151	199.684834	0.616710	19.224698	1.058269	9.592550	0.000000	0.000000
3513.050270	675.435151	199.686649	0.616710	19.224872	1.058268	9.592637	0.000000	0.000000
3513.070272	675.435070	199.685781	0.616710	19.224789	1.058269	9.592595	0.000000	0.000000
3513.090274	675.435070	199.664188	0.616717	19.222710	1.058280	9.591558	0.000000	0.000000
3513.110276	675.435070	199.649174	0.616722	19.221265	1.058288	9.590837	0.000000	0.000000
3513.130278	675.435151	199.648474	0.616722	19.221197	1.058289	9.590803	0.000000	0.000000
3513.150280	675.435151	199.656097	0.616720	19.221931	1.058285	9.591169	0.000000	0.000000
3513.170282	675.435151	199.645406	0.616724	19.220902	1.058290	9.590656	0.000000	0.000000
3513.190284	675.435070	199.637895	0.616726	19.220179	1.058294	9.590295	0.000000	0.000000
3513.210286	675.435070	199.626731	0.616730	19.219104	1.058300	9.589759	0.000000	0.000000
3513.230288	675.435070	199.629059	0.616729	19.219328	1.058299	9.589871	0.000000	0.000000
3513.250290	675.435151	199.618025	0.616733	19.218266	1.058305	9.589341	0.000000	0.000000
3513.270292	675.435151	199.610988	0.616735	19.217588	1.058308	9.589003	0.000000	0.000000
3513.290294	675.435151	199.614583	0.616734	19.217934	1.058306	9.589175	0.000000	0.000000
3513.310296	675.435070	199.606033	0.616737	19.217111	1.058311	9.588764	0.000000	0.000000
3513.330298	675.435070	199.601787	0.616738	19.216702	1.058313	9.588561	0.000000	0.000000
3513.350300	675.435070	199.584068	0.616744	19.214996	1.058322	9.587709	0.000000	0.000000
3513.370302	675.435151	199.567491	0.616750	19.213400	1.058331	9.586913	0.000000	0.000000
3513.390304	675.435151	199.573917	0.616748	19.214019	1.058328	9.587222	0.000000	0.000000
3513.410306	675.435151	199.568092	0.616749	19.213458	1.058331	9.586942	0.000000	0.000000
3513.430308	675.435151	199.545922	0.616757	19.211324	1.058343	9.585877	0.000000	0.000000
3513.450310	675.435070	199.553109	0.616754	19.212016	1.058339	9.586222	0.000000	0.000000
3513.470312	675.435070	199.535912	0.616760	19.210360	1.058348	9.585396	0.000000	0.000000
3513.490314	675.435070	199.530625	0.616762	19.209851	1.058351	9.585142	0.000000	0.000000
3513.510316	675.435151	199.529192	0.616763	19.209713	1.058352	9.585073	0.000000	0.000000
3513.530318	675.435151	199.522558	0.616765	19.209075	1.058355	9.584754	0.000000	0.000000
3513.550320	675.435151	199.511555	0.616768	19.208015	1.058361	9.584226	0.000000	0.000000
3513.570322	675.435070	199.488341	0.616776	19.205780	1.058373	9.583111	0.000000	0.000000
3513.590324	675.435070	199.501542	0.616772	19.207051	1.058366	9.583745	0.000000	0.000000
3513.610326	675.435070	199.485479	0.616777	19.205505	1.058375	9.582973	0.000000	0.000000
3513.630328	675.435151	199.484570	0.616777	19.205417	1.058375	9.582930	0.000000	0.000000
3513.650330	675.435151	199.472897	0.616781	19.204293	1.058381	9.582369	0.000000	0.000000
3513.670332	675.435151	199.460835	0.616785	19.203132	1.058388	9.581789	0.000000	0.000000
3513.690334	675.435151	199.459421	0.616786	19.202996	1.058389	9.581721	0.000000	0.000000
3513.710336	675.435070	199.458340	0.616786	19.202892	1.058389	9.581670	0.000000	0.000000
3513.730338	675.435070	199.446672	0.616790	19.201769	1.058395	9.581109	0.000000	0.000000
3513.750340	675.435070	199.425229	0.616797	19.199704	1.058406	9.580079	0.000000	0.000000
3513.770342	675.435151	199.429890	0.616796	19.200153	1.058404	9.580303	0.000000	0.000000
3513.790344	675.435151	199.420658	0.616799	19.199264	1.058409	9.579859	0.000000	0.000000
3513.810346	675.435151	199.408350	0.616803	19.198079	1.058416	9.579268	0.000000	0.000000
3513.830348	675.435070	199.403249	0.616805	19.197588	1.058418	9.579023	0.000000	0.000000
3513.850350	675.435070	199.394452	0.616808	19.196741	1.058423	9.578600	0.000000	0.000000
3513.870352	675.435070	199.391776	0.616809	19.196483	1.058424	9.578472	0.000000	0.000000
3513.890354	675.435151	199.381144	0.616812	19.195460	1.058430	9.577961	0.000000	0.000000
3513.910356	675.435151	199.369449	0.616816	19.194334	1.058436	9.577399	0.000000	0.000000
3513.930358	675.435151	199.372088	0.616815	19.194588	1.058435	9.577526	0.000000	0.000000
3513.950360	675.435070	199.355355	0.616821	19.192977	1.058443	9.576722	0.000000	0.000000
3513.970362	675.435070	199.366059	0.616817	19.194008	1.058438	9.577237	0.000000	0.000000
3513.990364	675.435070	199.357318	0.616820	19.193166	1.058442	9.576817	0.000000	0.000000
3514.010366	675.435151	199.355304	0.616821	19.192972	1.058444	9.576720	0.000000	0.000000
3514.030368	675.435151	199.350966	0.616822	19.192555	1.058446	9.576511	0.000000	0.000000
3514.050370	675.435151	199.324962	0.616831	19.190051	1.058460	9.575262	0.000000	0.000000
3514.070372	675.435070	199.322814	0.616832	19.189844	1.058461	9.575159	0.000000	0.000000
3514.090374	675.435070	199.320338	0.616833	19.189606	1.058462	9.575040	0.000000	0.000000
3514.110376	675.435070	199.313584	0.616835	19.188956	1.058466	9.574716	0.000000	0.000000
3514.130378	675.435151	199.310624	0.616836	19.188671	1.058467	9.574573	0.000000	0.000000
3514.150380	675.435151	199.309594	0.616836	19.188571	1.058468	9.574524	0.000000	0.000000
3514.170382	675.435151	199.301113	0.616839	19.187755	1.058472	9.574117	0.000000	0.000000
3514.190384	675.435151	199.306752	0.616837	19.188298	1.058469	9.574388	0.000000	0.000000
3514.210386	675.435070	199.298227	0.616840	19.187477	1.058474	9.573978	0.000000	0.000000
3514.230388	675.435070	199.284365	0.616845	19.186143	1.058481	9.573312	0.000000	0.000000
3514.250390	675.435151	199.269754	0.616850	19.184736	1.058489	9.572610	0.000000	0.000000
3514.270392	675.435151	199.271407	0.616849	19.184895	1.058488	9.572690	0.000000	0.000000
3514.290394	675.435151	199.269302	0.616850	19.184692	1.058489	9.572588	0.000000	0.000000
3514.310396	675.435151	199.263899	0.616852	19.184172	1.058492	9.572329	0.000000	0.000000
3514.330398	675.435070	199.264155	0.616851	19.184197	1.058492	9.572341	0.000000	0.000000
3514.350400	675.435151	199.285164	0.616844	19.186219	1.058481	9.573350	0.000000	0.000000
3514.370402	675.435151	199.264707	0.616851	19.184250	1.058491	9.572368	0.000000	0.000000
3514.390404	675.435151	199.256941	0.616854	19.183502	1.058496	9.571995	0.000000	0.000000
3514.410406	675.435070	199.245482	0.616858	19.182399	1.058502	9.571444	0.000000	0.000000
3514.430408	675.435070	199.251805	0.616856	19.183008	1.058498	9.571748	0.000000	0.000000
3514.450410	675.435070	199.250818	0.616856	19.182913	1.058499	9.571700	0.000000	0.000000
3514.470412	675.435070	199.258815	0.616853	19.183683	1.058494	9.572085	0.000000	0.000000
3514.490414	675.435151	199.234683	0.616861	19.181359	1.058507	9.570925	0.000000	0.000000
3514.510416	675.435151	199.217024	0.616867	19.179659	1.058517	9.570077	0.000000	0.000000
3514.530418	675.435151	199.208047	0.616870	19.178795	1.058521	9.569646	0.000000	0.000000
3514.550420	675.435070	199.192064	0.616876	19.177256	1.058530	9.568878	0.000000	0.000000
3514.570422	675.435070	199.178318	0.616880	19.175933	1.058537	9.568218	0.000000	0.000000
3514.590424	675.435070	199.169158	0.616883	19.175051	1.058542	9.567778	0.000000	0.000000
3514.610426	675.435151	199.171932	0.616882	19.175318	1.058541	9.567911	0.000000	0.000000
3514.630428	675.435151	199.159355	0.616887	19.174107	1.058547	9.567307	0.000000	0.000000
3514.650430	675.435151	199.158821	0.616887	19.174056	1.058547	9.567281	0.000000	0.000000
3514.670432	675.435070	199.159659	0.616886	19.174136	1.058547	9.567321	0.000000	0.000000
3514.690434	675.435070	199.145687	0.616891	19.172791	1.058554	9.566650	0.000000	0.000000
3514.710436	675.435070	199.155818	0.616888	19.173767	1.058549	9.567137	0.000000	0.000000
3514.730438	675.435151	199.145112	0.616891	19.172736	1.058555	9.566623	0.000000	0.000000
3514.750440	675.435151	199.145016	0.616891	19.172727	1.058555	9.566618	0.000000	0.000000
3514.770442	675.435151	199.132197	0.616896	19.171492	1.058562	9.566002	0.000000	0.000000
3514.790444	675.435070	199.139080	0.616893	19.172155	1.058558	9.566333	0.000000	0.000000
3514.810446	675.435070	199.133884	0.616895	19.171655	1.058561	9.566083	0.000000	0.000000
3514.830448	675.435151	199.119754	0.616900	19.170294	1.058568	9.565404	0.000000	0.000000
3514.850450	675.435151	199.123162	0.616899	19.170623	1.058566	9.565568	0.000000	0.000000
3514.870452	675.435151	199.124731	0.616898	19.170774	1.058565	9.565643	0.000000	0.000000
3514.890454	675.435070	199.102238	0.616906	19.168608	1.058577	9.564563	0.000000	0.000000
3514.910456	675.435070	199.091974	0.616909	19.167620	1.058583	9.564070	0.000000	0.000000
3514.930458	675.435151	199.088464	0.616910	19.167282	1.058585	9.563901	0.000000	0.000000
3514.950460	675.435151	199.081252	0.616913	19.166588	1.058588	9.563555	0.000000	0.000000
3514.970462	675.435151	199.076873	0.616914	19.166166	1.058591	9.563344	0.000000	0.000000
3514.990464	675.435070	199.080531	0.616913	19.166518	1.058589	9.563520	0.000000	0.000000
3515.010466	675.435070	199.081755	0.616913	19.166636	1.058588	9.563579	0.000000	0.000000
3515.030468	675.435070	199.068414	0.616917	19.165352	1.058595	9.562938	0.000000	0.000000
3515.050470	675.435070	199.068576	0.616917	19.165367	1.058595	9.562946	0.000000	0.000000
3515.070472	675.435151	199.067158	0.616918	19.165231	1.058596	9.562878	0.000000	0.000000
3515.090474	675.435151	199.061737	0.616919	19.164709	1.058599	9.562617	0.000000	0.000000
3515.110476	675.435151	199.069172	0.616917	19.165425	1.058595	9.562975	0.000000	0.000000
3515.130478	675.435070	199.056262	0.616921	19.164182	1.058602	9.562354	0.000000	0.000000
3515.150480	675.435070	199.063946	0.616919	19.164922	1.058597	9.562723	0.000000	0.000000
3515.170482	675.435070	199.047117	0.616924	19.163301	1.058606	9.561915	0.000000	0.000000
3515.190484	675.435070	199.038710	0.616927	19.162492	1.058611	9.561511	0.000000	0.000000
3515.210486	675.435070	199.040524	0.616926	19.162667	1.058610	9.561598	0.000000	0.000000
3515.230488	675.435151	199.049695	0.616923	19.163550	1.058605	9.562039	0.000000	0.000000
3515.250490	675.435151	199.020704	0.616933	19.160758	1.058620	9.560646	0.000000	0.000000
3515.270492	675.435151	199.029341	0.616930	19.161590	1.058616	9.561061	0.000000	0.000000
3515.290494	675.435151	199.019676	0.616933	19.160659	1.058621	9.560597	0.000000	0.000000
3515.310496	675.435070	199.017026	0.616934	19.160404	1.058622	9.560470	0.000000	0.000000
3515.330498	675.435070	199.023069	0.616932	19.160986	1.058619	9.560760	0.000000	0.000000
3515.350500	675.435151	199.017411	0.616934	19.160441	1.058622	9.560488	0.000000	0.000000
3515.370502	675.435151	199.023090	0.616932	19.160988	1.058619	9.560761	0.000000	0.000000
3515.390504	675.435151	199.023298	0.616932	19.161008	1.058619	9.560771	0.000000	0.000000
3515.410506	675.435151	199.015927	0.616935	19.160299	1.058623	9.560417	0.000000	0.000000
3515.430508	675.435070	199.010383	0.616937	19.159765	1.058626	9.560150	0.000000	0.000000
3515.450510	675.435070	199.006205	0.616938	19.159363	1.058628	9.559950	0.000000	0.000000
3515.470512	675.435151	199.004211	0.616939	19.159171	1.058629	9.559854	0.000000	0.000000
3515.490514	675.435151	198.994040	0.616942	19.158191	1.058635	9.559365	0.000000	0.000000
3515.510516	675.435151	198.993839	0.616942	19.158172	1.058635	9.559356	0.000000	0.000000
3515.530518	675.435151	199.001337	0.616940	19.158894	1.058631	9.559716	0.000000	0.000000
3515.550520	675.435070	198.988202	0.616944	19.157629	1.058638	9.559085	0.000000	0.000000
3515.570522	675.435070	198.979627	0.616947	19.156804	1.058642	9.558673	0.000000	0.000000
3515.590524	675.435151	198.990016	0.616943	19.157804	1.058637	9.559172	0.000000	0.000000
3515.610526	675.435151	198.982318	0.616946	19.157063	1.058641	9.558802	0.000000	0.000000
3515.630528	675.435151	198.981628	0.616946	19.156996	1.058641	9.558769	0.000000	0.000000
3515.650530	675.435070	198.994545	0.616942	19.158240	1.058634	9.559390	0.000000	0.000000
3515.670532	675.435070	198.980856	0.616946	19.156922	1.058641	9.558732	0.000000	0.000000
3515.690534	675.435070	198.971780	0.616949	19.156048	1.058646	9.558296	0.000000	0.000000
3515.710536	675.435070	198.979313	0.616947	19.156774	1.058642	9.558658	0.000000	0.000000
3515.730538	675.435151	198.978745	0.616947	19.156719	1.058643	9.558631	0.000000	0.000000
3515.750540	675.435151	198.973803	0.616949	19.156243	1.058645	9.558393	0.000000	0.000000
3515.770542	675.435151	198.965418	0.616952	19.155436	1.058650	9.557990	0.000000	0.000000
3515.790544	675.435070	198.968763	0.616950	19.155758	1.058648	9.558151	0.000000	0.000000
3515.810546	675.435070	198.959722	0.616954	19.154887	1.058653	9.557717	0.000000	0.000000
3515.830548	675.435151	198.946957	0.616958	19.153658	1.058659	9.557104	0.000000	0.000000
3515.850550	675.435151	198.938303	0.616961	19.152825	1.058664	9.556688	0.000000	0.000000
3515.870552	675.435151	198.944159	0.616959	19.153389	1.058661	9.556969	0.000000	0.000000
3515.890554	675.435151	198.953125	0.616956	19.154252	1.058656	9.557400	0.000000	0.000000
3515.910556	675.435070	198.938165	0.616961	19.152812	1.058664	9.556681	0.000000	0.000000
3515.930558	675.435070	198.945394	0.616958	19.153508	1.058660	9.557028	0.000000	0.000000
3515.950560	675.435070	198.936355	0.616961	19.152638	1.058665	9.556594	0.000000	0.000000
3515.970562	675.435070	198.944588	0.616959	19.153430	1.058661	9.556990	0.000000	0.000000
3515.990564	675.435070	198.941363	0.616960	19.153120	1.058662	9.556835	0.000000	0.000000
3516.010566	675.435070	198.939112	0.616960	19.152903	1.058663	9.556727	0.000000	0.000000
3516.030568	675.435151	198.944902	0.616959	19.153461	1.058661	9.557005	0.000000	0.000000
3516.050570	675.435151	198.925479	0.616965	19.151591	1.058671	9.556072	0.000000	0.000000
3516.070572	675.435151	198.911579	0.616970	19.150252	1.058678	9.555404	0.000000	0.000000
3516.090574	675.435070	198.915049	0.616968	19.150587	1.058676	9.555571	0.000000	0.000000
3516.110576	675.435070	198.914983	0.616969	19.150580	1.058676	9.555568	0.000000	0.000000
3516.130578	675.435070	198.916515	0.616968	19.150728	1.058675	9.555641	0.000000	0.000000
3516.150580	675.435070	198.915758	0.616968	19.150655	1.058676	9.555605	0.000000	0.000000
3516.170582	675.435151	198.904240	0.616972	19.149546	1.058682	9.555051	0.000000	0.000000
3516.190584	675.435151	198.913964	0.616969	19.150482	1.058677	9.555519	0.000000	0.000000
3516.210586	675.435070	198.918670	0.616967	19.150935	1.058674	9.555745	0.000000	0.000000
3516.230588	675.435070	198.925194	0.616965	19.151563	1.058671	9.556058	0.000000	0.000000
3516.250590	675.435070	198.915558	0.616968	19.150635	1.058676	9.555595	0.000000	0.000000
3516.270592	675.435070	198.908610	0.616971	19.149967	1.058680	9.555261	0.000000	0.000000
3516.290594	675.435070	198.923313	0.616966	19.151382	1.058672	9.555968	0.000000	0.000000
3516.310596	675.435151	198.922548	0.616966	19.151308	1.058672	9.555931	0.000000	0.000000
3516.330598	675.435151	198.911647	0.616970	19.150259	1.058678	9.555407	0.000000	0.000000
3516.350600	675.435151	198.899334	0.616974	19.149074	1.058685	9.554816	0.000000	0.000000
3516.370602	675.435070	198.900152	0.616973	19.149152	1.058684	9.554855	0.000000	0.000000
3516.390604	675.435070	198.899847	0.616974	19.149123	1.058684	9.554840	0.000000	0.000000
3516.410606	675.435070	198.884125	0.616979	19.147609	1.058693	9.554085	0.000000	0.000000
3516.430608	675.435070	198.878806	0.616981	19.147097	1.058695	9.553830	0.000000	0.000000
3516.450610	675.435151	198.882807	0.616979	19.147482	1.058693	9.554022	0.000000	0.000000
3516.470612	675.435151	198.879081	0.616981	19.147124	1.058695	9.553843	0.000000	0.000000
3516.490614	675.435151	198.870197	0.616984	19.146268	1.058700	9.553416	0.000000	0.000000
3516.510616	675.435070	198.856266	0.616988	19.144927	1.058707	9.552747	0.000000	0.000000
3516.530618	675.435070	198.873831	0.616982	19.146618	1.058698	9.553591	0.000000	0.000000
3516.550620	675.435070	198.878731	0.616981	19.147090	1.058695	9.553826	0.000000	0.000000
3516.570622	675.435151	198.889077	0.616977	19.148086	1.058690	9.554323	0.000000	0.000000
3516.590624	675.435151	198.870907	0.616983	19.146337	1.058700	9.553450	0.000000	0.000000
3516.610626	675.435151	198.862167	0.616986	19.145495	1.058704	9.553030	0.000000	0.000000
3516.630628	675.435070	198.860043	0.616987	19.145291	1.058705	9.552928	0.000000	0.000000
3516.650630	675.435070	198.869183	0.616984	19.146171	1.058700	9.553367	0.000000	0.000000
3516.670632	675.435070	198.859982	0.616987	19.145285	1.058705	9.552925	0.000000	0.000000
3516.690634	675.435070	198.859540	0.616987	19.145242	1.058706	9.552904	0.000000	0.000000
3516.710636	675.435070	198.852801	0.616989	19.144594	1.058709	9.552580	0.000000	0.000000
3516.730638	675.435151	198.842882	0.616993	19.143639	1.058714	9.552104	0.000000	0.000000
3516.750640	675.435151	198.844058	0.616992	19.143752	1.058714	9.552160	0.000000	0.000000
3516.770642	675.435151	198.839329	0.616994	19.143297	1.058716	9.551933	0.000000	0.000000
3516.790644	675.435070	198.852378	0.616990	19.144553	1.058709	9.552560	0.000000	0.000000
3516.810646	675.435151	198.845716	0.616992	19.143911	1.058713	9.552240	0.000000	0.000000
3516.830648	675.435151	198.834928	0.616995	19.142873	1.058719	9.551722	0.000000	0.000000
3516.850650	675.435151	198.826349	0.616998	19.142047	1.058723	9.551310	0.000000	0.000000
3516.870652	675.435151	198.823429	0.616999	19.141766	1.058725	9.551169	0.000000	0.000000
3516.890654	675.435070	198.825317	0.616999	19.141948	1.058724	9.551260	0.000000	0.000000
3516.910656	675.435070	198.814397	0.617002	19.140896	1.058729	9.550736	0.000000	0.000000
3516.930658	675.435151	198.838448	0.616994	19.143212	1.058717	9.551891	0.000000	0.000000
3516.950660	675.435151	198.817807	0.617001	19.141224	1.058728	9.550899	0.000000	0.000000
3516.970662	675.435151	198.812609	0.617003	19.140724	1.058731	9.550650	0.000000	0.000000
3516.990664	675.435070	198.811301	0.617003	19.140598	1.058731	9.550587	0.000000	0.000000
3517.010666	675.435070	198.801680	0.617007	19.139672	1.058736	9.550125	0.000000	0.000000
3517.030668	675.435070	198.808637	0.617004	19.140342	1.058732	9.550459	0.000000	0.000000
3517.050670	675.435070	198.811411	0.617003	19.140609	1.058731	9.550592	0.000000	0.000000
3517.070672	675.435151	198.799648	0.617007	19.139476	1.058737	9.550027	0.000000	0.000000
3517.090674	675.435151	198.815513	0.617002	19.141004	1.058729	9.550789	0.000000	0.000000
3517.110676	675.435151	198.795851	0.617009	19.139111	1.058739	9.549845	0.000000	0.000000
3517.130678	675.435151	198.791064	0.617010	19.138650	1.058742	9.549615	0.000000	0.000000
3517.150680	675.435070	198.807010	0.617005	19.140185	1.058733	9.550381	0.000000	0.000000
3517.170682	675.435070	198.795545	0.617009	19.139081	1.058739	9.549830	0.000000	0.000000
3517.190684	675.435151	198.784180	0.617012	19.137987	1.058746	9.549284	0.000000	0.000000
3517.210686	675.435151	198.784626	0.617012	19.138030	1.058745	9.549305	0.000000	0.000000
3517.230688	675.435151	198.789528	0.617011	19.138502	1.058743	9.549541	0.000000	0.000000
3517.250690	675.435151	198.776983	0.617015	19.137294	1.058749	9.548938	0.000000	0.000000
3517.270692	675.435070	198.772067	0.617016	19.136821	1.058752	9.548702	0.000000	0.000000
3517.290694	675.435070	198.760974	0.617020	19.135753	1.058758	9.548169	0.000000	0.000000
3517.310696	675.435070	198.779181	0.617014	19.137506	1.058748	9.549044	0.000000	0.000000
3517.330698	675.435151	198.770276	0.617017	19.136648	1.058753	9.548616	0.000000	0.000000
3517.350700	675.435151	198.781130	0.617014	19.137693	1.058747	9.549137	0.000000	0.000000
3517.370702	675.435151	198.776249	0.617015	19.137223	1.058750	9.548903	0.000000	0.000000
3517.390704	675.435151	198.764860	0.617019	19.136127	1.058756	9.548356	0.000000	0.000000
3517.410706	675.435070	198.757783	0.617021	19.135446	1.058759	9.548016	0.000000	0.000000
3517.430708	675.435070	198.773126	0.617016	19.136923	1.058751	9.548753	0.000000	0.000000
3517.450710	675.435151	198.780094	0.617014	19.137594	1.058748	9.549088	0.000000	0.000000
3517.470712	675.435151	198.766012	0.617019	19.136238	1.058755	9.548411	0.000000	0.000000
3517.490714	675.435151	198.762596	0.617020	19.135909	1.058757	9.548247	0.000000	0.000000
3517.510716	675.435070	198.749167	0.617024	19.134616	1.058764	9.547602	0.000000	0.000000
3517.530718	675.435070	198.744462	0.617026	19.134163	1.058766	9.547376	0.000000	0.000000
3517.550720	675.435151	198.747039	0.617025	19.134411	1.058765	9.547500	0.000000	0.000000
3517.570722	675.435151	198.743693	0.617026	19.134089	1.058767	9.547339	0.000000	0.000000
3517.590724	675.435151	198.736972	0.617028	19.133442	1.058770	9.547016	0.000000	0.000000
3517.610726	675.435151	198.738791	0.617028	19.133617	1.058770	9.547104	0.000000	0.000000
3517.630728	675.435070	198.726137	0.617032	19.132399	1.058776	9.546496	0.000000	0.000000
3517.650730	675.435151	198.725073	0.617032	19.132297	1.058777	9.546445	0.000000	0.000000
3517.670732	675.435151	198.728378	0.617031	19.132615	1.058775	9.546603	0.000000	0.000000
3517.690734	675.435151	198.729247	0.617031	19.132698	1.058775	9.546645	0.000000	0.000000
3517.710736	675.435151	198.711165	0.617037	19.130958	1.058784	9.545776	0.000000	0.000000
3517.730738	675.435151	198.718235	0.617035	19.131638	1.058780	9.546116	0.000000	0.000000
3517.750740	675.435070	198.710553	0.617037	19.130899	1.058784	9.545747	0.000000	0.000000
3517.770742	675.435070	198.717902	0.617035	19.131606	1.058780	9.546100	0.000000	0.000000
3517.790744	675.435151	198.717952	0.617035	19.131611	1.058781	9.546102	0.000000	0.000000
3517.810746	675.435151	198.697194	0.617042	19.129612	1.058792	9.545105	0.000000	0.000000
3517.830748	675.435151	198.700095	0.617041	19.129892	1.058790	9.545245	0.000000	0.000000
3517.850750	675.435151	198.707791	0.617038	19.130633	1.058786	9.545614	0.000000	0.000000
3517.870752	675.435070	198.704809	0.617039	19.130346	1.058787	9.545471	0.000000	0.000000
3517.890754	675.435070	198.695707	0.617042	19.129469	1.058792	9.545034	0.000000	0.000000
3517.910756	675.435070	198.696958	0.617042	19.129590	1.058792	9.545094	0.000000	0.000000
3517.930758	675.435151	198.682557	0.617047	19.128203	1.058799	9.544402	0.000000	0.000000
3517.950760	675.435151	198.694216	0.617043	19.129326	1.058793	9.544962	0.000000	0.000000
3517.970762	675.435151	198.692432	0.617043	19.129154	1.058794	9.544877	0.000000	0.000000
3517.990764	675.435151	198.682264	0.617047	19.128175	1.058799	9.544388	0.000000	0.000000
3518.010766	675.435070	198.690791	0.617044	19.128996	1.058795	9.544798	0.000000	0.000000
3518.030768	675.435070	198.690553	0.617044	19.128973	1.058795	9.544786	0.000000	0.000000
3518.050770	675.435070	198.682677	0.617046	19.128215	1.058799	9.544408	0.000000	0.000000
3518.070772	675.435151	198.683561	0.617046	19.128300	1.058799	9.544450	0.000000	0.000000
3518.090774	675.435151	198.677612	0.617048	19.127727	1.058802	9.544165	0.000000	0.000000
3518.110776	675.435151	198.668225	0.617051	19.126823	1.058807	9.543714	0.000000	0.000000
3518.130778	675.435151	198.670046	0.617051	19.126999	1.058806	9.543801	0.000000	0.000000
3518.150780	675.435070	198.669195	0.617051	19.126917	1.058806	9.543760	0.000000	0.000000
3518.170782	675.435070	198.680383	0.617047	19.127994	1.058800	9.544298	0.000000	0.000000
3518.190784	675.435070	198.665023	0.617052	19.126515	1.058808	9.543560	0.000000	0.000000
3518.210786	675.435151	198.647376	0.617058	19.124816	1.058818	9.542712	0.000000	0.000000
3518.230788	675.435151	198.663251	0.617053	19.126345	1.058809	9.543475	0.000000	0.000000
3518.250790	675.435151	198.663741	0.617053	19.126392	1.058809	9.543498	0.000000	0.000000
3518.270792	675.435151	198.657470	0.617055	19.125788	1.058813	9.543197	0.000000	0.000000
3518.290794	675.435070	198.648145	0.617058	19.124890	1.058817	9.542749	0.000000	0.000000
3518.310796	675.435070	198.646525	0.617059	19.124734	1.058818	9.542671	0.000000	0.000000
3518.330798	675.435070	198.649871	0.617057	19.125056	1.058816	9.542832	0.000000	0.000000
3518.350800	675.435151	198.658172	0.617055	19.125856	1.058812	9.543231	0.000000	0.000000
3518.370802	675.435151	198.656024	0.617055	19.125649	1.058813	9.543128	0.000000	0.000000
3518.390804	675.435151	198.660604	0.617054	19.126090	1.058811	9.543348	0.000000	0.000000
3518.410806	675.435070	198.637520	0.617062	19.123867	1.058823	9.542239	0.000000	0.000000
3518.430808	675.435070	198.627800	0.617065	19.122932	1.058828	9.541772	0.000000	0.000000
3518.450810	675.435151	198.633320	0.617063	19.123463	1.058825	9.542037	0.000000	0.000000
3518.470812	675.435151	198.622602	0.617067	19.122431	1.058831	9.541522	0.000000	0.000000
3518.490814	675.435151	198.625352	0.617066	19.122696	1.058830	9.541654	0.000000	0.000000
3518.510816	675.435070	198.618167	0.617068	19.122004	1.058833	9.541309	0.000000	0.000000
3518.530818	675.435070	198.619365	0.617068	19.122119	1.058833	9.541367	0.000000	0.000000
3518.550820	675.435151	198.613586	0.617070	19.121563	1.058836	9.541089	0.000000	0.000000
3518.570822	675.435151	198.617074	0.617069	19.121899	1.058834	9.541256	0.000000	0.000000
3518.590824	675.435151	198.618896	0.617068	19.122074	1.058833	9.541344	0.000000	0.000000
3518.610826	675.435151	198.626730	0.617065	19.122829	1.058829	9.541720	0.000000	0.000000
3518.630828	675.435070	198.607107	0.617072	19.120939	1.058839	9.540778	0.000000	0.000000
3518.650830	675.435070	198.610851	0.617071	19.121300	1.058837	9.540957	0.000000	0.000000
3518.670832	675.435151	198.610604	0.617071	19.121276	1.058837	9.540946	0.000000	0.000000
3518.690834	675.435151	198.590978	0.617077	19.119387	1.058848	9.540003	0.000000	0.000000
3518.710836	675.435070	198.588710	0.617078	19.119168	1.058849	9.539894	0.000000	0.000000
3518.730838	675.435070	198.580105	0.617081	19.118340	1.058853	9.539480	0.000000	0.000000
3518.750840	675.435151	198.582214	0.617080	19.118543	1.058852	9.539582	0.000000	0.000000
3518.770842	675.435151	198.580830	0.617081	19.118409	1.058853	9.539515	0.000000	0.000000
3518.790844	675.435151	198.579272	0.617081	19.118260	1.058854	9.539440	0.000000	0.000000
3518.810846	675.435151	198.582828	0.617080	19.118602	1.058852	9.539611	0.000000	0.000000
3518.830848	675.435070	198.591476	0.617077	19.119434	1.058847	9.540027	0.000000	0.000000
3518.850850	675.435070	198.581099	0.617081	19.118435	1.058853	9.539528	0.000000	0.000000
3518.870852	675.435070	198.579171	0.617081	19.118250	1.058854	9.539436	0.000000	0.000000
3518.890854	675.435070	198.565765	0.617086	19.116959	1.058861	9.538792	0.000000	0.000000
3518.910856	675.435070	198.583371	0.617080	19.118654	1.058852	9.539637	0.000000	0.000000
3518.930858	675.435070	198.577543	0.617082	19.118093	1.058855	9.539357	0.000000	0.000000
3518.950860	675.435070	198.581046	0.617081	19.118430	1.058853	9.539526	0.000000	0.000000
3518.970862	675.435151	198.574866	0.617083	19.117835	1.058856	9.539229	0.000000	0.000000
3518.990864	675.435151	198.572964	0.617083	19.117652	1.058857	9.539137	0.000000	0.000000
3519.010866	675.435151	198.574259	0.617083	19.117777	1.058857	9.539200	0.000000	0.000000
3519.030868	675.435151	198.564204	0.617086	19.116809	1.058862	9.538717	0.000000	0.000000
3519.050870	675.435070	198.561199	0.617087	19.116519	1.058863	9.538572	0.000000	0.000000
3519.070872	675.435151	198.570060	0.617084	19.117373	1.058859	9.538998	0.000000	0.000000
3519.090874	675.435151	198.561221	0.617087	19.116522	1.058863	9.538573	0.000000	0.000000
3519.110876	675.435151	198.538667	0.617095	19.114350	1.058875	9.537490	0.000000	0.000000
3519.130878	675.435151	198.552129	0.617090	19.115646	1.058868	9.538137	0.000000	0.000000
3519.150880	675.435070	198.533444	0.617097	19.113847	1.058878	9.537239	0.000000	0.000000
3519.170882	675.435070	198.540062	0.617094	19.114485	1.058874	9.537557	0.000000	0.000000
3519.190884	675.435070	198.528801	0.617098	19.113400	1.058880	9.537016	0.000000	0.000000
3519.210886	675.435151	198.535634	0.617096	19.114058	1.058877	9.537344	0.000000	0.000000
3519.230888	675.435151	198.534864	0.617096	19.113984	1.058877	9.537307	0.000000	0.000000
3519.250890	675.435151	198.527302	0.617099	19.113256	1.058881	9.536944	0.000000	0.000000
3519.270892	675.435070	198.521700	0.617100	19.112717	1.058884	9.536675	0.000000	0.000000
3519.290894	675.435070	198.523089	0.617100	19.112850	1.058883	9.536742	0.000000	0.000000
3519.310896	675.435070	198.520505	0.617101	19.112602	1.058885	9.536617	0.000000	0.000000
3519.330898	675.435151	198.514827	0.617103	19.112055	1.058888	9.536345	0.000000	0.000000
3519.350900	675.435151	198.509272	0.617105	19.111520	1.058891	9.536078	0.000000	0.000000
3519.370902	675.435151	198.517836	0.617102	19.112345	1.058886	9.536489	0.000000	0.000000
3519.390904	675.435151	198.518004	0.617102	19.112361	1.058886	9.536497	0.000000	0.000000
3519.410906	675.435070	198.506918	0.617105	19.111294	1.058892	9.535965	0.000000	0.000000
3519.430908	675.435151	198.510258	0.617104	19.111615	1.058890	9.536125	0.000000	0.000000
3519.450910	675.435151	198.527055	0.617099	19.113232	1.058881	9.536932	0.000000	0.000000
3519.470912	675.435151	198.528182	0.617098	19.113341	1.058881	9.536986	0.000000	0.000000
3519.490914	675.435151	198.531785	0.617097	19.113688	1.058879	9.537159	0.000000	0.000000
3519.510916	675.435070	198.519418	0.617101	19.112497	1.058885	9.536565	0.000000	0.000000
3519.530918	675.435070	198.513770	0.617103	19.111953	1.058888	9.536294	0.000000	0.000000
3519.550920	675.435151	198.513205	0.617103	19.111899	1.058889	9.536267	0.000000	0.000000
3519.570922	675.435151	198.527231	0.617099	19.113249	1.058881	9.536940	0.000000	0.000000
3519.590924	675.435151	198.505224	0.617106	19.111130	1.058893	9.535883	0.000000	0.000000
3519.610926	675.435151	198.506904	0.617106	19.111292	1.058892	9.535964	0.000000	0.000000
3519.630928	675.435070	198.507632	0.617105	19.111362	1.058892	9.535999	0.000000	0.000000
3519.650930	675.435070	198.508473	0.617105	19.111443	1.058891	9.536039	0.000000	0.000000
3519.670932	675.435070	198.495455	0.617109	19.110190	1.058898	9.535414	0.000000	0.000000
3519.690934	675.435151	198.491819	0.617111	19.109840	1.058900	9.535239	0.000000	0.000000
3519.710936	675.435151	198.488068	0.617112	19.109479	1.058902	9.535059	0.000000	0.000000
3519.730938	675.435151	198.494178	0.617110	19.110067	1.058899	9.535353	0.000000	0.000000
3519.750940	675.435070	198.474144	0.617116	19.108138	1.058909	9.534390	0.000000	0.000000
3519.770942	675.435070	198.485495	0.617113	19.109231	1.058903	9.534936	0.000000	0.000000
3519.790944	675.435070	198.486470	0.617112	19.109325	1.058903	9.534982	0.000000	0.000000
3519.810946	675.435151	198.465499	0.617119	19.107306	1.058914	9.533975	0.000000	0.000000
3519.830948	675.435151	198.472459	0.617117	19.107976	1.058910	9.534309	0.000000	0.000000
3519.850950	675.435151	198.472708	0.617117	19.108000	1.058910	9.534321	0.000000	0.000000
3519.870952	675.435151	198.471072	0.617118	19.107843	1.058911	9.534243	0.000000	0.000000
3519.890954	675.435070	198.451327	0.617124	19.105942	1.058921	9.533294	0.000000	0.000000
3519.910956	675.435070	198.465135	0.617119	19.107271	1.058914	9.533958	0.000000	0.000000
3519.930958	675.435070	198.449664	0.617125	19.105781	1.058922	9.533214	0.000000	0.000000
3519.950960	675.435151	198.452141	0.617124	19.106020	1.058921	9.533333	0.000000	0.000000
3519.970962	675.435151	198.440265	0.617128	19.104877	1.058927	9.532763	0.000000	0.000000
3519.990964	675.435151	198.455520	0.617123	19.106345	1.058919	9.533496	0.000000	0.000000
3520.010966	675.435151	198.443038	0.617127	19.105144	1.058926	9.532896	0.000000	0.000000
3520.030968	675.435070	198.436635	0.617129	19.104527	1.058929	9.532588	0.000000	0.000000
3520.050970	675.435070	198.461170	0.617121	19.106889	1.058916	9.533767	0.000000	0.000000
3520.070972	675.435070	198.435762	0.617129	19.104443	1.058930	9.532546	0.000000	0.000000
3520.090974	675.435070	198.438768	0.617128	19.104732	1.058928	9.532691	0.000000	0.000000
3520.110976	675.435151	198.433093	0.617130	19.104186	1.058931	9.532418	0.000000	0.000000
3520.130978	675.435151	198.437965	0.617129	19.104655	1.058929	9.532652	0.000000	0.000000
3520.150980	675.435151	198.432073	0.617131	19.104088	1.058932	9.532369	0.000000	0.000000
3520.170982	675.435070	198.433852	0.617130	19.104259	1.058931	9.532455	0.000000	0.000000
3520.190984	675.435070	198.429060	0.617132	19.103798	1.058933	9.532225	0.000000	0.000000
3520.210986	675.435070	198.432486	0.617130	19.104128	1.058931	9.532389	0.000000	0.000000
3520.230988	675.435070	198.442460	0.617127	19.105088	1.058926	9.532868	0.000000	0.000000
3520.250990	675.435151	198.408287	0.617139	19.101798	1.058944	9.531227	0.000000	0.000000
3520.270992	675.435151	198.425765	0.617133	19.103481	1.058935	9.532066	0.000000	0.000000
3520.290994	675.435070	198.419818	0.617135	19.102908	1.058938	9.531781	0.000000	0.000000
3520.310996	675.435151	198.420854	0.617134	19.103008	1.058938	9.531830	0.000000	0.000000
3520.330998	675.435151	198.416191	0.617136	19.102559	1.058940	9.531606	0.000000	0.000000
3520.351000	675.435151	198.413293	0.617137	19.102280	1.058942	9.531467	0.000000	0.000000
3520.371002	675.435070	198.418882	0.617135	19.102818	1.058939	9.531736	0.000000	0.000000
3520.391004	675.435070	198.416090	0.617136	19.102549	1.058940	9.531601	0.000000	0.000000
3520.411006	675.435151	198.402871	0.617140	19.101276	1.058947	9.530966	0.000000	0.000000
3520.431008	675.435151	198.400405	0.617141	19.101039	1.058948	9.530848	0.000000	0.000000
3520.451010	675.435151	198.389432	0.617145	19.099983	1.058954	9.530321	0.000000	0.000000
3520.471012	675.435070	198.391025	0.617144	19.100136	1.058953	9.530397	0.000000	0.000000
3520.491014	675.435070	198.390666	0.617144	19.100101	1.058953	9.530380	0.000000	0.000000
3520.511016	675.435151	198.387280	0.617146	19.099775	1.058955	9.530217	0.000000	0.000000
3520.531018	675.435151	198.373177	0.617150	19.098418	1.058963	9.529540	0.000000	0.000000
3520.551020	675.435151	198.369968	0.617151	19.098109	1.058965	9.529386	0.000000	0.000000
3520.571022	675.435070	198.374120	0.617150	19.098508	1.058962	9.529585	0.000000	0.000000
3520.591024	675.435070	198.372017	0.617151	19.098306	1.058963	9.529484	0.000000	0.000000
3520.611026	675.435070	198.356364	0.617156	19.096799	1.058972	9.528732	0.000000	0.000000
3520.631028	675.435070	198.358149	0.617155	19.096971	1.058971	9.528818	0.000000	0.000000
3520.651030	675.435151	198.361131	0.617154	19.097258	1.058969	9.528961	0.000000	0.000000
3520.671032	675.435151	198.356807	0.617156	19.096842	1.058971	9.528754	0.000000	0.000000
3520.691034	675.435151	198.356498	0.617156	19.096812	1.058972	9.528739	0.000000	0.000000
3520.711036	675.435070	198.364815	0.617153	19.097613	1.058967	9.529138	0.000000	0.000000
3520.731038	675.435070	198.353645	0.617157	19.096537	1.058973	9.528602	0.000000	0.000000
3520.751040	675.435151	198.357966	0.617155	19.096953	1.058971	9.528809	0.000000	0.000000
3520.771042	675.435151	198.352251	0.617157	19.096403	1.058974	9.528535	0.000000	0.000000
3520.791044	675.435151	198.357214	0.617156	19.096881	1.058971	9.528773	0.000000	0.000000
3520.811046	675.435151	198.343523	0.617160	19.095563	1.058979	9.528115	0.000000	0.000000
3520.831048	675.435070	198.348844	0.617158	19.096075	1.058976	9.528371	0.000000	0.000000
3520.851050	675.435151	198.335489	0.617163	19.094789	1.058983	9.527730	0.000000	0.000000
3520.871052	675.435151	198.330821	0.617165	19.094340	1.058985	9.527505	0.000000	0.000000
3520.891054	675.435151	198.313040	0.617171	19.092628	1.058995	9.526651	0.000000	0.000000
3520.911056	675.435070	198.311970	0.617171	19.092525	1.058995	9.526600	0.000000	0.000000
3520.931058	675.435070	198.311757	0.617171	19.092504	1.058995	9.526589	0.000000	0.000000
3520.951060	675.435070	198.309966	0.617172	19.092332	1.058996	9.526503	0.000000	0.000000
3520.971062	675.435151	198.309427	0.617172	19.092280	1.058997	9.526478	0.000000	0.000000
3520.991064	675.435151	198.306649	0.617173	19.092013	1.058998	9.526344	0.000000	0.000000
3521.011066	675.435151	198.314445	0.617170	19.092763	1.058994	9.526719	0.000000	0.000000
3521.031068	675.435151	198.295872	0.617176	19.090975	1.059004	9.525826	0.000000	0.000000
3521.051070	675.435070	198.288222	0.617179	19.090239	1.059008	9.525459	0.000000	0.000000
3521.071072	675.435070	198.298141	0.617175	19.091194	1.059002	9.525935	0.000000	0.000000
3521.091074	675.435151	198.297595	0.617176	19.091141	1.059003	9.525909	0.000000	0.000000
3521.111076	675.435151	198.301955	0.617174	19.091561	1.059000	9.526119	0.000000	0.000000
3521.131078	675.435151	198.279107	0.617182	19.089361	1.059013	9.525021	0.000000	0.000000
3521.151080	675.435070	198.286122	0.617180	19.090036	1.059009	9.525358	0.000000	0.000000
3521.171082	675.435070	198.287705	0.617179	19.090189	1.059008	9.525434	0.000000	0.000000
3521.191084	675.435070	198.280327	0.617181	19.089479	1.059012	9.525080	0.000000	0.000000
3521.211086	675.435070	198.276038	0.617183	19.089066	1.059014	9.524874	0.000000	0.000000
3521.231088	675.435151	198.276788	0.617183	19.089138	1.059014	9.524910	0.000000	0.000000
3521.251090	675.435151	198.265597	0.617186	19.088060	1.059020	9.524372	0.000000	0.000000
3521.271092	675.435151	198.263701	0.617187	19.087878	1.059021	9.524281	0.000000	0.000000
3521.291094	675.435151	198.276180	0.617183	19.089079	1.059014	9.524880	0.000000	0.000000
3521.311096	675.435070	198.269262	0.617185	19.088413	1.059018	9.524548	0.000000	0.000000
3521.331098	675.435151	198.278543	0.617182	19.089307	1.059013	9.524994	0.000000	0.000000
3521.351100	675.435151	198.282512	0.617181	19.089689	1.059011	9.525185	0.000000	0.000000
3521.371102	675.435151	198.258487	0.617189	19.087376	1.059023	9.524030	0.000000	0.000000
3521.391104	675.435070	198.263019	0.617187	19.087812	1.059021	9.524248	0.000000	0.000000
3521.411106	675.435070	198.255866	0.617190	19.087124	1.059025	9.523905	0.000000	0.000000
3521.431108	675.435151	198.248709	0.617192	19.086434	1.059029	9.523561	0.000000	0.000000
3521.451110	675.435151	198.250494	0.617192	19.086606	1.059028	9.523646	0.000000	0.000000
3521.471112	675.435151	198.241321	0.617195	19.085723	1.059033	9.523206	0.000000	0.000000
3521.491114	675.435070	198.241385	0.617195	19.085729	1.059032	9.523209	0.000000	0.000000
3521.511116	675.435070	198.245658	0.617193	19.086141	1.059030	9.523414	0.000000	0.000000
3521.531118	675.435070	198.227435	0.617199	19.084386	1.059040	9.522539	0.000000	0.000000
3521.551120	675.435151	198.232411	0.617198	19.084865	1.059037	9.522778	0.000000	0.000000
3521.571122	675.435151	198.230025	0.617198	19.084636	1.059039	9.522663	0.000000	0.000000
3521.591124	675.435151	198.234968	0.617197	19.085112	1.059036	9.522901	0.000000	0.000000
3521.611126	675.435070	198.229102	0.617199	19.084547	1.059039	9.522619	0.000000	0.000000
3521.631128	675.435070	198.227514	0.617199	19.084394	1.059040	9.522543	0.000000	0.000000
3521.651130	675.435151	198.209772	0.617205	19.082686	1.059049	9.521690	0.000000	0.000000
3521.671132	675.435151	198.215380	0.617203	19.083226	1.059046	9.521960	0.000000	0.000000
3521.691134	675.435151	198.223741	0.617201	19.084031	1.059042	9.522361	0.000000	0.000000
3521.711136	675.435070	198.213304	0.617204	19.083026	1.059047	9.521860	0.000000	0.000000
3521.731138	675.435070	198.198791	0.617209	19.081629	1.059055	9.521163	0.000000	0.000000
3521.751140	675.435151	198.191766	0.617211	19.080952	1.059059	9.520825	0.000000	0.000000
3521.771142	675.435151	198.192387	0.617211	19.081012	1.059058	9.520855	0.000000	0.000000
3521.791144	675.435151	198.183480	0.617214	19.080155	1.059063	9.520427	0.000000	0.000000
3521.811146	675.435151	198.186531	0.617213	19.080448	1.059062	9.520574	0.000000	0.000000
3521.831148	675.435070	198.175683	0.617217	19.079404	1.059067	9.520053	0.000000	0.000000
3521.851150	675.435070	198.172968	0.617217	19.079142	1.059069	9.519922	0.000000	0.000000
3521.871152	675.435070	198.167617	0.617219	19.078627	1.059071	9.519665	0.000000	0.000000
3521.891154	675.435151	198.163221	0.617221	19.078204	1.059074	9.519454	0.000000	0.000000
3521.911156	675.435151	198.182299	0.617214	19.080041	1.059064	9.520371	0.000000	0.000000
3521.931158	675.435151	198.172788	0.617218	19.079125	1.059069	9.519914	0.000000	0.000000
3521.951160	675.435070	198.178274	0.617216	19.079653	1.059066	9.520177	0.000000	0.000000
3521.971162	675.435070	198.161239	0.617221	19.078013	1.059075	9.519359	0.000000	0.000000
3521.991164	675.435070	198.168317	0.617219	19.078695	1.059071	9.519699	0.000000	0.000000
3522.011166	675.435151	198.168316	0.617219	19.078695	1.059071	9.519699	0.000000	0.000000
3522.031168	675.435151	198.170218	0.617218	19.078878	1.059070	9.519790	0.000000	0.000000
3522.051170	675.435151	198.170655	0.617218	19.078920	1.059070	9.519811	0.000000	0.000000
3522.071172	675.435070	198.160511	0.617222	19.077943	1.059075	9.519324	0.000000	0.000000
3522.091174	675.435070	198.161902	0.617221	19.078077	1.059074	9.519391	0.000000	0.000000
3522.111176	675.435070	198.161656	0.617221	19.078053	1.059075	9.519379	0.000000	0.000000
3522.131178	675.435151	198.143405	0.617227	19.076296	1.059084	9.518502	0.000000	0.000000
3522.151180	675.435151	198.141790	0.617228	19.076141	1.059085	9.518425	0.000000	0.000000
3522.171182	675.435151	198.153944	0.617224	19.077311	1.059079	9.519008	0.000000	0.000000
3522.191184	675.435151	198.149930	0.617225	19.076925	1.059081	9.518816	0.000000	0.000000
3522.211186	675.435151	198.145895	0.617227	19.076536	1.059083	9.518622	0.000000	0.000000
3522.230188	675.435070	198.141304	0.617228	19.076094	1.059085	9.518401	0.000000	0.000000
3522.250190	675.435070	198.149524	0.617225	19.076885	1.059081	9.518796	0.000000	0.000000
3522.270192	675.435151	198.138560	0.617229	19.075830	1.059087	9.518269	0.000000	0.000000
3522.290194	675.435151	198.128338	0.617233	19.074846	1.059092	9.517778	0.000000	0.000000
3522.310196	675.435151	198.137273	0.617230	19.075706	1.059088	9.518208	0.000000	0.000000
3522.330198	675.435151	198.123124	0.617234	19.074344	1.059095	9.517528	0.000000	0.000000
3522.350200	675.435151	198.118705	0.617236	19.073918	1.059097	9.517316	0.000000	0.000000
3522.370202	675.435070	198.116253	0.617237	19.073682	1.059099	9.517198	0.000000	0.000000
3522.390204	675.435070	198.111721	0.617238	19.073246	1.059101	9.516980	0.000000	0.000000
3522.410206	675.435070	198.093097	0.617244	19.071453	1.059111	9.516085	0.000000	0.000000
3522.430208	675.435151	198.106981	0.617240	19.072790	1.059104	9.516752	0.000000	0.000000
3522.450210	675.435151	198.098186	0.617243	19.071943	1.059108	9.516330	0.000000	0.000000
3522.470212	675.435151	198.097796	0.617243	19.071905	1.059108	9.516311	0.000000	0.000000
3522.490214	675.435070	198.096619	0.617243	19.071792	1.059109	9.516255	0.000000	0.000000
3522.510216	675.435070	198.099541	0.617242	19.072073	1.059107	9.516395	0.000000	0.000000
3522.530218	675.435070	198.109172	0.617239	19.073001	1.059102	9.516858	0.000000	0.000000
3522.550220	675.435070	198.092385	0.617245	19.071384	1.059111	9.516051	0.000000	0.000000
3522.570222	675.435151	198.087612	0.617246	19.070925	1.059114	9.515822	0.000000	0.000000
3522.590224	675.435151	198.086852	0.617246	19.070852	1.059114	9.515785	0.000000	0.000000
3522.610226	675.435151	198.093571	0.617244	19.071499	1.059111	9.516108	0.000000	0.000000
3522.630228	675.435070	198.082972	0.617248	19.070478	1.059116	9.515599	0.000000	0.000000
3522.650230	675.435070	198.093094	0.617244	19.071453	1.059111	9.516085	0.000000	0.000000
3522.670232	675.435151	198.092224	0.617245	19.071369	1.059111	9.516043	0.000000	0.000000
3522.690234	675.435151	198.077039	0.617250	19.069907	1.059119	9.515314	0.000000	0.000000
3522.710236	675.435070	198.087655	0.617246	19.070929	1.059114	9.515824	0.000000	0.000000
3522.730238	675.435070	198.081104	0.617248	19.070298	1.059117	9.515509	0.000000	0.000000
3522.750240	675.435070	198.074036	0.617251	19.069618	1.059121	9.515170	0.000000	0.000000
3522.770242	675.435151	198.054216	0.617257	19.067710	1.059131	9.514218	0.000000	0.000000
3522.790244	675.435151	198.055554	0.617257	19.067838	1.059131	9.514282	0.000000	0.000000
3522.810246	675.435151	198.062385	0.617255	19.068496	1.059127	9.514610	0.000000	0.000000
3522.830248	675.435070	198.069365	0.617252	19.069168	1.059123	9.514945	0.000000	0.000000
3522.850250	675.435070	198.064201	0.617254	19.068671	1.059126	9.514697	0.000000	0.000000
3522.870252	675.435070	198.054493	0.617257	19.067736	1.059131	9.514231	0.000000	0.000000
3522.890254	675.435151	198.070095	0.617252	19.069238	1.059123	9.514980	0.000000	0.000000
3522.910256	675.435151	198.058058	0.617256	19.068079	1.059129	9.514402	0.000000	0.000000
3522.930258	675.435151	198.054239	0.617257	19.067712	1.059131	9.514219	0.000000	0.000000
3522.950260	675.435070	198.056217	0.617257	19.067902	1.059130	9.514314	0.000000	0.000000
3522.970262	675.435070	198.049873	0.617259	19.067291	1.059134	9.514009	0.000000	0.000000
3522.990264	675.435070	198.065618	0.617254	19.068807	1.059125	9.514765	0.000000	0.000000
3523.010266	675.435151	198.057089	0.617256	19.067986	1.059130	9.514356	0.000000	0.000000
3523.030268	675.435151	198.066335	0.617253	19.068876	1.059125	9.514800	0.000000	0.000000
3523.050270	675.435151	198.054511	0.617257	19.067738	1.059131	9.514232	0.000000	0.000000
3523.070272	675.435151	198.055652	0.617257	19.067848	1.059131	9.514287	0.000000	0.000000
3523.090274	675.435070	198.056227	0.617257	19.067903	1.059130	9.514314	0.000000	0.000000
3523.110276	675.435070	198.047410	0.617260	19.067054	1.059135	9.513891	0.000000	0.000000
3523.130278	675.435070	198.046829	0.617260	19.066998	1.059135	9.513863	0.000000	0.000000
3523.150280	675.435151	198.041976	0.617262	19.066531	1.059138	9.513630	0.000000	0.000000
3523.170282	675.435151	198.038761	0.617263	19.066222	1.059140	9.513475	0.000000	0.000000
3523.190284	675.435151	198.030237	0.617265	19.065401	1.059144	9.513066	0.000000	0.000000
3523.210286	675.435070	198.025104	0.617267	19.064907	1.059147	9.512819	0.000000	0.000000
3523.230288	675.435070	198.016007	0.617270	19.064031	1.059152	9.512382	0.000000	0.000000
3523.250290	675.435151	198.019043	0.617269	19.064323	1.059150	9.512528	0.000000	0.000000
3523.270292	675.435151	198.014203	0.617271	19.063857	1.059153	9.512295	0.000000	0.000000
3523.290294	675.435151	198.023883	0.617268	19.064789	1.059148	9.512760	0.000000	0.000000
3523.310296	675.435070	198.009519	0.617272	19.063406	1.059155	9.512070	0.000000	0.000000
3523.330298	675.435070	198.007599	0.617273	19.063222	1.059156	9.511978	0.000000	0.000000
3523.350300	675.435151	198.006041	0.617274	19.063072	1.059157	9.511903	0.000000	0.000000
3523.370302	675.435151	198.002256	0.617275	19.062707	1.059159	9.511722	0.000000	0.000000
3523.390304	675.435151	198.001498	0.617275	19.062634	1.059159	9.511685	0.000000	0.000000
3523.410306	675.435070	198.005365	0.617274	19.063006	1.059157	9.511871	0.000000	0.000000
3523.430308	675.435151	198.004414	0.617274	19.062915	1.059158	9.511825	0.000000	0.000000
3523.450310	675.435151	197.989619	0.617279	19.061490	1.059166	9.511114	0.000000	0.000000
3523.470312	675.435151	197.997346	0.617276	19.062234	1.059162	9.511486	0.000000	0.000000
3523.490314	675.435070	197.999253	0.617276	19.062418	1.059160	9.511577	0.000000	0.000000
3523.510316	675.435070	197.998211	0.617276	19.062318	1.059161	9.511527	0.000000	0.000000
3523.530318	675.435151	198.001203	0.617275	19.062606	1.059159	9.511671	0.000000	0.000000
3523.550320	675.435151	197.991868	0.617278	19.061707	1.059164	9.511222	0.000000	0.000000
3523.570322	675.435151	197.988587	0.617279	19.061391	1.059166	9.511065	0.000000	0.000000
3523.590324	675.435070	197.994583	0.617277	19.061968	1.059163	9.511353	0.000000	0.000000
3523.610326	675.435070	197.988564	0.617279	19.061389	1.059166	9.511064	0.000000	0.000000
3523.630328	675.435151	197.976835	0.617283	19.060260	1.059172	9.510500	0.000000	0.000000
3523.650330	675.435151	197.981923	0.617282	19.060750	1.059170	9.510745	0.000000	0.000000
3523.670332	675.435151	197.992948	0.617278	19.061811	1.059164	9.511274	0.000000	0.000000
3523.690334	675.435151	197.973549	0.617284	19.059943	1.059174	9.510343	0.000000	0.000000
3523.710336	675.435070	197.985574	0.617280	19.061101	1.059168	9.510920	0.000000	0.000000
3523.730338	675.435070	197.976391	0.617283	19.060217	1.059172	9.510479	0.000000	0.000000
3523.750340	675.435151	197.980814	0.617282	19.060643	1.059170	9.510691	0.000000	0.000000
3523.770342	675.435151	197.971197	0.617285	19.059717	1.059175	9.510229	0.000000	0.000000
3523.790344	675.435151	197.970358	0.617286	19.059636	1.059176	9.510189	0.000000	0.000000
3523.810346	675.435070	197.960062	0.617289	19.058645	1.059181	9.509695	0.000000	0.000000
3523.830348	675.435070	197.971851	0.617285	19.059780	1.059175	9.510261	0.000000	0.000000
3523.850350	675.435070	197.962796	0.617288	19.058908	1.059180	9.509826	0.000000	0.000000
3523.870352	675.435151	197.960073	0.617289	19.058646	1.059181	9.509695	0.000000	0.000000
3523.890354	675.435151	197.966443	0.617287	19.059259	1.059178	9.510001	0.000000	0.000000
3523.910356	675.435151	197.961895	0.617288	19.058821	1.059180	9.509783	0.000000	0.000000
3523.930358	675.435070	197.960158	0.617289	19.058654	1.059181	9.509699	0.000000	0.000000
3523.950360	675.435070	197.944680	0.617294	19.057164	1.059189	9.508956	0.000000	0.000000
3523.970362	675.435151	197.947070	0.617293	19.057394	1.059188	9.509070	0.000000	0.000000
3523.990364	675.435151	197.938532	0.617296	19.056572	1.059193	9.508660	0.000000	0.000000
3524.010366	675.435151	197.948803	0.617293	19.057561	1.059187	9.509154	0.000000	0.000000
3524.030368	675.435070	197.944910	0.617294	19.057186	1.059189	9.508967	0.000000	0.000000
3524.050370	675.435070	197.933796	0.617298	19.056116	1.059195	9.508433	0.000000	0.000000
3524.070372	675.435151	197.931468	0.617299	19.055892	1.059196	9.508321	0.000000	0.000000
3524.090374	675.435151	197.946815	0.617293	19.057370	1.059188	9.509058	0.000000	0.000000
3524.110376	675.435151	197.930620	0.617299	19.055810	1.059197	9.508280	0.000000	0.000000
3524.130378	675.435151	197.925577	0.617301	19.055325	1.059199	9.508038	0.000000	0.000000
3524.150380	675.435070	197.940870	0.617295	19.056797	1.059191	9.508773	0.000000	0.000000
3524.170382	675.435070	197.935472	0.617297	19.056277	1.059194	9.508513	0.000000	0.000000
3524.190384	675.435151	197.918774	0.617303	19.054670	1.059203	9.507711	0.000000	0.000000
3524.210386	675.435151	197.925550	0.617301	19.055322	1.059199	9.508037	0.000000	0.000000
3524.230388	675.435151	197.911394	0.617305	19.053959	1.059207	9.507357	0.000000	0.000000
3524.250390	675.435151	197.919297	0.617303	19.054720	1.059203	9.507736	0.000000	0.000000
3524.270392	675.435070	197.913815	0.617304	19.054193	1.059206	9.507473	0.000000	0.000000
3524.290394	675.435070	197.909670	0.617306	19.053793	1.059208	9.507274	0.000000	0.000000
3524.310396	675.435151	197.922803	0.617301	19.055058	1.059201	9.507905	0.000000	0.000000
3524.330398	675.435151	197.908258	0.617306	19.053657	1.059209	9.507206	0.000000	0.000000
3524.350400	675.435151	197.903380	0.617308	19.053188	1.059211	9.506972	0.000000	0.000000
3524.370402	675.435151	197.906734	0.617307	19.053511	1.059209	9.507133	0.000000	0.000000
3524.390404	675.435070	197.907050	0.617307	19.053541	1.059209	9.507148	0.000000	0.000000
3524.410406	675.435151	197.903101	0.617308	19.053161	1.059211	9.506958	0.000000	0.000000
3524.430408	675.435151	197.913600	0.617305	19.054172	1.059206	9.507463	0.000000	0.000000
3524.450410	675.435151	197.912418	0.617305	19.054058	1.059206	9.507406	0.000000	0.000000
3524.470412	675.435151	197.896268	0.617310	19.052503	1.059215	9.506630	0.000000	0.000000
3524.490414	675.435070	197.893838	0.617311	19.052269	1.059216	9.506513	0.000000	0.000000
3524.510416	675.435070	197.888605	0.617313	19.051765	1.059219	9.506262	0.000000	0.000000
3524.530418	675.435070	197.898459	0.617310	19.052714	1.059214	9.506735	0.000000	0.000000
3524.550420	675.435151	197.894782	0.617311	19.052360	1.059216	9.506559	0.000000	0.000000
3524.570422	675.435151	197.907194	0.617307	19.053555	1.059209	9.507155	0.000000	0.000000
3524.590424	675.435070	197.888816	0.617313	19.051786	1.059219	9.506272	0.000000	0.000000
3524.610426	675.435070	197.900928	0.617309	19.052952	1.059212	9.506854	0.000000	0.000000
3524.630428	675.435151	197.883027	0.617315	19.051228	1.059222	9.505994	0.000000	0.000000
3524.650430	675.435151	197.897569	0.617310	19.052628	1.059214	9.506693	0.000000	0.000000
3524.670432	675.435151	197.895506	0.617311	19.052430	1.059215	9.506593	0.000000	0.000000
3524.690434	675.435070	197.906127	0.617307	19.053452	1.059210	9.507104	0.000000	0.000000
3524.710436	675.435070	197.902559	0.617308	19.053109	1.059212	9.506932	0.000000	0.000000
3524.730438	675.435151	197.902889	0.617308	19.053141	1.059211	9.506948	0.000000	0.000000
3524.750440	675.435151	197.885083	0.617314	19.051426	1.059221	9.506093	0.000000	0.000000
3524.770442	675.435151	197.888719	0.617313	19.051776	1.059219	9.506267	0.000000	0.000000
3524.790444	675.435151	197.877800	0.617317	19.050725	1.059225	9.505743	0.000000	0.000000
3524.810446	675.435151	197.879772	0.617316	19.050915	1.059224	9.505838	0.000000	0.000000
3524.830448	675.435070	197.889659	0.617313	19.051867	1.059218	9.506313	0.000000	0.000000
3524.850450	675.435070	197.873953	0.617318	19.050355	1.059227	9.505558	0.000000	0.000000
3524.870452	675.435151	197.880914	0.617316	19.051025	1.059223	9.505892	0.000000	0.000000
3524.890454	675.435151	197.867717	0.617320	19.049754	1.059230	9.505258	0.000000	0.000000
3524.910456	675.435151	197.876130	0.617317	19.050564	1.059226	9.505663	0.000000	0.000000
3524.930458	675.435151	197.873652	0.617318	19.050326	1.059227	9.505544	0.000000	0.000000
3524.950460	675.435070	197.871396	0.617319	19.050109	1.059228	9.505435	0.000000	0.000000
3524.970462	675.435151	197.871335	0.617319	19.050103	1.059228	9.505432	0.000000	0.000000
3524.990464	675.435151	197.864251	0.617321	19.049421	1.059232	9.505092	0.000000	0.000000
3525.010466	675.435151	197.866469	0.617320	19.049634	1.059231	9.505199	0.000000	0.000000
3525.030468	675.435070	197.864524	0.617321	19.049447	1.059232	9.505105	0.000000	0.000000
3525.050470	675.435070	197.863079	0.617321	19.049308	1.059232	9.505036	0.000000	0.000000
3525.070472	675.435151	197.863807	0.617321	19.049378	1.059232	9.505071	0.000000	0.000000
3525.090474	675.435151	197.856272	0.617324	19.048653	1.059236	9.504709	0.000000	0.000000
3525.110476	675.435151	197.851981	0.617325	19.048239	1.059238	9.504503	0.000000	0.000000
3525.130478	675.435151	197.842560	0.617328	19.047332	1.059243	9.504050	0.000000	0.000000
3525.150480	675.435070	197.848579	0.617326	19.047912	1.059240	9.504339	0.000000	0.000000
3525.170482	675.435070	197.856105	0.617324	19.048636	1.059236	9.504701	0.000000	0.000000
3525.190484	675.435151	197.848620	0.617326	19.047916	1.059240	9.504341	0.000000	0.000000
3525.210486	675.435151	197.850409	0.617326	19.048088	1.059239	9.504427	0.000000	0.000000
3525.230488	675.435151	197.844621	0.617328	19.047531	1.059242	9.504149	0.000000	0.000000
3525.250490	675.435070	197.849775	0.617326	19.048027	1.059239	9.504397	0.000000	0.000000
3525.270492	675.435070	197.838562	0.617330	19.046947	1.059245	9.503858	0.000000	0.000000
3525.290494	675.435151	197.827262	0.617334	19.045860	1.059251	9.503315	0.000000	0.000000
3525.310496	675.435151	197.832621	0.617332	19.046375	1.059249	9.503573	0.000000	0.000000
3525.330498	675.435151	197.823151	0.617335	19.045464	1.059254	9.503118	0.000000	0.000000
3525.350500	675.435070	197.827455	0.617333	19.045878	1.059251	9.503324	0.000000	0.000000
3525.370502	675.435070	197.810981	0.617339	19.044292	1.059260	9.502533	0.000000	0.000000
3525.390504	675.435151	197.819813	0.617336	19.045142	1.059255	9.502957	0.000000	0.000000
3525.410506	675.435151	197.825434	0.617334	19.045684	1.059252	9.503227	0.000000	0.000000
3525.430508	675.435070	197.811820	0.617339	19.044373	1.059259	9.502573	0.000000	0.000000
3525.450510	675.435070	197.810019	0.617339	19.044200	1.059260	9.502487	0.000000	0.000000
3525.470512	675.435151	197.809055	0.617340	19.044107	1.059261	9.502440	0.000000	0.000000
3525.490514	675.435151	197.809570	0.617339	19.044156	1.059261	9.502465	0.000000	0.000000
3525.510516	675.435151	197.807916	0.617340	19.043997	1.059262	9.502386	0.000000	0.000000
3525.530518	675.435070	197.820631	0.617336	19.045221	1.059255	9.502997	0.000000	0.000000
3525.550520	675.435070	197.807421	0.617340	19.043949	1.059262	9.502362	0.000000	0.000000
3525.570522	675.435151	197.810759	0.617339	19.044271	1.059260	9.502522	0.000000	0.000000
3525.590524	675.435151	197.807705	0.617340	19.043977	1.059262	9.502376	0.000000	0.000000
3525.610526	675.435151	197.805216	0.617341	19.043737	1.059263	9.502256	0.000000	0.000000
3525.630528	675.435070	197.808293	0.617340	19.044033	1.059261	9.502404	0.000000	0.000000
3525.650530	675.435070	197.800971	0.617342	19.043328	1.059265	9.502052	0.000000	0.000000
3525.670532	675.435151	197.792925	0.617345	19.042554	1.059270	9.501666	0.000000	0.000000
3525.690534	675.435151	197.808014	0.617340	19.044006	1.059262	9.502390	0.000000	0.000000
3525.710536	675.435151	197.796121	0.617344	19.042861	1.059268	9.501819	0.000000	0.000000
3525.730538	675.435070	197.796283	0.617344	19.042877	1.059268	9.501827	0.000000	0.000000
3525.750540	675.435151	197.805653	0.617341	19.043779	1.059263	9.502277	0.000000	0.000000
3525.770542	675.435151	197.811781	0.617339	19.044369	1.059260	9.502571	0.000000	0.000000
3525.790544	675.435151	197.815033	0.617338	19.044682	1.059258	9.502728	0.000000	0.000000
3525.810546	675.435070	197.797939	0.617343	19.043036	1.059267	9.501906	0.000000	0.000000
3525.830548	675.435070	197.789531	0.617346	19.042227	1.059271	9.501503	0.000000	0.000000
3525.850550	675.435070	197.792948	0.617345	19.042556	1.059269	9.501667	0.000000	0.000000
3525.870552	675.435151	197.795755	0.617344	19.042826	1.059268	9.501802	0.000000	0.000000
3525.890554	675.435151	197.804839	0.617341	19.043701	1.059263	9.502238	0.000000	0.000000
3525.910556	675.435151	197.804208	0.617341	19.043640	1.059264	9.502208	0.000000	0.000000
3525.930558	675.435151	197.791963	0.617345	19.042461	1.059270	9.501619	0.000000	0.000000
3525.950560	675.435070	197.793843	0.617345	19.042642	1.059269	9.501710	0.000000	0.000000
3525.970562	675.435070	197.794048	0.617345	19.042662	1.059269	9.501720	0.000000	0.000000
3525.990564	675.435070	197.785776	0.617347	19.041866	1.059273	9.501322	0.000000	0.000000
3526.010566	675.435151	197.775362	0.617351	19.040863	1.059279	9.500822	0.000000	0.000000
3526.030568	675.435151	197.771184	0.617352	19.040461	1.059281	9.500621	0.000000	0.000000
3526.050570	675.435151	197.780321	0.617349	19.041340	1.059276	9.501060	0.000000	0.000000
3526.070572	675.435151	197.772875	0.617352	19.040623	1.059280	9.500702	0.000000	0.000000
3526.090574	675.435070	197.781872	0.617349	19.041490	1.059275	9.501135	0.000000	0.000000
3526.110576	675.435070	197.784571	0.617348	19.041750	1.059274	9.501264	0.000000	0.000000
3526.130578	675.435151	197.770679	0.617353	19.040412	1.059281	9.500597	0.000000	0.000000
3526.150580	675.435151	197.774866	0.617351	19.040815	1.059279	9.500798	0.000000	0.000000
3526.170582	675.435151	197.788818	0.617346	19.042158	1.059272	9.501468	0.000000	0.000000
3526.190584	675.435070	197.765764	0.617354	19.039939	1.059284	9.500361	0.000000	0.000000
3526.210586	675.435070	197.771498	0.617352	19.040491	1.059281	9.500636	0.000000	0.000000
3526.230588	675.435151	197.774174	0.617351	19.040748	1.059280	9.500765	0.000000	0.000000
3526.250590	675.435151	197.765523	0.617354	19.039916	1.059284	9.500349	0.000000	0.000000
3526.270592	675.435151	197.762618	0.617355	19.039636	1.059286	9.500210	0.000000	0.000000
3526.290594	675.435151	197.765441	0.617354	19.039908	1.059284	9.500345	0.000000	0.000000
3526.310596	675.435070	197.771645	0.617352	19.040505	1.059281	9.500643	0.000000	0.000000
3526.330598	675.435070	197.761246	0.617356	19.039504	1.059286	9.500144	0.000000	0.000000
3526.350600	675.435151	197.769171	0.617353	19.040267	1.059282	9.500524	0.000000	0.000000
3526.370602	675.435151	197.771708	0.617352	19.040511	1.059281	9.500646	0.000000	0.000000
3526.390604	675.435151	197.764451	0.617355	19.039812	1.059285	9.500298	0.000000	0.000000
3526.410606	675.435151	197.756950	0.617357	19.039090	1.059289	9.499937	0.000000	0.000000
3526.430608	675.435070	197.753917	0.617358	19.038798	1.059290	9.499792	0.000000	0.000000
3526.450610	675.435151	197.761303	0.617356	19.039509	1.059286	9.500147	0.000000	0.000000
3526.470612	675.435151	197.761454	0.617356	19.039524	1.059286	9.500154	0.000000	0.000000
3526.490614	675.435151	197.761025	0.617356	19.039483	1.059286	9.500133	0.000000	0.000000
3526.510616	675.435151	197.753790	0.617358	19.038786	1.059290	9.499786	0.000000	0.000000
3526.530618	675.435070	197.745610	0.617361	19.037998	1.059294	9.499393	0.000000	0.000000
3526.550620	675.435070	197.758044	0.617357	19.039196	1.059288	9.499990	0.000000	0.000000
3526.570622	675.435151	197.753372	0.617358	19.038746	1.059291	9.499766	0.000000	0.000000
3526.590624	675.435151	197.755250	0.617358	19.038927	1.059290	9.499856	0.000000	0.000000
3526.610626	675.435151	197.751200	0.617359	19.038537	1.059292	9.499661	0.000000	0.000000
3526.630628	675.435070	197.755357	0.617358	19.038937	1.059289	9.499861	0.000000	0.000000
3526.650630	675.435070	197.755344	0.617358	19.038936	1.059289	9.499860	0.000000	0.000000
3526.670632	675.435070	197.761176	0.617356	19.039497	1.059286	9.500140	0.000000	0.000000
3526.690634	675.435151	197.751842	0.617359	19.038599	1.059291	9.499692	0.000000	0.000000
3526.710636	675.435151	197.740289	0.617363	19.037486	1.059297	9.499137	0.000000	0.000000
3526.730638	675.435151	197.733081	0.617365	19.036792	1.059301	9.498791	0.000000	0.000000
3526.750640	675.435151	197.743175	0.617362	19.037764	1.059296	9.499276	0.000000	0.000000
3526.770642	675.435070	197.750575	0.617359	19.038476	1.059292	9.499631	0.000000	0.000000
3526.790644	675.435070	197.738719	0.617363	19.037335	1.059298	9.499062	0.000000	0.000000
3526.810646	675.435070	197.748377	0.617360	19.038265	1.059293	9.499526	0.000000	0.000000
3526.830648	675.435151	197.727602	0.617367	19.036265	1.059304	9.498528	0.000000	0.000000
3526.850650	675.435151	197.726367	0.617367	19.036146	1.059305	9.498468	0.000000	0.000000
3526.870652	675.435151	197.734201	0.617365	19.036900	1.059301	9.498845	0.000000	0.000000
3526.890654	675.435151	197.717558	0.617370	19.035298	1.059309	9.498045	0.000000	0.000000
3526.910656	675.435070	197.731734	0.617366	19.036663	1.059302	9.498726	0.000000	0.000000
3526.930658	675.435151	197.713852	0.617372	19.034941	1.059311	9.497867	0.000000	0.000000
3526.950660	675.435151	197.724554	0.617368	19.035971	1.059306	9.498381	0.000000	0.000000
3526.970662	675.435151	197.718083	0.617370	19.035348	1.059309	9.498070	0.000000	0.000000
3526.990664	675.435070	197.710599	0.617373	19.034628	1.059313	9.497711	0.000000	0.000000
3527.010666	675.435070	197.714599	0.617371	19.035013	1.059311	9.497903	0.000000	0.000000
3527.030668	675.435151	197.704267	0.617375	19.034018	1.059316	9.497407	0.000000	0.000000
3527.050670	675.435151	197.722158	0.617369	19.035741	1.059307	9.498266	0.000000	0.000000
3527.070672	675.435070	197.720034	0.617369	19.035536	1.059308	9.498164	0.000000	0.000000
3527.090674	675.435151	197.705533	0.617374	19.034140	1.059316	9.497467	0.000000	0.000000
3527.110676	675.435070	197.710282	0.617373	19.034597	1.059313	9.497696	0.000000	0.000000
3527.130678	675.435151	197.709352	0.617373	19.034508	1.059314	9.497651	0.000000	0.000000
3527.150680	675.435151	197.724819	0.617368	19.035997	1.059306	9.498394	0.000000	0.000000
3527.170682	675.435151	197.700614	0.617376	19.033667	1.059318	9.497231	0.000000	0.000000
3527.190684	675.435070	197.693025	0.617379	19.032936	1.059322	9.496867	0.000000	0.000000
3527.210686	675.435070	197.707817	0.617374	19.034360	1.059314	9.497577	0.000000	0.000000
3527.230688	675.435151	197.695814	0.617378	19.033204	1.059321	9.497001	0.000000	0.000000
3527.250690	675.435151	197.698766	0.617377	19.033489	1.059319	9.497142	0.000000	0.000000
3527.270692	675.435151	197.693940	0.617378	19.033024	1.059322	9.496911	0.000000	0.000000
3527.290694	675.435070	197.692739	0.617379	19.032908	1.059322	9.496853	0.000000	0.000000
3527.310696	675.435070	197.698240	0.617377	19.033438	1.059320	9.497117	0.000000	0.000000
3527.330698	675.435151	197.689725	0.617380	19.032618	1.059324	9.496708	0.000000	0.000000
3527.350700	675.435151	197.692634	0.617379	19.032898	1.059323	9.496848	0.000000	0.000000
3527.370702	675.435151	197.697441	0.617377	19.033361	1.059320	9.497079	0.000000	0.000000
3527.390704	675.435070	197.695500	0.617378	19.033174	1.059321	9.496985	0.000000	0.000000
3527.410706	675.435070	197.695844	0.617378	19.033207	1.059321	9.497002	0.000000	0.000000
3527.430708	675.435151	197.691921	0.617379	19.032830	1.059323	9.496814	0.000000	0.000000
3527.450710	675.435151	197.681881	0.617382	19.031863	1.059328	9.496331	0.000000	0.000000
3527.470712	675.435151	197.679478	0.617383	19.031632	1.059330	9.496216	0.000000	0.000000
3527.490714	675.435151	197.683859	0.617382	19.032053	1.059327	9.496426	0.000000	0.000000
3527.510716	675.435151	197.669740	0.617386	19.030694	1.059335	9.495748	0.000000	0.000000
3527.530718	675.435070	197.669017	0.617387	19.030624	1.059335	9.495713	0.000000	0.000000
3527.550720	675.435151	197.664201	0.617388	19.030161	1.059338	9.495482	0.000000	0.000000
3527.570722	675.435151	197.669699	0.617386	19.030690	1.059335	9.495746	0.000000	0.000000
3527.590724	675.435151	197.660825	0.617389	19.029836	1.059339	9.495320	0.000000	0.000000
3527.610726	675.435151	197.653400	0.617392	19.029121	1.059343	9.494963	0.000000	0.000000
3527.630728	675.435070	197.653622	0.617392	19.029142	1.059343	9.494974	0.000000	0.000000
3527.650730	675.435070	197.662526	0.617389	19.030000	1.059338	9.495401	0.000000	0.000000
3527.670732	675.435151	197.669996	0.617386	19.030719	1.059335	9.495760	0.000000	0.000000
3527.690734	675.435151	197.650872	0.617393	19.028878	1.059345	9.494842	0.000000	0.000000
3527.710736	675.435151	197.659652	0.617390	19.029723	1.059340	9.495263	0.000000	0.000000
3527.730738	675.435070	197.661817	0.617389	19.029931	1.059339	9.495367	0.000000	0.000000
3527.750740	675.435070	197.656447	0.617391	19.029414	1.059342	9.495109	0.000000	0.000000
3527.770742	675.435151	197.657221	0.617391	19.029489	1.059341	9.495147	0.000000	0.000000
3527.790744	675.435151	197.641451	0.617396	19.027971	1.059350	9.494389	0.000000	0.000000
3527.810746	675.435151	197.661593	0.617389	19.029910	1.059339	9.495357	0.000000	0.000000
3527.830748	675.435151	197.651310	0.617393	19.028920	1.059344	9.494863	0.000000	0.000000
3527.850750	675.435070	197.644074	0.617395	19.028223	1.059348	9.494515	0.000000	0.000000
3527.870752	675.435070	197.653643	0.617392	19.029144	1.059343	9.494975	0.000000	0.000000
3527.890754	675.435151	197.655800	0.617391	19.029352	1.059342	9.495078	0.000000	0.000000
3527.910756	675.435151	197.655419	0.617391	19.029315	1.059342	9.495060	0.000000	0.000000
3527.930758	675.435151	197.642268	0.617396	19.028049	1.059349	9.494428	0.000000	0.000000
3527.950760	675.435070	197.629907	0.617400	19.026859	1.059356	9.493834	0.000000	0.000000
3527.970762	675.435151	197.645958	0.617394	19.028405	1.059347	9.494606	0.000000	0.000000
3527.990764	675.435151	197.632161	0.617399	19.027076	1.059355	9.493943	0.000000	0.000000
3528.010766	675.435151	197.637173	0.617397	19.027559	1.059352	9.494183	0.000000	0.000000
3528.030768	675.435151	197.619964	0.617403	19.025902	1.059361	9.493357	0.000000	0.000000
3528.050770	675.435070	197.638568	0.617397	19.027693	1.059351	9.494251	0.000000	0.000000
3528.070772	675.435151	197.622011	0.617402	19.026099	1.059360	9.493455	0.000000	0.000000
3528.090774	675.435151	197.625408	0.617401	19.026426	1.059358	9.493618	0.000000	0.000000
3528.110776	675.435151	197.620244	0.617403	19.025929	1.059361	9.493370	0.000000	0.000000
3528.130778	675.435151	197.632853	0.617399	19.027143	1.059354	9.493976	0.000000	0.000000
3528.150780	675.435070	197.617841	0.617404	19.025698	1.059362	9.493255	0.000000	0.000000
3528.170782	675.435151	197.633780	0.617398	19.027232	1.059354	9.494020	0.000000	0.000000
3528.190784	675.435151	197.622337	0.617402	19.026130	1.059360	9.493471	0.000000	0.000000
3528.210786	675.435151	197.612567	0.617406	19.025190	1.059365	9.493001	0.000000	0.000000
3528.230788	675.435070	197.623245	0.617402	19.026218	1.059359	9.493514	0.000000	0.000000
3528.250790	675.435070	197.606321	0.617408	19.024588	1.059368	9.492701	0.000000	0.000000
3528.270792	675.435151	197.620901	0.617403	19.025992	1.059361	9.493402	0.000000	0.000000
3528.290794	675.435151	197.616684	0.617404	19.025586	1.059363	9.493199	0.000000	0.000000
3528.310796	675.435151	197.624102	0.617402	19.026300	1.059359	9.493556	0.000000	0.000000
3528.330798	675.435151	197.609600	0.617407	19.024904	1.059367	9.492859	0.000000	0.000000
3528.350800	675.435070	197.614835	0.617405	19.025408	1.059364	9.493110	0.000000	0.000000
3528.370802	675.435151	197.608895	0.617407	19.024836	1.059367	9.492825	0.000000	0.000000
3528.390804	675.435151	197.600751	0.617410	19.024052	1.059371	9.492434	0.000000	0.000000
3528.410806	675.435151	197.613153	0.617405	19.025246	1.059365	9.493030	0.000000	0.000000
3528.430808	675.435070	197.613610	0.617405	19.025290	1.059364	9.493052	0.000000	0.000000
3528.450810	675.435151	197.600529	0.617410	19.024031	1.059371	9.492423	0.000000	0.000000
3528.470812	675.435151	197.601010	0.617409	19.024077	1.059371	9.492446	0.000000	0.000000
3528.490814	675.435151	197.593335	0.617412	19.023338	1.059375	9.492078	0.000000	0.000000
3528.510816	675.435070	197.602448	0.617409	19.024216	1.059370	9.492515	0.000000	0.000000
3528.530818	675.435070	197.601260	0.617409	19.024101	1.059371	9.492458	0.000000	0.000000
3528.550820	675.435070	197.578200	0.617417	19.021881	1.059383	9.491351	0.000000	0.000000
3528.570822	675.435151	197.574130	0.617418	19.021489	1.059385	9.491155	0.000000	0.000000
3528.590824	675.435151	197.593205	0.617412	19.023326	1.059375	9.492071	0.000000	0.000000
3528.610826	675.435070	197.578625	0.617417	19.021922	1.059383	9.491371	0.000000	0.000000
3528.630828	675.435070	197.584260	0.617415	19.022465	1.059380	9.491642	0.000000	0.000000
3528.650830	675.435151	197.588791	0.617414	19.022901	1.059378	9.491859	0.000000	0.000000
3528.670832	675.435151	197.598147	0.617410	19.023802	1.059373	9.492309	0.000000	0.000000
3528.690834	675.435151	197.583772	0.617415	19.022418	1.059380	9.491618	0.000000	0.000000
3528.710836	675.435151	197.573464	0.617419	19.021425	1.059386	9.491123	0.000000	0.000000
3528.730838	675.435070	197.585861	0.617414	19.022619	1.059379	9.491719	0.000000	0.000000
3528.750840	675.435151	197.583534	0.617415	19.022395	1.059380	9.491607	0.000000	0.000000
3528.770842	675.435151	197.575853	0.617418	19.021655	1.059384	9.491238	0.000000	0.000000
3528.790844	675.435151	197.568080	0.617421	19.020907	1.059388	9.490864	0.000000	0.000000
3528.810846	675.435070	197.566534	0.617421	19.020758	1.059389	9.490790	0.000000	0.000000
3528.830848	675.435070	197.578393	0.617417	19.021900	1.059383	9.491360	0.000000	0.000000
3528.850850	675.435151	197.568692	0.617420	19.020966	1.059388	9.490894	0.000000	0.000000
3528.870852	675.435151	197.565879	0.617421	19.020695	1.059390	9.490759	0.000000	0.000000
3528.890854	675.435151	197.560350	0.617423	19.020163	1.059393	9.490493	0.000000	0.000000
3528.910856	675.435151	197.562651	0.617422	19.020384	1.059391	9.490604	0.000000	0.000000
3528.930858	675.435070	197.565881	0.617421	19.020695	1.059390	9.490759	0.000000	0.000000
3528.950860	675.435151	197.582788	0.617416	19.022323	1.059381	9.491571	0.000000	0.000000
3528.970862	675.435151	197.585325	0.617415	19.022567	1.059379	9.491693	0.000000	0.000000
3528.990864	675.435151	197.563607	0.617422	19.020476	1.059391	9.490650	0.000000	0.000000
3529.010866	675.435070	197.561185	0.617423	19.020243	1.059392	9.490533	0.000000	0.000000
3529.030868	675.435070	197.572558	0.617419	19.021338	1.059386	9.491079	0.000000	0.000000
3529.050870	675.435151	197.552221	0.617426	19.019380	1.059397	9.490103	0.000000	0.000000
3529.070872	675.435151	197.550616	0.617426	19.019225	1.059398	9.490025	0.000000	0.000000
3529.090874	675.435151	197.552614	0.617426	19.019418	1.059397	9.490121	0.000000	0.000000
3529.110876	675.435151	197.546624	0.617428	19.018841	1.059400	9.489834	0.000000	0.000000
3529.130878	675.435070	197.560442	0.617423	19.020171	1.059392	9.490497	0.000000	0.000000
3529.150880	675.435070	197.558295	0.617424	19.019965	1.059394	9.490394	0.000000	0.000000
3529.170882	675.435151	197.555333	0.617425	19.019680	1.059395	9.490252	0.000000	0.000000
3529.190884	675.435151	197.539756	0.617430	19.018180	1.059403	9.489504	0.000000	0.000000
3529.210886	675.435151	197.546199	0.617428	19.018800	1.059400	9.489813	0.000000	0.000000
3529.230888	675.435070	197.554383	0.617425	19.019588	1.059396	9.490206	0.000000	0.000000
3529.250890	675.435070	197.546291	0.617428	19.018809	1.059400	9.489818	0.000000	0.000000
3529.270892	675.435151	197.536837	0.617431	19.017899	1.059405	9.489364	0.000000	0.000000
3529.290894	675.435151	197.554420	0.617425	19.019592	1.059396	9.490208	0.000000	0.000000
3529.310896	675.435070	197.537871	0.617431	19.017998	1.059404	9.489413	0.000000	0.000000
3529.330898	675.435070	197.542780	0.617429	19.018471	1.059402	9.489649	0.000000	0.000000
3529.350900	675.435151	197.518825	0.617437	19.016165	1.059415	9.488498	0.000000	0.000000
3529.370902	675.435151	197.528805	0.617434	19.017126	1.059409	9.488978	0.000000	0.000000
3529.390904	675.435070	197.526430	0.617434	19.016897	1.059410	9.488864	0.000000	0.000000
3529.410906	675.435070	197.525413	0.617435	19.016799	1.059411	9.488815	0.000000	0.000000
3529.430908	675.435151	197.526947	0.617434	19.016947	1.059410	9.488888	0.000000	0.000000
3529.450910	675.435151	197.539216	0.617430	19.018128	1.059404	9.489478	0.000000	0.000000
3529.470912	675.435151	197.523840	0.617435	19.016648	1.059412	9.488739	0.000000	0.000000
3529.490914	675.435151	197.520740	0.617436	19.016349	1.059414	9.488590	0.000000	0.000000
3529.510916	675.435070	197.524979	0.617435	19.016757	1.059411	9.488794	0.000000	0.000000
3529.530918	675.435070	197.522076	0.617436	19.016478	1.059413	9.488654	0.000000	0.000000
3529.550920	675.435151	197.521776	0.617436	19.016449	1.059413	9.488640	0.000000	0.000000
3529.570922	675.435151	197.525495	0.617435	19.016807	1.059411	9.488819	0.000000	0.000000
3529.590924	675.435151	197.515707	0.617438	19.015865	1.059416	9.488348	0.000000	0.000000
3529.610926	675.435070	197.520826	0.617436	19.016357	1.059413	9.488594	0.000000	0.000000
3529.630928	675.435070	197.514944	0.617438	19.015791	1.059416	9.488312	0.000000	0.000000
3529.650930	675.435151	197.509868	0.617440	19.015302	1.059419	9.488068	0.000000	0.000000
3529.670932	675.435151	197.516534	0.617438	19.015944	1.059416	9.488388	0.000000	0.000000
3529.690934	675.435151	197.513346	0.617439	19.015637	1.059417	9.488235	0.000000	0.000000
3529.710936	675.435070	197.510246	0.617440	19.015339	1.059419	9.488086	0.000000	0.000000
3529.730938	675.435070	197.517139	0.617438	19.016002	1.059415	9.488417	0.000000	0.000000
3529.750940	675.435151	197.507064	0.617441	19.015032	1.059421	9.487933	0.000000	0.000000
3529.770942	675.435151	197.503578	0.617442	19.014697	1.059423	9.487766	0.000000	0.000000
3529.790944	675.435151	197.507285	0.617441	19.015054	1.059421	9.487944	0.000000	0.000000
3529.810946	675.435070	197.504888	0.617442	19.014823	1.059422	9.487829	0.000000	0.000000
3529.830948	675.435151	197.489579	0.617447	19.013349	1.059430	9.487093	0.000000	0.000000
3529.850950	675.435151	197.495633	0.617445	19.013932	1.059427	9.487384	0.000000	0.000000
3529.870952	675.435151	197.484584	0.617449	19.012868	1.059433	9.486853	0.000000	0.000000
3529.890954	675.435070	197.494961	0.617445	19.013867	1.059427	9.487352	0.000000	0.000000
3529.910956	675.435151	197.491627	0.617446	19.013546	1.059429	9.487192	0.000000	0.000000
3529.930958	675.435151	197.493532	0.617446	19.013730	1.059428	9.487283	0.000000	0.000000
3529.950960	675.435151	197.484157	0.617449	19.012827	1.059433	9.486833	0.000000	0.000000
3529.970962	675.435070	197.500983	0.617443	19.014447	1.059424	9.487641	0.000000	0.000000
3529.990964	675.435070	197.477801	0.617451	19.012215	1.059436	9.486528	0.000000	0.000000
3530.010966	675.435151	197.471105	0.617453	19.011570	1.059440	9.486206	0.000000	0.000000
3530.030968	675.435151	197.489002	0.617447	19.013294	1.059430	9.487066	0.000000	0.000000
3530.050970	675.435151	197.485617	0.617448	19.012968	1.059432	9.486903	0.000000	0.000000
3530.070972	675.435070	197.488892	0.617447	19.013283	1.059430	9.487060	0.000000	0.000000
3530.090974	675.435151	197.471863	0.617453	19.011644	1.059439	9.486242	0.000000	0.000000
3530.110976	675.435151	197.471739	0.617453	19.011632	1.059439	9.486236	0.000000	0.000000
3530.130978	675.435151	197.469135	0.617454	19.011381	1.059441	9.486111	0.000000	0.000000
3530.150980	675.435070	197.462736	0.617456	19.010765	1.059444	9.485804	0.000000	0.000000
3530.170982	675.435070	197.457055	0.617458	19.010218	1.059447	9.485531	0.000000	0.000000
3530.190984	675.435151	197.466276	0.617455	19.011106	1.059442	9.485974	0.000000	0.000000
3530.210986	675.435151	197.467358	0.617454	19.011210	1.059442	9.486026	0.000000	0.000000
3530.230988	675.435151	197.462642	0.617456	19.010756	1.059444	9.485799	0.000000	0.000000
3530.250990	675.435070	197.462173	0.617456	19.010711	1.059444	9.485777	0.000000	0.000000
3530.270992	675.435070	197.467247	0.617454	19.011199	1.059442	9.486021	0.000000	0.000000
3530.290994	675.435151	197.458832	0.617457	19.010389	1.059446	9.485616	0.000000	0.000000
3530.310996	675.435151	197.450061	0.617460	19.009544	1.059451	9.485195	0.000000	0.000000
3530.330998	675.435151	197.454647	0.617459	19.009986	1.059448	9.485415	0.000000	0.000000
3530.351000	675.435070	197.465397	0.617455	19.011021	1.059443	9.485932	0.000000	0.000000
3530.371002	675.435070	197.434287	0.617465	19.008026	1.059459	9.484437	0.000000	0.000000
3530.391004	675.435151	197.433352	0.617466	19.007936	1.059460	9.484392	0.000000	0.000000
3530.411006	675.435151	197.437333	0.617464	19.008319	1.059458	9.484584	0.000000	0.000000
3530.431008	675.435151	197.437633	0.617464	19.008348	1.059457	9.484598	0.000000	0.000000
3530.451010	675.435070	197.437552	0.617464	19.008340	1.059457	9.484594	0.000000	0.000000
3530.471012	675.435151	197.438673	0.617464	19.008448	1.059457	9.484648	0.000000	0.000000
3530.491014	675.435151	197.438004	0.617464	19.008384	1.059457	9.484616	0.000000	0.000000
3530.511016	675.435151	197.440037	0.617463	19.008579	1.059456	9.484713	0.000000	0.000000
3530.531018	675.435151	197.433606	0.617466	19.007960	1.059460	9.484404	0.000000	0.000000
3530.551020	675.435070	197.428515	0.617467	19.007470	1.059462	9.484160	0.000000	0.000000
3530.571022	675.435151	197.437883	0.617464	19.008372	1.059457	9.484610	0.000000	0.000000
3530.591024	675.435151	197.422525	0.617469	19.006893	1.059465	9.483872	0.000000	0.000000
3530.611026	675.435151	197.422044	0.617470	19.006847	1.059466	9.483849	0.000000	0.000000
3530.631028	675.435070	197.410996	0.617473	19.005783	1.059471	9.483318	0.000000	0.000000
3530.651030	675.435151	197.415135	0.617472	19.006182	1.059469	9.483517	0.000000	0.000000
3530.671032	675.435151	197.407547	0.617474	19.005451	1.059473	9.483153	0.000000	0.000000
3530.691034	675.435151	197.419071	0.617471	19.006561	1.059467	9.483706	0.000000	0.000000
3530.711036	675.435151	197.407268	0.617474	19.005425	1.059473	9.483139	0.000000	0.000000
3530.731038	675.435070	197.419549	0.617470	19.006607	1.059467	9.483729	0.000000	0.000000
3530.751040	675.435070	197.410519	0.617473	19.005738	1.059472	9.483295	0.000000	0.000000
3530.771042	675.435151	197.404958	0.617475	19.005202	1.059475	9.483028	0.000000	0.000000
3530.791044	675.435151	197.403890	0.617476	19.005099	1.059475	9.482977	0.000000	0.000000
3530.811046	675.435151	197.403022	0.617476	19.005016	1.059476	9.482935	0.000000	0.000000
3530.831048	675.435070	197.395731	0.617478	19.004314	1.059479	9.482585	0.000000	0.000000
3530.851050	675.435151	197.411727	0.617473	19.005854	1.059471	9.483353	0.000000	0.000000
3530.871052	675.435151	197.393808	0.617479	19.004129	1.059481	9.482493	0.000000	0.000000
3530.891054	675.435151	197.391857	0.617480	19.003941	1.059482	9.482399	0.000000	0.000000
3530.911056	675.435151	197.375476	0.617485	19.002364	1.059490	9.481612	0.000000	0.000000
3530.931058	675.435070	197.372737	0.617486	19.002100	1.059492	9.481480	0.000000	0.000000
3530.951060	675.435151	197.390254	0.617480	19.003787	1.059482	9.482322	0.000000	0.000000
3530.971062	675.435151	197.381437	0.617483	19.002938	1.059487	9.481898	0.000000	0.000000
3530.991064	675.435151	197.373935	0.617486	19.002215	1.059491	9.481538	0.000000	0.000000
3531.011066	675.435151	197.375718	0.617485	19.002387	1.059490	9.481624	0.000000	0.000000
3531.031068	675.435070	197.373058	0.617486	19.002131	1.059491	9.481496	0.000000	0.000000
3531.051070	675.435070	197.355909	0.617492	19.000480	1.059501	9.480672	0.000000	0.000000
3531.071072	675.435151	197.354127	0.617492	19.000308	1.059502	9.480586	0.000000	0.000000
3531.091074	675.435151	197.345311	0.617495	18.999460	1.059506	9.480163	0.000000	0.000000
3531.111076	675.435151	197.345834	0.617495	18.999510	1.059506	9.480188	0.000000	0.000000
3531.131078	675.435070	197.359985	0.617490	19.000872	1.059498	9.480868	0.000000	0.000000
3531.151080	675.435151	197.348491	0.617494	18.999766	1.059505	9.480316	0.000000	0.000000
3531.171082	675.435151	197.347849	0.617494	18.999704	1.059505	9.480285	0.000000	0.000000
3531.191084	675.435151	197.334351	0.617499	18.998404	1.059512	9.479636	0.000000	0.000000
3531.211086	675.435151	197.345217	0.617495	18.999451	1.059506	9.480158	0.000000	0.000000
3531.231088	675.435070	197.358540	0.617491	19.000733	1.059499	9.480798	0.000000	0.000000
3531.251090	675.435151	197.349133	0.617494	18.999828	1.059504	9.480347	0.000000	0.000000
3531.271092	675.435151	197.347634	0.617494	18.999683	1.059505	9.480274	0.000000	0.000000
3531.291094	675.435151	197.351369	0.617493	19.000043	1.059503	9.480454	0.000000	0.000000
3531.311096	675.435151	197.341636	0.617496	18.999106	1.059508	9.479986	0.000000	0.000000
3531.331098	675.435070	197.336775	0.617498	18.998638	1.059511	9.479753	0.000000	0.000000
3531.351100	675.435151	197.333657	0.617499	18.998338	1.059512	9.479603	0.000000	0.000000
3531.371102	675.435151	197.327752	0.617501	18.997769	1.059516	9.479319	0.000000	0.000000
3531.391104	675.435151	197.323482	0.617503	18.997358	1.059518	9.479114	0.000000	0.000000
3531.411106	675.435070	197.309208	0.617507	18.995984	1.059525	9.478429	0.000000	0.000000
3531.431108	675.435070	197.295660	0.617512	18.994680	1.059532	9.477778	0.000000	0.000000
3531.451110	675.435070	197.313723	0.617506	18.996419	1.059523	9.478645	0.000000	0.000000
3531.471112	675.435151	197.300783	0.617510	18.995173	1.059530	9.478024	0.000000	0.000000
3531.491114	675.435151	197.295019	0.617512	18.994618	1.059533	9.477747	0.000000	0.000000
3531.511116	675.435151	197.298487	0.617511	18.994952	1.059531	9.477914	0.000000	0.000000
3531.531118	675.435070	197.287315	0.617515	18.993876	1.059537	9.477377	0.000000	0.000000
3531.551120	675.435070	197.271359	0.617520	18.992340	1.059545	9.476610	0.000000	0.000000
3531.571122	675.435070	197.274279	0.617519	18.992621	1.059544	9.476751	0.000000	0.000000
3531.591124	675.435151	197.268568	0.617521	18.992071	1.059547	9.476476	0.000000	0.000000
3531.611126	675.435151	197.263708	0.617523	18.991603	1.059549	9.476243	0.000000	0.000000
3531.631128	675.435151	197.265115	0.617522	18.991739	1.059549	9.476310	0.000000	0.000000
3531.651130	675.435070	197.267098	0.617521	18.991930	1.059547	9.476406	0.000000	0.000000
3531.671132	675.435070	197.259392	0.617524	18.991188	1.059552	9.476036	0.000000	0.000000
3531.691134	675.435151	197.249711	0.617527	18.990256	1.059557	9.475570	0.000000	0.000000
3531.711136	675.435151	197.262478	0.617523	18.991485	1.059550	9.476184	0.000000	0.000000
3531.731138	675.435151	197.257996	0.617525	18.991053	1.059552	9.475968	0.000000	0.000000
3531.751140	675.435070	197.251006	0.617527	18.990380	1.059556	9.475633	0.000000	0.000000
3531.771142	675.435151	197.236862	0.617532	18.989019	1.059564	9.474953	0.000000	0.000000
3531.791144	675.435151	197.240792	0.617530	18.989397	1.059562	9.475142	0.000000	0.000000
3531.811146	675.435151	197.239960	0.617531	18.989317	1.059562	9.475102	0.000000	0.000000
3531.831148	675.435151	197.229303	0.617534	18.988291	1.059568	9.474590	0.000000	0.000000
3531.851150	675.435070	197.233429	0.617533	18.988688	1.059565	9.474788	0.000000	0.000000
3531.871152	675.435070	197.232302	0.617533	18.988580	1.059566	9.474734	0.000000	0.000000
3531.891154	675.435151	197.231332	0.617534	18.988486	1.059567	9.474688	0.000000	0.000000
3531.911156	675.435151	197.220290	0.617537	18.987423	1.059572	9.474157	0.000000	0.000000
3531.931158	675.435070	197.221138	0.617537	18.987505	1.059572	9.474198	0.000000	0.000000
3531.951160	675.435070	197.212216	0.617540	18.986646	1.059576	9.473769	0.000000	0.000000
3531.971162	675.435151	197.215448	0.617539	18.986957	1.059575	9.473924	0.000000	0.000000
3531.991164	675.435151	197.201138	0.617544	18.985579	1.059582	9.473237	0.000000	0.000000
3532.011166	675.435151	197.207899	0.617541	18.986230	1.059579	9.473562	0.000000	0.000000
3532.031168	675.435151	197.210840	0.617540	18.986513	1.059577	9.473703	0.000000	0.000000
3532.051170	675.435070	197.193361	0.617546	18.984831	1.059586	9.472863	0.000000	0.000000
3532.071172	675.435151	197.181852	0.617550	18.983723	1.059593	9.472311	0.000000	0.000000
3532.091174	675.435151	197.180618	0.617551	18.983604	1.059593	9.472251	0.000000	0.000000
3532.111176	675.435151	197.174936	0.617552	18.983057	1.059596	9.471978	0.000000	0.000000
3532.131178	675.435151	197.172915	0.617553	18.982862	1.059597	9.471881	0.000000	0.000000
3532.151180	675.435070	197.161307	0.617557	18.981745	1.059603	9.471324	0.000000	0.000000
3532.171182	675.435151	197.157397	0.617558	18.981368	1.059606	9.471136	0.000000	0.000000
3532.191184	675.435151	197.160461	0.617557	18.981663	1.059604	9.471283	0.000000	0.000000
3532.211186	675.435151	197.160841	0.617557	18.981700	1.059604	9.471301	0.000000	0.000000
3532.231188	675.435070	197.141948	0.617563	18.979881	1.059614	9.470394	0.000000	0.000000
3532.251190	675.435070	197.145249	0.617562	18.980199	1.059612	9.470552	0.000000	0.000000
3532.271192	675.435070	197.128932	0.617568	18.978628	1.059621	9.469768	0.000000	0.000000
3532.291194	675.435151	197.135403	0.617566	18.979251	1.059617	9.470079	0.000000	0.000000
3532.311196	675.435151	197.129458	0.617568	18.978678	1.059620	9.469794	0.000000	0.000000
3532.331198	675.435151	197.119188	0.617571	18.977690	1.059626	9.469300	0.000000	0.000000
3532.351200	675.435151	197.139973	0.617564	18.979691	1.059615	9.470299	0.000000	0.000000
3532.371202	675.435070	197.129702	0.617568	18.978702	1.059620	9.469805	0.000000	0.000000
3532.391204	675.435151	197.125752	0.617569	18.978322	1.059622	9.469616	0.000000	0.000000
3532.411206	675.435151	197.122431	0.617570	18.978002	1.059624	9.469456	0.000000	0.000000
3532.431208	675.435151	197.113146	0.617573	18.977108	1.059629	9.469010	0.000000	0.000000
3532.451210	675.435151	197.108922	0.617575	18.976701	1.059631	9.468807	0.000000	0.000000
3532.471212	675.435070	197.095716	0.617579	18.975430	1.059638	9.468173	0.000000	0.000000
3532.491214	675.435151	197.071741	0.617587	18.973122	1.059651	9.467021	0.000000	0.000000
3532.511216	675.435151	197.066672	0.617589	18.972634	1.059654	9.466778	0.000000	0.000000
3532.531218	675.435151	197.056533	0.617592	18.971658	1.059659	9.466290	0.000000	0.000000
3532.551220	675.435151	197.048124	0.617595	18.970848	1.059663	9.465887	0.000000	0.000000
3532.571222	675.435070	197.015733	0.617606	18.967729	1.059680	9.464331	0.000000	0.000000
3532.591224	675.435151	197.008082	0.617608	18.966993	1.059685	9.463963	0.000000	0.000000
3532.611226	675.435151	197.015325	0.617606	18.967690	1.059681	9.464311	0.000000	0.000000
3532.631228	675.435151	196.987788	0.617615	18.965039	1.059695	9.462988	0.000000	0.000000
3532.651230	675.435070	196.988454	0.617615	18.965103	1.059695	9.463020	0.000000	0.000000
3532.671232	675.435070	196.977221	0.617619	18.964022	1.059701	9.462480	0.000000	0.000000
3532.691234	675.435151	196.971158	0.617621	18.963438	1.059704	9.462189	0.000000	0.000000
3532.711236	675.435151	196.955337	0.617626	18.961915	1.059712	9.461429	0.000000	0.000000
3532.731238	675.435151	196.962826	0.617624	18.962636	1.059708	9.461789	0.000000	0.000000
3532.751240	675.435151	196.949050	0.617628	18.961310	1.059716	9.461127	0.000000	0.000000
3532.771242	675.435070	196.920076	0.617638	18.958520	1.059731	9.459735	0.000000	0.000000
3532.791244	675.435151	196.880703	0.617651	18.954729	1.059752	9.457844	0.000000	0.000000
3532.811246	675.435151	196.851869	0.617661	18.951953	1.059767	9.456459	0.000000	0.000000
3532.831248	675.435151	196.828736	0.617669	18.949726	1.059779	9.455347	0.000000	0.000000
3532.851250	675.435151	196.792032	0.617681	18.946193	1.059799	9.453584	0.000000	0.000000
3532.871252	675.435070	196.752692	0.617694	18.942405	1.059819	9.451694	0.000000	0.000000
3532.891254	675.435070	196.723589	0.617704	18.939603	1.059835	9.450296	0.000000	0.000000
3532.911256	675.435151	196.686141	0.617716	18.935998	1.059855	9.448497	0.000000	0.000000
3532.931258	675.435151	196.652946	0.617728	18.932802	1.059872	9.446903	0.000000	0.000000
3532.951260	675.435151	196.627351	0.617736	18.930338	1.059886	9.445673	0.000000	0.000000
3532.971262	675.435070	196.624715	0.617737	18.930084	1.059887	9.445547	0.000000	0.000000
3532.991264	675.435070	196.597528	0.617746	18.927467	1.059901	9.444241	0.000000	0.000000
3533.011266	675.435151	196.547866	0.617763	18.922685	1.059928	9.441855	0.000000	0.000000
3533.031268	675.435151	196.463309	0.617791	18.914545	1.059973	9.437793	0.000000	0.000000
3533.051270	675.435151	196.357099	0.617827	18.904319	1.060029	9.432691	0.000000	0.000000
3533.071272	675.435070	196.253682	0.617861	18.894363	1.060083	9.427723	0.000000	0.000000
3533.091274	675.435151	196.171889	0.617889	18.886488	1.060127	9.423794	0.000000	0.000000
3533.111276	675.435151	196.076043	0.617921	18.877261	1.060177	9.419189	0.000000	0.000000
3533.131278	675.435151	195.948928	0.617964	18.865023	1.060244	9.413083	0.000000	0.000000
3533.151280	675.435151	195.666180	0.618059	18.837801	1.060394	9.399500	0.000000	0.000000
3533.171282	675.435070	195.080620	0.618255	18.781426	1.060703	9.371371	0.000000	0.000000
3533.191284	675.435070	193.756586	0.618699	18.653954	1.061403	9.307766	0.000000	0.000000
3533.211286	675.435070	193.121665	0.618912	18.592827	1.061739	9.277265	0.000000	0.000000
3533.231288	675.435151	192.563379	0.619100	18.539078	1.062034	9.250446	0.000000	0.000000
3533.251290	675.435151	192.130669	0.619245	18.497419	1.062263	9.229660	0.000000	0.000000
3533.271292	675.435151	191.924508	0.619314	18.477571	1.062372	9.219756	0.000000	0.000000
3533.291294	675.435070	191.749316	0.619373	18.460704	1.062464	9.211340	0.000000	0.000000
3533.311296	675.435151	191.644254	0.619408	18.450589	1.062520	9.206293	0.000000	0.000000
3533.331298	675.435151	191.582981	0.619429	18.444690	1.062552	9.203349	0.000000	0.000000
3533.351300	675.435151	191.498180	0.619457	18.436526	1.062597	9.199276	0.000000	0.000000
3533.371302	675.435070	191.434668	0.619478	18.430411	1.062630	9.196225	0.000000	0.000000
3533.391304	675.435070	191.342103	0.619509	18.421500	1.062679	9.191778	0.000000	0.000000
3533.411306	675.435151	191.246273	0.619542	18.412274	1.062730	9.187175	0.000000	0.000000
3533.431308	675.435151	191.131699	0.619580	18.401243	1.062791	9.181671	0.000000	0.000000
3533.451310	675.435151	191.036664	0.619612	18.392093	1.062841	9.177105	0.000000	0.000000
3533.471312	675.435070	190.910855	0.619654	18.379981	1.062907	9.171062	0.000000	0.000000
3533.491314	675.435070	190.802889	0.619690	18.369587	1.062964	9.165875	0.000000	0.000000
3533.511316	675.435151	190.750442	0.619708	18.364537	1.062992	9.163356	0.000000	0.000000
3533.531318	675.435151	190.700171	0.619725	18.359697	1.063019	9.160941	0.000000	0.000000
3533.551320	675.435151	190.646034	0.619743	18.354485	1.063047	9.158340	0.000000	0.000000
3533.571322	675.435070	190.592572	0.619761	18.349338	1.063076	9.155772	0.000000	0.000000
3533.591324	675.435151	190.535689	0.619780	18.343862	1.063106	9.153039	0.000000	0.000000
3533.611326	675.435151	190.461569	0.619805	18.336726	1.063145	9.149479	0.000000	0.000000
3533.631328	675.435151	190.318692	0.619853	18.322971	1.063220	9.142615	0.000000	0.000000
3533.651330	675.435151	190.249319	0.619876	18.316292	1.063257	9.139282	0.000000	0.000000
3533.671332	675.435070	190.234187	0.619881	18.314835	1.063265	9.138556	0.000000	0.000000
3533.691334	675.435070	190.218665	0.619886	18.313340	1.063273	9.137810	0.000000	0.000000
3533.711336	675.435151	190.221610	0.619885	18.313624	1.063272	9.137951	0.000000	0.000000
3533.731338	675.435151	190.192836	0.619895	18.310854	1.063287	9.136569	0.000000	0.000000
3533.751340	675.435151	190.172188	0.619902	18.308866	1.063298	9.135577	0.000000	0.000000
3533.771342	675.435070	190.182678	0.619898	18.309876	1.063292	9.136081	0.000000	0.000000
3533.791344	675.435151	190.173500	0.619902	18.308992	1.063297	9.135640	0.000000	0.000000
3533.811346	675.435151	190.157997	0.619907	18.307500	1.063305	9.134895	0.000000	0.000000
3533.831348	675.435151	190.159753	0.619906	18.307669	1.063304	9.134980	0.000000	0.000000
3533.851350	675.435070	190.145642	0.619911	18.306310	1.063312	9.134302	0.000000	0.000000
3533.871352	675.435070	190.124664	0.619918	18.304290	1.063323	9.133294	0.000000	0.000000
3533.891354	675.435151	190.109903	0.619923	18.302869	1.063331	9.132585	0.000000	0.000000
3533.911356	675.435151	190.110672	0.619923	18.302943	1.063330	9.132622	0.000000	0.000000
3533.931358	675.435151	190.104773	0.619925	18.302375	1.063333	9.132339	0.000000	0.000000
3533.951360	675.435070	190.094792	0.619928	18.301414	1.063339	9.131859	0.000000	0.000000
3533.971362	675.435151	190.084679	0.619931	18.300441	1.063344	9.131373	0.000000	0.000000
3533.991364	675.435151	190.059318	0.619940	18.297999	1.063357	9.130155	0.000000	0.000000
3534.011366	675.435151	190.060766	0.619939	18.298139	1.063357	9.130225	0.000000	0.000000
3534.031368	675.435151	190.062639	0.619939	18.298319	1.063356	9.130315	0.000000	0.000000
3534.051370	675.435070	190.042208	0.619946	18.296352	1.063366	9.129333	0.000000	0.000000
3534.071372	675.435070	190.042421	0.619945	18.296372	1.063366	9.129343	0.000000	0.000000
3534.091374	675.435151	190.042610	0.619945	18.296391	1.063366	9.129352	0.000000	0.000000
3534.111376	675.435151	190.023237	0.619952	18.294526	1.063377	9.128422	0.000000	0.000000
3534.131378	675.435151	189.999033	0.619960	18.292195	1.063389	9.127259	0.000000	0.000000
3534.151380	675.435070	189.982403	0.619966	18.290594	1.063398	9.126460	0.000000	0.000000
3534.171382	675.435151	189.988537	0.619964	18.291185	1.063395	9.126755	0.000000	0.000000
3534.191384	675.435151	189.964102	0.619972	18.288832	1.063408	9.125581	0.000000	0.000000
3534.211386	675.435151	189.942080	0.619979	18.286712	1.063419	9.124523	0.000000	0.000000
3534.231388	675.435151	189.939852	0.619980	18.286498	1.063421	9.124416	0.000000	0.000000
3534.251390	675.435070	189.935229	0.619981	18.286053	1.063423	9.124194	0.000000	0.000000
3534.271392	675.435151	189.925272	0.619985	18.285094	1.063428	9.123716	0.000000	0.000000
3534.291394	675.435151	189.939364	0.619980	18.286451	1.063421	9.124393	0.000000	0.000000
3534.311396	675.435151	189.911902	0.619989	18.283807	1.063435	9.123073	0.000000	0.000000
3534.331398	675.435151	189.887559	0.619997	18.281463	1.063448	9.121904	0.000000	0.000000
3534.351400	675.435070	189.858500	0.620007	18.278665	1.063463	9.120508	0.000000	0.000000
3534.371402	675.435151	189.866909	0.620004	18.279475	1.063459	9.120912	0.000000	0.000000
3534.391404	675.435151	189.852825	0.620009	18.278119	1.063467	9.120235	0.000000	0.000000
3534.411406	675.435151	189.835126	0.620015	18.276415	1.063476	9.119385	0.000000	0.000000
3534.431408	675.435070	189.831391	0.620016	18.276056	1.063478	9.119206	0.000000	0.000000
3534.451410	675.435151	189.817488	0.620021	18.274717	1.063485	9.118538	0.000000	0.000000
3534.471412	675.435151	189.809304	0.620024	18.273929	1.063490	9.118145	0.000000	0.000000
3534.491414	675.435151	189.791198	0.620030	18.272186	1.063499	9.117275	0.000000	0.000000
3534.511416	675.435151	189.722555	0.620053	18.265577	1.063535	9.113978	0.000000	0.000000
3534.531418	675.435070	189.698889	0.620061	18.263299	1.063548	9.112841	0.000000	0.000000
3534.551420	675.435151	189.690535	0.620064	18.262495	1.063552	9.112439	0.000000	0.000000
3534.571422	675.435151	189.678280	0.620068	18.261315	1.063559	9.111851	0.000000	0.000000
3534.591424	675.435151	189.660117	0.620074	18.259566	1.063568	9.110978	0.000000	0.000000
3534.611426	675.435151	189.659566	0.620074	18.259513	1.063569	9.110952	0.000000	0.000000
3534.631428	675.435070	189.647516	0.620078	18.258353	1.063575	9.110373	0.000000	0.000000
3534.651430	675.435070	189.641305	0.620080	18.257755	1.063578	9.110074	0.000000	0.000000
3534.671432	675.435151	189.635092	0.620082	18.257157	1.063582	9.109776	0.000000	0.000000
3534.691434	675.435151	189.608585	0.620091	18.254605	1.063596	9.108503	0.000000	0.000000
3534.711436	675.435151	189.594399	0.620096	18.253239	1.063603	9.107821	0.000000	0.000000
3534.731438	675.435151	189.608969	0.620091	18.254642	1.063595	9.108521	0.000000	0.000000
3534.751440	675.435070	189.590541	0.620097	18.252868	1.063605	9.107636	0.000000	0.000000
3534.771442	675.435151	189.558248	0.620108	18.249759	1.063622	9.106084	0.000000	0.000000
3534.791444	675.435151	189.538673	0.620115	18.247874	1.063633	9.105144	0.000000	0.000000
3534.811446	675.435151	189.540691	0.620114	18.248068	1.063632	9.105241	0.000000	0.000000
3534.831448	675.435070	189.525508	0.620119	18.246607	1.063639	9.104512	0.000000	0.000000
3534.851450	675.435070	189.518094	0.620121	18.245893	1.063643	9.104156	0.000000	0.000000
3534.871452	675.435151	189.511906	0.620124	18.245297	1.063647	9.103858	0.000000	0.000000
3534.891454	675.435151	189.499502	0.620128	18.244103	1.063653	9.103262	0.000000	0.000000
3534.911456	675.435151	189.484359	0.620133	18.242645	1.063661	9.102535	0.000000	0.000000
3534.931458	675.435151	189.485423	0.620132	18.242747	1.063661	9.102586	0.000000	0.000000
3534.951460	675.435070	189.441063	0.620147	18.238477	1.063684	9.100455	0.000000	0.000000
3534.971462	675.435151	189.440042	0.620148	18.238378	1.063685	9.100406	0.000000	0.000000
3534.991464	675.435151	189.399168	0.620161	18.234443	1.063706	9.098442	0.000000	0.000000
3535.011466	675.435151	189.399724	0.620161	18.234497	1.063706	9.098469	0.000000	0.000000
3535.031468	675.435070	189.394228	0.620163	18.233967	1.063709	9.098205	0.000000	0.000000
3535.051470	675.435070	189.381681	0.620167	18.232760	1.063715	9.097602	0.000000	0.000000
3535.071472	675.435151	189.385672	0.620166	18.233144	1.063713	9.097794	0.000000	0.000000
3535.091474	675.435151	189.367129	0.620172	18.231359	1.063723	9.096903	0.000000	0.000000
3535.111476	675.435151	189.362276	0.620174	18.230891	1.063726	9.096670	0.000000	0.000000
3535.131478	675.435070	189.358247	0.620175	18.230503	1.063728	9.096477	0.000000	0.000000
3535.151480	675.435070	189.332652	0.620184	18.228039	1.063741	9.095247	0.000000	0.000000
3535.171482	675.435070	189.303440	0.620193	18.225227	1.063757	9.093844	0.000000	0.000000
3535.191484	675.435151	189.257520	0.620209	18.220806	1.063781	9.091638	0.000000	0.000000
3535.211486	675.435151	189.217288	0.620222	18.216933	1.063802	9.089705	0.000000	0.000000
3535.231488	675.435151	189.175609	0.620236	18.212920	1.063824	9.087703	0.000000	0.000000
3535.251490	675.435070	189.141211	0.620248	18.209608	1.063843	9.086051	0.000000	0.000000
3535.271492	675.435070	189.130194	0.620252	18.208548	1.063848	9.085521	0.000000	0.000000
3535.291494	675.435151	189.093402	0.620264	18.205005	1.063868	9.083754	0.000000	0.000000
3535.311496	675.435151	189.080901	0.620268	18.203802	1.063875	9.083153	0.000000	0.000000
3535.331498	675.435151	189.068141	0.620272	18.202573	1.063881	9.082540	0.000000	0.000000
3535.351500	675.435070	189.040015	0.620282	18.199866	1.063896	9.081189	0.000000	0.000000
3535.371502	675.435151	189.030133	0.620285	18.198914	1.063901	9.080715	0.000000	0.000000
3535.391504	675.435151	189.031598	0.620285	18.199055	1.063901	9.080785	0.000000	0.000000
3535.411506	675.435151	189.022774	0.620288	18.198206	1.063905	9.080361	0.000000	0.000000
3535.431508	675.435151	189.008515	0.620292	18.196833	1.063913	9.079676	0.000000	0.000000
3535.451510	675.435070	188.992472	0.620298	18.195288	1.063921	9.078905	0.000000	0.000000
3535.471512	675.435070	188.989558	0.620299	18.195008	1.063923	9.078765	0.000000	0.000000
3535.491514	675.435151	188.992412	0.620298	18.195283	1.063921	9.078903	0.000000	0.000000
3535.511516	675.435151	188.993935	0.620297	18.195429	1.063920	9.078976	0.000000	0.000000
3535.531518	675.435151	188.985753	0.620300	18.194641	1.063925	9.078583	0.000000	0.000000
3535.551520	675.435151	188.980227	0.620302	18.194110	1.063928	9.078317	0.000000	0.000000
3535.571522	675.435070	188.972625	0.620304	18.193378	1.063932	9.077952	0.000000	0.000000
3535.591524	675.435070	188.973693	0.620304	18.193480	1.063931	9.078003	0.000000	0.000000
3535.611526	675.435151	188.963235	0.620308	18.192474	1.063937	9.077501	0.000000	0.000000
3535.631528	675.435151	188.967080	0.620306	18.192844	1.063935	9.077686	0.000000	0.000000
3535.651530	675.435151	188.963089	0.620308	18.192460	1.063937	9.077494	0.000000	0.000000
3535.671532	675.435151	188.976880	0.620303	18.193787	1.063929	9.078156	0.000000	0.000000
3535.691534	675.435070	188.979736	0.620302	18.194062	1.063928	9.078294	0.000000	0.000000
3535.711536	675.435151	188.969851	0.620305	18.193111	1.063933	9.077819	0.000000	0.000000
3535.731538	675.435151	188.974974	0.620304	18.193604	1.063930	9.078065	0.000000	0.000000
3535.751540	675.435151	188.964587	0.620307	18.192604	1.063936	9.077566	0.000000	0.000000
3535.771542	675.435151	188.960352	0.620309	18.192196	1.063938	9.077362	0.000000	0.000000
3535.791544	675.435070	188.950583	0.620312	18.191256	1.063943	9.076893	0.000000	0.000000
3535.811546	675.435151	188.943715	0.620314	18.190594	1.063947	9.076563	0.000000	0.000000
3535.831548	675.435151	188.933712	0.620318	18.189631	1.063952	9.076083	0.000000	0.000000
3535.851550	675.435151	188.922248	0.620321	18.188528	1.063958	9.075532	0.000000	0.000000
3535.871552	675.435070	188.904113	0.620327	18.186782	1.063968	9.074661	0.000000	0.000000
3535.891554	675.435070	188.905701	0.620327	18.186935	1.063967	9.074737	0.000000	0.000000
3535.911556	675.435151	188.894430	0.620331	18.185849	1.063973	9.074196	0.000000	0.000000
3535.931558	675.435151	188.888542	0.620333	18.185283	1.063976	9.073913	0.000000	0.000000
3535.951560	675.435151	188.871922	0.620338	18.183682	1.063985	9.073114	0.000000	0.000000
3535.971562	675.435151	188.867206	0.620340	18.183228	1.063987	9.072888	0.000000	0.000000
3535.991564	675.435070	188.855993	0.620344	18.182149	1.063993	9.072349	0.000000	0.000000
3536.011566	675.435070	188.863422	0.620341	18.182864	1.063989	9.072706	0.000000	0.000000
3536.031568	675.435151	188.864627	0.620341	18.182980	1.063989	9.072764	0.000000	0.000000
3536.051570	675.435151	188.831862	0.620352	18.179826	1.064006	9.071190	0.000000	0.000000
3536.071572	675.435151	188.837528	0.620350	18.180371	1.064003	9.071462	0.000000	0.000000
3536.091574	675.435070	188.815884	0.620357	18.178287	1.064014	9.070422	0.000000	0.000000
3536.111576	675.435070	188.792219	0.620365	18.176009	1.064027	9.069286	0.000000	0.000000
3536.131578	675.435151	188.783212	0.620368	18.175142	1.064032	9.068853	0.000000	0.000000
3536.151580	675.435151	188.755717	0.620377	18.172495	1.064046	9.067532	0.000000	0.000000
3536.171582	675.435151	188.756929	0.620377	18.172611	1.064046	9.067590	0.000000	0.000000
3536.191584	675.435070	188.738957	0.620383	18.170881	1.064055	9.066727	0.000000	0.000000
3536.211586	675.435070	188.744471	0.620381	18.171412	1.064052	9.066992	0.000000	0.000000
3536.231588	675.435151	188.746988	0.620380	18.171654	1.064051	9.067113	0.000000	0.000000
3536.251590	675.435151	188.737767	0.620383	18.170767	1.064056	9.066670	0.000000	0.000000
3536.271592	675.435151	188.732583	0.620385	18.170268	1.064059	9.066421	0.000000	0.000000
3536.291594	675.435070	188.720721	0.620389	18.169126	1.064065	9.065851	0.000000	0.000000
3536.311596	675.435151	188.722523	0.620388	18.169299	1.064064	9.065938	0.000000	0.000000
3536.331598	675.435151	188.717241	0.620390	18.168790	1.064067	9.065684	0.000000	0.000000
3536.351600	675.435151	188.731428	0.620385	18.170156	1.064059	9.066365	0.000000	0.000000
3536.371602	675.435070	188.712979	0.620392	18.168380	1.064069	9.065479	0.000000	0.000000
3536.391604	675.435070	188.711288	0.620392	18.168217	1.064070	9.065398	0.000000	0.000000
3536.411606	675.435070	188.698569	0.620396	18.166993	1.064076	9.064787	0.000000	0.000000
3536.431608	675.435151	188.709496	0.620393	18.168045	1.064071	9.065312	0.000000	0.000000
3536.451610	675.435151	188.711914	0.620392	18.168278	1.064070	9.065428	0.000000	0.000000
3536.471612	675.435151	188.712661	0.620392	18.168350	1.064069	9.065464	0.000000	0.000000
3536.491614	675.435070	188.698997	0.620396	18.167034	1.064076	9.064807	0.000000	0.000000
3536.511616	675.435151	188.695134	0.620398	18.166662	1.064078	9.064622	0.000000	0.000000
3536.531618	675.435151	188.684922	0.620401	18.165679	1.064084	9.064131	0.000000	0.000000
3536.551620	675.435151	188.694776	0.620398	18.166628	1.064079	9.064605	0.000000	0.000000
3536.571622	675.435070	188.680111	0.620403	18.165216	1.064086	9.063900	0.000000	0.000000
3536.591624	675.435070	188.669780	0.620406	18.164221	1.064092	9.063404	0.000000	0.000000
3536.611626	675.435151	188.675380	0.620404	18.164760	1.064089	9.063673	0.000000	0.000000
3536.631628	675.435151	188.677747	0.620403	18.164988	1.064088	9.063787	0.000000	0.000000
3536.651630	675.435070	188.684942	0.620401	18.165681	1.064084	9.064132	0.000000	0.000000
3536.671632	675.435070	188.685842	0.620401	18.165768	1.064083	9.064175	0.000000	0.000000
3536.691634	675.435151	188.671999	0.620405	18.164435	1.064091	9.063510	0.000000	0.000000
3536.711636	675.435151	188.684577	0.620401	18.165646	1.064084	9.064115	0.000000	0.000000
3536.731638	675.435151	188.675993	0.620404	18.164819	1.064088	9.063702	0.000000	0.000000
3536.751640	675.435070	188.676616	0.620404	18.164879	1.064088	9.063732	0.000000	0.000000
3536.771642	675.435070	188.657738	0.620410	18.163062	1.064098	9.062825	0.000000	0.000000
3536.791644	675.435151	188.656433	0.620411	18.162936	1.064099	9.062763	0.000000	0.000000
3536.811646	675.435151	188.664769	0.620408	18.163739	1.064094	9.063163	0.000000	0.000000
3536.831648	675.435151	188.659182	0.620410	18.163201	1.064097	9.062895	0.000000	0.000000
3536.851650	675.435070	188.647443	0.620413	18.162071	1.064103	9.062331	0.000000	0.000000
3536.871652	675.435070	188.642744	0.620415	18.161618	1.064106	9.062105	0.000000	0.000000
3536.891654	675.435151	188.657386	0.620410	18.163028	1.064098	9.062808	0.000000	0.000000
3536.911656	675.435151	188.652706	0.620412	18.162577	1.064101	9.062584	0.000000	0.000000
3536.931658	675.435151	188.653936	0.620411	18.162696	1.064100	9.062643	0.000000	0.000000
3536.951660	675.435070	188.654532	0.620411	18.162753	1.064100	9.062671	0.000000	0.000000
3536.971662	675.435151	188.659712	0.620409	18.163252	1.064097	9.062920	0.000000	0.000000
3536.991664	675.435151	188.641629	0.620416	18.161511	1.064107	9.062051	0.000000	0.000000
3537.011666	675.435151	188.638757	0.620416	18.161234	1.064108	9.061914	0.000000	0.000000
3537.031668	675.435151	188.652544	0.620412	18.162562	1.064101	9.062576	0.000000	0.000000
3537.051670	675.435070	188.655951	0.620411	18.162890	1.064099	9.062740	0.000000	0.000000
3537.071672	675.435070	188.634582	0.620418	18.160832	1.064110	9.061713	0.000000	0.000000
3537.091674	675.435151	188.640632	0.620416	18.161415	1.064107	9.062004	0.000000	0.000000
3537.111676	675.435151	188.651453	0.620412	18.162457	1.064101	9.062523	0.000000	0.000000
3537.131678	675.435151	188.646144	0.620414	18.161946	1.064104	9.062268	0.000000	0.000000
3537.151680	675.435070	188.643450	0.620415	18.161686	1.064106	9.062139	0.000000	0.000000
3537.171682	675.435070	188.639937	0.620416	18.161348	1.064107	9.061970	0.000000	0.000000
3537.191684	675.435151	188.636315	0.620417	18.160999	1.064109	9.061796	0.000000	0.000000
3537.211686	675.435151	188.642881	0.620415	18.161631	1.064106	9.062112	0.000000	0.000000
3537.231688	675.435151	188.643565	0.620415	18.161697	1.064106	9.062145	0.000000	0.000000
3537.251690	675.435151	188.632348	0.620419	18.160617	1.064112	9.061606	0.000000	0.000000
3537.271692	675.435070	188.638431	0.620417	18.161203	1.064108	9.061898	0.000000	0.000000
3537.291694	675.435151	188.630049	0.620419	18.160396	1.064113	9.061495	0.000000	0.000000
3537.311696	675.435151	188.624688	0.620421	18.159880	1.064116	9.061238	0.000000	0.000000
3537.331698	675.435151	188.624126	0.620421	18.159826	1.064116	9.061211	0.000000	0.000000
3537.351700	675.435070	188.628980	0.620420	18.160293	1.064113	9.061444	0.000000	0.000000
3537.371702	675.435151	188.611020	0.620426	18.158564	1.064123	9.060581	0.000000	0.000000
3537.391704	675.435151	188.609475	0.620426	18.158415	1.064124	9.060507	0.000000	0.000000
3537.411706	675.435151	188.603616	0.620428	18.157851	1.064127	9.060225	0.000000	0.000000
3537.431708	675.435070	188.615756	0.620424	18.159020	1.064120	9.060809	0.000000	0.000000
3537.451710	675.435070	188.605662	0.620428	18.158048	1.064126	9.060324	0.000000	0.000000
3537.471712	675.435151	188.602320	0.620429	18.157726	1.064127	9.060163	0.000000	0.000000
3537.491714	675.435151	188.627475	0.620420	18.160148	1.064114	9.061372	0.000000	0.000000
3537.511716	675.435151	188.617562	0.620424	18.159194	1.064119	9.060895	0.000000	0.000000
3537.531718	675.435151	188.620371	0.620423	18.159464	1.064118	9.061030	0.000000	0.000000
3537.551720	675.435070	188.616409	0.620424	18.159083	1.064120	9.060840	0.000000	0.000000
3537.571722	675.435070	188.616537	0.620424	18.159095	1.064120	9.060846	0.000000	0.000000
3537.591724	675.435151	188.619448	0.620423	18.159375	1.064118	9.060986	0.000000	0.000000
3537.611726	675.435151	188.614007	0.620425	18.158852	1.064121	9.060725	0.000000	0.000000
3537.631728	675.435151	188.610444	0.620426	18.158509	1.064123	9.060553	0.000000	0.000000
3537.651730	675.435151	188.619435	0.620423	18.159374	1.064118	9.060985	0.000000	0.000000
3537.671732	675.435070	188.605839	0.620427	18.158065	1.064125	9.060332	0.000000	0.000000
3537.691734	675.435151	188.611895	0.620426	18.158648	1.064122	9.060623	0.000000	0.000000
3537.711736	675.435151	188.596752	0.620431	18.157190	1.064130	9.059896	0.000000	0.000000
3537.731738	675.435151	188.586476	0.620434	18.156201	1.064136	9.059402	0.000000	0.000000
3537.751740	675.435070	188.599873	0.620429	18.157491	1.064129	9.060046	0.000000	0.000000
3537.771742	675.435070	188.595442	0.620431	18.157064	1.064131	9.059833	0.000000	0.000000
3537.791744	675.435151	188.590753	0.620433	18.156613	1.064134	9.059608	0.000000	0.000000
3537.811746	675.435151	188.583110	0.620435	18.155877	1.064138	9.059240	0.000000	0.000000
3537.831748	675.435151	188.587781	0.620434	18.156327	1.064135	9.059465	0.000000	0.000000
3537.851750	675.435070	188.577063	0.620437	18.155295	1.064141	9.058950	0.000000	0.000000
3537.871752	675.435151	188.588080	0.620433	18.156356	1.064135	9.059479	0.000000	0.000000
3537.891754	675.435151	188.574573	0.620438	18.155055	1.064142	9.058830	0.000000	0.000000
3537.911756	675.435151	188.570476	0.620439	18.154661	1.064144	9.058633	0.000000	0.000000
3537.931758	675.435151	188.568728	0.620440	18.154492	1.064145	9.058549	0.000000	0.000000
3537.951760	675.435070	188.581652	0.620436	18.155737	1.064138	9.059170	0.000000	0.000000
3537.971762	675.435070	188.581773	0.620436	18.155748	1.064138	9.059176	0.000000	0.000000
3537.991764	675.435151	188.572189	0.620439	18.154826	1.064143	9.058716	0.000000	0.000000
3538.011766	675.435151	188.584540	0.620435	18.156015	1.064137	9.059309	0.000000	0.000000
3538.031768	675.435151	188.565614	0.620441	18.154193	1.064147	9.058400	0.000000	0.000000
3538.051770	675.435151	188.560641	0.620443	18.153714	1.064149	9.058161	0.000000	0.000000
3538.071772	675.435070	188.578837	0.620437	18.155466	1.064140	9.059035	0.000000	0.000000
3538.091774	675.435151	188.562281	0.620442	18.153872	1.064149	9.058240	0.000000	0.000000
3538.111776	675.435151	188.570350	0.620439	18.154649	1.064144	9.058627	0.000000	0.000000
3538.131778	675.435151	188.554811	0.620445	18.153153	1.064153	9.057881	0.000000	0.000000
3538.151780	675.435151	188.560176	0.620443	18.153669	1.064150	9.058139	0.000000	0.000000
3538.171782	675.435070	188.553737	0.620445	18.153049	1.064153	9.057829	0.000000	0.000000
3538.191784	675.435151	188.553128	0.620445	18.152990	1.064153	9.057800	0.000000	0.000000
3538.211786	675.435151	188.554028	0.620445	18.153077	1.064153	9.057843	0.000000	0.000000
3538.231788	675.435151	188.550578	0.620446	18.152745	1.064155	9.057678	0.000000	0.000000
3538.251790	675.435151	188.543875	0.620448	18.152100	1.064158	9.057356	0.000000	0.000000
3538.271792	675.435070	188.551755	0.620446	18.152858	1.064154	9.057734	0.000000	0.000000
3538.291794	675.435151	188.549056	0.620447	18.152598	1.064156	9.057604	0.000000	0.000000
3538.311796	675.435151	188.543212	0.620449	18.152036	1.064159	9.057324	0.000000	0.000000
3538.331798	675.435151	188.544323	0.620448	18.152143	1.064158	9.057377	0.000000	0.000000
3538.351800	675.435070	188.535225	0.620451	18.151267	1.064163	9.056940	0.000000	0.000000
3538.371802	675.435151	188.527069	0.620454	18.150482	1.064167	9.056548	0.000000	0.000000
3538.391804	675.435151	188.529159	0.620453	18.150683	1.064166	9.056649	0.000000	0.000000
3538.411806	675.435151	188.533296	0.620452	18.151081	1.064164	9.056847	0.000000	0.000000
3538.431808	675.435151	188.522376	0.620456	18.150030	1.064170	9.056323	0.000000	0.000000
3538.451810	675.435070	188.510925	0.620459	18.148927	1.064176	9.055773	0.000000	0.000000
3538.471812	675.435151	188.523601	0.620455	18.150148	1.064169	9.056382	0.000000	0.000000
3538.491814	675.435151	188.512153	0.620459	18.149046	1.064175	9.055832	0.000000	0.000000
3538.511816	675.435151	188.509467	0.620460	18.148787	1.064176	9.055703	0.000000	0.000000
3538.531818	675.435070	188.513032	0.620459	18.149130	1.064174	9.055874	0.000000	0.000000
3538.551820	675.435070	188.513044	0.620459	18.149131	1.064174	9.055874	0.000000	0.000000
3538.571822	675.435151	188.503307	0.620462	18.148194	1.064180	9.055407	0.000000	0.000000
3538.591824	675.435151	188.512386	0.620459	18.149068	1.064175	9.055843	0.000000	0.000000
3538.611826	675.435151	188.507595	0.620460	18.148607	1.064177	9.055613	0.000000	0.000000
3538.631828	675.435070	188.513588	0.620458	18.149184	1.064174	9.055901	0.000000	0.000000
3538.651830	675.435070	188.507637	0.620460	18.148611	1.064177	9.055615	0.000000	0.000000
3538.671832	675.435151	188.502503	0.620462	18.148116	1.064180	9.055368	0.000000	0.000000
3538.691834	675.435151	188.519824	0.620456	18.149784	1.064171	9.056200	0.000000	0.000000
3538.711836	675.435151	188.499119	0.620463	18.147791	1.064182	9.055206	0.000000	0.000000
3538.731838	675.435070	188.485539	0.620468	18.146483	1.064189	9.054553	0.000000	0.000000
3538.751840	675.435151	188.492344	0.620466	18.147139	1.064186	9.054880	0.000000	0.000000
3538.771842	675.435151	188.497042	0.620464	18.147591	1.064183	9.055106	0.000000	0.000000
3538.791844	675.435151	188.487309	0.620467	18.146654	1.064188	9.054638	0.000000	0.000000
3538.811846	675.435070	188.492229	0.620466	18.147127	1.064185	9.054875	0.000000	0.000000
3538.831848	675.435070	188.490550	0.620466	18.146966	1.064186	9.054794	0.000000	0.000000
3538.851850	675.435151	188.500745	0.620463	18.147947	1.064181	9.055284	0.000000	0.000000
3538.871852	675.435151	188.495540	0.620465	18.147446	1.064184	9.055034	0.000000	0.000000
3538.891854	675.435151	188.483641	0.620469	18.146301	1.064190	9.054462	0.000000	0.000000
3538.911856	675.435070	188.489414	0.620467	18.146856	1.064187	9.054739	0.000000	0.000000
3538.931858	675.435151	188.488289	0.620467	18.146748	1.064188	9.054685	0.000000	0.000000
3538.951860	675.435151	188.491493	0.620466	18.147057	1.064186	9.054839	0.000000	0.000000
3538.971862	675.435151	188.492310	0.620466	18.147135	1.064186	9.054878	0.000000	0.000000
3538.991864	675.435151	188.479651	0.620470	18.145916	1.064192	9.054270	0.000000	0.000000
3539.011866	675.435070	188.484442	0.620468	18.146378	1.064190	9.054501	0.000000	0.000000
3539.031868	675.435070	188.474454	0.620472	18.145416	1.064195	9.054021	0.000000	0.000000
3539.051870	675.435151	188.480567	0.620470	18.146005	1.064192	9.054314	0.000000	0.000000
3539.071872	675.435151	188.480193	0.620470	18.145969	1.064192	9.054296	0.000000	0.000000
3539.091874	675.435151	188.492794	0.620465	18.147182	1.064185	9.054902	0.000000	0.000000
3539.111876	675.435070	188.482231	0.620469	18.146165	1.064191	9.054394	0.000000	0.000000
3539.131878	675.435070	188.481013	0.620469	18.146048	1.064191	9.054336	0.000000	0.000000
3539.151880	675.435151	188.486570	0.620468	18.146583	1.064189	9.054603	0.000000	0.000000
3539.171882	675.435151	188.479434	0.620470	18.145896	1.064192	9.054260	0.000000	0.000000
3539.191884	675.435151	188.486201	0.620468	18.146547	1.064189	9.054585	0.000000	0.000000
3539.211886	675.435070	188.495213	0.620465	18.147415	1.064184	9.055018	0.000000	0.000000
3539.231888	675.435070	188.481969	0.620469	18.146140	1.064191	9.054382	0.000000	0.000000
3539.251890	675.435151	188.476496	0.620471	18.145613	1.064194	9.054119	0.000000	0.000000
3539.271892	675.435151	188.493795	0.620465	18.147278	1.064185	9.054950	0.000000	0.000000
3539.291894	675.435151	188.487780	0.620467	18.146699	1.064188	9.054661	0.000000	0.000000
3539.311896	675.435070	188.482856	0.620469	18.146225	1.064190	9.054424	0.000000	0.000000
3539.331898	675.435151	188.477039	0.620471	18.145665	1.064194	9.054145	0.000000	0.000000
3539.351900	675.435151	188.481278	0.620469	18.146073	1.064191	9.054348	0.000000	0.000000
3539.371902	675.435151	188.487214	0.620467	18.146645	1.064188	9.054634	0.000000	0.000000
3539.391904	675.435151	188.486899	0.620467	18.146614	1.064188	9.054619	0.000000	0.000000
3539.411906	675.435070	188.479007	0.620470	18.145854	1.064192	9.054239	0.000000	0.000000
3539.431908	675.435151	188.470856	0.620473	18.145070	1.064197	9.053848	0.000000	0.000000
3539.451910	675.435151	188.474209	0.620472	18.145393	1.064195	9.054009	0.000000	0.000000
3539.471912	675.435151	188.464139	0.620475	18.144423	1.064200	9.053525	0.000000	0.000000
3539.491914	675.435070	188.473086	0.620472	18.145284	1.064196	9.053955	0.000000	0.000000
3539.511916	675.435151	188.478400	0.620470	18.145796	1.064193	9.054210	0.000000	0.000000
3539.531918	675.435151	188.478104	0.620470	18.145768	1.064193	9.054196	0.000000	0.000000
3539.551920	675.435151	188.463803	0.620475	18.144391	1.064201	9.053509	0.000000	0.000000
3539.571922	675.435070	188.469348	0.620473	18.144925	1.064198	9.053775	0.000000	0.000000
3539.591924	675.435070	188.456765	0.620477	18.143713	1.064204	9.053171	0.000000	0.000000
3539.611926	675.435151	188.461100	0.620476	18.144130	1.064202	9.053379	0.000000	0.000000
3539.631928	675.435151	188.444069	0.620482	18.142491	1.064211	9.052561	0.000000	0.000000
3539.651930	675.435151	188.457994	0.620477	18.143831	1.064204	9.053230	0.000000	0.000000
3539.671932	675.435070	188.453464	0.620479	18.143395	1.064206	9.053012	0.000000	0.000000
3539.691934	675.435070	188.459957	0.620476	18.144020	1.064203	9.053324	0.000000	0.000000
3539.711936	675.435151	188.454825	0.620478	18.143526	1.064205	9.053078	0.000000	0.000000
3539.730938	675.435151	188.458673	0.620477	18.143897	1.064203	9.053263	0.000000	0.000000
3539.750940	675.435151	188.443094	0.620482	18.142397	1.064212	9.052514	0.000000	0.000000
3539.770942	675.435070	188.434491	0.620485	18.141569	1.064216	9.052101	0.000000	0.000000
3539.790944	675.435070	188.444995	0.620481	18.142580	1.064210	9.052606	0.000000	0.000000
3539.810946	675.435151	188.438064	0.620484	18.141913	1.064214	9.052273	0.000000	0.000000
3539.830948	675.435151	188.450181	0.620480	18.143079	1.064208	9.052855	0.000000	0.000000
3539.850950	675.435070	188.449160	0.620480	18.142981	1.064208	9.052806	0.000000	0.000000
3539.870952	675.435151	188.445061	0.620481	18.142586	1.064211	9.052609	0.000000	0.000000
3539.890954	675.435151	188.447757	0.620481	18.142846	1.064209	9.052738	0.000000	0.000000
3539.910956	675.435151	188.437431	0.620484	18.141852	1.064215	9.052242	0.000000	0.000000
3539.930958	675.435151	188.431556	0.620486	18.141286	1.064218	9.051960	0.000000	0.000000
3539.950960	675.435070	188.421350	0.620489	18.140304	1.064223	9.051470	0.000000	0.000000
3539.970962	675.435151	188.427292	0.620487	18.140876	1.064220	9.051755	0.000000	0.000000
3539.990964	675.435151	188.420457	0.620490	18.140217	1.064224	9.051427	0.000000	0.000000
3540.010966	675.435151	188.420532	0.620490	18.140225	1.064223	9.051430	0.000000	0.000000
3540.030968	675.435070	188.429429	0.620487	18.141081	1.064219	9.051858	0.000000	0.000000
3540.050970	675.435070	188.425072	0.620488	18.140662	1.064221	9.051648	0.000000	0.000000
3540.070972	675.435070	188.422577	0.620489	18.140422	1.064222	9.051529	0.000000	0.000000
3540.090974	675.435151	188.414901	0.620492	18.139683	1.064226	9.051160	0.000000	0.000000
3540.110976	675.435151	188.415839	0.620491	18.139773	1.064226	9.051205	0.000000	0.000000
3540.130978	675.435151	188.427302	0.620487	18.140877	1.064220	9.051756	0.000000	0.000000
3540.150980	675.435070	188.403511	0.620495	18.138586	1.064232	9.050613	0.000000	0.000000
3540.170982	675.435151	188.404239	0.620495	18.138656	1.064232	9.050648	0.000000	0.000000
3540.190984	675.435151	188.406531	0.620494	18.138877	1.064231	9.050758	0.000000	0.000000
3540.210986	675.435151	188.412887	0.620492	18.139489	1.064228	9.051063	0.000000	0.000000
3540.230988	675.435151	188.396681	0.620498	18.137928	1.064236	9.050285	0.000000	0.000000
3540.250990	675.435070	188.402609	0.620496	18.138499	1.064233	9.050569	0.000000	0.000000
3540.270992	675.435070	188.386855	0.620501	18.136982	1.064241	9.049813	0.000000	0.000000
3540.290994	675.435070	188.406220	0.620494	18.138847	1.064231	9.050743	0.000000	0.000000
3540.310996	675.435151	188.404223	0.620495	18.138655	1.064232	9.050647	0.000000	0.000000
3540.330998	675.435151	188.394113	0.620499	18.137681	1.064237	9.050161	0.000000	0.000000
3540.351000	675.435070	188.413629	0.620492	18.139560	1.064227	9.051099	0.000000	0.000000
3540.371002	675.435070	188.410993	0.620493	18.139306	1.064228	9.050972	0.000000	0.000000
3540.391004	675.435151	188.412879	0.620492	18.139488	1.064228	9.051063	0.000000	0.000000
3540.411006	675.435151	188.409517	0.620493	18.139164	1.064229	9.050901	0.000000	0.000000
3540.431008	675.435151	188.403826	0.620495	18.138616	1.064232	9.050628	0.000000	0.000000
3540.451010	675.435070	188.405633	0.620495	18.138790	1.064231	9.050715	0.000000	0.000000
3540.471012	675.435151	188.404676	0.620495	18.138698	1.064232	9.050669	0.000000	0.000000
3540.491014	675.435151	188.399437	0.620497	18.138194	1.064235	9.050417	0.000000	0.000000
3540.511016	675.435151	188.406180	0.620495	18.138843	1.064231	9.050741	0.000000	0.000000
3540.531018	675.435070	188.405970	0.620495	18.138823	1.064231	9.050731	0.000000	0.000000
3540.551020	675.435151	188.389209	0.620500	18.137209	1.064240	9.049926	0.000000	0.000000
3540.571022	675.435151	188.398161	0.620497	18.138071	1.064235	9.050356	0.000000	0.000000
3540.591024	675.435151	188.395209	0.620498	18.137787	1.064237	9.050214	0.000000	0.000000
3540.611026	675.435070	188.396251	0.620498	18.137887	1.064236	9.050264	0.000000	0.000000
3540.631028	675.435070	188.402225	0.620496	18.138462	1.064233	9.050551	0.000000	0.000000
3540.651030	675.435151	188.400324	0.620496	18.138279	1.064234	9.050460	0.000000	0.000000
3540.671032	675.435151	188.399153	0.620497	18.138166	1.064235	9.050403	0.000000	0.000000
3540.691034	675.435151	188.401047	0.620496	18.138349	1.064234	9.050494	0.000000	0.000000
3540.711036	675.435070	188.395459	0.620498	18.137811	1.064237	9.050226	0.000000	0.000000
3540.731038	675.435151	188.390396	0.620500	18.137323	1.064239	9.049983	0.000000	0.000000
3540.751040	675.435151	188.379361	0.620504	18.136261	1.064245	9.049453	0.000000	0.000000
3540.771042	675.435151	188.388407	0.620500	18.137132	1.064240	9.049887	0.000000	0.000000
3540.791044	675.435151	188.392734	0.620499	18.137549	1.064238	9.050095	0.000000	0.000000
3540.811046	675.435070	188.394545	0.620498	18.137723	1.064237	9.050182	0.000000	0.000000
3540.831048	675.435070	188.395642	0.620498	18.137828	1.064237	9.050235	0.000000	0.000000
3540.851050	675.435151	188.393851	0.620499	18.137656	1.064238	9.050149	0.000000	0.000000
3540.871052	675.435151	188.384776	0.620502	18.136782	1.064242	9.049713	0.000000	0.000000
3540.891054	675.435151	188.380541	0.620503	18.136375	1.064245	9.049509	0.000000	0.000000
3540.911056	675.435070	188.376520	0.620504	18.135987	1.064247	9.049316	0.000000	0.000000
3540.931058	675.435070	188.381555	0.620503	18.136472	1.064244	9.049558	0.000000	0.000000
3540.951060	675.435151	188.370337	0.620507	18.135392	1.064250	9.049019	0.000000	0.000000
3540.971062	675.435151	188.366439	0.620508	18.135017	1.064252	9.048832	0.000000	0.000000
3540.991064	675.435151	188.378667	0.620504	18.136194	1.064246	9.049419	0.000000	0.000000
3541.011066	675.435151	188.379675	0.620503	18.136291	1.064245	9.049468	0.000000	0.000000
3541.031068	675.435070	188.385326	0.620501	18.136835	1.064242	9.049739	0.000000	0.000000
3541.051070	675.435151	188.367074	0.620508	18.135078	1.064252	9.048862	0.000000	0.000000
3541.071072	675.435151	188.378769	0.620504	18.136204	1.064246	9.049424	0.000000	0.000000
3541.091074	675.435151	188.367387	0.620508	18.135108	1.064252	9.048877	0.000000	0.000000
3541.111076	675.435151	188.380480	0.620503	18.136369	1.064245	9.049506	0.000000	0.000000
3541.131078	675.435070	188.365118	0.620508	18.134890	1.064253	9.048768	0.000000	0.000000
3541.151080	675.435070	188.367414	0.620507	18.135111	1.064251	9.048879	0.000000	0.000000
3541.171082	675.435151	188.382459	0.620502	18.136559	1.064244	9.049601	0.000000	0.000000
3541.191084	675.435151	188.364094	0.620509	18.134791	1.064253	9.048719	0.000000	0.000000
3541.211086	675.435151	188.376321	0.620505	18.135968	1.064247	9.049307	0.000000	0.000000
3541.231088	675.435070	188.356913	0.620511	18.134100	1.064257	9.048374	0.000000	0.000000
3541.251090	675.435151	188.382584	0.620502	18.136571	1.064244	9.049607	0.000000	0.000000
3541.271092	675.435151	188.370635	0.620506	18.135421	1.064250	9.049033	0.000000	0.000000
3541.291094	675.435151	188.358445	0.620511	18.134247	1.064256	9.048448	0.000000	0.000000
3541.311096	675.435070	188.364943	0.620508	18.134873	1.064253	9.048760	0.000000	0.000000
3541.331098	675.435070	188.363630	0.620509	18.134747	1.064253	9.048697	0.000000	0.000000
3541.351100	675.435070	188.361648	0.620509	18.134556	1.064254	9.048602	0.000000	0.000000
3541.371102	675.435151	188.364224	0.620509	18.134804	1.064253	9.048725	0.000000	0.000000
3541.391104	675.435151	188.365002	0.620508	18.134879	1.064253	9.048763	0.000000	0.000000
3541.411106	675.435151	188.366620	0.620508	18.135034	1.064252	9.048841	0.000000	0.000000
3541.431108	675.435070	188.370884	0.620506	18.135445	1.064250	9.049045	0.000000	0.000000
3541.451110	675.435070	188.365018	0.620508	18.134880	1.064253	9.048764	0.000000	0.000000
3541.471112	675.435151	188.357109	0.620511	18.134119	1.064257	9.048384	0.000000	0.000000
3541.491114	675.435151	188.354631	0.620512	18.133880	1.064258	9.048265	0.000000	0.000000
3541.511116	675.435151	188.367514	0.620507	18.135120	1.064252	9.048883	0.000000	0.000000
3541.531118	675.435070	188.366544	0.620508	18.135027	1.064252	9.048837	0.000000	0.000000
3541.551120	675.435070	188.346669	0.620514	18.133114	1.064262	9.047882	0.000000	0.000000
3541.571122	675.435151	188.364834	0.620508	18.134862	1.064253	9.048755	0.000000	0.000000
3541.591124	675.435151	188.365455	0.620508	18.134922	1.064253	9.048785	0.000000	0.000000
3541.611126	675.435151	188.362234	0.620509	18.134612	1.064254	9.048630	0.000000	0.000000
3541.631128	675.435070	188.364806	0.620508	18.134860	1.064253	9.048753	0.000000	0.000000
3541.651130	675.435070	188.373708	0.620505	18.135717	1.064248	9.049181	0.000000	0.000000
3541.671132	675.435151	188.353150	0.620512	18.133738	1.064259	9.048193	0.000000	0.000000
3541.691134	675.435151	188.357120	0.620511	18.134120	1.064257	9.048384	0.000000	0.000000
3541.711136	675.435151	188.350002	0.620513	18.133434	1.064261	9.048042	0.000000	0.000000
3541.731138	675.435070	188.354345	0.620512	18.133853	1.064258	9.048251	0.000000	0.000000
3541.751140	675.435070	188.349875	0.620513	18.133422	1.064261	9.048036	0.000000	0.000000
3541.771142	675.435151	188.363330	0.620509	18.134718	1.064254	9.048682	0.000000	0.000000
3541.791144	675.435151	188.347596	0.620514	18.133203	1.064262	9.047927	0.000000	0.000000
3541.811146	675.435151	188.344962	0.620515	18.132949	1.064263	9.047800	0.000000	0.000000
3541.831148	675.435070	188.345873	0.620515	18.133037	1.064263	9.047844	0.000000	0.000000
3541.851150	675.435151	188.353875	0.620512	18.133807	1.064259	9.048228	0.000000	0.000000
3541.871152	675.435151	188.353480	0.620512	18.133769	1.064259	9.048209	0.000000	0.000000
3541.891154	675.435151	188.347176	0.620514	18.133162	1.064262	9.047906	0.000000	0.000000
3541.911156	675.435070	188.358906	0.620510	18.134292	1.064256	9.048470	0.000000	0.000000
3541.931158	675.435070	188.362630	0.620509	18.134650	1.064254	9.048649	0.000000	0.000000
3541.951160	675.435151	188.358653	0.620510	18.134267	1.064256	9.048458	0.000000	0.000000
3541.971162	675.435151	188.349423	0.620514	18.133379	1.064261	9.048014	0.000000	0.000000
3541.991164	675.435151	188.354582	0.620512	18.133875	1.064258	9.048262	0.000000	0.000000
3542.011166	675.435070	188.355184	0.620512	18.133933	1.064258	9.048291	0.000000	0.000000
3542.031168	675.435151	188.351209	0.620513	18.133551	1.064260	9.048100	0.000000	0.000000
3542.051170	675.435151	188.337629	0.620518	18.132243	1.064267	9.047448	0.000000	0.000000
3542.071172	675.435151	188.340788	0.620516	18.132547	1.064266	9.047600	0.000000	0.000000
3542.091174	675.435151	188.338269	0.620517	18.132305	1.064267	9.047479	0.000000	0.000000
3542.111176	675.435070	188.336814	0.620518	18.132165	1.064268	9.047409	0.000000	0.000000
3542.131178	675.435151	188.332069	0.620519	18.131708	1.064270	9.047181	0.000000	0.000000
3542.151180	675.435151	188.321189	0.620523	18.130660	1.064276	9.046658	0.000000	0.000000
3542.171182	675.435151	188.345922	0.620515	18.133042	1.064263	9.047846	0.000000	0.000000
3542.191184	675.435070	188.335949	0.620518	18.132082	1.064268	9.047367	0.000000	0.000000
3542.211186	675.435151	188.338711	0.620517	18.132347	1.064267	9.047500	0.000000	0.000000
3542.231188	675.435151	188.337061	0.620518	18.132189	1.064268	9.047421	0.000000	0.000000
3542.251190	675.435151	188.324669	0.620522	18.130996	1.064274	9.046825	0.000000	0.000000
3542.271192	675.435070	188.327630	0.620521	18.131281	1.064272	9.046967	0.000000	0.000000
3542.291194	675.435070	188.331204	0.620520	18.131625	1.064271	9.047139	0.000000	0.000000
3542.311196	675.435151	188.320477	0.620523	18.130592	1.064276	9.046624	0.000000	0.000000
3542.331198	675.435151	188.319007	0.620524	18.130450	1.064277	9.046553	0.000000	0.000000
3542.351200	675.435070	188.328868	0.620520	18.131400	1.064272	9.047027	0.000000	0.000000
3542.371202	675.435070	188.322541	0.620523	18.130791	1.064275	9.046723	0.000000	0.000000
3542.391204	675.435070	188.317543	0.620524	18.130309	1.064278	9.046483	0.000000	0.000000
3542.411206	675.435151	188.313390	0.620526	18.129910	1.064280	9.046283	0.000000	0.000000
3542.431208	675.435151	188.324732	0.620522	18.131002	1.064274	9.046828	0.000000	0.000000
3542.451210	675.435151	188.313145	0.620526	18.129886	1.064280	9.046272	0.000000	0.000000
3542.471212	675.435151	188.316671	0.620525	18.130226	1.064278	9.046441	0.000000	0.000000
3542.491214	675.435070	188.307905	0.620527	18.129382	1.064283	9.046020	0.000000	0.000000
3542.511216	675.435070	188.316036	0.620525	18.130164	1.064279	9.046411	0.000000	0.000000
3542.531218	675.435151	188.299155	0.620530	18.128539	1.064288	9.045600	0.000000	0.000000
3542.551220	675.435151	188.313679	0.620526	18.129937	1.064280	9.046297	0.000000	0.000000
3542.571222	675.435151	188.297080	0.620531	18.128339	1.064289	9.045500	0.000000	0.000000
3542.591224	675.435070	188.304685	0.620528	18.129072	1.064285	9.045865	0.000000	0.000000
3542.611226	675.435151	188.321241	0.620523	18.130665	1.064276	9.046661	0.000000	0.000000
3542.631228	675.435151	188.314442	0.620525	18.130011	1.064280	9.046334	0.000000	0.000000
3542.651230	675.435151	188.314477	0.620525	18.130014	1.064280	9.046336	0.000000	0.000000
3542.671232	675.435070	188.315188	0.620525	18.130083	1.064279	9.046370	0.000000	0.000000
3542.691234	675.435070	188.305546	0.620528	18.129154	1.064284	9.045907	0.000000	0.000000
3542.711236	675.435151	188.308284	0.620527	18.129418	1.064283	9.046038	0.000000	0.000000
3542.731238	675.435151	188.306038	0.620528	18.129202	1.064284	9.045930	0.000000	0.000000
3542.751240	675.435151	188.308817	0.620527	18.129469	1.064283	9.046064	0.000000	0.000000
3542.771242	675.435151	188.301911	0.620530	18.128804	1.064286	9.045732	0.000000	0.000000
3542.791244	675.435070	188.306127	0.620528	18.129210	1.064284	9.045934	0.000000	0.000000
3542.811246	675.435151	188.306217	0.620528	18.129219	1.064284	9.045939	0.000000	0.000000
3542.831248	675.435151	188.313252	0.620526	18.129896	1.064280	9.046277	0.000000	0.000000
3542.851250	675.435151	188.304800	0.620529	18.129083	1.064285	9.045871	0.000000	0.000000
3542.871252	675.435151	188.301645	0.620530	18.128779	1.064286	9.045719	0.000000	0.000000
3542.891254	675.435070	188.302148	0.620529	18.128827	1.064286	9.045743	0.000000	0.000000
3542.911256	675.435151	188.304996	0.620528	18.129101	1.064285	9.045880	0.000000	0.000000
3542.931258	675.435151	188.307853	0.620528	18.129377	1.064283	9.046017	0.000000	0.000000
3542.951260	675.435151	188.298124	0.620531	18.128440	1.064288	9.045550	0.000000	0.000000
3542.971262	675.435070	188.298711	0.620530	18.128496	1.064288	9.045578	0.000000	0.000000
3542.991264	675.435070	188.299269	0.620530	18.128550	1.064287	9.045605	0.000000	0.000000
3543.011266	675.435151	188.297280	0.620531	18.128359	1.064289	9.045510	0.000000	0.000000
3543.031268	675.435151	188.297085	0.620531	18.128340	1.064289	9.045500	0.000000	0.000000
3543.051270	675.435151	188.294126	0.620532	18.128055	1.064290	9.045358	0.000000	0.000000
3543.071272	675.435151	188.295951	0.620532	18.128231	1.064289	9.045446	0.000000	0.000000
3543.091274	675.435070	188.304393	0.620529	18.129043	1.064285	9.045851	0.000000	0.000000
3543.111276	675.435151	188.302405	0.620529	18.128852	1.064286	9.045756	0.000000	0.000000
3543.131278	675.435151	188.293763	0.620532	18.128020	1.064290	9.045341	0.000000	0.000000
3543.151280	675.435151	188.298423	0.620531	18.128469	1.064288	9.045564	0.000000	0.000000
3543.171282	675.435070	188.292390	0.620533	18.127888	1.064291	9.045275	0.000000	0.000000
3543.191284	675.435070	188.297624	0.620531	18.128392	1.064288	9.045526	0.000000	0.000000
3543.211286	675.435151	188.306045	0.620528	18.129202	1.064284	9.045931	0.000000	0.000000
3543.231288	675.435151	188.291852	0.620533	18.127836	1.064291	9.045249	0.000000	0.000000
3543.251290	675.435151	188.292805	0.620533	18.127928	1.064291	9.045295	0.000000	0.000000
3543.271292	675.435070	188.284833	0.620535	18.127160	1.064295	9.044912	0.000000	0.000000
3543.291294	675.435151	188.296358	0.620531	18.128270	1.064289	9.045465	0.000000	0.000000
3543.311296	675.435151	188.294272	0.620532	18.128069	1.064290	9.045365	0.000000	0.000000
3543.331298	675.435151	188.298580	0.620531	18.128484	1.064288	9.045572	0.000000	0.000000
3543.351300	675.435070	188.296634	0.620531	18.128296	1.064289	9.045478	0.000000	0.000000
3543.371302	675.435151	188.292744	0.620533	18.127922	1.064291	9.045292	0.000000	0.000000
3543.391304	675.435151	188.295042	0.620532	18.128143	1.064290	9.045402	0.000000	0.000000
3543.411306	675.435151	188.301575	0.620530	18.128772	1.064286	9.045716	0.000000	0.000000
3543.431308	675.435070	188.306821	0.620528	18.129277	1.064283	9.045968	0.000000	0.000000
3543.451310	675.435151	188.300823	0.620530	18.128700	1.064287	9.045680	0.000000	0.000000
3543.471312	675.435151	188.307599	0.620528	18.129352	1.064283	9.046005	0.000000	0.000000
3543.491314	675.435151	188.310398	0.620527	18.129622	1.064282	9.046140	0.000000	0.000000
3543.511316	675.435070	188.299425	0.620530	18.128565	1.064287	9.045613	0.000000	0.000000
3543.531318	675.435070	188.294552	0.620532	18.128096	1.064290	9.045378	0.000000	0.000000
3543.551320	675.435151	188.285266	0.620535	18.127202	1.064295	9.044932	0.000000	0.000000
3543.571322	675.435151	188.298338	0.620531	18.128460	1.064288	9.045560	0.000000	0.000000
3543.591324	675.435151	188.293902	0.620532	18.128033	1.064290	9.045347	0.000000	0.000000
3543.611326	675.435070	188.289994	0.620533	18.127657	1.064292	9.045160	0.000000	0.000000
3543.631328	675.435151	188.298035	0.620531	18.128431	1.064288	9.045546	0.000000	0.000000
3543.651330	675.435151	188.293258	0.620532	18.127971	1.064291	9.045316	0.000000	0.000000
3543.671332	675.435151	188.279424	0.620537	18.126640	1.064298	9.044652	0.000000	0.000000
3543.691334	675.435070	188.286102	0.620535	18.127282	1.064294	9.044973	0.000000	0.000000
3543.711336	675.435151	188.281113	0.620536	18.126802	1.064297	9.044733	0.000000	0.000000
3543.731338	675.435151	188.282734	0.620536	18.126958	1.064296	9.044811	0.000000	0.000000
3543.751340	675.435151	188.277839	0.620538	18.126487	1.064299	9.044576	0.000000	0.000000
3543.771342	675.435070	188.295994	0.620531	18.128235	1.064289	9.045448	0.000000	0.000000
3543.791344	675.435151	188.303368	0.620529	18.128945	1.064285	9.045802	0.000000	0.000000
3543.811346	675.435151	188.297308	0.620531	18.128361	1.064289	9.045511	0.000000	0.000000
3543.831348	675.435151	188.282383	0.620536	18.126924	1.064296	9.044794	0.000000	0.000000
3543.851350	675.435070	188.272389	0.620539	18.125962	1.064302	9.044314	0.000000	0.000000
3543.871352	675.435070	188.280001	0.620537	18.126695	1.064298	9.044679	0.000000	0.000000
3543.891354	675.435151	188.279170	0.620537	18.126615	1.064298	9.044640	0.000000	0.000000
3543.911356	675.435151	188.265944	0.620542	18.125342	1.064305	9.044004	0.000000	0.000000
3543.931358	675.435151	188.268288	0.620541	18.125567	1.064304	9.044117	0.000000	0.000000
3543.951360	675.435070	188.275780	0.620538	18.126289	1.064300	9.044477	0.000000	0.000000
3543.971362	675.435151	188.271454	0.620540	18.125872	1.064302	9.044269	0.000000	0.000000
3543.991364	675.435151	188.280008	0.620537	18.126696	1.064298	9.044680	0.000000	0.000000
3544.011366	675.435151	188.282918	0.620536	18.126976	1.064296	9.044820	0.000000	0.000000
3544.031368	675.435070	188.278469	0.620537	18.126548	1.064298	9.044606	0.000000	0.000000
3544.051370	675.435151	188.265856	0.620542	18.125333	1.064305	9.044000	0.000000	0.000000
3544.071372	675.435151	188.253903	0.620546	18.124183	1.064312	9.043426	0.000000	0.000000
3544.091374	675.435151	188.270188	0.620540	18.125750	1.064303	9.044208	0.000000	0.000000
3544.111376	675.435151	188.260578	0.620543	18.124825	1.064308	9.043746	0.000000	0.000000
3544.131378	675.435151	188.256983	0.620545	18.124479	1.064310	9.043574	0.000000	0.000000
3544.151380	675.435070	188.270836	0.620540	18.125813	1.064302	9.044239	0.000000	0.000000
3544.171382	675.435151	188.271438	0.620540	18.125871	1.064302	9.044268	0.000000	0.000000
3544.191384	675.435151	188.260672	0.620543	18.124834	1.064308	9.043751	0.000000	0.000000
3544.211386	675.435151	188.274188	0.620539	18.126135	1.064301	9.044400	0.000000	0.000000
3544.231388	675.435070	188.270899	0.620540	18.125819	1.064302	9.044242	0.000000	0.000000
3544.251390	675.435070	188.273045	0.620539	18.126025	1.064301	9.044345	0.000000	0.000000
3544.271392	675.435151	188.261958	0.620543	18.124958	1.064307	9.043813	0.000000	0.000000
3544.291394	675.435151	188.255980	0.620545	18.124382	1.064310	9.043526	0.000000	0.000000
3544.311396	675.435151	188.268747	0.620541	18.125612	1.064304	9.044139	0.000000	0.000000
3544.331398	675.435070	188.263444	0.620542	18.125101	1.064306	9.043884	0.000000	0.000000
3544.351400	675.435151	188.265627	0.620542	18.125311	1.064305	9.043989	0.000000	0.000000
3544.371402	675.435151	188.264164	0.620542	18.125170	1.064306	9.043919	0.000000	0.000000
3544.391404	675.435151	188.258227	0.620544	18.124599	1.064309	9.043633	0.000000	0.000000
3544.411406	675.435070	188.264850	0.620542	18.125236	1.064306	9.043952	0.000000	0.000000
3544.431408	675.435070	188.280312	0.620537	18.126725	1.064297	9.044694	0.000000	0.000000
3544.451410	675.435151	188.276838	0.620538	18.126391	1.064299	9.044528	0.000000	0.000000
3544.471412	675.435151	188.269999	0.620540	18.125732	1.064303	9.044199	0.000000	0.000000
3544.491414	675.435151	188.273721	0.620539	18.126091	1.064301	9.044378	0.000000	0.000000
3544.511416	675.435070	188.263437	0.620542	18.125100	1.064306	9.043884	0.000000	0.000000
3544.531418	675.435070	188.272453	0.620539	18.125968	1.064302	9.044317	0.000000	0.000000
3544.551420	675.435151	188.277233	0.620538	18.126429	1.064299	9.044547	0.000000	0.000000
3544.571422	675.435151	188.269429	0.620540	18.125677	1.064303	9.044172	0.000000	0.000000
3544.591424	675.435151	188.259040	0.620544	18.124677	1.064309	9.043673	0.000000	0.000000
3544.611426	675.435070	188.262971	0.620542	18.125055	1.064307	9.043861	0.000000	0.000000
3544.631428	675.435151	188.257778	0.620544	18.124556	1.064309	9.043612	0.000000	0.000000
3544.651430	675.435151	188.255648	0.620545	18.124350	1.064311	9.043510	0.000000	0.000000
3544.671432	675.435151	188.249961	0.620547	18.123803	1.064314	9.043236	0.000000	0.000000
3544.691434	675.435070	188.264578	0.620542	18.125210	1.064306	9.043939	0.000000	0.000000
3544.711436	675.435151	188.262490	0.620543	18.125009	1.064307	9.043838	0.000000	0.000000
3544.731438	675.435151	188.258139	0.620544	18.124590	1.064309	9.043629	0.000000	0.000000
3544.751440	675.435151	188.261371	0.620543	18.124902	1.064308	9.043785	0.000000	0.000000
3544.771442	675.435070	188.260058	0.620543	18.124775	1.064308	9.043721	0.000000	0.000000
3544.791444	675.435070	188.261801	0.620543	18.124943	1.064307	9.043805	0.000000	0.000000
3544.811446	675.435151	188.248756	0.620547	18.123687	1.064314	9.043179	0.000000	0.000000
3544.831448	675.435151	188.248488	0.620547	18.123661	1.064314	9.043166	0.000000	0.000000
3544.851450	675.435151	188.248209	0.620548	18.123634	1.064315	9.043152	0.000000	0.000000
3544.871452	675.435070	188.253752	0.620546	18.124168	1.064311	9.043419	0.000000	0.000000
3544.891454	675.435151	188.258108	0.620544	18.124587	1.064309	9.043628	0.000000	0.000000
3544.911456	675.435151	188.257268	0.620544	18.124507	1.064310	9.043587	0.000000	0.000000
3544.931458	675.435151	188.251559	0.620546	18.123957	1.064313	9.043313	0.000000	0.000000
3544.951460	675.435151	188.259740	0.620544	18.124744	1.064308	9.043706	0.000000	0.000000
3544.971462	675.435070	188.250518	0.620547	18.123857	1.064313	9.043263	0.000000	0.000000
3544.991464	675.435151	188.249014	0.620547	18.123712	1.064314	9.043191	0.000000	0.000000
3545.011466	675.435151	188.250740	0.620547	18.123878	1.064313	9.043274	0.000000	0.000000
3545.031468	675.435151	188.248627	0.620547	18.123675	1.064314	9.043172	0.000000	0.000000
3545.051470	675.435151	188.244617	0.620549	18.123288	1.064316	9.042980	0.000000	0.000000
3545.071472	675.435070	188.245614	0.620548	18.123385	1.064316	9.043028	0.000000	0.000000
3545.091474	675.435151	188.246187	0.620548	18.123440	1.064316	9.043055	0.000000	0.000000
3545.111476	675.435151	188.257895	0.620544	18.124567	1.064309	9.043618	0.000000	0.000000
3545.131478	675.435151	188.252569	0.620546	18.124054	1.064312	9.043362	0.000000	0.000000
3545.151480	675.435070	188.249730	0.620547	18.123781	1.064314	9.043225	0.000000	0.000000
3545.171482	675.435070	188.250570	0.620547	18.123862	1.064313	9.043266	0.000000	0.000000
3545.191484	675.435151	188.233459	0.620552	18.122214	1.064322	9.042444	0.000000	0.000000
3545.211486	675.435151	188.227344	0.620555	18.121626	1.064326	9.042150	0.000000	0.000000
3545.231488	675.435070	188.233314	0.620552	18.122200	1.064322	9.042437	0.000000	0.000000
3545.251490	675.435070	188.245830	0.620548	18.123405	1.064316	9.043038	0.000000	0.000000
3545.271492	675.435151	188.231501	0.620553	18.122026	1.064323	9.042350	0.000000	0.000000
3545.291494	675.435151	188.238671	0.620551	18.122716	1.064320	9.042694	0.000000	0.000000
3545.311496	675.435151	188.225813	0.620555	18.121478	1.064326	9.042076	0.000000	0.000000
3545.331498	675.435070	188.226111	0.620555	18.121507	1.064326	9.042091	0.000000	0.000000
3545.351500	675.435151	188.219515	0.620557	18.120872	1.064330	9.041774	0.000000	0.000000
3545.371502	675.435151	188.235440	0.620552	18.122405	1.064321	9.042539	0.000000	0.000000
3545.391504	675.435151	188.235215	0.620552	18.122383	1.064321	9.042528	0.000000	0.000000
3545.411506	675.435151	188.235262	0.620552	18.122388	1.064321	9.042530	0.000000	0.000000
3545.431508	675.435151	188.229974	0.620554	18.121879	1.064324	9.042276	0.000000	0.000000
3545.451510	675.435151	188.234963	0.620552	18.122359	1.064322	9.042516	0.000000	0.000000
3545.471512	675.435151	188.236811	0.620551	18.122537	1.064321	9.042605	0.000000	0.000000
3545.491514	675.435151	188.238062	0.620551	18.122657	1.064320	9.042665	0.000000	0.000000
3545.511516	675.435070	188.226460	0.620555	18.121540	1.064326	9.042107	0.000000	0.000000
3545.531518	675.435070	188.236471	0.620551	18.122504	1.064321	9.042588	0.000000	0.000000
3545.551520	675.435151	188.214810	0.620559	18.120419	1.064332	9.041548	0.000000	0.000000
3545.571522	675.435151	188.228662	0.620554	18.121752	1.064325	9.042213	0.000000	0.000000
3545.591524	675.435151	188.235950	0.620552	18.122454	1.064321	9.042563	0.000000	0.000000
3545.611526	675.435070	188.233348	0.620552	18.122204	1.064322	9.042438	0.000000	0.000000
3545.631528	675.435070	188.235016	0.620552	18.122364	1.064321	9.042518	0.000000	0.000000
3545.651530	675.435151	188.244593	0.620549	18.123286	1.064316	9.042978	0.000000	0.000000
3545.671532	675.435151	188.225608	0.620555	18.121458	1.064326	9.042066	0.000000	0.000000
3545.691534	675.435151	188.232648	0.620553	18.122136	1.064323	9.042405	0.000000	0.000000
3545.711536	675.435070	188.241340	0.620550	18.122973	1.064318	9.042822	0.000000	0.000000
3545.731538	675.435070	188.236179	0.620551	18.122476	1.064321	9.042574	0.000000	0.000000
3545.751540	675.435151	188.232256	0.620553	18.122098	1.064323	9.042386	0.000000	0.000000
3545.771542	675.435151	188.233327	0.620553	18.122202	1.064322	9.042437	0.000000	0.000000
3545.791544	675.435151	188.240181	0.620550	18.122861	1.064319	9.042767	0.000000	0.000000
3545.811546	675.435070	188.223153	0.620556	18.121222	1.064328	9.041949	0.000000	0.000000
3545.831548	675.435151	188.219563	0.620557	18.120876	1.064330	9.041776	0.000000	0.000000
3545.851550	675.435151	188.223102	0.620556	18.121217	1.064328	9.041946	0.000000	0.000000
3545.871552	675.435070	188.229186	0.620554	18.121803	1.064324	9.042238	0.000000	0.000000
3545.891554	675.435151	188.230014	0.620554	18.121883	1.064324	9.042278	0.000000	0.000000
3545.911556	675.435151	188.237895	0.620551	18.122641	1.064320	9.042657	0.000000	0.000000
3545.931558	675.435151	188.226243	0.620555	18.121520	1.064326	9.042097	0.000000	0.000000
3545.951560	675.435151	188.221856	0.620556	18.121097	1.064328	9.041886	0.000000	0.000000
3545.971562	675.435070	188.232131	0.620553	18.122086	1.064323	9.042380	0.000000	0.000000
3545.991564	675.435151	188.220670	0.620557	18.120983	1.064329	9.041829	0.000000	0.000000
3546.011566	675.435151	188.229146	0.620554	18.121799	1.064325	9.042236	0.000000	0.000000
3546.031568	675.435151	188.217929	0.620558	18.120719	1.064331	9.041698	0.000000	0.000000
3546.051570	675.435151	188.226775	0.620555	18.121571	1.064326	9.042123	0.000000	0.000000
3546.071572	675.435151	188.203329	0.620563	18.119313	1.064338	9.040996	0.000000	0.000000
3546.091574	675.435151	188.205300	0.620562	18.119503	1.064337	9.041091	0.000000	0.000000
3546.111576	675.435151	188.212165	0.620560	18.120164	1.064334	9.041421	0.000000	0.000000
3546.131578	675.435070	188.203021	0.620563	18.119284	1.064338	9.040981	0.000000	0.000000
3546.151580	675.435070	188.205822	0.620562	18.119554	1.064337	9.041116	0.000000	0.000000
3546.171582	675.435151	188.190056	0.620567	18.118036	1.064345	9.040359	0.000000	0.000000
3546.191584	675.435151	188.210191	0.620560	18.119974	1.064335	9.041326	0.000000	0.000000
3546.211586	675.435070	188.204688	0.620562	18.119444	1.064337	9.041062	0.000000	0.000000
3546.231588	675.435151	188.210218	0.620560	18.119977	1.064335	9.041327	0.000000	0.000000
3546.251590	675.435151	188.208681	0.620561	18.119829	1.064335	9.041253	0.000000	0.000000
3546.271592	675.435151	188.198495	0.620564	18.118848	1.064341	9.040764	0.000000	0.000000
3546.291594	675.435070	188.207113	0.620561	18.119678	1.064336	9.041178	0.000000	0.000000
3546.311596	675.435151	188.203568	0.620563	18.119336	1.064338	9.041008	0.000000	0.000000
3546.331598	675.435151	188.214699	0.620559	18.120408	1.064332	9.041542	0.000000	0.000000
3546.351600	675.435070	188.207499	0.620561	18.119715	1.064336	9.041197	0.000000	0.000000
3546.371602	675.435070	188.199077	0.620564	18.118904	1.064340	9.040792	0.000000	0.000000
3546.391604	675.435151	188.225500	0.620555	18.121448	1.064327	9.042061	0.000000	0.000000
3546.411606	675.435151	188.209563	0.620560	18.119914	1.064335	9.041296	0.000000	0.000000
3546.431608	675.435151	188.204574	0.620562	18.119433	1.064338	9.041056	0.000000	0.000000
3546.451610	675.435070	188.201367	0.620563	18.119125	1.064339	9.040902	0.000000	0.000000
3546.471612	675.435070	188.191232	0.620567	18.118149	1.064345	9.040415	0.000000	0.000000
3546.491614	675.435151	188.196394	0.620565	18.118646	1.064342	9.040663	0.000000	0.000000
3546.511616	675.435151	188.193719	0.620566	18.118388	1.064343	9.040535	0.000000	0.000000
3546.531618	675.435151	188.188493	0.620568	18.117885	1.064346	9.040284	0.000000	0.000000
3546.551620	675.435070	188.193436	0.620566	18.118361	1.064343	9.040521	0.000000	0.000000
3546.571622	675.435151	188.193881	0.620566	18.118404	1.064343	9.040542	0.000000	0.000000
3546.591624	675.435151	188.197663	0.620564	18.118768	1.064341	9.040724	0.000000	0.000000
3546.611626	675.435151	188.190092	0.620567	18.118039	1.064345	9.040360	0.000000	0.000000
3546.631628	675.435070	188.187761	0.620568	18.117815	1.064346	9.040248	0.000000	0.000000
3546.651630	675.435151	188.178651	0.620571	18.116938	1.064351	9.039811	0.000000	0.000000
3546.671632	675.435151	188.176345	0.620572	18.116716	1.064353	9.039700	0.000000	0.000000
3546.691634	675.435070	188.175070	0.620572	18.116593	1.064353	9.039639	0.000000	0.000000
3546.711636	675.435151	188.176146	0.620572	18.116696	1.064353	9.039690	0.000000	0.000000
3546.731638	675.435151	188.172208	0.620573	18.116317	1.064355	9.039501	0.000000	0.000000
3546.751640	675.435151	188.165176	0.620575	18.115640	1.064358	9.039163	0.000000	0.000000
3546.771642	675.435070	188.159074	0.620577	18.115053	1.064362	9.038870	0.000000	0.000000
3546.791644	675.435070	188.163209	0.620576	18.115451	1.064359	9.039069	0.000000	0.000000
3546.811646	675.435151	188.163920	0.620576	18.115519	1.064359	9.039103	0.000000	0.000000
3546.831648	675.435151	188.162797	0.620576	18.115411	1.064360	9.039049	0.000000	0.000000
3546.851650	675.435070	188.156362	0.620578	18.114792	1.064363	9.038740	0.000000	0.000000
3546.871652	675.435151	188.139206	0.620584	18.113140	1.064372	9.037916	0.000000	0.000000
3546.891654	675.435151	188.157618	0.620578	18.114913	1.064362	9.038800	0.000000	0.000000
3546.911656	675.435151	188.156344	0.620578	18.114790	1.064363	9.038739	0.000000	0.000000
3546.931658	675.435070	188.160015	0.620577	18.115143	1.064361	9.038916	0.000000	0.000000
3546.951660	675.435070	188.152019	0.620580	18.114374	1.064365	9.038531	0.000000	0.000000
3546.971662	675.435151	188.159561	0.620577	18.115100	1.064361	9.038894	0.000000	0.000000
3546.991664	675.435151	188.160928	0.620577	18.115231	1.064361	9.038959	0.000000	0.000000
3547.011666	675.435070	188.142749	0.620583	18.113481	1.064370	9.038086	0.000000	0.000000
3547.031668	675.435151	188.145184	0.620582	18.113716	1.064369	9.038203	0.000000	0.000000
3547.051670	675.435151	188.148700	0.620581	18.114054	1.064367	9.038372	0.000000	0.000000
3547.071672	675.435151	188.140457	0.620584	18.113261	1.064371	9.037976	0.000000	0.000000
3547.091674	675.435070	188.138785	0.620584	18.113099	1.064372	9.037896	0.000000	0.000000
3547.111676	675.435151	188.139858	0.620584	18.113203	1.064372	9.037947	0.000000	0.000000
3547.131678	675.435151	188.140469	0.620584	18.113262	1.064371	9.037977	0.000000	0.000000
3547.151680	675.435151	188.139126	0.620584	18.113132	1.064372	9.037912	0.000000	0.000000
3547.171682	675.435070	188.136509	0.620585	18.112880	1.064373	9.037786	0.000000	0.000000
3547.191684	675.435070	188.136892	0.620585	18.112917	1.064373	9.037805	0.000000	0.000000
3547.211686	675.435151	188.130316	0.620587	18.112284	1.064377	9.037489	0.000000	0.000000
3547.231688	675.435151	188.135824	0.620585	18.112814	1.064374	9.037753	0.000000	0.000000
3547.251690	675.435070	188.125992	0.620588	18.111868	1.064379	9.037281	0.000000	0.000000
3547.271692	675.435151	188.132597	0.620586	18.112504	1.064376	9.037598	0.000000	0.000000
3547.291694	675.435151	188.132347	0.620586	18.112480	1.064376	9.037586	0.000000	0.000000
3547.311696	675.435151	188.118399	0.620591	18.111137	1.064383	9.036916	0.000000	0.000000
3547.331698	675.435070	188.124329	0.620589	18.111708	1.064380	9.037201	0.000000	0.000000
3547.351700	675.435151	188.123293	0.620589	18.111608	1.064381	9.037151	0.000000	0.000000
3547.371702	675.435151	188.124597	0.620589	18.111734	1.064380	9.037214	0.000000	0.000000
3547.391704	675.435151	188.106611	0.620595	18.110002	1.064389	9.036350	0.000000	0.000000
3547.411706	675.435070	188.111304	0.620593	18.110454	1.064387	9.036575	0.000000	0.000000
3547.431708	675.435151	188.109390	0.620594	18.110270	1.064388	9.036484	0.000000	0.000000
3547.451710	675.435151	188.097468	0.620598	18.109122	1.064394	9.035911	0.000000	0.000000
3547.471712	675.435151	188.102223	0.620597	18.109579	1.064392	9.036139	0.000000	0.000000
3547.491714	675.435070	188.103367	0.620596	18.109690	1.064391	9.036194	0.000000	0.000000
3547.511716	675.435151	188.106836	0.620595	18.110024	1.064389	9.036361	0.000000	0.000000
3547.531718	675.435151	188.097565	0.620598	18.109131	1.064394	9.035916	0.000000	0.000000
3547.551720	675.435151	188.110751	0.620594	18.110401	1.064387	9.036549	0.000000	0.000000
3547.571722	675.435070	188.098667	0.620598	18.109237	1.064393	9.035968	0.000000	0.000000
3547.591724	675.435070	188.098306	0.620598	18.109202	1.064394	9.035951	0.000000	0.000000
3547.611726	675.435151	188.095114	0.620599	18.108895	1.064395	9.035798	0.000000	0.000000
3547.631728	675.435151	188.098272	0.620598	18.109199	1.064394	9.035950	0.000000	0.000000
3547.651730	675.435151	188.094762	0.620599	18.108861	1.064396	9.035781	0.000000	0.000000
3547.671732	675.435070	188.086108	0.620602	18.108028	1.064400	9.035365	0.000000	0.000000
3547.691734	675.435151	188.085838	0.620602	18.108002	1.064400	9.035352	0.000000	0.000000
3547.711736	675.435151	188.089058	0.620601	18.108312	1.064399	9.035507	0.000000	0.000000
3547.731738	675.435151	188.089649	0.620601	18.108369	1.064398	9.035535	0.000000	0.000000
3547.751740	675.435070	188.088698	0.620601	18.108277	1.064399	9.035490	0.000000	0.000000
3547.771742	675.435151	188.080728	0.620604	18.107510	1.064403	9.035107	0.000000	0.000000
3547.791744	675.435151	188.087491	0.620601	18.108161	1.064399	9.035432	0.000000	0.000000
3547.811746	675.435151	188.091865	0.620600	18.108582	1.064397	9.035642	0.000000	0.000000
3547.831748	675.435070	188.090903	0.620600	18.108490	1.064398	9.035595	0.000000	0.000000
3547.851750	675.435151	188.090567	0.620600	18.108457	1.064398	9.035579	0.000000	0.000000
3547.871752	675.435151	188.079335	0.620604	18.107376	1.064404	9.035040	0.000000	0.000000
3547.891754	675.435151	188.090155	0.620601	18.108418	1.064398	9.035560	0.000000	0.000000
3547.911756	675.435070	188.081689	0.620603	18.107603	1.064402	9.035153	0.000000	0.000000
3547.931758	675.435070	188.084858	0.620602	18.107908	1.064401	9.035305	0.000000	0.000000
3547.951760	675.435151	188.082793	0.620603	18.107709	1.064402	9.035206	0.000000	0.000000
3547.971762	675.435151	188.083531	0.620603	18.107780	1.064402	9.035241	0.000000	0.000000
3547.991764	675.435151	188.090668	0.620600	18.108467	1.064398	9.035584	0.000000	0.000000
3548.011766	675.435070	188.083137	0.620603	18.107742	1.064402	9.035222	0.000000	0.000000
3548.031768	675.435070	188.087780	0.620601	18.108189	1.064399	9.035445	0.000000	0.000000
3548.051770	675.435151	188.085308	0.620602	18.107951	1.064401	9.035327	0.000000	0.000000
3548.071772	675.435151	188.086704	0.620602	18.108085	1.064400	9.035394	0.000000	0.000000
3548.091774	675.435151	188.087337	0.620602	18.108146	1.064400	9.035424	0.000000	0.000000
3548.111776	675.435070	188.097876	0.620598	18.109161	1.064394	9.035930	0.000000	0.000000
3548.131778	675.435151	188.077262	0.620605	18.107176	1.064405	9.034940	0.000000	0.000000
3548.151780	675.435151	188.076421	0.620605	18.107095	1.064405	9.034900	0.000000	0.000000
3548.171782	675.435151	188.077155	0.620605	18.107166	1.064405	9.034935	0.000000	0.000000
3548.191784	675.435151	188.087722	0.620601	18.108183	1.064399	9.035443	0.000000	0.000000
3548.211786	675.435151	188.085131	0.620602	18.107934	1.064401	9.035318	0.000000	0.000000
3548.231788	675.435151	188.079114	0.620604	18.107355	1.064404	9.035029	0.000000	0.000000
3548.251790	675.435151	188.078076	0.620605	18.107255	1.064404	9.034979	0.000000	0.000000
3548.271792	675.435151	188.086127	0.620602	18.108030	1.064400	9.035366	0.000000	0.000000
3548.291794	675.435070	188.098151	0.620598	18.109187	1.064394	9.035944	0.000000	0.000000
3548.311796	675.435151	188.081627	0.620603	18.107597	1.064403	9.035150	0.000000	0.000000
3548.331798	675.435151	188.077797	0.620605	18.107228	1.064405	9.034966	0.000000	0.000000
3548.351800	675.435151	188.052912	0.620613	18.104832	1.064418	9.033770	0.000000	0.000000
3548.371802	675.435070	188.051145	0.620614	18.104662	1.064419	9.033686	0.000000	0.000000
3548.391804	675.435151	188.044951	0.620616	18.104066	1.064422	9.033388	0.000000	0.000000
3548.411806	675.435151	188.037668	0.620618	18.103364	1.064426	9.033038	0.000000	0.000000
3548.431808	675.435151	188.033665	0.620620	18.102979	1.064428	9.032846	0.000000	0.000000
3548.451810	675.435070	188.032872	0.620620	18.102903	1.064428	9.032808	0.000000	0.000000
3548.471812	675.435070	188.022019	0.620623	18.101858	1.064434	9.032286	0.000000	0.000000
3548.491814	675.435151	188.012562	0.620627	18.100947	1.064439	9.031832	0.000000	0.000000
3548.511816	675.435151	188.010763	0.620627	18.100774	1.064440	9.031746	0.000000	0.000000
3548.531818	675.435151	187.997249	0.620632	18.099473	1.064447	9.031097	0.000000	0.000000
3548.551820	675.435070	188.005476	0.620629	18.100265	1.064443	9.031492	0.000000	0.000000
3548.571822	675.435151	187.989606	0.620634	18.098737	1.064451	9.030729	0.000000	0.000000
3548.591824	675.435151	188.005338	0.620629	18.100252	1.064443	9.031485	0.000000	0.000000
3548.611826	675.435151	187.990225	0.620634	18.098797	1.064451	9.030759	0.000000	0.000000
3548.631828	675.435070	187.977708	0.620638	18.097592	1.064457	9.030158	0.000000	0.000000
3548.651830	675.435151	187.975577	0.620639	18.097387	1.064459	9.030055	0.000000	0.000000
3548.671832	675.435151	187.975712	0.620639	18.097400	1.064459	9.030062	0.000000	0.000000
3548.691834	675.435151	187.969684	0.620641	18.096819	1.064462	9.029772	0.000000	0.000000
3548.711836	675.435070	187.968735	0.620641	18.096728	1.064462	9.029727	0.000000	0.000000
3548.731838	675.435151	187.964449	0.620643	18.096315	1.064464	9.029521	0.000000	0.000000
3548.751840	675.435151	187.970564	0.620641	18.096904	1.064461	9.029815	0.000000	0.000000
3548.771842	675.435151	187.970548	0.620641	18.096902	1.064461	9.029814	0.000000	0.000000
3548.791844	675.435151	187.950053	0.620648	18.094929	1.064472	9.028829	0.000000	0.000000
3548.811846	675.435151	187.965911	0.620642	18.096456	1.064464	9.029591	0.000000	0.000000
3548.831848	675.435151	187.961474	0.620644	18.096029	1.064466	9.029378	0.000000	0.000000
3548.851850	675.435151	187.967687	0.620642	18.096627	1.064463	9.029676	0.000000	0.000000
3548.871852	675.435070	187.949970	0.620648	18.094921	1.064472	9.028825	0.000000	0.000000
3548.891854	675.435151	187.953777	0.620646	18.095288	1.064470	9.029008	0.000000	0.000000
3548.911856	675.435151	187.941896	0.620650	18.094144	1.064476	9.028437	0.000000	0.000000
3548.931858	675.435151	187.943734	0.620650	18.094321	1.064475	9.028526	0.000000	0.000000
3548.951860	675.435070	187.950779	0.620647	18.094999	1.064472	9.028864	0.000000	0.000000
3548.971862	675.435070	187.943524	0.620650	18.094301	1.064475	9.028516	0.000000	0.000000
3548.991864	675.435151	187.949174	0.620648	18.094845	1.064473	9.028787	0.000000	0.000000
3549.011866	675.435151	187.952865	0.620647	18.095200	1.064471	9.028964	0.000000	0.000000
3549.031868	675.435070	187.948046	0.620648	18.094736	1.064473	9.028733	0.000000	0.000000
3549.051870	675.435070	187.947052	0.620648	18.094640	1.064474	9.028685	0.000000	0.000000
3549.071872	675.435070	187.938065	0.620652	18.093775	1.064478	9.028253	0.000000	0.000000
3549.091874	675.435151	187.945963	0.620649	18.094536	1.064474	9.028633	0.000000	0.000000
3549.111876	675.435151	187.950089	0.620648	18.094933	1.064472	9.028831	0.000000	0.000000
3549.131878	675.435151	187.948247	0.620648	18.094755	1.064473	9.028742	0.000000	0.000000
3549.151880	675.435070	187.947081	0.620648	18.094643	1.064474	9.028687	0.000000	0.000000
3549.171882	675.435070	187.945096	0.620649	18.094452	1.064475	9.028591	0.000000	0.000000
3549.191884	675.435151	187.946114	0.620649	18.094550	1.064474	9.028640	0.000000	0.000000
3549.211886	675.435151	187.951415	0.620647	18.095060	1.064471	9.028895	0.000000	0.000000
3549.231888	675.435151	187.944554	0.620649	18.094400	1.064475	9.028565	0.000000	0.000000
3549.251890	675.435070	187.941504	0.620650	18.094106	1.064476	9.028419	0.000000	0.000000
3549.271892	675.435151	187.936177	0.620652	18.093593	1.064479	9.028163	0.000000	0.000000
3549.291894	675.435151	187.935033	0.620653	18.093483	1.064480	9.028108	0.000000	0.000000
3549.311896	675.435151	187.947043	0.620649	18.094639	1.064474	9.028685	0.000000	0.000000
3549.331898	675.435070	187.945576	0.620649	18.094498	1.064474	9.028614	0.000000	0.000000
3549.351900	675.435151	187.935038	0.620653	18.093484	1.064480	9.028108	0.000000	0.000000
3549.371902	675.435151	187.941756	0.620650	18.094130	1.064476	9.028431	0.000000	0.000000
3549.391904	675.435070	187.934784	0.620653	18.093459	1.064480	9.028096	0.000000	0.000000
3549.411906	675.435070	187.939306	0.620651	18.093895	1.064478	9.028313	0.000000	0.000000
3549.431908	675.435151	187.930846	0.620654	18.093080	1.064482	9.027907	0.000000	0.000000
3549.451910	675.435151	187.929050	0.620655	18.092907	1.064483	9.027820	0.000000	0.000000
3549.471912	675.435151	187.936380	0.620652	18.093613	1.064479	9.028172	0.000000	0.000000
3549.491914	675.435070	187.933245	0.620653	18.093311	1.064481	9.028022	0.000000	0.000000
3549.511916	675.435151	187.935944	0.620652	18.093571	1.064480	9.028151	0.000000	0.000000
3549.531918	675.435151	187.935765	0.620652	18.093554	1.064480	9.028143	0.000000	0.000000
3549.551920	675.435151	187.934424	0.620653	18.093425	1.064480	9.028078	0.000000	0.000000
3549.571922	675.435070	187.919026	0.620658	18.091942	1.064488	9.027339	0.000000	0.000000
3549.591924	675.435070	187.924366	0.620656	18.092456	1.064486	9.027595	0.000000	0.000000
3549.611926	675.435151	187.925990	0.620656	18.092613	1.064485	9.027673	0.000000	0.000000
3549.631928	675.435151	187.922880	0.620657	18.092313	1.064486	9.027524	0.000000	0.000000
3549.651930	675.435070	187.920627	0.620657	18.092096	1.064488	9.027416	0.000000	0.000000
3549.671932	675.435070	187.911863	0.620660	18.091253	1.064492	9.026995	0.000000	0.000000
3549.691934	675.435151	187.920420	0.620658	18.092076	1.064488	9.027406	0.000000	0.000000
3549.711936	675.435151	187.923252	0.620657	18.092349	1.064486	9.027542	0.000000	0.000000
3549.731938	675.435151	187.924491	0.620656	18.092468	1.064486	9.027601	0.000000	0.000000
3549.751940	675.435070	187.919145	0.620658	18.091954	1.064488	9.027345	0.000000	0.000000
3549.771942	675.435070	187.909845	0.620661	18.091058	1.064493	9.026898	0.000000	0.000000
3549.791944	675.435151	187.914872	0.620659	18.091542	1.064491	9.027139	0.000000	0.000000
3549.811946	675.435151	187.907835	0.620662	18.090865	1.064494	9.026801	0.000000	0.000000
3549.831948	675.435151	187.910565	0.620661	18.091128	1.064493	9.026932	0.000000	0.000000
3549.851950	675.435070	187.898836	0.620665	18.089998	1.064499	9.026369	0.000000	0.000000
3549.871952	675.435151	187.889343	0.620668	18.089084	1.064504	9.025913	0.000000	0.000000
3549.891954	675.435151	187.914370	0.620660	18.091494	1.064491	9.027115	0.000000	0.000000
3549.911956	675.435151	187.887285	0.620669	18.088886	1.064505	9.025814	0.000000	0.000000
3549.931958	675.435070	187.893920	0.620666	18.089525	1.064502	9.026133	0.000000	0.000000
3549.951960	675.435151	187.895837	0.620666	18.089710	1.064501	9.026225	0.000000	0.000000
3549.971962	675.435151	187.898096	0.620665	18.089927	1.064500	9.026333	0.000000	0.000000
3549.991964	675.435151	187.904724	0.620663	18.090565	1.064496	9.026652	0.000000	0.000000
3550.011966	675.435070	187.893308	0.620667	18.089466	1.064502	9.026103	0.000000	0.000000
3550.031968	675.435151	187.885754	0.620669	18.088739	1.064506	9.025740	0.000000	0.000000
3550.051970	675.435151	187.904029	0.620663	18.090498	1.064496	9.026618	0.000000	0.000000
3550.071972	675.435070	187.895630	0.620666	18.089690	1.064501	9.026215	0.000000	0.000000
3550.091974	675.435070	187.892874	0.620667	18.089424	1.064502	9.026082	0.000000	0.000000
3550.111976	675.435151	187.886312	0.620669	18.088793	1.064506	9.025767	0.000000	0.000000
3550.131978	675.435151	187.881720	0.620670	18.088351	1.064508	9.025547	0.000000	0.000000
3550.151980	675.435151	187.874669	0.620673	18.087672	1.064512	9.025208	0.000000	0.000000
3550.171982	675.435070	187.899222	0.620665	18.090035	1.064499	9.026387	0.000000	0.000000
3550.191984	675.435070	187.885744	0.620669	18.088738	1.064506	9.025740	0.000000	0.000000
3550.211986	675.435151	187.884643	0.620670	18.088632	1.064507	9.025687	0.000000	0.000000
3550.231988	675.435151	187.894979	0.620666	18.089627	1.064501	9.026184	0.000000	0.000000
3550.251990	675.435151	187.880595	0.620671	18.088242	1.064509	9.025493	0.000000	0.000000
3550.271992	675.435070	187.873604	0.620673	18.087569	1.064512	9.025157	0.000000	0.000000
3550.291994	675.435151	187.869937	0.620674	18.087216	1.064514	9.024981	0.000000	0.000000
3550.311996	675.435151	187.885502	0.620669	18.088715	1.064506	9.025728	0.000000	0.000000
3550.331998	675.435151	187.878305	0.620672	18.088022	1.064510	9.025383	0.000000	0.000000
3550.352000	675.435151	187.872678	0.620674	18.087480	1.064513	9.025112	0.000000	0.000000
3550.372002	675.435070	187.875951	0.620672	18.087795	1.064511	9.025270	0.000000	0.000000
3550.392004	675.435070	187.870104	0.620674	18.087232	1.064514	9.024989	0.000000	0.000000
3550.412006	675.435151	187.856364	0.620679	18.085909	1.064522	9.024329	0.000000	0.000000
3550.432008	675.435151	187.873353	0.620673	18.087545	1.064513	9.025145	0.000000	0.000000
3550.452010	675.435151	187.873703	0.620673	18.087579	1.064512	9.025162	0.000000	0.000000
3550.472012	675.435070	187.855260	0.620679	18.085803	1.064522	9.024276	0.000000	0.000000
3550.492014	675.435070	187.870219	0.620674	18.087243	1.064514	9.024994	0.000000	0.000000
3550.512016	675.435151	187.857643	0.620679	18.086033	1.064521	9.024390	0.000000	0.000000
3550.532018	675.435151	187.855835	0.620679	18.085858	1.064522	9.024303	0.000000	0.000000
3550.552020	675.435070	187.852871	0.620680	18.085573	1.064523	9.024161	0.000000	0.000000
3550.572022	675.435070	187.868009	0.620675	18.087030	1.064515	9.024888	0.000000	0.000000
3550.592024	675.435070	187.861254	0.620677	18.086380	1.064519	9.024564	0.000000	0.000000
3550.612026	675.435151	187.861267	0.620677	18.086381	1.064519	9.024564	0.000000	0.000000
3550.632028	675.435151	187.855791	0.620679	18.085854	1.064522	9.024301	0.000000	0.000000
3550.652030	675.435151	187.858258	0.620678	18.086092	1.064521	9.024420	0.000000	0.000000
3550.672032	675.435070	187.855680	0.620679	18.085844	1.064522	9.024296	0.000000	0.000000
3550.692034	675.435070	187.856754	0.620679	18.085947	1.064521	9.024347	0.000000	0.000000
3550.712036	675.435151	187.850336	0.620681	18.085329	1.064525	9.024039	0.000000	0.000000
3550.732038	675.435151	187.853714	0.620680	18.085654	1.064523	9.024201	0.000000	0.000000
3550.752040	675.435151	187.846926	0.620682	18.085001	1.064527	9.023875	0.000000	0.000000
3550.772042	675.435070	187.837506	0.620685	18.084094	1.064531	9.023423	0.000000	0.000000
3550.792044	675.435151	187.845395	0.620683	18.084853	1.064527	9.023802	0.000000	0.000000
3550.812046	675.435151	187.839082	0.620685	18.084246	1.064531	9.023498	0.000000	0.000000
3550.832048	675.435151	187.840008	0.620684	18.084335	1.064530	9.023543	0.000000	0.000000
3550.852050	675.435070	187.824784	0.620690	18.082869	1.064538	9.022812	0.000000	0.000000
3550.872052	675.435151	187.813980	0.620693	18.081829	1.064544	9.022293	0.000000	0.000000
3550.892054	675.435151	187.820340	0.620691	18.082441	1.064541	9.022598	0.000000	0.000000
3550.912056	675.435151	187.811398	0.620694	18.081580	1.064545	9.022169	0.000000	0.000000
3550.932058	675.435070	187.807595	0.620695	18.081214	1.064547	9.021986	0.000000	0.000000
3550.952060	675.435070	187.809203	0.620695	18.081369	1.064546	9.022063	0.000000	0.000000
3550.972062	675.435151	187.808322	0.620695	18.081284	1.064547	9.022021	0.000000	0.000000
3550.992064	675.435151	187.807060	0.620696	18.081163	1.064548	9.021960	0.000000	0.000000
3551.012066	675.435151	187.803603	0.620697	18.080830	1.064549	9.021794	0.000000	0.000000
3551.032068	675.435070	187.801214	0.620697	18.080600	1.064551	9.021679	0.000000	0.000000
3551.052070	675.435070	187.794734	0.620700	18.079976	1.064554	9.021368	0.000000	0.000000
3551.072072	675.435070	187.798980	0.620698	18.080385	1.064552	9.021572	0.000000	0.000000
3551.092074	675.435151	187.786110	0.620703	18.079146	1.064559	9.020954	0.000000	0.000000
3551.112076	675.435151	187.790817	0.620701	18.079599	1.064556	9.021180	0.000000	0.000000
3551.132078	675.435151	187.774645	0.620706	18.078042	1.064565	9.020403	0.000000	0.000000
3551.152080	675.435070	187.787517	0.620702	18.079281	1.064558	9.021021	0.000000	0.000000
3551.172082	675.435151	187.778340	0.620705	18.078398	1.064563	9.020580	0.000000	0.000000
3551.192084	675.435151	187.767104	0.620709	18.077316	1.064569	9.020041	0.000000	0.000000
3551.212086	675.435151	187.767735	0.620709	18.077377	1.064568	9.020071	0.000000	0.000000
3551.232088	675.435070	187.765467	0.620709	18.077158	1.064570	9.019962	0.000000	0.000000
3551.252090	675.435151	187.761124	0.620711	18.076740	1.064572	9.019753	0.000000	0.000000
3551.272092	675.435151	187.764285	0.620710	18.077044	1.064570	9.019905	0.000000	0.000000
3551.292094	675.435151	187.754146	0.620713	18.076068	1.064576	9.019418	0.000000	0.000000
3551.312096	675.435070	187.750278	0.620715	18.075696	1.064578	9.019232	0.000000	0.000000
3551.332098	675.435070	187.756956	0.620712	18.076339	1.064574	9.019553	0.000000	0.000000
3551.352100	675.435151	187.765328	0.620710	18.077145	1.064570	9.019955	0.000000	0.000000
3551.372102	675.435151	187.753709	0.620713	18.076026	1.064576	9.019397	0.000000	0.000000
3551.392104	675.435151	187.749708	0.620715	18.075641	1.064578	9.019205	0.000000	0.000000
3551.412106	675.435070	187.743754	0.620717	18.075068	1.064581	9.018919	0.000000	0.000000
3551.432108	675.435070	187.727610	0.620722	18.073514	1.064590	9.018143	0.000000	0.000000
3551.452110	675.435151	187.726871	0.620722	18.073442	1.064590	9.018108	0.000000	0.000000
3551.472112	675.435151	187.725046	0.620723	18.073267	1.064591	9.018020	0.000000	0.000000
3551.492114	675.435070	187.710779	0.620728	18.071893	1.064598	9.017335	0.000000	0.000000
3551.512116	675.435070	187.705641	0.620729	18.071398	1.064601	9.017088	0.000000	0.000000
3551.532118	675.435151	187.707011	0.620729	18.071530	1.064601	9.017154	0.000000	0.000000
3551.552120	675.435151	187.702336	0.620731	18.071080	1.064603	9.016929	0.000000	0.000000
3551.572122	675.435151	187.708150	0.620729	18.071640	1.064600	9.017209	0.000000	0.000000
3551.592124	675.435070	187.695628	0.620733	18.070434	1.064606	9.016607	0.000000	0.000000
3551.612126	675.435151	187.705031	0.620730	18.071340	1.064602	9.017059	0.000000	0.000000
3551.632128	675.435151	187.706649	0.620729	18.071496	1.064601	9.017137	0.000000	0.000000
3551.652130	675.435151	187.687794	0.620736	18.069680	1.064611	9.016231	0.000000	0.000000
3551.672132	675.435070	187.687851	0.620735	18.069686	1.064611	9.016233	0.000000	0.000000
3551.692134	675.435151	187.684440	0.620737	18.069357	1.064612	9.016070	0.000000	0.000000
3551.712136	675.435151	187.695975	0.620733	18.070468	1.064606	9.016624	0.000000	0.000000
3551.732138	675.435151	187.686991	0.620736	18.069603	1.064611	9.016192	0.000000	0.000000
3551.752140	675.435070	187.692636	0.620734	18.070146	1.064608	9.016463	0.000000	0.000000
3551.772142	675.435070	187.692054	0.620734	18.070090	1.064608	9.016435	0.000000	0.000000
3551.792144	675.435151	187.669147	0.620742	18.067885	1.064621	9.015335	0.000000	0.000000
3551.812146	675.435151	187.665189	0.620743	18.067504	1.064623	9.015145	0.000000	0.000000
3551.832148	675.435151	187.673054	0.620741	18.068261	1.064618	9.015523	0.000000	0.000000
3551.852150	675.435070	187.683130	0.620737	18.069231	1.064613	9.016007	0.000000	0.000000
3551.872152	675.435151	187.674456	0.620740	18.068396	1.064618	9.015590	0.000000	0.000000
3551.892154	675.435151	187.671897	0.620741	18.068150	1.064619	9.015467	0.000000	0.000000
3551.912156	675.435151	187.657630	0.620746	18.066776	1.064627	9.014782	0.000000	0.000000
3551.932158	675.435070	187.658282	0.620745	18.066839	1.064626	9.014813	0.000000	0.000000
3551.952160	675.435070	187.640379	0.620751	18.065115	1.064636	9.013953	0.000000	0.000000
3551.972162	675.435070	187.634272	0.620753	18.064527	1.064639	9.013660	0.000000	0.000000
3551.992164	675.435151	187.633203	0.620754	18.064425	1.064640	9.013608	0.000000	0.000000
3552.012166	675.435151	187.633411	0.620754	18.064445	1.064639	9.013618	0.000000	0.000000
3552.032168	675.435151	187.633440	0.620754	18.064447	1.064639	9.013620	0.000000	0.000000
3552.052170	675.435070	187.628637	0.620755	18.063985	1.064642	9.013389	0.000000	0.000000
3552.072172	675.435151	187.622613	0.620757	18.063405	1.064645	9.013100	0.000000	0.000000
3552.092174	675.435151	187.624463	0.620757	18.063583	1.064644	9.013188	0.000000	0.000000
[truncated: 1,002 more rows]
