# Supplementary material for: Stress relaxation in the presence of sudden strain bursts: Methodology and stress relaxation data of microcast aluminium microwires
Source: Data Brief. 2018 Nov 14;21:2134–41. doi: 10.1016/j.dib.2018.11.047 (PMC6265499; doi:10.1016/j.dib.2018.11.047)
Supplement: Supplementary file 2 — Supplementary material [file mmc2.zip › Data in brief/As-cast/Al4N/Al_100_r_3/Stress relax txt files/Al_100_r_3_Relaxcycle0023.txt]

Time[s]	Motordispl[�m]	Force[mN]	EngStrain	EngStress[MPa]	Shearstrain	Shearstress [MPa]
3667.096673	703.904501	205.005481	0.643743	19.736944	1.100787	9.848146	0.000000	0.000000
3667.116675	703.910711	205.005072	0.643750	19.736905	1.100797	9.848126	0.000000	0.000000
3667.136677	703.914986	205.014580	0.643751	19.737820	1.100799	9.848583	0.000000	0.000000
3667.156679	703.915148	205.022144	0.643748	19.738548	1.100795	9.848946	0.000000	0.000000
3667.176681	703.915067	205.011551	0.643752	19.737528	1.100800	9.848437	0.000000	0.000000
3667.196683	703.915148	205.012688	0.643752	19.737638	1.100800	9.848492	0.000000	0.000000
3667.216685	703.915067	205.023904	0.643748	19.738718	1.100794	9.849031	0.000000	0.000000
3667.236687	703.915067	205.017147	0.643750	19.738067	1.100797	9.848706	0.000000	0.000000
3667.256689	703.915148	204.998362	0.643756	19.736259	1.100807	9.847804	0.000000	0.000000
3667.276691	703.915148	204.995848	0.643757	19.736017	1.100809	9.847683	0.000000	0.000000
3667.296693	703.915228	204.987901	0.643760	19.735252	1.100813	9.847301	0.000000	0.000000
3667.316695	703.915228	204.985228	0.643761	19.734994	1.100814	9.847173	0.000000	0.000000
3667.336697	703.915309	204.978627	0.643763	19.734359	1.100818	9.846856	0.000000	0.000000
3667.356699	703.915309	204.970413	0.643766	19.733568	1.100822	9.846461	0.000000	0.000000
3667.376701	703.915390	204.973922	0.643765	19.733906	1.100821	9.846630	0.000000	0.000000
3667.396703	703.915309	204.961942	0.643769	19.732752	1.100827	9.846054	0.000000	0.000000
3667.416705	703.915309	204.955992	0.643771	19.732179	1.100830	9.845768	0.000000	0.000000
3667.436707	703.915390	204.961800	0.643769	19.732739	1.100827	9.846047	0.000000	0.000000
3667.456709	703.915390	204.944470	0.643775	19.731070	1.100836	9.845215	0.000000	0.000000
3667.476711	703.915470	204.942440	0.643775	19.730875	1.100837	9.845117	0.000000	0.000000
3667.496713	703.915390	204.923858	0.643782	19.729086	1.100847	9.844225	0.000000	0.000000
3667.516715	703.915390	204.924483	0.643781	19.729146	1.100847	9.844255	0.000000	0.000000
3667.536717	703.915470	204.925081	0.643781	19.729204	1.100846	9.844283	0.000000	0.000000
3667.556719	703.915470	204.914353	0.643785	19.728171	1.100852	9.843768	0.000000	0.000000
3667.576721	703.915470	204.912230	0.643786	19.727966	1.100853	9.843666	0.000000	0.000000
3667.596723	703.915551	204.911399	0.643786	19.727886	1.100854	9.843626	0.000000	0.000000
3667.616725	703.915470	204.886548	0.643794	19.725494	1.100867	9.842432	0.000000	0.000000
3667.636727	703.915470	204.897462	0.643791	19.726544	1.100861	9.842957	0.000000	0.000000
3667.656729	703.915470	204.898130	0.643790	19.726609	1.100861	9.842989	0.000000	0.000000
3667.676731	703.915470	204.881531	0.643796	19.725011	1.100869	9.842191	0.000000	0.000000
3667.696733	703.915551	204.881835	0.643796	19.725040	1.100869	9.842206	0.000000	0.000000
3667.716735	703.915470	204.867007	0.643801	19.723612	1.100877	9.841494	0.000000	0.000000
3667.736737	703.915470	204.857074	0.643804	19.722656	1.100882	9.841016	0.000000	0.000000
3667.756739	703.915470	204.849126	0.643807	19.721891	1.100886	9.840635	0.000000	0.000000
3667.776741	703.915470	204.835520	0.643811	19.720581	1.100894	9.839981	0.000000	0.000000
3667.796743	703.915551	204.826892	0.643814	19.719750	1.100898	9.839566	0.000000	0.000000
3667.816745	703.915551	204.811134	0.643820	19.718233	1.100907	9.838809	0.000000	0.000000
3667.836747	703.915551	204.828147	0.643814	19.719871	1.100898	9.839627	0.000000	0.000000
3667.856749	703.915470	204.805337	0.643821	19.717675	1.100909	9.838531	0.000000	0.000000
3667.876751	703.915551	204.804230	0.643822	19.717569	1.100910	9.838478	0.000000	0.000000
3667.916755	703.915551	204.790827	0.643826	19.716278	1.100917	9.837834	0.000000	0.000000
3667.916755	703.915551	204.792726	0.643826	19.716461	1.100916	9.837925	0.000000	0.000000
3667.936757	703.915551	204.767708	0.643834	19.714052	1.100929	9.836723	0.000000	0.000000
3667.956759	703.915551	204.773872	0.643832	19.714646	1.100926	9.837019	0.000000	0.000000
3667.976761	703.915551	204.769083	0.643834	19.714185	1.100929	9.836789	0.000000	0.000000
3667.996763	703.915551	204.775354	0.643832	19.714789	1.100925	9.837091	0.000000	0.000000
3668.016765	703.915551	204.748576	0.643841	19.712211	1.100940	9.835804	0.000000	0.000000
3668.036767	703.915551	204.742334	0.643843	19.711610	1.100943	9.835504	0.000000	0.000000
3668.056769	703.915551	204.746193	0.643841	19.711981	1.100941	9.835690	0.000000	0.000000
3668.076771	703.915551	204.734726	0.643845	19.710877	1.100947	9.835139	0.000000	0.000000
3668.096773	703.915551	204.717774	0.643851	19.709245	1.100956	9.834325	0.000000	0.000000
3668.116775	703.915551	204.723016	0.643849	19.709750	1.100953	9.834576	0.000000	0.000000
3668.136777	703.915551	204.705877	0.643855	19.708100	1.100962	9.833753	0.000000	0.000000
3668.156779	703.915551	204.691917	0.643860	19.706756	1.100969	9.833082	0.000000	0.000000
3668.176781	703.915551	204.681558	0.643863	19.705758	1.100975	9.832585	0.000000	0.000000
3668.196783	703.915551	204.612999	0.643886	19.699158	1.101011	9.829291	0.000000	0.000000
3668.216785	703.915551	204.565331	0.643902	19.694568	1.101036	9.827001	0.000000	0.000000
3668.236787	703.915551	204.524531	0.643916	19.690640	1.101058	9.825041	0.000000	0.000000
3668.256789	703.915551	204.497769	0.643925	19.688064	1.101072	9.823756	0.000000	0.000000
3668.276791	703.915551	204.480800	0.643930	19.686430	1.101081	9.822941	0.000000	0.000000
3668.296793	703.915551	204.489948	0.643927	19.687311	1.101076	9.823380	0.000000	0.000000
3668.316795	703.915551	204.479526	0.643931	19.686308	1.101081	9.822880	0.000000	0.000000
3668.336797	703.915551	204.470082	0.643934	19.685398	1.101086	9.822426	0.000000	0.000000
3668.356799	703.915551	204.465185	0.643936	19.684927	1.101089	9.822191	0.000000	0.000000
3668.376801	703.915551	204.473296	0.643933	19.685708	1.101085	9.822580	0.000000	0.000000
3668.396803	703.915551	204.465618	0.643936	19.684969	1.101089	9.822211	0.000000	0.000000
3668.416805	703.915551	204.477830	0.643931	19.686144	1.101082	9.822798	0.000000	0.000000
3668.436807	703.915551	204.451372	0.643940	19.683597	1.101096	9.821527	0.000000	0.000000
3668.456809	703.915551	204.447241	0.643942	19.683199	1.101098	9.821329	0.000000	0.000000
3668.476811	703.915551	204.437708	0.643945	19.682282	1.101103	9.820871	0.000000	0.000000
3668.496813	703.915551	204.429712	0.643948	19.681512	1.101107	9.820487	0.000000	0.000000
3668.516815	703.915551	204.425976	0.643949	19.681152	1.101109	9.820307	0.000000	0.000000
3668.556819	703.915551	204.418882	0.643951	19.680469	1.101113	9.819966	0.000000	0.000000
3668.556819	703.915551	204.408222	0.643955	19.679443	1.101119	9.819454	0.000000	0.000000
3668.576821	703.915470	204.411172	0.643954	19.679727	1.101117	9.819596	0.000000	0.000000
3668.596823	703.915551	204.405064	0.643956	19.679139	1.101120	9.819303	0.000000	0.000000
3668.616825	703.915551	204.399359	0.643958	19.678590	1.101123	9.819028	0.000000	0.000000
3668.636827	703.915551	204.395568	0.643959	19.678225	1.101125	9.818846	0.000000	0.000000
3668.656829	703.915551	204.386802	0.643962	19.677381	1.101130	9.818425	0.000000	0.000000
3668.676831	703.915551	204.388147	0.643962	19.677510	1.101129	9.818490	0.000000	0.000000
3668.696833	703.915551	204.375495	0.643966	19.676292	1.101136	9.817882	0.000000	0.000000
3668.716835	703.915551	204.380372	0.643964	19.676762	1.101133	9.818116	0.000000	0.000000
3668.736837	703.915551	204.364918	0.643969	19.675274	1.101142	9.817374	0.000000	0.000000
3668.776841	703.915551	204.364913	0.643969	19.675273	1.101142	9.817374	0.000000	0.000000
3668.776841	703.915551	204.357615	0.643972	19.674571	1.101145	9.817023	0.000000	0.000000
3668.796843	703.915551	204.339709	0.643978	19.672847	1.101155	9.816163	0.000000	0.000000
3668.816845	703.915551	204.337402	0.643979	19.672625	1.101156	9.816052	0.000000	0.000000
3668.836847	703.915551	204.338061	0.643978	19.672688	1.101156	9.816084	0.000000	0.000000
3668.856849	703.915551	204.311713	0.643987	19.670151	1.101170	9.814818	0.000000	0.000000
3668.876851	703.915551	204.314968	0.643986	19.670465	1.101168	9.814974	0.000000	0.000000
3668.896853	703.915551	204.290154	0.643994	19.668076	1.101181	9.813782	0.000000	0.000000
3668.916855	703.915551	204.289937	0.643994	19.668055	1.101181	9.813772	0.000000	0.000000
3668.936857	703.915551	204.282164	0.643997	19.667307	1.101185	9.813399	0.000000	0.000000
3668.956859	703.915551	204.278320	0.643998	19.666937	1.101187	9.813214	0.000000	0.000000
3668.976861	703.915551	204.276769	0.643999	19.666787	1.101188	9.813139	0.000000	0.000000
3668.996863	703.915551	204.261424	0.644004	19.665310	1.101196	9.812402	0.000000	0.000000
3669.016865	703.915551	204.255348	0.644006	19.664725	1.101199	9.812110	0.000000	0.000000
3669.036867	703.915551	204.243287	0.644010	19.663564	1.101206	9.811531	0.000000	0.000000
3669.056869	703.915551	204.250795	0.644008	19.664287	1.101202	9.811892	0.000000	0.000000
3669.076871	703.915551	204.240634	0.644011	19.663308	1.101207	9.811404	0.000000	0.000000
3669.096873	703.915551	204.238426	0.644012	19.663096	1.101208	9.811297	0.000000	0.000000
3669.116875	703.915551	204.229515	0.644015	19.662238	1.101213	9.810869	0.000000	0.000000
3669.136877	703.915551	204.220715	0.644018	19.661391	1.101218	9.810447	0.000000	0.000000
3669.156879	703.915551	204.221994	0.644017	19.661514	1.101217	9.810508	0.000000	0.000000
3669.196883	703.915551	204.194027	0.644027	19.658821	1.101232	9.809165	0.000000	0.000000
3669.196883	703.915551	204.214819	0.644020	19.660823	1.101221	9.810163	0.000000	0.000000
3669.216885	703.915551	204.191189	0.644028	19.658548	1.101233	9.809028	0.000000	0.000000
3669.236887	703.915551	204.194145	0.644027	19.658833	1.101232	9.809170	0.000000	0.000000
3669.256889	703.915551	204.174893	0.644033	19.656979	1.101242	9.808245	0.000000	0.000000
3669.276891	703.915551	204.171251	0.644034	19.656628	1.101244	9.808071	0.000000	0.000000
3669.296893	703.915551	204.168270	0.644035	19.656341	1.101245	9.807927	0.000000	0.000000
3669.316895	703.915551	204.170457	0.644035	19.656552	1.101244	9.808032	0.000000	0.000000
3669.336897	703.915551	204.162044	0.644037	19.655742	1.101248	9.807628	0.000000	0.000000
3669.356899	703.915551	204.155086	0.644040	19.655072	1.101252	9.807294	0.000000	0.000000
3669.376901	703.915551	204.146506	0.644043	19.654246	1.101257	9.806882	0.000000	0.000000
3669.396903	703.915551	204.140032	0.644045	19.653623	1.101260	9.806571	0.000000	0.000000
3669.416905	703.915551	204.146987	0.644042	19.654292	1.101256	9.806905	0.000000	0.000000
3669.436907	703.915551	204.137022	0.644046	19.653333	1.101262	9.806426	0.000000	0.000000
3669.456909	703.915551	204.134726	0.644047	19.653112	1.101263	9.806316	0.000000	0.000000
3669.476911	703.915551	204.119220	0.644052	19.651619	1.101271	9.805571	0.000000	0.000000
3669.496913	703.915551	204.126529	0.644049	19.652323	1.101267	9.805922	0.000000	0.000000
3669.516915	703.915551	204.118918	0.644052	19.651590	1.101271	9.805556	0.000000	0.000000
3669.536917	703.915551	204.108799	0.644055	19.650616	1.101276	9.805070	0.000000	0.000000
3669.556919	703.915551	204.106429	0.644056	19.650388	1.101278	9.804957	0.000000	0.000000
3669.576921	703.915551	204.106083	0.644056	19.650354	1.101278	9.804940	0.000000	0.000000
3669.596923	703.915551	204.092505	0.644061	19.649047	1.101285	9.804288	0.000000	0.000000
3669.616925	703.915551	204.102387	0.644057	19.649999	1.101280	9.804762	0.000000	0.000000
3669.636927	703.915551	204.092391	0.644061	19.649036	1.101285	9.804282	0.000000	0.000000
3669.656929	703.915470	204.083858	0.644064	19.648215	1.101289	9.803872	0.000000	0.000000
3669.676931	703.915551	204.094367	0.644060	19.649226	1.101284	9.804377	0.000000	0.000000
3669.696933	703.915551	204.084993	0.644063	19.648324	1.101289	9.803927	0.000000	0.000000
3669.716935	703.915551	204.070821	0.644068	19.646959	1.101296	9.803246	0.000000	0.000000
3669.736937	703.915551	204.083895	0.644064	19.648218	1.101290	9.803874	0.000000	0.000000
3669.756939	703.915551	204.064570	0.644070	19.646358	1.101300	9.802946	0.000000	0.000000
3669.776941	703.915551	204.063761	0.644070	19.646280	1.101300	9.802907	0.000000	0.000000
3669.796943	703.915551	204.079050	0.644065	19.647752	1.101292	9.803641	0.000000	0.000000
3669.816945	703.915551	204.058496	0.644072	19.645773	1.101303	9.802654	0.000000	0.000000
3669.836947	703.915551	204.061778	0.644071	19.646089	1.101301	9.802812	0.000000	0.000000
3669.856949	703.915551	204.042578	0.644077	19.644240	1.101311	9.801889	0.000000	0.000000
3669.876951	703.915551	204.037797	0.644079	19.643780	1.101314	9.801660	0.000000	0.000000
3669.896953	703.915551	204.038030	0.644079	19.643803	1.101314	9.801671	0.000000	0.000000
3669.916955	703.915551	204.036559	0.644079	19.643661	1.101315	9.801600	0.000000	0.000000
3669.936957	703.915551	204.042395	0.644078	19.644223	1.101311	9.801880	0.000000	0.000000
3669.956959	703.915551	204.033212	0.644081	19.643339	1.101316	9.801439	0.000000	0.000000
3669.976961	703.915551	204.014226	0.644087	19.641511	1.101326	9.800527	0.000000	0.000000
3669.996963	703.915551	204.015631	0.644086	19.641646	1.101326	9.800595	0.000000	0.000000
3670.016965	703.915551	204.017117	0.644086	19.641789	1.101325	9.800666	0.000000	0.000000
3670.036967	703.915551	204.009297	0.644089	19.641036	1.101329	9.800290	0.000000	0.000000
3670.056969	703.915551	204.013887	0.644087	19.641478	1.101326	9.800511	0.000000	0.000000
3670.076971	703.915551	204.003270	0.644091	19.640456	1.101332	9.800001	0.000000	0.000000
3670.096973	703.915551	204.004467	0.644090	19.640571	1.101331	9.800058	0.000000	0.000000
3670.116975	703.915551	203.996309	0.644093	19.639786	1.101336	9.799667	0.000000	0.000000
3670.136977	703.915551	203.986641	0.644096	19.638855	1.101341	9.799202	0.000000	0.000000
3670.156979	703.915551	203.992429	0.644094	19.639412	1.101338	9.799480	0.000000	0.000000
3670.176981	703.915551	203.994097	0.644094	19.639573	1.101337	9.799560	0.000000	0.000000
3670.196983	703.915551	203.992013	0.644094	19.639372	1.101338	9.799460	0.000000	0.000000
3670.216985	703.915551	203.981874	0.644098	19.638396	1.101343	9.798973	0.000000	0.000000
3670.236987	703.915551	203.978684	0.644099	19.638089	1.101345	9.798820	0.000000	0.000000
3670.256989	703.915551	203.981781	0.644098	19.638387	1.101343	9.798969	0.000000	0.000000
3670.276991	703.915551	203.966095	0.644103	19.636877	1.101352	9.798215	0.000000	0.000000
3670.296993	703.915551	203.968291	0.644102	19.637088	1.101350	9.798321	0.000000	0.000000
3670.316995	703.915551	203.955975	0.644107	19.635903	1.101357	9.797729	0.000000	0.000000
3670.336997	703.915470	203.952599	0.644108	19.635578	1.101359	9.797567	0.000000	0.000000
3670.356999	703.915551	203.946310	0.644110	19.634972	1.101362	9.797265	0.000000	0.000000
3670.377001	703.915551	203.942886	0.644111	19.634643	1.101364	9.797100	0.000000	0.000000
3670.397003	703.915551	203.944608	0.644110	19.634808	1.101363	9.797183	0.000000	0.000000
3670.417005	703.915551	203.952310	0.644108	19.635550	1.101359	9.797553	0.000000	0.000000
3670.437007	703.915551	203.941422	0.644111	19.634502	1.101365	9.797030	0.000000	0.000000
3670.457009	703.915551	203.932308	0.644114	19.633624	1.101369	9.796592	0.000000	0.000000
3670.477011	703.915551	203.931365	0.644115	19.633533	1.101370	9.796547	0.000000	0.000000
3670.497013	703.915551	203.935529	0.644113	19.633934	1.101368	9.796747	0.000000	0.000000
3670.517015	703.915551	203.929274	0.644115	19.633332	1.101371	9.796446	0.000000	0.000000
3670.537017	703.915551	203.905807	0.644123	19.631073	1.101383	9.795319	0.000000	0.000000
3670.557019	703.915551	203.913380	0.644121	19.631802	1.101379	9.795683	0.000000	0.000000
3670.577021	703.915551	203.888670	0.644129	19.629423	1.101392	9.794496	0.000000	0.000000
3670.597023	703.915551	203.900565	0.644125	19.630568	1.101386	9.795067	0.000000	0.000000
3670.617025	703.915551	203.887880	0.644129	19.629347	1.101393	9.794458	0.000000	0.000000
3670.637027	703.915551	203.881763	0.644131	19.628758	1.101396	9.794164	0.000000	0.000000
3670.657029	703.915551	203.869301	0.644136	19.627558	1.101403	9.793565	0.000000	0.000000
3670.697033	703.915551	203.872356	0.644135	19.627852	1.101401	9.793712	0.000000	0.000000
3670.697033	703.915551	203.880359	0.644132	19.628623	1.101397	9.794097	0.000000	0.000000
3670.717035	703.915551	203.869427	0.644136	19.627570	1.101403	9.793571	0.000000	0.000000
3670.737037	703.915551	203.863009	0.644138	19.626952	1.101406	9.793263	0.000000	0.000000
3670.757039	703.915551	203.866257	0.644137	19.627265	1.101404	9.793419	0.000000	0.000000
3670.777041	703.915551	203.857336	0.644140	19.626406	1.101409	9.792990	0.000000	0.000000
3670.797043	703.915551	203.862277	0.644138	19.626882	1.101406	9.793228	0.000000	0.000000
3670.817045	703.915551	203.852243	0.644141	19.625916	1.101412	9.792746	0.000000	0.000000
3670.837047	703.915551	203.832826	0.644148	19.624046	1.101422	9.791813	0.000000	0.000000
3670.857049	703.915551	203.829533	0.644149	19.623729	1.101424	9.791655	0.000000	0.000000
3670.877051	703.915551	203.839468	0.644146	19.624686	1.101418	9.792132	0.000000	0.000000
3670.897053	703.915551	203.830741	0.644149	19.623846	1.101423	9.791713	0.000000	0.000000
3670.917055	703.915551	203.825706	0.644150	19.623361	1.101426	9.791471	0.000000	0.000000
3670.937057	703.915551	203.819186	0.644152	19.622733	1.101429	9.791158	0.000000	0.000000
3670.957059	703.915551	203.816244	0.644153	19.622450	1.101431	9.791017	0.000000	0.000000
3670.977061	703.915551	203.810395	0.644155	19.621887	1.101434	9.790736	0.000000	0.000000
3670.997063	703.915551	203.805557	0.644157	19.621421	1.101436	9.790503	0.000000	0.000000
3671.017065	703.915551	203.800744	0.644159	19.620958	1.101439	9.790272	0.000000	0.000000
3671.037067	703.915551	203.800860	0.644159	19.620969	1.101439	9.790277	0.000000	0.000000
3671.057069	703.915551	203.795686	0.644160	19.620471	1.101441	9.790029	0.000000	0.000000
3671.077071	703.915551	203.781126	0.644165	19.619069	1.101449	9.789329	0.000000	0.000000
3671.097073	703.915551	203.791364	0.644162	19.620055	1.101444	9.789821	0.000000	0.000000
3671.117075	703.915551	203.790012	0.644162	19.619925	1.101444	9.789756	0.000000	0.000000
3671.137077	703.915551	203.773646	0.644168	19.618349	1.101453	9.788970	0.000000	0.000000
3671.157079	703.915551	203.784195	0.644164	19.619365	1.101447	9.789477	0.000000	0.000000
3671.177081	703.915551	203.771998	0.644168	19.618190	1.101454	9.788891	0.000000	0.000000
3671.197083	703.915551	203.776652	0.644167	19.618638	1.101451	9.789115	0.000000	0.000000
3671.217085	703.915551	203.771319	0.644168	19.618125	1.101454	9.788858	0.000000	0.000000
3671.237087	703.915551	203.771500	0.644168	19.618142	1.101454	9.788867	0.000000	0.000000
3671.257089	703.915551	203.754690	0.644174	19.616524	1.101463	9.788060	0.000000	0.000000
3671.277091	703.915551	203.751910	0.644175	19.616256	1.101464	9.787926	0.000000	0.000000
3671.297093	703.915551	203.743210	0.644178	19.615419	1.101469	9.787508	0.000000	0.000000
3671.337097	703.915551	203.732339	0.644182	19.614372	1.101475	9.786986	0.000000	0.000000
3671.337097	703.915551	203.736620	0.644180	19.614784	1.101473	9.787192	0.000000	0.000000
3671.357099	703.915551	203.739938	0.644179	19.615104	1.101471	9.787351	0.000000	0.000000
3671.377101	703.915551	203.720150	0.644186	19.613199	1.101481	9.786400	0.000000	0.000000
3671.397103	703.915551	203.718027	0.644186	19.612994	1.101482	9.786298	0.000000	0.000000
3671.417105	703.915551	203.717562	0.644186	19.612949	1.101483	9.786276	0.000000	0.000000
3671.437107	703.915551	203.709316	0.644189	19.612155	1.101487	9.785880	0.000000	0.000000
3671.457109	703.915551	203.708472	0.644190	19.612074	1.101487	9.785839	0.000000	0.000000
3671.477111	703.915551	203.694945	0.644194	19.610772	1.101494	9.785189	0.000000	0.000000
3671.497113	703.915551	203.687592	0.644197	19.610064	1.101498	9.784836	0.000000	0.000000
3671.517115	703.915551	203.683619	0.644198	19.609682	1.101500	9.784645	0.000000	0.000000
3671.537117	703.915551	203.686168	0.644197	19.609927	1.101499	9.784768	0.000000	0.000000
3671.557119	703.915551	203.689647	0.644196	19.610262	1.101497	9.784935	0.000000	0.000000
3671.577121	703.915551	203.680299	0.644199	19.609362	1.101502	9.784486	0.000000	0.000000
3671.597123	703.915551	203.678939	0.644199	19.609231	1.101503	9.784421	0.000000	0.000000
3671.617125	703.915551	203.672318	0.644202	19.608594	1.101506	9.784103	0.000000	0.000000
3671.637127	703.915551	203.656571	0.644207	19.607077	1.101515	9.783346	0.000000	0.000000
3671.657129	703.915551	203.659737	0.644206	19.607382	1.101513	9.783498	0.000000	0.000000
3671.677131	703.915551	203.634030	0.644215	19.604907	1.101527	9.782263	0.000000	0.000000
3671.697133	703.915551	203.644137	0.644211	19.605880	1.101521	9.782749	0.000000	0.000000
3671.717135	703.915551	203.622762	0.644218	19.603822	1.101532	9.781722	0.000000	0.000000
3671.737137	703.915551	203.613438	0.644221	19.602925	1.101537	9.781274	0.000000	0.000000
3671.757139	703.915551	203.622479	0.644218	19.603795	1.101533	9.781708	0.000000	0.000000
3671.777141	703.915551	203.610562	0.644222	19.602648	1.101539	9.781136	0.000000	0.000000
3671.797143	703.915551	203.617187	0.644220	19.603286	1.101535	9.781454	0.000000	0.000000
3671.817145	703.915551	203.598324	0.644227	19.601470	1.101545	9.780548	0.000000	0.000000
3671.837147	703.915551	203.578240	0.644233	19.599536	1.101556	9.779583	0.000000	0.000000
3671.857149	703.915551	203.582653	0.644232	19.599961	1.101554	9.779795	0.000000	0.000000
3671.877151	703.915551	203.577253	0.644234	19.599441	1.101556	9.779536	0.000000	0.000000
3671.897153	703.915551	203.579978	0.644233	19.599703	1.101555	9.779667	0.000000	0.000000
3671.917155	703.915551	203.572785	0.644235	19.599011	1.101559	9.779321	0.000000	0.000000
3671.937157	703.915551	203.576693	0.644234	19.599387	1.101557	9.779509	0.000000	0.000000
3671.957159	703.915551	203.559530	0.644240	19.597735	1.101566	9.778684	0.000000	0.000000
3671.977161	703.915551	203.557922	0.644240	19.597580	1.101567	9.778607	0.000000	0.000000
3671.997163	703.915551	203.544238	0.644245	19.596263	1.101574	9.777950	0.000000	0.000000
3672.017165	703.915551	203.534823	0.644248	19.595356	1.101579	9.777497	0.000000	0.000000
3672.037167	703.915551	203.530460	0.644249	19.594936	1.101581	9.777288	0.000000	0.000000
3672.057169	703.915551	203.526470	0.644251	19.594552	1.101583	9.777096	0.000000	0.000000
3672.077171	703.915551	203.539225	0.644246	19.595780	1.101576	9.777709	0.000000	0.000000
3672.097173	703.915551	203.517352	0.644254	19.593674	1.101588	9.776658	0.000000	0.000000
3672.117175	703.915551	203.516775	0.644254	19.593619	1.101588	9.776630	0.000000	0.000000
3672.137177	703.915551	203.494150	0.644261	19.591440	1.101600	9.775544	0.000000	0.000000
3672.157179	703.915551	203.491759	0.644262	19.591210	1.101601	9.775429	0.000000	0.000000
3672.177181	703.915551	203.473339	0.644268	19.589437	1.101611	9.774544	0.000000	0.000000
3672.197183	703.915551	203.457197	0.644274	19.587883	1.101620	9.773768	0.000000	0.000000
3672.217185	703.915551	203.471264	0.644269	19.589237	1.101612	9.774444	0.000000	0.000000
3672.237187	703.915551	203.458503	0.644273	19.588008	1.101619	9.773831	0.000000	0.000000
3672.257189	703.915551	203.450633	0.644276	19.587251	1.101623	9.773453	0.000000	0.000000
3672.277191	703.915551	203.453523	0.644275	19.587529	1.101622	9.773592	0.000000	0.000000
3672.297193	703.915551	203.447554	0.644277	19.586954	1.101625	9.773305	0.000000	0.000000
3672.317195	703.915551	203.441307	0.644279	19.586353	1.101628	9.773005	0.000000	0.000000
3672.337197	703.915551	203.432548	0.644282	19.585510	1.101633	9.772584	0.000000	0.000000
3672.357199	703.915551	203.426252	0.644284	19.584903	1.101636	9.772282	0.000000	0.000000
3672.377201	703.915551	203.414143	0.644288	19.583738	1.101642	9.771700	0.000000	0.000000
3672.397203	703.915551	203.419950	0.644286	19.584297	1.101639	9.771979	0.000000	0.000000
3672.417205	703.915551	203.410798	0.644289	19.583416	1.101644	9.771539	0.000000	0.000000
3672.437207	703.915551	203.411677	0.644289	19.583500	1.101644	9.771582	0.000000	0.000000
3672.457209	703.915551	203.400031	0.644293	19.582379	1.101650	9.771022	0.000000	0.000000
3672.477211	703.915551	203.412278	0.644289	19.583558	1.101643	9.771611	0.000000	0.000000
3672.497213	703.915551	203.404139	0.644292	19.582775	1.101648	9.771220	0.000000	0.000000
3672.517215	703.915551	203.411827	0.644289	19.583515	1.101644	9.771589	0.000000	0.000000
3672.537217	703.915551	203.398858	0.644293	19.582266	1.101650	9.770966	0.000000	0.000000
3672.557219	703.915551	203.385606	0.644298	19.580990	1.101657	9.770329	0.000000	0.000000
3672.577221	703.915551	203.382225	0.644299	19.580665	1.101659	9.770167	0.000000	0.000000
3672.597223	703.915551	203.383932	0.644298	19.580829	1.101658	9.770249	0.000000	0.000000
3672.617225	703.915551	203.372344	0.644302	19.579713	1.101664	9.769692	0.000000	0.000000
3672.637227	703.915551	203.350923	0.644310	19.577651	1.101676	9.768663	0.000000	0.000000
3672.657229	703.915551	203.358898	0.644307	19.578419	1.101671	9.769046	0.000000	0.000000
3672.677231	703.915551	203.362519	0.644306	19.578768	1.101670	9.769220	0.000000	0.000000
3672.697233	703.915551	203.336369	0.644314	19.576250	1.101683	9.767964	0.000000	0.000000
3672.717235	703.915551	203.329796	0.644317	19.575617	1.101687	9.767648	0.000000	0.000000
3672.737237	703.915551	203.344252	0.644312	19.577009	1.101679	9.768343	0.000000	0.000000
3672.757239	703.915551	203.333150	0.644315	19.575940	1.101685	9.767809	0.000000	0.000000
3672.777241	703.915551	203.324855	0.644318	19.575141	1.101689	9.767411	0.000000	0.000000
3672.797243	703.915551	203.314134	0.644322	19.574109	1.101695	9.766896	0.000000	0.000000
3672.817245	703.915551	203.306463	0.644324	19.573371	1.101699	9.766527	0.000000	0.000000
3672.837247	703.915551	203.317169	0.644321	19.574401	1.101693	9.767042	0.000000	0.000000
3672.857249	703.915551	203.314575	0.644322	19.574152	1.101695	9.766917	0.000000	0.000000
3672.877251	703.915551	203.300877	0.644326	19.572833	1.101702	9.766259	0.000000	0.000000
3672.897253	703.915551	203.303278	0.644325	19.573064	1.101701	9.766374	0.000000	0.000000
3672.917255	703.915551	203.298919	0.644327	19.572644	1.101703	9.766165	0.000000	0.000000
3672.937257	703.915551	203.298876	0.644327	19.572640	1.101703	9.766163	0.000000	0.000000
3672.957259	703.915551	203.302098	0.644326	19.572951	1.101701	9.766318	0.000000	0.000000
3672.977261	703.915551	203.293917	0.644329	19.572163	1.101706	9.765925	0.000000	0.000000
3672.997263	703.915551	203.288911	0.644330	19.571681	1.101708	9.765684	0.000000	0.000000
3673.017265	703.915551	203.287125	0.644331	19.571509	1.101709	9.765598	0.000000	0.000000
3673.037267	703.915551	203.285212	0.644332	19.571325	1.101710	9.765507	0.000000	0.000000
3673.057269	703.915551	203.277932	0.644334	19.570624	1.101714	9.765157	0.000000	0.000000
3673.077271	703.915551	203.274161	0.644335	19.570261	1.101716	9.764976	0.000000	0.000000
3673.097273	703.915551	203.276144	0.644335	19.570452	1.101715	9.765071	0.000000	0.000000
3673.117275	703.915551	203.269710	0.644337	19.569832	1.101718	9.764762	0.000000	0.000000
3673.137277	703.915551	203.269239	0.644337	19.569787	1.101719	9.764739	0.000000	0.000000
3673.157279	703.915551	203.263100	0.644339	19.569196	1.101722	9.764444	0.000000	0.000000
3673.177281	703.915551	203.261103	0.644340	19.569004	1.101723	9.764348	0.000000	0.000000
3673.197283	703.915551	203.264983	0.644338	19.569377	1.101721	9.764535	0.000000	0.000000
3673.217285	703.915551	203.252352	0.644343	19.568161	1.101728	9.763928	0.000000	0.000000
3673.237287	703.915551	203.254436	0.644342	19.568362	1.101726	9.764028	0.000000	0.000000
3673.257289	703.915551	203.259896	0.644340	19.568888	1.101724	9.764290	0.000000	0.000000
3673.277291	703.915551	203.257511	0.644341	19.568658	1.101725	9.764176	0.000000	0.000000
3673.297293	703.915551	203.235333	0.644348	19.566523	1.101737	9.763110	0.000000	0.000000
3673.317295	703.915551	203.244982	0.644345	19.567452	1.101731	9.763574	0.000000	0.000000
3673.337297	703.915551	203.253917	0.644342	19.568312	1.101727	9.764003	0.000000	0.000000
3673.357299	703.915551	203.244794	0.644345	19.567434	1.101732	9.763565	0.000000	0.000000
3673.377301	703.915551	203.247761	0.644344	19.567719	1.101730	9.763707	0.000000	0.000000
3673.397303	703.915551	203.232461	0.644349	19.566246	1.101738	9.762972	0.000000	0.000000
3673.417305	703.915551	203.245907	0.644345	19.567541	1.101731	9.763618	0.000000	0.000000
3673.437307	703.915551	203.249712	0.644343	19.567907	1.101729	9.763801	0.000000	0.000000
3673.457309	703.915551	203.228156	0.644351	19.565832	1.101740	9.762766	0.000000	0.000000
3673.477311	703.915551	203.240253	0.644347	19.566996	1.101734	9.763347	0.000000	0.000000
3673.497313	703.915551	203.228107	0.644351	19.565827	1.101740	9.762763	0.000000	0.000000
3673.517315	703.915551	203.235388	0.644348	19.566528	1.101736	9.763113	0.000000	0.000000
3673.537317	703.915551	203.217754	0.644354	19.564830	1.101746	9.762266	0.000000	0.000000
3673.557319	703.915551	203.213274	0.644356	19.564399	1.101748	9.762051	0.000000	0.000000
3673.577321	703.915551	203.194650	0.644362	19.562606	1.101758	9.761156	0.000000	0.000000
3673.597323	703.915551	203.206130	0.644358	19.563711	1.101752	9.761708	0.000000	0.000000
3673.617325	703.915551	203.200624	0.644360	19.563181	1.101755	9.761443	0.000000	0.000000
3673.637327	703.915551	203.196673	0.644361	19.562801	1.101757	9.761253	0.000000	0.000000
3673.657329	703.915551	203.208047	0.644357	19.563896	1.101751	9.761800	0.000000	0.000000
3673.677331	703.915551	203.191835	0.644363	19.562335	1.101759	9.761021	0.000000	0.000000
3673.697333	703.915551	203.186740	0.644365	19.561844	1.101762	9.760776	0.000000	0.000000
3673.717335	703.915551	203.186367	0.644365	19.561809	1.101762	9.760758	0.000000	0.000000
3673.737337	703.915551	203.196240	0.644361	19.562759	1.101757	9.761232	0.000000	0.000000
3673.757339	703.915551	203.186491	0.644365	19.561820	1.101762	9.760764	0.000000	0.000000
3673.777341	703.915551	203.185073	0.644365	19.561684	1.101763	9.760696	0.000000	0.000000
3673.797343	703.915551	203.173244	0.644369	19.560545	1.101769	9.760128	0.000000	0.000000
3673.817345	703.915551	203.172652	0.644369	19.560488	1.101770	9.760099	0.000000	0.000000
3673.837347	703.915551	203.172692	0.644369	19.560492	1.101770	9.760101	0.000000	0.000000
3673.857349	703.915551	203.167591	0.644371	19.560001	1.101772	9.759856	0.000000	0.000000
3673.897353	703.915551	203.172646	0.644369	19.560488	1.101770	9.760099	0.000000	0.000000
3673.897353	703.915551	203.159000	0.644374	19.559174	1.101777	9.759444	0.000000	0.000000
3673.917355	703.915551	203.160839	0.644373	19.559351	1.101776	9.759532	0.000000	0.000000
3673.937357	703.915551	203.165314	0.644372	19.559782	1.101773	9.759747	0.000000	0.000000
3673.957359	703.915551	203.165739	0.644372	19.559823	1.101773	9.759767	0.000000	0.000000
3673.977361	703.915551	203.164332	0.644372	19.559687	1.101774	9.759700	0.000000	0.000000
3673.997363	703.915551	203.157838	0.644374	19.559062	1.101777	9.759388	0.000000	0.000000
3674.017365	703.915551	203.161712	0.644373	19.559435	1.101775	9.759574	0.000000	0.000000
3674.037367	703.915551	203.144713	0.644379	19.557798	1.101784	9.758757	0.000000	0.000000
3674.057369	703.915551	203.130069	0.644384	19.556388	1.101792	9.758054	0.000000	0.000000
3674.077371	703.915551	203.136027	0.644382	19.556962	1.101789	9.758340	0.000000	0.000000
3674.097373	703.915551	203.127731	0.644384	19.556163	1.101793	9.757941	0.000000	0.000000
3674.117375	703.915551	203.128614	0.644384	19.556248	1.101793	9.757984	0.000000	0.000000
3674.137377	703.915551	203.135084	0.644382	19.556871	1.101789	9.758295	0.000000	0.000000
3674.157379	703.915551	203.128469	0.644384	19.556234	1.101793	9.757977	0.000000	0.000000
3674.177381	703.915551	203.132649	0.644383	19.556637	1.101791	9.758178	0.000000	0.000000
3674.197383	703.915551	203.132036	0.644383	19.556578	1.101791	9.758148	0.000000	0.000000
3674.217385	703.915551	203.128493	0.644384	19.556237	1.101793	9.757978	0.000000	0.000000
3674.237387	703.915551	203.114275	0.644389	19.554868	1.101800	9.757295	0.000000	0.000000
3674.257389	703.915551	203.105210	0.644392	19.553995	1.101805	9.756860	0.000000	0.000000
3674.277391	703.915551	203.107260	0.644391	19.554192	1.101804	9.756958	0.000000	0.000000
3674.297393	703.915551	203.114254	0.644389	19.554866	1.101800	9.757294	0.000000	0.000000
3674.317395	703.915551	203.114240	0.644389	19.554864	1.101800	9.757293	0.000000	0.000000
3674.337397	703.915551	203.112245	0.644390	19.554672	1.101801	9.757197	0.000000	0.000000
3674.357399	703.915551	203.098966	0.644394	19.553394	1.101808	9.756560	0.000000	0.000000
3674.377401	703.915551	203.103277	0.644393	19.553809	1.101806	9.756767	0.000000	0.000000
3674.397403	703.915551	203.104904	0.644392	19.553966	1.101805	9.756845	0.000000	0.000000
3674.417405	703.915551	203.103104	0.644393	19.553792	1.101806	9.756758	0.000000	0.000000
3674.437407	703.915551	203.098200	0.644394	19.553320	1.101809	9.756523	0.000000	0.000000
3674.457409	703.915551	203.088710	0.644397	19.552407	1.101814	9.756067	0.000000	0.000000
3674.477411	703.915551	203.095378	0.644395	19.553049	1.101810	9.756387	0.000000	0.000000
3674.497413	703.915551	203.090771	0.644397	19.552605	1.101813	9.756166	0.000000	0.000000
3674.517415	703.915551	203.085532	0.644399	19.552101	1.101815	9.755914	0.000000	0.000000
3674.537417	703.915551	203.079482	0.644401	19.551518	1.101819	9.755624	0.000000	0.000000
3674.557419	703.915551	203.081558	0.644400	19.551718	1.101817	9.755723	0.000000	0.000000
3674.577421	703.915551	203.073402	0.644403	19.550933	1.101822	9.755332	0.000000	0.000000
3674.597423	703.915551	203.074549	0.644402	19.551043	1.101821	9.755387	0.000000	0.000000
3674.617425	703.915551	203.076343	0.644402	19.551216	1.101820	9.755473	0.000000	0.000000
3674.637427	703.915551	203.059573	0.644407	19.549601	1.101829	9.754667	0.000000	0.000000
3674.657429	703.915551	203.061379	0.644407	19.549775	1.101828	9.754754	0.000000	0.000000
3674.677431	703.915551	203.054279	0.644409	19.549092	1.101832	9.754413	0.000000	0.000000
3674.697433	703.915551	203.065989	0.644405	19.550219	1.101826	9.754975	0.000000	0.000000
3674.717435	703.915551	203.059410	0.644407	19.549586	1.101829	9.754659	0.000000	0.000000
3674.737437	703.915551	203.064672	0.644406	19.550092	1.101826	9.754912	0.000000	0.000000
3674.757439	703.915551	203.080919	0.644400	19.551656	1.101818	9.755693	0.000000	0.000000
3674.777441	703.915551	203.072291	0.644403	19.550826	1.101822	9.755278	0.000000	0.000000
3674.797443	703.915551	203.067912	0.644404	19.550404	1.101825	9.755068	0.000000	0.000000
3674.817445	703.915551	203.063236	0.644406	19.549954	1.101827	9.754843	0.000000	0.000000
3674.837447	703.915551	203.064795	0.644406	19.550104	1.101826	9.754918	0.000000	0.000000
3674.857449	703.915551	203.056909	0.644408	19.549345	1.101830	9.754539	0.000000	0.000000
3674.877451	703.915551	203.079496	0.644401	19.551519	1.101819	9.755624	0.000000	0.000000
3674.897453	703.915551	203.063015	0.644406	19.549933	1.101827	9.754833	0.000000	0.000000
3674.917455	703.915551	203.049951	0.644410	19.548675	1.101834	9.754205	0.000000	0.000000
3674.937457	703.915551	203.040947	0.644414	19.547808	1.101839	9.753772	0.000000	0.000000
3674.957459	703.915551	203.040797	0.644414	19.547794	1.101839	9.753765	0.000000	0.000000
3674.977461	703.915551	203.038623	0.644414	19.547584	1.101840	9.753661	0.000000	0.000000
3674.997463	703.915551	203.021434	0.644420	19.545930	1.101849	9.752835	0.000000	0.000000
3675.017465	703.915551	203.033588	0.644416	19.547100	1.101843	9.753419	0.000000	0.000000
3675.037467	703.915551	203.032904	0.644416	19.547034	1.101843	9.753386	0.000000	0.000000
3675.057469	703.915551	203.032404	0.644416	19.546986	1.101843	9.753362	0.000000	0.000000
3675.077471	703.915551	203.017198	0.644421	19.545522	1.101851	9.752632	0.000000	0.000000
3675.097473	703.915551	203.015334	0.644422	19.545342	1.101852	9.752542	0.000000	0.000000
3675.117475	703.915551	203.000810	0.644427	19.543944	1.101860	9.751844	0.000000	0.000000
3675.137477	703.915551	203.005595	0.644425	19.544405	1.101858	9.752074	0.000000	0.000000
3675.157479	703.915551	203.016502	0.644422	19.545455	1.101852	9.752598	0.000000	0.000000
3675.177481	703.915551	203.015606	0.644422	19.545368	1.101852	9.752555	0.000000	0.000000
3675.197483	703.915551	203.003430	0.644426	19.544196	1.101859	9.751970	0.000000	0.000000
3675.217485	703.915551	203.007251	0.644425	19.544564	1.101857	9.752154	0.000000	0.000000
3675.237487	703.915551	203.006399	0.644425	19.544482	1.101857	9.752113	0.000000	0.000000
3675.257489	703.915551	202.986221	0.644432	19.542539	1.101868	9.751143	0.000000	0.000000
3675.277491	703.915551	202.996097	0.644429	19.543490	1.101863	9.751618	0.000000	0.000000
3675.297493	703.915551	203.000875	0.644427	19.543950	1.101860	9.751847	0.000000	0.000000
3675.317495	703.915551	202.991709	0.644430	19.543068	1.101865	9.751407	0.000000	0.000000
3675.337497	703.915551	202.984883	0.644432	19.542411	1.101868	9.751079	0.000000	0.000000
3675.357499	703.915551	202.984654	0.644432	19.542389	1.101869	9.751068	0.000000	0.000000
3675.377501	703.915551	202.997740	0.644428	19.543648	1.101862	9.751697	0.000000	0.000000
3675.397503	703.915551	202.985239	0.644432	19.542445	1.101868	9.751096	0.000000	0.000000
3675.417505	703.915551	202.985006	0.644432	19.542422	1.101868	9.751085	0.000000	0.000000
3675.437507	703.915551	202.964651	0.644439	19.540463	1.101879	9.750107	0.000000	0.000000
3675.457509	703.915551	202.965110	0.644439	19.540507	1.101879	9.750129	0.000000	0.000000
3675.477511	703.915551	202.970902	0.644437	19.541065	1.101876	9.750408	0.000000	0.000000
3675.497513	703.915551	202.977092	0.644435	19.541661	1.101873	9.750705	0.000000	0.000000
3675.517515	703.915551	202.958927	0.644441	19.539912	1.101882	9.749832	0.000000	0.000000
3675.537517	703.915551	202.967475	0.644438	19.540735	1.101878	9.750243	0.000000	0.000000
3675.557519	703.915551	202.961878	0.644440	19.540196	1.101881	9.749974	0.000000	0.000000
3675.577521	703.915551	202.970072	0.644437	19.540985	1.101876	9.750368	0.000000	0.000000
3675.597523	703.915551	202.965447	0.644439	19.540539	1.101879	9.750146	0.000000	0.000000
3675.617525	703.915551	202.967570	0.644438	19.540744	1.101878	9.750248	0.000000	0.000000
3675.637527	703.915551	202.961474	0.644440	19.540157	1.101881	9.749955	0.000000	0.000000
3675.657529	703.915551	202.950046	0.644444	19.539057	1.101887	9.749406	0.000000	0.000000
3675.677531	703.915551	202.959114	0.644441	19.539930	1.101882	9.749841	0.000000	0.000000
3675.697533	703.915551	202.946906	0.644445	19.538754	1.101888	9.749255	0.000000	0.000000
3675.717535	703.915551	202.954563	0.644443	19.539492	1.101884	9.749623	0.000000	0.000000
3675.737537	703.915551	202.957813	0.644441	19.539804	1.101883	9.749779	0.000000	0.000000
3675.757539	703.915551	202.954628	0.644442	19.539498	1.101884	9.749626	0.000000	0.000000
3675.777541	703.915551	202.959361	0.644441	19.539953	1.101882	9.749853	0.000000	0.000000
3675.797543	703.915551	202.967478	0.644438	19.540735	1.101878	9.750243	0.000000	0.000000
3675.817545	703.915551	202.947118	0.644445	19.538775	1.101888	9.749265	0.000000	0.000000
3675.837547	703.915551	202.948116	0.644445	19.538871	1.101888	9.749313	0.000000	0.000000
3675.857549	703.915551	202.945976	0.644445	19.538665	1.101889	9.749210	0.000000	0.000000
3675.877551	703.915551	202.946381	0.644445	19.538704	1.101889	9.749230	0.000000	0.000000
3675.897553	703.915551	202.945844	0.644445	19.538652	1.101889	9.749204	0.000000	0.000000
3675.917555	703.915551	202.938790	0.644448	19.537973	1.101893	9.748865	0.000000	0.000000
3675.937557	703.915551	202.935316	0.644449	19.537638	1.101895	9.748698	0.000000	0.000000
3675.957559	703.915551	202.929937	0.644451	19.537121	1.101897	9.748440	0.000000	0.000000
3675.977561	703.915551	202.923351	0.644453	19.536487	1.101901	9.748123	0.000000	0.000000
3675.997563	703.915551	202.928181	0.644451	19.536952	1.101898	9.748355	0.000000	0.000000
3676.017565	703.915551	202.919892	0.644454	19.536154	1.101903	9.747957	0.000000	0.000000
3676.037567	703.915551	202.922874	0.644453	19.536441	1.101901	9.748100	0.000000	0.000000
3676.057569	703.915551	202.925391	0.644452	19.536683	1.101900	9.748221	0.000000	0.000000
3676.077571	703.915551	202.918270	0.644455	19.535997	1.101903	9.747879	0.000000	0.000000
3676.097573	703.915551	202.931543	0.644450	19.537275	1.101897	9.748517	0.000000	0.000000
3676.117575	703.915551	202.925948	0.644452	19.536737	1.101899	9.748248	0.000000	0.000000
3676.137577	703.915551	202.909446	0.644458	19.535148	1.101908	9.747455	0.000000	0.000000
3676.157579	703.915551	202.915237	0.644456	19.535705	1.101905	9.747734	0.000000	0.000000
3676.177581	703.915551	202.903031	0.644460	19.534530	1.101912	9.747147	0.000000	0.000000
3676.197583	703.915551	202.914262	0.644456	19.535612	1.101906	9.747687	0.000000	0.000000
3676.217585	703.915551	202.890331	0.644464	19.533308	1.101918	9.746537	0.000000	0.000000
3676.237587	703.915551	202.896685	0.644462	19.533919	1.101915	9.746842	0.000000	0.000000
3676.257589	703.915551	202.904091	0.644459	19.534632	1.101911	9.747198	0.000000	0.000000
3676.277591	703.915551	202.895308	0.644462	19.533787	1.101916	9.746776	0.000000	0.000000
3676.297593	703.915551	202.900264	0.644461	19.534264	1.101913	9.747014	0.000000	0.000000
3676.317595	703.915551	202.908392	0.644458	19.535046	1.101909	9.747405	0.000000	0.000000
3676.337597	703.915551	202.893374	0.644463	19.533601	1.101917	9.746683	0.000000	0.000000
3676.357599	703.915551	202.884486	0.644466	19.532745	1.101921	9.746256	0.000000	0.000000
3676.377601	703.915551	202.900999	0.644460	19.534335	1.101913	9.747050	0.000000	0.000000
3676.397603	703.915551	202.887962	0.644465	19.533080	1.101919	9.746423	0.000000	0.000000
3676.417605	703.915551	202.893811	0.644463	19.533643	1.101916	9.746704	0.000000	0.000000
3676.437607	703.915551	202.895149	0.644462	19.533771	1.101916	9.746769	0.000000	0.000000
3676.457609	703.915551	202.894854	0.644463	19.533743	1.101916	9.746754	0.000000	0.000000
3676.477611	703.915551	202.891979	0.644463	19.533466	1.101917	9.746616	0.000000	0.000000
3676.497613	703.915551	202.893358	0.644463	19.533599	1.101917	9.746682	0.000000	0.000000
3676.517615	703.915551	202.885257	0.644466	19.532819	1.101921	9.746293	0.000000	0.000000
3676.537617	703.915551	202.890562	0.644464	19.533330	1.101918	9.746548	0.000000	0.000000
3676.557619	703.915551	202.882189	0.644467	19.532524	1.101922	9.746146	0.000000	0.000000
3676.577621	703.915551	202.886313	0.644465	19.532921	1.101920	9.746344	0.000000	0.000000
3676.597623	703.915551	202.873281	0.644470	19.531666	1.101927	9.745718	0.000000	0.000000
3676.617625	703.915551	202.884963	0.644466	19.532791	1.101921	9.746279	0.000000	0.000000
3676.637627	703.915551	202.881805	0.644467	19.532487	1.101923	9.746128	0.000000	0.000000
3676.657629	703.915551	202.871574	0.644470	19.531502	1.101928	9.745636	0.000000	0.000000
3676.677631	703.915551	202.879582	0.644468	19.532273	1.101924	9.746021	0.000000	0.000000
3676.697633	703.915551	202.862541	0.644473	19.530632	1.101933	9.745202	0.000000	0.000000
3676.717635	703.915551	202.863511	0.644473	19.530725	1.101932	9.745249	0.000000	0.000000
3676.737637	703.915551	202.861389	0.644474	19.530521	1.101933	9.745147	0.000000	0.000000
3676.757639	703.915551	202.864411	0.644473	19.530812	1.101932	9.745292	0.000000	0.000000
3676.777641	703.915551	202.852857	0.644477	19.529700	1.101938	9.744737	0.000000	0.000000
3676.797643	703.915551	202.863055	0.644473	19.530682	1.101933	9.745227	0.000000	0.000000
3676.817645	703.915551	202.864711	0.644473	19.530841	1.101932	9.745306	0.000000	0.000000
3676.837647	703.915551	202.860346	0.644474	19.530421	1.101934	9.745097	0.000000	0.000000
3676.857649	703.915551	202.855957	0.644476	19.529998	1.101936	9.744886	0.000000	0.000000
3676.877651	703.915551	202.856068	0.644476	19.530009	1.101936	9.744891	0.000000	0.000000
3676.897653	703.915551	202.855080	0.644476	19.529914	1.101937	9.744844	0.000000	0.000000
3676.917655	703.915551	202.843291	0.644480	19.528779	1.101943	9.744277	0.000000	0.000000
3676.937657	703.915551	202.849310	0.644478	19.529358	1.101940	9.744566	0.000000	0.000000
3676.957659	703.915551	202.847135	0.644479	19.529149	1.101941	9.744462	0.000000	0.000000
3676.977661	703.915551	202.848329	0.644478	19.529264	1.101940	9.744519	0.000000	0.000000
3676.997663	703.915551	202.853130	0.644477	19.529726	1.101938	9.744750	0.000000	0.000000
3677.017665	703.915551	202.839629	0.644481	19.528426	1.101945	9.744101	0.000000	0.000000
3677.037667	703.915551	202.839917	0.644481	19.528454	1.101945	9.744115	0.000000	0.000000
3677.057669	703.915551	202.836497	0.644482	19.528125	1.101947	9.743951	0.000000	0.000000
3677.077671	703.915551	202.842330	0.644480	19.528686	1.101943	9.744231	0.000000	0.000000
3677.097673	703.915551	202.837347	0.644482	19.528207	1.101946	9.743992	0.000000	0.000000
3677.117675	703.915551	202.832154	0.644484	19.527707	1.101949	9.743742	0.000000	0.000000
3677.137677	703.915551	202.827287	0.644485	19.527238	1.101951	9.743509	0.000000	0.000000
3677.157679	703.915551	202.838348	0.644481	19.528303	1.101946	9.744040	0.000000	0.000000
3677.177681	703.915551	202.839875	0.644481	19.528450	1.101945	9.744113	0.000000	0.000000
3677.197683	703.915551	202.835432	0.644482	19.528022	1.101947	9.743900	0.000000	0.000000
3677.217685	703.915551	202.834247	0.644483	19.527908	1.101948	9.743843	0.000000	0.000000
3677.237687	703.915551	202.828376	0.644485	19.527343	1.101951	9.743561	0.000000	0.000000
3677.257689	703.915551	202.823163	0.644487	19.526841	1.101954	9.743310	0.000000	0.000000
3677.277691	703.915551	202.825658	0.644486	19.527081	1.101952	9.743430	0.000000	0.000000
3677.297693	703.915551	202.821142	0.644487	19.526646	1.101955	9.743213	0.000000	0.000000
3677.317695	703.915551	202.822068	0.644487	19.526736	1.101954	9.743258	0.000000	0.000000
3677.337697	703.915551	202.826093	0.644486	19.527123	1.101952	9.743451	0.000000	0.000000
3677.357699	703.915551	202.830493	0.644484	19.527547	1.101950	9.743663	0.000000	0.000000
3677.377701	703.915551	202.814846	0.644489	19.526040	1.101958	9.742911	0.000000	0.000000
3677.397703	703.915551	202.834535	0.644483	19.527936	1.101948	9.743857	0.000000	0.000000
3677.417705	703.915551	202.827069	0.644485	19.527217	1.101952	9.743498	0.000000	0.000000
3677.437707	703.915551	202.823509	0.644486	19.526874	1.101953	9.743327	0.000000	0.000000
3677.457709	703.915551	202.840983	0.644481	19.528557	1.101944	9.744166	0.000000	0.000000
3677.477711	703.915551	202.837722	0.644482	19.528243	1.101946	9.744010	0.000000	0.000000
3677.497713	703.915551	202.824752	0.644486	19.526994	1.101953	9.743387	0.000000	0.000000
3677.517715	703.915551	202.823047	0.644487	19.526830	1.101954	9.743305	0.000000	0.000000
3677.537717	703.915551	202.824549	0.644486	19.526974	1.101953	9.743377	0.000000	0.000000
3677.557719	703.915551	202.816842	0.644489	19.526232	1.101957	9.743007	0.000000	0.000000
3677.577721	703.915551	202.834139	0.644483	19.527898	1.101948	9.743838	0.000000	0.000000
3677.597723	703.915551	202.817051	0.644489	19.526253	1.101957	9.743017	0.000000	0.000000
3677.617725	703.915551	202.835109	0.644483	19.527991	1.101947	9.743884	0.000000	0.000000
3677.637727	703.915551	202.835756	0.644482	19.528053	1.101947	9.743915	0.000000	0.000000
3677.657729	703.915551	202.835774	0.644482	19.528055	1.101947	9.743916	0.000000	0.000000
3677.677731	703.915551	202.827891	0.644485	19.527296	1.101951	9.743538	0.000000	0.000000
3677.697733	703.915551	202.824452	0.644486	19.526965	1.101953	9.743372	0.000000	0.000000
3677.717735	703.915551	202.821595	0.644487	19.526690	1.101954	9.743235	0.000000	0.000000
3677.737737	703.915551	202.833786	0.644483	19.527864	1.101948	9.743821	0.000000	0.000000
3677.757739	703.915551	202.831828	0.644484	19.527675	1.101949	9.743727	0.000000	0.000000
3677.777741	703.915551	202.831475	0.644484	19.527641	1.101949	9.743710	0.000000	0.000000
3677.797743	703.915551	202.818466	0.644488	19.526389	1.101956	9.743085	0.000000	0.000000
3677.817745	703.915551	202.811238	0.644491	19.525693	1.101960	9.742738	0.000000	0.000000
3677.837747	703.915551	202.813436	0.644490	19.525905	1.101959	9.742843	0.000000	0.000000
3677.857749	703.915551	202.809761	0.644491	19.525551	1.101961	9.742667	0.000000	0.000000
3677.877751	703.915551	202.809870	0.644491	19.525561	1.101961	9.742672	0.000000	0.000000
3677.897753	703.915551	202.819761	0.644488	19.526513	1.101955	9.743147	0.000000	0.000000
3677.917755	703.915551	202.806760	0.644492	19.525262	1.101962	9.742522	0.000000	0.000000
3677.937757	703.915551	202.825063	0.644486	19.527024	1.101953	9.743402	0.000000	0.000000
3677.957759	703.915551	202.801215	0.644494	19.524728	1.101965	9.742256	0.000000	0.000000
3677.977761	703.915551	202.797729	0.644495	19.524392	1.101967	9.742089	0.000000	0.000000
3677.997763	703.915551	202.803893	0.644493	19.524986	1.101964	9.742385	0.000000	0.000000
3678.017765	703.915551	202.808553	0.644491	19.525434	1.101961	9.742609	0.000000	0.000000
3678.037767	703.915551	202.801303	0.644494	19.524736	1.101965	9.742260	0.000000	0.000000
3678.057769	703.915551	202.799995	0.644494	19.524611	1.101966	9.742197	0.000000	0.000000
3678.077771	703.915551	202.801895	0.644494	19.524793	1.101965	9.742289	0.000000	0.000000
3678.097773	703.915551	202.803081	0.644493	19.524908	1.101964	9.742346	0.000000	0.000000
3678.117775	703.915551	202.785127	0.644499	19.523179	1.101974	9.741483	0.000000	0.000000
3678.137777	703.915551	202.798180	0.644495	19.524436	1.101967	9.742110	0.000000	0.000000
3678.157779	703.915551	202.795722	0.644496	19.524199	1.101968	9.741992	0.000000	0.000000
3678.177781	703.915551	202.798613	0.644495	19.524477	1.101967	9.742131	0.000000	0.000000
3678.197783	703.915551	202.792172	0.644497	19.523857	1.101970	9.741822	0.000000	0.000000
3678.217785	703.915551	202.784672	0.644500	19.523135	1.101974	9.741461	0.000000	0.000000
3678.237787	703.915551	202.788149	0.644498	19.523470	1.101972	9.741628	0.000000	0.000000
3678.257789	703.915551	202.784344	0.644500	19.523104	1.101974	9.741446	0.000000	0.000000
3678.277791	703.915551	202.789385	0.644498	19.523589	1.101971	9.741688	0.000000	0.000000
3678.297793	703.915551	202.785109	0.644499	19.523177	1.101974	9.741482	0.000000	0.000000
3678.317795	703.915551	202.781504	0.644501	19.522830	1.101976	9.741309	0.000000	0.000000
3678.337797	703.915551	202.781973	0.644500	19.522875	1.101975	9.741332	0.000000	0.000000
3678.357799	703.915551	202.781229	0.644501	19.522804	1.101976	9.741296	0.000000	0.000000
3678.377801	703.915551	202.787463	0.644499	19.523404	1.101972	9.741595	0.000000	0.000000
3678.397803	703.915551	202.779696	0.644501	19.522656	1.101976	9.741222	0.000000	0.000000
3678.417805	703.915551	202.776810	0.644502	19.522378	1.101978	9.741084	0.000000	0.000000
3678.437807	703.915551	202.780479	0.644501	19.522732	1.101976	9.741260	0.000000	0.000000
3678.457809	703.915551	202.777809	0.644502	19.522475	1.101977	9.741132	0.000000	0.000000
3678.477811	703.915551	202.773752	0.644503	19.522084	1.101980	9.740937	0.000000	0.000000
3678.497813	703.915551	202.794781	0.644496	19.524108	1.101969	9.741947	0.000000	0.000000
3678.517815	703.915551	202.777863	0.644502	19.522480	1.101977	9.741134	0.000000	0.000000
3678.537817	703.915551	202.764110	0.644506	19.521156	1.101985	9.740474	0.000000	0.000000
3678.557819	703.915551	202.778218	0.644502	19.522514	1.101977	9.741151	0.000000	0.000000
3678.577821	703.915551	202.771027	0.644504	19.521822	1.101981	9.740806	0.000000	0.000000
3678.597823	703.915551	202.771888	0.644504	19.521904	1.101981	9.740847	0.000000	0.000000
3678.617825	703.915551	202.769396	0.644505	19.521665	1.101982	9.740728	0.000000	0.000000
3678.637827	703.915551	202.765691	0.644506	19.521308	1.101984	9.740550	0.000000	0.000000
3678.657829	703.915551	202.783199	0.644500	19.522993	1.101975	9.741391	0.000000	0.000000
3678.677831	703.915551	202.782499	0.644500	19.522926	1.101975	9.741357	0.000000	0.000000
3678.697833	703.915551	202.778202	0.644502	19.522512	1.101977	9.741151	0.000000	0.000000
3678.717835	703.915551	202.788862	0.644498	19.523539	1.101972	9.741663	0.000000	0.000000
3678.737837	703.915551	202.775851	0.644502	19.522286	1.101979	9.741038	0.000000	0.000000
3678.757839	703.915551	202.780025	0.644501	19.522688	1.101976	9.741238	0.000000	0.000000
3678.777841	703.915551	202.787731	0.644498	19.523430	1.101972	9.741608	0.000000	0.000000
3678.797843	703.915551	202.777257	0.644502	19.522421	1.101978	9.741105	0.000000	0.000000
3678.817845	703.915551	202.784592	0.644500	19.523128	1.101974	9.741458	0.000000	0.000000
3678.837847	703.915551	202.764500	0.644506	19.521193	1.101984	9.740492	0.000000	0.000000
3678.857849	703.915551	202.774188	0.644503	19.522126	1.101979	9.740958	0.000000	0.000000
3678.877851	703.915551	202.770875	0.644504	19.521807	1.101981	9.740799	0.000000	0.000000
3678.897853	703.915551	202.766317	0.644506	19.521368	1.101984	9.740580	0.000000	0.000000
3678.917855	703.915551	202.760272	0.644508	19.520786	1.101987	9.740289	0.000000	0.000000
3678.937857	703.915551	202.765098	0.644506	19.521251	1.101984	9.740521	0.000000	0.000000
3678.957859	703.915551	202.763714	0.644507	19.521118	1.101985	9.740455	0.000000	0.000000
3678.977861	703.915551	202.770979	0.644504	19.521817	1.101981	9.740804	0.000000	0.000000
3678.997863	703.915551	202.756263	0.644509	19.520400	1.101989	9.740097	0.000000	0.000000
3679.017865	703.915551	202.769579	0.644505	19.521682	1.101982	9.740736	0.000000	0.000000
3679.037867	703.915551	202.755416	0.644509	19.520319	1.101989	9.740056	0.000000	0.000000
3679.057869	703.915551	202.750375	0.644511	19.519833	1.101992	9.739814	0.000000	0.000000
3679.077871	703.915551	202.754830	0.644510	19.520262	1.101990	9.740028	0.000000	0.000000
3679.097873	703.915551	202.744991	0.644513	19.519315	1.101995	9.739555	0.000000	0.000000
3679.117875	703.915551	202.761717	0.644507	19.520925	1.101986	9.740359	0.000000	0.000000
3679.137877	703.915551	202.746053	0.644512	19.519417	1.101994	9.739606	0.000000	0.000000
3679.157879	703.915470	202.757797	0.644508	19.520548	1.101988	9.740170	0.000000	0.000000
3679.177881	703.915551	202.750718	0.644511	19.519866	1.101992	9.739830	0.000000	0.000000
3679.197883	703.915551	202.742886	0.644514	19.519112	1.101996	9.739454	0.000000	0.000000
3679.217885	703.915551	202.749579	0.644511	19.519757	1.101992	9.739776	0.000000	0.000000
3679.237887	703.915551	202.736928	0.644516	19.518539	1.101999	9.739168	0.000000	0.000000
3679.257889	703.915551	202.742740	0.644514	19.519098	1.101996	9.739447	0.000000	0.000000
3679.277891	703.915551	202.749903	0.644511	19.519788	1.101992	9.739791	0.000000	0.000000
3679.297893	703.915551	202.742072	0.644514	19.519034	1.101996	9.739415	0.000000	0.000000
3679.317895	703.915551	202.738498	0.644515	19.518690	1.101998	9.739243	0.000000	0.000000
3679.337897	703.915551	202.742491	0.644514	19.519074	1.101996	9.739435	0.000000	0.000000
3679.357899	703.915551	202.742216	0.644514	19.519048	1.101996	9.739422	0.000000	0.000000
3679.377901	703.915551	202.751348	0.644511	19.519927	1.101991	9.739861	0.000000	0.000000
3679.397903	703.915551	202.733867	0.644517	19.518244	1.102001	9.739021	0.000000	0.000000
3679.417905	703.915551	202.739206	0.644515	19.518758	1.101998	9.739277	0.000000	0.000000
3679.437907	703.915551	202.729880	0.644518	19.517860	1.102003	9.738829	0.000000	0.000000
3679.457909	703.915551	202.741194	0.644514	19.518949	1.101997	9.739373	0.000000	0.000000
3679.477911	703.915551	202.738904	0.644515	19.518729	1.101998	9.739263	0.000000	0.000000
3679.497913	703.915551	202.753205	0.644510	19.520106	1.101990	9.739950	0.000000	0.000000
3679.517915	703.915551	202.748772	0.644512	19.519679	1.101993	9.739737	0.000000	0.000000
3679.537917	703.915551	202.740183	0.644514	19.518852	1.101997	9.739324	0.000000	0.000000
3679.557919	703.915551	202.736616	0.644516	19.518509	1.101999	9.739153	0.000000	0.000000
3679.577921	703.915551	202.729011	0.644518	19.517776	1.102003	9.738788	0.000000	0.000000
3679.596923	703.915551	202.723037	0.644520	19.517201	1.102006	9.738501	0.000000	0.000000
3679.616925	703.915551	202.716408	0.644522	19.516563	1.102010	9.738182	0.000000	0.000000
3679.656929	703.915551	202.717592	0.644522	19.516677	1.102009	9.738239	0.000000	0.000000
3679.656929	703.915551	202.724067	0.644520	19.517301	1.102006	9.738550	0.000000	0.000000
3679.676931	703.915551	202.722814	0.644520	19.517180	1.102006	9.738490	0.000000	0.000000
3679.696933	703.915551	202.716403	0.644522	19.516563	1.102010	9.738182	0.000000	0.000000
3679.716935	703.915551	202.715117	0.644523	19.516439	1.102010	9.738120	0.000000	0.000000
3679.736937	703.915551	202.703419	0.644527	19.515313	1.102017	9.737558	0.000000	0.000000
3679.756939	703.915551	202.703260	0.644527	19.515297	1.102017	9.737550	0.000000	0.000000
3679.776941	703.915551	202.708667	0.644525	19.515818	1.102014	9.737810	0.000000	0.000000
3679.796943	703.915551	202.712844	0.644524	19.516220	1.102012	9.738011	0.000000	0.000000
3679.816945	703.915551	202.708169	0.644525	19.515770	1.102014	9.737786	0.000000	0.000000
3679.856949	703.915551	202.694923	0.644530	19.514495	1.102021	9.737150	0.000000	0.000000
3679.856949	703.915551	202.709802	0.644525	19.515927	1.102013	9.737865	0.000000	0.000000
3679.876951	703.915551	202.691102	0.644531	19.514127	1.102023	9.736966	0.000000	0.000000
3679.896953	703.915551	202.708284	0.644525	19.515781	1.102014	9.737792	0.000000	0.000000
3679.916955	703.915551	202.713523	0.644523	19.516285	1.102011	9.738043	0.000000	0.000000
3679.936957	703.915551	202.706857	0.644526	19.515644	1.102015	9.737723	0.000000	0.000000
3679.956959	703.915551	202.714760	0.644523	19.516404	1.102011	9.738103	0.000000	0.000000
3679.976961	703.915551	202.695641	0.644529	19.514564	1.102021	9.737184	0.000000	0.000000
3679.996963	703.915551	202.712675	0.644524	19.516204	1.102012	9.738003	0.000000	0.000000
3680.016965	703.915551	202.695559	0.644529	19.514556	1.102021	9.737181	0.000000	0.000000
3680.056969	703.915551	202.691494	0.644531	19.514165	1.102023	9.736985	0.000000	0.000000
3680.076971	703.915551	202.691086	0.644531	19.514125	1.102023	9.736966	0.000000	0.000000
3680.076971	703.915551	202.702675	0.644527	19.515241	1.102017	9.737522	0.000000	0.000000
3680.096973	703.915551	202.700301	0.644528	19.515012	1.102018	9.737408	0.000000	0.000000
3680.116975	703.915551	202.691364	0.644531	19.514152	1.102023	9.736979	0.000000	0.000000
3680.136977	703.915551	202.695819	0.644529	19.514581	1.102021	9.737193	0.000000	0.000000
3680.156979	703.915551	202.711656	0.644524	19.516106	1.102012	9.737954	0.000000	0.000000
3680.176981	703.915551	202.701730	0.644527	19.515150	1.102018	9.737477	0.000000	0.000000
3680.196983	703.915551	202.699434	0.644528	19.514929	1.102019	9.737367	0.000000	0.000000
3680.216985	703.915551	202.710286	0.644524	19.515974	1.102013	9.737888	0.000000	0.000000
3680.236987	703.915551	202.707031	0.644526	19.515660	1.102015	9.737732	0.000000	0.000000
3680.256989	703.915551	202.701047	0.644528	19.515084	1.102018	9.737444	0.000000	0.000000
3680.296993	703.915551	202.699925	0.644528	19.514976	1.102018	9.737390	0.000000	0.000000
3680.296993	703.915551	202.702200	0.644527	19.515195	1.102017	9.737500	0.000000	0.000000
3680.316995	703.915551	202.696943	0.644529	19.514689	1.102020	9.737247	0.000000	0.000000
3680.336997	703.915551	202.690413	0.644531	19.514060	1.102023	9.736933	0.000000	0.000000
3680.356999	703.915551	202.684275	0.644533	19.513469	1.102027	9.736638	0.000000	0.000000
3680.377001	703.915551	202.690322	0.644531	19.514052	1.102024	9.736929	0.000000	0.000000
3680.397003	703.915551	202.691932	0.644531	19.514207	1.102023	9.737006	0.000000	0.000000
3680.417005	703.915551	202.676536	0.644536	19.512724	1.102031	9.736267	0.000000	0.000000
3680.437007	703.915551	202.671746	0.644537	19.512263	1.102033	9.736037	0.000000	0.000000
3680.457009	703.915551	202.691034	0.644531	19.514120	1.102023	9.736963	0.000000	0.000000
3680.497013	703.915551	202.680063	0.644535	19.513064	1.102029	9.736436	0.000000	0.000000
3680.497013	703.915551	202.671315	0.644538	19.512222	1.102034	9.736016	0.000000	0.000000
3680.517015	703.915551	202.669959	0.644538	19.512091	1.102034	9.735951	0.000000	0.000000
3680.537017	703.915551	202.685706	0.644533	19.513607	1.102026	9.736707	0.000000	0.000000
3680.557019	703.915551	202.670984	0.644538	19.512190	1.102034	9.736000	0.000000	0.000000
3680.577021	703.915551	202.679061	0.644535	19.512968	1.102029	9.736388	0.000000	0.000000
3680.597023	703.915551	202.678416	0.644535	19.512905	1.102030	9.736357	0.000000	0.000000
3680.617025	703.915551	202.673108	0.644537	19.512394	1.102033	9.736102	0.000000	0.000000
3680.637027	703.915551	202.675252	0.644536	19.512601	1.102031	9.736205	0.000000	0.000000
3680.657029	703.915551	202.672018	0.644537	19.512289	1.102033	9.736050	0.000000	0.000000
3680.697033	703.915551	202.677219	0.644536	19.512790	1.102030	9.736300	0.000000	0.000000
3680.697033	703.915551	202.674278	0.644537	19.512507	1.102032	9.736158	0.000000	0.000000
3680.717035	703.915551	202.666450	0.644539	19.511753	1.102036	9.735782	0.000000	0.000000
3680.737037	703.915551	202.655630	0.644543	19.510712	1.102042	9.735262	0.000000	0.000000
3680.757039	703.915551	202.665858	0.644539	19.511696	1.102036	9.735754	0.000000	0.000000
3680.777041	703.915551	202.667317	0.644539	19.511837	1.102036	9.735824	0.000000	0.000000
3680.797043	703.915551	202.655649	0.644543	19.510713	1.102042	9.735263	0.000000	0.000000
3680.817045	703.915551	202.674332	0.644537	19.512512	1.102032	9.736161	0.000000	0.000000
3680.837047	703.915551	202.682694	0.644534	19.513317	1.102028	9.736562	0.000000	0.000000
3680.857049	703.915551	202.681455	0.644534	19.513198	1.102028	9.736503	0.000000	0.000000
3680.877051	703.915551	202.671385	0.644538	19.512228	1.102034	9.736019	0.000000	0.000000
3680.917055	703.915551	202.679207	0.644535	19.512982	1.102029	9.736395	0.000000	0.000000
3680.917055	703.915551	202.680275	0.644535	19.513084	1.102029	9.736446	0.000000	0.000000
3680.937057	703.915551	202.675385	0.644536	19.512614	1.102031	9.736211	0.000000	0.000000
3680.957059	703.915551	202.675057	0.644536	19.512582	1.102032	9.736196	0.000000	0.000000
3680.977061	703.915551	202.680108	0.644535	19.513068	1.102029	9.736438	0.000000	0.000000
3680.997063	703.915551	202.670425	0.644538	19.512136	1.102034	9.735973	0.000000	0.000000
3681.017065	703.915551	202.677914	0.644535	19.512857	1.102030	9.736333	0.000000	0.000000
3681.037067	703.915551	202.669868	0.644538	19.512082	1.102034	9.735946	0.000000	0.000000
3681.057069	703.915551	202.680202	0.644535	19.513077	1.102029	9.736443	0.000000	0.000000
3681.077071	703.915551	202.669495	0.644538	19.512047	1.102035	9.735928	0.000000	0.000000
3681.097073	703.915551	202.676191	0.644536	19.512691	1.102031	9.736250	0.000000	0.000000
3681.117075	703.915551	202.672198	0.644537	19.512307	1.102033	9.736058	0.000000	0.000000
3681.137077	703.915551	202.666357	0.644539	19.511744	1.102036	9.735778	0.000000	0.000000
3681.157079	703.915551	202.674896	0.644536	19.512567	1.102032	9.736188	0.000000	0.000000
3681.177081	703.915551	202.669555	0.644538	19.512052	1.102034	9.735931	0.000000	0.000000
3681.197083	703.915551	202.679913	0.644535	19.513050	1.102029	9.736429	0.000000	0.000000
3681.217085	703.915551	202.680442	0.644534	19.513100	1.102029	9.736454	0.000000	0.000000
3681.237087	703.915551	202.667707	0.644539	19.511874	1.102035	9.735843	0.000000	0.000000
3681.257089	703.915551	202.671645	0.644537	19.512253	1.102033	9.736032	0.000000	0.000000
3681.277091	703.915551	202.669673	0.644538	19.512064	1.102034	9.735937	0.000000	0.000000
3681.297093	703.915551	202.656855	0.644542	19.510830	1.102041	9.735321	0.000000	0.000000
3681.317095	703.915551	202.651512	0.644544	19.510315	1.102044	9.735065	0.000000	0.000000
3681.357099	703.915551	202.660264	0.644541	19.511158	1.102039	9.735485	0.000000	0.000000
3681.357099	703.915551	202.640649	0.644548	19.509269	1.102050	9.734543	0.000000	0.000000
3681.377101	703.915551	202.650378	0.644545	19.510206	1.102045	9.735010	0.000000	0.000000
3681.397103	703.915551	202.655434	0.644543	19.510693	1.102042	9.735253	0.000000	0.000000
3681.417105	703.915551	202.650378	0.644545	19.510206	1.102045	9.735010	0.000000	0.000000
3681.437107	703.915551	202.659735	0.644541	19.511107	1.102040	9.735460	0.000000	0.000000
3681.457109	703.915551	202.652003	0.644544	19.510362	1.102044	9.735088	0.000000	0.000000
3681.477111	703.915551	202.659024	0.644542	19.511038	1.102040	9.735425	0.000000	0.000000
3681.497113	703.915551	202.645868	0.644546	19.509772	1.102047	9.734793	0.000000	0.000000
3681.517115	703.915551	202.636185	0.644549	19.508840	1.102052	9.734328	0.000000	0.000000
3681.557119	703.915551	202.647566	0.644546	19.509935	1.102046	9.734875	0.000000	0.000000
3681.577121	703.915551	202.665668	0.644539	19.511678	1.102037	9.735745	0.000000	0.000000
3681.577121	703.915551	202.653531	0.644544	19.510510	1.102043	9.735162	0.000000	0.000000
3681.597123	703.915551	202.661769	0.644541	19.511303	1.102039	9.735557	0.000000	0.000000
3681.617125	703.915551	202.650394	0.644545	19.510208	1.102045	9.735011	0.000000	0.000000
3681.637127	703.915551	202.649443	0.644545	19.510116	1.102045	9.734965	0.000000	0.000000
3681.657129	703.915551	202.642891	0.644547	19.509485	1.102049	9.734650	0.000000	0.000000
3681.677131	703.915551	202.645716	0.644546	19.509757	1.102047	9.734786	0.000000	0.000000
3681.697133	703.915551	202.654464	0.644543	19.510599	1.102042	9.735206	0.000000	0.000000
3681.717135	703.915551	202.638755	0.644548	19.509087	1.102051	9.734452	0.000000	0.000000
3681.737137	703.915551	202.645519	0.644546	19.509738	1.102047	9.734777	0.000000	0.000000
3681.757139	703.915551	202.637714	0.644549	19.508987	1.102051	9.734402	0.000000	0.000000
3681.777141	703.915551	202.649331	0.644545	19.510105	1.102045	9.734960	0.000000	0.000000
3681.797143	703.915551	202.638360	0.644549	19.509049	1.102051	9.734433	0.000000	0.000000
3681.817145	703.915551	202.648820	0.644545	19.510056	1.102045	9.734935	0.000000	0.000000
3681.837147	703.915551	202.640616	0.644548	19.509266	1.102050	9.734541	0.000000	0.000000
3681.857149	703.915551	202.634682	0.644550	19.508695	1.102053	9.734256	0.000000	0.000000
3681.877151	703.915551	202.640276	0.644548	19.509233	1.102050	9.734525	0.000000	0.000000
3681.897153	703.915551	202.636156	0.644549	19.508837	1.102052	9.734327	0.000000	0.000000
3681.917155	703.915551	202.637207	0.644549	19.508938	1.102052	9.734377	0.000000	0.000000
3681.937157	703.915551	202.641134	0.644548	19.509316	1.102049	9.734566	0.000000	0.000000
3681.957159	703.915551	202.640997	0.644548	19.509303	1.102050	9.734559	0.000000	0.000000
3681.997163	703.915551	202.630871	0.644551	19.508328	1.102055	9.734073	0.000000	0.000000
3681.997163	703.915551	202.632749	0.644550	19.508509	1.102054	9.734163	0.000000	0.000000
3682.017165	703.915551	202.630770	0.644551	19.508318	1.102055	9.734068	0.000000	0.000000
3682.037167	703.915551	202.622909	0.644554	19.507561	1.102059	9.733691	0.000000	0.000000
3682.057169	703.915551	202.636422	0.644549	19.508862	1.102052	9.734340	0.000000	0.000000
3682.077171	703.915551	202.626854	0.644552	19.507941	1.102057	9.733880	0.000000	0.000000
3682.097173	703.915551	202.632312	0.644551	19.508467	1.102054	9.734142	0.000000	0.000000
3682.117175	703.915551	202.634412	0.644550	19.508669	1.102053	9.734243	0.000000	0.000000
3682.137177	703.915551	202.641255	0.644548	19.509328	1.102049	9.734572	0.000000	0.000000
3682.157179	703.915551	202.635159	0.644550	19.508741	1.102053	9.734279	0.000000	0.000000
3682.177181	703.915551	202.626512	0.644553	19.507908	1.102057	9.733864	0.000000	0.000000
3682.217185	703.915551	202.623757	0.644553	19.507643	1.102059	9.733731	0.000000	0.000000
3682.217185	703.915551	202.615763	0.644556	19.506873	1.102063	9.733347	0.000000	0.000000
3682.237187	703.915551	202.623626	0.644554	19.507631	1.102059	9.733725	0.000000	0.000000
3682.257189	703.915551	202.637284	0.644549	19.508945	1.102051	9.734381	0.000000	0.000000
3682.277191	703.915551	202.628977	0.644552	19.508146	1.102056	9.733982	0.000000	0.000000
3682.297193	703.915551	202.616868	0.644556	19.506980	1.102062	9.733400	0.000000	0.000000
3682.317195	703.915551	202.612702	0.644557	19.506579	1.102064	9.733200	0.000000	0.000000
3682.337197	703.915551	202.601545	0.644561	19.505505	1.102070	9.732664	0.000000	0.000000
3682.357199	703.915551	202.602597	0.644561	19.505606	1.102070	9.732715	0.000000	0.000000
3682.377201	703.915551	202.609370	0.644558	19.506258	1.102066	9.733040	0.000000	0.000000
3682.397203	703.915551	202.603850	0.644560	19.505727	1.102069	9.732775	0.000000	0.000000
3682.417205	703.915551	202.582591	0.644567	19.503680	1.102080	9.731754	0.000000	0.000000
3682.437207	703.915551	202.576196	0.644569	19.503064	1.102084	9.731447	0.000000	0.000000
3682.457209	703.915551	202.582673	0.644567	19.503688	1.102080	9.731758	0.000000	0.000000
3682.477211	703.915551	202.594728	0.644563	19.504848	1.102074	9.732337	0.000000	0.000000
3682.497213	703.915551	202.580739	0.644568	19.503502	1.102081	9.731665	0.000000	0.000000
3682.517215	703.915551	202.566681	0.644573	19.502148	1.102089	9.730989	0.000000	0.000000
3682.537217	703.915551	202.592592	0.644564	19.504643	1.102075	9.732234	0.000000	0.000000
3682.557219	703.915551	202.587145	0.644566	19.504118	1.102078	9.731972	0.000000	0.000000
3682.577221	703.915551	202.588119	0.644565	19.504212	1.102077	9.732019	0.000000	0.000000
3682.597223	703.915551	202.592634	0.644564	19.504647	1.102075	9.732236	0.000000	0.000000
3682.617225	703.915551	202.579513	0.644568	19.503383	1.102082	9.731606	0.000000	0.000000
3682.637227	703.915551	202.578524	0.644569	19.503288	1.102082	9.731558	0.000000	0.000000
3682.657229	703.915551	202.582123	0.644567	19.503635	1.102081	9.731731	0.000000	0.000000
3682.677231	703.915551	202.575782	0.644570	19.503024	1.102084	9.731427	0.000000	0.000000
3682.697233	703.915551	202.572794	0.644571	19.502737	1.102085	9.731283	0.000000	0.000000
3682.717235	703.915551	202.573196	0.644570	19.502775	1.102085	9.731302	0.000000	0.000000
3682.737237	703.915551	202.587914	0.644566	19.504192	1.102077	9.732009	0.000000	0.000000
3682.757239	703.915551	202.590859	0.644565	19.504476	1.102076	9.732151	0.000000	0.000000
3682.777241	703.915551	202.582067	0.644567	19.503629	1.102081	9.731729	0.000000	0.000000
3682.797243	703.915551	202.574982	0.644570	19.502947	1.102084	9.731388	0.000000	0.000000
3682.837247	703.915551	202.587469	0.644566	19.504149	1.102078	9.731988	0.000000	0.000000
3682.857249	703.915551	202.579512	0.644568	19.503383	1.102082	9.731606	0.000000	0.000000
3682.857249	703.915551	202.580850	0.644568	19.503512	1.102081	9.731670	0.000000	0.000000
3682.877251	703.915551	202.570958	0.644571	19.502560	1.102086	9.731195	0.000000	0.000000
3682.897253	703.915551	202.573652	0.644570	19.502819	1.102085	9.731324	0.000000	0.000000
3682.917255	703.915551	202.566616	0.644573	19.502142	1.102089	9.730986	0.000000	0.000000
3682.937257	703.915551	202.576336	0.644569	19.503078	1.102084	9.731453	0.000000	0.000000
3682.957259	703.915551	202.570033	0.644572	19.502471	1.102087	9.731150	0.000000	0.000000
3682.977261	703.915551	202.549779	0.644578	19.500521	1.102098	9.730177	0.000000	0.000000
3682.997263	703.915551	202.581684	0.644568	19.503593	1.102081	9.731710	0.000000	0.000000
3683.017265	703.915551	202.565743	0.644573	19.502058	1.102089	9.730944	0.000000	0.000000
3683.037267	703.915551	202.553616	0.644577	19.500890	1.102096	9.730362	0.000000	0.000000
3683.057269	703.915551	202.553597	0.644577	19.500888	1.102096	9.730361	0.000000	0.000000
3683.077271	703.915551	202.551104	0.644578	19.500648	1.102097	9.730241	0.000000	0.000000
3683.097273	703.915551	202.552662	0.644577	19.500798	1.102096	9.730316	0.000000	0.000000
3683.117275	703.915551	202.542029	0.644581	19.499775	1.102102	9.729805	0.000000	0.000000
3683.137277	703.915551	202.544936	0.644580	19.500055	1.102100	9.729945	0.000000	0.000000
3683.157279	703.915551	202.552944	0.644577	19.500826	1.102096	9.730330	0.000000	0.000000
3683.177281	703.915551	202.548145	0.644579	19.500364	1.102098	9.730099	0.000000	0.000000
3683.197283	703.915551	202.548159	0.644579	19.500365	1.102098	9.730100	0.000000	0.000000
3683.217285	703.915551	202.545480	0.644580	19.500107	1.102100	9.729971	0.000000	0.000000
3683.257289	703.915551	202.555262	0.644576	19.501049	1.102095	9.730441	0.000000	0.000000
3683.257289	703.915551	202.545337	0.644580	19.500093	1.102100	9.729964	0.000000	0.000000
3683.277291	703.915551	202.545270	0.644580	19.500087	1.102100	9.729961	0.000000	0.000000
3683.297293	703.915551	202.557118	0.644576	19.501227	1.102094	9.730530	0.000000	0.000000
3683.317295	703.915551	202.558793	0.644575	19.501389	1.102093	9.730610	0.000000	0.000000
3683.337297	703.915551	202.560092	0.644575	19.501514	1.102092	9.730673	0.000000	0.000000
3683.357299	703.915470	202.561806	0.644574	19.501679	1.102091	9.730755	0.000000	0.000000
3683.377301	703.915551	202.555697	0.644576	19.501091	1.102094	9.730462	0.000000	0.000000
3683.397303	703.915551	202.567267	0.644572	19.502204	1.102088	9.731018	0.000000	0.000000
3683.417305	703.915551	202.560196	0.644575	19.501524	1.102092	9.730678	0.000000	0.000000
3683.437307	703.915551	202.575134	0.644570	19.502962	1.102084	9.731395	0.000000	0.000000
3683.477311	703.915551	202.556444	0.644576	19.501163	1.102094	9.730498	0.000000	0.000000
3683.497313	703.915551	202.558221	0.644575	19.501334	1.102093	9.730583	0.000000	0.000000
3683.497313	703.915551	202.558872	0.644575	19.501396	1.102093	9.730614	0.000000	0.000000
3683.517315	703.915551	202.563468	0.644574	19.501839	1.102090	9.730835	0.000000	0.000000
3683.537317	703.915551	202.555982	0.644576	19.501118	1.102094	9.730475	0.000000	0.000000
3683.557319	703.915551	202.536707	0.644583	19.499262	1.102104	9.729550	0.000000	0.000000
3683.577321	703.915551	202.551480	0.644578	19.500685	1.102097	9.730259	0.000000	0.000000
3683.597323	703.915551	202.547654	0.644579	19.500316	1.102099	9.730075	0.000000	0.000000
3683.617325	703.915551	202.540980	0.644581	19.499674	1.102102	9.729755	0.000000	0.000000
3683.637327	703.915551	202.547111	0.644579	19.500264	1.102099	9.730049	0.000000	0.000000
3683.657329	703.915551	202.547280	0.644579	19.500280	1.102099	9.730057	0.000000	0.000000
3683.677331	703.915551	202.534399	0.644583	19.499040	1.102106	9.729439	0.000000	0.000000
3683.697333	703.915551	202.526502	0.644586	19.498280	1.102110	9.729059	0.000000	0.000000
3683.717335	703.915551	202.529669	0.644585	19.498585	1.102108	9.729211	0.000000	0.000000
3683.737337	703.915551	202.548602	0.644579	19.500408	1.102098	9.730121	0.000000	0.000000
3683.757339	703.915551	202.540020	0.644582	19.499581	1.102103	9.729709	0.000000	0.000000
3683.777341	703.915551	202.536064	0.644583	19.499200	1.102105	9.729519	0.000000	0.000000
3683.797343	703.915551	202.538377	0.644582	19.499423	1.102104	9.729630	0.000000	0.000000
3683.817345	703.915551	202.525797	0.644586	19.498212	1.102110	9.729025	0.000000	0.000000
3683.837347	703.915551	202.531559	0.644584	19.498767	1.102107	9.729302	0.000000	0.000000
3683.857349	703.915551	202.531004	0.644585	19.498713	1.102107	9.729276	0.000000	0.000000
3683.877351	703.915551	202.528166	0.644586	19.498440	1.102109	9.729139	0.000000	0.000000
3683.897353	703.915551	202.515247	0.644590	19.497196	1.102116	9.728519	0.000000	0.000000
3683.917355	703.915551	202.508914	0.644592	19.496587	1.102119	9.728214	0.000000	0.000000
3683.937357	703.915551	202.529233	0.644585	19.498543	1.102108	9.729190	0.000000	0.000000
3683.957359	703.915551	202.528416	0.644585	19.498464	1.102109	9.729151	0.000000	0.000000
3683.977361	703.915551	202.526585	0.644586	19.498288	1.102110	9.729063	0.000000	0.000000
3683.997363	703.915551	202.539023	0.644582	19.499485	1.102103	9.729661	0.000000	0.000000
3684.017365	703.915551	202.533955	0.644584	19.498997	1.102106	9.729417	0.000000	0.000000
3684.037367	703.915551	202.516717	0.644589	19.497338	1.102115	9.728589	0.000000	0.000000
3684.057369	703.915551	202.525719	0.644586	19.498204	1.102110	9.729022	0.000000	0.000000
3684.077371	703.915551	202.523452	0.644587	19.497986	1.102111	9.728913	0.000000	0.000000
3684.097373	703.915551	202.520347	0.644588	19.497687	1.102113	9.728764	0.000000	0.000000
3684.117375	703.915551	202.510397	0.644592	19.496729	1.102118	9.728286	0.000000	0.000000
3684.137377	703.915551	202.517762	0.644589	19.497438	1.102114	9.728639	0.000000	0.000000
3684.157379	703.915551	202.513595	0.644590	19.497037	1.102117	9.728439	0.000000	0.000000
3684.177381	703.915551	202.508025	0.644592	19.496501	1.102120	9.728172	0.000000	0.000000
3684.197383	703.915551	202.516069	0.644590	19.497275	1.102115	9.728558	0.000000	0.000000
3684.217385	703.915551	202.506765	0.644593	19.496380	1.102120	9.728111	0.000000	0.000000
3684.237387	703.915551	202.513174	0.644591	19.496997	1.102117	9.728419	0.000000	0.000000
3684.257389	703.915551	202.502997	0.644594	19.496017	1.102122	9.727930	0.000000	0.000000
3684.277391	703.915551	202.511168	0.644591	19.496804	1.102118	9.728323	0.000000	0.000000
3684.297393	703.915551	202.513032	0.644591	19.496983	1.102117	9.728412	0.000000	0.000000
3684.317395	703.915551	202.510552	0.644591	19.496744	1.102118	9.728293	0.000000	0.000000
3684.337397	703.915551	202.507527	0.644592	19.496453	1.102120	9.728148	0.000000	0.000000
3684.357399	703.915551	202.506983	0.644593	19.496401	1.102120	9.728122	0.000000	0.000000
3684.377401	703.915551	202.502099	0.644594	19.495930	1.102123	9.727887	0.000000	0.000000
3684.397403	703.915551	202.493972	0.644597	19.495148	1.102127	9.727497	0.000000	0.000000
3684.417405	703.915551	202.493369	0.644597	19.495090	1.102127	9.727468	0.000000	0.000000
3684.437407	703.915551	202.492236	0.644598	19.494981	1.102128	9.727413	0.000000	0.000000
3684.457409	703.915551	202.492142	0.644598	19.494972	1.102128	9.727409	0.000000	0.000000
3684.477411	703.915551	202.487219	0.644599	19.494498	1.102131	9.727172	0.000000	0.000000
3684.497413	703.915551	202.497647	0.644596	19.495502	1.102125	9.727673	0.000000	0.000000
3684.517415	703.915551	202.498362	0.644596	19.495571	1.102125	9.727708	0.000000	0.000000
3684.537417	703.915551	202.487653	0.644599	19.494540	1.102130	9.727193	0.000000	0.000000
3684.557419	703.915551	202.488241	0.644599	19.494596	1.102130	9.727221	0.000000	0.000000
3684.577421	703.915551	202.481065	0.644601	19.493905	1.102134	9.726877	0.000000	0.000000
3684.597423	703.915551	202.491369	0.644598	19.494897	1.102128	9.727372	0.000000	0.000000
3684.617425	703.915551	202.492055	0.644598	19.494964	1.102128	9.727405	0.000000	0.000000
3684.637427	703.915551	202.487890	0.644599	19.494562	1.102130	9.727204	0.000000	0.000000
3684.657429	703.915551	202.494569	0.644597	19.495206	1.102127	9.727525	0.000000	0.000000
3684.677431	703.915551	202.477347	0.644603	19.493547	1.102136	9.726698	0.000000	0.000000
3684.697433	703.915551	202.485548	0.644600	19.494337	1.102131	9.727092	0.000000	0.000000
3684.717435	703.915551	202.479324	0.644602	19.493738	1.102135	9.726793	0.000000	0.000000
3684.737437	703.915551	202.481096	0.644601	19.493908	1.102134	9.726878	0.000000	0.000000
3684.757439	703.915551	202.478540	0.644602	19.493662	1.102135	9.726755	0.000000	0.000000
3684.777441	703.915551	202.486694	0.644599	19.494447	1.102131	9.727147	0.000000	0.000000
3684.797443	703.915551	202.481511	0.644601	19.493948	1.102134	9.726898	0.000000	0.000000
3684.817445	703.915551	202.474747	0.644603	19.493297	1.102137	9.726573	0.000000	0.000000
3684.837447	703.915551	202.472660	0.644604	19.493096	1.102138	9.726473	0.000000	0.000000
3684.857449	703.915551	202.486768	0.644599	19.494454	1.102131	9.727151	0.000000	0.000000
3684.877451	703.915551	202.469059	0.644605	19.492749	1.102140	9.726300	0.000000	0.000000
3684.897453	703.915551	202.466902	0.644606	19.492542	1.102141	9.726196	0.000000	0.000000
3684.917455	703.915551	202.477360	0.644603	19.493549	1.102136	9.726699	0.000000	0.000000
3684.937457	703.915551	202.470715	0.644605	19.492909	1.102139	9.726379	0.000000	0.000000
3684.977461	703.915551	202.467514	0.644606	19.492601	1.102141	9.726226	0.000000	0.000000
3684.977461	703.915551	202.460715	0.644608	19.491946	1.102144	9.725899	0.000000	0.000000
3684.997463	703.915551	202.463863	0.644607	19.492249	1.102143	9.726050	0.000000	0.000000
3685.017465	703.915551	202.478706	0.644602	19.493678	1.102135	9.726763	0.000000	0.000000
3685.037467	703.915551	202.482332	0.644601	19.494027	1.102133	9.726937	0.000000	0.000000
3685.057469	703.915470	202.470952	0.644605	19.492932	1.102139	9.726391	0.000000	0.000000
3685.077471	703.915551	202.482739	0.644601	19.494067	1.102133	9.726957	0.000000	0.000000
3685.097473	703.915551	202.477716	0.644602	19.493583	1.102136	9.726716	0.000000	0.000000
3685.117475	703.915551	202.461682	0.644608	19.492039	1.102144	9.725945	0.000000	0.000000
3685.137477	703.915551	202.463025	0.644607	19.492169	1.102143	9.726010	0.000000	0.000000
3685.157479	703.915470	202.464877	0.644607	19.492347	1.102142	9.726099	0.000000	0.000000
3685.197483	703.915551	202.463983	0.644607	19.492261	1.102143	9.726056	0.000000	0.000000
3685.197483	703.915551	202.459571	0.644609	19.491836	1.102145	9.725844	0.000000	0.000000
3685.217485	703.915551	202.467818	0.644606	19.492630	1.102141	9.726240	0.000000	0.000000
3685.237487	703.915551	202.467363	0.644606	19.492586	1.102141	9.726218	0.000000	0.000000
3685.257489	703.915551	202.465305	0.644607	19.492388	1.102142	9.726119	0.000000	0.000000
3685.277491	703.915551	202.455205	0.644610	19.491416	1.102147	9.725634	0.000000	0.000000
3685.297493	703.915551	202.451470	0.644611	19.491056	1.102149	9.725455	0.000000	0.000000
3685.317495	703.915551	202.456235	0.644610	19.491515	1.102147	9.725684	0.000000	0.000000
3685.337497	703.915551	202.449335	0.644612	19.490851	1.102150	9.725352	0.000000	0.000000
3685.357499	703.915551	202.453859	0.644610	19.491286	1.102148	9.725570	0.000000	0.000000
3685.377501	703.915551	202.456783	0.644610	19.491568	1.102147	9.725710	0.000000	0.000000
3685.397503	703.915551	202.454421	0.644610	19.491340	1.102148	9.725597	0.000000	0.000000
3685.417505	703.915551	202.458042	0.644609	19.491689	1.102146	9.725771	0.000000	0.000000
3685.437507	703.915551	202.451473	0.644611	19.491056	1.102149	9.725455	0.000000	0.000000
3685.457509	703.915551	202.446133	0.644613	19.490542	1.102152	9.725199	0.000000	0.000000
3685.477511	703.915551	202.430474	0.644618	19.489035	1.102160	9.724446	0.000000	0.000000
3685.497513	703.915551	202.434133	0.644617	19.489387	1.102158	9.724622	0.000000	0.000000
3685.517515	703.915551	202.428778	0.644619	19.488871	1.102161	9.724365	0.000000	0.000000
3685.537517	703.915551	202.439967	0.644615	19.489949	1.102155	9.724902	0.000000	0.000000
3685.557519	703.915551	202.431479	0.644618	19.489131	1.102160	9.724495	0.000000	0.000000
3685.577521	703.915551	202.424222	0.644620	19.488433	1.102164	9.724146	0.000000	0.000000
3685.597523	703.915551	202.424280	0.644620	19.488438	1.102164	9.724149	0.000000	0.000000
3685.617525	703.915551	202.435476	0.644617	19.489516	1.102158	9.724687	0.000000	0.000000
3685.637527	703.915551	202.425964	0.644620	19.488601	1.102163	9.724230	0.000000	0.000000
3685.657529	703.915551	202.426639	0.644620	19.488666	1.102162	9.724262	0.000000	0.000000
3685.677531	703.915551	202.425968	0.644620	19.488601	1.102163	9.724230	0.000000	0.000000
3685.697533	703.915551	202.428877	0.644619	19.488881	1.102161	9.724370	0.000000	0.000000
3685.717535	703.915551	202.419777	0.644622	19.488005	1.102166	9.723932	0.000000	0.000000
3685.737537	703.915551	202.432651	0.644618	19.489244	1.102159	9.724551	0.000000	0.000000
3685.757539	703.915551	202.430059	0.644618	19.488995	1.102161	9.724426	0.000000	0.000000
3685.777541	703.915551	202.425128	0.644620	19.488520	1.102163	9.724189	0.000000	0.000000
3685.797543	703.915551	202.421706	0.644621	19.488191	1.102165	9.724025	0.000000	0.000000
3685.817545	703.915551	202.433312	0.644617	19.489308	1.102159	9.724583	0.000000	0.000000
3685.837547	703.915551	202.420632	0.644622	19.488087	1.102166	9.723973	0.000000	0.000000
3685.857549	703.915551	202.413873	0.644624	19.487436	1.102169	9.723649	0.000000	0.000000
3685.877551	703.915551	202.413103	0.644624	19.487362	1.102170	9.723612	0.000000	0.000000
3685.897553	703.915551	202.407550	0.644626	19.486828	1.102172	9.723345	0.000000	0.000000
3685.917555	703.915551	202.405294	0.644627	19.486611	1.102174	9.723237	0.000000	0.000000
3685.937557	703.915551	202.410477	0.644625	19.487110	1.102171	9.723486	0.000000	0.000000
3685.957559	703.915551	202.409443	0.644625	19.487010	1.102171	9.723436	0.000000	0.000000
3685.977561	703.915551	202.405812	0.644627	19.486660	1.102173	9.723262	0.000000	0.000000
3685.997563	703.915551	202.399439	0.644629	19.486047	1.102177	9.722955	0.000000	0.000000
3686.017565	703.915551	202.403080	0.644628	19.486397	1.102175	9.723130	0.000000	0.000000
3686.057569	703.915551	202.394219	0.644631	19.485544	1.102179	9.722705	0.000000	0.000000
3686.057569	703.915551	202.392990	0.644631	19.485426	1.102180	9.722646	0.000000	0.000000
3686.077571	703.915551	202.409922	0.644625	19.487056	1.102171	9.723459	0.000000	0.000000
3686.097573	703.915551	202.403546	0.644627	19.486442	1.102175	9.723153	0.000000	0.000000
3686.117575	703.915551	202.416507	0.644623	19.487690	1.102168	9.723775	0.000000	0.000000
3686.137577	703.915551	202.414304	0.644624	19.487478	1.102169	9.723669	0.000000	0.000000
3686.157579	703.915551	202.400988	0.644628	19.486196	1.102176	9.723030	0.000000	0.000000
3686.177581	703.915551	202.401316	0.644628	19.486228	1.102176	9.723046	0.000000	0.000000
3686.197583	703.915551	202.392703	0.644631	19.485398	1.102180	9.722632	0.000000	0.000000
3686.217585	703.915551	202.395643	0.644630	19.485681	1.102179	9.722773	0.000000	0.000000
3686.237587	703.915551	202.402260	0.644628	19.486318	1.102175	9.723091	0.000000	0.000000
3686.257589	703.915551	202.399619	0.644629	19.486064	1.102177	9.722964	0.000000	0.000000
3686.277591	703.915551	202.393078	0.644631	19.485434	1.102180	9.722650	0.000000	0.000000
3686.297593	703.915551	202.384813	0.644634	19.484639	1.102184	9.722253	0.000000	0.000000
3686.317595	703.915551	202.390882	0.644632	19.485223	1.102181	9.722544	0.000000	0.000000
3686.337597	703.915551	202.397572	0.644629	19.485867	1.102178	9.722866	0.000000	0.000000
3686.357599	703.915551	202.396860	0.644630	19.485799	1.102178	9.722832	0.000000	0.000000
3686.377601	703.915551	202.391547	0.644631	19.485287	1.102181	9.722576	0.000000	0.000000
3686.397603	703.915551	202.386159	0.644633	19.484768	1.102184	9.722317	0.000000	0.000000
3686.417605	703.915551	202.383585	0.644634	19.484520	1.102185	9.722194	0.000000	0.000000
3686.437607	703.915551	202.368352	0.644639	19.483054	1.102193	9.721462	0.000000	0.000000
3686.477611	703.915551	202.367961	0.644639	19.483016	1.102193	9.721443	0.000000	0.000000
3686.477611	703.915551	202.372188	0.644638	19.483423	1.102191	9.721646	0.000000	0.000000
3686.497613	703.915551	202.383686	0.644634	19.484530	1.102185	9.722199	0.000000	0.000000
3686.517615	703.915551	202.390280	0.644632	19.485165	1.102182	9.722515	0.000000	0.000000
3686.537617	703.915551	202.381614	0.644635	19.484331	1.102186	9.722099	0.000000	0.000000
3686.557619	703.915551	202.377756	0.644636	19.483959	1.102188	9.721914	0.000000	0.000000
3686.577621	703.915551	202.398518	0.644629	19.485958	1.102177	9.722911	0.000000	0.000000
3686.597623	703.915551	202.387579	0.644633	19.484905	1.102183	9.722386	0.000000	0.000000
3686.617625	703.915551	202.377460	0.644636	19.483931	1.102188	9.721900	0.000000	0.000000
3686.637627	703.915551	202.388495	0.644632	19.484993	1.102183	9.722430	0.000000	0.000000
3686.657629	703.915551	202.389223	0.644632	19.485063	1.102182	9.722465	0.000000	0.000000
3686.677631	703.915551	202.400228	0.644628	19.486123	1.102176	9.722993	0.000000	0.000000
3686.697633	703.915470	202.386921	0.644633	19.484842	1.102183	9.722354	0.000000	0.000000
3686.717635	703.915551	202.391335	0.644631	19.485267	1.102181	9.722566	0.000000	0.000000
3686.737637	703.915551	202.379539	0.644635	19.484131	1.102187	9.721999	0.000000	0.000000
3686.757639	703.915551	202.391591	0.644631	19.485291	1.102181	9.722578	0.000000	0.000000
3686.777641	703.915551	202.389678	0.644632	19.485107	1.102182	9.722486	0.000000	0.000000
3686.797643	703.915551	202.377647	0.644636	19.483949	1.102188	9.721909	0.000000	0.000000
3686.817645	703.915551	202.362755	0.644641	19.482515	1.102196	9.721193	0.000000	0.000000
3686.837647	703.915551	202.376612	0.644636	19.483849	1.102189	9.721859	0.000000	0.000000
3686.857649	703.915551	202.370709	0.644638	19.483281	1.102192	9.721575	0.000000	0.000000
3686.897653	703.915551	202.375435	0.644637	19.483736	1.102189	9.721802	0.000000	0.000000
3686.897653	703.915551	202.375475	0.644637	19.483740	1.102189	9.721804	0.000000	0.000000
3686.917655	703.915551	202.374171	0.644637	19.483614	1.102190	9.721742	0.000000	0.000000
3686.937657	703.915551	202.381318	0.644635	19.484302	1.102186	9.722085	0.000000	0.000000
3686.957659	703.915551	202.376683	0.644636	19.483856	1.102189	9.721862	0.000000	0.000000
3686.977661	703.915551	202.373657	0.644637	19.483565	1.102190	9.721717	0.000000	0.000000
3686.997663	703.915551	202.380156	0.644635	19.484190	1.102187	9.722029	0.000000	0.000000
3687.017665	703.915551	202.394740	0.644630	19.485594	1.102179	9.722730	0.000000	0.000000
3687.037667	703.915551	202.382603	0.644634	19.484426	1.102186	9.722147	0.000000	0.000000
3687.057669	703.915551	202.367353	0.644640	19.482958	1.102194	9.721414	0.000000	0.000000
3687.077671	703.915551	202.367533	0.644639	19.482975	1.102194	9.721423	0.000000	0.000000
3687.117675	703.915551	202.370108	0.644639	19.483223	1.102192	9.721546	0.000000	0.000000
3687.117675	703.915551	202.362490	0.644641	19.482490	1.102196	9.721180	0.000000	0.000000
3687.137677	703.915551	202.367514	0.644639	19.482973	1.102194	9.721422	0.000000	0.000000
3687.157679	703.915551	202.365082	0.644640	19.482739	1.102195	9.721305	0.000000	0.000000
3687.177681	703.915551	202.358773	0.644642	19.482132	1.102198	9.721002	0.000000	0.000000
3687.197683	703.915551	202.356398	0.644643	19.481903	1.102199	9.720888	0.000000	0.000000
3687.217685	703.915551	202.374428	0.644637	19.483639	1.102190	9.721754	0.000000	0.000000
3687.237687	703.915551	202.358176	0.644643	19.482074	1.102198	9.720973	0.000000	0.000000
3687.257689	703.915551	202.360492	0.644642	19.482297	1.102197	9.721084	0.000000	0.000000
3687.277691	703.915551	202.366949	0.644640	19.482919	1.102194	9.721395	0.000000	0.000000
3687.297693	703.915551	202.366498	0.644640	19.482875	1.102194	9.721373	0.000000	0.000000
3687.317695	703.915551	202.361991	0.644641	19.482442	1.102196	9.721156	0.000000	0.000000
3687.337697	703.915551	202.364848	0.644640	19.482717	1.102195	9.721294	0.000000	0.000000
3687.357699	703.915551	202.364401	0.644641	19.482674	1.102195	9.721272	0.000000	0.000000
3687.377701	703.915551	202.359404	0.644642	19.482192	1.102198	9.721032	0.000000	0.000000
3687.397703	703.915551	202.362746	0.644641	19.482514	1.102196	9.721193	0.000000	0.000000
3687.417705	703.915551	202.369658	0.644639	19.483180	1.102192	9.721525	0.000000	0.000000
3687.437707	703.915551	202.366974	0.644640	19.482921	1.102194	9.721396	0.000000	0.000000
3687.457709	703.915551	202.360716	0.644642	19.482319	1.102197	9.721095	0.000000	0.000000
3687.477711	703.915551	202.364737	0.644640	19.482706	1.102195	9.721288	0.000000	0.000000
3687.497713	703.915551	202.363329	0.644641	19.482570	1.102196	9.721221	0.000000	0.000000
3687.517715	703.915551	202.365122	0.644640	19.482743	1.102195	9.721307	0.000000	0.000000
3687.537717	703.915551	202.351984	0.644645	19.481478	1.102202	9.720676	0.000000	0.000000
3687.557719	703.915551	202.360244	0.644642	19.482273	1.102197	9.721073	0.000000	0.000000
3687.577721	703.915551	202.355511	0.644643	19.481818	1.102200	9.720845	0.000000	0.000000
3687.597723	703.915551	202.351132	0.644645	19.481396	1.102202	9.720635	0.000000	0.000000
3687.617725	703.915551	202.337008	0.644650	19.480036	1.102210	9.719956	0.000000	0.000000
3687.637727	703.915551	202.356061	0.644643	19.481871	1.102200	9.720872	0.000000	0.000000
3687.657729	703.915551	202.345693	0.644647	19.480872	1.102205	9.720374	0.000000	0.000000
3687.677731	703.915551	202.335154	0.644650	19.479858	1.102211	9.719867	0.000000	0.000000
3687.697733	703.915551	202.337835	0.644649	19.480116	1.102209	9.719996	0.000000	0.000000
3687.717735	703.915551	202.337079	0.644650	19.480043	1.102210	9.719960	0.000000	0.000000
3687.737737	703.915551	202.328637	0.644653	19.479230	1.102214	9.719554	0.000000	0.000000
3687.757739	703.915551	202.346095	0.644647	19.480911	1.102205	9.720393	0.000000	0.000000
3687.777741	703.915551	202.339114	0.644649	19.480239	1.102209	9.720057	0.000000	0.000000
3687.797743	703.915551	202.328769	0.644652	19.479243	1.102214	9.719561	0.000000	0.000000
3687.817745	703.915551	202.329205	0.644652	19.479285	1.102214	9.719581	0.000000	0.000000
3687.837747	703.915551	202.337190	0.644650	19.480054	1.102210	9.719965	0.000000	0.000000
3687.857749	703.915551	202.327483	0.644653	19.479119	1.102215	9.719499	0.000000	0.000000
3687.877751	703.915551	202.319668	0.644656	19.478367	1.102219	9.719123	0.000000	0.000000
3687.897753	703.915551	202.326385	0.644653	19.479014	1.102215	9.719446	0.000000	0.000000
3687.917755	703.915551	202.332249	0.644651	19.479578	1.102212	9.719728	0.000000	0.000000
3687.937757	703.915551	202.322923	0.644654	19.478680	1.102217	9.719280	0.000000	0.000000
3687.977761	703.915551	202.337980	0.644649	19.480130	1.102209	9.720003	0.000000	0.000000
3687.977761	703.915551	202.325002	0.644654	19.478880	1.102216	9.719380	0.000000	0.000000
3687.997763	703.915551	202.326947	0.644653	19.479068	1.102215	9.719473	0.000000	0.000000
3688.017765	703.915551	202.336977	0.644650	19.480033	1.102210	9.719955	0.000000	0.000000
3688.037767	703.915551	202.330532	0.644652	19.479413	1.102213	9.719645	0.000000	0.000000
3688.057769	703.915551	202.332473	0.644651	19.479600	1.102212	9.719738	0.000000	0.000000
3688.077771	703.915551	202.331434	0.644652	19.479500	1.102213	9.719689	0.000000	0.000000
3688.097773	703.915551	202.325297	0.644654	19.478909	1.102216	9.719394	0.000000	0.000000
3688.117775	703.915551	202.322469	0.644655	19.478637	1.102217	9.719258	0.000000	0.000000
3688.137777	703.915551	202.312004	0.644658	19.477629	1.102223	9.718755	0.000000	0.000000
3688.157779	703.915551	202.304889	0.644660	19.476944	1.102227	9.718413	0.000000	0.000000
3688.177781	703.915551	202.307224	0.644660	19.477169	1.102225	9.718525	0.000000	0.000000
3688.197783	703.915551	202.312140	0.644658	19.477642	1.102223	9.718762	0.000000	0.000000
3688.217785	703.915551	202.306605	0.644660	19.477109	1.102226	9.718496	0.000000	0.000000
3688.237787	703.915551	202.307393	0.644660	19.477185	1.102225	9.718534	0.000000	0.000000
3688.257789	703.915551	202.313045	0.644658	19.477729	1.102222	9.718805	0.000000	0.000000
3688.277791	703.915551	202.301461	0.644662	19.476614	1.102228	9.718249	0.000000	0.000000
3688.297793	703.915551	202.306379	0.644660	19.477088	1.102226	9.718485	0.000000	0.000000
3688.317795	703.915551	202.307806	0.644660	19.477225	1.102225	9.718553	0.000000	0.000000
3688.337797	703.915551	202.316936	0.644656	19.478104	1.102220	9.718992	0.000000	0.000000
3688.357799	703.915551	202.291175	0.644665	19.475624	1.102234	9.717755	0.000000	0.000000
3688.377801	703.915551	202.316161	0.644657	19.478029	1.102221	9.718955	0.000000	0.000000
3688.397803	703.915551	202.297237	0.644663	19.476207	1.102231	9.718046	0.000000	0.000000
3688.417805	703.915551	202.302220	0.644661	19.476687	1.102228	9.718285	0.000000	0.000000
3688.437807	703.915551	202.304312	0.644661	19.476889	1.102227	9.718386	0.000000	0.000000
3688.457809	703.915551	202.307197	0.644660	19.477166	1.102225	9.718524	0.000000	0.000000
3688.477811	703.915551	202.301526	0.644662	19.476620	1.102228	9.718252	0.000000	0.000000
3688.497813	703.915551	202.302074	0.644661	19.476673	1.102228	9.718278	0.000000	0.000000
3688.517815	703.915551	202.293752	0.644664	19.475872	1.102232	9.717878	0.000000	0.000000
3688.537817	703.915551	202.290860	0.644665	19.475593	1.102234	9.717739	0.000000	0.000000
3688.557819	703.915551	202.307953	0.644659	19.477239	1.102225	9.718561	0.000000	0.000000
3688.577821	703.915551	202.297171	0.644663	19.476201	1.102231	9.718043	0.000000	0.000000
3688.597823	703.915551	202.304613	0.644661	19.476917	1.102227	9.718400	0.000000	0.000000
3688.617825	703.915551	202.290251	0.644665	19.475535	1.102234	9.717710	0.000000	0.000000
3688.637827	703.915551	202.278081	0.644669	19.474363	1.102241	9.717126	0.000000	0.000000
3688.657829	703.915551	202.284720	0.644667	19.475002	1.102237	9.717444	0.000000	0.000000
3688.677831	703.915551	202.273705	0.644671	19.473942	1.102243	9.716915	0.000000	0.000000
3688.697833	703.915551	202.275796	0.644670	19.474143	1.102242	9.717016	0.000000	0.000000
3688.717835	703.915551	202.273816	0.644671	19.473952	1.102243	9.716921	0.000000	0.000000
3688.737837	703.915551	202.271529	0.644672	19.473732	1.102244	9.716811	0.000000	0.000000
3688.757839	703.915551	202.271287	0.644672	19.473709	1.102244	9.716799	0.000000	0.000000
3688.777841	703.915551	202.266266	0.644673	19.473226	1.102247	9.716558	0.000000	0.000000
3688.797843	703.915551	202.263338	0.644674	19.472944	1.102248	9.716417	0.000000	0.000000
3688.817845	703.915551	202.275738	0.644670	19.474137	1.102242	9.717013	0.000000	0.000000
3688.837847	703.915551	202.275456	0.644670	19.474110	1.102242	9.716999	0.000000	0.000000
3688.857849	703.915551	202.264292	0.644674	19.473036	1.102248	9.716463	0.000000	0.000000
3688.877851	703.915551	202.258734	0.644676	19.472500	1.102251	9.716196	0.000000	0.000000
3688.897853	703.915551	202.267270	0.644673	19.473322	1.102246	9.716606	0.000000	0.000000
3688.917855	703.915551	202.264640	0.644674	19.473069	1.102248	9.716480	0.000000	0.000000
3688.937857	703.915551	202.268041	0.644673	19.473396	1.102246	9.716643	0.000000	0.000000
3688.957859	703.915551	202.261248	0.644675	19.472742	1.102250	9.716317	0.000000	0.000000
3688.977861	703.915551	202.260713	0.644675	19.472691	1.102250	9.716291	0.000000	0.000000
3688.997863	703.915551	202.257211	0.644676	19.472354	1.102252	9.716123	0.000000	0.000000
3689.017865	703.915551	202.276509	0.644670	19.474212	1.102241	9.717050	0.000000	0.000000
3689.037867	703.915551	202.278840	0.644669	19.474436	1.102240	9.717162	0.000000	0.000000
3689.057869	703.915551	202.274122	0.644671	19.473982	1.102243	9.716935	0.000000	0.000000
3689.077871	703.915551	202.271614	0.644672	19.473741	1.102244	9.716815	0.000000	0.000000
3689.097873	703.915551	202.265473	0.644674	19.473149	1.102247	9.716520	0.000000	0.000000
3689.117875	703.915551	202.267618	0.644673	19.473356	1.102246	9.716623	0.000000	0.000000
3689.137877	703.915551	202.277175	0.644670	19.474276	1.102241	9.717082	0.000000	0.000000
3689.157879	703.915551	202.260601	0.644675	19.472680	1.102250	9.716286	0.000000	0.000000
3689.177881	703.915551	202.250368	0.644679	19.471695	1.102255	9.715794	0.000000	0.000000
3689.197883	703.915551	202.243546	0.644681	19.471038	1.102259	9.715467	0.000000	0.000000
3689.217885	703.915551	202.231207	0.644685	19.469850	1.102265	9.714874	0.000000	0.000000
3689.257889	703.915551	202.233587	0.644684	19.470079	1.102264	9.714988	0.000000	0.000000
3689.257889	703.915551	202.236792	0.644683	19.470388	1.102262	9.715142	0.000000	0.000000
3689.277891	703.915551	202.230207	0.644686	19.469754	1.102266	9.714826	0.000000	0.000000
3689.297893	703.915551	202.227807	0.644686	19.469523	1.102267	9.714710	0.000000	0.000000
3689.317895	703.915551	202.220601	0.644689	19.468829	1.102271	9.714364	0.000000	0.000000
3689.337897	703.915551	202.239298	0.644682	19.470629	1.102261	9.715262	0.000000	0.000000
3689.357899	703.915551	202.206577	0.644693	19.467479	1.102278	9.713691	0.000000	0.000000
3689.377901	703.915470	202.234835	0.644684	19.470200	1.102263	9.715048	0.000000	0.000000
3689.397903	703.915551	202.219987	0.644689	19.468770	1.102271	9.714335	0.000000	0.000000
3689.417905	703.915551	202.213478	0.644691	19.468143	1.102275	9.714022	0.000000	0.000000
3689.437907	703.915551	202.203285	0.644695	19.467162	1.102280	9.713532	0.000000	0.000000
3689.457909	703.915551	202.202365	0.644695	19.467073	1.102281	9.713488	0.000000	0.000000
3689.477911	703.915551	202.207305	0.644693	19.467549	1.102278	9.713726	0.000000	0.000000
3689.497913	703.915551	202.204285	0.644694	19.467258	1.102280	9.713581	0.000000	0.000000
3689.517915	703.915551	202.192378	0.644698	19.466112	1.102286	9.713008	0.000000	0.000000
3689.537917	703.915551	202.187451	0.644700	19.465638	1.102288	9.712772	0.000000	0.000000
3689.557919	703.915551	202.201038	0.644695	19.466946	1.102281	9.713425	0.000000	0.000000
3689.577921	703.915551	202.178850	0.644703	19.464810	1.102293	9.712359	0.000000	0.000000
3689.597923	703.915551	202.192258	0.644698	19.466100	1.102286	9.713003	0.000000	0.000000
3689.617925	703.915551	202.179464	0.644703	19.464869	1.102293	9.712388	0.000000	0.000000
3689.637927	703.915551	202.174185	0.644704	19.464361	1.102295	9.712135	0.000000	0.000000
3689.677931	703.915551	202.169332	0.644706	19.463893	1.102298	9.711901	0.000000	0.000000
3689.677931	703.915551	202.160673	0.644709	19.463060	1.102302	9.711485	0.000000	0.000000
3689.697933	703.915551	202.158528	0.644710	19.462853	1.102304	9.711382	0.000000	0.000000
3689.717935	703.915551	202.164133	0.644708	19.463393	1.102301	9.711652	0.000000	0.000000
3689.737937	703.915551	202.165302	0.644707	19.463505	1.102300	9.711708	0.000000	0.000000
3689.757939	703.915551	202.167966	0.644706	19.463762	1.102299	9.711836	0.000000	0.000000
3689.777941	703.915551	202.173746	0.644704	19.464318	1.102296	9.712113	0.000000	0.000000
3689.797943	703.915551	202.171040	0.644705	19.464058	1.102297	9.711983	0.000000	0.000000
3689.817945	703.915551	202.171064	0.644705	19.464060	1.102297	9.711985	0.000000	0.000000
3689.837947	703.915551	202.162239	0.644708	19.463210	1.102302	9.711561	0.000000	0.000000
3689.857949	703.915551	202.169599	0.644706	19.463919	1.102298	9.711914	0.000000	0.000000
3689.877951	703.915551	202.149300	0.644713	19.461965	1.102308	9.710939	0.000000	0.000000
3689.897953	703.915551	202.151601	0.644712	19.462186	1.102307	9.711050	0.000000	0.000000
3689.917955	703.915551	202.149628	0.644713	19.461996	1.102308	9.710955	0.000000	0.000000
3689.937957	703.915551	202.151359	0.644712	19.462163	1.102307	9.711038	0.000000	0.000000
3689.957959	703.915551	202.155085	0.644711	19.462522	1.102305	9.711217	0.000000	0.000000
3689.977961	703.915551	202.141355	0.644715	19.461200	1.102313	9.710557	0.000000	0.000000
3689.997963	703.915551	202.139918	0.644716	19.461061	1.102313	9.710488	0.000000	0.000000
3690.017965	703.915551	202.127360	0.644720	19.459852	1.102320	9.709885	0.000000	0.000000
3690.037967	703.915551	202.138151	0.644716	19.460891	1.102314	9.710404	0.000000	0.000000
3690.057969	703.915551	202.140852	0.644716	19.461151	1.102313	9.710533	0.000000	0.000000
3690.097973	703.915551	202.140375	0.644716	19.461105	1.102313	9.710510	0.000000	0.000000
3690.097973	703.915551	202.151257	0.644712	19.462153	1.102307	9.711033	0.000000	0.000000
3690.117975	703.915551	202.143196	0.644715	19.461377	1.102312	9.710646	0.000000	0.000000
3690.137977	703.915551	202.123280	0.644721	19.459460	1.102322	9.709689	0.000000	0.000000
3690.157979	703.915551	202.129799	0.644719	19.460087	1.102319	9.710002	0.000000	0.000000
3690.177981	703.915551	202.147928	0.644713	19.461833	1.102309	9.710873	0.000000	0.000000
3690.197983	703.915551	202.117502	0.644723	19.458903	1.102325	9.709412	0.000000	0.000000
3690.217985	703.915551	202.120041	0.644723	19.459148	1.102324	9.709534	0.000000	0.000000
3690.237987	703.915470	202.119191	0.644723	19.459066	1.102324	9.709493	0.000000	0.000000
3690.257989	703.915551	202.135419	0.644717	19.460628	1.102316	9.710272	0.000000	0.000000
3690.277991	703.915551	202.120039	0.644723	19.459148	1.102324	9.709533	0.000000	0.000000
3690.317995	703.915551	202.115679	0.644724	19.458728	1.102326	9.709324	0.000000	0.000000
3690.317995	703.915551	202.126882	0.644720	19.459806	1.102320	9.709862	0.000000	0.000000
3690.337997	703.915551	202.112922	0.644725	19.458462	1.102328	9.709192	0.000000	0.000000
3690.357999	703.915551	202.113175	0.644725	19.458487	1.102327	9.709204	0.000000	0.000000
3690.378001	703.915551	202.114011	0.644725	19.458567	1.102327	9.709244	0.000000	0.000000
3690.398003	703.915551	202.113537	0.644725	19.458522	1.102327	9.709221	0.000000	0.000000
3690.418005	703.915551	202.126612	0.644720	19.459780	1.102320	9.709849	0.000000	0.000000
3690.438007	703.915551	202.101081	0.644729	19.457322	1.102334	9.708623	0.000000	0.000000
3690.458009	703.915551	202.120124	0.644722	19.459156	1.102324	9.709538	0.000000	0.000000
3690.478011	703.915551	202.114317	0.644724	19.458597	1.102327	9.709259	0.000000	0.000000
3690.498013	703.915551	202.103715	0.644728	19.457576	1.102332	9.708749	0.000000	0.000000
3690.518015	703.915551	202.117032	0.644724	19.458858	1.102325	9.709389	0.000000	0.000000
3690.538017	703.915551	202.118547	0.644723	19.459004	1.102325	9.709462	0.000000	0.000000
3690.558019	703.915551	202.111017	0.644726	19.458279	1.102329	9.709100	0.000000	0.000000
3690.578021	703.915551	202.102582	0.644728	19.457467	1.102333	9.708695	0.000000	0.000000
3690.598023	703.915551	202.118554	0.644723	19.459005	1.102325	9.709462	0.000000	0.000000
3690.618025	703.915551	202.095953	0.644731	19.456829	1.102337	9.708376	0.000000	0.000000
3690.638027	703.915470	202.099173	0.644729	19.457139	1.102335	9.708531	0.000000	0.000000
3690.658029	703.915551	202.099646	0.644729	19.457184	1.102335	9.708554	0.000000	0.000000
3690.678031	703.915551	202.101573	0.644729	19.457370	1.102334	9.708646	0.000000	0.000000
3690.698033	703.915551	202.099250	0.644729	19.457146	1.102335	9.708535	0.000000	0.000000
3690.738037	703.915551	202.095848	0.644731	19.456819	1.102337	9.708371	0.000000	0.000000
3690.738037	703.915551	202.081868	0.644735	19.455473	1.102344	9.707700	0.000000	0.000000
3690.758039	703.915551	202.114869	0.644724	19.458650	1.102327	9.709285	0.000000	0.000000
3690.778041	703.915551	202.088175	0.644733	19.456080	1.102341	9.708003	0.000000	0.000000
3690.798043	703.915551	202.081147	0.644736	19.455403	1.102344	9.707665	0.000000	0.000000
3690.818045	703.915551	202.088386	0.644733	19.456100	1.102341	9.708013	0.000000	0.000000
3690.838047	703.915551	202.082613	0.644735	19.455544	1.102344	9.707736	0.000000	0.000000
3690.858049	703.915551	202.098363	0.644730	19.457061	1.102335	9.708492	0.000000	0.000000
3690.878051	703.915551	202.090932	0.644732	19.456345	1.102339	9.708135	0.000000	0.000000
3690.898053	703.915551	202.102476	0.644728	19.457457	1.102333	9.708690	0.000000	0.000000
3690.918055	703.915551	202.084837	0.644734	19.455758	1.102342	9.707842	0.000000	0.000000
3690.938057	703.915551	202.063633	0.644741	19.453717	1.102354	9.706824	0.000000	0.000000
3690.958059	703.915551	202.072721	0.644738	19.454592	1.102349	9.707260	0.000000	0.000000
3690.978061	703.915551	202.078857	0.644736	19.455183	1.102346	9.707555	0.000000	0.000000
3690.998063	703.915551	202.080167	0.644736	19.455309	1.102345	9.707618	0.000000	0.000000
3691.018065	703.915551	202.094019	0.644731	19.456642	1.102338	9.708283	0.000000	0.000000
3691.038067	703.915551	202.080390	0.644736	19.455330	1.102345	9.707629	0.000000	0.000000
3691.058069	703.915551	202.089627	0.644733	19.456220	1.102340	9.708072	0.000000	0.000000
3691.078071	703.915551	202.081974	0.644735	19.455483	1.102344	9.707705	0.000000	0.000000
3691.098073	703.915551	202.079282	0.644736	19.455224	1.102345	9.707576	0.000000	0.000000
3691.118075	703.915551	202.070272	0.644739	19.454356	1.102350	9.707143	0.000000	0.000000
3691.138077	703.915551	202.065969	0.644741	19.453942	1.102352	9.706936	0.000000	0.000000
3691.158079	703.915551	202.055959	0.644744	19.452978	1.102358	9.706455	0.000000	0.000000
3691.178081	703.915551	202.054382	0.644745	19.452826	1.102358	9.706379	0.000000	0.000000
3691.198083	703.915551	202.069932	0.644739	19.454324	1.102350	9.707126	0.000000	0.000000
3691.218085	703.915551	202.060257	0.644743	19.453392	1.102355	9.706662	0.000000	0.000000
3691.238087	703.915551	202.057066	0.644744	19.453085	1.102357	9.706508	0.000000	0.000000
3691.258089	703.915551	202.056697	0.644744	19.453049	1.102357	9.706491	0.000000	0.000000
3691.278091	703.915551	202.068698	0.644740	19.454205	1.102351	9.707067	0.000000	0.000000
3691.298093	703.915551	202.072920	0.644738	19.454611	1.102349	9.707270	0.000000	0.000000
3691.318095	703.915551	202.052577	0.644745	19.452653	1.102359	9.706293	0.000000	0.000000
3691.338097	703.915551	202.066033	0.644741	19.453948	1.102352	9.706939	0.000000	0.000000
3691.358099	703.915551	202.055842	0.644744	19.452967	1.102358	9.706450	0.000000	0.000000
3691.378101	703.915551	202.069648	0.644739	19.454296	1.102350	9.707113	0.000000	0.000000
3691.398103	703.915551	202.073526	0.644738	19.454669	1.102348	9.707299	0.000000	0.000000
3691.418105	703.915551	202.063608	0.644741	19.453715	1.102354	9.706823	0.000000	0.000000
3691.438107	703.915551	202.072706	0.644738	19.454591	1.102349	9.707260	0.000000	0.000000
3691.458109	703.915551	202.073393	0.644738	19.454657	1.102348	9.707293	0.000000	0.000000
3691.478111	703.915551	202.071752	0.644739	19.454499	1.102349	9.707214	0.000000	0.000000
3691.498113	703.915551	202.067141	0.644740	19.454055	1.102352	9.706992	0.000000	0.000000
3691.518115	703.915551	202.071044	0.644739	19.454431	1.102350	9.707180	0.000000	0.000000
3691.538117	703.915551	202.068221	0.644740	19.454159	1.102351	9.707044	0.000000	0.000000
3691.558119	703.915551	202.074182	0.644738	19.454733	1.102348	9.707331	0.000000	0.000000
3691.578121	703.915551	202.060147	0.644743	19.453381	1.102355	9.706656	0.000000	0.000000
3691.598123	703.915551	202.064801	0.644741	19.453829	1.102353	9.706880	0.000000	0.000000
3691.618125	703.915551	202.050684	0.644746	19.452470	1.102360	9.706202	0.000000	0.000000
3691.638127	703.915551	202.060100	0.644743	19.453377	1.102355	9.706654	0.000000	0.000000
3691.658129	703.915551	202.047842	0.644747	19.452197	1.102362	9.706065	0.000000	0.000000
3691.678131	703.915551	202.049556	0.644746	19.452362	1.102361	9.706148	0.000000	0.000000
3691.698133	703.915470	202.063106	0.644742	19.453666	1.102354	9.706798	0.000000	0.000000
3691.718135	703.915551	202.066778	0.644740	19.454020	1.102352	9.706975	0.000000	0.000000
3691.738137	703.915470	202.068305	0.644740	19.454167	1.102351	9.707048	0.000000	0.000000
3691.758139	703.915551	202.061625	0.644742	19.453524	1.102355	9.706727	0.000000	0.000000
3691.778141	703.915551	202.063356	0.644742	19.453690	1.102354	9.706810	0.000000	0.000000
3691.798143	703.915551	202.062534	0.644742	19.453611	1.102354	9.706771	0.000000	0.000000
3691.818145	703.915551	202.046050	0.644747	19.452024	1.102363	9.705979	0.000000	0.000000
3691.838147	703.915551	202.043522	0.644748	19.451781	1.102364	9.705858	0.000000	0.000000
3691.858149	703.915551	202.038708	0.644750	19.451317	1.102367	9.705626	0.000000	0.000000
3691.878151	703.915551	202.051665	0.644745	19.452565	1.102360	9.706249	0.000000	0.000000
3691.898153	703.915551	202.045924	0.644747	19.452012	1.102363	9.705973	0.000000	0.000000
3691.918155	703.915551	202.032769	0.644752	19.450746	1.102370	9.705341	0.000000	0.000000
3691.938157	703.915470	202.047836	0.644747	19.452196	1.102362	9.706065	0.000000	0.000000
3691.958159	703.915551	202.043157	0.644748	19.451746	1.102364	9.705840	0.000000	0.000000
3691.978161	703.915551	202.051141	0.644746	19.452514	1.102360	9.706224	0.000000	0.000000
3691.998163	703.915551	202.048526	0.644746	19.452263	1.102362	9.706098	0.000000	0.000000
3692.018165	703.915551	202.044414	0.644748	19.451867	1.102364	9.705901	0.000000	0.000000
3692.038167	703.915551	202.057810	0.644743	19.453156	1.102357	9.706544	0.000000	0.000000
3692.058169	703.915551	202.054186	0.644745	19.452808	1.102359	9.706370	0.000000	0.000000
3692.078171	703.915551	202.053058	0.644745	19.452699	1.102359	9.706316	0.000000	0.000000
3692.098173	703.915470	202.060848	0.644742	19.453449	1.102355	9.706690	0.000000	0.000000
3692.118175	703.915551	202.057305	0.644744	19.453108	1.102357	9.706520	0.000000	0.000000
3692.138177	703.915551	202.047762	0.644747	19.452189	1.102362	9.706061	0.000000	0.000000
3692.158179	703.915551	202.067335	0.644740	19.454073	1.102352	9.707002	0.000000	0.000000
3692.178181	703.915551	202.046493	0.644747	19.452067	1.102363	9.706000	0.000000	0.000000
3692.198183	703.915551	202.041981	0.644749	19.451632	1.102365	9.705784	0.000000	0.000000
3692.218185	703.915551	202.038276	0.644750	19.451276	1.102367	9.705606	0.000000	0.000000
3692.238187	703.915551	202.040501	0.644749	19.451490	1.102366	9.705713	0.000000	0.000000
3692.258189	703.915551	202.033077	0.644752	19.450775	1.102370	9.705356	0.000000	0.000000
3692.278191	703.915551	202.042597	0.644748	19.451692	1.102365	9.705813	0.000000	0.000000
3692.298193	703.915551	202.048551	0.644746	19.452265	1.102362	9.706099	0.000000	0.000000
3692.318195	703.915551	202.037294	0.644750	19.451181	1.102367	9.705559	0.000000	0.000000
3692.338197	703.915551	202.031654	0.644752	19.450638	1.102370	9.705288	0.000000	0.000000
3692.358199	703.915551	202.035570	0.644751	19.451015	1.102368	9.705476	0.000000	0.000000
3692.378201	703.915551	202.013323	0.644758	19.448873	1.102380	9.704407	0.000000	0.000000
3692.398203	703.915551	202.029170	0.644753	19.450399	1.102372	9.705168	0.000000	0.000000
3692.418205	703.915551	202.028988	0.644753	19.450382	1.102372	9.705159	0.000000	0.000000
3692.458209	703.915551	202.021272	0.644756	19.449639	1.102376	9.704789	0.000000	0.000000
3692.458209	703.915551	202.019580	0.644756	19.449476	1.102377	9.704708	0.000000	0.000000
3692.478211	703.915551	202.026328	0.644754	19.450126	1.102373	9.705032	0.000000	0.000000
3692.498213	703.915551	202.027184	0.644754	19.450208	1.102373	9.705073	0.000000	0.000000
3692.518215	703.915551	202.016573	0.644757	19.449186	1.102378	9.704563	0.000000	0.000000
3692.538217	703.915551	202.032015	0.644752	19.450673	1.102370	9.705305	0.000000	0.000000
3692.558219	703.915551	202.026319	0.644754	19.450125	1.102373	9.705031	0.000000	0.000000
3692.578221	703.915551	202.020776	0.644756	19.449591	1.102376	9.704765	0.000000	0.000000
3692.598223	703.915551	202.017199	0.644757	19.449247	1.102378	9.704593	0.000000	0.000000
3692.618225	703.915551	202.023550	0.644755	19.449858	1.102375	9.704898	0.000000	0.000000
3692.638227	703.915551	202.021103	0.644756	19.449622	1.102376	9.704781	0.000000	0.000000
3692.658229	703.915551	202.025000	0.644754	19.449998	1.102374	9.704968	0.000000	0.000000
3692.678231	703.915551	202.017470	0.644757	19.449273	1.102378	9.704606	0.000000	0.000000
3692.698233	703.915551	202.013710	0.644758	19.448911	1.102380	9.704426	0.000000	0.000000
3692.718235	703.915551	202.025007	0.644754	19.449998	1.102374	9.704968	0.000000	0.000000
3692.738237	703.915551	202.021595	0.644756	19.449670	1.102376	9.704804	0.000000	0.000000
3692.758239	703.915551	202.002684	0.644762	19.447849	1.102386	9.703896	0.000000	0.000000
3692.778241	703.915551	202.006322	0.644761	19.448199	1.102384	9.704071	0.000000	0.000000
3692.798243	703.915551	202.015867	0.644757	19.449118	1.102379	9.704529	0.000000	0.000000
3692.818245	703.915551	202.016377	0.644757	19.449167	1.102378	9.704554	0.000000	0.000000
3692.838247	703.915551	202.010382	0.644759	19.448590	1.102382	9.704266	0.000000	0.000000
3692.878251	703.915551	202.006645	0.644761	19.448231	1.102384	9.704086	0.000000	0.000000
3692.878251	703.915551	202.001495	0.644762	19.447735	1.102386	9.703839	0.000000	0.000000
3692.898253	703.915551	202.020107	0.644756	19.449527	1.102377	9.704733	0.000000	0.000000
3692.918255	703.915551	202.005245	0.644761	19.448096	1.102384	9.704019	0.000000	0.000000
3692.938257	703.915551	202.002479	0.644762	19.447829	1.102386	9.703886	0.000000	0.000000
3692.958259	703.915551	202.008474	0.644760	19.448407	1.102383	9.704174	0.000000	0.000000
3692.978261	703.915551	202.013959	0.644758	19.448935	1.102380	9.704438	0.000000	0.000000
3692.998263	703.915551	202.003848	0.644761	19.447961	1.102385	9.703952	0.000000	0.000000
3693.018265	703.915551	202.024680	0.644754	19.449967	1.102374	9.704953	0.000000	0.000000
3693.038267	703.915551	202.004683	0.644761	19.448042	1.102385	9.703992	0.000000	0.000000
3693.058269	703.915551	202.011633	0.644759	19.448711	1.102381	9.704326	0.000000	0.000000
3693.098273	703.915551	202.022711	0.644755	19.449777	1.102375	9.704858	0.000000	0.000000
3693.098273	703.915551	202.009778	0.644759	19.448532	1.102382	9.704237	0.000000	0.000000
3693.118275	703.915551	201.999254	0.644763	19.447519	1.102387	9.703731	0.000000	0.000000
3693.138277	703.915551	202.000249	0.644763	19.447615	1.102387	9.703779	0.000000	0.000000
3693.158279	703.915551	201.993975	0.644765	19.447011	1.102390	9.703478	0.000000	0.000000
3693.178281	703.915551	202.004096	0.644761	19.447985	1.102385	9.703964	0.000000	0.000000
3693.198283	703.915551	201.990711	0.644766	19.446696	1.102392	9.703321	0.000000	0.000000
3693.218285	703.915551	201.996561	0.644764	19.447260	1.102389	9.703602	0.000000	0.000000
3693.238287	703.915551	201.996697	0.644764	19.447273	1.102389	9.703608	0.000000	0.000000
3693.258289	703.915551	201.999225	0.644763	19.447516	1.102388	9.703730	0.000000	0.000000
3693.278291	703.915470	202.008190	0.644760	19.448379	1.102383	9.704160	0.000000	0.000000
3693.298293	703.915551	202.008001	0.644760	19.448361	1.102383	9.704151	0.000000	0.000000
3693.318295	703.915551	201.993257	0.644765	19.446942	1.102391	9.703443	0.000000	0.000000
3693.338297	703.915551	202.003025	0.644762	19.447882	1.102386	9.703912	0.000000	0.000000
3693.358299	703.915551	201.991630	0.644766	19.446785	1.102392	9.703365	0.000000	0.000000
3693.378301	703.915551	201.997268	0.644764	19.447328	1.102389	9.703636	0.000000	0.000000
3693.398303	703.915551	201.992886	0.644765	19.446906	1.102391	9.703425	0.000000	0.000000
3693.418305	703.915551	202.000031	0.644763	19.447594	1.102387	9.703768	0.000000	0.000000
3693.438307	703.915470	202.004066	0.644761	19.447982	1.102385	9.703962	0.000000	0.000000
3693.458309	703.915551	202.000156	0.644763	19.447606	1.102387	9.703774	0.000000	0.000000
3693.478311	703.915551	201.979298	0.644770	19.445598	1.102398	9.702772	0.000000	0.000000
3693.498313	703.915551	201.992592	0.644765	19.446878	1.102391	9.703411	0.000000	0.000000
3693.518315	703.915551	201.979594	0.644770	19.445626	1.102398	9.702787	0.000000	0.000000
3693.538317	703.915551	201.993993	0.644765	19.447012	1.102390	9.703478	0.000000	0.000000
3693.558319	703.915551	201.997180	0.644764	19.447319	1.102389	9.703631	0.000000	0.000000
3693.578321	703.915551	202.000404	0.644763	19.447630	1.102387	9.703786	0.000000	0.000000
3693.598323	703.915551	201.992567	0.644765	19.446875	1.102391	9.703410	0.000000	0.000000
3693.618325	703.915551	201.983377	0.644768	19.445990	1.102396	9.702968	0.000000	0.000000
3693.638327	703.915551	202.002192	0.644762	19.447802	1.102386	9.703872	0.000000	0.000000
3693.658329	703.915551	201.986116	0.644767	19.446254	1.102394	9.703100	0.000000	0.000000
3693.678331	703.915551	201.975123	0.644771	19.445196	1.102400	9.702572	0.000000	0.000000
3693.698333	703.915551	201.988481	0.644767	19.446482	1.102393	9.703214	0.000000	0.000000
3693.718335	703.915551	201.978209	0.644770	19.445493	1.102399	9.702720	0.000000	0.000000
3693.738337	703.915551	201.969309	0.644773	19.444636	1.102403	9.702293	0.000000	0.000000
3693.758339	703.915551	201.980221	0.644769	19.445687	1.102398	9.702817	0.000000	0.000000
3693.778341	703.915551	201.978920	0.644770	19.445561	1.102398	9.702754	0.000000	0.000000
3693.798343	703.915551	201.986216	0.644767	19.446264	1.102394	9.703105	0.000000	0.000000
3693.818345	703.915551	201.988263	0.644767	19.446461	1.102393	9.703203	0.000000	0.000000
3693.838347	703.915551	201.977949	0.644770	19.445468	1.102399	9.702708	0.000000	0.000000
3693.858349	703.915551	201.986324	0.644767	19.446274	1.102394	9.703110	0.000000	0.000000
3693.878351	703.915551	201.981393	0.644769	19.445799	1.102397	9.702873	0.000000	0.000000
3693.898353	703.915551	201.979935	0.644770	19.445659	1.102398	9.702803	0.000000	0.000000
3693.918355	703.915551	201.963805	0.644775	19.444106	1.102406	9.702028	0.000000	0.000000
3693.938357	703.915551	201.967742	0.644774	19.444485	1.102404	9.702217	0.000000	0.000000
3693.958359	703.915551	201.974272	0.644771	19.445114	1.102401	9.702531	0.000000	0.000000
3693.978361	703.915551	201.963070	0.644775	19.444035	1.102407	9.701993	0.000000	0.000000
3693.998363	703.915551	201.973180	0.644772	19.445009	1.102401	9.702479	0.000000	0.000000
3694.018365	703.915551	201.968866	0.644773	19.444593	1.102403	9.702271	0.000000	0.000000
3694.038367	703.915551	201.986257	0.644767	19.446268	1.102394	9.703107	0.000000	0.000000
3694.058369	703.915551	201.981251	0.644769	19.445786	1.102397	9.702866	0.000000	0.000000
3694.078371	703.915551	201.961531	0.644776	19.443887	1.102407	9.701919	0.000000	0.000000
3694.098373	703.915551	201.979870	0.644770	19.445653	1.102398	9.702800	0.000000	0.000000
3694.118375	703.915551	201.977353	0.644770	19.445410	1.102399	9.702679	0.000000	0.000000
3694.138377	703.915551	201.970055	0.644773	19.444708	1.102403	9.702328	0.000000	0.000000
3694.158379	703.915551	201.966144	0.644774	19.444331	1.102405	9.702141	0.000000	0.000000
3694.178381	703.915551	201.957431	0.644777	19.443492	1.102410	9.701722	0.000000	0.000000
3694.198383	703.915551	201.951148	0.644779	19.442888	1.102413	9.701420	0.000000	0.000000
3694.218385	703.915551	201.944979	0.644781	19.442294	1.102416	9.701124	0.000000	0.000000
3694.238387	703.915551	201.960974	0.644776	19.443834	1.102408	9.701892	0.000000	0.000000
3694.258389	703.915551	201.974061	0.644771	19.445093	1.102401	9.702521	0.000000	0.000000
3694.278391	703.915551	201.945985	0.644781	19.442390	1.102416	9.701172	0.000000	0.000000
3694.298393	703.915551	201.963219	0.644775	19.444050	1.102406	9.702000	0.000000	0.000000
3694.318395	703.915551	201.956686	0.644777	19.443421	1.102410	9.701686	0.000000	0.000000
3694.338397	703.915551	201.958680	0.644777	19.443613	1.102409	9.701782	0.000000	0.000000
3694.358399	703.915551	201.955932	0.644778	19.443348	1.102410	9.701650	0.000000	0.000000
3694.378401	703.915551	201.959003	0.644777	19.443644	1.102409	9.701798	0.000000	0.000000
3694.398403	703.915551	201.952776	0.644779	19.443044	1.102412	9.701498	0.000000	0.000000
3694.418405	703.915551	201.959458	0.644776	19.443688	1.102408	9.701819	0.000000	0.000000
3694.438407	703.915551	201.957139	0.644777	19.443464	1.102410	9.701708	0.000000	0.000000
3694.458409	703.915551	201.939664	0.644783	19.441782	1.102419	9.700868	0.000000	0.000000
3694.478411	703.915551	201.947576	0.644780	19.442544	1.102415	9.701249	0.000000	0.000000
3694.498413	703.915551	201.944601	0.644781	19.442257	1.102416	9.701106	0.000000	0.000000
3694.518415	703.915551	201.959521	0.644776	19.443694	1.102408	9.701822	0.000000	0.000000
3694.538417	703.915551	201.951115	0.644779	19.442884	1.102413	9.701419	0.000000	0.000000
3694.558419	703.915551	201.950283	0.644779	19.442804	1.102413	9.701379	0.000000	0.000000
3694.578421	703.915551	201.948860	0.644780	19.442667	1.102414	9.701310	0.000000	0.000000
3694.598423	703.915551	201.941987	0.644782	19.442006	1.102418	9.700980	0.000000	0.000000
3694.618425	703.915470	201.946850	0.644781	19.442474	1.102415	9.701214	0.000000	0.000000
3694.638427	703.915551	201.936056	0.644784	19.441435	1.102421	9.700695	0.000000	0.000000
3694.658429	703.915551	201.929834	0.644786	19.440836	1.102424	9.700396	0.000000	0.000000
3694.678431	703.915551	201.934150	0.644785	19.441251	1.102422	9.700604	0.000000	0.000000
3694.698433	703.915551	201.943566	0.644782	19.442158	1.102417	9.701056	0.000000	0.000000
3694.718435	703.915551	201.937787	0.644784	19.441601	1.102420	9.700778	0.000000	0.000000
3694.738437	703.915551	201.921411	0.644789	19.440025	1.102428	9.699992	0.000000	0.000000
3694.758439	703.915551	201.939291	0.644783	19.441746	1.102419	9.700851	0.000000	0.000000
3694.778441	703.915551	201.935555	0.644784	19.441386	1.102421	9.700671	0.000000	0.000000
3694.798443	703.915551	201.930453	0.644786	19.440895	1.102424	9.700426	0.000000	0.000000
3694.818445	703.915551	201.935948	0.644784	19.441424	1.102421	9.700690	0.000000	0.000000
3694.838447	703.915551	201.928478	0.644787	19.440705	1.102425	9.700331	0.000000	0.000000
3694.858449	703.915470	201.932700	0.644785	19.441112	1.102422	9.700534	0.000000	0.000000
3694.878451	703.915551	201.934356	0.644785	19.441271	1.102422	9.700614	0.000000	0.000000
3694.898453	703.915551	201.934402	0.644785	19.441275	1.102422	9.700616	0.000000	0.000000
3694.918455	703.915551	201.938048	0.644784	19.441626	1.102420	9.700791	0.000000	0.000000
3694.938457	703.915551	201.945113	0.644781	19.442307	1.102416	9.701130	0.000000	0.000000
3694.958459	703.915551	201.937723	0.644784	19.441595	1.102420	9.700775	0.000000	0.000000
3694.978461	703.915551	201.930955	0.644786	19.440943	1.102423	9.700450	0.000000	0.000000
3694.998463	703.915551	201.946930	0.644781	19.442481	1.102415	9.701218	0.000000	0.000000
3695.018465	703.915551	201.927155	0.644787	19.440578	1.102425	9.700268	0.000000	0.000000
3695.038467	703.915551	201.924864	0.644788	19.440357	1.102427	9.700158	0.000000	0.000000
3695.058469	703.915551	201.936283	0.644784	19.441456	1.102421	9.700706	0.000000	0.000000
3695.078471	703.915551	201.929502	0.644786	19.440804	1.102424	9.700380	0.000000	0.000000
3695.098473	703.915551	201.937294	0.644784	19.441554	1.102420	9.700755	0.000000	0.000000
3695.118475	703.915551	201.947485	0.644780	19.442535	1.102415	9.701244	0.000000	0.000000
3695.138477	703.915551	201.932413	0.644785	19.441084	1.102423	9.700520	0.000000	0.000000
3695.158479	703.915551	201.930220	0.644786	19.440873	1.102424	9.700415	0.000000	0.000000
3695.178481	703.915551	201.940547	0.644783	19.441867	1.102418	9.700911	0.000000	0.000000
3695.198483	703.915551	201.939548	0.644783	19.441771	1.102419	9.700863	0.000000	0.000000
3695.218485	703.915551	201.918031	0.644790	19.439699	1.102430	9.699829	0.000000	0.000000
3695.238487	703.915551	201.930758	0.644786	19.440925	1.102424	9.700441	0.000000	0.000000
3695.258489	703.915551	201.936062	0.644784	19.441435	1.102421	9.700695	0.000000	0.000000
3695.278491	703.915551	201.934316	0.644785	19.441267	1.102422	9.700612	0.000000	0.000000
3695.298493	703.915551	201.932850	0.644785	19.441126	1.102422	9.700541	0.000000	0.000000
3695.318495	703.915551	201.926159	0.644788	19.440482	1.102426	9.700220	0.000000	0.000000
3695.338497	703.915551	201.934534	0.644785	19.441288	1.102422	9.700622	0.000000	0.000000
3695.358499	703.915551	201.925437	0.644788	19.440412	1.102426	9.700185	0.000000	0.000000
3695.378501	703.915551	201.921886	0.644789	19.440070	1.102428	9.700014	0.000000	0.000000
3695.398503	703.915551	201.921949	0.644789	19.440076	1.102428	9.700017	0.000000	0.000000
3695.438507	703.915551	201.925516	0.644788	19.440420	1.102426	9.700189	0.000000	0.000000
3695.438507	703.915551	201.926857	0.644787	19.440549	1.102426	9.700253	0.000000	0.000000
3695.458509	703.915551	201.928716	0.644787	19.440728	1.102425	9.700343	0.000000	0.000000
3695.478511	703.915551	201.921002	0.644789	19.439985	1.102429	9.699972	0.000000	0.000000
3695.498513	703.915551	201.910694	0.644793	19.438993	1.102434	9.699477	0.000000	0.000000
3695.518515	703.915551	201.909869	0.644793	19.438913	1.102435	9.699437	0.000000	0.000000
3695.538517	703.915551	201.910948	0.644793	19.439017	1.102434	9.699489	0.000000	0.000000
3695.558519	703.915551	201.918355	0.644790	19.439730	1.102430	9.699845	0.000000	0.000000
3695.578521	703.915551	201.929588	0.644786	19.440812	1.102424	9.700384	0.000000	0.000000
3695.598523	703.915551	201.937230	0.644784	19.441548	1.102420	9.700752	0.000000	0.000000
3695.618525	703.915551	201.917040	0.644791	19.439604	1.102431	9.699782	0.000000	0.000000
3695.638527	703.915551	201.925397	0.644788	19.440408	1.102426	9.700183	0.000000	0.000000
3695.658529	703.915551	201.918274	0.644790	19.439723	1.102430	9.699841	0.000000	0.000000
3695.678531	703.915551	201.917485	0.644790	19.439647	1.102431	9.699803	0.000000	0.000000
3695.698533	703.915551	201.914350	0.644792	19.439345	1.102432	9.699652	0.000000	0.000000
3695.718535	703.915551	201.921581	0.644789	19.440041	1.102428	9.700000	0.000000	0.000000
3695.738537	703.915551	201.930433	0.644786	19.440893	1.102424	9.700425	0.000000	0.000000
3695.758539	703.915551	201.934198	0.644785	19.441256	1.102422	9.700606	0.000000	0.000000
3695.778541	703.915551	201.913261	0.644792	19.439240	1.102433	9.699600	0.000000	0.000000
3695.798543	703.915551	201.916156	0.644791	19.439519	1.102431	9.699739	0.000000	0.000000
3695.818545	703.915551	201.912090	0.644792	19.439127	1.102433	9.699544	0.000000	0.000000
3695.838547	703.915551	201.904031	0.644795	19.438351	1.102438	9.699157	0.000000	0.000000
3695.858549	703.915470	201.907185	0.644794	19.438655	1.102436	9.699308	0.000000	0.000000
3695.878551	703.915551	201.916021	0.644791	19.439506	1.102431	9.699733	0.000000	0.000000
3695.898553	703.915551	201.913197	0.644792	19.439234	1.102433	9.699597	0.000000	0.000000
3695.918555	703.915551	201.913942	0.644792	19.439306	1.102432	9.699633	0.000000	0.000000
3695.938557	703.915551	201.903591	0.644795	19.438309	1.102438	9.699136	0.000000	0.000000
3695.958559	703.915551	201.909128	0.644793	19.438842	1.102435	9.699402	0.000000	0.000000
3695.978561	703.915551	201.923615	0.644788	19.440237	1.102427	9.700098	0.000000	0.000000
3695.998563	703.915551	201.898206	0.644797	19.437791	1.102441	9.698877	0.000000	0.000000
3696.018565	703.915470	201.906285	0.644794	19.438568	1.102436	9.699265	0.000000	0.000000
3696.038567	703.915551	201.916602	0.644791	19.439562	1.102431	9.699761	0.000000	0.000000
3696.078571	703.915551	201.909314	0.644793	19.438860	1.102435	9.699411	0.000000	0.000000
3696.078571	703.915551	201.898808	0.644797	19.437849	1.102440	9.698906	0.000000	0.000000
3696.098573	703.915551	201.904696	0.644795	19.438415	1.102437	9.699189	0.000000	0.000000
3696.118575	703.915551	201.893346	0.644799	19.437323	1.102443	9.698643	0.000000	0.000000
3696.138577	703.915551	201.900297	0.644796	19.437992	1.102440	9.698977	0.000000	0.000000
3696.158579	703.915551	201.906131	0.644794	19.438554	1.102437	9.699258	0.000000	0.000000
3696.178581	703.915551	201.899763	0.644796	19.437940	1.102440	9.698952	0.000000	0.000000
3696.198583	703.915551	201.915649	0.644791	19.439470	1.102432	9.699715	0.000000	0.000000
3696.218585	703.915551	201.892852	0.644799	19.437275	1.102444	9.698620	0.000000	0.000000
3696.238587	703.915551	201.891278	0.644799	19.437124	1.102444	9.698544	0.000000	0.000000
3696.258589	703.915551	201.880811	0.644803	19.436116	1.102450	9.698041	0.000000	0.000000
3696.278591	703.915551	201.891386	0.644799	19.437134	1.102444	9.698549	0.000000	0.000000
3696.298593	703.915551	201.885509	0.644801	19.436568	1.102447	9.698267	0.000000	0.000000
3696.318595	703.915551	201.906275	0.644794	19.438567	1.102436	9.699265	0.000000	0.000000
3696.338597	703.915551	201.890424	0.644800	19.437041	1.102445	9.698503	0.000000	0.000000
3696.358599	703.915470	201.887212	0.644801	19.436732	1.102446	9.698349	0.000000	0.000000
3696.378601	703.915551	201.893632	0.644798	19.437350	1.102443	9.698657	0.000000	0.000000
3696.398603	703.915551	201.890354	0.644800	19.437035	1.102445	9.698500	0.000000	0.000000
3696.418605	703.915551	201.887770	0.644800	19.436786	1.102446	9.698376	0.000000	0.000000
3696.438607	703.915551	201.886488	0.644801	19.436662	1.102447	9.698314	0.000000	0.000000
3696.458609	703.915551	201.888163	0.644800	19.436824	1.102446	9.698394	0.000000	0.000000
3696.478611	703.915551	201.894867	0.644798	19.437469	1.102442	9.698717	0.000000	0.000000
3696.498613	703.915551	201.884729	0.644801	19.436493	1.102448	9.698230	0.000000	0.000000
3696.518615	703.915551	201.894298	0.644798	19.437414	1.102443	9.698689	0.000000	0.000000
3696.538617	703.915551	201.900088	0.644796	19.437972	1.102440	9.698967	0.000000	0.000000
3696.558619	703.915551	201.886157	0.644801	19.436631	1.102447	9.698298	0.000000	0.000000
3696.578621	703.915551	201.881859	0.644802	19.436217	1.102449	9.698092	0.000000	0.000000
3696.598623	703.915551	201.877962	0.644804	19.435842	1.102451	9.697904	0.000000	0.000000
3696.618625	703.915551	201.879187	0.644803	19.435959	1.102451	9.697963	0.000000	0.000000
3696.638627	703.915551	201.869659	0.644807	19.435042	1.102456	9.697506	0.000000	0.000000
3696.658629	703.915551	201.886231	0.644801	19.436638	1.102447	9.698302	0.000000	0.000000
3696.678631	703.915551	201.886455	0.644801	19.436659	1.102447	9.698312	0.000000	0.000000
3696.698633	703.915551	201.878765	0.644803	19.435919	1.102451	9.697943	0.000000	0.000000
3696.718635	703.915551	201.868498	0.644807	19.434930	1.102456	9.697450	0.000000	0.000000
3696.738637	703.915551	201.877019	0.644804	19.435751	1.102452	9.697859	0.000000	0.000000
3696.758639	703.915551	201.880134	0.644803	19.436051	1.102450	9.698009	0.000000	0.000000
3696.778641	703.915551	201.887274	0.644801	19.436738	1.102446	9.698352	0.000000	0.000000
3696.798643	703.915551	201.869229	0.644807	19.435001	1.102456	9.697485	0.000000	0.000000
3696.818645	703.915551	201.864068	0.644808	19.434504	1.102459	9.697237	0.000000	0.000000
3696.838647	703.915551	201.880841	0.644803	19.436119	1.102450	9.698043	0.000000	0.000000
3696.858649	703.915551	201.882818	0.644802	19.436309	1.102449	9.698138	0.000000	0.000000
3696.878651	703.915551	201.882357	0.644802	19.436265	1.102449	9.698116	0.000000	0.000000
3696.898653	703.915551	201.883150	0.644802	19.436341	1.102449	9.698154	0.000000	0.000000
3696.938657	703.915551	201.875319	0.644805	19.435587	1.102453	9.697777	0.000000	0.000000
3696.938657	703.915551	201.891492	0.644799	19.437144	1.102444	9.698554	0.000000	0.000000
3696.958659	703.915551	201.894381	0.644798	19.437422	1.102443	9.698693	0.000000	0.000000
3696.978661	703.915551	201.882539	0.644802	19.436282	1.102449	9.698124	0.000000	0.000000
3696.998663	703.915551	201.882766	0.644802	19.436304	1.102449	9.698135	0.000000	0.000000
3697.018665	703.915551	201.898773	0.644797	19.437845	1.102440	9.698904	0.000000	0.000000
3697.038667	703.915551	201.878389	0.644804	19.435883	1.102451	9.697925	0.000000	0.000000
3697.058669	703.915551	201.897884	0.644797	19.437760	1.102441	9.698861	0.000000	0.000000
3697.077671	703.915551	201.879373	0.644803	19.435977	1.102451	9.697972	0.000000	0.000000
3697.097673	703.915551	201.887636	0.644800	19.436773	1.102446	9.698369	0.000000	0.000000
3697.137677	703.915551	201.888022	0.644800	19.436810	1.102446	9.698388	0.000000	0.000000
3697.137677	703.915551	201.882767	0.644802	19.436304	1.102449	9.698135	0.000000	0.000000
3697.157679	703.915551	201.871121	0.644806	19.435183	1.102455	9.697576	0.000000	0.000000
3697.177681	703.915551	201.864406	0.644808	19.434536	1.102459	9.697253	0.000000	0.000000
3697.197683	703.915551	201.871764	0.644806	19.435245	1.102455	9.697607	0.000000	0.000000
3697.217685	703.915551	201.863065	0.644809	19.434407	1.102459	9.697189	0.000000	0.000000
3697.237687	703.915551	201.855664	0.644811	19.433695	1.102463	9.696833	0.000000	0.000000
3697.257689	703.915551	201.865731	0.644808	19.434664	1.102458	9.697317	0.000000	0.000000
3697.277691	703.915551	201.861383	0.644809	19.434245	1.102460	9.697108	0.000000	0.000000
3697.297693	703.915551	201.872557	0.644806	19.435321	1.102454	9.697645	0.000000	0.000000
3697.337697	703.915551	201.874148	0.644805	19.435474	1.102453	9.697721	0.000000	0.000000
3697.357699	703.915551	201.876148	0.644804	19.435667	1.102452	9.697817	0.000000	0.000000
3697.357699	703.915551	201.860897	0.644809	19.434199	1.102460	9.697085	0.000000	0.000000
3697.377701	703.915551	201.865665	0.644808	19.434658	1.102458	9.697314	0.000000	0.000000
3697.397703	703.915551	201.873555	0.644805	19.435417	1.102454	9.697693	0.000000	0.000000
3697.417705	703.915551	201.863201	0.644809	19.434420	1.102459	9.697195	0.000000	0.000000
3697.437707	703.915551	201.861625	0.644809	19.434269	1.102460	9.697120	0.000000	0.000000
3697.457709	703.915551	201.855948	0.644811	19.433722	1.102463	9.696847	0.000000	0.000000
3697.477711	703.915551	201.857987	0.644810	19.433918	1.102462	9.696945	0.000000	0.000000
3697.497713	703.915551	201.851951	0.644812	19.433337	1.102465	9.696655	0.000000	0.000000
3697.537717	703.915551	201.840476	0.644816	19.432233	1.102471	9.696104	0.000000	0.000000
3697.557719	703.915551	201.861020	0.644809	19.434210	1.102460	9.697091	0.000000	0.000000
3697.577721	703.915551	201.857274	0.644811	19.433850	1.102462	9.696911	0.000000	0.000000
3697.577721	703.915551	201.855243	0.644811	19.433654	1.102463	9.696813	0.000000	0.000000
3697.597723	703.915551	201.848382	0.644814	19.432994	1.102467	9.696483	0.000000	0.000000
3697.617725	703.915551	201.844222	0.644815	19.432593	1.102469	9.696284	0.000000	0.000000
3697.637727	703.915551	201.843947	0.644815	19.432567	1.102469	9.696270	0.000000	0.000000
3697.657729	703.915551	201.849283	0.644813	19.433080	1.102466	9.696527	0.000000	0.000000
3697.677731	703.915551	201.848306	0.644814	19.432986	1.102467	9.696480	0.000000	0.000000
3697.697733	703.915551	201.852292	0.644812	19.433370	1.102465	9.696671	0.000000	0.000000
3697.717735	703.915551	201.845042	0.644815	19.432672	1.102469	9.696323	0.000000	0.000000
3697.737737	703.915551	201.840406	0.644816	19.432226	1.102471	9.696100	0.000000	0.000000
3697.777741	703.915551	201.848715	0.644814	19.433026	1.102467	9.696499	0.000000	0.000000
3697.777741	703.915551	201.843873	0.644815	19.432560	1.102469	9.696267	0.000000	0.000000
3697.797743	703.915470	201.860635	0.644809	19.434173	1.102460	9.697072	0.000000	0.000000
3697.817745	703.915551	201.839154	0.644817	19.432105	1.102472	9.696040	0.000000	0.000000
3697.837747	703.915551	201.837974	0.644817	19.431992	1.102472	9.695983	0.000000	0.000000
3697.857749	703.915551	201.849765	0.644813	19.433127	1.102466	9.696550	0.000000	0.000000
3697.877751	703.915551	201.844763	0.644815	19.432645	1.102469	9.696310	0.000000	0.000000
3697.897753	703.915551	201.835100	0.644818	19.431715	1.102474	9.695845	0.000000	0.000000
3697.917755	703.915551	201.843192	0.644815	19.432494	1.102470	9.696234	0.000000	0.000000
3697.937757	703.915551	201.851405	0.644813	19.433285	1.102465	9.696629	0.000000	0.000000
3697.977761	703.915551	201.841657	0.644816	19.432346	1.102470	9.696160	0.000000	0.000000
3697.977761	703.915551	201.834704	0.644818	19.431677	1.102474	9.695826	0.000000	0.000000
3697.997763	703.915551	201.833498	0.644819	19.431561	1.102475	9.695768	0.000000	0.000000
3698.017765	703.915551	201.844273	0.644815	19.432598	1.102469	9.696286	0.000000	0.000000
3698.037767	703.915551	201.832065	0.644819	19.431423	1.102476	9.695700	0.000000	0.000000
3698.057769	703.915551	201.844654	0.644815	19.432635	1.102469	9.696304	0.000000	0.000000
3698.077771	703.915551	201.840166	0.644816	19.432203	1.102471	9.696089	0.000000	0.000000
3698.097773	703.915551	201.830844	0.644820	19.431305	1.102476	9.695641	0.000000	0.000000
3698.117775	703.915551	201.847880	0.644814	19.432945	1.102467	9.696459	0.000000	0.000000
3698.137777	703.915551	201.845806	0.644815	19.432746	1.102468	9.696360	0.000000	0.000000
3698.177781	703.915551	201.841518	0.644816	19.432333	1.102471	9.696154	0.000000	0.000000
3698.197783	703.915551	201.839915	0.644816	19.432179	1.102471	9.696077	0.000000	0.000000
3698.217785	703.915551	201.827229	0.644821	19.430957	1.102478	9.695467	0.000000	0.000000
3698.217785	703.915551	201.836513	0.644818	19.431851	1.102473	9.695913	0.000000	0.000000
3698.237787	703.915551	201.828127	0.644820	19.431044	1.102478	9.695510	0.000000	0.000000
3698.257789	703.915551	201.832716	0.644819	19.431486	1.102475	9.695731	0.000000	0.000000
3698.277791	703.915551	201.838591	0.644817	19.432051	1.102472	9.696013	0.000000	0.000000
3698.297793	703.915551	201.830092	0.644820	19.431233	1.102477	9.695605	0.000000	0.000000
3698.317795	703.915551	201.827999	0.644820	19.431031	1.102478	9.695504	0.000000	0.000000
3698.337797	703.915551	201.825357	0.644821	19.430777	1.102479	9.695377	0.000000	0.000000
3698.357799	703.915551	201.831915	0.644819	19.431408	1.102476	9.695692	0.000000	0.000000
3698.397803	703.915551	201.834295	0.644818	19.431638	1.102474	9.695807	0.000000	0.000000
3698.417805	703.915551	201.816723	0.644824	19.429946	1.102484	9.694963	0.000000	0.000000
3698.417805	703.915551	201.821323	0.644823	19.430389	1.102481	9.695184	0.000000	0.000000
3698.437807	703.915551	201.822924	0.644822	19.430543	1.102480	9.695260	0.000000	0.000000
3698.457809	703.915551	201.816222	0.644824	19.429898	1.102484	9.694939	0.000000	0.000000
3698.477811	703.915551	201.822980	0.644822	19.430548	1.102480	9.695263	0.000000	0.000000
3698.497813	703.915551	201.816242	0.644824	19.429899	1.102484	9.694940	0.000000	0.000000
3698.517815	703.915551	201.814213	0.644825	19.429704	1.102485	9.694842	0.000000	0.000000
3698.537817	703.915551	201.809200	0.644827	19.429221	1.102488	9.694601	0.000000	0.000000
3698.557819	703.915551	201.818880	0.644824	19.430153	1.102482	9.695066	0.000000	0.000000
3698.577821	703.915551	201.820500	0.644823	19.430309	1.102482	9.695144	0.000000	0.000000
3698.597823	703.915551	201.823429	0.644822	19.430591	1.102480	9.695285	0.000000	0.000000
3698.617825	703.915551	201.823622	0.644822	19.430610	1.102480	9.695294	0.000000	0.000000
3698.637827	703.915551	201.827394	0.644821	19.430973	1.102478	9.695475	0.000000	0.000000
3698.657829	703.915551	201.820028	0.644823	19.430264	1.102482	9.695121	0.000000	0.000000
3698.677831	703.915551	201.811378	0.644826	19.429431	1.102486	9.694706	0.000000	0.000000
3698.697833	703.915551	201.811656	0.644826	19.429458	1.102486	9.694719	0.000000	0.000000
3698.717835	703.915551	201.814982	0.644825	19.429778	1.102485	9.694879	0.000000	0.000000
3698.737837	703.915551	201.815137	0.644825	19.429793	1.102484	9.694886	0.000000	0.000000
3698.757839	703.915551	201.802903	0.644829	19.428615	1.102491	9.694299	0.000000	0.000000
3698.777841	703.915551	201.806127	0.644828	19.428926	1.102489	9.694454	0.000000	0.000000
3698.817845	703.915551	201.801974	0.644829	19.428526	1.102491	9.694254	0.000000	0.000000
3698.817845	703.915551	201.800231	0.644830	19.428358	1.102492	9.694170	0.000000	0.000000
3698.857849	703.915551	201.804081	0.644829	19.428729	1.102490	9.694355	0.000000	0.000000
3698.857849	703.915551	201.814834	0.644825	19.429764	1.102485	9.694872	0.000000	0.000000
3698.877851	703.915551	201.816276	0.644824	19.429903	1.102484	9.694941	0.000000	0.000000
3698.897853	703.915551	201.814504	0.644825	19.429732	1.102485	9.694856	0.000000	0.000000
3698.917855	703.915551	201.793705	0.644832	19.427730	1.102496	9.693857	0.000000	0.000000
3698.937857	703.915551	201.796062	0.644831	19.427957	1.102494	9.693970	0.000000	0.000000
3698.957859	703.915551	201.792343	0.644832	19.427599	1.102496	9.693791	0.000000	0.000000
3698.977861	703.915551	201.807743	0.644827	19.429081	1.102488	9.694531	0.000000	0.000000
3698.997863	703.915551	201.807738	0.644827	19.429081	1.102488	9.694531	0.000000	0.000000
3699.017865	703.915551	201.795980	0.644831	19.427949	1.102495	9.693966	0.000000	0.000000
3699.057869	703.915551	201.798325	0.644830	19.428175	1.102493	9.694079	0.000000	0.000000
3699.057869	703.915551	201.805176	0.644828	19.428834	1.102490	9.694408	0.000000	0.000000
3699.077871	703.915551	201.806350	0.644828	19.428947	1.102489	9.694464	0.000000	0.000000
3699.097873	703.915551	201.799508	0.644830	19.428288	1.102493	9.694136	0.000000	0.000000
3699.117875	703.915551	201.794990	0.644832	19.427853	1.102495	9.693919	0.000000	0.000000
3699.137877	703.915551	201.803126	0.644829	19.428637	1.102491	9.694309	0.000000	0.000000
3699.157879	703.915551	201.791749	0.644833	19.427541	1.102497	9.693763	0.000000	0.000000
3699.177881	703.915551	201.789704	0.644833	19.427344	1.102498	9.693665	0.000000	0.000000
3699.197883	703.915551	201.789455	0.644833	19.427321	1.102498	9.693653	0.000000	0.000000
3699.217885	703.915551	201.788974	0.644834	19.427274	1.102498	9.693630	0.000000	0.000000
3699.237887	703.915551	201.792024	0.644833	19.427568	1.102497	9.693776	0.000000	0.000000
3699.257889	703.915551	201.791834	0.644833	19.427550	1.102497	9.693767	0.000000	0.000000
3699.277891	703.915551	201.794908	0.644832	19.427846	1.102495	9.693915	0.000000	0.000000
3699.297893	703.915551	201.792148	0.644833	19.427580	1.102497	9.693782	0.000000	0.000000
3699.317895	703.915551	201.784860	0.644835	19.426878	1.102500	9.693432	0.000000	0.000000
3699.337897	703.915551	201.795221	0.644831	19.427876	1.102495	9.693930	0.000000	0.000000
3699.357899	703.915551	201.786451	0.644834	19.427031	1.102500	9.693508	0.000000	0.000000
3699.377901	703.915551	201.802846	0.644829	19.428610	1.102491	9.694296	0.000000	0.000000
3699.397903	703.915551	201.793208	0.644832	19.427682	1.102496	9.693833	0.000000	0.000000
3699.417905	703.915551	201.796651	0.644831	19.428013	1.102494	9.693998	0.000000	0.000000
3699.457909	703.915551	201.798875	0.644830	19.428227	1.102493	9.694105	0.000000	0.000000
3699.477911	703.915551	201.790624	0.644833	19.427433	1.102497	9.693709	0.000000	0.000000
3699.497913	703.915470	201.776686	0.644838	19.426091	1.102505	9.693039	0.000000	0.000000
3699.497913	703.915470	201.787623	0.644834	19.427144	1.102499	9.693565	0.000000	0.000000
3699.517915	703.915551	201.784448	0.644835	19.426838	1.102501	9.693412	0.000000	0.000000
3699.537917	703.915551	201.789402	0.644833	19.427315	1.102498	9.693650	0.000000	0.000000
3699.557919	703.915551	201.783497	0.644835	19.426747	1.102501	9.693366	0.000000	0.000000
3699.577921	703.915551	201.783100	0.644836	19.426709	1.102501	9.693347	0.000000	0.000000
3699.597923	703.915551	201.785472	0.644835	19.426937	1.102500	9.693461	0.000000	0.000000
3699.617925	703.915551	201.787009	0.644834	19.427085	1.102499	9.693535	0.000000	0.000000
3699.637927	703.915551	201.786877	0.644834	19.427072	1.102499	9.693529	0.000000	0.000000
3699.677931	703.915551	201.786847	0.644834	19.427069	1.102499	9.693527	0.000000	0.000000
3699.697933	703.915551	201.800366	0.644830	19.428371	1.102492	9.694177	0.000000	0.000000
3699.697933	703.915551	201.778156	0.644837	19.426233	1.102504	9.693110	0.000000	0.000000
3699.717935	703.915551	201.783784	0.644835	19.426775	1.102501	9.693380	0.000000	0.000000
3699.737937	703.915551	201.770850	0.644840	19.425529	1.102508	9.692759	0.000000	0.000000
3699.757939	703.915551	201.786986	0.644834	19.427083	1.102499	9.693534	0.000000	0.000000
3699.777941	703.915551	201.773697	0.644839	19.425803	1.102506	9.692896	0.000000	0.000000
3699.797943	703.915551	201.772662	0.644839	19.425704	1.102507	9.692846	0.000000	0.000000
3699.817945	703.915551	201.776391	0.644838	19.426063	1.102505	9.693025	0.000000	0.000000
3699.837947	703.915551	201.768487	0.644840	19.425302	1.102509	9.692645	0.000000	0.000000
3699.857949	703.915551	201.772549	0.644839	19.425693	1.102507	9.692841	0.000000	0.000000
3699.877951	703.915551	201.774696	0.644838	19.425900	1.102506	9.692944	0.000000	0.000000
3699.897953	703.915551	201.789309	0.644833	19.427306	1.102498	9.693646	0.000000	0.000000
3699.917955	703.915551	201.784249	0.644835	19.426819	1.102501	9.693403	0.000000	0.000000
3699.937957	703.915551	201.784569	0.644835	19.426850	1.102501	9.693418	0.000000	0.000000
3699.957959	703.915551	201.778724	0.644837	19.426287	1.102504	9.693137	0.000000	0.000000
3699.977961	703.915551	201.767335	0.644841	19.425191	1.102510	9.692590	0.000000	0.000000
3699.997963	703.915551	201.777455	0.644837	19.426165	1.102504	9.693076	0.000000	0.000000
3700.017965	703.915470	201.771796	0.644839	19.425620	1.102507	9.692804	0.000000	0.000000
3700.037967	703.915551	201.764137	0.644842	19.424883	1.102511	9.692436	0.000000	0.000000
3700.057969	703.915551	201.773604	0.644839	19.425794	1.102506	9.692891	0.000000	0.000000
3700.097973	703.915551	201.760220	0.644843	19.424506	1.102513	9.692248	0.000000	0.000000
3700.097973	703.915551	201.774998	0.644838	19.425929	1.102506	9.692958	0.000000	0.000000
3700.117975	703.915551	201.782662	0.644836	19.426667	1.102502	9.693326	0.000000	0.000000
3700.137977	703.915551	201.785293	0.644835	19.426920	1.102500	9.693453	0.000000	0.000000
3700.157979	703.915551	201.767685	0.644841	19.425225	1.102509	9.692607	0.000000	0.000000
3700.177981	703.915551	201.776957	0.644838	19.426117	1.102505	9.693052	0.000000	0.000000
3700.197983	703.915551	201.765174	0.644842	19.424983	1.102511	9.692486	0.000000	0.000000
3700.217985	703.915470	201.771676	0.644839	19.425609	1.102507	9.692799	0.000000	0.000000
3700.237987	703.915551	201.775986	0.644838	19.426024	1.102505	9.693006	0.000000	0.000000
3700.257989	703.915551	201.763210	0.644842	19.424794	1.102512	9.692392	0.000000	0.000000
3700.277991	703.915551	201.761476	0.644843	19.424627	1.102513	9.692309	0.000000	0.000000
3700.317995	703.915551	201.765773	0.644841	19.425041	1.102510	9.692515	0.000000	0.000000
3700.337997	703.915551	201.755925	0.644845	19.424092	1.102516	9.692042	0.000000	0.000000
3700.337997	703.915551	201.771695	0.644839	19.425611	1.102507	9.692800	0.000000	0.000000
3700.357999	703.915551	201.767678	0.644841	19.425224	1.102509	9.692607	0.000000	0.000000
3700.378001	703.915551	201.775358	0.644838	19.425963	1.102505	9.692976	0.000000	0.000000
3700.398003	703.915551	201.777703	0.644837	19.426189	1.102504	9.693088	0.000000	0.000000
3700.418005	703.915551	201.777016	0.644838	19.426123	1.102505	9.693055	0.000000	0.000000
3700.438007	703.915551	201.784886	0.644835	19.426881	1.102500	9.693433	0.000000	0.000000
3700.458009	703.915551	201.781225	0.644836	19.426528	1.102502	9.693257	0.000000	0.000000
3700.478011	703.915551	201.776074	0.644838	19.426032	1.102505	9.693010	0.000000	0.000000
3700.498013	703.915551	201.786970	0.644834	19.427081	1.102499	9.693533	0.000000	0.000000
3700.518015	703.915551	201.779817	0.644837	19.426393	1.102503	9.693190	0.000000	0.000000
3700.538017	703.915551	201.784373	0.644835	19.426831	1.102501	9.693409	0.000000	0.000000
3700.558019	703.915551	201.765225	0.644842	19.424988	1.102511	9.692489	0.000000	0.000000
3700.578021	703.915551	201.766054	0.644841	19.425068	1.102510	9.692529	0.000000	0.000000
3700.598023	703.915551	201.775907	0.644838	19.426016	1.102505	9.693002	0.000000	0.000000
3700.618025	703.915551	201.767984	0.644841	19.425253	1.102509	9.692621	0.000000	0.000000
3700.638027	703.915551	201.774987	0.644838	19.425928	1.102506	9.692958	0.000000	0.000000
3700.658029	703.915551	201.773333	0.644839	19.425768	1.102506	9.692878	0.000000	0.000000
3700.678031	703.915551	201.776227	0.644838	19.426047	1.102505	9.693017	0.000000	0.000000
3700.698033	703.915551	201.777901	0.644837	19.426208	1.102504	9.693098	0.000000	0.000000
3700.718035	703.915551	201.770009	0.644840	19.425448	1.102508	9.692719	0.000000	0.000000
3700.758039	703.915551	201.762153	0.644843	19.424692	1.102512	9.692341	0.000000	0.000000
3700.778041	703.915551	201.773907	0.644839	19.425824	1.102506	9.692906	0.000000	0.000000
3700.778041	703.915551	201.770514	0.644840	19.425497	1.102508	9.692743	0.000000	0.000000
3700.798043	703.915551	201.754782	0.644845	19.423982	1.102516	9.691987	0.000000	0.000000
3700.818045	703.915551	201.773154	0.644839	19.425751	1.102507	9.692870	0.000000	0.000000
3700.838047	703.915551	201.745548	0.644848	19.423093	1.102521	9.691543	0.000000	0.000000
3700.858049	703.915551	201.757690	0.644844	19.424262	1.102515	9.692127	0.000000	0.000000
3700.878051	703.915551	201.758677	0.644844	19.424357	1.102514	9.692174	0.000000	0.000000
3700.898053	703.915551	201.749471	0.644847	19.423471	1.102519	9.691732	0.000000	0.000000
3700.918055	703.915551	201.762035	0.644843	19.424681	1.102512	9.692335	0.000000	0.000000
3700.958059	703.915551	201.760516	0.644843	19.424534	1.102513	9.692263	0.000000	0.000000
3700.978061	703.915470	201.742102	0.644849	19.422762	1.102523	9.691378	0.000000	0.000000
3700.978061	703.915470	201.743352	0.644849	19.422882	1.102522	9.691438	0.000000	0.000000
3700.998063	703.915551	201.741044	0.644850	19.422660	1.102523	9.691327	0.000000	0.000000
3701.018065	703.915551	201.744390	0.644849	19.422982	1.102522	9.691488	0.000000	0.000000
3701.038067	703.915551	201.756818	0.644844	19.424178	1.102515	9.692085	0.000000	0.000000
3701.058069	703.915551	201.741705	0.644849	19.422723	1.102523	9.691359	0.000000	0.000000
3701.078071	703.915551	201.742419	0.644849	19.422792	1.102523	9.691393	0.000000	0.000000
3701.098073	703.915551	201.740471	0.644850	19.422605	1.102524	9.691300	0.000000	0.000000
3701.118075	703.915551	201.730681	0.644853	19.421662	1.102529	9.690829	0.000000	0.000000
3701.138077	703.915551	201.741386	0.644850	19.422693	1.102523	9.691344	0.000000	0.000000
3701.178081	703.915551	201.740664	0.644850	19.422623	1.102524	9.691309	0.000000	0.000000
3701.198083	703.915551	201.721282	0.644856	19.420757	1.102534	9.690378	0.000000	0.000000
3701.198083	703.915551	201.744407	0.644849	19.422983	1.102522	9.691489	0.000000	0.000000
3701.218085	703.915551	201.750063	0.644847	19.423528	1.102519	9.691760	0.000000	0.000000
3701.238087	703.915551	201.745916	0.644848	19.423129	1.102521	9.691561	0.000000	0.000000
3701.258089	703.915551	201.747935	0.644847	19.423323	1.102520	9.691658	0.000000	0.000000
3701.278091	703.915551	201.737129	0.644851	19.422283	1.102526	9.691139	0.000000	0.000000
3701.298093	703.915551	201.747126	0.644848	19.423245	1.102520	9.691619	0.000000	0.000000
3701.318095	703.915551	201.736005	0.644851	19.422175	1.102526	9.691085	0.000000	0.000000
3701.338097	703.915551	201.753340	0.644846	19.423844	1.102517	9.691918	0.000000	0.000000
3701.358099	703.915551	201.740698	0.644850	19.422626	1.102524	9.691310	0.000000	0.000000
3701.398103	703.915551	201.729144	0.644854	19.421514	1.102530	9.690755	0.000000	0.000000
3701.398103	703.915551	201.728361	0.644854	19.421439	1.102530	9.690718	0.000000	0.000000
3701.418105	703.915470	201.727263	0.644854	19.421333	1.102531	9.690665	0.000000	0.000000
3701.438107	703.915551	201.746288	0.644848	19.423165	1.102521	9.691579	0.000000	0.000000
3701.458109	703.915551	201.740578	0.644850	19.422615	1.102524	9.691305	0.000000	0.000000
3701.478111	703.915551	201.745392	0.644848	19.423078	1.102521	9.691536	0.000000	0.000000
3701.498113	703.915551	201.743519	0.644849	19.422898	1.102522	9.691446	0.000000	0.000000
3701.518115	703.915551	201.739175	0.644850	19.422480	1.102524	9.691237	0.000000	0.000000
3701.538117	703.915551	201.742470	0.644849	19.422797	1.102523	9.691396	0.000000	0.000000
3701.558119	703.915551	201.740649	0.644850	19.422622	1.102524	9.691308	0.000000	0.000000
3701.578121	703.915551	201.737350	0.644851	19.422304	1.102525	9.691150	0.000000	0.000000
3701.598123	703.915551	201.731582	0.644853	19.421749	1.102528	9.690873	0.000000	0.000000
3701.618125	703.915551	201.745611	0.644848	19.423099	1.102521	9.691546	0.000000	0.000000
3701.638127	703.915551	201.751954	0.644846	19.423710	1.102518	9.691851	0.000000	0.000000
3701.658129	703.915551	201.737860	0.644851	19.422353	1.102525	9.691174	0.000000	0.000000
3701.678131	703.915551	201.734954	0.644852	19.422073	1.102527	9.691035	0.000000	0.000000
3701.698133	703.915551	201.733393	0.644852	19.421923	1.102527	9.690960	0.000000	0.000000
3701.718135	703.915551	201.725332	0.644855	19.421147	1.102532	9.690572	0.000000	0.000000
3701.738137	703.915551	201.733875	0.644852	19.421969	1.102527	9.690983	0.000000	0.000000
3701.758139	703.915551	201.736051	0.644851	19.422179	1.102526	9.691087	0.000000	0.000000
3701.778141	703.915470	201.728627	0.644854	19.421464	1.102530	9.690731	0.000000	0.000000
3701.798143	703.915551	201.705434	0.644862	19.419231	1.102542	9.689616	0.000000	0.000000
3701.838147	703.915551	201.720436	0.644857	19.420676	1.102534	9.690337	0.000000	0.000000
3701.838147	703.915551	201.713776	0.644859	19.420034	1.102538	9.690017	0.000000	0.000000
3701.858149	703.915551	201.718580	0.644857	19.420497	1.102535	9.690248	0.000000	0.000000
3701.878151	703.915551	201.709690	0.644860	19.419641	1.102540	9.689821	0.000000	0.000000
3701.898153	703.915551	201.716157	0.644858	19.420264	1.102537	9.690132	0.000000	0.000000
3701.918155	703.915551	201.715052	0.644858	19.420157	1.102537	9.690078	0.000000	0.000000
3701.938157	703.915551	201.716351	0.644858	19.420282	1.102536	9.690141	0.000000	0.000000
3701.958159	703.915551	201.718907	0.644857	19.420528	1.102535	9.690264	0.000000	0.000000
3701.978161	703.915551	201.725151	0.644855	19.421130	1.102532	9.690564	0.000000	0.000000
3701.998163	703.915551	201.721359	0.644856	19.420765	1.102534	9.690381	0.000000	0.000000
3702.018165	703.915551	201.717539	0.644858	19.420397	1.102536	9.690198	0.000000	0.000000
3702.038167	703.915551	201.718528	0.644857	19.420492	1.102535	9.690245	0.000000	0.000000
3702.058169	703.915551	201.707643	0.644861	19.419444	1.102541	9.689723	0.000000	0.000000
3702.078171	703.915551	201.710550	0.644860	19.419724	1.102540	9.689862	0.000000	0.000000
3702.098173	703.915551	201.722597	0.644856	19.420884	1.102533	9.690441	0.000000	0.000000
3702.118175	703.915551	201.723193	0.644856	19.420941	1.102533	9.690470	0.000000	0.000000
3702.138177	703.915551	201.737531	0.644851	19.422322	1.102525	9.691158	0.000000	0.000000
3702.158179	703.915551	201.731165	0.644853	19.421709	1.102529	9.690853	0.000000	0.000000
3702.178181	703.915551	201.726297	0.644855	19.421240	1.102531	9.690619	0.000000	0.000000
3702.198183	703.915551	201.712492	0.644859	19.419911	1.102539	9.689955	0.000000	0.000000
3702.218185	703.915551	201.713565	0.644859	19.420014	1.102538	9.690007	0.000000	0.000000
3702.238187	703.915551	201.713806	0.644859	19.420037	1.102538	9.690019	0.000000	0.000000
3702.258189	703.915551	201.724463	0.644855	19.421063	1.102532	9.690531	0.000000	0.000000
3702.278191	703.915551	201.708582	0.644861	19.419534	1.102541	9.689768	0.000000	0.000000
3702.298193	703.915551	201.724411	0.644855	19.421058	1.102532	9.690528	0.000000	0.000000
3702.318195	703.915551	201.717910	0.644857	19.420432	1.102536	9.690216	0.000000	0.000000
3702.338197	703.915551	201.701008	0.644863	19.418805	1.102545	9.689404	0.000000	0.000000
3702.358199	703.915551	201.711637	0.644860	19.419829	1.102539	9.689914	0.000000	0.000000
3702.378201	703.915551	201.703494	0.644862	19.419045	1.102543	9.689523	0.000000	0.000000
3702.398203	703.915551	201.711500	0.644860	19.419815	1.102539	9.689908	0.000000	0.000000
3702.418205	703.915551	201.699881	0.644863	19.418697	1.102545	9.689350	0.000000	0.000000
3702.438207	703.915551	201.717444	0.644858	19.420388	1.102536	9.690193	0.000000	0.000000
3702.458209	703.915551	201.697384	0.644864	19.418456	1.102546	9.689230	0.000000	0.000000
3702.478211	703.915551	201.687843	0.644868	19.417538	1.102551	9.688771	0.000000	0.000000
3702.498213	703.915551	201.693627	0.644866	19.418095	1.102548	9.689049	0.000000	0.000000
3702.518215	703.915551	201.694542	0.644865	19.418183	1.102548	9.689093	0.000000	0.000000
3702.538217	703.915551	201.695822	0.644865	19.418306	1.102547	9.689155	0.000000	0.000000
3702.558219	703.915551	201.685259	0.644868	19.417289	1.102553	9.688647	0.000000	0.000000
3702.578221	703.915551	201.681671	0.644870	19.416944	1.102555	9.688475	0.000000	0.000000
3702.598223	703.915551	201.698914	0.644864	19.418604	1.102546	9.689303	0.000000	0.000000
3702.618225	703.915551	201.698137	0.644864	19.418529	1.102546	9.689266	0.000000	0.000000
3702.638227	703.915551	201.701314	0.644863	19.418835	1.102544	9.689419	0.000000	0.000000
3702.658229	703.915551	201.693466	0.644866	19.418079	1.102549	9.689042	0.000000	0.000000
3702.678231	703.915551	201.689943	0.644867	19.417740	1.102550	9.688872	0.000000	0.000000
3702.698233	703.915551	201.696218	0.644865	19.418344	1.102547	9.689174	0.000000	0.000000
3702.718235	703.915551	201.703030	0.644862	19.419000	1.102543	9.689501	0.000000	0.000000
3702.738237	703.915551	201.690077	0.644867	19.417753	1.102550	9.688879	0.000000	0.000000
3702.758239	703.915551	201.700526	0.644863	19.418759	1.102545	9.689381	0.000000	0.000000
3702.778241	703.915551	201.700555	0.644863	19.418762	1.102545	9.689382	0.000000	0.000000
3702.798243	703.915551	201.693753	0.644866	19.418107	1.102548	9.689055	0.000000	0.000000
3702.818245	703.915551	201.683880	0.644869	19.417156	1.102554	9.688581	0.000000	0.000000
3702.838247	703.915551	201.696469	0.644865	19.418368	1.102547	9.689186	0.000000	0.000000
3702.878251	703.915551	201.683189	0.644869	19.417090	1.102554	9.688548	0.000000	0.000000
3702.878251	703.915551	201.680701	0.644870	19.416850	1.102555	9.688428	0.000000	0.000000
3702.898253	703.915551	201.681314	0.644870	19.416909	1.102555	9.688458	0.000000	0.000000
3702.918255	703.915551	201.696866	0.644864	19.418406	1.102547	9.689205	0.000000	0.000000
3702.938257	703.915551	201.690548	0.644867	19.417798	1.102550	9.688901	0.000000	0.000000
3702.958259	703.915551	201.690440	0.644867	19.417788	1.102550	9.688896	0.000000	0.000000
3702.978261	703.915551	201.686934	0.644868	19.417450	1.102552	9.688728	0.000000	0.000000
3702.998263	703.915551	201.689771	0.644867	19.417723	1.102550	9.688864	0.000000	0.000000
3703.018265	703.915551	201.689060	0.644867	19.417655	1.102551	9.688830	0.000000	0.000000
3703.038267	703.915551	201.677008	0.644871	19.416495	1.102557	9.688251	0.000000	0.000000
3703.058269	703.915551	201.687996	0.644867	19.417553	1.102551	9.688779	0.000000	0.000000
3703.078271	703.915551	201.694222	0.644865	19.418152	1.102548	9.689078	0.000000	0.000000
3703.118275	703.915551	201.697292	0.644864	19.418447	1.102547	9.689225	0.000000	0.000000
3703.118275	703.915551	201.689149	0.644867	19.417663	1.102551	9.688834	0.000000	0.000000
3703.138277	703.915551	201.684111	0.644869	19.417178	1.102553	9.688592	0.000000	0.000000
3703.158279	703.915551	201.664730	0.644875	19.415313	1.102564	9.687661	0.000000	0.000000
3703.178281	703.915551	201.682213	0.644869	19.416996	1.102554	9.688501	0.000000	0.000000
3703.198283	703.915551	201.690863	0.644866	19.417829	1.102550	9.688916	0.000000	0.000000
3703.218285	703.915551	201.680153	0.644870	19.416797	1.102556	9.688402	0.000000	0.000000
3703.238287	703.915551	201.668779	0.644874	19.415702	1.102562	9.687856	0.000000	0.000000
3703.258289	703.915551	201.679452	0.644870	19.416730	1.102556	9.688368	0.000000	0.000000
3703.278291	703.915551	201.684654	0.644869	19.417231	1.102553	9.688618	0.000000	0.000000
3703.298293	703.915551	201.688806	0.644867	19.417631	1.102551	9.688818	0.000000	0.000000
3703.338297	703.915551	201.669525	0.644874	19.415774	1.102561	9.687891	0.000000	0.000000
3703.338297	703.915551	201.680908	0.644870	19.416870	1.102555	9.688438	0.000000	0.000000
3703.358299	703.915551	201.683584	0.644869	19.417128	1.102554	9.688567	0.000000	0.000000
3703.378301	703.915551	201.678225	0.644871	19.416612	1.102557	9.688309	0.000000	0.000000
3703.398303	703.915551	201.675885	0.644872	19.416387	1.102558	9.688197	0.000000	0.000000
3703.418305	703.915551	201.670687	0.644873	19.415886	1.102561	9.687947	0.000000	0.000000
3703.438307	703.915551	201.672066	0.644873	19.416019	1.102560	9.688013	0.000000	0.000000
3703.458309	703.915551	201.675513	0.644872	19.416351	1.102558	9.688179	0.000000	0.000000
3703.478311	703.915551	201.674759	0.644872	19.416278	1.102558	9.688143	0.000000	0.000000
3703.498313	703.915551	201.673779	0.644872	19.416184	1.102559	9.688096	0.000000	0.000000
3703.518315	703.915551	201.676983	0.644871	19.416492	1.102557	9.688250	0.000000	0.000000
3703.538317	703.915551	201.674241	0.644872	19.416228	1.102559	9.688118	0.000000	0.000000
3703.558319	703.915551	201.669734	0.644874	19.415794	1.102561	9.687901	0.000000	0.000000
3703.578321	703.915551	201.670380	0.644873	19.415857	1.102561	9.687933	0.000000	0.000000
3703.598323	703.915551	201.675160	0.644872	19.416317	1.102558	9.688162	0.000000	0.000000
3703.618325	703.915551	201.674791	0.644872	19.416281	1.102558	9.688144	0.000000	0.000000
3703.638327	703.915551	201.679174	0.644870	19.416703	1.102556	9.688355	0.000000	0.000000
3703.658329	703.915551	201.669717	0.644874	19.415793	1.102561	9.687901	0.000000	0.000000
3703.678331	703.915551	201.669756	0.644874	19.415796	1.102561	9.687903	0.000000	0.000000
3703.698333	703.915551	201.688359	0.644867	19.417587	1.102551	9.688796	0.000000	0.000000
3703.738337	703.915551	201.678270	0.644871	19.416616	1.102557	9.688312	0.000000	0.000000
3703.738337	703.915551	201.665355	0.644875	19.415373	1.102563	9.687691	0.000000	0.000000
3703.758339	703.915551	201.662029	0.644876	19.415053	1.102565	9.687531	0.000000	0.000000
3703.778341	703.915551	201.679250	0.644870	19.416711	1.102556	9.688359	0.000000	0.000000
3703.798343	703.915551	201.678204	0.644871	19.416610	1.102557	9.688308	0.000000	0.000000
3703.818345	703.915551	201.685156	0.644868	19.417279	1.102553	9.688642	0.000000	0.000000
3703.838347	703.915551	201.673031	0.644872	19.416112	1.102559	9.688060	0.000000	0.000000
3703.858349	703.915551	201.682123	0.644869	19.416987	1.102554	9.688497	0.000000	0.000000
3703.878351	703.915551	201.679803	0.644870	19.416764	1.102556	9.688385	0.000000	0.000000
3703.898353	703.915551	201.686860	0.644868	19.417443	1.102552	9.688724	0.000000	0.000000
3703.918355	703.915551	201.669537	0.644874	19.415775	1.102561	9.687892	0.000000	0.000000
3703.938357	703.915551	201.670055	0.644873	19.415825	1.102561	9.687917	0.000000	0.000000
3703.978361	703.915551	201.677599	0.644871	19.416552	1.102557	9.688279	0.000000	0.000000
3703.978361	703.915551	201.670394	0.644873	19.415858	1.102561	9.687933	0.000000	0.000000
3703.998363	703.915551	201.659698	0.644877	19.414828	1.102566	9.687419	0.000000	0.000000
3704.018365	703.915551	201.662971	0.644876	19.415143	1.102565	9.687577	0.000000	0.000000
3704.038367	703.915551	201.666438	0.644875	19.415477	1.102563	9.687743	0.000000	0.000000
3704.058369	703.915551	201.652771	0.644879	19.414161	1.102570	9.687087	0.000000	0.000000
3704.078371	703.915551	201.648949	0.644881	19.413793	1.102572	9.686903	0.000000	0.000000
3704.098373	703.915551	201.652919	0.644879	19.414175	1.102570	9.687094	0.000000	0.000000
3704.118375	703.915551	201.651246	0.644880	19.414014	1.102571	9.687013	0.000000	0.000000
3704.138377	703.915551	201.655060	0.644879	19.414382	1.102569	9.687197	0.000000	0.000000
3704.158379	703.915551	201.661184	0.644876	19.414971	1.102566	9.687491	0.000000	0.000000
3704.178381	703.915551	201.665525	0.644875	19.415389	1.102563	9.687699	0.000000	0.000000
3704.198383	703.915551	201.662910	0.644876	19.415137	1.102565	9.687574	0.000000	0.000000
3704.218385	703.915551	201.674878	0.644872	19.416290	1.102558	9.688149	0.000000	0.000000
3704.238387	703.915551	201.669715	0.644874	19.415792	1.102561	9.687901	0.000000	0.000000
3704.258389	703.915551	201.676224	0.644871	19.416419	1.102558	9.688213	0.000000	0.000000
3704.278391	703.915551	201.667368	0.644874	19.415567	1.102562	9.687788	0.000000	0.000000
3704.298393	703.915551	201.673065	0.644872	19.416115	1.102559	9.688062	0.000000	0.000000
3704.318395	703.915551	201.667394	0.644874	19.415569	1.102562	9.687789	0.000000	0.000000
3704.338397	703.915551	201.674374	0.644872	19.416241	1.102559	9.688124	0.000000	0.000000
3704.358399	703.915551	201.676469	0.644871	19.416443	1.102557	9.688225	0.000000	0.000000
3704.398403	703.915551	201.663904	0.644876	19.415233	1.102564	9.687621	0.000000	0.000000
3704.398403	703.915551	201.665120	0.644875	19.415350	1.102563	9.687680	0.000000	0.000000
3704.418405	703.915551	201.669846	0.644874	19.415805	1.102561	9.687907	0.000000	0.000000
3704.438407	703.915551	201.658819	0.644877	19.414744	1.102567	9.687377	0.000000	0.000000
3704.458409	703.915551	201.663773	0.644876	19.415221	1.102564	9.687615	0.000000	0.000000
3704.478411	703.915551	201.677775	0.644871	19.416568	1.102557	9.688288	0.000000	0.000000
3704.498413	703.915551	201.663635	0.644876	19.415207	1.102564	9.687609	0.000000	0.000000
3704.518415	703.915470	201.651091	0.644880	19.414000	1.102571	9.687006	0.000000	0.000000
3704.538417	703.915551	201.637828	0.644884	19.412723	1.102578	9.686369	0.000000	0.000000
3704.558419	703.915551	201.647235	0.644881	19.413628	1.102573	9.686821	0.000000	0.000000
3704.578421	703.915470	201.646773	0.644881	19.413584	1.102573	9.686798	0.000000	0.000000
3704.598423	703.915470	201.648045	0.644881	19.413706	1.102572	9.686860	0.000000	0.000000
3704.618425	703.915551	201.651445	0.644880	19.414034	1.102571	9.687023	0.000000	0.000000
3704.638427	703.915551	201.663278	0.644876	19.415173	1.102564	9.687591	0.000000	0.000000
3704.658429	703.915551	201.648263	0.644881	19.413727	1.102572	9.686870	0.000000	0.000000
3704.678431	703.915470	201.651059	0.644880	19.413996	1.102571	9.687004	0.000000	0.000000
3704.698433	703.915551	201.649646	0.644880	19.413860	1.102572	9.686937	0.000000	0.000000
3704.718435	703.915551	201.652472	0.644879	19.414132	1.102570	9.687072	0.000000	0.000000
3704.738437	703.915551	201.626489	0.644888	19.411631	1.102584	9.685824	0.000000	0.000000
3704.758439	703.915551	201.622534	0.644889	19.411250	1.102586	9.685634	0.000000	0.000000
3704.798443	703.915551	201.628472	0.644887	19.411822	1.102583	9.685919	0.000000	0.000000
3704.818445	703.915470	201.634807	0.644885	19.412432	1.102579	9.686224	0.000000	0.000000
3704.818445	703.915470	201.623265	0.644889	19.411321	1.102585	9.685669	0.000000	0.000000
3704.838447	703.915551	201.625182	0.644889	19.411505	1.102584	9.685761	0.000000	0.000000
3704.858449	703.915551	201.633714	0.644886	19.412326	1.102580	9.686171	0.000000	0.000000
3704.878451	703.915551	201.631019	0.644887	19.412067	1.102581	9.686042	0.000000	0.000000
3704.898453	703.915551	201.623671	0.644889	19.411360	1.102585	9.685689	0.000000	0.000000
3704.918455	703.915551	201.634361	0.644885	19.412389	1.102580	9.686202	0.000000	0.000000
3704.938457	703.915551	201.641693	0.644883	19.413095	1.102576	9.686554	0.000000	0.000000
3704.958459	703.915551	201.618215	0.644891	19.410834	1.102588	9.685427	0.000000	0.000000
3704.978461	703.915551	201.634839	0.644885	19.412435	1.102579	9.686225	0.000000	0.000000
3704.998463	703.915551	201.635753	0.644885	19.412523	1.102579	9.686269	0.000000	0.000000
3705.038467	703.915551	201.624983	0.644889	19.411486	1.102585	9.685752	0.000000	0.000000
3705.038467	703.915551	201.638666	0.644884	19.412803	1.102577	9.686409	0.000000	0.000000
3705.058469	703.915551	201.608534	0.644894	19.409902	1.102593	9.684962	0.000000	0.000000
3705.078471	703.915551	201.630562	0.644887	19.412023	1.102582	9.686020	0.000000	0.000000
3705.098473	703.915551	201.617773	0.644891	19.410792	1.102588	9.685405	0.000000	0.000000
3705.118475	703.915551	201.628168	0.644888	19.411793	1.102583	9.685905	0.000000	0.000000
3705.138477	703.915551	201.603728	0.644896	19.409440	1.102596	9.684731	0.000000	0.000000
3705.158479	703.915551	201.618758	0.644891	19.410887	1.102588	9.685453	0.000000	0.000000
3705.178481	703.915551	201.613727	0.644892	19.410402	1.102591	9.685211	0.000000	0.000000
3705.198483	703.915551	201.611383	0.644893	19.410177	1.102592	9.685098	0.000000	0.000000
3705.238487	703.915551	201.611128	0.644893	19.410152	1.102592	9.685086	0.000000	0.000000
3705.258489	703.915551	201.618972	0.644891	19.410907	1.102588	9.685463	0.000000	0.000000
3705.258489	703.915551	201.613837	0.644892	19.410413	1.102590	9.685216	0.000000	0.000000
3705.278491	703.915551	201.612291	0.644893	19.410264	1.102591	9.685142	0.000000	0.000000
3705.298493	703.915551	201.603160	0.644896	19.409385	1.102596	9.684703	0.000000	0.000000
3705.318495	703.915551	201.601973	0.644896	19.409271	1.102597	9.684646	0.000000	0.000000
3705.338497	703.915551	201.614842	0.644892	19.410510	1.102590	9.685265	0.000000	0.000000
3705.358499	703.915551	201.604003	0.644896	19.409466	1.102596	9.684744	0.000000	0.000000
3705.378501	703.915551	201.595849	0.644898	19.408681	1.102600	9.684352	0.000000	0.000000
3705.398503	703.915551	201.595413	0.644899	19.408639	1.102600	9.684331	0.000000	0.000000
3705.418505	703.915551	201.607833	0.644894	19.409835	1.102594	9.684928	0.000000	0.000000
3705.458509	703.915551	201.601578	0.644896	19.409233	1.102597	9.684627	0.000000	0.000000
3705.458509	703.915551	201.597387	0.644898	19.408829	1.102599	9.684426	0.000000	0.000000
3705.478511	703.915551	201.608092	0.644894	19.409860	1.102593	9.684940	0.000000	0.000000
3705.498513	703.915551	201.593265	0.644899	19.408432	1.102601	9.684228	0.000000	0.000000
3705.518515	703.915551	201.594859	0.644899	19.408586	1.102600	9.684305	0.000000	0.000000
3705.538517	703.915551	201.590871	0.644900	19.408202	1.102603	9.684113	0.000000	0.000000
3705.558519	703.915551	201.610931	0.644893	19.410133	1.102592	9.685077	0.000000	0.000000
3705.578521	703.915551	201.606623	0.644895	19.409718	1.102594	9.684870	0.000000	0.000000
3705.598523	703.915551	201.608073	0.644894	19.409858	1.102593	9.684939	0.000000	0.000000
3705.618525	703.915551	201.589004	0.644901	19.408022	1.102604	9.684023	0.000000	0.000000
3705.658529	703.915551	201.585514	0.644902	19.407686	1.102605	9.683856	0.000000	0.000000
3705.658529	703.915551	201.590868	0.644900	19.408202	1.102603	9.684113	0.000000	0.000000
3705.678531	703.915551	201.598136	0.644898	19.408901	1.102599	9.684462	0.000000	0.000000
3705.698533	703.915551	201.596333	0.644898	19.408728	1.102600	9.684375	0.000000	0.000000
3705.718535	703.915551	201.591327	0.644900	19.408246	1.102602	9.684135	0.000000	0.000000
3705.738537	703.915551	201.594728	0.644899	19.408573	1.102601	9.684298	0.000000	0.000000
3705.758539	703.915551	201.593556	0.644899	19.408460	1.102601	9.684242	0.000000	0.000000
3705.778541	703.915551	201.575197	0.644905	19.406693	1.102611	9.683360	0.000000	0.000000
3705.798543	703.915551	201.590153	0.644900	19.408133	1.102603	9.684079	0.000000	0.000000
3705.818545	703.915551	201.582771	0.644903	19.407422	1.102607	9.683724	0.000000	0.000000
3705.838547	703.915551	201.579128	0.644904	19.407071	1.102609	9.683549	0.000000	0.000000
3705.878551	703.915551	201.586616	0.644901	19.407792	1.102605	9.683909	0.000000	0.000000
3705.878551	703.915551	201.584236	0.644902	19.407563	1.102606	9.683794	0.000000	0.000000
3705.898553	703.915551	201.579304	0.644904	19.407088	1.102609	9.683557	0.000000	0.000000
3705.918555	703.915551	201.586669	0.644901	19.407797	1.102605	9.683911	0.000000	0.000000
3705.938557	703.915551	201.592965	0.644899	19.408403	1.102601	9.684214	0.000000	0.000000
3705.958559	703.915551	201.581724	0.644903	19.407321	1.102607	9.683674	0.000000	0.000000
3705.978561	703.915551	201.584792	0.644902	19.407617	1.102606	9.683821	0.000000	0.000000
3705.998563	703.915551	201.586500	0.644902	19.407781	1.102605	9.683903	0.000000	0.000000
3706.018565	703.915551	201.584651	0.644902	19.407603	1.102606	9.683814	0.000000	0.000000
3706.038567	703.915551	201.585551	0.644902	19.407690	1.102605	9.683857	0.000000	0.000000
3706.058569	703.915551	201.575719	0.644905	19.406743	1.102611	9.683385	0.000000	0.000000
3706.078571	703.915551	201.578962	0.644904	19.407055	1.102609	9.683541	0.000000	0.000000
3706.098573	703.915551	201.568230	0.644908	19.406022	1.102614	9.683025	0.000000	0.000000
3706.118575	703.915551	201.584284	0.644902	19.407568	1.102606	9.683797	0.000000	0.000000
3706.138577	703.915551	201.571700	0.644906	19.406356	1.102613	9.683192	0.000000	0.000000
3706.158579	703.915470	201.582146	0.644903	19.407362	1.102607	9.683694	0.000000	0.000000
3706.178581	703.915551	201.590345	0.644900	19.408151	1.102603	9.684088	0.000000	0.000000
3706.198583	703.915551	201.586717	0.644901	19.407802	1.102605	9.683913	0.000000	0.000000
3706.218585	703.915551	201.587868	0.644901	19.407913	1.102604	9.683969	0.000000	0.000000
3706.238587	703.915551	201.595854	0.644898	19.408682	1.102600	9.684352	0.000000	0.000000
3706.258589	703.915551	201.578422	0.644904	19.407003	1.102609	9.683515	0.000000	0.000000
3706.278591	703.915551	201.574011	0.644906	19.406579	1.102611	9.683303	0.000000	0.000000
3706.318595	703.915551	201.565174	0.644909	19.405728	1.102616	9.682879	0.000000	0.000000
3706.318595	703.915551	201.578165	0.644904	19.406978	1.102609	9.683503	0.000000	0.000000
3706.338597	703.915551	201.573497	0.644906	19.406529	1.102612	9.683278	0.000000	0.000000
3706.358599	703.915551	201.564875	0.644909	19.405699	1.102616	9.682864	0.000000	0.000000
3706.378601	703.915551	201.584318	0.644902	19.407571	1.102606	9.683798	0.000000	0.000000
3706.398603	703.915551	201.592575	0.644899	19.408366	1.102602	9.684195	0.000000	0.000000
3706.418605	703.915551	201.586893	0.644901	19.407819	1.102605	9.683922	0.000000	0.000000
3706.438607	703.915551	201.589267	0.644901	19.408047	1.102603	9.684036	0.000000	0.000000
3706.458609	703.915551	201.588754	0.644901	19.407998	1.102604	9.684011	0.000000	0.000000
3706.478611	703.915551	201.566824	0.644908	19.405887	1.102615	9.682958	0.000000	0.000000
3706.498613	703.915551	201.582374	0.644903	19.407384	1.102607	9.683705	0.000000	0.000000
3706.518615	703.915551	201.570257	0.644907	19.406217	1.102613	9.683123	0.000000	0.000000
3706.538617	703.915551	201.571733	0.644906	19.406359	1.102613	9.683194	0.000000	0.000000
3706.558619	703.915551	201.561600	0.644910	19.405384	1.102618	9.682707	0.000000	0.000000
3706.578621	703.915551	201.565909	0.644908	19.405799	1.102616	9.682914	0.000000	0.000000
3706.598623	703.915551	201.566988	0.644908	19.405902	1.102615	9.682966	0.000000	0.000000
3706.618625	703.915551	201.578025	0.644904	19.406965	1.102609	9.683496	0.000000	0.000000
3706.638627	703.915551	201.574128	0.644906	19.406590	1.102611	9.683309	0.000000	0.000000
3706.658629	703.915551	201.569568	0.644907	19.406151	1.102614	9.683090	0.000000	0.000000
3706.678631	703.915551	201.553720	0.644913	19.404625	1.102622	9.682328	0.000000	0.000000
3706.698633	703.915551	201.556383	0.644912	19.404881	1.102621	9.682456	0.000000	0.000000
3706.718635	703.915551	201.560938	0.644910	19.405320	1.102618	9.682675	0.000000	0.000000
3706.738637	703.915551	201.563524	0.644909	19.405569	1.102617	9.682799	0.000000	0.000000
3706.758639	703.915551	201.553310	0.644913	19.404586	1.102622	9.682309	0.000000	0.000000
3706.778641	703.915551	201.553326	0.644913	19.404587	1.102622	9.682309	0.000000	0.000000
3706.798643	703.915551	201.566276	0.644908	19.405834	1.102616	9.682932	0.000000	0.000000
3706.818645	703.915551	201.556401	0.644912	19.404883	1.102621	9.682457	0.000000	0.000000
3706.838647	703.915551	201.571306	0.644907	19.406318	1.102613	9.683173	0.000000	0.000000
3706.858649	703.915551	201.569303	0.644907	19.406125	1.102614	9.683077	0.000000	0.000000
3706.878651	703.915551	201.570643	0.644907	19.406254	1.102613	9.683141	0.000000	0.000000
3706.898653	703.915470	201.560336	0.644910	19.405262	1.102619	9.682646	0.000000	0.000000
3706.918655	703.915551	201.566552	0.644908	19.405861	1.102615	9.682945	0.000000	0.000000
3706.938657	703.915551	201.556614	0.644912	19.404904	1.102621	9.682467	0.000000	0.000000
3706.958659	703.915551	201.572561	0.644906	19.406439	1.102612	9.683233	0.000000	0.000000
3706.978661	703.915551	201.553806	0.644912	19.404633	1.102622	9.682332	0.000000	0.000000
3706.998663	703.915551	201.558262	0.644911	19.405062	1.102620	9.682547	0.000000	0.000000
3707.018665	703.915551	201.552543	0.644913	19.404512	1.102623	9.682272	0.000000	0.000000
3707.038667	703.915551	201.560119	0.644910	19.405241	1.102619	9.682636	0.000000	0.000000
3707.058669	703.915551	201.564776	0.644909	19.405690	1.102616	9.682859	0.000000	0.000000
[truncated: 1,002 more rows]
