# Supplementary material for: Stress relaxation in the presence of sudden strain bursts: Methodology and stress relaxation data of microcast aluminium microwires
Source: Data Brief. 2018 Nov 14;21:2134–41. doi: 10.1016/j.dib.2018.11.047 (PMC6265499; doi:10.1016/j.dib.2018.11.047)
Supplement: Supplementary file 2 — Supplementary material [file mmc2.zip › Data in brief/As-cast/Al4N/Al_100_r_3/Stress relax txt files/Al_100_r_3_Relaxcycle0024.txt]

Time[s]	Motordispl[�m]	Force[mN]	EngStrain	EngStress[MPa]	Shearstrain	Shearstress [MPa]
3793.762339	723.896516	210.001762	0.662304	20.217962	1.129886	10.088159	0.000000	0.000000
3793.762339	723.896516	210.004249	0.662303	20.218202	1.129885	10.088279	0.000000	0.000000
3793.782341	723.901678	210.005223	0.662308	20.218295	1.129893	10.088325	0.000000	0.000000
3793.802342	723.901758	210.010978	0.662306	20.218849	1.129890	10.088602	0.000000	0.000000
3793.822344	723.901839	209.987747	0.662314	20.216613	1.129902	10.087486	0.000000	0.000000
3793.842347	723.901758	209.980201	0.662316	20.215886	1.129906	10.087123	0.000000	0.000000
3793.862349	723.901758	209.972036	0.662319	20.215100	1.129910	10.086731	0.000000	0.000000
3793.882350	723.901758	209.976530	0.662318	20.215533	1.129908	10.086947	0.000000	0.000000
3793.922355	723.901839	209.948151	0.662327	20.212801	1.129923	10.085584	0.000000	0.000000
3793.922355	723.901839	209.944264	0.662328	20.212426	1.129925	10.085397	0.000000	0.000000
3793.962358	723.901839	209.932260	0.662332	20.211271	1.129931	10.084820	0.000000	0.000000
3793.982360	723.901839	209.935682	0.662331	20.211600	1.129929	10.084985	0.000000	0.000000
3794.002362	723.901839	209.915337	0.662338	20.209641	1.129940	10.084007	0.000000	0.000000
3794.002362	723.901839	209.909123	0.662340	20.209043	1.129943	10.083709	0.000000	0.000000
3794.022365	723.901839	209.893839	0.662345	20.207572	1.129951	10.082975	0.000000	0.000000
3794.042367	723.901839	209.880099	0.662350	20.206249	1.129959	10.082315	0.000000	0.000000
3794.062368	723.901839	209.866074	0.662355	20.204899	1.129966	10.081641	0.000000	0.000000
3794.082370	723.901839	209.861388	0.662356	20.204447	1.129968	10.081416	0.000000	0.000000
3794.102373	723.901839	209.861481	0.662356	20.204456	1.129968	10.081420	0.000000	0.000000
3794.142376	723.901839	209.840187	0.662363	20.202406	1.129980	10.080397	0.000000	0.000000
3794.142376	723.901758	209.822156	0.662369	20.200670	1.129989	10.079531	0.000000	0.000000
3794.182381	723.901839	209.811569	0.662373	20.199651	1.129995	10.079023	0.000000	0.000000
3794.202383	723.901839	209.798011	0.662377	20.198346	1.130002	10.078371	0.000000	0.000000
3794.222384	723.901839	209.788149	0.662381	20.197396	1.130007	10.077898	0.000000	0.000000
3794.222384	723.901839	209.772121	0.662386	20.195853	1.130015	10.077128	0.000000	0.000000
3794.242386	723.901839	209.762367	0.662389	20.194914	1.130021	10.076659	0.000000	0.000000
3794.262389	723.901758	209.753852	0.662392	20.194094	1.130025	10.076250	0.000000	0.000000
3794.282391	723.901839	209.748747	0.662394	20.193603	1.130028	10.076005	0.000000	0.000000
3794.302392	723.901839	209.744694	0.662395	20.193213	1.130030	10.075810	0.000000	0.000000
3794.342396	723.901839	209.729903	0.662400	20.191789	1.130038	10.075100	0.000000	0.000000
3794.342396	723.901839	209.725557	0.662402	20.191370	1.130040	10.074891	0.000000	0.000000
3794.382401	723.901839	209.717981	0.662404	20.190641	1.130044	10.074527	0.000000	0.000000
3794.402402	723.901758	209.710854	0.662407	20.189955	1.130047	10.074184	0.000000	0.000000
3794.422404	723.901839	209.673078	0.662419	20.186318	1.130067	10.072370	0.000000	0.000000
3794.422404	723.901839	209.692028	0.662413	20.188142	1.130057	10.073280	0.000000	0.000000
3794.442407	723.901758	209.660222	0.662424	20.185080	1.130074	10.071752	0.000000	0.000000
3794.462409	723.901839	209.647403	0.662428	20.183846	1.130081	10.071136	0.000000	0.000000
3794.482410	723.901839	209.631510	0.662433	20.182316	1.130089	10.070373	0.000000	0.000000
3794.502412	723.901839	209.619070	0.662438	20.181118	1.130096	10.069775	0.000000	0.000000
3794.522415	723.901839	209.623074	0.662436	20.181504	1.130094	10.069968	0.000000	0.000000
3794.562418	723.901758	209.620228	0.662437	20.181230	1.130095	10.069831	0.000000	0.000000
3794.562418	723.901758	209.617279	0.662438	20.180946	1.130097	10.069689	0.000000	0.000000
3794.602422	723.901758	209.603986	0.662443	20.179666	1.130104	10.069051	0.000000	0.000000
3794.622425	723.901839	209.606630	0.662442	20.179921	1.130102	10.069178	0.000000	0.000000
3794.642426	723.901839	209.588663	0.662448	20.178191	1.130112	10.068315	0.000000	0.000000
3794.642426	723.901839	209.564680	0.662456	20.175882	1.130124	10.067162	0.000000	0.000000
3794.662428	723.901839	209.569161	0.662454	20.176313	1.130122	10.067378	0.000000	0.000000
3794.682430	723.901758	209.567291	0.662455	20.176133	1.130123	10.067288	0.000000	0.000000
3794.702433	723.901839	209.552508	0.662460	20.174710	1.130131	10.066578	0.000000	0.000000
3794.722435	723.901758	209.521114	0.662470	20.171688	1.130147	10.065070	0.000000	0.000000
3794.742436	723.901839	209.507278	0.662475	20.170355	1.130155	10.064405	0.000000	0.000000
3794.762438	723.901839	209.483148	0.662483	20.168032	1.130167	10.063246	0.000000	0.000000
3794.782441	723.901839	209.465799	0.662489	20.166362	1.130176	10.062412	0.000000	0.000000
3794.822444	723.901839	209.455948	0.662492	20.165414	1.130181	10.061939	0.000000	0.000000
3794.822444	723.901839	209.442995	0.662497	20.164167	1.130188	10.061317	0.000000	0.000000
3794.862449	723.901839	209.445914	0.662496	20.164448	1.130187	10.061457	0.000000	0.000000
3794.862449	723.901839	209.429923	0.662501	20.162908	1.130195	10.060689	0.000000	0.000000
3794.882451	723.901758	209.426545	0.662502	20.162583	1.130197	10.060527	0.000000	0.000000
3794.902452	723.901839	209.411823	0.662507	20.161166	1.130205	10.059819	0.000000	0.000000
3794.922454	723.901758	209.399507	0.662511	20.159980	1.130211	10.059228	0.000000	0.000000
3794.942456	723.901839	209.404100	0.662510	20.160422	1.130209	10.059448	0.000000	0.000000
3794.982460	723.901839	209.389495	0.662515	20.159016	1.130216	10.058747	0.000000	0.000000
3795.002462	723.901839	209.387096	0.662515	20.158785	1.130218	10.058632	0.000000	0.000000
3795.022464	723.901839	209.374719	0.662520	20.157593	1.130224	10.058037	0.000000	0.000000
3795.042467	723.901839	209.365075	0.662523	20.156665	1.130229	10.057574	0.000000	0.000000
3795.062469	723.901839	209.374910	0.662519	20.157612	1.130224	10.058046	0.000000	0.000000
3795.062469	723.901839	209.359557	0.662525	20.156134	1.130232	10.057309	0.000000	0.000000
3795.082470	723.901839	209.360129	0.662524	20.156189	1.130232	10.057336	0.000000	0.000000
3795.102472	723.901839	209.348098	0.662528	20.155030	1.130238	10.056758	0.000000	0.000000
3795.122475	723.901839	209.338116	0.662532	20.154069	1.130243	10.056279	0.000000	0.000000
3795.142477	723.901839	209.356947	0.662525	20.155882	1.130234	10.057183	0.000000	0.000000
3795.162478	723.901839	209.344495	0.662530	20.154684	1.130240	10.056585	0.000000	0.000000
3795.202483	723.901839	209.338676	0.662532	20.154123	1.130243	10.056306	0.000000	0.000000
3795.222485	723.901758	209.327133	0.662535	20.153012	1.130249	10.055751	0.000000	0.000000
3795.222485	723.901758	209.318209	0.662538	20.152153	1.130254	10.055322	0.000000	0.000000
3795.242486	723.901839	209.321209	0.662537	20.152442	1.130252	10.055466	0.000000	0.000000
3795.282490	723.901839	209.304238	0.662543	20.150808	1.130261	10.054651	0.000000	0.000000
3795.282490	723.901839	209.313195	0.662540	20.151670	1.130256	10.055082	0.000000	0.000000
3795.302493	723.901758	209.307199	0.662542	20.151093	1.130260	10.054793	0.000000	0.000000
3795.322495	723.901839	209.300228	0.662545	20.150422	1.130263	10.054459	0.000000	0.000000
3795.342496	723.901758	209.291977	0.662547	20.149627	1.130268	10.054062	0.000000	0.000000
3795.362498	723.901839	209.291884	0.662547	20.149618	1.130268	10.054058	0.000000	0.000000
3795.382501	723.901758	209.285699	0.662549	20.149023	1.130271	10.053761	0.000000	0.000000
3795.422504	723.901758	209.264190	0.662557	20.146952	1.130282	10.052727	0.000000	0.000000
3795.422504	723.901758	209.278627	0.662552	20.148342	1.130275	10.053421	0.000000	0.000000
3795.462509	723.901758	209.269437	0.662555	20.147457	1.130279	10.052979	0.000000	0.000000
3795.482511	723.901839	209.254380	0.662560	20.146008	1.130287	10.052256	0.000000	0.000000
3795.502512	723.901758	209.258644	0.662558	20.146418	1.130285	10.052461	0.000000	0.000000
3795.502512	723.901758	209.251249	0.662561	20.145706	1.130289	10.052106	0.000000	0.000000
3795.522514	723.901758	209.236845	0.662566	20.144319	1.130296	10.051414	0.000000	0.000000
3795.542517	723.901839	209.241843	0.662564	20.144801	1.130294	10.051654	0.000000	0.000000
3795.562519	723.901839	209.241481	0.662564	20.144766	1.130294	10.051636	0.000000	0.000000
3795.582520	723.901839	209.249006	0.662562	20.145490	1.130290	10.051998	0.000000	0.000000
3795.622524	723.901839	209.233159	0.662567	20.143965	1.130299	10.051237	0.000000	0.000000
3795.622524	723.901839	209.214872	0.662573	20.142204	1.130308	10.050358	0.000000	0.000000
3795.662529	723.901839	209.215848	0.662573	20.142298	1.130308	10.050405	0.000000	0.000000
3795.682530	723.901839	209.216714	0.662573	20.142381	1.130307	10.050447	0.000000	0.000000
3795.702532	723.901839	209.211386	0.662574	20.141868	1.130310	10.050191	0.000000	0.000000
3795.702532	723.901839	209.218318	0.662572	20.142536	1.130306	10.050524	0.000000	0.000000
3795.722535	723.901758	209.215407	0.662573	20.142256	1.130308	10.050384	0.000000	0.000000
3795.742537	723.901839	209.205441	0.662576	20.141296	1.130313	10.049905	0.000000	0.000000
3795.762538	723.901758	209.189920	0.662581	20.139802	1.130321	10.049160	0.000000	0.000000
3795.782540	723.901839	209.183475	0.662584	20.139181	1.130325	10.048850	0.000000	0.000000
3795.802543	723.901758	209.196416	0.662579	20.140427	1.130318	10.049472	0.000000	0.000000
3795.822545	723.901839	209.183627	0.662584	20.139196	1.130325	10.048857	0.000000	0.000000
3795.842546	723.901758	209.162994	0.662590	20.137210	1.130335	10.047866	0.000000	0.000000
3795.882550	723.901758	209.177805	0.662585	20.138635	1.130327	10.048578	0.000000	0.000000
3795.902553	723.901839	209.141202	0.662598	20.135111	1.130347	10.046819	0.000000	0.000000
3795.922554	723.901758	209.142377	0.662597	20.135225	1.130346	10.046876	0.000000	0.000000
3795.922554	723.901758	209.135226	0.662600	20.134536	1.130350	10.046532	0.000000	0.000000
3795.942556	723.901839	209.137232	0.662599	20.134729	1.130349	10.046629	0.000000	0.000000
3795.962558	723.901839	209.121254	0.662605	20.133191	1.130357	10.045861	0.000000	0.000000
3795.982561	723.901839	209.100430	0.662612	20.131186	1.130368	10.044861	0.000000	0.000000
3796.002563	723.901839	209.101860	0.662611	20.131324	1.130368	10.044929	0.000000	0.000000
3796.022564	723.901839	209.093169	0.662614	20.130487	1.130372	10.044512	0.000000	0.000000
3796.042566	723.901839	209.098968	0.662612	20.131045	1.130369	10.044790	0.000000	0.000000
3796.082571	723.901839	209.088219	0.662616	20.130010	1.130375	10.044274	0.000000	0.000000
3796.102572	723.901839	209.077382	0.662619	20.128967	1.130380	10.043753	0.000000	0.000000
3796.122574	723.901839	209.063057	0.662624	20.127588	1.130388	10.043065	0.000000	0.000000
3796.142577	723.901839	209.058494	0.662626	20.127149	1.130390	10.042846	0.000000	0.000000
3796.142577	723.901839	209.059534	0.662625	20.127249	1.130390	10.042896	0.000000	0.000000
3796.162579	723.901839	209.044461	0.662630	20.125798	1.130398	10.042172	0.000000	0.000000
3796.182580	723.901839	209.050838	0.662628	20.126412	1.130394	10.042478	0.000000	0.000000
3796.202582	723.901839	209.042590	0.662631	20.125618	1.130399	10.042082	0.000000	0.000000
3796.222584	723.901758	209.039352	0.662632	20.125306	1.130400	10.041927	0.000000	0.000000
3796.242587	723.901839	209.041533	0.662631	20.125516	1.130399	10.042031	0.000000	0.000000
3796.262589	723.901839	209.015669	0.662640	20.123026	1.130413	10.040789	0.000000	0.000000
3796.302592	723.901839	209.006009	0.662643	20.122096	1.130418	10.040325	0.000000	0.000000
3796.322595	723.901839	209.020607	0.662638	20.123501	1.130410	10.041026	0.000000	0.000000
3796.342597	723.901839	209.000969	0.662645	20.121611	1.130421	10.040083	0.000000	0.000000
3796.342597	723.901839	209.000420	0.662645	20.121558	1.130421	10.040056	0.000000	0.000000
3796.362598	723.901839	208.991942	0.662648	20.120741	1.130425	10.039649	0.000000	0.000000
3796.382600	723.901839	208.975440	0.662653	20.119153	1.130434	10.038856	0.000000	0.000000
3796.402603	723.901758	208.984981	0.662650	20.120071	1.130429	10.039315	0.000000	0.000000
3796.422605	723.901839	208.976899	0.662653	20.119293	1.130433	10.038926	0.000000	0.000000
3796.442606	723.901758	208.976132	0.662653	20.119219	1.130433	10.038890	0.000000	0.000000
3796.482611	723.901758	208.951719	0.662661	20.116869	1.130446	10.037717	0.000000	0.000000
3796.482611	723.901758	208.950625	0.662662	20.116764	1.130447	10.037664	0.000000	0.000000
3796.522614	723.901758	208.947634	0.662663	20.116476	1.130448	10.037521	0.000000	0.000000
3796.542616	723.901839	208.945271	0.662664	20.116248	1.130450	10.037407	0.000000	0.000000
3796.562618	723.901758	208.938131	0.662666	20.115561	1.130453	10.037064	0.000000	0.000000
3796.562618	723.901758	208.937183	0.662666	20.115469	1.130454	10.037018	0.000000	0.000000
3796.582621	723.901839	208.945329	0.662664	20.116254	1.130450	10.037410	0.000000	0.000000
3796.602623	723.901758	208.941566	0.662665	20.115891	1.130452	10.037229	0.000000	0.000000
3796.622624	723.901839	208.937448	0.662666	20.115495	1.130454	10.037031	0.000000	0.000000
3796.642626	723.901758	208.933423	0.662667	20.115108	1.130456	10.036838	0.000000	0.000000
3796.662629	723.901839	208.942246	0.662665	20.115957	1.130451	10.037262	0.000000	0.000000
3796.702632	723.901839	208.929490	0.662669	20.114729	1.130458	10.036649	0.000000	0.000000
3796.722634	723.901758	208.934035	0.662667	20.115166	1.130456	10.036867	0.000000	0.000000
3796.742637	723.901839	208.924108	0.662671	20.114211	1.130461	10.036390	0.000000	0.000000
3796.762639	723.901758	208.915112	0.662674	20.113345	1.130465	10.035958	0.000000	0.000000
3796.782640	723.901839	208.912785	0.662674	20.113121	1.130467	10.035846	0.000000	0.000000
3796.782640	723.901839	208.908469	0.662676	20.112705	1.130469	10.035639	0.000000	0.000000
3796.802642	723.901839	208.907149	0.662676	20.112578	1.130470	10.035576	0.000000	0.000000
3796.822644	723.901839	208.899248	0.662679	20.111817	1.130474	10.035196	0.000000	0.000000
3796.842647	723.901839	208.885946	0.662684	20.110537	1.130481	10.034557	0.000000	0.000000
3796.862648	723.901839	208.874716	0.662687	20.109455	1.130487	10.034018	0.000000	0.000000
3796.902652	723.901839	208.879759	0.662686	20.109941	1.130484	10.034260	0.000000	0.000000
3796.902652	723.901839	208.882460	0.662685	20.110201	1.130483	10.034390	0.000000	0.000000
3796.942657	723.901758	208.869220	0.662689	20.108926	1.130490	10.033754	0.000000	0.000000
3796.962658	723.901839	208.879990	0.662686	20.109963	1.130484	10.034271	0.000000	0.000000
3796.982660	723.901758	208.879653	0.662686	20.109931	1.130484	10.034255	0.000000	0.000000
3796.982660	723.901758	208.862477	0.662691	20.108277	1.130493	10.033430	0.000000	0.000000
3797.002663	723.901839	208.870949	0.662689	20.109093	1.130489	10.033837	0.000000	0.000000
3797.022665	723.901758	208.853584	0.662694	20.107421	1.130498	10.033003	0.000000	0.000000
3797.042666	723.901839	208.846194	0.662697	20.106709	1.130502	10.032647	0.000000	0.000000
3797.062668	723.901758	208.842585	0.662698	20.106362	1.130504	10.032474	0.000000	0.000000
3797.082671	723.901839	208.841913	0.662698	20.106297	1.130504	10.032442	0.000000	0.000000
3797.122674	723.901839	208.842560	0.662698	20.106360	1.130504	10.032473	0.000000	0.000000
3797.142676	723.901758	208.837473	0.662700	20.105870	1.130506	10.032229	0.000000	0.000000
3797.162678	723.901839	208.807115	0.662710	20.102947	1.130522	10.030770	0.000000	0.000000
3797.182681	723.901758	208.817767	0.662706	20.103973	1.130517	10.031282	0.000000	0.000000
3797.202682	723.901839	208.800284	0.662712	20.102290	1.130526	10.030442	0.000000	0.000000
3797.202682	723.901839	208.804136	0.662711	20.102660	1.130524	10.030627	0.000000	0.000000
3797.222684	723.901758	208.796388	0.662713	20.101914	1.130528	10.030255	0.000000	0.000000
3797.242686	723.901839	208.787704	0.662716	20.101078	1.130533	10.029838	0.000000	0.000000
3797.262689	723.901758	208.783959	0.662718	20.100718	1.130534	10.029658	0.000000	0.000000
3797.282691	723.901839	208.772836	0.662721	20.099647	1.130540	10.029123	0.000000	0.000000
3797.302692	723.901758	208.778477	0.662719	20.100190	1.130537	10.029394	0.000000	0.000000
3797.322694	723.901839	208.783540	0.662718	20.100678	1.130535	10.029638	0.000000	0.000000
3797.342697	723.901758	208.767535	0.662723	20.099137	1.130543	10.028869	0.000000	0.000000
3797.382700	723.901758	208.773677	0.662721	20.099728	1.130540	10.029164	0.000000	0.000000
3797.402702	723.901839	208.762488	0.662725	20.098651	1.130546	10.028626	0.000000	0.000000
3797.422705	723.901839	208.759526	0.662726	20.098366	1.130547	10.028484	0.000000	0.000000
3797.422705	723.901839	208.755914	0.662727	20.098018	1.130549	10.028311	0.000000	0.000000
3797.442707	723.901839	208.756583	0.662727	20.098082	1.130549	10.028343	0.000000	0.000000
3797.462708	723.901839	208.776454	0.662720	20.099995	1.130538	10.029297	0.000000	0.000000
3797.482710	723.901839	208.767309	0.662723	20.099115	1.130543	10.028858	0.000000	0.000000
3797.502712	723.901839	208.757090	0.662727	20.098131	1.130549	10.028367	0.000000	0.000000
3797.522715	723.901839	208.758875	0.662726	20.098303	1.130548	10.028453	0.000000	0.000000
3797.542717	723.901839	208.745978	0.662730	20.097061	1.130554	10.027833	0.000000	0.000000
3797.562718	723.901839	208.757904	0.662726	20.098209	1.130548	10.028406	0.000000	0.000000
3797.602723	723.901758	208.740822	0.662732	20.096565	1.130557	10.027586	0.000000	0.000000
3797.622725	723.901839	208.746272	0.662730	20.097089	1.130554	10.027847	0.000000	0.000000
3797.622725	723.901839	208.741669	0.662732	20.096646	1.130557	10.027626	0.000000	0.000000
3797.642726	723.901758	208.724203	0.662738	20.094965	1.130566	10.026787	0.000000	0.000000
3797.662728	723.901839	208.715196	0.662741	20.094098	1.130571	10.026355	0.000000	0.000000
3797.682731	723.901758	208.715213	0.662741	20.094099	1.130571	10.026355	0.000000	0.000000
3797.702733	723.901839	208.723935	0.662738	20.094939	1.130566	10.026774	0.000000	0.000000
3797.722734	723.901758	208.719662	0.662739	20.094528	1.130568	10.026569	0.000000	0.000000
3797.762739	723.901758	208.710832	0.662742	20.093677	1.130573	10.026145	0.000000	0.000000
3797.782741	723.901839	208.710089	0.662743	20.093606	1.130573	10.026109	0.000000	0.000000
3797.802742	723.901758	208.710377	0.662742	20.093634	1.130573	10.026123	0.000000	0.000000
3797.822744	723.901839	208.713278	0.662741	20.093913	1.130572	10.026262	0.000000	0.000000
3797.842746	723.901758	208.719951	0.662739	20.094555	1.130568	10.026583	0.000000	0.000000
3797.842746	723.901758	208.703019	0.662745	20.092925	1.130577	10.025770	0.000000	0.000000
3797.862749	723.901839	208.695683	0.662747	20.092219	1.130581	10.025417	0.000000	0.000000
3797.882751	723.901758	208.703847	0.662745	20.093005	1.130576	10.025809	0.000000	0.000000
3797.902752	723.901839	208.697075	0.662747	20.092353	1.130580	10.025484	0.000000	0.000000
3797.922754	723.901758	208.688876	0.662750	20.091564	1.130584	10.025090	0.000000	0.000000
3797.942757	723.901839	208.691870	0.662749	20.091852	1.130583	10.025234	0.000000	0.000000
3797.982760	723.901839	208.691550	0.662749	20.091821	1.130583	10.025219	0.000000	0.000000
3798.002762	723.901758	208.683501	0.662751	20.091046	1.130587	10.024832	0.000000	0.000000
3798.022765	723.901839	208.672043	0.662755	20.089943	1.130593	10.024282	0.000000	0.000000
3798.042767	723.901758	208.676032	0.662754	20.090327	1.130591	10.024473	0.000000	0.000000
3798.062768	723.901839	208.677409	0.662753	20.090460	1.130591	10.024539	0.000000	0.000000
3798.062768	723.901839	208.662319	0.662759	20.089007	1.130598	10.023814	0.000000	0.000000
3798.082770	723.901758	208.672566	0.662755	20.089993	1.130593	10.024307	0.000000	0.000000
3798.102772	723.901839	208.637158	0.662767	20.086584	1.130612	10.022606	0.000000	0.000000
3798.122775	723.901758	208.649623	0.662763	20.087785	1.130605	10.023205	0.000000	0.000000
3798.142776	723.901839	208.642606	0.662765	20.087109	1.130609	10.022867	0.000000	0.000000
3798.162778	723.901758	208.640794	0.662766	20.086935	1.130610	10.022780	0.000000	0.000000
3798.202783	723.901758	208.634370	0.662768	20.086316	1.130613	10.022472	0.000000	0.000000
3798.222785	723.901839	208.649712	0.662763	20.087793	1.130605	10.023209	0.000000	0.000000
3798.222785	723.901839	208.652161	0.662762	20.088029	1.130604	10.023326	0.000000	0.000000
3798.262788	723.901839	208.637191	0.662767	20.086588	1.130612	10.022607	0.000000	0.000000
3798.262788	723.901839	208.625944	0.662771	20.085505	1.130618	10.022067	0.000000	0.000000
3798.282791	723.901758	208.611389	0.662776	20.084104	1.130625	10.021368	0.000000	0.000000
3798.302793	723.901839	208.610154	0.662776	20.083985	1.130626	10.021309	0.000000	0.000000
3798.322794	723.901758	208.590056	0.662783	20.082050	1.130636	10.020343	0.000000	0.000000
3798.342796	723.901839	208.594904	0.662781	20.082516	1.130634	10.020576	0.000000	0.000000
3798.362799	723.901839	208.570180	0.662789	20.080136	1.130647	10.019388	0.000000	0.000000
3798.382801	723.901839	208.576768	0.662787	20.080770	1.130643	10.019705	0.000000	0.000000
3798.402802	723.901758	208.571004	0.662789	20.080216	1.130646	10.019428	0.000000	0.000000
3798.442806	723.901758	208.573648	0.662788	20.080470	1.130645	10.019555	0.000000	0.000000
3798.462809	723.901839	208.574393	0.662788	20.080542	1.130645	10.019591	0.000000	0.000000
3798.482810	723.901758	208.570893	0.662789	20.080205	1.130646	10.019422	0.000000	0.000000
3798.482810	723.901758	208.566393	0.662791	20.079772	1.130649	10.019206	0.000000	0.000000
3798.502812	723.901839	208.549504	0.662796	20.078146	1.130658	10.018395	0.000000	0.000000
3798.522814	723.901839	208.559105	0.662793	20.079070	1.130653	10.018856	0.000000	0.000000
3798.542817	723.901839	208.556975	0.662794	20.078865	1.130654	10.018754	0.000000	0.000000
3798.562819	723.901758	208.546598	0.662797	20.077866	1.130659	10.018255	0.000000	0.000000
3798.582820	723.901839	208.538017	0.662800	20.077040	1.130664	10.017843	0.000000	0.000000
3798.622825	723.901839	208.541818	0.662799	20.077406	1.130662	10.018026	0.000000	0.000000
3798.642827	723.901839	208.543458	0.662798	20.077563	1.130661	10.018105	0.000000	0.000000
3798.662828	723.901839	208.531008	0.662803	20.076365	1.130667	10.017506	0.000000	0.000000
3798.682830	723.901758	208.517801	0.662807	20.075093	1.130674	10.016872	0.000000	0.000000
3798.702833	723.901839	208.522229	0.662806	20.075520	1.130672	10.017085	0.000000	0.000000
3798.702833	723.901839	208.517677	0.662807	20.075081	1.130674	10.016866	0.000000	0.000000
3798.722835	723.901839	208.517790	0.662807	20.075092	1.130674	10.016871	0.000000	0.000000
3798.742836	723.901839	208.502857	0.662812	20.073655	1.130682	10.016154	0.000000	0.000000
3798.762838	723.901839	208.503869	0.662812	20.073752	1.130682	10.016203	0.000000	0.000000
3798.782840	723.901758	208.505222	0.662811	20.073882	1.130681	10.016268	0.000000	0.000000
3798.802843	723.901839	208.481408	0.662819	20.071590	1.130693	10.015124	0.000000	0.000000
3798.842846	723.901839	208.483187	0.662819	20.071761	1.130693	10.015209	0.000000	0.000000
3798.842846	723.901839	208.494189	0.662815	20.072820	1.130687	10.015738	0.000000	0.000000
3798.882851	723.901839	208.472794	0.662822	20.070760	1.130698	10.014710	0.000000	0.000000
3798.902853	723.901758	208.479675	0.662820	20.071423	1.130694	10.015041	0.000000	0.000000
3798.902853	723.901758	208.481742	0.662819	20.071622	1.130693	10.015140	0.000000	0.000000
3798.922854	723.901839	208.468919	0.662823	20.070387	1.130700	10.014524	0.000000	0.000000
3798.942856	723.901758	208.474787	0.662821	20.070952	1.130697	10.014806	0.000000	0.000000
3798.962859	723.901839	208.463088	0.662825	20.069826	1.130703	10.014244	0.000000	0.000000
3798.982861	723.901758	208.465237	0.662825	20.070033	1.130702	10.014347	0.000000	0.000000
3799.002862	723.901839	208.462538	0.662826	20.069773	1.130703	10.014217	0.000000	0.000000
3799.042867	723.901839	208.455174	0.662828	20.069064	1.130707	10.013864	0.000000	0.000000
3799.042867	723.901839	208.453952	0.662828	20.068946	1.130708	10.013805	0.000000	0.000000
3799.082870	723.901839	208.441930	0.662832	20.067789	1.130714	10.013227	0.000000	0.000000
3799.102872	723.901758	208.457727	0.662827	20.069310	1.130706	10.013986	0.000000	0.000000
3799.122874	723.901839	208.445396	0.662831	20.068123	1.130712	10.013394	0.000000	0.000000
3799.122874	723.901839	208.443073	0.662832	20.067899	1.130714	10.013282	0.000000	0.000000
3799.142877	723.901758	208.423059	0.662839	20.065972	1.130724	10.012321	0.000000	0.000000
3799.162879	723.901839	208.433958	0.662835	20.067021	1.130718	10.012844	0.000000	0.000000
3799.182880	723.901758	208.415971	0.662841	20.065290	1.130728	10.011980	0.000000	0.000000
3799.202882	723.901839	208.414431	0.662842	20.065141	1.130729	10.011906	0.000000	0.000000
3799.222885	723.901839	208.413968	0.662842	20.065097	1.130729	10.011884	0.000000	0.000000
3799.242887	723.901839	208.405789	0.662845	20.064309	1.130733	10.011491	0.000000	0.000000
3799.282890	723.901839	208.405747	0.662845	20.064305	1.130733	10.011489	0.000000	0.000000
3799.302893	723.901839	208.405640	0.662845	20.064295	1.130733	10.011484	0.000000	0.000000
3799.322895	723.901758	208.407328	0.662844	20.064458	1.130732	10.011565	0.000000	0.000000
3799.342896	723.901839	208.397367	0.662847	20.063499	1.130738	10.011087	0.000000	0.000000
3799.342896	723.901839	208.384846	0.662852	20.062293	1.130744	10.010485	0.000000	0.000000
3799.362898	723.901839	208.390291	0.662850	20.062817	1.130741	10.010747	0.000000	0.000000
3799.382900	723.901839	208.369127	0.662857	20.060780	1.130752	10.009730	0.000000	0.000000
3799.402903	723.901839	208.362946	0.662859	20.060185	1.130756	10.009433	0.000000	0.000000
3799.422904	723.901839	208.367461	0.662857	20.060619	1.130753	10.009650	0.000000	0.000000
3799.442906	723.901758	208.363047	0.662859	20.060194	1.130756	10.009438	0.000000	0.000000
3799.462908	723.901839	208.358983	0.662860	20.059803	1.130758	10.009243	0.000000	0.000000
3799.482911	723.901758	208.355588	0.662861	20.059476	1.130759	10.009080	0.000000	0.000000
3799.522914	723.901839	208.351316	0.662863	20.059065	1.130762	10.008874	0.000000	0.000000
3799.542916	723.901839	208.349145	0.662864	20.058856	1.130763	10.008770	0.000000	0.000000
3799.542916	723.901839	208.357824	0.662861	20.059692	1.130758	10.009187	0.000000	0.000000
3799.562919	723.901839	208.354674	0.662862	20.059388	1.130760	10.009036	0.000000	0.000000
3799.582921	723.901839	208.353648	0.662862	20.059289	1.130761	10.008986	0.000000	0.000000
3799.602922	723.901839	208.362546	0.662859	20.060146	1.130756	10.009414	0.000000	0.000000
3799.622924	723.901839	208.350336	0.662863	20.058971	1.130762	10.008827	0.000000	0.000000
3799.642927	723.901839	208.331278	0.662870	20.057136	1.130772	10.007912	0.000000	0.000000
3799.662929	723.901839	208.344634	0.662865	20.058422	1.130765	10.008553	0.000000	0.000000
3799.702932	723.901839	208.335965	0.662868	20.057587	1.130770	10.008137	0.000000	0.000000
3799.722934	723.901758	208.334460	0.662868	20.057442	1.130771	10.008065	0.000000	0.000000
3799.722934	723.901758	208.344263	0.662865	20.058386	1.130765	10.008536	0.000000	0.000000
3799.762938	723.901758	208.325558	0.662871	20.056585	1.130775	10.007637	0.000000	0.000000
3799.762938	723.901758	208.339962	0.662867	20.057972	1.130768	10.008329	0.000000	0.000000
3799.782940	723.901839	208.336616	0.662868	20.057650	1.130770	10.008168	0.000000	0.000000
3799.802942	723.901758	208.320110	0.662873	20.056061	1.130778	10.007375	0.000000	0.000000
3799.822945	723.901839	208.316708	0.662874	20.055733	1.130780	10.007212	0.000000	0.000000
3799.842947	723.901758	208.317801	0.662874	20.055838	1.130779	10.007264	0.000000	0.000000
3799.862948	723.901839	208.318541	0.662874	20.055910	1.130779	10.007300	0.000000	0.000000
3799.902953	723.901839	208.313528	0.662876	20.055427	1.130782	10.007059	0.000000	0.000000
3799.902953	723.901839	208.301885	0.662879	20.054306	1.130788	10.006500	0.000000	0.000000
3799.942956	723.901839	208.316338	0.662875	20.055698	1.130780	10.007194	0.000000	0.000000
3799.962958	723.901758	208.314144	0.662875	20.055486	1.130781	10.007089	0.000000	0.000000
3799.982961	723.901839	208.319021	0.662874	20.055956	1.130779	10.007323	0.000000	0.000000
3799.982961	723.901839	208.311535	0.662876	20.055235	1.130783	10.006963	0.000000	0.000000
3800.002963	723.901758	208.314176	0.662875	20.055489	1.130781	10.007090	0.000000	0.000000
3800.022964	723.901839	208.320913	0.662873	20.056138	1.130778	10.007414	0.000000	0.000000
3800.042966	723.901839	208.301485	0.662880	20.054267	1.130788	10.006481	0.000000	0.000000
3800.062968	723.901839	208.313675	0.662876	20.055441	1.130782	10.007066	0.000000	0.000000
3800.082971	723.901839	208.309978	0.662877	20.055085	1.130784	10.006888	0.000000	0.000000
3800.102973	723.901839	208.304462	0.662879	20.054554	1.130786	10.006624	0.000000	0.000000
3800.142976	723.901839	208.302634	0.662879	20.054378	1.130787	10.006536	0.000000	0.000000
3800.162979	723.901839	208.283750	0.662886	20.052560	1.130797	10.005629	0.000000	0.000000
3800.162979	723.901839	208.300563	0.662880	20.054179	1.130788	10.006436	0.000000	0.000000
3800.182981	723.901839	208.283919	0.662885	20.052576	1.130797	10.005637	0.000000	0.000000
3800.202982	723.901758	208.293118	0.662882	20.053462	1.130792	10.006079	0.000000	0.000000
3800.222984	723.901839	208.293176	0.662882	20.053468	1.130792	10.006081	0.000000	0.000000
3800.242987	723.901839	208.288558	0.662884	20.053023	1.130795	10.005860	0.000000	0.000000
3800.262989	723.901839	208.280212	0.662887	20.052219	1.130799	10.005459	0.000000	0.000000
3800.282990	723.901839	208.279495	0.662887	20.052150	1.130800	10.005424	0.000000	0.000000
3800.302992	723.901839	208.275627	0.662888	20.051778	1.130802	10.005238	0.000000	0.000000
3800.322995	723.901839	208.270079	0.662890	20.051244	1.130804	10.004972	0.000000	0.000000
3800.362998	723.901839	208.278628	0.662887	20.052067	1.130800	10.005383	0.000000	0.000000
3800.383000	723.901839	208.277355	0.662888	20.051944	1.130801	10.005321	0.000000	0.000000
3800.403002	723.901839	208.276832	0.662888	20.051894	1.130801	10.005296	0.000000	0.000000
3800.403002	723.901839	208.272246	0.662889	20.051453	1.130803	10.005076	0.000000	0.000000
3800.423005	723.901758	208.272469	0.662889	20.051474	1.130803	10.005087	0.000000	0.000000
3800.443007	723.901839	208.265728	0.662892	20.050825	1.130807	10.004763	0.000000	0.000000
3800.463008	723.901758	208.276840	0.662888	20.051895	1.130801	10.005297	0.000000	0.000000
3800.483010	723.901839	208.272409	0.662889	20.051468	1.130803	10.005084	0.000000	0.000000
3800.503013	723.901758	208.269569	0.662890	20.051195	1.130805	10.004947	0.000000	0.000000
3800.543016	723.901758	208.266737	0.662891	20.050922	1.130806	10.004811	0.000000	0.000000
3800.543016	723.901758	208.262200	0.662893	20.050485	1.130809	10.004593	0.000000	0.000000
3800.583021	723.901839	208.258575	0.662894	20.050136	1.130811	10.004419	0.000000	0.000000
3800.603023	723.901839	208.265501	0.662892	20.050803	1.130807	10.004752	0.000000	0.000000
3800.623024	723.901839	208.270594	0.662890	20.051293	1.130804	10.004997	0.000000	0.000000
3800.623024	723.901839	208.255865	0.662895	20.049875	1.130812	10.004289	0.000000	0.000000
3800.643026	723.901839	208.263591	0.662892	20.050619	1.130808	10.004660	0.000000	0.000000
3800.663028	723.901839	208.249914	0.662897	20.049303	1.130815	10.004003	0.000000	0.000000
3800.683031	723.901839	208.263333	0.662892	20.050594	1.130808	10.004648	0.000000	0.000000
3800.703032	723.901839	208.273056	0.662889	20.051531	1.130803	10.005115	0.000000	0.000000
3800.723034	723.901839	208.255233	0.662895	20.049815	1.130812	10.004259	0.000000	0.000000
3800.743036	723.901839	208.260511	0.662893	20.050323	1.130810	10.004512	0.000000	0.000000
3800.783041	723.901839	208.271993	0.662889	20.051428	1.130803	10.005064	0.000000	0.000000
3800.803042	723.901839	208.255705	0.662895	20.049860	1.130812	10.004281	0.000000	0.000000
3800.823044	723.901839	208.246967	0.662898	20.049019	1.130817	10.003862	0.000000	0.000000
3800.823044	723.901839	208.245544	0.662898	20.048882	1.130817	10.003793	0.000000	0.000000
3800.843047	723.901839	208.232911	0.662903	20.047666	1.130824	10.003186	0.000000	0.000000
3800.863049	723.901839	208.249365	0.662897	20.049250	1.130815	10.003977	0.000000	0.000000
3800.883050	723.901758	208.239449	0.662900	20.048295	1.130820	10.003500	0.000000	0.000000
3800.903052	723.901839	208.237166	0.662901	20.048075	1.130822	10.003391	0.000000	0.000000
3800.923055	723.901758	208.239563	0.662900	20.048306	1.130820	10.003506	0.000000	0.000000
3800.963058	723.901839	208.246048	0.662898	20.048930	1.130817	10.003817	0.000000	0.000000
3800.983060	723.901839	208.233659	0.662902	20.047738	1.130824	10.003222	0.000000	0.000000
3801.003062	723.901839	208.238907	0.662901	20.048243	1.130821	10.003474	0.000000	0.000000
3801.023065	723.901839	208.226029	0.662905	20.047003	1.130828	10.002856	0.000000	0.000000
3801.043067	723.901758	208.244219	0.662899	20.048754	1.130818	10.003730	0.000000	0.000000
3801.043067	723.901758	208.233937	0.662902	20.047764	1.130823	10.003236	0.000000	0.000000
3801.063068	723.901839	208.228476	0.662904	20.047239	1.130826	10.002973	0.000000	0.000000
3801.083070	723.901758	208.225279	0.662905	20.046931	1.130828	10.002820	0.000000	0.000000
3801.103073	723.901839	208.223379	0.662906	20.046748	1.130829	10.002728	0.000000	0.000000
3801.123075	723.901758	208.229615	0.662904	20.047348	1.130826	10.003028	0.000000	0.000000
3801.143076	723.901839	208.230736	0.662903	20.047456	1.130825	10.003082	0.000000	0.000000
3801.163078	723.901758	208.239649	0.662900	20.048314	1.130820	10.003510	0.000000	0.000000
3801.203083	723.901758	208.218548	0.662907	20.046283	1.130831	10.002496	0.000000	0.000000
3801.223084	723.901839	208.232401	0.662903	20.047616	1.130824	10.003162	0.000000	0.000000
3801.243086	723.901839	208.221679	0.662906	20.046584	1.130830	10.002647	0.000000	0.000000
3801.263089	723.901839	208.227927	0.662904	20.047186	1.130827	10.002947	0.000000	0.000000
3801.263089	723.901839	208.217121	0.662908	20.046145	1.130832	10.002428	0.000000	0.000000
3801.283091	723.901758	208.219439	0.662907	20.046368	1.130831	10.002539	0.000000	0.000000
3801.303092	723.901839	208.218891	0.662907	20.046316	1.130831	10.002513	0.000000	0.000000
3801.323094	723.901758	208.213649	0.662909	20.045811	1.130834	10.002261	0.000000	0.000000
3801.343096	723.901839	208.201401	0.662913	20.044632	1.130841	10.001673	0.000000	0.000000
3801.363099	723.901839	208.200479	0.662913	20.044543	1.130841	10.001628	0.000000	0.000000
3801.383101	723.901839	208.191838	0.662916	20.043711	1.130846	10.001213	0.000000	0.000000
3801.423104	723.901839	208.196031	0.662915	20.044115	1.130843	10.001415	0.000000	0.000000
3801.443107	723.901839	208.202375	0.662913	20.044726	1.130840	10.001719	0.000000	0.000000
3801.463109	723.901839	208.187011	0.662918	20.043247	1.130848	10.000981	0.000000	0.000000
3801.463109	723.901839	208.194940	0.662915	20.044010	1.130844	10.001362	0.000000	0.000000
3801.483110	723.901839	208.192204	0.662916	20.043747	1.130845	10.001231	0.000000	0.000000
3801.503112	723.901839	208.197892	0.662914	20.044294	1.130842	10.001504	0.000000	0.000000
3801.523115	723.901839	208.209692	0.662910	20.045430	1.130836	10.002071	0.000000	0.000000
3801.543117	723.901839	208.189564	0.662917	20.043492	1.130847	10.001104	0.000000	0.000000
3801.563118	723.901839	208.191811	0.662916	20.043709	1.130846	10.001212	0.000000	0.000000
3801.583120	723.901839	208.179295	0.662921	20.042504	1.130852	10.000611	0.000000	0.000000
3801.603122	723.901839	208.190596	0.662917	20.043592	1.130846	10.001154	0.000000	0.000000
3801.623125	723.901758	208.189477	0.662917	20.043484	1.130847	10.001100	0.000000	0.000000
3801.663128	723.901758	208.184340	0.662919	20.042989	1.130849	10.000853	0.000000	0.000000
3801.683130	723.901839	208.213894	0.662909	20.045835	1.130834	10.002273	0.000000	0.000000
3801.683130	723.901839	208.194886	0.662915	20.044005	1.130844	10.001360	0.000000	0.000000
3801.703133	723.901758	208.193382	0.662916	20.043860	1.130845	10.001287	0.000000	0.000000
3801.723135	723.901839	208.194619	0.662915	20.043979	1.130844	10.001347	0.000000	0.000000
3801.743136	723.901758	208.175627	0.662922	20.042151	1.130854	10.000435	0.000000	0.000000
3801.763138	723.901839	208.176268	0.662922	20.042212	1.130854	10.000465	0.000000	0.000000
3801.783141	723.901758	208.177444	0.662921	20.042325	1.130853	10.000522	0.000000	0.000000
3801.803143	723.901839	208.177102	0.662921	20.042292	1.130853	10.000505	0.000000	0.000000
3801.823144	723.901758	208.179562	0.662920	20.042529	1.130852	10.000624	0.000000	0.000000
3801.863149	723.901758	208.169847	0.662924	20.041594	1.130857	10.000157	0.000000	0.000000
3801.883151	723.901839	208.171511	0.662923	20.041754	1.130856	10.000237	0.000000	0.000000
3801.903152	723.901839	208.180446	0.662920	20.042614	1.130852	10.000666	0.000000	0.000000
3801.903152	723.901839	208.165968	0.662925	20.041221	1.130859	9.999970	0.000000	0.000000
3801.923154	723.901839	208.160081	0.662927	20.040654	1.130862	9.999688	0.000000	0.000000
3801.943156	723.901839	208.165735	0.662925	20.041198	1.130859	9.999959	0.000000	0.000000
3801.963159	723.901839	208.175139	0.662922	20.042104	1.130854	10.000411	0.000000	0.000000
3801.982161	723.901839	208.159305	0.662927	20.040579	1.130863	9.999650	0.000000	0.000000
3802.022164	723.901839	208.155326	0.662929	20.040196	1.130865	9.999459	0.000000	0.000000
3802.042166	723.901758	208.179080	0.662921	20.042483	1.130852	10.000600	0.000000	0.000000
3802.062169	723.901839	208.161445	0.662927	20.040785	1.130862	9.999753	0.000000	0.000000
3802.082170	723.901758	208.157513	0.662928	20.040407	1.130863	9.999564	0.000000	0.000000
3802.102172	723.901839	208.160933	0.662927	20.040736	1.130862	9.999729	0.000000	0.000000
3802.102172	723.901839	208.158554	0.662928	20.040507	1.130863	9.999614	0.000000	0.000000
3802.122174	723.901758	208.164315	0.662926	20.041061	1.130860	9.999891	0.000000	0.000000
3802.142176	723.901839	208.154384	0.662929	20.040105	1.130865	9.999414	0.000000	0.000000
3802.162179	723.901839	208.148034	0.662931	20.039494	1.130869	9.999109	0.000000	0.000000
3802.202182	723.901839	208.151544	0.662930	20.039832	1.130867	9.999278	0.000000	0.000000
3802.222184	723.901839	208.149291	0.662931	20.039615	1.130868	9.999169	0.000000	0.000000
3802.222184	723.901839	208.151931	0.662930	20.039869	1.130867	9.999296	0.000000	0.000000
3802.262188	723.901839	208.145702	0.662932	20.039270	1.130870	9.998997	0.000000	0.000000
3802.282190	723.901839	208.140434	0.662934	20.038762	1.130873	9.998744	0.000000	0.000000
3802.302192	723.901839	208.157174	0.662928	20.040374	1.130864	9.999548	0.000000	0.000000
3802.322195	723.901758	208.131472	0.662937	20.037899	1.130877	9.998313	0.000000	0.000000
3802.322195	723.901758	208.138491	0.662934	20.038575	1.130873	9.998651	0.000000	0.000000
3802.342196	723.901839	208.148006	0.662931	20.039491	1.130869	9.999108	0.000000	0.000000
3802.362198	723.901839	208.142855	0.662933	20.038995	1.130871	9.998860	0.000000	0.000000
3802.382200	723.901839	208.141361	0.662933	20.038852	1.130872	9.998788	0.000000	0.000000
3802.422204	723.901758	208.134578	0.662936	20.038198	1.130876	9.998463	0.000000	0.000000
3802.422204	723.901758	208.134877	0.662935	20.038227	1.130875	9.998477	0.000000	0.000000
3802.442206	723.901839	208.125288	0.662939	20.037304	1.130881	9.998016	0.000000	0.000000
3802.482210	723.901839	208.128121	0.662938	20.037577	1.130879	9.998152	0.000000	0.000000
3802.502213	723.901758	208.121396	0.662940	20.036929	1.130882	9.997829	0.000000	0.000000
3802.522214	723.901839	208.125872	0.662939	20.037360	1.130880	9.998044	0.000000	0.000000
3802.542216	723.901758	208.112533	0.662943	20.036076	1.130887	9.997404	0.000000	0.000000
3802.542216	723.901758	208.109051	0.662944	20.035741	1.130889	9.997236	0.000000	0.000000
3802.562218	723.901839	208.111195	0.662943	20.035947	1.130888	9.997339	0.000000	0.000000
3802.582221	723.901758	208.105551	0.662945	20.035404	1.130891	9.997068	0.000000	0.000000
3802.602222	723.901839	208.111299	0.662943	20.035957	1.130888	9.997344	0.000000	0.000000
3802.622224	723.901758	208.110031	0.662944	20.035835	1.130888	9.997283	0.000000	0.000000
3802.662229	723.901758	208.109271	0.662944	20.035762	1.130889	9.997247	0.000000	0.000000
3802.682230	723.901839	208.118274	0.662941	20.036629	1.130884	9.997679	0.000000	0.000000
3802.702232	723.901758	208.092701	0.662950	20.034167	1.130898	9.996451	0.000000	0.000000
3802.722234	723.901839	208.098480	0.662948	20.034723	1.130895	9.996728	0.000000	0.000000
3802.742236	723.901758	208.091437	0.662950	20.034045	1.130898	9.996390	0.000000	0.000000
3802.742236	723.901758	208.097914	0.662948	20.034669	1.130895	9.996701	0.000000	0.000000
3802.762239	723.901839	208.095067	0.662949	20.034395	1.130896	9.996565	0.000000	0.000000
3802.782240	723.901758	208.094968	0.662949	20.034385	1.130896	9.996560	0.000000	0.000000
3802.802242	723.901839	208.091595	0.662950	20.034060	1.130898	9.996398	0.000000	0.000000
3802.822244	723.901758	208.099556	0.662947	20.034827	1.130894	9.996780	0.000000	0.000000
3802.842247	723.901839	208.100652	0.662947	20.034932	1.130893	9.996833	0.000000	0.000000
3802.862248	723.901839	208.101166	0.662947	20.034982	1.130893	9.996858	0.000000	0.000000
3802.902252	723.901839	208.093331	0.662949	20.034227	1.130897	9.996481	0.000000	0.000000
3802.922255	723.901758	208.098549	0.662948	20.034730	1.130894	9.996732	0.000000	0.000000
3802.922255	723.901758	208.085874	0.662952	20.033510	1.130901	9.996123	0.000000	0.000000
3802.962258	723.901839	208.068412	0.662958	20.031828	1.130910	9.995284	0.000000	0.000000
3802.962258	723.901839	208.079867	0.662954	20.032931	1.130904	9.995834	0.000000	0.000000
3802.982260	723.901839	208.081633	0.662953	20.033101	1.130903	9.995919	0.000000	0.000000
3803.002263	723.901839	208.091297	0.662950	20.034032	1.130898	9.996383	0.000000	0.000000
3803.022264	723.901839	208.066480	0.662958	20.031642	1.130911	9.995191	0.000000	0.000000
3803.062268	723.901839	208.072777	0.662956	20.032249	1.130908	9.995494	0.000000	0.000000
3803.082270	723.901839	208.068557	0.662958	20.031842	1.130910	9.995291	0.000000	0.000000
3803.102273	723.901839	208.072130	0.662957	20.032186	1.130908	9.995463	0.000000	0.000000
3803.122274	723.901839	208.077312	0.662955	20.032685	1.130906	9.995712	0.000000	0.000000
3803.142276	723.901839	208.064177	0.662959	20.031421	1.130913	9.995081	0.000000	0.000000
3803.162278	723.901839	208.068645	0.662958	20.031851	1.130910	9.995295	0.000000	0.000000
3803.182281	723.901839	208.068161	0.662958	20.031804	1.130911	9.995272	0.000000	0.000000
3803.182281	723.901839	208.044800	0.662966	20.029555	1.130923	9.994150	0.000000	0.000000
3803.202282	723.901839	208.055645	0.662962	20.030599	1.130917	9.994671	0.000000	0.000000
3803.222284	723.901839	208.054725	0.662962	20.030511	1.130918	9.994627	0.000000	0.000000
3803.242286	723.901758	208.056365	0.662962	20.030669	1.130917	9.994705	0.000000	0.000000
3803.282290	723.901839	208.052871	0.662963	20.030332	1.130919	9.994538	0.000000	0.000000
3803.302292	723.901839	208.048112	0.662965	20.029874	1.130921	9.994309	0.000000	0.000000
3803.322294	723.901839	208.044037	0.662966	20.029482	1.130923	9.994113	0.000000	0.000000
3803.342297	723.901839	208.049978	0.662964	20.030054	1.130920	9.994399	0.000000	0.000000
3803.362298	723.901839	208.043875	0.662966	20.029466	1.130923	9.994105	0.000000	0.000000
3803.382300	723.901839	208.049909	0.662964	20.030047	1.130920	9.994395	0.000000	0.000000
3803.382300	723.901839	208.057114	0.662962	20.030741	1.130916	9.994741	0.000000	0.000000
3803.402302	723.901839	208.062083	0.662960	20.031219	1.130914	9.994980	0.000000	0.000000
3803.422304	723.901758	208.057143	0.662962	20.030743	1.130916	9.994743	0.000000	0.000000
3803.442307	723.901839	208.046324	0.662965	20.029702	1.130922	9.994223	0.000000	0.000000
3803.462308	723.901839	208.042431	0.662967	20.029327	1.130924	9.994036	0.000000	0.000000
3803.502312	723.901839	208.039037	0.662968	20.029000	1.130926	9.993873	0.000000	0.000000
3803.502312	723.901839	208.052406	0.662963	20.030287	1.130919	9.994515	0.000000	0.000000
3803.522315	723.901839	208.041524	0.662967	20.029240	1.130925	9.993992	0.000000	0.000000
3803.562318	723.901839	208.047774	0.662965	20.029841	1.130921	9.994293	0.000000	0.000000
3803.582320	723.901839	208.028936	0.662971	20.028028	1.130931	9.993388	0.000000	0.000000
3803.602323	723.901758	208.026474	0.662972	20.027791	1.130932	9.993269	0.000000	0.000000
3803.602323	723.901758	208.020298	0.662974	20.027196	1.130936	9.992973	0.000000	0.000000
3803.622324	723.901839	208.017804	0.662975	20.026956	1.130937	9.992853	0.000000	0.000000
3803.642326	723.901839	208.018188	0.662975	20.026993	1.130937	9.992871	0.000000	0.000000
3803.662328	723.901839	208.036138	0.662969	20.028721	1.130927	9.993734	0.000000	0.000000
3803.702332	723.901839	208.027842	0.662971	20.027922	1.130932	9.993335	0.000000	0.000000
3803.702332	723.901839	208.020505	0.662974	20.027216	1.130936	9.992983	0.000000	0.000000
3803.742336	723.901839	208.018313	0.662975	20.027005	1.130937	9.992877	0.000000	0.000000
3803.762338	723.901839	208.003187	0.662980	20.025549	1.130945	9.992151	0.000000	0.000000
3803.782341	723.901839	208.005049	0.662979	20.025728	1.130944	9.992240	0.000000	0.000000
3803.802342	723.901839	208.010195	0.662977	20.026223	1.130941	9.992487	0.000000	0.000000
3803.822344	723.901839	208.007213	0.662978	20.025936	1.130943	9.992344	0.000000	0.000000
3803.822344	723.901839	208.015092	0.662976	20.026695	1.130938	9.992723	0.000000	0.000000
3803.842346	723.901839	208.016456	0.662975	20.026826	1.130938	9.992788	0.000000	0.000000
3803.862349	723.901839	208.009988	0.662977	20.026204	1.130941	9.992477	0.000000	0.000000
3803.882350	723.901839	208.001747	0.662980	20.025410	1.130945	9.992082	0.000000	0.000000
3803.922354	723.901839	208.012587	0.662977	20.026454	1.130940	9.992602	0.000000	0.000000
3803.922354	723.901839	208.003863	0.662979	20.025614	1.130944	9.992183	0.000000	0.000000
3803.962358	723.901839	208.006697	0.662979	20.025887	1.130943	9.992319	0.000000	0.000000
3803.982360	723.901839	208.006549	0.662979	20.025872	1.130943	9.992312	0.000000	0.000000
3804.002362	723.901839	208.002492	0.662980	20.025482	1.130945	9.992117	0.000000	0.000000
3804.022364	723.901839	208.000671	0.662981	20.025307	1.130946	9.992030	0.000000	0.000000
3804.022364	723.901839	208.011299	0.662977	20.026330	1.130940	9.992540	0.000000	0.000000
3804.042367	723.901839	207.992847	0.662983	20.024553	1.130950	9.991654	0.000000	0.000000
3804.062368	723.901839	207.991236	0.662984	20.024398	1.130951	9.991577	0.000000	0.000000
3804.082370	723.901839	207.978707	0.662988	20.023192	1.130958	9.990975	0.000000	0.000000
3804.102372	723.901839	208.002219	0.662980	20.025456	1.130945	9.992104	0.000000	0.000000
3804.142376	723.901839	207.986962	0.662985	20.023987	1.130953	9.991371	0.000000	0.000000
3804.142376	723.901839	207.987966	0.662985	20.024083	1.130953	9.991420	0.000000	0.000000
3804.162378	723.901839	207.989400	0.662984	20.024221	1.130952	9.991488	0.000000	0.000000
3804.202383	723.901758	207.994881	0.662982	20.024749	1.130949	9.991752	0.000000	0.000000
3804.222384	723.901839	207.998898	0.662981	20.025136	1.130947	9.991945	0.000000	0.000000
3804.242386	723.901839	207.964911	0.662993	20.021864	1.130965	9.990312	0.000000	0.000000
3804.242386	723.901839	207.981967	0.662987	20.023506	1.130956	9.991131	0.000000	0.000000
3804.262388	723.901839	207.972579	0.662990	20.022602	1.130961	9.990680	0.000000	0.000000
3804.282391	723.901839	207.981840	0.662987	20.023494	1.130956	9.991125	0.000000	0.000000
3804.302392	723.901839	207.978341	0.662988	20.023157	1.130958	9.990957	0.000000	0.000000
3804.322394	723.901839	207.985313	0.662986	20.023828	1.130954	9.991292	0.000000	0.000000
3804.362398	723.901839	207.977710	0.662988	20.023096	1.130958	9.990927	0.000000	0.000000
3804.382401	723.901839	207.996010	0.662982	20.024858	1.130948	9.991806	0.000000	0.000000
3804.402402	723.901839	207.969405	0.662991	20.022296	1.130962	9.990528	0.000000	0.000000
3804.422404	723.901758	207.977344	0.662988	20.023061	1.130958	9.990909	0.000000	0.000000
3804.442406	723.901839	207.967769	0.662992	20.022139	1.130963	9.990449	0.000000	0.000000
3804.462409	723.901839	207.975477	0.662989	20.022881	1.130959	9.990820	0.000000	0.000000
3804.462409	723.901839	207.963392	0.662993	20.021718	1.130966	9.990239	0.000000	0.000000
3804.482410	723.901839	207.964433	0.662993	20.021818	1.130965	9.990289	0.000000	0.000000
3804.502412	723.901839	207.953710	0.662996	20.020785	1.130971	9.989774	0.000000	0.000000
3804.522414	723.901839	207.956326	0.662995	20.021037	1.130969	9.989900	0.000000	0.000000
3804.542417	723.901839	207.958197	0.662995	20.021217	1.130968	9.989989	0.000000	0.000000
3804.562418	723.901839	207.964247	0.662993	20.021800	1.130965	9.990280	0.000000	0.000000
3804.602422	723.901839	207.953841	0.662996	20.020798	1.130971	9.989780	0.000000	0.000000
3804.622425	723.901839	207.943913	0.663000	20.019842	1.130976	9.989303	0.000000	0.000000
3804.642426	723.901839	207.943505	0.663000	20.019803	1.130976	9.989284	0.000000	0.000000
3804.662428	723.901839	207.946086	0.662999	20.020051	1.130975	9.989408	0.000000	0.000000
3804.662428	723.901839	207.942278	0.663000	20.019685	1.130977	9.989225	0.000000	0.000000
3804.682430	723.901839	207.931778	0.663004	20.018674	1.130982	9.988720	0.000000	0.000000
3804.702432	723.901839	207.923722	0.663006	20.017898	1.130986	9.988333	0.000000	0.000000
3804.722435	723.901839	207.942255	0.663000	20.019683	1.130977	9.989224	0.000000	0.000000
3804.742436	723.901839	207.943215	0.663000	20.019775	1.130976	9.989270	0.000000	0.000000
3804.762438	723.901839	207.940116	0.663001	20.019477	1.130978	9.989121	0.000000	0.000000
3804.802443	723.901839	207.931188	0.663004	20.018617	1.130983	9.988692	0.000000	0.000000
3804.822444	723.901839	207.916428	0.663009	20.017196	1.130990	9.987983	0.000000	0.000000
3804.822444	723.901839	207.910792	0.663011	20.016654	1.130993	9.987712	0.000000	0.000000
3804.862448	723.901839	207.918936	0.663008	20.017438	1.130989	9.988103	0.000000	0.000000
3804.882451	723.901839	207.924594	0.663006	20.017982	1.130986	9.988375	0.000000	0.000000
3804.882451	723.901839	207.921582	0.663007	20.017692	1.130988	9.988231	0.000000	0.000000
3804.902452	723.901839	207.905563	0.663012	20.016150	1.130996	9.987461	0.000000	0.000000
3804.922454	723.901839	207.908161	0.663012	20.016400	1.130995	9.987586	0.000000	0.000000
3804.942456	723.901839	207.918610	0.663008	20.017406	1.130989	9.988088	0.000000	0.000000
3804.982460	723.901839	207.905132	0.663013	20.016109	1.130996	9.987440	0.000000	0.000000
3805.002462	723.901839	207.895874	0.663016	20.015217	1.131001	9.986996	0.000000	0.000000
3805.022464	723.901839	207.900320	0.663014	20.015645	1.130999	9.987209	0.000000	0.000000
3805.042466	723.901839	207.907330	0.663012	20.016320	1.130995	9.987546	0.000000	0.000000
3805.062469	723.901839	207.907414	0.663012	20.016328	1.130995	9.987550	0.000000	0.000000
3805.082470	723.901839	207.904115	0.663013	20.016011	1.130997	9.987391	0.000000	0.000000
3805.102472	723.901839	207.912523	0.663010	20.016820	1.130992	9.987795	0.000000	0.000000
3805.102472	723.901839	207.905504	0.663012	20.016144	1.130996	9.987458	0.000000	0.000000
3805.122474	723.901839	207.900063	0.663014	20.015621	1.130999	9.987197	0.000000	0.000000
3805.142477	723.901839	207.901633	0.663014	20.015772	1.130998	9.987272	0.000000	0.000000
3805.162478	723.901839	207.907031	0.663012	20.016291	1.130995	9.987532	0.000000	0.000000
3805.202482	723.901839	207.906036	0.663012	20.016196	1.130996	9.987484	0.000000	0.000000
3805.222485	723.901839	207.891644	0.663017	20.014810	1.131003	9.986792	0.000000	0.000000
3805.242486	723.901758	207.903535	0.663013	20.015955	1.130997	9.987364	0.000000	0.000000
3805.262488	723.901839	207.893850	0.663016	20.015022	1.131002	9.986898	0.000000	0.000000
3805.282490	723.901758	207.881793	0.663020	20.013862	1.131008	9.986319	0.000000	0.000000
3805.302492	723.901839	207.896260	0.663016	20.015254	1.131001	9.987014	0.000000	0.000000
3805.302492	723.901839	207.882522	0.663020	20.013932	1.131008	9.986354	0.000000	0.000000
3805.322495	723.901758	207.902475	0.663013	20.015853	1.130997	9.987313	0.000000	0.000000
3805.342496	723.901839	207.877989	0.663022	20.013495	1.131010	9.986136	0.000000	0.000000
3805.362498	723.901839	207.872502	0.663024	20.012967	1.131013	9.985873	0.000000	0.000000
3805.382500	723.901839	207.891606	0.663017	20.014806	1.131003	9.986791	0.000000	0.000000
3805.422504	723.901839	207.889651	0.663018	20.014618	1.131004	9.986697	0.000000	0.000000
3805.422504	723.901839	207.876744	0.663022	20.013376	1.131011	9.986077	0.000000	0.000000
3805.462508	723.901839	207.877421	0.663022	20.013441	1.131011	9.986109	0.000000	0.000000
3805.482511	723.901839	207.884865	0.663019	20.014157	1.131007	9.986467	0.000000	0.000000
3805.502512	723.901758	207.873233	0.663023	20.013037	1.131013	9.985908	0.000000	0.000000
3805.522514	723.901839	207.875691	0.663022	20.013274	1.131012	9.986026	0.000000	0.000000
3805.522514	723.901839	207.868824	0.663025	20.012613	1.131015	9.985696	0.000000	0.000000
3805.542516	723.901839	207.863883	0.663026	20.012137	1.131018	9.985459	0.000000	0.000000
3805.562519	723.901839	207.880709	0.663021	20.013757	1.131009	9.986267	0.000000	0.000000
3805.582520	723.901839	207.865679	0.663026	20.012310	1.131017	9.985545	0.000000	0.000000
3805.622524	723.901839	207.870806	0.663024	20.012804	1.131014	9.985791	0.000000	0.000000
3805.622524	723.901839	207.871105	0.663024	20.012833	1.131014	9.985806	0.000000	0.000000
3805.662529	723.901839	207.866417	0.663026	20.012381	1.131017	9.985581	0.000000	0.000000
3805.682530	723.901758	207.872791	0.663023	20.012995	1.131013	9.985887	0.000000	0.000000
3805.702532	723.901839	207.873420	0.663023	20.013055	1.131013	9.985917	0.000000	0.000000
3805.722534	723.901758	207.872156	0.663024	20.012934	1.131013	9.985856	0.000000	0.000000
3805.742537	723.901839	207.866580	0.663026	20.012397	1.131016	9.985588	0.000000	0.000000
3805.742537	723.901839	207.864950	0.663026	20.012240	1.131017	9.985510	0.000000	0.000000
3805.762538	723.901839	207.862528	0.663027	20.012007	1.131019	9.985394	0.000000	0.000000
3805.782540	723.901839	207.859835	0.663028	20.011748	1.131020	9.985264	0.000000	0.000000
3805.802542	723.901839	207.865183	0.663026	20.012262	1.131017	9.985521	0.000000	0.000000
3805.842546	723.901839	207.862882	0.663027	20.012041	1.131018	9.985411	0.000000	0.000000
3805.842546	723.901839	207.867961	0.663025	20.012530	1.131016	9.985655	0.000000	0.000000
3805.882550	723.901839	207.867958	0.663025	20.012530	1.131016	9.985655	0.000000	0.000000
3805.902553	723.901839	207.855080	0.663029	20.011290	1.131023	9.985036	0.000000	0.000000
3805.922554	723.901839	207.860629	0.663028	20.011824	1.131020	9.985302	0.000000	0.000000
3805.942556	723.901839	207.854697	0.663030	20.011253	1.131023	9.985018	0.000000	0.000000
3805.942556	723.901839	207.859907	0.663028	20.011755	1.131020	9.985268	0.000000	0.000000
3805.962558	723.901839	207.857275	0.663029	20.011501	1.131021	9.985141	0.000000	0.000000
3805.982560	723.901839	207.837484	0.663035	20.009596	1.131032	9.984191	0.000000	0.000000
3806.002563	723.901758	207.850857	0.663031	20.010883	1.131025	9.984833	0.000000	0.000000
3806.022564	723.901839	207.848343	0.663032	20.010641	1.131026	9.984712	0.000000	0.000000
3806.062568	723.901839	207.835229	0.663036	20.009379	1.131033	9.984082	0.000000	0.000000
3806.062568	723.901839	207.847705	0.663032	20.010580	1.131026	9.984682	0.000000	0.000000
3806.102572	723.901839	207.839956	0.663034	20.009834	1.131030	9.984309	0.000000	0.000000
3806.122574	723.901839	207.826429	0.663039	20.008531	1.131038	9.983660	0.000000	0.000000
3806.142576	723.901839	207.832436	0.663037	20.009110	1.131034	9.983948	0.000000	0.000000
3806.162579	723.901839	207.839179	0.663035	20.009759	1.131031	9.984272	0.000000	0.000000
3806.162579	723.901839	207.839495	0.663035	20.009789	1.131031	9.984287	0.000000	0.000000
3806.182580	723.901839	207.834062	0.663036	20.009266	1.131034	9.984026	0.000000	0.000000
3806.202582	723.901839	207.846241	0.663032	20.010439	1.131027	9.984611	0.000000	0.000000
3806.222584	723.901839	207.846216	0.663032	20.010436	1.131027	9.984610	0.000000	0.000000
3806.262589	723.901758	207.847691	0.663032	20.010578	1.131026	9.984681	0.000000	0.000000
3806.282590	723.901839	207.838571	0.663035	20.009700	1.131031	9.984243	0.000000	0.000000
3806.282590	723.901839	207.841059	0.663034	20.009940	1.131030	9.984362	0.000000	0.000000
3806.322594	723.901839	207.836813	0.663036	20.009531	1.131032	9.984158	0.000000	0.000000
3806.322594	723.901839	207.823389	0.663040	20.008239	1.131039	9.983514	0.000000	0.000000
3806.362598	723.901758	207.826981	0.663039	20.008585	1.131037	9.983686	0.000000	0.000000
3806.382600	723.901839	207.823083	0.663040	20.008209	1.131039	9.983499	0.000000	0.000000
3806.382600	723.901839	207.815451	0.663043	20.007474	1.131043	9.983132	0.000000	0.000000
3806.402602	723.901839	207.818115	0.663042	20.007731	1.131042	9.983260	0.000000	0.000000
3806.422605	723.901839	207.811966	0.663044	20.007139	1.131045	9.982965	0.000000	0.000000
3806.442606	723.901839	207.816072	0.663042	20.007534	1.131043	9.983162	0.000000	0.000000
3806.482610	723.901839	207.813768	0.663043	20.007312	1.131044	9.983051	0.000000	0.000000
3806.502613	723.901839	207.812623	0.663044	20.007202	1.131045	9.982996	0.000000	0.000000
3806.522614	723.901839	207.823862	0.663040	20.008284	1.131039	9.983536	0.000000	0.000000
3806.542616	723.901839	207.810773	0.663044	20.007024	1.131046	9.982908	0.000000	0.000000
3806.562618	723.901839	207.799924	0.663048	20.005980	1.131051	9.982386	0.000000	0.000000
3806.582620	723.901839	207.805191	0.663046	20.006487	1.131049	9.982639	0.000000	0.000000
3806.582620	723.901839	207.819731	0.663041	20.007887	1.131041	9.983338	0.000000	0.000000
3806.602623	723.901839	207.815007	0.663043	20.007432	1.131044	9.983111	0.000000	0.000000
3806.622624	723.901758	207.809832	0.663044	20.006934	1.131046	9.982862	0.000000	0.000000
3806.642626	723.901839	207.801315	0.663047	20.006114	1.131051	9.982453	0.000000	0.000000
3806.662628	723.901758	207.804472	0.663046	20.006417	1.131049	9.982605	0.000000	0.000000
3806.682631	723.901839	207.803875	0.663047	20.006360	1.131049	9.982576	0.000000	0.000000
3806.702632	723.901758	207.794872	0.663049	20.005493	1.131054	9.982144	0.000000	0.000000
3806.742636	723.901758	207.815625	0.663043	20.007491	1.131043	9.983141	0.000000	0.000000
3806.762639	723.901839	207.805647	0.663046	20.006531	1.131048	9.982661	0.000000	0.000000
3806.782640	723.901758	207.805904	0.663046	20.006555	1.131048	9.982674	0.000000	0.000000
3806.802642	723.901839	207.798666	0.663048	20.005859	1.131052	9.982326	0.000000	0.000000
3806.802642	723.901839	207.809957	0.663045	20.006946	1.131046	9.982868	0.000000	0.000000
3806.822644	723.901758	207.792795	0.663050	20.005293	1.131055	9.982044	0.000000	0.000000
3806.842647	723.901839	207.791709	0.663051	20.005189	1.131056	9.981992	0.000000	0.000000
3806.862648	723.901839	207.796065	0.663049	20.005608	1.131054	9.982201	0.000000	0.000000
3806.882650	723.901839	207.790314	0.663051	20.005054	1.131057	9.981925	0.000000	0.000000
3806.902652	723.901839	207.790352	0.663051	20.005058	1.131057	9.981926	0.000000	0.000000
3806.922654	723.901839	207.768891	0.663058	20.002992	1.131068	9.980896	0.000000	0.000000
3806.962658	723.901839	207.789855	0.663051	20.005010	1.131057	9.981903	0.000000	0.000000
3806.982660	723.901839	207.785190	0.663053	20.004561	1.131059	9.981679	0.000000	0.000000
3807.002662	723.901839	207.781037	0.663054	20.004161	1.131061	9.981479	0.000000	0.000000
3807.022665	723.901839	207.787400	0.663052	20.004774	1.131058	9.981785	0.000000	0.000000
3807.022665	723.901839	207.772760	0.663057	20.003364	1.131066	9.981081	0.000000	0.000000
3807.042666	723.901839	207.782547	0.663054	20.004307	1.131061	9.981552	0.000000	0.000000
3807.062668	723.901839	207.788676	0.663052	20.004897	1.131057	9.981846	0.000000	0.000000
3807.082670	723.901839	207.791635	0.663051	20.005182	1.131056	9.981988	0.000000	0.000000
3807.102673	723.901839	207.786257	0.663052	20.004664	1.131059	9.981730	0.000000	0.000000
3807.122674	723.901839	207.784618	0.663053	20.004506	1.131060	9.981651	0.000000	0.000000
3807.162678	723.901839	207.773301	0.663057	20.003416	1.131065	9.981107	0.000000	0.000000
3807.182681	723.901839	207.772732	0.663057	20.003362	1.131066	9.981080	0.000000	0.000000
3807.202682	723.901758	207.777154	0.663055	20.003787	1.131063	9.981292	0.000000	0.000000
3807.222684	723.901839	207.774748	0.663056	20.003556	1.131065	9.981177	0.000000	0.000000
3807.222684	723.901839	207.766415	0.663059	20.002754	1.131069	9.980777	0.000000	0.000000
3807.242686	723.901839	207.783081	0.663054	20.004358	1.131060	9.981577	0.000000	0.000000
3807.262688	723.901839	207.769019	0.663058	20.003004	1.131068	9.980902	0.000000	0.000000
3807.282691	723.901839	207.767217	0.663059	20.002831	1.131069	9.980815	0.000000	0.000000
3807.302692	723.901758	207.771022	0.663058	20.003197	1.131067	9.980998	0.000000	0.000000
3807.322694	723.901839	207.778231	0.663055	20.003891	1.131063	9.981344	0.000000	0.000000
3807.362699	723.901839	207.773807	0.663057	20.003465	1.131065	9.981132	0.000000	0.000000
3807.382700	723.901839	207.760931	0.663061	20.002226	1.131072	9.980513	0.000000	0.000000
3807.402702	723.901839	207.780478	0.663054	20.004107	1.131062	9.981452	0.000000	0.000000
3807.422704	723.901839	207.771314	0.663057	20.003225	1.131067	9.981012	0.000000	0.000000
3807.442707	723.901839	207.779013	0.663055	20.003966	1.131062	9.981382	0.000000	0.000000
3807.442707	723.901839	207.768812	0.663058	20.002984	1.131068	9.980892	0.000000	0.000000
3807.462708	723.901839	207.761361	0.663061	20.002267	1.131072	9.980534	0.000000	0.000000
3807.482710	723.901758	207.757967	0.663062	20.001940	1.131073	9.980371	0.000000	0.000000
3807.502712	723.901839	207.766641	0.663059	20.002775	1.131069	9.980787	0.000000	0.000000
3807.522714	723.901839	207.762544	0.663060	20.002381	1.131071	9.980591	0.000000	0.000000
3807.562718	723.901839	207.773103	0.663057	20.003397	1.131066	9.981098	0.000000	0.000000
3807.562718	723.901839	207.764423	0.663060	20.002562	1.131070	9.980681	0.000000	0.000000
3807.602722	723.901839	207.763864	0.663060	20.002508	1.131070	9.980654	0.000000	0.000000
3807.622725	723.901839	207.776896	0.663056	20.003763	1.131064	9.981280	0.000000	0.000000
3807.642726	723.901758	207.780377	0.663054	20.004098	1.131062	9.981447	0.000000	0.000000
3807.662728	723.901839	207.771197	0.663058	20.003214	1.131067	9.981006	0.000000	0.000000
3807.662728	723.901839	207.770476	0.663058	20.003145	1.131067	9.980972	0.000000	0.000000
3807.682730	723.901758	207.762675	0.663060	20.002393	1.131071	9.980597	0.000000	0.000000
3807.702733	723.901839	207.750691	0.663064	20.001240	1.131077	9.980021	0.000000	0.000000
3807.722734	723.901839	207.754643	0.663063	20.001620	1.131075	9.980211	0.000000	0.000000
3807.742736	723.901839	207.741148	0.663068	20.000321	1.131082	9.979563	0.000000	0.000000
3807.782741	723.901839	207.763405	0.663060	20.002464	1.131071	9.980632	0.000000	0.000000
3807.802742	723.901839	207.755320	0.663063	20.001685	1.131075	9.980244	0.000000	0.000000
3807.822744	723.901839	207.754825	0.663063	20.001638	1.131075	9.980220	0.000000	0.000000
3807.842746	723.901839	207.752119	0.663064	20.001377	1.131077	9.980090	0.000000	0.000000
3807.862748	723.901839	207.747104	0.663066	20.000894	1.131079	9.979849	0.000000	0.000000
3807.862748	723.901839	207.743454	0.663067	20.000543	1.131081	9.979674	0.000000	0.000000
3807.882751	723.901839	207.755416	0.663063	20.001695	1.131075	9.980248	0.000000	0.000000
3807.902752	723.901839	207.755191	0.663063	20.001673	1.131075	9.980237	0.000000	0.000000
3807.922754	723.901839	207.759051	0.663062	20.002045	1.131073	9.980423	0.000000	0.000000
3807.942756	723.901758	207.752440	0.663064	20.001408	1.131076	9.980105	0.000000	0.000000
3807.982760	723.901839	207.758830	0.663062	20.002023	1.131073	9.980412	0.000000	0.000000
3808.002762	723.901839	207.744287	0.663067	20.000623	1.131081	9.979714	0.000000	0.000000
3808.022764	723.901839	207.750459	0.663064	20.001217	1.131077	9.980010	0.000000	0.000000
3808.042767	723.901839	207.746878	0.663066	20.000873	1.131079	9.979838	0.000000	0.000000
3808.062768	723.901839	207.737525	0.663069	19.999972	1.131084	9.979389	0.000000	0.000000
3808.082770	723.901839	207.734247	0.663070	19.999657	1.131086	9.979231	0.000000	0.000000
3808.082770	723.901839	207.737173	0.663069	19.999938	1.131084	9.979372	0.000000	0.000000
3808.102772	723.901758	207.743197	0.663067	20.000518	1.131081	9.979661	0.000000	0.000000
3808.122775	723.901839	207.737810	0.663069	20.000000	1.131084	9.979402	0.000000	0.000000
3808.142776	723.901758	207.730681	0.663071	19.999313	1.131088	9.979060	0.000000	0.000000
3808.162778	723.901839	207.737095	0.663069	19.999931	1.131084	9.979368	0.000000	0.000000
3808.182780	723.901758	207.729095	0.663072	19.999161	1.131089	9.978984	0.000000	0.000000
3808.202782	723.901839	207.734669	0.663070	19.999697	1.131086	9.979252	0.000000	0.000000
3808.242786	723.901758	207.726178	0.663073	19.998880	1.131090	9.978844	0.000000	0.000000
3808.262788	723.901839	207.731810	0.663071	19.999422	1.131087	9.979114	0.000000	0.000000
3808.282790	723.901758	207.743528	0.663067	20.000550	1.131081	9.979677	0.000000	0.000000
3808.302793	723.901839	207.736272	0.663069	19.999851	1.131085	9.979329	0.000000	0.000000
3808.302793	723.901839	207.737583	0.663069	19.999978	1.131084	9.979392	0.000000	0.000000
3808.322794	723.901839	207.730395	0.663071	19.999286	1.131088	9.979046	0.000000	0.000000
3808.342796	723.901839	207.733104	0.663070	19.999547	1.131087	9.979176	0.000000	0.000000
3808.362798	723.901758	207.729401	0.663071	19.999190	1.131088	9.978999	0.000000	0.000000
3808.402802	723.901758	207.737440	0.663069	19.999964	1.131084	9.979385	0.000000	0.000000
3808.402802	723.901758	207.727814	0.663072	19.999037	1.131089	9.978922	0.000000	0.000000
3808.442806	723.901758	207.721401	0.663074	19.998420	1.131093	9.978614	0.000000	0.000000
3808.462809	723.901839	207.732387	0.663071	19.999477	1.131087	9.979142	0.000000	0.000000
3808.482810	723.901758	207.709219	0.663078	19.997247	1.131099	9.978029	0.000000	0.000000
3808.502812	723.901839	207.720966	0.663074	19.998378	1.131093	9.978593	0.000000	0.000000
3808.502812	723.901839	207.725182	0.663073	19.998784	1.131091	9.978796	0.000000	0.000000
3808.522814	723.901839	207.720587	0.663075	19.998341	1.131093	9.978575	0.000000	0.000000
3808.542816	723.901839	207.724718	0.663073	19.998739	1.131091	9.978774	0.000000	0.000000
3808.562819	723.901839	207.716444	0.663076	19.997943	1.131095	9.978376	0.000000	0.000000
3808.582820	723.901839	207.730422	0.663071	19.999288	1.131088	9.979048	0.000000	0.000000
3808.602822	723.901839	207.724309	0.663073	19.998700	1.131091	9.978754	0.000000	0.000000
3808.642827	723.901839	207.723830	0.663073	19.998654	1.131091	9.978731	0.000000	0.000000
3808.662828	723.901758	207.726892	0.663072	19.998948	1.131090	9.978878	0.000000	0.000000
3808.682830	723.901839	207.720272	0.663075	19.998311	1.131093	9.978560	0.000000	0.000000
3808.702832	723.901758	207.708849	0.663078	19.997211	1.131099	9.978011	0.000000	0.000000
3808.722835	723.901839	207.711188	0.663078	19.997437	1.131098	9.978124	0.000000	0.000000
3808.722835	723.901839	207.697542	0.663082	19.996123	1.131105	9.977468	0.000000	0.000000
3808.742836	723.901758	207.711877	0.663077	19.997503	1.131098	9.978157	0.000000	0.000000
3808.762838	723.901839	207.708443	0.663079	19.997172	1.131100	9.977992	0.000000	0.000000
3808.782840	723.901839	207.699508	0.663082	19.996312	1.131104	9.977562	0.000000	0.000000
3808.802842	723.901839	207.707249	0.663079	19.997057	1.131100	9.977934	0.000000	0.000000
3808.822845	723.901839	207.691393	0.663084	19.995531	1.131108	9.977173	0.000000	0.000000
3808.862848	723.901839	207.698847	0.663082	19.996248	1.131105	9.977531	0.000000	0.000000
3808.882850	723.901839	207.704802	0.663080	19.996822	1.131101	9.977817	0.000000	0.000000
3808.902853	723.901839	207.703160	0.663080	19.996664	1.131102	9.977738	0.000000	0.000000
3808.922854	723.901758	207.692276	0.663084	19.995616	1.131108	9.977215	0.000000	0.000000
3808.942856	723.901839	207.678293	0.663089	19.994270	1.131115	9.976543	0.000000	0.000000
3808.942856	723.901839	207.684388	0.663087	19.994856	1.131112	9.976836	0.000000	0.000000
3808.962858	723.901758	207.684734	0.663086	19.994890	1.131112	9.976853	0.000000	0.000000
3808.982861	723.901839	207.687696	0.663086	19.995175	1.131110	9.976995	0.000000	0.000000
3809.002862	723.901758	207.678736	0.663088	19.994312	1.131115	9.976565	0.000000	0.000000
3809.022864	723.901839	207.668404	0.663092	19.993318	1.131121	9.976068	0.000000	0.000000
3809.042866	723.901839	207.665024	0.663093	19.992992	1.131122	9.975906	0.000000	0.000000
3809.062869	723.901839	207.669069	0.663092	19.993382	1.131120	9.976100	0.000000	0.000000
3809.102872	723.901839	207.669183	0.663092	19.993392	1.131120	9.976106	0.000000	0.000000
3809.122874	723.901839	207.672213	0.663091	19.993684	1.131119	9.976251	0.000000	0.000000
3809.142876	723.901839	207.687009	0.663086	19.995109	1.131111	9.976962	0.000000	0.000000
3809.142876	723.901839	207.672677	0.663091	19.993729	1.131118	9.976274	0.000000	0.000000
3809.162879	723.901839	207.662362	0.663094	19.992736	1.131124	9.975778	0.000000	0.000000
3809.182880	723.901758	207.661639	0.663094	19.992666	1.131124	9.975743	0.000000	0.000000
3809.202882	723.901839	207.674436	0.663090	19.993898	1.131117	9.976358	0.000000	0.000000
3809.222884	723.901758	207.663615	0.663094	19.992856	1.131123	9.975838	0.000000	0.000000
3809.262888	723.901839	207.665957	0.663093	19.993082	1.131122	9.975951	0.000000	0.000000
3809.262888	723.901839	207.657557	0.663096	19.992273	1.131126	9.975547	0.000000	0.000000
3809.302892	723.901839	207.655937	0.663096	19.992117	1.131127	9.975469	0.000000	0.000000
3809.322895	723.901839	207.649295	0.663098	19.991478	1.131131	9.975150	0.000000	0.000000
3809.342896	723.901839	207.662993	0.663094	19.992797	1.131123	9.975808	0.000000	0.000000
3809.362898	723.901839	207.652689	0.663097	19.991805	1.131129	9.975313	0.000000	0.000000
3809.362898	723.901839	207.648627	0.663099	19.991413	1.131131	9.975118	0.000000	0.000000
3809.382900	723.901839	207.644000	0.663100	19.990968	1.131133	9.974896	0.000000	0.000000
3809.402903	723.901758	207.646409	0.663099	19.991200	1.131132	9.975012	0.000000	0.000000
3809.422904	723.901839	207.633874	0.663104	19.989993	1.131139	9.974410	0.000000	0.000000
3809.442906	723.901758	207.638985	0.663102	19.990485	1.131136	9.974655	0.000000	0.000000
3809.462908	723.901839	207.639308	0.663102	19.990516	1.131136	9.974671	0.000000	0.000000
3809.482910	723.901839	207.642629	0.663101	19.990836	1.131134	9.974830	0.000000	0.000000
3809.522914	723.901839	207.630584	0.663105	19.989676	1.131140	9.974251	0.000000	0.000000
3809.522914	723.901839	207.629362	0.663105	19.989559	1.131141	9.974193	0.000000	0.000000
3809.562918	723.901839	207.632712	0.663104	19.989881	1.131139	9.974354	0.000000	0.000000
3809.582921	723.901758	207.629032	0.663105	19.989527	1.131141	9.974177	0.000000	0.000000
3809.582921	723.901758	207.629516	0.663105	19.989574	1.131141	9.974200	0.000000	0.000000
3809.602922	723.901839	207.626948	0.663106	19.989326	1.131142	9.974077	0.000000	0.000000
3809.622924	723.901758	207.616640	0.663109	19.988334	1.131148	9.973582	0.000000	0.000000
3809.642926	723.901839	207.618298	0.663109	19.988494	1.131147	9.973661	0.000000	0.000000
3809.662929	723.901839	207.628525	0.663105	19.989478	1.131142	9.974153	0.000000	0.000000
3809.682930	723.901839	207.615460	0.663110	19.988220	1.131148	9.973525	0.000000	0.000000
3809.722934	723.901839	207.619770	0.663108	19.988635	1.131146	9.973732	0.000000	0.000000
3809.742936	723.901839	207.616868	0.663109	19.988356	1.131148	9.973593	0.000000	0.000000
3809.762938	723.901839	207.620482	0.663108	19.988704	1.131146	9.973766	0.000000	0.000000
3809.782940	723.901839	207.630398	0.663105	19.989658	1.131141	9.974243	0.000000	0.000000
3809.782940	723.901839	207.621461	0.663108	19.988798	1.131145	9.973813	0.000000	0.000000
3809.802942	723.901758	207.609090	0.663112	19.987607	1.131152	9.973219	0.000000	0.000000
3809.822944	723.901839	207.610019	0.663112	19.987696	1.131151	9.973264	0.000000	0.000000
3809.842947	723.901758	207.606453	0.663113	19.987353	1.131153	9.973092	0.000000	0.000000
3809.862948	723.901839	207.605600	0.663113	19.987271	1.131154	9.973051	0.000000	0.000000
3809.882950	723.901758	207.604636	0.663113	19.987178	1.131154	9.973005	0.000000	0.000000
3809.902952	723.901839	207.605846	0.663113	19.987295	1.131153	9.973063	0.000000	0.000000
3809.942956	723.901839	207.611082	0.663111	19.987799	1.131151	9.973315	0.000000	0.000000
3809.962958	723.901758	207.628771	0.663105	19.989502	1.131141	9.974164	0.000000	0.000000
3809.982960	723.901839	207.614407	0.663110	19.988119	1.131149	9.973474	0.000000	0.000000
3810.002963	723.901839	207.601862	0.663114	19.986911	1.131156	9.972872	0.000000	0.000000
3810.002963	723.901839	207.612795	0.663111	19.987964	1.131150	9.973397	0.000000	0.000000
3810.022964	723.901839	207.599447	0.663115	19.986679	1.131157	9.972756	0.000000	0.000000
3810.042966	723.901839	207.605007	0.663113	19.987214	1.131154	9.973023	0.000000	0.000000
3810.062968	723.901758	207.613642	0.663110	19.988045	1.131149	9.973438	0.000000	0.000000
3810.082970	723.901839	207.604843	0.663113	19.987198	1.131154	9.973015	0.000000	0.000000
3810.102973	723.901758	207.593492	0.663117	19.986105	1.131160	9.972470	0.000000	0.000000
3810.122974	723.901839	207.593431	0.663117	19.986099	1.131160	9.972467	0.000000	0.000000
3810.162978	723.901839	207.591828	0.663118	19.985945	1.131161	9.972390	0.000000	0.000000
3810.182981	723.901839	207.595255	0.663117	19.986275	1.131159	9.972554	0.000000	0.000000
3810.202982	723.901839	207.596248	0.663116	19.986371	1.131158	9.972602	0.000000	0.000000
3810.222984	723.901839	207.583157	0.663121	19.985110	1.131165	9.971973	0.000000	0.000000
3810.222984	723.901839	207.596072	0.663116	19.986354	1.131159	9.972594	0.000000	0.000000
3810.242986	723.901839	207.586333	0.663120	19.985416	1.131164	9.972126	0.000000	0.000000
3810.262989	723.901839	207.594244	0.663117	19.986178	1.131160	9.972506	0.000000	0.000000
3810.282990	723.901839	207.594794	0.663117	19.986231	1.131159	9.972532	0.000000	0.000000
3810.322994	723.901758	207.590111	0.663118	19.985780	1.131162	9.972307	0.000000	0.000000
3810.322994	723.901758	207.591801	0.663118	19.985943	1.131161	9.972388	0.000000	0.000000
3810.342997	723.901839	207.606708	0.663113	19.987378	1.131153	9.973105	0.000000	0.000000
3810.362998	723.901839	207.590402	0.663118	19.985808	1.131162	9.972321	0.000000	0.000000
3810.403002	723.901839	207.593138	0.663117	19.986071	1.131160	9.972453	0.000000	0.000000
3810.423004	723.901839	207.597850	0.663116	19.986525	1.131158	9.972679	0.000000	0.000000
3810.423004	723.901839	207.589556	0.663118	19.985726	1.131162	9.972281	0.000000	0.000000
3810.443007	723.901839	207.583836	0.663120	19.985176	1.131165	9.972006	0.000000	0.000000
3810.463008	723.901839	207.587725	0.663119	19.985550	1.131163	9.972193	0.000000	0.000000
3810.483010	723.901839	207.583438	0.663121	19.985137	1.131165	9.971987	0.000000	0.000000
3810.503012	723.901758	207.579074	0.663122	19.984717	1.131167	9.971777	0.000000	0.000000
3810.523015	723.901839	207.569602	0.663125	19.983805	1.131172	9.971322	0.000000	0.000000
3810.563018	723.901839	207.587546	0.663119	19.985533	1.131163	9.972184	0.000000	0.000000
3810.583020	723.901758	207.579901	0.663122	19.984797	1.131167	9.971817	0.000000	0.000000
3810.603023	723.901839	207.584395	0.663120	19.985230	1.131165	9.972033	0.000000	0.000000
3810.623024	723.901758	207.574164	0.663124	19.984245	1.131170	9.971541	0.000000	0.000000
3810.643026	723.901839	207.575886	0.663123	19.984410	1.131169	9.971624	0.000000	0.000000
3810.643026	723.901839	207.566486	0.663126	19.983505	1.131174	9.971172	0.000000	0.000000
3810.663028	723.901839	207.589228	0.663119	19.985695	1.131162	9.972265	0.000000	0.000000
3810.683031	723.901758	207.580014	0.663122	19.984808	1.131167	9.971822	0.000000	0.000000
3810.703032	723.901839	207.567087	0.663126	19.983563	1.131174	9.971201	0.000000	0.000000
3810.723034	723.901758	207.562962	0.663127	19.983166	1.131176	9.971003	0.000000	0.000000
3810.763038	723.901839	207.574254	0.663124	19.984253	1.131170	9.971545	0.000000	0.000000
3810.763038	723.901839	207.568201	0.663126	19.983670	1.131173	9.971255	0.000000	0.000000
3810.803042	723.901839	207.554487	0.663130	19.982350	1.131180	9.970596	0.000000	0.000000
3810.823044	723.901839	207.551579	0.663131	19.982070	1.131182	9.970456	0.000000	0.000000
3810.843046	723.901839	207.573850	0.663124	19.984214	1.131170	9.971526	0.000000	0.000000
3810.863049	723.901839	207.571454	0.663125	19.983984	1.131171	9.971411	0.000000	0.000000
3810.863049	723.901839	207.576382	0.663123	19.984458	1.131169	9.971648	0.000000	0.000000
3810.883050	723.901839	207.557763	0.663129	19.982666	1.131179	9.970753	0.000000	0.000000
3810.903052	723.901758	207.573844	0.663124	19.984214	1.131170	9.971526	0.000000	0.000000
3810.923054	723.901839	207.574820	0.663123	19.984308	1.131170	9.971573	0.000000	0.000000
3810.943057	723.901758	207.566505	0.663126	19.983507	1.131174	9.971173	0.000000	0.000000
3810.963058	723.901839	207.571856	0.663124	19.984022	1.131171	9.971430	0.000000	0.000000
3811.003062	723.901839	207.576079	0.663123	19.984429	1.131169	9.971633	0.000000	0.000000
3811.023064	723.901839	207.569789	0.663125	19.983823	1.131172	9.971331	0.000000	0.000000
3811.043067	723.901839	207.572401	0.663124	19.984075	1.131171	9.971456	0.000000	0.000000
3811.063068	723.901839	207.560514	0.663128	19.982930	1.131177	9.970885	0.000000	0.000000
3811.063068	723.901839	207.567889	0.663126	19.983640	1.131173	9.971240	0.000000	0.000000
3811.083070	723.901839	207.565792	0.663126	19.983439	1.131174	9.971139	0.000000	0.000000
3811.103072	723.901839	207.563503	0.663127	19.983218	1.131176	9.971029	0.000000	0.000000
3811.123075	723.901758	207.576692	0.663123	19.984488	1.131169	9.971663	0.000000	0.000000
3811.143076	723.901839	207.563107	0.663127	19.983180	1.131176	9.971010	0.000000	0.000000
3811.163078	723.901839	207.556221	0.663130	19.982517	1.131180	9.970679	0.000000	0.000000
3811.203083	723.901839	207.555810	0.663130	19.982478	1.131180	9.970659	0.000000	0.000000
3811.223084	723.901839	207.551772	0.663131	19.982089	1.131182	9.970465	0.000000	0.000000
3811.243086	723.901839	207.559743	0.663128	19.982856	1.131178	9.970848	0.000000	0.000000
3811.263088	723.901758	207.556083	0.663130	19.982504	1.131179	9.970673	0.000000	0.000000
3811.283091	723.901839	207.551691	0.663131	19.982081	1.131182	9.970462	0.000000	0.000000
3811.283091	723.901839	207.549511	0.663132	19.981871	1.131183	9.970357	0.000000	0.000000
3811.303092	723.901839	207.557098	0.663129	19.982602	1.131179	9.970721	0.000000	0.000000
3811.323094	723.901839	207.557109	0.663129	19.982603	1.131179	9.970722	0.000000	0.000000
3811.343096	723.901758	207.545120	0.663133	19.981448	1.131185	9.970146	0.000000	0.000000
3811.363098	723.901839	207.544474	0.663134	19.981386	1.131186	9.970115	0.000000	0.000000
3811.403102	723.901839	207.548822	0.663132	19.981805	1.131183	9.970324	0.000000	0.000000
3811.423104	723.901758	207.541481	0.663135	19.981098	1.131187	9.969971	0.000000	0.000000
3811.443106	723.901839	207.548817	0.663132	19.981804	1.131183	9.970324	0.000000	0.000000
3811.463109	723.901839	207.539475	0.663135	19.980905	1.131188	9.969875	0.000000	0.000000
3811.483110	723.901839	207.544281	0.663134	19.981368	1.131186	9.970106	0.000000	0.000000
3811.503112	723.901839	207.560673	0.663128	19.982946	1.131177	9.970893	0.000000	0.000000
3811.503112	723.901839	207.559839	0.663128	19.982865	1.131178	9.970853	0.000000	0.000000
3811.523114	723.901758	207.540314	0.663135	19.980986	1.131188	9.969915	0.000000	0.000000
3811.543117	723.901839	207.540368	0.663135	19.980991	1.131188	9.969918	0.000000	0.000000
3811.563118	723.901839	207.558537	0.663129	19.982740	1.131178	9.970790	0.000000	0.000000
3811.583120	723.901839	207.542718	0.663134	19.981217	1.131187	9.970031	0.000000	0.000000
3811.603122	723.901839	207.547367	0.663133	19.981665	1.131184	9.970254	0.000000	0.000000
3811.623125	723.901839	207.533284	0.663137	19.980309	1.131192	9.969577	0.000000	0.000000
3811.663128	723.901839	207.542786	0.663134	19.981224	1.131187	9.970034	0.000000	0.000000
3811.683130	723.901839	207.536841	0.663136	19.980651	1.131190	9.969748	0.000000	0.000000
3811.703132	723.901839	207.543506	0.663134	19.981293	1.131186	9.970068	0.000000	0.000000
3811.703132	723.901839	207.533463	0.663137	19.980326	1.131191	9.969586	0.000000	0.000000
3811.723135	723.901839	207.530948	0.663138	19.980084	1.131193	9.969465	0.000000	0.000000
3811.743136	723.901758	207.533093	0.663137	19.980290	1.131192	9.969568	0.000000	0.000000
3811.763138	723.901839	207.541680	0.663135	19.981117	1.131187	9.969981	0.000000	0.000000
3811.783140	723.901758	207.523583	0.663141	19.979375	1.131197	9.969111	0.000000	0.000000
3811.803143	723.901839	207.525251	0.663140	19.979535	1.131196	9.969191	0.000000	0.000000
3811.843146	723.901839	207.526124	0.663140	19.979619	1.131195	9.969233	0.000000	0.000000
3811.863148	723.901839	207.516536	0.663143	19.978696	1.131200	9.968773	0.000000	0.000000
3811.883151	723.901758	207.518063	0.663142	19.978843	1.131199	9.968846	0.000000	0.000000
3811.903152	723.901839	207.516787	0.663143	19.978721	1.131200	9.968785	0.000000	0.000000
3811.923154	723.901758	207.506282	0.663146	19.977709	1.131206	9.968280	0.000000	0.000000
3811.923154	723.901758	207.528559	0.663139	19.979854	1.131194	9.969350	0.000000	0.000000
3811.943156	723.901839	207.514014	0.663144	19.978454	1.131202	9.968652	0.000000	0.000000
3811.963159	723.901758	207.512212	0.663144	19.978280	1.131202	9.968565	0.000000	0.000000
3811.983160	723.901839	207.516769	0.663143	19.978719	1.131200	9.968784	0.000000	0.000000
3812.003162	723.901758	207.508480	0.663146	19.977921	1.131204	9.968386	0.000000	0.000000
3812.043166	723.901839	207.510630	0.663145	19.978128	1.131203	9.968489	0.000000	0.000000
3812.063169	723.901758	207.515129	0.663143	19.978561	1.131201	9.968705	0.000000	0.000000
3812.083170	723.901839	207.507920	0.663146	19.977867	1.131205	9.968359	0.000000	0.000000
3812.103172	723.901758	207.520526	0.663142	19.979081	1.131198	9.968964	0.000000	0.000000
3812.123174	723.901839	207.506592	0.663146	19.977739	1.131206	9.968295	0.000000	0.000000
3812.143177	723.901839	207.506450	0.663146	19.977725	1.131206	9.968288	0.000000	0.000000
3812.143177	723.901839	207.525378	0.663140	19.979548	1.131196	9.969198	0.000000	0.000000
3812.163178	723.901839	207.511371	0.663145	19.978199	1.131203	9.968525	0.000000	0.000000
3812.183180	723.901839	207.500363	0.663148	19.977139	1.131209	9.967996	0.000000	0.000000
3812.203182	723.901758	207.511448	0.663145	19.978207	1.131203	9.968528	0.000000	0.000000
3812.223185	723.901839	207.519693	0.663142	19.979000	1.131199	9.968924	0.000000	0.000000
3812.243186	723.901758	207.506551	0.663146	19.977735	1.131205	9.968293	0.000000	0.000000
3812.263188	723.901839	207.509838	0.663145	19.978051	1.131204	9.968451	0.000000	0.000000
3812.303192	723.901839	207.503023	0.663148	19.977395	1.131207	9.968124	0.000000	0.000000
3812.323195	723.901839	207.511340	0.663145	19.978196	1.131203	9.968523	0.000000	0.000000
3812.343196	723.901839	207.510892	0.663145	19.978153	1.131203	9.968502	0.000000	0.000000
3812.343196	723.901839	207.508046	0.663146	19.977879	1.131205	9.968365	0.000000	0.000000
3812.363198	723.901839	207.498703	0.663149	19.976980	1.131210	9.967916	0.000000	0.000000
3812.383200	723.901758	207.495075	0.663150	19.976630	1.131211	9.967742	0.000000	0.000000
3812.403203	723.901839	207.503931	0.663147	19.977483	1.131207	9.968167	0.000000	0.000000
3812.423204	723.901839	207.490892	0.663152	19.976228	1.131214	9.967541	0.000000	0.000000
3812.463208	723.901839	207.506758	0.663146	19.977755	1.131205	9.968303	0.000000	0.000000
3812.463208	723.901839	207.498326	0.663149	19.976943	1.131210	9.967898	0.000000	0.000000
3812.503212	723.901839	207.495264	0.663150	19.976648	1.131212	9.967751	0.000000	0.000000
3812.523214	723.901839	207.497751	0.663149	19.976888	1.131210	9.967870	0.000000	0.000000
3812.543216	723.901839	207.505144	0.663147	19.977600	1.131206	9.968226	0.000000	0.000000
3812.563219	723.901839	207.508728	0.663146	19.977945	1.131204	9.968398	0.000000	0.000000
3812.563219	723.901839	207.492316	0.663151	19.976365	1.131213	9.967609	0.000000	0.000000
3812.583220	723.901839	207.489758	0.663152	19.976118	1.131214	9.967486	0.000000	0.000000
3812.603222	723.901839	207.491695	0.663151	19.976305	1.131213	9.967579	0.000000	0.000000
3812.623224	723.901839	207.496726	0.663150	19.976789	1.131211	9.967821	0.000000	0.000000
3812.643226	723.901839	207.489085	0.663152	19.976054	1.131215	9.967454	0.000000	0.000000
3812.663229	723.901839	207.481473	0.663155	19.975321	1.131219	9.967088	0.000000	0.000000
3812.683230	723.901758	207.478572	0.663156	19.975041	1.131220	9.966949	0.000000	0.000000
3812.723234	723.901758	207.488931	0.663152	19.976039	1.131215	9.967447	0.000000	0.000000
3812.743237	723.901839	207.473957	0.663157	19.974597	1.131223	9.966727	0.000000	0.000000
3812.763238	723.901839	207.480126	0.663155	19.975191	1.131219	9.967024	0.000000	0.000000
3812.783240	723.901839	207.478700	0.663156	19.975054	1.131220	9.966955	0.000000	0.000000
3812.783240	723.901839	207.475762	0.663157	19.974771	1.131222	9.966814	0.000000	0.000000
3812.803242	723.901839	207.476969	0.663156	19.974887	1.131221	9.966872	0.000000	0.000000
3812.823245	723.901758	207.477704	0.663156	19.974958	1.131221	9.966907	0.000000	0.000000
3812.843246	723.901839	207.461586	0.663161	19.973406	1.131229	9.966133	0.000000	0.000000
3812.863248	723.901758	207.482457	0.663154	19.975415	1.131218	9.967136	0.000000	0.000000
3812.883250	723.901839	207.477006	0.663156	19.974891	1.131221	9.966874	0.000000	0.000000
3812.903253	723.901839	207.466358	0.663160	19.973866	1.131227	9.966362	0.000000	0.000000
3812.943256	723.901839	207.470042	0.663159	19.974220	1.131225	9.966539	0.000000	0.000000
3812.963258	723.901839	207.464493	0.663160	19.973686	1.131228	9.966273	0.000000	0.000000
3812.983260	723.901839	207.466166	0.663160	19.973847	1.131227	9.966353	0.000000	0.000000
3812.983260	723.901839	207.465480	0.663160	19.973781	1.131227	9.966320	0.000000	0.000000
3813.003263	723.901758	207.463971	0.663161	19.973636	1.131228	9.966248	0.000000	0.000000
3813.023264	723.901839	207.469879	0.663159	19.974205	1.131225	9.966531	0.000000	0.000000
3813.043266	723.901758	207.488963	0.663152	19.976042	1.131215	9.967448	0.000000	0.000000
3813.063268	723.901839	207.477801	0.663156	19.974967	1.131221	9.966912	0.000000	0.000000
3813.103272	723.901839	207.470747	0.663158	19.974288	1.131224	9.966573	0.000000	0.000000
3813.123274	723.901758	207.461634	0.663161	19.973411	1.131229	9.966135	0.000000	0.000000
3813.143276	723.901839	207.472732	0.663158	19.974479	1.131223	9.966668	0.000000	0.000000
3813.163279	723.901758	207.462257	0.663161	19.973471	1.131229	9.966165	0.000000	0.000000
3813.183280	723.901839	207.469020	0.663159	19.974122	1.131225	9.966490	0.000000	0.000000
3813.203282	723.901839	207.456927	0.663163	19.972958	1.131232	9.965909	0.000000	0.000000
3813.203282	723.901839	207.448562	0.663166	19.972152	1.131236	9.965507	0.000000	0.000000
3813.223284	723.901839	207.454029	0.663164	19.972678	1.131233	9.965770	0.000000	0.000000
3813.243286	723.901839	207.439432	0.663169	19.971273	1.131241	9.965069	0.000000	0.000000
3813.263288	723.901758	207.457134	0.663163	19.972977	1.131231	9.965919	0.000000	0.000000
3813.283290	723.901839	207.452329	0.663165	19.972515	1.131234	9.965688	0.000000	0.000000
3813.323294	723.901839	207.457273	0.663163	19.972991	1.131231	9.965926	0.000000	0.000000
3813.343297	723.901758	207.457851	0.663163	19.973047	1.131231	9.965954	0.000000	0.000000
3813.363298	723.901839	207.445829	0.663167	19.971889	1.131237	9.965376	0.000000	0.000000
3813.383300	723.901758	207.453711	0.663164	19.972648	1.131233	9.965755	0.000000	0.000000
3813.403302	723.901839	207.446188	0.663167	19.971924	1.131237	9.965393	0.000000	0.000000
3813.423305	723.901758	207.433223	0.663171	19.970675	1.131244	9.964771	0.000000	0.000000
3813.423305	723.901758	207.426446	0.663173	19.970023	1.131248	9.964445	0.000000	0.000000
3813.443306	723.901839	207.439844	0.663169	19.971313	1.131241	9.965089	0.000000	0.000000
3813.463308	723.901758	207.430154	0.663172	19.970380	1.131246	9.964623	0.000000	0.000000
3813.483310	723.901839	207.433688	0.663171	19.970720	1.131244	9.964793	0.000000	0.000000
3813.503313	723.901839	207.438184	0.663169	19.971153	1.131242	9.965009	0.000000	0.000000
3813.543316	723.901839	207.428998	0.663172	19.970269	1.131246	9.964568	0.000000	0.000000
3813.563318	723.901839	207.445772	0.663167	19.971884	1.131238	9.965373	0.000000	0.000000
3813.583320	723.901839	207.433889	0.663171	19.970740	1.131244	9.964803	0.000000	0.000000
3813.603323	723.901758	207.421551	0.663175	19.969552	1.131250	9.964210	0.000000	0.000000
3813.623324	723.901839	207.430824	0.663172	19.970444	1.131245	9.964655	0.000000	0.000000
3813.623324	723.901839	207.417104	0.663176	19.969124	1.131253	9.963996	0.000000	0.000000
3813.643326	723.901758	207.426746	0.663173	19.970052	1.131247	9.964459	0.000000	0.000000
3813.663328	723.901839	207.421850	0.663175	19.969580	1.131250	9.964224	0.000000	0.000000
3813.683331	723.901758	207.420277	0.663175	19.969429	1.131251	9.964149	0.000000	0.000000
3813.703332	723.901839	207.420330	0.663175	19.969434	1.131251	9.964151	0.000000	0.000000
3813.723334	723.901839	207.414311	0.663177	19.968855	1.131254	9.963862	0.000000	0.000000
3813.763339	723.901839	207.423306	0.663174	19.969721	1.131249	9.964294	0.000000	0.000000
3813.783340	723.901758	207.416546	0.663176	19.969070	1.131253	9.963969	0.000000	0.000000
3813.803342	723.901839	207.433489	0.663171	19.970701	1.131244	9.964783	0.000000	0.000000
3813.823344	723.901758	207.427939	0.663173	19.970167	1.131247	9.964517	0.000000	0.000000
3813.843347	723.901839	207.417083	0.663176	19.969121	1.131253	9.963995	0.000000	0.000000
3813.843347	723.901839	207.420063	0.663175	19.969408	1.131251	9.964138	0.000000	0.000000
3813.863348	723.901758	207.402306	0.663181	19.967699	1.131260	9.963285	0.000000	0.000000
3813.883350	723.901839	207.405735	0.663180	19.968029	1.131259	9.963450	0.000000	0.000000
3813.903352	723.901839	207.407799	0.663179	19.968228	1.131257	9.963549	0.000000	0.000000
3813.923354	723.901839	207.392483	0.663185	19.966753	1.131266	9.962813	0.000000	0.000000
3813.963358	723.901758	207.410431	0.663178	19.968481	1.131256	9.963676	0.000000	0.000000
3813.983360	723.901839	207.387108	0.663186	19.966236	1.131268	9.962555	0.000000	0.000000
3814.003362	723.901839	207.395646	0.663184	19.967058	1.131264	9.962965	0.000000	0.000000
3814.023365	723.901839	207.397849	0.663183	19.967270	1.131263	9.963071	0.000000	0.000000
3814.043366	723.901758	207.389187	0.663186	19.966436	1.131267	9.962655	0.000000	0.000000
3814.063368	723.901839	207.381978	0.663188	19.965742	1.131271	9.962309	0.000000	0.000000
3814.063368	723.901839	207.381441	0.663188	19.965690	1.131271	9.962283	0.000000	0.000000
3814.083370	723.901758	207.374598	0.663191	19.965031	1.131275	9.961954	0.000000	0.000000
3814.103373	723.901839	207.390657	0.663185	19.966577	1.131266	9.962726	0.000000	0.000000
3814.123374	723.901758	207.390668	0.663185	19.966578	1.131266	9.962726	0.000000	0.000000
3814.143376	723.901839	207.379239	0.663189	19.965478	1.131272	9.962177	0.000000	0.000000
3814.163378	723.901758	207.381371	0.663188	19.965683	1.131271	9.962280	0.000000	0.000000
3814.203382	723.901839	207.371279	0.663192	19.964712	1.131277	9.961795	0.000000	0.000000
3814.223384	723.901839	207.386806	0.663186	19.966207	1.131268	9.962541	0.000000	0.000000
3814.243386	723.901839	207.366239	0.663193	19.964227	1.131279	9.961553	0.000000	0.000000
3814.263388	723.901758	207.375672	0.663190	19.965135	1.131274	9.962006	0.000000	0.000000
3814.263388	723.901758	207.372398	0.663191	19.964819	1.131276	9.961849	0.000000	0.000000
3814.283391	723.901839	207.372782	0.663191	19.964856	1.131276	9.961867	0.000000	0.000000
3814.303392	723.901758	207.370287	0.663192	19.964616	1.131277	9.961747	0.000000	0.000000
3814.323394	723.901839	207.376604	0.663190	19.965224	1.131274	9.962051	0.000000	0.000000
3814.343396	723.901758	207.361345	0.663195	19.963755	1.131282	9.961318	0.000000	0.000000
3814.383400	723.901839	207.363500	0.663194	19.963963	1.131281	9.961421	0.000000	0.000000
3814.403402	723.901839	207.355722	0.663197	19.963214	1.131285	9.961048	0.000000	0.000000
3814.423404	723.901839	207.369606	0.663192	19.964551	1.131278	9.961714	0.000000	0.000000
3814.443407	723.901758	207.373361	0.663191	19.964912	1.131275	9.961895	0.000000	0.000000
3814.463408	723.901839	207.373788	0.663191	19.964953	1.131275	9.961915	0.000000	0.000000
3814.483410	723.901839	207.369427	0.663192	19.964533	1.131278	9.961706	0.000000	0.000000
3814.483410	723.901839	207.368791	0.663193	19.964472	1.131278	9.961675	0.000000	0.000000
3814.503412	723.901839	207.360429	0.663195	19.963667	1.131282	9.961274	0.000000	0.000000
3814.523414	723.901839	207.369192	0.663192	19.964511	1.131278	9.961695	0.000000	0.000000
3814.543417	723.901758	207.357795	0.663196	19.963414	1.131284	9.961147	0.000000	0.000000
3814.563418	723.901839	207.352000	0.663198	19.962856	1.131287	9.960869	0.000000	0.000000
3814.603422	723.901839	207.361704	0.663195	19.963790	1.131282	9.961335	0.000000	0.000000
3814.623425	723.901839	207.350302	0.663199	19.962692	1.131288	9.960787	0.000000	0.000000
3814.643426	723.901839	207.346617	0.663200	19.962337	1.131290	9.960610	0.000000	0.000000
3814.663428	723.901839	207.354061	0.663197	19.963054	1.131286	9.960968	0.000000	0.000000
3814.683430	723.901758	207.359309	0.663196	19.963559	1.131283	9.961220	0.000000	0.000000
3814.703433	723.901839	207.352834	0.663198	19.962936	1.131286	9.960909	0.000000	0.000000
3814.703433	723.901839	207.358979	0.663196	19.963528	1.131283	9.961204	0.000000	0.000000
3814.723434	723.901839	207.352921	0.663198	19.962944	1.131286	9.960913	0.000000	0.000000
3814.743436	723.901839	207.342433	0.663201	19.961935	1.131292	9.960409	0.000000	0.000000
3814.763438	723.901839	207.358613	0.663196	19.963492	1.131283	9.961186	0.000000	0.000000
3814.783441	723.901758	207.336348	0.663203	19.961349	1.131295	9.960117	0.000000	0.000000
3814.803442	723.901839	207.349134	0.663199	19.962580	1.131288	9.960731	0.000000	0.000000
3814.843446	723.901839	207.331186	0.663205	19.960852	1.131298	9.959869	0.000000	0.000000
3814.863448	723.901839	207.331540	0.663205	19.960886	1.131298	9.959886	0.000000	0.000000
3814.883451	723.901839	207.326512	0.663207	19.960402	1.131300	9.959644	0.000000	0.000000
3814.903452	723.901758	207.333215	0.663204	19.961047	1.131297	9.959966	0.000000	0.000000
3814.903452	723.901758	207.326497	0.663207	19.960400	1.131300	9.959644	0.000000	0.000000
3814.923454	723.901839	207.335318	0.663204	19.961250	1.131296	9.960067	0.000000	0.000000
3814.943456	723.901839	207.334523	0.663204	19.961173	1.131296	9.960029	0.000000	0.000000
3814.963459	723.901839	207.323221	0.663208	19.960085	1.131302	9.959486	0.000000	0.000000
3814.983460	723.901839	207.327559	0.663206	19.960503	1.131300	9.959695	0.000000	0.000000
3815.003462	723.901758	207.326025	0.663207	19.960355	1.131300	9.959621	0.000000	0.000000
3815.043467	723.901839	207.322076	0.663208	19.959975	1.131303	9.959431	0.000000	0.000000
3815.043467	723.901839	207.324736	0.663207	19.960231	1.131301	9.959559	0.000000	0.000000
3815.063468	723.901839	207.316694	0.663210	19.959457	1.131305	9.959173	0.000000	0.000000
3815.103472	723.901839	207.312403	0.663211	19.959043	1.131308	9.958967	0.000000	0.000000
3815.123475	723.901758	207.313318	0.663211	19.959132	1.131307	9.959011	0.000000	0.000000
3815.123475	723.901758	207.310394	0.663212	19.958850	1.131309	9.958870	0.000000	0.000000
3815.143476	723.901839	207.317211	0.663210	19.959506	1.131305	9.959198	0.000000	0.000000
3815.163478	723.901839	207.321661	0.663208	19.959935	1.131303	9.959411	0.000000	0.000000
3815.183480	723.901839	207.325685	0.663207	19.960322	1.131301	9.959605	0.000000	0.000000
3815.203482	723.901839	207.315466	0.663210	19.959338	1.131306	9.959114	0.000000	0.000000
3815.243486	723.901839	207.328857	0.663206	19.960628	1.131299	9.959757	0.000000	0.000000
3815.243486	723.901839	207.311564	0.663212	19.958963	1.131308	9.958926	0.000000	0.000000
3815.283490	723.901839	207.313686	0.663211	19.959167	1.131307	9.959028	0.000000	0.000000
3815.303493	723.901839	207.311781	0.663212	19.958984	1.131308	9.958937	0.000000	0.000000
3815.323494	723.901758	207.313074	0.663211	19.959108	1.131307	9.958999	0.000000	0.000000
3815.343496	723.901839	207.304128	0.663214	19.958247	1.131312	9.958569	0.000000	0.000000
3815.343496	723.901839	207.310449	0.663212	19.958855	1.131309	9.958873	0.000000	0.000000
3815.363498	723.901758	207.312877	0.663211	19.959089	1.131307	9.958989	0.000000	0.000000
3815.383501	723.901839	207.307639	0.663213	19.958585	1.131310	9.958738	0.000000	0.000000
3815.403502	723.901758	207.321509	0.663208	19.959920	1.131303	9.959404	0.000000	0.000000
3815.423504	723.901839	207.324979	0.663207	19.960254	1.131301	9.959571	0.000000	0.000000
3815.443506	723.901839	207.316503	0.663210	19.959438	1.131305	9.959164	0.000000	0.000000
3815.483510	723.901839	207.314569	0.663211	19.959252	1.131306	9.959071	0.000000	0.000000
3815.503512	723.901758	207.308556	0.663213	19.958673	1.131309	9.958782	0.000000	0.000000
3815.523514	723.901839	207.305339	0.663214	19.958363	1.131311	9.958627	0.000000	0.000000
3815.543516	723.901758	207.306703	0.663213	19.958495	1.131310	9.958693	0.000000	0.000000
3815.543516	723.901758	207.317605	0.663210	19.959544	1.131305	9.959216	0.000000	0.000000
3815.563519	723.901839	207.302986	0.663215	19.958137	1.131313	9.958514	0.000000	0.000000
3815.583520	723.901839	207.308364	0.663213	19.958655	1.131310	9.958773	0.000000	0.000000
3815.603522	723.901839	207.305171	0.663214	19.958347	1.131311	9.958619	0.000000	0.000000
3815.623524	723.901758	207.312861	0.663211	19.959088	1.131307	9.958989	0.000000	0.000000
3815.643527	723.901839	207.308029	0.663213	19.958622	1.131310	9.958756	0.000000	0.000000
3815.663528	723.901839	207.320111	0.663209	19.959786	1.131304	9.959337	0.000000	0.000000
3815.703532	723.901839	207.319939	0.663209	19.959769	1.131304	9.959329	0.000000	0.000000
3815.723535	723.901758	207.323538	0.663208	19.960115	1.131302	9.959501	0.000000	0.000000
3815.743536	723.901839	207.328968	0.663206	19.960638	1.131299	9.959762	0.000000	0.000000
3815.763538	723.901758	207.315726	0.663210	19.959363	1.131306	9.959126	0.000000	0.000000
3815.763538	723.901758	207.305685	0.663214	19.958397	1.131311	9.958644	0.000000	0.000000
3815.783540	723.901839	207.308538	0.663213	19.958671	1.131310	9.958781	0.000000	0.000000
3815.803542	723.901758	207.315844	0.663210	19.959375	1.131306	9.959132	0.000000	0.000000
3815.823545	723.901839	207.318140	0.663210	19.959596	1.131305	9.959242	0.000000	0.000000
3815.843546	723.901839	207.304902	0.663214	19.958321	1.131312	9.958606	0.000000	0.000000
3815.863548	723.901839	207.301458	0.663215	19.957990	1.131313	9.958441	0.000000	0.000000
3815.903553	723.901758	207.308814	0.663213	19.958698	1.131309	9.958794	0.000000	0.000000
3815.923554	723.901839	207.315368	0.663210	19.959329	1.131306	9.959109	0.000000	0.000000
3815.943556	723.901758	207.312108	0.663211	19.959015	1.131308	9.958952	0.000000	0.000000
3815.963558	723.901839	207.304633	0.663214	19.958295	1.131312	9.958593	0.000000	0.000000
3815.983561	723.901839	207.308597	0.663213	19.958677	1.131310	9.958784	0.000000	0.000000
3815.983561	723.901839	207.307650	0.663213	19.958586	1.131310	9.958738	0.000000	0.000000
3816.003562	723.901839	207.288926	0.663219	19.956783	1.131320	9.957839	0.000000	0.000000
3816.023564	723.901839	207.286096	0.663220	19.956511	1.131321	9.957703	0.000000	0.000000
3816.043566	723.901839	207.294362	0.663218	19.957307	1.131317	9.958100	0.000000	0.000000
3816.063569	723.901839	207.303857	0.663214	19.958221	1.131312	9.958556	0.000000	0.000000
3816.103572	723.901839	207.306059	0.663214	19.958433	1.131311	9.958662	0.000000	0.000000
3816.103572	723.901839	207.303141	0.663215	19.958152	1.131312	9.958522	0.000000	0.000000
3816.143576	723.901758	207.294270	0.663217	19.957298	1.131317	9.958095	0.000000	0.000000
3816.163579	723.901839	207.288197	0.663220	19.956713	1.131320	9.957804	0.000000	0.000000
3816.183580	723.901839	207.290014	0.663219	19.956888	1.131319	9.957891	0.000000	0.000000
3816.183580	723.901839	207.292425	0.663218	19.957120	1.131318	9.958007	0.000000	0.000000
3816.203582	723.901839	207.290832	0.663219	19.956967	1.131319	9.957930	0.000000	0.000000
3816.223584	723.901839	207.288003	0.663220	19.956694	1.131320	9.957794	0.000000	0.000000
3816.243587	723.901839	207.291156	0.663219	19.956998	1.131319	9.957946	0.000000	0.000000
3816.263588	723.901758	207.278530	0.663223	19.955782	1.131325	9.957339	0.000000	0.000000
3816.283590	723.901839	207.278277	0.663223	19.955758	1.131326	9.957327	0.000000	0.000000
3816.303592	723.901758	207.269245	0.663226	19.954888	1.131330	9.956893	0.000000	0.000000
3816.323595	723.901839	207.261276	0.663229	19.954121	1.131334	9.956511	0.000000	0.000000
3816.363598	723.901839	207.277485	0.663223	19.955682	1.131326	9.957289	0.000000	0.000000
3816.383600	723.901758	207.262991	0.663228	19.954286	1.131333	9.956593	0.000000	0.000000
3816.403603	723.901839	207.260125	0.663229	19.954010	1.131335	9.956455	0.000000	0.000000
3816.403603	723.901839	207.258733	0.663229	19.953876	1.131336	9.956388	0.000000	0.000000
3816.423604	723.901839	207.267029	0.663227	19.954675	1.131331	9.956787	0.000000	0.000000
3816.443606	723.901839	207.245316	0.663234	19.952585	1.131343	9.955744	0.000000	0.000000
3816.463608	723.901839	207.248829	0.663233	19.952923	1.131341	9.955913	0.000000	0.000000
3816.483610	723.901758	207.232936	0.663238	19.951393	1.131349	9.955149	0.000000	0.000000
3816.503613	723.901839	207.255302	0.663231	19.953546	1.131338	9.956224	0.000000	0.000000
3816.543616	723.901839	207.232652	0.663238	19.951365	1.131349	9.955135	0.000000	0.000000
3816.563618	723.901839	207.249282	0.663233	19.952966	1.131341	9.955934	0.000000	0.000000
3816.583621	723.901839	207.242899	0.663235	19.952352	1.131344	9.955628	0.000000	0.000000
3816.603622	723.901839	207.241831	0.663235	19.952249	1.131345	9.955576	0.000000	0.000000
3816.623624	723.901839	207.242229	0.663235	19.952287	1.131344	9.955595	0.000000	0.000000
3816.623624	723.901839	207.230285	0.663239	19.951137	1.131351	9.955022	0.000000	0.000000
3816.643626	723.901839	207.250297	0.663232	19.953064	1.131340	9.955983	0.000000	0.000000
3816.663629	723.901758	207.254458	0.663231	19.953465	1.131338	9.956183	0.000000	0.000000
3816.683630	723.901839	207.256138	0.663230	19.953627	1.131337	9.956264	0.000000	0.000000
3816.703632	723.901758	207.244383	0.663234	19.952495	1.131343	9.955699	0.000000	0.000000
3816.743637	723.901758	207.254475	0.663231	19.953466	1.131338	9.956184	0.000000	0.000000
3816.743637	723.901758	207.249907	0.663232	19.953027	1.131340	9.955964	0.000000	0.000000
3816.783640	723.901839	207.242072	0.663235	19.952272	1.131345	9.955588	0.000000	0.000000
3816.803642	723.901839	207.236682	0.663237	19.951753	1.131347	9.955329	0.000000	0.000000
3816.823644	723.901839	207.248220	0.663233	19.952864	1.131341	9.955883	0.000000	0.000000
3816.823644	723.901839	207.240396	0.663236	19.952111	1.131345	9.955507	0.000000	0.000000
3816.843647	723.901758	207.250365	0.663232	19.953071	1.131340	9.955986	0.000000	0.000000
3816.863648	723.901839	207.234911	0.663237	19.951583	1.131348	9.955244	0.000000	0.000000
3816.883650	723.901758	207.236082	0.663237	19.951696	1.131348	9.955300	0.000000	0.000000
3816.903652	723.901839	207.230000	0.663239	19.951110	1.131351	9.955008	0.000000	0.000000
3816.923655	723.901839	207.236495	0.663237	19.951735	1.131347	9.955320	0.000000	0.000000
3816.943656	723.901758	207.233847	0.663238	19.951480	1.131349	9.955193	0.000000	0.000000
3816.963658	723.901839	207.225701	0.663241	19.950696	1.131353	9.954802	0.000000	0.000000
3817.003663	723.901839	207.215315	0.663244	19.949696	1.131359	9.954303	0.000000	0.000000
3817.023664	723.901758	207.231473	0.663239	19.951252	1.131350	9.955079	0.000000	0.000000
3817.043666	723.901839	207.220682	0.663242	19.950213	1.131356	9.954560	0.000000	0.000000
3817.043666	723.901839	207.224942	0.663241	19.950623	1.131354	9.954765	0.000000	0.000000
3817.063668	723.901839	207.224324	0.663241	19.950564	1.131354	9.954735	0.000000	0.000000
3817.083670	723.901839	207.232365	0.663238	19.951338	1.131350	9.955122	0.000000	0.000000
3817.103673	723.901839	207.222571	0.663242	19.950395	1.131355	9.954651	0.000000	0.000000
3817.123674	723.901758	207.216901	0.663243	19.949849	1.131358	9.954379	0.000000	0.000000
3817.143676	723.901839	207.241003	0.663235	19.952169	1.131345	9.955537	0.000000	0.000000
3817.163678	723.901758	207.220050	0.663242	19.950152	1.131356	9.954530	0.000000	0.000000
3817.203682	723.901839	207.225226	0.663241	19.950650	1.131353	9.954779	0.000000	0.000000
3817.223684	723.901839	207.219020	0.663243	19.950053	1.131357	9.954481	0.000000	0.000000
3817.243686	723.901839	207.221400	0.663242	19.950282	1.131355	9.954595	0.000000	0.000000
3817.263689	723.901839	207.211173	0.663245	19.949298	1.131361	9.954104	0.000000	0.000000
3817.263689	723.901839	207.216254	0.663244	19.949787	1.131358	9.954348	0.000000	0.000000
3817.283690	723.901839	207.211623	0.663245	19.949341	1.131361	9.954125	0.000000	0.000000
3817.303692	723.901758	207.207777	0.663246	19.948971	1.131362	9.953940	0.000000	0.000000
3817.323694	723.901839	207.196524	0.663250	19.947887	1.131368	9.953400	0.000000	0.000000
3817.343697	723.901758	207.198630	0.663250	19.948090	1.131367	9.953501	0.000000	0.000000
3817.363698	723.901839	207.198642	0.663250	19.948091	1.131367	9.953502	0.000000	0.000000
3817.403702	723.901839	207.198538	0.663250	19.948081	1.131367	9.953497	0.000000	0.000000
3817.423704	723.901839	207.191328	0.663252	19.947387	1.131371	9.953150	0.000000	0.000000
3817.443707	723.901839	207.194718	0.663251	19.947713	1.131369	9.953313	0.000000	0.000000
3817.463708	723.901839	207.200454	0.663249	19.948266	1.131366	9.953589	0.000000	0.000000
3817.463708	723.901839	207.185842	0.663254	19.946859	1.131374	9.952887	0.000000	0.000000
3817.483710	723.901839	207.186523	0.663254	19.946924	1.131374	9.952920	0.000000	0.000000
3817.503712	723.901839	207.200671	0.663249	19.948286	1.131366	9.953599	0.000000	0.000000
3817.523715	723.901758	207.184613	0.663254	19.946740	1.131375	9.952828	0.000000	0.000000
3817.543716	723.901839	207.182831	0.663255	19.946569	1.131376	9.952742	0.000000	0.000000
3817.563718	723.901839	207.194052	0.663251	19.947649	1.131370	9.953281	0.000000	0.000000
3817.583720	723.901839	207.196462	0.663250	19.947881	1.131368	9.953397	0.000000	0.000000
3817.603723	723.901839	207.197677	0.663250	19.947998	1.131368	9.953455	0.000000	0.000000
3817.643726	723.901839	207.177480	0.663257	19.946054	1.131378	9.952485	0.000000	0.000000
3817.663728	723.901758	207.199575	0.663249	19.948181	1.131367	9.953546	0.000000	0.000000
3817.683731	723.901839	207.192674	0.663252	19.947517	1.131370	9.953215	0.000000	0.000000
3817.683731	723.901839	207.181422	0.663255	19.946433	1.131376	9.952674	0.000000	0.000000
3817.703732	723.901758	207.177182	0.663257	19.946025	1.131378	9.952471	0.000000	0.000000
3817.723734	723.901839	207.176044	0.663257	19.945915	1.131379	9.952416	0.000000	0.000000
3817.743736	723.901758	207.187787	0.663253	19.947046	1.131373	9.952980	0.000000	0.000000
3817.763738	723.901839	207.185892	0.663254	19.946864	1.131374	9.952889	0.000000	0.000000
3817.803742	723.901839	207.190759	0.663252	19.947332	1.131371	9.953123	0.000000	0.000000
3817.823744	723.901839	207.196181	0.663250	19.947854	1.131369	9.953383	0.000000	0.000000
3817.843746	723.901758	207.195845	0.663250	19.947822	1.131369	9.953367	0.000000	0.000000
3817.863749	723.901839	207.203090	0.663248	19.948519	1.131365	9.953715	0.000000	0.000000
3817.883750	723.901758	207.179832	0.663256	19.946280	1.131377	9.952598	0.000000	0.000000
3817.903752	723.901839	207.186166	0.663254	19.946890	1.131374	9.952902	0.000000	0.000000
3817.903752	723.901839	207.177019	0.663257	19.946009	1.131379	9.952463	0.000000	0.000000
3817.923754	723.901758	207.173412	0.663258	19.945662	1.131380	9.952290	0.000000	0.000000
3817.943757	723.901839	207.191396	0.663252	19.947394	1.131371	9.953154	0.000000	0.000000
3817.963758	723.901839	207.172178	0.663259	19.945543	1.131381	9.952230	0.000000	0.000000
3817.983760	723.901839	207.167788	0.663260	19.945121	1.131384	9.952019	0.000000	0.000000
3818.003762	723.901839	207.176072	0.663257	19.945918	1.131379	9.952417	0.000000	0.000000
3818.023764	723.901839	207.171901	0.663259	19.945517	1.131381	9.952217	0.000000	0.000000
3818.063768	723.901839	207.170300	0.663259	19.945362	1.131382	9.952140	0.000000	0.000000
3818.083770	723.901839	207.167991	0.663260	19.945140	1.131383	9.952029	0.000000	0.000000
3818.103772	723.901758	207.149243	0.663266	19.943335	1.131393	9.951129	0.000000	0.000000
3818.103772	723.901758	207.165878	0.663261	19.944937	1.131384	9.951928	0.000000	0.000000
3818.123775	723.901839	207.157043	0.663264	19.944086	1.131389	9.951503	0.000000	0.000000
3818.143776	723.901758	207.158376	0.663263	19.944214	1.131388	9.951567	0.000000	0.000000
3818.163778	723.901839	207.145953	0.663267	19.943018	1.131395	9.950971	0.000000	0.000000
3818.183780	723.901758	207.152417	0.663265	19.943641	1.131391	9.951281	0.000000	0.000000
3818.203783	723.901839	207.150156	0.663266	19.943423	1.131393	9.951172	0.000000	0.000000
3818.223784	723.901839	207.151433	0.663265	19.943546	1.131392	9.951234	0.000000	0.000000
3818.243786	723.901839	207.157673	0.663263	19.944147	1.131389	9.951534	0.000000	0.000000
3818.283791	723.901758	207.151919	0.663265	19.943593	1.131392	9.951257	0.000000	0.000000
3818.303792	723.901839	207.157825	0.663263	19.944161	1.131389	9.951541	0.000000	0.000000
3818.323794	723.901839	207.156432	0.663264	19.944027	1.131390	9.951474	0.000000	0.000000
3818.323794	723.901839	207.140813	0.663269	19.942524	1.131398	9.950724	0.000000	0.000000
3818.343796	723.901758	207.136676	0.663270	19.942125	1.131400	9.950525	0.000000	0.000000
3818.363798	723.901839	207.148506	0.663266	19.943264	1.131394	9.951093	0.000000	0.000000
3818.383801	723.901758	207.147130	0.663267	19.943132	1.131394	9.951027	0.000000	0.000000
3818.403802	723.901839	207.136144	0.663271	19.942074	1.131400	9.950499	0.000000	0.000000
3818.423804	723.901839	207.130245	0.663273	19.941506	1.131403	9.950216	0.000000	0.000000
3818.443806	723.901839	207.129879	0.663273	19.941471	1.131403	9.950198	0.000000	0.000000
3818.463809	723.901839	207.127055	0.663274	19.941199	1.131405	9.950063	0.000000	0.000000
3818.503812	723.901839	207.128086	0.663273	19.941298	1.131404	9.950112	0.000000	0.000000
3818.523814	723.901758	207.132550	0.663272	19.941728	1.131402	9.950327	0.000000	0.000000
3818.543817	723.901758	207.122870	0.663275	19.940796	1.131407	9.949862	0.000000	0.000000
3818.543817	723.901839	207.120240	0.663276	19.940543	1.131409	9.949735	0.000000	0.000000
3818.563818	723.901839	207.122237	0.663275	19.940735	1.131407	9.949831	0.000000	0.000000
3818.583820	723.901839	207.130848	0.663272	19.941564	1.131403	9.950245	0.000000	0.000000
3818.603822	723.901839	207.136202	0.663271	19.942080	1.131400	9.950502	0.000000	0.000000
3818.623825	723.901839	207.125274	0.663274	19.941028	1.131406	9.949977	0.000000	0.000000
3818.663828	723.901758	207.124317	0.663274	19.940935	1.131406	9.949931	0.000000	0.000000
3818.663828	723.901758	207.132723	0.663272	19.941745	1.131402	9.950335	0.000000	0.000000
3818.703832	723.901758	207.130659	0.663272	19.941546	1.131403	9.950236	0.000000	0.000000
3818.723835	723.901839	207.136715	0.663270	19.942129	1.131400	9.950527	0.000000	0.000000
3818.743836	723.901839	207.121617	0.663275	19.940675	1.131408	9.949801	0.000000	0.000000
3818.743836	723.901839	207.129442	0.663273	19.941429	1.131404	9.950177	0.000000	0.000000
3818.763838	723.901839	207.138553	0.663270	19.942306	1.131399	9.950615	0.000000	0.000000
3818.783840	723.901839	207.112028	0.663279	19.939752	1.131413	9.949341	0.000000	0.000000
3818.803843	723.901758	207.125252	0.663274	19.941025	1.131406	9.949976	0.000000	0.000000
3818.823844	723.901839	207.129040	0.663273	19.941390	1.131404	9.950158	0.000000	0.000000
3818.843846	723.901758	207.128791	0.663273	19.941366	1.131404	9.950146	0.000000	0.000000
3818.863848	723.901839	207.109732	0.663279	19.939531	1.131414	9.949231	0.000000	0.000000
3818.903852	723.901839	207.108402	0.663280	19.939403	1.131415	9.949167	0.000000	0.000000
3818.923854	723.901839	207.128831	0.663273	19.941370	1.131404	9.950148	0.000000	0.000000
3818.943856	723.901758	207.122274	0.663275	19.940739	1.131407	9.949833	0.000000	0.000000
3818.963859	723.901839	207.124074	0.663275	19.940912	1.131407	9.949920	0.000000	0.000000
3818.963859	723.901839	207.124935	0.663274	19.940995	1.131406	9.949961	0.000000	0.000000
3818.983860	723.901758	207.104395	0.663281	19.939017	1.131417	9.948974	0.000000	0.000000
3819.003862	723.901839	207.113224	0.663278	19.939867	1.131412	9.949398	0.000000	0.000000
3819.023864	723.901758	207.093253	0.663285	19.937945	1.131423	9.948439	0.000000	0.000000
3819.043866	723.901839	207.100014	0.663283	19.938596	1.131419	9.948764	0.000000	0.000000
3819.063869	723.901839	207.103690	0.663281	19.938950	1.131417	9.948940	0.000000	0.000000
3819.083870	723.901839	207.103837	0.663281	19.938964	1.131417	9.948947	0.000000	0.000000
3819.103872	723.901839	207.098543	0.663283	19.938454	1.131420	9.948693	0.000000	0.000000
3819.143877	723.901839	207.096473	0.663284	19.938255	1.131421	9.948594	0.000000	0.000000
3819.163878	723.901758	207.113253	0.663278	19.939870	1.131412	9.949400	0.000000	0.000000
3819.183880	723.901839	207.100616	0.663283	19.938654	1.131419	9.948793	0.000000	0.000000
3819.183880	723.901839	207.101978	0.663282	19.938785	1.131418	9.948858	0.000000	0.000000
3819.203882	723.901758	207.087623	0.663287	19.937403	1.131426	9.948168	0.000000	0.000000
3819.223885	723.901839	207.070701	0.663293	19.935774	1.131435	9.947356	0.000000	0.000000
3819.243886	723.901758	207.069482	0.663293	19.935656	1.131435	9.947297	0.000000	0.000000
3819.263888	723.901839	207.085535	0.663288	19.937202	1.131427	9.948068	0.000000	0.000000
3819.283890	723.901839	207.076356	0.663291	19.936318	1.131432	9.947627	0.000000	0.000000
3819.303892	723.901758	207.070044	0.663293	19.935710	1.131435	9.947324	0.000000	0.000000
3819.343896	723.901758	207.074701	0.663291	19.936159	1.131432	9.947548	0.000000	0.000000
3819.363898	723.901839	207.074285	0.663291	19.936119	1.131433	9.947528	0.000000	0.000000
3819.383900	723.901839	207.066163	0.663294	19.935337	1.131437	9.947138	0.000000	0.000000
3819.383900	723.901839	207.073461	0.663292	19.936039	1.131433	9.947488	0.000000	0.000000
3819.403903	723.901839	207.070080	0.663293	19.935714	1.131435	9.947326	0.000000	0.000000
3819.423904	723.901839	207.058230	0.663297	19.934573	1.131441	9.946756	0.000000	0.000000
3819.443906	723.901758	207.072065	0.663292	19.935905	1.131434	9.947421	0.000000	0.000000
3819.462908	723.901839	207.071282	0.663292	19.935830	1.131434	9.947383	0.000000	0.000000
3819.482910	723.901758	207.065807	0.663294	19.935302	1.131437	9.947120	0.000000	0.000000
3819.522914	723.901758	207.065669	0.663294	19.935289	1.131437	9.947114	0.000000	0.000000
3819.542916	723.901839	207.072196	0.663292	19.935917	1.131434	9.947427	0.000000	0.000000
3819.562918	723.901758	207.079196	0.663290	19.936591	1.131430	9.947764	0.000000	0.000000
3819.582920	723.901839	207.072165	0.663292	19.935914	1.131434	9.947426	0.000000	0.000000
3819.602922	723.901758	207.060187	0.663296	19.934761	1.131440	9.946850	0.000000	0.000000
3819.602922	723.901758	207.068528	0.663293	19.935564	1.131436	9.947251	0.000000	0.000000
3819.622924	723.901839	207.070327	0.663293	19.935738	1.131435	9.947338	0.000000	0.000000
3819.642926	723.901839	207.055757	0.663298	19.934335	1.131442	9.946638	0.000000	0.000000
3819.682930	723.901839	207.054986	0.663298	19.934261	1.131443	9.946601	0.000000	0.000000
3819.702932	723.901839	207.054675	0.663298	19.934231	1.131443	9.946586	0.000000	0.000000
3819.702932	723.901839	207.045123	0.663301	19.933311	1.131448	9.946127	0.000000	0.000000
3819.742936	723.901758	207.041317	0.663302	19.932945	1.131450	9.945944	0.000000	0.000000
3819.762938	723.901839	207.049125	0.663300	19.933696	1.131446	9.946319	0.000000	0.000000
3819.782940	723.901758	207.041205	0.663302	19.932934	1.131450	9.945939	0.000000	0.000000
3819.802942	723.901839	207.041503	0.663302	19.932962	1.131450	9.945953	0.000000	0.000000
3819.822944	723.901758	207.038020	0.663303	19.932627	1.131452	9.945786	0.000000	0.000000
3819.822944	723.901758	207.041278	0.663302	19.932941	1.131450	9.945942	0.000000	0.000000
3819.842946	723.901839	207.048483	0.663300	19.933634	1.131446	9.946288	0.000000	0.000000
3819.862948	723.901839	207.051522	0.663299	19.933927	1.131445	9.946434	0.000000	0.000000
3819.902952	723.901839	207.049705	0.663300	19.933752	1.131446	9.946347	0.000000	0.000000
3819.902952	723.901839	207.040395	0.663303	19.932856	1.131450	9.945900	0.000000	0.000000
3819.942956	723.901839	207.047324	0.663300	19.933523	1.131447	9.946233	0.000000	0.000000
3819.962958	723.901839	207.041412	0.663302	19.932954	1.131450	9.945949	0.000000	0.000000
3819.982960	723.901839	207.029359	0.663306	19.931793	1.131456	9.945370	0.000000	0.000000
3820.002962	723.901839	207.032574	0.663305	19.932103	1.131455	9.945524	0.000000	0.000000
3820.022964	723.901839	207.036601	0.663304	19.932491	1.131452	9.945717	0.000000	0.000000
3820.022964	723.901839	207.040686	0.663303	19.932884	1.131450	9.945914	0.000000	0.000000
3820.042966	723.901839	207.033655	0.663305	19.932207	1.131454	9.945576	0.000000	0.000000
3820.062968	723.901839	207.027908	0.663307	19.931654	1.131457	9.945300	0.000000	0.000000
3820.082970	723.901839	207.022618	0.663309	19.931144	1.131460	9.945046	0.000000	0.000000
3820.102973	723.901758	207.034034	0.663305	19.932243	1.131454	9.945594	0.000000	0.000000
3820.122974	723.901839	207.027037	0.663307	19.931570	1.131457	9.945258	0.000000	0.000000
3820.162978	723.901839	207.029411	0.663306	19.931798	1.131456	9.945372	0.000000	0.000000
3820.182980	723.901839	207.016479	0.663311	19.930553	1.131463	9.944751	0.000000	0.000000
3820.202982	723.901839	207.018416	0.663310	19.930740	1.131462	9.944844	0.000000	0.000000
3820.222984	723.901839	207.024438	0.663308	19.931320	1.131459	9.945133	0.000000	0.000000
3820.242986	723.901758	207.033112	0.663305	19.932155	1.131454	9.945550	0.000000	0.000000
3820.242986	723.901758	207.023232	0.663308	19.931203	1.131459	9.945075	0.000000	0.000000
3820.262988	723.901839	207.024881	0.663308	19.931362	1.131459	9.945154	0.000000	0.000000
3820.282990	723.901758	207.026478	0.663307	19.931516	1.131458	9.945231	0.000000	0.000000
3820.322994	723.901758	207.039983	0.663303	19.932816	1.131451	9.945880	0.000000	0.000000
3820.322994	723.901758	207.028997	0.663306	19.931759	1.131456	9.945352	0.000000	0.000000
3820.342996	723.901839	207.030851	0.663306	19.931937	1.131455	9.945441	0.000000	0.000000
3820.383000	723.901839	207.039103	0.663303	19.932731	1.131451	9.945838	0.000000	0.000000
3820.403002	723.901839	207.015590	0.663311	19.930468	1.131464	9.944708	0.000000	0.000000
3820.423004	723.901839	207.027215	0.663307	19.931587	1.131457	9.945267	0.000000	0.000000
3820.443006	723.901839	207.025226	0.663308	19.931395	1.131458	9.945171	0.000000	0.000000
3820.463008	723.901839	207.018975	0.663310	19.930794	1.131462	9.944871	0.000000	0.000000
3820.463008	723.901839	207.033999	0.663305	19.932240	1.131454	9.945592	0.000000	0.000000
3820.483010	723.901839	207.016992	0.663311	19.930603	1.131463	9.944775	0.000000	0.000000
3820.503012	723.901758	207.028898	0.663307	19.931749	1.131456	9.945347	0.000000	0.000000
3820.523014	723.901839	207.018719	0.663310	19.930769	1.131462	9.944858	0.000000	0.000000
3820.563018	723.901839	207.012598	0.663312	19.930180	1.131465	9.944564	0.000000	0.000000
3820.583020	723.901839	207.016401	0.663311	19.930546	1.131463	9.944747	0.000000	0.000000
3820.603022	723.901839	207.000983	0.663316	19.929061	1.131471	9.944006	0.000000	0.000000
3820.623024	723.901839	207.014342	0.663311	19.930348	1.131464	9.944648	0.000000	0.000000
3820.643026	723.901839	207.009987	0.663313	19.929928	1.131466	9.944439	0.000000	0.000000
3820.663028	723.901839	207.004715	0.663315	19.929421	1.131469	9.944186	0.000000	0.000000
3820.663028	723.901839	206.997488	0.663317	19.928725	1.131473	9.943839	0.000000	0.000000
3820.683030	723.901839	207.004848	0.663315	19.929434	1.131469	9.944192	0.000000	0.000000
3820.703032	723.901839	206.998701	0.663317	19.928842	1.131472	9.943897	0.000000	0.000000
3820.723034	723.901839	207.006288	0.663314	19.929572	1.131468	9.944261	0.000000	0.000000
3820.743036	723.901839	207.006012	0.663314	19.929546	1.131469	9.944248	0.000000	0.000000
3820.783040	723.901839	207.006798	0.663314	19.929621	1.131468	9.944286	0.000000	0.000000
3820.803042	723.901758	206.980880	0.663323	19.927126	1.131482	9.943041	0.000000	0.000000
3820.823044	723.901839	206.998171	0.663317	19.928791	1.131473	9.943871	0.000000	0.000000
3820.843046	723.901758	206.987055	0.663321	19.927721	1.131478	9.943337	0.000000	0.000000
3820.863048	723.901839	206.984635	0.663321	19.927488	1.131480	9.943221	0.000000	0.000000
3820.883050	723.901758	206.983378	0.663322	19.927366	1.131480	9.943161	0.000000	0.000000
3820.883050	723.901758	206.991288	0.663319	19.928128	1.131476	9.943541	0.000000	0.000000
3820.903052	723.901839	206.994510	0.663318	19.928438	1.131475	9.943695	0.000000	0.000000
3820.923054	723.901839	206.999902	0.663316	19.928957	1.131472	9.943955	0.000000	0.000000
3820.963058	723.901839	206.985016	0.663321	19.927524	1.131480	9.943239	0.000000	0.000000
3820.983060	723.901758	207.000014	0.663316	19.928968	1.131472	9.943960	0.000000	0.000000
3820.983060	723.901758	206.992552	0.663319	19.928250	1.131475	9.943601	0.000000	0.000000
3821.003062	723.901839	206.995766	0.663318	19.928559	1.131474	9.943756	0.000000	0.000000
3821.043067	723.901839	206.994920	0.663318	19.928478	1.131474	9.943715	0.000000	0.000000
3821.063068	723.901758	206.991799	0.663319	19.928177	1.131476	9.943565	0.000000	0.000000
3821.083070	723.901839	206.979202	0.663323	19.926964	1.131483	9.942960	0.000000	0.000000
3821.103072	723.901839	206.985577	0.663321	19.927578	1.131479	9.943266	0.000000	0.000000
3821.103072	723.901839	206.972632	0.663325	19.926332	1.131486	9.942644	0.000000	0.000000
3821.123074	723.901839	206.978752	0.663323	19.926921	1.131483	9.942938	0.000000	0.000000
3821.143076	723.901839	206.980012	0.663323	19.927042	1.131482	9.942999	0.000000	0.000000
3821.183080	723.901839	206.994057	0.663318	19.928395	1.131475	9.943674	0.000000	0.000000
3821.183080	723.901839	207.001942	0.663316	19.929154	1.131471	9.944053	0.000000	0.000000
3821.203082	723.901839	206.985570	0.663321	19.927578	1.131479	9.943266	0.000000	0.000000
3821.223084	723.901839	206.971864	0.663326	19.926258	1.131486	9.942608	0.000000	0.000000
3821.263088	723.901839	206.982602	0.663322	19.927292	1.131481	9.943123	0.000000	0.000000
3821.283090	723.901839	206.978806	0.663323	19.926926	1.131483	9.942941	0.000000	0.000000
3821.303092	723.901839	206.988854	0.663320	19.927894	1.131478	9.943424	0.000000	0.000000
3821.303092	723.901839	206.988329	0.663320	19.927843	1.131478	9.943399	0.000000	0.000000
3821.323094	723.901839	206.987361	0.663321	19.927750	1.131478	9.943352	0.000000	0.000000
3821.343096	723.901758	206.988985	0.663320	19.927906	1.131477	9.943430	0.000000	0.000000
3821.363098	723.901839	206.971925	0.663326	19.926264	1.131486	9.942611	0.000000	0.000000
3821.383100	723.901758	206.974617	0.663325	19.926523	1.131485	9.942740	0.000000	0.000000
3821.403102	723.901839	206.963127	0.663329	19.925417	1.131491	9.942188	0.000000	0.000000
3821.443106	723.901839	206.967977	0.663327	19.925884	1.131489	9.942421	0.000000	0.000000
3821.463108	723.901839	206.956943	0.663331	19.924822	1.131494	9.941891	0.000000	0.000000
3821.483110	723.901839	206.977468	0.663324	19.926798	1.131484	9.942877	0.000000	0.000000
3821.503112	723.901839	206.963528	0.663329	19.925455	1.131491	9.942207	0.000000	0.000000
3821.523114	723.901758	206.965039	0.663328	19.925601	1.131490	9.942280	0.000000	0.000000
3821.523114	723.901758	206.966468	0.663327	19.925738	1.131489	9.942348	0.000000	0.000000
3821.543116	723.901839	206.955753	0.663331	19.924707	1.131495	9.941834	0.000000	0.000000
3821.563118	723.901758	206.963858	0.663328	19.925487	1.131491	9.942223	0.000000	0.000000
3821.583120	723.901839	206.959900	0.663330	19.925106	1.131493	9.942033	0.000000	0.000000
3821.603122	723.901839	206.969016	0.663327	19.925984	1.131488	9.942471	0.000000	0.000000
3821.623124	723.901839	206.975998	0.663324	19.926656	1.131484	9.942806	0.000000	0.000000
3821.663128	723.901758	206.971804	0.663326	19.926252	1.131486	9.942605	0.000000	0.000000
3821.683130	723.901839	206.974661	0.663325	19.926527	1.131485	9.942742	0.000000	0.000000
3821.703132	723.901758	206.973525	0.663325	19.926418	1.131485	9.942687	0.000000	0.000000
3821.723134	723.901839	206.967960	0.663327	19.925882	1.131489	9.942420	0.000000	0.000000
3821.743136	723.901839	206.970596	0.663326	19.926136	1.131487	9.942547	0.000000	0.000000
3821.743136	723.901839	206.950815	0.663333	19.924231	1.131498	9.941596	0.000000	0.000000
3821.763138	723.901839	206.959720	0.663330	19.925089	1.131493	9.942024	0.000000	0.000000
3821.783140	723.901839	206.951607	0.663333	19.924308	1.131497	9.941634	0.000000	0.000000
3821.803142	723.901758	206.960197	0.663330	19.925135	1.131492	9.942047	0.000000	0.000000
3821.823144	723.901839	206.959288	0.663330	19.925047	1.131493	9.942003	0.000000	0.000000
3821.863148	723.901839	206.957963	0.663330	19.924920	1.131494	9.941940	0.000000	0.000000
3821.883150	723.901839	206.942924	0.663335	19.923472	1.131502	9.941217	0.000000	0.000000
3821.903152	723.901839	206.952498	0.663332	19.924394	1.131497	9.941677	0.000000	0.000000
3821.923154	723.901839	206.948993	0.663333	19.924056	1.131498	9.941509	0.000000	0.000000
3821.943156	723.901839	206.949313	0.663333	19.924087	1.131498	9.941524	0.000000	0.000000
3821.943156	723.901839	206.951688	0.663332	19.924315	1.131497	9.941638	0.000000	0.000000
3821.963158	723.901839	206.953122	0.663332	19.924454	1.131496	9.941707	0.000000	0.000000
3821.983160	723.901758	206.963098	0.663329	19.925414	1.131491	9.942186	0.000000	0.000000
3822.003162	723.901839	206.958897	0.663330	19.925010	1.131493	9.941985	0.000000	0.000000
3822.043166	723.901839	206.946092	0.663334	19.923777	1.131500	9.941370	0.000000	0.000000
3822.063168	723.901839	206.942965	0.663335	19.923476	1.131502	9.941219	0.000000	0.000000
3822.083170	723.901839	206.950968	0.663333	19.924246	1.131497	9.941604	0.000000	0.000000
3822.103172	723.901758	206.941617	0.663336	19.923346	1.131502	9.941155	0.000000	0.000000
3822.123174	723.901839	206.947836	0.663334	19.923945	1.131499	9.941453	0.000000	0.000000
3822.143176	723.901839	206.940292	0.663336	19.923218	1.131503	9.941091	0.000000	0.000000
3822.163178	723.901758	206.942466	0.663336	19.923428	1.131502	9.941195	0.000000	0.000000
3822.163178	723.901758	206.940089	0.663336	19.923199	1.131503	9.941081	0.000000	0.000000
3822.183180	723.901839	206.942680	0.663336	19.923448	1.131502	9.941206	0.000000	0.000000
3822.203182	723.901758	206.935113	0.663338	19.922720	1.131506	9.940842	0.000000	0.000000
3822.223184	723.901839	206.933199	0.663339	19.922535	1.131507	9.940750	0.000000	0.000000
3822.243186	723.901758	206.932658	0.663339	19.922483	1.131507	9.940724	0.000000	0.000000
3822.263188	723.901839	206.943548	0.663335	19.923532	1.131501	9.941247	0.000000	0.000000
3822.303192	723.901839	206.951627	0.663333	19.924310	1.131497	9.941635	0.000000	0.000000
3822.323195	723.901839	206.929076	0.663340	19.922139	1.131509	9.940552	0.000000	0.000000
3822.343196	723.901758	206.943196	0.663335	19.923498	1.131501	9.941230	0.000000	0.000000
3822.363198	723.901839	206.921976	0.663342	19.921455	1.131513	9.940211	0.000000	0.000000
3822.383200	723.901758	206.936008	0.663338	19.922806	1.131505	9.940885	0.000000	0.000000
3822.383200	723.901758	206.936565	0.663337	19.922860	1.131505	9.940912	0.000000	0.000000
3822.403202	723.901839	206.928756	0.663340	19.922108	1.131509	9.940537	0.000000	0.000000
3822.423204	723.901839	206.940710	0.663336	19.923259	1.131503	9.941111	0.000000	0.000000
3822.443206	723.901839	206.938134	0.663337	19.923011	1.131504	9.940987	0.000000	0.000000
3822.463208	723.901839	206.928990	0.663340	19.922130	1.131509	9.940548	0.000000	0.000000
3822.503212	723.901839	206.920740	0.663343	19.921336	1.131513	9.940152	0.000000	0.000000
3822.503212	723.901839	206.931812	0.663339	19.922402	1.131508	9.940684	0.000000	0.000000
3822.543216	723.901839	206.940274	0.663336	19.923217	1.131503	9.941090	0.000000	0.000000
3822.563218	723.901839	206.936762	0.663337	19.922879	1.131505	9.940921	0.000000	0.000000
3822.583220	723.901839	206.930493	0.663340	19.922275	1.131508	9.940620	0.000000	0.000000
3822.583220	723.901839	206.928363	0.663340	19.922070	1.131509	9.940518	0.000000	0.000000
3822.603222	723.901839	206.923282	0.663342	19.921581	1.131512	9.940274	0.000000	0.000000
3822.623224	723.901839	206.925122	0.663341	19.921758	1.131511	9.940362	0.000000	0.000000
3822.643226	723.901839	206.927170	0.663341	19.921955	1.131510	9.940461	0.000000	0.000000
3822.683230	723.901839	206.924291	0.663342	19.921678	1.131511	9.940322	0.000000	0.000000
3822.703232	723.901758	206.905782	0.663348	19.919896	1.131521	9.939433	0.000000	0.000000
3822.723234	723.901758	206.916914	0.663344	19.920968	1.131515	9.939968	0.000000	0.000000
3822.743236	723.901839	206.910012	0.663346	19.920303	1.131519	9.939636	0.000000	0.000000
3822.763238	723.901839	206.890027	0.663353	19.918379	1.131529	9.938676	0.000000	0.000000
3822.783240	723.901839	206.909087	0.663347	19.920214	1.131519	9.939592	0.000000	0.000000
3822.803242	723.901758	206.896139	0.663351	19.918968	1.131526	9.938970	0.000000	0.000000
3822.803242	723.901758	206.902375	0.663349	19.919568	1.131523	9.939269	0.000000	0.000000
3822.823244	723.901839	206.892367	0.663352	19.918604	1.131528	9.938789	0.000000	0.000000
3822.843246	723.901839	206.897683	0.663351	19.919116	1.131525	9.939044	0.000000	0.000000
3822.863248	723.901839	206.897770	0.663351	19.919125	1.131525	9.939048	0.000000	0.000000
3822.883250	723.901839	206.903053	0.663349	19.919633	1.131523	9.939302	0.000000	0.000000
3822.923254	723.901839	206.895103	0.663351	19.918868	1.131527	9.938920	0.000000	0.000000
3822.943256	723.901758	206.902544	0.663349	19.919584	1.131523	9.939278	0.000000	0.000000
3822.963258	723.901839	206.884924	0.663355	19.917888	1.131532	9.938431	0.000000	0.000000
3822.983260	723.901839	206.904589	0.663348	19.919781	1.131522	9.939376	0.000000	0.000000
3823.003262	723.901839	206.895646	0.663351	19.918920	1.131527	9.938946	0.000000	0.000000
3823.023264	723.901839	206.901965	0.663349	19.919528	1.131523	9.939250	0.000000	0.000000
3823.023264	723.901839	206.907302	0.663347	19.920042	1.131520	9.939506	0.000000	0.000000
3823.043266	723.901839	206.897823	0.663351	19.919130	1.131525	9.939051	0.000000	0.000000
3823.063268	723.901839	206.892080	0.663352	19.918577	1.131528	9.938775	0.000000	0.000000
3823.083270	723.901839	206.891421	0.663353	19.918513	1.131529	9.938743	0.000000	0.000000
3823.103272	723.901839	206.888385	0.663354	19.918221	1.131530	9.938597	0.000000	0.000000
3823.123274	723.901758	206.897159	0.663351	19.919066	1.131526	9.939019	0.000000	0.000000
3823.163278	723.901758	206.888630	0.663354	19.918245	1.131530	9.938609	0.000000	0.000000
3823.183280	723.901839	206.884218	0.663355	19.917820	1.131533	9.938397	0.000000	0.000000
3823.203282	723.901839	206.889138	0.663353	19.918294	1.131530	9.938634	0.000000	0.000000
3823.223284	723.901839	206.883865	0.663355	19.917786	1.131533	9.938380	0.000000	0.000000
3823.223284	723.901839	206.880819	0.663356	19.917493	1.131534	9.938234	0.000000	0.000000
3823.243286	723.901839	206.889566	0.663353	19.918335	1.131530	9.938654	0.000000	0.000000
3823.263288	723.901758	206.890471	0.663353	19.918422	1.131529	9.938698	0.000000	0.000000
3823.283290	723.901839	206.892624	0.663352	19.918629	1.131528	9.938801	0.000000	0.000000
3823.323294	723.901839	206.898828	0.663350	19.919226	1.131525	9.939099	0.000000	0.000000
3823.323294	723.901839	206.888504	0.663354	19.918233	1.131530	9.938603	0.000000	0.000000
3823.363298	723.901839	206.882102	0.663356	19.917616	1.131534	9.938296	0.000000	0.000000
3823.383300	723.901758	206.899932	0.663350	19.919333	1.131524	9.939152	0.000000	0.000000
3823.403302	723.901839	206.895941	0.663351	19.918949	1.131526	9.938960	0.000000	0.000000
3823.423304	723.901839	206.892300	0.663352	19.918598	1.131528	9.938785	0.000000	0.000000
3823.443306	723.901839	206.882943	0.663356	19.917697	1.131533	9.938336	0.000000	0.000000
3823.443306	723.901839	206.880939	0.663356	19.917504	1.131534	9.938240	0.000000	0.000000
3823.463308	723.901839	206.877325	0.663357	19.917156	1.131536	9.938066	0.000000	0.000000
3823.483310	723.901839	206.877151	0.663357	19.917139	1.131536	9.938058	0.000000	0.000000
3823.503312	723.901839	206.882566	0.663356	19.917661	1.131533	9.938318	0.000000	0.000000
3823.523314	723.901758	206.866906	0.663361	19.916153	1.131541	9.937566	0.000000	0.000000
3823.563318	723.901839	206.866409	0.663361	19.916105	1.131542	9.937542	0.000000	0.000000
3823.583320	723.901839	206.872291	0.663359	19.916672	1.131539	9.937824	0.000000	0.000000
3823.603323	723.901758	206.880168	0.663356	19.917430	1.131535	9.938203	0.000000	0.000000
3823.623324	723.901839	206.873709	0.663359	19.916808	1.131538	9.937892	0.000000	0.000000
3823.643326	723.901839	206.861059	0.663363	19.915590	1.131545	9.937285	0.000000	0.000000
3823.663328	723.901839	206.856775	0.663364	19.915178	1.131547	9.937079	0.000000	0.000000
3823.663328	723.901839	206.860950	0.663363	19.915580	1.131545	9.937279	0.000000	0.000000
3823.683330	723.901839	206.852503	0.663366	19.914766	1.131549	9.936874	0.000000	0.000000
3823.703332	723.901839	206.877691	0.663357	19.917191	1.131536	9.938084	0.000000	0.000000
3823.723334	723.901839	206.870860	0.663360	19.916534	1.131540	9.937756	0.000000	0.000000
3823.763338	723.901839	206.864661	0.663362	19.915937	1.131543	9.937458	0.000000	0.000000
3823.763338	723.901839	206.856348	0.663364	19.915137	1.131547	9.937058	0.000000	0.000000
3823.803342	723.901839	206.876677	0.663358	19.917094	1.131536	9.938035	0.000000	0.000000
3823.823344	723.901839	206.868736	0.663360	19.916329	1.131541	9.937653	0.000000	0.000000
3823.843346	723.901839	206.879080	0.663357	19.917325	1.131535	9.938150	0.000000	0.000000
3823.863348	723.901839	206.880175	0.663356	19.917431	1.131535	9.938203	0.000000	0.000000
3823.863348	723.901839	206.860673	0.663363	19.915553	1.131545	9.937266	0.000000	0.000000
3823.883350	723.901758	206.881041	0.663356	19.917514	1.131534	9.938245	0.000000	0.000000
3823.903352	723.901839	206.874058	0.663359	19.916842	1.131538	9.937909	0.000000	0.000000
3823.923354	723.901839	206.848947	0.663367	19.914424	1.131551	9.936703	0.000000	0.000000
3823.963358	723.901839	206.853607	0.663365	19.914873	1.131549	9.936927	0.000000	0.000000
3823.963358	723.901839	206.862200	0.663363	19.915700	1.131544	9.937340	0.000000	0.000000
3824.003362	723.901839	206.859904	0.663363	19.915479	1.131545	9.937229	0.000000	0.000000
3824.023364	723.901758	206.836640	0.663371	19.913239	1.131557	9.936112	0.000000	0.000000
3824.043366	723.901839	206.834691	0.663372	19.913052	1.131559	9.936018	0.000000	0.000000
3824.063368	723.901839	206.866432	0.663361	19.916108	1.131542	9.937543	0.000000	0.000000
3824.083370	723.901839	206.858404	0.663364	19.915335	1.131546	9.937157	0.000000	0.000000
3824.083370	723.901839	206.869168	0.663360	19.916371	1.131540	9.937674	0.000000	0.000000
3824.103372	723.901839	206.874506	0.663358	19.916885	1.131538	9.937931	0.000000	0.000000
3824.123374	723.901839	206.860876	0.663363	19.915573	1.131545	9.937276	0.000000	0.000000
3824.143376	723.901839	206.859571	0.663363	19.915447	1.131545	9.937213	0.000000	0.000000
3824.183380	723.901839	206.853826	0.663365	19.914894	1.131548	9.936937	0.000000	0.000000
3824.183380	723.901839	206.846656	0.663368	19.914204	1.131552	9.936593	0.000000	0.000000
3824.223384	723.901839	206.838522	0.663370	19.913420	1.131557	9.936202	0.000000	0.000000
3824.243386	723.901839	206.843246	0.663369	19.913875	1.131554	9.936429	0.000000	0.000000
3824.263388	723.901839	206.842188	0.663369	19.913773	1.131555	9.936378	0.000000	0.000000
3824.283390	723.901839	206.836462	0.663371	19.913222	1.131558	9.936103	0.000000	0.000000
3824.303392	723.901758	206.837539	0.663371	19.913326	1.131557	9.936155	0.000000	0.000000
3824.303392	723.901758	206.842269	0.663369	19.913781	1.131554	9.936382	0.000000	0.000000
3824.323394	723.901839	206.845972	0.663368	19.914138	1.131553	9.936560	0.000000	0.000000
3824.343396	723.901758	206.839893	0.663370	19.913552	1.131556	9.936268	0.000000	0.000000
3824.363398	723.901839	206.835924	0.663371	19.913170	1.131558	9.936077	0.000000	0.000000
3824.403402	723.901839	206.846455	0.663368	19.914184	1.131552	9.936583	0.000000	0.000000
3824.403402	723.901839	206.828164	0.663374	19.912423	1.131562	9.935704	0.000000	0.000000
3824.443406	723.901839	206.835271	0.663372	19.913107	1.131558	9.936046	0.000000	0.000000
3824.463408	723.901839	206.838669	0.663370	19.913435	1.131556	9.936209	0.000000	0.000000
3824.483410	723.901758	206.830727	0.663373	19.912670	1.131560	9.935828	0.000000	0.000000
3824.503412	723.901839	206.833798	0.663372	19.912966	1.131559	9.935975	0.000000	0.000000
3824.503412	723.901839	206.839910	0.663370	19.913554	1.131556	9.936269	0.000000	0.000000
3824.523414	723.901758	206.841228	0.663369	19.913681	1.131555	9.936332	0.000000	0.000000
3824.543417	723.901839	206.828800	0.663374	19.912484	1.131562	9.935735	0.000000	0.000000
3824.563418	723.901758	206.822658	0.663376	19.911893	1.131565	9.935440	0.000000	0.000000
3824.583420	723.901839	206.842738	0.663369	19.913826	1.131554	9.936405	0.000000	0.000000
3824.603422	723.901839	206.844394	0.663368	19.913986	1.131553	9.936484	0.000000	0.000000
3824.643426	723.901839	206.838220	0.663371	19.913391	1.131557	9.936188	0.000000	0.000000
3824.663428	723.901839	206.837375	0.663371	19.913310	1.131557	9.936147	0.000000	0.000000
3824.683430	723.901839	206.834157	0.663372	19.913000	1.131559	9.935992	0.000000	0.000000
3824.703432	723.901758	206.835062	0.663372	19.913087	1.131558	9.936036	0.000000	0.000000
3824.723434	723.901839	206.827547	0.663374	19.912364	1.131562	9.935675	0.000000	0.000000
3824.723434	723.901839	206.831617	0.663373	19.912756	1.131560	9.935870	0.000000	0.000000
3824.743436	723.901758	206.825024	0.663375	19.912121	1.131563	9.935554	0.000000	0.000000
3824.763438	723.901839	206.832104	0.663373	19.912803	1.131560	9.935894	0.000000	0.000000
3824.783440	723.901839	206.837940	0.663371	19.913364	1.131557	9.936174	0.000000	0.000000
3824.803442	723.901839	206.825644	0.663375	19.912181	1.131563	9.935583	0.000000	0.000000
3824.843446	723.901839	206.829250	0.663374	19.912528	1.131561	9.935757	0.000000	0.000000
3824.863448	723.901839	206.825787	0.663375	19.912194	1.131563	9.935590	0.000000	0.000000
3824.883451	723.901758	206.834096	0.663372	19.912994	1.131559	9.935989	0.000000	0.000000
3824.903452	723.901839	206.832032	0.663373	19.912796	1.131560	9.935890	0.000000	0.000000
3824.923454	723.901839	206.818052	0.663377	19.911450	1.131567	9.935219	0.000000	0.000000
3824.943456	723.901839	206.820723	0.663376	19.911707	1.131566	9.935347	0.000000	0.000000
3824.943456	723.901839	206.818926	0.663377	19.911534	1.131567	9.935261	0.000000	0.000000
3824.963458	723.901758	206.816237	0.663378	19.911275	1.131568	9.935132	0.000000	0.000000
3824.983460	723.901839	206.821713	0.663376	19.911802	1.131565	9.935395	0.000000	0.000000
3825.003462	723.901839	206.818652	0.663377	19.911507	1.131567	9.935248	0.000000	0.000000
3825.043466	723.901839	206.818342	0.663377	19.911478	1.131567	9.935233	0.000000	0.000000
3825.063468	723.901839	206.813676	0.663379	19.911028	1.131570	9.935009	0.000000	0.000000
3825.083470	723.901839	206.821225	0.663376	19.911755	1.131566	9.935371	0.000000	0.000000
3825.103472	723.901758	206.820131	0.663377	19.911650	1.131566	9.935319	0.000000	0.000000
3825.123474	723.901839	206.816213	0.663378	19.911273	1.131568	9.935130	0.000000	0.000000
3825.143476	723.901758	206.805533	0.663381	19.910244	1.131574	9.934617	0.000000	0.000000
3825.143476	723.901758	206.802884	0.663382	19.909989	1.131575	9.934490	0.000000	0.000000
3825.163478	723.901839	206.798067	0.663384	19.909526	1.131578	9.934259	0.000000	0.000000
3825.183480	723.901839	206.800390	0.663383	19.909749	1.131577	9.934370	0.000000	0.000000
3825.203482	723.901758	206.810733	0.663380	19.910745	1.131571	9.934867	0.000000	0.000000
3825.243486	723.901839	206.789118	0.663387	19.908664	1.131582	9.933829	0.000000	0.000000
3825.263488	723.901839	206.787918	0.663387	19.908549	1.131583	9.933771	0.000000	0.000000
3825.283490	723.901839	206.790107	0.663387	19.908759	1.131582	9.933876	0.000000	0.000000
3825.303492	723.901839	206.790550	0.663387	19.908802	1.131582	9.933898	0.000000	0.000000
3825.323494	723.901839	206.791140	0.663386	19.908859	1.131581	9.933926	0.000000	0.000000
3825.343496	723.901758	206.809075	0.663380	19.910585	1.131572	9.934787	0.000000	0.000000
3825.363498	723.901839	206.791721	0.663386	19.908915	1.131581	9.933954	0.000000	0.000000
3825.363498	723.901839	206.784581	0.663389	19.908227	1.131585	9.933611	0.000000	0.000000
3825.383500	723.901839	206.785151	0.663388	19.908282	1.131585	9.933638	0.000000	0.000000
3825.403502	723.901839	206.777414	0.663391	19.907537	1.131589	9.933267	0.000000	0.000000
3825.423504	723.901839	206.780647	0.663390	19.907848	1.131587	9.933422	0.000000	0.000000
3825.443506	723.901758	206.783311	0.663389	19.908105	1.131585	9.933550	0.000000	0.000000
3825.463508	723.901839	206.776928	0.663391	19.907491	1.131589	9.933243	0.000000	0.000000
3825.483510	723.901839	206.787452	0.663388	19.908504	1.131583	9.933749	0.000000	0.000000
3825.523514	723.901839	206.797830	0.663384	19.909503	1.131578	9.934247	0.000000	0.000000
3825.543516	723.901758	206.787879	0.663387	19.908545	1.131583	9.933769	0.000000	0.000000
3825.563518	723.901839	206.782534	0.663389	19.908030	1.131586	9.933512	0.000000	0.000000
3825.583520	723.901758	206.789621	0.663387	19.908713	1.131582	9.933853	0.000000	0.000000
3825.583520	723.901758	206.795061	0.663385	19.909236	1.131579	9.934114	0.000000	0.000000
3825.603522	723.901839	206.783876	0.663389	19.908159	1.131585	9.933577	0.000000	0.000000
3825.623524	723.901839	206.781702	0.663390	19.907950	1.131586	9.933473	0.000000	0.000000
3825.643526	723.901839	206.766811	0.663395	19.906516	1.131594	9.932757	0.000000	0.000000
3825.683530	723.901758	206.780287	0.663390	19.907814	1.131587	9.933405	0.000000	0.000000
3825.703532	723.901839	206.781371	0.663390	19.907918	1.131587	9.933457	0.000000	0.000000
3825.723534	723.901839	206.774183	0.663392	19.907226	1.131590	9.933111	0.000000	0.000000
3825.743536	723.901839	206.777096	0.663391	19.907507	1.131589	9.933251	0.000000	0.000000
3825.763538	723.901839	206.778361	0.663391	19.907628	1.131588	9.933312	0.000000	0.000000
3825.783540	723.901758	206.769851	0.663393	19.906809	1.131592	9.932903	0.000000	0.000000
3825.783540	723.901758	206.763073	0.663396	19.906157	1.131596	9.932578	0.000000	0.000000
3825.803542	723.901839	206.772157	0.663393	19.907031	1.131591	9.933014	0.000000	0.000000
3825.823545	723.901758	206.765340	0.663395	19.906375	1.131595	9.932687	0.000000	0.000000
3825.843546	723.901839	206.755831	0.663398	19.905459	1.131600	9.932230	0.000000	0.000000
3825.883550	723.901839	206.754957	0.663398	19.905375	1.131600	9.932188	0.000000	0.000000
3825.903552	723.901839	206.774280	0.663392	19.907236	1.131590	9.933116	0.000000	0.000000
3825.923554	723.901839	206.770341	0.663393	19.906856	1.131592	9.932927	0.000000	0.000000
3825.923554	723.901839	206.761680	0.663396	19.906023	1.131597	9.932511	0.000000	0.000000
3825.963558	723.901758	206.773713	0.663392	19.907181	1.131590	9.933089	0.000000	0.000000
3825.983560	723.901839	206.771456	0.663393	19.906964	1.131592	9.932980	0.000000	0.000000
3826.003562	723.901758	206.772394	0.663393	19.907054	1.131591	9.933025	0.000000	0.000000
3826.003562	723.901758	206.767871	0.663394	19.906619	1.131594	9.932808	0.000000	0.000000
3826.023564	723.901839	206.771060	0.663393	19.906926	1.131592	9.932961	0.000000	0.000000
3826.043566	723.901758	206.769289	0.663394	19.906755	1.131593	9.932876	0.000000	0.000000
3826.063568	723.901839	206.779438	0.663390	19.907732	1.131588	9.933364	0.000000	0.000000
3826.083570	723.901839	206.764026	0.663395	19.906248	1.131596	9.932623	0.000000	0.000000
3826.123574	723.901839	206.770192	0.663393	19.906842	1.131592	9.932920	0.000000	0.000000
3826.123574	723.901839	206.764411	0.663395	19.906285	1.131595	9.932642	0.000000	0.000000
3826.163578	723.901839	206.773981	0.663392	19.907207	1.131590	9.933102	0.000000	0.000000
3826.183580	723.901839	206.756915	0.663398	19.905564	1.131599	9.932282	0.000000	0.000000
3826.203582	723.901839	206.764565	0.663395	19.906300	1.131595	9.932649	0.000000	0.000000
3826.223584	723.901839	206.754702	0.663399	19.905351	1.131601	9.932175	0.000000	0.000000
3826.223584	723.901839	206.764640	0.663395	19.906307	1.131595	9.932653	0.000000	0.000000
3826.243586	723.901758	206.766323	0.663395	19.906469	1.131594	9.932734	0.000000	0.000000
3826.263588	723.901839	206.749667	0.663400	19.904866	1.131603	9.931934	0.000000	0.000000
3826.283590	723.901839	206.749069	0.663400	19.904808	1.131604	9.931905	0.000000	0.000000
3826.323594	723.901839	206.760309	0.663397	19.905890	1.131598	9.932445	0.000000	0.000000
3826.323594	723.901839	206.758300	0.663397	19.905697	1.131599	9.932348	0.000000	0.000000
3826.363598	723.901839	206.764031	0.663395	19.906249	1.131596	9.932624	0.000000	0.000000
3826.383600	723.901839	206.763014	0.663396	19.906151	1.131596	9.932575	0.000000	0.000000
3826.403602	723.901839	206.756874	0.663398	19.905560	1.131599	9.932280	0.000000	0.000000
3826.423604	723.901839	206.754306	0.663399	19.905313	1.131601	9.932156	0.000000	0.000000
3826.423604	723.901839	206.747113	0.663401	19.904620	1.131605	9.931811	0.000000	0.000000
3826.443606	723.901839	206.747228	0.663401	19.904631	1.131604	9.931816	0.000000	0.000000
3826.463608	723.901839	206.759782	0.663397	19.905840	1.131598	9.932420	0.000000	0.000000
3826.483610	723.901839	206.745012	0.663402	19.904418	1.131606	9.931710	0.000000	0.000000
3826.503612	723.901839	206.749130	0.663400	19.904814	1.131603	9.931908	0.000000	0.000000
3826.543616	723.901839	206.752332	0.663399	19.905122	1.131602	9.932062	0.000000	0.000000
3826.563618	723.901839	206.751073	0.663400	19.905001	1.131602	9.932001	0.000000	0.000000
3826.583620	723.901758	206.752158	0.663399	19.905106	1.131602	9.932053	0.000000	0.000000
3826.603622	723.901839	206.746830	0.663401	19.904593	1.131605	9.931797	0.000000	0.000000
3826.623624	723.901758	206.736994	0.663404	19.903646	1.131610	9.931325	0.000000	0.000000
3826.643626	723.901839	206.745844	0.663402	19.904498	1.131605	9.931750	0.000000	0.000000
3826.643626	723.901839	206.741899	0.663403	19.904118	1.131607	9.931560	0.000000	0.000000
3826.663628	723.901839	206.746529	0.663401	19.904564	1.131605	9.931783	0.000000	0.000000
3826.683630	723.901839	206.744478	0.663402	19.904366	1.131606	9.931684	0.000000	0.000000
3826.703632	723.901839	206.739503	0.663404	19.903887	1.131609	9.931445	0.000000	0.000000
3826.723634	723.901758	206.749357	0.663400	19.904836	1.131603	9.931919	0.000000	0.000000
3826.743636	723.901839	206.753019	0.663399	19.905189	1.131601	9.932095	0.000000	0.000000
3826.783640	723.901839	206.748749	0.663401	19.904778	1.131604	9.931890	0.000000	0.000000
3826.803642	723.901839	206.743290	0.663402	19.904252	1.131607	9.931627	0.000000	0.000000
3826.823644	723.901839	206.745216	0.663402	19.904437	1.131606	9.931720	0.000000	0.000000
3826.843646	723.901839	206.735360	0.663405	19.903489	1.131611	9.931246	0.000000	0.000000
3826.863648	723.901839	206.744852	0.663402	19.904402	1.131606	9.931702	0.000000	0.000000
3826.863648	723.901839	206.753379	0.663399	19.905223	1.131601	9.932112	0.000000	0.000000
3826.883650	723.901839	206.738301	0.663404	19.903772	1.131609	9.931388	0.000000	0.000000
3826.903652	723.901758	206.729195	0.663407	19.902895	1.131614	9.930950	0.000000	0.000000
3826.923654	723.901839	206.722343	0.663409	19.902235	1.131618	9.930621	0.000000	0.000000
3826.943656	723.901839	206.735131	0.663405	19.903466	1.131611	9.931235	0.000000	0.000000
3826.963658	723.901839	206.734128	0.663405	19.903370	1.131611	9.931187	0.000000	0.000000
3827.003662	723.901839	206.732451	0.663406	19.903208	1.131612	9.931107	0.000000	0.000000
3827.023664	723.901839	206.739654	0.663404	19.903902	1.131608	9.931453	0.000000	0.000000
3827.043666	723.901758	206.727529	0.663408	19.902735	1.131615	9.930870	0.000000	0.000000
3827.063668	723.901839	206.710384	0.663413	19.901084	1.131624	9.930046	0.000000	0.000000
3827.063668	723.901839	206.714895	0.663412	19.901518	1.131621	9.930263	0.000000	0.000000
3827.083670	723.901758	206.720290	0.663410	19.902038	1.131618	9.930522	0.000000	0.000000
3827.103673	723.901839	206.725656	0.663408	19.902554	1.131616	9.930780	0.000000	0.000000
3827.123674	723.901839	206.721421	0.663410	19.902147	1.131618	9.930577	0.000000	0.000000
3827.163678	723.901839	206.722933	0.663409	19.902292	1.131617	9.930649	0.000000	0.000000
3827.183680	723.901839	206.720898	0.663410	19.902096	1.131618	9.930552	0.000000	0.000000
3827.203682	723.901839	206.731838	0.663406	19.903149	1.131613	9.931077	0.000000	0.000000
3827.223684	723.901758	206.720590	0.663410	19.902067	1.131618	9.930537	0.000000	0.000000
3827.243686	723.901839	206.731258	0.663406	19.903094	1.131613	9.931049	0.000000	0.000000
3827.263688	723.901758	206.717924	0.663411	19.901810	1.131620	9.930409	0.000000	0.000000
3827.283690	723.901839	206.724474	0.663409	19.902440	1.131616	9.930723	0.000000	0.000000
3827.283690	723.901839	206.721264	0.663410	19.902131	1.131618	9.930569	0.000000	0.000000
3827.303692	723.901839	206.715357	0.663412	19.901563	1.131621	9.930285	0.000000	0.000000
3827.323694	723.901758	206.720323	0.663410	19.902041	1.131618	9.930524	0.000000	0.000000
3827.343696	723.901839	206.700721	0.663417	19.900154	1.131629	9.929582	0.000000	0.000000
3827.383700	723.901839	206.713605	0.663412	19.901394	1.131622	9.930201	0.000000	0.000000
3827.383700	723.901839	206.717285	0.663411	19.901748	1.131620	9.930378	0.000000	0.000000
3827.423704	723.901839	206.711257	0.663413	19.901168	1.131623	9.930088	0.000000	0.000000
3827.443706	723.901839	206.704599	0.663415	19.900527	1.131627	9.929769	0.000000	0.000000
3827.463708	723.901758	206.713515	0.663412	19.901385	1.131622	9.930197	0.000000	0.000000
3827.483710	723.901839	206.721427	0.663410	19.902147	1.131618	9.930577	0.000000	0.000000
3827.503712	723.901758	206.703073	0.663416	19.900380	1.131628	9.929695	0.000000	0.000000
3827.503712	723.901758	206.714225	0.663412	19.901454	1.131622	9.930231	0.000000	0.000000
3827.523714	723.901839	206.700780	0.663417	19.900159	1.131629	9.929585	0.000000	0.000000
3827.543716	723.901839	206.710404	0.663413	19.901086	1.131624	9.930047	0.000000	0.000000
3827.563718	723.901839	206.713297	0.663412	19.901364	1.131622	9.930186	0.000000	0.000000
3827.583720	723.901839	206.696771	0.663418	19.899773	1.131631	9.929393	0.000000	0.000000
3827.603722	723.901839	206.708343	0.663414	19.900887	1.131625	9.929948	0.000000	0.000000
3827.643726	723.901758	206.702620	0.663416	19.900336	1.131628	9.929674	0.000000	0.000000
3827.663728	723.901839	206.715717	0.663412	19.901597	1.131621	9.930303	0.000000	0.000000
3827.683730	723.901839	206.684325	0.663422	19.898575	1.131638	9.928795	0.000000	0.000000
3827.703732	723.901839	206.708282	0.663414	19.900882	1.131625	9.929946	0.000000	0.000000
3827.703732	723.901839	206.716195	0.663412	19.901643	1.131621	9.930326	0.000000	0.000000
3827.723734	723.901839	206.706612	0.663415	19.900721	1.131626	9.929865	0.000000	0.000000
3827.743736	723.901758	206.705713	0.663415	19.900634	1.131626	9.929822	0.000000	0.000000
3827.763738	723.901839	206.698331	0.663417	19.899924	1.131630	9.929467	0.000000	0.000000
3827.783740	723.901839	206.703381	0.663416	19.900410	1.131628	9.929710	0.000000	0.000000
3827.823744	723.901839	206.695716	0.663418	19.899672	1.131632	9.929342	0.000000	0.000000
3827.823744	723.901839	206.704905	0.663415	19.900556	1.131627	9.929783	0.000000	0.000000
3827.863748	723.901839	206.690207	0.663420	19.899141	1.131634	9.929077	0.000000	0.000000
3827.883750	723.901839	206.684664	0.663422	19.898608	1.131637	9.928811	0.000000	0.000000
3827.903752	723.901839	206.687279	0.663421	19.898860	1.131636	9.928937	0.000000	0.000000
3827.923754	723.901839	206.689803	0.663420	19.899103	1.131635	9.929058	0.000000	0.000000
3827.923754	723.901839	206.692125	0.663420	19.899326	1.131633	9.929169	0.000000	0.000000
3827.943756	723.901758	206.695695	0.663418	19.899670	1.131631	9.929341	0.000000	0.000000
3827.963758	723.901839	206.691484	0.663420	19.899264	1.131634	9.929139	0.000000	0.000000
3827.983760	723.901758	206.691553	0.663420	19.899271	1.131634	9.929142	0.000000	0.000000
3828.003762	723.901839	206.685637	0.663422	19.898701	1.131637	9.928858	0.000000	0.000000
3828.043766	723.901758	206.688923	0.663421	19.899018	1.131635	9.929016	0.000000	0.000000
3828.063768	723.901839	206.681987	0.663423	19.898350	1.131639	9.928682	0.000000	0.000000
3828.083770	723.901758	206.684970	0.663422	19.898637	1.131637	9.928826	0.000000	0.000000
3828.103772	723.901839	206.700872	0.663417	19.900168	1.131629	9.929590	0.000000	0.000000
3828.123774	723.901758	206.676561	0.663425	19.897828	1.131641	9.928422	0.000000	0.000000
3828.143776	723.901839	206.696035	0.663418	19.899702	1.131631	9.929357	0.000000	0.000000
3828.143776	723.901839	206.680985	0.663423	19.898254	1.131639	9.928634	0.000000	0.000000
3828.163778	723.901839	206.688596	0.663421	19.898986	1.131635	9.929000	0.000000	0.000000
3828.183780	723.901758	206.683717	0.663422	19.898517	1.131638	9.928765	0.000000	0.000000
3828.203782	723.901839	206.682789	0.663423	19.898427	1.131638	9.928721	0.000000	0.000000
3828.243786	723.901839	206.686116	0.663422	19.898748	1.131637	9.928881	0.000000	0.000000
3828.263788	723.901839	206.675994	0.663425	19.897773	1.131642	9.928394	0.000000	0.000000
3828.283790	723.901839	206.675268	0.663425	19.897703	1.131642	9.928360	0.000000	0.000000
3828.303792	723.901839	206.675452	0.663425	19.897721	1.131642	9.928368	0.000000	0.000000
3828.323794	723.901839	206.653446	0.663433	19.895602	1.131654	9.927311	0.000000	0.000000
3828.343796	723.901839	206.651959	0.663433	19.895459	1.131655	9.927240	0.000000	0.000000
3828.343796	723.901839	206.656318	0.663432	19.895879	1.131652	9.927449	0.000000	0.000000
3828.363798	723.901758	206.655419	0.663432	19.895792	1.131653	9.927406	0.000000	0.000000
3828.383801	723.901839	206.659414	0.663431	19.896177	1.131651	9.927598	0.000000	0.000000
3828.403802	723.901758	206.653193	0.663433	19.895578	1.131654	9.927299	0.000000	0.000000
3828.423804	723.901839	206.652393	0.663433	19.895501	1.131654	9.927261	0.000000	0.000000
3828.443806	723.901839	206.655470	0.663432	19.895797	1.131653	9.927409	0.000000	0.000000
3828.463808	723.901839	206.647259	0.663435	19.895007	1.131657	9.927014	0.000000	0.000000
3828.483810	723.901839	206.653606	0.663433	19.895618	1.131654	9.927319	0.000000	0.000000
3828.523814	723.901839	206.658332	0.663431	19.896073	1.131651	9.927546	0.000000	0.000000
3828.543816	723.901758	206.651882	0.663433	19.895452	1.131654	9.927236	0.000000	0.000000
3828.563818	723.901839	206.652064	0.663433	19.895469	1.131654	9.927245	0.000000	0.000000
3828.563818	723.901839	206.655248	0.663432	19.895776	1.131653	9.927398	0.000000	0.000000
3828.583820	723.901758	206.643954	0.663436	19.894688	1.131659	9.926855	0.000000	0.000000
3828.603822	723.901839	206.650023	0.663434	19.895273	1.131656	9.927147	0.000000	0.000000
3828.623824	723.901839	206.664145	0.663429	19.896632	1.131648	9.927825	0.000000	0.000000
3828.663828	723.901839	206.654929	0.663432	19.895745	1.131653	9.927383	0.000000	0.000000
3828.663828	723.901839	206.657123	0.663431	19.895956	1.131652	9.927488	0.000000	0.000000
3828.703832	723.901839	206.650375	0.663434	19.895307	1.131655	9.927164	0.000000	0.000000
3828.723834	723.901839	206.650752	0.663433	19.895343	1.131655	9.927182	0.000000	0.000000
3828.743836	723.901758	206.646594	0.663435	19.894943	1.131657	9.926982	0.000000	0.000000
3828.763838	723.901839	206.633201	0.663439	19.893653	1.131664	9.926339	0.000000	0.000000
3828.783840	723.901758	206.633124	0.663439	19.893646	1.131664	9.926335	0.000000	0.000000
3828.783840	723.901758	206.630473	0.663440	19.893390	1.131666	9.926208	0.000000	0.000000
3828.803842	723.901839	206.623315	0.663443	19.892701	1.131670	9.925864	0.000000	0.000000
3828.823844	723.901758	206.638143	0.663438	19.894129	1.131662	9.926576	0.000000	0.000000
3828.843846	723.901839	206.644459	0.663436	19.894737	1.131658	9.926880	0.000000	0.000000
3828.883850	723.901758	206.638433	0.663438	19.894157	1.131661	9.926590	0.000000	0.000000
3828.883850	723.901758	206.628210	0.663441	19.893173	1.131667	9.926099	0.000000	0.000000
3828.923854	723.901758	206.626091	0.663442	19.892969	1.131668	9.925997	0.000000	0.000000
3828.943856	723.901839	206.627067	0.663441	19.893063	1.131668	9.926044	0.000000	0.000000
3828.963858	723.901839	206.622965	0.663443	19.892668	1.131670	9.925847	0.000000	0.000000
3828.983860	723.901839	206.622623	0.663443	19.892635	1.131670	9.925831	0.000000	0.000000
3828.983860	723.901839	206.625513	0.663442	19.892913	1.131668	9.925969	0.000000	0.000000
3829.003862	723.901839	206.625266	0.663442	19.892889	1.131669	9.925958	0.000000	0.000000
3829.023864	723.901839	206.611074	0.663447	19.891523	1.131676	9.925276	0.000000	0.000000
3829.043866	723.901839	206.607068	0.663448	19.891137	1.131678	9.925083	0.000000	0.000000
3829.063868	723.901758	206.612554	0.663446	19.891665	1.131675	9.925347	0.000000	0.000000
3829.083870	723.901839	206.612851	0.663446	19.891694	1.131675	9.925361	0.000000	0.000000
3829.123874	723.901839	206.613506	0.663446	19.891757	1.131675	9.925393	0.000000	0.000000
3829.143876	723.901839	206.627827	0.663441	19.893136	1.131667	9.926081	0.000000	0.000000
3829.163878	723.901839	206.616950	0.663445	19.892089	1.131673	9.925558	0.000000	0.000000
3829.183880	723.901839	206.621634	0.663443	19.892540	1.131670	9.925783	0.000000	0.000000
3829.203882	723.901758	206.620753	0.663443	19.892455	1.131671	9.925741	0.000000	0.000000
3829.203882	723.901758	206.634749	0.663439	19.893802	1.131663	9.926413	0.000000	0.000000
3829.223884	723.901839	206.636073	0.663438	19.893930	1.131663	9.926477	0.000000	0.000000
3829.243886	723.901839	206.639049	0.663437	19.894216	1.131661	9.926620	0.000000	0.000000
3829.263888	723.901758	206.623870	0.663442	19.892755	1.131669	9.925891	0.000000	0.000000
3829.303892	723.901758	206.618424	0.663444	19.892230	1.131672	9.925629	0.000000	0.000000
3829.323895	723.901839	206.622155	0.663443	19.892590	1.131670	9.925808	0.000000	0.000000
3829.343896	723.901839	206.632610	0.663440	19.893596	1.131665	9.926310	0.000000	0.000000
3829.363898	723.901758	206.632305	0.663440	19.893567	1.131665	9.926296	0.000000	0.000000
3829.383900	723.901839	206.615979	0.663445	19.891995	1.131673	9.925511	0.000000	0.000000
3829.403902	723.901839	206.623521	0.663443	19.892721	1.131669	9.925874	0.000000	0.000000
3829.423904	723.901758	206.625145	0.663442	19.892878	1.131668	9.925952	0.000000	0.000000
3829.423904	723.901758	206.615940	0.663445	19.891991	1.131673	9.925510	0.000000	0.000000
3829.443906	723.901839	206.623367	0.663443	19.892706	1.131670	9.925866	0.000000	0.000000
3829.463908	723.901758	206.615927	0.663445	19.891990	1.131673	9.925509	0.000000	0.000000
3829.483910	723.901839	206.621017	0.663443	19.892480	1.131671	9.925753	0.000000	0.000000
3829.503912	723.901839	206.620321	0.663444	19.892413	1.131671	9.925720	0.000000	0.000000
3829.523914	723.901839	206.617262	0.663445	19.892119	1.131673	9.925573	0.000000	0.000000
3829.563918	723.901758	206.618394	0.663444	19.892228	1.131672	9.925627	0.000000	0.000000
3829.583920	723.901839	206.625940	0.663442	19.892954	1.131668	9.925990	0.000000	0.000000
3829.603922	723.901758	206.608184	0.663448	19.891245	1.131677	9.925137	0.000000	0.000000
3829.623924	723.901839	206.613806	0.663446	19.891786	1.131675	9.925407	0.000000	0.000000
3829.623924	723.901839	206.617178	0.663445	19.892111	1.131673	9.925569	0.000000	0.000000
3829.643926	723.901839	206.614238	0.663446	19.891828	1.131674	9.925428	0.000000	0.000000
3829.663929	723.901758	206.633335	0.663439	19.893666	1.131664	9.926345	0.000000	0.000000
3829.683930	723.901839	206.615797	0.663445	19.891978	1.131674	9.925503	0.000000	0.000000
3829.703932	723.901758	206.618205	0.663444	19.892209	1.131672	9.925618	0.000000	0.000000
3829.723934	723.901839	206.600125	0.663450	19.890469	1.131682	9.924750	0.000000	0.000000
3829.743936	723.901839	206.607073	0.663448	19.891138	1.131678	9.925084	0.000000	0.000000
3829.783940	723.901839	206.599454	0.663451	19.890404	1.131682	9.924718	0.000000	0.000000
3829.803942	723.901839	206.617058	0.663445	19.892099	1.131673	9.925563	0.000000	0.000000
3829.823944	723.901839	206.610654	0.663447	19.891482	1.131676	9.925256	0.000000	0.000000
3829.843946	723.901758	206.613559	0.663446	19.891762	1.131675	9.925395	0.000000	0.000000
3829.843946	723.901758	206.615342	0.663445	19.891934	1.131674	9.925481	0.000000	0.000000
3829.863948	723.901839	206.596065	0.663452	19.890078	1.131684	9.924555	0.000000	0.000000
3829.883950	723.901758	206.613706	0.663446	19.891776	1.131674	9.925402	0.000000	0.000000
3829.903952	723.901839	206.606511	0.663448	19.891084	1.131678	9.925057	0.000000	0.000000
3829.923954	723.901839	206.596747	0.663452	19.890143	1.131684	9.924588	0.000000	0.000000
3829.943956	723.901839	206.594185	0.663452	19.889897	1.131685	9.924464	0.000000	0.000000
3829.983960	723.901758	206.613856	0.663446	19.891791	1.131674	9.925409	0.000000	0.000000
3830.003962	723.901839	206.604888	0.663449	19.890927	1.131679	9.924979	0.000000	0.000000
3830.023964	723.901758	206.595623	0.663452	19.890035	1.131684	9.924534	0.000000	0.000000
3830.043966	723.901839	206.592204	0.663453	19.889706	1.131686	9.924369	0.000000	0.000000
3830.063968	723.901839	206.606826	0.663448	19.891114	1.131678	9.925072	0.000000	0.000000
3830.063968	723.901839	206.585159	0.663455	19.889028	1.131690	9.924031	0.000000	0.000000
3830.083970	723.901758	206.589319	0.663454	19.889428	1.131687	9.924231	0.000000	0.000000
3830.103972	723.901839	206.585199	0.663455	19.889032	1.131690	9.924033	0.000000	0.000000
3830.123974	723.901839	206.597266	0.663451	19.890193	1.131683	9.924612	0.000000	0.000000
3830.163978	723.901839	206.589142	0.663454	19.889411	1.131688	9.924222	0.000000	0.000000
3830.163978	723.901839	206.581162	0.663457	19.888643	1.131692	9.923839	0.000000	0.000000
3830.183980	723.901758	206.582356	0.663456	19.888758	1.131691	9.923896	0.000000	0.000000
3830.223984	723.901758	206.585457	0.663455	19.889057	1.131689	9.924045	0.000000	0.000000
3830.243986	723.901839	206.594601	0.663452	19.889937	1.131685	9.924484	0.000000	0.000000
3830.263988	723.901758	206.579163	0.663457	19.888451	1.131693	9.923743	0.000000	0.000000
3830.263988	723.901758	206.583324	0.663456	19.888851	1.131690	9.923943	0.000000	0.000000
3830.283990	723.901839	206.578969	0.663458	19.888432	1.131693	9.923734	0.000000	0.000000
3830.303992	723.901758	206.577638	0.663458	19.888304	1.131693	9.923670	0.000000	0.000000
3830.323994	723.901839	206.575318	0.663459	19.888080	1.131695	9.923558	0.000000	0.000000
3830.343996	723.901839	206.587720	0.663455	19.889274	1.131688	9.924154	0.000000	0.000000
3830.384000	723.901839	206.589351	0.663454	19.889431	1.131687	9.924232	0.000000	0.000000
3830.404002	723.901758	206.590655	0.663454	19.889557	1.131687	9.924295	0.000000	0.000000
3830.424004	723.901839	206.577148	0.663458	19.888257	1.131694	9.923646	0.000000	0.000000
3830.444006	723.901839	206.569402	0.663461	19.887511	1.131698	9.923274	0.000000	0.000000
3830.464008	723.901758	206.570116	0.663460	19.887580	1.131697	9.923308	0.000000	0.000000
3830.484010	723.901839	206.584497	0.663456	19.888964	1.131690	9.923999	0.000000	0.000000
3830.484010	723.901839	206.573774	0.663459	19.887932	1.131696	9.923484	0.000000	0.000000
3830.504012	723.901758	206.576915	0.663458	19.888234	1.131694	9.923635	0.000000	0.000000
3830.524014	723.901839	206.563926	0.663463	19.886984	1.131701	9.923011	0.000000	0.000000
3830.544016	723.901839	206.577633	0.663458	19.888303	1.131694	9.923669	0.000000	0.000000
3830.564018	723.901839	206.574627	0.663459	19.888014	1.131695	9.923525	0.000000	0.000000
3830.584020	723.901839	206.560865	0.663464	19.886689	1.131702	9.922864	0.000000	0.000000
3830.604023	723.901758	206.566121	0.663462	19.887195	1.131699	9.923116	0.000000	0.000000
3830.644026	723.901839	206.567107	0.663462	19.887290	1.131699	9.923164	0.000000	0.000000
3830.664028	723.901839	206.566896	0.663462	19.887270	1.131699	9.923154	0.000000	0.000000
3830.684030	723.901839	206.553592	0.663466	19.885989	1.131706	9.922514	0.000000	0.000000
3830.704032	723.901758	206.552270	0.663466	19.885862	1.131707	9.922451	0.000000	0.000000
3830.704032	723.901758	206.562712	0.663463	19.886867	1.131701	9.922953	0.000000	0.000000
3830.724034	723.901839	206.549979	0.663467	19.885641	1.131708	9.922341	0.000000	0.000000
3830.744036	723.901758	206.572303	0.663460	19.887790	1.131696	9.923413	0.000000	0.000000
3830.764038	723.901839	206.556693	0.663465	19.886287	1.131705	9.922663	0.000000	0.000000
3830.784040	723.901839	206.556173	0.663465	19.886237	1.131705	9.922638	0.000000	0.000000
3830.804042	723.901839	206.548769	0.663468	19.885524	1.131709	9.922283	0.000000	0.000000
3830.844046	723.901758	206.555382	0.663465	19.886161	1.131705	9.922600	0.000000	0.000000
3830.844046	723.901758	206.547152	0.663468	19.885369	1.131709	9.922205	0.000000	0.000000
3830.884050	723.901758	206.548911	0.663468	19.885538	1.131709	9.922290	0.000000	0.000000
3830.904052	723.901839	206.559427	0.663464	19.886551	1.131703	9.922795	0.000000	0.000000
3830.904052	723.901839	206.544611	0.663469	19.885124	1.131711	9.922083	0.000000	0.000000
3830.924054	723.901839	206.556550	0.663465	19.886274	1.131705	9.922657	0.000000	0.000000
3830.944056	723.901758	206.540425	0.663470	19.884721	1.131713	9.921882	0.000000	0.000000
3830.964058	723.901839	206.553134	0.663466	19.885945	1.131706	9.922492	0.000000	0.000000
3830.984060	723.901758	206.549920	0.663467	19.885635	1.131708	9.922338	0.000000	0.000000
3831.004062	723.901839	206.535114	0.663472	19.884210	1.131716	9.921627	0.000000	0.000000
3831.044066	723.901758	206.556807	0.663465	19.886298	1.131704	9.922669	0.000000	0.000000
3831.064068	723.901839	206.547931	0.663468	19.885444	1.131709	9.922243	0.000000	0.000000
3831.084070	723.901758	206.544272	0.663469	19.885091	1.131711	9.922067	0.000000	0.000000
3831.104072	723.901839	206.546404	0.663468	19.885297	1.131710	9.922169	0.000000	0.000000
3831.124074	723.901758	206.530156	0.663474	19.883733	1.131718	9.921389	0.000000	0.000000
3831.124074	723.901758	206.545552	0.663469	19.885215	1.131710	9.922128	0.000000	0.000000
3831.144076	723.901839	206.546642	0.663468	19.885320	1.131710	9.922181	0.000000	0.000000
3831.164078	723.901839	206.530429	0.663474	19.883759	1.131718	9.921402	0.000000	0.000000
3831.184080	723.901839	206.533863	0.663473	19.884089	1.131717	9.921567	0.000000	0.000000
3831.224084	723.901758	206.540765	0.663470	19.884754	1.131713	9.921898	0.000000	0.000000
3831.244086	723.901839	206.547572	0.663468	19.885409	1.131709	9.922225	0.000000	0.000000
3831.264088	723.901758	206.537322	0.663471	19.884422	1.131715	9.921733	0.000000	0.000000
3831.284090	723.901839	206.543707	0.663469	19.885037	1.131711	9.922040	0.000000	0.000000
3831.304092	723.901839	206.535917	0.663472	19.884287	1.131715	9.921665	0.000000	0.000000
3831.324094	723.901839	206.546936	0.663468	19.885348	1.131710	9.922195	0.000000	0.000000
3831.344096	723.901839	206.530717	0.663474	19.883786	1.131718	9.921416	0.000000	0.000000
3831.344096	723.901839	206.520179	0.663477	19.882772	1.131724	9.920909	0.000000	0.000000
3831.364098	723.901758	206.517629	0.663478	19.882526	1.131725	9.920787	0.000000	0.000000
3831.384100	723.901839	206.528645	0.663474	19.883587	1.131719	9.921316	0.000000	0.000000
3831.404102	723.901758	206.527409	0.663475	19.883468	1.131720	9.921257	0.000000	0.000000
3831.444106	723.901839	206.511080	0.663480	19.881896	1.131729	9.920472	0.000000	0.000000
3831.464108	723.901758	206.515008	0.663479	19.882274	1.131726	9.920661	0.000000	0.000000
3831.484110	723.901839	206.516511	0.663478	19.882419	1.131726	9.920733	0.000000	0.000000
3831.504112	723.901839	206.524332	0.663476	19.883172	1.131722	9.921109	0.000000	0.000000
3831.524114	723.901839	206.506608	0.663482	19.881465	1.131731	9.920257	0.000000	0.000000
3831.544116	723.901839	206.504671	0.663482	19.881279	1.131732	9.920164	0.000000	0.000000
3831.544116	723.901839	206.491971	0.663487	19.880056	1.131739	9.919554	0.000000	0.000000
3831.564118	723.901758	206.485697	0.663489	19.879452	1.131742	9.919253	0.000000	0.000000
3831.584120	723.901839	206.500339	0.663484	19.880862	1.131734	9.919956	0.000000	0.000000
3831.604122	723.901758	206.499487	0.663484	19.880780	1.131734	9.919915	0.000000	0.000000
3831.624124	723.901839	206.494178	0.663486	19.880269	1.131737	9.919660	0.000000	0.000000
3831.644126	723.901839	206.487895	0.663488	19.879664	1.131741	9.919358	0.000000	0.000000
3831.684130	723.901839	206.494701	0.663486	19.880319	1.131737	9.919685	0.000000	0.000000
3831.704132	723.901839	206.501251	0.663484	19.880950	1.131734	9.920000	0.000000	0.000000
3831.724134	723.901839	206.495489	0.663486	19.880395	1.131737	9.919723	0.000000	0.000000
3831.744136	723.901839	206.495992	0.663485	19.880443	1.131736	9.919747	0.000000	0.000000
3831.764138	723.901839	206.482533	0.663490	19.879148	1.131744	9.919101	0.000000	0.000000
3831.764138	723.901839	206.496681	0.663485	19.880510	1.131736	9.919781	0.000000	0.000000
3831.784140	723.901839	206.503228	0.663483	19.881140	1.131733	9.920095	0.000000	0.000000
3831.804142	723.901839	206.474495	0.663493	19.878374	1.131748	9.918715	0.000000	0.000000
3831.824144	723.901839	206.492000	0.663487	19.880059	1.131739	9.919556	0.000000	0.000000
3831.844146	723.901839	206.481690	0.663490	19.879066	1.131744	9.919060	0.000000	0.000000
3831.884151	723.901839	206.483491	0.663490	19.879240	1.131743	9.919147	0.000000	0.000000
3831.904152	723.901839	206.481442	0.663490	19.879043	1.131744	9.919048	0.000000	0.000000
3831.924154	723.901839	206.488133	0.663488	19.879687	1.131741	9.919370	0.000000	0.000000
3831.944156	723.901839	206.479784	0.663491	19.878883	1.131745	9.918969	0.000000	0.000000
3831.964158	723.901839	206.478935	0.663491	19.878801	1.131745	9.918928	0.000000	0.000000
3831.984160	723.901839	206.470535	0.663494	19.877992	1.131750	9.918525	0.000000	0.000000
3831.984160	723.901839	206.478296	0.663491	19.878740	1.131746	9.918897	0.000000	0.000000
3832.004162	723.901839	206.476276	0.663492	19.878545	1.131747	9.918800	0.000000	0.000000
3832.024164	723.901839	206.478165	0.663491	19.878727	1.131746	9.918891	0.000000	0.000000
3832.044166	723.901839	206.471121	0.663494	19.878049	1.131750	9.918553	0.000000	0.000000
3832.084170	723.901839	206.462373	0.663497	19.877207	1.131754	9.918132	0.000000	0.000000
3832.104172	723.901839	206.459064	0.663498	19.876888	1.131756	9.917973	0.000000	0.000000
3832.124174	723.901839	206.451563	0.663500	19.876166	1.131760	9.917613	0.000000	0.000000
3832.144176	723.901839	206.462395	0.663497	19.877209	1.131754	9.918134	0.000000	0.000000
3832.164178	723.901758	206.446648	0.663502	19.875693	1.131762	9.917377	0.000000	0.000000
3832.184180	723.901839	206.450910	0.663501	19.876103	1.131760	9.917582	0.000000	0.000000
3832.184180	723.901839	206.457426	0.663498	19.876730	1.131757	9.917895	0.000000	0.000000
3832.204182	723.901758	206.457440	0.663498	19.876732	1.131757	9.917895	0.000000	0.000000
3832.224184	723.901839	206.439080	0.663504	19.874964	1.131766	9.917013	0.000000	0.000000
3832.244186	723.901839	206.454325	0.663499	19.876432	1.131758	9.917746	0.000000	0.000000
3832.264188	723.901839	206.441539	0.663504	19.875201	1.131765	9.917132	0.000000	0.000000
3832.284190	723.901839	206.443630	0.663503	19.875402	1.131764	9.917232	0.000000	0.000000
3832.304192	723.901758	206.449702	0.663501	19.875987	1.131761	9.917524	0.000000	0.000000
3832.344196	723.901758	206.449191	0.663501	19.875938	1.131761	9.917499	0.000000	0.000000
3832.364198	723.901839	206.438495	0.663505	19.874908	1.131767	9.916985	0.000000	0.000000
3832.384200	723.901839	206.449956	0.663501	19.876011	1.131761	9.917536	0.000000	0.000000
3832.404202	723.901839	206.435590	0.663506	19.874628	1.131768	9.916846	0.000000	0.000000
3832.404202	723.901839	206.439818	0.663504	19.875035	1.131766	9.917049	0.000000	0.000000
3832.424204	723.901839	206.439617	0.663504	19.875016	1.131766	9.917039	0.000000	0.000000
3832.444206	723.901758	206.420258	0.663511	19.873152	1.131776	9.916109	0.000000	0.000000
3832.464208	723.901839	206.419624	0.663511	19.873091	1.131777	9.916079	0.000000	0.000000
3832.484210	723.901839	206.425357	0.663509	19.873643	1.131774	9.916354	0.000000	0.000000
3832.504212	723.901758	206.425589	0.663509	19.873665	1.131773	9.916365	0.000000	0.000000
3832.544216	723.901758	206.415021	0.663512	19.872648	1.131779	9.915858	0.000000	0.000000
3832.564218	723.901839	206.415773	0.663512	19.872720	1.131779	9.915894	0.000000	0.000000
3832.584220	723.901758	206.416978	0.663512	19.872836	1.131778	9.915952	0.000000	0.000000
3832.604222	723.901839	206.408795	0.663515	19.872048	1.131782	9.915559	0.000000	0.000000
3832.624224	723.901758	206.416084	0.663512	19.872750	1.131778	9.915909	0.000000	0.000000
3832.624224	723.901758	206.412083	0.663513	19.872365	1.131780	9.915717	0.000000	0.000000
3832.644226	723.901839	206.410167	0.663514	19.872181	1.131782	9.915625	0.000000	0.000000
3832.664228	723.901758	206.403613	0.663516	19.871549	1.131785	9.915310	0.000000	0.000000
3832.684230	723.901839	206.393583	0.663520	19.870584	1.131790	9.914828	0.000000	0.000000
3832.724234	723.901758	206.411856	0.663514	19.872343	1.131781	9.915706	0.000000	0.000000
3832.744236	723.901839	206.391384	0.663520	19.870372	1.131791	9.914722	0.000000	0.000000
3832.764238	723.901839	206.389886	0.663521	19.870228	1.131792	9.914650	0.000000	0.000000
3832.784240	723.901839	206.383200	0.663523	19.869584	1.131796	9.914329	0.000000	0.000000
3832.804242	723.901839	206.367175	0.663529	19.868041	1.131804	9.913559	0.000000	0.000000
3832.824244	723.901758	206.366839	0.663529	19.868009	1.131804	9.913543	0.000000	0.000000
3832.824244	723.901758	206.367334	0.663528	19.868057	1.131804	9.913567	0.000000	0.000000
3832.844246	723.901839	206.372974	0.663527	19.868600	1.131801	9.913838	0.000000	0.000000
3832.864248	723.901758	206.372325	0.663527	19.868537	1.131801	9.913807	0.000000	0.000000
3832.884250	723.901839	206.362858	0.663530	19.867626	1.131806	9.913352	0.000000	0.000000
3832.904252	723.901758	206.364719	0.663529	19.867805	1.131805	9.913441	0.000000	0.000000
3832.924254	723.901839	206.367379	0.663529	19.868061	1.131804	9.913569	0.000000	0.000000
3832.944256	723.901839	206.365853	0.663529	19.867914	1.131805	9.913496	0.000000	0.000000
3832.984260	723.901839	206.369532	0.663528	19.868268	1.131803	9.913672	0.000000	0.000000
3833.004262	723.901758	206.356898	0.663532	19.867052	1.131809	9.913066	0.000000	0.000000
3833.024264	723.901839	206.367980	0.663528	19.868119	1.131804	9.913598	0.000000	0.000000
3833.044266	723.901758	206.364963	0.663529	19.867828	1.131805	9.913453	0.000000	0.000000
3833.044266	723.901758	206.361518	0.663530	19.867497	1.131807	9.913288	0.000000	0.000000
3833.064268	723.901839	206.358265	0.663532	19.867184	1.131809	9.913131	0.000000	0.000000
3833.084270	723.901839	206.361264	0.663531	19.867472	1.131807	9.913275	0.000000	0.000000
3833.104272	723.901758	206.356524	0.663532	19.867016	1.131810	9.913048	0.000000	0.000000
3833.124274	723.901839	206.363910	0.663530	19.867727	1.131806	9.913402	0.000000	0.000000
3833.164279	723.901839	206.344450	0.663536	19.865854	1.131816	9.912468	0.000000	0.000000
3833.164279	723.901839	206.345833	0.663536	19.865987	1.131815	9.912534	0.000000	0.000000
3833.204282	723.901839	206.335260	0.663539	19.864969	1.131821	9.912026	0.000000	0.000000
3833.204282	723.901839	206.340362	0.663538	19.865460	1.131818	9.912271	0.000000	0.000000
3833.244286	723.901839	206.335481	0.663539	19.864990	1.131821	9.912037	0.000000	0.000000
3833.264288	723.901839	206.334646	0.663540	19.864910	1.131821	9.911997	0.000000	0.000000
3833.264288	723.901839	206.348428	0.663535	19.866237	1.131814	9.912659	0.000000	0.000000
3833.284290	723.901758	206.339731	0.663538	19.865399	1.131818	9.912241	0.000000	0.000000
3833.304292	723.901839	206.347180	0.663535	19.866116	1.131815	9.912599	0.000000	0.000000
3833.324294	723.901839	206.331380	0.663541	19.864595	1.131823	9.911840	0.000000	0.000000
3833.364298	723.901839	206.328871	0.663541	19.864354	1.131824	9.911719	0.000000	0.000000
3833.384300	723.901758	206.334591	0.663539	19.864904	1.131821	9.911994	0.000000	0.000000
3833.404302	723.901839	206.339125	0.663538	19.865341	1.131819	9.912212	0.000000	0.000000
3833.424304	723.901758	206.342077	0.663537	19.865625	1.131817	9.912354	0.000000	0.000000
3833.444306	723.901839	206.351862	0.663534	19.866567	1.131812	9.912824	0.000000	0.000000
3833.464308	723.901839	206.344777	0.663536	19.865885	1.131816	9.912483	0.000000	0.000000
3833.464308	723.901839	206.339261	0.663538	19.865354	1.131819	9.912218	0.000000	0.000000
3833.484310	723.901839	206.332039	0.663540	19.864659	1.131823	9.911871	0.000000	0.000000
3833.504312	723.901839	206.335698	0.663539	19.865011	1.131821	9.912047	0.000000	0.000000
3833.524314	723.901839	206.338417	0.663538	19.865273	1.131819	9.912178	0.000000	0.000000
3833.544316	723.901839	206.323383	0.663543	19.863825	1.131827	9.911456	0.000000	0.000000
3833.584320	723.901758	206.346569	0.663535	19.866058	1.131815	9.912569	0.000000	0.000000
3833.584320	723.901758	206.332442	0.663540	19.864697	1.131822	9.911891	0.000000	0.000000
3833.604322	723.901839	206.340063	0.663538	19.865431	1.131818	9.912257	0.000000	0.000000
3833.644326	723.901839	206.343209	0.663537	19.865734	1.131817	9.912408	0.000000	0.000000
3833.664328	723.901839	206.332900	0.663540	19.864742	1.131822	9.911913	0.000000	0.000000
3833.684330	723.901758	206.331436	0.663541	19.864601	1.131823	9.911842	0.000000	0.000000
3833.684330	723.901758	206.328691	0.663541	19.864336	1.131824	9.911711	0.000000	0.000000
3833.704332	723.901839	206.340077	0.663538	19.865433	1.131818	9.912258	0.000000	0.000000
[truncated: 1,003 more rows]
