# Supplementary material for: Stress relaxation in the presence of sudden strain bursts: Methodology and stress relaxation data of microcast aluminium microwires
Source: Data Brief. 2018 Nov 14;21:2134–41. doi: 10.1016/j.dib.2018.11.047 (PMC6265499; doi:10.1016/j.dib.2018.11.047)
Supplement: Supplementary file 2 — Supplementary material [file mmc2.zip › Data in brief/As-cast/Al4N/Al_100_r_3/Stress relax txt files/Al_100_r_3_Relaxcycle0025.txt]

Time[s]	Motordispl[�m]	Force[mN]	EngStrain	EngStress[MPa]	Shearstrain	Shearstress [MPa]
3940.849046	750.010808	215.002670	0.687060	20.699425	1.168589	10.328395	0.000000	0.000000
3940.849046	750.010808	215.000208	0.687061	20.699188	1.168590	10.328277	0.000000	0.000000
3940.889050	750.016051	215.009896	0.687063	20.700121	1.168593	10.328742	0.000000	0.000000
3940.909052	750.015970	215.017838	0.687060	20.700886	1.168589	10.329124	0.000000	0.000000
3940.929054	750.016051	215.000110	0.687066	20.699179	1.168598	10.328272	0.000000	0.000000
3940.949056	750.016132	214.987003	0.687071	20.697917	1.168605	10.327642	0.000000	0.000000
3940.969058	750.016132	214.996325	0.687068	20.698815	1.168600	10.328090	0.000000	0.000000
3940.989059	750.016132	214.982074	0.687072	20.697443	1.168608	10.327406	0.000000	0.000000
3940.989059	750.016132	214.980710	0.687073	20.697311	1.168609	10.327340	0.000000	0.000000
3941.009062	750.016212	214.988886	0.687070	20.698098	1.168604	10.327733	0.000000	0.000000
3941.029064	750.016212	214.969963	0.687076	20.696277	1.168614	10.326824	0.000000	0.000000
3941.069067	750.016293	214.943512	0.687085	20.693730	1.168628	10.325553	0.000000	0.000000
3941.089070	750.016293	214.950326	0.687083	20.694386	1.168625	10.325881	0.000000	0.000000
3941.109072	750.016212	214.927406	0.687091	20.692179	1.168637	10.324780	0.000000	0.000000
3941.129074	750.016212	214.934100	0.687088	20.692824	1.168633	10.325101	0.000000	0.000000
3941.149076	750.016212	214.934975	0.687088	20.692908	1.168633	10.325143	0.000000	0.000000
3941.169078	750.016293	214.909961	0.687097	20.690500	1.168646	10.323941	0.000000	0.000000
3941.189080	750.016293	214.899629	0.687100	20.689505	1.168651	10.323445	0.000000	0.000000
3941.209082	750.016293	214.897860	0.687101	20.689335	1.168652	10.323360	0.000000	0.000000
3941.209082	750.016293	214.890466	0.687103	20.688623	1.168656	10.323005	0.000000	0.000000
3941.229084	750.016293	214.878391	0.687107	20.687460	1.168662	10.322425	0.000000	0.000000
3941.249086	750.016212	214.888171	0.687104	20.688402	1.168657	10.322895	0.000000	0.000000
3941.289090	750.016293	214.879821	0.687107	20.687598	1.168662	10.322494	0.000000	0.000000
3941.309092	750.016293	214.873314	0.687109	20.686972	1.168665	10.322181	0.000000	0.000000
3941.329093	750.016293	214.874860	0.687108	20.687121	1.168664	10.322255	0.000000	0.000000
3941.349096	750.016293	214.851471	0.687116	20.684869	1.168676	10.321132	0.000000	0.000000
3941.369098	750.016293	214.854151	0.687115	20.685127	1.168675	10.321260	0.000000	0.000000
3941.389100	750.016212	214.849095	0.687117	20.684640	1.168678	10.321018	0.000000	0.000000
3941.409101	750.016212	214.843331	0.687119	20.684085	1.168681	10.320741	0.000000	0.000000
3941.429104	750.016293	214.834255	0.687122	20.683211	1.168685	10.320305	0.000000	0.000000
3941.449106	750.016293	214.829047	0.687124	20.682710	1.168688	10.320054	0.000000	0.000000
3941.469108	750.016293	214.824886	0.687125	20.682309	1.168690	10.319855	0.000000	0.000000
3941.489110	750.016293	214.801770	0.687133	20.680084	1.168702	10.318744	0.000000	0.000000
3941.509112	750.016293	214.791012	0.687137	20.679048	1.168708	10.318227	0.000000	0.000000
3941.529114	750.016212	214.779282	0.687140	20.677919	1.168714	10.317664	0.000000	0.000000
3941.549116	750.016293	214.774684	0.687142	20.677476	1.168717	10.317443	0.000000	0.000000
3941.569118	750.016293	214.756470	0.687148	20.675723	1.168726	10.316568	0.000000	0.000000
3941.589119	750.016293	214.746076	0.687152	20.674722	1.168732	10.316069	0.000000	0.000000
3941.609122	750.016293	214.736629	0.687155	20.673812	1.168737	10.315615	0.000000	0.000000
3941.629124	750.016293	214.743011	0.687153	20.674427	1.168733	10.315921	0.000000	0.000000
3941.629124	750.016293	214.726875	0.687158	20.672873	1.168742	10.315146	0.000000	0.000000
3941.669127	750.016212	214.719596	0.687160	20.672172	1.168745	10.314797	0.000000	0.000000
3941.689130	750.016212	214.703882	0.687166	20.670660	1.168754	10.314042	0.000000	0.000000
3941.709132	750.016293	214.695778	0.687169	20.669879	1.168758	10.313652	0.000000	0.000000
3941.729134	750.016293	214.702266	0.687166	20.670504	1.168755	10.313964	0.000000	0.000000
3941.749135	750.016293	214.687987	0.687171	20.669129	1.168762	10.313278	0.000000	0.000000
3941.769138	750.016293	214.690680	0.687170	20.669389	1.168761	10.313408	0.000000	0.000000
3941.789140	750.016212	214.675616	0.687175	20.667938	1.168768	10.312684	0.000000	0.000000
3941.809142	750.016212	214.665944	0.687178	20.667007	1.168773	10.312219	0.000000	0.000000
3941.829144	750.016212	214.663870	0.687179	20.666807	1.168775	10.312120	0.000000	0.000000
3941.849146	750.016293	214.654732	0.687182	20.665928	1.168779	10.311681	0.000000	0.000000
3941.849146	750.016293	214.649693	0.687184	20.665443	1.168782	10.311439	0.000000	0.000000
3941.868147	750.016293	214.634792	0.687189	20.664008	1.168790	10.310723	0.000000	0.000000
3941.908152	750.016293	214.625707	0.687192	20.663133	1.168795	10.310286	0.000000	0.000000
3941.928154	750.016212	214.615832	0.687195	20.662183	1.168800	10.309812	0.000000	0.000000
3941.948155	750.016212	214.614253	0.687196	20.662031	1.168801	10.309736	0.000000	0.000000
3941.968158	750.016212	214.596591	0.687202	20.660330	1.168810	10.308888	0.000000	0.000000
3941.988160	750.016212	214.601655	0.687200	20.660818	1.168807	10.309131	0.000000	0.000000
3942.008162	750.016293	214.579626	0.687207	20.658697	1.168819	10.308073	0.000000	0.000000
3942.028163	750.016293	214.590416	0.687204	20.659736	1.168813	10.308591	0.000000	0.000000
3942.048166	750.016293	214.565235	0.687212	20.657311	1.168826	10.307381	0.000000	0.000000
3942.068168	750.016293	214.560715	0.687214	20.656876	1.168829	10.307164	0.000000	0.000000
3942.088170	750.016293	214.558921	0.687214	20.656703	1.168830	10.307078	0.000000	0.000000
3942.108171	750.016212	214.546686	0.687218	20.655525	1.168836	10.306490	0.000000	0.000000
3942.128173	750.016212	214.527514	0.687225	20.653680	1.168846	10.305569	0.000000	0.000000
3942.148176	750.016293	214.527538	0.687225	20.653682	1.168846	10.305570	0.000000	0.000000
3942.168178	750.016293	214.510265	0.687231	20.652019	1.168855	10.304741	0.000000	0.000000
3942.188179	750.016293	214.486731	0.687239	20.649753	1.168867	10.303610	0.000000	0.000000
3942.208181	750.016293	214.471853	0.687244	20.648321	1.168875	10.302895	0.000000	0.000000
3942.228184	750.016212	214.444068	0.687253	20.645646	1.168890	10.301561	0.000000	0.000000
3942.248186	750.016212	214.430597	0.687257	20.644349	1.168897	10.300914	0.000000	0.000000
3942.268188	750.016293	214.423505	0.687260	20.643666	1.168901	10.300573	0.000000	0.000000
3942.268188	750.016293	214.413425	0.687263	20.642696	1.168906	10.300089	0.000000	0.000000
3942.308192	750.016293	214.414200	0.687263	20.642770	1.168905	10.300126	0.000000	0.000000
3942.328194	750.016293	214.405893	0.687266	20.641971	1.168910	10.299727	0.000000	0.000000
3942.348196	750.016212	214.395124	0.687269	20.640934	1.168915	10.299209	0.000000	0.000000
3942.368197	750.016212	214.399372	0.687268	20.641343	1.168913	10.299414	0.000000	0.000000
3942.388200	750.016293	214.387118	0.687272	20.640163	1.168920	10.298825	0.000000	0.000000
3942.408202	750.016293	214.383308	0.687273	20.639796	1.168922	10.298642	0.000000	0.000000
3942.428204	750.016293	214.392517	0.687270	20.640683	1.168917	10.299084	0.000000	0.000000
3942.448205	750.016293	214.385827	0.687273	20.640039	1.168920	10.298763	0.000000	0.000000
3942.468207	750.016293	214.393013	0.687270	20.640731	1.168917	10.299108	0.000000	0.000000
3942.488210	750.016212	214.393759	0.687270	20.640802	1.168916	10.299144	0.000000	0.000000
3942.488210	750.016212	214.382367	0.687274	20.639706	1.168922	10.298597	0.000000	0.000000
3942.528214	750.016293	214.383412	0.687273	20.639806	1.168922	10.298647	0.000000	0.000000
3942.548215	750.016293	214.368260	0.687278	20.638348	1.168930	10.297919	0.000000	0.000000
3942.568218	750.016293	214.367910	0.687279	20.638314	1.168930	10.297902	0.000000	0.000000
3942.588220	750.016293	214.356483	0.687282	20.637214	1.168936	10.297353	0.000000	0.000000
3942.608222	750.016293	214.357406	0.687282	20.637303	1.168935	10.297398	0.000000	0.000000
3942.628223	750.016212	214.345223	0.687286	20.636130	1.168941	10.296812	0.000000	0.000000
3942.648226	750.016293	214.333028	0.687290	20.634956	1.168948	10.296227	0.000000	0.000000
3942.668228	750.016293	214.323221	0.687294	20.634011	1.168953	10.295755	0.000000	0.000000
3942.688230	750.016293	214.327302	0.687292	20.634404	1.168951	10.295951	0.000000	0.000000
3942.708231	750.016293	214.319952	0.687295	20.633697	1.168955	10.295598	0.000000	0.000000
3942.728233	750.016293	214.302922	0.687300	20.632057	1.168964	10.294780	0.000000	0.000000
3942.748236	750.016293	214.295930	0.687303	20.631384	1.168967	10.294444	0.000000	0.000000
3942.768238	750.016212	214.273089	0.687310	20.629185	1.168979	10.293347	0.000000	0.000000
3942.788239	750.016212	214.268999	0.687312	20.628791	1.168981	10.293151	0.000000	0.000000
3942.808241	750.016293	214.260611	0.687315	20.627984	1.168986	10.292748	0.000000	0.000000
3942.828244	750.016293	214.264521	0.687313	20.628360	1.168984	10.292936	0.000000	0.000000
3942.848246	750.016293	214.274515	0.687310	20.629322	1.168979	10.293416	0.000000	0.000000
3942.868248	750.016293	214.240743	0.687321	20.626071	1.168996	10.291793	0.000000	0.000000
3942.888249	750.016293	214.250739	0.687318	20.627033	1.168991	10.292273	0.000000	0.000000
3942.908252	750.016212	214.242837	0.687320	20.626272	1.168995	10.291894	0.000000	0.000000
3942.928254	750.016212	214.225550	0.687326	20.624608	1.169004	10.291063	0.000000	0.000000
3942.948256	750.016293	214.219912	0.687328	20.624065	1.169007	10.290793	0.000000	0.000000
3942.968257	750.016293	214.235492	0.687323	20.625565	1.168999	10.291541	0.000000	0.000000
3942.988260	750.016293	214.217254	0.687329	20.623809	1.169009	10.290665	0.000000	0.000000
3943.008262	750.016293	214.218586	0.687329	20.623938	1.169008	10.290729	0.000000	0.000000
3943.028264	750.016212	214.192725	0.687337	20.621448	1.169021	10.289487	0.000000	0.000000
3943.048265	750.016212	214.177117	0.687342	20.619945	1.169029	10.288737	0.000000	0.000000
3943.068267	750.016212	214.174231	0.687343	20.619667	1.169031	10.288598	0.000000	0.000000
3943.088270	750.016293	214.177243	0.687342	20.619957	1.169030	10.288743	0.000000	0.000000
3943.108272	750.016293	214.170406	0.687345	20.619299	1.169033	10.288414	0.000000	0.000000
3943.128273	750.016293	214.155363	0.687350	20.617851	1.169041	10.287692	0.000000	0.000000
3943.148275	750.016212	214.155413	0.687350	20.617856	1.169041	10.287694	0.000000	0.000000
3943.168278	750.016212	214.126550	0.687359	20.615077	1.169056	10.286308	0.000000	0.000000
3943.188280	750.016293	214.140466	0.687355	20.616417	1.169049	10.286976	0.000000	0.000000
3943.208282	750.016293	214.123271	0.687361	20.614761	1.169058	10.286150	0.000000	0.000000
3943.228283	750.016293	214.114437	0.687364	20.613911	1.169062	10.285726	0.000000	0.000000
3943.248286	750.016293	214.108272	0.687366	20.613317	1.169066	10.285430	0.000000	0.000000
3943.268288	750.016293	214.117863	0.687362	20.614240	1.169061	10.285890	0.000000	0.000000
3943.288290	750.016212	214.107851	0.687366	20.613277	1.169066	10.285409	0.000000	0.000000
3943.308291	750.016212	214.109428	0.687365	20.613428	1.169065	10.285485	0.000000	0.000000
3943.328294	750.016293	214.100351	0.687368	20.612554	1.169070	10.285049	0.000000	0.000000
3943.348296	750.016293	214.095809	0.687370	20.612117	1.169072	10.284831	0.000000	0.000000
3943.348296	750.016293	214.075020	0.687377	20.610116	1.169083	10.283832	0.000000	0.000000
3943.388299	750.016293	214.089858	0.687372	20.611544	1.169075	10.284545	0.000000	0.000000
3943.408301	750.016212	214.077358	0.687376	20.610341	1.169082	10.283945	0.000000	0.000000
3943.428304	750.016212	214.071247	0.687378	20.609752	1.169085	10.283651	0.000000	0.000000
3943.448306	750.016293	214.072681	0.687378	20.609891	1.169084	10.283720	0.000000	0.000000
3943.468307	750.016293	214.062928	0.687381	20.608952	1.169089	10.283251	0.000000	0.000000
3943.488309	750.016293	214.062152	0.687381	20.608877	1.169090	10.283214	0.000000	0.000000
3943.508312	750.016293	214.051911	0.687385	20.607891	1.169095	10.282722	0.000000	0.000000
3943.528314	750.016293	214.038754	0.687389	20.606624	1.169102	10.282090	0.000000	0.000000
3943.548316	750.016293	214.049910	0.687385	20.607698	1.169096	10.282626	0.000000	0.000000
3943.568317	750.016293	214.037734	0.687389	20.606526	1.169103	10.282041	0.000000	0.000000
3943.588320	750.016212	214.030866	0.687392	20.605865	1.169106	10.281711	0.000000	0.000000
3943.608322	750.016212	214.028992	0.687392	20.605684	1.169107	10.281621	0.000000	0.000000
3943.628324	750.016293	214.041439	0.687388	20.606883	1.169101	10.282219	0.000000	0.000000
3943.648325	750.016293	214.043427	0.687387	20.607074	1.169100	10.282315	0.000000	0.000000
3943.668328	750.016293	214.028582	0.687392	20.605645	1.169107	10.281601	0.000000	0.000000
3943.688330	750.016293	214.028012	0.687393	20.605590	1.169108	10.281574	0.000000	0.000000
3943.708332	750.016212	214.028343	0.687392	20.605622	1.169107	10.281590	0.000000	0.000000
3943.728333	750.016212	214.022715	0.687394	20.605080	1.169110	10.281320	0.000000	0.000000
3943.748335	750.016293	214.020747	0.687395	20.604891	1.169112	10.281225	0.000000	0.000000
3943.768338	750.016293	214.012752	0.687398	20.604121	1.169116	10.280841	0.000000	0.000000
3943.768338	750.016293	214.005151	0.687400	20.603389	1.169120	10.280476	0.000000	0.000000
3943.808342	750.016293	213.991051	0.687405	20.602032	1.169127	10.279798	0.000000	0.000000
3943.828343	750.016212	214.008296	0.687399	20.603692	1.169118	10.280627	0.000000	0.000000
3943.848346	750.016293	213.996117	0.687403	20.602519	1.169124	10.280042	0.000000	0.000000
3943.868348	750.016293	213.996382	0.687403	20.602545	1.169124	10.280055	0.000000	0.000000
3943.888350	750.016293	213.992794	0.687404	20.602199	1.169126	10.279882	0.000000	0.000000
3943.908351	750.016293	213.980404	0.687409	20.601007	1.169133	10.279287	0.000000	0.000000
3943.928354	750.016293	213.984540	0.687407	20.601405	1.169130	10.279486	0.000000	0.000000
3943.948356	750.016212	213.991794	0.687405	20.602103	1.169127	10.279834	0.000000	0.000000
3943.968358	750.016293	213.968664	0.687412	20.599876	1.169139	10.278723	0.000000	0.000000
3943.988359	750.016293	213.984278	0.687407	20.601380	1.169131	10.279473	0.000000	0.000000
3943.988359	750.016293	213.965967	0.687413	20.599617	1.169140	10.278593	0.000000	0.000000
3944.028364	750.016293	213.963156	0.687414	20.599346	1.169142	10.278458	0.000000	0.000000
3944.048366	750.016293	213.969674	0.687412	20.599974	1.169138	10.278772	0.000000	0.000000
3944.068367	750.016293	213.959198	0.687416	20.598965	1.169144	10.278268	0.000000	0.000000
3944.088369	750.016212	213.953985	0.687417	20.598463	1.169146	10.278018	0.000000	0.000000
3944.108372	750.016212	213.962969	0.687414	20.599328	1.169142	10.278449	0.000000	0.000000
3944.128374	750.016293	213.957582	0.687416	20.598809	1.169145	10.278191	0.000000	0.000000
3944.148376	750.016293	213.947893	0.687419	20.597877	1.169150	10.277725	0.000000	0.000000
3944.168377	750.016293	213.956301	0.687417	20.598686	1.169145	10.278129	0.000000	0.000000
3944.188380	750.016293	213.944108	0.687421	20.597512	1.169152	10.277543	0.000000	0.000000
3944.188380	750.016293	213.941604	0.687422	20.597271	1.169153	10.277423	0.000000	0.000000
3944.228384	750.016212	213.938252	0.687423	20.596948	1.169155	10.277262	0.000000	0.000000
3944.248385	750.016212	213.930347	0.687425	20.596187	1.169159	10.276882	0.000000	0.000000
3944.268388	750.016293	213.928940	0.687426	20.596052	1.169160	10.276815	0.000000	0.000000
3944.288390	750.016293	213.926432	0.687427	20.595810	1.169161	10.276694	0.000000	0.000000
3944.308392	750.016293	213.921607	0.687428	20.595346	1.169163	10.276462	0.000000	0.000000
3944.328393	750.016293	213.913928	0.687431	20.594607	1.169167	10.276094	0.000000	0.000000
3944.348395	750.016293	213.919578	0.687429	20.595151	1.169164	10.276365	0.000000	0.000000
3944.368398	750.016212	213.918258	0.687429	20.595023	1.169165	10.276302	0.000000	0.000000
3944.388400	750.016212	213.905253	0.687434	20.593771	1.169172	10.275677	0.000000	0.000000
3944.408401	750.016293	213.909884	0.687432	20.594217	1.169170	10.275899	0.000000	0.000000
3944.408401	750.016293	213.909578	0.687432	20.594188	1.169170	10.275885	0.000000	0.000000
3944.448406	750.016293	213.913130	0.687431	20.594530	1.169168	10.276055	0.000000	0.000000
3944.468408	750.016293	213.899932	0.687436	20.593259	1.169175	10.275421	0.000000	0.000000
3944.488410	750.016212	213.888589	0.687439	20.592167	1.169181	10.274876	0.000000	0.000000
3944.508411	750.016212	213.898837	0.687436	20.593154	1.169175	10.275369	0.000000	0.000000
3944.528414	750.016293	213.896432	0.687437	20.592922	1.169177	10.275253	0.000000	0.000000
3944.548416	750.016293	213.895347	0.687437	20.592818	1.169177	10.275201	0.000000	0.000000
3944.568418	750.016293	213.897949	0.687436	20.593068	1.169176	10.275326	0.000000	0.000000
3944.588419	750.016293	213.908758	0.687433	20.594109	1.169170	10.275845	0.000000	0.000000
3944.608422	750.016293	213.899889	0.687436	20.593255	1.169175	10.275419	0.000000	0.000000
3944.628424	750.016212	213.896445	0.687437	20.592923	1.169176	10.275254	0.000000	0.000000
3944.628424	750.016212	213.896035	0.687437	20.592884	1.169177	10.275234	0.000000	0.000000
3944.648426	750.016212	213.883779	0.687441	20.591704	1.169183	10.274645	0.000000	0.000000
3944.688429	750.016293	213.870815	0.687445	20.590456	1.169190	10.274023	0.000000	0.000000
3944.708432	750.016293	213.881072	0.687442	20.591443	1.169185	10.274515	0.000000	0.000000
3944.728434	750.016293	213.860162	0.687449	20.589430	1.169196	10.273511	0.000000	0.000000
3944.748435	750.016293	213.874392	0.687444	20.590800	1.169188	10.274194	0.000000	0.000000
3944.768437	750.016212	213.866666	0.687447	20.590056	1.169192	10.273823	0.000000	0.000000
3944.788440	750.016212	213.877742	0.687443	20.591123	1.169186	10.274355	0.000000	0.000000
3944.808442	750.016293	213.864770	0.687447	20.589874	1.169193	10.273732	0.000000	0.000000
3944.828444	750.016293	213.867737	0.687446	20.590160	1.169192	10.273875	0.000000	0.000000
3944.848445	750.016293	213.860389	0.687449	20.589452	1.169195	10.273522	0.000000	0.000000
3944.868448	750.016293	213.847813	0.687453	20.588241	1.169202	10.272918	0.000000	0.000000
3944.888450	750.016293	213.847113	0.687453	20.588174	1.169202	10.272884	0.000000	0.000000
3944.908452	750.016212	213.850977	0.687452	20.588546	1.169200	10.273070	0.000000	0.000000
3944.928453	750.016293	213.846631	0.687453	20.588128	1.169203	10.272861	0.000000	0.000000
3944.948455	750.016293	213.848784	0.687453	20.588335	1.169202	10.272964	0.000000	0.000000
3944.968458	750.016293	213.848463	0.687453	20.588304	1.169202	10.272949	0.000000	0.000000
3944.988460	750.016293	213.852555	0.687451	20.588698	1.169200	10.273145	0.000000	0.000000
3945.008461	750.016293	213.831648	0.687458	20.586685	1.169211	10.272141	0.000000	0.000000
3945.028463	750.016212	213.844569	0.687454	20.587929	1.169204	10.272762	0.000000	0.000000
3945.048466	750.016293	213.836506	0.687457	20.587153	1.169208	10.272374	0.000000	0.000000
3945.048466	750.016293	213.839590	0.687456	20.587450	1.169206	10.272522	0.000000	0.000000
3945.088470	750.016293	213.841451	0.687455	20.587629	1.169205	10.272612	0.000000	0.000000
3945.108471	750.016212	213.836445	0.687457	20.587147	1.169208	10.272371	0.000000	0.000000
3945.128474	750.016212	213.822137	0.687462	20.585769	1.169215	10.271684	0.000000	0.000000
3945.148476	750.016212	213.825495	0.687460	20.586093	1.169214	10.271845	0.000000	0.000000
3945.168478	750.016293	213.815386	0.687464	20.585119	1.169219	10.271360	0.000000	0.000000
3945.188479	750.016293	213.807967	0.687466	20.584405	1.169223	10.271003	0.000000	0.000000
3945.208482	750.016293	213.808978	0.687466	20.584502	1.169222	10.271052	0.000000	0.000000
3945.228484	750.016293	213.804124	0.687468	20.584035	1.169225	10.270819	0.000000	0.000000
3945.248486	750.016212	213.805234	0.687467	20.584142	1.169224	10.270872	0.000000	0.000000
3945.268487	750.016212	213.804343	0.687468	20.584056	1.169225	10.270829	0.000000	0.000000
3945.288489	750.016212	213.790144	0.687472	20.582689	1.169232	10.270147	0.000000	0.000000
3945.308492	750.016293	213.800681	0.687469	20.583704	1.169227	10.270653	0.000000	0.000000
3945.308492	750.016293	213.789486	0.687473	20.582626	1.169233	10.270116	0.000000	0.000000
3945.348495	750.016293	213.792836	0.687471	20.582948	1.169231	10.270277	0.000000	0.000000
3945.368497	750.016293	213.801787	0.687468	20.583810	1.169226	10.270707	0.000000	0.000000
3945.388500	750.016212	213.793528	0.687471	20.583015	1.169230	10.270310	0.000000	0.000000
3945.408502	750.016293	213.778162	0.687476	20.581536	1.169239	10.269572	0.000000	0.000000
3945.428504	750.016293	213.779712	0.687476	20.581685	1.169238	10.269646	0.000000	0.000000
3945.448505	750.016293	213.781385	0.687475	20.581846	1.169237	10.269726	0.000000	0.000000
3945.468508	750.016293	213.773143	0.687478	20.581053	1.169241	10.269331	0.000000	0.000000
3945.468508	750.016293	213.775205	0.687477	20.581251	1.169240	10.269430	0.000000	0.000000
3945.488510	750.016212	213.768748	0.687479	20.580629	1.169243	10.269119	0.000000	0.000000
3945.528513	750.016293	213.774372	0.687478	20.581171	1.169241	10.269390	0.000000	0.000000
3945.548516	750.016293	213.765514	0.687481	20.580318	1.169245	10.268964	0.000000	0.000000
3945.568518	750.016293	213.761294	0.687482	20.579912	1.169247	10.268761	0.000000	0.000000
3945.588520	750.016293	213.781593	0.687475	20.581866	1.169237	10.269736	0.000000	0.000000
3945.608521	750.016212	213.754123	0.687484	20.579221	1.169251	10.268417	0.000000	0.000000
3945.628523	750.016212	213.760046	0.687482	20.579792	1.169248	10.268701	0.000000	0.000000
3945.648526	750.016293	213.756183	0.687484	20.579420	1.169250	10.268516	0.000000	0.000000
3945.668528	750.016293	213.747074	0.687487	20.578543	1.169255	10.268078	0.000000	0.000000
3945.688529	750.016293	213.755338	0.687484	20.579338	1.169250	10.268475	0.000000	0.000000
3945.708531	750.016293	213.755545	0.687484	20.579358	1.169250	10.268485	0.000000	0.000000
3945.728534	750.016212	213.754051	0.687484	20.579214	1.169251	10.268413	0.000000	0.000000
3945.748536	750.016212	213.749077	0.687486	20.578736	1.169254	10.268174	0.000000	0.000000
3945.768538	750.016293	213.756362	0.687484	20.579437	1.169250	10.268524	0.000000	0.000000
3945.788539	750.016293	213.743151	0.687488	20.578165	1.169257	10.267890	0.000000	0.000000
3945.808542	750.016293	213.742510	0.687488	20.578103	1.169257	10.267859	0.000000	0.000000
3945.828544	750.016293	213.746817	0.687487	20.578518	1.169255	10.268066	0.000000	0.000000
3945.848546	750.016293	213.740551	0.687489	20.577915	1.169258	10.267765	0.000000	0.000000
3945.868547	750.016212	213.731325	0.687492	20.577026	1.169263	10.267322	0.000000	0.000000
3945.888550	750.016212	213.731830	0.687492	20.577075	1.169263	10.267346	0.000000	0.000000
3945.908552	750.016212	213.723275	0.687495	20.576251	1.169267	10.266935	0.000000	0.000000
3945.928554	750.016212	213.724000	0.687494	20.576321	1.169267	10.266970	0.000000	0.000000
3945.948555	750.016293	213.722398	0.687495	20.576167	1.169268	10.266893	0.000000	0.000000
3945.968557	750.016293	213.724289	0.687494	20.576349	1.169267	10.266984	0.000000	0.000000
3945.988560	750.016293	213.724608	0.687494	20.576380	1.169267	10.266999	0.000000	0.000000
3946.008562	750.016293	213.710380	0.687499	20.575010	1.169274	10.266315	0.000000	0.000000
3946.028563	750.016212	213.726541	0.687494	20.576566	1.169265	10.267092	0.000000	0.000000
3946.048565	750.016293	213.722190	0.687495	20.576147	1.169268	10.266883	0.000000	0.000000
3946.068568	750.016293	213.730978	0.687492	20.576993	1.169263	10.267305	0.000000	0.000000
3946.088570	750.016293	213.718986	0.687496	20.575838	1.169270	10.266729	0.000000	0.000000
3946.108572	750.016293	213.713777	0.687498	20.575337	1.169272	10.266479	0.000000	0.000000
3946.108572	750.016293	213.712874	0.687498	20.575250	1.169273	10.266435	0.000000	0.000000
3946.148576	750.016293	213.709677	0.687499	20.574942	1.169274	10.266282	0.000000	0.000000
3946.168578	750.016212	213.698428	0.687503	20.573859	1.169280	10.265741	0.000000	0.000000
3946.188580	750.016212	213.702221	0.687502	20.574224	1.169278	10.265924	0.000000	0.000000
3946.208581	750.016293	213.709541	0.687499	20.574929	1.169274	10.266275	0.000000	0.000000
3946.228583	750.016293	213.695089	0.687504	20.573538	1.169282	10.265581	0.000000	0.000000
3946.248586	750.016293	213.705778	0.687501	20.574567	1.169276	10.266094	0.000000	0.000000
3946.268588	750.016293	213.694933	0.687504	20.573523	1.169282	10.265573	0.000000	0.000000
3946.288589	750.016293	213.700757	0.687502	20.574083	1.169279	10.265853	0.000000	0.000000
3946.308591	750.016212	213.686966	0.687507	20.572756	1.169286	10.265191	0.000000	0.000000
3946.328594	750.016212	213.675257	0.687511	20.571629	1.169292	10.264628	0.000000	0.000000
3946.328594	750.016212	213.681326	0.687509	20.572213	1.169289	10.264920	0.000000	0.000000
3946.368598	750.016293	213.685540	0.687507	20.572618	1.169287	10.265122	0.000000	0.000000
3946.388599	750.016293	213.673413	0.687512	20.571451	1.169293	10.264540	0.000000	0.000000
3946.408602	750.016293	213.682180	0.687509	20.572295	1.169289	10.264961	0.000000	0.000000
3946.428604	750.016293	213.664457	0.687515	20.570589	1.169298	10.264109	0.000000	0.000000
3946.448606	750.016212	213.663688	0.687515	20.570515	1.169298	10.264072	0.000000	0.000000
3946.468607	750.016212	213.670492	0.687512	20.571170	1.169295	10.264399	0.000000	0.000000
3946.488610	750.016293	213.666810	0.687514	20.570815	1.169297	10.264222	0.000000	0.000000
3946.508612	750.016293	213.665780	0.687514	20.570716	1.169297	10.264173	0.000000	0.000000
3946.528614	750.016293	213.671468	0.687512	20.571264	1.169294	10.264446	0.000000	0.000000
3946.548615	750.016293	213.654114	0.687518	20.569593	1.169304	10.263613	0.000000	0.000000
3946.548615	750.016293	213.650024	0.687519	20.569199	1.169306	10.263416	0.000000	0.000000
3946.588620	750.016293	213.632760	0.687525	20.567537	1.169315	10.262587	0.000000	0.000000
3946.608622	750.016293	213.650237	0.687519	20.569220	1.169306	10.263426	0.000000	0.000000
3946.628623	750.016293	213.652940	0.687518	20.569480	1.169304	10.263556	0.000000	0.000000
3946.648625	750.016293	213.630548	0.687526	20.567324	1.169316	10.262480	0.000000	0.000000
3946.668628	750.016293	213.622527	0.687529	20.566552	1.169320	10.262095	0.000000	0.000000
3946.688630	750.016293	213.623242	0.687528	20.566621	1.169320	10.262129	0.000000	0.000000
3946.708632	750.016212	213.621779	0.687529	20.566480	1.169320	10.262059	0.000000	0.000000
3946.728633	750.016212	213.621546	0.687529	20.566457	1.169320	10.262048	0.000000	0.000000
3946.748636	750.016293	213.627941	0.687527	20.567073	1.169317	10.262355	0.000000	0.000000
3946.768638	750.016293	213.619024	0.687530	20.566215	1.169322	10.261927	0.000000	0.000000
3946.788640	750.016293	213.620048	0.687529	20.566313	1.169321	10.261976	0.000000	0.000000
3946.808641	750.016293	213.630666	0.687526	20.567336	1.169316	10.262486	0.000000	0.000000
3946.828644	750.016212	213.610124	0.687533	20.565358	1.169326	10.261499	0.000000	0.000000
3946.848646	750.016212	213.607367	0.687534	20.565092	1.169328	10.261367	0.000000	0.000000
3946.868648	750.016293	213.620222	0.687529	20.566330	1.169321	10.261984	0.000000	0.000000
3946.888649	750.016293	213.607572	0.687534	20.565112	1.169328	10.261377	0.000000	0.000000
3946.908651	750.016293	213.598775	0.687537	20.564265	1.169332	10.260954	0.000000	0.000000
3946.928654	750.016293	213.591102	0.687539	20.563526	1.169336	10.260586	0.000000	0.000000
3946.948656	750.016293	213.584387	0.687541	20.562880	1.169340	10.260263	0.000000	0.000000
3946.968657	750.016212	213.594896	0.687538	20.563892	1.169334	10.260768	0.000000	0.000000
3946.968657	750.016212	213.589762	0.687540	20.563397	1.169337	10.260521	0.000000	0.000000
3947.008662	750.016212	213.583978	0.687541	20.562841	1.169340	10.260243	0.000000	0.000000
3947.028664	750.016293	213.586331	0.687541	20.563067	1.169339	10.260356	0.000000	0.000000
3947.048666	750.016293	213.570040	0.687546	20.561499	1.169348	10.259574	0.000000	0.000000
3947.068667	750.016293	213.580866	0.687543	20.562541	1.169342	10.260094	0.000000	0.000000
3947.088670	750.016293	213.576731	0.687544	20.562143	1.169344	10.259895	0.000000	0.000000
3947.108672	750.016293	213.577508	0.687544	20.562218	1.169344	10.259933	0.000000	0.000000
3947.128674	750.016212	213.564032	0.687548	20.560920	1.169351	10.259285	0.000000	0.000000
3947.148675	750.016212	213.555945	0.687551	20.560142	1.169355	10.258897	0.000000	0.000000
3947.168678	750.016293	213.571562	0.687546	20.561645	1.169347	10.259647	0.000000	0.000000
3947.188680	750.016293	213.569777	0.687546	20.561473	1.169348	10.259561	0.000000	0.000000
3947.208682	750.016293	213.542873	0.687555	20.558883	1.169362	10.258269	0.000000	0.000000
3947.228683	750.016293	213.548229	0.687554	20.559399	1.169359	10.258526	0.000000	0.000000
3947.248685	750.016293	213.553650	0.687552	20.559921	1.169356	10.258786	0.000000	0.000000
3947.268688	750.016212	213.539361	0.687556	20.558545	1.169363	10.258100	0.000000	0.000000
3947.288690	750.016212	213.537269	0.687557	20.558344	1.169365	10.257999	0.000000	0.000000
3947.308692	750.016293	213.535047	0.687558	20.558130	1.169366	10.257893	0.000000	0.000000
3947.328693	750.016293	213.529998	0.687560	20.557644	1.169368	10.257650	0.000000	0.000000
3947.348696	750.016293	213.529549	0.687560	20.557600	1.169369	10.257629	0.000000	0.000000
3947.368698	750.016293	213.530008	0.687560	20.557645	1.169368	10.257651	0.000000	0.000000
3947.388700	750.016212	213.514796	0.687565	20.556180	1.169376	10.256920	0.000000	0.000000
3947.388700	750.016212	213.520079	0.687563	20.556689	1.169374	10.257174	0.000000	0.000000
3947.428704	750.016293	213.531455	0.687559	20.557784	1.169368	10.257720	0.000000	0.000000
3947.428704	750.016293	213.526588	0.687561	20.557315	1.169370	10.257486	0.000000	0.000000
3947.468708	750.016293	213.517637	0.687564	20.556454	1.169375	10.257056	0.000000	0.000000
3947.488709	750.016293	213.519423	0.687563	20.556626	1.169374	10.257142	0.000000	0.000000
3947.508711	750.016293	213.513662	0.687565	20.556071	1.169377	10.256865	0.000000	0.000000
3947.528714	750.016212	213.491989	0.687572	20.553984	1.169388	10.255824	0.000000	0.000000
3947.548716	750.016212	213.482838	0.687575	20.553103	1.169393	10.255385	0.000000	0.000000
3947.568717	750.016293	213.465579	0.687581	20.551442	1.169402	10.254556	0.000000	0.000000
3947.588719	750.016293	213.471601	0.687579	20.552021	1.169399	10.254845	0.000000	0.000000
3947.608722	750.016293	213.474728	0.687578	20.552323	1.169397	10.254995	0.000000	0.000000
3947.608722	750.016293	213.473816	0.687579	20.552235	1.169398	10.254951	0.000000	0.000000
3947.648726	750.016293	213.462298	0.687582	20.551126	1.169404	10.254398	0.000000	0.000000
3947.668727	750.016293	213.472785	0.687579	20.552135	1.169398	10.254902	0.000000	0.000000
3947.688730	750.016212	213.454386	0.687585	20.550364	1.169408	10.254018	0.000000	0.000000
3947.708732	750.016212	213.444142	0.687588	20.549378	1.169413	10.253526	0.000000	0.000000
3947.728734	750.016293	213.438587	0.687590	20.548843	1.169416	10.253259	0.000000	0.000000
3947.748735	750.016293	213.447877	0.687587	20.549737	1.169412	10.253705	0.000000	0.000000
3947.768738	750.016293	213.437859	0.687591	20.548773	1.169417	10.253224	0.000000	0.000000
3947.788740	750.016293	213.457226	0.687584	20.550638	1.169407	10.254154	0.000000	0.000000
3947.808742	750.016212	213.436255	0.687591	20.548619	1.169417	10.253147	0.000000	0.000000
3947.828743	750.016212	213.434147	0.687592	20.548416	1.169419	10.253046	0.000000	0.000000
3947.848745	750.016293	213.444767	0.687588	20.549438	1.169413	10.253556	0.000000	0.000000
3947.868748	750.016293	213.435632	0.687591	20.548559	1.169418	10.253117	0.000000	0.000000
3947.888750	750.016293	213.426925	0.687594	20.547720	1.169422	10.252699	0.000000	0.000000
3947.908751	750.016293	213.426622	0.687594	20.547691	1.169423	10.252684	0.000000	0.000000
3947.928753	750.016212	213.426280	0.687594	20.547658	1.169423	10.252668	0.000000	0.000000
3947.948756	750.016212	213.424089	0.687595	20.547447	1.169424	10.252562	0.000000	0.000000
3947.968758	750.016293	213.418640	0.687597	20.546923	1.169427	10.252301	0.000000	0.000000
3947.988760	750.016293	213.431632	0.687593	20.548174	1.169420	10.252925	0.000000	0.000000
3948.008761	750.016293	213.424252	0.687595	20.547463	1.169424	10.252570	0.000000	0.000000
3948.028764	750.016293	213.407530	0.687601	20.545853	1.169433	10.251767	0.000000	0.000000
3948.028764	750.016293	213.420047	0.687597	20.547058	1.169426	10.252368	0.000000	0.000000
3948.048766	750.016293	213.409233	0.687600	20.546017	1.169432	10.251849	0.000000	0.000000
3948.088769	750.016212	213.394940	0.687605	20.544641	1.169439	10.251162	0.000000	0.000000
3948.108772	750.016293	213.402733	0.687602	20.545391	1.169435	10.251537	0.000000	0.000000
3948.128774	750.016293	213.405528	0.687601	20.545660	1.169434	10.251671	0.000000	0.000000
3948.148776	750.016293	213.403317	0.687602	20.545447	1.169435	10.251565	0.000000	0.000000
3948.168777	750.016293	213.395007	0.687605	20.544647	1.169439	10.251165	0.000000	0.000000
3948.188779	750.016293	213.393209	0.687606	20.544474	1.169440	10.251079	0.000000	0.000000
3948.208782	750.016293	213.391768	0.687606	20.544336	1.169441	10.251010	0.000000	0.000000
3948.228784	750.016293	213.378963	0.687610	20.543103	1.169448	10.250395	0.000000	0.000000
3948.248785	750.016212	213.371818	0.687613	20.542415	1.169451	10.250051	0.000000	0.000000
3948.268787	750.016293	213.374422	0.687612	20.542666	1.169450	10.250177	0.000000	0.000000
3948.288790	750.016293	213.363561	0.687616	20.541620	1.169456	10.249655	0.000000	0.000000
3948.308792	750.016293	213.373730	0.687612	20.542599	1.169450	10.250143	0.000000	0.000000
3948.328794	750.016293	213.365942	0.687615	20.541849	1.169454	10.249769	0.000000	0.000000
3948.348795	750.016293	213.373447	0.687612	20.542572	1.169450	10.250130	0.000000	0.000000
3948.368798	750.016212	213.365837	0.687615	20.541839	1.169454	10.249764	0.000000	0.000000
3948.388800	750.016212	213.377876	0.687611	20.542998	1.169448	10.250342	0.000000	0.000000
3948.408802	750.016293	213.365927	0.687615	20.541848	1.169454	10.249768	0.000000	0.000000
3948.428803	750.016293	213.362324	0.687616	20.541501	1.169456	10.249595	0.000000	0.000000
3948.448805	750.016293	213.356932	0.687618	20.540982	1.169459	10.249336	0.000000	0.000000
3948.468808	750.016293	213.347532	0.687621	20.540077	1.169464	10.248885	0.000000	0.000000
3948.488810	750.016293	213.353087	0.687619	20.540611	1.169461	10.249152	0.000000	0.000000
3948.508811	750.016212	213.350797	0.687620	20.540391	1.169462	10.249042	0.000000	0.000000
3948.528813	750.016212	213.342326	0.687623	20.539576	1.169467	10.248635	0.000000	0.000000
3948.548816	750.016212	213.344226	0.687622	20.539758	1.169466	10.248726	0.000000	0.000000
3948.568818	750.016293	213.339242	0.687624	20.539279	1.169468	10.248487	0.000000	0.000000
3948.588820	750.016293	213.348093	0.687621	20.540131	1.169464	10.248912	0.000000	0.000000
3948.608821	750.016293	213.338014	0.687624	20.539160	1.169469	10.248428	0.000000	0.000000
3948.628824	750.016293	213.345933	0.687621	20.539923	1.169465	10.248808	0.000000	0.000000
3948.648826	750.016212	213.331097	0.687626	20.538494	1.169473	10.248095	0.000000	0.000000
3948.668828	750.016293	213.335830	0.687625	20.538950	1.169470	10.248323	0.000000	0.000000
3948.688829	750.016293	213.340975	0.687623	20.539445	1.169467	10.248570	0.000000	0.000000
3948.708832	750.016293	213.331405	0.687626	20.538524	1.169472	10.248110	0.000000	0.000000
3948.728834	750.016293	213.327711	0.687628	20.538168	1.169474	10.247933	0.000000	0.000000
3948.748836	750.016293	213.316362	0.687631	20.537076	1.169480	10.247387	0.000000	0.000000
3948.768837	750.016212	213.332588	0.687626	20.538638	1.169472	10.248167	0.000000	0.000000
3948.788839	750.016212	213.331183	0.687626	20.538503	1.169472	10.248099	0.000000	0.000000
3948.808842	750.016293	213.332168	0.687626	20.538598	1.169472	10.248147	0.000000	0.000000
3948.828844	750.016293	213.330410	0.687627	20.538428	1.169473	10.248062	0.000000	0.000000
3948.848845	750.016293	213.322233	0.687629	20.537641	1.169477	10.247670	0.000000	0.000000
3948.868847	750.016293	213.325558	0.687628	20.537961	1.169476	10.247829	0.000000	0.000000
3948.888850	750.016293	213.319689	0.687630	20.537396	1.169479	10.247547	0.000000	0.000000
3948.888850	750.016293	213.321384	0.687630	20.537559	1.169478	10.247629	0.000000	0.000000
3948.928854	750.016212	213.309943	0.687633	20.536458	1.169484	10.247079	0.000000	0.000000
3948.948855	750.016293	213.307290	0.687634	20.536202	1.169485	10.246952	0.000000	0.000000
3948.968858	750.016293	213.299339	0.687637	20.535437	1.169489	10.246570	0.000000	0.000000
3948.988860	750.016293	213.310078	0.687633	20.536471	1.169484	10.247086	0.000000	0.000000
3949.008862	750.016293	213.304135	0.687635	20.535899	1.169487	10.246800	0.000000	0.000000
3949.028863	750.016293	213.298030	0.687637	20.535311	1.169490	10.246507	0.000000	0.000000
3949.048866	750.016212	213.304542	0.687635	20.535938	1.169486	10.246820	0.000000	0.000000
3949.068868	750.016293	213.306985	0.687634	20.536173	1.169485	10.246937	0.000000	0.000000
3949.088870	750.016293	213.300779	0.687637	20.535576	1.169489	10.246639	0.000000	0.000000
3949.108871	750.016293	213.296065	0.687638	20.535122	1.169491	10.246412	0.000000	0.000000
3949.108871	750.016293	213.297040	0.687638	20.535216	1.169490	10.246459	0.000000	0.000000
3949.148876	750.016212	213.296070	0.687638	20.535122	1.169491	10.246413	0.000000	0.000000
3949.168878	750.016212	213.301925	0.687636	20.535686	1.169488	10.246694	0.000000	0.000000
3949.188879	750.016293	213.313360	0.687632	20.536787	1.169482	10.247243	0.000000	0.000000
3949.208881	750.016293	213.300037	0.687637	20.535504	1.169489	10.246603	0.000000	0.000000
3949.228884	750.016293	213.293065	0.687639	20.534833	1.169493	10.246268	0.000000	0.000000
3949.248886	750.016293	213.283486	0.687642	20.533911	1.169498	10.245808	0.000000	0.000000
3949.268888	750.016293	213.286354	0.687641	20.534187	1.169496	10.245946	0.000000	0.000000
3949.288889	750.016212	213.280596	0.687643	20.533632	1.169499	10.245669	0.000000	0.000000
3949.308892	750.016212	213.259779	0.687650	20.531628	1.169510	10.244669	0.000000	0.000000
3949.308892	750.016212	213.261777	0.687650	20.531821	1.169509	10.244765	0.000000	0.000000
3949.328894	750.016293	213.257214	0.687651	20.531381	1.169511	10.244546	0.000000	0.000000
3949.368897	750.016293	213.258989	0.687651	20.531552	1.169510	10.244631	0.000000	0.000000
3949.388900	750.016293	213.250804	0.687653	20.530764	1.169515	10.244238	0.000000	0.000000
3949.408902	750.016293	213.257540	0.687651	20.531413	1.169511	10.244562	0.000000	0.000000
3949.428904	750.016212	213.254081	0.687652	20.531080	1.169513	10.244396	0.000000	0.000000
3949.448905	750.016212	213.242785	0.687656	20.529992	1.169519	10.243853	0.000000	0.000000
3949.468907	750.016293	213.258720	0.687651	20.531526	1.169511	10.244618	0.000000	0.000000
3949.488910	750.016293	213.265627	0.687648	20.532191	1.169507	10.244950	0.000000	0.000000
3949.508912	750.016293	213.258420	0.687651	20.531497	1.169511	10.244604	0.000000	0.000000
3949.528913	750.016293	213.257394	0.687651	20.531399	1.169511	10.244555	0.000000	0.000000
3949.548915	750.016212	213.240846	0.687657	20.529805	1.169520	10.243760	0.000000	0.000000
3949.568918	750.016212	213.250356	0.687653	20.530721	1.169515	10.244217	0.000000	0.000000
3949.588920	750.016293	213.245406	0.687655	20.530244	1.169518	10.243979	0.000000	0.000000
3949.608922	750.016293	213.243904	0.687656	20.530100	1.169518	10.243907	0.000000	0.000000
3949.628923	750.016293	213.240419	0.687657	20.529764	1.169520	10.243739	0.000000	0.000000
3949.648926	750.016212	213.235694	0.687658	20.529309	1.169522	10.243512	0.000000	0.000000
3949.668928	750.016212	213.223485	0.687662	20.528134	1.169529	10.242926	0.000000	0.000000
3949.688930	750.016293	213.238011	0.687658	20.529533	1.169521	10.243624	0.000000	0.000000
3949.708931	750.016293	213.223457	0.687663	20.528131	1.169529	10.242924	0.000000	0.000000
3949.728933	750.016293	213.229051	0.687661	20.528670	1.169526	10.243193	0.000000	0.000000
3949.748936	750.016293	213.224670	0.687662	20.528248	1.169528	10.242983	0.000000	0.000000
3949.768938	750.016293	213.229517	0.687660	20.528715	1.169526	10.243216	0.000000	0.000000
3949.788939	750.016293	213.224312	0.687662	20.528214	1.169529	10.242966	0.000000	0.000000
3949.808941	750.016212	213.222353	0.687663	20.528025	1.169529	10.242871	0.000000	0.000000
3949.828944	750.016212	213.213769	0.687666	20.527199	1.169534	10.242459	0.000000	0.000000
3949.848946	750.016293	213.223241	0.687663	20.528111	1.169529	10.242914	0.000000	0.000000
3949.868948	750.016293	213.220858	0.687663	20.527881	1.169530	10.242800	0.000000	0.000000
3949.888949	750.016293	213.209036	0.687667	20.526743	1.169537	10.242232	0.000000	0.000000
3949.908952	750.016293	213.210431	0.687667	20.526877	1.169536	10.242299	0.000000	0.000000
3949.928954	750.016212	213.206426	0.687668	20.526492	1.169538	10.242106	0.000000	0.000000
3949.948956	750.016212	213.209648	0.687667	20.526802	1.169536	10.242261	0.000000	0.000000
3949.948956	750.016212	213.222163	0.687663	20.528007	1.169530	10.242862	0.000000	0.000000
3949.988960	750.016293	213.209660	0.687667	20.526803	1.169536	10.242262	0.000000	0.000000
3950.008962	750.016293	213.218744	0.687664	20.527678	1.169531	10.242698	0.000000	0.000000
3950.028964	750.016293	213.219833	0.687664	20.527782	1.169531	10.242750	0.000000	0.000000
3950.048965	750.016293	213.214868	0.687665	20.527304	1.169534	10.242512	0.000000	0.000000
3950.068967	750.016212	213.200095	0.687670	20.525882	1.169541	10.241802	0.000000	0.000000
3950.088970	750.016212	213.210643	0.687667	20.526898	1.169536	10.242309	0.000000	0.000000
3950.108972	750.016293	213.203621	0.687669	20.526222	1.169539	10.241972	0.000000	0.000000
3950.128973	750.016293	213.196760	0.687671	20.525561	1.169543	10.241642	0.000000	0.000000
3950.148975	750.016293	213.196025	0.687672	20.525490	1.169543	10.241607	0.000000	0.000000
3950.168978	750.016293	213.207349	0.687668	20.526581	1.169537	10.242151	0.000000	0.000000
3950.188980	750.016293	213.199033	0.687671	20.525780	1.169542	10.241751	0.000000	0.000000
3950.208982	750.016212	213.195470	0.687672	20.525437	1.169544	10.241580	0.000000	0.000000
3950.228983	750.016212	213.203656	0.687669	20.526225	1.169539	10.241973	0.000000	0.000000
3950.248986	750.016293	213.198318	0.687671	20.525711	1.169542	10.241717	0.000000	0.000000
3950.268988	750.016293	213.186355	0.687675	20.524559	1.169548	10.241142	0.000000	0.000000
3950.288990	750.016293	213.192568	0.687673	20.525158	1.169545	10.241441	0.000000	0.000000
3950.308991	750.016293	213.191308	0.687673	20.525036	1.169546	10.241380	0.000000	0.000000
3950.328994	750.016293	213.177410	0.687678	20.523698	1.169553	10.240712	0.000000	0.000000
3950.348996	750.016212	213.169836	0.687680	20.522969	1.169557	10.240349	0.000000	0.000000
3950.368998	750.016212	213.170712	0.687680	20.523053	1.169557	10.240391	0.000000	0.000000
3950.388999	750.016293	213.160726	0.687684	20.522092	1.169562	10.239911	0.000000	0.000000
3950.388999	750.016293	213.165489	0.687682	20.522550	1.169559	10.240140	0.000000	0.000000
3950.429004	750.016293	213.182438	0.687676	20.524182	1.169550	10.240954	0.000000	0.000000
3950.449006	750.016293	213.168806	0.687681	20.522870	1.169558	10.240299	0.000000	0.000000
3950.469007	750.016293	213.159783	0.687684	20.522001	1.169562	10.239866	0.000000	0.000000
3950.489009	750.016293	213.152911	0.687686	20.521340	1.169566	10.239536	0.000000	0.000000
3950.509012	750.016293	213.159113	0.687684	20.521937	1.169563	10.239833	0.000000	0.000000
3950.529014	750.016212	213.160339	0.687684	20.522055	1.169562	10.239892	0.000000	0.000000
3950.549016	750.016212	213.153339	0.687686	20.521381	1.169566	10.239556	0.000000	0.000000
3950.569017	750.016293	213.167711	0.687681	20.522764	1.169558	10.240246	0.000000	0.000000
3950.589020	750.016293	213.161881	0.687683	20.522203	1.169561	10.239966	0.000000	0.000000
3950.609022	750.016293	213.153512	0.687686	20.521397	1.169566	10.239564	0.000000	0.000000
3950.609022	750.016293	213.149033	0.687687	20.520966	1.169568	10.239349	0.000000	0.000000
3950.649025	750.016293	213.147390	0.687688	20.520808	1.169569	10.239270	0.000000	0.000000
3950.649025	750.016293	213.135063	0.687692	20.519621	1.169575	10.238678	0.000000	0.000000
3950.689030	750.016212	213.133021	0.687693	20.519425	1.169576	10.238580	0.000000	0.000000
3950.709032	750.016212	213.134676	0.687692	20.519584	1.169575	10.238660	0.000000	0.000000
3950.729033	750.016293	213.129144	0.687694	20.519051	1.169578	10.238394	0.000000	0.000000
3950.749035	750.016293	213.120847	0.687697	20.518253	1.169583	10.237995	0.000000	0.000000
3950.769038	750.016293	213.135911	0.687692	20.519703	1.169575	10.238719	0.000000	0.000000
3950.789040	750.016293	213.125886	0.687695	20.518738	1.169580	10.238237	0.000000	0.000000
3950.809042	750.016293	213.122099	0.687697	20.518373	1.169582	10.238055	0.000000	0.000000
3950.809042	750.016293	213.119908	0.687697	20.518162	1.169583	10.237950	0.000000	0.000000
3950.849046	750.016212	213.118144	0.687698	20.517992	1.169584	10.237865	0.000000	0.000000
3950.869048	750.016212	213.130096	0.687694	20.519143	1.169578	10.238440	0.000000	0.000000
3950.889050	750.016293	213.119087	0.687698	20.518083	1.169584	10.237911	0.000000	0.000000
3950.909051	750.016293	213.127414	0.687695	20.518885	1.169579	10.238311	0.000000	0.000000
3950.929054	750.016293	213.126081	0.687695	20.518756	1.169580	10.238247	0.000000	0.000000
3950.949056	750.016293	213.122551	0.687696	20.518417	1.169582	10.238077	0.000000	0.000000
3950.969058	750.016212	213.111482	0.687700	20.517351	1.169588	10.237545	0.000000	0.000000
3950.989059	750.016293	213.111786	0.687700	20.517380	1.169587	10.237560	0.000000	0.000000
3951.009061	750.016293	213.111126	0.687700	20.517317	1.169588	10.237528	0.000000	0.000000
3951.029064	750.016293	213.099071	0.687704	20.516156	1.169594	10.236949	0.000000	0.000000
3951.029064	750.016293	213.095520	0.687705	20.515814	1.169596	10.236779	0.000000	0.000000
3951.069067	750.016293	213.095257	0.687706	20.515789	1.169596	10.236766	0.000000	0.000000
3951.089069	750.016293	213.086674	0.687708	20.514963	1.169601	10.236354	0.000000	0.000000
3951.109072	750.016212	213.090770	0.687707	20.515357	1.169598	10.236550	0.000000	0.000000
3951.129074	750.016212	213.086045	0.687709	20.514902	1.169601	10.236323	0.000000	0.000000
3951.149076	750.016293	213.089715	0.687707	20.515255	1.169599	10.236500	0.000000	0.000000
3951.169077	750.016293	213.093502	0.687706	20.515620	1.169597	10.236682	0.000000	0.000000
3951.189080	750.016293	213.078886	0.687711	20.514213	1.169605	10.235979	0.000000	0.000000
3951.209082	750.016293	213.090763	0.687707	20.515356	1.169599	10.236550	0.000000	0.000000
3951.229084	750.016293	213.092360	0.687707	20.515510	1.169598	10.236627	0.000000	0.000000
3951.249085	750.016212	213.073208	0.687713	20.513666	1.169608	10.235707	0.000000	0.000000
3951.249085	750.016212	213.087880	0.687708	20.515079	1.169600	10.236412	0.000000	0.000000
3951.289090	750.016212	213.091398	0.687707	20.515417	1.169598	10.236581	0.000000	0.000000
3951.309092	750.016293	213.072267	0.687713	20.513576	1.169608	10.235662	0.000000	0.000000
3951.329093	750.016293	213.070782	0.687714	20.513433	1.169609	10.235590	0.000000	0.000000
3951.349095	750.016293	213.087881	0.687708	20.515079	1.169600	10.236412	0.000000	0.000000
3951.369098	750.016293	213.082390	0.687710	20.514550	1.169603	10.236148	0.000000	0.000000
3951.389100	750.016212	213.070786	0.687714	20.513433	1.169609	10.235590	0.000000	0.000000
3951.409101	750.016293	213.062754	0.687716	20.512660	1.169613	10.235205	0.000000	0.000000
3951.429103	750.016293	213.074038	0.687713	20.513746	1.169607	10.235747	0.000000	0.000000
3951.449106	750.016293	213.072667	0.687713	20.513614	1.169608	10.235681	0.000000	0.000000
3951.469108	750.016293	213.073710	0.687713	20.513714	1.169607	10.235731	0.000000	0.000000
3951.469108	750.016293	213.056991	0.687718	20.512105	1.169616	10.234928	0.000000	0.000000
3951.509111	750.016212	213.055468	0.687719	20.511958	1.169617	10.234855	0.000000	0.000000
3951.529114	750.016212	213.049501	0.687721	20.511384	1.169620	10.234568	0.000000	0.000000
3951.549116	750.016212	213.050445	0.687720	20.511475	1.169619	10.234613	0.000000	0.000000
3951.569118	750.016293	213.057573	0.687718	20.512161	1.169616	10.234956	0.000000	0.000000
3951.589119	750.016293	213.045719	0.687722	20.511020	1.169622	10.234386	0.000000	0.000000
3951.609122	750.016293	213.056001	0.687719	20.512009	1.169617	10.234880	0.000000	0.000000
3951.629124	750.016293	213.047153	0.687722	20.511158	1.169621	10.234455	0.000000	0.000000
3951.649126	750.016212	213.034336	0.687726	20.509924	1.169628	10.233839	0.000000	0.000000
3951.669127	750.016212	213.047990	0.687721	20.511238	1.169621	10.234495	0.000000	0.000000
3951.669127	750.016212	213.028355	0.687728	20.509348	1.169631	10.233552	0.000000	0.000000
3951.709132	750.016293	213.036995	0.687725	20.510180	1.169627	10.233967	0.000000	0.000000
3951.729134	750.016293	213.039374	0.687724	20.510409	1.169625	10.234081	0.000000	0.000000
3951.749135	750.016293	213.040983	0.687724	20.510564	1.169625	10.234159	0.000000	0.000000
3951.769137	750.016293	213.038027	0.687725	20.510279	1.169626	10.234017	0.000000	0.000000
3951.789140	750.016212	213.029819	0.687727	20.509489	1.169630	10.233622	0.000000	0.000000
3951.809142	750.016212	213.040520	0.687724	20.510519	1.169625	10.234136	0.000000	0.000000
3951.829144	750.016293	213.042112	0.687723	20.510672	1.169624	10.234213	0.000000	0.000000
3951.849145	750.016293	213.017590	0.687732	20.508311	1.169637	10.233035	0.000000	0.000000
3951.869148	750.016293	213.022020	0.687730	20.508738	1.169635	10.233248	0.000000	0.000000
3951.869148	750.016293	213.016210	0.687732	20.508179	1.169638	10.232969	0.000000	0.000000
3951.889150	750.016293	213.021312	0.687730	20.508670	1.169635	10.233214	0.000000	0.000000
3951.929153	750.016293	213.010781	0.687734	20.507656	1.169640	10.232708	0.000000	0.000000
3951.949156	750.016212	213.018469	0.687731	20.508396	1.169636	10.233077	0.000000	0.000000
3951.969158	750.016212	213.025686	0.687729	20.509091	1.169632	10.233424	0.000000	0.000000
3951.989160	750.016212	213.013593	0.687733	20.507927	1.169639	10.232843	0.000000	0.000000
3952.009161	750.016293	213.018360	0.687731	20.508386	1.169636	10.233072	0.000000	0.000000
3952.029163	750.016293	213.001678	0.687737	20.506780	1.169645	10.232271	0.000000	0.000000
3952.049166	750.016293	212.998953	0.687738	20.506517	1.169647	10.232140	0.000000	0.000000
3952.069168	750.016293	213.015629	0.687732	20.508123	1.169638	10.232941	0.000000	0.000000
3952.089170	750.016293	213.002206	0.687737	20.506830	1.169645	10.232296	0.000000	0.000000
3952.089170	750.016293	213.009710	0.687734	20.507553	1.169641	10.232656	0.000000	0.000000
3952.129174	750.016212	212.999890	0.687737	20.506607	1.169646	10.232185	0.000000	0.000000
3952.149176	750.016293	212.996337	0.687739	20.506265	1.169648	10.232014	0.000000	0.000000
3952.169178	750.016293	213.004732	0.687736	20.507074	1.169644	10.232417	0.000000	0.000000
3952.189179	750.016293	213.010822	0.687734	20.507660	1.169640	10.232710	0.000000	0.000000
3952.209182	750.016293	212.995089	0.687739	20.506145	1.169649	10.231954	0.000000	0.000000
3952.229184	750.016212	213.004597	0.687736	20.507061	1.169643	10.232411	0.000000	0.000000
3952.249186	750.016212	212.991391	0.687740	20.505789	1.169650	10.231776	0.000000	0.000000
3952.269187	750.016212	212.994182	0.687739	20.506058	1.169649	10.231910	0.000000	0.000000
3952.289189	750.016293	213.004465	0.687736	20.507048	1.169644	10.232404	0.000000	0.000000
3952.309192	750.016293	212.977226	0.687745	20.504425	1.169658	10.231096	0.000000	0.000000
3952.329194	750.016293	212.985832	0.687742	20.505254	1.169653	10.231509	0.000000	0.000000
3952.349195	750.016293	212.986016	0.687742	20.505272	1.169653	10.231518	0.000000	0.000000
3952.369197	750.016293	212.987138	0.687742	20.505380	1.169653	10.231572	0.000000	0.000000
3952.389200	750.016212	212.984318	0.687743	20.505108	1.169654	10.231437	0.000000	0.000000
3952.409202	750.016212	212.993946	0.687739	20.506035	1.169649	10.231899	0.000000	0.000000
3952.429204	750.016293	212.990134	0.687741	20.505668	1.169651	10.231716	0.000000	0.000000
3952.449205	750.016293	212.983355	0.687743	20.505016	1.169655	10.231390	0.000000	0.000000
3952.469208	750.016293	212.979176	0.687744	20.504613	1.169657	10.231190	0.000000	0.000000
3952.489210	750.016293	212.972945	0.687747	20.504013	1.169660	10.230890	0.000000	0.000000
3952.509212	750.016293	212.974982	0.687746	20.504209	1.169659	10.230988	0.000000	0.000000
3952.509212	750.016293	212.981394	0.687744	20.504827	1.169656	10.231296	0.000000	0.000000
3952.529213	750.016212	212.966266	0.687749	20.503370	1.169664	10.230569	0.000000	0.000000
3952.569218	750.016293	212.970554	0.687747	20.503783	1.169661	10.230775	0.000000	0.000000
3952.589220	750.016293	212.971395	0.687747	20.503864	1.169661	10.230816	0.000000	0.000000
3952.609221	750.016293	212.968411	0.687748	20.503577	1.169663	10.230672	0.000000	0.000000
3952.629223	750.016293	212.969551	0.687748	20.503687	1.169662	10.230727	0.000000	0.000000
3952.649226	750.016293	212.971061	0.687747	20.503832	1.169661	10.230800	0.000000	0.000000
3952.669228	750.016212	212.963578	0.687750	20.503111	1.169665	10.230440	0.000000	0.000000
3952.689229	750.016212	212.959078	0.687751	20.502678	1.169667	10.230224	0.000000	0.000000
3952.709231	750.016293	212.963009	0.687750	20.503057	1.169665	10.230413	0.000000	0.000000
3952.729234	750.016293	212.940094	0.687758	20.500851	1.169677	10.229312	0.000000	0.000000
3952.749236	750.016293	212.939683	0.687758	20.500811	1.169678	10.229292	0.000000	0.000000
3952.749236	750.016293	212.940230	0.687758	20.500864	1.169677	10.229319	0.000000	0.000000
3952.789239	750.016293	212.936271	0.687759	20.500483	1.169679	10.229128	0.000000	0.000000
3952.809242	750.016293	212.924671	0.687763	20.499366	1.169685	10.228571	0.000000	0.000000
3952.829244	750.016212	212.927675	0.687762	20.499655	1.169684	10.228716	0.000000	0.000000
3952.849246	750.016212	212.922802	0.687763	20.499186	1.169686	10.228481	0.000000	0.000000
3952.869247	750.016293	212.929805	0.687761	20.499860	1.169683	10.228818	0.000000	0.000000
3952.889250	750.016293	212.918700	0.687765	20.498791	1.169689	10.228284	0.000000	0.000000
3952.909252	750.016293	212.922286	0.687764	20.499136	1.169687	10.228457	0.000000	0.000000
3952.929254	750.016293	212.919057	0.687765	20.498825	1.169688	10.228302	0.000000	0.000000
3952.949255	750.016293	212.915861	0.687766	20.498518	1.169690	10.228148	0.000000	0.000000
3952.969257	750.016212	212.924959	0.687763	20.499393	1.169685	10.228585	0.000000	0.000000
3952.989260	750.016212	212.913560	0.687766	20.498296	1.169691	10.228037	0.000000	0.000000
3953.009262	750.016293	212.921669	0.687764	20.499077	1.169687	10.228427	0.000000	0.000000
3953.029263	750.016293	212.919112	0.687765	20.498830	1.169688	10.228304	0.000000	0.000000
3953.049265	750.016293	212.932136	0.687760	20.500084	1.169682	10.228930	0.000000	0.000000
3953.069268	750.016293	212.919528	0.687764	20.498871	1.169688	10.228324	0.000000	0.000000
3953.089270	750.016293	212.911806	0.687767	20.498127	1.169692	10.227953	0.000000	0.000000
3953.109272	750.016212	212.912962	0.687767	20.498238	1.169691	10.228009	0.000000	0.000000
3953.129273	750.016293	212.918091	0.687765	20.498732	1.169689	10.228255	0.000000	0.000000
3953.149276	750.016293	212.903428	0.687770	20.497321	1.169697	10.227551	0.000000	0.000000
3953.169278	750.016293	212.896150	0.687772	20.496620	1.169700	10.227201	0.000000	0.000000
3953.189280	750.016293	212.896525	0.687772	20.496656	1.169700	10.227219	0.000000	0.000000
3953.209281	750.016293	212.903998	0.687770	20.497375	1.169696	10.227578	0.000000	0.000000
3953.229283	750.016293	212.898682	0.687771	20.496864	1.169699	10.227323	0.000000	0.000000
3953.249286	750.016293	212.902649	0.687770	20.497245	1.169697	10.227513	0.000000	0.000000
3953.269288	750.016212	212.884058	0.687776	20.495456	1.169707	10.226620	0.000000	0.000000
3953.289289	750.016212	212.904397	0.687769	20.497414	1.169696	10.227597	0.000000	0.000000
3953.309291	750.016293	212.900598	0.687771	20.497048	1.169698	10.227415	0.000000	0.000000
3953.329294	750.016293	212.889167	0.687775	20.495948	1.169704	10.226866	0.000000	0.000000
3953.349296	750.016293	212.900552	0.687771	20.497044	1.169698	10.227413	0.000000	0.000000
3953.369298	750.016293	212.882388	0.687777	20.495295	1.169708	10.226540	0.000000	0.000000
3953.369298	750.016293	212.882677	0.687777	20.495323	1.169707	10.226554	0.000000	0.000000
3953.389299	750.016212	212.885526	0.687776	20.495597	1.169706	10.226691	0.000000	0.000000
3953.429304	750.016293	212.868520	0.687782	20.493960	1.169715	10.225874	0.000000	0.000000
3953.449306	750.016293	212.878960	0.687778	20.494965	1.169709	10.226375	0.000000	0.000000
3953.469307	750.016293	212.866999	0.687782	20.493813	1.169716	10.225801	0.000000	0.000000
3953.489310	750.016293	212.882309	0.687777	20.495287	1.169708	10.226536	0.000000	0.000000
3953.509312	750.016293	212.872246	0.687780	20.494318	1.169713	10.226053	0.000000	0.000000
3953.529314	750.016212	212.872863	0.687780	20.494378	1.169712	10.226082	0.000000	0.000000
3953.549315	750.016212	212.867854	0.687782	20.493896	1.169715	10.225842	0.000000	0.000000
3953.569317	750.016293	212.870189	0.687781	20.494120	1.169714	10.225954	0.000000	0.000000
3953.589320	750.016293	212.869963	0.687781	20.494099	1.169714	10.225943	0.000000	0.000000
3953.589320	750.016293	212.862254	0.687784	20.493356	1.169718	10.225573	0.000000	0.000000
3953.629323	750.016293	212.837284	0.687792	20.490953	1.169731	10.224373	0.000000	0.000000
3953.649325	750.016293	212.853552	0.687787	20.492519	1.169723	10.225155	0.000000	0.000000
3953.669328	750.016293	212.846667	0.687789	20.491856	1.169726	10.224824	0.000000	0.000000
3953.689330	750.016212	212.835440	0.687793	20.490775	1.169732	10.224285	0.000000	0.000000
3953.709332	750.016212	212.848077	0.687788	20.491992	1.169725	10.224892	0.000000	0.000000
3953.729333	750.016293	212.833791	0.687793	20.490616	1.169733	10.224205	0.000000	0.000000
3953.749336	750.016293	212.838975	0.687792	20.491115	1.169730	10.224454	0.000000	0.000000
3953.769338	750.016293	212.818314	0.687798	20.489126	1.169741	10.223462	0.000000	0.000000
3953.789340	750.016293	212.837456	0.687792	20.490969	1.169731	10.224382	0.000000	0.000000
3953.809341	750.016293	212.829545	0.687795	20.490207	1.169735	10.224002	0.000000	0.000000
3953.809341	750.016293	212.819020	0.687798	20.489194	1.169741	10.223496	0.000000	0.000000
3953.849346	750.016212	212.818298	0.687798	20.489125	1.169741	10.223461	0.000000	0.000000
3953.869348	750.016212	212.812025	0.687800	20.488521	1.169744	10.223160	0.000000	0.000000
3953.889349	750.016212	212.818605	0.687798	20.489154	1.169741	10.223476	0.000000	0.000000
3953.909351	750.016293	212.817848	0.687799	20.489081	1.169741	10.223440	0.000000	0.000000
3953.929354	750.016293	212.797419	0.687805	20.487114	1.169752	10.222458	0.000000	0.000000
3953.949356	750.016293	212.802850	0.687804	20.487637	1.169749	10.222719	0.000000	0.000000
3953.969357	750.016293	212.811972	0.687801	20.488516	1.169744	10.223157	0.000000	0.000000
3953.989359	750.016293	212.806968	0.687802	20.488034	1.169747	10.222917	0.000000	0.000000
3954.009362	750.016212	212.788795	0.687808	20.486284	1.169757	10.222044	0.000000	0.000000
3954.029364	750.016212	212.799764	0.687805	20.487340	1.169751	10.222571	0.000000	0.000000
3954.049366	750.016293	212.795943	0.687806	20.486972	1.169753	10.222387	0.000000	0.000000
3954.069367	750.016293	212.808499	0.687802	20.488181	1.169746	10.222990	0.000000	0.000000
3954.089370	750.016293	212.801988	0.687804	20.487554	1.169750	10.222678	0.000000	0.000000
3954.109372	750.016293	212.798564	0.687805	20.487225	1.169752	10.222513	0.000000	0.000000
3954.129374	750.016293	212.800683	0.687804	20.487429	1.169750	10.222615	0.000000	0.000000
3954.149375	750.016293	212.785039	0.687810	20.485923	1.169759	10.221864	0.000000	0.000000
3954.169378	750.016212	212.787502	0.687809	20.486160	1.169757	10.221982	0.000000	0.000000
3954.189380	750.016212	212.781138	0.687811	20.485547	1.169761	10.221676	0.000000	0.000000
3954.209382	750.016212	212.772659	0.687814	20.484731	1.169765	10.221269	0.000000	0.000000
3954.229383	750.016293	212.779445	0.687811	20.485384	1.169762	10.221595	0.000000	0.000000
3954.249385	750.016293	212.771591	0.687814	20.484628	1.169766	10.221217	0.000000	0.000000
3954.249385	750.016293	212.768428	0.687815	20.484323	1.169767	10.221066	0.000000	0.000000
3954.289390	750.016293	212.767735	0.687815	20.484257	1.169768	10.221032	0.000000	0.000000
3954.309391	750.016293	212.756275	0.687819	20.483153	1.169774	10.220482	0.000000	0.000000
3954.329393	750.016212	212.760584	0.687818	20.483568	1.169771	10.220689	0.000000	0.000000
3954.349396	750.016212	212.761890	0.687817	20.483694	1.169771	10.220751	0.000000	0.000000
3954.369398	750.016293	212.773288	0.687814	20.484791	1.169765	10.221299	0.000000	0.000000
3954.389400	750.016293	212.752761	0.687820	20.482815	1.169776	10.220313	0.000000	0.000000
3954.409401	750.016293	212.743098	0.687824	20.481885	1.169781	10.219849	0.000000	0.000000
3954.429404	750.016293	212.745304	0.687823	20.482097	1.169779	10.219955	0.000000	0.000000
3954.449406	750.016293	212.751431	0.687821	20.482687	1.169776	10.220249	0.000000	0.000000
3954.449406	750.016293	212.742802	0.687824	20.481856	1.169781	10.219835	0.000000	0.000000
3954.489409	750.016212	212.748850	0.687822	20.482438	1.169777	10.220125	0.000000	0.000000
3954.509411	750.016212	212.749154	0.687822	20.482468	1.169777	10.220140	0.000000	0.000000
3954.529414	750.016293	212.740008	0.687825	20.481587	1.169782	10.219700	0.000000	0.000000
3954.549416	750.016293	212.740330	0.687825	20.481618	1.169782	10.219716	0.000000	0.000000
3954.569417	750.016293	212.715158	0.687833	20.479195	1.169795	10.218507	0.000000	0.000000
3954.589419	750.016293	212.729922	0.687828	20.480616	1.169787	10.219216	0.000000	0.000000
3954.609422	750.016293	212.727458	0.687829	20.480379	1.169789	10.219097	0.000000	0.000000
3954.629424	750.016293	212.720484	0.687831	20.479708	1.169792	10.218762	0.000000	0.000000
3954.649426	750.016293	212.722822	0.687830	20.479933	1.169791	10.218875	0.000000	0.000000
3954.669427	750.016212	212.724721	0.687830	20.480115	1.169790	10.218966	0.000000	0.000000
3954.689430	750.016212	212.720545	0.687831	20.479713	1.169792	10.218765	0.000000	0.000000
3954.709432	750.016293	212.715648	0.687833	20.479242	1.169795	10.218530	0.000000	0.000000
3954.729434	750.016293	212.713202	0.687834	20.479006	1.169796	10.218413	0.000000	0.000000
3954.749435	750.016293	212.696913	0.687839	20.477438	1.169805	10.217630	0.000000	0.000000
3954.769438	750.016293	212.702645	0.687837	20.477990	1.169802	10.217905	0.000000	0.000000
3954.789440	750.016293	212.695465	0.687840	20.477299	1.169806	10.217561	0.000000	0.000000
3954.809442	750.016212	212.698902	0.687838	20.477630	1.169804	10.217726	0.000000	0.000000
3954.829443	750.016212	212.684004	0.687843	20.476195	1.169811	10.217010	0.000000	0.000000
3954.849445	750.016212	212.692531	0.687841	20.477016	1.169807	10.217420	0.000000	0.000000
3954.869448	750.016293	212.686528	0.687843	20.476438	1.169810	10.217131	0.000000	0.000000
3954.889450	750.016293	212.673524	0.687847	20.475186	1.169817	10.216507	0.000000	0.000000
3954.889450	750.016293	212.676216	0.687846	20.475446	1.169816	10.216636	0.000000	0.000000
3954.909451	750.016293	212.671543	0.687848	20.474996	1.169818	10.216411	0.000000	0.000000
3954.949456	750.016293	212.679752	0.687845	20.475786	1.169814	10.216806	0.000000	0.000000
3954.969458	750.016212	212.664566	0.687850	20.474324	1.169822	10.216076	0.000000	0.000000
3954.989460	750.016212	212.665743	0.687850	20.474437	1.169821	10.216133	0.000000	0.000000
3955.009461	750.016212	212.653120	0.687854	20.473222	1.169828	10.215526	0.000000	0.000000
3955.029464	750.016293	212.653946	0.687854	20.473302	1.169827	10.215566	0.000000	0.000000
3955.049466	750.016293	212.652046	0.687854	20.473119	1.169828	10.215475	0.000000	0.000000
3955.069468	750.016293	212.646292	0.687856	20.472565	1.169831	10.215198	0.000000	0.000000
3955.089469	750.016293	212.641070	0.687858	20.472062	1.169834	10.214947	0.000000	0.000000
3955.089469	750.016293	212.645942	0.687856	20.472531	1.169831	10.215181	0.000000	0.000000
3955.129474	750.016293	212.631688	0.687861	20.471159	1.169839	10.214497	0.000000	0.000000
3955.149476	750.016212	212.648377	0.687855	20.472765	1.169830	10.215298	0.000000	0.000000
3955.169477	750.016212	212.622801	0.687864	20.470303	1.169843	10.214070	0.000000	0.000000
3955.189479	750.016293	212.622943	0.687864	20.470317	1.169843	10.214077	0.000000	0.000000
3955.209482	750.016293	212.616777	0.687866	20.469723	1.169847	10.213780	0.000000	0.000000
3955.229484	750.016293	212.603602	0.687870	20.468455	1.169854	10.213148	0.000000	0.000000
3955.249485	750.016293	212.615705	0.687866	20.469620	1.169847	10.213729	0.000000	0.000000
3955.269487	750.016212	212.611414	0.687868	20.469207	1.169849	10.213523	0.000000	0.000000
3955.289490	750.016212	212.613109	0.687867	20.469370	1.169849	10.213604	0.000000	0.000000
3955.309492	750.016212	212.592209	0.687874	20.467358	1.169859	10.212600	0.000000	0.000000
3955.309492	750.016212	212.602616	0.687871	20.468360	1.169854	10.213100	0.000000	0.000000
3955.349495	750.016293	212.602158	0.687871	20.468316	1.169854	10.213078	0.000000	0.000000
3955.369498	750.016293	212.598672	0.687872	20.467980	1.169856	10.212911	0.000000	0.000000
3955.389500	750.016293	212.600311	0.687872	20.468138	1.169855	10.212989	0.000000	0.000000
3955.409502	750.016293	212.585845	0.687876	20.466745	1.169863	10.212295	0.000000	0.000000
3955.429503	750.016293	212.586166	0.687876	20.466776	1.169863	10.212310	0.000000	0.000000
3955.449506	750.016212	212.598789	0.687872	20.467991	1.169856	10.212916	0.000000	0.000000
3955.469508	750.016212	212.601839	0.687871	20.468285	1.169854	10.213063	0.000000	0.000000
3955.489510	750.016293	212.589947	0.687875	20.467140	1.169861	10.212492	0.000000	0.000000
3955.509511	750.016293	212.593411	0.687874	20.467474	1.169859	10.212658	0.000000	0.000000
3955.529513	750.016293	212.582845	0.687877	20.466456	1.169864	10.212150	0.000000	0.000000
3955.549516	750.016293	212.567367	0.687883	20.464966	1.169873	10.211407	0.000000	0.000000
3955.569518	750.016293	212.563249	0.687884	20.464570	1.169875	10.211209	0.000000	0.000000
3955.589520	750.016212	212.563481	0.687884	20.464592	1.169874	10.211220	0.000000	0.000000
3955.609521	750.016212	212.548420	0.687889	20.463142	1.169882	10.210497	0.000000	0.000000
3955.629524	750.016293	212.540484	0.687892	20.462378	1.169887	10.210115	0.000000	0.000000
3955.649526	750.016293	212.553411	0.687887	20.463623	1.169880	10.210736	0.000000	0.000000
3955.669528	750.016293	212.545681	0.687890	20.462878	1.169884	10.210365	0.000000	0.000000
3955.689529	750.016293	212.546545	0.687890	20.462962	1.169883	10.210407	0.000000	0.000000
3955.709532	750.016293	212.539232	0.687892	20.462257	1.169887	10.210055	0.000000	0.000000
3955.709532	750.016293	212.545377	0.687890	20.462849	1.169884	10.210351	0.000000	0.000000
3955.729534	750.016293	212.525810	0.687897	20.460965	1.169894	10.209411	0.000000	0.000000
3955.769537	750.016212	212.518341	0.687899	20.460246	1.169898	10.209052	0.000000	0.000000
3955.789539	750.016293	212.517171	0.687899	20.460134	1.169899	10.208996	0.000000	0.000000
3955.809542	750.016293	212.519605	0.687899	20.460368	1.169898	10.209112	0.000000	0.000000
3955.829544	750.016293	212.507226	0.687903	20.459176	1.169904	10.208518	0.000000	0.000000
3955.849545	750.016293	212.514463	0.687900	20.459873	1.169900	10.208865	0.000000	0.000000
3955.869547	750.016293	212.507671	0.687903	20.459219	1.169904	10.208539	0.000000	0.000000
3955.889550	750.016293	212.510409	0.687902	20.459483	1.169902	10.208671	0.000000	0.000000
3955.909552	750.016293	212.512626	0.687901	20.459696	1.169901	10.208777	0.000000	0.000000
3955.929554	750.016293	212.507821	0.687903	20.459233	1.169904	10.208546	0.000000	0.000000
3955.929554	750.016293	212.498811	0.687906	20.458366	1.169908	10.208114	0.000000	0.000000
3955.949555	750.016212	212.493293	0.687907	20.457835	1.169911	10.207848	0.000000	0.000000
3955.989560	750.016293	212.495775	0.687907	20.458074	1.169910	10.207968	0.000000	0.000000
3956.009562	750.016293	212.498449	0.687906	20.458331	1.169909	10.208096	0.000000	0.000000
3956.029563	750.016293	212.501171	0.687905	20.458593	1.169907	10.208227	0.000000	0.000000
3956.049566	750.016293	212.489624	0.687909	20.457481	1.169913	10.207672	0.000000	0.000000
3956.069568	750.016293	212.484297	0.687911	20.456969	1.169916	10.207416	0.000000	0.000000
3956.089570	750.016293	212.486864	0.687910	20.457216	1.169915	10.207540	0.000000	0.000000
3956.109571	750.016212	212.475611	0.687913	20.456132	1.169921	10.206999	0.000000	0.000000
3956.129573	750.016212	212.482132	0.687911	20.456760	1.169917	10.207312	0.000000	0.000000
3956.149576	750.016293	212.484062	0.687911	20.456946	1.169916	10.207405	0.000000	0.000000
3956.149576	750.016293	212.483486	0.687911	20.456890	1.169917	10.207377	0.000000	0.000000
3956.169578	750.016293	212.480841	0.687912	20.456636	1.169918	10.207250	0.000000	0.000000
3956.209581	750.016293	212.470486	0.687915	20.455639	1.169923	10.206753	0.000000	0.000000
3956.229584	750.016293	212.468051	0.687916	20.455404	1.169925	10.206636	0.000000	0.000000
3956.249586	750.016293	212.468171	0.687916	20.455416	1.169925	10.206642	0.000000	0.000000
3956.269588	750.016293	212.479662	0.687912	20.456522	1.169919	10.207194	0.000000	0.000000
3956.289589	750.016212	212.464893	0.687917	20.455100	1.169926	10.206484	0.000000	0.000000
3956.309592	750.016212	212.466718	0.687916	20.455276	1.169925	10.206572	0.000000	0.000000
3956.329594	750.016293	212.466827	0.687916	20.455287	1.169925	10.206577	0.000000	0.000000
3956.349596	750.016293	212.449311	0.687922	20.453600	1.169934	10.205736	0.000000	0.000000
3956.349596	750.016293	212.470371	0.687915	20.455628	1.169923	10.206747	0.000000	0.000000
3956.369597	750.016293	212.453011	0.687921	20.453956	1.169932	10.205913	0.000000	0.000000
3956.409602	750.016212	212.448443	0.687922	20.453517	1.169935	10.205694	0.000000	0.000000
3956.429604	750.016212	212.452416	0.687921	20.453899	1.169933	10.205885	0.000000	0.000000
3956.449605	750.016212	212.443442	0.687924	20.453035	1.169937	10.205454	0.000000	0.000000
3956.469607	750.016293	212.441682	0.687925	20.452866	1.169938	10.205369	0.000000	0.000000
3956.489610	750.016293	212.427326	0.687930	20.451484	1.169946	10.204680	0.000000	0.000000
3956.509612	750.016293	212.428001	0.687929	20.451549	1.169946	10.204712	0.000000	0.000000
3956.529613	750.016293	212.422649	0.687931	20.451033	1.169948	10.204455	0.000000	0.000000
3956.549615	750.016293	212.433268	0.687928	20.452056	1.169943	10.204965	0.000000	0.000000
3956.569618	750.016212	212.420393	0.687932	20.450816	1.169949	10.204346	0.000000	0.000000
3956.569618	750.016212	212.427255	0.687930	20.451477	1.169946	10.204676	0.000000	0.000000
3956.609622	750.016212	212.402973	0.687938	20.449139	1.169959	10.203510	0.000000	0.000000
3956.629623	750.016293	212.411043	0.687935	20.449916	1.169954	10.203897	0.000000	0.000000
3956.649626	750.016293	212.422618	0.687931	20.451030	1.169948	10.204453	0.000000	0.000000
3956.669628	750.016293	212.403143	0.687938	20.449155	1.169959	10.203518	0.000000	0.000000
3956.689630	750.016293	212.398116	0.687939	20.448671	1.169961	10.203276	0.000000	0.000000
3956.709631	750.016212	212.418354	0.687933	20.450620	1.169950	10.204249	0.000000	0.000000
3956.729634	750.016212	212.405744	0.687937	20.449406	1.169957	10.203643	0.000000	0.000000
3956.749636	750.016212	212.401566	0.687938	20.449004	1.169959	10.203442	0.000000	0.000000
3956.769638	750.016212	212.407262	0.687936	20.449552	1.169956	10.203716	0.000000	0.000000
3956.789639	750.016293	212.396350	0.687940	20.448501	1.169962	10.203191	0.000000	0.000000
3956.809641	750.016293	212.382732	0.687945	20.447190	1.169969	10.202537	0.000000	0.000000
3956.809641	750.016293	212.404557	0.687937	20.449292	1.169958	10.203586	0.000000	0.000000
3956.849646	750.016293	212.398631	0.687939	20.448721	1.169961	10.203301	0.000000	0.000000
3956.869648	750.016293	212.404751	0.687937	20.449310	1.169958	10.203595	0.000000	0.000000
3956.889649	750.016293	212.382960	0.687945	20.447212	1.169969	10.202548	0.000000	0.000000
3956.909652	750.016212	212.381167	0.687945	20.447040	1.169970	10.202462	0.000000	0.000000
3956.929654	750.016212	212.372775	0.687948	20.446232	1.169974	10.202059	0.000000	0.000000
3956.949656	750.016212	212.381996	0.687945	20.447120	1.169970	10.202502	0.000000	0.000000
3956.969657	750.016293	212.382633	0.687945	20.447181	1.169969	10.202533	0.000000	0.000000
3956.989660	750.016293	212.384410	0.687944	20.447352	1.169968	10.202618	0.000000	0.000000
3957.009662	750.016293	212.381165	0.687945	20.447040	1.169970	10.202462	0.000000	0.000000
3957.009662	750.016293	212.378751	0.687946	20.446807	1.169971	10.202346	0.000000	0.000000
3957.049665	750.016212	212.365154	0.687950	20.445498	1.169978	10.201693	0.000000	0.000000
3957.069667	750.016212	212.368304	0.687949	20.445801	1.169977	10.201844	0.000000	0.000000
3957.089670	750.016212	212.388438	0.687943	20.447740	1.169966	10.202811	0.000000	0.000000
3957.109672	750.016293	212.390881	0.687942	20.447975	1.169965	10.202929	0.000000	0.000000
3957.129673	750.016293	212.380449	0.687945	20.446971	1.169970	10.202428	0.000000	0.000000
3957.149675	750.016293	212.380568	0.687945	20.446982	1.169970	10.202433	0.000000	0.000000
3957.169678	750.016293	212.365689	0.687950	20.445550	1.169978	10.201719	0.000000	0.000000
3957.189680	750.016293	212.344329	0.687957	20.443493	1.169989	10.200693	0.000000	0.000000
3957.209682	750.016293	212.342137	0.687958	20.443282	1.169991	10.200587	0.000000	0.000000
3957.229683	750.016293	212.349562	0.687956	20.443997	1.169987	10.200944	0.000000	0.000000
3957.249686	750.016212	212.335079	0.687961	20.442603	1.169994	10.200248	0.000000	0.000000
3957.269688	750.016293	212.351758	0.687955	20.444208	1.169985	10.201049	0.000000	0.000000
3957.289690	750.016293	212.335941	0.687960	20.442686	1.169994	10.200290	0.000000	0.000000
3957.309691	750.016293	212.332782	0.687961	20.442381	1.169995	10.200138	0.000000	0.000000
3957.329694	750.016293	212.336518	0.687960	20.442741	1.169993	10.200317	0.000000	0.000000
3957.349696	750.016293	212.329794	0.687962	20.442094	1.169997	10.199994	0.000000	0.000000
3957.369698	750.016212	212.327462	0.687963	20.441869	1.169998	10.199882	0.000000	0.000000
3957.389699	750.016212	212.332170	0.687961	20.442323	1.169996	10.200108	0.000000	0.000000
3957.409701	750.016212	212.338097	0.687959	20.442893	1.169993	10.200393	0.000000	0.000000
3957.429704	750.016293	212.326361	0.687964	20.441763	1.169999	10.199829	0.000000	0.000000
3957.429704	750.016293	212.330233	0.687962	20.442136	1.169997	10.200015	0.000000	0.000000
3957.449706	750.016293	212.310280	0.687969	20.440215	1.170007	10.199057	0.000000	0.000000
3957.489709	750.016293	212.305373	0.687971	20.439743	1.170010	10.198821	0.000000	0.000000
3957.509712	750.016293	212.326170	0.687964	20.441745	1.169999	10.199820	0.000000	0.000000
3957.529714	750.016212	212.314119	0.687968	20.440585	1.170005	10.199241	0.000000	0.000000
3957.549716	750.016212	212.303021	0.687971	20.439516	1.170011	10.198708	0.000000	0.000000
3957.569717	750.016293	212.302391	0.687972	20.439456	1.170011	10.198678	0.000000	0.000000
3957.589720	750.016293	212.310983	0.687969	20.440283	1.170007	10.199091	0.000000	0.000000
3957.609722	750.016293	212.312150	0.687968	20.440395	1.170006	10.199147	0.000000	0.000000
3957.629724	750.016293	212.299911	0.687972	20.439217	1.170013	10.198559	0.000000	0.000000
3957.629724	750.016293	212.312104	0.687968	20.440391	1.170006	10.199144	0.000000	0.000000
3957.649725	750.016293	212.304791	0.687971	20.439687	1.170010	10.198793	0.000000	0.000000
3957.689730	750.016293	212.290054	0.687976	20.438268	1.170018	10.198085	0.000000	0.000000
3957.709732	750.016212	212.294786	0.687974	20.438723	1.170015	10.198313	0.000000	0.000000
3957.729733	750.016212	212.302083	0.687972	20.439426	1.170011	10.198663	0.000000	0.000000
3957.749735	750.016212	212.311764	0.687968	20.440358	1.170006	10.199128	0.000000	0.000000
3957.769738	750.016293	212.294312	0.687974	20.438678	1.170016	10.198290	0.000000	0.000000
3957.789740	750.016293	212.299210	0.687973	20.439149	1.170013	10.198525	0.000000	0.000000
3957.809741	750.016293	212.289543	0.687976	20.438219	1.170018	10.198061	0.000000	0.000000
3957.829743	750.016293	212.292794	0.687975	20.438532	1.170016	10.198217	0.000000	0.000000
3957.849746	750.016293	212.282762	0.687978	20.437566	1.170022	10.197735	0.000000	0.000000
3957.869748	750.016293	212.284277	0.687978	20.437712	1.170021	10.197808	0.000000	0.000000
3957.889750	750.016293	212.286885	0.687977	20.437963	1.170019	10.197933	0.000000	0.000000
3957.909751	750.016212	212.292285	0.687975	20.438483	1.170016	10.198192	0.000000	0.000000
3957.929754	750.016212	212.288138	0.687976	20.438083	1.170019	10.197993	0.000000	0.000000
3957.949756	750.016293	212.293703	0.687974	20.438619	1.170016	10.198261	0.000000	0.000000
3957.969758	750.016293	212.285627	0.687977	20.437842	1.170020	10.197873	0.000000	0.000000
3957.989759	750.016293	212.279918	0.687979	20.437292	1.170023	10.197598	0.000000	0.000000
3958.009761	750.016293	212.293305	0.687975	20.438581	1.170016	10.198241	0.000000	0.000000
3958.029764	750.016293	212.292984	0.687975	20.438550	1.170016	10.198226	0.000000	0.000000
3958.049766	750.016293	212.289315	0.687976	20.438197	1.170018	10.198050	0.000000	0.000000
3958.069767	750.016212	212.290160	0.687976	20.438278	1.170018	10.198090	0.000000	0.000000
3958.069767	750.016212	212.269911	0.687982	20.436329	1.170028	10.197118	0.000000	0.000000
3958.109772	750.016212	212.270881	0.687982	20.436422	1.170028	10.197164	0.000000	0.000000
3958.129774	750.016212	212.278607	0.687979	20.437166	1.170024	10.197535	0.000000	0.000000
3958.129774	750.016212	212.279780	0.687979	20.437279	1.170023	10.197592	0.000000	0.000000
3958.169777	750.016293	212.286073	0.687977	20.437885	1.170020	10.197894	0.000000	0.000000
3958.189780	750.016293	212.284979	0.687977	20.437779	1.170020	10.197841	0.000000	0.000000
3958.209782	750.016293	212.276642	0.687980	20.436977	1.170025	10.197441	0.000000	0.000000
3958.229784	750.016293	212.267313	0.687983	20.436078	1.170030	10.196993	0.000000	0.000000
3958.249785	750.016212	212.275306	0.687981	20.436848	1.170025	10.197377	0.000000	0.000000
3958.269788	750.016212	212.266666	0.687983	20.436016	1.170030	10.196962	0.000000	0.000000
3958.289790	750.016212	212.258117	0.687986	20.435193	1.170034	10.196551	0.000000	0.000000
3958.309792	750.016293	212.275003	0.687981	20.436819	1.170026	10.197362	0.000000	0.000000
3958.329793	750.016293	212.284055	0.687978	20.437690	1.170021	10.197797	0.000000	0.000000
3958.349795	750.016293	212.263975	0.687984	20.435757	1.170031	10.196832	0.000000	0.000000
3958.369798	750.016293	212.274857	0.687981	20.436805	1.170026	10.197355	0.000000	0.000000
3958.389800	750.016212	212.269036	0.687983	20.436244	1.170029	10.197076	0.000000	0.000000
3958.409801	750.016212	212.265505	0.687984	20.435904	1.170031	10.196906	0.000000	0.000000
3958.429803	750.016212	212.273547	0.687981	20.436679	1.170026	10.197292	0.000000	0.000000
3958.449806	750.016212	212.260834	0.687985	20.435455	1.170033	10.196682	0.000000	0.000000
3958.469808	750.016293	212.252988	0.687988	20.434699	1.170037	10.196305	0.000000	0.000000
3958.489810	750.016212	212.261187	0.687985	20.435489	1.170033	10.196698	0.000000	0.000000
3958.509811	750.016212	212.267843	0.687983	20.436129	1.170029	10.197018	0.000000	0.000000
3958.529814	750.016293	212.264810	0.687984	20.435837	1.170031	10.196873	0.000000	0.000000
3958.549816	750.016293	212.261468	0.687985	20.435516	1.170033	10.196712	0.000000	0.000000
3958.569818	750.016293	212.253516	0.687988	20.434750	1.170037	10.196330	0.000000	0.000000
3958.589819	750.016212	212.247572	0.687990	20.434178	1.170040	10.196044	0.000000	0.000000
3958.609822	750.016212	212.254387	0.687988	20.434834	1.170036	10.196372	0.000000	0.000000
3958.629824	750.016212	212.245520	0.687991	20.433980	1.170041	10.195946	0.000000	0.000000
3958.649826	750.016293	212.251361	0.687989	20.434543	1.170038	10.196226	0.000000	0.000000
3958.669827	750.016212	212.249663	0.687989	20.434379	1.170039	10.196145	0.000000	0.000000
3958.689829	750.016293	212.257408	0.687987	20.435125	1.170035	10.196517	0.000000	0.000000
3958.709832	750.016293	212.247331	0.687990	20.434155	1.170040	10.196033	0.000000	0.000000
3958.729834	750.016293	212.251329	0.687989	20.434540	1.170038	10.196225	0.000000	0.000000
3958.729834	750.016293	212.259734	0.687986	20.435349	1.170034	10.196629	0.000000	0.000000
3958.769837	750.016212	212.240067	0.687992	20.433455	1.170044	10.195684	0.000000	0.000000
3958.789840	750.016212	212.241773	0.687992	20.433620	1.170043	10.195766	0.000000	0.000000
3958.809842	750.016212	212.236434	0.687994	20.433106	1.170046	10.195509	0.000000	0.000000
3958.829844	750.016293	212.232571	0.687995	20.432734	1.170048	10.195324	0.000000	0.000000
3958.849845	750.016293	212.232826	0.687995	20.432758	1.170048	10.195336	0.000000	0.000000
3958.869848	750.016293	212.226464	0.687997	20.432146	1.170051	10.195030	0.000000	0.000000
3958.889850	750.016293	212.223331	0.687998	20.431844	1.170053	10.194880	0.000000	0.000000
3958.909852	750.016293	212.217236	0.688000	20.431257	1.170056	10.194587	0.000000	0.000000
3958.929853	750.016212	212.208141	0.688003	20.430382	1.170061	10.194150	0.000000	0.000000
3958.949856	750.016212	212.216153	0.688000	20.431153	1.170056	10.194535	0.000000	0.000000
3958.969858	750.016212	212.224741	0.687998	20.431980	1.170052	10.194948	0.000000	0.000000
3958.989860	750.016212	212.208952	0.688003	20.430460	1.170060	10.194189	0.000000	0.000000
3959.009861	750.016212	212.222094	0.687998	20.431725	1.170053	10.194820	0.000000	0.000000
3959.029863	750.016293	212.214026	0.688001	20.430948	1.170058	10.194433	0.000000	0.000000
3959.049866	750.016293	212.212982	0.688002	20.430848	1.170058	10.194383	0.000000	0.000000
3959.069868	750.016293	212.209879	0.688003	20.430549	1.170060	10.194234	0.000000	0.000000
3959.089869	750.016293	212.205759	0.688004	20.430152	1.170062	10.194036	0.000000	0.000000
3959.109871	750.016212	212.198562	0.688006	20.429459	1.170066	10.193690	0.000000	0.000000
3959.129874	750.016212	212.210079	0.688002	20.430568	1.170060	10.194243	0.000000	0.000000
3959.129874	750.016212	212.205672	0.688004	20.430144	1.170062	10.194032	0.000000	0.000000
3959.149876	750.016293	212.211673	0.688002	20.430722	1.170059	10.194320	0.000000	0.000000
3959.189879	750.016293	212.202904	0.688005	20.429877	1.170063	10.193899	0.000000	0.000000
3959.209882	750.016293	212.196456	0.688007	20.429257	1.170067	10.193589	0.000000	0.000000
3959.229884	750.016293	212.202446	0.688005	20.429833	1.170064	10.193877	0.000000	0.000000
3959.249886	750.016212	212.190926	0.688009	20.428724	1.170070	10.193323	0.000000	0.000000
3959.269887	750.016212	212.185075	0.688011	20.428161	1.170073	10.193042	0.000000	0.000000
3959.289889	750.016212	212.194148	0.688008	20.429034	1.170068	10.193478	0.000000	0.000000
3959.309892	750.016212	212.190644	0.688009	20.428697	1.170070	10.193310	0.000000	0.000000
3959.329894	750.016212	212.184691	0.688011	20.428124	1.170073	10.193024	0.000000	0.000000
3959.348896	750.016293	212.180552	0.688012	20.427725	1.170075	10.192825	0.000000	0.000000
3959.368897	750.016293	212.177950	0.688013	20.427475	1.170076	10.192700	0.000000	0.000000
3959.388899	750.016293	212.177319	0.688014	20.427414	1.170077	10.192670	0.000000	0.000000
3959.408902	750.016293	212.184401	0.688011	20.428096	1.170073	10.193010	0.000000	0.000000
3959.428904	750.016212	212.163861	0.688018	20.426119	1.170084	10.192023	0.000000	0.000000
3959.448905	750.016212	212.165224	0.688017	20.426250	1.170083	10.192089	0.000000	0.000000
3959.468907	750.016212	212.162332	0.688018	20.425971	1.170085	10.191950	0.000000	0.000000
3959.488909	750.016293	212.164500	0.688018	20.426180	1.170084	10.192054	0.000000	0.000000
3959.508912	750.016293	212.152364	0.688022	20.425012	1.170090	10.191471	0.000000	0.000000
3959.528913	750.016293	212.155859	0.688021	20.425348	1.170088	10.191639	0.000000	0.000000
3959.548915	750.016293	212.151181	0.688022	20.424898	1.170091	10.191414	0.000000	0.000000
3959.568917	750.016212	212.156837	0.688020	20.425442	1.170087	10.191686	0.000000	0.000000
3959.588920	750.016212	212.153134	0.688022	20.425086	1.170089	10.191508	0.000000	0.000000
3959.608922	750.016212	212.132628	0.688028	20.423112	1.170100	10.190523	0.000000	0.000000
3959.628923	750.016293	212.133137	0.688028	20.423161	1.170100	10.190547	0.000000	0.000000
3959.648925	750.016293	212.128561	0.688030	20.422720	1.170102	10.190327	0.000000	0.000000
3959.668928	750.016293	212.135096	0.688028	20.423349	1.170099	10.190641	0.000000	0.000000
3959.688930	750.016293	212.140425	0.688026	20.423862	1.170096	10.190897	0.000000	0.000000
3959.708931	750.016293	212.132181	0.688029	20.423069	1.170100	10.190501	0.000000	0.000000
3959.728933	750.016212	212.143856	0.688025	20.424193	1.170094	10.191062	0.000000	0.000000
3959.748936	750.016212	212.126093	0.688031	20.422482	1.170104	10.190209	0.000000	0.000000
3959.768938	750.016212	212.116579	0.688034	20.421566	1.170109	10.189752	0.000000	0.000000
3959.788939	750.016293	212.131241	0.688029	20.422978	1.170101	10.190456	0.000000	0.000000
3959.808941	750.016293	212.125469	0.688031	20.422422	1.170104	10.190179	0.000000	0.000000
3959.828943	750.016293	212.121455	0.688032	20.422036	1.170106	10.189986	0.000000	0.000000
3959.848946	750.016293	212.117570	0.688034	20.421662	1.170108	10.189799	0.000000	0.000000
3959.868948	750.016293	212.128998	0.688030	20.422762	1.170102	10.190348	0.000000	0.000000
3959.888949	750.016293	212.128502	0.688030	20.422714	1.170102	10.190324	0.000000	0.000000
3959.908951	750.016212	212.130300	0.688029	20.422887	1.170101	10.190411	0.000000	0.000000
3959.928954	750.016212	212.109740	0.688036	20.420908	1.170112	10.189423	0.000000	0.000000
3959.948956	750.016212	212.107693	0.688037	20.420711	1.170113	10.189325	0.000000	0.000000
3959.968957	750.016293	212.114147	0.688035	20.421332	1.170110	10.189635	0.000000	0.000000
3959.988959	750.016293	212.108068	0.688037	20.420747	1.170113	10.189343	0.000000	0.000000
3960.008962	750.016293	212.105420	0.688038	20.420492	1.170114	10.189216	0.000000	0.000000
3960.028964	750.016293	212.108888	0.688036	20.420826	1.170113	10.189382	0.000000	0.000000
3960.048965	750.016293	212.089281	0.688043	20.418938	1.170123	10.188440	0.000000	0.000000
3960.068967	750.016293	212.102928	0.688038	20.420252	1.170116	10.189096	0.000000	0.000000
3960.088970	750.016293	212.093036	0.688042	20.419300	1.170121	10.188621	0.000000	0.000000
3960.108972	750.016293	212.083070	0.688045	20.418340	1.170126	10.188142	0.000000	0.000000
3960.128973	750.016212	212.099540	0.688040	20.419926	1.170117	10.188933	0.000000	0.000000
3960.148975	750.016212	212.091323	0.688042	20.419135	1.170122	10.188538	0.000000	0.000000
3960.168977	750.016212	212.089581	0.688043	20.418967	1.170123	10.188455	0.000000	0.000000
3960.188980	750.016293	212.088299	0.688043	20.418844	1.170123	10.188393	0.000000	0.000000
3960.188980	750.016293	212.088845	0.688043	20.418896	1.170123	10.188419	0.000000	0.000000
3960.228983	750.016293	212.080980	0.688046	20.418139	1.170127	10.188042	0.000000	0.000000
3960.228983	750.016293	212.094718	0.688041	20.419462	1.170120	10.188702	0.000000	0.000000
3960.268988	750.016293	212.088915	0.688043	20.418903	1.170123	10.188423	0.000000	0.000000
3960.288990	750.016293	212.089172	0.688043	20.418928	1.170123	10.188435	0.000000	0.000000
3960.308991	750.016293	212.080268	0.688046	20.418071	1.170128	10.188007	0.000000	0.000000
3960.328993	750.016212	212.075891	0.688047	20.417649	1.170130	10.187797	0.000000	0.000000
3960.348996	750.016212	212.076904	0.688047	20.417747	1.170129	10.187846	0.000000	0.000000
3960.368998	750.016293	212.070362	0.688049	20.417117	1.170133	10.187532	0.000000	0.000000
3960.388999	750.016293	212.067015	0.688051	20.416795	1.170135	10.187371	0.000000	0.000000
3960.409001	750.016293	212.061514	0.688052	20.416265	1.170137	10.187106	0.000000	0.000000
3960.429003	750.016293	212.060779	0.688053	20.416194	1.170138	10.187071	0.000000	0.000000
3960.449006	750.016293	212.060943	0.688053	20.416210	1.170138	10.187079	0.000000	0.000000
3960.469007	750.016212	212.047924	0.688057	20.414957	1.170144	10.186454	0.000000	0.000000
3960.489009	750.016212	212.053079	0.688055	20.415453	1.170142	10.186701	0.000000	0.000000
3960.509011	750.016293	212.048431	0.688057	20.415005	1.170144	10.186478	0.000000	0.000000
3960.529014	750.016293	212.055788	0.688054	20.415714	1.170140	10.186831	0.000000	0.000000
3960.549016	750.016293	212.054680	0.688055	20.415607	1.170141	10.186778	0.000000	0.000000
3960.569017	750.016293	212.039437	0.688060	20.414140	1.170149	10.186046	0.000000	0.000000
3960.589019	750.016212	212.037354	0.688060	20.413939	1.170150	10.185946	0.000000	0.000000
3960.609022	750.016293	212.037052	0.688061	20.413910	1.170150	10.185931	0.000000	0.000000
3960.629024	750.016293	212.044381	0.688058	20.414616	1.170146	10.186283	0.000000	0.000000
3960.649025	750.016293	212.040745	0.688059	20.414265	1.170148	10.186109	0.000000	0.000000
3960.669027	750.016293	212.024657	0.688065	20.412717	1.170157	10.185336	0.000000	0.000000
3960.689030	750.016293	212.020625	0.688066	20.412328	1.170159	10.185142	0.000000	0.000000
3960.709032	750.016293	212.032648	0.688062	20.413486	1.170153	10.185720	0.000000	0.000000
3960.729033	750.016212	212.037474	0.688060	20.413951	1.170150	10.185952	0.000000	0.000000
3960.749035	750.016212	212.032745	0.688062	20.413495	1.170152	10.185724	0.000000	0.000000
3960.769037	750.016212	212.027890	0.688064	20.413028	1.170155	10.185491	0.000000	0.000000
3960.789040	750.016293	212.021359	0.688066	20.412399	1.170158	10.185178	0.000000	0.000000
3960.809042	750.016293	212.018151	0.688067	20.412090	1.170160	10.185023	0.000000	0.000000
3960.829043	750.016293	212.014688	0.688068	20.411757	1.170162	10.184857	0.000000	0.000000
3960.849045	750.016293	212.017302	0.688067	20.412009	1.170161	10.184983	0.000000	0.000000
3960.869048	750.016293	212.013278	0.688069	20.411621	1.170163	10.184789	0.000000	0.000000
3960.889050	750.016293	212.013905	0.688068	20.411681	1.170162	10.184819	0.000000	0.000000
3960.909051	750.016293	212.005936	0.688071	20.410914	1.170167	10.184437	0.000000	0.000000
3960.929053	750.016212	212.002854	0.688072	20.410618	1.170168	10.184289	0.000000	0.000000
3960.949056	750.016212	212.004613	0.688071	20.410787	1.170167	10.184373	0.000000	0.000000
3960.969058	750.016212	212.018613	0.688067	20.412135	1.170160	10.185046	0.000000	0.000000
3960.989059	750.016293	212.021326	0.688066	20.412396	1.170159	10.185176	0.000000	0.000000
3961.009061	750.016293	212.013096	0.688069	20.411604	1.170163	10.184781	0.000000	0.000000
3961.029064	750.016293	212.014148	0.688068	20.411705	1.170162	10.184831	0.000000	0.000000
3961.049066	750.016293	211.999359	0.688073	20.410281	1.170170	10.184121	0.000000	0.000000
3961.069067	750.016212	212.005440	0.688071	20.410866	1.170167	10.184413	0.000000	0.000000
3961.089069	750.016212	211.999308	0.688073	20.410276	1.170170	10.184118	0.000000	0.000000
3961.109071	750.016212	211.997567	0.688074	20.410109	1.170171	10.184035	0.000000	0.000000
3961.129074	750.016293	211.990831	0.688076	20.409460	1.170174	10.183711	0.000000	0.000000
3961.149076	750.016212	211.989002	0.688077	20.409284	1.170175	10.183623	0.000000	0.000000
3961.169077	750.016293	211.979550	0.688080	20.408374	1.170180	10.183169	0.000000	0.000000
3961.189079	750.016293	211.989933	0.688076	20.409374	1.170175	10.183668	0.000000	0.000000
3961.209082	750.016293	211.996145	0.688074	20.409972	1.170172	10.183966	0.000000	0.000000
3961.229084	750.016293	211.990040	0.688076	20.409384	1.170175	10.183673	0.000000	0.000000
3961.249085	750.016293	211.984459	0.688078	20.408847	1.170178	10.183405	0.000000	0.000000
3961.269087	750.016293	211.969873	0.688083	20.407442	1.170185	10.182704	0.000000	0.000000
3961.289090	750.016293	211.955712	0.688088	20.406079	1.170193	10.182024	0.000000	0.000000
3961.309092	750.016212	211.956063	0.688088	20.406113	1.170193	10.182041	0.000000	0.000000
3961.329093	750.016212	211.966808	0.688084	20.407147	1.170187	10.182557	0.000000	0.000000
3961.349095	750.016212	211.956755	0.688087	20.406179	1.170192	10.182074	0.000000	0.000000
3961.369097	750.016212	211.936838	0.688094	20.404262	1.170203	10.181117	0.000000	0.000000
3961.389100	750.016212	211.946107	0.688091	20.405154	1.170198	10.181563	0.000000	0.000000
3961.409101	750.016293	211.932587	0.688096	20.403853	1.170205	10.180913	0.000000	0.000000
3961.429103	750.016293	211.942027	0.688092	20.404761	1.170200	10.181367	0.000000	0.000000
3961.449105	750.016293	211.931292	0.688096	20.403728	1.170206	10.180851	0.000000	0.000000
3961.469108	750.016293	211.934611	0.688095	20.404047	1.170204	10.181010	0.000000	0.000000
3961.469108	750.016293	211.913675	0.688102	20.402032	1.170215	10.180005	0.000000	0.000000
3961.509111	750.016212	211.901089	0.688106	20.400820	1.170221	10.179400	0.000000	0.000000
3961.529113	750.016212	211.919589	0.688100	20.402601	1.170212	10.180289	0.000000	0.000000
3961.549116	750.016212	211.903666	0.688105	20.401068	1.170220	10.179524	0.000000	0.000000
3961.569118	750.016293	211.905222	0.688105	20.401218	1.170219	10.179598	0.000000	0.000000
3961.589119	750.016293	211.898979	0.688107	20.400617	1.170223	10.179299	0.000000	0.000000
3961.609121	750.016293	211.903671	0.688105	20.401069	1.170220	10.179524	0.000000	0.000000
3961.629124	750.016293	211.905976	0.688105	20.401291	1.170219	10.179635	0.000000	0.000000
3961.649126	750.016293	211.902909	0.688106	20.400995	1.170221	10.179487	0.000000	0.000000
3961.669127	750.016293	211.899858	0.688107	20.400702	1.170222	10.179341	0.000000	0.000000
3961.689129	750.016293	211.903056	0.688106	20.401009	1.170220	10.179494	0.000000	0.000000
3961.709131	750.016212	211.896597	0.688108	20.400388	1.170224	10.179184	0.000000	0.000000
3961.729134	750.016212	211.890763	0.688110	20.399826	1.170227	10.178904	0.000000	0.000000
3961.749135	750.016212	211.892020	0.688109	20.399947	1.170226	10.178964	0.000000	0.000000
3961.769137	750.016212	211.890975	0.688110	20.399846	1.170227	10.178914	0.000000	0.000000
3961.789139	750.016212	211.908055	0.688104	20.401491	1.170218	10.179735	0.000000	0.000000
3961.809142	750.016293	211.898645	0.688107	20.400585	1.170223	10.179283	0.000000	0.000000
3961.829144	750.016293	211.883737	0.688112	20.399150	1.170231	10.178566	0.000000	0.000000
3961.849145	750.016293	211.901578	0.688106	20.400867	1.170221	10.179423	0.000000	0.000000
3961.869147	750.016293	211.883325	0.688112	20.399110	1.170231	10.178547	0.000000	0.000000
3961.889150	750.016293	211.889613	0.688110	20.399715	1.170227	10.178849	0.000000	0.000000
3961.909152	750.016212	211.879524	0.688113	20.398744	1.170233	10.178364	0.000000	0.000000
3961.929153	750.016212	211.879896	0.688113	20.398780	1.170232	10.178382	0.000000	0.000000
3961.949155	750.016212	211.879737	0.688113	20.398764	1.170233	10.178374	0.000000	0.000000
3961.969158	750.016293	211.882686	0.688112	20.399048	1.170231	10.178516	0.000000	0.000000
3961.989160	750.016293	211.878711	0.688114	20.398666	1.170233	10.178325	0.000000	0.000000
3962.009161	750.016293	211.876863	0.688114	20.398488	1.170234	10.178236	0.000000	0.000000
3962.029163	750.016293	211.874366	0.688115	20.398247	1.170235	10.178116	0.000000	0.000000
3962.049165	750.016293	211.884471	0.688112	20.399220	1.170230	10.178602	0.000000	0.000000
3962.069168	750.016293	211.876640	0.688114	20.398466	1.170234	10.178225	0.000000	0.000000
3962.089170	750.016293	211.878908	0.688114	20.398685	1.170233	10.178334	0.000000	0.000000
3962.109171	750.016212	211.874747	0.688115	20.398284	1.170235	10.178134	0.000000	0.000000
3962.109171	750.016212	211.861704	0.688119	20.397028	1.170242	10.177508	0.000000	0.000000
3962.149176	750.016212	211.865496	0.688118	20.397393	1.170240	10.177690	0.000000	0.000000
3962.169178	750.016293	211.870258	0.688117	20.397852	1.170238	10.177919	0.000000	0.000000
3962.189179	750.016293	211.867860	0.688117	20.397621	1.170239	10.177804	0.000000	0.000000
3962.209181	750.016293	211.875659	0.688115	20.398372	1.170235	10.178178	0.000000	0.000000
3962.229184	750.016293	211.879909	0.688113	20.398781	1.170233	10.178382	0.000000	0.000000
3962.249186	750.016212	211.880528	0.688113	20.398841	1.170232	10.178412	0.000000	0.000000
3962.269187	750.016212	211.876324	0.688114	20.398436	1.170234	10.178210	0.000000	0.000000
3962.289189	750.016212	211.867320	0.688117	20.397569	1.170239	10.177778	0.000000	0.000000
3962.309192	750.016212	211.869885	0.688117	20.397816	1.170238	10.177901	0.000000	0.000000
3962.329194	750.016293	211.862398	0.688119	20.397095	1.170242	10.177541	0.000000	0.000000
3962.349195	750.016293	211.867609	0.688117	20.397597	1.170239	10.177792	0.000000	0.000000
3962.369197	750.016293	211.857305	0.688121	20.396605	1.170244	10.177297	0.000000	0.000000
3962.389199	750.016293	211.856723	0.688121	20.396549	1.170245	10.177269	0.000000	0.000000
3962.409202	750.016212	211.856998	0.688121	20.396575	1.170244	10.177282	0.000000	0.000000
3962.429204	750.016212	211.847626	0.688124	20.395673	1.170249	10.176832	0.000000	0.000000
3962.449205	750.016212	211.843576	0.688125	20.395283	1.170251	10.176637	0.000000	0.000000
3962.469207	750.016293	211.843874	0.688125	20.395312	1.170251	10.176651	0.000000	0.000000
3962.489210	750.016293	211.849248	0.688124	20.395829	1.170249	10.176910	0.000000	0.000000
3962.509212	750.016293	211.851023	0.688123	20.396000	1.170248	10.176995	0.000000	0.000000
3962.529213	750.016293	211.841850	0.688126	20.395117	1.170252	10.176554	0.000000	0.000000
3962.549215	750.016293	211.847183	0.688124	20.395630	1.170250	10.176810	0.000000	0.000000
3962.569218	750.016293	211.854360	0.688122	20.396321	1.170246	10.177155	0.000000	0.000000
3962.589220	750.016212	211.829445	0.688130	20.393923	1.170259	10.175958	0.000000	0.000000
3962.609221	750.016212	211.826420	0.688131	20.393631	1.170260	10.175813	0.000000	0.000000
3962.629223	750.016212	211.831193	0.688130	20.394091	1.170258	10.176042	0.000000	0.000000
3962.649225	750.016212	211.823465	0.688132	20.393347	1.170262	10.175671	0.000000	0.000000
3962.669228	750.016293	211.826621	0.688131	20.393651	1.170260	10.175823	0.000000	0.000000
3962.689229	750.016293	211.832163	0.688129	20.394184	1.170258	10.176089	0.000000	0.000000
3962.709231	750.016293	211.847302	0.688124	20.395642	1.170250	10.176816	0.000000	0.000000
3962.729233	750.016293	211.842501	0.688126	20.395180	1.170252	10.176585	0.000000	0.000000
3962.749236	750.016293	211.828622	0.688131	20.393843	1.170259	10.175919	0.000000	0.000000
3962.749236	750.016293	211.829131	0.688130	20.393892	1.170259	10.175943	0.000000	0.000000
3962.789239	750.016212	211.828019	0.688131	20.393785	1.170260	10.175890	0.000000	0.000000
3962.809241	750.016212	211.814176	0.688135	20.392453	1.170267	10.175225	0.000000	0.000000
3962.829244	750.016293	211.815868	0.688135	20.392615	1.170266	10.175306	0.000000	0.000000
3962.849246	750.016293	211.822886	0.688132	20.393291	1.170262	10.175643	0.000000	0.000000
3962.869247	750.016293	211.818254	0.688134	20.392845	1.170265	10.175421	0.000000	0.000000
3962.889249	750.016293	211.819145	0.688134	20.392931	1.170264	10.175463	0.000000	0.000000
3962.909252	750.016293	211.814691	0.688135	20.392502	1.170267	10.175249	0.000000	0.000000
3962.929254	750.016293	211.817402	0.688134	20.392763	1.170265	10.175380	0.000000	0.000000
3962.949255	750.016212	211.804338	0.688139	20.391505	1.170272	10.174752	0.000000	0.000000
3962.969257	750.016293	211.813962	0.688135	20.392432	1.170267	10.175214	0.000000	0.000000
3962.989259	750.016293	211.810439	0.688137	20.392093	1.170269	10.175045	0.000000	0.000000
3963.009262	750.016293	211.802845	0.688139	20.391362	1.170273	10.174680	0.000000	0.000000
3963.029263	750.016293	211.808890	0.688137	20.391944	1.170270	10.174971	0.000000	0.000000
3963.049265	750.016293	211.812926	0.688136	20.392332	1.170268	10.175165	0.000000	0.000000
3963.069267	750.016212	211.797714	0.688141	20.390868	1.170275	10.174434	0.000000	0.000000
3963.089270	750.016212	211.796126	0.688141	20.390715	1.170276	10.174358	0.000000	0.000000
3963.109272	750.016293	211.802354	0.688139	20.391314	1.170273	10.174657	0.000000	0.000000
3963.129273	750.016293	211.792954	0.688142	20.390409	1.170278	10.174205	0.000000	0.000000
3963.149275	750.016293	211.796487	0.688141	20.390750	1.170276	10.174375	0.000000	0.000000
3963.169278	750.016293	211.794710	0.688142	20.390578	1.170277	10.174290	0.000000	0.000000
3963.189280	750.016293	211.799394	0.688140	20.391029	1.170275	10.174515	0.000000	0.000000
3963.209281	750.016212	211.802764	0.688139	20.391354	1.170273	10.174677	0.000000	0.000000
3963.229283	750.016212	211.805653	0.688138	20.391632	1.170271	10.174815	0.000000	0.000000
3963.249286	750.016212	211.796107	0.688141	20.390713	1.170276	10.174357	0.000000	0.000000
3963.269288	750.016293	211.785930	0.688145	20.389733	1.170282	10.173868	0.000000	0.000000
3963.289289	750.016293	211.785430	0.688145	20.389685	1.170282	10.173844	0.000000	0.000000
3963.309291	750.016293	211.785856	0.688145	20.389726	1.170282	10.173864	0.000000	0.000000
3963.329293	750.016293	211.770688	0.688150	20.388266	1.170290	10.173136	0.000000	0.000000
3963.349296	750.016293	211.779200	0.688147	20.389085	1.170285	10.173545	0.000000	0.000000
3963.369298	750.016293	211.771903	0.688150	20.388383	1.170289	10.173194	0.000000	0.000000
3963.389299	750.016293	211.776995	0.688148	20.388873	1.170286	10.173439	0.000000	0.000000
3963.409301	750.016212	211.766525	0.688151	20.387865	1.170292	10.172936	0.000000	0.000000
3963.429304	750.016212	211.769399	0.688150	20.388142	1.170290	10.173074	0.000000	0.000000
3963.449306	750.016212	211.768231	0.688151	20.388029	1.170291	10.173018	0.000000	0.000000
3963.469307	750.016293	211.760128	0.688153	20.387249	1.170295	10.172628	0.000000	0.000000
3963.489309	750.016293	211.760558	0.688153	20.387290	1.170295	10.172649	0.000000	0.000000
3963.509312	750.016293	211.746336	0.688158	20.385921	1.170303	10.171966	0.000000	0.000000
3963.529314	750.016293	211.748938	0.688157	20.386172	1.170301	10.172091	0.000000	0.000000
3963.549315	750.016293	211.762648	0.688153	20.387492	1.170294	10.172749	0.000000	0.000000
3963.569317	750.016293	211.756091	0.688155	20.386860	1.170297	10.172434	0.000000	0.000000
3963.589320	750.016293	211.754054	0.688156	20.386664	1.170298	10.172337	0.000000	0.000000
3963.609322	750.016212	211.757500	0.688154	20.386996	1.170297	10.172502	0.000000	0.000000
3963.629323	750.016212	211.758459	0.688154	20.387088	1.170296	10.172548	0.000000	0.000000
3963.649325	750.016293	211.753346	0.688156	20.386596	1.170299	10.172303	0.000000	0.000000
3963.669327	750.016293	211.739174	0.688161	20.385232	1.170306	10.171622	0.000000	0.000000
3963.689330	750.016293	211.745149	0.688159	20.385807	1.170303	10.171909	0.000000	0.000000
3963.709332	750.016293	211.751114	0.688157	20.386381	1.170300	10.172195	0.000000	0.000000
3963.729333	750.016293	211.744076	0.688159	20.385704	1.170304	10.171857	0.000000	0.000000
3963.749335	750.016293	211.739334	0.688160	20.385247	1.170306	10.171629	0.000000	0.000000
3963.769338	750.016293	211.733445	0.688162	20.384680	1.170309	10.171347	0.000000	0.000000
3963.789340	750.016293	211.738579	0.688161	20.385174	1.170307	10.171593	0.000000	0.000000
3963.809341	750.016212	211.723585	0.688166	20.383731	1.170314	10.170873	0.000000	0.000000
3963.829343	750.016293	211.725644	0.688165	20.383929	1.170313	10.170972	0.000000	0.000000
3963.849346	750.016293	211.704400	0.688172	20.381884	1.170324	10.169951	0.000000	0.000000
3963.869348	750.016293	211.719684	0.688167	20.383355	1.170316	10.170686	0.000000	0.000000
3963.889349	750.016293	211.715649	0.688168	20.382967	1.170319	10.170492	0.000000	0.000000
3963.909351	750.016293	211.728899	0.688164	20.384242	1.170312	10.171128	0.000000	0.000000
3963.929353	750.016293	211.720695	0.688167	20.383453	1.170316	10.170734	0.000000	0.000000
3963.949356	750.016293	211.703670	0.688172	20.381814	1.170325	10.169916	0.000000	0.000000
3963.969357	750.016293	211.717435	0.688168	20.383139	1.170318	10.170577	0.000000	0.000000
3963.989359	750.016212	211.712847	0.688169	20.382697	1.170320	10.170357	0.000000	0.000000
3964.009361	750.016212	211.701642	0.688173	20.381618	1.170326	10.169819	0.000000	0.000000
3964.029364	750.016293	211.694144	0.688176	20.380896	1.170330	10.169459	0.000000	0.000000
3964.029364	750.016293	211.698286	0.688174	20.381295	1.170328	10.169658	0.000000	0.000000
3964.069367	750.016293	211.697732	0.688174	20.381242	1.170328	10.169631	0.000000	0.000000
3964.089369	750.016293	211.696763	0.688175	20.381149	1.170328	10.169584	0.000000	0.000000
3964.109372	750.016293	211.701143	0.688173	20.381570	1.170326	10.169795	0.000000	0.000000
3964.129374	750.016293	211.694013	0.688176	20.380884	1.170330	10.169452	0.000000	0.000000
3964.149375	750.016212	211.696087	0.688175	20.381083	1.170329	10.169552	0.000000	0.000000
3964.169377	750.016212	211.698326	0.688174	20.381299	1.170328	10.169659	0.000000	0.000000
3964.189380	750.016293	211.700968	0.688173	20.381553	1.170326	10.169786	0.000000	0.000000
3964.209382	750.016293	211.692413	0.688176	20.380730	1.170331	10.169375	0.000000	0.000000
3964.229383	750.016293	211.685940	0.688178	20.380107	1.170334	10.169065	0.000000	0.000000
3964.249385	750.016293	211.681298	0.688180	20.379660	1.170337	10.168842	0.000000	0.000000
3964.269387	750.016293	211.675327	0.688182	20.379085	1.170340	10.168555	0.000000	0.000000
3964.289390	750.016212	211.678927	0.688181	20.379431	1.170338	10.168728	0.000000	0.000000
3964.289390	750.016212	211.670280	0.688184	20.378599	1.170342	10.168312	0.000000	0.000000
3964.329393	750.016293	211.669500	0.688184	20.378524	1.170343	10.168275	0.000000	0.000000
3964.349395	750.016293	211.674588	0.688182	20.379014	1.170340	10.168519	0.000000	0.000000
3964.369398	750.016293	211.670157	0.688184	20.378587	1.170342	10.168306	0.000000	0.000000
3964.389400	750.016293	211.673347	0.688183	20.378894	1.170341	10.168460	0.000000	0.000000
3964.409401	750.016293	211.679993	0.688180	20.379534	1.170337	10.168779	0.000000	0.000000
3964.429403	750.016293	211.685595	0.688179	20.380073	1.170334	10.169048	0.000000	0.000000
3964.449406	750.016293	211.679255	0.688181	20.379463	1.170338	10.168743	0.000000	0.000000
3964.469408	750.016293	211.668952	0.688184	20.378471	1.170343	10.168248	0.000000	0.000000
3964.489409	750.016212	211.680715	0.688180	20.379604	1.170337	10.168814	0.000000	0.000000
3964.489409	750.016212	211.680682	0.688180	20.379600	1.170337	10.168812	0.000000	0.000000
3964.529414	750.016293	211.669111	0.688184	20.378486	1.170343	10.168256	0.000000	0.000000
3964.549416	750.016293	211.664981	0.688185	20.378089	1.170345	10.168058	0.000000	0.000000
3964.569417	750.016293	211.660314	0.688187	20.377639	1.170348	10.167833	0.000000	0.000000
3964.589419	750.016293	211.666179	0.688185	20.378204	1.170344	10.168115	0.000000	0.000000
3964.609421	750.016293	211.669288	0.688184	20.378503	1.170343	10.168265	0.000000	0.000000
3964.629424	750.016293	211.666221	0.688185	20.378208	1.170344	10.168117	0.000000	0.000000
3964.649426	750.016293	211.668853	0.688184	20.378462	1.170343	10.168244	0.000000	0.000000
3964.669427	750.016212	211.673551	0.688182	20.378914	1.170340	10.168469	0.000000	0.000000
3964.669427	750.016212	211.659901	0.688187	20.377600	1.170348	10.167814	0.000000	0.000000
3964.709432	750.016293	211.675801	0.688182	20.379130	1.170339	10.168577	0.000000	0.000000
3964.729434	750.016293	211.661814	0.688186	20.377784	1.170347	10.167906	0.000000	0.000000
3964.749435	750.016293	211.664055	0.688186	20.378000	1.170346	10.168013	0.000000	0.000000
3964.769437	750.016293	211.649634	0.688191	20.376611	1.170353	10.167320	0.000000	0.000000
3964.789440	750.016293	211.640940	0.688193	20.375774	1.170358	10.166903	0.000000	0.000000
3964.809442	750.016293	211.654566	0.688189	20.377086	1.170351	10.167557	0.000000	0.000000
3964.829443	750.016293	211.643431	0.688193	20.376014	1.170356	10.167022	0.000000	0.000000
3964.849445	750.016212	211.631913	0.688196	20.374905	1.170362	10.166469	0.000000	0.000000
3964.869448	750.016293	211.654109	0.688189	20.377042	1.170351	10.167535	0.000000	0.000000
3964.889450	750.016293	211.638096	0.688194	20.375500	1.170359	10.166766	0.000000	0.000000
3964.909451	750.016293	211.642992	0.688193	20.375972	1.170357	10.167001	0.000000	0.000000
3964.929453	750.016293	211.633628	0.688196	20.375070	1.170362	10.166552	0.000000	0.000000
3964.949455	750.016293	211.637635	0.688195	20.375456	1.170359	10.166744	0.000000	0.000000
3964.969458	750.016293	211.635291	0.688195	20.375230	1.170361	10.166631	0.000000	0.000000
3964.989460	750.016293	211.641496	0.688193	20.375828	1.170357	10.166929	0.000000	0.000000
3965.009461	750.016293	211.639181	0.688194	20.375605	1.170359	10.166818	0.000000	0.000000
3965.029463	750.016212	211.640014	0.688194	20.375685	1.170358	10.166858	0.000000	0.000000
3965.049466	750.016212	211.631329	0.688197	20.374849	1.170363	10.166441	0.000000	0.000000
3965.069468	750.016293	211.628375	0.688198	20.374565	1.170364	10.166299	0.000000	0.000000
3965.089469	750.016293	211.624034	0.688199	20.374147	1.170367	10.166091	0.000000	0.000000
3965.109471	750.016293	211.631102	0.688197	20.374827	1.170363	10.166430	0.000000	0.000000
3965.129474	750.016293	211.612933	0.688203	20.373078	1.170372	10.165557	0.000000	0.000000
3965.149476	750.016293	211.615206	0.688202	20.373297	1.170371	10.165667	0.000000	0.000000
3965.169477	750.016293	211.605902	0.688205	20.372401	1.170376	10.165220	0.000000	0.000000
3965.189479	750.016212	211.614001	0.688202	20.373181	1.170372	10.165609	0.000000	0.000000
3965.209481	750.016212	211.610183	0.688204	20.372813	1.170374	10.165425	0.000000	0.000000
3965.229484	750.016212	211.605390	0.688205	20.372352	1.170376	10.165195	0.000000	0.000000
3965.249485	750.016293	211.605469	0.688205	20.372359	1.170376	10.165199	0.000000	0.000000
3965.269487	750.016293	211.612199	0.688203	20.373007	1.170373	10.165522	0.000000	0.000000
3965.289489	750.016293	211.604455	0.688206	20.372262	1.170377	10.165150	0.000000	0.000000
3965.309492	750.016293	211.599456	0.688207	20.371780	1.170379	10.164910	0.000000	0.000000
3965.329494	750.016293	211.611359	0.688203	20.372926	1.170373	10.165482	0.000000	0.000000
3965.349495	750.016212	211.607649	0.688205	20.372569	1.170375	10.165304	0.000000	0.000000
3965.369497	750.016212	211.604324	0.688206	20.372249	1.170377	10.165144	0.000000	0.000000
3965.389500	750.016212	211.595674	0.688209	20.371416	1.170381	10.164728	0.000000	0.000000
3965.409502	750.016293	211.607293	0.688205	20.372535	1.170375	10.165286	0.000000	0.000000
3965.429503	750.016293	211.605253	0.688205	20.372338	1.170376	10.165188	0.000000	0.000000
3965.449505	750.016293	211.600243	0.688207	20.371856	1.170379	10.164948	0.000000	0.000000
3965.469508	750.016293	211.594035	0.688209	20.371258	1.170382	10.164650	0.000000	0.000000
3965.489510	750.016293	211.604242	0.688206	20.372241	1.170377	10.165140	0.000000	0.000000
3965.509511	750.016212	211.598650	0.688208	20.371703	1.170380	10.164871	0.000000	0.000000
3965.529513	750.016212	211.598315	0.688208	20.371670	1.170380	10.164855	0.000000	0.000000
3965.549515	750.016293	211.605014	0.688206	20.372315	1.170376	10.165177	0.000000	0.000000
3965.569518	750.016293	211.597896	0.688208	20.371630	1.170380	10.164835	0.000000	0.000000
3965.589520	750.016293	211.580008	0.688214	20.369908	1.170390	10.163976	0.000000	0.000000
3965.609521	750.016293	211.576891	0.688215	20.369608	1.170391	10.163826	0.000000	0.000000
3965.629523	750.016293	211.584744	0.688212	20.370364	1.170387	10.164203	0.000000	0.000000
3965.649526	750.016293	211.595797	0.688209	20.371428	1.170381	10.164734	0.000000	0.000000
3965.669528	750.016212	211.590939	0.688210	20.370960	1.170384	10.164501	0.000000	0.000000
3965.689529	750.016212	211.577758	0.688215	20.369691	1.170391	10.163868	0.000000	0.000000
3965.709531	750.016212	211.591819	0.688210	20.371045	1.170383	10.164543	0.000000	0.000000
3965.729534	750.016293	211.574052	0.688216	20.369335	1.170393	10.163690	0.000000	0.000000
3965.749536	750.016293	211.587362	0.688211	20.370616	1.170386	10.164329	0.000000	0.000000
3965.769537	750.016293	211.587522	0.688211	20.370631	1.170386	10.164337	0.000000	0.000000
3965.789539	750.016293	211.588964	0.688211	20.370770	1.170385	10.164406	0.000000	0.000000
3965.809542	750.016293	211.577990	0.688215	20.369714	1.170391	10.163879	0.000000	0.000000
3965.829544	750.016293	211.586221	0.688212	20.370506	1.170386	10.164274	0.000000	0.000000
3965.849545	750.016212	211.574455	0.688216	20.369373	1.170392	10.163709	0.000000	0.000000
3965.869547	750.016212	211.565046	0.688219	20.368467	1.170397	10.163257	0.000000	0.000000
3965.889549	750.016212	211.565537	0.688219	20.368515	1.170397	10.163281	0.000000	0.000000
3965.909552	750.016212	211.565922	0.688219	20.368552	1.170397	10.163299	0.000000	0.000000
3965.929554	750.016293	211.568433	0.688218	20.368794	1.170396	10.163420	0.000000	0.000000
3965.949555	750.016293	211.559988	0.688221	20.367981	1.170400	10.163014	0.000000	0.000000
3965.969557	750.016293	211.576405	0.688215	20.369561	1.170391	10.163803	0.000000	0.000000
3965.989560	750.016293	211.568904	0.688218	20.368839	1.170395	10.163442	0.000000	0.000000
3966.009562	750.016293	211.583372	0.688213	20.370232	1.170388	10.164137	0.000000	0.000000
3966.029563	750.016293	211.581645	0.688213	20.370066	1.170389	10.164054	0.000000	0.000000
3966.049565	750.016293	211.577028	0.688215	20.369621	1.170391	10.163833	0.000000	0.000000
3966.069568	750.016212	211.572819	0.688216	20.369216	1.170393	10.163630	0.000000	0.000000
3966.089570	750.016212	211.566227	0.688218	20.368581	1.170397	10.163314	0.000000	0.000000
3966.109571	750.016212	211.574043	0.688216	20.369334	1.170393	10.163689	0.000000	0.000000
3966.129573	750.016293	211.568163	0.688218	20.368768	1.170396	10.163407	0.000000	0.000000
3966.149575	750.016293	211.566034	0.688219	20.368563	1.170397	10.163304	0.000000	0.000000
3966.169578	750.016293	211.555866	0.688222	20.367584	1.170402	10.162816	0.000000	0.000000
3966.169578	750.016293	211.577784	0.688215	20.369694	1.170391	10.163869	0.000000	0.000000
3966.209581	750.016293	211.567495	0.688218	20.368703	1.170396	10.163375	0.000000	0.000000
3966.229583	750.016293	211.570190	0.688217	20.368963	1.170395	10.163504	0.000000	0.000000
3966.249586	750.016212	211.575448	0.688215	20.369469	1.170392	10.163757	0.000000	0.000000
3966.269588	750.016212	211.563709	0.688219	20.368339	1.170398	10.163193	0.000000	0.000000
3966.289589	750.016293	211.555743	0.688222	20.367572	1.170402	10.162810	0.000000	0.000000
3966.309591	750.016293	211.549983	0.688224	20.367017	1.170405	10.162533	0.000000	0.000000
3966.329594	750.016293	211.559418	0.688221	20.367926	1.170400	10.162987	0.000000	0.000000
3966.349596	750.016293	211.559637	0.688221	20.367947	1.170400	10.162997	0.000000	0.000000
3966.369597	750.016293	211.565490	0.688219	20.368510	1.170397	10.163278	0.000000	0.000000
3966.389599	750.016293	211.569623	0.688217	20.368908	1.170395	10.163477	0.000000	0.000000
3966.409602	750.016293	211.560235	0.688221	20.368004	1.170400	10.163026	0.000000	0.000000
3966.429604	750.016293	211.555887	0.688222	20.367586	1.170402	10.162817	0.000000	0.000000
3966.449605	750.016293	211.564222	0.688219	20.368388	1.170398	10.163217	0.000000	0.000000
3966.469607	750.016293	211.558445	0.688221	20.367832	1.170401	10.162940	0.000000	0.000000
3966.489609	750.016212	211.554729	0.688222	20.367474	1.170403	10.162761	0.000000	0.000000
3966.509612	750.016212	211.552533	0.688223	20.367263	1.170404	10.162656	0.000000	0.000000
3966.529613	750.016212	211.545464	0.688225	20.366582	1.170408	10.162316	0.000000	0.000000
3966.549615	750.016293	211.564499	0.688219	20.368415	1.170398	10.163231	0.000000	0.000000
3966.569617	750.016293	211.571305	0.688217	20.369070	1.170394	10.163558	0.000000	0.000000
3966.589620	750.016293	211.542861	0.688226	20.366332	1.170409	10.162191	0.000000	0.000000
3966.609622	750.016293	211.547419	0.688225	20.366770	1.170407	10.162410	0.000000	0.000000
3966.629623	750.016293	211.529920	0.688231	20.365086	1.170416	10.161570	0.000000	0.000000
3966.649625	750.016293	211.530994	0.688230	20.365189	1.170415	10.161621	0.000000	0.000000
3966.669628	750.016212	211.536537	0.688228	20.365723	1.170412	10.161887	0.000000	0.000000
3966.689630	750.016212	211.545154	0.688226	20.366552	1.170408	10.162301	0.000000	0.000000
3966.709631	750.016293	211.537278	0.688228	20.365794	1.170412	10.161923	0.000000	0.000000
3966.729633	750.016293	211.523874	0.688233	20.364504	1.170419	10.161279	0.000000	0.000000
3966.749636	750.016293	211.538007	0.688228	20.365864	1.170412	10.161958	0.000000	0.000000
3966.769638	750.016293	211.521369	0.688234	20.364262	1.170420	10.161159	0.000000	0.000000
3966.789639	750.016293	211.532008	0.688230	20.365287	1.170415	10.161670	0.000000	0.000000
3966.809641	750.016293	211.535318	0.688229	20.365605	1.170413	10.161829	0.000000	0.000000
3966.809641	750.016293	211.525537	0.688232	20.364664	1.170418	10.161359	0.000000	0.000000
3966.849646	750.016293	211.532731	0.688230	20.365356	1.170414	10.161705	0.000000	0.000000
3966.869648	750.016293	211.524560	0.688233	20.364570	1.170419	10.161312	0.000000	0.000000
3966.889649	750.016212	211.533059	0.688230	20.365388	1.170414	10.161720	0.000000	0.000000
3966.909651	750.016293	211.519192	0.688234	20.364053	1.170421	10.161054	0.000000	0.000000
3966.929654	750.016293	211.525185	0.688232	20.364630	1.170418	10.161342	0.000000	0.000000
3966.949656	750.016293	211.528776	0.688231	20.364976	1.170416	10.161515	0.000000	0.000000
3966.969657	750.016293	211.521273	0.688234	20.364253	1.170420	10.161154	0.000000	0.000000
3966.989659	750.016293	211.518236	0.688235	20.363961	1.170422	10.161008	0.000000	0.000000
3967.009662	750.016212	211.527310	0.688232	20.364834	1.170417	10.161444	0.000000	0.000000
3967.029664	750.016212	211.514219	0.688236	20.363574	1.170424	10.160815	0.000000	0.000000
3967.049665	750.016293	211.523151	0.688233	20.364434	1.170419	10.161244	0.000000	0.000000
3967.069667	750.016293	211.529247	0.688231	20.365021	1.170416	10.161537	0.000000	0.000000
3967.089670	750.016293	211.517004	0.688235	20.363842	1.170423	10.160949	0.000000	0.000000
3967.109672	750.016293	211.520901	0.688234	20.364217	1.170421	10.161136	0.000000	0.000000
3967.129673	750.016293	211.516787	0.688235	20.363821	1.170423	10.160939	0.000000	0.000000
3967.149675	750.016293	211.520888	0.688234	20.364216	1.170421	10.161136	0.000000	0.000000
3967.169677	750.016212	211.529374	0.688231	20.365033	1.170416	10.161543	0.000000	0.000000
3967.189680	750.016212	211.511393	0.688237	20.363302	1.170425	10.160680	0.000000	0.000000
3967.209682	750.016293	211.502590	0.688240	20.362455	1.170430	10.160257	0.000000	0.000000
3967.229683	750.016293	211.516817	0.688235	20.363824	1.170423	10.160940	0.000000	0.000000
3967.249685	750.016293	211.501491	0.688240	20.362349	1.170431	10.160204	0.000000	0.000000
3967.249685	750.016293	211.499802	0.688241	20.362186	1.170432	10.160123	0.000000	0.000000
3967.289690	750.016293	211.521480	0.688234	20.364273	1.170420	10.161164	0.000000	0.000000
3967.309691	750.016293	211.515687	0.688236	20.363715	1.170423	10.160886	0.000000	0.000000
3967.329693	750.016293	211.530229	0.688231	20.365116	1.170416	10.161584	0.000000	0.000000
3967.349696	750.016212	211.529102	0.688231	20.365007	1.170416	10.161530	0.000000	0.000000
3967.369698	750.016212	211.522836	0.688233	20.364404	1.170419	10.161229	0.000000	0.000000
3967.389699	750.016212	211.521590	0.688233	20.364284	1.170420	10.161169	0.000000	0.000000
3967.409701	750.016293	211.518406	0.688235	20.363977	1.170422	10.161016	0.000000	0.000000
3967.429703	750.016293	211.516903	0.688235	20.363832	1.170423	10.160944	0.000000	0.000000
3967.449706	750.016293	211.518983	0.688234	20.364033	1.170422	10.161044	0.000000	0.000000
3967.449706	750.016293	211.512612	0.688237	20.363419	1.170425	10.160738	0.000000	0.000000
3967.489709	750.016293	211.501775	0.688240	20.362376	1.170431	10.160217	0.000000	0.000000
3967.509711	750.016293	211.503890	0.688239	20.362580	1.170429	10.160319	0.000000	0.000000
3967.529714	750.016293	211.508875	0.688238	20.363060	1.170427	10.160559	0.000000	0.000000
3967.549716	750.016212	211.512109	0.688237	20.363371	1.170425	10.160714	0.000000	0.000000
3967.569717	750.016212	211.509744	0.688237	20.363143	1.170426	10.160600	0.000000	0.000000
3967.589719	750.016293	211.509758	0.688237	20.363145	1.170426	10.160601	0.000000	0.000000
3967.609722	750.016293	211.496904	0.688242	20.361907	1.170433	10.159983	0.000000	0.000000
3967.629724	750.016293	211.492290	0.688243	20.361463	1.170436	10.159762	0.000000	0.000000
3967.649725	750.016293	211.489741	0.688244	20.361217	1.170437	10.159639	0.000000	0.000000
3967.669727	750.016293	211.487417	0.688245	20.360994	1.170438	10.159528	0.000000	0.000000
3967.689730	750.016293	211.475978	0.688249	20.359892	1.170444	10.158978	0.000000	0.000000
3967.709732	750.016212	211.490068	0.688244	20.361249	1.170437	10.159655	0.000000	0.000000
3967.729733	750.016212	211.489452	0.688244	20.361190	1.170437	10.159625	0.000000	0.000000
3967.749735	750.016293	211.484569	0.688246	20.360720	1.170440	10.159391	0.000000	0.000000
3967.769737	750.016293	211.498386	0.688241	20.362050	1.170432	10.160055	0.000000	0.000000
3967.789740	750.016293	211.489613	0.688244	20.361205	1.170437	10.159633	0.000000	0.000000
3967.809741	750.016293	211.488854	0.688245	20.361132	1.170437	10.159597	0.000000	0.000000
3967.829743	750.016293	211.487793	0.688245	20.361030	1.170438	10.159546	0.000000	0.000000
3967.849745	750.016293	211.482388	0.688247	20.360510	1.170441	10.159286	0.000000	0.000000
3967.869748	750.016293	211.484761	0.688246	20.360738	1.170439	10.159400	0.000000	0.000000
3967.889750	750.016293	211.472743	0.688250	20.359581	1.170446	10.158823	0.000000	0.000000
3967.909751	750.016212	211.473306	0.688250	20.359635	1.170445	10.158850	0.000000	0.000000
3967.929753	750.016212	211.474146	0.688249	20.359716	1.170445	10.158890	0.000000	0.000000
3967.949756	750.016293	211.456652	0.688255	20.358032	1.170454	10.158050	0.000000	0.000000
3967.969758	750.016293	211.465396	0.688252	20.358874	1.170450	10.158470	0.000000	0.000000
3967.989759	750.016293	211.472945	0.688250	20.359600	1.170446	10.158833	0.000000	0.000000
3968.009761	750.016293	211.453972	0.688256	20.357774	1.170456	10.157921	0.000000	0.000000
3968.029764	750.016293	211.463599	0.688253	20.358701	1.170451	10.158384	0.000000	0.000000
3968.049766	750.016212	211.466606	0.688252	20.358990	1.170449	10.158528	0.000000	0.000000
3968.069767	750.016212	211.466110	0.688252	20.358942	1.170449	10.158504	0.000000	0.000000
3968.089769	750.016212	211.470398	0.688251	20.359355	1.170447	10.158710	0.000000	0.000000
3968.089769	750.016212	211.470796	0.688250	20.359394	1.170447	10.158729	0.000000	0.000000
3968.129774	750.016293	211.453214	0.688256	20.357701	1.170456	10.157885	0.000000	0.000000
3968.149776	750.016293	211.458065	0.688255	20.358168	1.170453	10.158118	0.000000	0.000000
3968.169777	750.016293	211.465380	0.688252	20.358872	1.170450	10.158469	0.000000	0.000000
3968.189779	750.016293	211.454472	0.688256	20.357822	1.170455	10.157945	0.000000	0.000000
3968.209782	750.016293	211.467776	0.688252	20.359103	1.170448	10.158584	0.000000	0.000000
3968.229784	750.016293	211.454871	0.688256	20.357860	1.170455	10.157964	0.000000	0.000000
3968.249785	750.016212	211.456812	0.688255	20.358047	1.170454	10.158058	0.000000	0.000000
3968.269787	750.016212	211.458199	0.688255	20.358181	1.170453	10.158124	0.000000	0.000000
3968.289790	750.016293	211.456795	0.688255	20.358046	1.170454	10.158057	0.000000	0.000000
3968.309792	750.016293	211.451290	0.688257	20.357516	1.170457	10.157792	0.000000	0.000000
3968.329793	750.016293	211.450316	0.688257	20.357422	1.170458	10.157745	0.000000	0.000000
3968.349795	750.016293	211.462365	0.688253	20.358582	1.170451	10.158324	0.000000	0.000000
3968.369798	750.016293	211.440216	0.688261	20.356449	1.170463	10.157260	0.000000	0.000000
3968.389800	750.016293	211.456262	0.688255	20.357994	1.170454	10.158031	0.000000	0.000000
3968.409801	750.016293	211.425359	0.688266	20.355019	1.170471	10.156547	0.000000	0.000000
3968.429803	750.016212	211.449856	0.688258	20.357378	1.170458	10.157723	0.000000	0.000000
3968.449805	750.016212	211.446926	0.688258	20.357096	1.170459	10.157583	0.000000	0.000000
3968.469808	750.016293	211.426552	0.688265	20.355134	1.170470	10.156604	0.000000	0.000000
3968.489810	750.016293	211.438095	0.688262	20.356245	1.170464	10.157158	0.000000	0.000000
3968.509811	750.016293	211.437861	0.688262	20.356223	1.170464	10.157147	0.000000	0.000000
3968.529813	750.016293	211.428082	0.688265	20.355281	1.170469	10.156677	0.000000	0.000000
3968.549816	750.016293	211.440915	0.688261	20.356517	1.170462	10.157294	0.000000	0.000000
3968.569818	750.016212	211.422648	0.688267	20.354758	1.170472	10.156416	0.000000	0.000000
3968.589819	750.016212	211.431818	0.688264	20.355641	1.170467	10.156857	0.000000	0.000000
3968.609821	750.016212	211.417823	0.688268	20.354294	1.170474	10.156185	0.000000	0.000000
3968.629824	750.016293	211.416310	0.688269	20.354148	1.170475	10.156112	0.000000	0.000000
3968.649826	750.016293	211.419010	0.688268	20.354408	1.170474	10.156242	0.000000	0.000000
3968.669827	750.016293	211.401628	0.688274	20.352734	1.170483	10.155407	0.000000	0.000000
3968.689829	750.016293	211.426215	0.688266	20.355101	1.170470	10.156588	0.000000	0.000000
3968.709831	750.016293	211.413324	0.688270	20.353860	1.170477	10.155968	0.000000	0.000000
3968.729834	750.016212	211.407237	0.688272	20.353274	1.170480	10.155676	0.000000	0.000000
3968.749835	750.016212	211.415048	0.688269	20.354026	1.170476	10.156051	0.000000	0.000000
3968.769837	750.016212	211.423890	0.688266	20.354878	1.170471	10.156476	0.000000	0.000000
3968.789839	750.016293	211.403594	0.688273	20.352924	1.170482	10.155501	0.000000	0.000000
3968.809842	750.016293	211.416230	0.688269	20.354140	1.170475	10.156108	0.000000	0.000000
3968.829844	750.016293	211.423999	0.688266	20.354888	1.170471	10.156481	0.000000	0.000000
3968.849845	750.016293	211.433195	0.688263	20.355774	1.170466	10.156923	0.000000	0.000000
3968.869847	750.016293	211.431011	0.688264	20.355563	1.170468	10.156818	0.000000	0.000000
3968.889850	750.016293	211.425755	0.688266	20.355057	1.170470	10.156566	0.000000	0.000000
3968.909852	750.016212	211.426400	0.688265	20.355119	1.170470	10.156597	0.000000	0.000000
3968.929853	750.016212	211.426943	0.688265	20.355172	1.170470	10.156623	0.000000	0.000000
3968.949855	750.016212	211.423556	0.688266	20.354846	1.170471	10.156460	0.000000	0.000000
3968.949855	750.016212	211.412288	0.688270	20.353761	1.170477	10.155919	0.000000	0.000000
3968.989860	750.016293	211.407542	0.688272	20.353304	1.170480	10.155691	0.000000	0.000000
3969.009861	750.016293	211.412513	0.688270	20.353782	1.170477	10.155929	0.000000	0.000000
3969.029863	750.016293	211.413989	0.688270	20.353924	1.170477	10.156000	0.000000	0.000000
3969.049865	750.016293	211.411190	0.688271	20.353655	1.170478	10.155866	0.000000	0.000000
3969.069868	750.016293	211.416507	0.688269	20.354167	1.170475	10.156121	0.000000	0.000000
3969.089869	750.016293	211.421551	0.688267	20.354653	1.170473	10.156364	0.000000	0.000000
3969.109871	750.016293	211.414823	0.688269	20.354005	1.170476	10.156040	0.000000	0.000000
3969.129873	750.016293	211.407613	0.688272	20.353311	1.170480	10.155694	0.000000	0.000000
3969.149876	750.016293	211.405616	0.688272	20.353118	1.170481	10.155598	0.000000	0.000000
3969.169878	750.016212	211.413348	0.688270	20.353863	1.170477	10.155970	0.000000	0.000000
3969.189879	750.016212	211.398494	0.688275	20.352433	1.170485	10.155256	0.000000	0.000000
3969.209881	750.016212	211.400869	0.688274	20.352661	1.170483	10.155370	0.000000	0.000000
3969.229884	750.016293	211.404716	0.688273	20.353032	1.170481	10.155555	0.000000	0.000000
3969.249886	750.016293	211.400989	0.688274	20.352673	1.170483	10.155376	0.000000	0.000000
3969.269887	750.016293	211.408791	0.688271	20.353424	1.170479	10.155751	0.000000	0.000000
3969.289889	750.016293	211.401548	0.688274	20.352727	1.170483	10.155403	0.000000	0.000000
3969.309892	750.016293	211.407791	0.688272	20.353328	1.170480	10.155703	0.000000	0.000000
3969.329894	750.016293	211.405212	0.688273	20.353079	1.170481	10.155579	0.000000	0.000000
3969.349895	750.016293	211.398296	0.688275	20.352414	1.170485	10.155247	0.000000	0.000000
3969.369897	750.016293	211.393233	0.688277	20.351926	1.170487	10.155003	0.000000	0.000000
3969.389899	750.016293	211.406505	0.688272	20.353204	1.170480	10.155641	0.000000	0.000000
3969.409902	750.016293	211.387298	0.688279	20.351355	1.170491	10.154718	0.000000	0.000000
3969.429904	750.016293	211.394788	0.688276	20.352076	1.170487	10.155078	0.000000	0.000000
3969.449905	750.016293	211.394854	0.688276	20.352082	1.170487	10.155081	0.000000	0.000000
3969.469907	750.016212	211.391417	0.688277	20.351751	1.170488	10.154916	0.000000	0.000000
3969.489910	750.016212	211.379244	0.688281	20.350579	1.170495	10.154331	0.000000	0.000000
3969.509912	750.016212	211.383498	0.688280	20.350989	1.170492	10.154536	0.000000	0.000000
3969.529913	750.016293	211.362803	0.688287	20.348996	1.170503	10.153541	0.000000	0.000000
3969.549915	750.016293	211.357160	0.688289	20.348453	1.170506	10.153270	0.000000	0.000000
3969.569918	750.016293	211.377048	0.688282	20.350368	1.170496	10.154226	0.000000	0.000000
3969.589920	750.016293	211.376065	0.688282	20.350273	1.170496	10.154179	0.000000	0.000000
3969.589920	750.016293	211.360222	0.688288	20.348748	1.170505	10.153417	0.000000	0.000000
3969.629923	750.016293	211.348724	0.688292	20.347641	1.170511	10.152865	0.000000	0.000000
3969.649926	750.016293	211.341413	0.688294	20.346937	1.170515	10.152514	0.000000	0.000000
3969.669928	750.016293	211.338891	0.688295	20.346694	1.170516	10.152393	0.000000	0.000000
3969.689929	750.016212	211.332900	0.688297	20.346118	1.170519	10.152105	0.000000	0.000000
3969.709931	750.016212	211.336955	0.688295	20.346508	1.170517	10.152300	0.000000	0.000000
3969.729933	750.016212	211.340440	0.688294	20.346843	1.170515	10.152467	0.000000	0.000000
3969.749936	750.016293	211.331625	0.688297	20.345995	1.170520	10.152044	0.000000	0.000000
3969.769938	750.016293	211.332828	0.688297	20.346111	1.170519	10.152102	0.000000	0.000000
3969.789939	750.016293	211.342432	0.688294	20.347035	1.170514	10.152563	0.000000	0.000000
3969.809941	750.016293	211.331371	0.688297	20.345970	1.170520	10.152032	0.000000	0.000000
3969.829944	750.016293	211.324829	0.688300	20.345341	1.170523	10.151717	0.000000	0.000000
3969.849946	750.016293	211.327857	0.688299	20.345632	1.170522	10.151863	0.000000	0.000000
3969.869947	750.016293	211.325397	0.688299	20.345395	1.170523	10.151745	0.000000	0.000000
3969.889949	750.016293	211.325541	0.688299	20.345409	1.170523	10.151751	0.000000	0.000000
3969.909952	750.016293	211.323484	0.688300	20.345211	1.170524	10.151653	0.000000	0.000000
3969.929954	750.016212	211.313608	0.688303	20.344260	1.170529	10.151178	0.000000	0.000000
3969.949955	750.016212	211.315872	0.688302	20.344478	1.170528	10.151287	0.000000	0.000000
3969.969957	750.016212	211.324662	0.688300	20.345325	1.170523	10.151709	0.000000	0.000000
3969.989959	750.016212	211.319969	0.688301	20.344873	1.170526	10.151484	0.000000	0.000000
3970.009962	750.016212	211.308321	0.688305	20.343751	1.170532	10.150924	0.000000	0.000000
3970.029963	750.016293	211.316335	0.688302	20.344523	1.170528	10.151309	0.000000	0.000000
3970.049965	750.016293	211.316677	0.688302	20.344556	1.170527	10.151326	0.000000	0.000000
3970.069967	750.016293	211.324565	0.688300	20.345315	1.170523	10.151705	0.000000	0.000000
3970.089970	750.016293	211.325719	0.688299	20.345426	1.170523	10.151760	0.000000	0.000000
3970.109972	750.016293	211.323632	0.688300	20.345225	1.170524	10.151660	0.000000	0.000000
3970.129973	750.016293	211.322300	0.688300	20.345097	1.170525	10.151596	0.000000	0.000000
3970.149975	750.016212	211.306946	0.688305	20.343619	1.170532	10.150858	0.000000	0.000000
3970.169978	750.016212	211.308789	0.688305	20.343796	1.170531	10.150947	0.000000	0.000000
3970.189980	750.016212	211.305810	0.688306	20.343510	1.170533	10.150804	0.000000	0.000000
3970.209981	750.016212	211.319664	0.688301	20.344843	1.170526	10.151469	0.000000	0.000000
3970.229983	750.016293	211.317805	0.688302	20.344664	1.170527	10.151380	0.000000	0.000000
3970.229983	750.016293	211.309404	0.688305	20.343856	1.170531	10.150976	0.000000	0.000000
3970.269988	750.016293	211.311619	0.688304	20.344069	1.170530	10.151083	0.000000	0.000000
3970.289989	750.016293	211.304608	0.688306	20.343394	1.170534	10.150746	0.000000	0.000000
3970.309991	750.016293	211.312904	0.688304	20.344192	1.170529	10.151144	0.000000	0.000000
3970.329993	750.016293	211.307341	0.688305	20.343657	1.170532	10.150877	0.000000	0.000000
3970.349996	750.016212	211.322132	0.688300	20.345081	1.170524	10.151588	0.000000	0.000000
3970.369998	750.016212	211.299487	0.688308	20.342901	1.170536	10.150500	0.000000	0.000000
3970.389999	750.016293	211.302333	0.688307	20.343175	1.170535	10.150637	0.000000	0.000000
3970.410001	750.016293	211.303012	0.688307	20.343240	1.170535	10.150669	0.000000	0.000000
3970.430004	750.016293	211.290715	0.688311	20.342056	1.170541	10.150078	0.000000	0.000000
3970.450006	750.016293	211.296405	0.688309	20.342604	1.170538	10.150352	0.000000	0.000000
3970.470007	750.016293	211.291025	0.688311	20.342086	1.170541	10.150093	0.000000	0.000000
3970.490009	750.016293	211.289123	0.688312	20.341903	1.170542	10.150002	0.000000	0.000000
3970.510012	750.016293	211.299235	0.688308	20.342876	1.170537	10.150488	0.000000	0.000000
3970.530014	750.016212	211.288265	0.688312	20.341820	1.170542	10.149961	0.000000	0.000000
3970.550015	750.016212	211.288101	0.688312	20.341805	1.170542	10.149953	0.000000	0.000000
3970.570017	750.016293	211.284958	0.688313	20.341502	1.170544	10.149802	0.000000	0.000000
3970.590020	750.016293	211.283111	0.688314	20.341324	1.170545	10.149713	0.000000	0.000000
3970.610022	750.016293	211.282185	0.688314	20.341235	1.170546	10.149669	0.000000	0.000000
3970.630023	750.016293	211.269724	0.688318	20.340035	1.170552	10.149070	0.000000	0.000000
3970.650025	750.016293	211.276881	0.688316	20.340724	1.170548	10.149414	0.000000	0.000000
3970.670027	750.016293	211.281652	0.688314	20.341184	1.170546	10.149643	0.000000	0.000000
3970.690030	750.016374	211.278822	0.688315	20.340911	1.170547	10.149507	0.000000	0.000000
3970.710032	750.016212	211.280259	0.688314	20.341050	1.170546	10.149576	0.000000	0.000000
3970.730033	750.016212	211.278427	0.688315	20.340873	1.170547	10.149488	0.000000	0.000000
3970.750035	750.016293	211.278099	0.688315	20.340842	1.170548	10.149472	0.000000	0.000000
3970.770038	750.016293	211.266562	0.688319	20.339731	1.170554	10.148918	0.000000	0.000000
3970.790040	750.016293	211.258768	0.688322	20.338980	1.170558	10.148544	0.000000	0.000000
3970.810041	750.016293	211.264524	0.688320	20.339535	1.170555	10.148820	0.000000	0.000000
3970.830043	750.016293	211.257026	0.688322	20.338813	1.170559	10.148460	0.000000	0.000000
3970.850046	750.016293	211.251970	0.688324	20.338326	1.170561	10.148217	0.000000	0.000000
3970.870048	750.016293	211.241142	0.688328	20.337284	1.170567	10.147697	0.000000	0.000000
3970.890049	750.016293	211.244315	0.688327	20.337589	1.170565	10.147850	0.000000	0.000000
3970.890049	750.016293	211.245184	0.688326	20.337673	1.170565	10.147891	0.000000	0.000000
3970.930053	750.016293	211.249554	0.688325	20.338093	1.170563	10.148101	0.000000	0.000000
3970.950056	750.016212	211.248718	0.688325	20.338013	1.170563	10.148061	0.000000	0.000000
3970.970057	750.016212	211.244125	0.688327	20.337571	1.170565	10.147840	0.000000	0.000000
3970.990059	750.016212	211.245602	0.688326	20.337713	1.170565	10.147911	0.000000	0.000000
3971.010061	750.016293	211.244571	0.688326	20.337614	1.170565	10.147862	0.000000	0.000000
3971.030064	750.016293	211.235042	0.688330	20.336696	1.170570	10.147404	0.000000	0.000000
3971.050066	750.016293	211.238040	0.688329	20.336985	1.170569	10.147548	0.000000	0.000000
3971.070067	750.016293	211.235440	0.688330	20.336735	1.170570	10.147423	0.000000	0.000000
3971.070067	750.016293	211.233183	0.688330	20.336517	1.170571	10.147315	0.000000	0.000000
3971.110072	750.016293	211.226716	0.688332	20.335895	1.170575	10.147004	0.000000	0.000000
3971.130074	750.016293	211.242282	0.688327	20.337393	1.170566	10.147752	0.000000	0.000000
3971.150075	750.016293	211.241991	0.688327	20.337365	1.170567	10.147738	0.000000	0.000000
3971.170077	750.016212	211.250292	0.688324	20.338164	1.170562	10.148137	0.000000	0.000000
3971.190080	750.016212	211.257768	0.688322	20.338884	1.170558	10.148496	0.000000	0.000000
3971.210082	750.016212	211.249895	0.688325	20.338126	1.170562	10.148118	0.000000	0.000000
3971.230083	750.016212	211.244947	0.688326	20.337650	1.170565	10.147880	0.000000	0.000000
3971.250085	750.016293	211.242657	0.688327	20.337429	1.170566	10.147770	0.000000	0.000000
3971.270087	750.016293	211.230568	0.688331	20.336266	1.170573	10.147189	0.000000	0.000000
3971.290090	750.016293	211.227017	0.688332	20.335924	1.170574	10.147019	0.000000	0.000000
3971.310091	750.016293	211.231532	0.688331	20.336358	1.170572	10.147235	0.000000	0.000000
3971.330093	750.016293	211.228560	0.688332	20.336072	1.170574	10.147093	0.000000	0.000000
3971.350095	750.016293	211.229368	0.688332	20.336150	1.170573	10.147131	0.000000	0.000000
3971.370098	750.016293	211.219418	0.688335	20.335192	1.170578	10.146653	0.000000	0.000000
3971.390100	750.016293	211.228160	0.688332	20.336034	1.170574	10.147073	0.000000	0.000000
3971.410101	750.016293	211.236040	0.688329	20.336792	1.170570	10.147452	0.000000	0.000000
3971.430103	750.016212	211.214044	0.688337	20.334675	1.170581	10.146395	0.000000	0.000000
3971.450106	750.016212	211.219620	0.688335	20.335212	1.170578	10.146663	0.000000	0.000000
3971.470108	750.016212	211.233054	0.688330	20.336505	1.170571	10.147309	0.000000	0.000000
3971.490109	750.016293	211.221508	0.688334	20.335393	1.170577	10.146754	0.000000	0.000000
3971.510111	750.016293	211.224442	0.688333	20.335676	1.170576	10.146895	0.000000	0.000000
3971.530114	750.016293	211.230032	0.688331	20.336214	1.170573	10.147163	0.000000	0.000000
3971.550116	750.016293	211.214279	0.688337	20.334697	1.170581	10.146407	0.000000	0.000000
3971.570117	750.016293	211.215489	0.688336	20.334814	1.170580	10.146465	0.000000	0.000000
3971.590119	750.016212	211.205288	0.688340	20.333832	1.170586	10.145975	0.000000	0.000000
3971.610121	750.016212	211.198147	0.688342	20.333144	1.170589	10.145632	0.000000	0.000000
3971.630124	750.016293	211.207439	0.688339	20.334039	1.170585	10.146078	0.000000	0.000000
3971.650126	750.016293	211.206966	0.688339	20.333993	1.170585	10.146055	0.000000	0.000000
3971.670127	750.016293	211.205269	0.688340	20.333830	1.170586	10.145974	0.000000	0.000000
3971.690129	750.016293	211.195740	0.688343	20.332913	1.170591	10.145516	0.000000	0.000000
3971.710132	750.016293	211.206678	0.688339	20.333966	1.170585	10.146041	0.000000	0.000000
3971.710132	750.016293	211.190085	0.688345	20.332368	1.170594	10.145244	0.000000	0.000000
3971.750135	750.016293	211.198328	0.688342	20.333162	1.170589	10.145640	0.000000	0.000000
3971.770137	750.016293	211.195240	0.688343	20.332864	1.170591	10.145492	0.000000	0.000000
3971.790140	750.016212	211.204330	0.688340	20.333739	1.170586	10.145929	0.000000	0.000000
3971.810142	750.016212	211.190269	0.688345	20.332386	1.170594	10.145253	0.000000	0.000000
3971.830143	750.016212	211.206359	0.688339	20.333935	1.170585	10.146026	0.000000	0.000000
3971.850145	750.016293	211.210301	0.688338	20.334314	1.170583	10.146216	0.000000	0.000000
3971.870148	750.016293	211.199941	0.688341	20.333317	1.170589	10.145718	0.000000	0.000000
3971.890150	750.016293	211.185856	0.688346	20.331961	1.170596	10.145041	0.000000	0.000000
3971.910151	750.016293	211.198359	0.688342	20.333165	1.170589	10.145642	0.000000	0.000000
3971.930153	750.016293	211.203104	0.688340	20.333621	1.170587	10.145870	0.000000	0.000000
3971.930153	750.016293	211.188085	0.688345	20.332175	1.170595	10.145148	0.000000	0.000000
3971.970158	750.016293	211.187551	0.688346	20.332124	1.170595	10.145123	0.000000	0.000000
3971.990160	750.016293	211.195011	0.688343	20.332842	1.170591	10.145481	0.000000	0.000000
3972.010161	750.016212	211.196079	0.688343	20.332945	1.170590	10.145532	0.000000	0.000000
3972.030163	750.016212	211.204398	0.688340	20.333746	1.170586	10.145932	0.000000	0.000000
3972.050166	750.016212	211.200766	0.688341	20.333396	1.170588	10.145757	0.000000	0.000000
3972.070168	750.016293	211.189695	0.688345	20.332331	1.170594	10.145226	0.000000	0.000000
3972.090169	750.016293	211.181217	0.688348	20.331514	1.170598	10.144818	0.000000	0.000000
3972.110171	750.016293	211.184936	0.688346	20.331872	1.170596	10.144997	0.000000	0.000000
3972.130174	750.016293	211.186535	0.688346	20.332026	1.170596	10.145074	0.000000	0.000000
3972.150176	750.016293	211.190983	0.688344	20.332455	1.170593	10.145288	0.000000	0.000000
3972.150176	750.016293	211.184152	0.688347	20.331797	1.170597	10.144959	0.000000	0.000000
3972.190179	750.016293	211.176928	0.688349	20.331101	1.170601	10.144612	0.000000	0.000000
3972.210181	750.016293	211.179941	0.688348	20.331391	1.170599	10.144757	0.000000	0.000000
3972.230184	750.016293	211.199420	0.688342	20.333267	1.170589	10.145693	0.000000	0.000000
3972.250185	750.016212	211.189180	0.688345	20.332281	1.170594	10.145201	0.000000	0.000000
3972.270187	750.016212	211.186010	0.688346	20.331976	1.170596	10.145049	0.000000	0.000000
3972.290189	750.016212	211.181461	0.688348	20.331538	1.170598	10.144830	0.000000	0.000000
3972.310192	750.016212	211.167182	0.688352	20.330163	1.170606	10.144144	0.000000	0.000000
3972.330194	750.016293	211.181658	0.688348	20.331557	1.170598	10.144840	0.000000	0.000000
3972.350195	750.016293	211.190548	0.688345	20.332413	1.170594	10.145267	0.000000	0.000000
3972.350195	750.016293	211.175897	0.688350	20.331002	1.170601	10.144563	0.000000	0.000000
3972.390200	750.016293	211.158946	0.688355	20.329370	1.170610	10.143749	0.000000	0.000000
3972.410202	750.016293	211.175189	0.688350	20.330934	1.170602	10.144529	0.000000	0.000000
3972.430203	750.016293	211.174831	0.688350	20.330899	1.170602	10.144512	0.000000	0.000000
3972.450205	750.016293	211.164930	0.688353	20.329946	1.170607	10.144036	0.000000	0.000000
3972.470208	750.016212	211.155611	0.688356	20.329049	1.170612	10.143588	0.000000	0.000000
3972.490210	750.016212	211.159587	0.688355	20.329432	1.170610	10.143779	0.000000	0.000000
3972.510211	750.016212	211.155256	0.688356	20.329015	1.170612	10.143571	0.000000	0.000000
3972.530213	750.016212	211.169292	0.688352	20.330366	1.170605	10.144246	0.000000	0.000000
3972.550215	750.016293	211.155118	0.688356	20.329002	1.170612	10.143565	0.000000	0.000000
3972.570218	750.016293	211.163290	0.688354	20.329788	1.170608	10.143957	0.000000	0.000000
3972.590219	750.016293	211.149233	0.688358	20.328435	1.170615	10.143282	0.000000	0.000000
3972.610221	750.016293	211.153896	0.688357	20.328884	1.170613	10.143506	0.000000	0.000000
3972.630223	750.016293	211.157512	0.688356	20.329232	1.170611	10.143680	0.000000	0.000000
3972.650226	750.016293	211.147917	0.688359	20.328308	1.170616	10.143219	0.000000	0.000000
3972.670228	750.016293	211.136871	0.688363	20.327245	1.170622	10.142688	0.000000	0.000000
3972.690229	750.016293	211.118527	0.688369	20.325479	1.170631	10.141807	0.000000	0.000000
3972.710231	750.016293	211.123721	0.688367	20.325979	1.170629	10.142056	0.000000	0.000000
3972.730234	750.016293	211.107593	0.688372	20.324426	1.170637	10.141282	0.000000	0.000000
3972.750236	750.016293	211.116176	0.688370	20.325252	1.170632	10.141694	0.000000	0.000000
3972.770237	750.016212	211.116344	0.688369	20.325269	1.170632	10.141702	0.000000	0.000000
3972.790239	750.016212	211.113261	0.688370	20.324972	1.170634	10.141554	0.000000	0.000000
3972.810242	750.016212	211.123759	0.688367	20.325982	1.170628	10.142058	0.000000	0.000000
3972.830244	750.016293	211.114565	0.688370	20.325097	1.170633	10.141617	0.000000	0.000000
3972.850245	750.016293	211.113343	0.688371	20.324980	1.170634	10.141558	0.000000	0.000000
3972.870247	750.016293	211.108429	0.688372	20.324507	1.170637	10.141322	0.000000	0.000000
3972.890249	750.016293	211.099972	0.688375	20.323692	1.170641	10.140916	0.000000	0.000000
3972.910252	750.016293	211.104334	0.688374	20.324112	1.170639	10.141125	0.000000	0.000000
3972.930254	750.016293	211.099585	0.688375	20.323655	1.170641	10.140897	0.000000	0.000000
3972.950255	750.016293	211.104311	0.688374	20.324110	1.170639	10.141124	0.000000	0.000000
3972.970257	750.016293	211.107060	0.688373	20.324375	1.170637	10.141256	0.000000	0.000000
3972.990260	750.016293	211.092433	0.688378	20.322967	1.170645	10.140553	0.000000	0.000000
3972.990260	750.016293	211.097526	0.688376	20.323457	1.170642	10.140798	0.000000	0.000000
3973.010262	750.016293	211.098181	0.688376	20.323520	1.170642	10.140829	0.000000	0.000000
3973.050265	750.016293	211.089199	0.688379	20.322655	1.170647	10.140398	0.000000	0.000000
3973.070268	750.016212	211.107662	0.688372	20.324433	1.170637	10.141285	0.000000	0.000000
3973.090270	750.016212	211.094452	0.688377	20.323161	1.170644	10.140650	0.000000	0.000000
3973.110271	750.016293	211.086251	0.688380	20.322371	1.170648	10.140256	0.000000	0.000000
3973.130273	750.016293	211.096752	0.688376	20.323382	1.170643	10.140761	0.000000	0.000000
3973.150276	750.016293	211.084645	0.688380	20.322217	1.170649	10.140179	0.000000	0.000000
3973.170278	750.016293	211.070790	0.688385	20.320883	1.170656	10.139514	0.000000	0.000000
3973.190279	750.016293	211.074544	0.688384	20.321244	1.170654	10.139694	0.000000	0.000000
3973.210281	750.016293	211.073083	0.688384	20.321104	1.170655	10.139624	0.000000	0.000000
3973.230283	750.016293	211.083252	0.688381	20.322083	1.170650	10.140112	0.000000	0.000000
3973.250286	750.016212	211.080860	0.688381	20.321852	1.170651	10.139997	0.000000	0.000000
3973.270288	750.016212	211.062109	0.688388	20.320047	1.170661	10.139097	0.000000	0.000000
3973.290289	750.016212	211.074445	0.688383	20.321235	1.170654	10.139689	0.000000	0.000000
3973.310291	750.016212	211.083208	0.688381	20.322078	1.170650	10.140110	0.000000	0.000000
3973.330294	750.016293	211.065222	0.688387	20.320347	1.170659	10.139246	0.000000	0.000000
3973.350296	750.016293	211.074395	0.688384	20.321230	1.170654	10.139687	0.000000	0.000000
3973.370297	750.016293	211.067734	0.688386	20.320589	1.170658	10.139367	0.000000	0.000000
3973.390299	750.016293	211.067748	0.688386	20.320590	1.170658	10.139368	0.000000	0.000000
3973.410302	750.016293	211.081515	0.688381	20.321915	1.170651	10.140029	0.000000	0.000000
3973.430304	750.016293	211.073034	0.688384	20.321099	1.170655	10.139621	0.000000	0.000000
3973.430304	750.016293	211.070594	0.688385	20.320864	1.170656	10.139504	0.000000	0.000000
3973.470307	750.016293	211.068128	0.688386	20.320627	1.170658	10.139386	0.000000	0.000000
3973.490309	750.016212	211.071290	0.688385	20.320931	1.170656	10.139538	0.000000	0.000000
3973.510312	750.016212	211.075512	0.688383	20.321338	1.170654	10.139740	0.000000	0.000000
3973.530313	750.016212	211.061717	0.688388	20.320009	1.170661	10.139078	0.000000	0.000000
3973.550315	750.016293	211.072847	0.688384	20.321081	1.170655	10.139612	0.000000	0.000000
3973.570317	750.016293	211.065403	0.688387	20.320364	1.170659	10.139255	0.000000	0.000000
3973.590320	750.016293	211.066293	0.688386	20.320450	1.170659	10.139298	0.000000	0.000000
3973.610322	750.016293	211.066064	0.688386	20.320428	1.170659	10.139287	0.000000	0.000000
3973.630323	750.016293	211.041547	0.688395	20.318068	1.170672	10.138109	0.000000	0.000000
3973.650325	750.016293	211.063746	0.688387	20.320205	1.170660	10.139175	0.000000	0.000000
3973.670328	750.016293	211.071936	0.688384	20.320993	1.170656	10.139569	0.000000	0.000000
3973.690330	750.016293	211.081658	0.688381	20.321929	1.170651	10.140036	0.000000	0.000000
3973.710331	750.016293	211.073504	0.688384	20.321144	1.170655	10.139644	0.000000	0.000000
3973.730333	750.016293	211.051871	0.688391	20.319061	1.170666	10.138605	0.000000	0.000000
3973.750336	750.016293	211.055364	0.688390	20.319398	1.170664	10.138773	0.000000	0.000000
3973.770338	750.016212	211.057235	0.688389	20.319578	1.170663	10.138862	0.000000	0.000000
3973.790339	750.016212	211.063796	0.688387	20.320210	1.170660	10.139178	0.000000	0.000000
3973.810341	750.016212	211.051322	0.688391	20.319009	1.170666	10.138578	0.000000	0.000000
3973.830343	750.016293	211.055520	0.688390	20.319413	1.170664	10.138780	0.000000	0.000000
3973.850346	750.016293	211.057974	0.688389	20.319649	1.170663	10.138898	0.000000	0.000000
3973.870348	750.016293	211.057863	0.688389	20.319638	1.170663	10.138893	0.000000	0.000000
3973.890349	750.016293	211.055363	0.688390	20.319398	1.170664	10.138773	0.000000	0.000000
3973.910351	750.016293	211.037173	0.688396	20.317646	1.170674	10.137899	0.000000	0.000000
3973.930354	750.016293	211.031136	0.688398	20.317065	1.170677	10.137609	0.000000	0.000000
3973.950356	750.016293	211.045036	0.688393	20.318403	1.170670	10.138276	0.000000	0.000000
3973.970357	750.016293	211.033130	0.688397	20.317257	1.170676	10.137704	0.000000	0.000000
3973.990359	750.016212	211.044411	0.688394	20.318343	1.170670	10.138246	0.000000	0.000000
3974.010362	750.016212	211.044148	0.688394	20.318318	1.170670	10.138234	0.000000	0.000000
3974.030364	750.016293	211.035075	0.688397	20.317444	1.170675	10.137798	0.000000	0.000000
3974.050365	750.016293	211.046925	0.688393	20.318585	1.170669	10.138367	0.000000	0.000000
3974.070367	750.016293	211.043404	0.688394	20.318246	1.170671	10.138198	0.000000	0.000000
3974.090370	750.016293	211.043416	0.688394	20.318248	1.170671	10.138199	0.000000	0.000000
3974.110372	750.016293	211.035916	0.688396	20.317525	1.170674	10.137838	0.000000	0.000000
3974.130373	750.016293	211.033938	0.688397	20.317335	1.170676	10.137743	0.000000	0.000000
3974.150375	750.016293	211.035908	0.688396	20.317525	1.170674	10.137838	0.000000	0.000000
3974.170377	750.016293	211.031250	0.688398	20.317076	1.170677	10.137614	0.000000	0.000000
3974.190380	750.016293	211.037961	0.688396	20.317722	1.170673	10.137937	0.000000	0.000000
3974.210382	750.016293	211.033569	0.688397	20.317299	1.170676	10.137726	0.000000	0.000000
3974.230383	750.016212	211.023282	0.688401	20.316309	1.170681	10.137231	0.000000	0.000000
3974.250385	750.016212	211.027414	0.688399	20.316707	1.170679	10.137430	0.000000	0.000000
3974.270388	750.016293	211.026575	0.688400	20.316626	1.170679	10.137390	0.000000	0.000000
3974.270388	750.016293	211.035477	0.688397	20.317483	1.170675	10.137817	0.000000	0.000000
3974.290390	750.016293	211.020343	0.688402	20.316026	1.170683	10.137090	0.000000	0.000000
3974.330393	750.016293	211.012378	0.688404	20.315259	1.170687	10.136708	0.000000	0.000000
3974.350396	750.016293	211.027690	0.688399	20.316733	1.170679	10.137443	0.000000	0.000000
3974.370398	750.016293	211.006374	0.688406	20.314681	1.170690	10.136419	0.000000	0.000000
3974.390399	750.016293	211.016040	0.688403	20.315612	1.170685	10.136884	0.000000	0.000000
3974.410401	750.016212	211.015641	0.688403	20.315573	1.170685	10.136864	0.000000	0.000000
3974.430403	750.016212	211.010148	0.688405	20.315045	1.170688	10.136601	0.000000	0.000000
3974.450406	750.016212	211.013515	0.688404	20.315369	1.170686	10.136762	0.000000	0.000000
3974.470407	750.016293	211.012983	0.688404	20.315318	1.170686	10.136737	0.000000	0.000000
3974.490409	750.016293	211.021085	0.688401	20.316098	1.170682	10.137126	0.000000	0.000000
3974.510411	750.016293	211.012395	0.688404	20.315261	1.170687	10.136708	0.000000	0.000000
3974.530414	750.016293	211.011237	0.688405	20.315149	1.170687	10.136653	0.000000	0.000000
3974.550416	750.016293	211.003617	0.688407	20.314416	1.170691	10.136287	0.000000	0.000000
3974.570417	750.016293	211.002388	0.688408	20.314297	1.170692	10.136228	0.000000	0.000000
3974.590419	750.016293	211.003313	0.688407	20.314387	1.170692	10.136272	0.000000	0.000000
3974.610422	750.016212	210.997938	0.688409	20.313869	1.170694	10.136014	0.000000	0.000000
3974.630424	750.016212	210.997826	0.688409	20.313858	1.170694	10.136009	0.000000	0.000000
3974.650425	750.016212	210.995013	0.688410	20.313588	1.170696	10.135873	0.000000	0.000000
3974.670427	750.016212	211.013549	0.688404	20.315372	1.170686	10.136764	0.000000	0.000000
3974.690430	750.016293	210.988186	0.688412	20.312930	1.170699	10.135545	0.000000	0.000000
3974.710432	750.016293	211.000143	0.688408	20.314081	1.170693	10.136120	0.000000	0.000000
3974.730433	750.016293	211.000200	0.688408	20.314087	1.170693	10.136123	0.000000	0.000000
3974.750435	750.016293	211.006941	0.688406	20.314736	1.170690	10.136446	0.000000	0.000000
3974.770437	750.016293	211.010879	0.688405	20.315115	1.170688	10.136636	0.000000	0.000000
3974.790440	750.016293	210.993765	0.688411	20.313467	1.170697	10.135813	0.000000	0.000000
3974.810441	750.016293	211.004589	0.688407	20.314509	1.170691	10.136333	0.000000	0.000000
3974.830443	750.016293	211.005560	0.688407	20.314603	1.170690	10.136380	0.000000	0.000000
3974.850445	750.016293	210.995563	0.688410	20.313640	1.170696	10.135900	0.000000	0.000000
3974.870448	750.016293	210.998859	0.688409	20.313958	1.170694	10.136058	0.000000	0.000000
3974.890450	750.016293	210.998847	0.688409	20.313957	1.170694	10.136058	0.000000	0.000000
3974.910451	750.016212	210.995361	0.688410	20.313621	1.170696	10.135890	0.000000	0.000000
3974.930453	750.016212	210.975239	0.688417	20.311684	1.170706	10.134924	0.000000	0.000000
3974.950456	750.016212	210.988238	0.688412	20.312935	1.170699	10.135548	0.000000	0.000000
3974.970458	750.016293	210.977167	0.688416	20.311869	1.170705	10.135016	0.000000	0.000000
3974.990459	750.016293	210.984902	0.688414	20.312614	1.170701	10.135388	0.000000	0.000000
3975.010461	750.016293	210.983535	0.688414	20.312482	1.170702	10.135322	0.000000	0.000000
3975.030464	750.016293	210.989302	0.688412	20.313038	1.170699	10.135599	0.000000	0.000000
3975.050466	750.016293	210.972201	0.688418	20.311391	1.170708	10.134778	0.000000	0.000000
3975.070467	750.016293	210.971404	0.688418	20.311314	1.170708	10.134739	0.000000	0.000000
3975.090469	750.016293	210.979612	0.688415	20.312105	1.170704	10.135134	0.000000	0.000000
3975.110471	750.016212	210.967194	0.688419	20.310909	1.170710	10.134537	0.000000	0.000000
3975.130474	750.016212	210.969298	0.688419	20.311112	1.170709	10.134638	0.000000	0.000000
3975.150476	750.016212	210.982288	0.688414	20.312362	1.170702	10.135262	0.000000	0.000000
3975.170477	750.016212	210.971941	0.688418	20.311366	1.170708	10.134765	0.000000	0.000000
3975.190479	750.016293	210.972716	0.688418	20.311441	1.170708	10.134802	0.000000	0.000000
3975.210482	750.016293	210.978863	0.688416	20.312033	1.170704	10.135098	0.000000	0.000000
3975.230484	750.016293	210.973479	0.688417	20.311514	1.170707	10.134839	0.000000	0.000000
3975.250485	750.016293	210.983432	0.688414	20.312472	1.170702	10.135317	0.000000	0.000000
3975.270487	750.016293	210.989220	0.688412	20.313030	1.170699	10.135595	0.000000	0.000000
3975.290490	750.016293	210.981219	0.688415	20.312259	1.170703	10.135211	0.000000	0.000000
3975.310492	750.016293	210.965492	0.688420	20.310745	1.170711	10.134455	0.000000	0.000000
3975.330493	750.016293	210.958680	0.688422	20.310090	1.170715	10.134128	0.000000	0.000000
3975.350495	750.016212	210.966619	0.688420	20.310854	1.170711	10.134509	0.000000	0.000000
3975.350495	750.016212	210.955656	0.688423	20.309798	1.170716	10.133983	0.000000	0.000000
3975.390500	750.016212	210.958122	0.688423	20.310036	1.170715	10.134101	0.000000	0.000000
3975.410501	750.016293	210.965637	0.688420	20.310759	1.170711	10.134462	0.000000	0.000000
3975.430503	750.016293	210.965748	0.688420	20.310770	1.170711	10.134468	0.000000	0.000000
3975.450505	750.016293	210.965453	0.688420	20.310742	1.170711	10.134453	0.000000	0.000000
3975.470508	750.016293	210.943055	0.688428	20.308585	1.170723	10.133377	0.000000	0.000000
3975.490510	750.016293	210.952648	0.688424	20.309509	1.170718	10.133838	0.000000	0.000000
3975.510511	750.016293	210.960888	0.688422	20.310302	1.170714	10.134234	0.000000	0.000000
3975.530513	750.016293	210.957206	0.688423	20.309948	1.170716	10.134057	0.000000	0.000000
3975.550516	750.016293	210.944091	0.688427	20.308685	1.170723	10.133427	0.000000	0.000000
3975.570518	750.016293	210.942405	0.688428	20.308523	1.170723	10.133346	0.000000	0.000000
3975.590519	750.016293	210.941357	0.688428	20.308422	1.170724	10.133296	0.000000	0.000000
3975.610521	750.016212	210.945206	0.688427	20.308792	1.170722	10.133481	0.000000	0.000000
3975.630524	750.016212	210.951531	0.688425	20.309401	1.170719	10.133785	0.000000	0.000000
3975.650526	750.016293	210.940770	0.688428	20.308365	1.170724	10.133268	0.000000	0.000000
3975.670527	750.016293	210.963931	0.688421	20.310595	1.170712	10.134380	0.000000	0.000000
3975.690529	750.016293	210.935823	0.688430	20.307889	1.170727	10.133030	0.000000	0.000000
3975.710531	750.016293	210.938937	0.688429	20.308189	1.170725	10.133180	0.000000	0.000000
3975.730534	750.016293	210.950098	0.688425	20.309263	1.170719	10.133716	0.000000	0.000000
3975.750535	750.016293	210.930441	0.688432	20.307371	1.170730	10.132772	0.000000	0.000000
3975.770537	750.016293	210.939151	0.688429	20.308209	1.170725	10.133190	0.000000	0.000000
3975.770537	750.016293	210.930679	0.688432	20.307394	1.170730	10.132783	0.000000	0.000000
3975.810542	750.016293	210.942066	0.688428	20.308490	1.170724	10.133330	0.000000	0.000000
3975.810542	750.016293	210.938800	0.688429	20.308176	1.170725	10.133173	0.000000	0.000000
3975.850545	750.016212	210.927808	0.688433	20.307117	1.170731	10.132645	0.000000	0.000000
3975.870547	750.016212	210.924345	0.688434	20.306784	1.170733	10.132479	0.000000	0.000000
3975.890550	750.016212	210.935098	0.688430	20.307819	1.170727	10.132995	0.000000	0.000000
3975.910552	750.016293	210.939729	0.688429	20.308265	1.170725	10.133218	0.000000	0.000000
3975.930553	750.016293	210.924930	0.688434	20.306840	1.170733	10.132507	0.000000	0.000000
3975.950555	750.016293	210.935391	0.688430	20.307847	1.170727	10.133009	0.000000	0.000000
3975.970558	750.016293	210.941070	0.688428	20.308394	1.170724	10.133282	0.000000	0.000000
3975.990560	750.016293	210.955946	0.688423	20.309826	1.170716	10.133997	0.000000	0.000000
3976.010561	750.016293	210.924894	0.688434	20.306837	1.170733	10.132505	0.000000	0.000000
3976.030563	750.016293	210.934913	0.688430	20.307801	1.170727	10.132986	0.000000	0.000000
3976.050565	750.016293	210.934747	0.688430	20.307785	1.170727	10.132978	0.000000	0.000000
3976.070568	750.016293	210.910430	0.688439	20.305444	1.170740	10.131810	0.000000	0.000000
3976.090569	750.016212	210.908542	0.688439	20.305262	1.170741	10.131720	0.000000	0.000000
3976.110571	750.016212	210.925265	0.688434	20.306872	1.170732	10.132523	0.000000	0.000000
3976.130573	750.016212	210.912238	0.688438	20.305618	1.170739	10.131897	0.000000	0.000000
3976.150576	750.016293	210.912459	0.688438	20.305640	1.170739	10.131908	0.000000	0.000000
3976.170578	750.016293	210.923666	0.688434	20.306719	1.170733	10.132446	0.000000	0.000000
3976.190579	750.016293	210.911006	0.688438	20.305500	1.170740	10.131838	0.000000	0.000000
3976.190579	750.016293	210.917759	0.688436	20.306150	1.170736	10.132162	0.000000	0.000000
3976.210581	750.016293	210.921123	0.688435	20.306474	1.170735	10.132324	0.000000	0.000000
3976.250586	750.016293	210.919423	0.688436	20.306310	1.170735	10.132242	0.000000	0.000000
3976.270587	750.016293	210.901312	0.688442	20.304566	1.170745	10.131372	0.000000	0.000000
3976.290589	750.016293	210.908582	0.688439	20.305266	1.170741	10.131721	0.000000	0.000000
3976.310592	750.016212	210.920114	0.688435	20.306377	1.170735	10.132275	0.000000	0.000000
3976.330594	750.016212	210.910176	0.688439	20.305420	1.170740	10.131798	0.000000	0.000000
3976.350595	750.016212	210.910751	0.688438	20.305475	1.170740	10.131826	0.000000	0.000000
3976.370597	750.016212	210.914304	0.688437	20.305817	1.170738	10.131996	0.000000	0.000000
3976.390599	750.016293	210.903901	0.688441	20.304816	1.170744	10.131497	0.000000	0.000000
3976.410602	750.016293	210.904389	0.688441	20.304863	1.170743	10.131520	0.000000	0.000000
3976.430604	750.016293	210.908784	0.688439	20.305286	1.170741	10.131731	0.000000	0.000000
3976.450605	750.016293	210.911237	0.688438	20.305522	1.170740	10.131849	0.000000	0.000000
3976.470607	750.016293	210.906368	0.688440	20.305053	1.170742	10.131615	0.000000	0.000000
3976.490610	750.016293	210.905212	0.688440	20.304942	1.170743	10.131560	0.000000	0.000000
3976.510612	750.016212	210.906852	0.688440	20.305100	1.170742	10.131638	0.000000	0.000000
3976.530613	750.016212	210.908939	0.688439	20.305301	1.170741	10.131739	0.000000	0.000000
3976.550615	750.016212	210.908047	0.688439	20.305215	1.170741	10.131696	0.000000	0.000000
3976.570618	750.016293	210.900496	0.688442	20.304488	1.170745	10.131333	0.000000	0.000000
3976.590620	750.016293	210.898470	0.688443	20.304293	1.170746	10.131236	0.000000	0.000000
3976.610621	750.016293	210.902788	0.688441	20.304709	1.170744	10.131443	0.000000	0.000000
3976.630623	750.016293	210.906977	0.688440	20.305112	1.170742	10.131644	0.000000	0.000000
3976.650626	750.016293	210.904280	0.688441	20.304852	1.170743	10.131515	0.000000	0.000000
3976.670628	750.016293	210.895496	0.688444	20.304006	1.170748	10.131093	0.000000	0.000000
3976.690629	750.016293	210.903726	0.688441	20.304799	1.170744	10.131488	0.000000	0.000000
3976.710631	750.016293	210.903469	0.688441	20.304774	1.170744	10.131476	0.000000	0.000000
3976.730633	750.016293	210.905897	0.688440	20.305008	1.170743	10.131592	0.000000	0.000000
3976.750636	750.016293	210.914475	0.688437	20.305834	1.170738	10.132005	0.000000	0.000000
3976.770638	750.016212	210.926115	0.688433	20.306954	1.170732	10.132564	0.000000	0.000000
3976.790639	750.016212	210.906808	0.688440	20.305096	1.170742	10.131636	0.000000	0.000000
3976.810641	750.016212	210.911397	0.688438	20.305537	1.170740	10.131857	0.000000	0.000000
3976.829643	750.016212	210.900778	0.688442	20.304515	1.170745	10.131347	0.000000	0.000000
3976.849645	750.016212	210.907350	0.688440	20.305148	1.170742	10.131662	0.000000	0.000000
3976.869648	750.016212	210.913515	0.688437	20.305741	1.170738	10.131958	0.000000	0.000000
3976.889649	750.016293	210.917077	0.688436	20.306084	1.170737	10.132130	0.000000	0.000000
3976.909651	750.016293	210.903922	0.688441	20.304818	1.170744	10.131498	0.000000	0.000000
3976.929653	750.016293	210.899049	0.688442	20.304349	1.170746	10.131263	0.000000	0.000000
3976.949656	750.016293	210.898112	0.688443	20.304258	1.170747	10.131218	0.000000	0.000000
3976.969657	750.016293	210.887920	0.688446	20.303277	1.170752	10.130729	0.000000	0.000000
3976.989659	750.016293	210.897361	0.688443	20.304186	1.170747	10.131182	0.000000	0.000000
3977.009661	750.016293	210.895886	0.688443	20.304044	1.170748	10.131112	0.000000	0.000000
3977.029664	750.016293	210.885239	0.688447	20.303019	1.170753	10.130600	0.000000	0.000000
3977.049665	750.016293	210.888726	0.688446	20.303355	1.170752	10.130768	0.000000	0.000000
3977.069667	750.016293	210.896319	0.688443	20.304086	1.170748	10.131132	0.000000	0.000000
3977.089669	750.016212	210.898063	0.688443	20.304254	1.170747	10.131216	0.000000	0.000000
3977.109672	750.016212	210.888690	0.688446	20.303351	1.170751	10.130766	0.000000	0.000000
3977.129673	750.016212	210.888980	0.688446	20.303379	1.170751	10.130780	0.000000	0.000000
3977.149675	750.016212	210.883679	0.688447	20.302869	1.170754	10.130525	0.000000	0.000000
3977.169677	750.016293	210.889434	0.688446	20.303423	1.170751	10.130802	0.000000	0.000000
3977.189679	750.016293	210.882208	0.688448	20.302727	1.170755	10.130454	0.000000	0.000000
3977.209682	750.016293	210.888260	0.688446	20.303310	1.170752	10.130745	0.000000	0.000000
3977.229683	750.016293	210.885677	0.688447	20.303061	1.170753	10.130621	0.000000	0.000000
3977.249685	750.016293	210.884957	0.688447	20.302992	1.170754	10.130587	0.000000	0.000000
3977.269687	750.016293	210.884834	0.688447	20.302980	1.170754	10.130581	0.000000	0.000000
3977.289690	750.016293	210.882423	0.688448	20.302748	1.170755	10.130465	0.000000	0.000000
3977.309691	750.016293	210.872452	0.688451	20.301788	1.170760	10.129986	0.000000	0.000000
3977.329693	750.016212	210.869411	0.688452	20.301495	1.170762	10.129840	0.000000	0.000000
3977.349695	750.016212	210.879131	0.688449	20.302431	1.170756	10.130307	0.000000	0.000000
3977.369698	750.016293	210.895120	0.688444	20.303970	1.170748	10.131075	0.000000	0.000000
3977.389699	750.016293	210.886874	0.688446	20.303176	1.170753	10.130679	0.000000	0.000000
3977.409701	750.016293	210.889931	0.688445	20.303471	1.170751	10.130825	0.000000	0.000000
3977.429703	750.016293	210.880412	0.688449	20.302554	1.170756	10.130368	0.000000	0.000000
3977.449706	750.016293	210.871948	0.688451	20.301739	1.170760	10.129962	0.000000	0.000000
3977.469707	750.016293	210.884885	0.688447	20.302985	1.170754	10.130583	0.000000	0.000000
3977.469707	750.016293	210.881932	0.688448	20.302701	1.170755	10.130441	0.000000	0.000000
3977.509711	750.016293	210.885481	0.688447	20.303042	1.170753	10.130612	0.000000	0.000000
3977.529713	750.016293	210.872688	0.688451	20.301811	1.170760	10.129997	0.000000	0.000000
3977.549716	750.016212	210.869028	0.688452	20.301458	1.170762	10.129821	0.000000	0.000000
3977.569717	750.016212	210.881750	0.688448	20.302683	1.170755	10.130432	0.000000	0.000000
3977.589719	750.016212	210.882920	0.688448	20.302796	1.170754	10.130489	0.000000	0.000000
3977.609721	750.016212	210.866931	0.688453	20.301256	1.170763	10.129721	0.000000	0.000000
3977.629724	750.016212	210.862085	0.688455	20.300790	1.170765	10.129488	0.000000	0.000000
3977.649725	750.016212	210.867789	0.688453	20.301339	1.170762	10.129762	0.000000	0.000000
3977.669727	750.016212	210.872043	0.688451	20.301749	1.170760	10.129966	0.000000	0.000000
3977.689729	750.016293	210.868448	0.688453	20.301402	1.170762	10.129793	0.000000	0.000000
3977.709732	750.016212	210.866987	0.688453	20.301262	1.170763	10.129723	0.000000	0.000000
3977.729733	750.016293	210.845579	0.688460	20.299201	1.170774	10.128695	0.000000	0.000000
3977.749735	750.016293	210.867973	0.688453	20.301357	1.170762	10.129771	0.000000	0.000000
3977.769737	750.016293	210.867564	0.688453	20.301317	1.170763	10.129751	0.000000	0.000000
3977.789740	750.016293	210.865613	0.688454	20.301129	1.170764	10.129657	0.000000	0.000000
3977.809741	750.016293	210.869397	0.688452	20.301494	1.170762	10.129839	0.000000	0.000000
3977.829743	750.016293	210.858546	0.688456	20.300449	1.170767	10.129318	0.000000	0.000000
3977.849745	750.016293	210.872497	0.688451	20.301792	1.170760	10.129988	0.000000	0.000000
3977.869747	750.016212	210.873643	0.688451	20.301903	1.170759	10.130043	0.000000	0.000000
3977.889750	750.016212	210.852486	0.688458	20.299866	1.170770	10.129027	0.000000	0.000000
3977.909751	750.016212	210.853064	0.688458	20.299921	1.170770	10.129054	0.000000	0.000000
3977.929753	750.016293	210.850078	0.688459	20.299634	1.170772	10.128911	0.000000	0.000000
3977.949755	750.016293	210.858813	0.688456	20.300475	1.170767	10.129331	0.000000	0.000000
3977.969758	750.016293	210.873335	0.688451	20.301873	1.170760	10.130028	0.000000	0.000000
3977.989759	750.016293	210.862969	0.688455	20.300875	1.170765	10.129530	0.000000	0.000000
3978.009761	750.016293	210.855454	0.688457	20.300151	1.170769	10.129169	0.000000	0.000000
3978.029763	750.016293	210.853813	0.688458	20.299993	1.170770	10.129090	0.000000	0.000000
3978.049766	750.016212	210.846035	0.688460	20.299245	1.170774	10.128717	0.000000	0.000000
3978.069767	750.016212	210.855925	0.688457	20.300197	1.170769	10.129192	0.000000	0.000000
3978.089769	750.016293	210.857636	0.688456	20.300361	1.170768	10.129274	0.000000	0.000000
3978.109771	750.016293	210.866352	0.688453	20.301201	1.170763	10.129693	0.000000	0.000000
3978.129773	750.016293	210.856112	0.688457	20.300215	1.170769	10.129201	0.000000	0.000000
3978.149776	750.016293	210.853691	0.688458	20.299982	1.170770	10.129085	0.000000	0.000000
3978.169777	750.016293	210.850613	0.688459	20.299685	1.170772	10.128937	0.000000	0.000000
3978.189779	750.016293	210.854889	0.688457	20.300097	1.170769	10.129142	0.000000	0.000000
3978.209781	750.016293	210.852197	0.688458	20.299838	1.170771	10.129013	0.000000	0.000000
3978.229784	750.016293	210.857897	0.688456	20.300387	1.170768	10.129287	0.000000	0.000000
3978.249785	750.016293	210.842580	0.688461	20.298912	1.170776	10.128551	0.000000	0.000000
3978.269787	750.016212	210.853933	0.688457	20.300005	1.170770	10.129096	0.000000	0.000000
3978.289789	750.016212	210.873328	0.688451	20.301872	1.170759	10.130028	0.000000	0.000000
3978.309792	750.016212	210.871131	0.688452	20.301661	1.170761	10.129922	0.000000	0.000000
3978.329793	750.016212	210.860379	0.688455	20.300626	1.170766	10.129406	0.000000	0.000000
3978.349795	750.016293	210.860846	0.688455	20.300671	1.170766	10.129428	0.000000	0.000000
3978.369797	750.016293	210.857382	0.688456	20.300337	1.170768	10.129262	0.000000	0.000000
3978.389800	750.016293	210.845208	0.688460	20.299165	1.170774	10.128677	0.000000	0.000000
3978.409801	750.016293	210.858493	0.688456	20.300444	1.170767	10.129315	0.000000	0.000000
3978.429803	750.016293	210.855102	0.688457	20.300118	1.170769	10.129152	0.000000	0.000000
3978.449805	750.016293	210.859991	0.688456	20.300588	1.170767	10.129387	0.000000	0.000000
3978.469807	750.016293	210.848910	0.688459	20.299521	1.170772	10.128855	0.000000	0.000000
3978.489810	750.016212	210.834950	0.688464	20.298177	1.170780	10.128184	0.000000	0.000000
3978.509811	750.016212	210.834444	0.688464	20.298129	1.170780	10.128160	0.000000	0.000000
3978.529813	750.016293	210.845532	0.688460	20.299196	1.170774	10.128693	0.000000	0.000000
3978.549815	750.016293	210.847877	0.688460	20.299422	1.170773	10.128805	0.000000	0.000000
3978.569818	750.016293	210.841709	0.688462	20.298828	1.170776	10.128509	0.000000	0.000000
3978.589819	750.016293	210.836458	0.688463	20.298323	1.170779	10.128257	0.000000	0.000000
3978.609821	750.016293	210.846143	0.688460	20.299255	1.170774	10.128722	0.000000	0.000000
3978.629823	750.016293	210.831007	0.688465	20.297798	1.170782	10.127995	0.000000	0.000000
3978.649826	750.016212	210.837564	0.688463	20.298429	1.170778	10.128310	0.000000	0.000000
3978.669827	750.016212	210.843977	0.688461	20.299046	1.170775	10.128618	0.000000	0.000000
3978.689829	750.016293	210.834172	0.688464	20.298102	1.170780	10.128147	0.000000	0.000000
3978.709831	750.016293	210.835070	0.688464	20.298189	1.170780	10.128190	0.000000	0.000000
3978.729834	750.016293	210.838404	0.688463	20.298510	1.170778	10.128350	0.000000	0.000000
3978.749835	750.016293	210.833060	0.688465	20.297995	1.170781	10.128093	0.000000	0.000000
3978.769837	750.016293	210.836181	0.688463	20.298296	1.170779	10.128243	0.000000	0.000000
3978.789839	750.016293	210.827072	0.688467	20.297419	1.170784	10.127806	0.000000	0.000000
3978.809841	750.016293	210.834174	0.688464	20.298103	1.170780	10.128147	0.000000	0.000000
3978.829844	750.016293	210.814427	0.688471	20.296202	1.170790	10.127198	0.000000	0.000000
3978.849845	750.016293	210.827267	0.688466	20.297438	1.170784	10.127815	0.000000	0.000000
3978.869847	750.016212	210.803886	0.688474	20.295187	1.170796	10.126692	0.000000	0.000000
3978.889849	750.016212	210.816964	0.688470	20.296446	1.170789	10.127320	0.000000	0.000000
3978.909852	750.016212	210.815244	0.688470	20.296280	1.170790	10.127238	0.000000	0.000000
3978.929853	750.016293	210.820466	0.688469	20.296783	1.170787	10.127488	0.000000	0.000000
3978.949855	750.016293	210.816198	0.688470	20.296372	1.170790	10.127283	0.000000	0.000000
3978.969857	750.016293	210.817839	0.688470	20.296530	1.170789	10.127362	0.000000	0.000000
3978.989860	750.016293	210.817595	0.688470	20.296506	1.170789	10.127351	0.000000	0.000000
3979.009861	750.016293	210.813082	0.688471	20.296072	1.170791	10.127134	0.000000	0.000000
3979.029863	750.016293	210.802882	0.688475	20.295090	1.170797	10.126644	0.000000	0.000000
3979.049865	750.016293	210.811606	0.688472	20.295930	1.170792	10.127063	0.000000	0.000000
3979.069867	750.016293	210.809940	0.688472	20.295770	1.170793	10.126983	0.000000	0.000000
3979.089869	750.016293	210.818864	0.688469	20.296629	1.170788	10.127411	0.000000	0.000000
3979.109871	750.016212	210.808866	0.688473	20.295666	1.170793	10.126931	0.000000	0.000000
3979.129873	750.016212	210.811054	0.688472	20.295877	1.170792	10.127036	0.000000	0.000000
3979.149875	750.016212	210.812602	0.688471	20.296026	1.170791	10.127111	0.000000	0.000000
3979.169878	750.016293	210.815599	0.688470	20.296314	1.170790	10.127255	0.000000	0.000000
3979.189879	750.016293	210.814444	0.688471	20.296203	1.170790	10.127199	0.000000	0.000000
3979.209881	750.016293	210.798373	0.688476	20.294656	1.170799	10.126427	0.000000	0.000000
3979.229883	750.016293	210.801840	0.688475	20.294990	1.170797	10.126594	0.000000	0.000000
3979.249886	750.016293	210.788917	0.688479	20.293746	1.170804	10.125973	0.000000	0.000000
3979.269887	750.016293	210.794270	0.688478	20.294261	1.170801	10.126230	0.000000	0.000000
3979.289889	750.016293	210.794852	0.688477	20.294317	1.170801	10.126258	0.000000	0.000000
3979.309891	750.016293	210.791518	0.688478	20.293996	1.170802	10.126098	0.000000	0.000000
3979.329894	750.016293	210.783745	0.688481	20.293248	1.170807	10.125724	0.000000	0.000000
3979.349895	750.016293	210.775070	0.688484	20.292412	1.170811	10.125308	0.000000	0.000000
3979.369897	750.016212	210.777797	0.688483	20.292675	1.170810	10.125439	0.000000	0.000000
3979.389899	750.016212	210.790995	0.688479	20.293946	1.170803	10.126073	0.000000	0.000000
3979.409901	750.016212	210.779976	0.688482	20.292885	1.170808	10.125543	0.000000	0.000000
3979.409901	750.016212	210.784148	0.688481	20.293286	1.170806	10.125744	0.000000	0.000000
3979.449905	750.016293	210.777481	0.688483	20.292645	1.170810	10.125424	0.000000	0.000000
3979.469907	750.016293	210.778243	0.688483	20.292718	1.170809	10.125460	0.000000	0.000000
3979.489909	750.016293	210.782837	0.688481	20.293160	1.170807	10.125681	0.000000	0.000000
3979.509912	750.016293	210.775107	0.688484	20.292416	1.170811	10.125309	0.000000	0.000000
3979.529913	750.016293	210.770534	0.688486	20.291976	1.170813	10.125090	0.000000	0.000000
3979.549915	750.016293	210.769842	0.688486	20.291909	1.170814	10.125057	0.000000	0.000000
3979.569917	750.016293	210.764138	0.688488	20.291360	1.170817	10.124783	0.000000	0.000000
3979.589920	750.016293	210.762952	0.688488	20.291246	1.170817	10.124726	0.000000	0.000000
3979.609921	750.016293	210.754960	0.688491	20.290476	1.170822	10.124342	0.000000	0.000000
3979.629923	750.016212	210.752193	0.688492	20.290210	1.170823	10.124209	0.000000	0.000000
3979.649925	750.016212	210.757510	0.688490	20.290722	1.170820	10.124464	0.000000	0.000000
3979.669928	750.016212	210.751708	0.688492	20.290163	1.170823	10.124185	0.000000	0.000000
3979.689929	750.016212	210.743824	0.688494	20.289404	1.170827	10.123807	0.000000	0.000000
3979.709931	750.016293	210.746008	0.688494	20.289614	1.170826	10.123912	0.000000	0.000000
3979.729933	750.016293	210.749562	0.688493	20.289957	1.170824	10.124082	0.000000	0.000000
3979.749935	750.016293	210.747051	0.688493	20.289715	1.170826	10.123962	0.000000	0.000000
3979.769938	750.016293	210.743426	0.688495	20.289366	1.170828	10.123788	0.000000	0.000000
3979.789939	750.016293	210.759787	0.688489	20.290941	1.170819	10.124574	0.000000	0.000000
3979.809941	750.016293	210.747067	0.688493	20.289716	1.170826	10.123962	0.000000	0.000000
3979.829943	750.016293	210.735085	0.688497	20.288563	1.170832	10.123387	0.000000	0.000000
3979.849946	750.016293	210.742524	0.688495	20.289279	1.170828	10.123744	0.000000	0.000000
3979.869947	750.016293	210.737816	0.688496	20.288826	1.170831	10.123518	0.000000	0.000000
3979.889949	750.016293	210.735225	0.688497	20.288576	1.170832	10.123394	0.000000	0.000000
3979.909951	750.016293	210.738191	0.688496	20.288862	1.170830	10.123536	0.000000	0.000000
3979.929954	750.016293	210.738044	0.688496	20.288848	1.170830	10.123529	0.000000	0.000000
3979.949955	750.016293	210.734688	0.688498	20.288525	1.170832	10.123368	0.000000	0.000000
3979.969957	750.016293	210.756720	0.688490	20.290646	1.170821	10.124426	0.000000	0.000000
3979.989959	750.016293	210.731507	0.688499	20.288218	1.170834	10.123215	0.000000	0.000000
3980.009962	750.016293	210.741001	0.688495	20.289132	1.170829	10.123671	0.000000	0.000000
3980.029963	750.016212	210.742498	0.688495	20.289277	1.170828	10.123743	0.000000	0.000000
3980.049965	750.016212	210.740097	0.688496	20.289045	1.170829	10.123628	0.000000	0.000000
3980.069967	750.016212	210.739075	0.688496	20.288947	1.170830	10.123579	0.000000	0.000000
3980.089969	750.016212	210.753359	0.688491	20.290322	1.170822	10.124265	0.000000	0.000000
3980.109972	750.016293	210.742529	0.688495	20.289279	1.170828	10.123744	0.000000	0.000000
3980.129973	750.016293	210.726831	0.688500	20.287768	1.170836	10.122990	0.000000	0.000000
3980.149975	750.016293	210.743202	0.688495	20.289344	1.170828	10.123777	0.000000	0.000000
3980.169977	750.016293	210.730745	0.688499	20.288145	1.170834	10.123178	0.000000	0.000000
3980.189980	750.016293	210.726893	0.688500	20.287774	1.170836	10.122993	0.000000	0.000000
3980.209981	750.016293	210.729982	0.688499	20.288072	1.170835	10.123142	0.000000	0.000000
3980.229983	750.016293	210.718843	0.688503	20.286999	1.170841	10.122607	0.000000	0.000000
3980.249985	750.016293	210.726916	0.688500	20.287776	1.170836	10.122994	0.000000	0.000000
3980.269988	750.016212	210.731655	0.688498	20.288233	1.170834	10.123222	0.000000	0.000000
3980.289989	750.016212	210.734344	0.688498	20.288491	1.170832	10.123351	0.000000	0.000000
3980.309991	750.016212	210.743128	0.688495	20.289337	1.170828	10.123773	0.000000	0.000000
3980.329993	750.016212	210.744549	0.688494	20.289474	1.170827	10.123842	0.000000	0.000000
3980.349995	750.016293	210.732263	0.688498	20.288291	1.170833	10.123251	0.000000	0.000000
3980.369998	750.016293	210.728157	0.688500	20.287896	1.170836	10.123054	0.000000	0.000000
3980.389999	750.016293	210.713466	0.688505	20.286481	1.170843	10.122348	0.000000	0.000000
3980.410001	750.016293	210.725366	0.688501	20.287627	1.170837	10.122920	0.000000	0.000000
3980.430003	750.016293	210.722519	0.688502	20.287353	1.170839	10.122783	0.000000	0.000000
3980.450006	750.016293	210.719825	0.688503	20.287094	1.170840	10.122654	0.000000	0.000000
3980.470007	750.016293	210.709721	0.688506	20.286121	1.170845	10.122168	0.000000	0.000000
3980.490009	750.016293	210.720449	0.688502	20.287154	1.170840	10.122684	0.000000	0.000000
3980.510011	750.016212	210.726130	0.688500	20.287701	1.170837	10.122957	0.000000	0.000000
3980.530014	750.016212	210.701720	0.688509	20.285351	1.170849	10.121784	0.000000	0.000000
3980.550015	750.016212	210.714646	0.688504	20.286595	1.170843	10.122405	0.000000	0.000000
3980.570017	750.016293	210.710095	0.688506	20.286157	1.170845	10.122186	0.000000	0.000000
3980.590019	750.016293	210.704474	0.688508	20.285616	1.170848	10.121916	0.000000	0.000000
3980.610022	750.016293	210.714112	0.688504	20.286544	1.170843	10.122379	0.000000	0.000000
3980.630023	750.016293	210.717713	0.688503	20.286890	1.170841	10.122552	0.000000	0.000000
3980.650025	750.016293	210.708107	0.688506	20.285966	1.170846	10.122091	0.000000	0.000000
3980.670027	750.016293	210.700456	0.688509	20.285229	1.170850	10.121723	0.000000	0.000000
3980.690029	750.016293	210.696079	0.688511	20.284808	1.170852	10.121513	0.000000	0.000000
3980.710032	750.016293	210.709256	0.688506	20.286076	1.170846	10.122146	0.000000	0.000000
3980.730033	750.016293	210.701309	0.688509	20.285311	1.170850	10.121764	0.000000	0.000000
3980.750035	750.016293	210.709313	0.688506	20.286082	1.170845	10.122149	0.000000	0.000000
3980.770037	750.016293	210.700797	0.688509	20.285262	1.170850	10.121740	0.000000	0.000000
3980.790040	750.016212	210.706722	0.688507	20.285832	1.170847	10.122024	0.000000	0.000000
3980.810041	750.016212	210.715835	0.688504	20.286710	1.170842	10.122462	0.000000	0.000000
[truncated: 1,002 more rows]
