# Supplementary material for: Stress relaxation in the presence of sudden strain bursts: Methodology and stress relaxation data of microcast aluminium microwires
Source: Data Brief. 2018 Nov 14;21:2134–41. doi: 10.1016/j.dib.2018.11.047 (PMC6265499; doi:10.1016/j.dib.2018.11.047)
Supplement: Supplementary file 2 — Supplementary material [file mmc2.zip › Data in brief/As-cast/Al4N/Al_100_r_3/Stress relax txt files/Al_100_r_3_Relaxcycle0026.txt]

Time[s]	Motordispl[�m]	Force[mN]	EngStrain	EngStress[MPa]	Shearstrain	Shearstress [MPa]
4101.915151	780.318600	220.008659	0.716059	21.181378	1.213771	10.568875	0.000000	0.000000
4101.915151	780.318600	220.005214	0.716061	21.181046	1.213773	10.568710	0.000000	0.000000
4101.955155	780.324165	220.001912	0.716067	21.180728	1.213783	10.568551	0.000000	0.000000
4101.975157	780.324165	220.011795	0.716064	21.181680	1.213778	10.569026	0.000000	0.000000
4101.995159	780.324246	220.011768	0.716064	21.181677	1.213778	10.569024	0.000000	0.000000
4102.015161	780.324327	220.009748	0.716065	21.181483	1.213780	10.568927	0.000000	0.000000
4102.035162	780.324327	220.008034	0.716065	21.181318	1.213780	10.568845	0.000000	0.000000
4102.055165	780.324327	219.980407	0.716075	21.178658	1.213795	10.567518	0.000000	0.000000
4102.075167	780.324327	219.983769	0.716074	21.178982	1.213793	10.567679	0.000000	0.000000
4102.095169	780.324327	219.975736	0.716076	21.178208	1.213797	10.567293	0.000000	0.000000
4102.115170	780.324327	219.978878	0.716075	21.178511	1.213796	10.567444	0.000000	0.000000
4102.135173	780.324327	219.958128	0.716082	21.176513	1.213807	10.566448	0.000000	0.000000
4102.155175	780.324327	219.959281	0.716082	21.176624	1.213806	10.566503	0.000000	0.000000
4102.175177	780.324327	219.948441	0.716085	21.175581	1.213812	10.565982	0.000000	0.000000
4102.195179	780.324327	219.952195	0.716084	21.175942	1.213810	10.566163	0.000000	0.000000
4102.215181	780.324327	219.944477	0.716087	21.175199	1.213814	10.565792	0.000000	0.000000
4102.235183	780.324407	219.939329	0.716089	21.174703	1.213816	10.565545	0.000000	0.000000
4102.255185	780.324407	219.920724	0.716095	21.172912	1.213826	10.564651	0.000000	0.000000
4102.275187	780.324488	219.924179	0.716094	21.173245	1.213825	10.564817	0.000000	0.000000
4102.295189	780.324568	219.908182	0.716099	21.171705	1.213833	10.564048	0.000000	0.000000
4102.315191	780.324568	219.892376	0.716104	21.170183	1.213841	10.563289	0.000000	0.000000
4102.335193	780.324488	219.886398	0.716106	21.169607	1.213844	10.563002	0.000000	0.000000
4102.355195	780.324488	219.881202	0.716108	21.169107	1.213847	10.562752	0.000000	0.000000
4102.375196	780.324488	219.871433	0.716111	21.168167	1.213852	10.562283	0.000000	0.000000
4102.395199	780.324488	219.868377	0.716112	21.167872	1.213854	10.562136	0.000000	0.000000
4102.415201	780.324568	219.870296	0.716112	21.168057	1.213853	10.562228	0.000000	0.000000
4102.435203	780.324568	219.859574	0.716115	21.167025	1.213858	10.561713	0.000000	0.000000
4102.455204	780.324568	219.843554	0.716121	21.165483	1.213867	10.560944	0.000000	0.000000
4102.475207	780.324568	219.830018	0.716125	21.164179	1.213874	10.560293	0.000000	0.000000
4102.495209	780.324649	219.842180	0.716121	21.165350	1.213868	10.560878	0.000000	0.000000
4102.515211	780.324649	219.829434	0.716126	21.164123	1.213874	10.560265	0.000000	0.000000
4102.535213	780.324649	219.823848	0.716128	21.163585	1.213877	10.559997	0.000000	0.000000
4102.555215	780.324730	219.810415	0.716132	21.162292	1.213884	10.559352	0.000000	0.000000
4102.575217	780.324810	219.808359	0.716133	21.162094	1.213885	10.559253	0.000000	0.000000
4102.595219	780.324730	219.808325	0.716133	21.162091	1.213885	10.559251	0.000000	0.000000
4102.615221	780.324730	219.795431	0.716137	21.160850	1.213892	10.558632	0.000000	0.000000
4102.635222	780.324810	219.797117	0.716137	21.161012	1.213891	10.558713	0.000000	0.000000
4102.655225	780.324730	219.792062	0.716138	21.160525	1.213894	10.558470	0.000000	0.000000
4102.675227	780.324730	219.769907	0.716146	21.158392	1.213905	10.557406	0.000000	0.000000
4102.695229	780.324730	219.752251	0.716152	21.156692	1.213915	10.556558	0.000000	0.000000
4102.715230	780.324730	219.761925	0.716148	21.157624	1.213910	10.557022	0.000000	0.000000
4102.735233	780.324730	219.752059	0.716152	21.156674	1.213915	10.556548	0.000000	0.000000
4102.755235	780.324810	219.755883	0.716151	21.157042	1.213913	10.556732	0.000000	0.000000
4102.775237	780.324810	219.746289	0.716154	21.156118	1.213918	10.556271	0.000000	0.000000
4102.795238	780.324730	219.740055	0.716156	21.155518	1.213921	10.555972	0.000000	0.000000
4102.815241	780.324730	219.747198	0.716153	21.156206	1.213917	10.556315	0.000000	0.000000
4102.835243	780.324730	219.733720	0.716158	21.154908	1.213924	10.555667	0.000000	0.000000
4102.855245	780.324730	219.719286	0.716163	21.153519	1.213932	10.554974	0.000000	0.000000
4102.875247	780.324810	219.727360	0.716160	21.154296	1.213928	10.555362	0.000000	0.000000
4102.895249	780.324730	219.714710	0.716164	21.153078	1.213934	10.554754	0.000000	0.000000
4102.915251	780.324730	219.713807	0.716165	21.152991	1.213935	10.554711	0.000000	0.000000
4102.935253	780.324810	219.708015	0.716167	21.152433	1.213938	10.554433	0.000000	0.000000
4102.955255	780.324730	219.711979	0.716165	21.152815	1.213936	10.554623	0.000000	0.000000
4102.975256	780.324730	219.695474	0.716171	21.151226	1.213944	10.553830	0.000000	0.000000
4102.995259	780.324810	219.695595	0.716171	21.151238	1.213944	10.553836	0.000000	0.000000
4103.015261	780.324730	219.680641	0.716176	21.149798	1.213952	10.553118	0.000000	0.000000
4103.035263	780.324810	219.674687	0.716178	21.149225	1.213955	10.552832	0.000000	0.000000
4103.055264	780.324730	219.682765	0.716175	21.150003	1.213951	10.553220	0.000000	0.000000
4103.075267	780.324730	219.670474	0.716179	21.148819	1.213957	10.552629	0.000000	0.000000
4103.095269	780.324810	219.669118	0.716180	21.148689	1.213958	10.552564	0.000000	0.000000
4103.115271	780.324730	219.660752	0.716182	21.147883	1.213962	10.552162	0.000000	0.000000
4103.135273	780.324730	219.659283	0.716183	21.147742	1.213963	10.552092	0.000000	0.000000
4103.155275	780.324810	219.656808	0.716184	21.147504	1.213965	10.551973	0.000000	0.000000
4103.175277	780.324730	219.643273	0.716188	21.146200	1.213971	10.551322	0.000000	0.000000
4103.195279	780.324730	219.635037	0.716191	21.145408	1.213976	10.550927	0.000000	0.000000
4103.215281	780.324810	219.631119	0.716192	21.145030	1.213978	10.550739	0.000000	0.000000
4103.235283	780.324730	219.623923	0.716195	21.144338	1.213982	10.550393	0.000000	0.000000
4103.255285	780.324810	219.586298	0.716207	21.140715	1.214001	10.548585	0.000000	0.000000
4103.275287	780.324730	219.595725	0.716204	21.141623	1.213996	10.549038	0.000000	0.000000
4103.295289	780.324730	219.588310	0.716207	21.140909	1.214000	10.548682	0.000000	0.000000
4103.315290	780.324730	219.595634	0.716204	21.141614	1.213996	10.549034	0.000000	0.000000
4103.335293	780.324810	219.585513	0.716208	21.140640	1.214002	10.548548	0.000000	0.000000
4103.355295	780.324730	219.586091	0.716207	21.140695	1.214001	10.548576	0.000000	0.000000
4103.375297	780.324810	219.575868	0.716211	21.139711	1.214007	10.548084	0.000000	0.000000
4103.395298	780.324730	219.569972	0.716213	21.139143	1.214010	10.547801	0.000000	0.000000
4103.415301	780.324730	219.574561	0.716211	21.139585	1.214007	10.548022	0.000000	0.000000
4103.435303	780.324810	219.578208	0.716210	21.139936	1.214006	10.548197	0.000000	0.000000
4103.455305	780.324730	219.565175	0.716214	21.138682	1.214012	10.547571	0.000000	0.000000
4103.475307	780.324730	219.565609	0.716214	21.138723	1.214012	10.547592	0.000000	0.000000
4103.495309	780.324810	219.547446	0.716220	21.136975	1.214022	10.546719	0.000000	0.000000
4103.515311	780.324730	219.544450	0.716221	21.136686	1.214023	10.546575	0.000000	0.000000
4103.535313	780.324730	219.538895	0.716223	21.136151	1.214026	10.546308	0.000000	0.000000
4103.555315	780.324810	219.535973	0.716224	21.135870	1.214028	10.546168	0.000000	0.000000
4103.575317	780.324730	219.529167	0.716227	21.135215	1.214031	10.545841	0.000000	0.000000
4103.595319	780.324730	219.516956	0.716231	21.134039	1.214037	10.545254	0.000000	0.000000
4103.615321	780.324810	219.528170	0.716227	21.135119	1.214032	10.545793	0.000000	0.000000
4103.635323	780.324730	219.507305	0.716234	21.133110	1.214042	10.544791	0.000000	0.000000
4103.655324	780.324730	219.508256	0.716234	21.133202	1.214042	10.544836	0.000000	0.000000
4103.675327	780.324810	219.525533	0.716228	21.134865	1.214033	10.545666	0.000000	0.000000
4103.695329	780.324730	219.516403	0.716231	21.133986	1.214038	10.545228	0.000000	0.000000
4103.715331	780.324810	219.509128	0.716233	21.133286	1.214042	10.544878	0.000000	0.000000
4103.735332	780.324730	219.514125	0.716232	21.133767	1.214039	10.545118	0.000000	0.000000
4103.755335	780.324730	219.509745	0.716233	21.133345	1.214041	10.544908	0.000000	0.000000
4103.775337	780.324810	219.517999	0.716230	21.134140	1.214037	10.545304	0.000000	0.000000
4103.795339	780.324730	219.501913	0.716236	21.132591	1.214045	10.544532	0.000000	0.000000
4103.815341	780.324730	219.508552	0.716233	21.133230	1.214042	10.544851	0.000000	0.000000
4103.835343	780.324810	219.506186	0.716234	21.133002	1.214043	10.544737	0.000000	0.000000
4103.855345	780.324730	219.488857	0.716240	21.131334	1.214052	10.543905	0.000000	0.000000
4103.875347	780.324810	219.486902	0.716241	21.131146	1.214053	10.543811	0.000000	0.000000
4103.895349	780.324810	219.488511	0.716240	21.131301	1.214052	10.543888	0.000000	0.000000
4103.915350	780.324730	219.474696	0.716245	21.129971	1.214059	10.543224	0.000000	0.000000
4103.935353	780.324730	219.472320	0.716246	21.129742	1.214061	10.543110	0.000000	0.000000
4103.955355	780.324810	219.452289	0.716252	21.127813	1.214071	10.542148	0.000000	0.000000
4103.975357	780.324730	219.451540	0.716253	21.127741	1.214072	10.542112	0.000000	0.000000
4103.995358	780.324810	219.460679	0.716250	21.128621	1.214067	10.542551	0.000000	0.000000
4104.015361	780.324810	219.449909	0.716253	21.127584	1.214073	10.542034	0.000000	0.000000
4104.035363	780.324730	219.447435	0.716254	21.127346	1.214074	10.541915	0.000000	0.000000
4104.055365	780.324810	219.451290	0.716253	21.127717	1.214072	10.542100	0.000000	0.000000
4104.075366	780.324730	219.443982	0.716255	21.127014	1.214075	10.541749	0.000000	0.000000
4104.095369	780.324730	219.458487	0.716250	21.128410	1.214068	10.542446	0.000000	0.000000
4104.115371	780.324810	219.437246	0.716257	21.126365	1.214079	10.541425	0.000000	0.000000
4104.135373	780.324730	219.436698	0.716258	21.126312	1.214079	10.541399	0.000000	0.000000
4104.155375	780.324730	219.435597	0.716258	21.126206	1.214080	10.541346	0.000000	0.000000
4104.175377	780.324810	219.432179	0.716259	21.125877	1.214082	10.541182	0.000000	0.000000
4104.195379	780.324730	219.421609	0.716263	21.124860	1.214087	10.540674	0.000000	0.000000
4104.215381	780.324810	219.423113	0.716262	21.125005	1.214086	10.540746	0.000000	0.000000
4104.235383	780.324810	219.410010	0.716267	21.123743	1.214093	10.540117	0.000000	0.000000
4104.255384	780.324730	219.416963	0.716264	21.124412	1.214090	10.540451	0.000000	0.000000
4104.275387	780.324810	219.406267	0.716268	21.123383	1.214095	10.539937	0.000000	0.000000
4104.295389	780.324810	219.413103	0.716266	21.124041	1.214092	10.540265	0.000000	0.000000
4104.315391	780.324730	219.389033	0.716274	21.121723	1.214104	10.539109	0.000000	0.000000
4104.335392	780.324810	219.388739	0.716274	21.121695	1.214104	10.539095	0.000000	0.000000
4104.355395	780.324730	219.385488	0.716275	21.121382	1.214106	10.538939	0.000000	0.000000
4104.375397	780.324810	219.388761	0.716274	21.121697	1.214104	10.539096	0.000000	0.000000
4104.395399	780.324810	219.374793	0.716278	21.120353	1.214112	10.538425	0.000000	0.000000
4104.415401	780.324730	219.373076	0.716279	21.120187	1.214112	10.538343	0.000000	0.000000
4104.435403	780.324730	219.384537	0.716275	21.121291	1.214106	10.538893	0.000000	0.000000
4104.455405	780.324810	219.378498	0.716277	21.120709	1.214110	10.538603	0.000000	0.000000
4104.475407	780.324730	219.374135	0.716279	21.120289	1.214112	10.538393	0.000000	0.000000
4104.495409	780.324730	219.361603	0.716283	21.119083	1.214118	10.537791	0.000000	0.000000
4104.515411	780.324810	219.359466	0.716284	21.118877	1.214120	10.537689	0.000000	0.000000
4104.535413	780.324730	219.359603	0.716283	21.118890	1.214120	10.537695	0.000000	0.000000
4104.555415	780.324730	219.357984	0.716284	21.118734	1.214120	10.537618	0.000000	0.000000
4104.575417	780.324730	219.347933	0.716287	21.117767	1.214126	10.537135	0.000000	0.000000
4104.595418	780.324730	219.341132	0.716290	21.117112	1.214129	10.536808	0.000000	0.000000
4104.615421	780.324810	219.323229	0.716296	21.115388	1.214139	10.535948	0.000000	0.000000
4104.635423	780.324730	219.340402	0.716290	21.117041	1.214130	10.536773	0.000000	0.000000
4104.655425	780.324810	219.324572	0.716295	21.115517	1.214138	10.536013	0.000000	0.000000
4104.675426	780.324810	219.321391	0.716296	21.115211	1.214140	10.535860	0.000000	0.000000
4104.695429	780.324730	219.326560	0.716294	21.115709	1.214137	10.536108	0.000000	0.000000
4104.715431	780.324810	219.312215	0.716299	21.114328	1.214144	10.535419	0.000000	0.000000
4104.735433	780.324810	219.304755	0.716302	21.113610	1.214148	10.535061	0.000000	0.000000
4104.755435	780.324730	219.310833	0.716300	21.114195	1.214145	10.535353	0.000000	0.000000
4104.775437	780.324810	219.297260	0.716304	21.112888	1.214152	10.534701	0.000000	0.000000
4104.795439	780.324730	219.297791	0.716304	21.112939	1.214152	10.534726	0.000000	0.000000
4104.815441	780.324810	219.282430	0.716309	21.111460	1.214160	10.533988	0.000000	0.000000
4104.835443	780.324810	219.284319	0.716309	21.111642	1.214159	10.534079	0.000000	0.000000
4104.855445	780.324730	219.275057	0.716312	21.110750	1.214164	10.533634	0.000000	0.000000
4104.875447	780.324730	219.255924	0.716318	21.108908	1.214174	10.532715	0.000000	0.000000
4104.895449	780.324810	219.260331	0.716317	21.109333	1.214171	10.532926	0.000000	0.000000
4104.915451	780.324730	219.262081	0.716316	21.109501	1.214170	10.533011	0.000000	0.000000
4104.935452	780.324730	219.249593	0.716320	21.108299	1.214177	10.532411	0.000000	0.000000
4104.955455	780.324730	219.263401	0.716316	21.109628	1.214170	10.533074	0.000000	0.000000
4104.975457	780.324730	219.268449	0.716314	21.110114	1.214167	10.533317	0.000000	0.000000
4104.995459	780.324810	219.252888	0.716319	21.108616	1.214175	10.532569	0.000000	0.000000
4105.015460	780.324730	219.245912	0.716322	21.107944	1.214179	10.532234	0.000000	0.000000
4105.035463	780.324730	219.250471	0.716320	21.108383	1.214176	10.532453	0.000000	0.000000
4105.055465	780.324810	219.238494	0.716324	21.107230	1.214183	10.531877	0.000000	0.000000
4105.075467	780.324730	219.221958	0.716330	21.105638	1.214191	10.531083	0.000000	0.000000
4105.095469	780.324730	219.222793	0.716329	21.105719	1.214191	10.531123	0.000000	0.000000
4105.115471	780.324810	219.234817	0.716325	21.106876	1.214185	10.531701	0.000000	0.000000
4105.135473	780.324730	219.233327	0.716326	21.106733	1.214185	10.531629	0.000000	0.000000
4105.155475	780.324730	219.237152	0.716324	21.107101	1.214183	10.531813	0.000000	0.000000
4105.175477	780.324810	219.217283	0.716331	21.105188	1.214194	10.530859	0.000000	0.000000
4105.195478	780.324730	219.217298	0.716331	21.105190	1.214194	10.530859	0.000000	0.000000
4105.215481	780.324810	219.216423	0.716332	21.105105	1.214194	10.530817	0.000000	0.000000
4105.235483	780.324730	219.197664	0.716338	21.103299	1.214204	10.529916	0.000000	0.000000
4105.255485	780.324810	219.199928	0.716337	21.103517	1.214203	10.530025	0.000000	0.000000
4105.275486	780.324810	219.206025	0.716335	21.104104	1.214200	10.530318	0.000000	0.000000
4105.295489	780.324730	219.195419	0.716338	21.103083	1.214205	10.529808	0.000000	0.000000
4105.315491	780.324730	219.201563	0.716336	21.103675	1.214202	10.530103	0.000000	0.000000
4105.335493	780.324810	219.185382	0.716342	21.102117	1.214211	10.529326	0.000000	0.000000
4105.355494	780.324730	219.176308	0.716345	21.101243	1.214215	10.528890	0.000000	0.000000
4105.375497	780.324730	219.176850	0.716345	21.101295	1.214215	10.528916	0.000000	0.000000
4105.395499	780.324810	219.178307	0.716344	21.101436	1.214214	10.528986	0.000000	0.000000
4105.415501	780.324730	219.189098	0.716341	21.102475	1.214208	10.529505	0.000000	0.000000
4105.435503	780.324810	219.170088	0.716347	21.100644	1.214219	10.528591	0.000000	0.000000
4105.455505	780.324730	219.185558	0.716342	21.102134	1.214210	10.529335	0.000000	0.000000
4105.475507	780.324730	219.183317	0.716343	21.101918	1.214211	10.529227	0.000000	0.000000
4105.495509	780.324810	219.173012	0.716346	21.100926	1.214217	10.528732	0.000000	0.000000
4105.515511	780.324730	219.173892	0.716346	21.101011	1.214216	10.528774	0.000000	0.000000
4105.535512	780.324810	219.168072	0.716348	21.100450	1.214220	10.528495	0.000000	0.000000
4105.555515	780.324810	219.169765	0.716347	21.100613	1.214219	10.528576	0.000000	0.000000
4105.575517	780.324730	219.152937	0.716353	21.098993	1.214227	10.527767	0.000000	0.000000
4105.595519	780.324810	219.153371	0.716353	21.099035	1.214227	10.527788	0.000000	0.000000
4105.615520	780.324730	219.151129	0.716353	21.098819	1.214228	10.527681	0.000000	0.000000
4105.635523	780.324730	219.148586	0.716354	21.098574	1.214230	10.527558	0.000000	0.000000
4105.655525	780.324730	219.137335	0.716358	21.097491	1.214235	10.527018	0.000000	0.000000
4105.675527	780.324730	219.137339	0.716358	21.097492	1.214235	10.527018	0.000000	0.000000
4105.695529	780.324730	219.126106	0.716362	21.096410	1.214241	10.526479	0.000000	0.000000
4105.715531	780.324810	219.132693	0.716360	21.097044	1.214238	10.526795	0.000000	0.000000
4105.735533	780.324730	219.108960	0.716367	21.094759	1.214250	10.525655	0.000000	0.000000
4105.755535	780.324810	219.123057	0.716363	21.096117	1.214243	10.526332	0.000000	0.000000
4105.775537	780.324810	219.114213	0.716366	21.095265	1.214248	10.525907	0.000000	0.000000
4105.795539	780.324730	219.124703	0.716362	21.096275	1.214242	10.526411	0.000000	0.000000
4105.815541	780.324730	219.120544	0.716364	21.095875	1.214244	10.526211	0.000000	0.000000
4105.835543	780.324810	219.112341	0.716366	21.095085	1.214249	10.525817	0.000000	0.000000
4105.855545	780.324730	219.116807	0.716365	21.095515	1.214246	10.526032	0.000000	0.000000
4105.875546	780.324810	219.105291	0.716369	21.094406	1.214252	10.525479	0.000000	0.000000
4105.895549	780.324730	219.116185	0.716365	21.095455	1.214247	10.526002	0.000000	0.000000
4105.915551	780.324730	219.099496	0.716371	21.093848	1.214255	10.525200	0.000000	0.000000
4105.935553	780.324730	219.090996	0.716374	21.093030	1.214260	10.524792	0.000000	0.000000
4105.955554	780.324810	219.097507	0.716371	21.093657	1.214256	10.525105	0.000000	0.000000
4105.975557	780.324730	219.103523	0.716369	21.094236	1.214253	10.525394	0.000000	0.000000
4105.995559	780.324730	219.096011	0.716372	21.093513	1.214257	10.525033	0.000000	0.000000
4106.015561	780.324810	219.089134	0.716374	21.092851	1.214261	10.524702	0.000000	0.000000
4106.035563	780.324730	219.106085	0.716368	21.094483	1.214252	10.525517	0.000000	0.000000
4106.055565	780.324810	219.095397	0.716372	21.093454	1.214257	10.525003	0.000000	0.000000
4106.075567	780.324730	219.097823	0.716371	21.093687	1.214256	10.525120	0.000000	0.000000
4106.095569	780.324730	219.090899	0.716374	21.093020	1.214260	10.524787	0.000000	0.000000
4106.115571	780.324810	219.086556	0.716375	21.092602	1.214262	10.524579	0.000000	0.000000
4106.135572	780.324730	219.075228	0.716379	21.091512	1.214268	10.524034	0.000000	0.000000
4106.155575	780.324810	219.090233	0.716374	21.092956	1.214260	10.524755	0.000000	0.000000
4106.175577	780.324810	219.069850	0.716381	21.090994	1.214271	10.523776	0.000000	0.000000
4106.195579	780.324730	219.076970	0.716378	21.091679	1.214267	10.524118	0.000000	0.000000
4106.215580	780.324810	219.082115	0.716377	21.092175	1.214264	10.524365	0.000000	0.000000
4106.235583	780.324810	219.061229	0.716384	21.090164	1.214275	10.523362	0.000000	0.000000
4106.255585	780.324730	219.072481	0.716380	21.091247	1.214269	10.523902	0.000000	0.000000
4106.275587	780.324730	219.065839	0.716382	21.090608	1.214273	10.523583	0.000000	0.000000
4106.295588	780.324810	219.058157	0.716385	21.089868	1.214277	10.523214	0.000000	0.000000
4106.315591	780.324810	219.050811	0.716387	21.089161	1.214281	10.522861	0.000000	0.000000
4106.335593	780.324810	219.047012	0.716388	21.088795	1.214283	10.522679	0.000000	0.000000
4106.355595	780.324730	219.064001	0.716383	21.090431	1.214274	10.523495	0.000000	0.000000
4106.375597	780.324810	219.063395	0.716383	21.090373	1.214274	10.523466	0.000000	0.000000
4106.395599	780.324810	219.064724	0.716382	21.090501	1.214274	10.523530	0.000000	0.000000
4106.415601	780.324730	219.050095	0.716387	21.089092	1.214281	10.522827	0.000000	0.000000
4106.435603	780.324810	219.036458	0.716392	21.087779	1.214288	10.522172	0.000000	0.000000
4106.455605	780.324810	219.036736	0.716392	21.087806	1.214288	10.522185	0.000000	0.000000
4106.475606	780.324730	219.047957	0.716388	21.088886	1.214282	10.522724	0.000000	0.000000
4106.495609	780.324810	219.028018	0.716395	21.086967	1.214293	10.521767	0.000000	0.000000
4106.515611	780.324810	219.035128	0.716392	21.087651	1.214289	10.522108	0.000000	0.000000
4106.535613	780.324730	219.033074	0.716393	21.087453	1.214290	10.522009	0.000000	0.000000
4106.555614	780.324810	219.036923	0.716392	21.087824	1.214288	10.522194	0.000000	0.000000
4106.575617	780.324810	219.039362	0.716391	21.088059	1.214287	10.522312	0.000000	0.000000
4106.595619	780.324730	219.020057	0.716397	21.086200	1.214297	10.521384	0.000000	0.000000
4106.615621	780.324810	219.028241	0.716395	21.086988	1.214293	10.521777	0.000000	0.000000
4106.635623	780.324810	219.028337	0.716395	21.086997	1.214292	10.521782	0.000000	0.000000
4106.655625	780.324730	219.020290	0.716397	21.086223	1.214297	10.521395	0.000000	0.000000
4106.675627	780.324810	219.013249	0.716400	21.085545	1.214300	10.521057	0.000000	0.000000
4106.695629	780.324810	219.016614	0.716399	21.085869	1.214299	10.521219	0.000000	0.000000
4106.715631	780.324730	219.010762	0.716400	21.085305	1.214302	10.520938	0.000000	0.000000
4106.735633	780.324810	219.001969	0.716403	21.084459	1.214306	10.520515	0.000000	0.000000
4106.755635	780.324730	219.015450	0.716399	21.085757	1.214299	10.521163	0.000000	0.000000
4106.775637	780.324730	219.014574	0.716399	21.085672	1.214300	10.521121	0.000000	0.000000
4106.795639	780.324810	218.990570	0.716407	21.083361	1.214312	10.519968	0.000000	0.000000
4106.815640	780.324730	218.995034	0.716406	21.083791	1.214310	10.520182	0.000000	0.000000
4106.835643	780.324810	218.986944	0.716409	21.083012	1.214314	10.519793	0.000000	0.000000
4106.855645	780.324810	218.981214	0.716410	21.082461	1.214317	10.519518	0.000000	0.000000
4106.875647	780.324730	218.986514	0.716409	21.082971	1.214314	10.519773	0.000000	0.000000
4106.895648	780.324810	218.977922	0.716412	21.082144	1.214319	10.519360	0.000000	0.000000
4106.915651	780.324730	218.985770	0.716409	21.082899	1.214315	10.519737	0.000000	0.000000
4106.935653	780.324810	218.980167	0.716411	21.082360	1.214318	10.519468	0.000000	0.000000
4106.955655	780.324810	218.987795	0.716408	21.083094	1.214314	10.519834	0.000000	0.000000
4106.975657	780.324730	218.972753	0.716413	21.081646	1.214321	10.519112	0.000000	0.000000
4106.995659	780.324810	218.975773	0.716412	21.081937	1.214320	10.519257	0.000000	0.000000
4107.015661	780.324810	218.973126	0.716413	21.081682	1.214321	10.519130	0.000000	0.000000
4107.035663	780.324730	218.967906	0.716415	21.081179	1.214324	10.518879	0.000000	0.000000
4107.055665	780.324730	218.957570	0.716418	21.080184	1.214329	10.518382	0.000000	0.000000
4107.075667	780.324810	218.950735	0.716421	21.079526	1.214333	10.518054	0.000000	0.000000
4107.095669	780.324730	218.962556	0.716417	21.080664	1.214327	10.518622	0.000000	0.000000
4107.115671	780.324810	218.941718	0.716424	21.078658	1.214338	10.517621	0.000000	0.000000
4107.135673	780.324730	218.942505	0.716423	21.078734	1.214337	10.517659	0.000000	0.000000
4107.155674	780.324730	218.936991	0.716425	21.078203	1.214340	10.517394	0.000000	0.000000
4107.175677	780.324810	218.945447	0.716422	21.079017	1.214336	10.517800	0.000000	0.000000
4107.195679	780.324730	218.944472	0.716423	21.078923	1.214336	10.517753	0.000000	0.000000
4107.215681	780.324810	218.939195	0.716425	21.078415	1.214339	10.517500	0.000000	0.000000
4107.235682	780.324810	218.923973	0.716430	21.076950	1.214347	10.516768	0.000000	0.000000
4107.255685	780.324730	218.934090	0.716426	21.077924	1.214342	10.517254	0.000000	0.000000
4107.275687	780.324810	218.927627	0.716428	21.077302	1.214345	10.516944	0.000000	0.000000
4107.295689	780.324730	218.921091	0.716431	21.076672	1.214348	10.516630	0.000000	0.000000
4107.315691	780.324730	218.921561	0.716430	21.076718	1.214348	10.516653	0.000000	0.000000
4107.335693	780.324810	218.925450	0.716429	21.077092	1.214346	10.516839	0.000000	0.000000
4107.355695	780.324730	218.926531	0.716429	21.077196	1.214345	10.516891	0.000000	0.000000
4107.375697	780.324810	218.920899	0.716431	21.076654	1.214349	10.516621	0.000000	0.000000
4107.395699	780.324730	218.925929	0.716429	21.077138	1.214346	10.516862	0.000000	0.000000
4107.415700	780.324810	218.909550	0.716434	21.075561	1.214354	10.516076	0.000000	0.000000
4107.435703	780.324810	218.899241	0.716438	21.074569	1.214360	10.515580	0.000000	0.000000
4107.455705	780.324730	218.916260	0.716432	21.076207	1.214351	10.516398	0.000000	0.000000
4107.475707	780.324810	218.902268	0.716437	21.074860	1.214358	10.515726	0.000000	0.000000
4107.495708	780.324810	218.896230	0.716439	21.074279	1.214361	10.515436	0.000000	0.000000
4107.515711	780.324730	218.895598	0.716439	21.074218	1.214362	10.515405	0.000000	0.000000
4107.535713	780.324810	218.884448	0.716443	21.073144	1.214368	10.514870	0.000000	0.000000
4107.555715	780.324810	218.875735	0.716446	21.072306	1.214372	10.514451	0.000000	0.000000
4107.575716	780.324730	218.886962	0.716442	21.073386	1.214366	10.514990	0.000000	0.000000
4107.595719	780.324810	218.885262	0.716443	21.073223	1.214367	10.514909	0.000000	0.000000
4107.615721	780.324810	218.882749	0.716443	21.072981	1.214368	10.514788	0.000000	0.000000
4107.635723	780.324730	218.878285	0.716445	21.072551	1.214371	10.514574	0.000000	0.000000
4107.655725	780.324810	218.865767	0.716449	21.071346	1.214377	10.513972	0.000000	0.000000
4107.675727	780.324730	218.880400	0.716444	21.072755	1.214370	10.514675	0.000000	0.000000
4107.695729	780.324730	218.873981	0.716446	21.072137	1.214373	10.514367	0.000000	0.000000
4107.715731	780.324810	218.870895	0.716447	21.071840	1.214375	10.514219	0.000000	0.000000
4107.735733	780.324730	218.876992	0.716445	21.072427	1.214371	10.514511	0.000000	0.000000
4107.755734	780.324730	218.866436	0.716449	21.071410	1.214377	10.514004	0.000000	0.000000
4107.775737	780.324810	218.878159	0.716445	21.072539	1.214371	10.514568	0.000000	0.000000
4107.795739	780.324730	218.872794	0.716447	21.072022	1.214374	10.514310	0.000000	0.000000
4107.815741	780.324730	218.870286	0.716448	21.071781	1.214375	10.514189	0.000000	0.000000
4107.835742	780.324810	218.866501	0.716449	21.071417	1.214377	10.514008	0.000000	0.000000
4107.855745	780.324730	218.873489	0.716447	21.072089	1.214373	10.514343	0.000000	0.000000
4107.875747	780.324730	218.866770	0.716449	21.071442	1.214377	10.514020	0.000000	0.000000
4107.895749	780.324810	218.855558	0.716453	21.070363	1.214383	10.513482	0.000000	0.000000
4107.915751	780.324730	218.850468	0.716454	21.069873	1.214385	10.513237	0.000000	0.000000
4107.935753	780.324730	218.841739	0.716457	21.069033	1.214390	10.512818	0.000000	0.000000
4107.955755	780.324810	218.842888	0.716457	21.069143	1.214389	10.512873	0.000000	0.000000
4107.975757	780.324730	218.824612	0.716463	21.067384	1.214399	10.511995	0.000000	0.000000
4107.995759	780.324810	218.768170	0.716482	21.061950	1.214428	10.509284	0.000000	0.000000
4108.015761	780.324730	218.658762	0.716519	21.051416	1.214485	10.504028	0.000000	0.000000
4108.035763	780.324810	218.629157	0.716529	21.048566	1.214501	10.502606	0.000000	0.000000
4108.055765	780.324810	218.601927	0.716538	21.045945	1.214515	10.501298	0.000000	0.000000
4108.075767	780.324730	218.598702	0.716539	21.045634	1.214517	10.501143	0.000000	0.000000
4108.095768	780.324810	218.570591	0.716548	21.042928	1.214531	10.499792	0.000000	0.000000
4108.115771	780.324730	218.553276	0.716554	21.041261	1.214540	10.498961	0.000000	0.000000
4108.135773	780.324730	218.544206	0.716557	21.040388	1.214545	10.498525	0.000000	0.000000
4108.155775	780.324810	218.536147	0.716560	21.039612	1.214549	10.498138	0.000000	0.000000
4108.175776	780.324730	218.535796	0.716560	21.039578	1.214549	10.498121	0.000000	0.000000
4108.195779	780.324730	218.530268	0.716562	21.039046	1.214552	10.497855	0.000000	0.000000
4108.215781	780.324810	218.529576	0.716562	21.038979	1.214553	10.497822	0.000000	0.000000
4108.235783	780.324730	218.535954	0.716560	21.039593	1.214549	10.498129	0.000000	0.000000
4108.255785	780.324810	218.523414	0.716564	21.038386	1.214556	10.497526	0.000000	0.000000
4108.275787	780.324730	218.518321	0.716566	21.037895	1.214558	10.497281	0.000000	0.000000
4108.295789	780.324810	218.507436	0.716569	21.036848	1.214564	10.496759	0.000000	0.000000
4108.315791	780.324810	218.494063	0.716574	21.035560	1.214571	10.496116	0.000000	0.000000
4108.335793	780.324730	218.509116	0.716569	21.037009	1.214563	10.496839	0.000000	0.000000
4108.355795	780.324810	218.500035	0.716572	21.036135	1.214568	10.496403	0.000000	0.000000
4108.375797	780.324730	218.500700	0.716572	21.036199	1.214568	10.496435	0.000000	0.000000
4108.395799	780.324730	218.498967	0.716572	21.036032	1.214569	10.496352	0.000000	0.000000
4108.415801	780.324810	218.484754	0.716577	21.034664	1.214576	10.495669	0.000000	0.000000
4108.435802	780.324730	218.499903	0.716572	21.036122	1.214568	10.496397	0.000000	0.000000
4108.455805	780.324810	218.502654	0.716571	21.036387	1.214567	10.496529	0.000000	0.000000
4108.475807	780.324810	218.492495	0.716574	21.035409	1.214572	10.496041	0.000000	0.000000
4108.495809	780.324730	218.487404	0.716576	21.034919	1.214575	10.495796	0.000000	0.000000
4108.515810	780.324730	218.499223	0.716572	21.036057	1.214568	10.496364	0.000000	0.000000
4108.535813	780.324810	218.501583	0.716571	21.036284	1.214567	10.496477	0.000000	0.000000
4108.555815	780.324730	218.489457	0.716575	21.035117	1.214574	10.495895	0.000000	0.000000
4108.575817	780.324810	218.486911	0.716576	21.034871	1.214575	10.495773	0.000000	0.000000
4108.595819	780.324730	218.482819	0.716578	21.034478	1.214577	10.495576	0.000000	0.000000
4108.615821	780.324730	218.469985	0.716582	21.033242	1.214584	10.494959	0.000000	0.000000
4108.635823	780.324810	218.467148	0.716583	21.032969	1.214585	10.494823	0.000000	0.000000
4108.655825	780.324730	218.464651	0.716584	21.032728	1.214586	10.494703	0.000000	0.000000
4108.675827	780.324730	218.467345	0.716583	21.032988	1.214585	10.494833	0.000000	0.000000
4108.695828	780.324810	218.488027	0.716576	21.034979	1.214574	10.495826	0.000000	0.000000
4108.715831	780.324730	218.470902	0.716582	21.033330	1.214583	10.495004	0.000000	0.000000
4108.735833	780.324730	218.457346	0.716586	21.032025	1.214590	10.494352	0.000000	0.000000
4108.755835	780.324810	218.456119	0.716587	21.031907	1.214591	10.494293	0.000000	0.000000
4108.775836	780.324810	218.454379	0.716587	21.031739	1.214592	10.494210	0.000000	0.000000
4108.795839	780.324810	218.455010	0.716587	21.031800	1.214592	10.494240	0.000000	0.000000
4108.815841	780.324730	218.445886	0.716590	21.030922	1.214596	10.493802	0.000000	0.000000
4108.835843	780.324730	218.455600	0.716587	21.031857	1.214591	10.494268	0.000000	0.000000
4108.855844	780.324810	218.458070	0.716586	21.032095	1.214590	10.494387	0.000000	0.000000
4108.875847	780.324730	218.439570	0.716592	21.030314	1.214600	10.493498	0.000000	0.000000
4108.895849	780.324730	218.440244	0.716592	21.030379	1.214599	10.493531	0.000000	0.000000
4108.915851	780.324810	218.441771	0.716591	21.030526	1.214599	10.493604	0.000000	0.000000
4108.935853	780.324730	218.425351	0.716597	21.028945	1.214607	10.492815	0.000000	0.000000
4108.955855	780.324810	218.441616	0.716591	21.030511	1.214599	10.493597	0.000000	0.000000
4108.975857	780.324730	218.440600	0.716592	21.030413	1.214599	10.493548	0.000000	0.000000
4108.995859	780.324730	218.445133	0.716590	21.030849	1.214597	10.493766	0.000000	0.000000
4109.015861	780.324810	218.417518	0.716600	21.028191	1.214611	10.492439	0.000000	0.000000
4109.035862	780.324730	218.428202	0.716596	21.029219	1.214606	10.492952	0.000000	0.000000
4109.055865	780.324810	218.425965	0.716597	21.029004	1.214607	10.492845	0.000000	0.000000
4109.075867	780.324810	218.430850	0.716595	21.029474	1.214604	10.493080	0.000000	0.000000
4109.095869	780.324730	218.418050	0.716599	21.028242	1.214611	10.492465	0.000000	0.000000
4109.115870	780.324810	218.427049	0.716596	21.029108	1.214606	10.492897	0.000000	0.000000
4109.135873	780.324810	218.429863	0.716595	21.029379	1.214605	10.493032	0.000000	0.000000
4109.155875	780.324730	218.418671	0.716599	21.028302	1.214610	10.492494	0.000000	0.000000
4109.175877	780.324810	218.416179	0.716600	21.028062	1.214612	10.492375	0.000000	0.000000
4109.195879	780.324810	218.413848	0.716601	21.027837	1.214613	10.492263	0.000000	0.000000
4109.215881	780.324730	218.411820	0.716601	21.027642	1.214614	10.492165	0.000000	0.000000
4109.235883	780.324810	218.426164	0.716597	21.029023	1.214607	10.492854	0.000000	0.000000
4109.255885	780.324810	218.424314	0.716597	21.028845	1.214608	10.492766	0.000000	0.000000
4109.275887	780.324730	218.413672	0.716601	21.027820	1.214613	10.492254	0.000000	0.000000
4109.295889	780.324810	218.416316	0.716600	21.028075	1.214612	10.492381	0.000000	0.000000
4109.315891	780.324730	218.408750	0.716602	21.027347	1.214616	10.492018	0.000000	0.000000
4109.335893	780.324730	218.405828	0.716603	21.027065	1.214617	10.491878	0.000000	0.000000
4109.355895	780.324810	218.397470	0.716606	21.026261	1.214622	10.491476	0.000000	0.000000
4109.375896	780.324730	218.414171	0.716601	21.027868	1.214613	10.492278	0.000000	0.000000
4109.395899	780.324730	218.403279	0.716604	21.026820	1.214619	10.491755	0.000000	0.000000
4109.415901	780.324810	218.406500	0.716603	21.027130	1.214617	10.491910	0.000000	0.000000
4109.435903	780.324730	218.418537	0.716599	21.028289	1.214611	10.492488	0.000000	0.000000
4109.455904	780.324730	218.412932	0.716601	21.027749	1.214613	10.492219	0.000000	0.000000
4109.475907	780.324810	218.404146	0.716604	21.026903	1.214618	10.491797	0.000000	0.000000
4109.495909	780.324730	218.393888	0.716607	21.025916	1.214623	10.491304	0.000000	0.000000
4109.515911	780.324810	218.382674	0.716611	21.024836	1.214629	10.490765	0.000000	0.000000
4109.535913	780.324810	218.383905	0.716611	21.024954	1.214629	10.490824	0.000000	0.000000
4109.555915	780.324730	218.381026	0.716612	21.024677	1.214630	10.490686	0.000000	0.000000
4109.575917	780.324730	218.370369	0.716615	21.023651	1.214636	10.490174	0.000000	0.000000
4109.595919	780.324810	218.377321	0.716613	21.024321	1.214632	10.490508	0.000000	0.000000
4109.615921	780.324730	218.379165	0.716612	21.024498	1.214631	10.490597	0.000000	0.000000
4109.635923	780.324730	218.371169	0.716615	21.023728	1.214635	10.490213	0.000000	0.000000
4109.655925	780.324810	218.365575	0.716617	21.023190	1.214638	10.489944	0.000000	0.000000
4109.675927	780.324730	218.348731	0.716623	21.021568	1.214647	10.489135	0.000000	0.000000
4109.695929	780.324810	218.368546	0.716616	21.023476	1.214637	10.490087	0.000000	0.000000
4109.715930	780.324730	218.361215	0.716618	21.022770	1.214640	10.489734	0.000000	0.000000
4109.735933	780.324810	218.352001	0.716622	21.021883	1.214645	10.489292	0.000000	0.000000
4109.755935	780.324810	218.373543	0.716614	21.023957	1.214634	10.490327	0.000000	0.000000
4109.775937	780.324730	218.357218	0.716620	21.022385	1.214643	10.489542	0.000000	0.000000
4109.795938	780.324730	218.349232	0.716622	21.021616	1.214647	10.489159	0.000000	0.000000
4109.815941	780.324810	218.347807	0.716623	21.021479	1.214648	10.489090	0.000000	0.000000
4109.835943	780.324730	218.347969	0.716623	21.021495	1.214647	10.489098	0.000000	0.000000
4109.855945	780.324810	218.347460	0.716623	21.021446	1.214648	10.489074	0.000000	0.000000
4109.875947	780.324810	218.338292	0.716626	21.020563	1.214653	10.488633	0.000000	0.000000
4109.895949	780.324730	218.347348	0.716623	21.021435	1.214648	10.489068	0.000000	0.000000
4109.915951	780.324810	218.332830	0.716628	21.020037	1.214655	10.488371	0.000000	0.000000
4109.935953	780.324810	218.325856	0.716630	21.019366	1.214659	10.488036	0.000000	0.000000
4109.955955	780.324730	218.335908	0.716627	21.020334	1.214654	10.488519	0.000000	0.000000
4109.975956	780.324730	218.332548	0.716628	21.020010	1.214655	10.488357	0.000000	0.000000
4109.995959	780.324810	218.322092	0.716632	21.019003	1.214661	10.487855	0.000000	0.000000
4110.015961	780.324730	218.330739	0.716629	21.019836	1.214656	10.488270	0.000000	0.000000
4110.035963	780.324730	218.318619	0.716633	21.018669	1.214663	10.487688	0.000000	0.000000
4110.055964	780.324810	218.308740	0.716636	21.017718	1.214668	10.487214	0.000000	0.000000
4110.075967	780.324730	218.306118	0.716637	21.017466	1.214669	10.487088	0.000000	0.000000
4110.095969	780.324810	218.315599	0.716634	21.018378	1.214664	10.487543	0.000000	0.000000
4110.115971	780.324810	218.308289	0.716636	21.017675	1.214668	10.487192	0.000000	0.000000
4110.135973	780.324730	218.313056	0.716635	21.018133	1.214666	10.487421	0.000000	0.000000
4110.155975	780.324810	218.300074	0.716639	21.016884	1.214673	10.486797	0.000000	0.000000
4110.175977	780.324810	218.294653	0.716641	21.016362	1.214675	10.486537	0.000000	0.000000
4110.195979	780.324730	218.294294	0.716641	21.016327	1.214675	10.486520	0.000000	0.000000
4110.215981	780.324730	218.301576	0.716638	21.017028	1.214672	10.486869	0.000000	0.000000
4110.235983	780.324810	218.301846	0.716638	21.017054	1.214672	10.486882	0.000000	0.000000
4110.255985	780.324730	218.292599	0.716641	21.016164	1.214676	10.486438	0.000000	0.000000
4110.275987	780.324810	218.286525	0.716644	21.015579	1.214680	10.486146	0.000000	0.000000
4110.295989	780.324730	218.280277	0.716646	21.014978	1.214683	10.485846	0.000000	0.000000
4110.315990	780.324810	218.280923	0.716645	21.015040	1.214682	10.485877	0.000000	0.000000
4110.335993	780.324810	218.279039	0.716646	21.014858	1.214683	10.485787	0.000000	0.000000
4110.355995	780.324730	218.257339	0.716653	21.012769	1.214695	10.484744	0.000000	0.000000
4110.375997	780.324810	218.257400	0.716653	21.012775	1.214695	10.484747	0.000000	0.000000
4110.395998	780.324810	218.239301	0.716659	21.011033	1.214704	10.483878	0.000000	0.000000
4110.416001	780.324730	218.220666	0.716666	21.009239	1.214714	10.482983	0.000000	0.000000
4110.436003	780.324810	218.201398	0.716672	21.007384	1.214724	10.482057	0.000000	0.000000
4110.456005	780.324730	218.176776	0.716680	21.005013	1.214737	10.480874	0.000000	0.000000
4110.476007	780.324810	218.178182	0.716680	21.005148	1.214736	10.480942	0.000000	0.000000
4110.496009	780.324810	218.160136	0.716686	21.003411	1.214746	10.480075	0.000000	0.000000
4110.516011	780.324730	218.165158	0.716684	21.003895	1.214743	10.480316	0.000000	0.000000
4110.536013	780.324730	218.165937	0.716684	21.003970	1.214742	10.480353	0.000000	0.000000
4110.556015	780.324810	218.159526	0.716686	21.003352	1.214746	10.480046	0.000000	0.000000
4110.576017	780.324810	218.166452	0.716684	21.004019	1.214742	10.480378	0.000000	0.000000
4110.596019	780.324730	218.158181	0.716687	21.003223	1.214746	10.479981	0.000000	0.000000
4110.616021	780.324730	218.146658	0.716690	21.002114	1.214752	10.479427	0.000000	0.000000
4110.636023	780.324730	218.145708	0.716691	21.002022	1.214753	10.479382	0.000000	0.000000
4110.656024	780.324730	218.141445	0.716692	21.001612	1.214755	10.479177	0.000000	0.000000
4110.676027	780.324810	218.142418	0.716692	21.001705	1.214755	10.479224	0.000000	0.000000
4110.696029	780.324730	218.146114	0.716691	21.002061	1.214753	10.479401	0.000000	0.000000
4110.716031	780.324730	218.148684	0.716690	21.002309	1.214751	10.479525	0.000000	0.000000
4110.736032	780.324810	218.138404	0.716693	21.001319	1.214757	10.479031	0.000000	0.000000
4110.756035	780.324730	218.147543	0.716690	21.002199	1.214752	10.479470	0.000000	0.000000
4110.776037	780.324730	218.133972	0.716695	21.000892	1.214759	10.478818	0.000000	0.000000
4110.796039	780.324810	218.127962	0.716697	21.000314	1.214762	10.478529	0.000000	0.000000
4110.816041	780.324730	218.117944	0.716700	20.999349	1.214767	10.478048	0.000000	0.000000
4110.836043	780.324810	218.114146	0.716701	20.998983	1.214770	10.477866	0.000000	0.000000
4110.856045	780.324810	218.126591	0.716697	21.000182	1.214763	10.478463	0.000000	0.000000
4110.876047	780.324730	218.116470	0.716700	20.999207	1.214768	10.477977	0.000000	0.000000
4110.896049	780.324810	218.110686	0.716703	20.998650	1.214771	10.477699	0.000000	0.000000
4110.916050	780.324730	218.117743	0.716700	20.999330	1.214768	10.478038	0.000000	0.000000
4110.936053	780.324810	218.104634	0.716705	20.998068	1.214774	10.477409	0.000000	0.000000
4110.956055	780.324810	218.098036	0.716707	20.997432	1.214778	10.477092	0.000000	0.000000
4110.976057	780.324730	218.111862	0.716702	20.998764	1.214771	10.477756	0.000000	0.000000
4110.996058	780.324810	218.096795	0.716707	20.997313	1.214779	10.477032	0.000000	0.000000
4111.016061	780.324810	218.086280	0.716711	20.996301	1.214784	10.476527	0.000000	0.000000
4111.036063	780.324730	218.098725	0.716706	20.997499	1.214777	10.477125	0.000000	0.000000
4111.056065	780.324810	218.111193	0.716702	20.998699	1.214771	10.477724	0.000000	0.000000
4111.076066	780.324730	218.097881	0.716707	20.997418	1.214778	10.477084	0.000000	0.000000
4111.096069	780.324810	218.097454	0.716707	20.997376	1.214778	10.477064	0.000000	0.000000
4111.116071	780.324810	218.084629	0.716711	20.996142	1.214785	10.476448	0.000000	0.000000
4111.136073	780.324730	218.098111	0.716707	20.997440	1.214778	10.477095	0.000000	0.000000
4111.156075	780.324730	218.080915	0.716712	20.995784	1.214787	10.476269	0.000000	0.000000
4111.176077	780.324810	218.076968	0.716714	20.995404	1.214789	10.476080	0.000000	0.000000
4111.196079	780.324730	218.080421	0.716713	20.995737	1.214787	10.476245	0.000000	0.000000
4111.216081	780.324810	218.077603	0.716714	20.995465	1.214789	10.476110	0.000000	0.000000
4111.236083	780.324810	218.075009	0.716714	20.995216	1.214790	10.475985	0.000000	0.000000
4111.256084	780.324730	218.069742	0.716716	20.994708	1.214793	10.475732	0.000000	0.000000
4111.276087	780.324810	218.059240	0.716720	20.993697	1.214798	10.475228	0.000000	0.000000
4111.296089	780.324730	218.063869	0.716718	20.994143	1.214796	10.475450	0.000000	0.000000
4111.316091	780.324810	218.068721	0.716717	20.994610	1.214793	10.475683	0.000000	0.000000
4111.336092	780.324810	218.063510	0.716718	20.994108	1.214796	10.475433	0.000000	0.000000
4111.356095	780.324730	218.073520	0.716715	20.995072	1.214791	10.475914	0.000000	0.000000
4111.376097	780.324810	218.070389	0.716716	20.994771	1.214792	10.475764	0.000000	0.000000
4111.396099	780.324810	218.071363	0.716716	20.994864	1.214792	10.475810	0.000000	0.000000
4111.416101	780.324730	218.060515	0.716719	20.993820	1.214797	10.475289	0.000000	0.000000
4111.436103	780.324730	218.055070	0.716721	20.993296	1.214800	10.475028	0.000000	0.000000
4111.456105	780.324810	218.065699	0.716718	20.994319	1.214795	10.475538	0.000000	0.000000
4111.476107	780.324730	218.067973	0.716717	20.994538	1.214793	10.475647	0.000000	0.000000
4111.496109	780.324810	218.080333	0.716713	20.995728	1.214787	10.476241	0.000000	0.000000
4111.516111	780.324730	218.054456	0.716721	20.993237	1.214801	10.474998	0.000000	0.000000
4111.536113	780.324730	218.068851	0.716716	20.994623	1.214793	10.475690	0.000000	0.000000
4111.556115	780.324810	218.075444	0.716714	20.995257	1.214790	10.476006	0.000000	0.000000
4111.576117	780.324730	218.057359	0.716720	20.993516	1.214799	10.475138	0.000000	0.000000
4111.596118	780.324730	218.068020	0.716717	20.994543	1.214793	10.475650	0.000000	0.000000
4111.616121	780.324810	218.058655	0.716720	20.993641	1.214798	10.475200	0.000000	0.000000
4111.636123	780.324730	218.047729	0.716724	20.992589	1.214804	10.474675	0.000000	0.000000
4111.656125	780.324810	218.047699	0.716724	20.992586	1.214804	10.474674	0.000000	0.000000
4111.676126	780.324810	218.041456	0.716726	20.991985	1.214807	10.474374	0.000000	0.000000
4111.696129	780.324730	218.049932	0.716723	20.992801	1.214803	10.474781	0.000000	0.000000
4111.716131	780.324810	218.054257	0.716721	20.993218	1.214801	10.474989	0.000000	0.000000
4111.736133	780.324810	218.045889	0.716724	20.992412	1.214805	10.474587	0.000000	0.000000
4111.756135	780.324730	218.043574	0.716725	20.992189	1.214806	10.474475	0.000000	0.000000
4111.776137	780.324810	218.053001	0.716722	20.993097	1.214801	10.474928	0.000000	0.000000
4111.796139	780.324730	218.049897	0.716723	20.992798	1.214803	10.474779	0.000000	0.000000
4111.816141	780.324730	218.047159	0.716724	20.992534	1.214804	10.474648	0.000000	0.000000
4111.836143	780.324810	218.040757	0.716726	20.991918	1.214808	10.474340	0.000000	0.000000
4111.856145	780.324730	218.044190	0.716725	20.992248	1.214806	10.474505	0.000000	0.000000
4111.876147	780.324810	218.039476	0.716726	20.991795	1.214808	10.474279	0.000000	0.000000
4111.896149	780.324730	218.043272	0.716725	20.992160	1.214806	10.474461	0.000000	0.000000
4111.916151	780.324730	218.046213	0.716724	20.992443	1.214805	10.474602	0.000000	0.000000
4111.936152	780.324810	218.034014	0.716728	20.991269	1.214811	10.474016	0.000000	0.000000
4111.956155	780.324730	218.025385	0.716731	20.990438	1.214816	10.473602	0.000000	0.000000
4111.976157	780.324810	218.025630	0.716731	20.990462	1.214816	10.473613	0.000000	0.000000
4111.996159	780.324810	218.029415	0.716730	20.990826	1.214814	10.473795	0.000000	0.000000
4112.016160	780.324730	218.019991	0.716733	20.989919	1.214819	10.473343	0.000000	0.000000
4112.036163	780.324810	218.020956	0.716733	20.990012	1.214818	10.473389	0.000000	0.000000
4112.056165	780.324810	218.013490	0.716735	20.989293	1.214822	10.473030	0.000000	0.000000
4112.076167	780.324810	217.987501	0.716744	20.986791	1.214836	10.471782	0.000000	0.000000
4112.096169	780.324810	217.942629	0.716759	20.982471	1.214859	10.469626	0.000000	0.000000
4112.116171	780.324730	217.941021	0.716759	20.982316	1.214860	10.469549	0.000000	0.000000
4112.136173	780.324730	217.935113	0.716761	20.981747	1.214863	10.469265	0.000000	0.000000
4112.156175	780.324810	217.923611	0.716765	20.980640	1.214869	10.468713	0.000000	0.000000
4112.176177	780.324730	217.922578	0.716766	20.980540	1.214869	10.468663	0.000000	0.000000
4112.196178	780.324810	217.882174	0.716779	20.976650	1.214891	10.466722	0.000000	0.000000
4112.216181	780.324810	217.865202	0.716785	20.975016	1.214899	10.465907	0.000000	0.000000
4112.236183	780.324730	217.806185	0.716805	20.969334	1.214930	10.463072	0.000000	0.000000
4112.256185	780.324810	217.787504	0.716811	20.967536	1.214940	10.462174	0.000000	0.000000
4112.276186	780.324730	217.775028	0.716815	20.966335	1.214946	10.461575	0.000000	0.000000
4112.296189	780.324810	217.765045	0.716818	20.965374	1.214952	10.461095	0.000000	0.000000
4112.316191	780.324810	217.772332	0.716816	20.966075	1.214948	10.461445	0.000000	0.000000
4112.336193	780.324730	217.760582	0.716820	20.964944	1.214954	10.460881	0.000000	0.000000
4112.356194	780.324810	217.768935	0.716817	20.965748	1.214950	10.461282	0.000000	0.000000
4112.376197	780.324810	217.751697	0.716823	20.964089	1.214959	10.460454	0.000000	0.000000
4112.396199	780.324730	217.753017	0.716822	20.964216	1.214958	10.460517	0.000000	0.000000
4112.416201	780.324810	217.753754	0.716822	20.964287	1.214958	10.460553	0.000000	0.000000
4112.436203	780.324810	217.740009	0.716827	20.962963	1.214965	10.459893	0.000000	0.000000
4112.456205	780.324730	217.720956	0.716833	20.961129	1.214975	10.458977	0.000000	0.000000
4112.476207	780.324810	217.724193	0.716832	20.961441	1.214973	10.459133	0.000000	0.000000
4112.496209	780.324810	217.729390	0.716830	20.961941	1.214970	10.459382	0.000000	0.000000
4112.516211	780.324730	217.725637	0.716832	20.961580	1.214972	10.459202	0.000000	0.000000
4112.536212	780.324810	217.705295	0.716839	20.959621	1.214983	10.458225	0.000000	0.000000
4112.556215	780.324730	217.705308	0.716838	20.959623	1.214983	10.458226	0.000000	0.000000
4112.576217	780.324730	217.707132	0.716838	20.959798	1.214982	10.458313	0.000000	0.000000
4112.596219	780.324810	217.716382	0.716835	20.960689	1.214977	10.458758	0.000000	0.000000
4112.616220	780.324730	217.710696	0.716837	20.960141	1.214980	10.458484	0.000000	0.000000
4112.636223	780.324730	217.696838	0.716841	20.958807	1.214987	10.457819	0.000000	0.000000
4112.656225	780.324810	217.713191	0.716836	20.960381	1.214979	10.458604	0.000000	0.000000
4112.676227	780.324730	217.703174	0.716839	20.959417	1.214984	10.458123	0.000000	0.000000
4112.696229	780.324730	217.717435	0.716834	20.960790	1.214976	10.458808	0.000000	0.000000
4112.716231	780.324810	217.699104	0.716841	20.959025	1.214986	10.457928	0.000000	0.000000
4112.736233	780.324810	217.707829	0.716838	20.959865	1.214982	10.458347	0.000000	0.000000
4112.756235	780.324730	217.710128	0.716837	20.960087	1.214980	10.458457	0.000000	0.000000
4112.776237	780.324810	217.687867	0.716844	20.957943	1.214992	10.457388	0.000000	0.000000
4112.796239	780.324810	217.694592	0.716842	20.958591	1.214988	10.457711	0.000000	0.000000
4112.816241	780.324730	217.691722	0.716843	20.958314	1.214990	10.457573	0.000000	0.000000
4112.836243	780.324810	217.686323	0.716845	20.957795	1.214993	10.457314	0.000000	0.000000
4112.856245	780.324810	217.682687	0.716846	20.957445	1.214995	10.457139	0.000000	0.000000
4112.876246	780.324730	217.678239	0.716848	20.957016	1.214997	10.456925	0.000000	0.000000
4112.896249	780.324810	217.678075	0.716848	20.957001	1.214997	10.456917	0.000000	0.000000
4112.916251	780.324810	217.687178	0.716845	20.957877	1.214992	10.457355	0.000000	0.000000
4112.936253	780.324730	217.686046	0.716845	20.957768	1.214993	10.457300	0.000000	0.000000
4112.956254	780.324810	217.692055	0.716843	20.958347	1.214990	10.457589	0.000000	0.000000
4112.976257	780.324810	217.673358	0.716849	20.956546	1.215000	10.456691	0.000000	0.000000
4112.996259	780.324730	217.670765	0.716850	20.956297	1.215001	10.456566	0.000000	0.000000
4113.016261	780.324810	217.666809	0.716851	20.955916	1.215003	10.456376	0.000000	0.000000
4113.036263	780.324730	217.672961	0.716849	20.956508	1.215000	10.456672	0.000000	0.000000
4113.056265	780.324730	217.660101	0.716854	20.955270	1.215006	10.456054	0.000000	0.000000
4113.076267	780.324810	217.668369	0.716851	20.956066	1.215002	10.456451	0.000000	0.000000
4113.096269	780.324730	217.667377	0.716851	20.955971	1.215003	10.456403	0.000000	0.000000
4113.116271	780.324730	217.665826	0.716852	20.955821	1.215003	10.456329	0.000000	0.000000
4113.136273	780.324810	217.659095	0.716854	20.955173	1.215007	10.456006	0.000000	0.000000
4113.156275	780.324730	217.659221	0.716854	20.955185	1.215007	10.456012	0.000000	0.000000
4113.176277	780.324730	217.651188	0.716857	20.954412	1.215011	10.455626	0.000000	0.000000
4113.196279	780.324810	217.650106	0.716857	20.954308	1.215012	10.455574	0.000000	0.000000
4113.216280	780.324730	217.648442	0.716858	20.954148	1.215012	10.455494	0.000000	0.000000
4113.236283	780.324730	217.653322	0.716856	20.954618	1.215010	10.455728	0.000000	0.000000
4113.256285	780.324810	217.644129	0.716859	20.953732	1.215015	10.455287	0.000000	0.000000
4113.276287	780.324730	217.638716	0.716861	20.953211	1.215017	10.455027	0.000000	0.000000
4113.296288	780.324810	217.634282	0.716862	20.952784	1.215020	10.454814	0.000000	0.000000
4113.316291	780.324810	217.653626	0.716856	20.954647	1.215010	10.455743	0.000000	0.000000
4113.336293	780.324730	217.647334	0.716858	20.954041	1.215013	10.455441	0.000000	0.000000
4113.356295	780.324730	217.657395	0.716855	20.955010	1.215008	10.455924	0.000000	0.000000
4113.376297	780.324810	217.655156	0.716855	20.954794	1.215009	10.455816	0.000000	0.000000
4113.396299	780.324730	217.647668	0.716858	20.954073	1.215013	10.455457	0.000000	0.000000
4113.416301	780.324810	217.645952	0.716858	20.953908	1.215014	10.455374	0.000000	0.000000
4113.436303	780.324810	217.662143	0.716853	20.955467	1.215005	10.456152	0.000000	0.000000
4113.456305	780.324730	217.647775	0.716858	20.954084	1.215013	10.455462	0.000000	0.000000
4113.476306	780.324810	217.655974	0.716855	20.954873	1.215009	10.455856	0.000000	0.000000
4113.496309	780.324810	217.648301	0.716858	20.954134	1.215013	10.455487	0.000000	0.000000
4113.516311	780.324730	217.639469	0.716861	20.953284	1.215017	10.455063	0.000000	0.000000
4113.536313	780.324730	217.647048	0.716858	20.954013	1.215013	10.455427	0.000000	0.000000
4113.556314	780.324810	217.651864	0.716856	20.954477	1.215011	10.455658	0.000000	0.000000
4113.576317	780.324730	217.647658	0.716858	20.954072	1.215013	10.455456	0.000000	0.000000
4113.596319	780.324810	217.642370	0.716860	20.953563	1.215016	10.455202	0.000000	0.000000
4113.616321	780.324730	217.665497	0.716852	20.955790	1.215003	10.456313	0.000000	0.000000
4113.636322	780.324810	217.648468	0.716858	20.954150	1.215013	10.455495	0.000000	0.000000
4113.656325	780.324810	217.634392	0.716862	20.952795	1.215020	10.454819	0.000000	0.000000
4113.676327	780.324730	217.631454	0.716863	20.952512	1.215021	10.454678	0.000000	0.000000
4113.696329	780.324810	217.624434	0.716866	20.951836	1.215025	10.454341	0.000000	0.000000
4113.716331	780.324810	217.621911	0.716867	20.951593	1.215026	10.454219	0.000000	0.000000
4113.736333	780.324730	217.639285	0.716861	20.953266	1.215017	10.455054	0.000000	0.000000
4113.756335	780.324810	217.631536	0.716863	20.952520	1.215021	10.454682	0.000000	0.000000
4113.776337	780.324810	217.620914	0.716867	20.951497	1.215027	10.454171	0.000000	0.000000
4113.796339	780.324730	217.627265	0.716865	20.952109	1.215023	10.454477	0.000000	0.000000
4113.816340	780.324730	217.623242	0.716866	20.951722	1.215026	10.454283	0.000000	0.000000
4113.836343	780.324810	217.611444	0.716870	20.950586	1.215032	10.453717	0.000000	0.000000
4113.856345	780.324730	217.617999	0.716868	20.951217	1.215028	10.454031	0.000000	0.000000
4113.876347	780.324810	217.610390	0.716870	20.950484	1.215032	10.453666	0.000000	0.000000
4113.896348	780.324810	217.605201	0.716872	20.949985	1.215035	10.453417	0.000000	0.000000
4113.916351	780.324730	217.618173	0.716868	20.951233	1.215028	10.454040	0.000000	0.000000
4113.936353	780.324730	217.619056	0.716867	20.951319	1.215028	10.454082	0.000000	0.000000
4113.956355	780.324810	217.621080	0.716867	20.951513	1.215027	10.454179	0.000000	0.000000
4113.976357	780.324730	217.614993	0.716869	20.950927	1.215030	10.453887	0.000000	0.000000
4113.996359	780.324810	217.628089	0.716864	20.952188	1.215023	10.454516	0.000000	0.000000
4114.016361	780.324810	217.618073	0.716868	20.951224	1.215028	10.454035	0.000000	0.000000
4114.036363	780.324730	217.613072	0.716869	20.950742	1.215031	10.453795	0.000000	0.000000
4114.056365	780.324810	217.608060	0.716871	20.950260	1.215034	10.453554	0.000000	0.000000
4114.076367	780.324730	217.620395	0.716867	20.951447	1.215027	10.454147	0.000000	0.000000
4114.096369	780.324730	217.610753	0.716870	20.950519	1.215032	10.453683	0.000000	0.000000
4114.116371	780.324810	217.618011	0.716868	20.951218	1.215028	10.454032	0.000000	0.000000
4114.136373	780.324730	217.599833	0.716874	20.949468	1.215038	10.453159	0.000000	0.000000
4114.156374	780.324730	217.607510	0.716871	20.950207	1.215034	10.453528	0.000000	0.000000
4114.176377	780.324810	217.607538	0.716871	20.950210	1.215034	10.453529	0.000000	0.000000
4114.196379	780.324730	217.593779	0.716876	20.948885	1.215041	10.452868	0.000000	0.000000
4114.216381	780.324730	217.609267	0.716871	20.950376	1.215033	10.453612	0.000000	0.000000
4114.236382	780.324810	217.601655	0.716873	20.949643	1.215037	10.453246	0.000000	0.000000
4114.256385	780.324810	217.602604	0.716873	20.949735	1.215036	10.453292	0.000000	0.000000
4114.276387	780.324730	217.605829	0.716872	20.950045	1.215035	10.453447	0.000000	0.000000
4114.296389	780.324810	217.596584	0.716875	20.949155	1.215040	10.453003	0.000000	0.000000
4114.316391	780.324810	217.596981	0.716875	20.949193	1.215039	10.453022	0.000000	0.000000
4114.336393	780.324730	217.596361	0.716875	20.949134	1.215040	10.452992	0.000000	0.000000
4114.356395	780.324810	217.606992	0.716872	20.950157	1.215034	10.453503	0.000000	0.000000
4114.376397	780.324730	217.611877	0.716870	20.950627	1.215031	10.453737	0.000000	0.000000
4114.396399	780.324730	217.582852	0.716880	20.947833	1.215047	10.452343	0.000000	0.000000
4114.416400	780.324810	217.585618	0.716879	20.948099	1.215045	10.452476	0.000000	0.000000
4114.436403	780.324730	217.590276	0.716877	20.948548	1.215043	10.452700	0.000000	0.000000
4114.456405	780.324810	217.578992	0.716881	20.947461	1.215049	10.452158	0.000000	0.000000
4114.476407	780.324810	217.596452	0.716875	20.949142	1.215040	10.452996	0.000000	0.000000
4114.496408	780.324730	217.590514	0.716877	20.948571	1.215043	10.452711	0.000000	0.000000
4114.516411	780.324810	217.602365	0.716873	20.949712	1.215037	10.453280	0.000000	0.000000
4114.536413	780.324810	217.596917	0.716875	20.949187	1.215039	10.453019	0.000000	0.000000
4114.556415	780.324730	217.587288	0.716878	20.948260	1.215044	10.452556	0.000000	0.000000
4114.576416	780.324810	217.592909	0.716876	20.948801	1.215041	10.452826	0.000000	0.000000
4114.596419	780.324810	217.585731	0.716879	20.948110	1.215045	10.452481	0.000000	0.000000
4114.616421	780.324730	217.582725	0.716880	20.947821	1.215047	10.452337	0.000000	0.000000
4114.636423	780.324730	217.578727	0.716881	20.947436	1.215049	10.452145	0.000000	0.000000
4114.656425	780.324810	217.574785	0.716882	20.947056	1.215051	10.451956	0.000000	0.000000
4114.676427	780.324730	217.578657	0.716881	20.947429	1.215049	10.452141	0.000000	0.000000
4114.696429	780.324810	217.570624	0.716884	20.946656	1.215053	10.451756	0.000000	0.000000
4114.716431	780.324810	217.579584	0.716881	20.947518	1.215048	10.452186	0.000000	0.000000
4114.736433	780.324730	217.569574	0.716884	20.946555	1.215054	10.451705	0.000000	0.000000
4114.756434	780.324810	217.577093	0.716882	20.947279	1.215050	10.452066	0.000000	0.000000
4114.776437	780.324730	217.565495	0.716885	20.946162	1.215056	10.451509	0.000000	0.000000
4114.796439	780.324730	217.569924	0.716884	20.946588	1.215053	10.451722	0.000000	0.000000
4114.816441	780.324730	217.574946	0.716882	20.947072	1.215051	10.451963	0.000000	0.000000
4114.836442	780.324730	217.587396	0.716878	20.948270	1.215044	10.452561	0.000000	0.000000
4114.856445	780.324730	217.594165	0.716876	20.948922	1.215041	10.452886	0.000000	0.000000
4114.876447	780.324810	217.577336	0.716881	20.947302	1.215050	10.452078	0.000000	0.000000
4114.896449	780.324730	217.580654	0.716880	20.947621	1.215048	10.452237	0.000000	0.000000
4114.916450	780.324730	217.582657	0.716880	20.947814	1.215047	10.452334	0.000000	0.000000
4114.936453	780.324810	217.568850	0.716884	20.946485	1.215054	10.451670	0.000000	0.000000
4114.956455	780.324730	217.562419	0.716886	20.945866	1.215057	10.451361	0.000000	0.000000
4114.976457	780.324730	217.571235	0.716883	20.946715	1.215053	10.451785	0.000000	0.000000
4114.996459	780.324810	217.576547	0.716882	20.947226	1.215050	10.452040	0.000000	0.000000
4115.016461	780.324730	217.578863	0.716881	20.947449	1.215049	10.452151	0.000000	0.000000
4115.036463	780.324810	217.569978	0.716884	20.946594	1.215053	10.451725	0.000000	0.000000
4115.056465	780.324810	217.563974	0.716886	20.946015	1.215057	10.451436	0.000000	0.000000
4115.076467	780.324730	217.560614	0.716887	20.945692	1.215058	10.451275	0.000000	0.000000
4115.096468	780.324810	217.563049	0.716886	20.945926	1.215057	10.451392	0.000000	0.000000
4115.116471	780.324810	217.555326	0.716889	20.945183	1.215061	10.451021	0.000000	0.000000
4115.136473	780.324730	217.565945	0.716885	20.946205	1.215055	10.451531	0.000000	0.000000
4115.156475	780.324810	217.560274	0.716887	20.945659	1.215059	10.451258	0.000000	0.000000
4115.176476	780.324810	217.553522	0.716889	20.945009	1.215062	10.450934	0.000000	0.000000
4115.196479	780.324730	217.559467	0.716887	20.945582	1.215059	10.451220	0.000000	0.000000
4115.216481	780.324810	217.566787	0.716885	20.946286	1.215055	10.451571	0.000000	0.000000
4115.236483	780.324730	217.557609	0.716888	20.945403	1.215060	10.451130	0.000000	0.000000
4115.256485	780.324730	217.550105	0.716891	20.944680	1.215064	10.450770	0.000000	0.000000
4115.276487	780.324730	217.550858	0.716890	20.944753	1.215063	10.450806	0.000000	0.000000
4115.296489	780.324730	217.561325	0.716887	20.945760	1.215058	10.451309	0.000000	0.000000
4115.316491	780.324730	217.555721	0.716889	20.945221	1.215061	10.451040	0.000000	0.000000
4115.336493	780.324810	217.547739	0.716891	20.944452	1.215065	10.450656	0.000000	0.000000
4115.356495	780.324730	217.553201	0.716889	20.944978	1.215062	10.450919	0.000000	0.000000
4115.376497	780.324810	217.547423	0.716892	20.944422	1.215065	10.450641	0.000000	0.000000
4115.396499	780.324810	217.546113	0.716892	20.944296	1.215066	10.450578	0.000000	0.000000
4115.416501	780.324730	217.546618	0.716892	20.944345	1.215066	10.450602	0.000000	0.000000
4115.436502	780.324810	217.536441	0.716895	20.943365	1.215071	10.450114	0.000000	0.000000
4115.456505	780.324730	217.536343	0.716895	20.943355	1.215071	10.450109	0.000000	0.000000
4115.476507	780.324730	217.535268	0.716896	20.943252	1.215071	10.450057	0.000000	0.000000
4115.496509	780.324810	217.542104	0.716893	20.943910	1.215068	10.450386	0.000000	0.000000
4115.516510	780.324730	217.525593	0.716899	20.942320	1.215076	10.449592	0.000000	0.000000
4115.536513	780.324730	217.537052	0.716895	20.943424	1.215071	10.450143	0.000000	0.000000
4115.556515	780.324810	217.536633	0.716895	20.943383	1.215071	10.450123	0.000000	0.000000
4115.576517	780.324730	217.544236	0.716892	20.944115	1.215067	10.450488	0.000000	0.000000
4115.596519	780.324810	217.527461	0.716898	20.942500	1.215076	10.449682	0.000000	0.000000
4115.616521	780.324810	217.537901	0.716895	20.943505	1.215070	10.450184	0.000000	0.000000
4115.636523	780.324730	217.538514	0.716894	20.943564	1.215070	10.450213	0.000000	0.000000
4115.656525	780.324810	217.526032	0.716899	20.942363	1.215076	10.449613	0.000000	0.000000
4115.676527	780.324810	217.527763	0.716898	20.942529	1.215075	10.449697	0.000000	0.000000
4115.696528	780.324730	217.535983	0.716895	20.943321	1.215071	10.450091	0.000000	0.000000
4115.716531	780.324810	217.531117	0.716897	20.942852	1.215074	10.449858	0.000000	0.000000
4115.736533	780.324730	217.528248	0.716898	20.942576	1.215075	10.449720	0.000000	0.000000
4115.756535	780.324810	217.526452	0.716899	20.942403	1.215076	10.449634	0.000000	0.000000
4115.776536	780.324810	217.529746	0.716897	20.942720	1.215074	10.449792	0.000000	0.000000
4115.796539	780.324730	217.527415	0.716898	20.942496	1.215076	10.449680	0.000000	0.000000
4115.816541	780.324810	217.536616	0.716895	20.943382	1.215071	10.450122	0.000000	0.000000
4115.836543	780.324810	217.531704	0.716897	20.942909	1.215073	10.449886	0.000000	0.000000
4115.856544	780.324730	217.532299	0.716897	20.942966	1.215073	10.449915	0.000000	0.000000
4115.876547	780.324810	217.542976	0.716893	20.943994	1.215068	10.450427	0.000000	0.000000
4115.896549	780.324810	217.536665	0.716895	20.943386	1.215071	10.450124	0.000000	0.000000
4115.916551	780.324730	217.534828	0.716896	20.943209	1.215072	10.450036	0.000000	0.000000
4115.936553	780.324810	217.529684	0.716897	20.942714	1.215074	10.449789	0.000000	0.000000
4115.956555	780.324730	217.521531	0.716900	20.941929	1.215079	10.449397	0.000000	0.000000
4115.976557	780.324810	217.524989	0.716899	20.942262	1.215077	10.449563	0.000000	0.000000
4115.996559	780.324810	217.515845	0.716902	20.941382	1.215082	10.449124	0.000000	0.000000
4116.016561	780.324730	217.516050	0.716902	20.941402	1.215081	10.449134	0.000000	0.000000
4116.036562	780.324810	217.517000	0.716902	20.941493	1.215081	10.449180	0.000000	0.000000
4116.056565	780.324810	217.510336	0.716904	20.940852	1.215085	10.448859	0.000000	0.000000
4116.076567	780.324730	217.506423	0.716905	20.940475	1.215086	10.448671	0.000000	0.000000
4116.096569	780.324730	217.517445	0.716901	20.941536	1.215081	10.449201	0.000000	0.000000
4116.116570	780.324810	217.518167	0.716901	20.941605	1.215080	10.449236	0.000000	0.000000
4116.136573	780.324730	217.491064	0.716910	20.938996	1.215095	10.447934	0.000000	0.000000
4116.156575	780.324810	217.501755	0.716907	20.940025	1.215089	10.448447	0.000000	0.000000
4116.176577	780.324810	217.503684	0.716906	20.940211	1.215088	10.448540	0.000000	0.000000
4116.196579	780.324730	217.498360	0.716908	20.939699	1.215091	10.448284	0.000000	0.000000
4116.216581	780.324810	217.516977	0.716902	20.941491	1.215081	10.449178	0.000000	0.000000
4116.236583	780.324810	217.501629	0.716907	20.940013	1.215089	10.448441	0.000000	0.000000
4116.256585	780.324730	217.497220	0.716908	20.939589	1.215091	10.448229	0.000000	0.000000
4116.276587	780.324810	217.493774	0.716910	20.939257	1.215093	10.448064	0.000000	0.000000
4116.296589	780.324810	217.509023	0.716904	20.940725	1.215085	10.448796	0.000000	0.000000
4116.316591	780.324730	217.506124	0.716905	20.940446	1.215087	10.448657	0.000000	0.000000
4116.336593	780.324730	217.505050	0.716906	20.940343	1.215087	10.448606	0.000000	0.000000
4116.356595	780.324810	217.497822	0.716908	20.939647	1.215091	10.448258	0.000000	0.000000
4116.376596	780.324730	217.485979	0.716912	20.938506	1.215097	10.447689	0.000000	0.000000
4116.396599	780.324810	217.502784	0.716906	20.940124	1.215089	10.448497	0.000000	0.000000
4116.416601	780.324810	217.495428	0.716909	20.939416	1.215092	10.448143	0.000000	0.000000
4116.436603	780.324730	217.502275	0.716907	20.940075	1.215089	10.448472	0.000000	0.000000
4116.456604	780.324730	217.483759	0.716913	20.938293	1.215098	10.447583	0.000000	0.000000
4116.476607	780.324810	217.493354	0.716910	20.939217	1.215093	10.448044	0.000000	0.000000
4116.496609	780.324730	217.495552	0.716909	20.939428	1.215092	10.448149	0.000000	0.000000
4116.516611	780.324730	217.483376	0.716913	20.938256	1.215099	10.447564	0.000000	0.000000
4116.536613	780.324810	217.488975	0.716911	20.938795	1.215096	10.447833	0.000000	0.000000
4116.556615	780.324730	217.488857	0.716911	20.938784	1.215096	10.447828	0.000000	0.000000
4116.576617	780.324730	217.494076	0.716909	20.939286	1.215093	10.448078	0.000000	0.000000
4116.596619	780.324810	217.489210	0.716911	20.938818	1.215096	10.447845	0.000000	0.000000
4116.616621	780.324730	217.481024	0.716914	20.938029	1.215100	10.447451	0.000000	0.000000
4116.636623	780.324810	217.487766	0.716912	20.938679	1.215096	10.447775	0.000000	0.000000
4116.656625	780.324810	217.476049	0.716915	20.937551	1.215102	10.447212	0.000000	0.000000
4116.676627	780.324730	217.478432	0.716915	20.937780	1.215101	10.447327	0.000000	0.000000
4116.695629	780.324810	217.484074	0.716913	20.938323	1.215098	10.447598	0.000000	0.000000
4116.715631	780.324810	217.478764	0.716915	20.937812	1.215101	10.447343	0.000000	0.000000
4116.735632	780.324730	217.481874	0.716913	20.938111	1.215099	10.447492	0.000000	0.000000
4116.755635	780.324810	217.483500	0.716913	20.938268	1.215099	10.447570	0.000000	0.000000
4116.775637	780.324810	217.473576	0.716916	20.937312	1.215104	10.447094	0.000000	0.000000
4116.795639	780.324730	217.472120	0.716917	20.937172	1.215104	10.447024	0.000000	0.000000
4116.815640	780.324810	217.488454	0.716911	20.938745	1.215096	10.447808	0.000000	0.000000
4116.835642	780.324810	217.482656	0.716913	20.938187	1.215099	10.447530	0.000000	0.000000
4116.855645	780.324730	217.465036	0.716919	20.936490	1.215108	10.446683	0.000000	0.000000
4116.875647	780.324730	217.474152	0.716916	20.937368	1.215103	10.447121	0.000000	0.000000
4116.895648	780.324810	217.479099	0.716914	20.937844	1.215101	10.447359	0.000000	0.000000
4116.915650	780.324730	217.469693	0.716918	20.936939	1.215106	10.446907	0.000000	0.000000
4116.935653	780.324810	217.463226	0.716920	20.936316	1.215109	10.446596	0.000000	0.000000
4116.955655	780.324810	217.467001	0.716918	20.936679	1.215107	10.446778	0.000000	0.000000
4116.975657	780.324730	217.471013	0.716917	20.937066	1.215105	10.446970	0.000000	0.000000
4116.995658	780.324730	217.462831	0.716920	20.936278	1.215109	10.446577	0.000000	0.000000
4117.015661	780.324810	217.461396	0.716920	20.936140	1.215110	10.446508	0.000000	0.000000
4117.035663	780.324730	217.460542	0.716921	20.936058	1.215110	10.446467	0.000000	0.000000
4117.055665	780.324810	217.464788	0.716919	20.936466	1.215108	10.446671	0.000000	0.000000
4117.075666	780.324810	217.457523	0.716922	20.935767	1.215112	10.446322	0.000000	0.000000
4117.095669	780.324730	217.448393	0.716925	20.934888	1.215117	10.445884	0.000000	0.000000
4117.115671	780.324730	217.457856	0.716921	20.935799	1.215112	10.446338	0.000000	0.000000
4117.135673	780.324810	217.459755	0.716921	20.935982	1.215111	10.446430	0.000000	0.000000
4117.155674	780.324730	217.455243	0.716922	20.935547	1.215113	10.446213	0.000000	0.000000
4117.175676	780.324730	217.453566	0.716923	20.935386	1.215114	10.446132	0.000000	0.000000
4117.195679	780.324810	217.445622	0.716926	20.934621	1.215118	10.445751	0.000000	0.000000
4117.215681	780.324730	217.442111	0.716927	20.934283	1.215120	10.445582	0.000000	0.000000
4117.235682	780.324810	217.435910	0.716929	20.933686	1.215123	10.445284	0.000000	0.000000
4117.255684	780.324810	217.456095	0.716922	20.935629	1.215113	10.446254	0.000000	0.000000
4117.275687	780.324730	217.456663	0.716922	20.935684	1.215112	10.446281	0.000000	0.000000
4117.295689	780.324810	217.448060	0.716925	20.934856	1.215117	10.445868	0.000000	0.000000
4117.315691	780.324810	217.450059	0.716924	20.935048	1.215116	10.445964	0.000000	0.000000
4117.335692	780.324730	217.459086	0.716921	20.935917	1.215111	10.446398	0.000000	0.000000
4117.355695	780.324810	217.445813	0.716926	20.934640	1.215118	10.445760	0.000000	0.000000
4117.375697	780.324810	217.446188	0.716925	20.934676	1.215118	10.445778	0.000000	0.000000
4117.395699	780.324730	217.448938	0.716924	20.934940	1.215116	10.445910	0.000000	0.000000
4117.415700	780.324810	217.437253	0.716928	20.933815	1.215123	10.445349	0.000000	0.000000
4117.435703	780.324730	217.435815	0.716929	20.933677	1.215123	10.445280	0.000000	0.000000
4117.455705	780.324730	217.436533	0.716929	20.933746	1.215123	10.445314	0.000000	0.000000
4117.475707	780.324810	217.450932	0.716924	20.935132	1.215116	10.446006	0.000000	0.000000
4117.495708	780.324730	217.433814	0.716930	20.933484	1.215124	10.445183	0.000000	0.000000
4117.515710	780.324730	217.444592	0.716926	20.934522	1.215119	10.445701	0.000000	0.000000
4117.535713	780.324810	217.438008	0.716928	20.933888	1.215122	10.445385	0.000000	0.000000
4117.555715	780.324810	217.430822	0.716931	20.933196	1.215126	10.445040	0.000000	0.000000
4117.575716	780.324730	217.449631	0.716924	20.935007	1.215116	10.445943	0.000000	0.000000
4117.595718	780.324810	217.434073	0.716930	20.933509	1.215124	10.445196	0.000000	0.000000
4117.615721	780.324810	217.429269	0.716931	20.933047	1.215127	10.444965	0.000000	0.000000
4117.635723	780.324730	217.426736	0.716932	20.932803	1.215128	10.444843	0.000000	0.000000
4117.655725	780.324810	217.427861	0.716932	20.932911	1.215128	10.444897	0.000000	0.000000
4117.675726	780.324730	217.419881	0.716934	20.932143	1.215132	10.444514	0.000000	0.000000
4117.695729	780.324730	217.426065	0.716932	20.932738	1.215128	10.444811	0.000000	0.000000
4117.715731	780.324810	217.421534	0.716934	20.932302	1.215131	10.444594	0.000000	0.000000
4117.735733	780.324730	217.420128	0.716934	20.932167	1.215132	10.444526	0.000000	0.000000
4117.755734	780.324810	217.429136	0.716931	20.933034	1.215127	10.444959	0.000000	0.000000
4117.775737	780.324810	217.408437	0.716938	20.931041	1.215138	10.443964	0.000000	0.000000
4117.795739	780.324730	217.419255	0.716934	20.932083	1.215132	10.444484	0.000000	0.000000
4117.815741	780.324730	217.412916	0.716937	20.931472	1.215135	10.444180	0.000000	0.000000
4117.835742	780.324810	217.409929	0.716938	20.931185	1.215137	10.444036	0.000000	0.000000
4117.855744	780.324730	217.418393	0.716935	20.932000	1.215132	10.444443	0.000000	0.000000
4117.875747	780.324810	217.413731	0.716936	20.931551	1.215135	10.444219	0.000000	0.000000
4117.895749	780.324810	217.402008	0.716940	20.930422	1.215141	10.443656	0.000000	0.000000
4117.915751	780.324730	217.410908	0.716937	20.931279	1.215136	10.444083	0.000000	0.000000
4117.935752	780.324810	217.414704	0.716936	20.931645	1.215134	10.444265	0.000000	0.000000
4117.955755	780.324810	217.409483	0.716938	20.931142	1.215137	10.444015	0.000000	0.000000
4117.975757	780.324730	217.412720	0.716937	20.931454	1.215135	10.444170	0.000000	0.000000
4117.995759	780.324730	217.419207	0.716934	20.932078	1.215132	10.444482	0.000000	0.000000
4118.015760	780.324810	217.415861	0.716936	20.931756	1.215134	10.444321	0.000000	0.000000
4118.035763	780.324730	217.410656	0.716937	20.931255	1.215136	10.444071	0.000000	0.000000
4118.055765	780.324730	217.409611	0.716938	20.931154	1.215137	10.444021	0.000000	0.000000
4118.075767	780.324810	217.396460	0.716942	20.929888	1.215144	10.443389	0.000000	0.000000
4118.095768	780.324730	217.408321	0.716938	20.931030	1.215138	10.443959	0.000000	0.000000
4118.115770	780.324810	217.397530	0.716942	20.929991	1.215143	10.443440	0.000000	0.000000
4118.135773	780.324730	217.399684	0.716941	20.930198	1.215142	10.443544	0.000000	0.000000
4118.155775	780.324730	217.402804	0.716940	20.930499	1.215141	10.443694	0.000000	0.000000
4118.175776	780.324810	217.396390	0.716942	20.929881	1.215144	10.443386	0.000000	0.000000
4118.195778	780.324810	217.402636	0.716940	20.930483	1.215141	10.443686	0.000000	0.000000
4118.215781	780.324730	217.404780	0.716939	20.930689	1.215140	10.443789	0.000000	0.000000
4118.235783	780.324810	217.389513	0.716944	20.929219	1.215148	10.443055	0.000000	0.000000
4118.255785	780.324730	217.388784	0.716945	20.929149	1.215148	10.443020	0.000000	0.000000
4118.275786	780.324730	217.396653	0.716942	20.929907	1.215144	10.443398	0.000000	0.000000
4118.295789	780.324810	217.391114	0.716944	20.929373	1.215147	10.443132	0.000000	0.000000
4118.315791	780.324730	217.400795	0.716941	20.930305	1.215142	10.443597	0.000000	0.000000
4118.335793	780.324730	217.390671	0.716944	20.929331	1.215147	10.443111	0.000000	0.000000
4118.355794	780.324810	217.393657	0.716943	20.929618	1.215145	10.443254	0.000000	0.000000
4118.375797	780.324810	217.382907	0.716947	20.928583	1.215151	10.442738	0.000000	0.000000
4118.395799	780.324730	217.387275	0.716945	20.929004	1.215149	10.442948	0.000000	0.000000
4118.415801	780.324730	217.379620	0.716948	20.928267	1.215153	10.442580	0.000000	0.000000
4118.435802	780.324810	217.383004	0.716947	20.928593	1.215151	10.442743	0.000000	0.000000
4118.455804	780.324730	217.386518	0.716945	20.928931	1.215149	10.442911	0.000000	0.000000
4118.475807	780.324730	217.395477	0.716942	20.929793	1.215144	10.443342	0.000000	0.000000
4118.495809	780.324810	217.379536	0.716948	20.928259	1.215153	10.442576	0.000000	0.000000
4118.515810	780.324730	217.376274	0.716949	20.927945	1.215154	10.442419	0.000000	0.000000
4118.535812	780.324730	217.387531	0.716945	20.929028	1.215149	10.442960	0.000000	0.000000
4118.555815	780.324810	217.395516	0.716942	20.929797	1.215144	10.443344	0.000000	0.000000
4118.575817	780.324730	217.391460	0.716944	20.929407	1.215146	10.443149	0.000000	0.000000
4118.595819	780.324810	217.387599	0.716945	20.929035	1.215149	10.442963	0.000000	0.000000
4118.615820	780.324810	217.381545	0.716947	20.928452	1.215152	10.442673	0.000000	0.000000
4118.635823	780.324730	217.376472	0.716949	20.927964	1.215154	10.442429	0.000000	0.000000
4118.655825	780.324730	217.386888	0.716945	20.928967	1.215149	10.442929	0.000000	0.000000
4118.675827	780.324810	217.380748	0.716947	20.928375	1.215152	10.442634	0.000000	0.000000
4118.695828	780.324730	217.379260	0.716948	20.928232	1.215153	10.442563	0.000000	0.000000
4118.715831	780.324810	217.371287	0.716951	20.927465	1.215157	10.442180	0.000000	0.000000
4118.735833	780.324810	217.363565	0.716953	20.926721	1.215161	10.441809	0.000000	0.000000
4118.755835	780.324730	217.357099	0.716955	20.926099	1.215164	10.441498	0.000000	0.000000
4118.775836	780.324730	217.365935	0.716952	20.926949	1.215160	10.441923	0.000000	0.000000
4118.795838	780.324810	217.372115	0.716950	20.927544	1.215157	10.442220	0.000000	0.000000
4118.815841	780.324730	217.354356	0.716956	20.925834	1.215166	10.441366	0.000000	0.000000
4118.835843	780.324730	217.364842	0.716953	20.926844	1.215160	10.441870	0.000000	0.000000
4118.855844	780.324810	217.351991	0.716957	20.925607	1.215167	10.441253	0.000000	0.000000
4118.875846	780.324730	217.357697	0.716955	20.926156	1.215164	10.441527	0.000000	0.000000
4118.895849	780.324810	217.359454	0.716955	20.926325	1.215163	10.441611	0.000000	0.000000
4118.915851	780.324810	217.355553	0.716956	20.925950	1.215165	10.441424	0.000000	0.000000
4118.935853	780.324730	217.345042	0.716959	20.924938	1.215171	10.440919	0.000000	0.000000
4118.955854	780.324810	217.350679	0.716958	20.925480	1.215168	10.441190	0.000000	0.000000
4118.975857	780.324810	217.361455	0.716954	20.926518	1.215162	10.441707	0.000000	0.000000
4118.995859	780.324730	217.355542	0.716956	20.925949	1.215165	10.441423	0.000000	0.000000
4119.015861	780.324810	217.354480	0.716956	20.925846	1.215166	10.441372	0.000000	0.000000
4119.035862	780.324810	217.361917	0.716954	20.926562	1.215162	10.441730	0.000000	0.000000
4119.055864	780.324730	217.352999	0.716957	20.925704	1.215167	10.441301	0.000000	0.000000
4119.075867	780.324730	217.362896	0.716953	20.926657	1.215161	10.441777	0.000000	0.000000
4119.095869	780.324810	217.360365	0.716954	20.926413	1.215163	10.441655	0.000000	0.000000
4119.115870	780.324730	217.350274	0.716958	20.925441	1.215168	10.441170	0.000000	0.000000
4119.135872	780.324810	217.355297	0.716956	20.925925	1.215165	10.441412	0.000000	0.000000
4119.155875	780.324810	217.354969	0.716956	20.925894	1.215166	10.441396	0.000000	0.000000
4119.175877	780.324730	217.355596	0.716956	20.925954	1.215165	10.441426	0.000000	0.000000
4119.195879	780.324810	217.338708	0.716962	20.924328	1.215174	10.440615	0.000000	0.000000
4119.215880	780.324810	217.342283	0.716960	20.924672	1.215172	10.440786	0.000000	0.000000
4119.235883	780.324730	217.355235	0.716956	20.925919	1.215165	10.441409	0.000000	0.000000
4119.255885	780.324730	217.340743	0.716961	20.924524	1.215173	10.440712	0.000000	0.000000
4119.275887	780.324810	217.341215	0.716961	20.924569	1.215173	10.440735	0.000000	0.000000
4119.295888	780.324730	217.345337	0.716959	20.924966	1.215171	10.440933	0.000000	0.000000
4119.315891	780.324730	217.354148	0.716956	20.925814	1.215166	10.441356	0.000000	0.000000
4119.335893	780.324810	217.342646	0.716960	20.924707	1.215172	10.440804	0.000000	0.000000
4119.355895	780.324730	217.337674	0.716962	20.924228	1.215175	10.440565	0.000000	0.000000
4119.375896	780.324730	217.347154	0.716959	20.925141	1.215170	10.441020	0.000000	0.000000
4119.395898	780.324810	217.338956	0.716961	20.924352	1.215174	10.440627	0.000000	0.000000
4119.415901	780.324810	217.347291	0.716959	20.925154	1.215170	10.441027	0.000000	0.000000
4119.435903	780.324730	217.337944	0.716962	20.924254	1.215174	10.440578	0.000000	0.000000
4119.455904	780.324810	217.330741	0.716964	20.923561	1.215178	10.440232	0.000000	0.000000
4119.475906	780.324810	217.334441	0.716963	20.923917	1.215176	10.440410	0.000000	0.000000
4119.495909	780.324730	217.345579	0.716959	20.924990	1.215170	10.440945	0.000000	0.000000
4119.515911	780.324730	217.330371	0.716964	20.923525	1.215178	10.440214	0.000000	0.000000
4119.535913	780.324810	217.325247	0.716966	20.923032	1.215181	10.439968	0.000000	0.000000
4119.555914	780.324730	217.326453	0.716966	20.923148	1.215180	10.440026	0.000000	0.000000
4119.575917	780.324810	217.324075	0.716966	20.922919	1.215182	10.439912	0.000000	0.000000
4119.595919	780.324810	217.313647	0.716970	20.921915	1.215187	10.439411	0.000000	0.000000
4119.615921	780.324730	217.319545	0.716968	20.922483	1.215184	10.439694	0.000000	0.000000
4119.635922	780.324730	217.315154	0.716969	20.922060	1.215186	10.439483	0.000000	0.000000
4119.655925	780.324810	217.308029	0.716972	20.921374	1.215190	10.439141	0.000000	0.000000
4119.675927	780.324730	217.324903	0.716966	20.922999	1.215181	10.439952	0.000000	0.000000
4119.695929	780.324810	217.332976	0.716963	20.923776	1.215177	10.440339	0.000000	0.000000
4119.715930	780.324810	217.312587	0.716970	20.921813	1.215188	10.439360	0.000000	0.000000
4119.735932	780.324730	217.316521	0.716969	20.922192	1.215186	10.439549	0.000000	0.000000
4119.755935	780.324810	217.321789	0.716967	20.922699	1.215183	10.439802	0.000000	0.000000
4119.775937	780.324810	217.312565	0.716970	20.921811	1.215188	10.439359	0.000000	0.000000
4119.795938	780.324730	217.325848	0.716966	20.923090	1.215181	10.439997	0.000000	0.000000
4119.815940	780.324810	217.314797	0.716970	20.922026	1.215187	10.439466	0.000000	0.000000
4119.835943	780.324810	217.323703	0.716967	20.922883	1.215182	10.439894	0.000000	0.000000
4119.855945	780.324730	217.319254	0.716968	20.922455	1.215184	10.439680	0.000000	0.000000
4119.875947	780.324810	217.309841	0.716971	20.921549	1.215189	10.439228	0.000000	0.000000
4119.895948	780.324730	217.310192	0.716971	20.921583	1.215189	10.439245	0.000000	0.000000
4119.915951	780.324730	217.307733	0.716972	20.921346	1.215190	10.439127	0.000000	0.000000
4119.935953	780.324810	217.322719	0.716967	20.922789	1.215182	10.439847	0.000000	0.000000
4119.955955	780.324730	217.311144	0.716971	20.921674	1.215188	10.439291	0.000000	0.000000
4119.975956	780.324730	217.304500	0.716973	20.921035	1.215192	10.438971	0.000000	0.000000
4119.995959	780.324810	217.307316	0.716972	20.921306	1.215191	10.439107	0.000000	0.000000
4120.015961	780.324730	217.306573	0.716972	20.921234	1.215191	10.439071	0.000000	0.000000
4120.035963	780.324810	217.299042	0.716975	20.920509	1.215195	10.438709	0.000000	0.000000
4120.055964	780.324810	217.291743	0.716977	20.919806	1.215199	10.438359	0.000000	0.000000
4120.075966	780.324730	217.296055	0.716976	20.920222	1.215196	10.438566	0.000000	0.000000
4120.095969	780.324810	217.303753	0.716973	20.920963	1.215192	10.438936	0.000000	0.000000
4120.115971	780.324810	217.290523	0.716978	20.919689	1.215199	10.438300	0.000000	0.000000
4120.135973	780.324730	217.295374	0.716976	20.920156	1.215197	10.438533	0.000000	0.000000
4120.155974	780.324730	217.295041	0.716976	20.920124	1.215197	10.438517	0.000000	0.000000
4120.175977	780.324810	217.277345	0.716982	20.918420	1.215206	10.437667	0.000000	0.000000
4120.195979	780.324730	217.291145	0.716977	20.919749	1.215199	10.438330	0.000000	0.000000
4120.215981	780.324730	217.277760	0.716982	20.918460	1.215206	10.437687	0.000000	0.000000
4120.235982	780.324810	217.281679	0.716981	20.918838	1.215204	10.437875	0.000000	0.000000
4120.255985	780.324730	217.294626	0.716976	20.920084	1.215197	10.438497	0.000000	0.000000
4120.275987	780.324810	217.274602	0.716983	20.918156	1.215208	10.437535	0.000000	0.000000
4120.295989	780.324810	217.282158	0.716981	20.918884	1.215204	10.437898	0.000000	0.000000
4120.315990	780.324730	217.278824	0.716982	20.918563	1.215205	10.437738	0.000000	0.000000
4120.335992	780.324810	217.267720	0.716985	20.917494	1.215211	10.437205	0.000000	0.000000
4120.355995	780.324810	217.269821	0.716985	20.917696	1.215210	10.437305	0.000000	0.000000
4120.375997	780.324730	217.266571	0.716986	20.917383	1.215212	10.437149	0.000000	0.000000
4120.395998	780.324730	217.256530	0.716989	20.916416	1.215217	10.436667	0.000000	0.000000
4120.416000	780.324810	217.272347	0.716984	20.917939	1.215209	10.437427	0.000000	0.000000
4120.436003	780.324730	217.259132	0.716988	20.916667	1.215216	10.436792	0.000000	0.000000
4120.456005	780.324730	217.256649	0.716989	20.916428	1.215217	10.436673	0.000000	0.000000
4120.476007	780.324810	217.267382	0.716985	20.917461	1.215211	10.437188	0.000000	0.000000
4120.496008	780.324730	217.259709	0.716988	20.916722	1.215215	10.436820	0.000000	0.000000
4120.516011	780.324730	217.249292	0.716991	20.915719	1.215221	10.436319	0.000000	0.000000
4120.536013	780.324810	217.241581	0.716994	20.914977	1.215225	10.435949	0.000000	0.000000
4120.556015	780.324810	217.260540	0.716988	20.916802	1.215215	10.436860	0.000000	0.000000
4120.576016	780.324730	217.252994	0.716990	20.916076	1.215219	10.436497	0.000000	0.000000
4120.596019	780.324810	217.250745	0.716991	20.915859	1.215220	10.436389	0.000000	0.000000
4120.616021	780.324810	217.241097	0.716994	20.914930	1.215225	10.435926	0.000000	0.000000
4120.636023	780.324730	217.258205	0.716988	20.916578	1.215216	10.436747	0.000000	0.000000
4120.656024	780.324730	217.256497	0.716989	20.916413	1.215217	10.436665	0.000000	0.000000
4120.676026	780.324810	217.242802	0.716994	20.915095	1.215224	10.436008	0.000000	0.000000
4120.696029	780.324730	217.247753	0.716992	20.915571	1.215221	10.436245	0.000000	0.000000
4120.716031	780.324730	217.251266	0.716991	20.915909	1.215220	10.436414	0.000000	0.000000
4120.736032	780.324810	217.249324	0.716992	20.915723	1.215221	10.436321	0.000000	0.000000
4120.756034	780.324730	217.240910	0.716994	20.914912	1.215225	10.435917	0.000000	0.000000
4120.776037	780.324730	217.236784	0.716996	20.914515	1.215227	10.435718	0.000000	0.000000
4120.796039	780.324810	217.236170	0.716996	20.914456	1.215228	10.435689	0.000000	0.000000
4120.816041	780.324730	217.239754	0.716995	20.914801	1.215226	10.435861	0.000000	0.000000
4120.836042	780.324730	217.233584	0.716997	20.914207	1.215229	10.435565	0.000000	0.000000
4120.856045	780.324810	217.240933	0.716994	20.914915	1.215225	10.435918	0.000000	0.000000
4120.876047	780.324730	217.249082	0.716992	20.915699	1.215221	10.436309	0.000000	0.000000
4120.896049	780.324810	217.238212	0.716995	20.914653	1.215227	10.435787	0.000000	0.000000
4120.916050	780.324810	217.251511	0.716991	20.915933	1.215220	10.436426	0.000000	0.000000
4120.936053	780.324730	217.249850	0.716991	20.915773	1.215220	10.436346	0.000000	0.000000
4120.956055	780.324810	217.237630	0.716995	20.914597	1.215227	10.435759	0.000000	0.000000
4120.976057	780.324810	217.231377	0.716998	20.913995	1.215230	10.435459	0.000000	0.000000
4120.996058	780.324730	217.230153	0.716998	20.913877	1.215231	10.435400	0.000000	0.000000
4121.016060	780.324810	217.232848	0.716997	20.914136	1.215229	10.435529	0.000000	0.000000
4121.036063	780.324810	217.225320	0.717000	20.913411	1.215233	10.435168	0.000000	0.000000
4121.056065	780.324730	217.222142	0.717001	20.913106	1.215235	10.435015	0.000000	0.000000
4121.076066	780.324730	217.207150	0.717006	20.911662	1.215243	10.434295	0.000000	0.000000
4121.096068	780.324810	217.216059	0.717003	20.912520	1.215238	10.434723	0.000000	0.000000
4121.116071	780.324730	217.222913	0.717000	20.913180	1.215234	10.435052	0.000000	0.000000
4121.136073	780.324810	217.226020	0.716999	20.913479	1.215233	10.435201	0.000000	0.000000
4121.156075	780.324810	217.221617	0.717001	20.913055	1.215235	10.434990	0.000000	0.000000
4121.176076	780.324730	217.219356	0.717001	20.912837	1.215236	10.434881	0.000000	0.000000
4121.196079	780.324810	217.208814	0.717005	20.911822	1.215242	10.434375	0.000000	0.000000
4121.216081	780.324810	217.222464	0.717001	20.913137	1.215235	10.435031	0.000000	0.000000
4121.236083	780.324730	217.211617	0.717004	20.912092	1.215240	10.434509	0.000000	0.000000
4121.256084	780.324730	217.212899	0.717004	20.912216	1.215240	10.434571	0.000000	0.000000
4121.276087	780.324810	217.196939	0.717009	20.910679	1.215248	10.433804	0.000000	0.000000
4121.296089	780.324730	217.203877	0.717007	20.911347	1.215244	10.434138	0.000000	0.000000
4121.316091	780.324730	217.202193	0.717007	20.911185	1.215245	10.434057	0.000000	0.000000
4121.336092	780.324810	217.205681	0.717006	20.911521	1.215244	10.434224	0.000000	0.000000
4121.356094	780.324730	217.197081	0.717009	20.910693	1.215248	10.433811	0.000000	0.000000
4121.376097	780.324730	217.210356	0.717005	20.911971	1.215241	10.434449	0.000000	0.000000
4121.396099	780.324810	217.188076	0.717012	20.909826	1.215253	10.433379	0.000000	0.000000
4121.416101	780.324730	217.193699	0.717010	20.910367	1.215250	10.433649	0.000000	0.000000
4121.436102	780.324730	217.188683	0.717012	20.909884	1.215252	10.433408	0.000000	0.000000
4121.456105	780.324810	217.198104	0.717009	20.910791	1.215247	10.433860	0.000000	0.000000
4121.476107	780.324810	217.189119	0.717012	20.909926	1.215252	10.433429	0.000000	0.000000
4121.496109	780.324730	217.204179	0.717007	20.911376	1.215244	10.434152	0.000000	0.000000
4121.516110	780.324810	217.187674	0.717012	20.909787	1.215253	10.433359	0.000000	0.000000
4121.536113	780.324730	217.192724	0.717010	20.910273	1.215250	10.433602	0.000000	0.000000
4121.556115	780.324730	217.192953	0.717010	20.910295	1.215250	10.433613	0.000000	0.000000
4121.576117	780.324810	217.194484	0.717010	20.910443	1.215249	10.433686	0.000000	0.000000
4121.596118	780.324730	217.195161	0.717010	20.910508	1.215249	10.433719	0.000000	0.000000
4121.616120	780.324730	217.176094	0.717016	20.908672	1.215259	10.432803	0.000000	0.000000
4121.636123	780.324810	217.197577	0.717009	20.910741	1.215248	10.433835	0.000000	0.000000
4121.656125	780.324730	217.181827	0.717014	20.909224	1.215256	10.433078	0.000000	0.000000
4121.676126	780.324730	217.179714	0.717015	20.909021	1.215257	10.432977	0.000000	0.000000
4121.696128	780.324810	217.182539	0.717014	20.909293	1.215256	10.433113	0.000000	0.000000
4121.716131	780.324730	217.180449	0.717015	20.909092	1.215257	10.433012	0.000000	0.000000
4121.736133	780.324810	217.170734	0.717018	20.908156	1.215262	10.432546	0.000000	0.000000
4121.756135	780.324810	217.178765	0.717015	20.908929	1.215258	10.432931	0.000000	0.000000
4121.776136	780.324730	217.174793	0.717016	20.908547	1.215260	10.432741	0.000000	0.000000
4121.796139	780.324730	217.178276	0.717015	20.908882	1.215258	10.432908	0.000000	0.000000
4121.816141	780.324810	217.181801	0.717014	20.909222	1.215256	10.433077	0.000000	0.000000
4121.836143	780.324730	217.204825	0.717006	20.911438	1.215244	10.434183	0.000000	0.000000
4121.856144	780.324730	217.176383	0.717016	20.908700	1.215259	10.432817	0.000000	0.000000
4121.876147	780.324810	217.163930	0.717020	20.907501	1.215265	10.432219	0.000000	0.000000
4121.896149	780.324730	217.172043	0.717017	20.908282	1.215261	10.432608	0.000000	0.000000
4121.916151	780.324730	217.172952	0.717017	20.908370	1.215260	10.432652	0.000000	0.000000
4121.936152	780.324730	217.173541	0.717017	20.908427	1.215260	10.432680	0.000000	0.000000
4121.956154	780.324730	217.158216	0.717022	20.906951	1.215268	10.431944	0.000000	0.000000
4121.976157	780.324730	217.174251	0.717017	20.908495	1.215260	10.432714	0.000000	0.000000
4121.996159	780.324810	217.171706	0.717018	20.908250	1.215261	10.432592	0.000000	0.000000
4122.016160	780.324730	217.180989	0.717014	20.909144	1.215256	10.433038	0.000000	0.000000
4122.036162	780.324810	217.173901	0.717017	20.908461	1.215260	10.432698	0.000000	0.000000
4122.056165	780.324810	217.167129	0.717019	20.907809	1.215264	10.432372	0.000000	0.000000
4122.076167	780.324730	217.179384	0.717015	20.908989	1.215257	10.432961	0.000000	0.000000
4122.096169	780.324810	217.162385	0.717021	20.907352	1.215266	10.432144	0.000000	0.000000
4122.116170	780.324730	217.166449	0.717019	20.907744	1.215264	10.432340	0.000000	0.000000
4122.136173	780.324730	217.172917	0.717017	20.908366	1.215261	10.432650	0.000000	0.000000
4122.156175	780.324810	217.163087	0.717020	20.907420	1.215266	10.432178	0.000000	0.000000
4122.176177	780.324810	217.163263	0.717020	20.907437	1.215266	10.432187	0.000000	0.000000
4122.196178	780.324730	217.154224	0.717023	20.906567	1.215270	10.431752	0.000000	0.000000
4122.216181	780.324810	217.153902	0.717024	20.906536	1.215271	10.431737	0.000000	0.000000
4122.236183	780.324810	217.155211	0.717023	20.906662	1.215270	10.431800	0.000000	0.000000
4122.256185	780.324730	217.156749	0.717023	20.906810	1.215269	10.431874	0.000000	0.000000
4122.276186	780.324810	217.163451	0.717020	20.907455	1.215266	10.432196	0.000000	0.000000
4122.296188	780.324810	217.141582	0.717028	20.905350	1.215277	10.431145	0.000000	0.000000
4122.316191	780.324730	217.145932	0.717026	20.905768	1.215275	10.431354	0.000000	0.000000
4122.336193	780.324810	217.155793	0.717023	20.906718	1.215270	10.431828	0.000000	0.000000
4122.356194	780.324810	217.151466	0.717024	20.906301	1.215272	10.431620	0.000000	0.000000
4122.376196	780.324730	217.160638	0.717021	20.907184	1.215267	10.432060	0.000000	0.000000
4122.396199	780.324730	217.159701	0.717022	20.907094	1.215267	10.432015	0.000000	0.000000
4122.416201	780.324810	217.151142	0.717024	20.906270	1.215272	10.431604	0.000000	0.000000
4122.436203	780.324730	217.157332	0.717022	20.906866	1.215269	10.431902	0.000000	0.000000
4122.456204	780.324810	217.148020	0.717026	20.905969	1.215274	10.431454	0.000000	0.000000
4122.476207	780.324810	217.152563	0.717024	20.906407	1.215271	10.431673	0.000000	0.000000
4122.496209	780.324730	217.150411	0.717025	20.906200	1.215272	10.431569	0.000000	0.000000
4122.516211	780.324810	217.148639	0.717025	20.906029	1.215273	10.431484	0.000000	0.000000
4122.536212	780.324810	217.136849	0.717029	20.904894	1.215279	10.430918	0.000000	0.000000
4122.556214	780.324730	217.141969	0.717027	20.905387	1.215277	10.431164	0.000000	0.000000
4122.576217	780.324810	217.148487	0.717025	20.906014	1.215273	10.431477	0.000000	0.000000
4122.596219	780.324730	217.150672	0.717025	20.906225	1.215272	10.431582	0.000000	0.000000
4122.616220	780.324730	217.148369	0.717025	20.906003	1.215273	10.431471	0.000000	0.000000
4122.636222	780.324810	217.147040	0.717026	20.905875	1.215274	10.431407	0.000000	0.000000
4122.656225	780.324810	217.148924	0.717025	20.906056	1.215273	10.431498	0.000000	0.000000
4122.676227	780.324730	217.143456	0.717027	20.905530	1.215276	10.431235	0.000000	0.000000
4122.696229	780.324810	217.140667	0.717028	20.905262	1.215277	10.431101	0.000000	0.000000
4122.716230	780.324810	217.150066	0.717025	20.906166	1.215273	10.431553	0.000000	0.000000
4122.736233	780.324810	217.139524	0.717028	20.905152	1.215278	10.431046	0.000000	0.000000
4122.756235	780.324810	217.132623	0.717031	20.904487	1.215282	10.430715	0.000000	0.000000
4122.776237	780.324810	217.135430	0.717030	20.904757	1.215280	10.430850	0.000000	0.000000
4122.796238	780.324730	217.128299	0.717032	20.904071	1.215284	10.430507	0.000000	0.000000
4122.816241	780.324810	217.136773	0.717029	20.904887	1.215280	10.430914	0.000000	0.000000
4122.836243	780.324730	217.129449	0.717032	20.904182	1.215283	10.430562	0.000000	0.000000
4122.856245	780.324730	217.130244	0.717031	20.904258	1.215283	10.430600	0.000000	0.000000
4122.876246	780.324810	217.132305	0.717031	20.904456	1.215282	10.430699	0.000000	0.000000
4122.896248	780.324810	217.124273	0.717033	20.903683	1.215286	10.430314	0.000000	0.000000
4122.916251	780.324730	217.126455	0.717033	20.903893	1.215285	10.430418	0.000000	0.000000
4122.936253	780.324810	217.131557	0.717031	20.904384	1.215282	10.430664	0.000000	0.000000
4122.956254	780.324810	217.137064	0.717029	20.904915	1.215279	10.430928	0.000000	0.000000
4122.976256	780.324730	217.123960	0.717034	20.903653	1.215286	10.430299	0.000000	0.000000
4122.996259	780.324810	217.119671	0.717035	20.903240	1.215288	10.430093	0.000000	0.000000
4123.016261	780.324810	217.116507	0.717036	20.902936	1.215290	10.429941	0.000000	0.000000
4123.036263	780.324730	217.109854	0.717038	20.902295	1.215293	10.429621	0.000000	0.000000
4123.056264	780.324810	217.110039	0.717038	20.902313	1.215293	10.429630	0.000000	0.000000
4123.076267	780.324810	217.119746	0.717035	20.903247	1.215288	10.430096	0.000000	0.000000
4123.096269	780.324730	217.114339	0.717037	20.902727	1.215291	10.429836	0.000000	0.000000
4123.116271	780.324810	217.109032	0.717039	20.902216	1.215294	10.429581	0.000000	0.000000
4123.136272	780.324810	217.116370	0.717036	20.902922	1.215290	10.429934	0.000000	0.000000
4123.156275	780.324730	217.118725	0.717035	20.903149	1.215289	10.430047	0.000000	0.000000
4123.176277	780.324730	217.121155	0.717034	20.903383	1.215288	10.430164	0.000000	0.000000
4123.196279	780.324810	217.113851	0.717037	20.902680	1.215291	10.429813	0.000000	0.000000
4123.216280	780.324730	217.108251	0.717039	20.902141	1.215294	10.429544	0.000000	0.000000
4123.236282	780.324730	217.108125	0.717039	20.902129	1.215294	10.429538	0.000000	0.000000
4123.256285	780.324810	217.106223	0.717040	20.901945	1.215295	10.429446	0.000000	0.000000
4123.276287	780.324730	217.106714	0.717039	20.901993	1.215295	10.429470	0.000000	0.000000
4123.296288	780.324810	217.107927	0.717039	20.902109	1.215295	10.429528	0.000000	0.000000
4123.316290	780.324730	217.104236	0.717040	20.901754	1.215296	10.429351	0.000000	0.000000
4123.336293	780.324730	217.098897	0.717042	20.901240	1.215299	10.429095	0.000000	0.000000
4123.356295	780.324810	217.104890	0.717040	20.901817	1.215296	10.429382	0.000000	0.000000
4123.376297	780.324810	217.105438	0.717040	20.901870	1.215296	10.429409	0.000000	0.000000
4123.396298	780.324730	217.129127	0.717032	20.904151	1.215283	10.430547	0.000000	0.000000
4123.416301	780.324810	217.129623	0.717032	20.904198	1.215283	10.430571	0.000000	0.000000
4123.436303	780.324810	217.110772	0.717038	20.902383	1.215293	10.429665	0.000000	0.000000
4123.456305	780.324730	217.121325	0.717034	20.903399	1.215287	10.430172	0.000000	0.000000
4123.476306	780.324810	217.125829	0.717033	20.903833	1.215285	10.430388	0.000000	0.000000
4123.496309	780.324810	217.097054	0.717043	20.901063	1.215300	10.429006	0.000000	0.000000
4123.516311	780.324730	217.095828	0.717043	20.900945	1.215301	10.428947	0.000000	0.000000
4123.536313	780.324810	217.089733	0.717045	20.900358	1.215304	10.428654	0.000000	0.000000
4123.556314	780.324730	217.093459	0.717044	20.900717	1.215302	10.428833	0.000000	0.000000
4123.576316	780.324730	217.094884	0.717043	20.900854	1.215301	10.428902	0.000000	0.000000
4123.596319	780.324810	217.103355	0.717041	20.901669	1.215297	10.429309	0.000000	0.000000
4123.616321	780.324730	217.090352	0.717045	20.900417	1.215304	10.428684	0.000000	0.000000
4123.636322	780.324730	217.094039	0.717044	20.900772	1.215302	10.428861	0.000000	0.000000
4123.656324	780.324810	217.083596	0.717047	20.899767	1.215307	10.428360	0.000000	0.000000
4123.676327	780.324810	217.093773	0.717044	20.900747	1.215302	10.428848	0.000000	0.000000
4123.696329	780.324730	217.087411	0.717046	20.900134	1.215305	10.428543	0.000000	0.000000
4123.716331	780.324810	217.093696	0.717044	20.900739	1.215302	10.428845	0.000000	0.000000
4123.736332	780.324730	217.099504	0.717042	20.901299	1.215299	10.429124	0.000000	0.000000
4123.756335	780.324730	217.098393	0.717042	20.901192	1.215299	10.429070	0.000000	0.000000
4123.776337	780.324810	217.088031	0.717046	20.900194	1.215305	10.428573	0.000000	0.000000
4123.796339	780.324730	217.086848	0.717046	20.900080	1.215305	10.428516	0.000000	0.000000
4123.816340	780.324730	217.086949	0.717046	20.900090	1.215305	10.428521	0.000000	0.000000
4123.836342	780.324810	217.079491	0.717049	20.899372	1.215309	10.428162	0.000000	0.000000
4123.856345	780.324730	217.075720	0.717050	20.899009	1.215311	10.427981	0.000000	0.000000
4123.876347	780.324730	217.079074	0.717049	20.899332	1.215309	10.428142	0.000000	0.000000
4123.896348	780.324810	217.083612	0.717047	20.899769	1.215307	10.428360	0.000000	0.000000
4123.916350	780.324730	217.079603	0.717048	20.899383	1.215309	10.428168	0.000000	0.000000
4123.936353	780.324730	217.082797	0.717047	20.899690	1.215308	10.428321	0.000000	0.000000
4123.956355	780.324730	217.081529	0.717048	20.899568	1.215308	10.428260	0.000000	0.000000
4123.976357	780.324810	217.088664	0.717045	20.900255	1.215305	10.428603	0.000000	0.000000
4123.996358	780.324730	217.064714	0.717053	20.897949	1.215317	10.427452	0.000000	0.000000
4124.016361	780.324730	217.067767	0.717052	20.898243	1.215315	10.427599	0.000000	0.000000
4124.036363	780.324810	217.068062	0.717052	20.898271	1.215315	10.427613	0.000000	0.000000
4124.056365	780.324730	217.076812	0.717049	20.899114	1.215311	10.428034	0.000000	0.000000
4124.076366	780.324810	217.070973	0.717051	20.898552	1.215314	10.427753	0.000000	0.000000
4124.096369	780.324810	217.063186	0.717054	20.897802	1.215318	10.427379	0.000000	0.000000
4124.116371	780.324730	217.066040	0.717053	20.898077	1.215316	10.427516	0.000000	0.000000
4124.136373	780.324730	217.057959	0.717056	20.897299	1.215320	10.427128	0.000000	0.000000
4124.156374	780.324810	217.059214	0.717055	20.897420	1.215320	10.427188	0.000000	0.000000
4124.176376	780.324730	217.054175	0.717057	20.896935	1.215322	10.426946	0.000000	0.000000
4124.196379	780.324730	217.059223	0.717055	20.897421	1.215320	10.427189	0.000000	0.000000
4124.216381	780.324810	217.053220	0.717057	20.896843	1.215323	10.426900	0.000000	0.000000
4124.236382	780.324810	217.050180	0.717058	20.896550	1.215325	10.426754	0.000000	0.000000
4124.256384	780.324730	217.055402	0.717057	20.897053	1.215322	10.427005	0.000000	0.000000
4124.276387	780.324810	217.057226	0.717056	20.897228	1.215321	10.427093	0.000000	0.000000
4124.296389	780.324810	217.059791	0.717055	20.897475	1.215320	10.427216	0.000000	0.000000
4124.316391	780.324730	217.055972	0.717056	20.897107	1.215322	10.427032	0.000000	0.000000
4124.336392	780.324730	217.052097	0.717058	20.896734	1.215324	10.426846	0.000000	0.000000
4124.356395	780.324810	217.044249	0.717060	20.895979	1.215328	10.426469	0.000000	0.000000
4124.376397	780.324730	217.034997	0.717063	20.895088	1.215332	10.426025	0.000000	0.000000
4124.396399	780.324730	217.048726	0.717059	20.896410	1.215325	10.426684	0.000000	0.000000
4124.416400	780.324810	217.053758	0.717057	20.896894	1.215323	10.426926	0.000000	0.000000
4124.436403	780.324810	217.039166	0.717062	20.895490	1.215330	10.426225	0.000000	0.000000
4124.456405	780.324730	217.054977	0.717057	20.897012	1.215322	10.426985	0.000000	0.000000
4124.476407	780.324730	217.040683	0.717061	20.895636	1.215330	10.426298	0.000000	0.000000
4124.496408	780.324810	217.047055	0.717059	20.896249	1.215326	10.426604	0.000000	0.000000
4124.516410	780.324730	217.032297	0.717064	20.894828	1.215334	10.425895	0.000000	0.000000
4124.536413	780.324810	217.032082	0.717064	20.894808	1.215334	10.425885	0.000000	0.000000
4124.556415	780.324810	217.039781	0.717062	20.895549	1.215330	10.426255	0.000000	0.000000
4124.576416	780.324730	217.046545	0.717059	20.896200	1.215326	10.426580	0.000000	0.000000
4124.596418	780.324810	217.033526	0.717064	20.894946	1.215333	10.425954	0.000000	0.000000
4124.616421	780.324810	217.019152	0.717069	20.893563	1.215341	10.425264	0.000000	0.000000
4124.636423	780.324730	217.028675	0.717065	20.894479	1.215336	10.425721	0.000000	0.000000
4124.656425	780.324730	217.029193	0.717065	20.894529	1.215336	10.425746	0.000000	0.000000
4124.676426	780.324810	217.020242	0.717068	20.893668	1.215340	10.425316	0.000000	0.000000
4124.696429	780.324730	217.029448	0.717065	20.894554	1.215335	10.425758	0.000000	0.000000
4124.716431	780.324730	217.010680	0.717072	20.892747	1.215345	10.424857	0.000000	0.000000
4124.736433	780.324810	217.032894	0.717064	20.894886	1.215334	10.425924	0.000000	0.000000
4124.756434	780.324730	217.030576	0.717065	20.894663	1.215335	10.425813	0.000000	0.000000
4124.776437	780.324730	217.030481	0.717065	20.894653	1.215335	10.425808	0.000000	0.000000
4124.796439	780.324810	217.008536	0.717072	20.892541	1.215346	10.424754	0.000000	0.000000
4124.816441	780.324730	217.002503	0.717074	20.891960	1.215349	10.424464	0.000000	0.000000
4124.836442	780.324730	217.021166	0.717068	20.893757	1.215340	10.425360	0.000000	0.000000
4124.856444	780.324810	217.010510	0.717072	20.892731	1.215345	10.424849	0.000000	0.000000
4124.876447	780.324730	217.014156	0.717070	20.893082	1.215343	10.425024	0.000000	0.000000
4124.896449	780.324730	217.020096	0.717068	20.893654	1.215340	10.425309	0.000000	0.000000
4124.916450	780.324810	217.018332	0.717069	20.893484	1.215341	10.425224	0.000000	0.000000
4124.936452	780.324730	217.023283	0.717067	20.893960	1.215339	10.425462	0.000000	0.000000
4124.956455	780.324730	217.021387	0.717068	20.893778	1.215340	10.425371	0.000000	0.000000
4124.976457	780.324810	217.018366	0.717069	20.893487	1.215341	10.425226	0.000000	0.000000
4124.996459	780.324730	217.013140	0.717071	20.892984	1.215344	10.424975	0.000000	0.000000
4125.016460	780.324810	217.017646	0.717069	20.893418	1.215342	10.425191	0.000000	0.000000
4125.036463	780.324810	217.012093	0.717071	20.892883	1.215345	10.424925	0.000000	0.000000
4125.056465	780.324730	217.012895	0.717071	20.892960	1.215344	10.424963	0.000000	0.000000
4125.076467	780.324730	217.014027	0.717070	20.893069	1.215343	10.425018	0.000000	0.000000
4125.096468	780.324810	217.009008	0.717072	20.892586	1.215346	10.424776	0.000000	0.000000
4125.116470	780.324730	217.007651	0.717073	20.892455	1.215347	10.424711	0.000000	0.000000
4125.136473	780.324730	217.011823	0.717071	20.892857	1.215345	10.424912	0.000000	0.000000
4125.156475	780.324810	217.002838	0.717074	20.891992	1.215349	10.424480	0.000000	0.000000
4125.176476	780.324810	217.008299	0.717072	20.892518	1.215347	10.424742	0.000000	0.000000
4125.196478	780.324730	217.004414	0.717074	20.892144	1.215348	10.424556	0.000000	0.000000
4125.216481	780.324810	217.012631	0.717071	20.892935	1.215344	10.424950	0.000000	0.000000
4125.236483	780.324730	217.014196	0.717070	20.893086	1.215343	10.425026	0.000000	0.000000
4125.256485	780.324730	217.007794	0.717072	20.892469	1.215347	10.424718	0.000000	0.000000
4125.276486	780.324810	217.000180	0.717075	20.891736	1.215351	10.424352	0.000000	0.000000
4125.296489	780.324810	217.005669	0.717073	20.892265	1.215348	10.424616	0.000000	0.000000
4125.316491	780.324730	217.007118	0.717073	20.892404	1.215347	10.424686	0.000000	0.000000
4125.336493	780.324810	217.003075	0.717074	20.892015	1.215349	10.424491	0.000000	0.000000
4125.356494	780.324810	217.009500	0.717072	20.892633	1.215346	10.424800	0.000000	0.000000
4125.376497	780.324730	216.993601	0.717077	20.891103	1.215354	10.424036	0.000000	0.000000
4125.396499	780.324810	216.990515	0.717078	20.890806	1.215356	10.423888	0.000000	0.000000
4125.416501	780.324730	216.980364	0.717082	20.889828	1.215361	10.423400	0.000000	0.000000
4125.436502	780.324730	216.997360	0.717076	20.891465	1.215352	10.424217	0.000000	0.000000
4125.456504	780.324810	216.988831	0.717079	20.890643	1.215357	10.423807	0.000000	0.000000
4125.476507	780.324810	216.980084	0.717082	20.889801	1.215361	10.423387	0.000000	0.000000
4125.496509	780.324730	216.993925	0.717077	20.891134	1.215354	10.424052	0.000000	0.000000
4125.516510	780.324810	216.970016	0.717085	20.888832	1.215367	10.422903	0.000000	0.000000
4125.536512	780.324810	216.964747	0.717087	20.888325	1.215369	10.422650	0.000000	0.000000
4125.556515	780.324730	216.976941	0.717083	20.889499	1.215363	10.423236	0.000000	0.000000
4125.576517	780.324810	216.983611	0.717081	20.890141	1.215359	10.423556	0.000000	0.000000
4125.596519	780.324810	216.978391	0.717082	20.889638	1.215362	10.423306	0.000000	0.000000
4125.616520	780.324730	216.978196	0.717082	20.889620	1.215362	10.423296	0.000000	0.000000
4125.636523	780.324730	216.983710	0.717081	20.890150	1.215359	10.423561	0.000000	0.000000
4125.656525	780.324810	216.968662	0.717086	20.888702	1.215367	10.422838	0.000000	0.000000
4125.676527	780.324810	216.978963	0.717082	20.889693	1.215362	10.423333	0.000000	0.000000
4125.696528	780.324730	216.961885	0.717088	20.888049	1.215371	10.422513	0.000000	0.000000
4125.716531	780.324730	216.963734	0.717087	20.888227	1.215370	10.422602	0.000000	0.000000
4125.736533	780.324810	216.973443	0.717084	20.889162	1.215365	10.423068	0.000000	0.000000
4125.756535	780.324730	216.972494	0.717084	20.889071	1.215365	10.423022	0.000000	0.000000
4125.776536	780.324810	216.961972	0.717088	20.888058	1.215371	10.422517	0.000000	0.000000
4125.796538	780.324810	216.967626	0.717086	20.888602	1.215368	10.422789	0.000000	0.000000
4125.816541	780.324730	216.971939	0.717085	20.889017	1.215365	10.422996	0.000000	0.000000
4125.836543	780.324810	216.965874	0.717087	20.888433	1.215369	10.422704	0.000000	0.000000
4125.856544	780.324810	216.973360	0.717084	20.889154	1.215365	10.423064	0.000000	0.000000
4125.876546	780.324730	216.976389	0.717083	20.889446	1.215363	10.423209	0.000000	0.000000
4125.896549	780.324730	216.949761	0.717092	20.886882	1.215377	10.421930	0.000000	0.000000
4125.916551	780.324810	216.964215	0.717087	20.888274	1.215370	10.422625	0.000000	0.000000
4125.936553	780.324730	216.956602	0.717090	20.887541	1.215373	10.422259	0.000000	0.000000
4125.956554	780.324730	216.964210	0.717087	20.888273	1.215369	10.422624	0.000000	0.000000
4125.976557	780.324810	216.966273	0.717086	20.888472	1.215368	10.422724	0.000000	0.000000
4125.996559	780.324810	216.960036	0.717089	20.887871	1.215372	10.422424	0.000000	0.000000
4126.016561	780.324730	216.973352	0.717084	20.889153	1.215365	10.423064	0.000000	0.000000
4126.036562	780.324810	216.959972	0.717089	20.887865	1.215372	10.422421	0.000000	0.000000
4126.056565	780.324810	216.953874	0.717091	20.887278	1.215375	10.422128	0.000000	0.000000
4126.076567	780.324730	216.974304	0.717084	20.889245	1.215364	10.423109	0.000000	0.000000
4126.096569	780.324810	216.962896	0.717088	20.888147	1.215370	10.422561	0.000000	0.000000
4126.116570	780.324810	216.960729	0.717088	20.887938	1.215371	10.422457	0.000000	0.000000
4126.136572	780.324730	216.950083	0.717092	20.886913	1.215377	10.421946	0.000000	0.000000
4126.156575	780.324730	216.945770	0.717093	20.886498	1.215379	10.421739	0.000000	0.000000
4126.176577	780.324810	216.948871	0.717092	20.886796	1.215378	10.421888	0.000000	0.000000
4126.196579	780.324730	216.947615	0.717093	20.886675	1.215378	10.421827	0.000000	0.000000
4126.216580	780.324810	216.943340	0.717094	20.886264	1.215380	10.421622	0.000000	0.000000
4126.236583	780.324810	216.951145	0.717092	20.887015	1.215376	10.421997	0.000000	0.000000
4126.256585	780.324730	216.953741	0.717091	20.887265	1.215375	10.422121	0.000000	0.000000
4126.276587	780.324810	216.967135	0.717086	20.888555	1.215368	10.422765	0.000000	0.000000
4126.296588	780.324810	216.948347	0.717093	20.886746	1.215378	10.421862	0.000000	0.000000
4126.316591	780.324730	216.960256	0.717088	20.887892	1.215371	10.422434	0.000000	0.000000
4126.336593	780.324810	216.954265	0.717091	20.887316	1.215375	10.422147	0.000000	0.000000
4126.356595	780.324810	216.959598	0.717089	20.887829	1.215372	10.422403	0.000000	0.000000
4126.376596	780.324730	216.953486	0.717091	20.887241	1.215375	10.422109	0.000000	0.000000
4126.396598	780.324730	216.949695	0.717092	20.886876	1.215377	10.421927	0.000000	0.000000
4126.416601	780.324810	216.953422	0.717091	20.887235	1.215375	10.422106	0.000000	0.000000
4126.436603	780.324730	216.948697	0.717092	20.886780	1.215378	10.421879	0.000000	0.000000
4126.456604	780.324730	216.941136	0.717095	20.886052	1.215381	10.421516	0.000000	0.000000
4126.476606	780.324810	216.936069	0.717097	20.885564	1.215384	10.421273	0.000000	0.000000
4126.496609	780.324810	216.925743	0.717100	20.884570	1.215390	10.420777	0.000000	0.000000
4126.516611	780.324730	216.938659	0.717096	20.885813	1.215383	10.421397	0.000000	0.000000
4126.536613	780.324810	216.923218	0.717101	20.884327	1.215391	10.420655	0.000000	0.000000
4126.556614	780.324810	216.927794	0.717099	20.884767	1.215389	10.420875	0.000000	0.000000
4126.576617	780.324730	216.919235	0.717102	20.883943	1.215393	10.420464	0.000000	0.000000
4126.596619	780.324810	216.931781	0.717098	20.885151	1.215386	10.421067	0.000000	0.000000
4126.616621	780.324810	216.922849	0.717101	20.884291	1.215391	10.420637	0.000000	0.000000
4126.636622	780.324730	216.927346	0.717099	20.884724	1.215389	10.420854	0.000000	0.000000
4126.656625	780.324810	216.917246	0.717103	20.883752	1.215394	10.420368	0.000000	0.000000
4126.676627	780.324810	216.932014	0.717098	20.885173	1.215386	10.421078	0.000000	0.000000
4126.696629	780.324730	216.932307	0.717098	20.885202	1.215386	10.421092	0.000000	0.000000
4126.716630	780.324810	216.922247	0.717101	20.884233	1.215391	10.420609	0.000000	0.000000
4126.736632	780.324810	216.943809	0.717094	20.886309	1.215380	10.421644	0.000000	0.000000
4126.756635	780.324730	216.937339	0.717096	20.885686	1.215383	10.421334	0.000000	0.000000
4126.776637	780.324810	216.925110	0.717100	20.884509	1.215390	10.420746	0.000000	0.000000
4126.796638	780.324810	216.919773	0.717102	20.883995	1.215393	10.420490	0.000000	0.000000
4126.816640	780.324730	216.920315	0.717102	20.884047	1.215392	10.420516	0.000000	0.000000
4126.836643	780.324810	216.914297	0.717104	20.883468	1.215396	10.420227	0.000000	0.000000
4126.856645	780.324810	216.930360	0.717099	20.885014	1.215387	10.420998	0.000000	0.000000
4126.876647	780.324730	216.923560	0.717101	20.884360	1.215391	10.420672	0.000000	0.000000
4126.896648	780.324730	216.920369	0.717102	20.884052	1.215392	10.420518	0.000000	0.000000
4126.916651	780.324810	216.924060	0.717101	20.884408	1.215390	10.420696	0.000000	0.000000
4126.936653	780.324810	216.913671	0.717104	20.883407	1.215396	10.420197	0.000000	0.000000
4126.956655	780.324730	216.918453	0.717102	20.883868	1.215393	10.420426	0.000000	0.000000
4126.976656	780.324810	216.917323	0.717103	20.883759	1.215394	10.420372	0.000000	0.000000
4126.996659	780.324810	216.903098	0.717108	20.882390	1.215401	10.419689	0.000000	0.000000
4127.016661	780.324730	216.911323	0.717105	20.883181	1.215397	10.420084	0.000000	0.000000
4127.036663	780.324810	216.908836	0.717106	20.882942	1.215398	10.419964	0.000000	0.000000
4127.056664	780.324810	216.913824	0.717104	20.883422	1.215396	10.420204	0.000000	0.000000
4127.076666	780.324730	216.915784	0.717103	20.883611	1.215395	10.420298	0.000000	0.000000
4127.096669	780.324730	216.916907	0.717103	20.883719	1.215394	10.420352	0.000000	0.000000
4127.116671	780.324810	216.924510	0.717101	20.884451	1.215390	10.420717	0.000000	0.000000
4127.136672	780.324810	216.908374	0.717106	20.882898	1.215399	10.419942	0.000000	0.000000
4127.156674	780.324730	216.918932	0.717102	20.883914	1.215393	10.420449	0.000000	0.000000
4127.176677	780.324730	216.923659	0.717101	20.884369	1.215391	10.420676	0.000000	0.000000
4127.196679	780.324810	216.929026	0.717099	20.884886	1.215388	10.420934	0.000000	0.000000
4127.216681	780.324730	216.918973	0.717102	20.883918	1.215393	10.420451	0.000000	0.000000
4127.236682	780.324730	216.911593	0.717105	20.883207	1.215397	10.420097	0.000000	0.000000
4127.256685	780.324810	216.909976	0.717105	20.883052	1.215398	10.420019	0.000000	0.000000
4127.276687	780.324810	216.903281	0.717108	20.882407	1.215401	10.419697	0.000000	0.000000
4127.296689	780.324730	216.911803	0.717105	20.883228	1.215397	10.420107	0.000000	0.000000
4127.316690	780.324730	216.902577	0.717108	20.882339	1.215402	10.419664	0.000000	0.000000
4127.336692	780.324810	216.915278	0.717104	20.883562	1.215395	10.420274	0.000000	0.000000
4127.356695	780.324730	216.918757	0.717102	20.883897	1.215393	10.420441	0.000000	0.000000
4127.376697	780.324730	216.906272	0.717107	20.882695	1.215400	10.419841	0.000000	0.000000
4127.396698	780.324810	216.892266	0.717111	20.881347	1.215407	10.419168	0.000000	0.000000
4127.416700	780.324810	216.907518	0.717106	20.882815	1.215399	10.419901	0.000000	0.000000
4127.436703	780.324730	216.895904	0.717110	20.881697	1.215405	10.419343	0.000000	0.000000
4127.456705	780.324810	216.900746	0.717108	20.882163	1.215403	10.419576	0.000000	0.000000
4127.476707	780.324810	216.913370	0.717104	20.883378	1.215396	10.420182	0.000000	0.000000
4127.496708	780.324730	216.899480	0.717109	20.882041	1.215403	10.419515	0.000000	0.000000
4127.516711	780.324730	216.900821	0.717108	20.882170	1.215402	10.419579	0.000000	0.000000
4127.536713	780.324810	216.895515	0.717110	20.881659	1.215405	10.419324	0.000000	0.000000
4127.556715	780.324730	216.901256	0.717108	20.882212	1.215402	10.419600	0.000000	0.000000
4127.576716	780.324810	216.896808	0.717110	20.881784	1.215405	10.419387	0.000000	0.000000
4127.596719	780.324810	216.891938	0.717111	20.881315	1.215407	10.419153	0.000000	0.000000
4127.616721	780.324730	216.886321	0.717113	20.880774	1.215410	10.418883	0.000000	0.000000
4127.636723	780.324810	216.896538	0.717110	20.881758	1.215405	10.419374	0.000000	0.000000
4127.656724	780.324810	216.888857	0.717112	20.881018	1.215409	10.419005	0.000000	0.000000
4127.676726	780.324730	216.888425	0.717113	20.880977	1.215409	10.418984	0.000000	0.000000
4127.696729	780.324810	216.890575	0.717112	20.881184	1.215408	10.419087	0.000000	0.000000
4127.716731	780.324810	216.896370	0.717110	20.881742	1.215405	10.419365	0.000000	0.000000
4127.736732	780.324730	216.899998	0.717109	20.882091	1.215403	10.419540	0.000000	0.000000
4127.756734	780.324810	216.897283	0.717110	20.881830	1.215404	10.419409	0.000000	0.000000
4127.776737	780.324810	216.892410	0.717111	20.881361	1.215407	10.419175	0.000000	0.000000
4127.796739	780.324730	216.899137	0.717109	20.882008	1.215403	10.419498	0.000000	0.000000
4127.816741	780.324810	216.884330	0.717114	20.880583	1.215411	10.418787	0.000000	0.000000
4127.836742	780.324730	216.880393	0.717115	20.880204	1.215413	10.418598	0.000000	0.000000
4127.856745	780.324810	216.895863	0.717110	20.881693	1.215405	10.419341	0.000000	0.000000
4127.876747	780.324810	216.891384	0.717112	20.881262	1.215408	10.419126	0.000000	0.000000
4127.896749	780.324730	216.883832	0.717114	20.880535	1.215411	10.418763	0.000000	0.000000
4127.916750	780.324810	216.883867	0.717114	20.880538	1.215411	10.418765	0.000000	0.000000
4127.936753	780.324810	216.886898	0.717113	20.880830	1.215410	10.418910	0.000000	0.000000
4127.956755	780.324730	216.883738	0.717114	20.880526	1.215411	10.418759	0.000000	0.000000
4127.976757	780.324810	216.885303	0.717114	20.880676	1.215411	10.418834	0.000000	0.000000
4127.996758	780.324810	216.885952	0.717113	20.880739	1.215410	10.418865	0.000000	0.000000
4128.016760	780.324730	216.875337	0.717117	20.879717	1.215416	10.418355	0.000000	0.000000
4128.036763	780.324730	216.880896	0.717115	20.880252	1.215413	10.418622	0.000000	0.000000
4128.056765	780.324810	216.863901	0.717121	20.878616	1.215422	10.417806	0.000000	0.000000
4128.076766	780.324810	216.871418	0.717118	20.879340	1.215418	10.418167	0.000000	0.000000
4128.096768	780.324730	216.877678	0.717116	20.879942	1.215415	10.418468	0.000000	0.000000
4128.116771	780.324810	216.887844	0.717113	20.880921	1.215409	10.418956	0.000000	0.000000
4128.136773	780.324810	216.897142	0.717110	20.881816	1.215405	10.419403	0.000000	0.000000
4128.156775	780.324730	216.886488	0.717113	20.880790	1.215410	10.418891	0.000000	0.000000
4128.176776	780.324730	216.873915	0.717117	20.879580	1.215417	10.418287	0.000000	0.000000
4128.196779	780.324810	216.860060	0.717122	20.878246	1.215424	10.417621	0.000000	0.000000
4128.216781	780.324730	216.874993	0.717117	20.879684	1.215416	10.418339	0.000000	0.000000
4128.236783	780.324730	216.875898	0.717117	20.879771	1.215415	10.418382	0.000000	0.000000
4128.256784	780.324810	216.880100	0.717115	20.880175	1.215413	10.418584	0.000000	0.000000
4128.276787	780.324730	216.872102	0.717118	20.879405	1.215417	10.418200	0.000000	0.000000
4128.296789	780.324730	216.868149	0.717119	20.879025	1.215420	10.418010	0.000000	0.000000
4128.316791	780.324810	216.868630	0.717119	20.879071	1.215419	10.418033	0.000000	0.000000
4128.336792	780.324730	216.866240	0.717120	20.878841	1.215421	10.417918	0.000000	0.000000
4128.356794	780.324730	216.871402	0.717118	20.879338	1.215418	10.418166	0.000000	0.000000
4128.376797	780.324810	216.868395	0.717119	20.879049	1.215420	10.418022	0.000000	0.000000
4128.396799	780.324730	216.860177	0.717122	20.878257	1.215424	10.417627	0.000000	0.000000
4128.416800	780.324730	216.860619	0.717122	20.878300	1.215423	10.417648	0.000000	0.000000
4128.436802	780.324730	216.860753	0.717122	20.878313	1.215423	10.417655	0.000000	0.000000
4128.456805	780.324730	216.866328	0.717120	20.878850	1.215420	10.417922	0.000000	0.000000
4128.476807	780.324730	216.866826	0.717120	20.878897	1.215420	10.417946	0.000000	0.000000
4128.496809	780.324810	216.872762	0.717118	20.879469	1.215417	10.418231	0.000000	0.000000
4128.516810	780.324730	216.863709	0.717121	20.878597	1.215422	10.417796	0.000000	0.000000
4128.536813	780.324810	216.872260	0.717118	20.879421	1.215418	10.418207	0.000000	0.000000
4128.556815	780.324810	216.872902	0.717118	20.879482	1.215417	10.418238	0.000000	0.000000
4128.576817	780.324730	216.874991	0.717117	20.879684	1.215416	10.418338	0.000000	0.000000
4128.596818	780.324730	216.862479	0.717121	20.878479	1.215422	10.417737	0.000000	0.000000
4128.616820	780.324810	216.874548	0.717117	20.879641	1.215416	10.418317	0.000000	0.000000
4128.636823	780.324810	216.869540	0.717119	20.879159	1.215419	10.418077	0.000000	0.000000
4128.656825	780.324730	216.867341	0.717120	20.878947	1.215420	10.417971	0.000000	0.000000
4128.676826	780.324730	216.862629	0.717121	20.878493	1.215422	10.417745	0.000000	0.000000
4128.696828	780.324810	216.879049	0.717116	20.880074	1.215414	10.418533	0.000000	0.000000
4128.716831	780.324730	216.867394	0.717120	20.878952	1.215420	10.417974	0.000000	0.000000
4128.736833	780.324730	216.861074	0.717122	20.878344	1.215423	10.417670	0.000000	0.000000
4128.756835	780.324810	216.873862	0.717118	20.879575	1.215417	10.418284	0.000000	0.000000
4128.776836	780.324810	216.862218	0.717121	20.878454	1.215423	10.417725	0.000000	0.000000
4128.796839	780.324730	216.873102	0.717118	20.879502	1.215417	10.418248	0.000000	0.000000
4128.816841	780.324730	216.860160	0.717122	20.878256	1.215424	10.417626	0.000000	0.000000
4128.836843	780.324810	216.864361	0.717121	20.878660	1.215422	10.417828	0.000000	0.000000
4128.856844	780.324810	216.869918	0.717119	20.879195	1.215419	10.418095	0.000000	0.000000
4128.876847	780.324730	216.863258	0.717121	20.878554	1.215422	10.417775	0.000000	0.000000
4128.896849	780.324730	216.864934	0.717120	20.878715	1.215421	10.417855	0.000000	0.000000
4128.916851	780.324810	216.855309	0.717124	20.877789	1.215426	10.417393	0.000000	0.000000
4128.936852	780.324730	216.856492	0.717123	20.877902	1.215426	10.417450	0.000000	0.000000
4128.956854	780.324730	216.859322	0.717122	20.878175	1.215424	10.417586	0.000000	0.000000
4128.976857	780.324730	216.862616	0.717121	20.878492	1.215422	10.417744	0.000000	0.000000
4128.996859	780.324810	216.856344	0.717123	20.877888	1.215426	10.417443	0.000000	0.000000
4129.016860	780.324730	216.855434	0.717124	20.877801	1.215426	10.417399	0.000000	0.000000
4129.036862	780.324730	216.851918	0.717125	20.877462	1.215428	10.417230	0.000000	0.000000
4129.056865	780.324810	216.836431	0.717130	20.875971	1.215436	10.416486	0.000000	0.000000
4129.076867	780.324730	216.845129	0.717127	20.876809	1.215432	10.416904	0.000000	0.000000
4129.096869	780.324810	216.848541	0.717126	20.877137	1.215430	10.417068	0.000000	0.000000
4129.116870	780.324810	216.842275	0.717128	20.876534	1.215433	10.416767	0.000000	0.000000
4129.136873	780.324730	216.841732	0.717128	20.876481	1.215433	10.416741	0.000000	0.000000
4129.156875	780.324810	216.839282	0.717129	20.876246	1.215435	10.416623	0.000000	0.000000
4129.176877	780.324810	216.835308	0.717130	20.875863	1.215437	10.416432	0.000000	0.000000
4129.196878	780.324810	216.833591	0.717131	20.875698	1.215438	10.416350	0.000000	0.000000
4129.216881	780.324730	216.837587	0.717130	20.876082	1.215435	10.416542	0.000000	0.000000
4129.236883	780.324810	216.854278	0.717124	20.877689	1.215427	10.417343	0.000000	0.000000
4129.256885	780.324730	216.843370	0.717128	20.876639	1.215432	10.416819	0.000000	0.000000
4129.276886	780.324730	216.825289	0.717134	20.874899	1.215442	10.415951	0.000000	0.000000
4129.296888	780.324810	216.833730	0.717131	20.875711	1.215438	10.416356	0.000000	0.000000
4129.316891	780.324810	216.827046	0.717133	20.875068	1.215441	10.416035	0.000000	0.000000
4129.336893	780.324730	216.831079	0.717132	20.875456	1.215439	10.416229	0.000000	0.000000
4129.356894	780.324810	216.826057	0.717134	20.874972	1.215442	10.415988	0.000000	0.000000
4129.376896	780.324810	216.826268	0.717133	20.874993	1.215442	10.415998	0.000000	0.000000
4129.396899	780.324730	216.824518	0.717134	20.874824	1.215442	10.415914	0.000000	0.000000
4129.416901	780.324730	216.833658	0.717131	20.875704	1.215438	10.416353	0.000000	0.000000
4129.436903	780.324810	216.837787	0.717130	20.876102	1.215436	10.416551	0.000000	0.000000
4129.456904	780.324730	216.836383	0.717130	20.875967	1.215436	10.416484	0.000000	0.000000
4129.476907	780.324730	216.827602	0.717133	20.875121	1.215441	10.416062	0.000000	0.000000
4129.496909	780.324810	216.824146	0.717134	20.874788	1.215443	10.415896	0.000000	0.000000
4129.516911	780.324730	216.819081	0.717136	20.874301	1.215445	10.415653	0.000000	0.000000
4129.536912	780.324730	216.836179	0.717130	20.875947	1.215436	10.416474	0.000000	0.000000
4129.556915	780.324730	216.815613	0.717137	20.873967	1.215447	10.415486	0.000000	0.000000
4129.576917	780.324810	216.816789	0.717137	20.874080	1.215446	10.415543	0.000000	0.000000
4129.596919	780.324730	216.818839	0.717136	20.874278	1.215445	10.415641	0.000000	0.000000
4129.616920	780.324730	216.806980	0.717140	20.873136	1.215451	10.415071	0.000000	0.000000
4129.636922	780.324810	216.826448	0.717133	20.875010	1.215441	10.416007	0.000000	0.000000
4129.656925	780.324730	216.820718	0.717135	20.874458	1.215444	10.415731	0.000000	0.000000
4129.676927	780.324730	216.812516	0.717138	20.873669	1.215449	10.415337	0.000000	0.000000
4129.696929	780.324810	216.819571	0.717136	20.874348	1.215445	10.415676	0.000000	0.000000
4129.716930	780.324730	216.823400	0.717134	20.874717	1.215443	10.415860	0.000000	0.000000
4129.736933	780.324730	216.813202	0.717138	20.873735	1.215448	10.415370	0.000000	0.000000
4129.756935	780.324810	216.820926	0.717135	20.874478	1.215444	10.415741	0.000000	0.000000
4129.776937	780.324730	216.817931	0.717136	20.874190	1.215446	10.415597	0.000000	0.000000
4129.796938	780.324730	216.819738	0.717136	20.874364	1.215445	10.415684	0.000000	0.000000
4129.816941	780.324810	216.807065	0.717140	20.873144	1.215452	10.415075	0.000000	0.000000
4129.836943	780.324810	216.815790	0.717137	20.873984	1.215447	10.415495	0.000000	0.000000
4129.856945	780.324730	216.801375	0.717142	20.872596	1.215454	10.414802	0.000000	0.000000
4129.876946	780.324730	216.799891	0.717142	20.872453	1.215455	10.414731	0.000000	0.000000
4129.896948	780.324810	216.810739	0.717139	20.873498	1.215450	10.415252	0.000000	0.000000
4129.916951	780.324730	216.816271	0.717137	20.874030	1.215447	10.415518	0.000000	0.000000
4129.936953	780.324810	216.800271	0.717142	20.872490	1.215455	10.414749	0.000000	0.000000
4129.956954	780.324810	216.812301	0.717138	20.873648	1.215449	10.415327	0.000000	0.000000
4129.976956	780.324730	216.811293	0.717138	20.873551	1.215449	10.415279	0.000000	0.000000
4129.996959	780.324730	216.809568	0.717139	20.873385	1.215450	10.415196	0.000000	0.000000
4130.016961	780.324810	216.802902	0.717141	20.872743	1.215454	10.414875	0.000000	0.000000
4130.036963	780.324810	216.800161	0.717142	20.872479	1.215455	10.414744	0.000000	0.000000
4130.056964	780.324730	216.810130	0.717139	20.873439	1.215450	10.415223	0.000000	0.000000
4130.076967	780.324730	216.800892	0.717142	20.872550	1.215455	10.414779	0.000000	0.000000
4130.096969	780.324810	216.805805	0.717140	20.873023	1.215452	10.415015	0.000000	0.000000
4130.116971	780.324730	216.809981	0.717139	20.873425	1.215450	10.415215	0.000000	0.000000
4130.136972	780.324730	216.806815	0.717140	20.873120	1.215452	10.415063	0.000000	0.000000
4130.156975	780.324810	216.800368	0.717142	20.872499	1.215455	10.414754	0.000000	0.000000
4130.176977	780.324730	216.816355	0.717137	20.874038	1.215447	10.415522	0.000000	0.000000
4130.196979	780.324810	216.798222	0.717143	20.872293	1.215456	10.414651	0.000000	0.000000
4130.216980	780.324810	216.788083	0.717146	20.871316	1.215461	10.414164	0.000000	0.000000
4130.236982	780.324730	216.793950	0.717144	20.871881	1.215458	10.414445	0.000000	0.000000
4130.256985	780.324810	216.804668	0.717141	20.872913	1.215453	10.414960	0.000000	0.000000
4130.276987	780.324810	216.790747	0.717145	20.871573	1.215460	10.414291	0.000000	0.000000
4130.296988	780.324730	216.794266	0.717144	20.871912	1.215458	10.414461	0.000000	0.000000
4130.316990	780.324730	216.787244	0.717146	20.871236	1.215462	10.414123	0.000000	0.000000
4130.336993	780.324810	216.793862	0.717144	20.871873	1.215458	10.414441	0.000000	0.000000
4130.356995	780.324810	216.789060	0.717146	20.871410	1.215461	10.414210	0.000000	0.000000
4130.376997	780.324730	216.791046	0.717145	20.871602	1.215460	10.414306	0.000000	0.000000
4130.396998	780.324730	216.802282	0.717141	20.872683	1.215454	10.414846	0.000000	0.000000
4130.417001	780.324810	216.781114	0.717149	20.870646	1.215465	10.413829	0.000000	0.000000
4130.437003	780.324730	216.776123	0.717150	20.870165	1.215468	10.413589	0.000000	0.000000
4130.457005	780.324810	216.772946	0.717151	20.869859	1.215469	10.413436	0.000000	0.000000
4130.477006	780.324810	216.778159	0.717150	20.870361	1.215467	10.413687	0.000000	0.000000
4130.497009	780.324730	216.780214	0.717149	20.870559	1.215465	10.413786	0.000000	0.000000
4130.517011	780.324730	216.769210	0.717153	20.869499	1.215471	10.413257	0.000000	0.000000
4130.537013	780.324810	216.757462	0.717157	20.868368	1.215477	10.412693	0.000000	0.000000
4130.557014	780.324810	216.759188	0.717156	20.868535	1.215477	10.412775	0.000000	0.000000
4130.577016	780.324730	216.769795	0.717152	20.869556	1.215471	10.413285	0.000000	0.000000
4130.597019	780.324730	216.756020	0.717157	20.868230	1.215478	10.412623	0.000000	0.000000
4130.617021	780.324810	216.752541	0.717158	20.867895	1.215480	10.412456	0.000000	0.000000
4130.637022	780.324730	216.748019	0.717160	20.867459	1.215482	10.412239	0.000000	0.000000
4130.657024	780.324730	216.745271	0.717161	20.867195	1.215484	10.412107	0.000000	0.000000
4130.677027	780.324810	216.740064	0.717162	20.866693	1.215486	10.411857	0.000000	0.000000
4130.697029	780.324730	216.737686	0.717163	20.866464	1.215488	10.411743	0.000000	0.000000
4130.717031	780.324730	216.720002	0.717169	20.864762	1.215497	10.410893	0.000000	0.000000
4130.737032	780.324810	216.714487	0.717171	20.864231	1.215500	10.410628	0.000000	0.000000
4130.757035	780.324730	216.714124	0.717171	20.864196	1.215500	10.410611	0.000000	0.000000
4130.777037	780.324730	216.707908	0.717173	20.863598	1.215503	10.410312	0.000000	0.000000
4130.797039	780.324810	216.706871	0.717174	20.863498	1.215504	10.410262	0.000000	0.000000
4130.817040	780.324810	216.715500	0.717171	20.864329	1.215499	10.410677	0.000000	0.000000
4130.837043	780.324730	216.709972	0.717172	20.863796	1.215502	10.410411	0.000000	0.000000
4130.857045	780.324730	216.700459	0.717176	20.862880	1.215507	10.409954	0.000000	0.000000
4130.877047	780.324810	216.713698	0.717171	20.864155	1.215500	10.410590	0.000000	0.000000
4130.897048	780.324730	216.708213	0.717173	20.863627	1.215503	10.410327	0.000000	0.000000
4130.917050	780.324730	216.708511	0.717173	20.863656	1.215503	10.410341	0.000000	0.000000
4130.937053	780.324810	216.691812	0.717179	20.862048	1.215512	10.409539	0.000000	0.000000
4130.957055	780.324730	216.690640	0.717179	20.861935	1.215512	10.409483	0.000000	0.000000
4130.977057	780.324730	216.694407	0.717178	20.862298	1.215510	10.409664	0.000000	0.000000
4130.997058	780.324810	216.699921	0.717176	20.862829	1.215507	10.409928	0.000000	0.000000
4131.017061	780.324730	216.702093	0.717175	20.863038	1.215506	10.410033	0.000000	0.000000
4131.037063	780.324730	216.696154	0.717177	20.862466	1.215509	10.409747	0.000000	0.000000
4131.057065	780.324810	216.709995	0.717172	20.863798	1.215502	10.410412	0.000000	0.000000
4131.077066	780.324810	216.700305	0.717176	20.862866	1.215507	10.409947	0.000000	0.000000
4131.097069	780.324730	216.696793	0.717177	20.862527	1.215509	10.409778	0.000000	0.000000
4131.117071	780.324730	216.704896	0.717174	20.863308	1.215505	10.410167	0.000000	0.000000
4131.137073	780.324810	216.699487	0.717176	20.862787	1.215508	10.409908	0.000000	0.000000
4131.157074	780.324730	216.698361	0.717176	20.862678	1.215508	10.409853	0.000000	0.000000
4131.177076	780.324730	216.684213	0.717181	20.861316	1.215516	10.409174	0.000000	0.000000
4131.197079	780.324810	216.692900	0.717178	20.862153	1.215511	10.409591	0.000000	0.000000
4131.217081	780.324730	216.692033	0.717178	20.862069	1.215511	10.409549	0.000000	0.000000
4131.237082	780.324730	216.695806	0.717177	20.862432	1.215509	10.409731	0.000000	0.000000
4131.257084	780.324810	216.687624	0.717180	20.861645	1.215514	10.409338	0.000000	0.000000
4131.277087	780.324730	216.686642	0.717180	20.861550	1.215514	10.409290	0.000000	0.000000
4131.297089	780.324730	216.695544	0.717177	20.862407	1.215510	10.409718	0.000000	0.000000
4131.317091	780.324810	216.682683	0.717182	20.861169	1.215516	10.409100	0.000000	0.000000
4131.337092	780.324730	216.679973	0.717182	20.860908	1.215518	10.408970	0.000000	0.000000
4131.357095	780.324730	216.674368	0.717184	20.860369	1.215521	10.408701	0.000000	0.000000
4131.377097	780.324810	216.679833	0.717183	20.860895	1.215518	10.408963	0.000000	0.000000
4131.397099	780.324730	216.664441	0.717188	20.859413	1.215526	10.408224	0.000000	0.000000
4131.417100	780.324730	216.675971	0.717184	20.860523	1.215520	10.408778	0.000000	0.000000
4131.437103	780.324810	216.682187	0.717182	20.861121	1.215517	10.409076	0.000000	0.000000
4131.457105	780.324810	216.679889	0.717183	20.860900	1.215518	10.408966	0.000000	0.000000
4131.477107	780.324730	216.686757	0.717180	20.861561	1.215514	10.409296	0.000000	0.000000
4131.497108	780.324810	216.672023	0.717185	20.860143	1.215522	10.408588	0.000000	0.000000
4131.517110	780.324730	216.678520	0.717183	20.860768	1.215518	10.408900	0.000000	0.000000
4131.537113	780.324730	216.677830	0.717183	20.860702	1.215519	10.408867	0.000000	0.000000
4131.557115	780.324810	216.667292	0.717187	20.859687	1.215524	10.408361	0.000000	0.000000
4131.577116	780.324730	216.667981	0.717186	20.859754	1.215524	10.408394	0.000000	0.000000
4131.597118	780.324730	216.659966	0.717189	20.858982	1.215528	10.408009	0.000000	0.000000
4131.617121	780.324810	216.656552	0.717190	20.858653	1.215530	10.407845	0.000000	0.000000
4131.637123	780.324810	216.673207	0.717185	20.860257	1.215521	10.408645	0.000000	0.000000
4131.657125	780.324730	216.675597	0.717184	20.860487	1.215520	10.408760	0.000000	0.000000
4131.677126	780.324810	216.668928	0.717186	20.859845	1.215524	10.408440	0.000000	0.000000
4131.697129	780.324810	216.674879	0.717184	20.860418	1.215521	10.408725	0.000000	0.000000
4131.717131	780.324730	216.663093	0.717188	20.859283	1.215527	10.408159	0.000000	0.000000
4131.737133	780.324810	216.657337	0.717190	20.858729	1.215530	10.407883	0.000000	0.000000
4131.757134	780.324810	216.675984	0.717184	20.860524	1.215520	10.408778	0.000000	0.000000
4131.777137	780.324730	216.672434	0.717185	20.860182	1.215522	10.408608	0.000000	0.000000
4131.797139	780.324810	216.672830	0.717185	20.860220	1.215522	10.408627	0.000000	0.000000
4131.817141	780.324730	216.655314	0.717191	20.858534	1.215531	10.407786	0.000000	0.000000
4131.837142	780.324730	216.656919	0.717190	20.858689	1.215530	10.407863	0.000000	0.000000
4131.857144	780.324810	216.668863	0.717186	20.859838	1.215524	10.408436	0.000000	0.000000
4131.877147	780.324810	216.666425	0.717187	20.859604	1.215525	10.408319	0.000000	0.000000
4131.897149	780.324810	216.676506	0.717184	20.860574	1.215520	10.408804	0.000000	0.000000
4131.917150	780.324810	216.677574	0.717183	20.860677	1.215519	10.408855	0.000000	0.000000
4131.937152	780.324810	216.662428	0.717188	20.859219	1.215527	10.408127	0.000000	0.000000
4131.957155	780.324730	216.660956	0.717189	20.859077	1.215528	10.408057	0.000000	0.000000
4131.977157	780.324810	216.665831	0.717187	20.859547	1.215525	10.408291	0.000000	0.000000
4131.997159	780.324730	216.664870	0.717188	20.859454	1.215526	10.408245	0.000000	0.000000
4132.017160	780.324730	216.674717	0.717184	20.860402	1.215520	10.408718	0.000000	0.000000
4132.037163	780.324810	216.660599	0.717189	20.859043	1.215528	10.408039	0.000000	0.000000
4132.057165	780.324810	216.662448	0.717188	20.859221	1.215527	10.408128	0.000000	0.000000
4132.077167	780.324730	216.676019	0.717184	20.860527	1.215520	10.408780	0.000000	0.000000
4132.097168	780.324810	216.647906	0.717193	20.857821	1.215535	10.407430	0.000000	0.000000
4132.117170	780.324810	216.659161	0.717190	20.858905	1.215529	10.407970	0.000000	0.000000
4132.137173	780.324730	216.646668	0.717194	20.857702	1.215535	10.407370	0.000000	0.000000
4132.157175	780.324730	216.661640	0.717189	20.859143	1.215527	10.408089	0.000000	0.000000
4132.177176	780.324810	216.654752	0.717191	20.858480	1.215531	10.407759	0.000000	0.000000
4132.197178	780.324730	216.658321	0.717190	20.858824	1.215529	10.407930	0.000000	0.000000
4132.217181	780.324810	216.650714	0.717192	20.858091	1.215533	10.407565	0.000000	0.000000
4132.237183	780.324810	216.639504	0.717196	20.857012	1.215539	10.407026	0.000000	0.000000
4132.257185	780.324730	216.646867	0.717194	20.857721	1.215535	10.407380	0.000000	0.000000
4132.277186	780.324730	216.648536	0.717193	20.857882	1.215534	10.407460	0.000000	0.000000
4132.297189	780.324810	216.644020	0.717195	20.857447	1.215537	10.407243	0.000000	0.000000
4132.317191	780.324810	216.657488	0.717190	20.858743	1.215530	10.407890	0.000000	0.000000
4132.337193	780.324730	216.642260	0.717195	20.857277	1.215537	10.407158	0.000000	0.000000
4132.357194	780.324810	216.646287	0.717194	20.857665	1.215535	10.407352	0.000000	0.000000
4132.377197	780.324810	216.657036	0.717190	20.858700	1.215530	10.407868	0.000000	0.000000
4132.397199	780.324730	216.654434	0.717191	20.858449	1.215531	10.407743	0.000000	0.000000
4132.417201	780.324810	216.659565	0.717189	20.858943	1.215528	10.407990	0.000000	0.000000
4132.437202	780.324810	216.650873	0.717192	20.858107	1.215533	10.407572	0.000000	0.000000
4132.457204	780.324730	216.657762	0.717190	20.858770	1.215529	10.407903	0.000000	0.000000
4132.477207	780.324810	216.648604	0.717193	20.857888	1.215534	10.407463	0.000000	0.000000
4132.497209	780.324810	216.648015	0.717193	20.857831	1.215535	10.407435	0.000000	0.000000
4132.517210	780.324730	216.659343	0.717189	20.858922	1.215528	10.407979	0.000000	0.000000
4132.537212	780.324810	216.652156	0.717192	20.858230	1.215532	10.407634	0.000000	0.000000
4132.557215	780.324810	216.638077	0.717197	20.856875	1.215540	10.406958	0.000000	0.000000
4132.577217	780.324730	216.623835	0.717201	20.855503	1.215547	10.406273	0.000000	0.000000
4132.597219	780.324730	216.628377	0.717200	20.855941	1.215545	10.406492	0.000000	0.000000
4132.617220	780.324810	216.651294	0.717192	20.858147	1.215533	10.407592	0.000000	0.000000
4132.637223	780.324810	216.647615	0.717193	20.857793	1.215535	10.407416	0.000000	0.000000
4132.657225	780.324730	216.626770	0.717200	20.855786	1.215545	10.406414	0.000000	0.000000
4132.677227	780.324810	216.634103	0.717198	20.856492	1.215542	10.406767	0.000000	0.000000
4132.697228	780.324810	216.639858	0.717196	20.857046	1.215539	10.407043	0.000000	0.000000
4132.717231	780.324730	216.635253	0.717197	20.856603	1.215541	10.406822	0.000000	0.000000
4132.737233	780.324810	216.626864	0.717200	20.855795	1.215546	10.406419	0.000000	0.000000
4132.757235	780.324810	216.615745	0.717204	20.854725	1.215551	10.405885	0.000000	0.000000
4132.777236	780.324730	216.615694	0.717204	20.854720	1.215551	10.405882	0.000000	0.000000
4132.797238	780.324730	216.624840	0.717201	20.855600	1.215546	10.406322	0.000000	0.000000
4132.817241	780.324810	216.608841	0.717206	20.854060	1.215555	10.405553	0.000000	0.000000
4132.837243	780.324730	216.610126	0.717206	20.854184	1.215554	10.405615	0.000000	0.000000
4132.857244	780.324810	216.609962	0.717206	20.854168	1.215554	10.405607	0.000000	0.000000
4132.877246	780.324810	216.607477	0.717207	20.853929	1.215556	10.405487	0.000000	0.000000
4132.897249	780.324730	216.621022	0.717202	20.855233	1.215548	10.406138	0.000000	0.000000
4132.917251	780.324730	216.615118	0.717204	20.854664	1.215552	10.405855	0.000000	0.000000
4132.937253	780.324810	216.610774	0.717206	20.854246	1.215554	10.405646	0.000000	0.000000
4132.957254	780.324730	216.612991	0.717205	20.854459	1.215553	10.405752	0.000000	0.000000
4132.977257	780.324730	216.612001	0.717205	20.854364	1.215553	10.405705	0.000000	0.000000
4132.997259	780.324810	216.603908	0.717208	20.853585	1.215558	10.405316	0.000000	0.000000
4133.017261	780.324730	216.609943	0.717206	20.854166	1.215554	10.405606	0.000000	0.000000
4133.037262	780.324810	216.605175	0.717208	20.853707	1.215557	10.405377	0.000000	0.000000
4133.057265	780.324810	216.581879	0.717215	20.851464	1.215569	10.404258	0.000000	0.000000
4133.077267	780.324810	216.594812	0.717211	20.852709	1.215562	10.404879	0.000000	0.000000
4133.097269	780.324730	216.610614	0.717206	20.854231	1.215554	10.405638	0.000000	0.000000
4133.117270	780.324810	216.601621	0.717209	20.853365	1.215559	10.405206	0.000000	0.000000
4133.137272	780.324810	216.606825	0.717207	20.853866	1.215556	10.405456	0.000000	0.000000
4133.157275	780.324730	216.605210	0.717208	20.853710	1.215557	10.405379	0.000000	0.000000
4133.177277	780.324810	216.596842	0.717210	20.852905	1.215561	10.404977	0.000000	0.000000
4133.197278	780.324810	216.598937	0.717210	20.853106	1.215560	10.405077	0.000000	0.000000
4133.217280	780.324730	216.588619	0.717213	20.852113	1.215565	10.404582	0.000000	0.000000
4133.237283	780.324730	216.596907	0.717210	20.852911	1.215561	10.404980	0.000000	0.000000
4133.257285	780.324810	216.608010	0.717207	20.853980	1.215555	10.405513	0.000000	0.000000
4133.277287	780.324810	216.600405	0.717209	20.853248	1.215559	10.405148	0.000000	0.000000
4133.297288	780.324730	216.604749	0.717208	20.853666	1.215557	10.405356	0.000000	0.000000
4133.317291	780.324810	216.599615	0.717210	20.853172	1.215560	10.405110	0.000000	0.000000
4133.337293	780.324810	216.581580	0.717216	20.851435	1.215569	10.404243	0.000000	0.000000
4133.357295	780.324730	216.590484	0.717212	20.852293	1.215564	10.404671	0.000000	0.000000
4133.377296	780.324810	216.588747	0.717213	20.852125	1.215565	10.404588	0.000000	0.000000
4133.397298	780.324810	216.592047	0.717212	20.852443	1.215564	10.404746	0.000000	0.000000
4133.417301	780.324730	216.595201	0.717211	20.852747	1.215562	10.404898	0.000000	0.000000
4133.437303	780.324730	216.610453	0.717206	20.854215	1.215554	10.405630	0.000000	0.000000
4133.457304	780.324810	216.598287	0.717210	20.853044	1.215560	10.405046	0.000000	0.000000
4133.477306	780.324810	216.590970	0.717212	20.852339	1.215564	10.404695	0.000000	0.000000
4133.497309	780.324730	216.597277	0.717210	20.852947	1.215561	10.404998	0.000000	0.000000
4133.517311	780.324810	216.597256	0.717210	20.852945	1.215561	10.404997	0.000000	0.000000
4133.537313	780.324810	216.593543	0.717212	20.852587	1.215563	10.404818	0.000000	0.000000
4133.557314	780.324730	216.584482	0.717215	20.851715	1.215568	10.404383	0.000000	0.000000
4133.577317	780.324810	216.588707	0.717213	20.852121	1.215565	10.404586	0.000000	0.000000
4133.597319	780.324810	216.585255	0.717214	20.851789	1.215567	10.404420	0.000000	0.000000
4133.617321	780.324730	216.603087	0.717208	20.853506	1.215558	10.405277	0.000000	0.000000
4133.637322	780.324810	216.605827	0.717207	20.853770	1.215557	10.405408	0.000000	0.000000
4133.657325	780.324810	216.600290	0.717209	20.853237	1.215559	10.405142	0.000000	0.000000
4133.677327	780.324730	216.593141	0.717212	20.852548	1.215563	10.404799	0.000000	0.000000
4133.697329	780.324730	216.595561	0.717211	20.852781	1.215562	10.404915	0.000000	0.000000
4133.717330	780.324810	216.592267	0.717212	20.852464	1.215564	10.404757	0.000000	0.000000
4133.737332	780.324730	216.595726	0.717211	20.852797	1.215562	10.404923	0.000000	0.000000
4133.757335	780.324810	216.587374	0.717214	20.851993	1.215566	10.404522	0.000000	0.000000
4133.777337	780.324810	216.587768	0.717213	20.852031	1.215566	10.404541	0.000000	0.000000
4133.797338	780.324810	216.571267	0.717219	20.850442	1.215575	10.403748	0.000000	0.000000
4133.817340	780.324730	216.580662	0.717216	20.851347	1.215570	10.404199	0.000000	0.000000
4133.837343	780.324810	216.582049	0.717215	20.851480	1.215569	10.404266	0.000000	0.000000
4133.857345	780.324810	216.573784	0.717218	20.850685	1.215573	10.403869	0.000000	0.000000
4133.877347	780.324730	216.559479	0.717223	20.849308	1.215581	10.403182	0.000000	0.000000
4133.897348	780.324810	216.581289	0.717216	20.851407	1.215569	10.404230	0.000000	0.000000
4133.917351	780.324810	216.588334	0.717213	20.852086	1.215566	10.404568	0.000000	0.000000
4133.937353	780.324730	216.576757	0.717217	20.850971	1.215572	10.404012	0.000000	0.000000
4133.957355	780.324810	216.576118	0.717217	20.850910	1.215572	10.403981	0.000000	0.000000
4133.977356	780.324810	216.572699	0.717219	20.850580	1.215574	10.403817	0.000000	0.000000
4133.997359	780.324730	216.578799	0.717216	20.851168	1.215571	10.404110	0.000000	0.000000
4134.017361	780.324730	216.574357	0.717218	20.850740	1.215573	10.403896	0.000000	0.000000
4134.037363	780.324730	216.571762	0.717219	20.850490	1.215574	10.403772	0.000000	0.000000
4134.057364	780.324810	216.576482	0.717217	20.850944	1.215572	10.403999	0.000000	0.000000
4134.077366	780.324730	216.569869	0.717219	20.850308	1.215575	10.403681	0.000000	0.000000
4134.097369	780.324810	216.574392	0.717218	20.850743	1.215573	10.403898	0.000000	0.000000
4134.117371	780.324810	216.578071	0.717217	20.851098	1.215571	10.404075	0.000000	0.000000
4134.137372	780.324730	216.559410	0.717223	20.849301	1.215581	10.403178	0.000000	0.000000
4134.157374	780.324810	216.590790	0.717212	20.852322	1.215564	10.404686	0.000000	0.000000
4134.177377	780.324810	216.574853	0.717218	20.850788	1.215573	10.403920	0.000000	0.000000
4134.196379	780.324730	216.571696	0.717219	20.850484	1.215574	10.403769	0.000000	0.000000
4134.216381	780.324730	216.567585	0.717220	20.850088	1.215576	10.403571	0.000000	0.000000
4134.236382	780.324810	216.566355	0.717221	20.849970	1.215577	10.403512	0.000000	0.000000
4134.256384	780.324810	216.573344	0.717218	20.850642	1.215573	10.403848	0.000000	0.000000
4134.276386	780.324810	216.559276	0.717223	20.849288	1.215581	10.403172	0.000000	0.000000
4134.296389	780.324810	216.565717	0.717221	20.849908	1.215577	10.403481	0.000000	0.000000
4134.316391	780.324810	216.557091	0.717224	20.849078	1.215582	10.403067	0.000000	0.000000
4134.336392	780.324730	216.567711	0.717220	20.850100	1.215576	10.403577	0.000000	0.000000
4134.356394	780.324730	216.568217	0.717220	20.850149	1.215576	10.403602	0.000000	0.000000
4134.376397	780.324810	216.567293	0.717220	20.850060	1.215577	10.403557	0.000000	0.000000
4134.396399	780.324730	216.563145	0.717222	20.849661	1.215579	10.403358	0.000000	0.000000
4134.416400	780.324730	216.558403	0.717223	20.849204	1.215581	10.403130	0.000000	0.000000
4134.436402	780.324810	216.568579	0.717220	20.850184	1.215576	10.403619	0.000000	0.000000
4134.456405	780.324810	216.581172	0.717216	20.851396	1.215569	10.404224	0.000000	0.000000
4134.476407	780.324730	216.572962	0.717218	20.850606	1.215574	10.403829	0.000000	0.000000
4134.496408	780.324810	216.561575	0.717222	20.849509	1.215580	10.403282	0.000000	0.000000
4134.516410	780.324810	216.544400	0.717228	20.847856	1.215589	10.402457	0.000000	0.000000
4134.536412	780.324730	216.555657	0.717224	20.848940	1.215583	10.402998	0.000000	0.000000
4134.556415	780.324810	216.547469	0.717227	20.848151	1.215587	10.402605	0.000000	0.000000
4134.576416	780.324810	216.556812	0.717224	20.849051	1.215582	10.403054	0.000000	0.000000
4134.596418	780.324730	216.542344	0.717229	20.847658	1.215590	10.402359	0.000000	0.000000
4134.616420	780.324730	216.545371	0.717228	20.847949	1.215588	10.402504	0.000000	0.000000
4134.636423	780.324810	216.542046	0.717229	20.847629	1.215590	10.402344	0.000000	0.000000
4134.656425	780.324730	216.547770	0.717227	20.848180	1.215587	10.402619	0.000000	0.000000
4134.676426	780.324730	216.536533	0.717231	20.847098	1.215593	10.402079	0.000000	0.000000
4134.696428	780.324810	216.538493	0.717230	20.847287	1.215592	10.402174	0.000000	0.000000
4134.716431	780.324810	216.542163	0.717229	20.847640	1.215590	10.402350	0.000000	0.000000
4134.736433	780.324730	216.538996	0.717230	20.847336	1.215591	10.402198	0.000000	0.000000
4134.756434	780.324810	216.538523	0.717230	20.847290	1.215592	10.402175	0.000000	0.000000
4134.776436	780.324810	216.520202	0.717236	20.845526	1.215601	10.401295	0.000000	0.000000
4134.796439	780.324730	216.531759	0.717232	20.846639	1.215595	10.401850	0.000000	0.000000
4134.816441	780.324730	216.523353	0.717235	20.845830	1.215599	10.401446	0.000000	0.000000
4134.836442	780.324810	216.523162	0.717235	20.845811	1.215600	10.401437	0.000000	0.000000
4134.856444	780.324810	216.528412	0.717233	20.846317	1.215597	10.401689	0.000000	0.000000
4134.876446	780.324730	216.511784	0.717239	20.844716	1.215605	10.400891	0.000000	0.000000
4134.896449	780.324810	216.500144	0.717243	20.843595	1.215612	10.400331	0.000000	0.000000
4134.916450	780.324810	216.504527	0.717241	20.844017	1.215609	10.400542	0.000000	0.000000
4134.936452	780.324730	216.509577	0.717240	20.844503	1.215607	10.400785	0.000000	0.000000
4134.956454	780.324810	216.506633	0.717241	20.844220	1.215608	10.400643	0.000000	0.000000
4134.976457	780.324810	216.499502	0.717243	20.843533	1.215612	10.400301	0.000000	0.000000
4134.996459	780.324730	216.485786	0.717248	20.842213	1.215619	10.399642	0.000000	0.000000
4135.016460	780.324810	216.474764	0.717251	20.841152	1.215625	10.399112	0.000000	0.000000
4135.036462	780.324810	216.495984	0.717244	20.843195	1.215614	10.400132	0.000000	0.000000
4135.056465	780.324730	216.491410	0.717246	20.842754	1.215616	10.399912	0.000000	0.000000
4135.076467	780.324730	216.494826	0.717245	20.843083	1.215614	10.400076	0.000000	0.000000
4135.096468	780.324730	216.495740	0.717244	20.843171	1.215614	10.400120	0.000000	0.000000
4135.116470	780.324810	216.492588	0.717245	20.842868	1.215616	10.399968	0.000000	0.000000
4135.136473	780.324730	216.493023	0.717245	20.842909	1.215615	10.399989	0.000000	0.000000
4135.156475	780.324730	216.486451	0.717247	20.842277	1.215619	10.399674	0.000000	0.000000
4135.176476	780.324810	216.491954	0.717246	20.842807	1.215616	10.399938	0.000000	0.000000
4135.196478	780.324730	216.491230	0.717246	20.842737	1.215616	10.399903	0.000000	0.000000
4135.216480	780.324730	216.487520	0.717247	20.842380	1.215618	10.399725	0.000000	0.000000
4135.236483	780.324810	216.478320	0.717250	20.841494	1.215623	10.399283	0.000000	0.000000
4135.256485	780.324810	216.479262	0.717250	20.841585	1.215623	10.399328	0.000000	0.000000
4135.276486	780.324730	216.477727	0.717250	20.841437	1.215623	10.399255	0.000000	0.000000
4135.296488	780.324810	216.478570	0.717250	20.841518	1.215623	10.399295	0.000000	0.000000
4135.316491	780.324810	216.478747	0.717250	20.841535	1.215623	10.399304	0.000000	0.000000
4135.336493	780.324730	216.480283	0.717249	20.841683	1.215622	10.399377	0.000000	0.000000
4135.356494	780.324730	216.488582	0.717247	20.842482	1.215618	10.399776	0.000000	0.000000
4135.376496	780.324810	216.501705	0.717242	20.843745	1.215611	10.400406	0.000000	0.000000
4135.396499	780.324810	216.488872	0.717247	20.842510	1.215618	10.399790	0.000000	0.000000
4135.416501	780.324730	216.500546	0.717243	20.843634	1.215611	10.400351	0.000000	0.000000
4135.436502	780.324810	216.485720	0.717248	20.842206	1.215619	10.399638	0.000000	0.000000
4135.456504	780.324810	216.479145	0.717250	20.841573	1.215623	10.399323	0.000000	0.000000
4135.476506	780.324730	216.486882	0.717247	20.842318	1.215618	10.399694	0.000000	0.000000
4135.496509	780.324730	216.484814	0.717248	20.842119	1.215620	10.399595	0.000000	0.000000
4135.516510	780.324810	216.485265	0.717248	20.842163	1.215619	10.399617	0.000000	0.000000
4135.536512	780.324730	216.480750	0.717249	20.841728	1.215622	10.399400	0.000000	0.000000
4135.556514	780.324730	216.490113	0.717246	20.842629	1.215617	10.399850	0.000000	0.000000
4135.576517	780.324810	216.507289	0.717240	20.844283	1.215608	10.400675	0.000000	0.000000
4135.596519	780.324810	216.489550	0.717246	20.842575	1.215617	10.399822	0.000000	0.000000
4135.616520	780.324730	216.500546	0.717243	20.843634	1.215611	10.400351	0.000000	0.000000
4135.636522	780.324810	216.490554	0.717246	20.842672	1.215617	10.399871	0.000000	0.000000
4135.656525	780.324810	216.466413	0.717254	20.840348	1.215629	10.398711	0.000000	0.000000
4135.676527	780.324730	216.471583	0.717252	20.840845	1.215626	10.398959	0.000000	0.000000
4135.696528	780.324810	216.465117	0.717255	20.840223	1.215630	10.398649	0.000000	0.000000
4135.716530	780.324810	216.470420	0.717253	20.840733	1.215627	10.398903	0.000000	0.000000
4135.736533	780.324730	216.457212	0.717257	20.839462	1.215634	10.398269	0.000000	0.000000
4135.756535	780.324730	216.466337	0.717254	20.840340	1.215629	10.398707	0.000000	0.000000
4135.776536	780.324810	216.455840	0.717258	20.839330	1.215635	10.398203	0.000000	0.000000
4135.796538	780.324730	216.458115	0.717257	20.839549	1.215633	10.398312	0.000000	0.000000
4135.816540	780.324810	216.449711	0.717260	20.838740	1.215638	10.397909	0.000000	0.000000
4135.836543	780.324810	216.471754	0.717252	20.840862	1.215626	10.398968	0.000000	0.000000
4135.856544	780.324810	216.453019	0.717259	20.839058	1.215636	10.398068	0.000000	0.000000
4135.876546	780.324730	216.458949	0.717257	20.839629	1.215633	10.398352	0.000000	0.000000
4135.896548	780.324810	216.464467	0.717255	20.840160	1.215630	10.398618	0.000000	0.000000
4135.916551	780.324810	216.460767	0.717256	20.839804	1.215632	10.398440	0.000000	0.000000
4135.936553	780.324730	216.472374	0.717252	20.840922	1.215626	10.398997	0.000000	0.000000
4135.956554	780.324810	216.472312	0.717252	20.840916	1.215626	10.398994	0.000000	0.000000
4135.976556	780.324810	216.466206	0.717254	20.840328	1.215629	10.398701	0.000000	0.000000
4135.996559	780.324730	216.462802	0.717255	20.840000	1.215631	10.398538	0.000000	0.000000
4136.016561	780.324730	216.449524	0.717260	20.838722	1.215638	10.397900	0.000000	0.000000
4136.036562	780.324810	216.468208	0.717254	20.840520	1.215628	10.398797	0.000000	0.000000
4136.056564	780.324810	216.471062	0.717253	20.840795	1.215627	10.398934	0.000000	0.000000
4136.076567	780.324730	216.464676	0.717255	20.840180	1.215630	10.398628	0.000000	0.000000
4136.096569	780.324730	216.466232	0.717254	20.840330	1.215629	10.398702	0.000000	0.000000
4136.116570	780.324810	216.455542	0.717258	20.839301	1.215635	10.398189	0.000000	0.000000
4136.136572	780.324810	216.463900	0.717255	20.840106	1.215631	10.398590	0.000000	0.000000
4136.156574	780.324730	216.459141	0.717257	20.839648	1.215633	10.398362	0.000000	0.000000
4136.176577	780.324730	216.450495	0.717259	20.838815	1.215637	10.397946	0.000000	0.000000
4136.196579	780.324810	216.470487	0.717253	20.840740	1.215627	10.398907	0.000000	0.000000
4136.216580	780.324730	216.464026	0.717255	20.840118	1.215630	10.398596	0.000000	0.000000
4136.236582	780.324810	216.455349	0.717258	20.839282	1.215635	10.398180	0.000000	0.000000
4136.256585	780.324810	216.473244	0.717252	20.841005	1.215626	10.399039	0.000000	0.000000
4136.276587	780.324730	216.459705	0.717256	20.839702	1.215633	10.398389	0.000000	0.000000
4136.296588	780.324810	216.447518	0.717261	20.838528	1.215639	10.397803	0.000000	0.000000
4136.316590	780.324810	216.455955	0.717258	20.839341	1.215635	10.398209	0.000000	0.000000
4136.336593	780.324730	216.456691	0.717257	20.839412	1.215634	10.398244	0.000000	0.000000
4136.356595	780.324730	216.460250	0.717256	20.839754	1.215632	10.398415	0.000000	0.000000
4136.376596	780.324810	216.453289	0.717259	20.839084	1.215636	10.398081	0.000000	0.000000
4136.396598	780.324810	216.459895	0.717256	20.839720	1.215633	10.398398	0.000000	0.000000
4136.416601	780.324730	216.458276	0.717257	20.839564	1.215633	10.398320	0.000000	0.000000
4136.436603	780.324730	216.456666	0.717257	20.839409	1.215634	10.398243	0.000000	0.000000
4136.456604	780.324730	216.468245	0.717254	20.840524	1.215628	10.398799	0.000000	0.000000
4136.476606	780.324810	216.459831	0.717256	20.839714	1.215633	10.398395	0.000000	0.000000
4136.496608	780.324730	216.451238	0.717259	20.838887	1.215637	10.397982	0.000000	0.000000
4136.516611	780.324730	216.445974	0.717261	20.838380	1.215640	10.397729	0.000000	0.000000
4136.536613	780.324810	216.453737	0.717258	20.839127	1.215636	10.398102	0.000000	0.000000
4136.556614	780.324730	216.459623	0.717256	20.839694	1.215633	10.398385	0.000000	0.000000
4136.576616	780.324730	216.453260	0.717259	20.839081	1.215636	10.398079	0.000000	0.000000
4136.596619	780.324730	216.450489	0.717259	20.838814	1.215637	10.397946	0.000000	0.000000
4136.616621	780.324810	216.439695	0.717263	20.837775	1.215643	10.397428	0.000000	0.000000
4136.636622	780.324730	216.445728	0.717261	20.838356	1.215640	10.397717	0.000000	0.000000
4136.656624	780.324810	216.449274	0.717260	20.838698	1.215638	10.397888	0.000000	0.000000
4136.676627	780.324810	216.435536	0.717265	20.837375	1.215645	10.397228	0.000000	0.000000
4136.696629	780.324730	216.437064	0.717264	20.837522	1.215644	10.397301	0.000000	0.000000
4136.716630	780.324730	216.437519	0.717264	20.837566	1.215644	10.397323	0.000000	0.000000
4136.736632	780.324810	216.431319	0.717266	20.836969	1.215648	10.397025	0.000000	0.000000
4136.756634	780.324810	216.447944	0.717260	20.838570	1.215639	10.397824	0.000000	0.000000
4136.776637	780.324730	216.444443	0.717261	20.838232	1.215641	10.397656	0.000000	0.000000
4136.796638	780.324730	216.438192	0.717264	20.837631	1.215644	10.397355	0.000000	0.000000
4136.816640	780.324810	216.428584	0.717267	20.836706	1.215649	10.396894	0.000000	0.000000
4136.836642	780.324730	216.430485	0.717266	20.836889	1.215648	10.396985	0.000000	0.000000
4136.856645	780.324730	216.428606	0.717267	20.836708	1.215649	10.396895	0.000000	0.000000
4136.876647	780.324730	216.426958	0.717267	20.836549	1.215650	10.396816	0.000000	0.000000
4136.896648	780.324810	216.436702	0.717264	20.837487	1.215645	10.397284	0.000000	0.000000
4136.916650	780.324730	216.443027	0.717262	20.838096	1.215641	10.397588	0.000000	0.000000
4136.936653	780.324730	216.446439	0.717261	20.838425	1.215640	10.397751	0.000000	0.000000
4136.956655	780.324810	216.428742	0.717267	20.836721	1.215649	10.396901	0.000000	0.000000
4136.976656	780.324730	216.437436	0.717264	20.837558	1.215644	10.397319	0.000000	0.000000
4136.996658	780.324730	216.441858	0.717262	20.837984	1.215642	10.397531	0.000000	0.000000
4137.016661	780.324810	216.439838	0.717263	20.837789	1.215643	10.397434	0.000000	0.000000
4137.036663	780.324810	216.437843	0.717264	20.837597	1.215644	10.397339	0.000000	0.000000
4137.056664	780.324730	216.436795	0.717264	20.837496	1.215645	10.397288	0.000000	0.000000
4137.076666	780.324810	216.438389	0.717264	20.837650	1.215644	10.397365	0.000000	0.000000
4137.096668	780.324810	216.414958	0.717271	20.835394	1.215656	10.396239	0.000000	0.000000
4137.116671	780.324730	216.421101	0.717269	20.835985	1.215653	10.396534	0.000000	0.000000
4137.136672	780.324810	216.451530	0.717259	20.838915	1.215637	10.397996	0.000000	0.000000
4137.156674	780.324810	216.424271	0.717268	20.836290	1.215651	10.396687	0.000000	0.000000
4137.176676	780.324730	216.419117	0.717270	20.835794	1.215654	10.396439	0.000000	0.000000
4137.196679	780.324730	216.422279	0.717269	20.836099	1.215652	10.396591	0.000000	0.000000
4137.216681	780.324810	216.425982	0.717268	20.836455	1.215650	10.396769	0.000000	0.000000
4137.236682	780.324810	216.417054	0.717271	20.835596	1.215655	10.396340	0.000000	0.000000
4137.256684	780.324730	216.414871	0.717271	20.835385	1.215656	10.396235	0.000000	0.000000
4137.276687	780.324810	216.416398	0.717271	20.835532	1.215655	10.396308	0.000000	0.000000
4137.296689	780.324810	216.418630	0.717270	20.835747	1.215654	10.396416	0.000000	0.000000
4137.316690	780.324730	216.416857	0.717271	20.835577	1.215655	10.396330	0.000000	0.000000
4137.336692	780.324810	216.416506	0.717271	20.835543	1.215655	10.396314	0.000000	0.000000
4137.356695	780.324810	216.415758	0.717271	20.835471	1.215656	10.396278	0.000000	0.000000
4137.376697	780.324730	216.398133	0.717277	20.833774	1.215665	10.395431	0.000000	0.000000
4137.396698	780.324810	216.412986	0.717272	20.835204	1.215657	10.396144	0.000000	0.000000
4137.416700	780.324810	216.411354	0.717273	20.835047	1.215658	10.396066	0.000000	0.000000
4137.436702	780.324730	216.407473	0.717274	20.834673	1.215660	10.395880	0.000000	0.000000
4137.456705	780.324730	216.415865	0.717271	20.835481	1.215656	10.396283	0.000000	0.000000
4137.476707	780.324810	216.421086	0.717269	20.835984	1.215653	10.396534	0.000000	0.000000
4137.496708	780.324810	216.423555	0.717269	20.836221	1.215652	10.396652	0.000000	0.000000
4137.516710	780.324730	216.419210	0.717270	20.835803	1.215654	10.396443	0.000000	0.000000
4137.536713	780.324810	216.421130	0.717269	20.835988	1.215653	10.396536	0.000000	0.000000
4137.556715	780.324810	216.418312	0.717270	20.835717	1.215654	10.396400	0.000000	0.000000
4137.576716	780.324730	216.420798	0.717269	20.835956	1.215653	10.396520	0.000000	0.000000
4137.596718	780.324730	216.418114	0.717270	20.835698	1.215654	10.396391	0.000000	0.000000
4137.616721	780.324810	216.415837	0.717271	20.835478	1.215656	10.396281	0.000000	0.000000
4137.636723	780.324810	216.412923	0.717272	20.835198	1.215657	10.396141	0.000000	0.000000
4137.656724	780.324730	216.406173	0.717274	20.834548	1.215661	10.395817	0.000000	0.000000
4137.676726	780.324810	216.415413	0.717271	20.835438	1.215656	10.396261	0.000000	0.000000
4137.696729	780.324810	216.404287	0.717275	20.834366	1.215662	10.395727	0.000000	0.000000
4137.716731	780.324730	216.405033	0.717275	20.834438	1.215661	10.395762	0.000000	0.000000
4137.736732	780.324730	216.399194	0.717277	20.833876	1.215664	10.395482	0.000000	0.000000
4137.756734	780.324810	216.402923	0.717276	20.834235	1.215662	10.395661	0.000000	0.000000
4137.776736	780.324730	216.413127	0.717272	20.835217	1.215657	10.396151	0.000000	0.000000
4137.796739	780.324810	216.415486	0.717271	20.835445	1.215656	10.396265	0.000000	0.000000
4137.816741	780.324810	216.420349	0.717270	20.835913	1.215653	10.396498	0.000000	0.000000
4137.836742	780.324730	216.424376	0.717268	20.836301	1.215651	10.396692	0.000000	0.000000
4137.856744	780.324730	216.435027	0.717265	20.837326	1.215646	10.397203	0.000000	0.000000
4137.876747	780.324810	216.429972	0.717266	20.836839	1.215648	10.396960	0.000000	0.000000
4137.896749	780.324730	216.411247	0.717273	20.835037	1.215658	10.396061	0.000000	0.000000
4137.916750	780.324730	216.405979	0.717274	20.834529	1.215661	10.395808	0.000000	0.000000
4137.936752	780.324810	216.408467	0.717274	20.834769	1.215660	10.395927	0.000000	0.000000
4137.956755	780.324810	216.409226	0.717273	20.834842	1.215659	10.395964	0.000000	0.000000
4137.976757	780.324730	216.394075	0.717278	20.833383	1.215667	10.395236	0.000000	0.000000
4137.996758	780.324810	216.403883	0.717275	20.834328	1.215662	10.395707	0.000000	0.000000
4138.016760	780.324730	216.410809	0.717273	20.834994	1.215658	10.396040	0.000000	0.000000
4138.036762	780.324730	216.398043	0.717277	20.833765	1.215665	10.395427	0.000000	0.000000
4138.056765	780.324730	216.412714	0.717272	20.835178	1.215657	10.396131	0.000000	0.000000
4138.076766	780.324810	216.400437	0.717276	20.833996	1.215664	10.395542	0.000000	0.000000
4138.096768	780.324810	216.415219	0.717271	20.835419	1.215656	10.396252	0.000000	0.000000
4138.116770	780.324730	216.404983	0.717275	20.834433	1.215661	10.395760	0.000000	0.000000
4138.136773	780.324810	216.399331	0.717277	20.833889	1.215664	10.395488	0.000000	0.000000
4138.156775	780.324810	216.398311	0.717277	20.833791	1.215665	10.395440	0.000000	0.000000
4138.176776	780.324730	216.414654	0.717271	20.835364	1.215656	10.396225	0.000000	0.000000
4138.196778	780.324730	216.389520	0.717280	20.832945	1.215669	10.395017	0.000000	0.000000
4138.216781	780.324810	216.380924	0.717283	20.832117	1.215674	10.394604	0.000000	0.000000
4138.236783	780.324810	216.390300	0.717280	20.833020	1.215669	10.395055	0.000000	0.000000
4138.256784	780.324730	216.390639	0.717280	20.833052	1.215669	10.395071	0.000000	0.000000
4138.276786	780.324810	216.404687	0.717275	20.834405	1.215661	10.395746	0.000000	0.000000
4138.296789	780.324810	216.397290	0.717277	20.833693	1.215665	10.395390	0.000000	0.000000
4138.316791	780.324730	216.395459	0.717278	20.833517	1.215666	10.395302	0.000000	0.000000
4138.336792	780.324730	216.382278	0.717282	20.832247	1.215673	10.394669	0.000000	0.000000
4138.356794	780.324810	216.404375	0.717275	20.834375	1.215662	10.395731	0.000000	0.000000
4138.376796	780.324730	216.397821	0.717277	20.833744	1.215665	10.395416	0.000000	0.000000
4138.396799	780.324730	216.391952	0.717279	20.833179	1.215668	10.395134	0.000000	0.000000
4138.416800	780.324810	216.395072	0.717278	20.833479	1.215666	10.395284	0.000000	0.000000
4138.436802	780.324810	216.382160	0.717282	20.832236	1.215673	10.394664	0.000000	0.000000
4138.456804	780.324730	216.381105	0.717283	20.832135	1.215674	10.394613	0.000000	0.000000
4138.476807	780.324810	216.379713	0.717283	20.832001	1.215675	10.394546	0.000000	0.000000
4138.496809	780.324810	216.383807	0.717282	20.832395	1.215672	10.394743	0.000000	0.000000
4138.516810	780.324730	216.388926	0.717280	20.832888	1.215670	10.394989	0.000000	0.000000
4138.536812	780.324810	216.394530	0.717278	20.833427	1.215667	10.395258	0.000000	0.000000
4138.556815	780.324810	216.387600	0.717281	20.832760	1.215670	10.394925	0.000000	0.000000
4138.576817	780.324730	216.380784	0.717283	20.832104	1.215674	10.394598	0.000000	0.000000
4138.596818	780.324730	216.382320	0.717282	20.832252	1.215673	10.394671	0.000000	0.000000
4138.616820	780.324810	216.376728	0.717284	20.831713	1.215676	10.394403	0.000000	0.000000
4138.636823	780.324730	216.370321	0.717286	20.831096	1.215679	10.394095	0.000000	0.000000
4138.656825	780.324730	216.375923	0.717284	20.831636	1.215676	10.394364	0.000000	0.000000
4138.676826	780.324730	216.378560	0.717284	20.831890	1.215675	10.394491	0.000000	0.000000
4138.696828	780.324810	216.376163	0.717284	20.831659	1.215676	10.394376	0.000000	0.000000
4138.716830	780.324730	216.377211	0.717284	20.831760	1.215676	10.394426	0.000000	0.000000
4138.736833	780.324730	216.379738	0.717283	20.832003	1.215674	10.394547	0.000000	0.000000
4138.756835	780.324810	216.371951	0.717286	20.831253	1.215679	10.394173	0.000000	0.000000
4138.776836	780.324730	216.373488	0.717285	20.831401	1.215678	10.394247	0.000000	0.000000
4138.796838	780.324730	216.382853	0.717282	20.832303	1.215673	10.394697	0.000000	0.000000
4138.816841	780.324810	216.366256	0.717288	20.830705	1.215682	10.393900	0.000000	0.000000
4138.836843	780.324730	216.362292	0.717289	20.830323	1.215683	10.393709	0.000000	0.000000
4138.856844	780.324730	216.355548	0.717291	20.829674	1.215687	10.393385	0.000000	0.000000
4138.876846	780.324810	216.364291	0.717288	20.830516	1.215683	10.393805	0.000000	0.000000
4138.896849	780.324810	216.363265	0.717289	20.830417	1.215683	10.393756	0.000000	0.000000
4138.916851	780.324730	216.359297	0.717290	20.830035	1.215685	10.393565	0.000000	0.000000
4138.936852	780.324730	216.354590	0.717292	20.829582	1.215687	10.393339	0.000000	0.000000
4138.956854	780.324810	216.363186	0.717289	20.830409	1.215683	10.393752	0.000000	0.000000
4138.976857	780.324730	216.347934	0.717294	20.828941	1.215691	10.393019	0.000000	0.000000
4138.996859	780.324730	216.350729	0.717293	20.829210	1.215690	10.393154	0.000000	0.000000
4139.016860	780.324810	216.353152	0.717292	20.829443	1.215688	10.393270	0.000000	0.000000
4139.036862	780.324730	216.357064	0.717291	20.829820	1.215686	10.393458	0.000000	0.000000
4139.056864	780.324730	216.360702	0.717290	20.830170	1.215684	10.393633	0.000000	0.000000
4139.076867	780.324810	216.358230	0.717291	20.829932	1.215686	10.393514	0.000000	0.000000
4139.096869	780.324810	216.366177	0.717288	20.830697	1.215682	10.393896	0.000000	0.000000
4139.116870	780.324810	216.360083	0.717290	20.830111	1.215685	10.393603	0.000000	0.000000
4139.136872	780.324810	216.343439	0.717295	20.828508	1.215693	10.392804	0.000000	0.000000
4139.156875	780.324810	216.351171	0.717293	20.829253	1.215689	10.393175	0.000000	0.000000
4139.176877	780.324730	216.342499	0.717296	20.828418	1.215694	10.392758	0.000000	0.000000
4139.196878	780.324730	216.352473	0.717292	20.829378	1.215689	10.393237	0.000000	0.000000
4139.216880	780.324810	216.349356	0.717293	20.829078	1.215690	10.393088	0.000000	0.000000
4139.236883	780.324810	216.344114	0.717295	20.828573	1.215693	10.392836	0.000000	0.000000
4139.256885	780.324730	216.341395	0.717296	20.828311	1.215694	10.392705	0.000000	0.000000
4139.276886	780.324810	216.337008	0.717298	20.827889	1.215697	10.392495	0.000000	0.000000
4139.296888	780.324810	216.338066	0.717297	20.827991	1.215696	10.392545	0.000000	0.000000
4139.316890	780.324730	216.329434	0.717300	20.827160	1.215701	10.392131	0.000000	0.000000
4139.336893	780.324810	216.330898	0.717300	20.827301	1.215700	10.392201	0.000000	0.000000
4139.356894	780.324810	216.335640	0.717298	20.827757	1.215698	10.392429	0.000000	0.000000
4139.376896	780.324730	216.336286	0.717298	20.827820	1.215697	10.392460	0.000000	0.000000
4139.396898	780.324810	216.328842	0.717300	20.827103	1.215701	10.392102	0.000000	0.000000
4139.416901	780.324810	216.344518	0.717295	20.828612	1.215693	10.392855	0.000000	0.000000
4139.436903	780.324730	216.335549	0.717298	20.827749	1.215697	10.392425	0.000000	0.000000
4139.456904	780.324730	216.332965	0.717299	20.827500	1.215699	10.392300	0.000000	0.000000
4139.476906	780.324730	216.336588	0.717298	20.827849	1.215697	10.392474	0.000000	0.000000
4139.496909	780.324810	216.327485	0.717301	20.826972	1.215702	10.392037	0.000000	0.000000
4139.516911	780.324730	216.340942	0.717296	20.828268	1.215695	10.392684	0.000000	0.000000
4139.536912	780.324730	216.337170	0.717297	20.827905	1.215697	10.392502	0.000000	0.000000
4139.556914	780.324810	216.342674	0.717296	20.828435	1.215694	10.392767	0.000000	0.000000
4139.576917	780.324810	216.348493	0.717294	20.828995	1.215691	10.393046	0.000000	0.000000
4139.596919	780.324730	216.335308	0.717298	20.827725	1.215698	10.392413	0.000000	0.000000
4139.616920	780.324730	216.337508	0.717297	20.827937	1.215696	10.392519	0.000000	0.000000
4139.636922	780.324810	216.337607	0.717297	20.827947	1.215696	10.392523	0.000000	0.000000
4139.656924	780.324730	216.326682	0.717301	20.826895	1.215702	10.391999	0.000000	0.000000
4139.676927	780.324730	216.333802	0.717299	20.827580	1.215698	10.392341	0.000000	0.000000
4139.696929	780.324810	216.324962	0.717302	20.826729	1.215703	10.391916	0.000000	0.000000
4139.716930	780.324730	216.329075	0.717300	20.827125	1.215701	10.392114	0.000000	0.000000
4139.736932	780.324730	216.330429	0.717300	20.827256	1.215700	10.392179	0.000000	0.000000
4139.756935	780.324810	216.343657	0.717295	20.828529	1.215693	10.392814	0.000000	0.000000
4139.776937	780.324810	216.341860	0.717296	20.828356	1.215694	10.392728	0.000000	0.000000
4139.796938	780.324730	216.320332	0.717303	20.826284	1.215705	10.391694	0.000000	0.000000
4139.816940	780.324810	216.314274	0.717305	20.825700	1.215709	10.391403	0.000000	0.000000
4139.836943	780.324810	216.312836	0.717306	20.825562	1.215709	10.391333	0.000000	0.000000
4139.856945	780.324730	216.325883	0.717301	20.826818	1.215702	10.391960	0.000000	0.000000
4139.876946	780.324730	216.321174	0.717303	20.826365	1.215705	10.391734	0.000000	0.000000
4139.896948	780.324810	216.324511	0.717302	20.826686	1.215703	10.391894	0.000000	0.000000
4139.916951	780.324810	216.318729	0.717304	20.826129	1.215706	10.391617	0.000000	0.000000
4139.936953	780.324730	216.313836	0.717305	20.825658	1.215709	10.391381	0.000000	0.000000
4139.956954	780.324810	216.308378	0.717307	20.825133	1.215712	10.391119	0.000000	0.000000
4139.976956	780.324810	216.309359	0.717307	20.825227	1.215711	10.391166	0.000000	0.000000
4139.996958	780.324810	216.307564	0.717308	20.825054	1.215712	10.391080	0.000000	0.000000
4140.016961	780.324730	216.315785	0.717305	20.825846	1.215708	10.391475	0.000000	0.000000
4140.036963	780.324810	216.301625	0.717309	20.824483	1.215715	10.390795	0.000000	0.000000
4140.056964	780.324810	216.292077	0.717313	20.823563	1.215720	10.390336	0.000000	0.000000
4140.076966	780.324730	216.291793	0.717313	20.823536	1.215720	10.390323	0.000000	0.000000
4140.096969	780.324730	216.309965	0.717307	20.825286	1.215711	10.391196	0.000000	0.000000
4140.116971	780.324810	216.308577	0.717307	20.825152	1.215712	10.391129	0.000000	0.000000
4140.136972	780.324730	216.299313	0.717310	20.824260	1.215716	10.390684	0.000000	0.000000
4140.156974	780.324730	216.308151	0.717307	20.825111	1.215712	10.391108	0.000000	0.000000
4140.176977	780.324730	216.289902	0.717313	20.823354	1.215721	10.390232	0.000000	0.000000
4140.196979	780.324810	216.289908	0.717313	20.823355	1.215721	10.390232	0.000000	0.000000
4140.216980	780.324730	216.297101	0.717311	20.824047	1.215717	10.390578	0.000000	0.000000
4140.236982	780.324730	216.305237	0.717308	20.824830	1.215713	10.390968	0.000000	0.000000
4140.256984	780.324810	216.299541	0.717310	20.824282	1.215716	10.390695	0.000000	0.000000
4140.276987	780.324810	216.296296	0.717311	20.823970	1.215718	10.390539	0.000000	0.000000
4140.296988	780.324730	216.294788	0.717312	20.823824	1.215719	10.390466	0.000000	0.000000
4140.316990	780.324810	216.304157	0.717309	20.824726	1.215714	10.390916	0.000000	0.000000
4140.336992	780.324810	216.299224	0.717310	20.824251	1.215717	10.390680	0.000000	0.000000
4140.356995	780.324730	216.298994	0.717310	20.824229	1.215717	10.390668	0.000000	0.000000
4140.376997	780.324730	216.294738	0.717312	20.823820	1.215719	10.390464	0.000000	0.000000
4140.396998	780.324810	216.274915	0.717318	20.821911	1.215729	10.389512	0.000000	0.000000
4140.417000	780.324810	216.285359	0.717315	20.822917	1.215724	10.390013	0.000000	0.000000
4140.437003	780.324730	216.292845	0.717312	20.823637	1.215720	10.390373	0.000000	0.000000
4140.457005	780.324810	216.289020	0.717314	20.823269	1.215722	10.390189	0.000000	0.000000
4140.477006	780.324810	216.288223	0.717314	20.823192	1.215722	10.390151	0.000000	0.000000
4140.497008	780.324730	216.293278	0.717312	20.823679	1.215719	10.390394	0.000000	0.000000
4140.517011	780.324730	216.296534	0.717311	20.823993	1.215718	10.390550	0.000000	0.000000
4140.537013	780.324730	216.295598	0.717311	20.823902	1.215718	10.390505	0.000000	0.000000
4140.557014	780.324810	216.285889	0.717315	20.822968	1.215723	10.390039	0.000000	0.000000
4140.577016	780.324730	216.285582	0.717315	20.822938	1.215723	10.390024	0.000000	0.000000
4140.597018	780.324730	216.277713	0.717317	20.822180	1.215728	10.389646	0.000000	0.000000
4140.617021	780.324810	216.285349	0.717315	20.822916	1.215724	10.390013	0.000000	0.000000
4140.637022	780.324730	216.291793	0.717313	20.823536	1.215720	10.390323	0.000000	0.000000
4140.657024	780.324730	216.291809	0.717313	20.823538	1.215720	10.390323	0.000000	0.000000
4140.677026	780.324810	216.273157	0.717319	20.821742	1.215730	10.389427	0.000000	0.000000
4140.697029	780.324730	216.278660	0.717317	20.822272	1.215727	10.389692	0.000000	0.000000
4140.717031	780.324730	216.289805	0.717313	20.823345	1.215721	10.390227	0.000000	0.000000
4140.737032	780.324810	216.289440	0.717314	20.823309	1.215722	10.390210	0.000000	0.000000
4140.757034	780.324810	216.290349	0.717313	20.823397	1.215721	10.390253	0.000000	0.000000
4140.777037	780.324730	216.271832	0.717319	20.821614	1.215731	10.389364	0.000000	0.000000
4140.797039	780.324810	216.282187	0.717316	20.822611	1.215725	10.389861	0.000000	0.000000
4140.817040	780.324810	216.285995	0.717315	20.822978	1.215723	10.390044	0.000000	0.000000
4140.837042	780.324730	216.272905	0.717319	20.821718	1.215730	10.389415	0.000000	0.000000
4140.857045	780.324730	216.272814	0.717319	20.821709	1.215730	10.389411	0.000000	0.000000
4140.877047	780.324810	216.273519	0.717319	20.821777	1.215730	10.389445	0.000000	0.000000
4140.897048	780.324810	216.280995	0.717316	20.822496	1.215726	10.389804	0.000000	0.000000
4140.917050	780.324730	216.285714	0.717315	20.822951	1.215723	10.390031	0.000000	0.000000
4140.937052	780.324810	216.273272	0.717319	20.821753	1.215730	10.389433	0.000000	0.000000
4140.957055	780.324810	216.275613	0.717318	20.821978	1.215729	10.389545	0.000000	0.000000
4140.977057	780.324730	216.273706	0.717319	20.821795	1.215730	10.389454	0.000000	0.000000
4140.997058	780.324730	216.262762	0.717322	20.820741	1.215735	10.388928	0.000000	0.000000
4141.017060	780.324810	216.262883	0.717322	20.820753	1.215735	10.388934	0.000000	0.000000
4141.037063	780.324810	216.249825	0.717327	20.819496	1.215742	10.388306	0.000000	0.000000
4141.057065	780.324730	216.266528	0.717321	20.821104	1.215733	10.389109	0.000000	0.000000
4141.077066	780.324810	216.272576	0.717319	20.821686	1.215730	10.389399	0.000000	0.000000
4141.097068	780.324810	216.269335	0.717320	20.821374	1.215732	10.389244	0.000000	0.000000
4141.117071	780.324730	216.260266	0.717323	20.820501	1.215737	10.388808	0.000000	0.000000
4141.137073	780.324730	216.264590	0.717322	20.820917	1.215734	10.389016	0.000000	0.000000
4141.157074	780.324810	216.267897	0.717321	20.821235	1.215733	10.389175	0.000000	0.000000
4141.177076	780.324810	216.287193	0.717314	20.823093	1.215723	10.390102	0.000000	0.000000
4141.197079	780.324730	216.262516	0.717323	20.820717	1.215736	10.388916	0.000000	0.000000
4141.217081	780.324730	216.268243	0.717321	20.821269	1.215733	10.389191	0.000000	0.000000
4141.237082	780.324810	216.267738	0.717321	20.821220	1.215733	10.389167	0.000000	0.000000
4141.257084	780.324810	216.265327	0.717322	20.820988	1.215734	10.389051	0.000000	0.000000
4141.277086	780.324730	216.272834	0.717319	20.821711	1.215730	10.389412	0.000000	0.000000
4141.297089	780.324730	216.266127	0.717321	20.821065	1.215734	10.389090	0.000000	0.000000
4141.317091	780.324810	216.271913	0.717319	20.821622	1.215731	10.389368	0.000000	0.000000
4141.337092	780.324730	216.264282	0.717322	20.820887	1.215735	10.389001	0.000000	0.000000
4141.357094	780.324730	216.263081	0.717322	20.820772	1.215735	10.388943	0.000000	0.000000
4141.377097	780.324810	216.254836	0.717325	20.819978	1.215740	10.388547	0.000000	0.000000
4141.397099	780.324810	216.266950	0.717321	20.821144	1.215733	10.389129	0.000000	0.000000
4141.417100	780.324730	216.264904	0.717322	20.820947	1.215734	10.389031	0.000000	0.000000
4141.437102	780.324730	216.251284	0.717326	20.819636	1.215741	10.388377	0.000000	0.000000
4141.457105	780.324810	216.269493	0.717320	20.821389	1.215732	10.389251	0.000000	0.000000
4141.477107	780.324810	216.259514	0.717324	20.820428	1.215737	10.388772	0.000000	0.000000
4141.497108	780.324730	216.259574	0.717324	20.820434	1.215737	10.388775	0.000000	0.000000
4141.517110	780.324810	216.254557	0.717325	20.819951	1.215740	10.388534	0.000000	0.000000
4141.537112	780.324810	216.260817	0.717323	20.820554	1.215737	10.388835	0.000000	0.000000
4141.557115	780.324730	216.240268	0.717330	20.818576	1.215747	10.387847	0.000000	0.000000
4141.577116	780.324730	216.256714	0.717324	20.820159	1.215739	10.388637	0.000000	0.000000
4141.597118	780.324810	216.250714	0.717327	20.819581	1.215742	10.388349	0.000000	0.000000
4141.617120	780.324730	216.255443	0.717325	20.820036	1.215739	10.388576	0.000000	0.000000
4141.637123	780.324730	216.253293	0.717326	20.819829	1.215740	10.388473	0.000000	0.000000
4141.657125	780.324730	216.265115	0.717322	20.820968	1.215734	10.389041	0.000000	0.000000
4141.677126	780.324810	216.251404	0.717326	20.819648	1.215741	10.388382	0.000000	0.000000
4141.697128	780.324730	216.242005	0.717329	20.818743	1.215746	10.387931	0.000000	0.000000
4141.717131	780.324810	216.244321	0.717329	20.818966	1.215745	10.388042	0.000000	0.000000
4141.737133	780.324810	216.238755	0.717331	20.818430	1.215748	10.387775	0.000000	0.000000
4141.757134	780.324730	216.243647	0.717329	20.818901	1.215745	10.388010	0.000000	0.000000
4141.777136	780.324810	216.253758	0.717326	20.819874	1.215740	10.388495	0.000000	0.000000
4141.797139	780.324810	216.256570	0.717325	20.820145	1.215739	10.388630	0.000000	0.000000
4141.817141	780.324730	216.253206	0.717326	20.819821	1.215740	10.388469	0.000000	0.000000
4141.837142	780.324730	216.240798	0.717330	20.818626	1.215747	10.387873	0.000000	0.000000
4141.857144	780.324810	216.246102	0.717328	20.819137	1.215744	10.388128	0.000000	0.000000
4141.877146	780.324810	216.251214	0.717326	20.819629	1.215742	10.388373	0.000000	0.000000
[truncated: 1,002 more rows]
