# Supplementary material for: Stress relaxation in the presence of sudden strain bursts: Methodology and stress relaxation data of microcast aluminium microwires
Source: Data Brief. 2018 Nov 14;21:2134–41. doi: 10.1016/j.dib.2018.11.047 (PMC6265499; doi:10.1016/j.dib.2018.11.047)
Supplement: Supplementary file 2 — Supplementary material [file mmc2.zip › Data in brief/As-cast/Al4N/Al_100_r_3/Stress relax txt files/Al_100_r_3_Relaxcycle0027.txt]

Time[s]	Motordispl[�m]	Force[mN]	EngStrain	EngStress[MPa]	Shearstrain	Shearstress [MPa]
4268.602818	812.313518	225.017598	0.746766	21.663615	1.261443	10.809497	0.000000	0.000000
4268.602818	812.313518	225.008251	0.746769	21.662715	1.261448	10.809048	0.000000	0.000000
4268.642822	812.320455	225.013921	0.746774	21.663261	1.261456	10.809320	0.000000	0.000000
4268.662824	812.320455	224.999002	0.746779	21.661824	1.261464	10.808603	0.000000	0.000000
4268.682826	812.320455	224.996522	0.746780	21.661586	1.261465	10.808484	0.000000	0.000000
4268.702828	812.320455	224.979889	0.746785	21.659984	1.261474	10.807685	0.000000	0.000000
4268.722830	812.320455	224.967431	0.746790	21.658785	1.261480	10.807087	0.000000	0.000000
4268.742832	812.320455	224.951301	0.746795	21.657232	1.261489	10.806312	0.000000	0.000000
4268.762834	812.320455	224.910933	0.746808	21.653346	1.261510	10.804373	0.000000	0.000000
4268.782836	812.320455	224.899136	0.746812	21.652210	1.261516	10.803806	0.000000	0.000000
4268.802838	812.320455	224.884213	0.746817	21.650773	1.261523	10.803089	0.000000	0.000000
4268.822840	812.320455	224.874793	0.746821	21.649866	1.261528	10.802637	0.000000	0.000000
4268.842842	812.320455	224.859971	0.746826	21.648439	1.261536	10.801925	0.000000	0.000000
4268.862844	812.320455	224.850368	0.746829	21.647515	1.261541	10.801463	0.000000	0.000000
4268.882846	812.320455	224.842721	0.746831	21.646778	1.261545	10.801096	0.000000	0.000000
4268.902848	812.320374	224.828146	0.746836	21.645375	1.261552	10.800396	0.000000	0.000000
4268.922850	812.320455	224.815777	0.746840	21.644184	1.261559	10.799802	0.000000	0.000000
4268.942852	812.320455	224.795238	0.746847	21.642207	1.261570	10.798815	0.000000	0.000000
4268.962854	812.320455	224.794335	0.746848	21.642120	1.261570	10.798771	0.000000	0.000000
4268.982856	812.320455	224.769270	0.746856	21.639707	1.261583	10.797567	0.000000	0.000000
4269.002858	812.320455	224.759227	0.746859	21.638740	1.261588	10.797085	0.000000	0.000000
4269.022860	812.320455	224.600402	0.746913	21.623449	1.261671	10.789455	0.000000	0.000000
4269.042862	812.320455	224.428736	0.746970	21.606922	1.261760	10.781209	0.000000	0.000000
4269.062864	812.320455	224.391949	0.746983	21.603380	1.261779	10.779441	0.000000	0.000000
4269.082866	812.320455	224.340215	0.747000	21.598400	1.261806	10.776956	0.000000	0.000000
4269.102868	812.320374	224.291820	0.747016	21.593740	1.261831	10.774631	0.000000	0.000000
4269.122870	812.320455	224.236651	0.747035	21.588429	1.261860	10.771981	0.000000	0.000000
4269.142872	812.320455	224.161911	0.747060	21.581233	1.261899	10.768391	0.000000	0.000000
4269.162874	812.320455	224.070587	0.747090	21.572441	1.261946	10.764004	0.000000	0.000000
4269.182876	812.320455	223.977125	0.747122	21.563443	1.261995	10.759514	0.000000	0.000000
4269.202878	812.320455	223.943048	0.747133	21.560162	1.262013	10.757877	0.000000	0.000000
4269.222880	812.320374	223.854386	0.747163	21.551626	1.262059	10.753618	0.000000	0.000000
4269.242882	812.320455	223.813011	0.747177	21.547643	1.262080	10.751630	0.000000	0.000000
4269.262884	812.320455	223.801995	0.747181	21.546582	1.262086	10.751101	0.000000	0.000000
4269.282886	812.320455	223.773223	0.747190	21.543812	1.262101	10.749719	0.000000	0.000000
4269.302888	812.320455	223.760479	0.747194	21.542585	1.262108	10.749107	0.000000	0.000000
4269.322890	812.320455	223.755793	0.747196	21.542134	1.262110	10.748882	0.000000	0.000000
4269.342892	812.320374	223.735835	0.747203	21.540213	1.262120	10.747923	0.000000	0.000000
4269.362894	812.320455	223.733812	0.747203	21.540018	1.262122	10.747826	0.000000	0.000000
4269.382896	812.320455	223.711585	0.747211	21.537878	1.262133	10.746758	0.000000	0.000000
4269.402898	812.320455	223.687490	0.747219	21.535558	1.262146	10.745600	0.000000	0.000000
4269.422900	812.320374	223.692668	0.747217	21.536057	1.262143	10.745849	0.000000	0.000000
4269.442902	812.320374	223.680247	0.747221	21.534861	1.262149	10.745252	0.000000	0.000000
4269.462904	812.320455	223.672169	0.747224	21.534083	1.262154	10.744864	0.000000	0.000000
4269.482906	812.320455	223.660759	0.747228	21.532985	1.262160	10.744316	0.000000	0.000000
4269.502908	812.320455	223.664761	0.747227	21.533370	1.262158	10.744508	0.000000	0.000000
4269.522910	812.320374	223.664531	0.747227	21.533348	1.262158	10.744497	0.000000	0.000000
4269.542912	812.320455	223.625000	0.747240	21.529542	1.262178	10.742598	0.000000	0.000000
4269.562914	812.320455	223.611187	0.747245	21.528212	1.262185	10.741935	0.000000	0.000000
4269.582916	812.320455	223.616959	0.747243	21.528768	1.262182	10.742212	0.000000	0.000000
4269.602918	812.320455	223.605007	0.747247	21.527617	1.262189	10.741638	0.000000	0.000000
4269.622920	812.320455	223.602082	0.747248	21.527336	1.262190	10.741497	0.000000	0.000000
4269.642922	812.320374	223.599315	0.747248	21.527069	1.262191	10.741365	0.000000	0.000000
4269.662924	812.320455	223.588776	0.747252	21.526055	1.262197	10.740858	0.000000	0.000000
4269.682926	812.320455	223.572476	0.747258	21.524485	1.262205	10.740075	0.000000	0.000000
4269.702928	812.320455	223.575200	0.747257	21.524748	1.262204	10.740206	0.000000	0.000000
4269.722930	812.320374	223.569391	0.747258	21.524188	1.262207	10.739927	0.000000	0.000000
4269.742932	812.320374	223.553353	0.747264	21.522644	1.262215	10.739157	0.000000	0.000000
4269.762934	812.320455	223.549764	0.747265	21.522299	1.262217	10.738984	0.000000	0.000000
4269.782936	812.320455	223.548534	0.747266	21.522180	1.262218	10.738925	0.000000	0.000000
4269.802938	812.320455	223.560319	0.747262	21.523315	1.262212	10.739491	0.000000	0.000000
4269.822940	812.320374	223.543330	0.747267	21.521679	1.262221	10.738675	0.000000	0.000000
4269.842942	812.320374	223.554368	0.747264	21.522742	1.262215	10.739205	0.000000	0.000000
4269.862944	812.320455	223.539622	0.747269	21.521322	1.262223	10.738497	0.000000	0.000000
4269.882946	812.320455	223.528793	0.747272	21.520280	1.262228	10.737977	0.000000	0.000000
4269.902948	812.320455	223.501378	0.747281	21.517640	1.262242	10.736660	0.000000	0.000000
4269.922950	812.320455	223.530839	0.747272	21.520477	1.262227	10.738075	0.000000	0.000000
4269.942952	812.320374	223.505141	0.747280	21.518003	1.262240	10.736841	0.000000	0.000000
4269.962954	812.320455	223.513240	0.747277	21.518782	1.262236	10.737230	0.000000	0.000000
4269.982956	812.320455	223.500621	0.747282	21.517567	1.262243	10.736623	0.000000	0.000000
4270.002958	812.320455	223.496632	0.747283	21.517183	1.262245	10.736432	0.000000	0.000000
4270.022960	812.320455	223.489895	0.747285	21.516535	1.262248	10.736108	0.000000	0.000000
4270.042962	812.320374	223.490331	0.747285	21.516577	1.262248	10.736129	0.000000	0.000000
4270.062964	812.320374	223.474021	0.747290	21.515006	1.262257	10.735346	0.000000	0.000000
4270.082966	812.320455	223.462710	0.747294	21.513918	1.262263	10.734802	0.000000	0.000000
4270.102968	812.320455	223.456648	0.747296	21.513334	1.262266	10.734511	0.000000	0.000000
4270.122970	812.320455	223.440359	0.747302	21.511766	1.262274	10.733729	0.000000	0.000000
4270.142972	812.320455	223.436566	0.747303	21.511400	1.262276	10.733546	0.000000	0.000000
4270.162974	812.320374	223.431524	0.747305	21.510915	1.262279	10.733304	0.000000	0.000000
4270.182976	812.320374	223.402221	0.747315	21.508094	1.262294	10.731896	0.000000	0.000000
4270.202978	812.320455	223.393850	0.747317	21.507288	1.262298	10.731494	0.000000	0.000000
4270.222980	812.320455	223.397755	0.747316	21.507664	1.262296	10.731682	0.000000	0.000000
4270.242982	812.320455	223.397961	0.747316	21.507684	1.262296	10.731692	0.000000	0.000000
4270.262984	812.320455	223.381649	0.747322	21.506113	1.262305	10.730908	0.000000	0.000000
4270.282986	812.320374	223.368757	0.747326	21.504872	1.262311	10.730289	0.000000	0.000000
4270.302988	812.320455	223.356369	0.747330	21.503680	1.262318	10.729694	0.000000	0.000000
4270.322990	812.320455	223.355946	0.747330	21.503639	1.262318	10.729674	0.000000	0.000000
4270.342992	812.320455	223.365602	0.747327	21.504568	1.262313	10.730137	0.000000	0.000000
4270.362994	812.320455	223.355056	0.747330	21.503553	1.262319	10.729631	0.000000	0.000000
4270.382996	812.320374	223.342970	0.747334	21.502390	1.262325	10.729050	0.000000	0.000000
4270.402998	812.320374	223.328640	0.747339	21.501010	1.262332	10.728362	0.000000	0.000000
4270.423000	812.320455	223.307264	0.747347	21.498952	1.262343	10.727335	0.000000	0.000000
4270.443002	812.320455	223.309332	0.747346	21.499151	1.262342	10.727434	0.000000	0.000000
4270.463004	812.320455	223.305528	0.747347	21.498785	1.262344	10.727251	0.000000	0.000000
4270.483006	812.320455	223.288878	0.747353	21.497182	1.262353	10.726452	0.000000	0.000000
4270.503008	812.320374	223.287604	0.747353	21.497059	1.262353	10.726390	0.000000	0.000000
4270.523010	812.320455	223.280501	0.747356	21.496375	1.262357	10.726049	0.000000	0.000000
4270.543012	812.320455	223.277152	0.747357	21.496053	1.262359	10.725888	0.000000	0.000000
4270.563014	812.320455	223.249967	0.747366	21.493436	1.262373	10.724582	0.000000	0.000000
4270.583016	812.320455	223.259846	0.747362	21.494387	1.262368	10.725057	0.000000	0.000000
4270.603018	812.320455	223.251755	0.747365	21.493608	1.262372	10.724668	0.000000	0.000000
4270.623020	812.320374	223.236083	0.747370	21.492099	1.262380	10.723915	0.000000	0.000000
4270.643022	812.320455	223.238417	0.747370	21.492324	1.262379	10.724028	0.000000	0.000000
4270.663024	812.320455	223.232308	0.747372	21.491736	1.262382	10.723734	0.000000	0.000000
4270.683026	812.320455	223.230358	0.747372	21.491548	1.262383	10.723640	0.000000	0.000000
4270.703028	812.320455	223.208041	0.747380	21.489399	1.262395	10.722568	0.000000	0.000000
4270.723030	812.320374	223.208508	0.747380	21.489444	1.262395	10.722591	0.000000	0.000000
4270.743032	812.320455	223.206058	0.747380	21.489208	1.262396	10.722473	0.000000	0.000000
4270.763034	812.320455	223.192028	0.747385	21.487858	1.262403	10.721799	0.000000	0.000000
4270.783036	812.320455	223.189093	0.747386	21.487575	1.262405	10.721658	0.000000	0.000000
4270.803038	812.320374	223.176623	0.747390	21.486374	1.262411	10.721059	0.000000	0.000000
4270.823040	812.320374	223.167677	0.747393	21.485513	1.262416	10.720629	0.000000	0.000000
4270.843042	812.320374	223.160240	0.747396	21.484797	1.262420	10.720272	0.000000	0.000000
4270.863044	812.320455	223.160114	0.747396	21.484785	1.262420	10.720266	0.000000	0.000000
4270.883046	812.320455	223.168730	0.747393	21.485614	1.262415	10.720680	0.000000	0.000000
4270.903048	812.320455	223.141916	0.747402	21.483033	1.262429	10.719392	0.000000	0.000000
4270.923050	812.320374	223.139254	0.747403	21.482777	1.262431	10.719264	0.000000	0.000000
4270.943052	812.320374	223.106940	0.747414	21.479666	1.262447	10.717712	0.000000	0.000000
4270.963054	812.320455	223.115602	0.747411	21.480500	1.262443	10.718128	0.000000	0.000000
4270.983056	812.320455	223.107290	0.747414	21.479699	1.262447	10.717728	0.000000	0.000000
4271.003058	812.320455	223.099345	0.747416	21.478934	1.262451	10.717347	0.000000	0.000000
4271.023060	812.320455	223.094419	0.747418	21.478460	1.262454	10.717110	0.000000	0.000000
4271.043062	812.320374	223.090569	0.747419	21.478090	1.262456	10.716925	0.000000	0.000000
4271.063064	812.320455	223.086007	0.747421	21.477650	1.262458	10.716706	0.000000	0.000000
4271.083066	812.320455	223.086045	0.747421	21.477654	1.262458	10.716708	0.000000	0.000000
4271.103068	812.320455	223.068496	0.747427	21.475964	1.262468	10.715865	0.000000	0.000000
4271.123070	812.320455	223.084944	0.747421	21.477548	1.262459	10.716655	0.000000	0.000000
4271.143072	812.320455	223.063489	0.747428	21.475482	1.262470	10.715624	0.000000	0.000000
4271.163074	812.320455	223.059867	0.747430	21.475134	1.262472	10.715450	0.000000	0.000000
4271.183076	812.320455	223.042172	0.747435	21.473430	1.262481	10.714600	0.000000	0.000000
4271.203078	812.320455	223.041506	0.747436	21.473366	1.262482	10.714568	0.000000	0.000000
4271.223080	812.320374	223.026626	0.747441	21.471933	1.262489	10.713853	0.000000	0.000000
4271.243082	812.320455	223.022921	0.747442	21.471577	1.262491	10.713675	0.000000	0.000000
4271.263084	812.320455	223.012279	0.747446	21.470552	1.262497	10.713164	0.000000	0.000000
4271.283086	812.320455	223.006478	0.747447	21.469994	1.262500	10.712886	0.000000	0.000000
4271.303088	812.320455	222.994835	0.747451	21.468873	1.262506	10.712326	0.000000	0.000000
4271.323090	812.320374	222.968587	0.747460	21.466346	1.262519	10.711065	0.000000	0.000000
4271.343092	812.320455	222.975689	0.747458	21.467029	1.262516	10.711407	0.000000	0.000000
4271.363094	812.320455	222.970386	0.747460	21.466519	1.262519	10.711152	0.000000	0.000000
4271.383096	812.320455	222.960939	0.747463	21.465609	1.262523	10.710698	0.000000	0.000000
4271.403098	812.320455	222.952454	0.747466	21.464793	1.262528	10.710290	0.000000	0.000000
4271.423100	812.320374	222.947138	0.747467	21.464281	1.262531	10.710035	0.000000	0.000000
4271.443102	812.320374	222.942990	0.747469	21.463881	1.262533	10.709836	0.000000	0.000000
4271.463104	812.320374	222.934088	0.747472	21.463024	1.262537	10.709408	0.000000	0.000000
4271.483106	812.320455	222.934052	0.747472	21.463021	1.262537	10.709406	0.000000	0.000000
4271.503108	812.320455	222.943569	0.747469	21.463937	1.262532	10.709864	0.000000	0.000000
4271.523110	812.320455	222.932691	0.747472	21.462890	1.262538	10.709341	0.000000	0.000000
4271.543112	812.320374	222.917592	0.747477	21.461436	1.262546	10.708616	0.000000	0.000000
4271.563114	812.320455	222.908976	0.747480	21.460607	1.262550	10.708202	0.000000	0.000000
4271.583116	812.320455	222.895668	0.747485	21.459325	1.262557	10.707562	0.000000	0.000000
4271.603118	812.320455	222.890088	0.747486	21.458788	1.262560	10.707294	0.000000	0.000000
4271.623120	812.320374	222.906264	0.747481	21.460346	1.262552	10.708071	0.000000	0.000000
4271.643122	812.320455	222.896215	0.747484	21.459378	1.262557	10.707589	0.000000	0.000000
4271.663124	812.320455	222.898984	0.747484	21.459645	1.262556	10.707722	0.000000	0.000000
4271.683126	812.320455	222.898967	0.747484	21.459643	1.262556	10.707721	0.000000	0.000000
4271.703128	812.320455	222.889411	0.747487	21.458723	1.262561	10.707262	0.000000	0.000000
4271.723130	812.320374	222.873050	0.747492	21.457148	1.262569	10.706476	0.000000	0.000000
4271.743132	812.320374	222.871357	0.747493	21.456985	1.262570	10.706395	0.000000	0.000000
4271.763134	812.320455	222.871660	0.747493	21.457014	1.262570	10.706409	0.000000	0.000000
4271.783136	812.320455	222.867545	0.747494	21.456618	1.262572	10.706211	0.000000	0.000000
4271.803138	812.320455	222.869198	0.747494	21.456777	1.262571	10.706291	0.000000	0.000000
4271.823140	812.320455	222.860655	0.747496	21.455955	1.262576	10.705880	0.000000	0.000000
4271.843142	812.320455	222.864043	0.747495	21.456281	1.262574	10.706043	0.000000	0.000000
4271.863144	812.320374	222.851396	0.747499	21.455063	1.262580	10.705436	0.000000	0.000000
4271.883146	812.320374	222.863655	0.747495	21.456243	1.262574	10.706025	0.000000	0.000000
4271.903148	812.320455	222.869007	0.747494	21.456759	1.262571	10.706282	0.000000	0.000000
4271.923150	812.320455	222.863228	0.747496	21.456202	1.262574	10.706004	0.000000	0.000000
4271.943152	812.320455	222.852675	0.747499	21.455186	1.262580	10.705497	0.000000	0.000000
4271.963154	812.320455	222.854763	0.747498	21.455387	1.262579	10.705597	0.000000	0.000000
4271.983156	812.320455	222.853861	0.747499	21.455300	1.262579	10.705554	0.000000	0.000000
4272.003158	812.320455	222.848486	0.747500	21.454783	1.262582	10.705296	0.000000	0.000000
4272.023160	812.320374	222.832118	0.747506	21.453207	1.262590	10.704510	0.000000	0.000000
4272.043162	812.320455	222.841990	0.747503	21.454158	1.262585	10.704984	0.000000	0.000000
4272.063164	812.320455	222.850557	0.747500	21.454982	1.262581	10.705395	0.000000	0.000000
4272.083166	812.320455	222.838387	0.747504	21.453811	1.262587	10.704811	0.000000	0.000000
4272.103168	812.320455	222.834659	0.747505	21.453452	1.262589	10.704632	0.000000	0.000000
4272.123170	812.320455	222.822970	0.747509	21.452326	1.262595	10.704070	0.000000	0.000000
4272.143172	812.320374	222.824177	0.747509	21.452443	1.262594	10.704128	0.000000	0.000000
4272.163174	812.320455	222.820820	0.747510	21.452119	1.262596	10.703967	0.000000	0.000000
4272.183176	812.320455	222.820539	0.747510	21.452092	1.262596	10.703953	0.000000	0.000000
4272.203178	812.320455	222.824186	0.747509	21.452443	1.262595	10.704129	0.000000	0.000000
4272.223180	812.320455	222.820801	0.747510	21.452118	1.262596	10.703966	0.000000	0.000000
4272.243182	812.320374	222.808395	0.747514	21.450923	1.262603	10.703370	0.000000	0.000000
4272.263184	812.320455	222.815178	0.747512	21.451576	1.262599	10.703696	0.000000	0.000000
4272.283186	812.320455	222.814451	0.747512	21.451506	1.262600	10.703661	0.000000	0.000000
4272.303188	812.320455	222.818096	0.747511	21.451857	1.262598	10.703836	0.000000	0.000000
4272.323190	812.320455	222.805429	0.747515	21.450638	1.262604	10.703228	0.000000	0.000000
4272.343192	812.320455	222.816483	0.747511	21.451702	1.262599	10.703759	0.000000	0.000000
4272.363194	812.320374	222.804062	0.747515	21.450506	1.262605	10.703162	0.000000	0.000000
4272.383196	812.320455	222.787114	0.747521	21.448874	1.262614	10.702348	0.000000	0.000000
4272.403198	812.320455	222.794131	0.747519	21.449550	1.262610	10.702685	0.000000	0.000000
4272.423200	812.320455	222.781513	0.747523	21.448335	1.262617	10.702079	0.000000	0.000000
4272.443202	812.320455	222.785079	0.747522	21.448678	1.262615	10.702250	0.000000	0.000000
4272.463204	812.320374	222.785216	0.747522	21.448692	1.262615	10.702257	0.000000	0.000000
4272.483206	812.320455	222.784321	0.747522	21.448605	1.262615	10.702213	0.000000	0.000000
4272.503208	812.320455	222.776656	0.747525	21.447868	1.262619	10.701845	0.000000	0.000000
4272.523210	812.320455	222.764751	0.747529	21.446721	1.262625	10.701273	0.000000	0.000000
4272.543212	812.320455	222.767768	0.747528	21.447012	1.262624	10.701418	0.000000	0.000000
4272.563214	812.320374	222.760694	0.747530	21.446331	1.262627	10.701079	0.000000	0.000000
4272.583216	812.320374	222.755649	0.747532	21.445845	1.262630	10.700836	0.000000	0.000000
4272.603218	812.320455	222.755940	0.747532	21.445873	1.262630	10.700850	0.000000	0.000000
4272.623220	812.320455	222.758128	0.747531	21.446084	1.262629	10.700955	0.000000	0.000000
4272.643222	812.320455	222.749762	0.747534	21.445278	1.262633	10.700553	0.000000	0.000000
4272.663224	812.320374	222.750437	0.747533	21.445343	1.262633	10.700586	0.000000	0.000000
4272.683226	812.320374	222.749041	0.747534	21.445209	1.262634	10.700519	0.000000	0.000000
4272.703228	812.320455	222.746156	0.747535	21.444931	1.262635	10.700380	0.000000	0.000000
4272.723230	812.320455	222.739093	0.747537	21.444251	1.262639	10.700041	0.000000	0.000000
4272.743232	812.320455	222.735437	0.747538	21.443899	1.262641	10.699865	0.000000	0.000000
4272.763234	812.320455	222.728485	0.747541	21.443230	1.262644	10.699531	0.000000	0.000000
4272.783236	812.320374	222.722880	0.747543	21.442690	1.262647	10.699262	0.000000	0.000000
4272.803238	812.320455	222.725881	0.747542	21.442979	1.262646	10.699406	0.000000	0.000000
4272.823240	812.320455	222.729114	0.747541	21.443290	1.262644	10.699561	0.000000	0.000000
4272.843242	812.320455	222.710392	0.747547	21.441488	1.262654	10.698662	0.000000	0.000000
4272.863244	812.320455	222.707869	0.747548	21.441245	1.262655	10.698541	0.000000	0.000000
4272.883246	812.320374	222.723209	0.747542	21.442722	1.262647	10.699278	0.000000	0.000000
4272.903248	812.320374	222.705531	0.747548	21.441020	1.262656	10.698429	0.000000	0.000000
4272.923250	812.320374	222.700897	0.747550	21.440574	1.262659	10.698206	0.000000	0.000000
4272.943252	812.320455	222.692476	0.747553	21.439763	1.262663	10.697801	0.000000	0.000000
4272.963254	812.320455	222.696770	0.747551	21.440176	1.262661	10.698008	0.000000	0.000000
4272.983256	812.320455	222.673951	0.747559	21.437980	1.262673	10.696911	0.000000	0.000000
4273.003258	812.320455	222.668346	0.747561	21.437440	1.262676	10.696642	0.000000	0.000000
4273.023260	812.320374	222.680842	0.747557	21.438643	1.262669	10.697243	0.000000	0.000000
4273.043262	812.320374	222.668703	0.747561	21.437474	1.262675	10.696659	0.000000	0.000000
4273.063264	812.320455	222.676084	0.747558	21.438185	1.262672	10.697014	0.000000	0.000000
4273.083266	812.320455	222.676165	0.747558	21.438193	1.262672	10.697018	0.000000	0.000000
4273.103268	812.320455	222.676021	0.747558	21.438179	1.262672	10.697011	0.000000	0.000000
4273.123270	812.320455	222.669454	0.747561	21.437547	1.262675	10.696696	0.000000	0.000000
4273.143272	812.320374	222.652989	0.747566	21.435961	1.262683	10.695905	0.000000	0.000000
4273.163274	812.320455	222.629890	0.747574	21.433738	1.262696	10.694795	0.000000	0.000000
4273.183276	812.320455	222.625642	0.747575	21.433329	1.262698	10.694591	0.000000	0.000000
4273.203278	812.320455	222.624576	0.747576	21.433226	1.262698	10.694540	0.000000	0.000000
4273.223280	812.320374	222.624958	0.747575	21.433263	1.262698	10.694558	0.000000	0.000000
4273.243282	812.320374	222.614260	0.747579	21.432233	1.262704	10.694044	0.000000	0.000000
4273.263284	812.320455	222.610458	0.747580	21.431867	1.262706	10.693861	0.000000	0.000000
4273.283286	812.320455	222.602120	0.747583	21.431064	1.262710	10.693461	0.000000	0.000000
4273.303288	812.320455	222.594612	0.747586	21.430341	1.262714	10.693100	0.000000	0.000000
4273.323290	812.320374	222.585020	0.747589	21.429418	1.262719	10.692639	0.000000	0.000000
4273.343292	812.320374	222.589650	0.747587	21.429863	1.262716	10.692862	0.000000	0.000000
4273.363294	812.320455	222.585917	0.747589	21.429504	1.262718	10.692682	0.000000	0.000000
4273.383296	812.320455	222.587582	0.747588	21.429664	1.262718	10.692762	0.000000	0.000000
4273.403298	812.320455	222.591389	0.747587	21.430031	1.262716	10.692945	0.000000	0.000000
4273.423300	812.320455	222.581400	0.747590	21.429069	1.262721	10.692466	0.000000	0.000000
4273.443302	812.320374	222.582391	0.747590	21.429165	1.262720	10.692513	0.000000	0.000000
4273.463304	812.320455	222.585321	0.747589	21.429447	1.262719	10.692654	0.000000	0.000000
4273.483306	812.320455	222.578182	0.747591	21.428759	1.262722	10.692311	0.000000	0.000000
4273.503308	812.320455	222.582435	0.747590	21.429169	1.262720	10.692515	0.000000	0.000000
4273.523310	812.320455	222.585844	0.747589	21.429497	1.262718	10.692679	0.000000	0.000000
4273.543312	812.320374	222.574025	0.747592	21.428359	1.262725	10.692111	0.000000	0.000000
4273.563314	812.320455	222.572579	0.747593	21.428220	1.262725	10.692042	0.000000	0.000000
4273.583316	812.320455	222.563308	0.747596	21.427327	1.262730	10.691596	0.000000	0.000000
4273.603318	812.320455	222.554937	0.747599	21.426521	1.262735	10.691194	0.000000	0.000000
4273.623320	812.320455	222.570759	0.747594	21.428045	1.262726	10.691954	0.000000	0.000000
4273.643322	812.320374	222.574233	0.747592	21.428379	1.262724	10.692121	0.000000	0.000000
4273.663324	812.320455	222.568448	0.747594	21.427822	1.262728	10.691843	0.000000	0.000000
4273.683326	812.320455	222.550684	0.747600	21.426112	1.262737	10.690990	0.000000	0.000000
4273.703328	812.320455	222.560327	0.747597	21.427040	1.262732	10.691453	0.000000	0.000000
4273.723330	812.320455	222.547939	0.747601	21.425848	1.262738	10.690858	0.000000	0.000000
4273.743332	812.320455	222.555149	0.747599	21.426542	1.262734	10.691204	0.000000	0.000000
4273.763334	812.320374	222.554658	0.747599	21.426495	1.262735	10.691181	0.000000	0.000000
4273.783336	812.320455	222.544256	0.747603	21.425493	1.262740	10.690681	0.000000	0.000000
4273.803338	812.320455	222.543205	0.747603	21.425392	1.262741	10.690631	0.000000	0.000000
4273.823340	812.320455	222.540521	0.747604	21.425134	1.262742	10.690502	0.000000	0.000000
4273.843342	812.320455	222.533815	0.747606	21.424488	1.262746	10.690180	0.000000	0.000000
4273.863344	812.320374	222.541594	0.747603	21.425237	1.262741	10.690553	0.000000	0.000000
4273.883346	812.320374	222.547440	0.747601	21.425800	1.262738	10.690834	0.000000	0.000000
4273.903348	812.320455	222.541704	0.747603	21.425247	1.262741	10.690559	0.000000	0.000000
4273.923350	812.320455	222.536736	0.747605	21.424769	1.262744	10.690320	0.000000	0.000000
4273.943352	812.320455	222.545644	0.747602	21.425627	1.262739	10.690748	0.000000	0.000000
4273.963354	812.320455	222.526487	0.747608	21.423782	1.262749	10.689828	0.000000	0.000000
4273.983356	812.320374	222.521585	0.747610	21.423310	1.262752	10.689592	0.000000	0.000000
4274.003358	812.320455	222.518074	0.747611	21.422972	1.262754	10.689423	0.000000	0.000000
4274.023360	812.320455	222.524782	0.747609	21.423618	1.262750	10.689746	0.000000	0.000000
4274.043362	812.320455	222.532234	0.747607	21.424336	1.262746	10.690104	0.000000	0.000000
4274.062364	812.320455	222.527083	0.747608	21.423840	1.262749	10.689856	0.000000	0.000000
4274.082366	812.320374	222.516971	0.747612	21.422866	1.262754	10.689370	0.000000	0.000000
4274.102368	812.320455	222.498448	0.747618	21.421083	1.262764	10.688481	0.000000	0.000000
4274.122370	812.320455	222.499954	0.747617	21.421228	1.262763	10.688553	0.000000	0.000000
4274.142372	812.320455	222.494672	0.747619	21.420719	1.262766	10.688299	0.000000	0.000000
4274.162374	812.320455	222.493730	0.747619	21.420629	1.262766	10.688254	0.000000	0.000000
4274.182376	812.320374	222.492838	0.747620	21.420543	1.262767	10.688211	0.000000	0.000000
4274.202378	812.320374	222.488938	0.747621	21.420167	1.262769	10.688024	0.000000	0.000000
4274.222380	812.320455	222.489917	0.747621	21.420262	1.262768	10.688071	0.000000	0.000000
4274.242382	812.320455	222.498401	0.747618	21.421078	1.262764	10.688478	0.000000	0.000000
4274.262383	812.320455	222.497036	0.747618	21.420947	1.262765	10.688413	0.000000	0.000000
4274.282386	812.320374	222.477887	0.747625	21.419103	1.262774	10.687493	0.000000	0.000000
4274.302388	812.320455	222.478591	0.747625	21.419171	1.262774	10.687527	0.000000	0.000000
4274.322390	812.320455	222.487332	0.747622	21.420013	1.262770	10.687947	0.000000	0.000000
4274.342391	812.320455	222.483399	0.747623	21.419634	1.262772	10.687758	0.000000	0.000000
4274.362394	812.320455	222.472905	0.747626	21.418624	1.262777	10.687254	0.000000	0.000000
4274.382396	812.320455	222.473576	0.747626	21.418688	1.262777	10.687286	0.000000	0.000000
4274.402398	812.320374	222.481439	0.747624	21.419445	1.262773	10.687664	0.000000	0.000000
4274.422400	812.320374	222.467447	0.747628	21.418098	1.262780	10.686991	0.000000	0.000000
4274.442402	812.320455	222.467734	0.747628	21.418126	1.262780	10.687005	0.000000	0.000000
4274.462404	812.320455	222.466756	0.747629	21.418032	1.262780	10.686958	0.000000	0.000000
4274.482406	812.320455	222.469033	0.747628	21.418251	1.262779	10.687068	0.000000	0.000000
4274.502408	812.320455	222.465386	0.747629	21.417900	1.262781	10.686892	0.000000	0.000000
4274.522409	812.320455	222.459810	0.747631	21.417363	1.262784	10.686624	0.000000	0.000000
4274.542412	812.320455	222.471003	0.747627	21.418441	1.262778	10.687162	0.000000	0.000000
4274.562414	812.320455	222.466296	0.747629	21.417988	1.262781	10.686936	0.000000	0.000000
4274.582416	812.320455	222.447510	0.747635	21.416179	1.262790	10.686034	0.000000	0.000000
4274.602417	812.320374	222.456981	0.747632	21.417091	1.262785	10.686489	0.000000	0.000000
4274.622420	812.320455	222.448912	0.747635	21.416314	1.262790	10.686101	0.000000	0.000000
4274.642422	812.320455	222.462721	0.747630	21.417643	1.262783	10.686764	0.000000	0.000000
4274.662424	812.320455	222.443944	0.747636	21.415836	1.262792	10.685862	0.000000	0.000000
4274.682425	812.320455	222.447902	0.747635	21.416217	1.262790	10.686052	0.000000	0.000000
4274.702428	812.320374	222.450856	0.747634	21.416501	1.262789	10.686194	0.000000	0.000000
4274.722430	812.320455	222.443380	0.747636	21.415781	1.262793	10.685835	0.000000	0.000000
4274.742432	812.320455	222.445492	0.747636	21.415985	1.262791	10.685937	0.000000	0.000000
4274.762434	812.320455	222.441189	0.747637	21.415570	1.262794	10.685730	0.000000	0.000000
4274.782436	812.320374	222.438664	0.747638	21.415327	1.262795	10.685609	0.000000	0.000000
4274.802438	812.320374	222.428574	0.747641	21.414356	1.262800	10.685124	0.000000	0.000000
4274.822440	812.320455	222.422271	0.747643	21.413749	1.262804	10.684821	0.000000	0.000000
4274.842442	812.320455	222.415299	0.747646	21.413078	1.262807	10.684486	0.000000	0.000000
4274.862443	812.320455	222.412651	0.747647	21.412823	1.262809	10.684359	0.000000	0.000000
4274.882446	812.320374	222.412148	0.747647	21.412774	1.262809	10.684335	0.000000	0.000000
4274.902448	812.320374	222.405374	0.747649	21.412122	1.262812	10.684010	0.000000	0.000000
4274.922450	812.320455	222.395499	0.747652	21.411172	1.262817	10.683535	0.000000	0.000000
4274.942451	812.320455	222.393336	0.747653	21.410963	1.262819	10.683431	0.000000	0.000000
4274.962454	812.320455	222.401476	0.747650	21.411747	1.262814	10.683822	0.000000	0.000000
4274.982456	812.320455	222.390509	0.747654	21.410691	1.262820	10.683295	0.000000	0.000000
4275.002458	812.320374	222.395578	0.747652	21.411179	1.262817	10.683539	0.000000	0.000000
4275.022460	812.320374	222.387362	0.747655	21.410388	1.262822	10.683144	0.000000	0.000000
4275.042462	812.320455	222.386180	0.747656	21.410274	1.262822	10.683087	0.000000	0.000000
4275.062464	812.320455	222.384593	0.747656	21.410122	1.262823	10.683011	0.000000	0.000000
4275.082466	812.320455	222.372893	0.747660	21.408995	1.262829	10.682449	0.000000	0.000000
4275.102468	812.320455	222.382030	0.747657	21.409875	1.262824	10.682888	0.000000	0.000000
4275.122470	812.320374	222.372882	0.747660	21.408994	1.262829	10.682449	0.000000	0.000000
4275.142472	812.320455	222.368209	0.747662	21.408544	1.262832	10.682224	0.000000	0.000000
4275.162474	812.320455	222.375785	0.747659	21.409274	1.262828	10.682588	0.000000	0.000000
4275.182476	812.320455	222.374450	0.747660	21.409145	1.262828	10.682524	0.000000	0.000000
4275.202477	812.320455	222.370467	0.747661	21.408762	1.262830	10.682333	0.000000	0.000000
4275.222480	812.320374	222.370284	0.747661	21.408744	1.262830	10.682324	0.000000	0.000000
4275.242482	812.320455	222.364619	0.747663	21.408199	1.262834	10.682052	0.000000	0.000000
4275.262484	812.320455	222.367470	0.747662	21.408473	1.262832	10.682189	0.000000	0.000000
4275.282485	812.320455	222.358906	0.747665	21.407649	1.262836	10.681777	0.000000	0.000000
4275.302488	812.320455	222.362094	0.747664	21.407956	1.262835	10.681930	0.000000	0.000000
4275.322490	812.320455	222.345029	0.747669	21.406313	1.262844	10.681111	0.000000	0.000000
4275.342492	812.320455	222.352852	0.747667	21.407066	1.262840	10.681486	0.000000	0.000000
4275.362494	812.320374	222.345514	0.747669	21.406359	1.262843	10.681134	0.000000	0.000000
4275.382496	812.320455	222.346984	0.747669	21.406501	1.262843	10.681205	0.000000	0.000000
4275.402498	812.320455	222.340412	0.747671	21.405868	1.262846	10.680889	0.000000	0.000000
4275.422500	812.320455	222.333942	0.747673	21.405245	1.262849	10.680578	0.000000	0.000000
4275.442502	812.320455	222.337367	0.747672	21.405575	1.262848	10.680743	0.000000	0.000000
4275.462503	812.320374	222.332548	0.747673	21.405111	1.262850	10.680511	0.000000	0.000000
4275.482506	812.320374	222.323745	0.747676	21.404263	1.262855	10.680088	0.000000	0.000000
4275.502508	812.320455	222.325977	0.747676	21.404478	1.262854	10.680195	0.000000	0.000000
4275.522510	812.320455	222.321907	0.747677	21.404087	1.262856	10.680000	0.000000	0.000000
4275.542511	812.320455	222.324231	0.747676	21.404310	1.262855	10.680111	0.000000	0.000000
4275.562514	812.320374	222.323204	0.747677	21.404211	1.262855	10.680062	0.000000	0.000000
4275.582516	812.320374	222.307686	0.747682	21.402717	1.262863	10.679317	0.000000	0.000000
4275.602518	812.320455	222.319590	0.747678	21.403863	1.262857	10.679889	0.000000	0.000000
4275.622519	812.320455	222.316025	0.747679	21.403520	1.262859	10.679717	0.000000	0.000000
4275.642522	812.320455	222.334585	0.747673	21.405307	1.262849	10.680609	0.000000	0.000000
4275.662524	812.320374	222.320021	0.747678	21.403905	1.262857	10.679909	0.000000	0.000000
4275.682526	812.320374	222.316344	0.747679	21.403551	1.262858	10.679733	0.000000	0.000000
4275.702528	812.320455	222.317576	0.747679	21.403670	1.262858	10.679792	0.000000	0.000000
4275.722530	812.320455	222.325065	0.747676	21.404391	1.262854	10.680152	0.000000	0.000000
4275.742532	812.320455	222.323543	0.747677	21.404244	1.262855	10.680078	0.000000	0.000000
4275.762534	812.320374	222.310183	0.747681	21.402958	1.262862	10.679437	0.000000	0.000000
4275.782536	812.320455	222.308916	0.747681	21.402836	1.262862	10.679376	0.000000	0.000000
4275.802537	812.320455	222.303987	0.747683	21.402361	1.262865	10.679139	0.000000	0.000000
4275.822540	812.320455	222.316712	0.747679	21.403586	1.262858	10.679750	0.000000	0.000000
4275.842542	812.320455	222.312993	0.747680	21.403228	1.262860	10.679572	0.000000	0.000000
4275.862544	812.320374	222.308164	0.747682	21.402763	1.262863	10.679340	0.000000	0.000000
4275.882545	812.320455	222.304492	0.747683	21.402410	1.262865	10.679163	0.000000	0.000000
4275.902548	812.320455	222.303907	0.747683	21.402354	1.262865	10.679135	0.000000	0.000000
4275.922550	812.320455	222.307907	0.747682	21.402739	1.262863	10.679327	0.000000	0.000000
4275.942552	812.320455	222.301760	0.747684	21.402147	1.262866	10.679032	0.000000	0.000000
4275.962554	812.320374	222.292424	0.747687	21.401248	1.262871	10.678584	0.000000	0.000000
4275.982556	812.320374	222.291618	0.747687	21.401170	1.262871	10.678545	0.000000	0.000000
4276.002558	812.320455	222.295000	0.747686	21.401496	1.262870	10.678707	0.000000	0.000000
4276.022560	812.320455	222.295099	0.747686	21.401506	1.262870	10.678712	0.000000	0.000000
4276.042562	812.320455	222.293082	0.747687	21.401311	1.262871	10.678615	0.000000	0.000000
4276.062564	812.320455	222.277704	0.747692	21.399831	1.262879	10.677876	0.000000	0.000000
4276.082566	812.320374	222.281673	0.747691	21.400213	1.262877	10.678067	0.000000	0.000000
4276.102568	812.320455	222.287773	0.747689	21.400800	1.262873	10.678360	0.000000	0.000000
4276.122570	812.320455	222.271605	0.747694	21.399244	1.262882	10.677583	0.000000	0.000000
4276.142571	812.320455	222.280948	0.747691	21.400143	1.262877	10.678032	0.000000	0.000000
4276.162574	812.320455	222.284948	0.747690	21.400528	1.262875	10.678224	0.000000	0.000000
4276.182576	812.320374	222.279845	0.747691	21.400037	1.262877	10.677979	0.000000	0.000000
4276.202578	812.320455	222.283205	0.747690	21.400360	1.262876	10.678141	0.000000	0.000000
4276.222579	812.320455	222.274405	0.747693	21.399513	1.262880	10.677718	0.000000	0.000000
4276.242582	812.320455	222.268163	0.747695	21.398912	1.262884	10.677418	0.000000	0.000000
4276.262584	812.320455	222.275849	0.747693	21.399652	1.262880	10.677787	0.000000	0.000000
4276.282586	812.320374	222.263602	0.747697	21.398473	1.262886	10.677199	0.000000	0.000000
4276.302588	812.320374	222.261837	0.747697	21.398303	1.262887	10.677114	0.000000	0.000000
4276.322590	812.320455	222.257141	0.747699	21.397851	1.262889	10.676889	0.000000	0.000000
4276.342592	812.320455	222.256508	0.747699	21.397790	1.262890	10.676858	0.000000	0.000000
4276.362594	812.320455	222.264974	0.747696	21.398605	1.262885	10.677265	0.000000	0.000000
4276.382596	812.320374	222.262934	0.747697	21.398409	1.262886	10.677167	0.000000	0.000000
4276.402598	812.320374	222.256703	0.747699	21.397809	1.262889	10.676868	0.000000	0.000000
4276.422600	812.320374	222.256785	0.747699	21.397817	1.262889	10.676872	0.000000	0.000000
4276.442602	812.320455	222.251048	0.747701	21.397264	1.262893	10.676596	0.000000	0.000000
4276.462604	812.320455	222.255579	0.747699	21.397701	1.262890	10.676814	0.000000	0.000000
4276.482605	812.320455	222.245350	0.747703	21.396716	1.262896	10.676322	0.000000	0.000000
4276.502608	812.320374	222.239821	0.747705	21.396184	1.262898	10.676057	0.000000	0.000000
4276.522610	812.320455	222.251140	0.747701	21.397273	1.262893	10.676600	0.000000	0.000000
4276.542612	812.320455	222.246668	0.747702	21.396843	1.262895	10.676386	0.000000	0.000000
4276.562613	812.320455	222.239935	0.747705	21.396195	1.262898	10.676062	0.000000	0.000000
4276.582616	812.320374	222.234020	0.747707	21.395625	1.262901	10.675778	0.000000	0.000000
4276.602618	812.320374	222.218368	0.747712	21.394118	1.262909	10.675026	0.000000	0.000000
4276.622620	812.320455	222.245039	0.747703	21.396686	1.262896	10.676307	0.000000	0.000000
4276.642622	812.320455	222.237928	0.747705	21.396001	1.262899	10.675966	0.000000	0.000000
4276.662624	812.320455	222.234986	0.747706	21.395718	1.262901	10.675824	0.000000	0.000000
4276.682626	812.320374	222.227012	0.747709	21.394950	1.262905	10.675441	0.000000	0.000000
4276.702628	812.320374	222.222154	0.747711	21.394483	1.262907	10.675208	0.000000	0.000000
4276.722630	812.320455	222.212644	0.747714	21.393567	1.262913	10.674751	0.000000	0.000000
4276.742631	812.320455	222.218354	0.747712	21.394117	1.262910	10.675025	0.000000	0.000000
4276.762634	812.320455	222.222339	0.747711	21.394501	1.262907	10.675217	0.000000	0.000000
4276.782636	812.320374	222.212494	0.747714	21.393553	1.262912	10.674744	0.000000	0.000000
4276.802638	812.320374	222.209461	0.747715	21.393261	1.262914	10.674598	0.000000	0.000000
4276.822639	812.320455	222.205194	0.747716	21.392850	1.262916	10.674393	0.000000	0.000000
4276.842642	812.320455	222.209807	0.747715	21.393294	1.262914	10.674615	0.000000	0.000000
4276.862644	812.320455	222.204290	0.747717	21.392763	1.262917	10.674350	0.000000	0.000000
4276.882646	812.320374	222.205432	0.747716	21.392873	1.262916	10.674405	0.000000	0.000000
4276.902647	812.320374	222.210557	0.747714	21.393366	1.262913	10.674651	0.000000	0.000000
4276.922650	812.320455	222.193837	0.747720	21.391756	1.262922	10.673848	0.000000	0.000000
4276.942652	812.320455	222.188402	0.747722	21.391233	1.262925	10.673587	0.000000	0.000000
4276.962654	812.320455	222.193578	0.747720	21.391732	1.262922	10.673835	0.000000	0.000000
4276.982656	812.320374	222.203140	0.747717	21.392652	1.262917	10.674294	0.000000	0.000000
4277.002658	812.320455	222.194640	0.747720	21.391834	1.262922	10.673886	0.000000	0.000000
4277.022660	812.320455	222.193450	0.747720	21.391719	1.262923	10.673829	0.000000	0.000000
4277.042662	812.320455	222.196948	0.747719	21.392056	1.262921	10.673997	0.000000	0.000000
4277.062664	812.320455	222.207273	0.747716	21.393050	1.262915	10.674493	0.000000	0.000000
4277.082665	812.320455	222.192984	0.747720	21.391674	1.262923	10.673807	0.000000	0.000000
4277.102668	812.320374	222.195889	0.747719	21.391954	1.262921	10.673946	0.000000	0.000000
4277.122670	812.320455	222.191841	0.747721	21.391564	1.262923	10.673752	0.000000	0.000000
4277.142672	812.320455	222.203261	0.747717	21.392664	1.262917	10.674300	0.000000	0.000000
4277.162673	812.320455	222.196448	0.747719	21.392008	1.262921	10.673973	0.000000	0.000000
4277.182676	812.320374	222.187084	0.747722	21.391106	1.262926	10.673523	0.000000	0.000000
4277.202678	812.320374	222.190855	0.747721	21.391469	1.262924	10.673704	0.000000	0.000000
4277.222680	812.320455	222.193116	0.747720	21.391687	1.262923	10.673813	0.000000	0.000000
4277.242682	812.320455	222.169843	0.747728	21.389447	1.262935	10.672695	0.000000	0.000000
4277.262684	812.320455	222.181610	0.747724	21.390579	1.262929	10.673260	0.000000	0.000000
4277.282686	812.320455	222.189020	0.747722	21.391293	1.262925	10.673616	0.000000	0.000000
4277.302688	812.320374	222.192597	0.747720	21.391637	1.262923	10.673788	0.000000	0.000000
4277.322690	812.320455	222.187015	0.747722	21.391100	1.262926	10.673520	0.000000	0.000000
4277.342692	812.320455	222.192168	0.747721	21.391596	1.262923	10.673767	0.000000	0.000000
4277.362694	812.320455	222.173400	0.747727	21.389789	1.262933	10.672866	0.000000	0.000000
4277.382696	812.320374	222.184282	0.747723	21.390837	1.262927	10.673389	0.000000	0.000000
4277.402698	812.320374	222.162731	0.747730	21.388762	1.262938	10.672353	0.000000	0.000000
4277.422699	812.320455	222.165091	0.747730	21.388989	1.262937	10.672467	0.000000	0.000000
4277.442702	812.320455	222.160599	0.747731	21.388556	1.262940	10.672251	0.000000	0.000000
4277.462704	812.320455	222.170713	0.747728	21.389530	1.262934	10.672737	0.000000	0.000000
4277.482706	812.320455	222.168524	0.747729	21.389320	1.262935	10.672632	0.000000	0.000000
4277.502707	812.320374	222.186804	0.747722	21.391079	1.262926	10.673510	0.000000	0.000000
4277.522710	812.320374	222.157413	0.747732	21.388250	1.262941	10.672098	0.000000	0.000000
4277.542712	812.320455	222.159986	0.747731	21.388497	1.262940	10.672221	0.000000	0.000000
4277.562714	812.320455	222.166400	0.747729	21.389115	1.262937	10.672530	0.000000	0.000000
4277.582716	812.320455	222.157981	0.747732	21.388304	1.262941	10.672125	0.000000	0.000000
4277.602718	812.320455	222.145748	0.747736	21.387127	1.262947	10.671537	0.000000	0.000000
4277.622720	812.320374	222.155319	0.747733	21.388048	1.262942	10.671997	0.000000	0.000000
4277.642722	812.320455	222.146386	0.747736	21.387188	1.262947	10.671568	0.000000	0.000000
4277.662724	812.320455	222.138535	0.747739	21.386432	1.262951	10.671191	0.000000	0.000000
4277.682726	812.320455	222.137699	0.747739	21.386352	1.262951	10.671151	0.000000	0.000000
4277.702728	812.320455	222.145917	0.747736	21.387143	1.262947	10.671546	0.000000	0.000000
4277.722730	812.320374	222.132144	0.747741	21.385817	1.262954	10.670884	0.000000	0.000000
4277.742732	812.320374	222.128807	0.747742	21.385496	1.262956	10.670724	0.000000	0.000000
4277.762733	812.320455	222.133499	0.747740	21.385947	1.262954	10.670949	0.000000	0.000000
4277.782736	812.320455	222.126577	0.747743	21.385281	1.262957	10.670617	0.000000	0.000000
4277.802738	812.320455	222.128234	0.747742	21.385441	1.262956	10.670696	0.000000	0.000000
4277.822740	812.320455	222.130652	0.747741	21.385673	1.262955	10.670812	0.000000	0.000000
4277.842741	812.320374	222.134588	0.747740	21.386052	1.262953	10.671001	0.000000	0.000000
4277.862744	812.320374	222.111263	0.747748	21.383807	1.262965	10.669881	0.000000	0.000000
4277.882746	812.320455	222.134969	0.747740	21.386089	1.262953	10.671020	0.000000	0.000000
4277.902748	812.320455	222.124642	0.747743	21.385095	1.262958	10.670524	0.000000	0.000000
4277.922750	812.320455	222.119250	0.747745	21.384576	1.262961	10.670265	0.000000	0.000000
4277.942752	812.320455	222.120389	0.747745	21.384685	1.262960	10.670319	0.000000	0.000000
4277.962754	812.320374	222.131080	0.747741	21.385715	1.262955	10.670833	0.000000	0.000000
4277.982756	812.320455	222.114915	0.747747	21.384158	1.262963	10.670056	0.000000	0.000000
4278.002758	812.320455	222.129186	0.747742	21.385532	1.262956	10.670742	0.000000	0.000000
4278.022759	812.320455	222.122503	0.747744	21.384889	1.262959	10.670421	0.000000	0.000000
4278.042762	812.320455	222.110894	0.747748	21.383771	1.262965	10.669863	0.000000	0.000000
4278.062764	812.320374	222.114811	0.747747	21.384148	1.262963	10.670051	0.000000	0.000000
4278.082766	812.320455	222.113862	0.747747	21.384057	1.262964	10.670006	0.000000	0.000000
4278.102767	812.320455	222.099112	0.747752	21.382637	1.262972	10.669297	0.000000	0.000000
4278.122770	812.320455	222.091587	0.747754	21.381912	1.262975	10.668936	0.000000	0.000000
4278.142772	812.320455	222.093861	0.747754	21.382131	1.262974	10.669045	0.000000	0.000000
4278.162774	812.320374	222.100978	0.747751	21.382817	1.262970	10.669387	0.000000	0.000000
4278.182775	812.320455	222.080100	0.747758	21.380806	1.262981	10.668384	0.000000	0.000000
4278.202778	812.320455	222.088792	0.747755	21.381643	1.262977	10.668801	0.000000	0.000000
4278.222780	812.320455	222.083038	0.747757	21.381089	1.262980	10.668525	0.000000	0.000000
4278.242782	812.320455	222.073010	0.747761	21.380124	1.262985	10.668043	0.000000	0.000000
4278.262784	812.320374	222.076098	0.747760	21.380421	1.262983	10.668192	0.000000	0.000000
4278.282786	812.320374	222.086718	0.747756	21.381444	1.262978	10.668702	0.000000	0.000000
4278.302788	812.320455	222.087935	0.747756	21.381561	1.262977	10.668760	0.000000	0.000000
4278.322790	812.320455	222.076782	0.747759	21.380487	1.262983	10.668224	0.000000	0.000000
4278.342792	812.320455	222.077329	0.747759	21.380540	1.262983	10.668251	0.000000	0.000000
4278.362793	812.320455	222.066122	0.747763	21.379461	1.262989	10.667712	0.000000	0.000000
4278.382796	812.320374	222.080661	0.747758	21.380860	1.262981	10.668411	0.000000	0.000000
4278.402798	812.320455	222.082730	0.747757	21.381060	1.262980	10.668510	0.000000	0.000000
4278.422800	812.320455	222.080564	0.747758	21.380851	1.262981	10.668406	0.000000	0.000000
4278.442801	812.320455	222.077465	0.747759	21.380553	1.262983	10.668257	0.000000	0.000000
4278.462804	812.320455	222.068502	0.747762	21.379690	1.262987	10.667827	0.000000	0.000000
4278.482806	812.320374	222.071058	0.747761	21.379936	1.262986	10.667949	0.000000	0.000000
4278.502808	812.320374	222.065450	0.747763	21.379396	1.262989	10.667680	0.000000	0.000000
4278.522810	812.320374	222.072016	0.747761	21.380028	1.262986	10.667996	0.000000	0.000000
4278.542812	812.320455	222.078265	0.747759	21.380630	1.262982	10.668296	0.000000	0.000000
4278.562814	812.320455	222.069639	0.747762	21.379799	1.262987	10.667881	0.000000	0.000000
4278.582816	812.320455	222.064115	0.747764	21.379268	1.262990	10.667616	0.000000	0.000000
4278.602818	812.320455	222.053944	0.747767	21.378288	1.262995	10.667127	0.000000	0.000000
4278.622820	812.320374	222.054052	0.747767	21.378299	1.262995	10.667133	0.000000	0.000000
4278.642822	812.320455	222.055774	0.747766	21.378464	1.262994	10.667215	0.000000	0.000000
4278.662824	812.320455	222.066338	0.747763	21.379482	1.262989	10.667723	0.000000	0.000000
4278.682826	812.320455	222.060650	0.747765	21.378934	1.262992	10.667449	0.000000	0.000000
4278.702827	812.320455	222.042724	0.747771	21.377208	1.263001	10.666588	0.000000	0.000000
4278.722830	812.320455	222.050339	0.747768	21.377941	1.262997	10.666954	0.000000	0.000000
4278.742832	812.320455	222.046463	0.747770	21.377568	1.262999	10.666768	0.000000	0.000000
4278.762834	812.320455	222.049914	0.747768	21.377900	1.262997	10.666934	0.000000	0.000000
4278.782835	812.320455	222.047796	0.747769	21.377696	1.262998	10.666832	0.000000	0.000000
4278.802838	812.320374	222.049583	0.747768	21.377868	1.262997	10.666918	0.000000	0.000000
4278.822840	812.320455	222.052895	0.747767	21.378187	1.262996	10.667077	0.000000	0.000000
4278.842842	812.320455	222.059304	0.747765	21.378804	1.262992	10.667385	0.000000	0.000000
4278.862844	812.320455	222.049197	0.747769	21.377831	1.262998	10.666899	0.000000	0.000000
4278.882846	812.320374	222.047395	0.747769	21.377658	1.262998	10.666813	0.000000	0.000000
4278.902848	812.320455	222.067847	0.747762	21.379627	1.262988	10.667795	0.000000	0.000000
4278.922850	812.320455	222.032883	0.747774	21.376261	1.263006	10.666116	0.000000	0.000000
4278.942852	812.320455	222.028824	0.747775	21.375870	1.263008	10.665921	0.000000	0.000000
4278.962854	812.320374	222.034311	0.747774	21.376398	1.263005	10.666184	0.000000	0.000000
4278.982856	812.320455	222.035481	0.747773	21.376511	1.263005	10.666240	0.000000	0.000000
4279.002858	812.320455	222.042673	0.747771	21.377203	1.263001	10.666586	0.000000	0.000000
4279.022860	812.320455	222.044582	0.747770	21.377387	1.263000	10.666678	0.000000	0.000000
4279.042861	812.320374	222.032410	0.747774	21.376215	1.263006	10.666093	0.000000	0.000000
4279.062864	812.320374	222.035215	0.747773	21.376485	1.263005	10.666228	0.000000	0.000000
4279.082866	812.320455	222.032169	0.747774	21.376192	1.263006	10.666081	0.000000	0.000000
4279.102868	812.320455	222.034638	0.747774	21.376430	1.263005	10.666200	0.000000	0.000000
4279.122869	812.320455	222.038423	0.747772	21.376794	1.263003	10.666382	0.000000	0.000000
4279.142872	812.320374	222.034303	0.747774	21.376397	1.263005	10.666184	0.000000	0.000000
4279.162874	812.320455	222.026240	0.747776	21.375621	1.263009	10.665796	0.000000	0.000000
4279.182876	812.320455	222.049224	0.747769	21.377834	1.262997	10.666901	0.000000	0.000000
4279.202878	812.320455	222.028681	0.747776	21.375856	1.263008	10.665914	0.000000	0.000000
4279.222880	812.320455	222.029410	0.747775	21.375926	1.263008	10.665949	0.000000	0.000000
4279.242882	812.320374	222.021235	0.747778	21.375139	1.263012	10.665556	0.000000	0.000000
4279.262884	812.320374	222.033762	0.747774	21.376345	1.263005	10.666158	0.000000	0.000000
4279.282886	812.320455	222.011970	0.747781	21.374247	1.263017	10.665111	0.000000	0.000000
4279.302887	812.320455	222.020069	0.747778	21.375027	1.263013	10.665500	0.000000	0.000000
4279.322890	812.320455	222.020242	0.747778	21.375044	1.263013	10.665508	0.000000	0.000000
4279.342892	812.320374	222.005940	0.747783	21.373667	1.263020	10.664821	0.000000	0.000000
4279.362894	812.320374	222.004631	0.747784	21.373541	1.263021	10.664758	0.000000	0.000000
4279.382895	812.320455	222.006419	0.747783	21.373713	1.263020	10.664844	0.000000	0.000000
4279.402898	812.320455	222.017633	0.747779	21.374792	1.263014	10.665383	0.000000	0.000000
4279.422900	812.320455	222.009366	0.747782	21.373996	1.263018	10.664986	0.000000	0.000000
4279.442902	812.320374	222.010338	0.747782	21.374090	1.263018	10.665033	0.000000	0.000000
4279.462903	812.320374	221.993101	0.747787	21.372431	1.263027	10.664205	0.000000	0.000000
4279.482906	812.320374	222.005424	0.747783	21.373617	1.263020	10.664797	0.000000	0.000000
4279.502908	812.320455	222.011231	0.747781	21.374176	1.263017	10.665075	0.000000	0.000000
4279.522910	812.320455	221.999335	0.747785	21.373031	1.263023	10.664504	0.000000	0.000000
4279.542912	812.320455	222.004426	0.747784	21.373521	1.263021	10.664749	0.000000	0.000000
4279.562914	812.320455	221.994469	0.747787	21.372562	1.263026	10.664270	0.000000	0.000000
4279.582916	812.320374	221.993679	0.747787	21.372486	1.263026	10.664232	0.000000	0.000000
4279.602918	812.320455	222.017486	0.747779	21.374778	1.263014	10.665376	0.000000	0.000000
4279.622920	812.320455	222.011847	0.747781	21.374235	1.263017	10.665105	0.000000	0.000000
4279.642921	812.320455	222.016995	0.747779	21.374731	1.263014	10.665352	0.000000	0.000000
4279.662924	812.320374	222.022514	0.747778	21.375262	1.263011	10.665617	0.000000	0.000000
4279.682926	812.320455	222.020741	0.747778	21.375092	1.263012	10.665532	0.000000	0.000000
4279.702928	812.320455	222.002136	0.747784	21.373300	1.263022	10.664639	0.000000	0.000000
4279.722929	812.320455	222.011169	0.747781	21.374170	1.263017	10.665073	0.000000	0.000000
4279.742932	812.320455	221.997150	0.747786	21.372820	1.263025	10.664399	0.000000	0.000000
4279.762934	812.320374	222.000394	0.747785	21.373133	1.263023	10.664555	0.000000	0.000000
4279.782936	812.320374	222.003050	0.747784	21.373388	1.263021	10.664682	0.000000	0.000000
4279.802938	812.320455	221.994793	0.747787	21.372594	1.263026	10.664286	0.000000	0.000000
4279.822940	812.320455	221.989331	0.747789	21.372068	1.263029	10.664023	0.000000	0.000000
4279.842942	812.320455	222.003831	0.747784	21.373464	1.263021	10.664720	0.000000	0.000000
4279.862944	812.320374	221.997983	0.747786	21.372901	1.263024	10.664439	0.000000	0.000000
4279.882946	812.320374	221.990071	0.747788	21.372139	1.263028	10.664059	0.000000	0.000000
4279.902948	812.320455	222.001045	0.747785	21.373195	1.263023	10.664586	0.000000	0.000000
4279.922950	812.320455	221.992579	0.747788	21.372380	1.263027	10.664179	0.000000	0.000000
4279.942952	812.320455	221.986596	0.747790	21.371804	1.263030	10.663892	0.000000	0.000000
4279.962954	812.320455	221.983535	0.747791	21.371510	1.263032	10.663745	0.000000	0.000000
4279.982955	812.320455	221.986735	0.747790	21.371818	1.263030	10.663899	0.000000	0.000000
4280.002958	812.320374	221.973057	0.747794	21.370501	1.263037	10.663242	0.000000	0.000000
4280.022960	812.320455	221.967721	0.747796	21.369987	1.263040	10.662985	0.000000	0.000000
4280.042962	812.320455	221.981906	0.747791	21.371353	1.263032	10.663667	0.000000	0.000000
4280.062963	812.320455	221.969587	0.747795	21.370167	1.263039	10.663075	0.000000	0.000000
4280.082966	812.320455	221.971365	0.747795	21.370338	1.263038	10.663160	0.000000	0.000000
4280.102968	812.320374	221.973726	0.747794	21.370565	1.263037	10.663274	0.000000	0.000000
4280.122970	812.320455	221.970144	0.747795	21.370220	1.263039	10.663102	0.000000	0.000000
4280.142972	812.320455	221.954402	0.747800	21.368705	1.263047	10.662345	0.000000	0.000000
4280.162974	812.320455	221.957191	0.747800	21.368973	1.263045	10.662479	0.000000	0.000000
4280.182976	812.320455	221.956062	0.747800	21.368865	1.263046	10.662425	0.000000	0.000000
4280.202978	812.320374	221.969978	0.747795	21.370204	1.263039	10.663094	0.000000	0.000000
4280.222980	812.320374	221.964323	0.747797	21.369660	1.263042	10.662822	0.000000	0.000000
4280.242981	812.320455	221.976533	0.747793	21.370836	1.263035	10.663409	0.000000	0.000000
4280.262984	812.320455	221.960272	0.747798	21.369270	1.263044	10.662627	0.000000	0.000000
4280.282986	812.320455	221.956879	0.747800	21.368943	1.263046	10.662464	0.000000	0.000000
4280.302988	812.320374	221.962587	0.747798	21.369493	1.263042	10.662739	0.000000	0.000000
4280.322989	812.320455	221.947080	0.747803	21.368000	1.263051	10.661994	0.000000	0.000000
4280.342992	812.320455	221.953992	0.747801	21.368665	1.263047	10.662326	0.000000	0.000000
4280.362994	812.320455	221.943328	0.747804	21.367639	1.263053	10.661814	0.000000	0.000000
4280.382996	812.320455	221.949643	0.747802	21.368247	1.263049	10.662117	0.000000	0.000000
4280.402997	812.320374	221.950371	0.747802	21.368317	1.263049	10.662152	0.000000	0.000000
4280.423000	812.320455	221.940666	0.747805	21.367382	1.263054	10.661686	0.000000	0.000000
4280.443002	812.320455	221.960776	0.747798	21.369319	1.263043	10.662652	0.000000	0.000000
4280.463004	812.320455	221.968152	0.747796	21.370029	1.263040	10.663006	0.000000	0.000000
4280.483006	812.320455	221.950342	0.747802	21.368314	1.263049	10.662150	0.000000	0.000000
4280.503008	812.320374	221.950083	0.747802	21.368289	1.263049	10.662138	0.000000	0.000000
4280.523010	812.320455	221.951514	0.747801	21.368427	1.263048	10.662207	0.000000	0.000000
4280.543012	812.320455	221.946502	0.747803	21.367944	1.263051	10.661966	0.000000	0.000000
4280.563014	812.320455	221.935895	0.747807	21.366923	1.263056	10.661456	0.000000	0.000000
4280.583015	812.320374	221.928420	0.747809	21.366203	1.263060	10.661097	0.000000	0.000000
4280.603018	812.320374	221.931649	0.747808	21.366514	1.263059	10.661252	0.000000	0.000000
4280.623020	812.320455	221.927003	0.747810	21.366067	1.263061	10.661029	0.000000	0.000000
4280.643022	812.320455	221.930664	0.747808	21.366420	1.263059	10.661205	0.000000	0.000000
4280.663023	812.320455	221.937792	0.747806	21.367106	1.263055	10.661548	0.000000	0.000000
4280.683026	812.320374	221.928536	0.747809	21.366215	1.263060	10.661103	0.000000	0.000000
4280.703028	812.320455	221.926741	0.747810	21.366042	1.263061	10.661017	0.000000	0.000000
4280.723030	812.320455	221.930412	0.747808	21.366395	1.263059	10.661193	0.000000	0.000000
4280.743032	812.320455	221.937080	0.747806	21.367037	1.263056	10.661513	0.000000	0.000000
4280.763034	812.320374	221.925760	0.747810	21.365947	1.263062	10.660970	0.000000	0.000000
4280.783036	812.320455	221.937030	0.747806	21.367032	1.263056	10.661511	0.000000	0.000000
4280.803038	812.320455	221.923285	0.747811	21.365709	1.263063	10.660851	0.000000	0.000000
4280.823040	812.320455	221.924674	0.747810	21.365843	1.263062	10.660917	0.000000	0.000000
4280.843042	812.320455	221.924732	0.747810	21.365848	1.263062	10.660920	0.000000	0.000000
4280.863044	812.320374	221.921550	0.747811	21.365542	1.263064	10.660767	0.000000	0.000000
4280.883046	812.320455	221.922015	0.747811	21.365587	1.263064	10.660790	0.000000	0.000000
4280.903048	812.320455	221.919504	0.747812	21.365345	1.263065	10.660669	0.000000	0.000000
4280.923049	812.320455	221.918796	0.747812	21.365277	1.263065	10.660635	0.000000	0.000000
4280.943052	812.320374	221.911926	0.747815	21.364615	1.263069	10.660305	0.000000	0.000000
4280.963054	812.320455	221.913371	0.747814	21.364755	1.263068	10.660374	0.000000	0.000000
4280.983056	812.320455	221.903445	0.747818	21.363799	1.263073	10.659898	0.000000	0.000000
4281.003057	812.320455	221.902741	0.747818	21.363731	1.263074	10.659864	0.000000	0.000000
4281.023060	812.320455	221.900576	0.747819	21.363523	1.263075	10.659760	0.000000	0.000000
4281.043062	812.320374	221.920480	0.747812	21.365439	1.263064	10.660716	0.000000	0.000000
4281.063064	812.320374	221.909582	0.747815	21.364390	1.263070	10.660192	0.000000	0.000000
4281.083066	812.320455	221.904186	0.747817	21.363870	1.263073	10.659933	0.000000	0.000000
4281.103068	812.320455	221.901265	0.747818	21.363589	1.263074	10.659793	0.000000	0.000000
4281.123070	812.320455	221.915844	0.747813	21.364993	1.263067	10.660493	0.000000	0.000000
4281.143072	812.320455	221.898504	0.747819	21.363323	1.263076	10.659660	0.000000	0.000000
4281.163074	812.320374	221.892940	0.747821	21.362788	1.263079	10.659393	0.000000	0.000000
4281.183076	812.320455	221.890385	0.747822	21.362542	1.263080	10.659270	0.000000	0.000000
4281.203078	812.320455	221.901883	0.747818	21.363649	1.263074	10.659823	0.000000	0.000000
4281.223080	812.320455	221.899263	0.747819	21.363396	1.263075	10.659697	0.000000	0.000000
4281.243082	812.320455	221.891472	0.747822	21.362646	1.263080	10.659322	0.000000	0.000000
4281.263083	812.320374	221.886632	0.747823	21.362180	1.263082	10.659090	0.000000	0.000000
4281.283086	812.320455	221.882297	0.747825	21.361763	1.263084	10.658882	0.000000	0.000000
4281.303088	812.320455	221.877940	0.747826	21.361343	1.263087	10.658672	0.000000	0.000000
4281.323090	812.320455	221.874775	0.747827	21.361039	1.263088	10.658520	0.000000	0.000000
4281.343091	812.320455	221.876086	0.747827	21.361165	1.263088	10.658583	0.000000	0.000000
4281.363094	812.320374	221.874021	0.747827	21.360966	1.263088	10.658484	0.000000	0.000000
4281.383096	812.320455	221.863337	0.747831	21.359938	1.263094	10.657971	0.000000	0.000000
4281.403098	812.320455	221.860076	0.747832	21.359624	1.263096	10.657814	0.000000	0.000000
4281.423100	812.320455	221.856966	0.747833	21.359324	1.263097	10.657665	0.000000	0.000000
4281.443102	812.320374	221.857906	0.747833	21.359415	1.263097	10.657710	0.000000	0.000000
4281.463104	812.320455	221.858146	0.747833	21.359438	1.263097	10.657721	0.000000	0.000000
4281.483106	812.320455	221.854015	0.747834	21.359040	1.263099	10.657523	0.000000	0.000000
4281.503108	812.320455	221.862228	0.747831	21.359831	1.263095	10.657918	0.000000	0.000000
4281.523109	812.320455	221.849144	0.747836	21.358571	1.263102	10.657289	0.000000	0.000000
4281.543112	812.320374	221.859398	0.747832	21.359558	1.263096	10.657782	0.000000	0.000000
4281.563114	812.320455	221.850569	0.747835	21.358708	1.263101	10.657358	0.000000	0.000000
4281.583116	812.320455	221.856157	0.747833	21.359246	1.263098	10.657626	0.000000	0.000000
4281.603117	812.320455	221.850968	0.747835	21.358747	1.263101	10.657377	0.000000	0.000000
4281.623120	812.320455	221.849110	0.747836	21.358568	1.263102	10.657287	0.000000	0.000000
4281.643122	812.320374	221.849208	0.747836	21.358577	1.263101	10.657292	0.000000	0.000000
4281.663124	812.320374	221.847743	0.747836	21.358436	1.263102	10.657222	0.000000	0.000000
4281.683125	812.320455	221.845762	0.747837	21.358245	1.263103	10.657127	0.000000	0.000000
4281.703128	812.320455	221.838175	0.747839	21.357515	1.263107	10.656762	0.000000	0.000000
4281.723130	812.320455	221.841329	0.747838	21.357819	1.263106	10.656914	0.000000	0.000000
4281.743132	812.320455	221.834853	0.747841	21.357195	1.263109	10.656603	0.000000	0.000000
4281.763134	812.320374	221.831284	0.747842	21.356852	1.263111	10.656431	0.000000	0.000000
4281.783136	812.320455	221.813391	0.747848	21.355129	1.263120	10.655572	0.000000	0.000000
4281.803138	812.320455	221.834965	0.747841	21.357206	1.263109	10.656608	0.000000	0.000000
4281.823140	812.320455	221.827448	0.747843	21.356482	1.263113	10.656247	0.000000	0.000000
4281.843142	812.320455	221.828780	0.747843	21.356611	1.263112	10.656311	0.000000	0.000000
4281.863143	812.320374	221.833831	0.747841	21.357097	1.263109	10.656553	0.000000	0.000000
4281.883146	812.320455	221.830337	0.747842	21.356760	1.263111	10.656386	0.000000	0.000000
4281.903148	812.320455	221.822489	0.747845	21.356005	1.263115	10.656009	0.000000	0.000000
4281.923150	812.320455	221.813403	0.747848	21.355130	1.263120	10.655572	0.000000	0.000000
4281.943151	812.320374	221.812666	0.747848	21.355059	1.263120	10.655537	0.000000	0.000000
4281.963154	812.320374	221.820849	0.747845	21.355847	1.263116	10.655930	0.000000	0.000000
4281.983156	812.320455	221.815960	0.747847	21.355376	1.263119	10.655695	0.000000	0.000000
4282.003158	812.320455	221.815270	0.747847	21.355310	1.263119	10.655662	0.000000	0.000000
4282.023160	812.320455	221.813338	0.747848	21.355124	1.263120	10.655569	0.000000	0.000000
4282.043162	812.320455	221.798233	0.747853	21.353670	1.263128	10.654843	0.000000	0.000000
4282.063164	812.320374	221.800248	0.747852	21.353864	1.263127	10.654940	0.000000	0.000000
4282.083166	812.320455	221.793143	0.747855	21.353180	1.263131	10.654599	0.000000	0.000000
4282.103168	812.320455	221.789696	0.747856	21.352848	1.263132	10.654433	0.000000	0.000000
4282.123170	812.320455	221.786812	0.747857	21.352570	1.263134	10.654295	0.000000	0.000000
4282.143172	812.320455	221.779133	0.747859	21.351831	1.263138	10.653926	0.000000	0.000000
4282.163174	812.320374	221.770174	0.747862	21.350968	1.263142	10.653495	0.000000	0.000000
4282.183176	812.320455	221.773078	0.747861	21.351248	1.263141	10.653635	0.000000	0.000000
4282.203177	812.320455	221.769337	0.747863	21.350888	1.263143	10.653455	0.000000	0.000000
4282.223180	812.320455	221.788379	0.747856	21.352721	1.263133	10.654370	0.000000	0.000000
4282.243182	812.320455	221.773219	0.747861	21.351261	1.263141	10.653642	0.000000	0.000000
4282.263184	812.320374	221.781187	0.747858	21.352029	1.263137	10.654025	0.000000	0.000000
4282.283185	812.320455	221.785460	0.747857	21.352440	1.263135	10.654230	0.000000	0.000000
4282.303188	812.320455	221.774224	0.747861	21.351358	1.263140	10.653690	0.000000	0.000000
4282.323190	812.320455	221.770512	0.747862	21.351001	1.263142	10.653512	0.000000	0.000000
4282.343192	812.320374	221.771784	0.747862	21.351123	1.263142	10.653573	0.000000	0.000000
4282.363194	812.320374	221.772910	0.747861	21.351232	1.263141	10.653627	0.000000	0.000000
4282.383196	812.320455	221.764497	0.747864	21.350422	1.263146	10.653223	0.000000	0.000000
4282.403198	812.320455	221.753447	0.747868	21.349358	1.263151	10.652692	0.000000	0.000000
4282.423200	812.320455	221.760043	0.747866	21.349993	1.263148	10.653009	0.000000	0.000000
4282.443202	812.320374	221.748657	0.747869	21.348897	1.263154	10.652462	0.000000	0.000000
4282.463204	812.320455	221.746537	0.747870	21.348693	1.263155	10.652360	0.000000	0.000000
4282.483206	812.320455	221.754550	0.747867	21.349464	1.263151	10.652745	0.000000	0.000000
4282.503208	812.320455	221.729757	0.747876	21.347077	1.263164	10.651554	0.000000	0.000000
4282.523210	812.320455	221.730748	0.747875	21.347173	1.263163	10.651602	0.000000	0.000000
4282.543211	812.320374	221.728248	0.747876	21.346932	1.263164	10.651481	0.000000	0.000000
4282.563214	812.320455	221.735480	0.747874	21.347628	1.263161	10.651829	0.000000	0.000000
4282.583216	812.320455	221.733940	0.747874	21.347480	1.263161	10.651755	0.000000	0.000000
4282.603218	812.320455	221.737061	0.747873	21.347780	1.263160	10.651905	0.000000	0.000000
4282.623219	812.320455	221.730806	0.747875	21.347178	1.263163	10.651604	0.000000	0.000000
4282.643222	812.320374	221.716460	0.747880	21.345797	1.263170	10.650915	0.000000	0.000000
4282.663224	812.320374	221.711201	0.747882	21.345291	1.263173	10.650662	0.000000	0.000000
4282.683226	812.320455	221.722736	0.747878	21.346401	1.263167	10.651217	0.000000	0.000000
4282.703228	812.320455	221.721034	0.747879	21.346237	1.263168	10.651135	0.000000	0.000000
4282.723230	812.320455	221.705259	0.747884	21.344719	1.263176	10.650377	0.000000	0.000000
4282.743232	812.320374	221.735127	0.747874	21.347594	1.263161	10.651812	0.000000	0.000000
4282.763234	812.320374	221.730320	0.747876	21.347131	1.263163	10.651581	0.000000	0.000000
4282.783236	812.320455	221.740368	0.747872	21.348099	1.263158	10.652064	0.000000	0.000000
4282.803237	812.320455	221.726060	0.747877	21.346721	1.263166	10.651376	0.000000	0.000000
4282.823240	812.320455	221.721116	0.747879	21.346245	1.263168	10.651139	0.000000	0.000000
4282.843242	812.320455	221.712931	0.747881	21.345457	1.263172	10.650746	0.000000	0.000000
4282.863244	812.320374	221.704190	0.747884	21.344616	1.263177	10.650326	0.000000	0.000000
4282.883245	812.320455	221.710892	0.747882	21.345261	1.263173	10.650648	0.000000	0.000000
4282.903248	812.320455	221.705050	0.747884	21.344698	1.263176	10.650367	0.000000	0.000000
4282.923250	812.320455	221.709800	0.747883	21.345156	1.263174	10.650595	0.000000	0.000000
4282.943252	812.320374	221.692418	0.747888	21.343482	1.263183	10.649760	0.000000	0.000000
4282.963253	812.320374	221.690360	0.747889	21.343284	1.263184	10.649661	0.000000	0.000000
4282.983256	812.320455	221.693394	0.747888	21.343576	1.263183	10.649807	0.000000	0.000000
4283.003258	812.320455	221.683628	0.747891	21.342636	1.263188	10.649338	0.000000	0.000000
4283.023260	812.320455	221.695591	0.747887	21.343788	1.263181	10.649913	0.000000	0.000000
4283.043262	812.320374	221.698691	0.747886	21.344086	1.263180	10.650062	0.000000	0.000000
4283.063264	812.320374	221.693937	0.747888	21.343629	1.263182	10.649833	0.000000	0.000000
4283.083266	812.320455	221.697215	0.747887	21.343944	1.263181	10.649991	0.000000	0.000000
4283.103268	812.320455	221.690675	0.747889	21.343315	1.263184	10.649676	0.000000	0.000000
4283.123270	812.320455	221.680142	0.747892	21.342300	1.263189	10.649170	0.000000	0.000000
4283.143271	812.320374	221.685643	0.747891	21.342830	1.263186	10.649435	0.000000	0.000000
4283.163274	812.320374	221.676568	0.747894	21.341956	1.263191	10.648999	0.000000	0.000000
4283.183276	812.320455	221.688729	0.747890	21.343127	1.263185	10.649583	0.000000	0.000000
4283.203278	812.320455	221.679501	0.747893	21.342239	1.263190	10.649140	0.000000	0.000000
4283.223279	812.320455	221.697165	0.747887	21.343939	1.263181	10.649988	0.000000	0.000000
4283.243282	812.320374	221.696112	0.747887	21.343838	1.263181	10.649938	0.000000	0.000000
4283.263284	812.320455	221.704505	0.747884	21.344646	1.263177	10.650341	0.000000	0.000000
4283.283286	812.320455	221.687166	0.747890	21.342977	1.263186	10.649508	0.000000	0.000000
4283.303288	812.320455	221.678581	0.747893	21.342150	1.263190	10.649096	0.000000	0.000000
4283.323290	812.320374	221.683385	0.747891	21.342613	1.263188	10.649326	0.000000	0.000000
4283.343292	812.320455	221.673766	0.747895	21.341687	1.263193	10.648864	0.000000	0.000000
4283.363294	812.320455	221.667150	0.747897	21.341050	1.263196	10.648546	0.000000	0.000000
4283.383296	812.320455	221.674780	0.747894	21.341784	1.263192	10.648913	0.000000	0.000000
4283.403298	812.320374	221.667528	0.747897	21.341086	1.263196	10.648565	0.000000	0.000000
4283.423300	812.320455	221.655762	0.747901	21.339953	1.263202	10.647999	0.000000	0.000000
4283.443302	812.320455	221.667158	0.747897	21.341050	1.263196	10.648547	0.000000	0.000000
4283.463304	812.320455	221.666229	0.747897	21.340961	1.263197	10.648502	0.000000	0.000000
4283.483305	812.320455	221.646169	0.747904	21.339030	1.263207	10.647538	0.000000	0.000000
4283.503308	812.320374	221.656985	0.747900	21.340071	1.263201	10.648058	0.000000	0.000000
4283.523310	812.320455	221.652370	0.747902	21.339627	1.263204	10.647836	0.000000	0.000000
4283.543312	812.320455	221.682198	0.747892	21.342498	1.263188	10.649269	0.000000	0.000000
4283.563313	812.320455	221.646476	0.747904	21.339059	1.263207	10.647553	0.000000	0.000000
4283.583316	812.320455	221.659633	0.747899	21.340326	1.263200	10.648185	0.000000	0.000000
4283.603318	812.320374	221.665905	0.747897	21.340930	1.263197	10.648487	0.000000	0.000000
4283.623320	812.320455	221.663618	0.747898	21.340710	1.263198	10.648377	0.000000	0.000000
4283.643322	812.320455	221.664875	0.747898	21.340831	1.263197	10.648437	0.000000	0.000000
4283.663324	812.320455	221.667661	0.747897	21.341099	1.263196	10.648571	0.000000	0.000000
4283.683326	812.320374	221.655880	0.747901	21.339965	1.263202	10.648005	0.000000	0.000000
4283.703328	812.320455	221.653857	0.747901	21.339770	1.263203	10.647908	0.000000	0.000000
4283.723330	812.320455	221.655385	0.747901	21.339917	1.263202	10.647981	0.000000	0.000000
4283.743331	812.320455	221.638198	0.747907	21.338262	1.263211	10.647156	0.000000	0.000000
4283.763334	812.320455	221.658260	0.747900	21.340194	1.263201	10.648119	0.000000	0.000000
4283.783336	812.320374	221.649080	0.747903	21.339310	1.263205	10.647678	0.000000	0.000000
4283.803338	812.320455	221.664466	0.747898	21.340791	1.263198	10.648417	0.000000	0.000000
4283.823339	812.320455	221.645778	0.747904	21.338992	1.263207	10.647520	0.000000	0.000000
4283.843342	812.320455	221.630753	0.747909	21.337545	1.263215	10.646798	0.000000	0.000000
4283.863344	812.320374	221.642724	0.747905	21.338698	1.263209	10.647373	0.000000	0.000000
4283.883346	812.320455	221.642524	0.747905	21.338679	1.263209	10.647363	0.000000	0.000000
4283.903347	812.320455	221.655454	0.747901	21.339924	1.263202	10.647985	0.000000	0.000000
4283.923350	812.320455	221.640306	0.747906	21.338465	1.263210	10.647257	0.000000	0.000000
4283.943352	812.320374	221.622105	0.747912	21.336713	1.263219	10.646382	0.000000	0.000000
4283.963354	812.320455	221.646102	0.747904	21.339023	1.263207	10.647535	0.000000	0.000000
4283.983356	812.320455	221.649056	0.747903	21.339308	1.263206	10.647677	0.000000	0.000000
4284.003358	812.320455	221.645044	0.747904	21.338921	1.263208	10.647484	0.000000	0.000000
4284.023360	812.320374	221.642341	0.747905	21.338661	1.263209	10.647355	0.000000	0.000000
4284.043362	812.320374	221.627087	0.747910	21.337193	1.263217	10.646622	0.000000	0.000000
4284.063364	812.320455	221.634812	0.747908	21.337936	1.263213	10.646993	0.000000	0.000000
4284.083365	812.320455	221.622517	0.747912	21.336753	1.263219	10.646402	0.000000	0.000000
4284.103368	812.320455	221.631570	0.747909	21.337624	1.263215	10.646837	0.000000	0.000000
4284.123370	812.320374	221.624229	0.747911	21.336917	1.263218	10.646485	0.000000	0.000000
4284.143372	812.320374	221.622935	0.747912	21.336793	1.263219	10.646422	0.000000	0.000000
4284.163373	812.320455	221.626308	0.747911	21.337118	1.263217	10.646584	0.000000	0.000000
4284.183376	812.320455	221.622171	0.747912	21.336719	1.263220	10.646386	0.000000	0.000000
4284.203378	812.320455	221.610412	0.747916	21.335587	1.263226	10.645821	0.000000	0.000000
4284.223380	812.320374	221.619079	0.747913	21.336422	1.263221	10.646237	0.000000	0.000000
4284.243382	812.320455	221.626862	0.747910	21.337171	1.263217	10.646611	0.000000	0.000000
4284.263384	812.320455	221.625269	0.747911	21.337017	1.263218	10.646534	0.000000	0.000000
4284.283386	812.320455	221.615364	0.747914	21.336064	1.263223	10.646059	0.000000	0.000000
4284.303388	812.320455	221.609758	0.747916	21.335524	1.263226	10.645789	0.000000	0.000000
4284.323390	812.320374	221.602472	0.747918	21.334823	1.263230	10.645439	0.000000	0.000000
4284.343392	812.320455	221.597156	0.747920	21.334311	1.263233	10.645184	0.000000	0.000000
4284.363394	812.320455	221.600334	0.747919	21.334617	1.263231	10.645337	0.000000	0.000000
4284.383396	812.320455	221.602242	0.747919	21.334801	1.263230	10.645428	0.000000	0.000000
4284.403398	812.320374	221.607809	0.747917	21.335337	1.263227	10.645696	0.000000	0.000000
4284.423399	812.320455	221.608577	0.747916	21.335410	1.263227	10.645733	0.000000	0.000000
4284.443402	812.320455	221.609701	0.747916	21.335519	1.263226	10.645787	0.000000	0.000000
4284.463404	812.320455	221.617701	0.747913	21.336289	1.263222	10.646171	0.000000	0.000000
4284.483406	812.320374	221.594998	0.747921	21.334103	1.263234	10.645080	0.000000	0.000000
4284.503407	812.320455	221.596259	0.747921	21.334225	1.263233	10.645141	0.000000	0.000000
4284.523410	812.320455	221.593566	0.747922	21.333965	1.263234	10.645011	0.000000	0.000000
4284.543412	812.320455	221.582630	0.747925	21.332912	1.263240	10.644486	0.000000	0.000000
4284.563414	812.320374	221.591294	0.747922	21.333747	1.263235	10.644902	0.000000	0.000000
4284.583416	812.320374	221.604713	0.747918	21.335038	1.263228	10.645547	0.000000	0.000000
4284.603418	812.320455	221.604553	0.747918	21.335023	1.263229	10.645539	0.000000	0.000000
4284.623420	812.320455	221.601886	0.747919	21.334766	1.263230	10.645411	0.000000	0.000000
4284.643422	812.320455	221.598309	0.747920	21.334422	1.263232	10.645239	0.000000	0.000000
4284.663424	812.320374	221.589749	0.747923	21.333598	1.263236	10.644828	0.000000	0.000000
4284.683426	812.320374	221.615718	0.747914	21.336098	1.263223	10.646076	0.000000	0.000000
4284.703428	812.320455	221.596447	0.747921	21.334243	1.263233	10.645150	0.000000	0.000000
4284.723430	812.320455	221.602508	0.747919	21.334826	1.263230	10.645441	0.000000	0.000000
4284.743432	812.320455	221.592776	0.747922	21.333889	1.263235	10.644974	0.000000	0.000000
4284.763433	812.320455	221.586275	0.747924	21.333263	1.263238	10.644661	0.000000	0.000000
4284.783436	812.320455	221.598303	0.747920	21.334421	1.263232	10.645239	0.000000	0.000000
4284.803438	812.320455	221.594489	0.747921	21.334054	1.263234	10.645056	0.000000	0.000000
4284.823440	812.320455	221.581940	0.747925	21.332846	1.263240	10.644453	0.000000	0.000000
4284.843441	812.320455	221.585844	0.747924	21.333222	1.263238	10.644641	0.000000	0.000000
4284.863444	812.320374	221.577277	0.747927	21.332397	1.263243	10.644229	0.000000	0.000000
4284.883446	812.320374	221.585677	0.747924	21.333206	1.263238	10.644633	0.000000	0.000000
4284.903448	812.320455	221.577002	0.747927	21.332371	1.263243	10.644216	0.000000	0.000000
4284.923450	812.320455	221.571523	0.747929	21.331843	1.263246	10.643953	0.000000	0.000000
4284.943452	812.320455	221.572536	0.747929	21.331941	1.263245	10.644001	0.000000	0.000000
4284.963454	812.320374	221.580127	0.747926	21.332671	1.263241	10.644366	0.000000	0.000000
4284.983456	812.320455	221.575055	0.747928	21.332183	1.263244	10.644122	0.000000	0.000000
4285.003458	812.320455	221.571706	0.747929	21.331861	1.263246	10.643961	0.000000	0.000000
4285.023459	812.320455	221.584549	0.747925	21.333097	1.263239	10.644578	0.000000	0.000000
4285.043462	812.320455	221.586265	0.747924	21.333262	1.263238	10.644661	0.000000	0.000000
4285.063464	812.320374	221.570913	0.747929	21.331784	1.263246	10.643923	0.000000	0.000000
4285.083466	812.320455	221.579567	0.747926	21.332618	1.263242	10.644339	0.000000	0.000000
4285.103467	812.320455	221.572329	0.747929	21.331921	1.263245	10.643991	0.000000	0.000000
4285.123470	812.320455	221.560725	0.747933	21.330804	1.263251	10.643434	0.000000	0.000000
4285.143472	812.320455	221.567372	0.747930	21.331444	1.263248	10.643753	0.000000	0.000000
4285.163474	812.320374	221.559181	0.747933	21.330655	1.263252	10.643360	0.000000	0.000000
4285.183475	812.320455	221.561831	0.747932	21.330910	1.263251	10.643487	0.000000	0.000000
4285.203478	812.320455	221.545754	0.747938	21.329362	1.263259	10.642715	0.000000	0.000000
4285.223480	812.320455	221.548670	0.747937	21.329643	1.263258	10.642855	0.000000	0.000000
4285.243482	812.320374	221.560293	0.747933	21.330762	1.263252	10.643413	0.000000	0.000000
4285.263484	812.320374	221.556580	0.747934	21.330404	1.263254	10.643235	0.000000	0.000000
4285.283486	812.320455	221.543516	0.747938	21.329147	1.263260	10.642607	0.000000	0.000000
4285.303488	812.320455	221.551472	0.747936	21.329913	1.263256	10.642989	0.000000	0.000000
4285.323490	812.320455	221.556848	0.747934	21.330430	1.263253	10.643248	0.000000	0.000000
4285.343492	812.320455	221.548814	0.747937	21.329657	1.263258	10.642862	0.000000	0.000000
4285.363493	812.320374	221.560458	0.747933	21.330778	1.263251	10.643421	0.000000	0.000000
4285.383496	812.320455	221.551872	0.747935	21.329951	1.263256	10.643009	0.000000	0.000000
4285.403498	812.320455	221.541252	0.747939	21.328929	1.263262	10.642498	0.000000	0.000000
4285.423500	812.320455	221.551016	0.747936	21.329869	1.263257	10.642967	0.000000	0.000000
4285.443501	812.320455	221.546042	0.747937	21.329390	1.263259	10.642729	0.000000	0.000000
4285.463504	812.320374	221.531379	0.747942	21.327978	1.263267	10.642024	0.000000	0.000000
4285.483506	812.320455	221.541102	0.747939	21.328914	1.263262	10.642491	0.000000	0.000000
4285.503508	812.320455	221.532251	0.747942	21.328062	1.263266	10.642066	0.000000	0.000000
4285.523510	812.320455	221.550117	0.747936	21.329782	1.263257	10.642924	0.000000	0.000000
4285.543512	812.320455	221.540951	0.747939	21.328900	1.263262	10.642484	0.000000	0.000000
4285.563514	812.320374	221.540238	0.747939	21.328831	1.263262	10.642450	0.000000	0.000000
4285.583516	812.320455	221.530387	0.747943	21.327883	1.263267	10.641976	0.000000	0.000000
4285.603518	812.320455	221.531602	0.747942	21.328000	1.263267	10.642035	0.000000	0.000000
4285.623520	812.320455	221.520090	0.747946	21.326891	1.263273	10.641482	0.000000	0.000000
4285.643522	812.320455	221.522665	0.747945	21.327139	1.263271	10.641606	0.000000	0.000000
4285.663524	812.320374	221.526351	0.747944	21.327494	1.263269	10.641783	0.000000	0.000000
4285.683526	812.320374	221.525282	0.747944	21.327391	1.263270	10.641731	0.000000	0.000000
4285.703527	812.320455	221.529212	0.747943	21.327770	1.263268	10.641920	0.000000	0.000000
4285.723530	812.320455	221.530437	0.747943	21.327888	1.263267	10.641979	0.000000	0.000000
4285.743532	812.320455	221.522557	0.747945	21.327129	1.263271	10.641600	0.000000	0.000000
4285.763534	812.320374	221.518021	0.747947	21.326692	1.263274	10.641382	0.000000	0.000000
4285.783535	812.320374	221.523451	0.747945	21.327215	1.263271	10.641643	0.000000	0.000000
4285.803538	812.320455	221.527903	0.747944	21.327644	1.263269	10.641857	0.000000	0.000000
4285.823540	812.320455	221.511760	0.747949	21.326089	1.263277	10.641082	0.000000	0.000000
4285.843542	812.320455	221.527236	0.747944	21.327579	1.263269	10.641825	0.000000	0.000000
4285.863544	812.320374	221.523324	0.747945	21.327203	1.263271	10.641637	0.000000	0.000000
4285.883546	812.320374	221.520372	0.747946	21.326918	1.263272	10.641495	0.000000	0.000000
4285.903548	812.320455	221.504518	0.747951	21.325392	1.263281	10.640734	0.000000	0.000000
4285.923550	812.320455	221.515292	0.747948	21.326429	1.263275	10.641251	0.000000	0.000000
4285.943552	812.320455	221.504506	0.747951	21.325391	1.263281	10.640733	0.000000	0.000000
4285.963554	812.320455	221.510933	0.747949	21.326010	1.263277	10.641042	0.000000	0.000000
4285.983556	812.320455	221.517717	0.747947	21.326663	1.263274	10.641368	0.000000	0.000000
4286.003558	812.320455	221.528424	0.747943	21.327694	1.263268	10.641882	0.000000	0.000000
4286.023560	812.320455	221.523213	0.747945	21.327192	1.263271	10.641632	0.000000	0.000000
4286.043561	812.320455	221.519442	0.747946	21.326829	1.263273	10.641451	0.000000	0.000000
4286.063564	812.320374	221.511746	0.747949	21.326088	1.263277	10.641081	0.000000	0.000000
4286.083566	812.320374	221.519819	0.747946	21.326865	1.263273	10.641469	0.000000	0.000000
4286.103568	812.320455	221.519990	0.747946	21.326882	1.263273	10.641477	0.000000	0.000000
4286.123569	812.320455	221.525003	0.747945	21.327364	1.263270	10.641718	0.000000	0.000000
4286.143572	812.320455	221.516255	0.747947	21.326522	1.263275	10.641298	0.000000	0.000000
4286.163574	812.320374	221.511490	0.747949	21.326063	1.263277	10.641069	0.000000	0.000000
4286.183576	812.320455	221.504555	0.747951	21.325396	1.263281	10.640736	0.000000	0.000000
4286.203578	812.320455	221.504212	0.747951	21.325363	1.263281	10.640719	0.000000	0.000000
4286.223580	812.320455	221.490563	0.747956	21.324049	1.263288	10.640063	0.000000	0.000000
4286.243582	812.320374	221.503143	0.747952	21.325260	1.263281	10.640668	0.000000	0.000000
4286.263584	812.320455	221.493231	0.747955	21.324306	1.263287	10.640192	0.000000	0.000000
4286.283586	812.320455	221.491850	0.747956	21.324173	1.263287	10.640125	0.000000	0.000000
4286.303587	812.320455	221.491011	0.747956	21.324092	1.263288	10.640085	0.000000	0.000000
4286.323590	812.320374	221.500172	0.747953	21.324974	1.263283	10.640525	0.000000	0.000000
4286.343592	812.320374	221.491627	0.747956	21.324151	1.263287	10.640115	0.000000	0.000000
4286.363594	812.320455	221.491337	0.747956	21.324123	1.263288	10.640101	0.000000	0.000000
4286.383595	812.320455	221.499623	0.747953	21.324921	1.263283	10.640499	0.000000	0.000000
4286.403598	812.320455	221.498222	0.747953	21.324786	1.263284	10.640431	0.000000	0.000000
4286.423600	812.320374	221.496862	0.747954	21.324655	1.263285	10.640366	0.000000	0.000000
4286.443602	812.320374	221.498045	0.747953	21.324769	1.263284	10.640423	0.000000	0.000000
4286.463603	812.320455	221.491375	0.747956	21.324127	1.263288	10.640102	0.000000	0.000000
4286.483606	812.320455	221.494687	0.747955	21.324446	1.263286	10.640261	0.000000	0.000000
4286.503608	812.320455	221.493370	0.747955	21.324319	1.263286	10.640198	0.000000	0.000000
4286.523610	812.320455	221.495281	0.747954	21.324503	1.263286	10.640290	0.000000	0.000000
4286.543612	812.320374	221.492826	0.747955	21.324267	1.263287	10.640172	0.000000	0.000000
4286.563614	812.320455	221.485767	0.747958	21.323587	1.263290	10.639833	0.000000	0.000000
4286.583616	812.320455	221.502025	0.747952	21.325152	1.263282	10.640614	0.000000	0.000000
4286.603618	812.320455	221.481158	0.747959	21.323143	1.263293	10.639612	0.000000	0.000000
4286.623620	812.320455	221.482329	0.747959	21.323256	1.263292	10.639668	0.000000	0.000000
4286.643621	812.320374	221.469645	0.747963	21.322035	1.263299	10.639059	0.000000	0.000000
4286.663624	812.320455	221.481338	0.747959	21.323161	1.263293	10.639620	0.000000	0.000000
4286.683626	812.320455	221.480480	0.747959	21.323078	1.263293	10.639579	0.000000	0.000000
4286.703628	812.320455	221.478808	0.747960	21.322917	1.263294	10.639499	0.000000	0.000000
4286.723629	812.320455	221.479993	0.747960	21.323031	1.263293	10.639556	0.000000	0.000000
4286.743632	812.320374	221.491724	0.747956	21.324160	1.263287	10.640119	0.000000	0.000000
4286.763634	812.320455	221.483770	0.747958	21.323395	1.263291	10.639737	0.000000	0.000000
4286.783636	812.320455	221.489685	0.747956	21.323964	1.263288	10.640021	0.000000	0.000000
4286.803638	812.320455	221.482420	0.747959	21.323265	1.263292	10.639672	0.000000	0.000000
4286.823640	812.320374	221.485987	0.747958	21.323608	1.263290	10.639844	0.000000	0.000000
4286.843642	812.320455	221.477650	0.747960	21.322805	1.263295	10.639443	0.000000	0.000000
4286.863644	812.320455	221.469210	0.747963	21.321993	1.263299	10.639038	0.000000	0.000000
4286.883646	812.320455	221.473677	0.747962	21.322423	1.263297	10.639252	0.000000	0.000000
4286.903648	812.320374	221.484925	0.747958	21.323506	1.263291	10.639793	0.000000	0.000000
4286.923650	812.320374	221.477707	0.747960	21.322811	1.263295	10.639446	0.000000	0.000000
4286.943652	812.320455	221.477967	0.747960	21.322836	1.263295	10.639458	0.000000	0.000000
4286.963654	812.320455	221.473443	0.747962	21.322400	1.263297	10.639241	0.000000	0.000000
4286.983655	812.320455	221.480263	0.747960	21.323057	1.263293	10.639569	0.000000	0.000000
4287.003658	812.320374	221.476309	0.747961	21.322676	1.263295	10.639379	0.000000	0.000000
4287.023660	812.320455	221.480188	0.747960	21.323050	1.263293	10.639565	0.000000	0.000000
4287.043662	812.320455	221.470207	0.747963	21.322089	1.263299	10.639086	0.000000	0.000000
4287.063663	812.320455	221.470664	0.747963	21.322133	1.263298	10.639107	0.000000	0.000000
4287.083666	812.320374	221.460696	0.747966	21.321173	1.263303	10.638629	0.000000	0.000000
4287.103668	812.320455	221.472266	0.747962	21.322287	1.263297	10.639184	0.000000	0.000000
4287.123670	812.320455	221.449745	0.747970	21.320119	1.263309	10.638103	0.000000	0.000000
4287.143672	812.320455	221.444959	0.747971	21.319658	1.263312	10.637873	0.000000	0.000000
4287.163674	812.320455	221.455398	0.747968	21.320663	1.263306	10.638374	0.000000	0.000000
4287.183676	812.320374	221.455552	0.747968	21.320678	1.263306	10.638382	0.000000	0.000000
4287.203678	812.320455	221.453506	0.747969	21.320481	1.263307	10.638283	0.000000	0.000000
4287.223680	812.320455	221.440765	0.747973	21.319254	1.263314	10.637671	0.000000	0.000000
4287.243682	812.320455	221.456447	0.747968	21.320764	1.263306	10.638425	0.000000	0.000000
4287.263684	812.320374	221.456447	0.747967	21.320764	1.263306	10.638425	0.000000	0.000000
4287.283686	812.320455	221.441521	0.747973	21.319327	1.263313	10.637708	0.000000	0.000000
4287.303688	812.320455	221.444623	0.747971	21.319626	1.263312	10.637856	0.000000	0.000000
4287.323689	812.320455	221.446958	0.747971	21.319851	1.263311	10.637969	0.000000	0.000000
4287.343692	812.320374	221.439033	0.747973	21.319088	1.263315	10.637588	0.000000	0.000000
4287.363694	812.320455	221.445340	0.747971	21.319695	1.263311	10.637891	0.000000	0.000000
4287.383696	812.320455	221.447877	0.747970	21.319939	1.263310	10.638013	0.000000	0.000000
4287.403697	812.320455	221.445444	0.747971	21.319705	1.263311	10.637896	0.000000	0.000000
4287.423700	812.320455	221.425915	0.747978	21.317825	1.263322	10.636958	0.000000	0.000000
4287.443702	812.320374	221.439901	0.747973	21.319171	1.263314	10.637630	0.000000	0.000000
4287.463704	812.320455	221.433466	0.747975	21.318552	1.263318	10.637321	0.000000	0.000000
4287.483706	812.320455	221.437409	0.747974	21.318931	1.263316	10.637510	0.000000	0.000000
4287.503708	812.320455	221.421506	0.747979	21.317400	1.263324	10.636746	0.000000	0.000000
4287.523710	812.320374	221.443082	0.747972	21.319477	1.263313	10.637782	0.000000	0.000000
4287.543712	812.320374	221.438953	0.747973	21.319080	1.263315	10.637584	0.000000	0.000000
4287.563714	812.320455	221.428858	0.747977	21.318108	1.263320	10.637099	0.000000	0.000000
4287.583715	812.320455	221.446036	0.747971	21.319762	1.263311	10.637924	0.000000	0.000000
4287.603718	812.320455	221.449058	0.747970	21.320053	1.263310	10.638070	0.000000	0.000000
4287.623720	812.320374	221.437468	0.747974	21.318937	1.263315	10.637513	0.000000	0.000000
4287.643722	812.320374	221.441553	0.747972	21.319330	1.263313	10.637709	0.000000	0.000000
4287.663723	812.320455	221.449614	0.747970	21.320106	1.263309	10.638096	0.000000	0.000000
4287.683726	812.320455	221.432778	0.747975	21.318485	1.263318	10.637287	0.000000	0.000000
4287.703728	812.320374	221.427355	0.747977	21.317963	1.263321	10.637027	0.000000	0.000000
4287.723730	812.320455	221.431886	0.747976	21.318400	1.263318	10.637245	0.000000	0.000000
4287.743731	812.320455	221.428166	0.747977	21.318041	1.263320	10.637066	0.000000	0.000000
4287.763734	812.320455	221.432778	0.747975	21.318485	1.263318	10.637287	0.000000	0.000000
4287.783736	812.320374	221.423771	0.747978	21.317618	1.263323	10.636855	0.000000	0.000000
4287.803738	812.320455	221.417781	0.747980	21.317042	1.263326	10.636567	0.000000	0.000000
4287.823740	812.320455	221.411224	0.747983	21.316410	1.263329	10.636252	0.000000	0.000000
4287.843742	812.320455	221.423251	0.747979	21.317568	1.263323	10.636830	0.000000	0.000000
4287.863744	812.320374	221.428015	0.747977	21.318027	1.263320	10.637059	0.000000	0.000000
4287.883746	812.320455	221.423781	0.747978	21.317619	1.263323	10.636855	0.000000	0.000000
4287.903748	812.320455	221.411413	0.747983	21.316428	1.263329	10.636261	0.000000	0.000000
4287.923749	812.320455	221.401929	0.747986	21.315515	1.263334	10.635806	0.000000	0.000000
4287.943752	812.320455	221.406192	0.747984	21.315926	1.263332	10.636010	0.000000	0.000000
4287.963754	812.320374	221.403658	0.747985	21.315682	1.263333	10.635889	0.000000	0.000000
4287.983756	812.320455	221.409424	0.747983	21.316237	1.263330	10.636166	0.000000	0.000000
4288.003757	812.320455	221.388574	0.747990	21.314230	1.263341	10.635164	0.000000	0.000000
4288.023760	812.320455	221.402983	0.747985	21.315617	1.263333	10.635856	0.000000	0.000000
4288.043762	812.320374	221.403864	0.747985	21.315702	1.263333	10.635899	0.000000	0.000000
4288.063764	812.320455	221.418251	0.747980	21.317087	1.263326	10.636590	0.000000	0.000000
4288.083766	812.320455	221.421859	0.747979	21.317434	1.263324	10.636763	0.000000	0.000000
4288.103768	812.320455	221.408604	0.747984	21.316158	1.263331	10.636126	0.000000	0.000000
4288.123770	812.320374	221.408274	0.747984	21.316126	1.263331	10.636110	0.000000	0.000000
4288.143772	812.320455	221.400021	0.747986	21.315332	1.263335	10.635714	0.000000	0.000000
4288.163774	812.320455	221.402554	0.747986	21.315576	1.263334	10.635836	0.000000	0.000000
4288.183776	812.320455	221.401328	0.747986	21.315458	1.263334	10.635777	0.000000	0.000000
4288.203778	812.320374	221.391182	0.747989	21.314481	1.263340	10.635289	0.000000	0.000000
4288.223780	812.320374	221.401495	0.747986	21.315474	1.263334	10.635785	0.000000	0.000000
4288.243782	812.320455	221.399776	0.747987	21.315308	1.263335	10.635702	0.000000	0.000000
4288.263783	812.320455	221.393865	0.747989	21.314739	1.263338	10.635418	0.000000	0.000000
4288.283786	812.320455	221.377041	0.747994	21.313119	1.263347	10.634610	0.000000	0.000000
4288.303788	812.320374	221.389026	0.747990	21.314273	1.263341	10.635186	0.000000	0.000000
4288.323790	812.320455	221.394496	0.747988	21.314800	1.263338	10.635448	0.000000	0.000000
4288.343791	812.320455	221.401209	0.747986	21.315446	1.263334	10.635771	0.000000	0.000000
4288.363794	812.320455	221.391081	0.747989	21.314471	1.263340	10.635284	0.000000	0.000000
4288.383796	812.320374	221.384015	0.747992	21.313791	1.263343	10.634945	0.000000	0.000000
4288.403798	812.320374	221.388430	0.747990	21.314216	1.263341	10.635157	0.000000	0.000000
4288.423800	812.320455	221.385609	0.747991	21.313944	1.263343	10.635022	0.000000	0.000000
4288.443802	812.320455	221.374723	0.747995	21.312896	1.263348	10.634499	0.000000	0.000000
4288.463804	812.320455	221.393475	0.747989	21.314702	1.263338	10.635399	0.000000	0.000000
4288.483806	812.320374	221.384582	0.747992	21.313845	1.263343	10.634972	0.000000	0.000000
4288.503808	812.320455	221.382069	0.747992	21.313603	1.263344	10.634852	0.000000	0.000000
4288.523809	812.320455	221.370468	0.747996	21.312487	1.263350	10.634294	0.000000	0.000000
4288.543812	812.320455	221.371670	0.747996	21.312602	1.263350	10.634352	0.000000	0.000000
4288.563814	812.320374	221.371351	0.747996	21.312571	1.263350	10.634337	0.000000	0.000000
4288.583816	812.320374	221.371462	0.747996	21.312582	1.263350	10.634342	0.000000	0.000000
4288.603817	812.320455	221.378379	0.747994	21.313248	1.263346	10.634674	0.000000	0.000000
4288.623820	812.320455	221.373898	0.747995	21.312817	1.263349	10.634459	0.000000	0.000000
4288.643822	812.320455	221.373720	0.747995	21.312800	1.263349	10.634450	0.000000	0.000000
4288.663824	812.320374	221.362895	0.747999	21.311757	1.263354	10.633930	0.000000	0.000000
4288.683825	812.320374	221.369000	0.747997	21.312345	1.263351	10.634224	0.000000	0.000000
4288.703828	812.320455	221.362910	0.747999	21.311759	1.263354	10.633931	0.000000	0.000000
4288.723830	812.320455	221.367792	0.747997	21.312229	1.263352	10.634166	0.000000	0.000000
4288.743832	812.320455	221.361067	0.748000	21.311581	1.263355	10.633843	0.000000	0.000000
4288.763834	812.320374	221.355358	0.748001	21.311032	1.263358	10.633568	0.000000	0.000000
4288.783836	812.320374	221.352260	0.748002	21.310733	1.263360	10.633420	0.000000	0.000000
4288.803838	812.320455	221.347325	0.748004	21.310258	1.263362	10.633182	0.000000	0.000000
4288.823840	812.320455	221.346958	0.748004	21.310223	1.263363	10.633165	0.000000	0.000000
4288.843842	812.320455	221.335849	0.748008	21.309154	1.263368	10.632631	0.000000	0.000000
4288.863843	812.320374	221.348502	0.748004	21.310372	1.263362	10.633239	0.000000	0.000000
4288.883846	812.320455	221.332850	0.748009	21.308865	1.263370	10.632487	0.000000	0.000000
4288.903848	812.320455	221.331906	0.748009	21.308774	1.263370	10.632442	0.000000	0.000000
4288.923850	812.320455	221.346454	0.748004	21.310175	1.263363	10.633141	0.000000	0.000000
4288.943851	812.320455	221.348134	0.748004	21.310336	1.263362	10.633221	0.000000	0.000000
4288.963854	812.320455	221.345160	0.748005	21.310050	1.263364	10.633078	0.000000	0.000000
4288.983856	812.320374	221.345745	0.748005	21.310106	1.263363	10.633107	0.000000	0.000000
4289.003858	812.320374	221.356500	0.748001	21.311142	1.263358	10.633623	0.000000	0.000000
4289.023860	812.320455	221.330972	0.748010	21.308684	1.263371	10.632397	0.000000	0.000000
4289.043862	812.320455	221.340433	0.748006	21.309595	1.263366	10.632851	0.000000	0.000000
4289.063864	812.320455	221.339079	0.748007	21.309465	1.263367	10.632786	0.000000	0.000000
4289.083866	812.320455	221.333583	0.748009	21.308935	1.263370	10.632522	0.000000	0.000000
4289.103868	812.320374	221.327546	0.748011	21.308354	1.263373	10.632232	0.000000	0.000000
4289.123870	812.320455	221.322590	0.748012	21.307877	1.263375	10.631994	0.000000	0.000000
4289.143872	812.320455	221.318905	0.748014	21.307522	1.263377	10.631817	0.000000	0.000000
4289.163874	812.320455	221.314433	0.748015	21.307092	1.263380	10.631602	0.000000	0.000000
4289.183876	812.320374	221.317911	0.748014	21.307427	1.263378	10.631769	0.000000	0.000000
4289.203877	812.320455	221.330256	0.748010	21.308615	1.263371	10.632363	0.000000	0.000000
4289.223880	812.320455	221.318854	0.748014	21.307517	1.263377	10.631815	0.000000	0.000000
4289.243882	812.320455	221.323820	0.748012	21.307995	1.263375	10.632053	0.000000	0.000000
4289.263884	812.320374	221.328494	0.748010	21.308445	1.263372	10.632278	0.000000	0.000000
4289.283885	812.320374	221.318628	0.748014	21.307496	1.263377	10.631804	0.000000	0.000000
4289.303888	812.320455	221.326167	0.748011	21.308221	1.263373	10.632166	0.000000	0.000000
4289.323890	812.320455	221.327925	0.748011	21.308391	1.263373	10.632251	0.000000	0.000000
4289.343892	812.320455	221.325493	0.748011	21.308157	1.263374	10.632134	0.000000	0.000000
4289.363894	812.320455	221.327308	0.748011	21.308331	1.263373	10.632221	0.000000	0.000000
4289.383896	812.320455	221.320546	0.748013	21.307680	1.263376	10.631896	0.000000	0.000000
4289.403898	812.320455	221.323403	0.748012	21.307955	1.263375	10.632033	0.000000	0.000000
4289.423900	812.320455	221.304751	0.748018	21.306160	1.263385	10.631137	0.000000	0.000000
4289.443902	812.320455	221.309719	0.748017	21.306638	1.263382	10.631376	0.000000	0.000000
4289.463904	812.320455	221.332478	0.748009	21.308829	1.263370	10.632469	0.000000	0.000000
4289.483906	812.320455	221.328147	0.748011	21.308412	1.263372	10.632261	0.000000	0.000000
4289.503908	812.320455	221.331889	0.748009	21.308772	1.263370	10.632441	0.000000	0.000000
4289.523910	812.320455	221.319108	0.748014	21.307542	1.263377	10.631827	0.000000	0.000000
4289.543911	812.320374	221.337053	0.748007	21.309270	1.263368	10.632689	0.000000	0.000000
4289.563914	812.320455	221.313022	0.748016	21.306956	1.263380	10.631535	0.000000	0.000000
4289.583916	812.320455	221.328913	0.748010	21.308486	1.263372	10.632298	0.000000	0.000000
4289.603918	812.320455	221.332229	0.748009	21.308805	1.263370	10.632457	0.000000	0.000000
4289.623919	812.320374	221.317045	0.748014	21.307343	1.263378	10.631728	0.000000	0.000000
4289.643922	812.320455	221.305008	0.748018	21.306184	1.263384	10.631150	0.000000	0.000000
4289.663924	812.320455	221.300194	0.748020	21.305721	1.263387	10.630918	0.000000	0.000000
4289.683926	812.320455	221.308018	0.748017	21.306474	1.263383	10.631294	0.000000	0.000000
4289.703928	812.320374	221.295193	0.748022	21.305239	1.263389	10.630678	0.000000	0.000000
4289.723930	812.320374	221.296209	0.748021	21.305337	1.263389	10.630727	0.000000	0.000000
4289.743932	812.320455	221.304663	0.748018	21.306151	1.263385	10.631133	0.000000	0.000000
4289.763934	812.320455	221.304347	0.748019	21.306121	1.263385	10.631118	0.000000	0.000000
4289.783936	812.320455	221.305813	0.748018	21.306262	1.263384	10.631188	0.000000	0.000000
4289.803937	812.320455	221.309036	0.748017	21.306572	1.263382	10.631343	0.000000	0.000000
4289.823940	812.320374	221.295947	0.748021	21.305312	1.263389	10.630714	0.000000	0.000000
4289.843942	812.320455	221.299581	0.748020	21.305662	1.263387	10.630889	0.000000	0.000000
4289.863944	812.320455	221.296226	0.748021	21.305339	1.263389	10.630728	0.000000	0.000000
4289.883945	812.320455	221.295630	0.748021	21.305281	1.263389	10.630699	0.000000	0.000000
4289.903948	812.320374	221.288178	0.748024	21.304564	1.263393	10.630341	0.000000	0.000000
4289.923950	812.320455	221.290058	0.748023	21.304745	1.263392	10.630431	0.000000	0.000000
4289.943952	812.320455	221.293596	0.748022	21.305086	1.263390	10.630601	0.000000	0.000000
4289.963953	812.320455	221.284921	0.748025	21.304250	1.263395	10.630185	0.000000	0.000000
4289.983956	812.320374	221.288374	0.748024	21.304583	1.263393	10.630351	0.000000	0.000000
4290.003958	812.320455	221.297984	0.748021	21.305508	1.263388	10.630812	0.000000	0.000000
4290.023960	812.320455	221.288069	0.748024	21.304553	1.263393	10.630336	0.000000	0.000000
4290.043962	812.320455	221.287912	0.748024	21.304538	1.263393	10.630328	0.000000	0.000000
4290.063964	812.320374	221.281200	0.748026	21.303892	1.263397	10.630006	0.000000	0.000000
4290.083966	812.320374	221.283457	0.748025	21.304110	1.263396	10.630114	0.000000	0.000000
4290.103968	812.320455	221.282511	0.748026	21.304018	1.263396	10.630069	0.000000	0.000000
4290.123970	812.320455	221.280857	0.748026	21.303859	1.263397	10.629989	0.000000	0.000000
4290.143971	812.320455	221.280255	0.748027	21.303801	1.263397	10.629961	0.000000	0.000000
4290.163974	812.320374	221.280359	0.748027	21.303811	1.263397	10.629966	0.000000	0.000000
4290.183976	812.320455	221.287261	0.748024	21.304476	1.263394	10.630297	0.000000	0.000000
4290.203978	812.320455	221.282325	0.748026	21.304001	1.263396	10.630060	0.000000	0.000000
4290.223979	812.320455	221.268232	0.748031	21.302644	1.263404	10.629383	0.000000	0.000000
4290.243982	812.320455	221.290906	0.748023	21.304827	1.263392	10.630472	0.000000	0.000000
4290.263984	812.320374	221.279923	0.748027	21.303769	1.263397	10.629945	0.000000	0.000000
4290.283986	812.320455	221.271240	0.748030	21.302933	1.263402	10.629527	0.000000	0.000000
4290.303988	812.320455	221.273604	0.748029	21.303161	1.263401	10.629641	0.000000	0.000000
4290.323990	812.320455	221.275473	0.748028	21.303341	1.263400	10.629731	0.000000	0.000000
4290.343992	812.320455	221.281970	0.748026	21.303966	1.263396	10.630043	0.000000	0.000000
4290.363994	812.320455	221.276033	0.748028	21.303395	1.263399	10.629758	0.000000	0.000000
4290.383996	812.320374	221.274213	0.748029	21.303220	1.263400	10.629670	0.000000	0.000000
4290.403998	812.320455	221.272752	0.748029	21.303079	1.263401	10.629600	0.000000	0.000000
4290.424000	812.320455	221.273299	0.748029	21.303132	1.263401	10.629626	0.000000	0.000000
4290.444002	812.320455	221.269529	0.748030	21.302769	1.263403	10.629445	0.000000	0.000000
4290.464004	812.320455	221.266574	0.748031	21.302484	1.263404	10.629303	0.000000	0.000000
4290.484005	812.320455	221.274352	0.748029	21.303233	1.263400	10.629677	0.000000	0.000000
4290.504008	812.320455	221.284918	0.748025	21.304250	1.263395	10.630185	0.000000	0.000000
4290.524010	812.320455	221.279028	0.748027	21.303683	1.263398	10.629902	0.000000	0.000000
4290.544012	812.320455	221.276431	0.748028	21.303433	1.263399	10.629777	0.000000	0.000000
4290.564013	812.320455	221.272170	0.748029	21.303023	1.263402	10.629572	0.000000	0.000000
4290.584016	812.320455	221.262234	0.748033	21.302066	1.263407	10.629095	0.000000	0.000000
4290.604018	812.320374	221.254603	0.748035	21.301332	1.263411	10.628728	0.000000	0.000000
4290.624020	812.320374	221.266865	0.748031	21.302512	1.263404	10.629317	0.000000	0.000000
4290.644022	812.320455	221.257526	0.748034	21.301613	1.263409	10.628869	0.000000	0.000000
4290.664024	812.320455	221.246623	0.748038	21.300563	1.263415	10.628345	0.000000	0.000000
4290.684026	812.320455	221.258361	0.748034	21.301693	1.263409	10.628909	0.000000	0.000000
4290.704028	812.320374	221.247984	0.748037	21.300694	1.263414	10.628410	0.000000	0.000000
4290.724030	812.320374	221.240413	0.748040	21.299965	1.263418	10.628047	0.000000	0.000000
4290.744032	812.320455	221.254968	0.748035	21.301367	1.263410	10.628746	0.000000	0.000000
4290.764034	812.320455	221.225197	0.748045	21.298500	1.263426	10.627316	0.000000	0.000000
4290.784036	812.320455	221.222579	0.748046	21.298248	1.263427	10.627190	0.000000	0.000000
4290.804038	812.320455	221.233242	0.748042	21.299275	1.263422	10.627702	0.000000	0.000000
4290.824039	812.320455	221.265449	0.748032	21.302376	1.263405	10.629249	0.000000	0.000000
4290.844042	812.320455	221.234728	0.748042	21.299418	1.263421	10.627773	0.000000	0.000000
4290.864044	812.320455	221.231347	0.748043	21.299093	1.263423	10.627611	0.000000	0.000000
4290.884046	812.320374	221.228733	0.748044	21.298841	1.263424	10.627485	0.000000	0.000000
4290.904047	812.320455	221.234544	0.748042	21.299400	1.263421	10.627765	0.000000	0.000000
4290.924050	812.320455	221.226741	0.748045	21.298649	1.263425	10.627390	0.000000	0.000000
4290.944052	812.320455	221.228737	0.748044	21.298841	1.263424	10.627486	0.000000	0.000000
4290.964054	812.320455	221.234403	0.748042	21.299387	1.263421	10.627758	0.000000	0.000000
4290.984056	812.320455	221.225114	0.748045	21.298493	1.263426	10.627312	0.000000	0.000000
4291.004058	812.320455	221.236928	0.748041	21.299630	1.263420	10.627879	0.000000	0.000000
4291.024060	812.320374	221.228834	0.748044	21.298851	1.263424	10.627490	0.000000	0.000000
4291.044062	812.320455	221.246657	0.748038	21.300567	1.263415	10.628347	0.000000	0.000000
4291.064064	812.320455	221.235642	0.748042	21.299506	1.263420	10.627817	0.000000	0.000000
4291.084065	812.320455	221.227126	0.748044	21.298686	1.263425	10.627408	0.000000	0.000000
4291.104068	812.320374	221.225828	0.748045	21.298561	1.263425	10.627346	0.000000	0.000000
4291.124070	812.320455	221.228459	0.748044	21.298815	1.263424	10.627472	0.000000	0.000000
4291.144072	812.320455	221.224136	0.748045	21.298398	1.263426	10.627265	0.000000	0.000000
4291.164073	812.320455	221.211821	0.748050	21.297213	1.263433	10.626673	0.000000	0.000000
4291.184076	812.320455	221.222447	0.748046	21.298236	1.263427	10.627184	0.000000	0.000000
4291.204078	812.320374	221.215464	0.748048	21.297563	1.263431	10.626848	0.000000	0.000000
4291.224080	812.320455	221.219776	0.748047	21.297979	1.263429	10.627055	0.000000	0.000000
4291.244081	812.320455	221.219067	0.748047	21.297910	1.263429	10.627021	0.000000	0.000000
4291.264084	812.320455	221.220601	0.748047	21.298058	1.263428	10.627095	0.000000	0.000000
4291.284086	812.320374	221.215805	0.748048	21.297596	1.263431	10.626864	0.000000	0.000000
4291.304088	812.320455	221.221712	0.748046	21.298165	1.263428	10.627148	0.000000	0.000000
4291.324090	812.320455	221.212515	0.748049	21.297280	1.263433	10.626706	0.000000	0.000000
4291.344092	812.320455	221.213369	0.748049	21.297362	1.263432	10.626747	0.000000	0.000000
4291.364094	812.320455	221.210035	0.748050	21.297041	1.263434	10.626587	0.000000	0.000000
4291.384096	812.320374	221.204628	0.748052	21.296520	1.263436	10.626327	0.000000	0.000000
4291.404098	812.320455	221.209240	0.748050	21.296964	1.263434	10.626549	0.000000	0.000000
4291.424099	812.320455	221.198106	0.748054	21.295892	1.263440	10.626014	0.000000	0.000000
4291.444102	812.320455	221.212353	0.748049	21.297264	1.263433	10.626699	0.000000	0.000000
4291.464104	812.320455	221.204354	0.748052	21.296494	1.263437	10.626314	0.000000	0.000000
4291.484106	812.320455	221.205329	0.748052	21.296588	1.263436	10.626361	0.000000	0.000000
4291.504107	812.320455	221.198055	0.748054	21.295887	1.263440	10.626012	0.000000	0.000000
4291.524110	812.320455	221.201664	0.748053	21.296235	1.263438	10.626185	0.000000	0.000000
4291.543112	812.320455	221.198812	0.748054	21.295960	1.263440	10.626048	0.000000	0.000000
4291.563114	812.320455	221.208147	0.748051	21.296859	1.263435	10.626497	0.000000	0.000000
4291.583116	812.320455	221.197099	0.748055	21.295795	1.263441	10.625966	0.000000	0.000000
4291.603117	812.320455	221.190936	0.748057	21.295202	1.263444	10.625670	0.000000	0.000000
4291.623119	812.320455	221.184523	0.748059	21.294585	1.263447	10.625362	0.000000	0.000000
4291.643122	812.320374	221.196326	0.748055	21.295721	1.263441	10.625929	0.000000	0.000000
4291.663124	812.320455	221.180546	0.748060	21.294202	1.263449	10.625171	0.000000	0.000000
4291.683125	812.320455	221.190548	0.748057	21.295165	1.263444	10.625651	0.000000	0.000000
4291.703127	812.320455	221.180005	0.748060	21.294150	1.263449	10.625145	0.000000	0.000000
4291.723130	812.320374	221.177876	0.748061	21.293945	1.263450	10.625042	0.000000	0.000000
4291.743132	812.320455	221.195325	0.748055	21.295625	1.263441	10.625881	0.000000	0.000000
4291.763134	812.320455	221.180168	0.748060	21.294165	1.263449	10.625153	0.000000	0.000000
4291.783135	812.320455	221.188605	0.748057	21.294978	1.263445	10.625558	0.000000	0.000000
4291.803138	812.320455	221.199865	0.748054	21.296062	1.263439	10.626099	0.000000	0.000000
4291.823140	812.320374	221.192692	0.748056	21.295371	1.263443	10.625754	0.000000	0.000000
4291.843142	812.320374	221.179368	0.748060	21.294088	1.263450	10.625114	0.000000	0.000000
4291.863143	812.320455	221.164601	0.748065	21.292667	1.263457	10.624405	0.000000	0.000000
4291.883146	812.320455	221.177916	0.748061	21.293949	1.263451	10.625044	0.000000	0.000000
4291.903148	812.320455	221.175023	0.748062	21.293670	1.263452	10.624905	0.000000	0.000000
4291.923150	812.320374	221.171274	0.748063	21.293309	1.263454	10.624725	0.000000	0.000000
4291.943151	812.320374	221.185805	0.748058	21.294708	1.263446	10.625423	0.000000	0.000000
4291.963153	812.320455	221.176081	0.748062	21.293772	1.263451	10.624956	0.000000	0.000000
4291.983156	812.320455	221.176873	0.748061	21.293848	1.263451	10.624994	0.000000	0.000000
4292.003158	812.320455	221.170648	0.748063	21.293249	1.263454	10.624695	0.000000	0.000000
4292.023160	812.320374	221.175664	0.748062	21.293732	1.263452	10.624936	0.000000	0.000000
4292.043161	812.320455	221.170085	0.748064	21.293195	1.263455	10.624668	0.000000	0.000000
4292.063164	812.320455	221.184825	0.748059	21.294614	1.263447	10.625376	0.000000	0.000000
4292.083166	812.320455	221.192851	0.748056	21.295386	1.263443	10.625762	0.000000	0.000000
4292.103168	812.320374	221.197155	0.748054	21.295801	1.263440	10.625969	0.000000	0.000000
4292.123169	812.320374	221.174619	0.748062	21.293631	1.263452	10.624886	0.000000	0.000000
4292.143172	812.320455	221.170452	0.748063	21.293230	1.263454	10.624686	0.000000	0.000000
4292.163174	812.320455	221.156057	0.748068	21.291844	1.263462	10.623994	0.000000	0.000000
4292.183176	812.320455	221.164143	0.748066	21.292622	1.263458	10.624383	0.000000	0.000000
4292.203177	812.320374	221.185061	0.748058	21.294636	1.263447	10.625388	0.000000	0.000000
4292.223179	812.320455	221.162368	0.748066	21.292452	1.263459	10.624297	0.000000	0.000000
4292.243182	812.320455	221.167922	0.748064	21.292986	1.263456	10.624564	0.000000	0.000000
4292.263184	812.320455	221.165945	0.748065	21.292796	1.263457	10.624469	0.000000	0.000000
4292.283185	812.320374	221.172471	0.748063	21.293424	1.263453	10.624783	0.000000	0.000000
4292.303187	812.320455	221.164816	0.748065	21.292687	1.263457	10.624415	0.000000	0.000000
4292.323190	812.320455	221.163213	0.748066	21.292533	1.263458	10.624338	0.000000	0.000000
4292.343192	812.320455	221.156333	0.748068	21.291871	1.263462	10.624008	0.000000	0.000000
4292.363194	812.320455	221.149143	0.748071	21.291178	1.263465	10.623662	0.000000	0.000000
4292.383195	812.320374	221.149049	0.748071	21.291169	1.263465	10.623658	0.000000	0.000000
4292.403198	812.320455	221.152564	0.748069	21.291508	1.263464	10.623826	0.000000	0.000000
4292.423200	812.320455	221.143479	0.748073	21.290633	1.263468	10.623390	0.000000	0.000000
4292.443202	812.320455	221.137950	0.748074	21.290101	1.263471	10.623124	0.000000	0.000000
4292.463203	812.320374	221.143300	0.748073	21.290616	1.263468	10.623381	0.000000	0.000000
4292.483206	812.320455	221.134831	0.748075	21.289800	1.263473	10.622975	0.000000	0.000000
4292.503208	812.320455	221.146600	0.748071	21.290934	1.263467	10.623540	0.000000	0.000000
4292.523210	812.320455	221.113644	0.748083	21.287761	1.263484	10.621957	0.000000	0.000000
4292.543211	812.320455	221.111446	0.748083	21.287549	1.263485	10.621851	0.000000	0.000000
4292.563213	812.320374	221.086895	0.748091	21.285185	1.263498	10.620672	0.000000	0.000000
4292.583216	812.320455	221.077619	0.748095	21.284292	1.263503	10.620226	0.000000	0.000000
4292.603218	812.320455	221.075950	0.748095	21.284132	1.263504	10.620146	0.000000	0.000000
4292.623219	812.320455	221.082490	0.748093	21.284761	1.263500	10.620460	0.000000	0.000000
4292.643221	812.320374	221.071916	0.748096	21.283743	1.263505	10.619952	0.000000	0.000000
4292.663224	812.320455	221.070194	0.748097	21.283578	1.263507	10.619870	0.000000	0.000000
4292.683226	812.320455	221.065221	0.748099	21.283099	1.263509	10.619631	0.000000	0.000000
4292.703228	812.320455	221.069023	0.748098	21.283465	1.263507	10.619813	0.000000	0.000000
4292.723229	812.320455	221.052262	0.748103	21.281851	1.263516	10.619008	0.000000	0.000000
4292.743232	812.320374	221.042197	0.748106	21.280882	1.263521	10.618525	0.000000	0.000000
4292.763234	812.320455	221.029207	0.748111	21.279632	1.263528	10.617901	0.000000	0.000000
4292.783236	812.320455	221.023157	0.748113	21.279049	1.263531	10.617610	0.000000	0.000000
4292.803237	812.320455	221.011283	0.748117	21.277906	1.263537	10.617040	0.000000	0.000000
4292.823240	812.320374	221.005107	0.748119	21.277311	1.263540	10.616743	0.000000	0.000000
4292.843242	812.320455	221.014902	0.748116	21.278254	1.263535	10.617213	0.000000	0.000000
4292.863244	812.320455	221.019380	0.748114	21.278685	1.263533	10.617428	0.000000	0.000000
4292.883245	812.320455	221.012350	0.748117	21.278009	1.263537	10.617091	0.000000	0.000000
4292.903247	812.320455	220.991727	0.748123	21.276023	1.263547	10.616100	0.000000	0.000000
4292.923250	812.320455	220.991145	0.748124	21.275967	1.263548	10.616072	0.000000	0.000000
4292.943252	812.320455	220.988938	0.748124	21.275755	1.263549	10.615966	0.000000	0.000000
4292.963253	812.320455	221.003595	0.748119	21.277166	1.263541	10.616670	0.000000	0.000000
4292.983255	812.320374	220.997535	0.748121	21.276582	1.263544	10.616379	0.000000	0.000000
4293.003258	812.320455	220.983680	0.748126	21.275248	1.263551	10.615714	0.000000	0.000000
4293.023260	812.320455	220.982759	0.748126	21.275160	1.263552	10.615669	0.000000	0.000000
4293.043262	812.320455	220.957301	0.748135	21.272709	1.263565	10.614446	0.000000	0.000000
4293.063263	812.320374	220.952474	0.748137	21.272244	1.263568	10.614214	0.000000	0.000000
4293.083266	812.320374	220.947224	0.748138	21.271739	1.263570	10.613962	0.000000	0.000000
4293.103268	812.320455	220.937186	0.748142	21.270772	1.263576	10.613480	0.000000	0.000000
4293.123270	812.320455	220.945816	0.748139	21.271603	1.263571	10.613895	0.000000	0.000000
4293.143271	812.320455	220.930765	0.748144	21.270154	1.263579	10.613172	0.000000	0.000000
4293.163273	812.320374	220.941239	0.748140	21.271162	1.263573	10.613675	0.000000	0.000000
4293.183276	812.320455	220.939178	0.748141	21.270964	1.263575	10.613576	0.000000	0.000000
4293.203278	812.320455	220.938383	0.748141	21.270887	1.263575	10.613538	0.000000	0.000000
4293.223279	812.320455	220.928987	0.748144	21.269983	1.263580	10.613086	0.000000	0.000000
4293.243281	812.320455	220.935939	0.748142	21.270652	1.263576	10.613420	0.000000	0.000000
4293.263284	812.320374	220.945854	0.748139	21.271607	1.263571	10.613896	0.000000	0.000000
4293.283286	812.320455	220.946043	0.748139	21.271625	1.263571	10.613905	0.000000	0.000000
4293.303288	812.320455	220.935939	0.748142	21.270652	1.263576	10.613420	0.000000	0.000000
4293.323289	812.320455	220.919725	0.748148	21.269091	1.263585	10.612641	0.000000	0.000000
4293.343292	812.320455	220.922300	0.748147	21.269339	1.263583	10.612765	0.000000	0.000000
4293.363294	812.320374	220.910731	0.748151	21.268225	1.263589	10.612209	0.000000	0.000000
4293.383296	812.320455	220.910494	0.748151	21.268202	1.263590	10.612198	0.000000	0.000000
4293.403297	812.320455	220.914008	0.748150	21.268541	1.263588	10.612367	0.000000	0.000000
4293.423300	812.320455	220.916439	0.748149	21.268775	1.263586	10.612483	0.000000	0.000000
4293.443302	812.320455	220.913718	0.748150	21.268513	1.263588	10.612353	0.000000	0.000000
4293.463304	812.320374	220.922516	0.748147	21.269360	1.263583	10.612775	0.000000	0.000000
4293.483305	812.320455	220.917873	0.748148	21.268913	1.263586	10.612552	0.000000	0.000000
4293.503307	812.320455	220.915283	0.748149	21.268663	1.263587	10.612428	0.000000	0.000000
4293.523310	812.320455	220.906999	0.748152	21.267866	1.263591	10.612030	0.000000	0.000000
4293.543312	812.320374	220.912070	0.748150	21.268354	1.263589	10.612273	0.000000	0.000000
4293.563313	812.320455	220.894877	0.748156	21.266699	1.263598	10.611448	0.000000	0.000000
4293.583315	812.320455	220.900881	0.748154	21.267277	1.263595	10.611736	0.000000	0.000000
4293.603318	812.320455	220.901275	0.748154	21.267315	1.263594	10.611755	0.000000	0.000000
4293.623320	812.320374	220.902464	0.748153	21.267429	1.263594	10.611812	0.000000	0.000000
4293.643322	812.320374	220.897400	0.748155	21.266942	1.263596	10.611569	0.000000	0.000000
4293.663323	812.320455	220.890527	0.748157	21.266280	1.263600	10.611239	0.000000	0.000000
4293.683326	812.320455	220.890690	0.748157	21.266296	1.263600	10.611246	0.000000	0.000000
4293.703328	812.320455	220.894344	0.748156	21.266648	1.263598	10.611422	0.000000	0.000000
4293.723330	812.320374	220.907777	0.748152	21.267941	1.263591	10.612067	0.000000	0.000000
4293.743331	812.320455	220.902871	0.748153	21.267469	1.263594	10.611832	0.000000	0.000000
4293.763334	812.320455	220.901855	0.748154	21.267371	1.263594	10.611783	0.000000	0.000000
4293.783336	812.320374	220.898910	0.748154	21.267087	1.263595	10.611641	0.000000	0.000000
4293.803338	812.320455	220.898364	0.748155	21.267035	1.263596	10.611615	0.000000	0.000000
4293.823339	812.320455	220.908514	0.748151	21.268012	1.263591	10.612103	0.000000	0.000000
4293.843341	812.320455	220.894420	0.748156	21.266655	1.263598	10.611426	0.000000	0.000000
4293.863344	812.320455	220.883323	0.748160	21.265587	1.263604	10.610893	0.000000	0.000000
4293.883346	812.320374	220.889507	0.748158	21.266182	1.263600	10.611190	0.000000	0.000000
4293.903347	812.320455	220.915942	0.748149	21.268727	1.263587	10.612459	0.000000	0.000000
4293.923349	812.320455	220.897989	0.748155	21.266998	1.263596	10.611597	0.000000	0.000000
4293.943352	812.320455	220.901202	0.748154	21.267308	1.263594	10.611751	0.000000	0.000000
4293.963354	812.320374	220.883708	0.748160	21.265624	1.263603	10.610911	0.000000	0.000000
4293.983356	812.320455	220.893833	0.748156	21.266598	1.263598	10.611397	0.000000	0.000000
4294.003357	812.320455	220.893275	0.748156	21.266545	1.263598	10.611371	0.000000	0.000000
4294.023360	812.320455	220.882889	0.748160	21.265545	1.263604	10.610872	0.000000	0.000000
4294.043362	812.320374	220.884374	0.748159	21.265688	1.263603	10.610943	0.000000	0.000000
4294.063364	812.320455	220.881001	0.748161	21.265363	1.263605	10.610781	0.000000	0.000000
4294.083365	812.320455	220.884222	0.748160	21.265673	1.263603	10.610936	0.000000	0.000000
4294.103368	812.320455	220.884608	0.748159	21.265710	1.263603	10.610954	0.000000	0.000000
4294.123370	812.320374	220.876188	0.748162	21.264900	1.263607	10.610550	0.000000	0.000000
4294.143372	812.320455	220.888712	0.748158	21.266105	1.263601	10.611151	0.000000	0.000000
4294.163373	812.320455	220.888543	0.748158	21.266089	1.263601	10.611143	0.000000	0.000000
4294.183375	812.320455	220.883749	0.748160	21.265628	1.263603	10.610913	0.000000	0.000000
4294.203378	812.320455	220.896973	0.748155	21.266901	1.263597	10.611548	0.000000	0.000000
4294.223380	812.320374	220.891596	0.748157	21.266383	1.263599	10.611290	0.000000	0.000000
4294.243382	812.320455	220.884189	0.748160	21.265670	1.263603	10.610934	0.000000	0.000000
4294.263383	812.320455	220.885544	0.748159	21.265800	1.263603	10.610999	0.000000	0.000000
4294.283386	812.320455	220.879554	0.748161	21.265224	1.263606	10.610711	0.000000	0.000000
4294.303388	812.320374	220.872588	0.748163	21.264553	1.263609	10.610377	0.000000	0.000000
4294.323390	812.320455	220.870291	0.748164	21.264332	1.263610	10.610266	0.000000	0.000000
4294.343391	812.320455	220.873466	0.748163	21.264638	1.263609	10.610419	0.000000	0.000000
4294.363394	812.320455	220.876644	0.748162	21.264943	1.263607	10.610572	0.000000	0.000000
4294.383396	812.320455	220.865131	0.748166	21.263835	1.263613	10.610019	0.000000	0.000000
4294.403398	812.320374	220.862020	0.748167	21.263536	1.263615	10.609869	0.000000	0.000000
4294.423399	812.320455	220.864437	0.748166	21.263768	1.263613	10.609985	0.000000	0.000000
4294.443401	812.320455	220.866460	0.748165	21.263963	1.263612	10.610082	0.000000	0.000000
4294.463404	812.320455	220.865395	0.748166	21.263860	1.263613	10.610031	0.000000	0.000000
4294.483406	812.320455	220.881794	0.748160	21.265439	1.263604	10.610819	0.000000	0.000000
4294.503407	812.320374	220.866832	0.748165	21.263999	1.263612	10.610100	0.000000	0.000000
4294.523409	812.320455	220.867173	0.748165	21.264032	1.263612	10.610117	0.000000	0.000000
4294.543412	812.320455	220.865055	0.748166	21.263828	1.263613	10.610015	0.000000	0.000000
4294.563414	812.320455	220.871330	0.748164	21.264432	1.263610	10.610316	0.000000	0.000000
4294.583416	812.320374	220.869039	0.748165	21.264211	1.263611	10.610206	0.000000	0.000000
4294.603417	812.320455	220.863769	0.748166	21.263704	1.263614	10.609953	0.000000	0.000000
4294.623420	812.320455	220.861930	0.748167	21.263527	1.263615	10.609865	0.000000	0.000000
4294.643422	812.320455	220.854170	0.748170	21.262780	1.263619	10.609492	0.000000	0.000000
4294.663424	812.320374	220.872972	0.748163	21.264590	1.263609	10.610395	0.000000	0.000000
4294.683425	812.320455	220.853434	0.748170	21.262709	1.263619	10.609457	0.000000	0.000000
4294.703428	812.320455	220.852258	0.748170	21.262596	1.263620	10.609400	0.000000	0.000000
4294.723430	812.320455	220.855583	0.748169	21.262916	1.263618	10.609560	0.000000	0.000000
4294.743432	812.320374	220.856036	0.748169	21.262959	1.263618	10.609582	0.000000	0.000000
4294.763433	812.320455	220.872260	0.748164	21.264521	1.263609	10.610361	0.000000	0.000000
4294.783435	812.320455	220.854601	0.748169	21.262821	1.263619	10.609513	0.000000	0.000000
4294.803438	812.320455	220.868920	0.748165	21.264200	1.263611	10.610201	0.000000	0.000000
4294.823440	812.320374	220.860071	0.748168	21.263348	1.263616	10.609776	0.000000	0.000000
4294.843441	812.320374	220.854237	0.748169	21.262786	1.263619	10.609495	0.000000	0.000000
4294.863443	812.320455	220.853595	0.748170	21.262724	1.263619	10.609464	0.000000	0.000000
4294.883446	812.320455	220.851877	0.748170	21.262559	1.263620	10.609382	0.000000	0.000000
4294.903448	812.320455	220.858179	0.748168	21.263166	1.263617	10.609685	0.000000	0.000000
4294.923450	812.320374	220.846756	0.748172	21.262066	1.263623	10.609136	0.000000	0.000000
4294.943451	812.320455	220.849027	0.748171	21.262285	1.263622	10.609245	0.000000	0.000000
4294.963454	812.320455	220.837446	0.748175	21.261170	1.263628	10.608689	0.000000	0.000000
4294.983456	812.320455	220.840172	0.748174	21.261432	1.263626	10.608820	0.000000	0.000000
4295.003458	812.320455	220.840422	0.748174	21.261456	1.263626	10.608832	0.000000	0.000000
4295.023459	812.320374	220.836546	0.748175	21.261083	1.263628	10.608645	0.000000	0.000000
4295.043462	812.320455	220.851238	0.748171	21.262498	1.263620	10.609351	0.000000	0.000000
4295.063464	812.320455	220.837417	0.748175	21.261167	1.263628	10.608687	0.000000	0.000000
4295.083466	812.320455	220.845417	0.748173	21.261937	1.263623	10.609072	0.000000	0.000000
4295.103467	812.320374	220.844111	0.748173	21.261811	1.263624	10.609009	0.000000	0.000000
4295.123469	812.320374	220.841833	0.748174	21.261592	1.263625	10.608899	0.000000	0.000000
4295.143472	812.320455	220.845169	0.748173	21.261913	1.263624	10.609060	0.000000	0.000000
4295.163474	812.320455	220.831648	0.748177	21.260611	1.263631	10.608410	0.000000	0.000000
4295.183475	812.320455	220.836480	0.748176	21.261077	1.263628	10.608642	0.000000	0.000000
4295.203477	812.320455	220.835902	0.748176	21.261021	1.263628	10.608614	0.000000	0.000000
4295.223480	812.320374	220.848806	0.748171	21.262263	1.263621	10.609234	0.000000	0.000000
4295.243482	812.320455	220.848650	0.748171	21.262248	1.263622	10.609227	0.000000	0.000000
4295.263484	812.320455	220.840436	0.748174	21.261458	1.263626	10.608832	0.000000	0.000000
4295.283485	812.320455	220.824160	0.748180	21.259891	1.263634	10.608050	0.000000	0.000000
4295.303488	812.320374	220.823299	0.748180	21.259808	1.263635	10.608009	0.000000	0.000000
4295.323490	812.320455	220.809157	0.748185	21.258446	1.263642	10.607330	0.000000	0.000000
4295.343492	812.320455	220.819372	0.748181	21.259430	1.263637	10.607820	0.000000	0.000000
4295.363493	812.320455	220.807508	0.748185	21.258287	1.263643	10.607250	0.000000	0.000000
4295.383496	812.320374	220.815948	0.748182	21.259100	1.263639	10.607656	0.000000	0.000000
4295.403498	812.320455	220.811571	0.748184	21.258679	1.263641	10.607446	0.000000	0.000000
4295.423500	812.320455	220.815773	0.748182	21.259083	1.263639	10.607648	0.000000	0.000000
4295.443501	812.320455	220.816184	0.748182	21.259123	1.263639	10.607667	0.000000	0.000000
4295.463503	812.320455	220.800487	0.748188	21.257611	1.263647	10.606913	0.000000	0.000000
4295.483506	812.320374	220.808853	0.748185	21.258417	1.263642	10.607315	0.000000	0.000000
4295.503508	812.320455	220.808704	0.748185	21.258403	1.263642	10.607308	0.000000	0.000000
4295.523510	812.320455	220.804182	0.748186	21.257967	1.263645	10.607091	0.000000	0.000000
4295.543511	812.320455	220.801844	0.748187	21.257742	1.263646	10.606978	0.000000	0.000000
4295.563514	812.320374	220.802424	0.748187	21.257798	1.263646	10.607006	0.000000	0.000000
4295.583516	812.320455	220.806895	0.748185	21.258228	1.263643	10.607221	0.000000	0.000000
4295.603518	812.320455	220.795970	0.748189	21.257177	1.263649	10.606696	0.000000	0.000000
4295.623519	812.320455	220.798693	0.748188	21.257439	1.263648	10.606827	0.000000	0.000000
4295.643522	812.320374	220.804183	0.748186	21.257967	1.263645	10.607091	0.000000	0.000000
4295.663524	812.320374	220.797493	0.748189	21.257323	1.263648	10.606769	0.000000	0.000000
4295.683526	812.320455	220.796852	0.748189	21.257262	1.263649	10.606739	0.000000	0.000000
4295.703527	812.320455	220.811418	0.748184	21.258664	1.263641	10.607438	0.000000	0.000000
4295.723529	812.320455	220.799785	0.748188	21.257544	1.263647	10.606879	0.000000	0.000000
4295.743532	812.320374	220.819678	0.748181	21.259459	1.263637	10.607835	0.000000	0.000000
4295.763534	812.320455	220.819597	0.748181	21.259451	1.263637	10.607831	0.000000	0.000000
4295.783535	812.320455	220.807386	0.748185	21.258276	1.263643	10.607245	0.000000	0.000000
4295.803537	812.320455	220.801474	0.748187	21.257706	1.263646	10.606961	0.000000	0.000000
4295.823540	812.320455	220.807127	0.748185	21.258251	1.263643	10.607232	0.000000	0.000000
4295.843542	812.320374	220.791532	0.748191	21.256749	1.263651	10.606483	0.000000	0.000000
4295.863544	812.320455	220.784953	0.748193	21.256116	1.263655	10.606167	0.000000	0.000000
4295.883545	812.320455	220.792951	0.748190	21.256886	1.263651	10.606551	0.000000	0.000000
4295.903548	812.320455	220.777658	0.748195	21.255414	1.263659	10.605817	0.000000	0.000000
4295.923550	812.320455	220.793978	0.748190	21.256985	1.263650	10.606601	0.000000	0.000000
4295.943552	812.320374	220.790720	0.748191	21.256671	1.263652	10.606444	0.000000	0.000000
4295.963553	812.320455	220.785496	0.748193	21.256168	1.263655	10.606193	0.000000	0.000000
4295.983556	812.320455	220.778581	0.748195	21.255502	1.263658	10.605861	0.000000	0.000000
4296.003558	812.320455	220.791940	0.748190	21.256789	1.263651	10.606503	0.000000	0.000000
4296.023560	812.320374	220.786060	0.748192	21.256223	1.263654	10.606220	0.000000	0.000000
4296.043561	812.320455	220.788018	0.748192	21.256411	1.263653	10.606314	0.000000	0.000000
4296.063563	812.320455	220.790379	0.748191	21.256638	1.263652	10.606428	0.000000	0.000000
4296.083566	812.320455	220.778843	0.748195	21.255528	1.263658	10.605873	0.000000	0.000000
4296.103568	812.320455	220.782365	0.748194	21.255867	1.263656	10.606043	0.000000	0.000000
4296.123569	812.320374	220.771932	0.748197	21.254862	1.263661	10.605541	0.000000	0.000000
4296.143571	812.320455	220.781342	0.748194	21.255768	1.263657	10.605994	0.000000	0.000000
4296.163574	812.320455	220.783345	0.748193	21.255961	1.263656	10.606090	0.000000	0.000000
4296.183576	812.320455	220.782138	0.748194	21.255845	1.263656	10.606032	0.000000	0.000000
4296.203578	812.320374	220.775224	0.748196	21.255179	1.263660	10.605700	0.000000	0.000000
4296.223579	812.320374	220.785829	0.748192	21.256200	1.263654	10.606209	0.000000	0.000000
4296.243582	812.320455	220.788355	0.748192	21.256443	1.263653	10.606330	0.000000	0.000000
4296.263584	812.320455	220.784962	0.748193	21.256117	1.263655	10.606167	0.000000	0.000000
4296.283586	812.320374	220.789030	0.748191	21.256508	1.263653	10.606363	0.000000	0.000000
4296.303587	812.320455	220.782430	0.748194	21.255873	1.263656	10.606046	0.000000	0.000000
4296.323590	812.320455	220.782253	0.748194	21.255856	1.263656	10.606037	0.000000	0.000000
4296.343592	812.320455	220.781045	0.748194	21.255740	1.263657	10.605979	0.000000	0.000000
4296.363594	812.320374	220.788291	0.748192	21.256437	1.263653	10.606327	0.000000	0.000000
4296.383595	812.320455	220.778397	0.748195	21.255485	1.263658	10.605852	0.000000	0.000000
4296.403597	812.320455	220.773095	0.748197	21.254974	1.263661	10.605597	0.000000	0.000000
4296.423600	812.320455	220.765084	0.748199	21.254203	1.263665	10.605213	0.000000	0.000000
4296.443602	812.320374	220.782954	0.748193	21.255923	1.263656	10.606071	0.000000	0.000000
4296.463603	812.320455	220.771682	0.748197	21.254838	1.263662	10.605529	0.000000	0.000000
4296.483605	812.320455	220.774630	0.748196	21.255122	1.263660	10.605671	0.000000	0.000000
4296.503608	812.320455	220.777944	0.748195	21.255441	1.263658	10.605830	0.000000	0.000000
4296.523610	812.320374	220.765521	0.748199	21.254245	1.263665	10.605233	0.000000	0.000000
4296.543612	812.320374	220.779817	0.748194	21.255621	1.263657	10.605920	0.000000	0.000000
4296.563613	812.320455	220.768838	0.748198	21.254564	1.263663	10.605393	0.000000	0.000000
4296.583616	812.320455	220.768459	0.748198	21.254528	1.263663	10.605375	0.000000	0.000000
4296.603618	812.320455	220.775120	0.748196	21.255169	1.263660	10.605695	0.000000	0.000000
4296.623620	812.320374	220.752820	0.748204	21.253022	1.263671	10.604623	0.000000	0.000000
4296.643621	812.320455	220.766161	0.748199	21.254307	1.263665	10.605264	0.000000	0.000000
4296.663623	812.320455	220.777179	0.748195	21.255367	1.263659	10.605794	0.000000	0.000000
4296.683626	812.320455	220.767514	0.748199	21.254437	1.263664	10.605329	0.000000	0.000000
4296.703628	812.320455	220.762932	0.748200	21.253996	1.263666	10.605109	0.000000	0.000000
4296.723629	812.320374	220.766465	0.748199	21.254336	1.263664	10.605279	0.000000	0.000000
4296.743631	812.320374	220.755594	0.748203	21.253289	1.263670	10.604757	0.000000	0.000000
4296.763634	812.320455	220.758472	0.748202	21.253566	1.263669	10.604895	0.000000	0.000000
4296.783636	812.320455	220.751866	0.748204	21.252930	1.263672	10.604578	0.000000	0.000000
4296.803638	812.320455	220.754875	0.748203	21.253220	1.263670	10.604722	0.000000	0.000000
4296.823639	812.320374	220.747054	0.748205	21.252467	1.263674	10.604346	0.000000	0.000000
4296.843642	812.320455	220.742803	0.748207	21.252058	1.263677	10.604142	0.000000	0.000000
4296.863644	812.320455	220.747846	0.748205	21.252543	1.263674	10.604384	0.000000	0.000000
4296.883646	812.320455	220.763315	0.748200	21.254033	1.263666	10.605128	0.000000	0.000000
4296.903647	812.320455	220.766937	0.748199	21.254381	1.263664	10.605302	0.000000	0.000000
4296.923650	812.320455	220.761926	0.748201	21.253899	1.263667	10.605061	0.000000	0.000000
4296.943652	812.320374	220.770628	0.748198	21.254737	1.263662	10.605479	0.000000	0.000000
4296.963654	812.320455	220.752570	0.748204	21.252998	1.263672	10.604611	0.000000	0.000000
4296.983655	812.320455	220.761240	0.748201	21.253833	1.263667	10.605028	0.000000	0.000000
4297.003657	812.320455	220.754416	0.748203	21.253176	1.263671	10.604700	0.000000	0.000000
4297.023660	812.320374	220.739473	0.748208	21.251737	1.263678	10.603982	0.000000	0.000000
4297.043662	812.320374	220.740608	0.748208	21.251847	1.263678	10.604037	0.000000	0.000000
4297.063663	812.320455	220.741027	0.748208	21.251887	1.263678	10.604057	0.000000	0.000000
4297.083665	812.320455	220.752772	0.748204	21.253018	1.263672	10.604621	0.000000	0.000000
4297.103668	812.320455	220.735875	0.748209	21.251391	1.263680	10.603809	0.000000	0.000000
4297.123670	812.320374	220.742768	0.748207	21.252055	1.263677	10.604140	0.000000	0.000000
4297.143672	812.320455	220.745034	0.748206	21.252273	1.263676	10.604249	0.000000	0.000000
4297.163673	812.320455	220.756034	0.748203	21.253332	1.263670	10.604778	0.000000	0.000000
4297.183676	812.320455	220.734781	0.748210	21.251286	1.263681	10.603757	0.000000	0.000000
4297.203678	812.320374	220.729178	0.748211	21.250746	1.263684	10.603488	0.000000	0.000000
4297.223680	812.320455	220.733652	0.748210	21.251177	1.263681	10.603703	0.000000	0.000000
4297.243681	812.320455	220.741907	0.748207	21.251972	1.263677	10.604099	0.000000	0.000000
4297.263684	812.320455	220.731053	0.748211	21.250927	1.263683	10.603578	0.000000	0.000000
4297.283686	812.320374	220.730260	0.748211	21.250850	1.263683	10.603540	0.000000	0.000000
4297.303688	812.320374	220.734407	0.748210	21.251250	1.263681	10.603739	0.000000	0.000000
4297.323689	812.320455	220.729901	0.748211	21.250816	1.263683	10.603522	0.000000	0.000000
4297.343691	812.320455	220.731512	0.748211	21.250971	1.263683	10.603600	0.000000	0.000000
4297.363694	812.320455	220.729810	0.748211	21.250807	1.263683	10.603518	0.000000	0.000000
4297.383696	812.320374	220.740099	0.748208	21.251798	1.263678	10.604012	0.000000	0.000000
4297.403697	812.320455	220.744177	0.748206	21.252190	1.263676	10.604208	0.000000	0.000000
4297.423699	812.320455	220.732333	0.748210	21.251050	1.263682	10.603639	0.000000	0.000000
4297.443702	812.320455	220.729214	0.748212	21.250750	1.263684	10.603489	0.000000	0.000000
4297.463704	812.320374	220.718826	0.748215	21.249750	1.263689	10.602990	0.000000	0.000000
4297.483706	812.320455	220.737118	0.748209	21.251511	1.263680	10.603869	0.000000	0.000000
4297.503707	812.320455	220.718358	0.748215	21.249704	1.263689	10.602968	0.000000	0.000000
4297.523710	812.320455	220.729992	0.748211	21.250825	1.263683	10.603527	0.000000	0.000000
4297.543712	812.320374	220.730320	0.748211	21.250856	1.263683	10.603543	0.000000	0.000000
4297.563714	812.320455	220.722195	0.748214	21.250074	1.263687	10.603152	0.000000	0.000000
4297.583715	812.320455	220.729044	0.748212	21.250733	1.263684	10.603481	0.000000	0.000000
4297.603718	812.320455	220.735560	0.748209	21.251361	1.263680	10.603794	0.000000	0.000000
4297.623720	812.320374	220.707173	0.748219	21.248628	1.263695	10.602431	0.000000	0.000000
4297.643722	812.320455	220.700757	0.748221	21.248010	1.263699	10.602122	0.000000	0.000000
4297.663723	812.320455	220.727250	0.748212	21.250561	1.263685	10.603395	0.000000	0.000000
4297.683725	812.320455	220.715187	0.748216	21.249399	1.263691	10.602816	0.000000	0.000000
4297.703728	812.320374	220.704434	0.748220	21.248364	1.263697	10.602299	0.000000	0.000000
4297.723730	812.320455	220.710932	0.748218	21.248990	1.263693	10.602611	0.000000	0.000000
4297.743731	812.320455	220.714321	0.748217	21.249316	1.263692	10.602774	0.000000	0.000000
4297.763733	812.320455	220.715132	0.748216	21.249394	1.263691	10.602813	0.000000	0.000000
4297.783736	812.320455	220.698846	0.748222	21.247826	1.263700	10.602031	0.000000	0.000000
4297.803738	812.320455	220.707768	0.748219	21.248685	1.263695	10.602459	0.000000	0.000000
4297.823740	812.320455	220.690233	0.748225	21.246997	1.263704	10.601617	0.000000	0.000000
4297.843741	812.320455	220.707565	0.748219	21.248665	1.263695	10.602449	0.000000	0.000000
4297.863744	812.320455	220.696418	0.748223	21.247592	1.263701	10.601914	0.000000	0.000000
4297.883746	812.320374	220.703578	0.748220	21.248282	1.263697	10.602258	0.000000	0.000000
4297.903748	812.320455	220.701628	0.748221	21.248094	1.263698	10.602164	0.000000	0.000000
4297.923749	812.320455	220.699454	0.748222	21.247884	1.263699	10.602060	0.000000	0.000000
4297.943751	812.320455	220.698625	0.748222	21.247805	1.263700	10.602020	0.000000	0.000000
4297.963754	812.320455	220.708266	0.748219	21.248733	1.263695	10.602483	0.000000	0.000000
4297.983756	812.320455	220.706740	0.748219	21.248586	1.263695	10.602410	0.000000	0.000000
4298.003757	812.320455	220.702335	0.748221	21.248162	1.263698	10.602198	0.000000	0.000000
4298.023759	812.320455	220.703752	0.748220	21.248298	1.263697	10.602266	0.000000	0.000000
4298.043762	812.320374	220.688578	0.748225	21.246837	1.263705	10.601537	0.000000	0.000000
4298.063764	812.320455	220.686063	0.748226	21.246595	1.263706	10.601416	0.000000	0.000000
4298.083766	812.320455	220.685867	0.748226	21.246576	1.263706	10.601407	0.000000	0.000000
4298.103767	812.320455	220.696741	0.748222	21.247623	1.263701	10.601929	0.000000	0.000000
4298.123770	812.320455	220.684082	0.748227	21.246405	1.263707	10.601321	0.000000	0.000000
4298.143772	812.320455	220.692514	0.748224	21.247216	1.263703	10.601726	0.000000	0.000000
4298.163774	812.320455	220.695562	0.748223	21.247510	1.263701	10.601873	0.000000	0.000000
4298.183775	812.320374	220.699130	0.748222	21.247853	1.263699	10.602044	0.000000	0.000000
4298.203778	812.320374	220.703248	0.748220	21.248250	1.263697	10.602242	0.000000	0.000000
4298.223780	812.320455	220.697144	0.748222	21.247662	1.263700	10.601949	0.000000	0.000000
4298.243782	812.320455	220.694459	0.748223	21.247404	1.263702	10.601820	0.000000	0.000000
4298.263783	812.320455	220.700405	0.748221	21.247976	1.263699	10.602105	0.000000	0.000000
4298.283785	812.320374	220.684621	0.748226	21.246456	1.263707	10.601347	0.000000	0.000000
4298.303788	812.320455	220.675651	0.748229	21.245593	1.263712	10.600916	0.000000	0.000000
4298.323790	812.320455	220.684429	0.748227	21.246438	1.263707	10.601338	0.000000	0.000000
4298.343791	812.320455	220.681419	0.748228	21.246148	1.263709	10.601193	0.000000	0.000000
4298.363793	812.320455	220.683561	0.748227	21.246354	1.263708	10.601296	0.000000	0.000000
4298.383796	812.320455	220.702012	0.748221	21.248131	1.263698	10.602183	0.000000	0.000000
4298.403798	812.320455	220.689993	0.748225	21.246974	1.263704	10.601605	0.000000	0.000000
4298.423800	812.320455	220.680064	0.748228	21.246018	1.263709	10.601128	0.000000	0.000000
4298.443801	812.320455	220.668754	0.748232	21.244929	1.263715	10.600585	0.000000	0.000000
4298.463804	812.320455	220.670659	0.748231	21.245112	1.263714	10.600676	0.000000	0.000000
4298.483806	812.320455	220.673178	0.748230	21.245355	1.263713	10.600797	0.000000	0.000000
4298.503808	812.320374	220.674760	0.748230	21.245507	1.263712	10.600874	0.000000	0.000000
4298.523809	812.320455	220.681697	0.748227	21.246175	1.263708	10.601207	0.000000	0.000000
4298.543812	812.320455	220.671133	0.748231	21.245158	1.263714	10.600699	0.000000	0.000000
4298.563814	812.320455	220.691272	0.748224	21.247097	1.263704	10.601667	0.000000	0.000000
4298.583816	812.320374	220.689297	0.748225	21.246907	1.263704	10.601572	0.000000	0.000000
4298.603817	812.320455	220.668764	0.748232	21.244930	1.263715	10.600585	0.000000	0.000000
4298.623819	812.320455	220.680841	0.748228	21.246093	1.263709	10.601166	0.000000	0.000000
4298.643822	812.320455	220.670947	0.748231	21.245140	1.263714	10.600690	0.000000	0.000000
4298.663824	812.320455	220.665680	0.748233	21.244633	1.263717	10.600437	0.000000	0.000000
4298.683825	812.320455	220.679820	0.748228	21.245994	1.263709	10.601117	0.000000	0.000000
4298.703827	812.320455	220.694952	0.748223	21.247451	1.263702	10.601843	0.000000	0.000000
4298.723830	812.320455	220.671995	0.748231	21.245241	1.263714	10.600741	0.000000	0.000000
4298.743832	812.320374	220.679007	0.748228	21.245916	1.263710	10.601077	0.000000	0.000000
4298.763834	812.320455	220.652825	0.748237	21.243395	1.263724	10.599820	0.000000	0.000000
4298.783835	812.320455	220.677868	0.748229	21.245806	1.263710	10.601023	0.000000	0.000000
4298.803838	812.320455	220.688073	0.748225	21.246789	1.263705	10.601513	0.000000	0.000000
4298.823840	812.320374	220.685218	0.748226	21.246514	1.263707	10.601376	0.000000	0.000000
4298.843842	812.320455	220.651830	0.748237	21.243299	1.263724	10.599772	0.000000	0.000000
4298.863843	812.320455	220.667008	0.748232	21.244761	1.263716	10.600501	0.000000	0.000000
4298.883846	812.320455	220.659787	0.748235	21.244066	1.263720	10.600154	0.000000	0.000000
4298.903848	812.320374	220.664927	0.748233	21.244560	1.263717	10.600401	0.000000	0.000000
4298.923850	812.320455	220.665005	0.748233	21.244568	1.263717	10.600405	0.000000	0.000000
4298.943851	812.320455	220.663785	0.748233	21.244450	1.263718	10.600346	0.000000	0.000000
4298.963853	812.320455	220.668549	0.748232	21.244909	1.263715	10.600575	0.000000	0.000000
4298.983856	812.320455	220.664443	0.748233	21.244514	1.263717	10.600378	0.000000	0.000000
4299.003858	812.320374	220.665599	0.748233	21.244625	1.263717	10.600433	0.000000	0.000000
4299.023860	812.320455	220.667964	0.748232	21.244853	1.263716	10.600547	0.000000	0.000000
4299.043861	812.320455	220.645686	0.748240	21.242708	1.263727	10.599477	0.000000	0.000000
4299.063864	812.320455	220.655659	0.748236	21.243668	1.263722	10.599956	0.000000	0.000000
4299.083866	812.320455	220.642561	0.748241	21.242407	1.263729	10.599327	0.000000	0.000000
4299.103868	812.320374	220.636685	0.748242	21.241841	1.263732	10.599044	0.000000	0.000000
4299.123869	812.320455	220.635581	0.748243	21.241735	1.263732	10.598991	0.000000	0.000000
4299.143872	812.320455	220.635191	0.748243	21.241698	1.263733	10.598973	0.000000	0.000000
4299.163874	812.320455	220.630540	0.748245	21.241250	1.263735	10.598749	0.000000	0.000000
4299.183876	812.320455	220.627494	0.748246	21.240956	1.263737	10.598603	0.000000	0.000000
4299.203877	812.320374	220.631220	0.748244	21.241315	1.263735	10.598782	0.000000	0.000000
4299.223879	812.320455	220.634345	0.748243	21.241616	1.263733	10.598932	0.000000	0.000000
4299.243882	812.320455	220.632566	0.748244	21.241445	1.263734	10.598847	0.000000	0.000000
4299.263884	812.320455	220.639718	0.748242	21.242133	1.263730	10.599190	0.000000	0.000000
4299.283885	812.320374	220.627520	0.748246	21.240959	1.263737	10.598604	0.000000	0.000000
4299.303887	812.320455	220.636294	0.748243	21.241804	1.263732	10.599026	0.000000	0.000000
4299.323890	812.320455	220.639671	0.748242	21.242129	1.263730	10.599188	0.000000	0.000000
4299.343892	812.320455	220.646723	0.748239	21.242808	1.263727	10.599527	0.000000	0.000000
4299.363894	812.320374	220.655196	0.748236	21.243624	1.263722	10.599934	0.000000	0.000000
4299.383895	812.320374	220.640259	0.748241	21.242185	1.263730	10.599216	0.000000	0.000000
4299.403898	812.320455	220.657750	0.748235	21.243869	1.263721	10.600056	0.000000	0.000000
4299.423900	812.320455	220.638784	0.748242	21.242044	1.263731	10.599145	0.000000	0.000000
4299.443902	812.320455	220.641423	0.748241	21.242298	1.263729	10.599272	0.000000	0.000000
4299.463903	812.320374	220.633686	0.748243	21.241553	1.263733	10.598900	0.000000	0.000000
4299.483906	812.320455	220.630713	0.748245	21.241266	1.263735	10.598758	0.000000	0.000000
4299.503908	812.320455	220.623294	0.748247	21.240552	1.263739	10.598401	0.000000	0.000000
4299.523910	812.320455	220.618064	0.748249	21.240049	1.263742	10.598150	0.000000	0.000000
4299.543911	812.320374	220.608341	0.748252	21.239113	1.263747	10.597683	0.000000	0.000000
4299.563913	812.320455	220.616009	0.748250	21.239851	1.263743	10.598051	0.000000	0.000000
4299.583916	812.320455	220.615931	0.748250	21.239843	1.263743	10.598047	0.000000	0.000000
4299.603918	812.320455	220.629172	0.748245	21.241118	1.263736	10.598684	0.000000	0.000000
4299.623919	812.320374	220.615928	0.748249	21.239843	1.263743	10.598047	0.000000	0.000000
4299.643921	812.320455	220.611717	0.748251	21.239438	1.263745	10.597845	0.000000	0.000000
4299.663924	812.320455	220.620579	0.748248	21.240291	1.263740	10.598271	0.000000	0.000000
4299.683926	812.320455	220.626483	0.748246	21.240859	1.263737	10.598554	0.000000	0.000000
4299.703928	812.320455	220.607179	0.748252	21.239001	1.263747	10.597627	0.000000	0.000000
4299.723929	812.320374	220.605382	0.748253	21.238828	1.263748	10.597541	0.000000	0.000000
4299.743932	812.320455	220.597129	0.748256	21.238033	1.263752	10.597144	0.000000	0.000000
4299.763934	812.320455	220.590968	0.748258	21.237440	1.263756	10.596848	0.000000	0.000000
4299.783936	812.320374	220.601327	0.748254	21.238437	1.263750	10.597346	0.000000	0.000000
4299.803937	812.320374	220.609605	0.748252	21.239234	1.263746	10.597744	0.000000	0.000000
4299.823940	812.320455	220.594605	0.748257	21.237790	1.263754	10.597023	0.000000	0.000000
4299.843942	812.320455	220.586368	0.748259	21.236997	1.263758	10.596627	0.000000	0.000000
4299.863944	812.320455	220.590638	0.748258	21.237408	1.263756	10.596832	0.000000	0.000000
4299.883945	812.320455	220.595250	0.748256	21.237852	1.263753	10.597054	0.000000	0.000000
4299.903947	812.320455	220.581689	0.748261	21.236547	1.263760	10.596402	0.000000	0.000000
4299.923950	812.320455	220.595894	0.748256	21.237914	1.263753	10.597085	0.000000	0.000000
4299.943952	812.320374	220.578065	0.748262	21.236198	1.263762	10.596228	0.000000	0.000000
4299.963953	812.320455	220.579696	0.748262	21.236355	1.263762	10.596307	0.000000	0.000000
4299.983955	812.320455	220.576365	0.748263	21.236034	1.263763	10.596147	0.000000	0.000000
4300.003958	812.320455	220.561036	0.748268	21.234558	1.263771	10.595410	0.000000	0.000000
4300.023960	812.320374	220.569440	0.748265	21.235367	1.263767	10.595814	0.000000	0.000000
4300.043962	812.320455	220.572612	0.748264	21.235673	1.263765	10.595966	0.000000	0.000000
4300.063963	812.320455	220.578684	0.748262	21.236257	1.263762	10.596258	0.000000	0.000000
4300.083966	812.320455	220.565572	0.748266	21.234995	1.263769	10.595628	0.000000	0.000000
4300.103968	812.320374	220.558596	0.748269	21.234323	1.263772	10.595293	0.000000	0.000000
4300.123970	812.320455	220.565020	0.748267	21.234942	1.263769	10.595602	0.000000	0.000000
4300.143971	812.320455	220.565476	0.748266	21.234986	1.263769	10.595624	0.000000	0.000000
4300.163974	812.320455	220.565731	0.748266	21.235010	1.263769	10.595636	0.000000	0.000000
4300.183976	812.320455	220.572083	0.748264	21.235622	1.263765	10.595941	0.000000	0.000000
4300.203978	812.320455	220.570937	0.748265	21.235511	1.263766	10.595886	0.000000	0.000000
4300.223979	812.320455	220.569128	0.748265	21.235337	1.263767	10.595799	0.000000	0.000000
4300.243981	812.320455	220.564452	0.748267	21.234887	1.263769	10.595574	0.000000	0.000000
4300.263984	812.320455	220.580412	0.748261	21.236424	1.263761	10.596341	0.000000	0.000000
4300.283986	812.320455	220.571996	0.748264	21.235613	1.263766	10.595937	0.000000	0.000000
4300.303988	812.320455	220.575544	0.748263	21.235955	1.263764	10.596107	0.000000	0.000000
4300.323989	812.320455	220.564227	0.748267	21.234865	1.263770	10.595564	0.000000	0.000000
4300.343992	812.320374	220.561174	0.748268	21.234572	1.263771	10.595417	0.000000	0.000000
4300.363994	812.320455	220.559906	0.748268	21.234449	1.263772	10.595356	0.000000	0.000000
4300.383996	812.320455	220.565102	0.748267	21.234950	1.263769	10.595606	0.000000	0.000000
4300.403997	812.320455	220.557705	0.748269	21.234238	1.263773	10.595250	0.000000	0.000000
4300.424000	812.320374	220.559352	0.748268	21.234396	1.263772	10.595329	0.000000	0.000000
4300.444002	812.320455	220.559777	0.748268	21.234437	1.263772	10.595350	0.000000	0.000000
4300.464004	812.320455	220.562988	0.748267	21.234746	1.263770	10.595504	0.000000	0.000000
4300.484005	812.320455	220.553998	0.748270	21.233881	1.263775	10.595072	0.000000	0.000000
4300.504007	812.320455	220.563889	0.748267	21.234833	1.263770	10.595547	0.000000	0.000000
4300.524010	812.320374	220.551187	0.748271	21.233610	1.263776	10.594937	0.000000	0.000000
4300.544012	812.320455	220.564537	0.748267	21.234895	1.263769	10.595579	0.000000	0.000000
4300.564013	812.320455	220.546358	0.748273	21.233145	1.263779	10.594705	0.000000	0.000000
4300.584015	812.320455	220.553078	0.748271	21.233792	1.263775	10.595028	0.000000	0.000000
4300.604018	812.320374	220.541855	0.748274	21.232712	1.263781	10.594489	0.000000	0.000000
4300.624020	812.320455	220.549697	0.748272	21.233467	1.263777	10.594866	0.000000	0.000000
4300.644022	812.320455	220.539967	0.748275	21.232530	1.263782	10.594398	0.000000	0.000000
4300.664023	812.320455	220.541960	0.748274	21.232722	1.263781	10.594494	0.000000	0.000000
4300.684026	812.320374	220.544446	0.748273	21.232961	1.263780	10.594613	0.000000	0.000000
4300.704028	812.320374	220.557959	0.748269	21.234262	1.263773	10.595263	0.000000	0.000000
4300.724030	812.320455	220.540091	0.748275	21.232542	1.263782	10.594404	0.000000	0.000000
4300.744031	812.320455	220.544996	0.748273	21.233014	1.263780	10.594640	0.000000	0.000000
4300.764034	812.320455	220.541142	0.748275	21.232643	1.263782	10.594455	0.000000	0.000000
4300.784036	812.320455	220.538740	0.748275	21.232412	1.263783	10.594339	0.000000	0.000000
4300.804038	812.320455	220.542650	0.748274	21.232788	1.263781	10.594527	0.000000	0.000000
4300.824039	812.320455	220.540425	0.748275	21.232574	1.263782	10.594420	0.000000	0.000000
4300.844041	812.320374	220.525830	0.748280	21.231169	1.263789	10.593719	0.000000	0.000000
4300.864044	812.320455	220.516470	0.748283	21.230268	1.263794	10.593269	0.000000	0.000000
4300.884046	812.320455	220.523127	0.748281	21.230909	1.263791	10.593589	0.000000	0.000000
4300.904047	812.320455	220.516925	0.748283	21.230312	1.263794	10.593291	0.000000	0.000000
4300.924049	812.320374	220.510553	0.748285	21.229698	1.263797	10.592985	0.000000	0.000000
4300.944052	812.320455	220.488259	0.748292	21.227552	1.263809	10.591914	0.000000	0.000000
4300.964054	812.320455	220.479337	0.748295	21.226693	1.263814	10.591486	0.000000	0.000000
4300.984056	812.320455	220.472334	0.748298	21.226018	1.263817	10.591149	0.000000	0.000000
4301.004057	812.320374	220.488270	0.748292	21.227553	1.263809	10.591915	0.000000	0.000000
4301.024060	812.320455	220.466032	0.748300	21.225412	1.263821	10.590847	0.000000	0.000000
4301.044062	812.320455	220.470176	0.748298	21.225811	1.263818	10.591046	0.000000	0.000000
4301.064064	812.320374	220.463963	0.748300	21.225213	1.263822	10.590747	0.000000	0.000000
4301.084065	812.320455	220.461122	0.748301	21.224939	1.263823	10.590611	0.000000	0.000000
4301.104068	812.320455	220.456731	0.748303	21.224516	1.263825	10.590400	0.000000	0.000000
4301.124070	812.320455	220.454574	0.748304	21.224309	1.263827	10.590296	0.000000	0.000000
4301.144072	812.320455	220.459030	0.748302	21.224738	1.263824	10.590510	0.000000	0.000000
4301.164073	812.320374	220.458042	0.748302	21.224642	1.263825	10.590463	0.000000	0.000000
4301.184075	812.320455	220.445154	0.748307	21.223402	1.263831	10.589844	0.000000	0.000000
4301.204078	812.320455	220.440547	0.748308	21.222958	1.263834	10.589622	0.000000	0.000000
4301.224080	812.320455	220.452005	0.748305	21.224061	1.263828	10.590173	0.000000	0.000000
4301.244081	812.320374	220.452306	0.748304	21.224090	1.263828	10.590187	0.000000	0.000000
4301.264083	812.320455	220.446844	0.748306	21.223564	1.263831	10.589925	0.000000	0.000000
4301.284086	812.320455	220.444923	0.748307	21.223379	1.263832	10.589832	0.000000	0.000000
4301.304088	812.320455	220.442475	0.748308	21.223144	1.263833	10.589715	0.000000	0.000000
4301.324090	812.320374	220.448454	0.748306	21.223719	1.263830	10.590002	0.000000	0.000000
4301.344091	812.320455	220.437408	0.748309	21.222656	1.263836	10.589471	0.000000	0.000000
4301.364094	812.320455	220.442172	0.748308	21.223115	1.263833	10.589700	0.000000	0.000000
4301.384096	812.320455	220.439321	0.748309	21.222840	1.263835	10.589563	0.000000	0.000000
4301.404098	812.320455	220.429827	0.748312	21.221926	1.263839	10.589107	0.000000	0.000000
4301.424099	812.320455	220.442430	0.748308	21.223139	1.263833	10.589713	0.000000	0.000000
4301.444101	812.320455	220.419298	0.748316	21.220912	1.263845	10.588601	0.000000	0.000000
4301.464104	812.320374	220.421380	0.748315	21.221113	1.263844	10.588702	0.000000	0.000000
4301.484106	812.320374	220.429360	0.748312	21.221881	1.263840	10.589085	0.000000	0.000000
4301.504107	812.320455	220.426701	0.748313	21.221625	1.263841	10.588957	0.000000	0.000000
4301.524109	812.320455	220.431817	0.748311	21.222118	1.263838	10.589203	0.000000	0.000000
4301.544112	812.320455	220.439719	0.748309	21.222878	1.263834	10.589582	0.000000	0.000000
4301.564114	812.320374	220.450878	0.748305	21.223953	1.263828	10.590119	0.000000	0.000000
4301.584116	812.320455	220.429835	0.748312	21.221927	1.263839	10.589108	0.000000	0.000000
4301.604117	812.320455	220.422955	0.748314	21.221264	1.263843	10.588777	0.000000	0.000000
4301.624120	812.320455	220.405407	0.748320	21.219575	1.263852	10.587934	0.000000	0.000000
4301.644122	812.320374	220.405737	0.748320	21.219607	1.263852	10.587950	0.000000	0.000000
4301.664124	812.320455	220.416807	0.748316	21.220673	1.263846	10.588482	0.000000	0.000000
4301.684125	812.320455	220.412042	0.748318	21.220214	1.263849	10.588253	0.000000	0.000000
4301.704128	812.320455	220.409252	0.748319	21.219945	1.263850	10.588119	0.000000	0.000000
4301.724130	812.320374	220.407066	0.748320	21.219735	1.263851	10.588014	0.000000	0.000000
4301.744132	812.320455	220.419443	0.748315	21.220926	1.263845	10.588608	0.000000	0.000000
4301.764133	812.320455	220.416664	0.748316	21.220659	1.263846	10.588475	0.000000	0.000000
4301.784135	812.320374	220.408113	0.748319	21.219836	1.263851	10.588064	0.000000	0.000000
4301.804138	812.320455	220.400219	0.748322	21.219076	1.263855	10.587685	0.000000	0.000000
4301.824140	812.320455	220.409376	0.748319	21.219957	1.263850	10.588125	0.000000	0.000000
4301.844141	812.320455	220.396285	0.748323	21.218697	1.263857	10.587496	0.000000	0.000000
4301.864143	812.320374	220.408049	0.748319	21.219829	1.263851	10.588061	0.000000	0.000000
4301.884146	812.320374	220.400502	0.748322	21.219103	1.263855	10.587699	0.000000	0.000000
4301.904148	812.320455	220.396853	0.748323	21.218752	1.263857	10.587523	0.000000	0.000000
4301.924150	812.320455	220.381344	0.748328	21.217258	1.263865	10.586778	0.000000	0.000000
4301.944151	812.320374	220.368048	0.748333	21.215978	1.263871	10.586140	0.000000	0.000000
4301.964154	812.320455	220.357986	0.748336	21.215010	1.263877	10.585656	0.000000	0.000000
4301.984156	812.320455	220.359742	0.748335	21.215179	1.263876	10.585741	0.000000	0.000000
4302.004158	812.320455	220.351579	0.748338	21.214393	1.263880	10.585348	0.000000	0.000000
4302.024159	812.320374	220.361681	0.748335	21.215365	1.263875	10.585834	0.000000	0.000000
4302.044162	812.320455	220.335053	0.748344	21.212802	1.263889	10.584554	0.000000	0.000000
4302.064164	812.320455	220.345992	0.748340	21.213855	1.263883	10.585080	0.000000	0.000000
4302.084166	812.320455	220.349301	0.748339	21.214173	1.263881	10.585239	0.000000	0.000000
4302.104167	812.320455	220.345100	0.748340	21.213769	1.263883	10.585037	0.000000	0.000000
4302.124169	812.320374	220.342480	0.748341	21.213517	1.263885	10.584911	0.000000	0.000000
4302.144172	812.320455	220.328797	0.748346	21.212199	1.263892	10.584254	0.000000	0.000000
4302.164174	812.320455	220.347376	0.748340	21.213988	1.263882	10.585146	0.000000	0.000000
4302.184175	812.320455	220.328534	0.748346	21.212174	1.263892	10.584241	0.000000	0.000000
4302.204177	812.320374	220.335463	0.748344	21.212841	1.263888	10.584574	0.000000	0.000000
4302.224180	812.320374	220.334399	0.748344	21.212739	1.263889	10.584523	0.000000	0.000000
4302.244182	812.320455	220.322970	0.748348	21.211638	1.263895	10.583974	0.000000	0.000000
4302.264184	812.320455	220.332383	0.748345	21.212545	1.263890	10.584426	0.000000	0.000000
4302.284185	812.320455	220.326103	0.748347	21.211940	1.263893	10.584125	0.000000	0.000000
4302.304188	812.320374	220.320710	0.748348	21.211421	1.263896	10.583865	0.000000	0.000000
4302.324190	812.320455	220.312994	0.748351	21.210678	1.263900	10.583495	0.000000	0.000000
4302.344192	812.320455	220.313265	0.748351	21.210704	1.263900	10.583508	0.000000	0.000000
4302.364193	812.320455	220.311552	0.748352	21.210539	1.263901	10.583426	0.000000	0.000000
4302.384196	812.320374	220.312551	0.748351	21.210635	1.263900	10.583474	0.000000	0.000000
4302.404198	812.320455	220.303893	0.748354	21.209802	1.263905	10.583058	0.000000	0.000000
4302.424200	812.320455	220.289179	0.748359	21.208385	1.263913	10.582351	0.000000	0.000000
4302.444201	812.320455	220.317137	0.748350	21.211077	1.263898	10.583694	0.000000	0.000000
4302.464203	812.320374	220.284929	0.748361	21.207976	1.263915	10.582147	0.000000	0.000000
4302.484206	812.320455	220.291219	0.748358	21.208582	1.263912	10.582449	0.000000	0.000000
4302.504208	812.320455	220.304131	0.748354	21.209825	1.263905	10.583069	0.000000	0.000000
4302.524209	812.320455	220.299674	0.748356	21.209396	1.263907	10.582855	0.000000	0.000000
4302.544211	812.320374	220.289930	0.748359	21.208457	1.263912	10.582387	0.000000	0.000000
4302.564214	812.320455	220.297638	0.748356	21.209200	1.263908	10.582757	0.000000	0.000000
4302.584216	812.320455	220.295362	0.748357	21.208980	1.263909	10.582648	0.000000	0.000000
4302.604218	812.320455	220.287412	0.748360	21.208215	1.263913	10.582266	0.000000	0.000000
4302.624219	812.320374	220.297960	0.748356	21.209231	1.263908	10.582773	0.000000	0.000000
4302.644222	812.320455	220.301312	0.748355	21.209553	1.263906	10.582934	0.000000	0.000000
4302.664224	812.320455	220.300428	0.748355	21.209468	1.263907	10.582891	0.000000	0.000000
4302.684226	812.320455	220.303530	0.748354	21.209767	1.263905	10.583040	0.000000	0.000000
4302.704227	812.320374	220.298005	0.748356	21.209235	1.263908	10.582775	0.000000	0.000000
4302.724229	812.320455	220.292064	0.748358	21.208663	1.263911	10.582489	0.000000	0.000000
4302.744232	812.320455	220.301207	0.748355	21.209543	1.263906	10.582929	0.000000	0.000000
4302.764234	812.320455	220.281132	0.748362	21.207610	1.263917	10.581964	0.000000	0.000000
4302.784235	812.320374	220.271903	0.748365	21.206722	1.263921	10.581521	0.000000	0.000000
4302.804237	812.320455	220.278418	0.748363	21.207349	1.263918	10.581834	0.000000	0.000000
4302.824240	812.320455	220.275660	0.748364	21.207084	1.263920	10.581701	0.000000	0.000000
4302.844242	812.320455	220.271091	0.748365	21.206644	1.263922	10.581482	0.000000	0.000000
4302.864244	812.320374	220.279933	0.748362	21.207495	1.263917	10.581907	0.000000	0.000000
4302.884245	812.320374	220.259557	0.748369	21.205533	1.263928	10.580928	0.000000	0.000000
4302.904248	812.320455	220.249085	0.748373	21.204525	1.263933	10.580425	0.000000	0.000000
4302.924250	812.320455	220.257031	0.748370	21.205290	1.263929	10.580806	0.000000	0.000000
4302.944252	812.320455	220.239843	0.748376	21.203635	1.263938	10.579981	0.000000	0.000000
4302.964253	812.320374	220.236980	0.748377	21.203360	1.263940	10.579843	0.000000	0.000000
4302.984256	812.320455	220.236506	0.748377	21.203314	1.263940	10.579820	0.000000	0.000000
4303.004258	812.320455	220.240395	0.748376	21.203689	1.263938	10.580007	0.000000	0.000000
4303.024260	812.320455	220.238878	0.748376	21.203542	1.263939	10.579934	0.000000	0.000000
4303.044261	812.320374	220.227581	0.748380	21.202455	1.263944	10.579392	0.000000	0.000000
4303.064263	812.320455	220.223700	0.748381	21.202081	1.263947	10.579205	0.000000	0.000000
4303.084266	812.320455	220.209829	0.748386	21.200746	1.263954	10.578539	0.000000	0.000000
4303.104268	812.320455	220.208800	0.748386	21.200647	1.263954	10.578489	0.000000	0.000000
4303.124269	812.320374	220.224410	0.748381	21.202150	1.263946	10.579239	0.000000	0.000000
4303.144271	812.320455	220.216396	0.748384	21.201378	1.263950	10.578854	0.000000	0.000000
4303.164274	812.320455	220.213521	0.748385	21.201101	1.263952	10.578716	0.000000	0.000000
4303.184276	812.320455	220.209418	0.748386	21.200706	1.263954	10.578519	0.000000	0.000000
4303.204278	812.320374	220.208541	0.748386	21.200622	1.263954	10.578477	0.000000	0.000000
4303.224279	812.320455	220.213816	0.748384	21.201130	1.263952	10.578730	0.000000	0.000000
4303.244282	812.320455	220.204969	0.748387	21.200278	1.263956	10.578305	0.000000	0.000000
4303.264284	812.320455	220.222631	0.748381	21.201978	1.263947	10.579154	0.000000	0.000000
4303.284286	812.320374	220.216225	0.748384	21.201362	1.263950	10.578846	0.000000	0.000000
4303.304287	812.320455	220.199962	0.748389	21.199796	1.263959	10.578065	0.000000	0.000000
4303.324290	812.320455	220.194172	0.748391	21.199238	1.263962	10.577787	0.000000	0.000000
4303.344292	812.320374	220.201965	0.748388	21.199989	1.263958	10.578161	0.000000	0.000000
4303.364294	812.320374	220.186486	0.748394	21.198498	1.263966	10.577418	0.000000	0.000000
4303.384295	812.320455	220.196847	0.748390	21.199496	1.263961	10.577915	0.000000	0.000000
4303.404297	812.320455	220.196436	0.748390	21.199456	1.263961	10.577896	0.000000	0.000000
4303.424300	812.320455	220.195394	0.748391	21.199356	1.263961	10.577845	0.000000	0.000000
4303.444302	812.320374	220.182570	0.748395	21.198121	1.263968	10.577229	0.000000	0.000000
4303.464303	812.320455	220.198827	0.748389	21.199687	1.263960	10.578010	0.000000	0.000000
4303.484305	812.320455	220.186229	0.748394	21.198474	1.263966	10.577405	0.000000	0.000000
4303.504308	812.320455	220.188896	0.748393	21.198730	1.263965	10.577533	0.000000	0.000000
4303.524310	812.320374	220.192900	0.748391	21.199116	1.263962	10.577726	0.000000	0.000000
4303.544312	812.320455	220.196156	0.748390	21.199429	1.263961	10.577882	0.000000	0.000000
4303.564313	812.320455	220.197613	0.748390	21.199570	1.263960	10.577952	0.000000	0.000000
4303.584316	812.320455	220.191951	0.748392	21.199025	1.263963	10.577680	0.000000	0.000000
4303.604318	812.320374	220.196631	0.748390	21.199475	1.263961	10.577905	0.000000	0.000000
4303.624320	812.320455	220.195858	0.748390	21.199401	1.263961	10.577868	0.000000	0.000000
4303.644321	812.320455	220.192253	0.748392	21.199054	1.263963	10.577695	0.000000	0.000000
4303.664324	812.320455	220.194075	0.748391	21.199229	1.263962	10.577782	0.000000	0.000000
4303.684326	812.320455	220.184242	0.748394	21.198282	1.263967	10.577310	0.000000	0.000000
4303.704328	812.320455	220.170453	0.748399	21.196955	1.263974	10.576647	0.000000	0.000000
4303.724329	812.320455	220.188429	0.748393	21.198685	1.263965	10.577511	0.000000	0.000000
4303.744331	812.320374	220.186471	0.748394	21.198497	1.263966	10.577417	0.000000	0.000000
4303.764334	812.320455	220.179194	0.748396	21.197796	1.263970	10.577067	0.000000	0.000000
4303.784336	812.320455	220.174747	0.748398	21.197368	1.263972	10.576854	0.000000	0.000000
4303.804338	812.320455	220.184279	0.748394	21.198286	1.263967	10.577312	0.000000	0.000000
4303.824339	812.320374	220.180491	0.748396	21.197921	1.263969	10.577130	0.000000	0.000000
4303.844342	812.320455	220.183354	0.748395	21.198197	1.263968	10.577267	0.000000	0.000000
4303.864344	812.320455	220.168597	0.748400	21.196776	1.263975	10.576558	0.000000	0.000000
4303.884346	812.320455	220.179223	0.748396	21.197799	1.263970	10.577069	0.000000	0.000000
4303.904347	812.320374	220.185042	0.748394	21.198359	1.263967	10.577348	0.000000	0.000000
4303.924350	812.320455	220.182556	0.748395	21.198120	1.263968	10.577229	0.000000	0.000000
4303.944352	812.320455	220.183044	0.748395	21.198167	1.263968	10.577252	0.000000	0.000000
4303.964354	812.320455	220.173770	0.748398	21.197274	1.263973	10.576807	0.000000	0.000000
4303.984355	812.320374	220.164852	0.748401	21.196416	1.263977	10.576378	0.000000	0.000000
4304.004357	812.320455	220.166524	0.748400	21.196577	1.263976	10.576459	0.000000	0.000000
4304.024360	812.320455	220.153181	0.748405	21.195292	1.263983	10.575818	0.000000	0.000000
4304.044362	812.320455	220.145789	0.748407	21.194580	1.263987	10.575463	0.000000	0.000000
4304.064363	812.320455	220.141849	0.748409	21.194201	1.263989	10.575273	0.000000	0.000000
4304.084365	812.320374	220.147008	0.748407	21.194698	1.263986	10.575521	0.000000	0.000000
4304.104368	812.320455	220.154648	0.748404	21.195433	1.263983	10.575888	0.000000	0.000000
4304.124370	812.320455	220.148055	0.748407	21.194798	1.263986	10.575571	0.000000	0.000000
4304.144372	812.320455	220.139178	0.748409	21.193944	1.263991	10.575145	0.000000	0.000000
4304.164373	812.320374	220.141134	0.748409	21.194132	1.263989	10.575239	0.000000	0.000000
4304.184376	812.320455	220.152987	0.748405	21.195273	1.263983	10.575808	0.000000	0.000000
4304.204378	812.320455	220.128347	0.748413	21.192901	1.263996	10.574625	0.000000	0.000000
4304.224380	812.320455	220.124349	0.748414	21.192516	1.263998	10.574433	0.000000	0.000000
4304.244381	812.320374	220.128899	0.748413	21.192954	1.263996	10.574651	0.000000	0.000000
4304.264384	812.320455	220.122486	0.748415	21.192337	1.263999	10.574343	0.000000	0.000000
4304.284386	812.320455	220.125753	0.748414	21.192651	1.263998	10.574500	0.000000	0.000000
4304.304388	812.320455	220.121416	0.748415	21.192234	1.264000	10.574292	0.000000	0.000000
4304.324389	812.320374	220.128487	0.748413	21.192914	1.263996	10.574631	0.000000	0.000000
4304.344391	812.320455	220.118505	0.748416	21.191954	1.264001	10.574152	0.000000	0.000000
4304.364394	812.320455	220.114972	0.748418	21.191613	1.264003	10.573982	0.000000	0.000000
4304.384396	812.320455	220.115215	0.748418	21.191637	1.264003	10.573994	0.000000	0.000000
4304.404397	812.320374	220.110700	0.748419	21.191202	1.264005	10.573777	0.000000	0.000000
4304.424399	812.320455	220.114346	0.748418	21.191553	1.264003	10.573952	0.000000	0.000000
4304.444402	812.320455	220.110339	0.748419	21.191167	1.264006	10.573760	0.000000	0.000000
4304.464404	812.320455	220.134927	0.748411	21.193535	1.263993	10.574941	0.000000	0.000000
4304.484406	812.320374	220.137393	0.748410	21.193772	1.263991	10.575059	0.000000	0.000000
4304.504407	812.320455	220.114611	0.748418	21.191579	1.264003	10.573965	0.000000	0.000000
4304.524410	812.320455	220.117945	0.748417	21.191900	1.264002	10.574125	0.000000	0.000000
4304.544412	812.320455	220.102872	0.748422	21.190448	1.264009	10.573401	0.000000	0.000000
4304.564414	812.320455	220.115386	0.748417	21.191653	1.264003	10.574002	0.000000	0.000000
4304.584415	812.320374	220.119019	0.748416	21.192003	1.264001	10.574177	0.000000	0.000000
4304.604418	812.320455	220.112020	0.748419	21.191329	1.264005	10.573840	0.000000	0.000000
4304.624420	812.320455	220.120688	0.748416	21.192164	1.264000	10.574257	0.000000	0.000000
4304.644422	812.320455	220.119999	0.748416	21.192097	1.264001	10.574224	0.000000	0.000000
4304.664423	812.320374	220.110161	0.748419	21.191150	1.264006	10.573751	0.000000	0.000000
4304.684425	812.320455	220.116580	0.748417	21.191768	1.264002	10.574059	0.000000	0.000000
4304.704428	812.320455	220.105690	0.748421	21.190720	1.264008	10.573536	0.000000	0.000000
4304.724430	812.320455	220.106367	0.748420	21.190785	1.264008	10.573569	0.000000	0.000000
4304.744431	812.320374	220.102235	0.748422	21.190387	1.264010	10.573370	0.000000	0.000000
4304.764433	812.320374	220.115684	0.748417	21.191682	1.264003	10.574016	0.000000	0.000000
4304.784436	812.320455	220.103819	0.748421	21.190540	1.264009	10.573446	0.000000	0.000000
4304.804438	812.320455	220.112243	0.748419	21.191351	1.264005	10.573851	0.000000	0.000000
4304.824440	812.320455	220.109700	0.748419	21.191106	1.264006	10.573729	0.000000	0.000000
4304.844441	812.320374	220.117284	0.748417	21.191836	1.264002	10.574093	0.000000	0.000000
4304.864444	812.320455	220.100458	0.748422	21.190216	1.264011	10.573285	0.000000	0.000000
4304.884446	812.320455	220.120357	0.748416	21.192132	1.264000	10.574241	0.000000	0.000000
4304.904448	812.320455	220.096485	0.748424	21.189834	1.264013	10.573094	0.000000	0.000000
4304.924449	812.320455	220.104321	0.748421	21.190588	1.264009	10.573470	0.000000	0.000000
4304.944452	812.320455	220.105596	0.748421	21.190711	1.264008	10.573532	0.000000	0.000000
4304.964454	812.320455	220.086460	0.748427	21.188868	1.264018	10.572612	0.000000	0.000000
4304.984456	812.320455	220.092117	0.748425	21.189413	1.264015	10.572884	0.000000	0.000000
4305.004457	812.320374	220.091053	0.748426	21.189311	1.264015	10.572833	0.000000	0.000000
4305.024459	812.320455	220.106572	0.748420	21.190805	1.264008	10.573579	0.000000	0.000000
4305.044462	812.320455	220.105823	0.748421	21.190733	1.264008	10.573543	0.000000	0.000000
4305.064464	812.320455	220.096862	0.748424	21.189870	1.264013	10.573112	0.000000	0.000000
4305.084466	812.320374	220.089796	0.748426	21.189190	1.264016	10.572773	0.000000	0.000000
4305.104467	812.320455	220.095882	0.748424	21.189776	1.264013	10.573065	0.000000	0.000000
4305.124470	812.320455	220.098109	0.748423	21.189990	1.264012	10.573172	0.000000	0.000000
4305.144472	812.320374	220.094342	0.748424	21.189627	1.264014	10.572991	0.000000	0.000000
4305.164474	812.320455	220.097189	0.748424	21.189901	1.264012	10.573128	0.000000	0.000000
4305.184475	812.320455	220.106754	0.748420	21.190822	1.264007	10.573587	0.000000	0.000000
4305.204478	812.320455	220.090885	0.748426	21.189294	1.264016	10.572825	0.000000	0.000000
4305.224480	812.320374	220.101493	0.748422	21.190316	1.264010	10.573335	0.000000	0.000000
4305.244482	812.320455	220.091488	0.748425	21.189352	1.264015	10.572854	0.000000	0.000000
4305.264483	812.320455	220.082871	0.748428	21.188523	1.264020	10.572440	0.000000	0.000000
4305.284485	812.320455	220.087291	0.748427	21.188948	1.264018	10.572652	0.000000	0.000000
4305.304488	812.320374	220.093115	0.748425	21.189509	1.264014	10.572932	0.000000	0.000000
4305.324490	812.320374	220.107634	0.748420	21.190907	1.264007	10.573630	0.000000	0.000000
4305.344491	812.320455	220.105831	0.748421	21.190733	1.264008	10.573543	0.000000	0.000000
4305.364493	812.320455	220.076287	0.748431	21.187889	1.264023	10.572124	0.000000	0.000000
4305.384496	812.320455	220.098887	0.748423	21.190065	1.264011	10.573209	0.000000	0.000000
4305.404498	812.320374	220.087292	0.748427	21.188948	1.264017	10.572652	0.000000	0.000000
4305.424500	812.320455	220.082782	0.748428	21.188514	1.264020	10.572436	0.000000	0.000000
4305.444501	812.320455	220.085490	0.748428	21.188775	1.264018	10.572566	0.000000	0.000000
4305.464504	812.320455	220.083688	0.748428	21.188602	1.264019	10.572479	0.000000	0.000000
4305.484506	812.320374	220.081419	0.748429	21.188383	1.264020	10.572370	0.000000	0.000000
4305.504508	812.320455	220.078149	0.748430	21.188068	1.264022	10.572213	0.000000	0.000000
4305.524509	812.320455	220.090333	0.748426	21.189241	1.264016	10.572799	0.000000	0.000000
4305.544512	812.320455	220.087238	0.748427	21.188943	1.264018	10.572650	0.000000	0.000000
4305.564514	812.320455	220.090180	0.748426	21.189227	1.264016	10.572791	0.000000	0.000000
4305.584516	812.320374	220.084704	0.748428	21.188699	1.264019	10.572528	0.000000	0.000000
4305.604517	812.320455	220.094902	0.748424	21.189681	1.264014	10.573018	0.000000	0.000000
4305.624519	812.320455	220.079566	0.748429	21.188205	1.264022	10.572281	0.000000	0.000000
4305.644522	812.320455	220.091524	0.748425	21.189356	1.264015	10.572856	0.000000	0.000000
4305.664524	812.320374	220.079357	0.748429	21.188185	1.264022	10.572271	0.000000	0.000000
4305.684525	812.320374	220.075343	0.748431	21.187798	1.264024	10.572078	0.000000	0.000000
4305.704527	812.320455	220.083991	0.748428	21.188631	1.264019	10.572494	0.000000	0.000000
4305.724530	812.320455	220.076592	0.748430	21.187918	1.264023	10.572138	0.000000	0.000000
4305.744532	812.320455	220.077075	0.748430	21.187965	1.264023	10.572162	0.000000	0.000000
4305.764534	812.320374	220.088713	0.748426	21.189085	1.264017	10.572721	0.000000	0.000000
4305.784535	812.320455	220.093910	0.748425	21.189586	1.264014	10.572970	0.000000	0.000000
4305.804538	812.320455	220.065937	0.748434	21.186893	1.264029	10.571627	0.000000	0.000000
4305.824540	812.320455	220.098200	0.748423	21.189999	1.264012	10.573176	0.000000	0.000000
4305.844542	812.320455	220.080635	0.748429	21.188308	1.264021	10.572333	0.000000	0.000000
4305.864543	812.320455	220.073744	0.748431	21.187644	1.264025	10.572002	0.000000	0.000000
4305.884546	812.320455	220.075251	0.748431	21.187789	1.264024	10.572074	0.000000	0.000000
4305.904548	812.320374	220.075968	0.748431	21.187858	1.264023	10.572108	0.000000	0.000000
4305.924550	812.320455	220.086603	0.748427	21.188882	1.264018	10.572619	0.000000	0.000000
4305.944551	812.320455	220.079018	0.748430	21.188152	1.264022	10.572255	0.000000	0.000000
4305.964553	812.320455	220.071043	0.748432	21.187384	1.264026	10.571872	0.000000	0.000000
4305.984556	812.320455	220.069386	0.748433	21.187225	1.264027	10.571792	0.000000	0.000000
4306.004558	812.320374	220.070193	0.748433	21.187302	1.264026	10.571831	0.000000	0.000000
4306.024559	812.320455	220.082478	0.748429	21.188485	1.264020	10.572421	0.000000	0.000000
4306.044561	812.320455	220.062499	0.748435	21.186562	1.264030	10.571461	0.000000	0.000000
4306.064564	812.320374	220.059397	0.748436	21.186263	1.264032	10.571312	0.000000	0.000000
4306.084566	812.320455	220.061525	0.748436	21.186468	1.264031	10.571415	0.000000	0.000000
4306.104568	812.320455	220.070749	0.748432	21.187356	1.264026	10.571858	0.000000	0.000000
4306.124569	812.320455	220.068793	0.748433	21.187167	1.264027	10.571764	0.000000	0.000000
4306.144572	812.320455	220.058470	0.748437	21.186174	1.264033	10.571268	0.000000	0.000000
4306.164574	812.320374	220.057101	0.748437	21.186042	1.264033	10.571202	0.000000	0.000000
4306.184576	812.320455	220.056031	0.748437	21.185939	1.264034	10.571151	0.000000	0.000000
4306.204577	812.320455	220.069399	0.748433	21.187226	1.264027	10.571793	0.000000	0.000000
4306.224579	812.320455	220.072803	0.748432	21.187554	1.264025	10.571956	0.000000	0.000000
4306.244582	812.320374	220.073558	0.748431	21.187626	1.264025	10.571993	0.000000	0.000000
4306.264584	812.320455	220.074752	0.748431	21.187741	1.264024	10.572050	0.000000	0.000000
4306.284585	812.320455	220.069792	0.748433	21.187264	1.264027	10.571812	0.000000	0.000000
4306.304587	812.320455	220.056791	0.748437	21.186012	1.264033	10.571187	0.000000	0.000000
4306.324590	812.320374	220.077766	0.748430	21.188031	1.264022	10.572195	0.000000	0.000000
4306.344592	812.320455	220.075010	0.748431	21.187766	1.264024	10.572062	0.000000	0.000000
4306.364594	812.320455	220.068820	0.748433	21.187170	1.264027	10.571765	0.000000	0.000000
4306.384595	812.320455	220.052574	0.748439	21.185606	1.264036	10.570985	0.000000	0.000000
4306.404598	812.320374	220.064441	0.748434	21.186748	1.264029	10.571555	0.000000	0.000000
4306.424600	812.320455	220.066898	0.748434	21.186985	1.264028	10.571673	0.000000	0.000000
4306.444602	812.320455	220.071378	0.748432	21.187416	1.264026	10.571888	0.000000	0.000000
4306.464603	812.320455	220.060556	0.748436	21.186374	1.264031	10.571368	0.000000	0.000000
4306.484606	812.320374	220.056092	0.748437	21.185945	1.264034	10.571154	0.000000	0.000000
4306.504608	812.320455	220.051717	0.748439	21.185523	1.264036	10.570943	0.000000	0.000000
4306.524610	812.320455	220.057594	0.748437	21.186089	1.264033	10.571226	0.000000	0.000000
4306.544611	812.320374	220.054868	0.748438	21.185827	1.264034	10.571095	0.000000	0.000000
4306.564613	812.320374	220.049802	0.748439	21.185339	1.264037	10.570851	0.000000	0.000000
4306.584616	812.320455	220.053832	0.748438	21.185727	1.264035	10.571045	0.000000	0.000000
4306.604618	812.320455	220.057410	0.748437	21.186072	1.264033	10.571217	0.000000	0.000000
4306.624619	812.320455	220.051861	0.748439	21.185537	1.264036	10.570950	0.000000	0.000000
4306.644621	812.320374	220.058978	0.748436	21.186223	1.264032	10.571292	0.000000	0.000000
4306.664624	812.320455	220.053244	0.748438	21.185670	1.264035	10.571017	0.000000	0.000000
4306.684626	812.320455	220.059992	0.748436	21.186320	1.264032	10.571341	0.000000	0.000000
4306.704628	812.320455	220.061373	0.748436	21.186453	1.264031	10.571407	0.000000	0.000000
4306.724629	812.320374	220.055340	0.748438	21.185872	1.264034	10.571117	0.000000	0.000000
4306.744632	812.320455	220.060953	0.748436	21.186413	1.264031	10.571387	0.000000	0.000000
4306.764634	812.320455	220.054073	0.748438	21.185750	1.264035	10.571057	0.000000	0.000000
4306.784636	812.320455	220.063063	0.748435	21.186616	1.264030	10.571489	0.000000	0.000000
4306.804637	812.320455	220.056901	0.748437	21.186023	1.264033	10.571192	0.000000	0.000000
4306.824640	812.320455	220.058188	0.748437	21.186147	1.264033	10.571254	0.000000	0.000000
4306.844642	812.320455	220.053511	0.748438	21.185696	1.264035	10.571030	0.000000	0.000000
4306.864644	812.320374	220.050029	0.748439	21.185361	1.264037	10.570862	0.000000	0.000000
4306.884645	812.320455	220.056965	0.748437	21.186029	1.264033	10.571196	0.000000	0.000000
4306.904647	812.320455	220.053852	0.748438	21.185729	1.264035	10.571046	0.000000	0.000000
4306.924650	812.320374	220.060372	0.748436	21.186357	1.264031	10.571359	0.000000	0.000000
4306.944652	812.320455	220.062952	0.748435	21.186605	1.264030	10.571483	0.000000	0.000000
4306.964653	812.320455	220.050990	0.748439	21.185453	1.264036	10.570909	0.000000	0.000000
4306.984655	812.320455	220.052284	0.748439	21.185578	1.264036	10.570971	0.000000	0.000000
4307.004658	812.320374	220.070900	0.748432	21.187370	1.264026	10.571865	0.000000	0.000000
4307.024660	812.320455	220.064951	0.748434	21.186798	1.264029	10.571579	0.000000	0.000000
4307.044662	812.320455	220.056520	0.748437	21.185986	1.264034	10.571174	0.000000	0.000000
4307.064663	812.320455	220.052647	0.748439	21.185613	1.264036	10.570988	0.000000	0.000000
4307.084666	812.320374	220.059168	0.748436	21.186241	1.264032	10.571301	0.000000	0.000000
4307.104668	812.320455	220.044731	0.748441	21.184851	1.264040	10.570608	0.000000	0.000000
4307.124670	812.320455	220.056522	0.748437	21.185986	1.264034	10.571174	0.000000	0.000000
4307.144671	812.320455	220.044300	0.748441	21.184809	1.264040	10.570587	0.000000	0.000000
4307.164674	812.320374	220.042055	0.748442	21.184593	1.264041	10.570479	0.000000	0.000000
4307.184676	812.320374	220.054502	0.748438	21.185792	1.264034	10.571077	0.000000	0.000000
4307.204678	812.320455	220.058659	0.748437	21.186192	1.264032	10.571277	0.000000	0.000000
4307.224679	812.320455	220.034574	0.748445	21.183873	1.264045	10.570120	0.000000	0.000000
4307.244681	812.320455	220.038614	0.748443	21.184262	1.264043	10.570314	0.000000	0.000000
4307.264684	812.320374	220.050721	0.748439	21.185428	1.264036	10.570896	0.000000	0.000000
4307.284686	812.320455	220.051888	0.748439	21.185540	1.264036	10.570952	0.000000	0.000000
4307.304687	812.320455	220.039891	0.748443	21.184385	1.264042	10.570375	0.000000	0.000000
4307.324689	812.320374	220.033891	0.748445	21.183807	1.264045	10.570087	0.000000	0.000000
4307.344692	812.320455	220.047585	0.748440	21.185126	1.264038	10.570745	0.000000	0.000000
4307.364694	812.320455	220.036652	0.748444	21.184073	1.264044	10.570220	0.000000	0.000000
4307.384696	812.320455	220.035528	0.748444	21.183965	1.264044	10.570166	0.000000	0.000000
4307.404697	812.320374	220.018638	0.748450	21.182339	1.264053	10.569354	0.000000	0.000000
4307.424700	812.320455	220.029521	0.748446	21.183387	1.264048	10.569877	0.000000	0.000000
4307.444702	812.320455	220.028994	0.748446	21.183336	1.264048	10.569852	0.000000	0.000000
4307.464704	812.320455	220.030990	0.748446	21.183528	1.264047	10.569948	0.000000	0.000000
4307.484705	812.320374	220.031269	0.748446	21.183555	1.264047	10.569961	0.000000	0.000000
4307.504707	812.320455	220.023899	0.748448	21.182845	1.264050	10.569607	0.000000	0.000000
4307.524710	812.320455	220.027523	0.748447	21.183194	1.264049	10.569781	0.000000	0.000000
4307.544712	812.320455	220.031755	0.748446	21.183602	1.264046	10.569985	0.000000	0.000000
4307.564713	812.320374	220.026117	0.748447	21.183059	1.264049	10.569714	0.000000	0.000000
4307.584715	812.320455	220.020807	0.748449	21.182548	1.264052	10.569459	0.000000	0.000000
4307.604718	812.320455	220.020090	0.748449	21.182479	1.264052	10.569424	0.000000	0.000000
4307.624720	812.320455	220.022787	0.748449	21.182738	1.264051	10.569554	0.000000	0.000000
4307.644722	812.320374	220.019399	0.748450	21.182412	1.264053	10.569391	0.000000	0.000000
4307.664723	812.320455	220.023117	0.748448	21.182770	1.264051	10.569570	0.000000	0.000000
4307.684726	812.320455	220.017666	0.748450	21.182245	1.264054	10.569308	0.000000	0.000000
4307.704728	812.320455	220.029856	0.748446	21.183419	1.264047	10.569893	0.000000	0.000000
4307.724730	812.320374	220.027054	0.748447	21.183149	1.264049	10.569759	0.000000	0.000000
4307.744731	812.320455	220.032065	0.748445	21.183632	1.264046	10.569999	0.000000	0.000000
4307.764734	812.320455	220.031832	0.748446	21.183609	1.264046	10.569988	0.000000	0.000000
4307.784736	812.320455	220.011080	0.748452	21.181611	1.264057	10.568991	0.000000	0.000000
4307.804738	812.320374	220.025263	0.748448	21.182977	1.264050	10.569673	0.000000	0.000000
4307.824739	812.320455	220.022518	0.748449	21.182712	1.264051	10.569541	0.000000	0.000000
4307.844741	812.320455	220.025652	0.748448	21.183014	1.264050	10.569691	0.000000	0.000000
4307.864744	812.320455	220.018418	0.748450	21.182318	1.264053	10.569344	0.000000	0.000000
4307.884746	812.320374	220.021770	0.748449	21.182640	1.264051	10.569505	0.000000	0.000000
4307.904747	812.320455	220.028098	0.748447	21.183250	1.264048	10.569809	0.000000	0.000000
4307.924749	812.320455	220.034363	0.748445	21.183853	1.264045	10.570110	0.000000	0.000000
4307.944752	812.320455	220.027777	0.748447	21.183219	1.264048	10.569793	0.000000	0.000000
4307.964754	812.320374	220.030702	0.748446	21.183500	1.264047	10.569934	0.000000	0.000000
4307.984756	812.320455	220.010311	0.748453	21.181537	1.264058	10.568954	0.000000	0.000000
4308.004757	812.320455	220.014334	0.748451	21.181924	1.264055	10.569148	0.000000	0.000000
4308.024760	812.320455	220.024092	0.748448	21.182864	1.264050	10.569616	0.000000	0.000000
4308.044762	812.320374	220.023908	0.748448	21.182846	1.264050	10.569608	0.000000	0.000000
4308.064764	812.320455	220.019509	0.748450	21.182423	1.264053	10.569396	0.000000	0.000000
4308.084765	812.320455	220.017022	0.748450	21.182183	1.264054	10.569277	0.000000	0.000000
4308.104768	812.320455	220.015023	0.748451	21.181991	1.264055	10.569181	0.000000	0.000000
4308.124770	812.320374	220.014190	0.748451	21.181911	1.264055	10.569141	0.000000	0.000000
4308.144772	812.320455	220.014056	0.748451	21.181898	1.264056	10.569134	0.000000	0.000000
4308.164773	812.320455	220.026715	0.748447	21.183116	1.264049	10.569742	0.000000	0.000000
4308.184775	812.320455	220.011272	0.748452	21.181630	1.264057	10.569001	0.000000	0.000000
4308.204778	812.320374	220.024606	0.748448	21.182913	1.264050	10.569641	0.000000	0.000000
4308.224780	812.320455	220.017147	0.748450	21.182195	1.264054	10.569283	0.000000	0.000000
4308.244781	812.320455	220.022647	0.748449	21.182725	1.264051	10.569547	0.000000	0.000000
4308.264783	812.320455	220.000994	0.748456	21.180640	1.264062	10.568507	0.000000	0.000000
4308.284786	812.320455	220.000620	0.748456	21.180604	1.264063	10.568489	0.000000	0.000000
4308.304788	812.320455	220.018744	0.748450	21.182349	1.264053	10.569359	0.000000	0.000000
4308.324790	812.320455	220.021966	0.748449	21.182659	1.264051	10.569514	0.000000	0.000000
4308.344791	812.320374	220.008389	0.748453	21.181352	1.264058	10.568862	0.000000	0.000000
4308.364794	812.320455	220.009329	0.748453	21.181443	1.264058	10.568907	0.000000	0.000000
4308.384796	812.320455	220.001943	0.748456	21.180731	1.264062	10.568552	0.000000	0.000000
4308.404798	812.320455	220.003875	0.748455	21.180918	1.264061	10.568645	0.000000	0.000000
4308.424799	812.320374	220.015476	0.748451	21.182034	1.264055	10.569202	0.000000	0.000000
4308.444802	812.320455	220.003325	0.748455	21.180864	1.264061	10.568619	0.000000	0.000000
4308.464804	812.320455	220.012179	0.748452	21.181717	1.264057	10.569044	0.000000	0.000000
4308.484806	812.320455	220.005238	0.748454	21.181049	1.264060	10.568711	0.000000	0.000000
4308.504807	812.320374	219.999798	0.748456	21.180525	1.264063	10.568449	0.000000	0.000000
4308.524809	812.320455	220.006936	0.748454	21.181212	1.264059	10.568792	0.000000	0.000000
4308.544812	812.320455	220.015839	0.748451	21.182069	1.264055	10.569220	0.000000	0.000000
4308.564814	812.320455	220.012082	0.748452	21.181708	1.264057	10.569039	0.000000	0.000000
[truncated: 1,002 more rows]
