# Supplementary material for: Stress relaxation in the presence of sudden strain bursts: Methodology and stress relaxation data of microcast aluminium microwires
Source: Data Brief. 2018 Nov 14;21:2134–41. doi: 10.1016/j.dib.2018.11.047 (PMC6265499; doi:10.1016/j.dib.2018.11.047)
Supplement: Supplementary file 2 — Supplementary material [file mmc2.zip › Data in brief/As-cast/Al4N/Al_100_r_3/Stress relax txt files/Al_100_r_3_Relaxcycle0028.txt]

Time[s]	Motordispl[�m]	Force[mN]	EngStrain	EngStress[MPa]	Shearstrain	Shearstress [MPa]
4524.753430	871.145991	230.006470	0.804645	22.143919	1.350864	11.049154	0.000000	0.000000
4524.773432	871.152041	229.980111	0.804660	22.141382	1.350887	11.047888	0.000000	0.000000
4524.793434	871.156074	229.983046	0.804663	22.141664	1.350892	11.048029	0.000000	0.000000
4524.813437	871.156154	229.973022	0.804666	22.140699	1.350897	11.047548	0.000000	0.000000
4524.833438	871.156154	229.992072	0.804660	22.142533	1.350887	11.048463	0.000000	0.000000
4524.853440	871.156074	229.974977	0.804666	22.140887	1.350896	11.047641	0.000000	0.000000
4524.873442	871.156154	229.946833	0.804675	22.138178	1.350911	11.046290	0.000000	0.000000
4524.893444	871.156074	229.928213	0.804681	22.136385	1.350920	11.045395	0.000000	0.000000
4524.913446	871.156074	229.914005	0.804686	22.135017	1.350927	11.044712	0.000000	0.000000
4524.933448	871.156154	229.890103	0.804694	22.132716	1.350940	11.043564	0.000000	0.000000
4524.953450	871.156074	229.868429	0.804701	22.130629	1.350951	11.042523	0.000000	0.000000
4524.973452	871.156154	229.871662	0.804700	22.130941	1.350949	11.042678	0.000000	0.000000
4524.993454	871.156074	229.868140	0.804702	22.130602	1.350951	11.042509	0.000000	0.000000
4525.013456	871.156074	229.848414	0.804708	22.128702	1.350961	11.041562	0.000000	0.000000
4525.033458	871.156154	229.828458	0.804715	22.126781	1.350972	11.040603	0.000000	0.000000
4525.053460	871.156074	229.804423	0.804723	22.124467	1.350984	11.039448	0.000000	0.000000
4525.073462	871.156154	229.792023	0.804727	22.123273	1.350991	11.038853	0.000000	0.000000
4525.093464	871.156154	229.772447	0.804734	22.121389	1.351001	11.037912	0.000000	0.000000
4525.113466	871.156074	229.757773	0.804739	22.119976	1.351008	11.037207	0.000000	0.000000
4525.133468	871.156154	229.757608	0.804739	22.119960	1.351008	11.037199	0.000000	0.000000
4525.153470	871.156154	229.730522	0.804748	22.117352	1.351022	11.035898	0.000000	0.000000
4525.173472	871.156074	229.714167	0.804753	22.115778	1.351031	11.035113	0.000000	0.000000
4525.193474	871.156154	229.695836	0.804759	22.114013	1.351040	11.034232	0.000000	0.000000
4525.213476	871.156154	229.688606	0.804762	22.113317	1.351044	11.033885	0.000000	0.000000
4525.233478	871.156074	229.658029	0.804772	22.110373	1.351060	11.032416	0.000000	0.000000
4525.253480	871.156154	229.629983	0.804782	22.107673	1.351074	11.031069	0.000000	0.000000
4525.273482	871.156074	229.600371	0.804791	22.104822	1.351089	11.029646	0.000000	0.000000
4525.293484	871.156074	229.569979	0.804802	22.101896	1.351105	11.028186	0.000000	0.000000
4525.313486	871.156154	229.548961	0.804809	22.099873	1.351116	11.027176	0.000000	0.000000
4525.333488	871.156074	229.532353	0.804814	22.098274	1.351125	11.026379	0.000000	0.000000
4525.353490	871.156154	229.513814	0.804820	22.096489	1.351134	11.025488	0.000000	0.000000
4525.373492	871.156154	229.497335	0.804826	22.094902	1.351143	11.024696	0.000000	0.000000
4525.393494	871.156074	229.484346	0.804830	22.093652	1.351149	11.024072	0.000000	0.000000
4525.413496	871.156154	229.471219	0.804835	22.092388	1.351156	11.023442	0.000000	0.000000
4525.433498	871.156154	229.470888	0.804835	22.092356	1.351157	11.023426	0.000000	0.000000
4525.453500	871.156074	229.450758	0.804842	22.090418	1.351167	11.022459	0.000000	0.000000
4525.473502	871.156154	229.426126	0.804850	22.088047	1.351180	11.021276	0.000000	0.000000
4525.493504	871.156154	229.420544	0.804852	22.087509	1.351183	11.021007	0.000000	0.000000
4525.513506	871.156154	229.395278	0.804860	22.085077	1.351196	11.019794	0.000000	0.000000
4525.533508	871.156154	229.380067	0.804865	22.083612	1.351203	11.019063	0.000000	0.000000
4525.553510	871.156074	229.377906	0.804866	22.083404	1.351204	11.018959	0.000000	0.000000
4525.573512	871.156154	229.361436	0.804872	22.081819	1.351213	11.018168	0.000000	0.000000
4525.593514	871.156154	229.344530	0.804877	22.080191	1.351222	11.017356	0.000000	0.000000
4525.613516	871.156074	229.343553	0.804878	22.080097	1.351222	11.017309	0.000000	0.000000
4525.633518	871.156154	229.317786	0.804886	22.077616	1.351236	11.016071	0.000000	0.000000
4525.653520	871.156074	229.311954	0.804888	22.077055	1.351239	11.015791	0.000000	0.000000
4525.673522	871.156154	229.318758	0.804886	22.077710	1.351235	11.016118	0.000000	0.000000
4525.693524	871.156154	229.300922	0.804892	22.075993	1.351244	11.015261	0.000000	0.000000
4525.713526	871.156074	229.279416	0.804899	22.073922	1.351255	11.014228	0.000000	0.000000
4525.733528	871.156154	229.275410	0.804900	22.073536	1.351258	11.014035	0.000000	0.000000
4525.753531	871.156154	229.287747	0.804896	22.074724	1.351251	11.014628	0.000000	0.000000
4525.773532	871.156074	229.262113	0.804905	22.072256	1.351264	11.013397	0.000000	0.000000
4525.793534	871.156154	229.271178	0.804902	22.073129	1.351260	11.013832	0.000000	0.000000
4525.813536	871.156074	229.238340	0.804913	22.069968	1.351277	11.012255	0.000000	0.000000
4525.833538	871.156154	229.232930	0.804915	22.069447	1.351279	11.011995	0.000000	0.000000
4525.853540	871.156154	229.219342	0.804919	22.068138	1.351286	11.011342	0.000000	0.000000
4525.873542	871.156074	229.208789	0.804923	22.067122	1.351292	11.010835	0.000000	0.000000
4525.893544	871.156154	229.187554	0.804930	22.065078	1.351303	11.009815	0.000000	0.000000
4525.913546	871.156074	229.174288	0.804934	22.063801	1.351310	11.009178	0.000000	0.000000
4525.933548	871.156154	229.166487	0.804937	22.063050	1.351314	11.008803	0.000000	0.000000
4525.953550	871.156154	229.138155	0.804947	22.060322	1.351328	11.007442	0.000000	0.000000
4525.973552	871.156074	229.123862	0.804951	22.058946	1.351336	11.006755	0.000000	0.000000
4525.993554	871.156154	229.129747	0.804949	22.059513	1.351333	11.007038	0.000000	0.000000
4526.013556	871.156154	229.105216	0.804958	22.057151	1.351345	11.005860	0.000000	0.000000
4526.033558	871.156074	229.086134	0.804964	22.055314	1.351355	11.004943	0.000000	0.000000
4526.053560	871.156154	229.066047	0.804971	22.053380	1.351366	11.003978	0.000000	0.000000
4526.073562	871.156074	229.053310	0.804975	22.052154	1.351372	11.003366	0.000000	0.000000
4526.093564	871.156074	229.039736	0.804979	22.050847	1.351379	11.002714	0.000000	0.000000
4526.113566	871.156154	229.028859	0.804983	22.049800	1.351385	11.002191	0.000000	0.000000
4526.133568	871.156074	229.008746	0.804990	22.047863	1.351395	11.001225	0.000000	0.000000
4526.153570	871.156074	229.008381	0.804990	22.047828	1.351395	11.001208	0.000000	0.000000
4526.173572	871.156074	229.000131	0.804993	22.047034	1.351400	11.000811	0.000000	0.000000
4526.193574	871.156074	228.990731	0.804996	22.046129	1.351405	11.000360	0.000000	0.000000
4526.213576	871.156154	228.989488	0.804996	22.046009	1.351405	11.000300	0.000000	0.000000
4526.233578	871.156154	228.981686	0.804999	22.045258	1.351409	10.999925	0.000000	0.000000
4526.253580	871.156074	228.965396	0.805004	22.043690	1.351418	10.999143	0.000000	0.000000
4526.273582	871.156154	228.967017	0.805004	22.043846	1.351417	10.999221	0.000000	0.000000
4526.293584	871.156154	228.952203	0.805009	22.042420	1.351425	10.998509	0.000000	0.000000
4526.313586	871.156074	228.949155	0.805010	22.042126	1.351426	10.998363	0.000000	0.000000
4526.333588	871.156154	228.944205	0.805012	22.041650	1.351429	10.998125	0.000000	0.000000
4526.353590	871.156074	228.932771	0.805015	22.040549	1.351434	10.997576	0.000000	0.000000
4526.373592	871.156154	228.933951	0.805015	22.040662	1.351434	10.997632	0.000000	0.000000
4526.393594	871.156154	228.906080	0.805024	22.037979	1.351448	10.996293	0.000000	0.000000
4526.413596	871.156074	228.898025	0.805027	22.037204	1.351452	10.995906	0.000000	0.000000
4526.433598	871.156154	228.887120	0.805031	22.036154	1.351458	10.995383	0.000000	0.000000
4526.453600	871.156154	228.882524	0.805032	22.035711	1.351461	10.995162	0.000000	0.000000
4526.473602	871.156074	228.870960	0.805036	22.034598	1.351466	10.994606	0.000000	0.000000
4526.493604	871.156154	228.870929	0.805036	22.034595	1.351467	10.994605	0.000000	0.000000
4526.513606	871.156154	228.877569	0.805034	22.035234	1.351463	10.994924	0.000000	0.000000
4526.533608	871.156154	228.874585	0.805035	22.034947	1.351465	10.994780	0.000000	0.000000
4526.553610	871.156074	228.839343	0.805047	22.031554	1.351483	10.993087	0.000000	0.000000
4526.573612	871.156074	228.826959	0.805051	22.030362	1.351489	10.992492	0.000000	0.000000
4526.593614	871.156154	228.822762	0.805052	22.029958	1.351491	10.992291	0.000000	0.000000
4526.613616	871.156074	228.825666	0.805051	22.030237	1.351490	10.992430	0.000000	0.000000
4526.633618	871.156154	228.817293	0.805054	22.029431	1.351494	10.992028	0.000000	0.000000
4526.653620	871.156154	228.795141	0.805062	22.027298	1.351506	10.990964	0.000000	0.000000
4526.673622	871.156074	228.775698	0.805068	22.025427	1.351516	10.990030	0.000000	0.000000
4526.693624	871.156074	228.766792	0.805071	22.024569	1.351520	10.989602	0.000000	0.000000
4526.713626	871.156154	228.756261	0.805075	22.023555	1.351526	10.989096	0.000000	0.000000
4526.733628	871.156074	228.744507	0.805079	22.022424	1.351532	10.988532	0.000000	0.000000
4526.753630	871.156154	228.741990	0.805079	22.022181	1.351533	10.988411	0.000000	0.000000
4526.773632	871.156154	228.718385	0.805087	22.019909	1.351545	10.987277	0.000000	0.000000
4526.793634	871.156074	228.730499	0.805083	22.021075	1.351539	10.987859	0.000000	0.000000
4526.813636	871.156154	228.711984	0.805090	22.019292	1.351549	10.986969	0.000000	0.000000
4526.833638	871.156074	228.698556	0.805094	22.018000	1.351556	10.986324	0.000000	0.000000
4526.853640	871.156154	228.692812	0.805096	22.017447	1.351559	10.986048	0.000000	0.000000
4526.873642	871.156154	228.695139	0.805095	22.017671	1.351557	10.986160	0.000000	0.000000
4526.893644	871.156074	228.689519	0.805097	22.017130	1.351560	10.985890	0.000000	0.000000
4526.913646	871.156154	228.683694	0.805099	22.016569	1.351563	10.985610	0.000000	0.000000
4526.933648	871.156154	228.685892	0.805098	22.016780	1.351562	10.985716	0.000000	0.000000
4526.953650	871.156074	228.663784	0.805106	22.014652	1.351573	10.984654	0.000000	0.000000
4526.973652	871.156154	228.660268	0.805107	22.014314	1.351575	10.984485	0.000000	0.000000
4526.993654	871.156154	228.656258	0.805108	22.013927	1.351577	10.984292	0.000000	0.000000
4527.013656	871.156074	228.651984	0.805110	22.013516	1.351580	10.984087	0.000000	0.000000
4527.033659	871.156154	228.651530	0.805110	22.013472	1.351580	10.984065	0.000000	0.000000
4527.053660	871.156074	228.649788	0.805110	22.013305	1.351581	10.983981	0.000000	0.000000
4527.073662	871.156154	228.645653	0.805112	22.012906	1.351583	10.983783	0.000000	0.000000
4527.093664	871.156154	228.647871	0.805111	22.013120	1.351582	10.983889	0.000000	0.000000
4527.113666	871.156154	228.639164	0.805114	22.012282	1.351586	10.983471	0.000000	0.000000
4527.133668	871.156074	228.631298	0.805117	22.011524	1.351590	10.983093	0.000000	0.000000
4527.153670	871.156154	228.614589	0.805122	22.009916	1.351599	10.982291	0.000000	0.000000
4527.173672	871.156154	228.610507	0.805124	22.009523	1.351601	10.982094	0.000000	0.000000
4527.193674	871.156154	228.615964	0.805122	22.010048	1.351598	10.982357	0.000000	0.000000
4527.213676	871.156154	228.609650	0.805124	22.009440	1.351602	10.982053	0.000000	0.000000
4527.233678	871.156074	228.616558	0.805121	22.010105	1.351598	10.982385	0.000000	0.000000
4527.253680	871.156154	228.582159	0.805133	22.006794	1.351616	10.980733	0.000000	0.000000
4527.273682	871.156154	228.593129	0.805129	22.007850	1.351610	10.981260	0.000000	0.000000
4527.293684	871.156074	228.592309	0.805130	22.007771	1.351610	10.981220	0.000000	0.000000
4527.313686	871.156154	228.577788	0.805135	22.006373	1.351618	10.980523	0.000000	0.000000
4527.333688	871.156154	228.596778	0.805128	22.008201	1.351608	10.981435	0.000000	0.000000
4527.353690	871.156074	228.587344	0.805131	22.007293	1.351613	10.980982	0.000000	0.000000
4527.373692	871.156154	228.576757	0.805135	22.006273	1.351619	10.980473	0.000000	0.000000
4527.393694	871.156074	228.574564	0.805136	22.006062	1.351620	10.980368	0.000000	0.000000
4527.413696	871.156154	228.577898	0.805135	22.006383	1.351618	10.980528	0.000000	0.000000
4527.433698	871.156154	228.573357	0.805136	22.005946	1.351620	10.980310	0.000000	0.000000
4527.453700	871.156074	228.553566	0.805143	22.004041	1.351630	10.979359	0.000000	0.000000
4527.473702	871.156154	228.547429	0.805145	22.003450	1.351634	10.979064	0.000000	0.000000
4527.493704	871.156154	228.549598	0.805144	22.003659	1.351633	10.979168	0.000000	0.000000
4527.513706	871.156074	228.558457	0.805141	22.004512	1.351628	10.979594	0.000000	0.000000
4527.533708	871.156154	228.569413	0.805137	22.005566	1.351622	10.980120	0.000000	0.000000
4527.553710	871.156074	228.554583	0.805142	22.004139	1.351630	10.979408	0.000000	0.000000
4527.573712	871.156154	228.547745	0.805145	22.003480	1.351634	10.979079	0.000000	0.000000
4527.593714	871.156154	228.549107	0.805144	22.003611	1.351633	10.979145	0.000000	0.000000
4527.613716	871.156074	228.550647	0.805144	22.003760	1.351632	10.979219	0.000000	0.000000
4527.633718	871.156154	228.537332	0.805148	22.002478	1.351639	10.978579	0.000000	0.000000
4527.653720	871.156074	228.525314	0.805152	22.001321	1.351645	10.978002	0.000000	0.000000
4527.673722	871.156154	228.526449	0.805152	22.001430	1.351645	10.978056	0.000000	0.000000
4527.693724	871.156154	228.512662	0.805156	22.000103	1.351652	10.977394	0.000000	0.000000
4527.713726	871.156074	228.530825	0.805150	22.001851	1.351642	10.978267	0.000000	0.000000
4527.733728	871.156154	228.529802	0.805151	22.001753	1.351643	10.978218	0.000000	0.000000
4527.753730	871.156154	228.506717	0.805158	21.999530	1.351655	10.977109	0.000000	0.000000
4527.773732	871.156074	228.508222	0.805158	21.999675	1.351654	10.977181	0.000000	0.000000
4527.793734	871.156154	228.504279	0.805159	21.999296	1.351656	10.976991	0.000000	0.000000
4527.813736	871.156154	228.514497	0.805156	22.000279	1.351651	10.977482	0.000000	0.000000
4527.833738	871.156154	228.498258	0.805161	21.998716	1.351659	10.976702	0.000000	0.000000
4527.853740	871.156154	228.483175	0.805166	21.997264	1.351667	10.975978	0.000000	0.000000
4527.873742	871.156154	228.478967	0.805168	21.996859	1.351669	10.975776	0.000000	0.000000
4527.893744	871.156074	228.484876	0.805166	21.997428	1.351666	10.976059	0.000000	0.000000
4527.913746	871.156154	228.482406	0.805167	21.997190	1.351667	10.975941	0.000000	0.000000
4527.933748	871.156074	228.473675	0.805169	21.996349	1.351672	10.975521	0.000000	0.000000
4527.953750	871.156154	228.463954	0.805173	21.995413	1.351677	10.975054	0.000000	0.000000
4527.973752	871.156154	228.468403	0.805171	21.995842	1.351675	10.975268	0.000000	0.000000
4527.993754	871.156074	228.458252	0.805175	21.994864	1.351680	10.974780	0.000000	0.000000
4528.013756	871.156154	228.460654	0.805174	21.995096	1.351679	10.974896	0.000000	0.000000
4528.033758	871.156154	228.456114	0.805175	21.994659	1.351681	10.974678	0.000000	0.000000
4528.053760	871.156074	228.442975	0.805180	21.993394	1.351688	10.974047	0.000000	0.000000
4528.073762	871.156154	228.444168	0.805179	21.993508	1.351687	10.974104	0.000000	0.000000
4528.093764	871.156154	228.444447	0.805179	21.993535	1.351687	10.974117	0.000000	0.000000
4528.113766	871.156074	228.435744	0.805182	21.992697	1.351691	10.973699	0.000000	0.000000
4528.133768	871.156154	228.433239	0.805183	21.992456	1.351693	10.973579	0.000000	0.000000
4528.153770	871.156074	228.434249	0.805183	21.992553	1.351692	10.973627	0.000000	0.000000
4528.173772	871.156154	228.417346	0.805188	21.990926	1.351701	10.972815	0.000000	0.000000
4528.193774	871.156154	228.402801	0.805193	21.989526	1.351708	10.972117	0.000000	0.000000
4528.213776	871.156074	228.410311	0.805191	21.990249	1.351704	10.972477	0.000000	0.000000
4528.233778	871.156154	228.394345	0.805196	21.988712	1.351713	10.971710	0.000000	0.000000
4528.253780	871.156154	228.397749	0.805195	21.989039	1.351711	10.971874	0.000000	0.000000
4528.273782	871.156074	228.376010	0.805202	21.986947	1.351722	10.970830	0.000000	0.000000
4528.293784	871.156154	228.366148	0.805206	21.985997	1.351727	10.970356	0.000000	0.000000
4528.313787	871.156154	228.362743	0.805207	21.985669	1.351729	10.970192	0.000000	0.000000
4528.333788	871.156154	228.351078	0.805211	21.984546	1.351735	10.969632	0.000000	0.000000
4528.353790	871.156154	228.355992	0.805209	21.985019	1.351733	10.969868	0.000000	0.000000
4528.373792	871.156154	228.339512	0.805214	21.983433	1.351741	10.969076	0.000000	0.000000
4528.393794	871.156154	228.338785	0.805215	21.983363	1.351742	10.969041	0.000000	0.000000
4528.413796	871.156154	228.340321	0.805214	21.983510	1.351741	10.969115	0.000000	0.000000
4528.433798	871.156074	228.325333	0.805219	21.982068	1.351748	10.968395	0.000000	0.000000
4528.453800	871.156154	228.312511	0.805224	21.980833	1.351755	10.967779	0.000000	0.000000
4528.473802	871.156154	228.309528	0.805225	21.980546	1.351757	10.967636	0.000000	0.000000
4528.493804	871.156074	228.304567	0.805226	21.980068	1.351759	10.967398	0.000000	0.000000
4528.513806	871.156154	228.279949	0.805234	21.977698	1.351772	10.966215	0.000000	0.000000
4528.533808	871.156074	228.283583	0.805233	21.978048	1.351770	10.966390	0.000000	0.000000
4528.553810	871.156074	228.271019	0.805237	21.976838	1.351776	10.965786	0.000000	0.000000
4528.573812	871.156154	228.271006	0.805237	21.976837	1.351777	10.965785	0.000000	0.000000
4528.593814	871.156154	228.266506	0.805239	21.976404	1.351779	10.965569	0.000000	0.000000
4528.613816	871.156154	228.257453	0.805242	21.975532	1.351784	10.965134	0.000000	0.000000
4528.633818	871.156154	228.243377	0.805247	21.974177	1.351791	10.964458	0.000000	0.000000
4528.653820	871.156074	228.261342	0.805241	21.975907	1.351781	10.965321	0.000000	0.000000
4528.673822	871.156154	228.246216	0.805246	21.974450	1.351789	10.964594	0.000000	0.000000
4528.693824	871.156154	228.241741	0.805247	21.974020	1.351792	10.964380	0.000000	0.000000
4528.713826	871.156074	228.230151	0.805251	21.972904	1.351798	10.963823	0.000000	0.000000
4528.733828	871.156154	228.230326	0.805251	21.972921	1.351798	10.963831	0.000000	0.000000
4528.753830	871.156154	228.234285	0.805250	21.973302	1.351796	10.964021	0.000000	0.000000
4528.773832	871.156074	228.211712	0.805257	21.971129	1.351807	10.962937	0.000000	0.000000
4528.793834	871.156154	228.213049	0.805257	21.971257	1.351807	10.963001	0.000000	0.000000
4528.813836	871.156154	228.218883	0.805255	21.971819	1.351804	10.963281	0.000000	0.000000
4528.833838	871.156074	228.218026	0.805255	21.971737	1.351804	10.963240	0.000000	0.000000
4528.853840	871.156154	228.219408	0.805255	21.971870	1.351803	10.963307	0.000000	0.000000
4528.873842	871.156074	228.197326	0.805262	21.969744	1.351815	10.962246	0.000000	0.000000
4528.893844	871.156154	228.195904	0.805263	21.969607	1.351815	10.962178	0.000000	0.000000
4528.913846	871.156154	228.186880	0.805266	21.968738	1.351820	10.961744	0.000000	0.000000
4528.933848	871.156074	228.184199	0.805267	21.968480	1.351821	10.961615	0.000000	0.000000
4528.953850	871.156154	228.187520	0.805265	21.968800	1.351820	10.961775	0.000000	0.000000
4528.973852	871.156154	228.188717	0.805265	21.968915	1.351819	10.961832	0.000000	0.000000
4528.993854	871.156074	228.189895	0.805265	21.969028	1.351818	10.961889	0.000000	0.000000
4529.013856	871.156154	228.180869	0.805268	21.968159	1.351823	10.961455	0.000000	0.000000
4529.033858	871.156154	228.177141	0.805269	21.967800	1.351825	10.961276	0.000000	0.000000
4529.053860	871.156154	228.165681	0.805273	21.966697	1.351831	10.960726	0.000000	0.000000
4529.073862	871.156154	228.177644	0.805269	21.967849	1.351825	10.961300	0.000000	0.000000
4529.093864	871.156074	228.168033	0.805272	21.966923	1.351830	10.960839	0.000000	0.000000
4529.113866	871.156154	228.146863	0.805279	21.964885	1.351841	10.959822	0.000000	0.000000
4529.133868	871.156154	228.151002	0.805278	21.965284	1.351839	10.960021	0.000000	0.000000
4529.153870	871.156074	228.135927	0.805283	21.963832	1.351846	10.959296	0.000000	0.000000
4529.173872	871.156154	228.122008	0.805287	21.962492	1.351854	10.958628	0.000000	0.000000
4529.193874	871.156154	228.126912	0.805286	21.962964	1.351851	10.958863	0.000000	0.000000
4529.213876	871.156074	228.135046	0.805283	21.963748	1.351847	10.959254	0.000000	0.000000
4529.233878	871.156154	228.121327	0.805288	21.962427	1.351854	10.958595	0.000000	0.000000
4529.253881	871.156074	228.122430	0.805287	21.962533	1.351853	10.958648	0.000000	0.000000
4529.273882	871.156154	228.116594	0.805289	21.961971	1.351856	10.958368	0.000000	0.000000
4529.293884	871.156154	228.111406	0.805291	21.961472	1.351859	10.958118	0.000000	0.000000
4529.313886	871.156154	228.095783	0.805296	21.959968	1.351867	10.957368	0.000000	0.000000
4529.333888	871.156154	228.094345	0.805297	21.959829	1.351868	10.957299	0.000000	0.000000
4529.353890	871.156074	228.083902	0.805300	21.958824	1.351873	10.956797	0.000000	0.000000
4529.373892	871.156154	228.059213	0.805309	21.956447	1.351886	10.955611	0.000000	0.000000
4529.393894	871.156154	228.062705	0.805307	21.956783	1.351884	10.955779	0.000000	0.000000
4529.413896	871.156074	228.061368	0.805308	21.956654	1.351885	10.955715	0.000000	0.000000
4529.433898	871.156154	228.062734	0.805307	21.956786	1.351884	10.955780	0.000000	0.000000
4529.453900	871.156154	228.060519	0.805308	21.956573	1.351885	10.955674	0.000000	0.000000
4529.473902	871.156074	228.040316	0.805315	21.954627	1.351896	10.954703	0.000000	0.000000
4529.493904	871.156154	228.042480	0.805314	21.954836	1.351895	10.954807	0.000000	0.000000
4529.513906	871.156154	228.037822	0.805316	21.954387	1.351897	10.954584	0.000000	0.000000
4529.533908	871.156154	228.046321	0.805313	21.955206	1.351893	10.954992	0.000000	0.000000
4529.553910	871.156154	228.036809	0.805316	21.954290	1.351898	10.954535	0.000000	0.000000
4529.573912	871.156074	228.025177	0.805320	21.953170	1.351903	10.953976	0.000000	0.000000
4529.593915	871.156154	228.049638	0.805312	21.955525	1.351891	10.955151	0.000000	0.000000
4529.613916	871.156154	228.027990	0.805319	21.953441	1.351902	10.954111	0.000000	0.000000
4529.633918	871.156074	228.025552	0.805320	21.953206	1.351903	10.953994	0.000000	0.000000
4529.653920	871.156154	228.023857	0.805320	21.953043	1.351904	10.953913	0.000000	0.000000
4529.673922	871.156154	228.028387	0.805319	21.953479	1.351902	10.954130	0.000000	0.000000
4529.693924	871.156074	228.022403	0.805321	21.952903	1.351905	10.953843	0.000000	0.000000
4529.713926	871.156154	228.014680	0.805323	21.952159	1.351909	10.953472	0.000000	0.000000
4529.733928	871.156154	228.024468	0.805320	21.953102	1.351904	10.953942	0.000000	0.000000
4529.753930	871.156074	228.022380	0.805321	21.952901	1.351905	10.953842	0.000000	0.000000
4529.773932	871.156154	228.005650	0.805327	21.951290	1.351914	10.953038	0.000000	0.000000
4529.793934	871.156074	228.006547	0.805326	21.951376	1.351913	10.953081	0.000000	0.000000
4529.813936	871.156154	227.999309	0.805329	21.950679	1.351917	10.952733	0.000000	0.000000
4529.833938	871.156154	228.000589	0.805328	21.950803	1.351916	10.952795	0.000000	0.000000
4529.853940	871.156074	227.997327	0.805329	21.950489	1.351918	10.952638	0.000000	0.000000
4529.873942	871.156154	228.003010	0.805327	21.951036	1.351915	10.952911	0.000000	0.000000
4529.893944	871.156074	228.008141	0.805326	21.951530	1.351912	10.953158	0.000000	0.000000
4529.913946	871.156074	228.002992	0.805327	21.951034	1.351915	10.952910	0.000000	0.000000
4529.933948	871.156154	227.993193	0.805331	21.950091	1.351920	10.952440	0.000000	0.000000
4529.953950	871.156074	227.998531	0.805329	21.950605	1.351917	10.952696	0.000000	0.000000
4529.973952	871.156154	227.977111	0.805336	21.948542	1.351928	10.951667	0.000000	0.000000
4529.993954	871.156154	227.965750	0.805340	21.947449	1.351934	10.951121	0.000000	0.000000
4530.013956	871.156074	227.972477	0.805338	21.948096	1.351931	10.951445	0.000000	0.000000
4530.033958	871.156154	227.974914	0.805337	21.948331	1.351930	10.951562	0.000000	0.000000
4530.053960	871.156154	227.972744	0.805338	21.948122	1.351931	10.951457	0.000000	0.000000
4530.073962	871.156074	227.964822	0.805340	21.947359	1.351935	10.951077	0.000000	0.000000
4530.093964	871.156154	227.971364	0.805338	21.947989	1.351931	10.951391	0.000000	0.000000
4530.113966	871.156154	227.957128	0.805343	21.946619	1.351939	10.950707	0.000000	0.000000
4530.133968	871.156154	227.963767	0.805341	21.947258	1.351935	10.951026	0.000000	0.000000
4530.153970	871.156154	227.963168	0.805341	21.947200	1.351936	10.950997	0.000000	0.000000
4530.173972	871.156074	227.947010	0.805346	21.945644	1.351944	10.950221	0.000000	0.000000
4530.193974	871.156154	227.955463	0.805343	21.946458	1.351940	10.950627	0.000000	0.000000
4530.213976	871.156154	227.961451	0.805341	21.947035	1.351937	10.950915	0.000000	0.000000
4530.233978	871.156074	227.941600	0.805348	21.945124	1.351947	10.949961	0.000000	0.000000
4530.253980	871.156154	227.952246	0.805344	21.946149	1.351941	10.950473	0.000000	0.000000
4530.273982	871.156154	227.943290	0.805347	21.945286	1.351946	10.950042	0.000000	0.000000
4530.293984	871.156074	227.933791	0.805351	21.944372	1.351951	10.949586	0.000000	0.000000
4530.313986	871.156154	227.933169	0.805351	21.944312	1.351951	10.949556	0.000000	0.000000
4530.333988	871.156154	227.938299	0.805349	21.944806	1.351949	10.949803	0.000000	0.000000
4530.353990	871.156074	227.933459	0.805351	21.944340	1.351951	10.949570	0.000000	0.000000
4530.373992	871.156154	227.910590	0.805358	21.942138	1.351963	10.948472	0.000000	0.000000
4530.393994	871.156074	227.930189	0.805352	21.944025	1.351953	10.949413	0.000000	0.000000
4530.413996	871.156154	227.928950	0.805352	21.943906	1.351953	10.949354	0.000000	0.000000
4530.433998	871.156154	227.936815	0.805350	21.944663	1.351949	10.949731	0.000000	0.000000
4530.454000	871.156074	227.937219	0.805349	21.944702	1.351949	10.949751	0.000000	0.000000
4530.474002	871.156154	227.924427	0.805354	21.943470	1.351956	10.949136	0.000000	0.000000
4530.494004	871.156154	227.923705	0.805354	21.943401	1.351956	10.949102	0.000000	0.000000
4530.514006	871.156074	227.915430	0.805357	21.942604	1.351960	10.948704	0.000000	0.000000
4530.534009	871.156154	227.886751	0.805366	21.939843	1.351975	10.947326	0.000000	0.000000
4530.554010	871.156154	227.895597	0.805363	21.940695	1.351971	10.947751	0.000000	0.000000
4530.574012	871.156154	227.895878	0.805363	21.940722	1.351970	10.947765	0.000000	0.000000
4530.594014	871.156154	227.910051	0.805359	21.942086	1.351963	10.948446	0.000000	0.000000
4530.614016	871.156074	227.887472	0.805366	21.939912	1.351975	10.947361	0.000000	0.000000
4530.634018	871.156154	227.893048	0.805364	21.940449	1.351972	10.947629	0.000000	0.000000
4530.654020	871.156154	227.881573	0.805368	21.939344	1.351978	10.947078	0.000000	0.000000
4530.674022	871.156074	227.878693	0.805369	21.939067	1.351979	10.946939	0.000000	0.000000
4530.694024	871.156154	227.876116	0.805370	21.938819	1.351981	10.946815	0.000000	0.000000
4530.714026	871.156074	227.892481	0.805364	21.940395	1.351972	10.947602	0.000000	0.000000
4530.734028	871.156154	227.880330	0.805369	21.939225	1.351978	10.947018	0.000000	0.000000
4530.754030	871.156154	227.872831	0.805371	21.938503	1.351982	10.946658	0.000000	0.000000
4530.774032	871.156154	227.855548	0.805377	21.936839	1.351991	10.945827	0.000000	0.000000
4530.794034	871.156154	227.859432	0.805376	21.937213	1.351989	10.946014	0.000000	0.000000
4530.814036	871.156154	227.873005	0.805371	21.938520	1.351982	10.946666	0.000000	0.000000
4530.834038	871.156074	227.858675	0.805376	21.937140	1.351990	10.945978	0.000000	0.000000
4530.854040	871.156154	227.853007	0.805378	21.936594	1.351993	10.945705	0.000000	0.000000
4530.874042	871.156154	227.864996	0.805374	21.937749	1.351986	10.946281	0.000000	0.000000
4530.894044	871.156154	227.858643	0.805376	21.937137	1.351990	10.945976	0.000000	0.000000
4530.914046	871.156074	227.852772	0.805378	21.936572	1.351993	10.945694	0.000000	0.000000
4530.934048	871.156154	227.864928	0.805374	21.937742	1.351986	10.946278	0.000000	0.000000
4530.954050	871.156074	227.860017	0.805375	21.937269	1.351989	10.946042	0.000000	0.000000
4530.974052	871.156154	227.851562	0.805378	21.936455	1.351993	10.945636	0.000000	0.000000
4530.994054	871.156154	227.847403	0.805380	21.936055	1.351995	10.945436	0.000000	0.000000
4531.014056	871.156074	227.837865	0.805383	21.935136	1.352000	10.944978	0.000000	0.000000
4531.034058	871.156154	227.838618	0.805383	21.935209	1.352000	10.945014	0.000000	0.000000
4531.054060	871.156154	227.837079	0.805383	21.935061	1.352001	10.944940	0.000000	0.000000
4531.074062	871.156074	227.816818	0.805390	21.933110	1.352011	10.943967	0.000000	0.000000
4531.094064	871.156154	227.813996	0.805391	21.932838	1.352013	10.943831	0.000000	0.000000
4531.114066	871.156154	227.811559	0.805392	21.932604	1.352014	10.943714	0.000000	0.000000
4531.134068	871.156154	227.811211	0.805392	21.932570	1.352014	10.943698	0.000000	0.000000
4531.154070	871.156154	227.801389	0.805395	21.931625	1.352019	10.943226	0.000000	0.000000
4531.174072	871.156074	227.793518	0.805398	21.930867	1.352023	10.942848	0.000000	0.000000
4531.194074	871.156154	227.788645	0.805399	21.930398	1.352026	10.942613	0.000000	0.000000
4531.214076	871.156154	227.804611	0.805394	21.931935	1.352018	10.943380	0.000000	0.000000
4531.234078	871.156074	227.794063	0.805397	21.930919	1.352023	10.942874	0.000000	0.000000
4531.254080	871.156154	227.803068	0.805394	21.931786	1.352018	10.943306	0.000000	0.000000
4531.274082	871.156154	227.778426	0.805403	21.929414	1.352031	10.942123	0.000000	0.000000
4531.294084	871.156074	227.785495	0.805400	21.930094	1.352027	10.942462	0.000000	0.000000
4531.314086	871.156154	227.784423	0.805401	21.929991	1.352028	10.942411	0.000000	0.000000
4531.334088	871.156074	227.776125	0.805403	21.929192	1.352032	10.942012	0.000000	0.000000
4531.354090	871.156154	227.773420	0.805404	21.928932	1.352034	10.941882	0.000000	0.000000
4531.374092	871.156154	227.774058	0.805404	21.928993	1.352033	10.941913	0.000000	0.000000
4531.394094	871.156074	227.776117	0.805403	21.929192	1.352032	10.942012	0.000000	0.000000
4531.414096	871.156154	227.788304	0.805399	21.930365	1.352026	10.942597	0.000000	0.000000
4531.434098	871.156154	227.779515	0.805402	21.929519	1.352031	10.942175	0.000000	0.000000
4531.454100	871.156074	227.770848	0.805405	21.928684	1.352035	10.941759	0.000000	0.000000
4531.474102	871.156154	227.767772	0.805406	21.928388	1.352037	10.941611	0.000000	0.000000
4531.494104	871.156074	227.766300	0.805407	21.928246	1.352037	10.941540	0.000000	0.000000
4531.514106	871.156154	227.750960	0.805412	21.926770	1.352045	10.940803	0.000000	0.000000
4531.534108	871.156154	227.757919	0.805410	21.927440	1.352042	10.941137	0.000000	0.000000
4531.554110	871.156074	227.739823	0.805416	21.925697	1.352051	10.940268	0.000000	0.000000
4531.574112	871.156154	227.750140	0.805412	21.926691	1.352046	10.940764	0.000000	0.000000
4531.594114	871.156154	227.741896	0.805415	21.925897	1.352050	10.940368	0.000000	0.000000
4531.614116	871.156154	227.743767	0.805414	21.926077	1.352049	10.940458	0.000000	0.000000
4531.634118	871.156154	227.732584	0.805418	21.925000	1.352055	10.939920	0.000000	0.000000
4531.654120	871.156074	227.722191	0.805422	21.924000	1.352060	10.939421	0.000000	0.000000
4531.674122	871.156154	227.713713	0.805424	21.923184	1.352065	10.939014	0.000000	0.000000
4531.694124	871.156154	227.723184	0.805421	21.924096	1.352060	10.939469	0.000000	0.000000
4531.714126	871.156074	227.717440	0.805423	21.923542	1.352063	10.939193	0.000000	0.000000
4531.734128	871.156154	227.712322	0.805425	21.923050	1.352065	10.938947	0.000000	0.000000
4531.754130	871.156154	227.703302	0.805428	21.922181	1.352070	10.938514	0.000000	0.000000
4531.774132	871.156074	227.714696	0.805424	21.923278	1.352064	10.939061	0.000000	0.000000
4531.794134	871.156154	227.708994	0.805426	21.922729	1.352067	10.938787	0.000000	0.000000
4531.814137	871.156074	227.693542	0.805431	21.921242	1.352075	10.938045	0.000000	0.000000
4531.834138	871.156074	227.696507	0.805430	21.921527	1.352073	10.938187	0.000000	0.000000
4531.854140	871.156154	227.703667	0.805428	21.922217	1.352070	10.938531	0.000000	0.000000
4531.874142	871.156074	227.682981	0.805435	21.920225	1.352080	10.937538	0.000000	0.000000
4531.894144	871.156154	227.698035	0.805430	21.921674	1.352073	10.938261	0.000000	0.000000
4531.914146	871.156154	227.691830	0.805432	21.921077	1.352076	10.937963	0.000000	0.000000
4531.934148	871.156074	227.686576	0.805433	21.920571	1.352078	10.937710	0.000000	0.000000
4531.954150	871.156154	227.682551	0.805435	21.920184	1.352081	10.937517	0.000000	0.000000
4531.974152	871.156154	227.668310	0.805440	21.918813	1.352088	10.936833	0.000000	0.000000
4531.994154	871.156154	227.665840	0.805441	21.918575	1.352089	10.936714	0.000000	0.000000
4532.014156	871.156154	227.672080	0.805438	21.919175	1.352086	10.937014	0.000000	0.000000
4532.034158	871.156074	227.676362	0.805437	21.919588	1.352084	10.937220	0.000000	0.000000
4532.054160	871.156154	227.670321	0.805439	21.919006	1.352087	10.936929	0.000000	0.000000
4532.074162	871.156154	227.663744	0.805441	21.918373	1.352090	10.936613	0.000000	0.000000
4532.094164	871.156074	227.659746	0.805442	21.917988	1.352092	10.936421	0.000000	0.000000
4532.114166	871.156154	227.651077	0.805445	21.917153	1.352097	10.936005	0.000000	0.000000
4532.134168	871.156154	227.649592	0.805446	21.917010	1.352098	10.935934	0.000000	0.000000
4532.154170	871.156074	227.638072	0.805450	21.915901	1.352104	10.935380	0.000000	0.000000
4532.174172	871.156154	227.634215	0.805451	21.915530	1.352106	10.935195	0.000000	0.000000
4532.194174	871.156154	227.642975	0.805448	21.916373	1.352101	10.935616	0.000000	0.000000
4532.214176	871.156154	227.634148	0.805451	21.915524	1.352106	10.935192	0.000000	0.000000
4532.234178	871.156154	227.629037	0.805453	21.915031	1.352108	10.934946	0.000000	0.000000
4532.254180	871.156074	227.636160	0.805450	21.915717	1.352105	10.935288	0.000000	0.000000
4532.274182	871.156154	227.628368	0.805453	21.914967	1.352109	10.934914	0.000000	0.000000
4532.294184	871.156154	227.641758	0.805449	21.916256	1.352102	10.935557	0.000000	0.000000
4532.314186	871.156074	227.620422	0.805456	21.914202	1.352113	10.934532	0.000000	0.000000
4532.334188	871.156154	227.619654	0.805456	21.914128	1.352113	10.934495	0.000000	0.000000
4532.354190	871.156154	227.621033	0.805456	21.914261	1.352112	10.934562	0.000000	0.000000
4532.374192	871.156074	227.606344	0.805460	21.912847	1.352120	10.933856	0.000000	0.000000
4532.394194	871.156154	227.609622	0.805459	21.913162	1.352118	10.934014	0.000000	0.000000
4532.414196	871.156154	227.610110	0.805459	21.913209	1.352118	10.934037	0.000000	0.000000
4532.434198	871.156154	227.615969	0.805457	21.913773	1.352115	10.934318	0.000000	0.000000
4532.454200	871.156154	227.586594	0.805467	21.910945	1.352130	10.932907	0.000000	0.000000
4532.474202	871.156074	227.599636	0.805463	21.912201	1.352123	10.933534	0.000000	0.000000
4532.494204	871.156154	227.586756	0.805467	21.910961	1.352130	10.932915	0.000000	0.000000
4532.514206	871.156154	227.599359	0.805463	21.912174	1.352124	10.933520	0.000000	0.000000
4532.534208	871.156074	227.597534	0.805463	21.911999	1.352124	10.933433	0.000000	0.000000
4532.554210	871.156154	227.593702	0.805465	21.911630	1.352127	10.933249	0.000000	0.000000
4532.574212	871.156154	227.579755	0.805469	21.910287	1.352134	10.932579	0.000000	0.000000
4532.594214	871.156074	227.590164	0.805466	21.911289	1.352128	10.933079	0.000000	0.000000
4532.614216	871.156154	227.587005	0.805467	21.910985	1.352130	10.932927	0.000000	0.000000
4532.634218	871.156154	227.594999	0.805464	21.911754	1.352126	10.933311	0.000000	0.000000
4532.654220	871.156154	227.594152	0.805465	21.911673	1.352126	10.933270	0.000000	0.000000
4532.674222	871.156154	227.582422	0.805469	21.910544	1.352132	10.932707	0.000000	0.000000
4532.694224	871.156074	227.579633	0.805469	21.910275	1.352134	10.932573	0.000000	0.000000
4532.714226	871.156154	227.582267	0.805469	21.910529	1.352132	10.932699	0.000000	0.000000
4532.734228	871.156154	227.581754	0.805469	21.910479	1.352133	10.932675	0.000000	0.000000
4532.754230	871.156154	227.570289	0.805473	21.909375	1.352139	10.932124	0.000000	0.000000
4532.774232	871.156154	227.550256	0.805479	21.907447	1.352149	10.931162	0.000000	0.000000
4532.794234	871.156154	227.561375	0.805476	21.908517	1.352143	10.931696	0.000000	0.000000
4532.814236	871.156074	227.560189	0.805476	21.908403	1.352144	10.931639	0.000000	0.000000
4532.834238	871.156154	227.564315	0.805475	21.908800	1.352142	10.931837	0.000000	0.000000
4532.854240	871.156154	227.558040	0.805477	21.908196	1.352145	10.931536	0.000000	0.000000
4532.874242	871.156074	227.552959	0.805478	21.907707	1.352148	10.931292	0.000000	0.000000
4532.894244	871.156154	227.564952	0.805474	21.908862	1.352141	10.931868	0.000000	0.000000
4532.914246	871.156154	227.556070	0.805477	21.908007	1.352146	10.931441	0.000000	0.000000
4532.934248	871.156074	227.567960	0.805473	21.909151	1.352140	10.932012	0.000000	0.000000
4532.954250	871.156154	227.553144	0.805478	21.907725	1.352148	10.931300	0.000000	0.000000
4532.974252	871.156154	227.552375	0.805479	21.907651	1.352148	10.931263	0.000000	0.000000
4532.994254	871.156154	227.545089	0.805481	21.906949	1.352152	10.930913	0.000000	0.000000
4533.014256	871.156154	227.538561	0.805483	21.906321	1.352155	10.930600	0.000000	0.000000
4533.034258	871.156154	227.531361	0.805486	21.905628	1.352159	10.930254	0.000000	0.000000
4533.054260	871.156154	227.541100	0.805482	21.906565	1.352154	10.930722	0.000000	0.000000
4533.074262	871.156154	227.544606	0.805481	21.906903	1.352152	10.930890	0.000000	0.000000
4533.094265	871.156074	227.534539	0.805484	21.905934	1.352157	10.930407	0.000000	0.000000
4533.114266	871.156154	227.532452	0.805485	21.905733	1.352158	10.930306	0.000000	0.000000
4533.134268	871.156154	227.541576	0.805482	21.906611	1.352154	10.930745	0.000000	0.000000
4533.154270	871.156074	227.530125	0.805486	21.905509	1.352159	10.930195	0.000000	0.000000
4533.174272	871.156154	227.541127	0.805482	21.906568	1.352154	10.930723	0.000000	0.000000
4533.194274	871.156154	227.530919	0.805486	21.905585	1.352159	10.930233	0.000000	0.000000
4533.214276	871.156074	227.516170	0.805491	21.904165	1.352167	10.929524	0.000000	0.000000
4533.234278	871.156154	227.521407	0.805489	21.904669	1.352164	10.929776	0.000000	0.000000
4533.254280	871.156074	227.509190	0.805493	21.903493	1.352170	10.929189	0.000000	0.000000
4533.274282	871.156074	227.505724	0.805494	21.903159	1.352172	10.929022	0.000000	0.000000
4533.294284	871.156154	227.507679	0.805494	21.903348	1.352171	10.929116	0.000000	0.000000
4533.314286	871.156074	227.520448	0.805489	21.904577	1.352164	10.929730	0.000000	0.000000
4533.334288	871.156154	227.510417	0.805493	21.903611	1.352170	10.929248	0.000000	0.000000
4533.354290	871.156154	227.512641	0.805492	21.903825	1.352168	10.929355	0.000000	0.000000
4533.374292	871.156074	227.490409	0.805499	21.901685	1.352180	10.928287	0.000000	0.000000
4533.394294	871.156154	227.486294	0.805501	21.901289	1.352182	10.928089	0.000000	0.000000
4533.414296	871.156154	227.495149	0.805498	21.902141	1.352178	10.928514	0.000000	0.000000
4533.434298	871.156074	227.490800	0.805499	21.901723	1.352180	10.928305	0.000000	0.000000
4533.454300	871.156154	227.479059	0.805503	21.900592	1.352186	10.927741	0.000000	0.000000
4533.474302	871.156154	227.470893	0.805506	21.899806	1.352190	10.927349	0.000000	0.000000
4533.494304	871.156074	227.464896	0.805508	21.899229	1.352193	10.927061	0.000000	0.000000
4533.514306	871.156154	227.459180	0.805510	21.898678	1.352196	10.926787	0.000000	0.000000
4533.534308	871.156074	227.451119	0.805512	21.897902	1.352200	10.926399	0.000000	0.000000
4533.554310	871.156154	227.442643	0.805515	21.897086	1.352205	10.925992	0.000000	0.000000
4533.574312	871.156154	227.431698	0.805519	21.896033	1.352210	10.925466	0.000000	0.000000
4533.594314	871.156074	227.430431	0.805519	21.895911	1.352211	10.925405	0.000000	0.000000
4533.614316	871.156154	227.450254	0.805513	21.897819	1.352201	10.926358	0.000000	0.000000
4533.634318	871.156154	227.448833	0.805513	21.897682	1.352201	10.926289	0.000000	0.000000
4533.654320	871.156074	227.437167	0.805517	21.896559	1.352207	10.925729	0.000000	0.000000
4533.674322	871.156154	227.432771	0.805519	21.896136	1.352210	10.925518	0.000000	0.000000
4533.694324	871.156154	227.419670	0.805523	21.894875	1.352217	10.924888	0.000000	0.000000
4533.714326	871.156154	227.427215	0.805521	21.895601	1.352213	10.925251	0.000000	0.000000
4533.734328	871.156154	227.431486	0.805519	21.896012	1.352210	10.925456	0.000000	0.000000
4533.754330	871.156154	227.416416	0.805524	21.894561	1.352218	10.924732	0.000000	0.000000
4533.774332	871.156154	227.420830	0.805523	21.894986	1.352216	10.924944	0.000000	0.000000
4533.794334	871.156154	227.415015	0.805525	21.894427	1.352219	10.924665	0.000000	0.000000
4533.814336	871.156074	227.413376	0.805525	21.894269	1.352220	10.924586	0.000000	0.000000
4533.834338	871.156154	227.412640	0.805525	21.894198	1.352220	10.924551	0.000000	0.000000
4533.854340	871.156154	227.413054	0.805525	21.894238	1.352220	10.924571	0.000000	0.000000
4533.874342	871.156154	227.401093	0.805529	21.893086	1.352226	10.923996	0.000000	0.000000
4533.894344	871.156154	227.398819	0.805530	21.892867	1.352227	10.923887	0.000000	0.000000
4533.914346	871.156074	227.404420	0.805528	21.893406	1.352224	10.924156	0.000000	0.000000
4533.934348	871.156154	227.407781	0.805527	21.893730	1.352223	10.924317	0.000000	0.000000
4533.954350	871.156154	227.394975	0.805531	21.892497	1.352229	10.923702	0.000000	0.000000
4533.974352	871.156074	227.392763	0.805532	21.892284	1.352230	10.923596	0.000000	0.000000
4533.994354	871.156154	227.396906	0.805531	21.892683	1.352228	10.923795	0.000000	0.000000
4534.014356	871.156074	227.407247	0.805527	21.893679	1.352223	10.924292	0.000000	0.000000
4534.034359	871.156154	227.395350	0.805531	21.892533	1.352229	10.923720	0.000000	0.000000
4534.054360	871.156154	227.387491	0.805534	21.891777	1.352233	10.923343	0.000000	0.000000
4534.074362	871.156074	227.387061	0.805534	21.891735	1.352233	10.923322	0.000000	0.000000
4534.094364	871.156154	227.380180	0.805536	21.891073	1.352237	10.922991	0.000000	0.000000
4534.114366	871.156074	227.385560	0.805534	21.891591	1.352234	10.923250	0.000000	0.000000
4534.134368	871.156154	227.377267	0.805537	21.890792	1.352238	10.922852	0.000000	0.000000
4534.154370	871.156154	227.378881	0.805537	21.890948	1.352238	10.922929	0.000000	0.000000
4534.174372	871.156074	227.378277	0.805537	21.890890	1.352238	10.922900	0.000000	0.000000
4534.194374	871.156154	227.380996	0.805536	21.891151	1.352237	10.923031	0.000000	0.000000
4534.214376	871.156154	227.376060	0.805538	21.890676	1.352239	10.922794	0.000000	0.000000
4534.234378	871.156154	227.360328	0.805543	21.889162	1.352247	10.922038	0.000000	0.000000
4534.254380	871.156154	227.369599	0.805540	21.890054	1.352242	10.922483	0.000000	0.000000
4534.274382	871.156074	227.369059	0.805540	21.890002	1.352243	10.922457	0.000000	0.000000
4534.294384	871.156154	227.372876	0.805539	21.890370	1.352241	10.922641	0.000000	0.000000
4534.314386	871.156154	227.374689	0.805538	21.890544	1.352240	10.922728	0.000000	0.000000
4534.334388	871.156074	227.373021	0.805539	21.890384	1.352240	10.922648	0.000000	0.000000
4534.354390	871.156154	227.359766	0.805543	21.889107	1.352247	10.922011	0.000000	0.000000
4534.374392	871.156154	227.358883	0.805544	21.889022	1.352248	10.921968	0.000000	0.000000
4534.394394	871.156154	227.346827	0.805548	21.887862	1.352254	10.921389	0.000000	0.000000
4534.414396	871.156154	227.368452	0.805540	21.889944	1.352243	10.922428	0.000000	0.000000
4534.434398	871.156074	227.355127	0.805545	21.888661	1.352250	10.921788	0.000000	0.000000
4534.454400	871.156154	227.359320	0.805543	21.889064	1.352248	10.921989	0.000000	0.000000
4534.474402	871.156154	227.352100	0.805546	21.888369	1.352251	10.921643	0.000000	0.000000
4534.494404	871.156074	227.350563	0.805546	21.888221	1.352252	10.921569	0.000000	0.000000
4534.514406	871.156154	227.346761	0.805548	21.887855	1.352254	10.921386	0.000000	0.000000
4534.534408	871.156074	227.337341	0.805551	21.886948	1.352259	10.920934	0.000000	0.000000
4534.554410	871.156154	227.323143	0.805556	21.885581	1.352266	10.920251	0.000000	0.000000
4534.574412	871.156154	227.333640	0.805552	21.886592	1.352261	10.920756	0.000000	0.000000
4534.594414	871.156074	227.329004	0.805553	21.886146	1.352263	10.920533	0.000000	0.000000
4534.614416	871.156154	227.325106	0.805555	21.885771	1.352265	10.920346	0.000000	0.000000
4534.634418	871.156154	227.322306	0.805556	21.885501	1.352267	10.920211	0.000000	0.000000
4534.654420	871.156154	227.329743	0.805553	21.886217	1.352263	10.920569	0.000000	0.000000
4534.674422	871.156154	227.317133	0.805558	21.885003	1.352270	10.919963	0.000000	0.000000
4534.694424	871.156074	227.328682	0.805554	21.886115	1.352263	10.920518	0.000000	0.000000
4534.714426	871.156154	227.314082	0.805559	21.884709	1.352271	10.919816	0.000000	0.000000
4534.734428	871.156154	227.305669	0.805561	21.883899	1.352275	10.919412	0.000000	0.000000
4534.754430	871.156074	227.306535	0.805561	21.883983	1.352275	10.919454	0.000000	0.000000
4534.774432	871.156154	227.308576	0.805560	21.884179	1.352274	10.919552	0.000000	0.000000
4534.794434	871.156154	227.294519	0.805565	21.882826	1.352281	10.918876	0.000000	0.000000
4534.814436	871.156074	227.292603	0.805566	21.882641	1.352282	10.918784	0.000000	0.000000
4534.834438	871.156154	227.297514	0.805564	21.883114	1.352280	10.919020	0.000000	0.000000
4534.854440	871.156074	227.296178	0.805564	21.882985	1.352280	10.918956	0.000000	0.000000
4534.874442	871.156154	227.293866	0.805565	21.882763	1.352282	10.918845	0.000000	0.000000
4534.894444	871.156154	227.288608	0.805567	21.882257	1.352284	10.918593	0.000000	0.000000
4534.914446	871.156154	227.287308	0.805568	21.882131	1.352285	10.918530	0.000000	0.000000
4534.934448	871.156154	227.277473	0.805571	21.881185	1.352290	10.918058	0.000000	0.000000
4534.954450	871.156074	227.293045	0.805566	21.882684	1.352282	10.918806	0.000000	0.000000
4534.974452	871.156154	227.301772	0.805563	21.883524	1.352277	10.919225	0.000000	0.000000
4534.994454	871.156154	227.281681	0.805569	21.881590	1.352288	10.918260	0.000000	0.000000
4535.014456	871.156074	227.281248	0.805569	21.881548	1.352288	10.918239	0.000000	0.000000
4535.034458	871.156154	227.285087	0.805568	21.881918	1.352286	10.918423	0.000000	0.000000
4535.054460	871.156074	227.288154	0.805567	21.882213	1.352284	10.918571	0.000000	0.000000
4535.074462	871.156154	227.276229	0.805571	21.881065	1.352291	10.917998	0.000000	0.000000
4535.094464	871.156074	227.264970	0.805575	21.879981	1.352296	10.917457	0.000000	0.000000
4535.114466	871.156154	227.275148	0.805572	21.880961	1.352291	10.917946	0.000000	0.000000
4535.134468	871.156154	227.273121	0.805572	21.880766	1.352292	10.917849	0.000000	0.000000
4535.154470	871.156074	227.267372	0.805574	21.880212	1.352295	10.917572	0.000000	0.000000
4535.174472	871.156154	227.274030	0.805572	21.880853	1.352292	10.917892	0.000000	0.000000
4535.194474	871.156154	227.276553	0.805571	21.881096	1.352290	10.918013	0.000000	0.000000
4535.214476	871.156074	227.268828	0.805574	21.880352	1.352294	10.917642	0.000000	0.000000
4535.234478	871.156154	227.289170	0.805567	21.882311	1.352284	10.918619	0.000000	0.000000
4535.254480	871.156074	227.274870	0.805572	21.880934	1.352291	10.917933	0.000000	0.000000
4535.274482	871.156154	227.263696	0.805575	21.879858	1.352297	10.917396	0.000000	0.000000
4535.294484	871.156154	227.257482	0.805578	21.879260	1.352300	10.917097	0.000000	0.000000
4535.314487	871.156074	227.263905	0.805575	21.879878	1.352297	10.917406	0.000000	0.000000
4535.334488	871.156154	227.265504	0.805575	21.880032	1.352296	10.917483	0.000000	0.000000
4535.354490	871.156154	227.267397	0.805574	21.880214	1.352295	10.917574	0.000000	0.000000
4535.374492	871.156074	227.277091	0.805571	21.881148	1.352290	10.918039	0.000000	0.000000
4535.394494	871.156154	227.273144	0.805572	21.880768	1.352292	10.917850	0.000000	0.000000
4535.414496	871.156154	227.261470	0.805576	21.879644	1.352298	10.917289	0.000000	0.000000
4535.434498	871.156154	227.263133	0.805576	21.879804	1.352297	10.917369	0.000000	0.000000
4535.454500	871.156154	227.272121	0.805573	21.880669	1.352293	10.917801	0.000000	0.000000
4535.474502	871.156074	227.269431	0.805573	21.880410	1.352294	10.917671	0.000000	0.000000
4535.494504	871.156154	227.261115	0.805576	21.879610	1.352298	10.917272	0.000000	0.000000
4535.514506	871.156154	227.259687	0.805577	21.879472	1.352299	10.917203	0.000000	0.000000
4535.534508	871.156074	227.272198	0.805573	21.880677	1.352293	10.917804	0.000000	0.000000
4535.554510	871.156154	227.255742	0.805578	21.879092	1.352301	10.917014	0.000000	0.000000
4535.574512	871.156154	227.253691	0.805579	21.878895	1.352302	10.916915	0.000000	0.000000
4535.594514	871.156074	227.247916	0.805581	21.878339	1.352305	10.916638	0.000000	0.000000
4535.614516	871.156154	227.251742	0.805579	21.878707	1.352303	10.916821	0.000000	0.000000
4535.634518	871.156074	227.227701	0.805587	21.876393	1.352316	10.915667	0.000000	0.000000
4535.654520	871.156154	227.239257	0.805584	21.877505	1.352310	10.916222	0.000000	0.000000
4535.674522	871.156154	227.249114	0.805580	21.878454	1.352305	10.916695	0.000000	0.000000
4535.694524	871.156074	227.236879	0.805584	21.877276	1.352311	10.916108	0.000000	0.000000
4535.714526	871.156154	227.242586	0.805583	21.877826	1.352308	10.916382	0.000000	0.000000
4535.734528	871.156074	227.231332	0.805586	21.876742	1.352314	10.915841	0.000000	0.000000
4535.754530	871.156154	227.227449	0.805588	21.876369	1.352316	10.915655	0.000000	0.000000
4535.774532	871.156154	227.228926	0.805587	21.876511	1.352315	10.915725	0.000000	0.000000
4535.794534	871.156074	227.220688	0.805590	21.875718	1.352319	10.915330	0.000000	0.000000
4535.814536	871.156154	227.225602	0.805588	21.876191	1.352317	10.915566	0.000000	0.000000
4535.834538	871.156154	227.221246	0.805590	21.875771	1.352319	10.915357	0.000000	0.000000
4535.854540	871.156154	227.216376	0.805591	21.875302	1.352322	10.915123	0.000000	0.000000
4535.874542	871.156154	227.212225	0.805593	21.874903	1.352324	10.914923	0.000000	0.000000
4535.894544	871.156074	227.215721	0.805591	21.875239	1.352322	10.915091	0.000000	0.000000
4535.914546	871.156154	227.221084	0.805590	21.875756	1.352319	10.915349	0.000000	0.000000
4535.934548	871.156154	227.210061	0.805593	21.874694	1.352325	10.914819	0.000000	0.000000
4535.954550	871.156154	227.209064	0.805594	21.874598	1.352325	10.914771	0.000000	0.000000
4535.974552	871.156154	227.214093	0.805592	21.875083	1.352323	10.915013	0.000000	0.000000
4535.994554	871.156074	227.189584	0.805600	21.872723	1.352335	10.913836	0.000000	0.000000
4536.014556	871.156154	227.199535	0.805597	21.873681	1.352330	10.914314	0.000000	0.000000
4536.034558	871.156154	227.192756	0.805599	21.873028	1.352334	10.913988	0.000000	0.000000
4536.054560	871.156154	227.197497	0.805598	21.873485	1.352331	10.914216	0.000000	0.000000
4536.074562	871.156154	227.198332	0.805597	21.873565	1.352331	10.914256	0.000000	0.000000
4536.094564	871.156074	227.189238	0.805600	21.872690	1.352335	10.913819	0.000000	0.000000
4536.114566	871.156154	227.196761	0.805598	21.873414	1.352332	10.914180	0.000000	0.000000
4536.134568	871.156154	227.193748	0.805599	21.873124	1.352333	10.914036	0.000000	0.000000
4536.154570	871.156074	227.186575	0.805601	21.872433	1.352337	10.913691	0.000000	0.000000
4536.174572	871.156154	227.191880	0.805600	21.872944	1.352334	10.913946	0.000000	0.000000
4536.194574	871.156154	227.188473	0.805601	21.872616	1.352336	10.913782	0.000000	0.000000
4536.214576	871.156074	227.184573	0.805602	21.872241	1.352338	10.913595	0.000000	0.000000
4536.234578	871.156154	227.185234	0.805602	21.872304	1.352338	10.913627	0.000000	0.000000
4536.254580	871.156074	227.181200	0.805603	21.871916	1.352340	10.913433	0.000000	0.000000
4536.274582	871.156154	227.187557	0.805601	21.872528	1.352336	10.913738	0.000000	0.000000
4536.294584	871.156154	227.187670	0.805601	21.872539	1.352336	10.913744	0.000000	0.000000
4536.314586	871.156074	227.177049	0.805604	21.871516	1.352342	10.913233	0.000000	0.000000
4536.333588	871.156154	227.175608	0.805605	21.871378	1.352343	10.913164	0.000000	0.000000
4536.353590	871.156074	227.165977	0.805608	21.870450	1.352347	10.912702	0.000000	0.000000
4536.373592	871.156154	227.169445	0.805607	21.870784	1.352346	10.912868	0.000000	0.000000
4536.393594	871.156154	227.170135	0.805607	21.870851	1.352345	10.912901	0.000000	0.000000
4536.413596	871.156074	227.168441	0.805607	21.870688	1.352346	10.912820	0.000000	0.000000
4536.433598	871.156154	227.162108	0.805610	21.870078	1.352350	10.912516	0.000000	0.000000
4536.453600	871.156154	227.167731	0.805608	21.870619	1.352347	10.912786	0.000000	0.000000
4536.473602	871.156074	227.156683	0.805611	21.869556	1.352352	10.912255	0.000000	0.000000
4536.493604	871.156154	227.153714	0.805612	21.869270	1.352354	10.912112	0.000000	0.000000
4536.513606	871.156154	227.156694	0.805611	21.869557	1.352352	10.912256	0.000000	0.000000
4536.533608	871.156154	227.161529	0.805610	21.870022	1.352350	10.912488	0.000000	0.000000
4536.553610	871.156154	227.150461	0.805613	21.868956	1.352356	10.911956	0.000000	0.000000
4536.573612	871.156074	227.162282	0.805609	21.870095	1.352349	10.912524	0.000000	0.000000
4536.593614	871.156154	227.159397	0.805610	21.869817	1.352351	10.912385	0.000000	0.000000
4536.613616	871.156074	227.156209	0.805611	21.869510	1.352353	10.912232	0.000000	0.000000
4536.633618	871.156154	227.154023	0.805612	21.869299	1.352354	10.912127	0.000000	0.000000
4536.653620	871.156154	227.153641	0.805612	21.869263	1.352354	10.912109	0.000000	0.000000
4536.673622	871.156074	227.155087	0.805612	21.869402	1.352353	10.912178	0.000000	0.000000
4536.693624	871.156154	227.146824	0.805615	21.868606	1.352358	10.911781	0.000000	0.000000
4536.713626	871.156154	227.154281	0.805612	21.869324	1.352354	10.912140	0.000000	0.000000
4536.733628	871.156074	227.142899	0.805616	21.868229	1.352359	10.911593	0.000000	0.000000
4536.753630	871.156154	227.149875	0.805614	21.868900	1.352356	10.911928	0.000000	0.000000
4536.773632	871.156074	227.147921	0.805614	21.868712	1.352357	10.911834	0.000000	0.000000
4536.793634	871.156154	227.134740	0.805619	21.867443	1.352364	10.911201	0.000000	0.000000
4536.813636	871.156154	227.131763	0.805620	21.867156	1.352365	10.911058	0.000000	0.000000
4536.833638	871.156154	227.143280	0.805616	21.868265	1.352359	10.911611	0.000000	0.000000
4536.853640	871.156154	227.140337	0.805617	21.867982	1.352361	10.911470	0.000000	0.000000
4536.873642	871.156074	227.135533	0.805618	21.867519	1.352363	10.911239	0.000000	0.000000
4536.893644	871.156154	227.115047	0.805625	21.865547	1.352374	10.910255	0.000000	0.000000
4536.913646	871.156154	227.128909	0.805621	21.866882	1.352367	10.910921	0.000000	0.000000
4536.933648	871.156154	227.134355	0.805619	21.867406	1.352364	10.911182	0.000000	0.000000
4536.953650	871.156154	227.126040	0.805622	21.866605	1.352368	10.910783	0.000000	0.000000
4536.973652	871.156074	227.116087	0.805625	21.865647	1.352373	10.910305	0.000000	0.000000
4536.993654	871.156154	227.124693	0.805622	21.866476	1.352369	10.910718	0.000000	0.000000
4537.013656	871.156074	227.116197	0.805625	21.865658	1.352373	10.910310	0.000000	0.000000
4537.033658	871.156154	227.137242	0.805618	21.867684	1.352362	10.911321	0.000000	0.000000
4537.053660	871.156154	227.128062	0.805621	21.866800	1.352367	10.910880	0.000000	0.000000
4537.073662	871.156074	227.117112	0.805625	21.865746	1.352373	10.910354	0.000000	0.000000
4537.093664	871.156154	227.112019	0.805626	21.865255	1.352375	10.910109	0.000000	0.000000
4537.113666	871.156154	227.123531	0.805622	21.866364	1.352370	10.910662	0.000000	0.000000
4537.133668	871.156074	227.116425	0.805625	21.865680	1.352373	10.910321	0.000000	0.000000
4537.153670	871.156154	227.119138	0.805624	21.865941	1.352372	10.910451	0.000000	0.000000
4537.173672	871.156074	227.119069	0.805624	21.865934	1.352372	10.910448	0.000000	0.000000
4537.193674	871.156154	227.122055	0.805623	21.866222	1.352370	10.910592	0.000000	0.000000
4537.213676	871.156154	227.126502	0.805621	21.866650	1.352368	10.910805	0.000000	0.000000
4537.233678	871.156074	227.112365	0.805626	21.865289	1.352375	10.910126	0.000000	0.000000
4537.253680	871.156154	227.108234	0.805628	21.864891	1.352377	10.909928	0.000000	0.000000
4537.273682	871.156074	227.105585	0.805628	21.864636	1.352379	10.909800	0.000000	0.000000
4537.293684	871.156074	227.097068	0.805631	21.863816	1.352383	10.909391	0.000000	0.000000
4537.313686	871.156154	227.079720	0.805637	21.862146	1.352392	10.908558	0.000000	0.000000
4537.333688	871.156074	227.092961	0.805633	21.863421	1.352385	10.909194	0.000000	0.000000
4537.353690	871.156154	227.083764	0.805636	21.862535	1.352390	10.908752	0.000000	0.000000
4537.373692	871.156154	227.093491	0.805633	21.863472	1.352385	10.909219	0.000000	0.000000
4537.393694	871.156074	227.079812	0.805637	21.862155	1.352392	10.908562	0.000000	0.000000
4537.413696	871.156154	227.089129	0.805634	21.863052	1.352387	10.909010	0.000000	0.000000
4537.433698	871.156154	227.078344	0.805638	21.862013	1.352393	10.908492	0.000000	0.000000
4537.453700	871.156154	227.072926	0.805639	21.861492	1.352396	10.908231	0.000000	0.000000
4537.473702	871.156154	227.085376	0.805635	21.862690	1.352389	10.908830	0.000000	0.000000
4537.493704	871.156074	227.082646	0.805636	21.862428	1.352391	10.908698	0.000000	0.000000
4537.513706	871.156154	227.079432	0.805637	21.862118	1.352392	10.908544	0.000000	0.000000
4537.533708	871.156154	227.101710	0.805630	21.864263	1.352381	10.909614	0.000000	0.000000
4537.553710	871.156074	227.105397	0.805628	21.864618	1.352379	10.909791	0.000000	0.000000
4537.573712	871.156154	227.094501	0.805632	21.863569	1.352385	10.909268	0.000000	0.000000
4537.593714	871.156074	227.098313	0.805631	21.863936	1.352382	10.909451	0.000000	0.000000
4537.613716	871.156154	227.092457	0.805633	21.863372	1.352386	10.909170	0.000000	0.000000
4537.633718	871.156154	227.093922	0.805632	21.863513	1.352385	10.909240	0.000000	0.000000
4537.653720	871.156074	227.073279	0.805639	21.861526	1.352395	10.908248	0.000000	0.000000
4537.673722	871.156154	227.081117	0.805637	21.862280	1.352391	10.908625	0.000000	0.000000
4537.693724	871.156154	227.084724	0.805636	21.862628	1.352390	10.908798	0.000000	0.000000
4537.713726	871.156154	227.080549	0.805637	21.862226	1.352392	10.908598	0.000000	0.000000
4537.733728	871.156154	227.064465	0.805642	21.860677	1.352400	10.907825	0.000000	0.000000
4537.753730	871.156074	227.077513	0.805638	21.861933	1.352393	10.908452	0.000000	0.000000
4537.773732	871.156154	227.072328	0.805640	21.861434	1.352396	10.908203	0.000000	0.000000
4537.793734	871.156154	227.069112	0.805641	21.861125	1.352398	10.908048	0.000000	0.000000
4537.813736	871.156074	227.073938	0.805639	21.861589	1.352395	10.908280	0.000000	0.000000
4537.833738	871.156154	227.049764	0.805647	21.859262	1.352408	10.907119	0.000000	0.000000
4537.853740	871.156074	227.063397	0.805643	21.860574	1.352400	10.907774	0.000000	0.000000
4537.873742	871.156154	227.065950	0.805642	21.860820	1.352399	10.907896	0.000000	0.000000
4537.893744	871.156154	227.064803	0.805642	21.860710	1.352400	10.907841	0.000000	0.000000
4537.913746	871.156074	227.062563	0.805643	21.860494	1.352401	10.907734	0.000000	0.000000
4537.933748	871.156154	227.067383	0.805641	21.860958	1.352399	10.907965	0.000000	0.000000
4537.953750	871.156074	227.071752	0.805640	21.861379	1.352396	10.908175	0.000000	0.000000
4537.973752	871.156154	227.064039	0.805642	21.860636	1.352400	10.907805	0.000000	0.000000
4537.993754	871.156154	227.044962	0.805649	21.858800	1.352410	10.906888	0.000000	0.000000
4538.013756	871.156074	227.052822	0.805646	21.859556	1.352406	10.907266	0.000000	0.000000
4538.033758	871.156154	227.042729	0.805650	21.858585	1.352411	10.906781	0.000000	0.000000
4538.053760	871.156074	227.037094	0.805651	21.858042	1.352414	10.906510	0.000000	0.000000
4538.073762	871.156154	227.041047	0.805650	21.858423	1.352412	10.906700	0.000000	0.000000
4538.093764	871.156154	227.038602	0.805651	21.858187	1.352413	10.906583	0.000000	0.000000
4538.113766	871.156074	227.048094	0.805648	21.859101	1.352408	10.907039	0.000000	0.000000
4538.133768	871.156154	227.045310	0.805649	21.858833	1.352410	10.906905	0.000000	0.000000
4538.153770	871.156074	227.050679	0.805647	21.859350	1.352407	10.907163	0.000000	0.000000
4538.173772	871.156154	227.056156	0.805645	21.859877	1.352404	10.907426	0.000000	0.000000
4538.193774	871.156154	227.048627	0.805648	21.859152	1.352408	10.907064	0.000000	0.000000
4538.213776	871.156074	227.047822	0.805648	21.859075	1.352409	10.907026	0.000000	0.000000
4538.233778	871.156154	227.037452	0.805651	21.858076	1.352414	10.906527	0.000000	0.000000
4538.253780	871.156154	227.025112	0.805656	21.856888	1.352420	10.905935	0.000000	0.000000
4538.273782	871.156074	227.027151	0.805655	21.857085	1.352419	10.906033	0.000000	0.000000
4538.293784	871.156154	227.029984	0.805654	21.857358	1.352418	10.906169	0.000000	0.000000
4538.313786	871.156154	227.028649	0.805654	21.857229	1.352419	10.906104	0.000000	0.000000
4538.333788	871.156154	227.036345	0.805652	21.857970	1.352415	10.906474	0.000000	0.000000
4538.353790	871.156154	227.024859	0.805656	21.856864	1.352421	10.905922	0.000000	0.000000
4538.373792	871.156074	227.035411	0.805652	21.857880	1.352415	10.906429	0.000000	0.000000
4538.393794	871.156154	227.035398	0.805652	21.857879	1.352415	10.906429	0.000000	0.000000
4538.413796	871.156154	227.040615	0.805650	21.858381	1.352412	10.906679	0.000000	0.000000
4538.433798	871.156074	227.033163	0.805653	21.857664	1.352416	10.906321	0.000000	0.000000
4538.453800	871.156154	227.013583	0.805659	21.855779	1.352426	10.905381	0.000000	0.000000
4538.473802	871.156074	227.024706	0.805656	21.856849	1.352420	10.905915	0.000000	0.000000
4538.493804	871.156154	227.024747	0.805656	21.856853	1.352421	10.905917	0.000000	0.000000
4538.513806	871.156154	227.009760	0.805661	21.855411	1.352428	10.905197	0.000000	0.000000
4538.533808	871.156074	227.011486	0.805660	21.855577	1.352427	10.905280	0.000000	0.000000
4538.553810	871.156154	227.013186	0.805660	21.855740	1.352427	10.905362	0.000000	0.000000
4538.573812	871.156154	227.011399	0.805660	21.855568	1.352427	10.905276	0.000000	0.000000
4538.593814	871.156074	227.008944	0.805661	21.855332	1.352429	10.905158	0.000000	0.000000
4538.613816	871.156154	227.017028	0.805658	21.856110	1.352425	10.905546	0.000000	0.000000
4538.633818	871.156074	226.993030	0.805666	21.853800	1.352437	10.904393	0.000000	0.000000
4538.653820	871.156154	227.010982	0.805660	21.855528	1.352428	10.905256	0.000000	0.000000
4538.673822	871.156074	227.000918	0.805664	21.854559	1.352433	10.904772	0.000000	0.000000
4538.693824	871.156154	227.007178	0.805662	21.855162	1.352430	10.905073	0.000000	0.000000
4538.713826	871.156154	226.995550	0.805665	21.854042	1.352436	10.904514	0.000000	0.000000
4538.733828	871.156074	227.007014	0.805661	21.855146	1.352430	10.905065	0.000000	0.000000
4538.753830	871.156154	226.993500	0.805666	21.853845	1.352437	10.904416	0.000000	0.000000
4538.773832	871.156074	227.009469	0.805661	21.855383	1.352428	10.905183	0.000000	0.000000
4538.793834	871.156074	226.993844	0.805666	21.853878	1.352436	10.904432	0.000000	0.000000
4538.813836	871.156154	226.998426	0.805664	21.854319	1.352434	10.904653	0.000000	0.000000
4538.833838	871.156074	226.993747	0.805666	21.853869	1.352436	10.904428	0.000000	0.000000
4538.853840	871.156154	226.996588	0.805665	21.854142	1.352435	10.904564	0.000000	0.000000
4538.873842	871.156154	226.989263	0.805668	21.853437	1.352439	10.904212	0.000000	0.000000
4538.893844	871.156074	226.991436	0.805667	21.853646	1.352438	10.904317	0.000000	0.000000
4538.913846	871.156154	227.006473	0.805662	21.855094	1.352430	10.905039	0.000000	0.000000
4538.933848	871.156154	226.992299	0.805667	21.853729	1.352437	10.904358	0.000000	0.000000
4538.953850	871.156074	227.004904	0.805662	21.854943	1.352431	10.904964	0.000000	0.000000
4538.973852	871.156154	226.980265	0.805671	21.852571	1.352444	10.903780	0.000000	0.000000
4538.993854	871.156074	226.974283	0.805672	21.851995	1.352447	10.903493	0.000000	0.000000
4539.013856	871.156154	226.971645	0.805673	21.851741	1.352448	10.903366	0.000000	0.000000
4539.033858	871.156154	226.976582	0.805672	21.852216	1.352445	10.903603	0.000000	0.000000
4539.053860	871.156074	226.978190	0.805671	21.852371	1.352445	10.903680	0.000000	0.000000
4539.073862	871.156154	226.970661	0.805674	21.851646	1.352449	10.903319	0.000000	0.000000
4539.093864	871.156074	226.985536	0.805669	21.853078	1.352441	10.904033	0.000000	0.000000
4539.113866	871.156154	226.975038	0.805672	21.852068	1.352446	10.903529	0.000000	0.000000
4539.133868	871.156154	226.971359	0.805674	21.851713	1.352448	10.903352	0.000000	0.000000
4539.153870	871.156074	226.968100	0.805675	21.851400	1.352450	10.903196	0.000000	0.000000
4539.173872	871.156154	226.980332	0.805671	21.852577	1.352444	10.903783	0.000000	0.000000
4539.193874	871.156154	226.977170	0.805672	21.852273	1.352445	10.903631	0.000000	0.000000
4539.213876	871.156074	226.969233	0.805674	21.851509	1.352449	10.903250	0.000000	0.000000
4539.233878	871.156154	226.950346	0.805681	21.849690	1.352459	10.902343	0.000000	0.000000
4539.253880	871.156074	226.958598	0.805678	21.850485	1.352455	10.902739	0.000000	0.000000
4539.273882	871.156154	226.954308	0.805679	21.850072	1.352457	10.902533	0.000000	0.000000
4539.293884	871.156154	226.954810	0.805679	21.850120	1.352457	10.902557	0.000000	0.000000
4539.313886	871.156074	226.953463	0.805679	21.849990	1.352457	10.902493	0.000000	0.000000
4539.333888	871.156154	226.942944	0.805683	21.848978	1.352463	10.901987	0.000000	0.000000
4539.353890	871.156074	226.959829	0.805677	21.850603	1.352454	10.902798	0.000000	0.000000
4539.373892	871.156154	226.937164	0.805685	21.848421	1.352466	10.901710	0.000000	0.000000
4539.393894	871.156154	226.947607	0.805682	21.849427	1.352460	10.902211	0.000000	0.000000
4539.413896	871.156074	226.945234	0.805682	21.849198	1.352462	10.902097	0.000000	0.000000
4539.433898	871.156154	226.956751	0.805678	21.850307	1.352456	10.902651	0.000000	0.000000
4539.453900	871.156074	226.954584	0.805679	21.850098	1.352457	10.902547	0.000000	0.000000
4539.473902	871.156154	226.949611	0.805681	21.849620	1.352459	10.902308	0.000000	0.000000
4539.493904	871.156154	226.933173	0.805686	21.848037	1.352468	10.901518	0.000000	0.000000
4539.513906	871.156074	226.930065	0.805687	21.847738	1.352469	10.901369	0.000000	0.000000
4539.533908	871.156154	226.939018	0.805684	21.848600	1.352465	10.901799	0.000000	0.000000
4539.553910	871.156154	226.943441	0.805683	21.849026	1.352463	10.902011	0.000000	0.000000
4539.573912	871.156074	226.935516	0.805685	21.848263	1.352467	10.901631	0.000000	0.000000
4539.593914	871.156154	226.929438	0.805688	21.847677	1.352470	10.901339	0.000000	0.000000
4539.613916	871.156074	226.929013	0.805688	21.847637	1.352470	10.901318	0.000000	0.000000
4539.633918	871.156154	226.935048	0.805686	21.848218	1.352467	10.901608	0.000000	0.000000
4539.653920	871.156154	226.933241	0.805686	21.848044	1.352468	10.901521	0.000000	0.000000
4539.673922	871.156074	226.930752	0.805687	21.847804	1.352469	10.901402	0.000000	0.000000
4539.693924	871.156154	226.937193	0.805685	21.848424	1.352466	10.901711	0.000000	0.000000
4539.713926	871.156074	226.939309	0.805684	21.848628	1.352465	10.901813	0.000000	0.000000
4539.733928	871.156154	226.931353	0.805687	21.847862	1.352469	10.901431	0.000000	0.000000
4539.753930	871.156154	226.925501	0.805689	21.847298	1.352472	10.901149	0.000000	0.000000
4539.773932	871.156154	226.932065	0.805687	21.847930	1.352468	10.901465	0.000000	0.000000
4539.793934	871.156154	226.925063	0.805689	21.847256	1.352472	10.901128	0.000000	0.000000
4539.813936	871.156154	226.924294	0.805689	21.847182	1.352473	10.901091	0.000000	0.000000
4539.833938	871.156154	226.932350	0.805687	21.847958	1.352468	10.901478	0.000000	0.000000
4539.853940	871.156154	226.930314	0.805687	21.847762	1.352469	10.901381	0.000000	0.000000
4539.873942	871.156074	226.919515	0.805691	21.846722	1.352475	10.900862	0.000000	0.000000
4539.893944	871.156154	226.912908	0.805693	21.846086	1.352478	10.900544	0.000000	0.000000
4539.913946	871.156154	226.923225	0.805690	21.847079	1.352473	10.901040	0.000000	0.000000
4539.933948	871.156154	226.914031	0.805693	21.846194	1.352478	10.900598	0.000000	0.000000
4539.953950	871.156154	226.906106	0.805695	21.845431	1.352482	10.900218	0.000000	0.000000
4539.973952	871.156074	226.917625	0.805691	21.846540	1.352476	10.900771	0.000000	0.000000
4539.993954	871.156154	226.926737	0.805689	21.847417	1.352471	10.901209	0.000000	0.000000
4540.013956	871.156154	226.907800	0.805695	21.845594	1.352481	10.900299	0.000000	0.000000
4540.033958	871.156154	226.914449	0.805693	21.846234	1.352478	10.900618	0.000000	0.000000
4540.053960	871.156154	226.923475	0.805690	21.847103	1.352473	10.901052	0.000000	0.000000
4540.073962	871.156074	226.906727	0.805695	21.845491	1.352481	10.900248	0.000000	0.000000
4540.093964	871.156154	226.915602	0.805692	21.846345	1.352477	10.900674	0.000000	0.000000
4540.113966	871.156154	226.928924	0.805688	21.847628	1.352470	10.901314	0.000000	0.000000
4540.133968	871.156074	226.914891	0.805692	21.846277	1.352477	10.900640	0.000000	0.000000
4540.153970	871.156154	226.916697	0.805692	21.846451	1.352476	10.900726	0.000000	0.000000
4540.173972	871.156154	226.925491	0.805689	21.847297	1.352472	10.901149	0.000000	0.000000
4540.193974	871.156154	226.906045	0.805695	21.845425	1.352482	10.900215	0.000000	0.000000
4540.213976	871.156154	226.915602	0.805692	21.846345	1.352477	10.900674	0.000000	0.000000
4540.233978	871.156154	226.907986	0.805695	21.845612	1.352481	10.900308	0.000000	0.000000
4540.253980	871.156154	226.901566	0.805697	21.844994	1.352484	10.900000	0.000000	0.000000
4540.273982	871.156154	226.900851	0.805697	21.844925	1.352485	10.899965	0.000000	0.000000
4540.293984	871.156074	226.903258	0.805696	21.845157	1.352483	10.900081	0.000000	0.000000
4540.313986	871.156154	226.907763	0.805695	21.845591	1.352481	10.900297	0.000000	0.000000
4540.333988	871.156074	226.900727	0.805697	21.844913	1.352485	10.899959	0.000000	0.000000
4540.353990	871.156154	226.898840	0.805698	21.844732	1.352486	10.899869	0.000000	0.000000
4540.373992	871.156154	226.900228	0.805697	21.844865	1.352485	10.899935	0.000000	0.000000
4540.393994	871.156154	226.882208	0.805703	21.843130	1.352494	10.899070	0.000000	0.000000
4540.413996	871.156154	226.879164	0.805704	21.842837	1.352496	10.898923	0.000000	0.000000
4540.433998	871.156074	226.905176	0.805696	21.845342	1.352482	10.900173	0.000000	0.000000
4540.454000	871.156154	226.877678	0.805705	21.842694	1.352497	10.898852	0.000000	0.000000
4540.474002	871.156154	226.875527	0.805706	21.842487	1.352498	10.898749	0.000000	0.000000
4540.494004	871.156154	226.878927	0.805705	21.842814	1.352496	10.898912	0.000000	0.000000
4540.514006	871.156154	226.878815	0.805705	21.842804	1.352496	10.898907	0.000000	0.000000
4540.534008	871.156074	226.887080	0.805702	21.843599	1.352492	10.899304	0.000000	0.000000
4540.554010	871.156154	226.868184	0.805708	21.841780	1.352501	10.898396	0.000000	0.000000
4540.574012	871.156154	226.870642	0.805707	21.842017	1.352500	10.898514	0.000000	0.000000
4540.594014	871.156154	226.864632	0.805709	21.841438	1.352503	10.898225	0.000000	0.000000
4540.614016	871.156154	226.869476	0.805708	21.841905	1.352501	10.898458	0.000000	0.000000
4540.634018	871.156074	226.857133	0.805712	21.840716	1.352507	10.897865	0.000000	0.000000
4540.654020	871.156154	226.869552	0.805708	21.841912	1.352501	10.898462	0.000000	0.000000
4540.674022	871.156074	226.876238	0.805705	21.842556	1.352497	10.898783	0.000000	0.000000
4540.694024	871.156154	226.873248	0.805706	21.842268	1.352499	10.898639	0.000000	0.000000
4540.714026	871.156154	226.867135	0.805709	21.841679	1.352502	10.898346	0.000000	0.000000
4540.734028	871.156074	226.875994	0.805705	21.842532	1.352497	10.898771	0.000000	0.000000
4540.754030	871.156154	226.856039	0.805712	21.840611	1.352508	10.897813	0.000000	0.000000
4540.774032	871.156154	226.869692	0.805708	21.841925	1.352501	10.898468	0.000000	0.000000
4540.794034	871.156154	226.869393	0.805708	21.841897	1.352501	10.898454	0.000000	0.000000
4540.814036	871.156154	226.859457	0.805711	21.840940	1.352506	10.897977	0.000000	0.000000
4540.834038	871.156074	226.864484	0.805709	21.841424	1.352503	10.898218	0.000000	0.000000
4540.854040	871.156154	226.863023	0.805710	21.841283	1.352504	10.898148	0.000000	0.000000
4540.874042	871.156154	226.861706	0.805710	21.841157	1.352505	10.898085	0.000000	0.000000
4540.894044	871.156154	226.857766	0.805712	21.840777	1.352507	10.897896	0.000000	0.000000
4540.914046	871.156154	226.863397	0.805710	21.841319	1.352504	10.898166	0.000000	0.000000
4540.934048	871.156074	226.857516	0.805712	21.840753	1.352507	10.897883	0.000000	0.000000
4540.954050	871.156154	226.868915	0.805708	21.841851	1.352501	10.898431	0.000000	0.000000
4540.974052	871.156074	226.858434	0.805711	21.840842	1.352506	10.897928	0.000000	0.000000
4540.994054	871.156154	226.865248	0.805709	21.841498	1.352503	10.898255	0.000000	0.000000
4541.014056	871.156154	226.857396	0.805712	21.840742	1.352507	10.897878	0.000000	0.000000
4541.034058	871.156074	226.867358	0.805708	21.841701	1.352502	10.898356	0.000000	0.000000
4541.054060	871.156154	226.850967	0.805714	21.840123	1.352510	10.897569	0.000000	0.000000
4541.074062	871.156074	226.864378	0.805709	21.841414	1.352503	10.898213	0.000000	0.000000
4541.094064	871.156154	226.864302	0.805709	21.841406	1.352504	10.898209	0.000000	0.000000
4541.114066	871.156154	226.849601	0.805714	21.839991	1.352511	10.897503	0.000000	0.000000
4541.134068	871.156074	226.842138	0.805717	21.839273	1.352515	10.897145	0.000000	0.000000
4541.154070	871.156154	226.840014	0.805718	21.839068	1.352516	10.897043	0.000000	0.000000
4541.174072	871.156074	226.860127	0.805711	21.841005	1.352506	10.898009	0.000000	0.000000
4541.194074	871.156154	226.844420	0.805716	21.839492	1.352514	10.897254	0.000000	0.000000
4541.214076	871.156154	226.844894	0.805716	21.839538	1.352514	10.897277	0.000000	0.000000
4541.234078	871.156074	226.843558	0.805716	21.839409	1.352514	10.897213	0.000000	0.000000
4541.254080	871.156154	226.849920	0.805714	21.840022	1.352511	10.897519	0.000000	0.000000
4541.274082	871.156154	226.839241	0.805718	21.838994	1.352516	10.897006	0.000000	0.000000
4541.294084	871.156154	226.846696	0.805715	21.839711	1.352513	10.897364	0.000000	0.000000
4541.314086	871.156154	226.834500	0.805719	21.838537	1.352519	10.896778	0.000000	0.000000
4541.334088	871.156074	226.842824	0.805717	21.839339	1.352514	10.897178	0.000000	0.000000
4541.354090	871.156154	226.832698	0.805720	21.838364	1.352520	10.896691	0.000000	0.000000
4541.374092	871.156074	226.830551	0.805721	21.838157	1.352521	10.896588	0.000000	0.000000
4541.394094	871.156154	226.826359	0.805722	21.837754	1.352523	10.896387	0.000000	0.000000
4541.414096	871.156154	226.823992	0.805723	21.837526	1.352524	10.896273	0.000000	0.000000
4541.434098	871.156074	226.830708	0.805721	21.838172	1.352521	10.896596	0.000000	0.000000
4541.454100	871.156154	226.813911	0.805726	21.836555	1.352530	10.895789	0.000000	0.000000
4541.474102	871.156154	226.824330	0.805723	21.837558	1.352524	10.896289	0.000000	0.000000
4541.494104	871.156154	226.805576	0.805729	21.835753	1.352534	10.895388	0.000000	0.000000
4541.514106	871.156154	226.823244	0.805723	21.837454	1.352525	10.896237	0.000000	0.000000
4541.534108	871.156074	226.819145	0.805725	21.837059	1.352527	10.896040	0.000000	0.000000
4541.554110	871.156154	226.819299	0.805725	21.837074	1.352527	10.896048	0.000000	0.000000
4541.574112	871.156154	226.821379	0.805724	21.837274	1.352526	10.896148	0.000000	0.000000
4541.594114	871.156154	226.816998	0.805725	21.836852	1.352528	10.895937	0.000000	0.000000
4541.614116	871.156154	226.805160	0.805729	21.835713	1.352534	10.895368	0.000000	0.000000
4541.634118	871.156074	226.796518	0.805732	21.834881	1.352538	10.894953	0.000000	0.000000
4541.654120	871.156154	226.797404	0.805732	21.834966	1.352538	10.894996	0.000000	0.000000
4541.674122	871.156154	226.804950	0.805729	21.835692	1.352534	10.895358	0.000000	0.000000
4541.694124	871.156074	226.800401	0.805731	21.835254	1.352536	10.895140	0.000000	0.000000
4541.714126	871.156154	226.793639	0.805733	21.834603	1.352540	10.894815	0.000000	0.000000
4541.734128	871.156074	226.787300	0.805735	21.833993	1.352543	10.894510	0.000000	0.000000
4541.754130	871.156154	226.795279	0.805733	21.834761	1.352539	10.894894	0.000000	0.000000
4541.774132	871.156074	226.804298	0.805730	21.835630	1.352534	10.895327	0.000000	0.000000
4541.794134	871.156154	226.807141	0.805729	21.835903	1.352533	10.895464	0.000000	0.000000
4541.814136	871.156154	226.805541	0.805729	21.835749	1.352534	10.895387	0.000000	0.000000
4541.834138	871.156074	226.806517	0.805729	21.835843	1.352533	10.895434	0.000000	0.000000
4541.854140	871.156154	226.791552	0.805734	21.834402	1.352541	10.894715	0.000000	0.000000
4541.874142	871.156074	226.798694	0.805731	21.835090	1.352537	10.895058	0.000000	0.000000
4541.894144	871.156154	226.791365	0.805734	21.834384	1.352541	10.894706	0.000000	0.000000
4541.914146	871.156154	226.792042	0.805734	21.834450	1.352541	10.894738	0.000000	0.000000
4541.934148	871.156074	226.796251	0.805732	21.834855	1.352539	10.894940	0.000000	0.000000
4541.954150	871.156154	226.789389	0.805735	21.834194	1.352542	10.894611	0.000000	0.000000
4541.974152	871.156074	226.802620	0.805730	21.835468	1.352535	10.895246	0.000000	0.000000
4541.994154	871.156154	226.782388	0.805737	21.833520	1.352546	10.894274	0.000000	0.000000
4542.014156	871.156154	226.785259	0.805736	21.833797	1.352544	10.894412	0.000000	0.000000
4542.034158	871.156074	226.801371	0.805730	21.835348	1.352536	10.895186	0.000000	0.000000
4542.054160	871.156154	226.787813	0.805735	21.834042	1.352543	10.894535	0.000000	0.000000
4542.074162	871.156074	226.795506	0.805732	21.834783	1.352539	10.894905	0.000000	0.000000
4542.094164	871.156154	226.786329	0.805736	21.833900	1.352544	10.894464	0.000000	0.000000
4542.114166	871.156154	226.789438	0.805735	21.834199	1.352542	10.894613	0.000000	0.000000
4542.134168	871.156154	226.785210	0.805736	21.833792	1.352544	10.894410	0.000000	0.000000
4542.154170	871.156154	226.787325	0.805735	21.833995	1.352543	10.894512	0.000000	0.000000
4542.174172	871.156074	226.778033	0.805738	21.833101	1.352548	10.894065	0.000000	0.000000
4542.194174	871.156154	226.781345	0.805737	21.833420	1.352546	10.894224	0.000000	0.000000
4542.214176	871.156074	226.787873	0.805735	21.834048	1.352543	10.894538	0.000000	0.000000
4542.234178	871.156154	226.787839	0.805735	21.834045	1.352543	10.894536	0.000000	0.000000
4542.254180	871.156154	226.780690	0.805738	21.833357	1.352547	10.894193	0.000000	0.000000
4542.274182	871.156074	226.770410	0.805741	21.832367	1.352552	10.893699	0.000000	0.000000
4542.294184	871.156154	226.765420	0.805743	21.831887	1.352555	10.893459	0.000000	0.000000
4542.314186	871.156074	226.778443	0.805738	21.833140	1.352548	10.894085	0.000000	0.000000
4542.334188	871.156154	226.766862	0.805742	21.832025	1.352554	10.893529	0.000000	0.000000
4542.354190	871.156154	226.765730	0.805743	21.831916	1.352554	10.893474	0.000000	0.000000
4542.374192	871.156154	226.764345	0.805743	21.831783	1.352555	10.893408	0.000000	0.000000
4542.394194	871.156154	226.771818	0.805740	21.832503	1.352551	10.893767	0.000000	0.000000
4542.414196	871.156074	226.751070	0.805747	21.830505	1.352562	10.892770	0.000000	0.000000
4542.434198	871.156154	226.766969	0.805742	21.832036	1.352554	10.893534	0.000000	0.000000
4542.454200	871.156074	226.776278	0.805739	21.832932	1.352549	10.893981	0.000000	0.000000
4542.474202	871.156154	226.768799	0.805742	21.832212	1.352553	10.893622	0.000000	0.000000
4542.494204	871.156154	226.762767	0.805744	21.831631	1.352556	10.893332	0.000000	0.000000
4542.514206	871.156074	226.754263	0.805746	21.830812	1.352560	10.892923	0.000000	0.000000
4542.534208	871.156154	226.754522	0.805746	21.830837	1.352560	10.892936	0.000000	0.000000
4542.554210	871.156154	226.757029	0.805745	21.831079	1.352559	10.893056	0.000000	0.000000
4542.574212	871.156074	226.765276	0.805743	21.831873	1.352555	10.893452	0.000000	0.000000
4542.594214	871.156154	226.767304	0.805742	21.832068	1.352554	10.893550	0.000000	0.000000
4542.614216	871.156074	226.752687	0.805747	21.830661	1.352561	10.892848	0.000000	0.000000
4542.634218	871.156154	226.751979	0.805747	21.830593	1.352562	10.892814	0.000000	0.000000
4542.654220	871.156154	226.755542	0.805746	21.830936	1.352560	10.892985	0.000000	0.000000
4542.674222	871.156154	226.755655	0.805746	21.830946	1.352560	10.892990	0.000000	0.000000
4542.694224	871.156154	226.751088	0.805747	21.830507	1.352562	10.892771	0.000000	0.000000
4542.714226	871.156074	226.738750	0.805752	21.829319	1.352568	10.892178	0.000000	0.000000
4542.734228	871.156154	226.737316	0.805752	21.829181	1.352569	10.892109	0.000000	0.000000
4542.754230	871.156074	226.752061	0.805747	21.830600	1.352561	10.892818	0.000000	0.000000
4542.774232	871.156154	226.748493	0.805748	21.830257	1.352563	10.892646	0.000000	0.000000
4542.794234	871.156154	226.734349	0.805753	21.828895	1.352571	10.891967	0.000000	0.000000
4542.814236	871.156074	226.735685	0.805753	21.829024	1.352570	10.892031	0.000000	0.000000
4542.834238	871.156154	226.736310	0.805752	21.829084	1.352570	10.892061	0.000000	0.000000
4542.854240	871.156074	226.732073	0.805754	21.828676	1.352572	10.891857	0.000000	0.000000
4542.874242	871.156154	226.727819	0.805755	21.828267	1.352574	10.891653	0.000000	0.000000
4542.894244	871.156154	226.739569	0.805751	21.829398	1.352568	10.892217	0.000000	0.000000
4542.914246	871.156074	226.722635	0.805757	21.827767	1.352577	10.891404	0.000000	0.000000
4542.934248	871.156154	226.711225	0.805761	21.826669	1.352583	10.890856	0.000000	0.000000
4542.954250	871.156154	226.721376	0.805757	21.827646	1.352577	10.891344	0.000000	0.000000
4542.974252	871.156074	226.715902	0.805759	21.827119	1.352580	10.891081	0.000000	0.000000
4542.994254	871.156154	226.726475	0.805756	21.828137	1.352575	10.891588	0.000000	0.000000
4543.014256	871.156154	226.726864	0.805756	21.828175	1.352575	10.891607	0.000000	0.000000
4543.034258	871.156154	226.713540	0.805760	21.826892	1.352581	10.890967	0.000000	0.000000
4543.054260	871.156154	226.730349	0.805754	21.828510	1.352573	10.891775	0.000000	0.000000
4543.074262	871.156074	226.726290	0.805756	21.828119	1.352575	10.891580	0.000000	0.000000
4543.094264	871.156154	226.717596	0.805759	21.827282	1.352579	10.891162	0.000000	0.000000
4543.114266	871.156074	226.714391	0.805760	21.826974	1.352581	10.891008	0.000000	0.000000
4543.134268	871.156154	226.709653	0.805761	21.826518	1.352583	10.890780	0.000000	0.000000
4543.154270	871.156154	226.723594	0.805757	21.827860	1.352576	10.891450	0.000000	0.000000
4543.174272	871.156074	226.713081	0.805760	21.826848	1.352582	10.890945	0.000000	0.000000
4543.194274	871.156154	226.722639	0.805757	21.827768	1.352577	10.891404	0.000000	0.000000
4543.214276	871.156154	226.721643	0.805757	21.827672	1.352577	10.891356	0.000000	0.000000
4543.234278	871.156074	226.726712	0.805756	21.828160	1.352574	10.891600	0.000000	0.000000
4543.254280	871.156154	226.722795	0.805757	21.827783	1.352577	10.891412	0.000000	0.000000
4543.274282	871.156074	226.715121	0.805759	21.827044	1.352580	10.891043	0.000000	0.000000
4543.294284	871.156154	226.714880	0.805760	21.827021	1.352581	10.891031	0.000000	0.000000
4543.314286	871.156154	226.705753	0.805763	21.826142	1.352585	10.890593	0.000000	0.000000
4543.334288	871.156074	226.707441	0.805762	21.826305	1.352584	10.890674	0.000000	0.000000
4543.354290	871.156154	226.703625	0.805763	21.825937	1.352587	10.890491	0.000000	0.000000
4543.374292	871.156154	226.701040	0.805764	21.825688	1.352588	10.890367	0.000000	0.000000
4543.394294	871.156154	226.697681	0.805765	21.825365	1.352590	10.890205	0.000000	0.000000
4543.414296	871.156154	226.701506	0.805764	21.825733	1.352588	10.890389	0.000000	0.000000
4543.434298	871.156154	226.691588	0.805767	21.824778	1.352593	10.889913	0.000000	0.000000
4543.454300	871.156154	226.694840	0.805766	21.825091	1.352591	10.890069	0.000000	0.000000
4543.474302	871.156154	226.684479	0.805770	21.824094	1.352596	10.889571	0.000000	0.000000
4543.494304	871.156154	226.693295	0.805767	21.824943	1.352592	10.889995	0.000000	0.000000
4543.514306	871.156154	226.678509	0.805772	21.823519	1.352600	10.889284	0.000000	0.000000
4543.534308	871.156074	226.697749	0.805765	21.825372	1.352589	10.890209	0.000000	0.000000
4543.554310	871.156154	226.693824	0.805767	21.824994	1.352592	10.890020	0.000000	0.000000
4543.574312	871.156154	226.696771	0.805766	21.825277	1.352590	10.890162	0.000000	0.000000
4543.594314	871.156154	226.703055	0.805764	21.825882	1.352587	10.890463	0.000000	0.000000
4543.614316	871.156154	226.693616	0.805767	21.824974	1.352592	10.890010	0.000000	0.000000
4543.634318	871.156074	226.691298	0.805767	21.824750	1.352593	10.889899	0.000000	0.000000
4543.654320	871.156154	226.685859	0.805769	21.824227	1.352596	10.889637	0.000000	0.000000
4543.674322	871.156074	226.683488	0.805770	21.823999	1.352597	10.889523	0.000000	0.000000
4543.694324	871.156154	226.686022	0.805769	21.824243	1.352596	10.889645	0.000000	0.000000
4543.714326	871.156154	226.680694	0.805771	21.823730	1.352598	10.889389	0.000000	0.000000
4543.734328	871.156154	226.689566	0.805768	21.824584	1.352594	10.889815	0.000000	0.000000
4543.754330	871.156154	226.695070	0.805766	21.825114	1.352591	10.890080	0.000000	0.000000
4543.774332	871.156074	226.683803	0.805770	21.824029	1.352597	10.889539	0.000000	0.000000
4543.794334	871.156154	226.684990	0.805770	21.824143	1.352596	10.889596	0.000000	0.000000
4543.814336	871.156074	226.669685	0.805775	21.822670	1.352604	10.888860	0.000000	0.000000
4543.834338	871.156154	226.675652	0.805773	21.823244	1.352601	10.889147	0.000000	0.000000
4543.854340	871.156154	226.666172	0.805776	21.822331	1.352606	10.888692	0.000000	0.000000
4543.874342	871.156074	226.662268	0.805777	21.821956	1.352608	10.888504	0.000000	0.000000
4543.894344	871.156154	226.660434	0.805778	21.821779	1.352609	10.888416	0.000000	0.000000
4543.914346	871.156154	226.661654	0.805777	21.821896	1.352608	10.888475	0.000000	0.000000
4543.934348	871.156154	226.669682	0.805775	21.822669	1.352604	10.888860	0.000000	0.000000
4543.954350	871.156154	226.662122	0.805777	21.821942	1.352608	10.888497	0.000000	0.000000
4543.974352	871.156154	226.668945	0.805775	21.822598	1.352604	10.888825	0.000000	0.000000
4543.994354	871.156074	226.670041	0.805775	21.822704	1.352604	10.888877	0.000000	0.000000
4544.014356	871.156154	226.666548	0.805776	21.822368	1.352606	10.888710	0.000000	0.000000
4544.034358	871.156074	226.661766	0.805777	21.821907	1.352608	10.888480	0.000000	0.000000
4544.054360	871.156154	226.666082	0.805776	21.822323	1.352606	10.888687	0.000000	0.000000
4544.074362	871.156154	226.657858	0.805779	21.821531	1.352610	10.888292	0.000000	0.000000
4544.094364	871.156154	226.665736	0.805776	21.822290	1.352606	10.888671	0.000000	0.000000
4544.114366	871.156154	226.662404	0.805777	21.821969	1.352608	10.888511	0.000000	0.000000
4544.134368	871.156074	226.667066	0.805776	21.822418	1.352605	10.888735	0.000000	0.000000
4544.154370	871.156154	226.661122	0.805778	21.821845	1.352608	10.888449	0.000000	0.000000
4544.174372	871.156154	226.642450	0.805784	21.820048	1.352618	10.887552	0.000000	0.000000
4544.194374	871.156074	226.657209	0.805779	21.821469	1.352610	10.888261	0.000000	0.000000
4544.214376	871.156154	226.641894	0.805784	21.819994	1.352618	10.887525	0.000000	0.000000
4544.234378	871.156074	226.655031	0.805780	21.821259	1.352612	10.888156	0.000000	0.000000
4544.254380	871.156154	226.652304	0.805781	21.820996	1.352613	10.888025	0.000000	0.000000
4544.274382	871.156154	226.663533	0.805777	21.822077	1.352607	10.888565	0.000000	0.000000
4544.294384	871.156074	226.655472	0.805779	21.821301	1.352611	10.888178	0.000000	0.000000
4544.314386	871.156154	226.646594	0.805783	21.820447	1.352616	10.887751	0.000000	0.000000
4544.334388	871.156074	226.656678	0.805779	21.821417	1.352611	10.888236	0.000000	0.000000
4544.354390	871.156154	226.651550	0.805781	21.820924	1.352613	10.887989	0.000000	0.000000
4544.374392	871.156154	226.640939	0.805784	21.819902	1.352619	10.887479	0.000000	0.000000
4544.394394	871.156074	226.642245	0.805784	21.820028	1.352618	10.887542	0.000000	0.000000
4544.414396	871.156154	226.640222	0.805785	21.819833	1.352619	10.887445	0.000000	0.000000
4544.434398	871.156074	226.654228	0.805780	21.821182	1.352612	10.888118	0.000000	0.000000
4544.454400	871.156154	226.645373	0.805783	21.820329	1.352617	10.887692	0.000000	0.000000
4544.474402	871.156154	226.648775	0.805782	21.820657	1.352615	10.887856	0.000000	0.000000
4544.494404	871.156074	226.648380	0.805782	21.820619	1.352615	10.887837	0.000000	0.000000
4544.514406	871.156154	226.653409	0.805780	21.821103	1.352612	10.888079	0.000000	0.000000
4544.534408	871.156074	226.647047	0.805782	21.820490	1.352616	10.887773	0.000000	0.000000
4544.554410	871.156154	226.663222	0.805777	21.822047	1.352607	10.888550	0.000000	0.000000
4544.574412	871.156154	226.659060	0.805778	21.821647	1.352610	10.888350	0.000000	0.000000
4544.594414	871.156074	226.656278	0.805779	21.821379	1.352611	10.888216	0.000000	0.000000
4544.614416	871.156154	226.645736	0.805783	21.820364	1.352616	10.887710	0.000000	0.000000
4544.634418	871.156074	226.638339	0.805785	21.819652	1.352620	10.887355	0.000000	0.000000
4544.654420	871.156154	226.646220	0.805783	21.820411	1.352616	10.887733	0.000000	0.000000
4544.674422	871.156154	226.637626	0.805786	21.819583	1.352621	10.887320	0.000000	0.000000
4544.694424	871.156074	226.634921	0.805786	21.819323	1.352622	10.887190	0.000000	0.000000
4544.714426	871.156154	226.637734	0.805785	21.819594	1.352621	10.887325	0.000000	0.000000
4544.734428	871.156074	226.637323	0.805786	21.819554	1.352621	10.887306	0.000000	0.000000
4544.754430	871.156154	226.625293	0.805790	21.818396	1.352627	10.886728	0.000000	0.000000
4544.774432	871.156154	226.631517	0.805788	21.818995	1.352624	10.887027	0.000000	0.000000
4544.794434	871.156074	226.625175	0.805790	21.818385	1.352627	10.886722	0.000000	0.000000
4544.814436	871.156154	226.631858	0.805787	21.819028	1.352624	10.887043	0.000000	0.000000
4544.834438	871.156074	226.624841	0.805790	21.818352	1.352627	10.886706	0.000000	0.000000
4544.854440	871.156154	226.625867	0.805789	21.818451	1.352627	10.886755	0.000000	0.000000
4544.874442	871.156074	226.629205	0.805788	21.818772	1.352625	10.886916	0.000000	0.000000
4544.894444	871.156154	226.625213	0.805790	21.818388	1.352627	10.886724	0.000000	0.000000
4544.914446	871.156154	226.627178	0.805789	21.818577	1.352626	10.886818	0.000000	0.000000
4544.934448	871.156154	226.614774	0.805793	21.817383	1.352632	10.886223	0.000000	0.000000
4544.954450	871.156154	226.621896	0.805791	21.818069	1.352629	10.886565	0.000000	0.000000
4544.974452	871.156074	226.620866	0.805791	21.817970	1.352629	10.886515	0.000000	0.000000
4544.994454	871.156154	226.627209	0.805789	21.818580	1.352626	10.886820	0.000000	0.000000
4545.014456	871.156154	226.623054	0.805790	21.818180	1.352628	10.886620	0.000000	0.000000
4545.034458	871.156074	226.607434	0.805796	21.816676	1.352636	10.885870	0.000000	0.000000
4545.054460	871.156154	226.610896	0.805794	21.817010	1.352634	10.886036	0.000000	0.000000
4545.074462	871.156074	226.610983	0.805794	21.817018	1.352634	10.886040	0.000000	0.000000
4545.094464	871.156154	226.610167	0.805795	21.816940	1.352635	10.886001	0.000000	0.000000
4545.114466	871.156154	226.628716	0.805789	21.818725	1.352625	10.886892	0.000000	0.000000
4545.134468	871.156074	226.627311	0.805789	21.818590	1.352626	10.886825	0.000000	0.000000
4545.154470	871.156154	226.608159	0.805795	21.816746	1.352636	10.885905	0.000000	0.000000
4545.174472	871.156074	226.597110	0.805799	21.815682	1.352641	10.885374	0.000000	0.000000
4545.194474	871.156154	226.589410	0.805802	21.814941	1.352646	10.885004	0.000000	0.000000
4545.214476	871.156154	226.613421	0.805794	21.817253	1.352633	10.886158	0.000000	0.000000
4545.234478	871.156074	226.606504	0.805796	21.816587	1.352637	10.885825	0.000000	0.000000
4545.254480	871.156154	226.606380	0.805796	21.816575	1.352637	10.885819	0.000000	0.000000
4545.274482	871.156074	226.607270	0.805796	21.816661	1.352636	10.885862	0.000000	0.000000
4545.294484	871.156154	226.599252	0.805798	21.815889	1.352640	10.885477	0.000000	0.000000
4545.314486	871.156074	226.595669	0.805800	21.815544	1.352642	10.885305	0.000000	0.000000
4545.334488	871.156154	226.601228	0.805798	21.816079	1.352639	10.885572	0.000000	0.000000
4545.354490	871.156154	226.603402	0.805797	21.816288	1.352638	10.885676	0.000000	0.000000
4545.374492	871.156074	226.611755	0.805794	21.817092	1.352634	10.886078	0.000000	0.000000
4545.394494	871.156154	226.603998	0.805797	21.816346	1.352638	10.885705	0.000000	0.000000
4545.414496	871.156154	226.600101	0.805798	21.815970	1.352640	10.885518	0.000000	0.000000
4545.434498	871.156154	226.596798	0.805799	21.815652	1.352642	10.885359	0.000000	0.000000
4545.454500	871.156154	226.614453	0.805793	21.817352	1.352633	10.886207	0.000000	0.000000
4545.474502	871.156074	226.598847	0.805798	21.815850	1.352641	10.885457	0.000000	0.000000
4545.494504	871.156154	226.609061	0.805795	21.816833	1.352635	10.885948	0.000000	0.000000
4545.514506	871.156074	226.600143	0.805798	21.815975	1.352640	10.885520	0.000000	0.000000
4545.534508	871.156154	226.588212	0.805802	21.814826	1.352646	10.884947	0.000000	0.000000
4545.554510	871.156154	226.596764	0.805799	21.815649	1.352642	10.885357	0.000000	0.000000
4545.574512	871.156154	226.599027	0.805798	21.815867	1.352641	10.885466	0.000000	0.000000
4545.594514	871.156154	226.580613	0.805805	21.814094	1.352650	10.884582	0.000000	0.000000
4545.614516	871.156074	226.588483	0.805802	21.814852	1.352646	10.884960	0.000000	0.000000
4545.634518	871.156154	226.581257	0.805804	21.814156	1.352650	10.884612	0.000000	0.000000
4545.654520	871.156074	226.576980	0.805806	21.813744	1.352652	10.884407	0.000000	0.000000
4545.674522	871.156154	226.575721	0.805806	21.813623	1.352653	10.884347	0.000000	0.000000
4545.694524	871.156154	226.570737	0.805808	21.813143	1.352655	10.884107	0.000000	0.000000
4545.714526	871.156154	226.574624	0.805807	21.813518	1.352653	10.884294	0.000000	0.000000
4545.734528	871.156154	226.561837	0.805811	21.812287	1.352660	10.883680	0.000000	0.000000
4545.754530	871.156074	226.586095	0.805803	21.814622	1.352647	10.884845	0.000000	0.000000
4545.774532	871.156154	226.568604	0.805809	21.812938	1.352656	10.884005	0.000000	0.000000
4545.794534	871.156154	226.564059	0.805810	21.812501	1.352659	10.883786	0.000000	0.000000
4545.814536	871.156074	226.568321	0.805809	21.812911	1.352656	10.883991	0.000000	0.000000
4545.834538	871.156154	226.574759	0.805807	21.813531	1.352653	10.884300	0.000000	0.000000
4545.854540	871.156074	226.575122	0.805806	21.813566	1.352653	10.884318	0.000000	0.000000
4545.874542	871.156154	226.566400	0.805809	21.812726	1.352657	10.883899	0.000000	0.000000
4545.894544	871.156154	226.564732	0.805810	21.812565	1.352658	10.883819	0.000000	0.000000
4545.914546	871.156154	226.575470	0.805806	21.813599	1.352653	10.884334	0.000000	0.000000
4545.934548	871.156154	226.565157	0.805810	21.812606	1.352658	10.883839	0.000000	0.000000
4545.954550	871.156074	226.568559	0.805809	21.812934	1.352656	10.884002	0.000000	0.000000
4545.974552	871.156154	226.558918	0.805812	21.812006	1.352661	10.883539	0.000000	0.000000
4545.994554	871.156154	226.566064	0.805810	21.812694	1.352658	10.883883	0.000000	0.000000
4546.014556	871.156154	226.564551	0.805810	21.812548	1.352658	10.883810	0.000000	0.000000
4546.034558	871.156154	226.557333	0.805812	21.811853	1.352662	10.883463	0.000000	0.000000
4546.054560	871.156074	226.550432	0.805815	21.811189	1.352666	10.883132	0.000000	0.000000
4546.074562	871.156154	226.559867	0.805812	21.812097	1.352661	10.883585	0.000000	0.000000
4546.094564	871.156154	226.551249	0.805814	21.811267	1.352665	10.883171	0.000000	0.000000
4546.114566	871.156154	226.563722	0.805810	21.812468	1.352659	10.883770	0.000000	0.000000
4546.134568	871.156154	226.562596	0.805811	21.812360	1.352659	10.883716	0.000000	0.000000
4546.154570	871.156074	226.567041	0.805809	21.812788	1.352657	10.883930	0.000000	0.000000
4546.174572	871.156154	226.552123	0.805814	21.811351	1.352665	10.883213	0.000000	0.000000
4546.194574	871.156074	226.550427	0.805815	21.811188	1.352666	10.883131	0.000000	0.000000
4546.214576	871.156154	226.555386	0.805813	21.811666	1.352663	10.883370	0.000000	0.000000
4546.234578	871.156154	226.552370	0.805814	21.811375	1.352665	10.883225	0.000000	0.000000
4546.254580	871.156154	226.559011	0.805812	21.812015	1.352661	10.883544	0.000000	0.000000
4546.274582	871.156154	226.555447	0.805813	21.811671	1.352663	10.883373	0.000000	0.000000
4546.294584	871.156074	226.557506	0.805812	21.811870	1.352662	10.883471	0.000000	0.000000
4546.314586	871.156154	226.560299	0.805811	21.812139	1.352661	10.883606	0.000000	0.000000
4546.334588	871.156074	226.538403	0.805819	21.810030	1.352672	10.882554	0.000000	0.000000
4546.354590	871.156154	226.548798	0.805815	21.811031	1.352667	10.883053	0.000000	0.000000
4546.374592	871.156154	226.552293	0.805814	21.811368	1.352665	10.883221	0.000000	0.000000
4546.394594	871.156074	226.561897	0.805811	21.812292	1.352660	10.883682	0.000000	0.000000
4546.414596	871.156154	226.557664	0.805812	21.811885	1.352662	10.883479	0.000000	0.000000
4546.434598	871.156074	226.553247	0.805814	21.811460	1.352664	10.883267	0.000000	0.000000
4546.454600	871.156074	226.565237	0.805810	21.812614	1.352658	10.883843	0.000000	0.000000
4546.474602	871.156154	226.556071	0.805813	21.811732	1.352663	10.883403	0.000000	0.000000
4546.494604	871.156074	226.559645	0.805812	21.812076	1.352661	10.883574	0.000000	0.000000
4546.514606	871.156154	226.561366	0.805811	21.812241	1.352660	10.883657	0.000000	0.000000
4546.534608	871.156154	226.559241	0.805812	21.812037	1.352661	10.883555	0.000000	0.000000
4546.554610	871.156074	226.553387	0.805814	21.811473	1.352664	10.883274	0.000000	0.000000
4546.574612	871.156154	226.553268	0.805814	21.811462	1.352664	10.883268	0.000000	0.000000
4546.594614	871.156074	226.538461	0.805819	21.810036	1.352672	10.882557	0.000000	0.000000
4546.614616	871.156154	226.539465	0.805818	21.810133	1.352671	10.882605	0.000000	0.000000
4546.634618	871.156154	226.540222	0.805818	21.810206	1.352671	10.882641	0.000000	0.000000
4546.654620	871.156074	226.546706	0.805816	21.810830	1.352667	10.882953	0.000000	0.000000
4546.674622	871.156154	226.546474	0.805816	21.810807	1.352668	10.882942	0.000000	0.000000
4546.694624	871.156074	226.547520	0.805816	21.810908	1.352667	10.882992	0.000000	0.000000
4546.714626	871.156154	226.537581	0.805819	21.809951	1.352672	10.882514	0.000000	0.000000
4546.734628	871.156154	226.546371	0.805816	21.810798	1.352668	10.882937	0.000000	0.000000
4546.754630	871.156074	226.532037	0.805821	21.809418	1.352675	10.882248	0.000000	0.000000
4546.774632	871.156154	226.519495	0.805825	21.808210	1.352682	10.881645	0.000000	0.000000
4546.794634	871.156154	226.532544	0.805821	21.809466	1.352675	10.882272	0.000000	0.000000
4546.814636	871.156154	226.528365	0.805822	21.809064	1.352677	10.882072	0.000000	0.000000
4546.834638	871.156154	226.523288	0.805824	21.808575	1.352680	10.881828	0.000000	0.000000
4546.854640	871.156074	226.522215	0.805824	21.808472	1.352680	10.881776	0.000000	0.000000
4546.874642	871.156154	226.521390	0.805825	21.808393	1.352681	10.881737	0.000000	0.000000
4546.894644	871.156154	226.524227	0.805824	21.808666	1.352679	10.881873	0.000000	0.000000
4546.914646	871.156154	226.530012	0.805822	21.809223	1.352676	10.882151	0.000000	0.000000
4546.934648	871.156154	226.519381	0.805825	21.808199	1.352682	10.881640	0.000000	0.000000
4546.954650	871.156074	226.525127	0.805823	21.808752	1.352679	10.881916	0.000000	0.000000
4546.974652	871.156154	226.529837	0.805822	21.809206	1.352676	10.882142	0.000000	0.000000
4546.994654	871.156074	226.535852	0.805820	21.809785	1.352673	10.882431	0.000000	0.000000
4547.014656	871.156154	226.520084	0.805825	21.808267	1.352681	10.881674	0.000000	0.000000
4547.034658	871.156154	226.531066	0.805821	21.809324	1.352676	10.882201	0.000000	0.000000
4547.054660	871.156154	226.521388	0.805825	21.808392	1.352681	10.881736	0.000000	0.000000
4547.074662	871.156154	226.519514	0.805825	21.808212	1.352682	10.881646	0.000000	0.000000
4547.094664	871.156074	226.533280	0.805820	21.809537	1.352674	10.882308	0.000000	0.000000
4547.114666	871.156154	226.523195	0.805824	21.808566	1.352680	10.881823	0.000000	0.000000
4547.134668	871.156074	226.514470	0.805827	21.807726	1.352684	10.881404	0.000000	0.000000
4547.154670	871.156154	226.530453	0.805821	21.809265	1.352676	10.882172	0.000000	0.000000
4547.174672	871.156154	226.525506	0.805823	21.808789	1.352679	10.881934	0.000000	0.000000
4547.194674	871.156154	226.514523	0.805827	21.807731	1.352684	10.881407	0.000000	0.000000
4547.214676	871.156154	226.523946	0.805824	21.808639	1.352679	10.881859	0.000000	0.000000
4547.234678	871.156074	226.529156	0.805822	21.809140	1.352677	10.882110	0.000000	0.000000
4547.254680	871.156154	226.512369	0.805828	21.807524	1.352685	10.881303	0.000000	0.000000
4547.274682	871.156154	226.504513	0.805830	21.806768	1.352689	10.880926	0.000000	0.000000
4547.294684	871.156154	226.518217	0.805826	21.808087	1.352682	10.881584	0.000000	0.000000
4547.314686	871.156154	226.513490	0.805827	21.807632	1.352685	10.881357	0.000000	0.000000
4547.334688	871.156074	226.516671	0.805826	21.807938	1.352683	10.881510	0.000000	0.000000
4547.354690	871.156154	226.513633	0.805827	21.807646	1.352685	10.881364	0.000000	0.000000
4547.374692	871.156074	226.500225	0.805832	21.806355	1.352692	10.880720	0.000000	0.000000
4547.394694	871.156154	226.508204	0.805829	21.807123	1.352688	10.881103	0.000000	0.000000
4547.414696	871.156154	226.500600	0.805831	21.806391	1.352691	10.880738	0.000000	0.000000
4547.434698	871.156074	226.506622	0.805829	21.806971	1.352688	10.881027	0.000000	0.000000
4547.454700	871.156154	226.509833	0.805828	21.807280	1.352687	10.881181	0.000000	0.000000
4547.474702	871.156074	226.515352	0.805826	21.807811	1.352684	10.881446	0.000000	0.000000
4547.494704	871.156154	226.504805	0.805830	21.806796	1.352689	10.880940	0.000000	0.000000
4547.514706	871.156154	226.504704	0.805830	21.806786	1.352689	10.880935	0.000000	0.000000
4547.534708	871.156074	226.496561	0.805833	21.806002	1.352693	10.880544	0.000000	0.000000
4547.554710	871.156154	226.493385	0.805834	21.805696	1.352695	10.880391	0.000000	0.000000
4547.574712	871.156074	226.491338	0.805835	21.805499	1.352696	10.880293	0.000000	0.000000
4547.594714	871.156154	226.487503	0.805836	21.805130	1.352698	10.880109	0.000000	0.000000
4547.614716	871.156154	226.496925	0.805833	21.806037	1.352693	10.880561	0.000000	0.000000
4547.634718	871.156074	226.502641	0.805831	21.806587	1.352690	10.880836	0.000000	0.000000
4547.654720	871.156154	226.475504	0.805840	21.803975	1.352704	10.879532	0.000000	0.000000
4547.674722	871.156074	226.488098	0.805836	21.805187	1.352698	10.880137	0.000000	0.000000
4547.694724	871.156154	226.489496	0.805835	21.805322	1.352697	10.880204	0.000000	0.000000
4547.714726	871.156074	226.492653	0.805834	21.805626	1.352695	10.880356	0.000000	0.000000
4547.734728	871.156154	226.475823	0.805840	21.804006	1.352704	10.879548	0.000000	0.000000
4547.754730	871.156154	226.484769	0.805837	21.804867	1.352700	10.879977	0.000000	0.000000
4547.774732	871.156074	226.494171	0.805834	21.805772	1.352695	10.880429	0.000000	0.000000
4547.794734	871.156154	226.493346	0.805834	21.805693	1.352695	10.880389	0.000000	0.000000
4547.814736	871.156074	226.478469	0.805839	21.804260	1.352703	10.879675	0.000000	0.000000
4547.834738	871.156154	226.487085	0.805836	21.805090	1.352698	10.880089	0.000000	0.000000
4547.854740	871.156154	226.472371	0.805841	21.803673	1.352706	10.879382	0.000000	0.000000
4547.874742	871.156074	226.483223	0.805837	21.804718	1.352700	10.879903	0.000000	0.000000
4547.894744	871.156154	226.464289	0.805844	21.802895	1.352710	10.878993	0.000000	0.000000
4547.914746	871.156154	226.470082	0.805842	21.803453	1.352707	10.879272	0.000000	0.000000
4547.934748	871.156154	226.481028	0.805838	21.804507	1.352702	10.879798	0.000000	0.000000
4547.954750	871.156154	226.472777	0.805841	21.803712	1.352706	10.879401	0.000000	0.000000
4547.974752	871.156074	226.471325	0.805841	21.803573	1.352706	10.879332	0.000000	0.000000
4547.994754	871.156154	226.473018	0.805841	21.803735	1.352706	10.879413	0.000000	0.000000
4548.014756	871.156074	226.469676	0.805842	21.803414	1.352707	10.879252	0.000000	0.000000
4548.034758	871.156154	226.476127	0.805840	21.804035	1.352704	10.879562	0.000000	0.000000
4548.054760	871.156154	226.474616	0.805840	21.803889	1.352705	10.879490	0.000000	0.000000
4548.074762	871.156154	226.479307	0.805839	21.804341	1.352702	10.879715	0.000000	0.000000
4548.094764	871.156154	226.457918	0.805846	21.802282	1.352714	10.878687	0.000000	0.000000
4548.114766	871.156074	226.449840	0.805848	21.801504	1.352718	10.878299	0.000000	0.000000
4548.134768	871.156154	226.459014	0.805845	21.802387	1.352713	10.878740	0.000000	0.000000
4548.154770	871.156074	226.468512	0.805842	21.803302	1.352708	10.879196	0.000000	0.000000
4548.174772	871.156154	226.457363	0.805846	21.802228	1.352714	10.878661	0.000000	0.000000
4548.194774	871.156154	226.457552	0.805846	21.802247	1.352714	10.878670	0.000000	0.000000
4548.214776	871.156074	226.469787	0.805842	21.803424	1.352707	10.879258	0.000000	0.000000
4548.234778	871.156154	226.456715	0.805846	21.802166	1.352714	10.878630	0.000000	0.000000
4548.254780	871.156074	226.460475	0.805845	21.802528	1.352712	10.878810	0.000000	0.000000
4548.274782	871.156154	226.466969	0.805843	21.803153	1.352709	10.879122	0.000000	0.000000
4548.294784	871.156154	226.454925	0.805847	21.801994	1.352715	10.878544	0.000000	0.000000
4548.314786	871.156154	226.452323	0.805848	21.801743	1.352716	10.878419	0.000000	0.000000
4548.334788	871.156154	226.459489	0.805845	21.802433	1.352713	10.878763	0.000000	0.000000
4548.354790	871.156074	226.469336	0.805842	21.803381	1.352707	10.879236	0.000000	0.000000
4548.374792	871.156154	226.475535	0.805840	21.803978	1.352704	10.879534	0.000000	0.000000
4548.394794	871.156154	226.460855	0.805845	21.802565	1.352712	10.878829	0.000000	0.000000
4548.414796	871.156154	226.448210	0.805849	21.801347	1.352719	10.878221	0.000000	0.000000
4548.434798	871.156154	226.459349	0.805845	21.802420	1.352713	10.878756	0.000000	0.000000
4548.454800	871.156074	226.445474	0.805850	21.801084	1.352720	10.878090	0.000000	0.000000
4548.474802	871.156154	226.469977	0.805842	21.803443	1.352707	10.879267	0.000000	0.000000
4548.494804	871.156074	226.462503	0.805844	21.802723	1.352711	10.878908	0.000000	0.000000
4548.514806	871.156154	226.454194	0.805847	21.801923	1.352715	10.878509	0.000000	0.000000
4548.534808	871.156154	226.456365	0.805846	21.802132	1.352714	10.878613	0.000000	0.000000
4548.554810	871.156074	226.449450	0.805849	21.801466	1.352718	10.878281	0.000000	0.000000
4548.574812	871.156154	226.450935	0.805848	21.801609	1.352717	10.878352	0.000000	0.000000
4548.594814	871.156074	226.450587	0.805848	21.801576	1.352717	10.878335	0.000000	0.000000
4548.614816	871.156154	226.439433	0.805852	21.800502	1.352723	10.877799	0.000000	0.000000
4548.634818	871.156074	226.445311	0.805850	21.801068	1.352720	10.878082	0.000000	0.000000
4548.654820	871.156154	226.437316	0.805853	21.800298	1.352724	10.877698	0.000000	0.000000
4548.674822	871.156154	226.435990	0.805853	21.800171	1.352725	10.877634	0.000000	0.000000
4548.694824	871.156074	226.432714	0.805854	21.799855	1.352726	10.877477	0.000000	0.000000
4548.714826	871.156154	226.420448	0.805858	21.798674	1.352733	10.876887	0.000000	0.000000
4548.734828	871.156074	226.428369	0.805856	21.799437	1.352729	10.877268	0.000000	0.000000
4548.754830	871.156154	226.424895	0.805857	21.799102	1.352731	10.877101	0.000000	0.000000
4548.774832	871.156154	226.441869	0.805851	21.800737	1.352722	10.877916	0.000000	0.000000
4548.794834	871.156154	226.443311	0.805851	21.800876	1.352721	10.877986	0.000000	0.000000
4548.814836	871.156154	226.431358	0.805855	21.799725	1.352727	10.877412	0.000000	0.000000
4548.834838	871.156074	226.435585	0.805853	21.800132	1.352725	10.877615	0.000000	0.000000
4548.854840	871.156154	226.444434	0.805850	21.800984	1.352720	10.878040	0.000000	0.000000
4548.874842	871.156154	226.429881	0.805855	21.799583	1.352728	10.877341	0.000000	0.000000
4548.894844	871.156074	226.437951	0.805852	21.800359	1.352724	10.877728	0.000000	0.000000
4548.914846	871.156154	226.414848	0.805860	21.798135	1.352736	10.876618	0.000000	0.000000
4548.934848	871.156074	226.423133	0.805857	21.798933	1.352731	10.877016	0.000000	0.000000
4548.954850	871.156154	226.419097	0.805859	21.798544	1.352734	10.876823	0.000000	0.000000
4548.974852	871.156154	226.423003	0.805858	21.798920	1.352732	10.877010	0.000000	0.000000
4548.994854	871.156154	226.427842	0.805856	21.799386	1.352729	10.877243	0.000000	0.000000
4549.014856	871.156154	226.423517	0.805857	21.798970	1.352731	10.877035	0.000000	0.000000
4549.034858	871.156074	226.425873	0.805856	21.799197	1.352730	10.877148	0.000000	0.000000
4549.054860	871.156154	226.419618	0.805859	21.798594	1.352733	10.876848	0.000000	0.000000
4549.074862	871.156074	226.407707	0.805863	21.797448	1.352739	10.876275	0.000000	0.000000
4549.094864	871.156154	226.398916	0.805866	21.796601	1.352744	10.875853	0.000000	0.000000
4549.114866	871.156154	226.414126	0.805861	21.798066	1.352736	10.876584	0.000000	0.000000
4549.134868	871.156074	226.417563	0.805859	21.798397	1.352734	10.876749	0.000000	0.000000
4549.154870	871.156154	226.412178	0.805861	21.797878	1.352737	10.876490	0.000000	0.000000
4549.174872	871.156074	226.409460	0.805862	21.797616	1.352738	10.876360	0.000000	0.000000
4549.194874	871.156154	226.407957	0.805863	21.797472	1.352739	10.876287	0.000000	0.000000
4549.214876	871.156154	226.398508	0.805866	21.796562	1.352744	10.875833	0.000000	0.000000
4549.234878	871.156154	226.404769	0.805864	21.797165	1.352741	10.876134	0.000000	0.000000
4549.254880	871.156154	226.414397	0.805860	21.798092	1.352736	10.876597	0.000000	0.000000
4549.274882	871.156074	226.411386	0.805861	21.797802	1.352737	10.876452	0.000000	0.000000
4549.294884	871.156154	226.408707	0.805862	21.797544	1.352739	10.876323	0.000000	0.000000
4549.314886	871.156074	226.418842	0.805859	21.798520	1.352734	10.876810	0.000000	0.000000
4549.334888	871.156154	226.403249	0.805864	21.797018	1.352742	10.876061	0.000000	0.000000
4549.354890	871.156074	226.401839	0.805865	21.796883	1.352742	10.875993	0.000000	0.000000
4549.374892	871.156154	226.405278	0.805863	21.797214	1.352741	10.876159	0.000000	0.000000
4549.394894	871.156154	226.400846	0.805865	21.796787	1.352743	10.875946	0.000000	0.000000
4549.414896	871.156154	226.413460	0.805861	21.798002	1.352736	10.876552	0.000000	0.000000
4549.434898	871.156154	226.404623	0.805864	21.797151	1.352741	10.876127	0.000000	0.000000
4549.454900	871.156074	226.409427	0.805862	21.797613	1.352738	10.876358	0.000000	0.000000
4549.474902	871.156154	226.411720	0.805861	21.797834	1.352737	10.876468	0.000000	0.000000
4549.494904	871.156074	226.404815	0.805864	21.797169	1.352741	10.876136	0.000000	0.000000
4549.514906	871.156154	226.418191	0.805859	21.798457	1.352734	10.876779	0.000000	0.000000
4549.534908	871.156154	226.400815	0.805865	21.796784	1.352743	10.875944	0.000000	0.000000
4549.554910	871.156154	226.395985	0.805867	21.796319	1.352746	10.875712	0.000000	0.000000
4549.574912	871.156154	226.393802	0.805867	21.796109	1.352747	10.875607	0.000000	0.000000
4549.594914	871.156074	226.408264	0.805862	21.797501	1.352739	10.876302	0.000000	0.000000
4549.614916	871.156154	226.412090	0.805861	21.797870	1.352737	10.876486	0.000000	0.000000
4549.634918	871.156074	226.395252	0.805867	21.796249	1.352746	10.875677	0.000000	0.000000
4549.654920	871.156154	226.400277	0.805865	21.796732	1.352743	10.875918	0.000000	0.000000
4549.674922	871.156074	226.390936	0.805868	21.795833	1.352748	10.875470	0.000000	0.000000
4549.694924	871.156074	226.377824	0.805873	21.794571	1.352755	10.874840	0.000000	0.000000
4549.714926	871.156154	226.394204	0.805867	21.796148	1.352746	10.875627	0.000000	0.000000
4549.734928	871.156074	226.389770	0.805869	21.795721	1.352749	10.875414	0.000000	0.000000
4549.754930	871.156154	226.397636	0.805866	21.796478	1.352745	10.875792	0.000000	0.000000
4549.774932	871.156154	226.386068	0.805870	21.795364	1.352751	10.875236	0.000000	0.000000
4549.794934	871.156154	226.405482	0.805863	21.797233	1.352741	10.876168	0.000000	0.000000
4549.814936	871.156154	226.400421	0.805865	21.796746	1.352743	10.875925	0.000000	0.000000
4549.834938	871.156074	226.396034	0.805866	21.796324	1.352745	10.875715	0.000000	0.000000
4549.854940	871.156154	226.400877	0.805865	21.796790	1.352743	10.875947	0.000000	0.000000
4549.874942	871.156074	226.392243	0.805868	21.795959	1.352747	10.875533	0.000000	0.000000
4549.894944	871.156154	226.391488	0.805868	21.795886	1.352748	10.875496	0.000000	0.000000
4549.914946	871.156154	226.392375	0.805868	21.795972	1.352747	10.875539	0.000000	0.000000
4549.934948	871.156154	226.379243	0.805872	21.794707	1.352754	10.874908	0.000000	0.000000
4549.954950	871.156154	226.387867	0.805869	21.795538	1.352750	10.875322	0.000000	0.000000
4549.974952	871.156074	226.381869	0.805871	21.794960	1.352753	10.875034	0.000000	0.000000
4549.994954	871.156154	226.392664	0.805868	21.795999	1.352747	10.875553	0.000000	0.000000
4550.014956	871.156074	226.378645	0.805872	21.794650	1.352754	10.874879	0.000000	0.000000
4550.034958	871.156154	226.369124	0.805876	21.793733	1.352759	10.874422	0.000000	0.000000
4550.054960	871.156074	226.376159	0.805873	21.794410	1.352756	10.874760	0.000000	0.000000
4550.074962	871.156154	226.378179	0.805873	21.794605	1.352755	10.874857	0.000000	0.000000
4550.094964	871.156154	226.376797	0.805873	21.794472	1.352755	10.874791	0.000000	0.000000
4550.114966	871.156074	226.381069	0.805872	21.794883	1.352753	10.874996	0.000000	0.000000
4550.134968	871.156154	226.369125	0.805876	21.793733	1.352759	10.874422	0.000000	0.000000
4550.154970	871.156074	226.368771	0.805876	21.793699	1.352759	10.874405	0.000000	0.000000
4550.174972	871.156154	226.378598	0.805872	21.794645	1.352754	10.874877	0.000000	0.000000
4550.194974	871.156074	226.378172	0.805872	21.794604	1.352755	10.874857	0.000000	0.000000
4550.214976	871.156154	226.377147	0.805873	21.794506	1.352755	10.874807	0.000000	0.000000
4550.234978	871.156154	226.364926	0.805877	21.793329	1.352762	10.874220	0.000000	0.000000
4550.254980	871.156074	226.367666	0.805876	21.793593	1.352760	10.874352	0.000000	0.000000
4550.274982	871.156154	226.380623	0.805872	21.794840	1.352753	10.874974	0.000000	0.000000
4550.294984	871.156074	226.364967	0.805877	21.793333	1.352761	10.874222	0.000000	0.000000
4550.314986	871.156154	226.374374	0.805874	21.794239	1.352757	10.874674	0.000000	0.000000
4550.334988	871.156074	226.355169	0.805880	21.792390	1.352766	10.873752	0.000000	0.000000
4550.354990	871.156154	226.359377	0.805879	21.792795	1.352764	10.873954	0.000000	0.000000
4550.374992	871.156154	226.367514	0.805876	21.793578	1.352760	10.874345	0.000000	0.000000
4550.394994	871.156074	226.375554	0.805873	21.794352	1.352756	10.874731	0.000000	0.000000
4550.414996	871.156154	226.359637	0.805879	21.792820	1.352764	10.873966	0.000000	0.000000
4550.434998	871.156074	226.361706	0.805878	21.793019	1.352763	10.874066	0.000000	0.000000
4550.455000	871.156154	226.353050	0.805881	21.792186	1.352768	10.873650	0.000000	0.000000
4550.475002	871.156154	226.365070	0.805877	21.793343	1.352761	10.874227	0.000000	0.000000
4550.495004	871.156154	226.377201	0.805873	21.794511	1.352755	10.874810	0.000000	0.000000
4550.515006	871.156154	226.362916	0.805878	21.793135	1.352763	10.874124	0.000000	0.000000
4550.535008	871.156074	226.356152	0.805880	21.792484	1.352766	10.873799	0.000000	0.000000
4550.555010	871.156154	226.353562	0.805881	21.792235	1.352767	10.873674	0.000000	0.000000
4550.575012	871.156074	226.356961	0.805880	21.792562	1.352766	10.873838	0.000000	0.000000
4550.595014	871.156154	226.362865	0.805878	21.793130	1.352763	10.874121	0.000000	0.000000
4550.615016	871.156074	226.358134	0.805879	21.792675	1.352765	10.873894	0.000000	0.000000
4550.635018	871.156154	226.354343	0.805881	21.792310	1.352767	10.873712	0.000000	0.000000
4550.655020	871.156154	226.360150	0.805879	21.792869	1.352764	10.873991	0.000000	0.000000
4550.675022	871.156074	226.372799	0.805874	21.794087	1.352757	10.874598	0.000000	0.000000
4550.695024	871.156154	226.375980	0.805873	21.794393	1.352756	10.874751	0.000000	0.000000
4550.715026	871.156074	226.360835	0.805878	21.792935	1.352764	10.874024	0.000000	0.000000
4550.735028	871.156154	226.353653	0.805881	21.792244	1.352767	10.873679	0.000000	0.000000
4550.755030	871.156154	226.369771	0.805875	21.793795	1.352759	10.874453	0.000000	0.000000
4550.775032	871.156154	226.356987	0.805880	21.792565	1.352766	10.873839	0.000000	0.000000
4550.795034	871.156154	226.365929	0.805877	21.793426	1.352761	10.874268	0.000000	0.000000
4550.815036	871.156074	226.368699	0.805876	21.793692	1.352759	10.874401	0.000000	0.000000
4550.835038	871.156154	226.364156	0.805877	21.793255	1.352762	10.874183	0.000000	0.000000
4550.855040	871.156154	226.366670	0.805876	21.793497	1.352761	10.874304	0.000000	0.000000
4550.875042	871.156154	226.349954	0.805882	21.791887	1.352769	10.873501	0.000000	0.000000
4550.895044	871.156154	226.352723	0.805881	21.792154	1.352768	10.873634	0.000000	0.000000
4550.915046	871.156074	226.351659	0.805881	21.792052	1.352768	10.873583	0.000000	0.000000
4550.935048	871.156154	226.358450	0.805879	21.792705	1.352765	10.873909	0.000000	0.000000
4550.955050	871.156074	226.339305	0.805886	21.790862	1.352775	10.872989	0.000000	0.000000
4550.975052	871.156154	226.343141	0.805884	21.791232	1.352773	10.873174	0.000000	0.000000
4550.995054	871.156074	226.345817	0.805883	21.791489	1.352771	10.873302	0.000000	0.000000
4551.015056	871.156154	226.353764	0.805881	21.792254	1.352767	10.873684	0.000000	0.000000
4551.035058	871.156154	226.331568	0.805888	21.790117	1.352779	10.872618	0.000000	0.000000
4551.055060	871.156074	226.333762	0.805887	21.790329	1.352778	10.872723	0.000000	0.000000
4551.075062	871.156154	226.341709	0.805885	21.791094	1.352774	10.873105	0.000000	0.000000
4551.095064	871.156074	226.342902	0.805884	21.791209	1.352773	10.873162	0.000000	0.000000
4551.115066	871.156154	226.343627	0.805884	21.791278	1.352773	10.873197	0.000000	0.000000
4551.135068	871.156154	226.330662	0.805889	21.790030	1.352779	10.872574	0.000000	0.000000
4551.155070	871.156154	226.327403	0.805890	21.789716	1.352781	10.872418	0.000000	0.000000
4551.175072	871.156154	226.338342	0.805886	21.790770	1.352775	10.872943	0.000000	0.000000
4551.195074	871.156074	226.347980	0.805883	21.791697	1.352770	10.873406	0.000000	0.000000
4551.215076	871.156154	226.337848	0.805886	21.790722	1.352776	10.872919	0.000000	0.000000
4551.235078	871.156154	226.344782	0.805884	21.791390	1.352772	10.873253	0.000000	0.000000
4551.255080	871.156074	226.326891	0.805890	21.789667	1.352781	10.872393	0.000000	0.000000
4551.275082	871.156154	226.333696	0.805887	21.790322	1.352778	10.872720	0.000000	0.000000
4551.295084	871.156074	226.330874	0.805888	21.790051	1.352779	10.872584	0.000000	0.000000
4551.315086	871.156154	226.329990	0.805889	21.789965	1.352780	10.872542	0.000000	0.000000
4551.335088	871.156154	226.333162	0.805888	21.790271	1.352778	10.872694	0.000000	0.000000
4551.355090	871.156154	226.330114	0.805889	21.789977	1.352780	10.872548	0.000000	0.000000
4551.375092	871.156154	226.329581	0.805889	21.789926	1.352780	10.872522	0.000000	0.000000
4551.395094	871.156074	226.320530	0.805892	21.789055	1.352784	10.872087	0.000000	0.000000
4551.415096	871.156154	226.325253	0.805890	21.789509	1.352782	10.872314	0.000000	0.000000
4551.435098	871.156154	226.321291	0.805892	21.789128	1.352784	10.872124	0.000000	0.000000
4551.455100	871.156074	226.322252	0.805891	21.789220	1.352783	10.872170	0.000000	0.000000
4551.475102	871.156154	226.337626	0.805886	21.790701	1.352776	10.872909	0.000000	0.000000
4551.495104	871.156074	226.321975	0.805891	21.789194	1.352784	10.872157	0.000000	0.000000
4551.515106	871.156154	226.326365	0.805890	21.789617	1.352781	10.872368	0.000000	0.000000
4551.535108	871.156154	226.314329	0.805894	21.788458	1.352788	10.871790	0.000000	0.000000
4551.555110	871.156154	226.322915	0.805891	21.789284	1.352783	10.872202	0.000000	0.000000
4551.575112	871.156154	226.321791	0.805891	21.789176	1.352784	10.872148	0.000000	0.000000
4551.595114	871.156074	226.319519	0.805892	21.788957	1.352785	10.872039	0.000000	0.000000
4551.615116	871.156154	226.329604	0.805889	21.789928	1.352780	10.872523	0.000000	0.000000
4551.635118	871.156074	226.325110	0.805890	21.789496	1.352782	10.872308	0.000000	0.000000
4551.655120	871.156154	226.324702	0.805891	21.789456	1.352782	10.872288	0.000000	0.000000
4551.675122	871.156154	226.320421	0.805892	21.789044	1.352785	10.872082	0.000000	0.000000
4551.695124	871.156074	226.319484	0.805892	21.788954	1.352785	10.872037	0.000000	0.000000
4551.715126	871.156154	226.328504	0.805889	21.789822	1.352780	10.872471	0.000000	0.000000
4551.735128	871.156154	226.317028	0.805893	21.788718	1.352786	10.871919	0.000000	0.000000
4551.755130	871.156154	226.319354	0.805892	21.788942	1.352785	10.872031	0.000000	0.000000
4551.775132	871.156154	226.308914	0.805896	21.787936	1.352790	10.871529	0.000000	0.000000
4551.795134	871.156074	226.322717	0.805891	21.789265	1.352783	10.872193	0.000000	0.000000
4551.815136	871.156154	226.315765	0.805894	21.788596	1.352787	10.871859	0.000000	0.000000
4551.835138	871.156074	226.303811	0.805897	21.787445	1.352793	10.871284	0.000000	0.000000
4551.855140	871.156154	226.311714	0.805895	21.788206	1.352789	10.871664	0.000000	0.000000
4551.875142	871.156074	226.306613	0.805896	21.787715	1.352792	10.871419	0.000000	0.000000
4551.895144	871.156154	226.307581	0.805896	21.787808	1.352791	10.871465	0.000000	0.000000
4551.915146	871.156154	226.302467	0.805898	21.787316	1.352794	10.871220	0.000000	0.000000
4551.935148	871.156154	226.294798	0.805901	21.786577	1.352798	10.870851	0.000000	0.000000
4551.955150	871.156154	226.290342	0.805902	21.786148	1.352800	10.870637	0.000000	0.000000
4551.975152	871.156074	226.296914	0.805900	21.786781	1.352797	10.870953	0.000000	0.000000
4551.995154	871.156154	226.295473	0.805900	21.786642	1.352797	10.870884	0.000000	0.000000
4552.015156	871.156154	226.303068	0.805898	21.787374	1.352794	10.871249	0.000000	0.000000
4552.035158	871.156154	226.294938	0.805900	21.786591	1.352798	10.870858	0.000000	0.000000
4552.055160	871.156154	226.309445	0.805896	21.787987	1.352790	10.871555	0.000000	0.000000
4552.075162	871.156074	226.310202	0.805895	21.788060	1.352790	10.871591	0.000000	0.000000
4552.095164	871.156154	226.302369	0.805898	21.787306	1.352794	10.871215	0.000000	0.000000
4552.115166	871.156074	226.308894	0.805896	21.787934	1.352790	10.871529	0.000000	0.000000
4552.135168	871.156154	226.299485	0.805899	21.787029	1.352795	10.871077	0.000000	0.000000
4552.155170	871.156154	226.312898	0.805894	21.788320	1.352788	10.871721	0.000000	0.000000
4552.175172	871.156074	226.315349	0.805894	21.788556	1.352787	10.871839	0.000000	0.000000
4552.195174	871.156154	226.302112	0.805898	21.787282	1.352794	10.871203	0.000000	0.000000
4552.215176	871.156074	226.316674	0.805893	21.788683	1.352786	10.871902	0.000000	0.000000
4552.235178	871.156154	226.310121	0.805895	21.788053	1.352790	10.871588	0.000000	0.000000
4552.255180	871.156074	226.296431	0.805900	21.786735	1.352797	10.870930	0.000000	0.000000
4552.275182	871.156154	226.290920	0.805902	21.786204	1.352800	10.870665	0.000000	0.000000
4552.295184	871.156074	226.298704	0.805899	21.786953	1.352796	10.871039	0.000000	0.000000
4552.315186	871.156154	226.301126	0.805898	21.787187	1.352795	10.871155	0.000000	0.000000
4552.335188	871.156154	226.289871	0.805902	21.786103	1.352800	10.870615	0.000000	0.000000
4552.355190	871.156074	226.292765	0.805901	21.786382	1.352799	10.870754	0.000000	0.000000
4552.375192	871.156154	226.294608	0.805901	21.786559	1.352798	10.870842	0.000000	0.000000
4552.395194	871.156074	226.291285	0.805902	21.786239	1.352799	10.870683	0.000000	0.000000
4552.415196	871.156154	226.301672	0.805898	21.787239	1.352794	10.871182	0.000000	0.000000
4552.435198	871.156154	226.300220	0.805899	21.787099	1.352795	10.871112	0.000000	0.000000
4552.455200	871.156154	226.297466	0.805900	21.786834	1.352796	10.870980	0.000000	0.000000
4552.475202	871.156154	226.289511	0.805902	21.786068	1.352801	10.870597	0.000000	0.000000
4552.495204	871.156154	226.281305	0.805905	21.785278	1.352805	10.870203	0.000000	0.000000
4552.515206	871.156154	226.302342	0.805898	21.787304	1.352794	10.871214	0.000000	0.000000
4552.535208	871.156074	226.308947	0.805896	21.787940	1.352790	10.871531	0.000000	0.000000
4552.555210	871.156154	226.299508	0.805899	21.787031	1.352795	10.871078	0.000000	0.000000
4552.575212	871.156074	226.298011	0.805899	21.786887	1.352796	10.871006	0.000000	0.000000
4552.595214	871.156154	226.301459	0.805898	21.787219	1.352794	10.871171	0.000000	0.000000
4552.615216	871.156074	226.297302	0.805900	21.786818	1.352796	10.870972	0.000000	0.000000
4552.635218	871.156154	226.293645	0.805901	21.786466	1.352798	10.870796	0.000000	0.000000
4552.655220	871.156154	226.302918	0.805898	21.787359	1.352794	10.871241	0.000000	0.000000
4552.675222	871.156154	226.294063	0.805901	21.786507	1.352798	10.870816	0.000000	0.000000
4552.695224	871.156154	226.289567	0.805902	21.786074	1.352800	10.870600	0.000000	0.000000
4552.715226	871.156154	226.279957	0.805906	21.785149	1.352805	10.870138	0.000000	0.000000
4552.735228	871.156154	226.268707	0.805909	21.784065	1.352811	10.869598	0.000000	0.000000
4552.755230	871.156074	226.287125	0.805903	21.785839	1.352802	10.870483	0.000000	0.000000
4552.775232	871.156154	226.280267	0.805905	21.785178	1.352805	10.870153	0.000000	0.000000
4552.795234	871.156074	226.279931	0.805905	21.785146	1.352805	10.870137	0.000000	0.000000
4552.815236	871.156154	226.283458	0.805904	21.785486	1.352804	10.870307	0.000000	0.000000
4552.835238	871.156154	226.279400	0.805906	21.785095	1.352806	10.870112	0.000000	0.000000
4552.855240	871.156154	226.284587	0.805904	21.785594	1.352803	10.870361	0.000000	0.000000
4552.875242	871.156154	226.282842	0.805905	21.785426	1.352804	10.870277	0.000000	0.000000
4552.895244	871.156074	226.271891	0.805908	21.784372	1.352810	10.869751	0.000000	0.000000
4552.915246	871.156154	226.276821	0.805907	21.784847	1.352807	10.869988	0.000000	0.000000
4552.935248	871.156074	226.280085	0.805905	21.785161	1.352805	10.870145	0.000000	0.000000
4552.955250	871.156154	226.276187	0.805907	21.784786	1.352807	10.869957	0.000000	0.000000
4552.975252	871.156154	226.264012	0.805911	21.783613	1.352814	10.869372	0.000000	0.000000
4552.995254	871.156154	226.269067	0.805909	21.784100	1.352811	10.869615	0.000000	0.000000
4553.015256	871.156154	226.271195	0.805908	21.784305	1.352810	10.869718	0.000000	0.000000
4553.035258	871.156074	226.268796	0.805909	21.784074	1.352811	10.869602	0.000000	0.000000
4553.055260	871.156154	226.276677	0.805907	21.784833	1.352807	10.869981	0.000000	0.000000
4553.075262	871.156074	226.267169	0.805910	21.783917	1.352812	10.869524	0.000000	0.000000
4553.095264	871.156154	226.279722	0.805906	21.785126	1.352806	10.870127	0.000000	0.000000
4553.115266	871.156074	226.279082	0.805906	21.785064	1.352806	10.870096	0.000000	0.000000
4553.135268	871.156154	226.267346	0.805910	21.783934	1.352812	10.869533	0.000000	0.000000
4553.155270	871.156154	226.268677	0.805909	21.784063	1.352811	10.869597	0.000000	0.000000
4553.175272	871.156074	226.260736	0.805912	21.783298	1.352815	10.869215	0.000000	0.000000
4553.195274	871.156154	226.266965	0.805910	21.783898	1.352812	10.869514	0.000000	0.000000
4553.215276	871.156074	226.269275	0.805909	21.784120	1.352811	10.869625	0.000000	0.000000
4553.235278	871.156154	226.260242	0.805912	21.783250	1.352816	10.869191	0.000000	0.000000
4553.255280	871.156154	226.255332	0.805914	21.782778	1.352818	10.868956	0.000000	0.000000
4553.275282	871.156074	226.257093	0.805913	21.782947	1.352817	10.869040	0.000000	0.000000
4553.295284	871.156154	226.257613	0.805913	21.782997	1.352817	10.869065	0.000000	0.000000
4553.315286	871.156074	226.260600	0.805912	21.783285	1.352815	10.869209	0.000000	0.000000
4553.335288	871.156154	226.245657	0.805917	21.781846	1.352823	10.868491	0.000000	0.000000
4553.355290	871.156154	226.250984	0.805915	21.782359	1.352820	10.868747	0.000000	0.000000
4553.375292	871.156074	226.253223	0.805914	21.782575	1.352819	10.868854	0.000000	0.000000
4553.395294	871.156154	226.248389	0.805916	21.782109	1.352822	10.868622	0.000000	0.000000
4553.415296	871.156074	226.242550	0.805918	21.781547	1.352825	10.868341	0.000000	0.000000
4553.435298	871.156154	226.244617	0.805917	21.781746	1.352824	10.868441	0.000000	0.000000
4553.455300	871.156074	226.248983	0.805916	21.782166	1.352821	10.868650	0.000000	0.000000
4553.475302	871.156154	226.243890	0.805918	21.781676	1.352824	10.868406	0.000000	0.000000
4553.495304	871.156154	226.231182	0.805922	21.780453	1.352831	10.867795	0.000000	0.000000
4553.515306	871.156074	226.235477	0.805920	21.780866	1.352828	10.868002	0.000000	0.000000
4553.535308	871.156154	226.234050	0.805921	21.780729	1.352829	10.867933	0.000000	0.000000
4553.555310	871.156074	226.241073	0.805918	21.781405	1.352825	10.868271	0.000000	0.000000
4553.575312	871.156154	226.228057	0.805923	21.780152	1.352832	10.867645	0.000000	0.000000
4553.595314	871.156154	226.236335	0.805920	21.780949	1.352828	10.868043	0.000000	0.000000
4553.615316	871.156154	226.231761	0.805922	21.780508	1.352830	10.867823	0.000000	0.000000
4553.635318	871.156154	226.232487	0.805921	21.780578	1.352830	10.867858	0.000000	0.000000
4553.655320	871.156154	226.242334	0.805918	21.781526	1.352825	10.868331	0.000000	0.000000
4553.675322	871.156154	226.242345	0.805918	21.781527	1.352825	10.868332	0.000000	0.000000
4553.695324	871.156074	226.246012	0.805917	21.781881	1.352823	10.868508	0.000000	0.000000
4553.715326	871.156154	226.227144	0.805923	21.780064	1.352833	10.867601	0.000000	0.000000
4553.735328	871.156074	226.216356	0.805927	21.779025	1.352838	10.867083	0.000000	0.000000
4553.755330	871.156154	226.222768	0.805925	21.779643	1.352835	10.867391	0.000000	0.000000
4553.775332	871.156154	226.229096	0.805923	21.780252	1.352832	10.867695	0.000000	0.000000
4553.795334	871.156154	226.236424	0.805920	21.780957	1.352828	10.868047	0.000000	0.000000
4553.814336	871.156154	226.221325	0.805925	21.779504	1.352836	10.867322	0.000000	0.000000
4553.834338	871.156074	226.214922	0.805927	21.778887	1.352839	10.867014	0.000000	0.000000
4553.854340	871.156154	226.217371	0.805927	21.779123	1.352838	10.867132	0.000000	0.000000
4553.874342	871.156074	226.212732	0.805928	21.778676	1.352840	10.866909	0.000000	0.000000
4553.894344	871.156154	226.205903	0.805930	21.778019	1.352844	10.866581	0.000000	0.000000
4553.914346	871.156074	226.206609	0.805930	21.778087	1.352843	10.866615	0.000000	0.000000
4553.934348	871.156154	226.212011	0.805928	21.778607	1.352841	10.866874	0.000000	0.000000
4553.954350	871.156154	226.200921	0.805932	21.777539	1.352846	10.866342	0.000000	0.000000
4553.974352	871.156154	226.208778	0.805929	21.778296	1.352842	10.866719	0.000000	0.000000
4553.994354	871.156154	226.222317	0.805925	21.779599	1.352835	10.867370	0.000000	0.000000
4554.014356	871.156074	226.208692	0.805929	21.778288	1.352842	10.866715	0.000000	0.000000
4554.034358	871.156154	226.199103	0.805933	21.777364	1.352847	10.866254	0.000000	0.000000
4554.054360	871.156074	226.204923	0.805931	21.777925	1.352844	10.866534	0.000000	0.000000
4554.074362	871.156154	226.210558	0.805929	21.778467	1.352841	10.866805	0.000000	0.000000
4554.094364	871.156074	226.195843	0.805934	21.777050	1.352849	10.866098	0.000000	0.000000
4554.114366	871.156154	226.190677	0.805935	21.776553	1.352852	10.865850	0.000000	0.000000
4554.134368	871.156154	226.209529	0.805929	21.778368	1.352842	10.866755	0.000000	0.000000
4554.154370	871.156154	226.205728	0.805930	21.778002	1.352844	10.866573	0.000000	0.000000
4554.174372	871.156154	226.209155	0.805929	21.778332	1.352842	10.866737	0.000000	0.000000
4554.194374	871.156074	226.199942	0.805932	21.777445	1.352847	10.866295	0.000000	0.000000
4554.214376	871.156154	226.196482	0.805934	21.777112	1.352849	10.866128	0.000000	0.000000
4554.234378	871.156074	226.198198	0.805933	21.777277	1.352848	10.866211	0.000000	0.000000
4554.254380	871.156154	226.210326	0.805929	21.778445	1.352841	10.866794	0.000000	0.000000
4554.274382	871.156074	226.204209	0.805931	21.777856	1.352844	10.866500	0.000000	0.000000
4554.294384	871.156154	226.198298	0.805933	21.777287	1.352848	10.866216	0.000000	0.000000
4554.314386	871.156154	226.194532	0.805934	21.776924	1.352850	10.866035	0.000000	0.000000
4554.334388	871.156074	226.189985	0.805936	21.776486	1.352852	10.865816	0.000000	0.000000
4554.354390	871.156154	226.175952	0.805940	21.775135	1.352859	10.865142	0.000000	0.000000
4554.374392	871.156074	226.185017	0.805937	21.776008	1.352854	10.865578	0.000000	0.000000
4554.394394	871.156154	226.185308	0.805937	21.776036	1.352854	10.865592	0.000000	0.000000
4554.414396	871.156154	226.162192	0.805945	21.773811	1.352866	10.864481	0.000000	0.000000
4554.434398	871.156154	226.155734	0.805947	21.773189	1.352870	10.864171	0.000000	0.000000
4554.454400	871.156154	226.153643	0.805948	21.772988	1.352871	10.864071	0.000000	0.000000
4554.474402	871.156154	226.150489	0.805949	21.772684	1.352872	10.863919	0.000000	0.000000
4554.494404	871.156154	226.147972	0.805950	21.772442	1.352874	10.863798	0.000000	0.000000
4554.514406	871.156074	226.158681	0.805946	21.773473	1.352868	10.864313	0.000000	0.000000
4554.534408	871.156154	226.151532	0.805949	21.772784	1.352872	10.863969	0.000000	0.000000
4554.554410	871.156154	226.127849	0.805957	21.770504	1.352884	10.862831	0.000000	0.000000
4554.574412	871.156154	226.134919	0.805954	21.771185	1.352880	10.863171	0.000000	0.000000
4554.594414	871.156154	226.122642	0.805958	21.770003	1.352887	10.862581	0.000000	0.000000
4554.614416	871.156154	226.129322	0.805956	21.770646	1.352883	10.862902	0.000000	0.000000
4554.634418	871.156154	226.119114	0.805959	21.769663	1.352889	10.862412	0.000000	0.000000
4554.654420	871.156074	226.115892	0.805960	21.769353	1.352890	10.862257	0.000000	0.000000
4554.674422	871.156154	226.108341	0.805963	21.768626	1.352894	10.861894	0.000000	0.000000
4554.694424	871.156074	226.105736	0.805964	21.768375	1.352895	10.861769	0.000000	0.000000
4554.714426	871.156154	226.097103	0.805967	21.767544	1.352900	10.861354	0.000000	0.000000
4554.734428	871.156074	226.100257	0.805966	21.767848	1.352898	10.861506	0.000000	0.000000
4554.754430	871.156154	226.082182	0.805972	21.766108	1.352908	10.860638	0.000000	0.000000
4554.774432	871.156154	226.110059	0.805963	21.768792	1.352893	10.861977	0.000000	0.000000
4554.794434	871.156154	226.077234	0.805974	21.765631	1.352910	10.860400	0.000000	0.000000
4554.814436	871.156154	226.087390	0.805970	21.766609	1.352905	10.860888	0.000000	0.000000
4554.834438	871.156154	226.083819	0.805971	21.766265	1.352907	10.860716	0.000000	0.000000
4554.854440	871.156154	226.064545	0.805978	21.764410	1.352917	10.859790	0.000000	0.000000
4554.874442	871.156074	226.036075	0.805987	21.761669	1.352931	10.858423	0.000000	0.000000
4554.894444	871.156154	226.042226	0.805985	21.762261	1.352928	10.858718	0.000000	0.000000
4554.914446	871.156074	226.038197	0.805987	21.761873	1.352930	10.858525	0.000000	0.000000
4554.934448	871.156154	226.031456	0.805989	21.761224	1.352934	10.858201	0.000000	0.000000
4554.954450	871.156154	226.042900	0.805985	21.762326	1.352928	10.858751	0.000000	0.000000
4554.974452	871.156074	226.042489	0.805985	21.762286	1.352928	10.858731	0.000000	0.000000
4554.994454	871.156154	226.029729	0.805989	21.761058	1.352935	10.858118	0.000000	0.000000
4555.014456	871.156074	226.033434	0.805988	21.761415	1.352933	10.858296	0.000000	0.000000
4555.034458	871.156154	226.021193	0.805992	21.760236	1.352939	10.857708	0.000000	0.000000
4555.054460	871.156074	226.024692	0.805991	21.760573	1.352937	10.857876	0.000000	0.000000
4555.074462	871.156154	226.014748	0.805995	21.759616	1.352943	10.857398	0.000000	0.000000
4555.094464	871.156074	226.006599	0.805997	21.758831	1.352947	10.857007	0.000000	0.000000
4555.114466	871.156154	226.020159	0.805993	21.760136	1.352940	10.857658	0.000000	0.000000
4555.134468	871.156074	226.006902	0.805997	21.758860	1.352946	10.857021	0.000000	0.000000
4555.154470	871.156154	226.011396	0.805996	21.759293	1.352944	10.857237	0.000000	0.000000
4555.174472	871.156154	226.011469	0.805996	21.759300	1.352944	10.857241	0.000000	0.000000
4555.194474	871.156154	226.016885	0.805994	21.759821	1.352941	10.857501	0.000000	0.000000
4555.214476	871.156154	226.021285	0.805992	21.760245	1.352939	10.857712	0.000000	0.000000
4555.234478	871.156074	226.014498	0.805995	21.759591	1.352943	10.857386	0.000000	0.000000
4555.254480	871.156154	226.016297	0.805994	21.759765	1.352942	10.857473	0.000000	0.000000
4555.274482	871.156074	226.015088	0.805994	21.759648	1.352942	10.857415	0.000000	0.000000
4555.294484	871.156154	226.006847	0.805997	21.758855	1.352947	10.857019	0.000000	0.000000
4555.314486	871.156074	226.014314	0.805995	21.759574	1.352943	10.857377	0.000000	0.000000
4555.334488	871.156154	226.005754	0.805998	21.758750	1.352947	10.856966	0.000000	0.000000
4555.354490	871.156154	226.002018	0.805999	21.758390	1.352949	10.856787	0.000000	0.000000
4555.374492	871.156074	225.995251	0.806001	21.757738	1.352952	10.856462	0.000000	0.000000
4555.394494	871.156154	226.018873	0.805993	21.760013	1.352940	10.857596	0.000000	0.000000
4555.414496	871.156074	226.012506	0.805995	21.759400	1.352944	10.857291	0.000000	0.000000
4555.434498	871.156154	226.006111	0.805997	21.758784	1.352947	10.856983	0.000000	0.000000
4555.454500	871.156074	225.996306	0.806001	21.757840	1.352952	10.856512	0.000000	0.000000
4555.474502	871.156154	226.005466	0.805998	21.758722	1.352947	10.856952	0.000000	0.000000
4555.494504	871.156074	225.996231	0.806001	21.757833	1.352952	10.856509	0.000000	0.000000
4555.514506	871.156154	225.991337	0.806002	21.757362	1.352955	10.856274	0.000000	0.000000
4555.534508	871.156154	225.994779	0.806001	21.757693	1.352953	10.856439	0.000000	0.000000
4555.554510	871.156154	226.005672	0.805998	21.758742	1.352947	10.856962	0.000000	0.000000
4555.574512	871.156154	226.011291	0.805996	21.759283	1.352944	10.857232	0.000000	0.000000
4555.594514	871.156074	226.000558	0.805999	21.758249	1.352950	10.856717	0.000000	0.000000
4555.614516	871.156154	226.001432	0.805999	21.758334	1.352949	10.856759	0.000000	0.000000
4555.634518	871.156154	225.987683	0.806004	21.757010	1.352956	10.856098	0.000000	0.000000
4555.654520	871.156154	225.986349	0.806004	21.756881	1.352957	10.856034	0.000000	0.000000
4555.674522	871.156154	225.999940	0.805999	21.758190	1.352950	10.856687	0.000000	0.000000
4555.694524	871.156074	225.999790	0.805999	21.758175	1.352950	10.856680	0.000000	0.000000
4555.714526	871.156154	225.993562	0.806002	21.757576	1.352953	10.856380	0.000000	0.000000
4555.734528	871.156154	225.989708	0.806003	21.757205	1.352955	10.856195	0.000000	0.000000
4555.754530	871.156074	225.987270	0.806004	21.756970	1.352957	10.856078	0.000000	0.000000
4555.774532	871.156154	225.983145	0.806005	21.756573	1.352959	10.855880	0.000000	0.000000
4555.794534	871.156074	225.985121	0.806004	21.756763	1.352958	10.855975	0.000000	0.000000
4555.814536	871.156154	226.000145	0.805999	21.758210	1.352950	10.856697	0.000000	0.000000
4555.834538	871.156074	225.992518	0.806002	21.757475	1.352954	10.856330	0.000000	0.000000
4555.854540	871.156154	225.992998	0.806002	21.757522	1.352954	10.856353	0.000000	0.000000
4555.874542	871.156154	225.985213	0.806004	21.756772	1.352958	10.855979	0.000000	0.000000
4555.894544	871.156074	225.991439	0.806002	21.757371	1.352954	10.856279	0.000000	0.000000
4555.914546	871.156154	225.977689	0.806007	21.756048	1.352962	10.855618	0.000000	0.000000
4555.934548	871.156074	225.976727	0.806007	21.755955	1.352962	10.855572	0.000000	0.000000
4555.954550	871.156154	225.985060	0.806004	21.756757	1.352958	10.855972	0.000000	0.000000
4555.974552	871.156074	225.976548	0.806007	21.755938	1.352962	10.855563	0.000000	0.000000
4555.994554	871.156154	225.974111	0.806008	21.755703	1.352964	10.855446	0.000000	0.000000
4556.014556	871.156154	225.981195	0.806006	21.756385	1.352960	10.855786	0.000000	0.000000
4556.034558	871.156154	225.981272	0.806006	21.756393	1.352960	10.855790	0.000000	0.000000
4556.054560	871.156154	225.974400	0.806008	21.755731	1.352963	10.855460	0.000000	0.000000
4556.074562	871.156074	225.968959	0.806010	21.755207	1.352966	10.855199	0.000000	0.000000
4556.094564	871.156154	225.965144	0.806011	21.754840	1.352968	10.855015	0.000000	0.000000
4556.114566	871.156074	225.952363	0.806015	21.753609	1.352975	10.854401	0.000000	0.000000
4556.134568	871.156154	225.958307	0.806013	21.754182	1.352972	10.854687	0.000000	0.000000
4556.154570	871.156074	225.960098	0.806013	21.754354	1.352971	10.854773	0.000000	0.000000
4556.174572	871.156154	225.964878	0.806011	21.754814	1.352968	10.855003	0.000000	0.000000
4556.194574	871.156074	225.975258	0.806008	21.755814	1.352963	10.855501	0.000000	0.000000
4556.214576	871.156154	225.968636	0.806010	21.755176	1.352966	10.855183	0.000000	0.000000
4556.234578	871.156074	225.960654	0.806013	21.754408	1.352970	10.854800	0.000000	0.000000
4556.254580	871.156154	225.957205	0.806014	21.754076	1.352972	10.854634	0.000000	0.000000
4556.274582	871.156154	225.956872	0.806014	21.754044	1.352972	10.854618	0.000000	0.000000
4556.294584	871.156154	225.944819	0.806018	21.752883	1.352979	10.854039	0.000000	0.000000
4556.314586	871.156154	225.952262	0.806015	21.753600	1.352975	10.854396	0.000000	0.000000
4556.334588	871.156074	225.951866	0.806016	21.753561	1.352975	10.854377	0.000000	0.000000
4556.354590	871.156154	225.952480	0.806015	21.753621	1.352975	10.854407	0.000000	0.000000
4556.374592	871.156074	225.966064	0.806011	21.754928	1.352968	10.855060	0.000000	0.000000
4556.394594	871.156154	225.962073	0.806012	21.754544	1.352970	10.854868	0.000000	0.000000
4556.414596	871.156154	225.950440	0.806016	21.753424	1.352976	10.854309	0.000000	0.000000
4556.434598	871.156154	225.947982	0.806017	21.753188	1.352977	10.854191	0.000000	0.000000
4556.454600	871.156154	225.944056	0.806018	21.752810	1.352979	10.854002	0.000000	0.000000
4556.474602	871.156074	225.955596	0.806014	21.753921	1.352973	10.854557	0.000000	0.000000
4556.494604	871.156154	225.949657	0.806016	21.753349	1.352976	10.854271	0.000000	0.000000
4556.514606	871.156074	225.950808	0.806016	21.753460	1.352975	10.854327	0.000000	0.000000
4556.534608	871.156154	225.950239	0.806016	21.753405	1.352976	10.854299	0.000000	0.000000
4556.554610	871.156154	225.953825	0.806015	21.753750	1.352974	10.854472	0.000000	0.000000
4556.574612	871.156154	225.935516	0.806021	21.751987	1.352983	10.853592	0.000000	0.000000
4556.594614	871.156154	225.920371	0.806026	21.750529	1.352991	10.852864	0.000000	0.000000
4556.614616	871.156074	225.927372	0.806024	21.751203	1.352988	10.853201	0.000000	0.000000
4556.634618	871.156154	225.924131	0.806025	21.750891	1.352989	10.853045	0.000000	0.000000
4556.654620	871.156074	225.933637	0.806022	21.751807	1.352984	10.853502	0.000000	0.000000
4556.674622	871.156154	225.931039	0.806023	21.751556	1.352986	10.853377	0.000000	0.000000
4556.694624	871.156074	225.932975	0.806022	21.751743	1.352985	10.853470	0.000000	0.000000
4556.714626	871.156154	225.937403	0.806020	21.752169	1.352982	10.853683	0.000000	0.000000
4556.734628	871.156154	225.931822	0.806022	21.751632	1.352985	10.853415	0.000000	0.000000
4556.754630	871.156074	225.930521	0.806023	21.751507	1.352986	10.853352	0.000000	0.000000
4556.774632	871.156154	225.933045	0.806022	21.751750	1.352985	10.853473	0.000000	0.000000
4556.794634	871.156074	225.923200	0.806025	21.750802	1.352990	10.853000	0.000000	0.000000
4556.814636	871.156154	225.944317	0.806018	21.752835	1.352979	10.854015	0.000000	0.000000
4556.834638	871.156154	225.919147	0.806027	21.750411	1.352992	10.852806	0.000000	0.000000
4556.854640	871.156154	225.919739	0.806026	21.750468	1.352992	10.852834	0.000000	0.000000
4556.874642	871.156154	225.926349	0.806024	21.751105	1.352988	10.853152	0.000000	0.000000
4556.894644	871.156154	225.931043	0.806023	21.751557	1.352986	10.853377	0.000000	0.000000
4556.914646	871.156154	225.930427	0.806023	21.751497	1.352986	10.853348	0.000000	0.000000
4556.934648	871.156074	225.930848	0.806023	21.751538	1.352986	10.853368	0.000000	0.000000
4556.954650	871.156154	225.911932	0.806029	21.749717	1.352996	10.852459	0.000000	0.000000
4556.974652	871.156154	225.919405	0.806026	21.750436	1.352992	10.852818	0.000000	0.000000
4556.994654	871.156154	225.909780	0.806030	21.749510	1.352997	10.852356	0.000000	0.000000
4557.014656	871.156154	225.902646	0.806032	21.748823	1.353000	10.852013	0.000000	0.000000
4557.034658	871.156074	225.907215	0.806030	21.749263	1.352998	10.852233	0.000000	0.000000
4557.054660	871.156154	225.908203	0.806030	21.749358	1.352998	10.852280	0.000000	0.000000
4557.074662	871.156074	225.900151	0.806033	21.748583	1.353002	10.851893	0.000000	0.000000
4557.094664	871.156154	225.909907	0.806030	21.749522	1.352997	10.852362	0.000000	0.000000
4557.114666	871.156154	225.897522	0.806034	21.748330	1.353003	10.851767	0.000000	0.000000
4557.134668	871.156154	225.899554	0.806033	21.748525	1.353002	10.851864	0.000000	0.000000
4557.154670	871.156154	225.898110	0.806034	21.748386	1.353003	10.851795	0.000000	0.000000
4557.174672	871.156154	225.896003	0.806034	21.748183	1.353004	10.851694	0.000000	0.000000
4557.194674	871.156154	225.895848	0.806034	21.748168	1.353004	10.851686	0.000000	0.000000
4557.214676	871.156154	225.887824	0.806037	21.747396	1.353008	10.851301	0.000000	0.000000
4557.234678	871.156154	225.895774	0.806034	21.748161	1.353004	10.851683	0.000000	0.000000
4557.254680	871.156074	225.897607	0.806034	21.748338	1.353003	10.851771	0.000000	0.000000
4557.274682	871.156154	225.884023	0.806038	21.747030	1.353010	10.851118	0.000000	0.000000
4557.294684	871.156074	225.871983	0.806042	21.745871	1.353016	10.850540	0.000000	0.000000
4557.314686	871.156154	225.894959	0.806035	21.748083	1.353004	10.851644	0.000000	0.000000
4557.334688	871.156074	225.886920	0.806037	21.747309	1.353008	10.851258	0.000000	0.000000
4557.354690	871.156154	225.876701	0.806041	21.746325	1.353014	10.850767	0.000000	0.000000
4557.374692	871.156154	225.886219	0.806038	21.747241	1.353009	10.851224	0.000000	0.000000
4557.394694	871.156074	225.873671	0.806042	21.746033	1.353015	10.850621	0.000000	0.000000
4557.414696	871.156154	225.877847	0.806040	21.746435	1.353013	10.850822	0.000000	0.000000
4557.434698	871.156074	225.879609	0.806040	21.746605	1.353012	10.850906	0.000000	0.000000
4557.454700	871.156154	225.878154	0.806040	21.746465	1.353013	10.850836	0.000000	0.000000
4557.474702	871.156074	225.873927	0.806042	21.746058	1.353015	10.850633	0.000000	0.000000
4557.494704	871.156154	225.865636	0.806045	21.745260	1.353020	10.850235	0.000000	0.000000
4557.514706	871.156074	225.870059	0.806043	21.745685	1.353017	10.850448	0.000000	0.000000
4557.534708	871.156154	225.881321	0.806039	21.746770	1.353011	10.850989	0.000000	0.000000
4557.554710	871.156154	225.865093	0.806045	21.745207	1.353020	10.850209	0.000000	0.000000
4557.574712	871.156154	225.883113	0.806039	21.746942	1.353011	10.851075	0.000000	0.000000
4557.594714	871.156154	225.881435	0.806039	21.746781	1.353011	10.850994	0.000000	0.000000
4557.614716	871.156154	225.856967	0.806047	21.744425	1.353024	10.849819	0.000000	0.000000
4557.634718	871.156154	225.858243	0.806047	21.744548	1.353023	10.849880	0.000000	0.000000
4557.654720	871.156074	225.855535	0.806048	21.744287	1.353025	10.849750	0.000000	0.000000
4557.674722	871.156154	225.866831	0.806044	21.745375	1.353019	10.850293	0.000000	0.000000
4557.694724	871.156074	225.857070	0.806047	21.744435	1.353024	10.849824	0.000000	0.000000
4557.714726	871.156154	225.858408	0.806047	21.744564	1.353023	10.849888	0.000000	0.000000
4557.734728	871.156074	225.848761	0.806050	21.743635	1.353028	10.849424	0.000000	0.000000
4557.754730	871.156154	225.853184	0.806049	21.744061	1.353026	10.849637	0.000000	0.000000
4557.774732	871.156074	225.852635	0.806049	21.744008	1.353026	10.849611	0.000000	0.000000
4557.794734	871.156154	225.845585	0.806051	21.743329	1.353030	10.849272	0.000000	0.000000
4557.814736	871.156154	225.843072	0.806052	21.743087	1.353031	10.849151	0.000000	0.000000
4557.834738	871.156074	225.831298	0.806056	21.741954	1.353037	10.848586	0.000000	0.000000
4557.854740	871.156154	225.837645	0.806054	21.742565	1.353034	10.848890	0.000000	0.000000
4557.874742	871.156074	225.839101	0.806053	21.742705	1.353033	10.848960	0.000000	0.000000
4557.894744	871.156154	225.828436	0.806057	21.741678	1.353039	10.848448	0.000000	0.000000
4557.914746	871.156074	225.816496	0.806061	21.740529	1.353045	10.847875	0.000000	0.000000
4557.934748	871.156154	225.808500	0.806064	21.739759	1.353049	10.847490	0.000000	0.000000
4557.954750	871.156074	225.794310	0.806068	21.738393	1.353056	10.846809	0.000000	0.000000
4557.974752	871.156154	225.787500	0.806071	21.737737	1.353060	10.846482	0.000000	0.000000
4557.994754	871.156154	225.780966	0.806073	21.737108	1.353063	10.846168	0.000000	0.000000
4558.014756	871.156074	225.772391	0.806076	21.736282	1.353068	10.845756	0.000000	0.000000
4558.034758	871.156154	225.768818	0.806077	21.735939	1.353070	10.845584	0.000000	0.000000
4558.054760	871.156074	225.776972	0.806074	21.736724	1.353065	10.845976	0.000000	0.000000
4558.074762	871.156154	225.772284	0.806076	21.736272	1.353068	10.845751	0.000000	0.000000
4558.094764	871.156074	225.778879	0.806074	21.736907	1.353064	10.846067	0.000000	0.000000
4558.114766	871.156154	225.765885	0.806078	21.735656	1.353071	10.845443	0.000000	0.000000
4558.134768	871.156074	225.768622	0.806077	21.735920	1.353070	10.845575	0.000000	0.000000
4558.154770	871.156154	225.751476	0.806083	21.734269	1.353079	10.844751	0.000000	0.000000
4558.174772	871.156074	225.766521	0.806078	21.735717	1.353071	10.845474	0.000000	0.000000
4558.194774	871.156154	225.761987	0.806079	21.735281	1.353073	10.845256	0.000000	0.000000
4558.214776	871.156154	225.740146	0.806087	21.733178	1.353084	10.844207	0.000000	0.000000
4558.234778	871.156154	225.715207	0.806095	21.730777	1.353097	10.843009	0.000000	0.000000
4558.254780	871.156154	225.698771	0.806101	21.729195	1.353106	10.842219	0.000000	0.000000
4558.274782	871.156074	225.699216	0.806100	21.729238	1.353105	10.842241	0.000000	0.000000
4558.294784	871.156154	225.712221	0.806096	21.730490	1.353099	10.842865	0.000000	0.000000
4558.314786	871.156074	225.707475	0.806098	21.730033	1.353101	10.842637	0.000000	0.000000
4558.334788	871.156154	225.691016	0.806103	21.728448	1.353110	10.841847	0.000000	0.000000
4558.354790	871.156074	225.696334	0.806101	21.728960	1.353107	10.842102	0.000000	0.000000
4558.374792	871.156154	225.687430	0.806104	21.728103	1.353112	10.841674	0.000000	0.000000
4558.394794	871.156154	225.692379	0.806103	21.728579	1.353109	10.841912	0.000000	0.000000
4558.414796	871.156074	225.677136	0.806108	21.727112	1.353117	10.841180	0.000000	0.000000
4558.434798	871.156154	225.678971	0.806107	21.727288	1.353116	10.841268	0.000000	0.000000
4558.454800	871.156074	225.690402	0.806103	21.728389	1.353110	10.841817	0.000000	0.000000
4558.474802	871.156154	225.690475	0.806103	21.728396	1.353110	10.841821	0.000000	0.000000
4558.494804	871.156074	225.704349	0.806099	21.729732	1.353103	10.842487	0.000000	0.000000
4558.514806	871.156154	225.682707	0.806106	21.727648	1.353114	10.841448	0.000000	0.000000
4558.534808	871.156154	225.678232	0.806107	21.727217	1.353116	10.841233	0.000000	0.000000
4558.554810	871.156154	225.675120	0.806108	21.726918	1.353118	10.841083	0.000000	0.000000
4558.574812	871.156154	225.674199	0.806109	21.726829	1.353118	10.841039	0.000000	0.000000
4558.594814	871.156074	225.672491	0.806109	21.726665	1.353119	10.840957	0.000000	0.000000
4558.614816	871.156154	225.660538	0.806113	21.725514	1.353126	10.840383	0.000000	0.000000
4558.634818	871.156074	225.637242	0.806121	21.723271	1.353137	10.839263	0.000000	0.000000
4558.654820	871.156154	225.645469	0.806118	21.724063	1.353133	10.839659	0.000000	0.000000
4558.674822	871.156074	225.622793	0.806126	21.721880	1.353145	10.838569	0.000000	0.000000
4558.694824	871.156154	225.640878	0.806120	21.723621	1.353136	10.839438	0.000000	0.000000
4558.714826	871.156154	225.620841	0.806127	21.721692	1.353146	10.838476	0.000000	0.000000
4558.734828	871.156074	225.614546	0.806129	21.721086	1.353149	10.838173	0.000000	0.000000
4558.754830	871.156154	225.621854	0.806126	21.721790	1.353146	10.838524	0.000000	0.000000
4558.774832	871.156074	225.606561	0.806131	21.720317	1.353153	10.837790	0.000000	0.000000
4558.794834	871.156154	225.586416	0.806138	21.718378	1.353164	10.836822	0.000000	0.000000
4558.814836	871.156074	225.596415	0.806135	21.719340	1.353159	10.837302	0.000000	0.000000
4558.834838	871.156154	225.583187	0.806139	21.718067	1.353166	10.836667	0.000000	0.000000
4558.854840	871.156074	225.578321	0.806141	21.717598	1.353168	10.836433	0.000000	0.000000
4558.874842	871.156154	225.557556	0.806148	21.715599	1.353179	10.835435	0.000000	0.000000
4558.894844	871.156154	225.552693	0.806150	21.715131	1.353181	10.835202	0.000000	0.000000
4558.914846	871.156154	225.544297	0.806152	21.714323	1.353186	10.834799	0.000000	0.000000
4558.934848	871.156154	225.535851	0.806155	21.713510	1.353190	10.834393	0.000000	0.000000
4558.954850	871.156074	225.502192	0.806166	21.710269	1.353207	10.832776	0.000000	0.000000
4558.974852	871.156154	225.494172	0.806169	21.709497	1.353211	10.832391	0.000000	0.000000
4558.994854	871.156074	225.495647	0.806169	21.709639	1.353211	10.832461	0.000000	0.000000
4559.014856	871.156154	225.478910	0.806174	21.708028	1.353219	10.831657	0.000000	0.000000
4559.034858	871.156074	225.486560	0.806172	21.708764	1.353215	10.832025	0.000000	0.000000
4559.054860	871.156154	225.484749	0.806172	21.708590	1.353216	10.831938	0.000000	0.000000
4559.074862	871.156074	225.488786	0.806171	21.708978	1.353214	10.832132	0.000000	0.000000
4559.094864	871.156154	225.465416	0.806179	21.706728	1.353226	10.831009	0.000000	0.000000
4559.114866	871.156154	225.472832	0.806176	21.707442	1.353223	10.831365	0.000000	0.000000
4559.134868	871.156074	225.471882	0.806177	21.707351	1.353223	10.831320	0.000000	0.000000
4559.154870	871.156154	225.477290	0.806175	21.707872	1.353220	10.831580	0.000000	0.000000
4559.174872	871.156074	225.473252	0.806176	21.707483	1.353222	10.831386	0.000000	0.000000
4559.194874	871.156154	225.470096	0.806177	21.707179	1.353224	10.831234	0.000000	0.000000
4559.214876	871.156154	225.468128	0.806178	21.706990	1.353225	10.831139	0.000000	0.000000
4559.234878	871.156154	225.453384	0.806183	21.705570	1.353233	10.830431	0.000000	0.000000
4559.254880	871.156154	225.454561	0.806182	21.705683	1.353232	10.830488	0.000000	0.000000
4559.274882	871.156074	225.447125	0.806185	21.704968	1.353236	10.830131	0.000000	0.000000
4559.294884	871.156154	225.451617	0.806183	21.705400	1.353233	10.830346	0.000000	0.000000
4559.314886	871.156074	225.456364	0.806182	21.705857	1.353231	10.830574	0.000000	0.000000
4559.334888	871.156154	225.448262	0.806185	21.705077	1.353235	10.830185	0.000000	0.000000
4559.354890	871.156074	225.441528	0.806187	21.704429	1.353239	10.829862	0.000000	0.000000
4559.374892	871.156154	225.444425	0.806186	21.704708	1.353237	10.830001	0.000000	0.000000
4559.394894	871.156074	225.419728	0.806194	21.702330	1.353250	10.828814	0.000000	0.000000
4559.414896	871.156154	225.437509	0.806188	21.704042	1.353241	10.829669	0.000000	0.000000
4559.434898	871.156154	225.443330	0.806186	21.704602	1.353238	10.829948	0.000000	0.000000
4559.454900	871.156154	225.441854	0.806187	21.704460	1.353239	10.829877	0.000000	0.000000
4559.474902	871.156154	225.442340	0.806187	21.704507	1.353238	10.829901	0.000000	0.000000
4559.494904	871.156074	225.433326	0.806190	21.703639	1.353243	10.829468	0.000000	0.000000
4559.514906	871.156154	225.436068	0.806189	21.703903	1.353242	10.829599	0.000000	0.000000
4559.534908	871.156074	225.436686	0.806188	21.703962	1.353241	10.829629	0.000000	0.000000
4559.554910	871.156154	225.421795	0.806193	21.702529	1.353249	10.828914	0.000000	0.000000
4559.574912	871.156074	225.410412	0.806197	21.701433	1.353255	10.828367	0.000000	0.000000
4559.594914	871.156154	225.414234	0.806196	21.701801	1.353253	10.828550	0.000000	0.000000
4559.614916	871.156154	225.415672	0.806196	21.701939	1.353252	10.828620	0.000000	0.000000
4559.634918	871.156154	225.420558	0.806194	21.702410	1.353250	10.828854	0.000000	0.000000
4559.654920	871.156154	225.433205	0.806190	21.703627	1.353243	10.829462	0.000000	0.000000
4559.674922	871.156074	225.433635	0.806189	21.703669	1.353243	10.829482	0.000000	0.000000
4559.694924	871.156154	225.424094	0.806193	21.702750	1.353248	10.829024	0.000000	0.000000
4559.714926	871.156074	225.417099	0.806195	21.702077	1.353251	10.828688	0.000000	0.000000
4559.734928	871.156154	225.403137	0.806200	21.700732	1.353259	10.828017	0.000000	0.000000
4559.754930	871.156074	225.414820	0.806196	21.701857	1.353252	10.828579	0.000000	0.000000
4559.774932	871.156154	225.397023	0.806202	21.700144	1.353262	10.827724	0.000000	0.000000
4559.794934	871.156074	225.399853	0.806201	21.700416	1.353260	10.827860	0.000000	0.000000
4559.814936	871.156154	225.397925	0.806201	21.700231	1.353261	10.827767	0.000000	0.000000
4559.834938	871.156154	225.395259	0.806202	21.699974	1.353263	10.827639	0.000000	0.000000
4559.854940	871.156154	225.416377	0.806195	21.702007	1.353252	10.828653	0.000000	0.000000
4559.874942	871.156154	225.392836	0.806203	21.699741	1.353264	10.827523	0.000000	0.000000
4559.894944	871.156154	225.393712	0.806203	21.699825	1.353263	10.827565	0.000000	0.000000
4559.914946	871.156154	225.395020	0.806202	21.699951	1.353263	10.827627	0.000000	0.000000
4559.934948	871.156074	225.406043	0.806199	21.701012	1.353257	10.828157	0.000000	0.000000
4559.954950	871.156154	225.401538	0.806200	21.700579	1.353259	10.827941	0.000000	0.000000
4559.974952	871.156074	225.393581	0.806203	21.699813	1.353263	10.827558	0.000000	0.000000
4559.994954	871.156154	225.403711	0.806200	21.700788	1.353258	10.828045	0.000000	0.000000
4560.014956	871.156074	225.383826	0.806206	21.698873	1.353268	10.827090	0.000000	0.000000
4560.034958	871.156154	225.396315	0.806202	21.700076	1.353262	10.827690	0.000000	0.000000
4560.054960	871.156154	225.387770	0.806205	21.699253	1.353266	10.827279	0.000000	0.000000
4560.074962	871.156154	225.397701	0.806202	21.700209	1.353261	10.827756	0.000000	0.000000
4560.094964	871.156154	225.394211	0.806203	21.699873	1.353263	10.827589	0.000000	0.000000
4560.114966	871.156074	225.381974	0.806207	21.698695	1.353269	10.827001	0.000000	0.000000
4560.134968	871.156154	225.381057	0.806207	21.698607	1.353270	10.826957	0.000000	0.000000
4560.154970	871.156074	225.383966	0.806206	21.698887	1.353268	10.827096	0.000000	0.000000
4560.174972	871.156154	225.381988	0.806207	21.698696	1.353269	10.827001	0.000000	0.000000
4560.194974	871.156074	225.383814	0.806206	21.698872	1.353268	10.827089	0.000000	0.000000
4560.214976	871.156154	225.385241	0.806206	21.699010	1.353268	10.827158	0.000000	0.000000
4560.234978	871.156154	225.382026	0.806207	21.698700	1.353269	10.827003	0.000000	0.000000
4560.254980	871.156154	225.375156	0.806209	21.698039	1.353273	10.826673	0.000000	0.000000
4560.274982	871.156154	225.373367	0.806210	21.697866	1.353274	10.826587	0.000000	0.000000
4560.294984	871.156074	225.377921	0.806208	21.698305	1.353271	10.826806	0.000000	0.000000
4560.314986	871.156154	225.377223	0.806208	21.698238	1.353272	10.826773	0.000000	0.000000
4560.334988	871.156074	225.375257	0.806209	21.698048	1.353273	10.826678	0.000000	0.000000
4560.354990	871.156154	225.360748	0.806214	21.696652	1.353280	10.825981	0.000000	0.000000
4560.374992	871.156074	225.370875	0.806210	21.697627	1.353275	10.826468	0.000000	0.000000
4560.394994	871.156154	225.376496	0.806209	21.698168	1.353272	10.826738	0.000000	0.000000
4560.414996	871.156154	225.357442	0.806215	21.696333	1.353282	10.825822	0.000000	0.000000
4560.434998	871.156154	225.364025	0.806213	21.696967	1.353279	10.826139	0.000000	0.000000
4560.455000	871.156074	225.366456	0.806212	21.697201	1.353277	10.826255	0.000000	0.000000
4560.475002	871.156154	225.363632	0.806213	21.696929	1.353279	10.826120	0.000000	0.000000
4560.495004	871.156154	225.366421	0.806212	21.697198	1.353278	10.826254	0.000000	0.000000
4560.515006	871.156154	225.350954	0.806217	21.695709	1.353286	10.825511	0.000000	0.000000
4560.535008	871.156154	225.368093	0.806211	21.697359	1.353277	10.826334	0.000000	0.000000
4560.555010	871.156154	225.374120	0.806209	21.697939	1.353274	10.826623	0.000000	0.000000
4560.575012	871.156154	225.360820	0.806214	21.696658	1.353280	10.825985	0.000000	0.000000
4560.595014	871.156074	225.369758	0.806211	21.697519	1.353276	10.826414	0.000000	0.000000
4560.615016	871.156154	225.367967	0.806212	21.697347	1.353277	10.826328	0.000000	0.000000
4560.635018	871.156074	225.362332	0.806213	21.696804	1.353279	10.826057	0.000000	0.000000
4560.655020	871.156154	225.365132	0.806212	21.697074	1.353278	10.826192	0.000000	0.000000
4560.675022	871.156074	225.362954	0.806213	21.696864	1.353279	10.826087	0.000000	0.000000
4560.695024	871.156154	225.363955	0.806213	21.696960	1.353279	10.826135	0.000000	0.000000
4560.715026	871.156074	225.363232	0.806213	21.696891	1.353279	10.826100	0.000000	0.000000
4560.735028	871.156154	225.350881	0.806217	21.695702	1.353286	10.825507	0.000000	0.000000
4560.755030	871.156074	225.365826	0.806212	21.697140	1.353278	10.826225	0.000000	0.000000
4560.775032	871.156154	225.348900	0.806218	21.695511	1.353287	10.825412	0.000000	0.000000
4560.795034	871.156154	225.341898	0.806220	21.694837	1.353290	10.825076	0.000000	0.000000
4560.815036	871.156074	225.335745	0.806222	21.694244	1.353293	10.824780	0.000000	0.000000
4560.835038	871.156154	225.342770	0.806220	21.694921	1.353290	10.825117	0.000000	0.000000
4560.855040	871.156074	225.341474	0.806220	21.694796	1.353290	10.825055	0.000000	0.000000
4560.875042	871.156154	225.361623	0.806214	21.696736	1.353280	10.826023	0.000000	0.000000
4560.895044	871.156074	225.335800	0.806222	21.694250	1.353293	10.824783	0.000000	0.000000
4560.915046	871.156154	225.348044	0.806218	21.695428	1.353287	10.825371	0.000000	0.000000
4560.935048	871.156074	225.331296	0.806224	21.693816	1.353296	10.824566	0.000000	0.000000
4560.955050	871.156154	225.326270	0.806226	21.693332	1.353298	10.824325	0.000000	0.000000
4560.975052	871.156074	225.341404	0.806220	21.694789	1.353290	10.825052	0.000000	0.000000
4560.995054	871.156154	225.336606	0.806222	21.694327	1.353293	10.824821	0.000000	0.000000
4561.015056	871.156154	225.335676	0.806222	21.694238	1.353293	10.824777	0.000000	0.000000
4561.035058	871.156074	225.323442	0.806226	21.693060	1.353300	10.824189	0.000000	0.000000
4561.055060	871.156154	225.327708	0.806225	21.693471	1.353298	10.824394	0.000000	0.000000
4561.075062	871.156074	225.326547	0.806225	21.693359	1.353298	10.824338	0.000000	0.000000
4561.095064	871.156154	225.330811	0.806224	21.693769	1.353296	10.824543	0.000000	0.000000
4561.115066	871.156074	225.332706	0.806223	21.693952	1.353295	10.824634	0.000000	0.000000
4561.135068	871.156154	225.317018	0.806229	21.692441	1.353303	10.823880	0.000000	0.000000
4561.155070	871.156074	225.306785	0.806232	21.691456	1.353308	10.823389	0.000000	0.000000
4561.175072	871.156154	225.324595	0.806226	21.693171	1.353299	10.824244	0.000000	0.000000
4561.195074	871.156074	225.314698	0.806229	21.692218	1.353304	10.823769	0.000000	0.000000
4561.215076	871.156154	225.319507	0.806228	21.692681	1.353302	10.824000	0.000000	0.000000
4561.235078	871.156074	225.305952	0.806232	21.691376	1.353309	10.823349	0.000000	0.000000
4561.255080	871.156154	225.305435	0.806232	21.691326	1.353309	10.823324	0.000000	0.000000
4561.275082	871.156154	225.313423	0.806230	21.692095	1.353305	10.823708	0.000000	0.000000
4561.295084	871.156154	225.310760	0.806231	21.691839	1.353306	10.823580	0.000000	0.000000
4561.315086	871.156154	225.307063	0.806232	21.691483	1.353308	10.823402	0.000000	0.000000
4561.335088	871.156074	225.302931	0.806233	21.691085	1.353310	10.823204	0.000000	0.000000
4561.355090	871.156154	225.302846	0.806233	21.691077	1.353310	10.823200	0.000000	0.000000
4561.375092	871.156074	225.280103	0.806241	21.688887	1.353322	10.822107	0.000000	0.000000
4561.395094	871.156154	225.291223	0.806237	21.689958	1.353316	10.822641	0.000000	0.000000
4561.415096	871.156074	225.294952	0.806236	21.690317	1.353314	10.822820	0.000000	0.000000
4561.435098	871.156154	225.291795	0.806237	21.690013	1.353316	10.822669	0.000000	0.000000
4561.455100	871.156074	225.283352	0.806240	21.689200	1.353320	10.822263	0.000000	0.000000
4561.475102	871.156154	225.296810	0.806235	21.690496	1.353313	10.822910	0.000000	0.000000
4561.495104	871.156074	225.287373	0.806238	21.689587	1.353318	10.822456	0.000000	0.000000
4561.515106	871.156154	225.284282	0.806240	21.689290	1.353320	10.822308	0.000000	0.000000
4561.535108	871.156074	225.285998	0.806239	21.689455	1.353319	10.822390	0.000000	0.000000
4561.555110	871.156154	225.279738	0.806241	21.688852	1.353322	10.822090	0.000000	0.000000
4561.575112	871.156154	225.282583	0.806240	21.689126	1.353321	10.822226	0.000000	0.000000
4561.595114	871.156154	225.287812	0.806238	21.689630	1.353318	10.822477	0.000000	0.000000
4561.615116	871.156154	225.280597	0.806241	21.688935	1.353322	10.822131	0.000000	0.000000
4561.635118	871.156074	225.286791	0.806239	21.689531	1.353319	10.822428	0.000000	0.000000
4561.655120	871.156154	225.283495	0.806240	21.689214	1.353320	10.822270	0.000000	0.000000
4561.675122	871.156074	225.267406	0.806245	21.687665	1.353329	10.821497	0.000000	0.000000
4561.695124	871.156154	225.264974	0.806246	21.687431	1.353330	10.821380	0.000000	0.000000
4561.715126	871.156074	225.271781	0.806244	21.688086	1.353326	10.821707	0.000000	0.000000
4561.735128	871.156154	225.275901	0.806242	21.688483	1.353324	10.821905	0.000000	0.000000
4561.755130	871.156074	225.275836	0.806242	21.688477	1.353324	10.821902	0.000000	0.000000
4561.775132	871.156154	225.278723	0.806241	21.688754	1.353323	10.822041	0.000000	0.000000
4561.795134	871.156154	225.267776	0.806245	21.687701	1.353328	10.821515	0.000000	0.000000
4561.815136	871.156074	225.278315	0.806242	21.688715	1.353323	10.822021	0.000000	0.000000
4561.835138	871.156154	225.267350	0.806245	21.687660	1.353329	10.821494	0.000000	0.000000
4561.855140	871.156074	225.272954	0.806243	21.688199	1.353326	10.821764	0.000000	0.000000
4561.875142	871.156154	225.257600	0.806249	21.686721	1.353334	10.821026	0.000000	0.000000
4561.895144	871.156074	225.262249	0.806247	21.687169	1.353331	10.821249	0.000000	0.000000
4561.915146	871.156154	225.269957	0.806244	21.687911	1.353327	10.821620	0.000000	0.000000
4561.935148	871.156154	225.277411	0.806242	21.688628	1.353324	10.821978	0.000000	0.000000
4561.955150	871.156154	225.261756	0.806247	21.687121	1.353332	10.821226	0.000000	0.000000
4561.975152	871.156154	225.262362	0.806247	21.687179	1.353331	10.821255	0.000000	0.000000
4561.995154	871.156074	225.262581	0.806247	21.687200	1.353331	10.821265	0.000000	0.000000
4562.015156	871.156154	225.254497	0.806250	21.686422	1.353335	10.820877	0.000000	0.000000
4562.035158	871.156074	225.246614	0.806252	21.685663	1.353339	10.820498	0.000000	0.000000
4562.055160	871.156154	225.251536	0.806251	21.686137	1.353337	10.820735	0.000000	0.000000
4562.075162	871.156074	225.255003	0.806249	21.686471	1.353335	10.820901	0.000000	0.000000
4562.095164	871.156154	225.246810	0.806252	21.685682	1.353339	10.820508	0.000000	0.000000
4562.115166	871.156074	225.246257	0.806252	21.685629	1.353339	10.820481	0.000000	0.000000
4562.135168	871.156154	225.243968	0.806253	21.685409	1.353341	10.820371	0.000000	0.000000
4562.155170	871.156074	225.241778	0.806254	21.685198	1.353342	10.820266	0.000000	0.000000
4562.175172	871.156154	225.246790	0.806252	21.685680	1.353339	10.820507	0.000000	0.000000
4562.195174	871.156074	225.231252	0.806257	21.684184	1.353347	10.819760	0.000000	0.000000
4562.215176	871.156154	225.230778	0.806258	21.684139	1.353348	10.819738	0.000000	0.000000
4562.235178	871.156074	225.209954	0.806264	21.682134	1.353358	10.818737	0.000000	0.000000
4562.255180	871.156154	225.206330	0.806266	21.681785	1.353360	10.818563	0.000000	0.000000
4562.275182	871.156074	225.205142	0.806266	21.681670	1.353361	10.818506	0.000000	0.000000
4562.295184	871.156154	225.202900	0.806267	21.681455	1.353362	10.818398	0.000000	0.000000
4562.315186	871.156074	225.202743	0.806267	21.681440	1.353362	10.818391	0.000000	0.000000
4562.335188	871.156154	225.193292	0.806270	21.680530	1.353367	10.817937	0.000000	0.000000
4562.355190	871.156154	225.185233	0.806273	21.679754	1.353371	10.817550	0.000000	0.000000
4562.375192	871.156074	225.194636	0.806270	21.680659	1.353366	10.818001	0.000000	0.000000
4562.395194	871.156154	225.196668	0.806269	21.680855	1.353365	10.818099	0.000000	0.000000
4562.415196	871.156074	225.198596	0.806268	21.681040	1.353364	10.818192	0.000000	0.000000
4562.435198	871.156154	225.182143	0.806274	21.679456	1.353373	10.817401	0.000000	0.000000
4562.455200	871.156074	225.191663	0.806271	21.680373	1.353368	10.817858	0.000000	0.000000
4562.475202	871.156154	225.178069	0.806275	21.679064	1.353375	10.817205	0.000000	0.000000
4562.495204	871.156154	225.183175	0.806274	21.679556	1.353372	10.817451	0.000000	0.000000
4562.515206	871.156154	225.186314	0.806272	21.679858	1.353371	10.817602	0.000000	0.000000
4562.535208	871.156154	225.177433	0.806275	21.679003	1.353375	10.817175	0.000000	0.000000
4562.555210	871.156074	225.169059	0.806278	21.678197	1.353379	10.816773	0.000000	0.000000
4562.575212	871.156154	225.182680	0.806274	21.679508	1.353372	10.817427	0.000000	0.000000
4562.595214	871.156074	225.179445	0.806275	21.679197	1.353374	10.817272	0.000000	0.000000
4562.615216	871.156154	225.167731	0.806279	21.678069	1.353380	10.816709	0.000000	0.000000
4562.635218	871.156074	225.166324	0.806279	21.677933	1.353381	10.816641	0.000000	0.000000
4562.655220	871.156154	225.177987	0.806275	21.679056	1.353375	10.817202	0.000000	0.000000
4562.675222	871.156154	225.159762	0.806281	21.677302	1.353384	10.816326	0.000000	0.000000
4562.695224	871.156074	225.168577	0.806278	21.678150	1.353380	10.816749	0.000000	0.000000
4562.715226	871.156154	225.162927	0.806280	21.677606	1.353383	10.816478	0.000000	0.000000
4562.735228	871.156074	225.190169	0.806271	21.680229	1.353368	10.817787	0.000000	0.000000
4562.755230	871.156154	225.161645	0.806281	21.677483	1.353383	10.816416	0.000000	0.000000
4562.775232	871.156074	225.172218	0.806277	21.678501	1.353378	10.816924	0.000000	0.000000
4562.795234	871.156154	225.175350	0.806276	21.678802	1.353376	10.817075	0.000000	0.000000
4562.815236	871.156074	225.166087	0.806279	21.677911	1.353381	10.816630	0.000000	0.000000
4562.835238	871.156154	225.160398	0.806281	21.677363	1.353384	10.816357	0.000000	0.000000
4562.855240	871.156074	225.171351	0.806277	21.678417	1.353378	10.816883	0.000000	0.000000
4562.875242	871.156154	225.169421	0.806278	21.678231	1.353379	10.816790	0.000000	0.000000
4562.895244	871.156074	225.164116	0.806280	21.677721	1.353382	10.816535	0.000000	0.000000
4562.915246	871.156154	225.160287	0.806281	21.677352	1.353384	10.816351	0.000000	0.000000
4562.935248	871.156074	225.176221	0.806276	21.678886	1.353376	10.817117	0.000000	0.000000
4562.955250	871.156154	225.149733	0.806285	21.676336	1.353389	10.815844	0.000000	0.000000
4562.975252	871.156074	225.157369	0.806282	21.677071	1.353385	10.816211	0.000000	0.000000
4562.995254	871.156154	225.159494	0.806281	21.677276	1.353384	10.816313	0.000000	0.000000
4563.015256	871.156154	225.160083	0.806281	21.677332	1.353384	10.816341	0.000000	0.000000
4563.035258	871.156074	225.152605	0.806284	21.676612	1.353388	10.815982	0.000000	0.000000
4563.055260	871.156154	225.151591	0.806284	21.676515	1.353389	10.815933	0.000000	0.000000
4563.075262	871.156074	225.146329	0.806286	21.676008	1.353391	10.815681	0.000000	0.000000
4563.095264	871.156154	225.139371	0.806288	21.675338	1.353395	10.815346	0.000000	0.000000
4563.115266	871.156074	225.145465	0.806286	21.675925	1.353392	10.815639	0.000000	0.000000
4563.135268	871.156154	225.143177	0.806287	21.675705	1.353393	10.815529	0.000000	0.000000
4563.155270	871.156154	225.152153	0.806284	21.676569	1.353388	10.815961	0.000000	0.000000
4563.175272	871.156154	225.136322	0.806289	21.675045	1.353396	10.815200	0.000000	0.000000
4563.195274	871.156154	225.137569	0.806289	21.675165	1.353396	10.815260	0.000000	0.000000
4563.215276	871.156074	225.130998	0.806291	21.674532	1.353399	10.814944	0.000000	0.000000
4563.235278	871.156154	225.139105	0.806288	21.675313	1.353395	10.815334	0.000000	0.000000
4563.255280	871.156074	225.126297	0.806293	21.674080	1.353401	10.814718	0.000000	0.000000
4563.275282	871.156154	225.113826	0.806297	21.672879	1.353408	10.814119	0.000000	0.000000
4563.295284	871.156074	225.127781	0.806292	21.674223	1.353401	10.814790	0.000000	0.000000
4563.315286	871.156154	225.135233	0.806290	21.674940	1.353397	10.815148	0.000000	0.000000
4563.335288	871.156074	225.128404	0.806292	21.674283	1.353400	10.814820	0.000000	0.000000
4563.355290	871.156154	225.130972	0.806291	21.674530	1.353399	10.814943	0.000000	0.000000
4563.375292	871.156154	225.118230	0.806295	21.673303	1.353406	10.814331	0.000000	0.000000
4563.395294	871.156154	225.119750	0.806295	21.673449	1.353405	10.814404	0.000000	0.000000
4563.415296	871.156154	225.126038	0.806293	21.674055	1.353402	10.814706	0.000000	0.000000
4563.435298	871.156074	225.126697	0.806292	21.674118	1.353401	10.814738	0.000000	0.000000
4563.455300	871.156154	225.134108	0.806290	21.674832	1.353398	10.815094	0.000000	0.000000
4563.475302	871.156074	225.122161	0.806294	21.673682	1.353404	10.814520	0.000000	0.000000
4563.495304	871.156154	225.111276	0.806298	21.672633	1.353409	10.813997	0.000000	0.000000
4563.515306	871.156074	225.110263	0.806298	21.672536	1.353410	10.813948	0.000000	0.000000
4563.535308	871.156154	225.115059	0.806296	21.672998	1.353407	10.814179	0.000000	0.000000
4563.555310	871.156074	225.103840	0.806300	21.671918	1.353413	10.813640	0.000000	0.000000
4563.575312	871.156154	225.091466	0.806304	21.670726	1.353420	10.813045	0.000000	0.000000
4563.595314	871.156074	225.087145	0.806306	21.670310	1.353422	10.812838	0.000000	0.000000
4563.615316	871.156154	225.087120	0.806306	21.670308	1.353422	10.812836	0.000000	0.000000
4563.635318	871.156154	225.075362	0.806310	21.669176	1.353428	10.812272	0.000000	0.000000
4563.655320	871.156074	225.061852	0.806314	21.667875	1.353435	10.811623	0.000000	0.000000
4563.675322	871.156154	225.054705	0.806317	21.667187	1.353439	10.811279	0.000000	0.000000
4563.695324	871.156074	225.008126	0.806332	21.662703	1.353463	10.809042	0.000000	0.000000
4563.715326	871.156154	224.991242	0.806338	21.661077	1.353471	10.808231	0.000000	0.000000
4563.735328	871.156074	224.987054	0.806339	21.660674	1.353473	10.808029	0.000000	0.000000
4563.755330	871.156154	224.978479	0.806342	21.659849	1.353478	10.807617	0.000000	0.000000
4563.775332	871.156074	224.979387	0.806342	21.659936	1.353477	10.807661	0.000000	0.000000
4563.795334	871.156154	224.984097	0.806340	21.660389	1.353475	10.807887	0.000000	0.000000
4563.815336	871.156074	224.979590	0.806342	21.659955	1.353477	10.807671	0.000000	0.000000
4563.835338	871.156154	224.954642	0.806350	21.657554	1.353490	10.806472	0.000000	0.000000
4563.855340	871.156074	224.928804	0.806359	21.655066	1.353504	10.805231	0.000000	0.000000
4563.875342	871.156154	224.940388	0.806355	21.656181	1.353498	10.805788	0.000000	0.000000
4563.895344	871.156074	224.948315	0.806352	21.656944	1.353493	10.806168	0.000000	0.000000
4563.915346	871.156154	224.950940	0.806351	21.657197	1.353492	10.806295	0.000000	0.000000
4563.935348	871.156154	224.937951	0.806356	21.655947	1.353499	10.805671	0.000000	0.000000
4563.955350	871.156074	224.916500	0.806363	21.653881	1.353510	10.804640	0.000000	0.000000
4563.975352	871.156154	224.909633	0.806365	21.653220	1.353514	10.804310	0.000000	0.000000
4563.995354	871.156074	224.894270	0.806370	21.651741	1.353521	10.803572	0.000000	0.000000
4564.015356	871.156154	224.893740	0.806371	21.651690	1.353522	10.803547	0.000000	0.000000
4564.035358	871.156074	224.884576	0.806374	21.650808	1.353526	10.803107	0.000000	0.000000
4564.055360	871.156154	224.878458	0.806376	21.650219	1.353530	10.802813	0.000000	0.000000
4564.075362	871.156154	224.896438	0.806370	21.651950	1.353520	10.803676	0.000000	0.000000
4564.095364	871.156154	224.883105	0.806374	21.650666	1.353527	10.803036	0.000000	0.000000
4564.115366	871.156154	224.899615	0.806369	21.652256	1.353519	10.803829	0.000000	0.000000
4564.135368	871.156074	224.911154	0.806365	21.653367	1.353513	10.804383	0.000000	0.000000
4564.155370	871.156154	224.900676	0.806368	21.652358	1.353518	10.803880	0.000000	0.000000
4564.175372	871.156074	224.882109	0.806374	21.650570	1.353528	10.802988	0.000000	0.000000
4564.195374	871.156154	224.873221	0.806378	21.649715	1.353532	10.802561	0.000000	0.000000
4564.215376	871.156074	224.882940	0.806374	21.650650	1.353527	10.803028	0.000000	0.000000
4564.235378	871.156154	224.862444	0.806381	21.648677	1.353538	10.802043	0.000000	0.000000
4564.255380	871.156074	224.869000	0.806379	21.649308	1.353534	10.802358	0.000000	0.000000
4564.275382	871.156154	224.871781	0.806378	21.649576	1.353533	10.802492	0.000000	0.000000
4564.295384	871.156074	224.855756	0.806383	21.648033	1.353541	10.801722	0.000000	0.000000
4564.315386	871.156154	224.865338	0.806380	21.648956	1.353536	10.802182	0.000000	0.000000
4564.335388	871.156154	224.863855	0.806381	21.648813	1.353537	10.802111	0.000000	0.000000
4564.355390	871.156154	224.846093	0.806387	21.647103	1.353546	10.801258	0.000000	0.000000
4564.375392	871.156154	224.847882	0.806386	21.647275	1.353545	10.801344	0.000000	0.000000
4564.395394	871.156154	224.851727	0.806385	21.647645	1.353543	10.801528	0.000000	0.000000
4564.415396	871.156154	224.855033	0.806384	21.647964	1.353542	10.801687	0.000000	0.000000
4564.435398	871.156074	224.826657	0.806393	21.645232	1.353556	10.800324	0.000000	0.000000
4564.455400	871.156154	224.833438	0.806391	21.645885	1.353553	10.800650	0.000000	0.000000
4564.475402	871.156074	224.839436	0.806389	21.646462	1.353550	10.800938	0.000000	0.000000
4564.495404	871.156154	224.840864	0.806388	21.646600	1.353549	10.801007	0.000000	0.000000
4564.515406	871.156074	224.841943	0.806388	21.646703	1.353548	10.801059	0.000000	0.000000
4564.535408	871.156154	224.843966	0.806387	21.646898	1.353547	10.801156	0.000000	0.000000
4564.555410	871.156074	224.839988	0.806389	21.646515	1.353549	10.800965	0.000000	0.000000
4564.575412	871.156154	224.830959	0.806392	21.645646	1.353554	10.800531	0.000000	0.000000
4564.595414	871.156154	224.842486	0.806388	21.646756	1.353548	10.801085	0.000000	0.000000
4564.615416	871.156154	224.832779	0.806391	21.645821	1.353553	10.800618	0.000000	0.000000
4564.635418	871.156154	224.827671	0.806393	21.645329	1.353556	10.800373	0.000000	0.000000
4564.655420	871.156074	224.840350	0.806388	21.646550	1.353549	10.800982	0.000000	0.000000
4564.675422	871.156154	224.837528	0.806389	21.646278	1.353551	10.800846	0.000000	0.000000
4564.695424	871.156154	224.820597	0.806395	21.644648	1.353560	10.800033	0.000000	0.000000
4564.715426	871.156154	224.830237	0.806392	21.645576	1.353555	10.800496	0.000000	0.000000
[truncated: 1,002 more rows]
