# Supplementary material for: Stress relaxation in the presence of sudden strain bursts: Methodology and stress relaxation data of microcast aluminium microwires
Source: Data Brief. 2018 Nov 14;21:2134–41. doi: 10.1016/j.dib.2018.11.047 (PMC6265499; doi:10.1016/j.dib.2018.11.047)
Supplement: Supplementary file 2 — Supplementary material [file mmc2.zip › Data in brief/As-cast/Al4N/Al_100_r_3/Stress relax txt files/Al_100_r_3_Relaxcycle0029.txt]

Time[s]	Motordispl[�m]	Force[mN]	EngStrain	EngStress[MPa]	Shearstrain	Shearstress [MPa]
4769.643917	926.600581	235.021930	0.859096	22.626784	1.434513	11.290089	0.000000	0.000000
4769.663919	926.606953	235.005074	0.859108	22.625161	1.434532	11.289280	0.000000	0.000000
4769.683921	926.610824	235.007674	0.859111	22.625411	1.434536	11.289404	0.000000	0.000000
4769.703923	926.610824	235.018994	0.859107	22.626501	1.434530	11.289948	0.000000	0.000000
4769.723925	926.610905	234.983255	0.859119	22.623060	1.434549	11.288231	0.000000	0.000000
4769.743927	926.610986	234.985370	0.859119	22.623264	1.434548	11.288333	0.000000	0.000000
4769.763929	926.610986	234.972824	0.859123	22.622056	1.434554	11.287730	0.000000	0.000000
4769.783931	926.610986	234.969494	0.859124	22.621736	1.434556	11.287570	0.000000	0.000000
4769.803933	926.610986	234.934117	0.859136	22.618330	1.434574	11.285871	0.000000	0.000000
4769.823935	926.610986	234.942612	0.859133	22.619147	1.434570	11.286279	0.000000	0.000000
4769.843937	926.610986	234.915784	0.859142	22.616565	1.434584	11.284990	0.000000	0.000000
4769.863939	926.610986	234.917750	0.859141	22.616754	1.434583	11.285085	0.000000	0.000000
4769.883941	926.611066	234.907389	0.859145	22.615756	1.434588	11.284587	0.000000	0.000000
4769.903943	926.611066	234.898361	0.859148	22.614887	1.434593	11.284153	0.000000	0.000000
4769.923945	926.611066	234.895987	0.859149	22.614659	1.434594	11.284039	0.000000	0.000000
4769.943947	926.611147	234.873731	0.859156	22.612516	1.434606	11.282970	0.000000	0.000000
4769.963949	926.611147	234.867384	0.859159	22.611905	1.434609	11.282665	0.000000	0.000000
4769.983951	926.611228	234.847222	0.859165	22.609964	1.434619	11.281697	0.000000	0.000000
4770.003953	926.611147	234.832087	0.859170	22.608507	1.434627	11.280970	0.000000	0.000000
4770.023955	926.611147	234.822199	0.859174	22.607555	1.434632	11.280495	0.000000	0.000000
4770.043957	926.611228	234.798170	0.859182	22.605241	1.434645	11.279340	0.000000	0.000000
4770.063959	926.611228	234.795825	0.859183	22.605015	1.434646	11.279228	0.000000	0.000000
4770.083961	926.611228	234.781332	0.859187	22.603620	1.434653	11.278531	0.000000	0.000000
4770.103963	926.611228	234.797109	0.859182	22.605139	1.434645	11.279289	0.000000	0.000000
4770.123965	926.611228	234.773789	0.859190	22.602894	1.434657	11.278169	0.000000	0.000000
4770.143967	926.611308	234.752977	0.859197	22.600890	1.434668	11.277169	0.000000	0.000000
4770.163969	926.611308	234.750617	0.859198	22.600663	1.434669	11.277056	0.000000	0.000000
4770.183971	926.611308	234.748832	0.859198	22.600491	1.434670	11.276970	0.000000	0.000000
4770.203973	926.611308	234.725916	0.859206	22.598285	1.434682	11.275869	0.000000	0.000000
4770.223975	926.611308	234.719763	0.859208	22.597693	1.434685	11.275574	0.000000	0.000000
4770.263979	926.611308	234.725382	0.859206	22.598234	1.434682	11.275844	0.000000	0.000000
4770.263979	926.611308	234.709091	0.859212	22.596665	1.434690	11.275061	0.000000	0.000000
4770.283981	926.611389	234.689736	0.859218	22.594802	1.434701	11.274131	0.000000	0.000000
4770.303983	926.611308	234.703531	0.859214	22.596130	1.434693	11.274794	0.000000	0.000000
4770.323985	926.611308	234.674440	0.859223	22.593329	1.434708	11.273396	0.000000	0.000000
4770.343987	926.611389	234.675864	0.859223	22.593466	1.434708	11.273465	0.000000	0.000000
4770.363989	926.611389	234.664225	0.859227	22.592346	1.434714	11.272906	0.000000	0.000000
4770.383991	926.611389	234.669278	0.859225	22.592832	1.434711	11.273148	0.000000	0.000000
4770.403993	926.611389	234.648073	0.859232	22.590791	1.434722	11.272130	0.000000	0.000000
4770.423995	926.611308	234.642909	0.859234	22.590293	1.434725	11.271882	0.000000	0.000000
4770.443997	926.611389	234.628349	0.859239	22.588892	1.434732	11.271182	0.000000	0.000000
4770.463999	926.611389	234.628060	0.859239	22.588864	1.434732	11.271168	0.000000	0.000000
4770.484001	926.611308	234.623007	0.859241	22.588377	1.434735	11.270926	0.000000	0.000000
4770.504003	926.611389	234.603845	0.859247	22.586533	1.434745	11.270005	0.000000	0.000000
4770.524005	926.611389	234.603496	0.859247	22.586499	1.434745	11.269988	0.000000	0.000000
4770.544007	926.611308	234.598659	0.859249	22.586033	1.434747	11.269756	0.000000	0.000000
4770.564009	926.611389	234.584440	0.859254	22.584664	1.434755	11.269073	0.000000	0.000000
4770.584011	926.611389	234.571747	0.859258	22.583442	1.434761	11.268463	0.000000	0.000000
4770.604013	926.611308	234.556571	0.859263	22.581981	1.434769	11.267734	0.000000	0.000000
4770.624015	926.611389	234.560276	0.859262	22.582338	1.434767	11.267912	0.000000	0.000000
4770.644017	926.611389	234.546648	0.859266	22.581026	1.434774	11.267257	0.000000	0.000000
4770.664019	926.611389	234.541502	0.859268	22.580530	1.434777	11.267010	0.000000	0.000000
4770.684021	926.611389	234.532819	0.859271	22.579694	1.434781	11.266593	0.000000	0.000000
4770.704023	926.611389	234.510246	0.859279	22.577521	1.434793	11.265509	0.000000	0.000000
4770.724025	926.611389	234.505397	0.859280	22.577054	1.434795	11.265276	0.000000	0.000000
4770.744027	926.611389	234.491921	0.859285	22.575757	1.434802	11.264628	0.000000	0.000000
4770.764029	926.611308	234.489099	0.859286	22.575485	1.434804	11.264493	0.000000	0.000000
4770.784031	926.611389	234.472015	0.859291	22.573841	1.434812	11.263672	0.000000	0.000000
4770.804033	926.611308	234.461212	0.859295	22.572801	1.434818	11.263153	0.000000	0.000000
4770.824035	926.611389	234.457004	0.859296	22.572395	1.434820	11.262951	0.000000	0.000000
4770.844037	926.611308	234.449623	0.859299	22.571685	1.434824	11.262597	0.000000	0.000000
4770.864039	926.611389	234.438390	0.859303	22.570603	1.434830	11.262057	0.000000	0.000000
4770.904043	926.611308	234.440885	0.859302	22.570844	1.434828	11.262177	0.000000	0.000000
4770.904043	926.611308	234.437695	0.859303	22.570536	1.434830	11.262024	0.000000	0.000000
4770.924045	926.611389	234.432283	0.859305	22.570015	1.434833	11.261764	0.000000	0.000000
4770.944047	926.611308	234.411106	0.859312	22.567977	1.434844	11.260746	0.000000	0.000000
4770.964049	926.611389	234.415678	0.859310	22.568417	1.434841	11.260966	0.000000	0.000000
4770.984051	926.611308	234.409644	0.859312	22.567836	1.434844	11.260676	0.000000	0.000000
4771.004053	926.611389	234.400704	0.859315	22.566975	1.434849	11.260247	0.000000	0.000000
4771.024055	926.611389	234.408545	0.859313	22.567730	1.434845	11.260623	0.000000	0.000000
4771.044057	926.611308	234.387674	0.859320	22.565721	1.434856	11.259621	0.000000	0.000000
4771.064059	926.611389	234.385542	0.859320	22.565515	1.434857	11.259518	0.000000	0.000000
4771.084061	926.611308	234.377355	0.859323	22.564727	1.434861	11.259125	0.000000	0.000000
4771.104063	926.611389	234.380986	0.859322	22.565077	1.434859	11.259299	0.000000	0.000000
4771.124065	926.611389	234.361487	0.859329	22.563199	1.434869	11.258363	0.000000	0.000000
4771.144067	926.611308	234.357334	0.859330	22.562800	1.434871	11.258163	0.000000	0.000000
4771.164069	926.611389	234.345376	0.859334	22.561648	1.434878	11.257589	0.000000	0.000000
4771.184071	926.611308	234.344620	0.859334	22.561576	1.434878	11.257552	0.000000	0.000000
4771.204073	926.611389	234.339149	0.859336	22.561049	1.434881	11.257290	0.000000	0.000000
4771.224075	926.611308	234.333963	0.859338	22.560550	1.434883	11.257040	0.000000	0.000000
4771.244077	926.611389	234.328513	0.859340	22.560025	1.434886	11.256779	0.000000	0.000000
4771.264079	926.611389	234.313146	0.859345	22.558545	1.434894	11.256040	0.000000	0.000000
4771.284081	926.611308	234.308977	0.859346	22.558144	1.434896	11.255840	0.000000	0.000000
4771.304083	926.611389	234.305405	0.859347	22.557800	1.434898	11.255669	0.000000	0.000000
4771.344087	926.611389	234.304774	0.859348	22.557739	1.434898	11.255638	0.000000	0.000000
4771.344087	926.611389	234.295115	0.859351	22.556810	1.434903	11.255174	0.000000	0.000000
4771.364089	926.611389	234.280509	0.859356	22.555403	1.434911	11.254473	0.000000	0.000000
4771.384091	926.611308	234.273723	0.859358	22.554750	1.434914	11.254147	0.000000	0.000000
4771.404093	926.611389	234.274047	0.859358	22.554781	1.434914	11.254162	0.000000	0.000000
4771.424095	926.611308	234.271553	0.859359	22.554541	1.434915	11.254042	0.000000	0.000000
4771.444097	926.611389	234.258810	0.859363	22.553314	1.434922	11.253430	0.000000	0.000000
4771.464099	926.611389	234.253003	0.859365	22.552755	1.434925	11.253151	0.000000	0.000000
4771.484101	926.611308	234.252007	0.859365	22.552659	1.434925	11.253103	0.000000	0.000000
4771.504103	926.611389	234.241269	0.859369	22.551625	1.434931	11.252588	0.000000	0.000000
4771.544107	926.611308	234.224822	0.859374	22.550042	1.434939	11.251797	0.000000	0.000000
4771.564109	926.611389	234.224504	0.859374	22.550011	1.434940	11.251782	0.000000	0.000000
4771.564109	926.611389	234.223413	0.859375	22.549906	1.434940	11.251730	0.000000	0.000000
4771.584111	926.611389	234.208976	0.859380	22.548516	1.434948	11.251036	0.000000	0.000000
4771.604113	926.611389	234.205638	0.859381	22.548195	1.434949	11.250876	0.000000	0.000000
4771.624115	926.611389	234.203043	0.859382	22.547945	1.434951	11.250751	0.000000	0.000000
4771.644117	926.611308	234.195642	0.859384	22.547233	1.434954	11.250396	0.000000	0.000000
4771.664119	926.611389	234.183259	0.859388	22.546040	1.434961	11.249801	0.000000	0.000000
4771.684121	926.611389	234.173737	0.859392	22.545124	1.434966	11.249343	0.000000	0.000000
4771.704123	926.611308	234.177148	0.859390	22.545452	1.434964	11.249507	0.000000	0.000000
4771.724125	926.611389	234.168220	0.859393	22.544593	1.434969	11.249078	0.000000	0.000000
4771.744127	926.611308	234.159576	0.859396	22.543760	1.434973	11.248663	0.000000	0.000000
4771.764129	926.611389	234.164903	0.859394	22.544273	1.434970	11.248919	0.000000	0.000000
4771.784131	926.611389	234.153831	0.859398	22.543207	1.434976	11.248387	0.000000	0.000000
4771.804133	926.611308	234.167307	0.859394	22.544505	1.434969	11.249035	0.000000	0.000000
4771.824135	926.611389	234.142106	0.859402	22.542079	1.434982	11.247824	0.000000	0.000000
4771.844137	926.611308	234.133617	0.859405	22.541261	1.434986	11.247416	0.000000	0.000000
4771.864139	926.611389	234.130132	0.859406	22.540926	1.434988	11.247249	0.000000	0.000000
4771.884141	926.611308	234.122520	0.859409	22.540193	1.434992	11.246883	0.000000	0.000000
4771.904143	926.611389	234.118072	0.859410	22.539765	1.434994	11.246669	0.000000	0.000000
4771.924145	926.611389	234.111164	0.859413	22.539100	1.434998	11.246337	0.000000	0.000000
4771.944147	926.611308	234.102132	0.859415	22.538230	1.435003	11.245904	0.000000	0.000000
4771.964149	926.611389	234.101940	0.859416	22.538212	1.435003	11.245894	0.000000	0.000000
4771.984151	926.611308	234.096558	0.859417	22.537693	1.435005	11.245636	0.000000	0.000000
4772.004153	926.611389	234.098613	0.859417	22.537891	1.435004	11.245735	0.000000	0.000000
4772.024155	926.611389	234.078520	0.859423	22.535957	1.435015	11.244769	0.000000	0.000000
4772.044157	926.611308	234.078422	0.859423	22.535947	1.435015	11.244765	0.000000	0.000000
4772.064159	926.611389	234.083755	0.859422	22.536461	1.435012	11.245021	0.000000	0.000000
4772.084161	926.611308	234.083541	0.859422	22.536440	1.435012	11.245011	0.000000	0.000000
4772.104163	926.611389	234.079261	0.859423	22.536028	1.435014	11.244805	0.000000	0.000000
4772.124165	926.611389	234.049498	0.859433	22.533163	1.435030	11.243375	0.000000	0.000000
4772.144167	926.611308	234.049093	0.859433	22.533124	1.435030	11.243356	0.000000	0.000000
4772.164169	926.611389	234.051585	0.859432	22.533364	1.435029	11.243475	0.000000	0.000000
4772.184171	926.611308	234.036192	0.859438	22.531882	1.435036	11.242736	0.000000	0.000000
4772.204173	926.611308	234.033409	0.859439	22.531614	1.435038	11.242602	0.000000	0.000000
4772.224175	926.611389	234.029648	0.859440	22.531252	1.435040	11.242422	0.000000	0.000000
4772.244177	926.611308	234.020792	0.859443	22.530399	1.435044	11.241996	0.000000	0.000000
4772.264179	926.611308	234.011312	0.859446	22.529486	1.435049	11.241541	0.000000	0.000000
4772.284181	926.611389	234.006799	0.859448	22.529052	1.435052	11.241324	0.000000	0.000000
4772.304183	926.611308	234.001881	0.859449	22.528578	1.435054	11.241088	0.000000	0.000000
4772.324185	926.611308	234.001392	0.859449	22.528531	1.435054	11.241064	0.000000	0.000000
4772.344187	926.611389	234.000196	0.859450	22.528416	1.435055	11.241007	0.000000	0.000000
4772.364189	926.611308	233.998146	0.859450	22.528219	1.435056	11.240908	0.000000	0.000000
4772.404193	926.611389	233.986390	0.859454	22.527087	1.435062	11.240344	0.000000	0.000000
4772.404193	926.611389	233.977771	0.859457	22.526257	1.435067	11.239930	0.000000	0.000000
4772.424195	926.611389	233.976869	0.859458	22.526170	1.435067	11.239886	0.000000	0.000000
4772.444197	926.611389	233.962350	0.859462	22.524772	1.435075	11.239189	0.000000	0.000000
4772.464199	926.611308	233.962295	0.859462	22.524767	1.435074	11.239186	0.000000	0.000000
4772.484201	926.611389	233.957040	0.859464	22.524261	1.435077	11.238934	0.000000	0.000000
4772.504203	926.611389	233.955018	0.859465	22.524067	1.435078	11.238837	0.000000	0.000000
4772.524205	926.611308	233.952115	0.859466	22.523787	1.435080	11.238697	0.000000	0.000000
4772.544207	926.611389	233.939791	0.859470	22.522601	1.435086	11.238105	0.000000	0.000000
4772.564209	926.611308	233.942992	0.859469	22.522909	1.435084	11.238259	0.000000	0.000000
4772.584211	926.611308	233.933059	0.859472	22.521952	1.435089	11.237782	0.000000	0.000000
4772.604213	926.611389	233.920249	0.859477	22.520719	1.435096	11.237166	0.000000	0.000000
4772.624215	926.611308	233.925731	0.859475	22.521247	1.435093	11.237430	0.000000	0.000000
4772.644217	926.611389	233.927055	0.859474	22.521374	1.435093	11.237493	0.000000	0.000000
4772.664219	926.611389	233.924895	0.859475	22.521166	1.435094	11.237389	0.000000	0.000000
4772.684221	926.611308	233.915951	0.859478	22.520305	1.435098	11.236960	0.000000	0.000000
4772.704223	926.611389	233.909526	0.859480	22.519687	1.435102	11.236651	0.000000	0.000000
4772.724225	926.611308	233.901842	0.859483	22.518947	1.435105	11.236282	0.000000	0.000000
4772.744227	926.611389	233.895195	0.859485	22.518307	1.435109	11.235963	0.000000	0.000000
4772.764229	926.611389	233.897106	0.859484	22.518491	1.435108	11.236054	0.000000	0.000000
4772.784231	926.611308	233.895209	0.859485	22.518308	1.435109	11.235963	0.000000	0.000000
4772.824235	926.611389	233.885668	0.859488	22.517390	1.435114	11.235505	0.000000	0.000000
4772.844237	926.611308	233.884975	0.859488	22.517323	1.435114	11.235472	0.000000	0.000000
4772.844237	926.611308	233.881589	0.859489	22.516997	1.435116	11.235309	0.000000	0.000000
4772.864239	926.611389	233.872401	0.859493	22.516113	1.435121	11.234868	0.000000	0.000000
4772.884241	926.611389	233.860770	0.859497	22.514993	1.435127	11.234309	0.000000	0.000000
4772.904243	926.611308	233.852368	0.859499	22.514184	1.435131	11.233905	0.000000	0.000000
4772.924245	926.611389	233.833679	0.859506	22.512385	1.435141	11.233008	0.000000	0.000000
4772.944247	926.611308	233.823312	0.859509	22.511387	1.435146	11.232510	0.000000	0.000000
4772.964249	926.611308	233.822183	0.859509	22.511278	1.435146	11.232455	0.000000	0.000000
4772.984251	926.611389	233.819411	0.859510	22.511011	1.435148	11.232322	0.000000	0.000000
4773.004253	926.611308	233.812596	0.859513	22.510355	1.435151	11.231995	0.000000	0.000000
4773.024255	926.611389	233.790754	0.859520	22.508252	1.435163	11.230945	0.000000	0.000000
4773.044257	926.611389	233.798586	0.859517	22.509006	1.435159	11.231322	0.000000	0.000000
4773.064259	926.611308	233.789029	0.859521	22.508086	1.435163	11.230863	0.000000	0.000000
4773.084261	926.611389	233.791223	0.859520	22.508297	1.435162	11.230968	0.000000	0.000000
4773.104263	926.611389	233.778238	0.859524	22.507047	1.435169	11.230344	0.000000	0.000000
4773.124265	926.611308	233.773216	0.859526	22.506564	1.435172	11.230103	0.000000	0.000000
4773.144267	926.611389	233.771213	0.859527	22.506371	1.435173	11.230007	0.000000	0.000000
4773.164269	926.611308	233.756480	0.859531	22.504952	1.435180	11.229299	0.000000	0.000000
4773.184271	926.611389	233.760880	0.859530	22.505376	1.435178	11.229510	0.000000	0.000000
4773.204273	926.611389	233.746719	0.859535	22.504013	1.435185	11.228830	0.000000	0.000000
4773.224275	926.611308	233.743678	0.859536	22.503720	1.435187	11.228684	0.000000	0.000000
4773.264279	926.611389	233.738502	0.859538	22.503221	1.435190	11.228435	0.000000	0.000000
4773.264279	926.611389	233.732098	0.859540	22.502605	1.435193	11.228128	0.000000	0.000000
4773.284281	926.611308	233.725214	0.859542	22.501942	1.435196	11.227797	0.000000	0.000000
4773.304283	926.611389	233.713900	0.859546	22.500853	1.435202	11.227254	0.000000	0.000000
4773.324285	926.611308	233.710861	0.859547	22.500560	1.435204	11.227108	0.000000	0.000000
4773.344287	926.611389	233.705772	0.859549	22.500070	1.435206	11.226863	0.000000	0.000000
4773.364289	926.611308	233.708545	0.859548	22.500337	1.435205	11.226996	0.000000	0.000000
4773.384291	926.611389	233.705415	0.859549	22.500036	1.435207	11.226846	0.000000	0.000000
4773.404293	926.611389	233.713988	0.859546	22.500861	1.435202	11.227258	0.000000	0.000000
4773.424295	926.611308	233.712846	0.859546	22.500751	1.435203	11.227203	0.000000	0.000000
4773.464299	926.611308	233.687811	0.859554	22.498341	1.435216	11.226000	0.000000	0.000000
4773.464299	926.611308	233.697789	0.859551	22.499302	1.435210	11.226480	0.000000	0.000000
4773.484301	926.611308	233.697778	0.859551	22.499301	1.435210	11.226479	0.000000	0.000000
4773.504303	926.611389	233.692184	0.859553	22.498762	1.435213	11.226210	0.000000	0.000000
4773.524305	926.611308	233.689411	0.859554	22.498495	1.435215	11.226077	0.000000	0.000000
4773.544307	926.611389	233.688601	0.859554	22.498417	1.435215	11.226038	0.000000	0.000000
4773.564309	926.611308	233.665859	0.859562	22.496228	1.435227	11.224946	0.000000	0.000000
4773.584311	926.611389	233.671742	0.859560	22.496794	1.435224	11.225228	0.000000	0.000000
4773.604313	926.611389	233.658800	0.859564	22.495548	1.435231	11.224607	0.000000	0.000000
4773.624315	926.611308	233.668477	0.859561	22.496480	1.435225	11.225072	0.000000	0.000000
4773.644317	926.611389	233.666663	0.859562	22.496305	1.435227	11.224984	0.000000	0.000000
4773.664319	926.611389	233.650145	0.859567	22.494715	1.435235	11.224191	0.000000	0.000000
4773.684321	926.611308	233.655587	0.859565	22.495239	1.435232	11.224452	0.000000	0.000000
4773.704323	926.611389	233.645773	0.859569	22.494294	1.435237	11.223981	0.000000	0.000000
4773.724325	926.611308	233.641345	0.859570	22.493868	1.435239	11.223768	0.000000	0.000000
4773.744327	926.611389	233.652682	0.859566	22.494959	1.435234	11.224313	0.000000	0.000000
4773.764329	926.611389	233.638019	0.859571	22.493547	1.435241	11.223608	0.000000	0.000000
4773.784331	926.611308	233.641013	0.859570	22.493836	1.435240	11.223752	0.000000	0.000000
4773.804333	926.611389	233.623118	0.859576	22.492113	1.435249	11.222893	0.000000	0.000000
4773.824335	926.611389	233.615369	0.859579	22.491367	1.435253	11.222520	0.000000	0.000000
4773.844337	926.611308	233.613280	0.859579	22.491166	1.435254	11.222420	0.000000	0.000000
4773.864339	926.611389	233.615563	0.859579	22.491386	1.435253	11.222530	0.000000	0.000000
4773.904343	926.611389	233.597493	0.859585	22.489646	1.435262	11.221662	0.000000	0.000000
4773.904343	926.611389	233.610110	0.859581	22.490861	1.435256	11.222268	0.000000	0.000000
4773.924345	926.611308	233.598937	0.859584	22.489785	1.435261	11.221731	0.000000	0.000000
4773.944347	926.611389	233.594060	0.859586	22.489315	1.435264	11.221497	0.000000	0.000000
4773.964349	926.611389	233.592360	0.859587	22.489152	1.435265	11.221415	0.000000	0.000000
4773.984351	926.611308	233.589382	0.859587	22.488865	1.435266	11.221272	0.000000	0.000000
4774.004353	926.611389	233.585056	0.859589	22.488448	1.435268	11.221064	0.000000	0.000000
4774.024355	926.611308	233.574907	0.859592	22.487471	1.435274	11.220577	0.000000	0.000000
4774.044357	926.611389	233.579195	0.859591	22.487884	1.435271	11.220783	0.000000	0.000000
4774.064359	926.611389	233.569479	0.859594	22.486949	1.435276	11.220316	0.000000	0.000000
4774.104363	926.611389	233.566043	0.859595	22.486618	1.435278	11.220151	0.000000	0.000000
4774.124365	926.611308	233.564575	0.859596	22.486477	1.435279	11.220080	0.000000	0.000000
4774.124365	926.611308	233.542535	0.859603	22.484355	1.435290	11.219021	0.000000	0.000000
4774.144367	926.611389	233.548142	0.859601	22.484895	1.435287	11.219291	0.000000	0.000000
4774.164369	926.611389	233.545389	0.859602	22.484629	1.435289	11.219159	0.000000	0.000000
4774.184371	926.611308	233.522034	0.859610	22.482381	1.435301	11.218037	0.000000	0.000000
4774.204373	926.611389	233.533734	0.859606	22.483507	1.435295	11.218599	0.000000	0.000000
4774.224375	926.611308	233.533368	0.859606	22.483472	1.435295	11.218581	0.000000	0.000000
4774.244377	926.611389	233.533491	0.859606	22.483484	1.435295	11.218587	0.000000	0.000000
4774.264379	926.611389	233.515662	0.859612	22.481768	1.435304	11.217731	0.000000	0.000000
4774.284381	926.611308	233.514234	0.859613	22.481630	1.435305	11.217662	0.000000	0.000000
4774.304383	926.611389	233.510738	0.859614	22.481293	1.435307	11.217494	0.000000	0.000000
4774.324385	926.611308	233.504600	0.859616	22.480702	1.435310	11.217199	0.000000	0.000000
4774.344387	926.611389	233.507351	0.859615	22.480967	1.435308	11.217331	0.000000	0.000000
4774.364389	926.611389	233.488064	0.859622	22.479110	1.435318	11.216405	0.000000	0.000000
4774.384391	926.611308	233.502869	0.859617	22.480536	1.435311	11.217116	0.000000	0.000000
4774.404393	926.611389	233.490161	0.859621	22.479312	1.435317	11.216506	0.000000	0.000000
4774.424395	926.611389	233.475244	0.859626	22.477876	1.435325	11.215789	0.000000	0.000000
4774.444397	926.611308	233.487294	0.859622	22.479036	1.435319	11.216368	0.000000	0.000000
4774.464399	926.611389	233.492097	0.859620	22.479499	1.435316	11.216598	0.000000	0.000000
4774.484401	926.611308	233.487581	0.859622	22.479064	1.435318	11.216382	0.000000	0.000000
4774.504403	926.611389	233.481599	0.859624	22.478488	1.435322	11.216094	0.000000	0.000000
4774.544407	926.611389	233.461387	0.859631	22.476542	1.435332	11.215123	0.000000	0.000000
4774.544407	926.611389	233.461704	0.859630	22.476573	1.435332	11.215138	0.000000	0.000000
4774.564409	926.611389	233.459759	0.859631	22.476385	1.435333	11.215045	0.000000	0.000000
4774.584411	926.611389	233.458551	0.859631	22.476269	1.435334	11.214987	0.000000	0.000000
4774.604413	926.611308	233.454275	0.859633	22.475857	1.435336	11.214782	0.000000	0.000000
4774.624415	926.611389	233.445562	0.859636	22.475019	1.435340	11.214363	0.000000	0.000000
4774.644417	926.611308	233.452191	0.859634	22.475657	1.435337	11.214681	0.000000	0.000000
4774.664419	926.611389	233.447667	0.859635	22.475221	1.435339	11.214464	0.000000	0.000000
4774.684421	926.611389	233.431279	0.859641	22.473643	1.435348	11.213677	0.000000	0.000000
4774.704423	926.611389	233.435235	0.859639	22.474024	1.435346	11.213867	0.000000	0.000000
4774.724425	926.611389	233.440465	0.859638	22.474528	1.435343	11.214118	0.000000	0.000000
4774.744427	926.611308	233.419806	0.859644	22.472539	1.435353	11.213126	0.000000	0.000000
4774.764429	926.611389	233.422027	0.859644	22.472753	1.435352	11.213232	0.000000	0.000000
4774.784431	926.611308	233.428796	0.859641	22.473404	1.435349	11.213558	0.000000	0.000000
4774.804433	926.611389	233.414060	0.859646	22.471986	1.435356	11.212850	0.000000	0.000000
4774.824435	926.611389	233.419077	0.859645	22.472469	1.435354	11.213091	0.000000	0.000000
4774.844437	926.611308	233.402493	0.859650	22.470872	1.435362	11.212294	0.000000	0.000000
4774.864439	926.611389	233.408039	0.859648	22.471406	1.435359	11.212560	0.000000	0.000000
4774.884441	926.611308	233.411952	0.859647	22.471783	1.435357	11.212748	0.000000	0.000000
4774.904443	926.611389	233.406155	0.859649	22.471225	1.435360	11.212470	0.000000	0.000000
4774.924445	926.611389	233.397852	0.859652	22.470425	1.435365	11.212071	0.000000	0.000000
4774.944447	926.611308	233.404637	0.859649	22.471079	1.435361	11.212397	0.000000	0.000000
4774.964449	926.611389	233.394664	0.859653	22.470118	1.435366	11.211918	0.000000	0.000000
4774.984451	926.611308	233.398891	0.859651	22.470525	1.435364	11.212121	0.000000	0.000000
4775.004453	926.611308	233.396133	0.859652	22.470260	1.435365	11.211989	0.000000	0.000000
4775.024455	926.611389	233.390176	0.859654	22.469686	1.435369	11.211702	0.000000	0.000000
4775.044457	926.611308	233.375657	0.859659	22.468289	1.435376	11.211005	0.000000	0.000000
4775.064459	926.611389	233.366245	0.859662	22.467382	1.435381	11.210553	0.000000	0.000000
4775.084461	926.611308	233.381319	0.859657	22.468834	1.435373	11.211277	0.000000	0.000000
4775.104463	926.611389	233.366845	0.859662	22.467440	1.435381	11.210582	0.000000	0.000000
4775.124465	926.611389	233.357559	0.859665	22.466546	1.435385	11.210135	0.000000	0.000000
4775.144467	926.611308	233.364800	0.859663	22.467243	1.435382	11.210483	0.000000	0.000000
4775.184471	926.611389	233.362224	0.859664	22.466995	1.435383	11.210360	0.000000	0.000000
4775.184471	926.611389	233.352584	0.859667	22.466067	1.435388	11.209896	0.000000	0.000000
4775.204473	926.611308	233.333835	0.859673	22.464262	1.435398	11.208996	0.000000	0.000000
4775.224475	926.611389	233.353624	0.859667	22.466167	1.435387	11.209946	0.000000	0.000000
4775.244477	926.611308	233.339248	0.859671	22.464783	1.435395	11.209256	0.000000	0.000000
4775.264479	926.611389	233.357995	0.859665	22.466588	1.435385	11.210156	0.000000	0.000000
4775.284481	926.611389	233.354743	0.859666	22.466275	1.435387	11.210000	0.000000	0.000000
4775.304483	926.611308	233.345897	0.859669	22.465423	1.435391	11.209575	0.000000	0.000000
4775.324485	926.611389	233.341844	0.859671	22.465033	1.435394	11.209381	0.000000	0.000000
4775.344487	926.611308	233.330210	0.859674	22.463913	1.435399	11.208822	0.000000	0.000000
4775.364489	926.611389	233.326623	0.859676	22.463568	1.435401	11.208649	0.000000	0.000000
4775.384491	926.611389	233.325345	0.859676	22.463445	1.435402	11.208588	0.000000	0.000000
4775.404493	926.611308	233.325874	0.859676	22.463496	1.435402	11.208613	0.000000	0.000000
4775.424495	926.611389	233.311964	0.859681	22.462156	1.435409	11.207945	0.000000	0.000000
4775.444497	926.611389	233.304743	0.859683	22.461461	1.435413	11.207598	0.000000	0.000000
4775.464499	926.611308	233.300234	0.859685	22.461027	1.435415	11.207382	0.000000	0.000000
4775.484501	926.611389	233.306315	0.859683	22.461613	1.435412	11.207674	0.000000	0.000000
4775.504503	926.611308	233.297616	0.859685	22.460775	1.435416	11.207256	0.000000	0.000000
4775.524505	926.611389	233.294746	0.859686	22.460499	1.435418	11.207118	0.000000	0.000000
4775.544507	926.611308	233.289992	0.859688	22.460041	1.435420	11.206890	0.000000	0.000000
4775.564509	926.611308	233.287601	0.859689	22.459811	1.435421	11.206775	0.000000	0.000000
4775.604513	926.611308	233.292812	0.859687	22.460313	1.435419	11.207025	0.000000	0.000000
4775.604513	926.611308	233.290290	0.859688	22.460070	1.435420	11.206904	0.000000	0.000000
4775.624515	926.611389	233.277345	0.859692	22.458823	1.435427	11.206282	0.000000	0.000000
4775.644517	926.611308	233.281782	0.859691	22.459251	1.435424	11.206495	0.000000	0.000000
4775.664519	926.611308	233.276056	0.859693	22.458699	1.435427	11.206220	0.000000	0.000000
4775.684521	926.611389	233.264688	0.859697	22.457605	1.435433	11.205674	0.000000	0.000000
4775.704523	926.611308	233.265653	0.859696	22.457698	1.435433	11.205720	0.000000	0.000000
4775.724525	926.611389	233.262262	0.859697	22.457371	1.435434	11.205558	0.000000	0.000000
4775.744527	926.611389	233.245102	0.859703	22.455719	1.435443	11.204733	0.000000	0.000000
4775.764529	926.611308	233.240056	0.859705	22.455233	1.435446	11.204491	0.000000	0.000000
4775.784531	926.611389	233.251341	0.859701	22.456320	1.435440	11.205033	0.000000	0.000000
4775.804533	926.611308	233.245373	0.859703	22.455745	1.435443	11.204746	0.000000	0.000000
4775.824535	926.611389	233.237793	0.859706	22.455016	1.435447	11.204382	0.000000	0.000000
4775.844537	926.611389	233.232843	0.859707	22.454539	1.435450	11.204144	0.000000	0.000000
4775.864539	926.611389	233.245763	0.859703	22.455783	1.435443	11.204765	0.000000	0.000000
4775.884541	926.611389	233.231514	0.859708	22.454411	1.435450	11.204080	0.000000	0.000000
4775.904543	926.611308	233.232104	0.859707	22.454468	1.435450	11.204109	0.000000	0.000000
4775.924545	926.611389	233.232328	0.859707	22.454489	1.435450	11.204120	0.000000	0.000000
4775.944547	926.611308	233.229007	0.859708	22.454170	1.435451	11.203960	0.000000	0.000000
4775.964549	926.611389	233.232484	0.859707	22.454504	1.435450	11.204127	0.000000	0.000000
4775.984551	926.611389	233.216016	0.859713	22.452919	1.435458	11.203336	0.000000	0.000000
4776.004553	926.611308	233.212649	0.859714	22.452595	1.435460	11.203174	0.000000	0.000000
4776.024555	926.611389	233.215307	0.859713	22.452851	1.435459	11.203302	0.000000	0.000000
4776.044557	926.611389	233.208999	0.859715	22.452243	1.435462	11.202999	0.000000	0.000000
4776.064559	926.611308	233.208074	0.859715	22.452154	1.435462	11.202954	0.000000	0.000000
4776.084561	926.611389	233.201211	0.859718	22.451494	1.435466	11.202625	0.000000	0.000000
4776.104563	926.611308	233.188854	0.859722	22.450304	1.435472	11.202031	0.000000	0.000000
4776.124565	926.611389	233.186635	0.859723	22.450090	1.435473	11.201925	0.000000	0.000000
4776.144567	926.611389	233.192004	0.859721	22.450607	1.435471	11.202182	0.000000	0.000000
4776.164569	926.611308	233.185950	0.859723	22.450024	1.435474	11.201892	0.000000	0.000000
4776.184571	926.611389	233.193366	0.859720	22.450738	1.435470	11.202248	0.000000	0.000000
4776.204573	926.611389	233.171372	0.859728	22.448621	1.435481	11.201191	0.000000	0.000000
4776.224575	926.611389	233.176146	0.859726	22.449081	1.435479	11.201421	0.000000	0.000000
4776.244577	926.611389	233.171659	0.859728	22.448649	1.435481	11.201205	0.000000	0.000000
4776.264579	926.611308	233.168426	0.859729	22.448337	1.435483	11.201050	0.000000	0.000000
4776.284581	926.611389	233.170247	0.859728	22.448513	1.435482	11.201137	0.000000	0.000000
4776.304583	926.611389	233.167563	0.859729	22.448254	1.435483	11.201008	0.000000	0.000000
4776.324585	926.611308	233.163440	0.859730	22.447857	1.435485	11.200810	0.000000	0.000000
4776.344587	926.611389	233.168953	0.859729	22.448388	1.435482	11.201075	0.000000	0.000000
4776.364589	926.611308	233.158125	0.859732	22.447346	1.435488	11.200555	0.000000	0.000000
4776.384591	926.611389	233.150329	0.859735	22.446595	1.435492	11.200180	0.000000	0.000000
4776.404593	926.611389	233.147629	0.859736	22.446335	1.435493	11.200051	0.000000	0.000000
4776.424595	926.611308	233.128444	0.859742	22.444488	1.435503	11.199129	0.000000	0.000000
4776.444597	926.611389	233.139164	0.859739	22.445520	1.435498	11.199644	0.000000	0.000000
4776.464599	926.611308	233.133300	0.859741	22.444955	1.435501	11.199362	0.000000	0.000000
4776.484601	926.611389	233.128466	0.859742	22.444490	1.435503	11.199130	0.000000	0.000000
4776.504603	926.611389	233.125585	0.859743	22.444213	1.435505	11.198992	0.000000	0.000000
4776.524605	926.611308	233.126481	0.859743	22.444299	1.435504	11.199035	0.000000	0.000000
4776.544607	926.611389	233.121389	0.859745	22.443809	1.435507	11.198790	0.000000	0.000000
4776.564609	926.611389	233.122494	0.859744	22.443915	1.435506	11.198843	0.000000	0.000000
4776.584611	926.611389	233.115820	0.859746	22.443273	1.435510	11.198523	0.000000	0.000000
4776.604613	926.611389	233.104884	0.859750	22.442220	1.435515	11.197997	0.000000	0.000000
4776.624615	926.611308	233.113497	0.859747	22.443049	1.435511	11.198411	0.000000	0.000000
4776.644617	926.611389	233.114981	0.859747	22.443192	1.435510	11.198482	0.000000	0.000000
4776.684621	926.611308	233.118966	0.859745	22.443576	1.435508	11.198674	0.000000	0.000000
4776.684621	926.611308	233.100715	0.859751	22.441818	1.435517	11.197797	0.000000	0.000000
4776.704623	926.611389	233.112017	0.859748	22.442906	1.435512	11.198340	0.000000	0.000000
4776.724625	926.611308	233.119048	0.859745	22.443583	1.435508	11.198678	0.000000	0.000000
4776.744627	926.611389	233.105464	0.859750	22.442276	1.435515	11.198025	0.000000	0.000000
4776.764629	926.611389	233.111119	0.859748	22.442820	1.435512	11.198297	0.000000	0.000000
4776.784631	926.611308	233.084666	0.859757	22.440273	1.435526	11.197026	0.000000	0.000000
4776.804633	926.611389	233.086271	0.859756	22.440428	1.435525	11.197103	0.000000	0.000000
4776.824635	926.611308	233.088160	0.859756	22.440610	1.435524	11.197194	0.000000	0.000000
4776.844637	926.611389	233.066045	0.859763	22.438481	1.435535	11.196132	0.000000	0.000000
4776.864639	926.611389	233.059887	0.859765	22.437888	1.435538	11.195836	0.000000	0.000000
4776.884641	926.611308	233.068060	0.859762	22.438675	1.435534	11.196228	0.000000	0.000000
4776.904643	926.611389	233.082129	0.859758	22.440029	1.435527	11.196904	0.000000	0.000000
4776.924645	926.611389	233.066601	0.859763	22.438534	1.435535	11.196158	0.000000	0.000000
4776.944647	926.611308	233.052408	0.859768	22.437168	1.435542	11.195477	0.000000	0.000000
4776.964649	926.611389	233.052150	0.859768	22.437143	1.435542	11.195464	0.000000	0.000000
4776.984651	926.611389	233.056505	0.859766	22.437562	1.435540	11.195673	0.000000	0.000000
4777.004653	926.611308	233.060219	0.859765	22.437920	1.435538	11.195852	0.000000	0.000000
4777.024655	926.611389	233.054757	0.859767	22.437394	1.435541	11.195589	0.000000	0.000000
4777.044657	926.611308	233.046607	0.859770	22.436609	1.435545	11.195198	0.000000	0.000000
4777.064659	926.611389	233.033850	0.859774	22.435381	1.435552	11.194585	0.000000	0.000000
4777.104663	926.611308	233.035218	0.859773	22.435513	1.435551	11.194651	0.000000	0.000000
4777.104663	926.611308	233.043710	0.859771	22.436330	1.435547	11.195059	0.000000	0.000000
4777.124665	926.611389	233.032295	0.859774	22.435231	1.435553	11.194510	0.000000	0.000000
4777.144667	926.611308	233.020995	0.859778	22.434143	1.435558	11.193967	0.000000	0.000000
4777.164669	926.611389	233.030034	0.859775	22.435014	1.435554	11.194402	0.000000	0.000000
4777.184671	926.611389	233.031407	0.859775	22.435146	1.435553	11.194468	0.000000	0.000000
4777.204673	926.611308	233.024593	0.859777	22.434490	1.435556	11.194140	0.000000	0.000000
4777.224675	926.611389	233.017771	0.859779	22.433833	1.435560	11.193813	0.000000	0.000000
4777.244677	926.611308	233.005351	0.859783	22.432637	1.435566	11.193216	0.000000	0.000000
4777.264679	926.611389	233.018405	0.859779	22.433894	1.435560	11.193843	0.000000	0.000000
4777.284681	926.611389	233.017279	0.859780	22.433786	1.435560	11.193789	0.000000	0.000000
4777.304683	926.611308	233.024882	0.859777	22.434518	1.435556	11.194154	0.000000	0.000000
4777.324685	926.611389	233.017590	0.859779	22.433816	1.435560	11.193804	0.000000	0.000000
4777.344687	926.611389	233.006690	0.859783	22.432766	1.435566	11.193280	0.000000	0.000000
4777.364689	926.611308	233.006122	0.859783	22.432711	1.435566	11.193253	0.000000	0.000000
4777.384691	926.611389	232.998659	0.859786	22.431993	1.435570	11.192895	0.000000	0.000000
4777.404693	926.611308	232.994849	0.859787	22.431626	1.435572	11.192711	0.000000	0.000000
4777.424695	926.611389	232.991998	0.859788	22.431352	1.435573	11.192575	0.000000	0.000000
4777.444697	926.611389	232.989128	0.859789	22.431075	1.435575	11.192437	0.000000	0.000000
4777.464699	926.611308	232.987580	0.859789	22.430926	1.435576	11.192362	0.000000	0.000000
4777.484701	926.611389	233.001382	0.859785	22.432255	1.435569	11.193025	0.000000	0.000000
4777.504703	926.611308	232.988460	0.859789	22.431011	1.435575	11.192405	0.000000	0.000000
4777.524705	926.611308	232.981823	0.859791	22.430372	1.435578	11.192086	0.000000	0.000000
4777.544707	926.611389	232.987859	0.859789	22.430953	1.435575	11.192376	0.000000	0.000000
4777.564709	926.611308	232.979922	0.859792	22.430189	1.435579	11.191994	0.000000	0.000000
4777.584711	926.611389	232.977677	0.859793	22.429973	1.435581	11.191887	0.000000	0.000000
4777.604713	926.611389	232.959555	0.859799	22.428228	1.435590	11.191016	0.000000	0.000000
4777.624715	926.611308	232.970984	0.859795	22.429329	1.435584	11.191565	0.000000	0.000000
4777.644717	926.611389	232.975171	0.859794	22.429732	1.435582	11.191766	0.000000	0.000000
4777.664719	926.611308	232.960612	0.859798	22.428330	1.435589	11.191067	0.000000	0.000000
4777.684721	926.611308	232.960683	0.859798	22.428337	1.435589	11.191070	0.000000	0.000000
4777.704723	926.611389	232.962378	0.859798	22.428500	1.435589	11.191152	0.000000	0.000000
4777.724725	926.611308	232.949468	0.859802	22.427257	1.435595	11.190531	0.000000	0.000000
4777.744727	926.611389	232.954677	0.859801	22.427759	1.435593	11.190782	0.000000	0.000000
4777.764729	926.611389	232.951395	0.859802	22.427443	1.435594	11.190624	0.000000	0.000000
4777.784731	926.611308	232.953240	0.859801	22.427620	1.435593	11.190713	0.000000	0.000000
4777.804733	926.611389	232.943097	0.859804	22.426644	1.435599	11.190225	0.000000	0.000000
4777.824735	926.611308	232.954779	0.859800	22.427768	1.435592	11.190787	0.000000	0.000000
4777.844737	926.611389	232.943344	0.859804	22.426667	1.435598	11.190237	0.000000	0.000000
4777.864739	926.611389	232.943386	0.859804	22.426672	1.435598	11.190239	0.000000	0.000000
4777.884741	926.611308	232.944708	0.859804	22.426799	1.435598	11.190303	0.000000	0.000000
4777.904743	926.611389	232.956305	0.859800	22.427915	1.435592	11.190860	0.000000	0.000000
4777.924745	926.611308	232.930258	0.859809	22.425408	1.435605	11.189609	0.000000	0.000000
4777.964749	926.611308	232.933109	0.859808	22.425682	1.435604	11.189746	0.000000	0.000000
4777.964749	926.611308	232.928629	0.859809	22.425251	1.435606	11.189530	0.000000	0.000000
4777.984751	926.611389	232.922306	0.859811	22.424642	1.435609	11.189227	0.000000	0.000000
4778.004753	926.611389	232.924847	0.859811	22.424887	1.435608	11.189349	0.000000	0.000000
4778.024755	926.611308	232.921415	0.859812	22.424556	1.435610	11.189184	0.000000	0.000000
4778.044757	926.611389	232.926520	0.859810	22.425048	1.435607	11.189429	0.000000	0.000000
4778.064759	926.611389	232.906688	0.859817	22.423138	1.435617	11.188476	0.000000	0.000000
4778.084761	926.611389	232.913456	0.859814	22.423790	1.435614	11.188801	0.000000	0.000000
4778.104763	926.611389	232.921604	0.859812	22.424574	1.435610	11.189193	0.000000	0.000000
4778.124765	926.611308	232.918405	0.859813	22.424266	1.435611	11.189039	0.000000	0.000000
4778.144767	926.611389	232.922912	0.859811	22.424700	1.435609	11.189256	0.000000	0.000000
4778.164769	926.611308	232.907506	0.859816	22.423217	1.435617	11.188516	0.000000	0.000000
4778.184771	926.611308	232.896239	0.859820	22.422132	1.435622	11.187974	0.000000	0.000000
4778.204773	926.611389	232.898116	0.859820	22.422313	1.435622	11.188065	0.000000	0.000000
4778.224775	926.611308	232.892517	0.859821	22.421774	1.435624	11.187796	0.000000	0.000000
4778.244777	926.611389	232.886310	0.859823	22.421177	1.435628	11.187497	0.000000	0.000000
4778.264779	926.611389	232.876072	0.859827	22.420191	1.435633	11.187006	0.000000	0.000000
4778.284781	926.611308	232.889142	0.859822	22.421449	1.435626	11.187633	0.000000	0.000000
4778.304783	926.611389	232.882157	0.859825	22.420777	1.435630	11.187298	0.000000	0.000000
4778.324785	926.611308	232.873912	0.859828	22.419983	1.435634	11.186902	0.000000	0.000000
4778.344787	926.611389	232.859827	0.859832	22.418627	1.435641	11.186225	0.000000	0.000000
4778.364789	926.611389	232.859715	0.859832	22.418616	1.435641	11.186220	0.000000	0.000000
4778.384791	926.611389	232.865772	0.859830	22.419199	1.435638	11.186511	0.000000	0.000000
4778.404793	926.611389	232.863130	0.859831	22.418945	1.435640	11.186384	0.000000	0.000000
4778.424795	926.611308	232.861325	0.859832	22.418771	1.435640	11.186297	0.000000	0.000000
4778.444797	926.611389	232.860415	0.859832	22.418683	1.435641	11.186253	0.000000	0.000000
4778.464799	926.611308	232.868027	0.859830	22.419416	1.435637	11.186619	0.000000	0.000000
4778.484801	926.611389	232.854297	0.859834	22.418094	1.435644	11.185960	0.000000	0.000000
4778.504803	926.611389	232.859765	0.859832	22.418621	1.435641	11.186222	0.000000	0.000000
4778.524805	926.611308	232.852549	0.859835	22.417926	1.435645	11.185876	0.000000	0.000000
4778.544807	926.611389	232.848794	0.859836	22.417565	1.435647	11.185695	0.000000	0.000000
4778.564809	926.611389	232.853428	0.859835	22.418011	1.435645	11.185918	0.000000	0.000000
4778.584811	926.611308	232.843816	0.859838	22.417085	1.435649	11.185456	0.000000	0.000000
4778.604813	926.611389	232.841915	0.859838	22.416902	1.435651	11.185365	0.000000	0.000000
4778.624815	926.611308	232.838641	0.859839	22.416587	1.435652	11.185207	0.000000	0.000000
4778.644817	926.611389	232.838917	0.859839	22.416614	1.435652	11.185221	0.000000	0.000000
4778.664819	926.611389	232.838341	0.859840	22.416558	1.435652	11.185193	0.000000	0.000000
4778.684821	926.611308	232.828935	0.859843	22.415653	1.435657	11.184741	0.000000	0.000000
4778.704823	926.611389	232.828987	0.859843	22.415658	1.435657	11.184744	0.000000	0.000000
4778.724825	926.611389	232.823641	0.859844	22.415143	1.435660	11.184487	0.000000	0.000000
4778.744827	926.611308	232.816674	0.859847	22.414472	1.435663	11.184152	0.000000	0.000000
4778.764829	926.611389	232.831425	0.859842	22.415892	1.435656	11.184861	0.000000	0.000000
4778.784831	926.611308	232.827327	0.859843	22.415498	1.435658	11.184664	0.000000	0.000000
4778.804833	926.611389	232.815385	0.859847	22.414348	1.435664	11.184090	0.000000	0.000000
4778.824835	926.611389	232.793091	0.859855	22.412202	1.435676	11.183019	0.000000	0.000000
4778.844837	926.611308	232.794854	0.859854	22.412372	1.435675	11.183104	0.000000	0.000000
4778.864839	926.611389	232.799010	0.859853	22.412772	1.435673	11.183304	0.000000	0.000000
4778.884841	926.611389	232.795964	0.859854	22.412478	1.435674	11.183157	0.000000	0.000000
4778.904843	926.611308	232.790696	0.859855	22.411971	1.435677	11.182904	0.000000	0.000000
4778.924845	926.611389	232.808542	0.859850	22.413689	1.435668	11.183762	0.000000	0.000000
4778.944847	926.611308	232.798034	0.859853	22.412678	1.435673	11.183257	0.000000	0.000000
4778.964849	926.611389	232.790565	0.859856	22.411959	1.435677	11.182898	0.000000	0.000000
4778.984851	926.611389	232.787808	0.859857	22.411693	1.435678	11.182766	0.000000	0.000000
4779.004853	926.611308	232.786689	0.859857	22.411585	1.435679	11.182712	0.000000	0.000000
4779.024855	926.611389	232.788830	0.859856	22.411792	1.435678	11.182815	0.000000	0.000000
4779.044857	926.611308	232.774480	0.859861	22.410410	1.435685	11.182125	0.000000	0.000000
4779.064859	926.611308	232.780245	0.859859	22.410965	1.435682	11.182402	0.000000	0.000000
4779.084861	926.611389	232.780191	0.859859	22.410960	1.435682	11.182400	0.000000	0.000000
4779.104863	926.611308	232.774968	0.859861	22.410457	1.435685	11.182149	0.000000	0.000000
4779.124865	926.611389	232.755173	0.859867	22.408551	1.435695	11.181198	0.000000	0.000000
4779.144867	926.611389	232.759216	0.859866	22.408940	1.435693	11.181392	0.000000	0.000000
4779.164869	926.611308	232.744428	0.859871	22.407517	1.435701	11.180682	0.000000	0.000000
4779.184871	926.611389	232.747068	0.859870	22.407771	1.435699	11.180808	0.000000	0.000000
4779.204873	926.611389	232.744367	0.859871	22.407511	1.435701	11.180679	0.000000	0.000000
4779.224875	926.611308	232.741791	0.859872	22.407263	1.435702	11.180555	0.000000	0.000000
4779.244877	926.611389	232.741121	0.859872	22.407198	1.435702	11.180523	0.000000	0.000000
4779.264879	926.611389	232.732907	0.859875	22.406408	1.435707	11.180128	0.000000	0.000000
4779.284881	926.611308	232.746641	0.859870	22.407730	1.435699	11.180788	0.000000	0.000000
4779.304883	926.611389	232.729704	0.859876	22.406099	1.435708	11.179974	0.000000	0.000000
4779.324885	926.611308	232.724646	0.859878	22.405612	1.435711	11.179731	0.000000	0.000000
4779.344887	926.611389	232.727325	0.859877	22.405870	1.435709	11.179860	0.000000	0.000000
4779.364889	926.611389	232.725304	0.859877	22.405676	1.435710	11.179763	0.000000	0.000000
4779.384891	926.611308	232.715550	0.859881	22.404737	1.435715	11.179294	0.000000	0.000000
4779.404893	926.611389	232.710970	0.859882	22.404296	1.435718	11.179074	0.000000	0.000000
4779.424895	926.611389	232.710929	0.859882	22.404292	1.435718	11.179072	0.000000	0.000000
4779.444897	926.611389	232.711271	0.859882	22.404325	1.435718	11.179089	0.000000	0.000000
4779.464899	926.611389	232.708171	0.859883	22.404026	1.435719	11.178940	0.000000	0.000000
4779.484901	926.611308	232.707037	0.859884	22.403917	1.435720	11.178885	0.000000	0.000000
4779.504903	926.611389	232.705186	0.859884	22.403739	1.435721	11.178797	0.000000	0.000000
4779.524905	926.611308	232.692551	0.859888	22.402522	1.435727	11.178190	0.000000	0.000000
4779.544907	926.611389	232.670571	0.859896	22.400406	1.435739	11.177134	0.000000	0.000000
4779.564909	926.611389	232.683946	0.859891	22.401694	1.435732	11.177776	0.000000	0.000000
4779.584911	926.611308	232.656860	0.859900	22.399086	1.435746	11.176475	0.000000	0.000000
4779.604913	926.611389	232.674078	0.859895	22.400744	1.435737	11.177302	0.000000	0.000000
4779.624915	926.611389	232.664247	0.859898	22.399797	1.435742	11.176830	0.000000	0.000000
4779.644917	926.611308	232.644038	0.859905	22.397852	1.435752	11.175859	0.000000	0.000000
4779.664919	926.611389	232.632000	0.859909	22.396693	1.435758	11.175281	0.000000	0.000000
4779.684921	926.611308	232.641494	0.859906	22.397607	1.435753	11.175737	0.000000	0.000000
4779.704923	926.611389	232.639784	0.859906	22.397442	1.435754	11.175655	0.000000	0.000000
4779.724925	926.611389	232.639343	0.859906	22.397400	1.435755	11.175633	0.000000	0.000000
4779.744927	926.611308	232.628542	0.859910	22.396360	1.435760	11.175115	0.000000	0.000000
4779.764929	926.611389	232.623238	0.859912	22.395849	1.435763	11.174860	0.000000	0.000000
4779.784931	926.611308	232.607779	0.859917	22.394361	1.435771	11.174117	0.000000	0.000000
4779.804933	926.611389	232.615063	0.859914	22.395062	1.435767	11.174467	0.000000	0.000000
4779.824935	926.611389	232.596387	0.859921	22.393264	1.435777	11.173570	0.000000	0.000000
4779.844937	926.611308	232.590759	0.859923	22.392722	1.435780	11.173300	0.000000	0.000000
4779.864939	926.611389	232.598725	0.859920	22.393489	1.435776	11.173682	0.000000	0.000000
4779.884941	926.611308	232.596037	0.859921	22.393230	1.435777	11.173553	0.000000	0.000000
4779.904943	926.611308	232.580202	0.859926	22.391706	1.435785	11.172792	0.000000	0.000000
4779.924945	926.611389	232.581010	0.859926	22.391784	1.435785	11.172831	0.000000	0.000000
4779.944947	926.611308	232.550846	0.859936	22.388880	1.435800	11.171382	0.000000	0.000000
4779.964949	926.611389	232.549779	0.859936	22.388777	1.435801	11.171331	0.000000	0.000000
4779.984951	926.611389	232.552454	0.859935	22.389034	1.435799	11.171459	0.000000	0.000000
4780.004953	926.611308	232.536561	0.859941	22.387504	1.435807	11.170696	0.000000	0.000000
4780.024955	926.611389	232.537532	0.859940	22.387598	1.435807	11.170743	0.000000	0.000000
4780.044957	926.611389	232.545426	0.859938	22.388358	1.435803	11.171122	0.000000	0.000000
4780.064959	926.611308	232.529483	0.859943	22.386823	1.435811	11.170356	0.000000	0.000000
4780.084961	926.611389	232.528854	0.859943	22.386762	1.435811	11.170326	0.000000	0.000000
4780.104963	926.611308	232.532157	0.859942	22.387080	1.435810	11.170484	0.000000	0.000000
4780.124965	926.611389	232.518406	0.859947	22.385757	1.435817	11.169824	0.000000	0.000000
4780.144967	926.611389	232.512759	0.859949	22.385213	1.435820	11.169553	0.000000	0.000000
4780.164969	926.611308	232.508237	0.859950	22.384777	1.435822	11.169335	0.000000	0.000000
4780.184971	926.611389	232.504853	0.859951	22.384452	1.435824	11.169173	0.000000	0.000000
4780.204973	926.611389	232.514047	0.859948	22.385337	1.435819	11.169614	0.000000	0.000000
4780.224975	926.611308	232.509304	0.859950	22.384880	1.435821	11.169387	0.000000	0.000000
4780.244977	926.611389	232.513000	0.859949	22.385236	1.435820	11.169564	0.000000	0.000000
4780.264979	926.611389	232.497157	0.859954	22.383711	1.435828	11.168803	0.000000	0.000000
4780.284981	926.611308	232.502606	0.859952	22.384235	1.435825	11.169065	0.000000	0.000000
4780.304983	926.611389	232.484744	0.859958	22.382516	1.435834	11.168207	0.000000	0.000000
4780.324985	926.611308	232.500484	0.859953	22.384031	1.435826	11.168963	0.000000	0.000000
4780.344987	926.611389	232.487700	0.859957	22.382800	1.435833	11.168349	0.000000	0.000000
4780.364989	926.611389	232.490814	0.859956	22.383100	1.435831	11.168498	0.000000	0.000000
4780.384991	926.611308	232.484891	0.859958	22.382530	1.435834	11.168214	0.000000	0.000000
4780.404993	926.611389	232.490388	0.859956	22.383059	1.435831	11.168478	0.000000	0.000000
4780.424995	926.611389	232.490291	0.859956	22.383050	1.435831	11.168473	0.000000	0.000000
4780.444997	926.611389	232.484347	0.859958	22.382477	1.435834	11.168188	0.000000	0.000000
4780.464999	926.611389	232.505388	0.859951	22.384503	1.435824	11.169199	0.000000	0.000000
4780.485001	926.611308	232.483882	0.859958	22.382433	1.435834	11.168165	0.000000	0.000000
4780.505003	926.611389	232.490930	0.859956	22.383111	1.435831	11.168504	0.000000	0.000000
4780.525005	926.611389	232.482973	0.859959	22.382345	1.435835	11.168122	0.000000	0.000000
4780.545007	926.611308	232.484875	0.859958	22.382528	1.435834	11.168213	0.000000	0.000000
4780.565009	926.611389	232.476375	0.859961	22.381710	1.435838	11.167805	0.000000	0.000000
4780.585011	926.611389	232.486153	0.859958	22.382651	1.435833	11.168274	0.000000	0.000000
4780.605013	926.611308	232.468429	0.859964	22.380945	1.435842	11.167423	0.000000	0.000000
4780.625015	926.611389	232.459990	0.859967	22.380132	1.435847	11.167018	0.000000	0.000000
4780.645017	926.611308	232.461685	0.859966	22.380296	1.435846	11.167099	0.000000	0.000000
4780.665019	926.611389	232.462031	0.859966	22.380329	1.435846	11.167116	0.000000	0.000000
4780.685021	926.611389	232.458514	0.859967	22.379990	1.435848	11.166947	0.000000	0.000000
4780.705023	926.611308	232.467412	0.859964	22.380847	1.435843	11.167374	0.000000	0.000000
4780.725025	926.611389	232.468152	0.859964	22.380918	1.435843	11.167410	0.000000	0.000000
4780.745027	926.611389	232.471638	0.859963	22.381254	1.435841	11.167577	0.000000	0.000000
4780.765029	926.611308	232.463221	0.859965	22.380444	1.435845	11.167173	0.000000	0.000000
4780.785031	926.611389	232.459306	0.859967	22.380067	1.435847	11.166985	0.000000	0.000000
4780.805033	926.611308	232.455336	0.859968	22.379684	1.435849	11.166794	0.000000	0.000000
4780.825035	926.611389	232.458149	0.859967	22.379955	1.435848	11.166929	0.000000	0.000000
4780.845037	926.611389	232.445955	0.859971	22.378781	1.435854	11.166343	0.000000	0.000000
4780.865039	926.611308	232.435349	0.859975	22.377760	1.435859	11.165834	0.000000	0.000000
4780.885041	926.611389	232.438897	0.859974	22.378102	1.435858	11.166004	0.000000	0.000000
4780.905043	926.611308	232.432533	0.859976	22.377489	1.435861	11.165699	0.000000	0.000000
4780.925045	926.611308	232.431477	0.859976	22.377387	1.435861	11.165648	0.000000	0.000000
4780.945047	926.611389	232.422580	0.859979	22.376531	1.435866	11.165221	0.000000	0.000000
4780.965049	926.611308	232.438659	0.859974	22.378079	1.435858	11.165993	0.000000	0.000000
4780.985051	926.611389	232.416453	0.859981	22.375941	1.435869	11.164926	0.000000	0.000000
4781.005053	926.611389	232.424837	0.859978	22.376748	1.435865	11.165329	0.000000	0.000000
4781.025055	926.611308	232.436239	0.859974	22.377846	1.435859	11.165877	0.000000	0.000000
4781.045057	926.611389	232.430318	0.859976	22.377276	1.435862	11.165592	0.000000	0.000000
4781.065059	926.611308	232.428074	0.859977	22.377060	1.435863	11.165484	0.000000	0.000000
4781.085061	926.611389	232.408698	0.859984	22.375194	1.435873	11.164554	0.000000	0.000000
4781.104063	926.611389	232.406433	0.859984	22.374976	1.435874	11.164445	0.000000	0.000000
4781.124065	926.611308	232.411640	0.859983	22.375478	1.435872	11.164695	0.000000	0.000000
4781.164069	926.611389	232.416951	0.859981	22.375989	1.435869	11.164950	0.000000	0.000000
4781.164069	926.611389	232.422367	0.859979	22.376510	1.435866	11.165210	0.000000	0.000000
4781.184071	926.611308	232.407140	0.859984	22.375044	1.435874	11.164479	0.000000	0.000000
4781.204073	926.611389	232.400534	0.859986	22.374408	1.435877	11.164162	0.000000	0.000000
4781.224075	926.611308	232.396207	0.859988	22.373992	1.435880	11.163954	0.000000	0.000000
4781.244077	926.611389	232.404217	0.859985	22.374763	1.435876	11.164338	0.000000	0.000000
4781.264079	926.611308	232.403021	0.859986	22.374648	1.435876	11.164281	0.000000	0.000000
4781.284081	926.611308	232.400848	0.859986	22.374439	1.435877	11.164177	0.000000	0.000000
4781.304083	926.611389	232.393067	0.859989	22.373689	1.435881	11.163803	0.000000	0.000000
4781.344087	926.611389	232.393152	0.859989	22.373698	1.435881	11.163807	0.000000	0.000000
4781.364089	926.611308	232.383481	0.859992	22.372767	1.435886	11.163342	0.000000	0.000000
4781.364089	926.611308	232.377989	0.859994	22.372238	1.435889	11.163078	0.000000	0.000000
4781.384091	926.611308	232.384797	0.859992	22.372893	1.435885	11.163406	0.000000	0.000000
4781.404093	926.611389	232.388570	0.859990	22.373257	1.435884	11.163587	0.000000	0.000000
4781.424095	926.611308	232.392684	0.859989	22.373653	1.435881	11.163784	0.000000	0.000000
4781.444097	926.611389	232.374716	0.859995	22.371923	1.435891	11.162921	0.000000	0.000000
4781.464099	926.611389	232.383876	0.859992	22.372805	1.435886	11.163361	0.000000	0.000000
4781.484101	926.611308	232.373755	0.859995	22.371830	1.435891	11.162875	0.000000	0.000000
4781.504103	926.611389	232.366174	0.859998	22.371100	1.435895	11.162511	0.000000	0.000000
4781.544107	926.611389	232.371361	0.859996	22.371600	1.435892	11.162760	0.000000	0.000000
4781.564109	926.611389	232.370826	0.859996	22.371548	1.435893	11.162734	0.000000	0.000000
4781.584111	926.611308	232.363383	0.859999	22.370832	1.435896	11.162377	0.000000	0.000000
4781.584111	926.611308	232.356072	0.860001	22.370128	1.435900	11.162026	0.000000	0.000000
4781.604113	926.611389	232.364838	0.859998	22.370972	1.435896	11.162447	0.000000	0.000000
4781.624115	926.611389	232.363308	0.859999	22.370824	1.435897	11.162373	0.000000	0.000000
4781.644117	926.611308	232.357890	0.860001	22.370303	1.435899	11.162113	0.000000	0.000000
4781.664119	926.611389	232.352975	0.860002	22.369830	1.435902	11.161877	0.000000	0.000000
4781.684121	926.611389	232.344676	0.860005	22.369031	1.435906	11.161478	0.000000	0.000000
4781.704123	926.611389	232.343017	0.860006	22.368871	1.435907	11.161398	0.000000	0.000000
4781.724125	926.611389	232.334560	0.860009	22.368057	1.435911	11.160992	0.000000	0.000000
4781.764129	926.611389	232.340791	0.860007	22.368657	1.435908	11.161292	0.000000	0.000000
4781.784131	926.611389	232.345184	0.860005	22.369080	1.435906	11.161503	0.000000	0.000000
4781.804133	926.611308	232.344584	0.860005	22.369022	1.435906	11.161474	0.000000	0.000000
4781.804133	926.611308	232.331265	0.860010	22.367739	1.435913	11.160834	0.000000	0.000000
4781.824135	926.611308	232.334502	0.860009	22.368051	1.435911	11.160989	0.000000	0.000000
4781.844137	926.611389	232.335985	0.860008	22.368194	1.435911	11.161061	0.000000	0.000000
4781.864139	926.611308	232.336000	0.860008	22.368195	1.435910	11.161061	0.000000	0.000000
4781.884141	926.611308	232.329874	0.860010	22.367605	1.435914	11.160767	0.000000	0.000000
4781.904143	926.611308	232.341086	0.860006	22.368685	1.435908	11.161306	0.000000	0.000000
4781.924145	926.611308	232.329797	0.860010	22.367598	1.435914	11.160763	0.000000	0.000000
4781.944147	926.611389	232.317411	0.860014	22.366406	1.435920	11.160168	0.000000	0.000000
4781.984151	926.611308	232.325466	0.860012	22.367181	1.435916	11.160555	0.000000	0.000000
4781.984151	926.611308	232.333521	0.860009	22.367957	1.435912	11.160942	0.000000	0.000000
4782.004153	926.611389	232.322250	0.860013	22.366872	1.435918	11.160401	0.000000	0.000000
4782.024155	926.611389	232.315375	0.860015	22.366210	1.435921	11.160071	0.000000	0.000000
4782.044157	926.611308	232.312266	0.860016	22.365910	1.435923	11.159921	0.000000	0.000000
4782.064159	926.611389	232.312328	0.860016	22.365916	1.435923	11.159924	0.000000	0.000000
4782.084161	926.611389	232.312774	0.860016	22.365959	1.435923	11.159946	0.000000	0.000000
4782.104163	926.611308	232.301336	0.860020	22.364858	1.435928	11.159396	0.000000	0.000000
4782.124165	926.611389	232.303514	0.860019	22.365068	1.435927	11.159501	0.000000	0.000000
4782.144167	926.611308	232.312986	0.860016	22.365980	1.435922	11.159956	0.000000	0.000000
4782.184171	926.611308	232.314382	0.860015	22.366114	1.435922	11.160023	0.000000	0.000000
4782.184171	926.611308	232.304321	0.860019	22.365145	1.435927	11.159540	0.000000	0.000000
4782.204173	926.611308	232.308187	0.860017	22.365518	1.435925	11.159725	0.000000	0.000000
4782.224175	926.611389	232.302678	0.860019	22.364987	1.435928	11.159461	0.000000	0.000000
4782.244177	926.611308	232.287061	0.860024	22.363484	1.435936	11.158710	0.000000	0.000000
4782.264179	926.611389	232.284795	0.860025	22.363266	1.435937	11.158602	0.000000	0.000000
4782.284181	926.611389	232.286556	0.860025	22.363435	1.435936	11.158686	0.000000	0.000000
4782.304183	926.611308	232.291551	0.860023	22.363916	1.435933	11.158926	0.000000	0.000000
4782.324185	926.611389	232.284650	0.860025	22.363252	1.435937	11.158595	0.000000	0.000000
4782.344187	926.611308	232.282327	0.860026	22.363028	1.435938	11.158483	0.000000	0.000000
4782.364189	926.611308	232.289548	0.860024	22.363723	1.435934	11.158830	0.000000	0.000000
4782.404193	926.611389	232.280425	0.860027	22.362845	1.435939	11.158392	0.000000	0.000000
4782.424195	926.611389	232.285371	0.860025	22.363321	1.435937	11.158629	0.000000	0.000000
4782.424195	926.611389	232.288160	0.860024	22.363589	1.435935	11.158763	0.000000	0.000000
4782.444197	926.611389	232.289290	0.860024	22.363698	1.435935	11.158817	0.000000	0.000000
4782.464199	926.611308	232.287268	0.860024	22.363504	1.435936	11.158720	0.000000	0.000000
4782.484201	926.611389	232.292290	0.860023	22.363987	1.435933	11.158962	0.000000	0.000000
4782.504203	926.611389	232.278710	0.860027	22.362680	1.435940	11.158309	0.000000	0.000000
4782.524205	926.611308	232.277600	0.860028	22.362573	1.435940	11.158256	0.000000	0.000000
4782.544207	926.611389	232.278308	0.860027	22.362641	1.435940	11.158290	0.000000	0.000000
4782.564209	926.611308	232.272795	0.860029	22.362110	1.435943	11.158025	0.000000	0.000000
4782.584211	926.611389	232.258781	0.860034	22.360761	1.435950	11.157352	0.000000	0.000000
4782.604213	926.611389	232.271940	0.860030	22.362028	1.435944	11.157984	0.000000	0.000000
4782.624215	926.611308	232.270924	0.860030	22.361930	1.435944	11.157935	0.000000	0.000000
4782.644217	926.611389	232.255642	0.860035	22.360459	1.435952	11.157201	0.000000	0.000000
4782.664219	926.611389	232.249901	0.860037	22.359906	1.435955	11.156925	0.000000	0.000000
4782.684221	926.611308	232.245185	0.860038	22.359452	1.435957	11.156699	0.000000	0.000000
4782.704223	926.611389	232.264921	0.860032	22.361352	1.435947	11.157647	0.000000	0.000000
4782.724225	926.611308	232.252494	0.860036	22.360156	1.435953	11.157050	0.000000	0.000000
4782.744227	926.611389	232.242100	0.860040	22.359155	1.435959	11.156551	0.000000	0.000000
4782.764229	926.611389	232.249833	0.860037	22.359900	1.435955	11.156922	0.000000	0.000000
4782.784231	926.611389	232.244608	0.860039	22.359397	1.435958	11.156671	0.000000	0.000000
4782.804233	926.611389	232.244333	0.860039	22.359370	1.435958	11.156658	0.000000	0.000000
4782.824235	926.611308	232.241298	0.860040	22.359078	1.435959	11.156512	0.000000	0.000000
4782.844237	926.611389	232.240584	0.860040	22.359009	1.435960	11.156478	0.000000	0.000000
4782.864239	926.611389	232.247160	0.860038	22.359642	1.435956	11.156794	0.000000	0.000000
4782.884241	926.611308	232.233467	0.860042	22.358324	1.435963	11.156136	0.000000	0.000000
4782.904243	926.611389	232.231593	0.860043	22.358144	1.435964	11.156046	0.000000	0.000000
4782.924245	926.611308	232.226524	0.860045	22.357655	1.435967	11.155802	0.000000	0.000000
4782.944247	926.611389	232.216325	0.860048	22.356674	1.435972	11.155312	0.000000	0.000000
4782.964249	926.611389	232.225302	0.860045	22.357538	1.435968	11.155744	0.000000	0.000000
4782.984251	926.611308	232.213117	0.860049	22.356365	1.435974	11.155158	0.000000	0.000000
4783.004253	926.611389	232.197593	0.860055	22.354870	1.435982	11.154413	0.000000	0.000000
4783.044257	926.611308	232.210273	0.860050	22.356091	1.435975	11.155022	0.000000	0.000000
4783.064259	926.611389	232.211584	0.860050	22.356217	1.435975	11.155085	0.000000	0.000000
4783.084261	926.611308	232.210881	0.860050	22.356149	1.435975	11.155051	0.000000	0.000000
4783.084261	926.611308	232.213442	0.860049	22.356396	1.435973	11.155174	0.000000	0.000000
4783.104263	926.611389	232.194108	0.860056	22.354535	1.435984	11.154245	0.000000	0.000000
4783.124265	926.611389	232.193356	0.860056	22.354462	1.435984	11.154209	0.000000	0.000000
4783.144267	926.611308	232.186640	0.860058	22.353816	1.435987	11.153886	0.000000	0.000000
4783.164269	926.611389	232.193143	0.860056	22.354442	1.435984	11.154199	0.000000	0.000000
4783.184271	926.611389	232.189862	0.860057	22.354126	1.435986	11.154041	0.000000	0.000000
4783.204273	926.611308	232.186084	0.860058	22.353762	1.435988	11.153860	0.000000	0.000000
4783.224275	926.611389	232.183288	0.860059	22.353493	1.435989	11.153725	0.000000	0.000000
4783.264279	926.611389	232.187070	0.860058	22.353857	1.435987	11.153907	0.000000	0.000000
4783.264279	926.611389	232.185985	0.860058	22.353753	1.435988	11.153855	0.000000	0.000000
4783.284281	926.611389	232.177792	0.860061	22.352964	1.435992	11.153461	0.000000	0.000000
4783.304283	926.611308	232.188645	0.860057	22.354009	1.435986	11.153983	0.000000	0.000000
4783.324285	926.611389	232.175665	0.860062	22.352759	1.435993	11.153359	0.000000	0.000000
4783.344287	926.611389	232.169589	0.860064	22.352174	1.435996	11.153067	0.000000	0.000000
4783.364289	926.611308	232.176229	0.860062	22.352813	1.435993	11.153386	0.000000	0.000000
4783.384291	926.611389	232.167761	0.860065	22.351998	1.435997	11.152979	0.000000	0.000000
4783.404293	926.611389	232.161148	0.860067	22.351361	1.436000	11.152662	0.000000	0.000000
4783.424295	926.611308	232.170977	0.860063	22.352308	1.435995	11.153134	0.000000	0.000000
4783.464299	926.611389	232.164334	0.860066	22.351668	1.435999	11.152815	0.000000	0.000000
4783.464299	926.611389	232.168653	0.860064	22.352084	1.435997	11.153022	0.000000	0.000000
4783.504303	926.611389	232.168430	0.860064	22.352062	1.435997	11.153012	0.000000	0.000000
4783.504303	926.611389	232.158603	0.860068	22.351116	1.436002	11.152540	0.000000	0.000000
4783.524305	926.611308	232.159165	0.860067	22.351171	1.436001	11.152567	0.000000	0.000000
4783.544307	926.611389	232.156558	0.860068	22.350919	1.436003	11.152441	0.000000	0.000000
4783.564309	926.611389	232.175513	0.860062	22.352744	1.435993	11.153352	0.000000	0.000000
4783.584311	926.611389	232.161887	0.860067	22.351432	1.436000	11.152697	0.000000	0.000000
4783.604313	926.611389	232.164688	0.860066	22.351702	1.435999	11.152832	0.000000	0.000000
4783.624315	926.611308	232.149812	0.860070	22.350270	1.436006	11.152117	0.000000	0.000000
4783.644317	926.611389	232.157239	0.860068	22.350985	1.436002	11.152474	0.000000	0.000000
4783.684321	926.611308	232.135832	0.860075	22.348924	1.436013	11.151446	0.000000	0.000000
4783.684321	926.611308	232.153686	0.860069	22.350643	1.436004	11.152303	0.000000	0.000000
4783.724325	926.611389	232.150129	0.860070	22.350301	1.436006	11.152132	0.000000	0.000000
4783.724325	926.611389	232.145226	0.860072	22.349828	1.436009	11.151897	0.000000	0.000000
4783.744327	926.611308	232.151794	0.860070	22.350461	1.436005	11.152212	0.000000	0.000000
4783.764329	926.611389	232.151706	0.860070	22.350452	1.436005	11.152208	0.000000	0.000000
4783.784331	926.611389	232.144650	0.860072	22.349773	1.436009	11.151869	0.000000	0.000000
4783.804333	926.611308	232.138182	0.860074	22.349150	1.436012	11.151559	0.000000	0.000000
4783.824335	926.611389	232.142491	0.860073	22.349565	1.436010	11.151766	0.000000	0.000000
4783.844337	926.611389	232.131705	0.860077	22.348527	1.436016	11.151247	0.000000	0.000000
4783.864339	926.611389	232.136305	0.860075	22.348970	1.436013	11.151468	0.000000	0.000000
4783.904343	926.611389	232.138097	0.860075	22.349142	1.436012	11.151554	0.000000	0.000000
4783.904343	926.611308	232.135638	0.860075	22.348905	1.436013	11.151436	0.000000	0.000000
4783.924345	926.611389	232.116290	0.860082	22.347043	1.436024	11.150507	0.000000	0.000000
4783.944347	926.611389	232.118531	0.860081	22.347258	1.436022	11.150615	0.000000	0.000000
4783.964349	926.611308	232.137549	0.860075	22.349089	1.436012	11.151528	0.000000	0.000000
4783.984351	926.611389	232.120528	0.860080	22.347451	1.436021	11.150710	0.000000	0.000000
4784.004353	926.611389	232.120395	0.860080	22.347438	1.436021	11.150704	0.000000	0.000000
4784.024355	926.611308	232.128884	0.860078	22.348255	1.436017	11.151112	0.000000	0.000000
4784.044357	926.611389	232.123427	0.860079	22.347730	1.436020	11.150850	0.000000	0.000000
4784.064359	926.611308	232.111844	0.860083	22.346615	1.436026	11.150293	0.000000	0.000000
4784.084361	926.611389	232.115941	0.860082	22.347009	1.436024	11.150490	0.000000	0.000000
4784.104363	926.611389	232.107212	0.860085	22.346169	1.436028	11.150071	0.000000	0.000000
4784.124365	926.611308	232.114259	0.860082	22.346847	1.436024	11.150409	0.000000	0.000000
4784.144367	926.611389	232.104901	0.860086	22.345946	1.436029	11.149960	0.000000	0.000000
4784.164369	926.611389	232.104249	0.860086	22.345883	1.436030	11.149928	0.000000	0.000000
4784.184371	926.611308	232.090317	0.860090	22.344542	1.436037	11.149259	0.000000	0.000000
4784.204373	926.611389	232.085078	0.860092	22.344038	1.436040	11.149007	0.000000	0.000000
4784.224375	926.611389	232.090502	0.860090	22.344560	1.436037	11.149268	0.000000	0.000000
4784.244377	926.611308	232.086948	0.860092	22.344218	1.436039	11.149097	0.000000	0.000000
4784.264379	926.611389	232.094687	0.860089	22.344963	1.436035	11.149469	0.000000	0.000000
4784.284381	926.611389	232.098922	0.860088	22.345371	1.436032	11.149673	0.000000	0.000000
4784.304383	926.611389	232.085809	0.860092	22.344108	1.436039	11.149043	0.000000	0.000000
4784.324385	926.611389	232.077522	0.860095	22.343310	1.436043	11.148644	0.000000	0.000000
4784.364389	926.611389	232.077669	0.860095	22.343324	1.436043	11.148652	0.000000	0.000000
4784.364389	926.611389	232.091211	0.860090	22.344628	1.436036	11.149302	0.000000	0.000000
4784.384391	926.611308	232.070867	0.860097	22.342670	1.436047	11.148325	0.000000	0.000000
4784.404393	926.611308	232.076330	0.860095	22.343196	1.436044	11.148587	0.000000	0.000000
4784.424395	926.611389	232.061144	0.860100	22.341733	1.436052	11.147858	0.000000	0.000000
4784.444397	926.611308	232.082464	0.860093	22.343786	1.436041	11.148882	0.000000	0.000000
4784.464399	926.611389	232.068914	0.860098	22.342482	1.436048	11.148231	0.000000	0.000000
4784.484401	926.611389	232.066280	0.860099	22.342228	1.436049	11.148104	0.000000	0.000000
4784.504403	926.611389	232.064417	0.860099	22.342049	1.436050	11.148015	0.000000	0.000000
4784.524405	926.611389	232.064995	0.860099	22.342104	1.436050	11.148043	0.000000	0.000000
4784.544407	926.611308	232.070610	0.860097	22.342645	1.436047	11.148312	0.000000	0.000000
4784.564409	926.611389	232.069792	0.860097	22.342566	1.436047	11.148273	0.000000	0.000000
4784.584411	926.611389	232.053037	0.860103	22.340953	1.436056	11.147468	0.000000	0.000000
4784.604413	926.611308	232.063674	0.860099	22.341977	1.436050	11.147979	0.000000	0.000000
4784.624415	926.611389	232.073444	0.860096	22.342918	1.436046	11.148449	0.000000	0.000000
4784.644417	926.611389	232.063955	0.860099	22.342004	1.436050	11.147993	0.000000	0.000000
4784.664419	926.611308	232.068018	0.860098	22.342395	1.436048	11.148188	0.000000	0.000000
4784.684421	926.611389	232.055528	0.860102	22.341193	1.436055	11.147588	0.000000	0.000000
4784.704423	926.611389	232.061500	0.860100	22.341768	1.436052	11.147875	0.000000	0.000000
4784.724425	926.611308	232.065168	0.860099	22.342121	1.436050	11.148051	0.000000	0.000000
4784.744427	926.611389	232.052879	0.860103	22.340938	1.436056	11.147461	0.000000	0.000000
4784.764429	926.611389	232.036676	0.860109	22.339378	1.436064	11.146682	0.000000	0.000000
4784.784431	926.611308	232.049875	0.860104	22.340649	1.436058	11.147316	0.000000	0.000000
4784.804433	926.611389	232.032874	0.860110	22.339012	1.436066	11.146500	0.000000	0.000000
4784.824435	926.611389	232.032327	0.860110	22.338959	1.436067	11.146473	0.000000	0.000000
4784.844437	926.611389	232.038742	0.860108	22.339577	1.436063	11.146782	0.000000	0.000000
4784.864439	926.611389	232.043312	0.860106	22.340017	1.436061	11.147001	0.000000	0.000000
4784.884441	926.611308	232.048118	0.860105	22.340479	1.436058	11.147232	0.000000	0.000000
4784.904443	926.611389	232.032539	0.860110	22.338980	1.436067	11.146484	0.000000	0.000000
4784.924445	926.611308	232.027292	0.860112	22.338474	1.436069	11.146232	0.000000	0.000000
4784.944447	926.611308	232.020846	0.860114	22.337854	1.436072	11.145922	0.000000	0.000000
4784.964449	926.611308	232.019770	0.860114	22.337750	1.436073	11.145870	0.000000	0.000000
4784.984451	926.611308	232.004699	0.860119	22.336299	1.436081	11.145146	0.000000	0.000000
4785.004453	926.611308	232.025044	0.860112	22.338258	1.436070	11.146124	0.000000	0.000000
4785.024455	926.611389	232.002171	0.860120	22.336056	1.436082	11.145025	0.000000	0.000000
4785.044457	926.611308	232.002052	0.860120	22.336044	1.436082	11.145019	0.000000	0.000000
4785.064459	926.611389	231.992064	0.860124	22.335083	1.436087	11.144539	0.000000	0.000000
4785.084461	926.611389	232.004073	0.860119	22.336239	1.436081	11.145116	0.000000	0.000000
4785.104463	926.611308	231.991341	0.860124	22.335013	1.436088	11.144504	0.000000	0.000000
4785.124465	926.611389	231.999050	0.860121	22.335755	1.436084	11.144875	0.000000	0.000000
4785.144467	926.611389	231.987015	0.860125	22.334597	1.436090	11.144297	0.000000	0.000000
4785.164469	926.611308	231.985392	0.860126	22.334440	1.436091	11.144219	0.000000	0.000000
4785.184471	926.611389	231.998744	0.860121	22.335726	1.436084	11.144860	0.000000	0.000000
4785.204473	926.611308	232.000726	0.860121	22.335917	1.436083	11.144955	0.000000	0.000000
4785.224475	926.611308	231.990902	0.860124	22.334971	1.436088	11.144483	0.000000	0.000000
4785.244477	926.611389	231.991316	0.860124	22.335011	1.436088	11.144503	0.000000	0.000000
4785.264479	926.611308	232.000358	0.860121	22.335881	1.436083	11.144938	0.000000	0.000000
4785.284481	926.611389	231.984886	0.860126	22.334392	1.436091	11.144194	0.000000	0.000000
4785.304483	926.611389	231.972859	0.860130	22.333234	1.436097	11.143617	0.000000	0.000000
4785.324485	926.611308	231.983220	0.860126	22.334231	1.436092	11.144114	0.000000	0.000000
4785.344487	926.611389	231.981241	0.860127	22.334041	1.436093	11.144019	0.000000	0.000000
4785.364489	926.611389	231.973201	0.860130	22.333267	1.436097	11.143633	0.000000	0.000000
4785.384491	926.611389	231.981499	0.860127	22.334066	1.436093	11.144032	0.000000	0.000000
4785.404493	926.611389	231.975053	0.860129	22.333445	1.436096	11.143722	0.000000	0.000000
4785.424495	926.611308	231.978999	0.860128	22.333825	1.436094	11.143912	0.000000	0.000000
4785.444497	926.611308	231.973596	0.860130	22.333305	1.436097	11.143652	0.000000	0.000000
4785.464499	926.611389	231.973722	0.860130	22.333317	1.436097	11.143658	0.000000	0.000000
4785.484501	926.611308	231.969258	0.860131	22.332887	1.436099	11.143444	0.000000	0.000000
4785.504503	926.611389	231.970786	0.860131	22.333034	1.436098	11.143517	0.000000	0.000000
4785.524505	926.611389	231.958410	0.860135	22.331843	1.436105	11.142923	0.000000	0.000000
4785.544507	926.611308	231.967882	0.860132	22.332755	1.436100	11.143378	0.000000	0.000000
4785.564509	926.611389	231.954325	0.860136	22.331449	1.436107	11.142726	0.000000	0.000000
4785.584511	926.611389	231.959150	0.860135	22.331914	1.436104	11.142958	0.000000	0.000000
4785.624515	926.611389	231.959207	0.860135	22.331919	1.436104	11.142961	0.000000	0.000000
4785.624515	926.611389	231.944128	0.860140	22.330468	1.436112	11.142236	0.000000	0.000000
4785.644517	926.611389	231.956369	0.860135	22.331646	1.436106	11.142824	0.000000	0.000000
4785.664519	926.611308	231.950349	0.860137	22.331067	1.436109	11.142535	0.000000	0.000000
4785.684521	926.611389	231.942136	0.860140	22.330276	1.436113	11.142141	0.000000	0.000000
4785.704523	926.611389	231.946367	0.860139	22.330683	1.436111	11.142344	0.000000	0.000000
4785.724525	926.611308	231.947441	0.860138	22.330787	1.436110	11.142396	0.000000	0.000000
4785.744527	926.611389	231.925855	0.860146	22.328708	1.436121	11.141359	0.000000	0.000000
4785.764529	926.611308	231.941178	0.860140	22.330184	1.436113	11.142095	0.000000	0.000000
4785.784531	926.611389	231.935560	0.860142	22.329643	1.436116	11.141825	0.000000	0.000000
4785.804533	926.611389	231.949814	0.860138	22.331015	1.436109	11.142510	0.000000	0.000000
4785.824535	926.611308	231.942422	0.860140	22.330303	1.436113	11.142155	0.000000	0.000000
4785.844537	926.611389	231.929881	0.860144	22.329096	1.436119	11.141552	0.000000	0.000000
4785.864539	926.611389	231.935565	0.860142	22.329643	1.436116	11.141825	0.000000	0.000000
4785.884541	926.611308	231.929545	0.860144	22.329064	1.436119	11.141536	0.000000	0.000000
4785.904543	926.611389	231.925839	0.860146	22.328707	1.436121	11.141358	0.000000	0.000000
4785.924545	926.611308	231.923963	0.860146	22.328526	1.436122	11.141268	0.000000	0.000000
4785.944547	926.611308	231.915000	0.860149	22.327663	1.436127	11.140837	0.000000	0.000000
4785.964549	926.611389	231.918165	0.860148	22.327968	1.436125	11.140989	0.000000	0.000000
4785.984551	926.611308	231.916063	0.860149	22.327766	1.436126	11.140888	0.000000	0.000000
4786.004553	926.611389	231.922797	0.860147	22.328414	1.436123	11.141212	0.000000	0.000000
4786.024555	926.611389	231.920174	0.860148	22.328162	1.436124	11.141086	0.000000	0.000000
4786.044557	926.611308	231.934180	0.860143	22.329510	1.436117	11.141759	0.000000	0.000000
4786.064559	926.611389	231.918907	0.860148	22.328040	1.436125	11.141025	0.000000	0.000000
4786.084561	926.611308	231.917064	0.860149	22.327862	1.436126	11.140936	0.000000	0.000000
4786.104563	926.611389	231.919372	0.860148	22.328084	1.436125	11.141047	0.000000	0.000000
4786.124565	926.611389	231.909377	0.860151	22.327122	1.436130	11.140567	0.000000	0.000000
4786.144567	926.611389	231.905179	0.860153	22.326718	1.436132	11.140365	0.000000	0.000000
4786.164569	926.611389	231.906023	0.860152	22.326799	1.436132	11.140406	0.000000	0.000000
4786.184571	926.611389	231.900369	0.860154	22.326255	1.436135	11.140134	0.000000	0.000000
4786.204573	926.611308	231.887080	0.860159	22.324975	1.436141	11.139496	0.000000	0.000000
4786.224575	926.611389	231.911493	0.860151	22.327326	1.436129	11.140669	0.000000	0.000000
4786.264579	926.611308	231.897521	0.860155	22.325981	1.436136	11.139998	0.000000	0.000000
4786.284581	926.611389	231.884244	0.860160	22.324702	1.436143	11.139360	0.000000	0.000000
4786.284581	926.611389	231.887759	0.860159	22.325041	1.436141	11.139529	0.000000	0.000000
4786.304583	926.611389	231.879264	0.860161	22.324223	1.436145	11.139120	0.000000	0.000000
4786.324585	926.611308	231.885415	0.860159	22.324815	1.436142	11.139416	0.000000	0.000000
4786.344587	926.611389	231.882170	0.860160	22.324503	1.436144	11.139260	0.000000	0.000000
4786.364589	926.611308	231.892877	0.860157	22.325534	1.436138	11.139774	0.000000	0.000000
4786.384591	926.611389	231.884224	0.860160	22.324700	1.436143	11.139359	0.000000	0.000000
4786.404593	926.611389	231.873033	0.860163	22.323623	1.436149	11.138821	0.000000	0.000000
4786.424595	926.611308	231.862491	0.860167	22.322608	1.436154	11.138315	0.000000	0.000000
4786.464599	926.611389	231.873255	0.860163	22.323644	1.436148	11.138832	0.000000	0.000000
4786.464599	926.611389	231.871760	0.860164	22.323500	1.436149	11.138760	0.000000	0.000000
4786.484601	926.611389	231.876786	0.860162	22.323984	1.436147	11.139001	0.000000	0.000000
4786.504603	926.611389	231.876927	0.860162	22.323998	1.436147	11.139008	0.000000	0.000000
4786.524605	926.611389	231.871701	0.860164	22.323495	1.436149	11.138757	0.000000	0.000000
4786.544607	926.611389	231.867021	0.860165	22.323044	1.436152	11.138532	0.000000	0.000000
4786.564609	926.611389	231.869031	0.860165	22.323238	1.436151	11.138629	0.000000	0.000000
4786.584611	926.611308	231.870358	0.860164	22.323366	1.436150	11.138693	0.000000	0.000000
4786.604613	926.611389	231.860562	0.860168	22.322422	1.436155	11.138222	0.000000	0.000000
4786.624615	926.611389	231.861929	0.860167	22.322554	1.436154	11.138288	0.000000	0.000000
4786.644617	926.611308	231.861461	0.860167	22.322509	1.436154	11.138265	0.000000	0.000000
4786.684621	926.611389	231.858154	0.860168	22.322191	1.436156	11.138106	0.000000	0.000000
4786.704623	926.611308	231.849834	0.860171	22.321390	1.436160	11.137707	0.000000	0.000000
4786.704623	926.611308	231.842199	0.860174	22.320654	1.436164	11.137340	0.000000	0.000000
4786.724625	926.611389	231.852247	0.860170	22.321622	1.436159	11.137823	0.000000	0.000000
4786.744627	926.611389	231.865477	0.860166	22.322896	1.436152	11.138458	0.000000	0.000000
4786.764629	926.611308	231.847673	0.860172	22.321182	1.436162	11.137603	0.000000	0.000000
4786.784631	926.611389	231.843081	0.860173	22.320739	1.436164	11.137382	0.000000	0.000000
4786.804633	926.611389	231.841647	0.860174	22.320601	1.436165	11.137313	0.000000	0.000000
4786.824635	926.611389	231.831172	0.860177	22.319593	1.436170	11.136810	0.000000	0.000000
4786.844637	926.611389	231.838131	0.860175	22.320263	1.436167	11.137145	0.000000	0.000000
4786.884641	926.611389	231.831576	0.860177	22.319632	1.436170	11.136830	0.000000	0.000000
4786.904643	926.611389	231.835617	0.860176	22.320021	1.436168	11.137024	0.000000	0.000000
4786.924645	926.611308	231.837292	0.860175	22.320182	1.436167	11.137104	0.000000	0.000000
4786.924645	926.611308	231.837086	0.860175	22.320162	1.436167	11.137094	0.000000	0.000000
4786.944647	926.611389	231.830296	0.860178	22.319509	1.436171	11.136768	0.000000	0.000000
4786.964649	926.611389	231.836089	0.860176	22.320066	1.436168	11.137046	0.000000	0.000000
4786.984651	926.611308	231.831885	0.860177	22.319662	1.436170	11.136844	0.000000	0.000000
4787.004653	926.611389	231.853864	0.860170	22.321778	1.436158	11.137900	0.000000	0.000000
4787.024655	926.611389	231.837151	0.860175	22.320168	1.436167	11.137097	0.000000	0.000000
4787.044657	926.611389	231.849245	0.860171	22.321333	1.436161	11.137678	0.000000	0.000000
4787.064659	926.611389	231.829379	0.860178	22.319420	1.436171	11.136724	0.000000	0.000000
4787.084661	926.611308	231.815645	0.860183	22.318098	1.436178	11.136064	0.000000	0.000000
4787.104663	926.611389	231.822385	0.860180	22.318747	1.436175	11.136388	0.000000	0.000000
4787.124665	926.611389	231.831940	0.860177	22.319667	1.436170	11.136847	0.000000	0.000000
4787.144667	926.611308	231.833377	0.860177	22.319805	1.436169	11.136916	0.000000	0.000000
4787.164669	926.611389	231.830327	0.860178	22.319512	1.436171	11.136770	0.000000	0.000000
4787.184671	926.611389	231.812516	0.860184	22.317797	1.436180	11.135914	0.000000	0.000000
4787.204673	926.611389	231.820163	0.860181	22.318533	1.436176	11.136281	0.000000	0.000000
4787.224675	926.611389	231.825473	0.860179	22.319044	1.436173	11.136536	0.000000	0.000000
4787.244677	926.611308	231.812429	0.860184	22.317788	1.436180	11.135910	0.000000	0.000000
4787.264679	926.611389	231.807217	0.860186	22.317287	1.436182	11.135659	0.000000	0.000000
4787.284681	926.611389	231.816534	0.860182	22.318184	1.436178	11.136107	0.000000	0.000000
4787.304683	926.611308	231.808303	0.860185	22.317391	1.436182	11.135712	0.000000	0.000000
4787.344687	926.611389	231.810241	0.860185	22.317578	1.436181	11.135805	0.000000	0.000000
4787.344687	926.611308	231.813082	0.860183	22.317851	1.436179	11.135941	0.000000	0.000000
4787.364689	926.611389	231.803841	0.860187	22.316962	1.436184	11.135497	0.000000	0.000000
4787.384691	926.611389	231.805029	0.860186	22.317076	1.436184	11.135554	0.000000	0.000000
4787.404693	926.611308	231.807353	0.860185	22.317300	1.436182	11.135666	0.000000	0.000000
4787.424695	926.611389	231.791472	0.860191	22.315771	1.436191	11.134903	0.000000	0.000000
4787.444697	926.611389	231.792938	0.860190	22.315912	1.436190	11.134974	0.000000	0.000000
4787.464699	926.611389	231.786434	0.860193	22.315286	1.436193	11.134661	0.000000	0.000000
4787.484701	926.611389	231.802790	0.860187	22.316860	1.436185	11.135447	0.000000	0.000000
4787.504703	926.611308	231.797200	0.860189	22.316322	1.436187	11.135178	0.000000	0.000000
4787.524705	926.611389	231.787277	0.860192	22.315367	1.436193	11.134702	0.000000	0.000000
4787.564709	926.611308	231.775708	0.860196	22.314253	1.436199	11.134146	0.000000	0.000000
4787.564709	926.611308	231.781163	0.860194	22.314778	1.436196	11.134408	0.000000	0.000000
4787.584711	926.611389	231.794455	0.860190	22.316058	1.436189	11.135046	0.000000	0.000000
4787.604713	926.611308	231.790136	0.860191	22.315642	1.436191	11.134839	0.000000	0.000000
4787.624715	926.611389	231.777702	0.860195	22.314445	1.436198	11.134242	0.000000	0.000000
4787.644717	926.611389	231.783966	0.860193	22.315048	1.436194	11.134543	0.000000	0.000000
4787.664719	926.611308	231.772631	0.860197	22.313957	1.436200	11.133998	0.000000	0.000000
4787.684721	926.611389	231.780239	0.860195	22.314689	1.436196	11.134363	0.000000	0.000000
4787.704723	926.611389	231.772646	0.860197	22.313958	1.436200	11.133999	0.000000	0.000000
4787.744727	926.611389	231.767604	0.860199	22.313473	1.436203	11.133757	0.000000	0.000000
4787.764729	926.611389	231.770056	0.860198	22.313709	1.436202	11.133874	0.000000	0.000000
4787.764729	926.611389	231.776590	0.860196	22.314338	1.436198	11.134188	0.000000	0.000000
4787.784731	926.611308	231.774270	0.860197	22.314115	1.436199	11.134077	0.000000	0.000000
4787.804733	926.611389	231.776413	0.860196	22.314321	1.436198	11.134180	0.000000	0.000000
4787.824735	926.611389	231.770969	0.860198	22.313797	1.436201	11.133918	0.000000	0.000000
4787.844737	926.611389	231.758133	0.860202	22.312561	1.436208	11.133302	0.000000	0.000000
4787.864739	926.611389	231.774624	0.860196	22.314149	1.436199	11.134094	0.000000	0.000000
4787.884741	926.611308	231.770720	0.860198	22.313773	1.436201	11.133906	0.000000	0.000000
4787.904743	926.611389	231.767308	0.860199	22.313444	1.436203	11.133742	0.000000	0.000000
4787.924745	926.611389	231.757903	0.860202	22.312539	1.436208	11.133290	0.000000	0.000000
4787.944747	926.611389	231.768218	0.860199	22.313532	1.436202	11.133786	0.000000	0.000000
4787.964749	926.611389	231.748538	0.860205	22.311637	1.436213	11.132841	0.000000	0.000000
4787.984751	926.611308	231.764279	0.860200	22.313153	1.436204	11.133597	0.000000	0.000000
4788.004753	926.611389	231.763526	0.860200	22.313080	1.436205	11.133561	0.000000	0.000000
4788.024755	926.611389	231.767688	0.860199	22.313481	1.436203	11.133761	0.000000	0.000000
4788.044757	926.611308	231.752596	0.860204	22.312028	1.436210	11.133036	0.000000	0.000000
4788.064759	926.611389	231.750323	0.860205	22.311809	1.436212	11.132926	0.000000	0.000000
4788.084761	926.611389	231.768364	0.860199	22.313546	1.436202	11.133793	0.000000	0.000000
4788.104763	926.611389	231.752861	0.860204	22.312053	1.436210	11.133048	0.000000	0.000000
4788.124765	926.611389	231.743843	0.860207	22.311185	1.436215	11.132615	0.000000	0.000000
4788.144767	926.611308	231.741897	0.860207	22.310998	1.436216	11.132522	0.000000	0.000000
4788.164769	926.611389	231.747501	0.860206	22.311537	1.436213	11.132791	0.000000	0.000000
4788.184771	926.611389	231.738056	0.860209	22.310628	1.436218	11.132337	0.000000	0.000000
4788.204773	926.611308	231.746082	0.860206	22.311401	1.436214	11.132723	0.000000	0.000000
4788.224775	926.611389	231.735721	0.860210	22.310403	1.436219	11.132225	0.000000	0.000000
4788.244777	926.611308	231.737455	0.860209	22.310570	1.436218	11.132308	0.000000	0.000000
4788.264779	926.611308	231.734151	0.860210	22.310252	1.436220	11.132149	0.000000	0.000000
4788.284781	926.611389	231.725629	0.860213	22.309432	1.436224	11.131740	0.000000	0.000000
4788.304783	926.611308	231.742124	0.860207	22.311020	1.436216	11.132533	0.000000	0.000000
4788.324785	926.611389	231.731664	0.860211	22.310013	1.436221	11.132030	0.000000	0.000000
4788.344787	926.611389	231.726245	0.860213	22.309491	1.436224	11.131770	0.000000	0.000000
4788.384791	926.611389	231.724040	0.860213	22.309279	1.436225	11.131664	0.000000	0.000000
4788.404793	926.611389	231.735009	0.860210	22.310335	1.436220	11.132191	0.000000	0.000000
4788.404793	926.611389	231.720364	0.860215	22.308925	1.436227	11.131487	0.000000	0.000000
4788.424795	926.611308	231.721404	0.860214	22.309025	1.436226	11.131537	0.000000	0.000000
4788.444797	926.611389	231.726430	0.860213	22.309509	1.436224	11.131779	0.000000	0.000000
4788.464799	926.611389	231.720290	0.860215	22.308918	1.436227	11.131484	0.000000	0.000000
4788.484801	926.611308	231.718075	0.860215	22.308704	1.436228	11.131377	0.000000	0.000000
4788.504803	926.611389	231.742300	0.860207	22.311037	1.436216	11.132541	0.000000	0.000000
4788.524805	926.611308	231.739903	0.860208	22.310806	1.436217	11.132426	0.000000	0.000000
4788.544807	926.611308	231.724434	0.860213	22.309317	1.436225	11.131683	0.000000	0.000000
4788.564809	926.611389	231.724001	0.860213	22.309275	1.436225	11.131662	0.000000	0.000000
4788.604813	926.611308	231.709982	0.860218	22.307925	1.436232	11.130988	0.000000	0.000000
4788.604813	926.611308	231.713411	0.860217	22.308255	1.436231	11.131153	0.000000	0.000000
4788.624815	926.611389	231.706618	0.860219	22.307601	1.436234	11.130827	0.000000	0.000000
4788.644817	926.611308	231.715640	0.860216	22.308470	1.436229	11.131260	0.000000	0.000000
4788.664819	926.611308	231.707100	0.860219	22.307648	1.436234	11.130850	0.000000	0.000000
4788.684821	926.611308	231.707905	0.860219	22.307725	1.436233	11.130889	0.000000	0.000000
4788.704823	926.611308	231.710596	0.860218	22.307984	1.436232	11.131018	0.000000	0.000000
4788.724825	926.611389	231.713772	0.860217	22.308290	1.436230	11.131171	0.000000	0.000000
4788.744827	926.611389	231.710637	0.860218	22.307988	1.436232	11.131020	0.000000	0.000000
4788.764829	926.611308	231.708705	0.860218	22.307802	1.436233	11.130927	0.000000	0.000000
4788.784831	926.611308	231.710127	0.860218	22.307939	1.436232	11.130995	0.000000	0.000000
4788.804833	926.611389	231.705015	0.860220	22.307447	1.436235	11.130750	0.000000	0.000000
4788.824835	926.611308	231.716953	0.860216	22.308596	1.436229	11.131323	0.000000	0.000000
4788.844837	926.611308	231.704958	0.860220	22.307442	1.436235	11.130747	0.000000	0.000000
4788.864839	926.611389	231.717603	0.860216	22.308659	1.436228	11.131355	0.000000	0.000000
4788.884841	926.611308	231.701438	0.860221	22.307103	1.436237	11.130578	0.000000	0.000000
4788.904843	926.611389	231.686449	0.860226	22.305660	1.436245	11.129858	0.000000	0.000000
4788.924845	926.611389	231.693082	0.860224	22.306298	1.436241	11.130177	0.000000	0.000000
4788.944847	926.611308	231.697020	0.860222	22.306677	1.436239	11.130366	0.000000	0.000000
4788.964849	926.611389	231.691411	0.860224	22.306137	1.436242	11.130096	0.000000	0.000000
4788.984851	926.611308	231.680859	0.860228	22.305121	1.436247	11.129589	0.000000	0.000000
4789.024855	926.611389	231.693711	0.860224	22.306359	1.436241	11.130207	0.000000	0.000000
4789.024855	926.611389	231.685627	0.860226	22.305580	1.436245	11.129818	0.000000	0.000000
4789.044857	926.611308	231.674450	0.860230	22.304504	1.436251	11.129282	0.000000	0.000000
4789.064859	926.611389	231.687389	0.860226	22.305750	1.436244	11.129903	0.000000	0.000000
4789.084861	926.611389	231.692457	0.860224	22.306238	1.436241	11.130147	0.000000	0.000000
4789.104863	926.611389	231.681632	0.860228	22.305196	1.436247	11.129627	0.000000	0.000000
4789.124865	926.611389	231.679817	0.860228	22.305021	1.436248	11.129539	0.000000	0.000000
4789.144867	926.611389	231.677157	0.860229	22.304765	1.436249	11.129412	0.000000	0.000000
4789.164869	926.611389	231.678113	0.860229	22.304857	1.436249	11.129457	0.000000	0.000000
4789.184871	926.611470	231.662150	0.860234	22.303320	1.436257	11.128691	0.000000	0.000000
4789.204873	926.611389	231.650262	0.860238	22.302176	1.436263	11.128120	0.000000	0.000000
4789.224875	926.611389	231.660105	0.860235	22.303123	1.436258	11.128592	0.000000	0.000000
4789.264879	926.611389	231.658859	0.860235	22.303003	1.436259	11.128533	0.000000	0.000000
4789.264879	926.611389	231.655227	0.860237	22.302654	1.436261	11.128358	0.000000	0.000000
4789.284881	926.611389	231.651958	0.860238	22.302339	1.436262	11.128201	0.000000	0.000000
4789.304883	926.611389	231.649530	0.860238	22.302105	1.436263	11.128084	0.000000	0.000000
4789.324885	926.611389	231.648771	0.860239	22.302032	1.436264	11.128048	0.000000	0.000000
4789.344887	926.611389	231.641059	0.860241	22.301290	1.436268	11.127678	0.000000	0.000000
4789.364889	926.611389	231.646540	0.860239	22.301817	1.436265	11.127941	0.000000	0.000000
4789.384891	926.611389	231.637914	0.860242	22.300987	1.436269	11.127526	0.000000	0.000000
4789.404893	926.611389	231.629422	0.860245	22.300169	1.436274	11.127118	0.000000	0.000000
4789.424895	926.611389	231.628800	0.860245	22.300110	1.436274	11.127089	0.000000	0.000000
4789.464899	926.611389	231.648230	0.860239	22.301980	1.436264	11.128022	0.000000	0.000000
4789.484901	926.611389	231.646832	0.860239	22.301846	1.436265	11.127955	0.000000	0.000000
4789.484901	926.611389	231.630748	0.860245	22.300297	1.436273	11.127182	0.000000	0.000000
4789.504903	926.611308	231.641982	0.860241	22.301379	1.436267	11.127722	0.000000	0.000000
4789.524905	926.611308	231.646689	0.860239	22.301832	1.436265	11.127948	0.000000	0.000000
4789.544907	926.611389	231.622212	0.860248	22.299475	1.436278	11.126772	0.000000	0.000000
4789.564909	926.611389	231.621351	0.860248	22.299392	1.436278	11.126731	0.000000	0.000000
4789.584911	926.611389	231.612550	0.860251	22.298545	1.436283	11.126308	0.000000	0.000000
4789.604913	926.611389	231.622503	0.860248	22.299503	1.436277	11.126786	0.000000	0.000000
4789.624915	926.611308	231.624889	0.860247	22.299733	1.436276	11.126901	0.000000	0.000000
4789.664919	926.611389	231.622562	0.860247	22.299509	1.436277	11.126789	0.000000	0.000000
4789.684921	926.611389	231.618737	0.860249	22.299141	1.436279	11.126605	0.000000	0.000000
4789.684921	926.611389	231.621290	0.860248	22.299386	1.436278	11.126728	0.000000	0.000000
4789.704923	926.611389	231.619274	0.860249	22.299192	1.436279	11.126631	0.000000	0.000000
4789.724925	926.611389	231.617178	0.860249	22.298991	1.436280	11.126530	0.000000	0.000000
4789.744927	926.611308	231.618928	0.860249	22.299159	1.436279	11.126614	0.000000	0.000000
4789.764929	926.611389	231.607650	0.860252	22.298073	1.436285	11.126073	0.000000	0.000000
4789.784931	926.611389	231.591594	0.860258	22.296527	1.436293	11.125301	0.000000	0.000000
4789.804933	926.611389	231.608160	0.860252	22.298122	1.436285	11.126097	0.000000	0.000000
4789.824935	926.611389	231.596481	0.860256	22.296998	1.436291	11.125536	0.000000	0.000000
4789.844937	926.611308	231.587176	0.860259	22.296102	1.436295	11.125089	0.000000	0.000000
4789.884941	926.611389	231.580263	0.860262	22.295437	1.436299	11.124757	0.000000	0.000000
4789.884941	926.611389	231.579953	0.860262	22.295407	1.436299	11.124742	0.000000	0.000000
4789.904943	926.611308	231.572352	0.860264	22.294675	1.436303	11.124377	0.000000	0.000000
4789.924945	926.611389	231.581692	0.860261	22.295574	1.436298	11.124826	0.000000	0.000000
4789.944947	926.611389	231.589119	0.860259	22.296289	1.436295	11.125182	0.000000	0.000000
4789.964949	926.611308	231.587040	0.860259	22.296089	1.436295	11.125083	0.000000	0.000000
4789.984951	926.611389	231.588405	0.860259	22.296220	1.436295	11.125148	0.000000	0.000000
4790.004953	926.611389	231.586347	0.860260	22.296022	1.436296	11.125049	0.000000	0.000000
4790.024955	926.611308	231.585517	0.860260	22.295942	1.436296	11.125009	0.000000	0.000000
4790.044957	926.611389	231.595698	0.860256	22.296923	1.436291	11.125498	0.000000	0.000000
4790.064959	926.611389	231.588780	0.860259	22.296257	1.436295	11.125166	0.000000	0.000000
4790.084961	926.611308	231.588664	0.860259	22.296245	1.436295	11.125161	0.000000	0.000000
4790.104963	926.611389	231.594803	0.860257	22.296836	1.436292	11.125455	0.000000	0.000000
4790.124965	926.611389	231.582172	0.860261	22.295620	1.436298	11.124849	0.000000	0.000000
4790.144967	926.611308	231.575111	0.860263	22.294941	1.436302	11.124509	0.000000	0.000000
4790.164969	926.611389	231.575783	0.860263	22.295005	1.436301	11.124542	0.000000	0.000000
4790.184971	926.611389	231.569845	0.860265	22.294434	1.436304	11.124257	0.000000	0.000000
4790.204973	926.611308	231.572126	0.860264	22.294653	1.436303	11.124366	0.000000	0.000000
4790.224975	926.611389	231.569392	0.860265	22.294390	1.436305	11.124235	0.000000	0.000000
4790.244977	926.611389	231.569215	0.860265	22.294373	1.436305	11.124226	0.000000	0.000000
4790.264979	926.611308	231.570227	0.860265	22.294470	1.436304	11.124275	0.000000	0.000000
4790.304983	926.611389	231.576306	0.860263	22.295056	1.436301	11.124567	0.000000	0.000000
4790.324985	926.611389	231.557648	0.860269	22.293259	1.436311	11.123671	0.000000	0.000000
4790.324985	926.611308	231.560590	0.860268	22.293543	1.436309	11.123812	0.000000	0.000000
4790.344987	926.611389	231.555873	0.860270	22.293088	1.436312	11.123585	0.000000	0.000000
4790.364989	926.611389	231.559127	0.860269	22.293402	1.436310	11.123742	0.000000	0.000000
4790.384991	926.611308	231.555372	0.860270	22.293040	1.436312	11.123561	0.000000	0.000000
4790.404993	926.611389	231.543882	0.860274	22.291934	1.436318	11.123009	0.000000	0.000000
4790.424995	926.611389	231.534993	0.860277	22.291078	1.436322	11.122582	0.000000	0.000000
4790.444997	926.611308	231.560424	0.860268	22.293527	1.436309	11.123804	0.000000	0.000000
4790.464999	926.611389	231.535643	0.860277	22.291141	1.436322	11.122613	0.000000	0.000000
4790.485001	926.611308	231.539014	0.860275	22.291465	1.436320	11.122775	0.000000	0.000000
4790.505003	926.611389	231.527510	0.860279	22.290358	1.436326	11.122223	0.000000	0.000000
4790.545007	926.611389	231.531086	0.860278	22.290702	1.436324	11.122395	0.000000	0.000000
4790.545007	926.611389	231.533664	0.860277	22.290950	1.436323	11.122518	0.000000	0.000000
4790.565009	926.611389	231.525793	0.860280	22.290192	1.436327	11.122140	0.000000	0.000000
4790.585011	926.611389	231.522114	0.860281	22.289838	1.436329	11.121964	0.000000	0.000000
4790.605013	926.611389	231.498880	0.860289	22.287601	1.436341	11.120847	0.000000	0.000000
4790.625015	926.611389	231.498014	0.860289	22.287518	1.436341	11.120806	0.000000	0.000000
4790.645017	926.611308	231.504923	0.860287	22.288183	1.436338	11.121138	0.000000	0.000000
4790.665019	926.611389	231.490380	0.860292	22.286783	1.436345	11.120439	0.000000	0.000000
4790.685021	926.611389	231.490462	0.860292	22.286791	1.436345	11.120443	0.000000	0.000000
4790.705023	926.611308	231.496887	0.860290	22.287410	1.436342	11.120752	0.000000	0.000000
4790.725025	926.611389	231.508434	0.860286	22.288521	1.436336	11.121306	0.000000	0.000000
4790.765029	926.611389	231.493059	0.860291	22.287041	1.436344	11.120568	0.000000	0.000000
4790.765029	926.611389	231.483676	0.860294	22.286138	1.436349	11.120117	0.000000	0.000000
4790.785031	926.611389	231.501552	0.860288	22.287859	1.436340	11.120976	0.000000	0.000000
4790.805033	926.611308	231.475820	0.860297	22.285381	1.436353	11.119740	0.000000	0.000000
4790.825035	926.611389	231.491512	0.860291	22.286892	1.436345	11.120493	0.000000	0.000000
4790.845037	926.611389	231.478922	0.860296	22.285680	1.436351	11.119889	0.000000	0.000000
4790.865039	926.611308	231.497278	0.860289	22.287447	1.436342	11.120770	0.000000	0.000000
4790.885041	926.611389	231.492611	0.860291	22.286998	1.436344	11.120546	0.000000	0.000000
4790.905043	926.611389	231.492198	0.860291	22.286958	1.436344	11.120526	0.000000	0.000000
4790.925045	926.611389	231.482324	0.860295	22.286007	1.436349	11.120052	0.000000	0.000000
4790.965049	926.611308	231.476554	0.860296	22.285452	1.436352	11.119775	0.000000	0.000000
4790.965049	926.611308	231.466133	0.860300	22.284449	1.436358	11.119274	0.000000	0.000000
4790.985051	926.611389	231.458218	0.860303	22.283687	1.436362	11.118894	0.000000	0.000000
4791.005053	926.611389	231.443823	0.860307	22.282301	1.436369	11.118203	0.000000	0.000000
4791.025055	926.611389	231.455627	0.860303	22.283437	1.436363	11.118770	0.000000	0.000000
4791.045057	926.611389	231.453591	0.860304	22.283241	1.436364	11.118672	0.000000	0.000000
4791.065059	926.611308	231.458339	0.860303	22.283698	1.436362	11.118900	0.000000	0.000000
4791.085061	926.611389	231.449580	0.860306	22.282855	1.436366	11.118479	0.000000	0.000000
4791.105063	926.611389	231.444746	0.860307	22.282390	1.436369	11.118247	0.000000	0.000000
4791.125065	926.611389	231.441767	0.860308	22.282103	1.436370	11.118104	0.000000	0.000000
4791.145067	926.611389	231.439229	0.860309	22.281859	1.436372	11.117982	0.000000	0.000000
4791.185071	926.611389	231.449090	0.860306	22.282808	1.436367	11.118456	0.000000	0.000000
4791.185071	926.611389	231.438184	0.860309	22.281758	1.436372	11.117932	0.000000	0.000000
4791.205073	926.611389	231.449029	0.860306	22.282802	1.436367	11.118453	0.000000	0.000000
4791.225075	926.611389	231.443756	0.860307	22.282294	1.436369	11.118199	0.000000	0.000000
4791.245077	926.611389	231.444516	0.860307	22.282367	1.436369	11.118236	0.000000	0.000000
4791.265079	926.611389	231.438537	0.860309	22.281792	1.436372	11.117949	0.000000	0.000000
4791.285081	926.611389	231.440928	0.860308	22.282022	1.436371	11.118063	0.000000	0.000000
4791.305083	926.611389	231.452440	0.860305	22.283130	1.436365	11.118617	0.000000	0.000000
4791.325085	926.611308	231.429763	0.860312	22.280947	1.436376	11.117527	0.000000	0.000000
4791.345087	926.611389	231.431700	0.860312	22.281134	1.436375	11.117620	0.000000	0.000000
4791.385091	926.611389	231.423383	0.860314	22.280333	1.436380	11.117221	0.000000	0.000000
4791.385091	926.611389	231.427674	0.860313	22.280746	1.436378	11.117427	0.000000	0.000000
4791.405093	926.611389	231.416401	0.860317	22.279661	1.436383	11.116885	0.000000	0.000000
4791.425095	926.611389	231.412519	0.860318	22.279287	1.436385	11.116699	0.000000	0.000000
4791.445097	926.611389	231.424561	0.860314	22.280446	1.436379	11.117277	0.000000	0.000000
4791.465099	926.611308	231.426856	0.860313	22.280667	1.436378	11.117388	0.000000	0.000000
4791.485101	926.611389	231.423680	0.860314	22.280361	1.436380	11.117235	0.000000	0.000000
4791.505103	926.611389	231.412308	0.860318	22.279267	1.436385	11.116689	0.000000	0.000000
4791.525105	926.611389	231.408268	0.860319	22.278878	1.436388	11.116495	0.000000	0.000000
4791.545107	926.611389	231.408031	0.860319	22.278855	1.436388	11.116483	0.000000	0.000000
4791.565109	926.611308	231.397523	0.860323	22.277843	1.436393	11.115978	0.000000	0.000000
4791.585111	926.611389	231.397299	0.860323	22.277822	1.436393	11.115968	0.000000	0.000000
4791.605113	926.611389	231.411748	0.860318	22.279213	1.436386	11.116662	0.000000	0.000000
4791.625115	926.611308	231.402658	0.860321	22.278338	1.436390	11.116225	0.000000	0.000000
4791.645117	926.611389	231.402603	0.860321	22.278332	1.436390	11.116222	0.000000	0.000000
4791.665119	926.611389	231.405732	0.860320	22.278634	1.436389	11.116373	0.000000	0.000000
4791.685121	926.611389	231.397545	0.860323	22.277845	1.436393	11.115979	0.000000	0.000000
4791.705123	926.611389	231.396514	0.860323	22.277746	1.436394	11.115930	0.000000	0.000000
4791.725125	926.611308	231.396396	0.860323	22.277735	1.436393	11.115924	0.000000	0.000000
4791.745127	926.611308	231.388993	0.860326	22.277022	1.436397	11.115569	0.000000	0.000000
4791.765129	926.611389	231.390950	0.860325	22.277210	1.436396	11.115663	0.000000	0.000000
4791.805133	926.611389	231.371044	0.860332	22.275294	1.436407	11.114706	0.000000	0.000000
4791.805133	926.611389	231.380195	0.860329	22.276175	1.436402	11.115146	0.000000	0.000000
4791.825135	926.611389	231.368479	0.860333	22.275047	1.436408	11.114583	0.000000	0.000000
4791.845137	926.611308	231.383934	0.860327	22.276535	1.436400	11.115326	0.000000	0.000000
4791.865139	926.611389	231.376408	0.860330	22.275810	1.436404	11.114964	0.000000	0.000000
4791.885141	926.611308	231.368101	0.860333	22.275011	1.436408	11.114565	0.000000	0.000000
4791.905143	926.611389	231.371052	0.860332	22.275295	1.436407	11.114707	0.000000	0.000000
4791.925145	926.611389	231.375495	0.860330	22.275723	1.436404	11.114920	0.000000	0.000000
4791.945147	926.611308	231.359689	0.860336	22.274201	1.436412	11.114161	0.000000	0.000000
4791.965149	926.611389	231.360044	0.860336	22.274235	1.436412	11.114178	0.000000	0.000000
4791.985151	926.611389	231.369516	0.860332	22.275147	1.436407	11.114633	0.000000	0.000000
4792.005153	926.611308	231.346465	0.860340	22.272928	1.436419	11.113526	0.000000	0.000000
4792.025155	926.611389	231.356743	0.860337	22.273917	1.436414	11.114019	0.000000	0.000000
4792.045157	926.611389	231.349518	0.860339	22.273222	1.436418	11.113672	0.000000	0.000000
4792.065159	926.611389	231.361826	0.860335	22.274407	1.436411	11.114264	0.000000	0.000000
4792.085161	926.611389	231.340407	0.860342	22.272344	1.436422	11.113235	0.000000	0.000000
4792.105163	926.611308	231.335002	0.860344	22.271824	1.436425	11.112975	0.000000	0.000000
4792.125165	926.611389	231.341183	0.860342	22.272419	1.436422	11.113272	0.000000	0.000000
4792.145167	926.611389	231.336216	0.860344	22.271941	1.436425	11.113033	0.000000	0.000000
4792.165169	926.611308	231.334115	0.860344	22.271739	1.436426	11.112932	0.000000	0.000000
4792.185171	926.611389	231.328546	0.860346	22.271202	1.436429	11.112665	0.000000	0.000000
4792.205173	926.611389	231.315934	0.860350	22.269988	1.436435	11.112059	0.000000	0.000000
4792.245177	926.611389	231.307807	0.860353	22.269206	1.436439	11.111669	0.000000	0.000000
4792.245177	926.611389	231.327363	0.860347	22.271089	1.436429	11.112608	0.000000	0.000000
4792.265179	926.611389	231.319534	0.860349	22.270335	1.436433	11.112232	0.000000	0.000000
4792.285181	926.611308	231.327979	0.860346	22.271148	1.436429	11.112638	0.000000	0.000000
4792.305183	926.611389	231.320695	0.860349	22.270447	1.436433	11.112288	0.000000	0.000000
4792.325185	926.611308	231.316996	0.860350	22.270090	1.436434	11.112110	0.000000	0.000000
4792.345187	926.611389	231.315594	0.860350	22.269956	1.436435	11.112043	0.000000	0.000000
4792.365189	926.611389	231.314139	0.860351	22.269815	1.436436	11.111973	0.000000	0.000000
4792.385191	926.611308	231.328369	0.860346	22.271185	1.436428	11.112656	0.000000	0.000000
4792.405193	926.611389	231.319496	0.860349	22.270331	1.436433	11.112230	0.000000	0.000000
4792.425195	926.611389	231.306376	0.860354	22.269068	1.436440	11.111600	0.000000	0.000000
4792.445197	926.611308	231.319578	0.860349	22.270339	1.436433	11.112234	0.000000	0.000000
4792.465199	926.611389	231.311828	0.860352	22.269593	1.436437	11.111862	0.000000	0.000000
4792.485201	926.611389	231.308133	0.860353	22.269237	1.436439	11.111684	0.000000	0.000000
4792.505203	926.611389	231.305251	0.860354	22.268960	1.436440	11.111546	0.000000	0.000000
4792.525205	926.611389	231.295253	0.860357	22.267997	1.436446	11.111066	0.000000	0.000000
4792.545207	926.611389	231.301818	0.860355	22.268629	1.436442	11.111381	0.000000	0.000000
4792.565209	926.611389	231.297377	0.860357	22.268202	1.436445	11.111168	0.000000	0.000000
4792.585211	926.611389	231.301778	0.860355	22.268625	1.436442	11.111379	0.000000	0.000000
4792.605213	926.611308	231.289321	0.860359	22.267426	1.436449	11.110781	0.000000	0.000000
4792.625215	926.611389	231.299532	0.860356	22.268409	1.436443	11.111271	0.000000	0.000000
4792.665219	926.611308	231.304796	0.860354	22.268916	1.436441	11.111524	0.000000	0.000000
4792.685221	926.611389	231.292049	0.860358	22.267689	1.436447	11.110912	0.000000	0.000000
4792.685221	926.611389	231.281011	0.860362	22.266626	1.436453	11.110381	0.000000	0.000000
4792.705223	926.611389	231.282062	0.860362	22.266727	1.436452	11.110432	0.000000	0.000000
4792.725225	926.611308	231.277916	0.860363	22.266328	1.436454	11.110233	0.000000	0.000000
4792.745227	926.611389	231.271567	0.860365	22.265717	1.436458	11.109928	0.000000	0.000000
4792.765229	926.611389	231.269788	0.860366	22.265545	1.436459	11.109842	0.000000	0.000000
4792.785231	926.611308	231.270309	0.860366	22.265596	1.436458	11.109867	0.000000	0.000000
4792.805233	926.611389	231.273516	0.860365	22.265904	1.436457	11.110021	0.000000	0.000000
4792.825235	926.611308	231.269583	0.860366	22.265526	1.436459	11.109832	0.000000	0.000000
4792.845237	926.611389	231.264372	0.860368	22.265024	1.436461	11.109582	0.000000	0.000000
4792.865239	926.611389	231.280651	0.860362	22.266591	1.436453	11.110364	0.000000	0.000000
4792.885241	926.611308	231.264609	0.860368	22.265047	1.436461	11.109593	0.000000	0.000000
4792.905243	926.611389	231.260550	0.860369	22.264656	1.436463	11.109398	0.000000	0.000000
4792.925245	926.611389	231.266544	0.860367	22.265233	1.436460	11.109686	0.000000	0.000000
4792.945247	926.611389	231.266849	0.860367	22.265263	1.436460	11.109701	0.000000	0.000000
4792.965249	926.611389	231.263087	0.860368	22.264900	1.436462	11.109520	0.000000	0.000000
4792.985251	926.611389	231.244480	0.860374	22.263109	1.436472	11.108626	0.000000	0.000000
4793.005253	926.611389	231.256168	0.860370	22.264234	1.436466	11.109188	0.000000	0.000000
4793.025255	926.611389	231.259010	0.860369	22.264508	1.436464	11.109324	0.000000	0.000000
4793.045257	926.611308	231.258063	0.860370	22.264417	1.436465	11.109279	0.000000	0.000000
4793.085261	926.611389	231.262740	0.860368	22.264867	1.436462	11.109504	0.000000	0.000000
4793.105263	926.611389	231.242333	0.860375	22.262902	1.436473	11.108523	0.000000	0.000000
4793.105263	926.611389	231.248634	0.860373	22.263509	1.436470	11.108826	0.000000	0.000000
4793.125265	926.611389	231.255791	0.860371	22.264198	1.436466	11.109170	0.000000	0.000000
4793.145267	926.611389	231.248859	0.860373	22.263531	1.436469	11.108837	0.000000	0.000000
4793.165269	926.611389	231.247891	0.860373	22.263437	1.436470	11.108790	0.000000	0.000000
4793.185271	926.611389	231.247991	0.860373	22.263447	1.436470	11.108795	0.000000	0.000000
4793.205273	926.611308	231.242882	0.860375	22.262955	1.436472	11.108550	0.000000	0.000000
4793.225275	926.611389	231.243330	0.860375	22.262998	1.436472	11.108571	0.000000	0.000000
4793.245277	926.611389	231.243367	0.860375	22.263002	1.436472	11.108573	0.000000	0.000000
4793.265279	926.611389	231.237121	0.860377	22.262401	1.436475	11.108273	0.000000	0.000000
4793.285281	926.611389	231.233760	0.860378	22.262077	1.436477	11.108111	0.000000	0.000000
4793.305283	926.611308	231.235249	0.860377	22.262220	1.436476	11.108183	0.000000	0.000000
4793.325285	926.611389	231.239117	0.860376	22.262593	1.436474	11.108369	0.000000	0.000000
4793.345287	926.611389	231.224449	0.860381	22.261181	1.436482	11.107664	0.000000	0.000000
4793.365289	926.611308	231.233122	0.860378	22.262015	1.436477	11.108081	0.000000	0.000000
4793.385291	926.611389	231.229400	0.860379	22.261657	1.436479	11.107902	0.000000	0.000000
4793.405293	926.611389	231.217486	0.860383	22.260510	1.436486	11.107330	0.000000	0.000000
4793.425295	926.611389	231.217277	0.860383	22.260490	1.436486	11.107320	0.000000	0.000000
4793.445297	926.611389	231.216357	0.860384	22.260401	1.436486	11.107275	0.000000	0.000000
4793.465299	926.611389	231.222560	0.860382	22.260999	1.436483	11.107573	0.000000	0.000000
4793.485301	926.611389	231.224223	0.860381	22.261159	1.436482	11.107653	0.000000	0.000000
4793.525305	926.611389	231.213818	0.860385	22.260157	1.436487	11.107154	0.000000	0.000000
4793.525305	926.611389	231.231912	0.860379	22.261899	1.436478	11.108023	0.000000	0.000000
4793.545307	926.611389	231.226128	0.860380	22.261342	1.436481	11.107745	0.000000	0.000000
4793.565309	926.611389	231.223814	0.860381	22.261119	1.436482	11.107634	0.000000	0.000000
4793.585311	926.611389	231.223067	0.860382	22.261047	1.436483	11.107598	0.000000	0.000000
4793.605313	926.611389	231.215667	0.860384	22.260335	1.436487	11.107242	0.000000	0.000000
4793.625315	926.611389	231.226965	0.860380	22.261423	1.436481	11.107785	0.000000	0.000000
4793.645317	926.611389	231.209896	0.860386	22.259779	1.436489	11.106965	0.000000	0.000000
4793.665319	926.611389	231.201778	0.860389	22.258998	1.436494	11.106575	0.000000	0.000000
4793.685321	926.611308	231.199921	0.860389	22.258819	1.436494	11.106486	0.000000	0.000000
4793.705323	926.611389	231.201138	0.860389	22.258936	1.436494	11.106544	0.000000	0.000000
4793.725325	926.611389	231.192949	0.860392	22.258148	1.436498	11.106151	0.000000	0.000000
4793.745327	926.611308	231.197656	0.860390	22.258601	1.436496	11.106377	0.000000	0.000000
4793.765329	926.611389	231.200088	0.860389	22.258835	1.436495	11.106494	0.000000	0.000000
4793.785331	926.611389	231.189473	0.860393	22.257813	1.436500	11.105984	0.000000	0.000000
4793.805333	926.611389	231.182218	0.860395	22.257115	1.436504	11.105635	0.000000	0.000000
4793.825335	926.611389	231.186608	0.860394	22.257537	1.436501	11.105846	0.000000	0.000000
4793.845337	926.611308	231.183077	0.860395	22.257197	1.436503	11.105677	0.000000	0.000000
4793.865339	926.611389	231.198251	0.860390	22.258658	1.436495	11.106406	0.000000	0.000000
4793.885341	926.611389	231.196283	0.860391	22.258469	1.436496	11.106311	0.000000	0.000000
4793.905343	926.611389	231.193275	0.860392	22.258179	1.436498	11.106167	0.000000	0.000000
4793.945347	926.611389	231.186987	0.860394	22.257574	1.436501	11.105865	0.000000	0.000000
4793.945347	926.611389	231.186902	0.860394	22.257566	1.436501	11.105860	0.000000	0.000000
4793.965349	926.611389	231.182388	0.860395	22.257131	1.436504	11.105644	0.000000	0.000000
4793.985351	926.611389	231.178324	0.860397	22.256740	1.436506	11.105448	0.000000	0.000000
4794.005353	926.611308	231.176225	0.860397	22.256538	1.436507	11.105348	0.000000	0.000000
4794.025355	926.611389	231.181365	0.860396	22.257033	1.436504	11.105594	0.000000	0.000000
4794.045357	926.611308	231.180693	0.860396	22.256968	1.436504	11.105562	0.000000	0.000000
4794.065359	926.611389	231.189037	0.860393	22.257771	1.436500	11.105963	0.000000	0.000000
4794.085361	926.611389	231.169285	0.860400	22.255870	1.436510	11.105014	0.000000	0.000000
4794.105363	926.611308	231.167037	0.860400	22.255653	1.436511	11.104906	0.000000	0.000000
4794.125365	926.611389	231.172837	0.860398	22.256212	1.436509	11.105185	0.000000	0.000000
4794.145367	926.611389	231.169282	0.860400	22.255869	1.436510	11.105014	0.000000	0.000000
4794.165369	926.611308	231.169654	0.860399	22.255905	1.436510	11.105032	0.000000	0.000000
4794.185371	926.611389	231.168501	0.860400	22.255794	1.436511	11.104977	0.000000	0.000000
4794.205373	926.611389	231.171208	0.860399	22.256055	1.436509	11.105107	0.000000	0.000000
4794.225375	926.611308	231.163793	0.860401	22.255341	1.436513	11.104750	0.000000	0.000000
4794.245377	926.611389	231.158374	0.860403	22.254819	1.436516	11.104490	0.000000	0.000000
4794.265379	926.611308	231.156882	0.860404	22.254675	1.436517	11.104418	0.000000	0.000000
4794.285381	926.611389	231.165930	0.860401	22.255547	1.436512	11.104853	0.000000	0.000000
4794.305383	926.611389	231.165195	0.860401	22.255476	1.436512	11.104818	0.000000	0.000000
4794.325385	926.611308	231.165780	0.860401	22.255532	1.436512	11.104846	0.000000	0.000000
4794.345387	926.611389	231.160465	0.860403	22.255020	1.436515	11.104590	0.000000	0.000000
4794.385391	926.611308	231.163470	0.860401	22.255310	1.436513	11.104735	0.000000	0.000000
4794.385391	926.611308	231.159505	0.860403	22.254928	1.436515	11.104544	0.000000	0.000000
4794.405393	926.611389	231.164604	0.860401	22.255419	1.436513	11.104789	0.000000	0.000000
4794.425395	926.611389	231.156670	0.860404	22.254655	1.436517	11.104408	0.000000	0.000000
4794.445397	926.611308	231.162326	0.860402	22.255200	1.436514	11.104680	0.000000	0.000000
4794.465399	926.611389	231.156462	0.860404	22.254635	1.436517	11.104398	0.000000	0.000000
4794.485401	926.611389	231.156029	0.860404	22.254593	1.436517	11.104377	0.000000	0.000000
4794.505403	926.611308	231.150698	0.860406	22.254080	1.436520	11.104121	0.000000	0.000000
4794.525405	926.611389	231.162367	0.860402	22.255204	1.436514	11.104682	0.000000	0.000000
4794.545407	926.611389	231.144488	0.860408	22.253482	1.436523	11.103823	0.000000	0.000000
4794.565409	926.611308	231.143659	0.860408	22.253402	1.436523	11.103783	0.000000	0.000000
4794.605413	926.611389	231.143295	0.860408	22.253367	1.436524	11.103766	0.000000	0.000000
4794.605413	926.611389	231.142882	0.860408	22.253328	1.436524	11.103746	0.000000	0.000000
4794.625415	926.611389	231.153040	0.860405	22.254306	1.436519	11.104234	0.000000	0.000000
4794.645417	926.611389	231.150286	0.860406	22.254040	1.436520	11.104102	0.000000	0.000000
4794.665419	926.611389	231.141033	0.860409	22.253150	1.436525	11.103657	0.000000	0.000000
4794.685421	926.611389	231.142880	0.860408	22.253327	1.436524	11.103746	0.000000	0.000000
4794.705423	926.611389	231.137067	0.860410	22.252768	1.436527	11.103467	0.000000	0.000000
4794.725425	926.611308	231.138181	0.860410	22.252875	1.436526	11.103520	0.000000	0.000000
4794.745427	926.611389	231.135472	0.860411	22.252614	1.436528	11.103390	0.000000	0.000000
4794.765429	926.611389	231.134101	0.860411	22.252482	1.436528	11.103324	0.000000	0.000000
4794.785431	926.611308	231.126983	0.860414	22.251797	1.436532	11.102982	0.000000	0.000000
4794.805433	926.611389	231.128102	0.860413	22.251905	1.436532	11.103036	0.000000	0.000000
4794.825435	926.611389	231.136328	0.860411	22.252697	1.436527	11.103431	0.000000	0.000000
4794.845437	926.611308	231.118934	0.860416	22.251022	1.436536	11.102595	0.000000	0.000000
4794.865439	926.611389	231.127397	0.860414	22.251837	1.436532	11.103002	0.000000	0.000000
4794.885441	926.611389	231.116864	0.860417	22.250823	1.436537	11.102496	0.000000	0.000000
4794.905443	926.611308	231.119374	0.860416	22.251064	1.436536	11.102617	0.000000	0.000000
4794.925445	926.611308	231.119715	0.860416	22.251097	1.436536	11.102633	0.000000	0.000000
4794.945447	926.611389	231.119236	0.860416	22.251051	1.436536	11.102610	0.000000	0.000000
4794.965449	926.611308	231.116230	0.860417	22.250762	1.436538	11.102466	0.000000	0.000000
4794.985451	926.611389	231.115949	0.860417	22.250735	1.436538	11.102452	0.000000	0.000000
4795.005453	926.611389	231.107590	0.860420	22.249930	1.436542	11.102050	0.000000	0.000000
4795.025455	926.611308	231.114940	0.860418	22.250637	1.436538	11.102404	0.000000	0.000000
4795.045457	926.611389	231.107587	0.860420	22.249930	1.436542	11.102050	0.000000	0.000000
4795.065459	926.611389	231.107259	0.860420	22.249898	1.436542	11.102035	0.000000	0.000000
4795.085461	926.611389	231.115746	0.860418	22.250715	1.436538	11.102442	0.000000	0.000000
4795.105463	926.611389	231.116288	0.860417	22.250767	1.436538	11.102468	0.000000	0.000000
4795.125465	926.611308	231.116682	0.860417	22.250805	1.436537	11.102487	0.000000	0.000000
4795.145467	926.611389	231.115119	0.860418	22.250655	1.436538	11.102412	0.000000	0.000000
4795.165469	926.611389	231.106019	0.860421	22.249779	1.436543	11.101975	0.000000	0.000000
4795.185471	926.611308	231.113999	0.860418	22.250547	1.436539	11.102358	0.000000	0.000000
4795.225475	926.611389	231.091041	0.860426	22.248337	1.436551	11.101255	0.000000	0.000000
4795.245477	926.611308	231.091798	0.860425	22.248409	1.436550	11.101292	0.000000	0.000000
4795.245477	926.611308	231.087619	0.860427	22.248007	1.436552	11.101091	0.000000	0.000000
4795.265479	926.611389	231.092554	0.860425	22.248482	1.436550	11.101328	0.000000	0.000000
4795.285481	926.611389	231.098028	0.860423	22.249009	1.436547	11.101591	0.000000	0.000000
4795.305483	926.611308	231.089078	0.860426	22.248148	1.436551	11.101161	0.000000	0.000000
4795.325485	926.611389	231.089974	0.860426	22.248234	1.436551	11.101204	0.000000	0.000000
4795.345487	926.611389	231.080329	0.860429	22.247305	1.436556	11.100741	0.000000	0.000000
4795.365489	926.611308	231.070544	0.860433	22.246363	1.436561	11.100271	0.000000	0.000000
4795.385491	926.611389	231.073778	0.860432	22.246675	1.436559	11.100426	0.000000	0.000000
4795.405493	926.611389	231.061235	0.860436	22.245467	1.436566	11.099824	0.000000	0.000000
4795.425495	926.611308	231.068960	0.860433	22.246211	1.436562	11.100195	0.000000	0.000000
4795.445497	926.611389	231.067021	0.860434	22.246024	1.436563	11.100102	0.000000	0.000000
4795.465499	926.611389	231.062265	0.860435	22.245566	1.436565	11.099873	0.000000	0.000000
4795.485501	926.611308	231.059353	0.860436	22.245286	1.436567	11.099733	0.000000	0.000000
4795.505503	926.611389	231.062600	0.860435	22.245598	1.436565	11.099889	0.000000	0.000000
4795.525505	926.611308	231.064177	0.860435	22.245750	1.436564	11.099965	0.000000	0.000000
4795.545507	926.611308	231.060117	0.860436	22.245359	1.436566	11.099770	0.000000	0.000000
4795.565509	926.611389	231.069422	0.860433	22.246255	1.436562	11.100217	0.000000	0.000000
4795.585511	926.611308	231.065854	0.860434	22.245912	1.436563	11.100046	0.000000	0.000000
4795.605513	926.611389	231.062348	0.860435	22.245574	1.436565	11.099877	0.000000	0.000000
4795.645517	926.611308	231.060419	0.860436	22.245388	1.436566	11.099784	0.000000	0.000000
4795.645517	926.611308	231.062118	0.860435	22.245552	1.436565	11.099866	0.000000	0.000000
4795.665519	926.611308	231.065793	0.860434	22.245906	1.436563	11.100043	0.000000	0.000000
4795.685521	926.611389	231.049143	0.860440	22.244303	1.436572	11.099243	0.000000	0.000000
4795.705523	926.611389	231.070682	0.860433	22.246377	1.436561	11.100277	0.000000	0.000000
4795.725525	926.611308	231.067205	0.860434	22.246042	1.436563	11.100110	0.000000	0.000000
4795.745527	926.611389	231.048533	0.860440	22.244244	1.436572	11.099213	0.000000	0.000000
4795.765529	926.611470	231.050336	0.860440	22.244418	1.436572	11.099300	0.000000	0.000000
4795.785531	926.611389	231.038810	0.860443	22.243308	1.436577	11.098746	0.000000	0.000000
4795.805533	926.611389	231.055962	0.860438	22.244959	1.436569	11.099570	0.000000	0.000000
4795.825535	926.611389	231.044953	0.860441	22.243899	1.436574	11.099041	0.000000	0.000000
4795.845537	926.611389	231.040448	0.860443	22.243466	1.436577	11.098825	0.000000	0.000000
4795.865539	926.611470	231.043314	0.860442	22.243742	1.436575	11.098963	0.000000	0.000000
4795.885541	926.611389	231.039472	0.860443	22.243372	1.436577	11.098778	0.000000	0.000000
4795.905543	926.611389	231.022569	0.860449	22.241744	1.436586	11.097966	0.000000	0.000000
4795.925545	926.611308	231.034768	0.860445	22.242919	1.436579	11.098552	0.000000	0.000000
4795.945547	926.611389	231.029244	0.860447	22.242387	1.436582	11.098287	0.000000	0.000000
4795.965549	926.611389	231.027745	0.860447	22.242243	1.436583	11.098215	0.000000	0.000000
4795.985551	926.611389	231.031025	0.860446	22.242559	1.436581	11.098372	0.000000	0.000000
4796.005553	926.611389	231.025713	0.860448	22.242047	1.436584	11.098117	0.000000	0.000000
4796.025555	926.611389	231.029469	0.860446	22.242409	1.436582	11.098298	0.000000	0.000000
4796.045557	926.611308	231.015033	0.860451	22.241019	1.436590	11.097604	0.000000	0.000000
4796.065559	926.611389	231.020488	0.860449	22.241544	1.436587	11.097866	0.000000	0.000000
4796.085561	926.611389	231.030129	0.860446	22.242472	1.436582	11.098329	0.000000	0.000000
4796.105563	926.611308	231.026501	0.860447	22.242123	1.436584	11.098155	0.000000	0.000000
4796.125565	926.611389	231.021599	0.860449	22.241651	1.436586	11.097920	0.000000	0.000000
4796.145567	926.611389	231.026132	0.860448	22.242088	1.436584	11.098137	0.000000	0.000000
4796.165569	926.611308	231.003984	0.860455	22.239955	1.436595	11.097073	0.000000	0.000000
4796.185571	926.611389	231.016127	0.860451	22.241124	1.436589	11.097657	0.000000	0.000000
4796.205573	926.611389	230.998788	0.860457	22.239455	1.436598	11.096824	0.000000	0.000000
4796.225575	926.611308	231.010409	0.860453	22.240574	1.436592	11.097382	0.000000	0.000000
4796.245577	926.611389	231.016737	0.860451	22.241183	1.436589	11.097686	0.000000	0.000000
4796.265579	926.611389	231.010109	0.860453	22.240545	1.436592	11.097368	0.000000	0.000000
4796.285581	926.611308	231.008260	0.860454	22.240367	1.436593	11.097279	0.000000	0.000000
4796.305583	926.611389	231.004494	0.860455	22.240004	1.436595	11.097098	0.000000	0.000000
4796.325585	926.611308	231.016347	0.860451	22.241145	1.436589	11.097667	0.000000	0.000000
4796.345587	926.611389	230.996340	0.860458	22.239219	1.436599	11.096706	0.000000	0.000000
4796.365589	926.611389	230.996811	0.860457	22.239265	1.436599	11.096729	0.000000	0.000000
4796.385591	926.611389	231.007283	0.860454	22.240273	1.436594	11.097232	0.000000	0.000000
4796.405593	926.611389	230.996795	0.860457	22.239263	1.436599	11.096728	0.000000	0.000000
4796.425595	926.611389	230.993220	0.860459	22.238919	1.436601	11.096556	0.000000	0.000000
4796.445597	926.611308	230.992769	0.860459	22.238876	1.436601	11.096535	0.000000	0.000000
4796.465599	926.611389	230.992948	0.860459	22.238893	1.436601	11.096543	0.000000	0.000000
4796.505603	926.611308	230.987424	0.860461	22.238361	1.436604	11.096278	0.000000	0.000000
4796.505603	926.611308	230.996833	0.860457	22.239267	1.436599	11.096730	0.000000	0.000000
4796.525605	926.611389	230.991342	0.860459	22.238738	1.436602	11.096466	0.000000	0.000000
4796.545607	926.611389	230.992494	0.860459	22.238849	1.436601	11.096521	0.000000	0.000000
4796.565609	926.611308	230.981970	0.860462	22.237836	1.436607	11.096016	0.000000	0.000000
4796.585611	926.611389	230.981706	0.860463	22.237810	1.436607	11.096003	0.000000	0.000000
4796.605613	926.611389	230.978922	0.860463	22.237542	1.436608	11.095869	0.000000	0.000000
4796.625615	926.611389	230.971759	0.860466	22.236853	1.436612	11.095525	0.000000	0.000000
4796.645617	926.611389	230.970098	0.860466	22.236693	1.436613	11.095446	0.000000	0.000000
4796.665619	926.611389	230.981185	0.860463	22.237760	1.436607	11.095978	0.000000	0.000000
4796.685621	926.611308	230.972047	0.860466	22.236880	1.436612	11.095539	0.000000	0.000000
4796.705623	926.611389	230.978869	0.860463	22.237537	1.436608	11.095867	0.000000	0.000000
4796.725625	926.611308	230.974061	0.860465	22.237074	1.436611	11.095636	0.000000	0.000000
4796.745627	926.611389	230.978462	0.860464	22.237498	1.436608	11.095847	0.000000	0.000000
4796.765629	926.611389	230.972888	0.860465	22.236961	1.436611	11.095580	0.000000	0.000000
4796.785631	926.611308	230.967343	0.860467	22.236428	1.436614	11.095313	0.000000	0.000000
4796.805633	926.611389	230.964450	0.860468	22.236149	1.436616	11.095174	0.000000	0.000000
4796.825635	926.611389	230.974201	0.860465	22.237088	1.436611	11.095643	0.000000	0.000000
4796.845637	926.611389	230.965990	0.860468	22.236297	1.436615	11.095248	0.000000	0.000000
4796.865639	926.611389	230.962097	0.860469	22.235923	1.436617	11.095061	0.000000	0.000000
4796.885641	926.611389	230.955464	0.860471	22.235284	1.436620	11.094743	0.000000	0.000000
4796.905643	926.611389	230.964688	0.860468	22.236172	1.436616	11.095186	0.000000	0.000000
4796.945647	926.611308	230.943909	0.860475	22.234172	1.436626	11.094188	0.000000	0.000000
4796.945647	926.611308	230.958435	0.860470	22.235570	1.436619	11.094885	0.000000	0.000000
4796.965649	926.611389	230.953758	0.860472	22.235120	1.436621	11.094661	0.000000	0.000000
4796.985651	926.611389	230.963556	0.860469	22.236063	1.436616	11.095131	0.000000	0.000000
4797.005653	926.611389	230.960130	0.860470	22.235733	1.436618	11.094967	0.000000	0.000000
4797.025655	926.611389	230.969335	0.860467	22.236619	1.436613	11.095409	0.000000	0.000000
4797.045657	926.611389	230.963106	0.860469	22.236020	1.436616	11.095110	0.000000	0.000000
4797.065659	926.611308	230.952783	0.860472	22.235026	1.436622	11.094614	0.000000	0.000000
4797.085661	926.611389	230.959261	0.860470	22.235649	1.436618	11.094925	0.000000	0.000000
4797.105663	926.611389	230.967314	0.860467	22.236425	1.436614	11.095312	0.000000	0.000000
4797.145667	926.611308	230.954715	0.860471	22.235212	1.436621	11.094707	0.000000	0.000000
4797.165669	926.611389	230.964900	0.860468	22.236192	1.436615	11.095196	0.000000	0.000000
4797.165669	926.611389	230.954828	0.860472	22.235223	1.436621	11.094712	0.000000	0.000000
4797.185671	926.611389	230.951005	0.860473	22.234855	1.436623	11.094528	0.000000	0.000000
4797.205673	926.611389	230.952899	0.860472	22.235037	1.436622	11.094619	0.000000	0.000000
4797.225675	926.611389	230.954648	0.860472	22.235205	1.436621	11.094703	0.000000	0.000000
4797.245677	926.611308	230.951769	0.860472	22.234928	1.436622	11.094565	0.000000	0.000000
4797.265679	926.611389	230.941453	0.860476	22.233935	1.436627	11.094070	0.000000	0.000000
4797.285681	926.611389	230.946815	0.860474	22.234451	1.436625	11.094327	0.000000	0.000000
4797.305683	926.611389	230.939098	0.860477	22.233708	1.436629	11.093956	0.000000	0.000000
4797.325685	926.611389	230.937249	0.860477	22.233530	1.436630	11.093868	0.000000	0.000000
4797.345687	926.611389	230.943940	0.860475	22.234174	1.436626	11.094189	0.000000	0.000000
4797.365689	926.611389	230.931003	0.860480	22.232929	1.436633	11.093568	0.000000	0.000000
4797.385691	926.611389	230.920709	0.860483	22.231938	1.436638	11.093073	0.000000	0.000000
4797.405693	926.611308	230.938175	0.860477	22.233619	1.436629	11.093912	0.000000	0.000000
4797.425695	926.611389	230.930707	0.860480	22.232900	1.436633	11.093553	0.000000	0.000000
4797.445697	926.611470	230.928059	0.860481	22.232645	1.436634	11.093426	0.000000	0.000000
4797.465699	926.611389	230.927104	0.860481	22.232554	1.436635	11.093380	0.000000	0.000000
4797.485701	926.611389	230.929390	0.860480	22.232774	1.436634	11.093490	0.000000	0.000000
4797.505703	926.611308	230.926006	0.860481	22.232448	1.436635	11.093327	0.000000	0.000000
4797.525705	926.611389	230.923936	0.860482	22.232249	1.436636	11.093228	0.000000	0.000000
4797.545707	926.611389	230.928700	0.860480	22.232707	1.436634	11.093457	0.000000	0.000000
4797.565709	926.611308	230.907767	0.860487	22.230692	1.436645	11.092451	0.000000	0.000000
4797.585711	926.611389	230.925592	0.860481	22.232408	1.436636	11.093308	0.000000	0.000000
4797.605713	926.611389	230.917180	0.860484	22.231598	1.436640	11.092903	0.000000	0.000000
4797.625715	926.611308	230.928662	0.860480	22.232704	1.436634	11.093455	0.000000	0.000000
4797.645717	926.611389	230.919404	0.860483	22.231812	1.436639	11.093010	0.000000	0.000000
4797.665719	926.611389	230.917055	0.860484	22.231586	1.436640	11.092897	0.000000	0.000000
4797.685721	926.611389	230.920489	0.860483	22.231917	1.436638	11.093062	0.000000	0.000000
4797.705723	926.611389	230.917585	0.860484	22.231637	1.436640	11.092923	0.000000	0.000000
4797.725725	926.611389	230.925649	0.860481	22.232413	1.436636	11.093310	0.000000	0.000000
4797.745727	926.611389	230.917877	0.860484	22.231665	1.436640	11.092937	0.000000	0.000000
4797.765729	926.611389	230.904906	0.860488	22.230416	1.436646	11.092314	0.000000	0.000000
4797.785731	926.611389	230.915005	0.860485	22.231389	1.436641	11.092799	0.000000	0.000000
4797.805733	926.611389	230.903275	0.860489	22.230259	1.436647	11.092235	0.000000	0.000000
4797.825735	926.611389	230.923764	0.860482	22.232232	1.436637	11.093220	0.000000	0.000000
4797.845737	926.611308	230.904336	0.860488	22.230362	1.436646	11.092286	0.000000	0.000000
4797.865739	926.611389	230.914444	0.860485	22.231335	1.436641	11.092772	0.000000	0.000000
4797.885741	926.611389	230.914689	0.860485	22.231358	1.436641	11.092784	0.000000	0.000000
4797.905743	926.611308	230.888709	0.860494	22.228857	1.436654	11.091536	0.000000	0.000000
4797.925745	926.611389	230.895482	0.860491	22.229509	1.436651	11.091861	0.000000	0.000000
4797.945747	926.611389	230.893677	0.860492	22.229335	1.436652	11.091774	0.000000	0.000000
4797.965749	926.611308	230.903862	0.860489	22.230316	1.436647	11.092264	0.000000	0.000000
4797.985751	926.611389	230.894996	0.860492	22.229462	1.436651	11.091838	0.000000	0.000000
4798.005753	926.611389	230.898556	0.860490	22.229805	1.436650	11.092009	0.000000	0.000000
4798.025755	926.611308	230.888567	0.860494	22.228843	1.436655	11.091529	0.000000	0.000000
4798.045757	926.611389	230.890522	0.860493	22.229032	1.436654	11.091623	0.000000	0.000000
4798.065759	926.611389	230.885429	0.860495	22.228541	1.436656	11.091378	0.000000	0.000000
4798.085761	926.611308	230.894954	0.860492	22.229458	1.436651	11.091836	0.000000	0.000000
4798.105763	926.611389	230.897764	0.860491	22.229729	1.436650	11.091971	0.000000	0.000000
4798.125765	926.611389	230.886969	0.860494	22.228690	1.436655	11.091452	0.000000	0.000000
4798.145767	926.611308	230.886923	0.860494	22.228685	1.436655	11.091450	0.000000	0.000000
4798.165769	926.611389	230.892095	0.860493	22.229183	1.436653	11.091698	0.000000	0.000000
4798.185771	926.611389	230.878094	0.860497	22.227835	1.436660	11.091026	0.000000	0.000000
4798.225775	926.611389	230.874382	0.860499	22.227478	1.436662	11.090848	0.000000	0.000000
4798.225775	926.611389	230.885747	0.860495	22.228572	1.436656	11.091393	0.000000	0.000000
4798.245777	926.611389	230.905603	0.860488	22.230484	1.436646	11.092347	0.000000	0.000000
4798.265779	926.611308	230.891790	0.860493	22.229154	1.436653	11.091684	0.000000	0.000000
4798.285781	926.611389	230.900576	0.860490	22.230000	1.436648	11.092106	0.000000	0.000000
4798.305783	926.611389	230.886437	0.860494	22.228638	1.436656	11.091427	0.000000	0.000000
4798.325785	926.611389	230.885182	0.860495	22.228518	1.436656	11.091366	0.000000	0.000000
4798.345787	926.611389	230.886681	0.860494	22.228662	1.436656	11.091438	0.000000	0.000000
4798.365789	926.611308	230.895231	0.860491	22.229485	1.436651	11.091849	0.000000	0.000000
4798.385791	926.611389	230.882850	0.860496	22.228293	1.436658	11.091254	0.000000	0.000000
4798.405793	926.611389	230.877786	0.860497	22.227805	1.436660	11.091011	0.000000	0.000000
4798.445797	926.611389	230.874969	0.860498	22.227534	1.436662	11.090876	0.000000	0.000000
4798.445797	926.611389	230.879353	0.860497	22.227956	1.436659	11.091086	0.000000	0.000000
4798.465799	926.611389	230.878510	0.860497	22.227875	1.436660	11.091046	0.000000	0.000000
4798.485801	926.611389	230.868237	0.860501	22.226886	1.436665	11.090552	0.000000	0.000000
4798.505803	926.611389	230.860440	0.860503	22.226135	1.436669	11.090178	0.000000	0.000000
4798.525805	926.611389	230.876159	0.860498	22.227649	1.436661	11.090933	0.000000	0.000000
4798.545807	926.611389	230.868005	0.860501	22.226864	1.436665	11.090541	0.000000	0.000000
4798.565809	926.611389	230.870165	0.860500	22.227072	1.436664	11.090645	0.000000	0.000000
4798.584811	926.611308	230.880759	0.860496	22.228092	1.436659	11.091154	0.000000	0.000000
4798.624815	926.611389	230.869143	0.860500	22.226973	1.436665	11.090596	0.000000	0.000000
4798.644817	926.611389	230.881029	0.860496	22.228118	1.436659	11.091167	0.000000	0.000000
4798.644817	926.611389	230.869445	0.860500	22.227002	1.436665	11.090610	0.000000	0.000000
4798.664819	926.611389	230.878702	0.860497	22.227894	1.436660	11.091055	0.000000	0.000000
4798.684821	926.611308	230.857319	0.860504	22.225835	1.436671	11.090028	0.000000	0.000000
4798.704823	926.611389	230.857696	0.860504	22.225871	1.436671	11.090046	0.000000	0.000000
4798.724825	926.611389	230.855894	0.860505	22.225698	1.436671	11.089959	0.000000	0.000000
4798.744827	926.611389	230.857350	0.860504	22.225838	1.436671	11.090029	0.000000	0.000000
4798.764829	926.611389	230.866586	0.860501	22.226727	1.436666	11.090473	0.000000	0.000000
4798.784831	926.611389	230.868259	0.860501	22.226888	1.436665	11.090553	0.000000	0.000000
4798.824835	926.611389	230.857076	0.860504	22.225812	1.436671	11.090016	0.000000	0.000000
4798.824835	926.611389	230.851465	0.860506	22.225271	1.436674	11.089747	0.000000	0.000000
4798.864839	926.611389	230.863197	0.860502	22.226401	1.436668	11.090310	0.000000	0.000000
4798.864839	926.611389	230.850006	0.860507	22.225131	1.436674	11.089677	0.000000	0.000000
4798.884840	926.611389	230.854135	0.860505	22.225528	1.436672	11.089875	0.000000	0.000000
4798.904843	926.611308	230.840605	0.860510	22.224226	1.436679	11.089225	0.000000	0.000000
4798.924845	926.611389	230.845806	0.860508	22.224727	1.436677	11.089475	0.000000	0.000000
4798.944847	926.611389	230.849597	0.860507	22.225092	1.436675	11.089657	0.000000	0.000000
4798.964849	926.611308	230.843908	0.860509	22.224544	1.436678	11.089384	0.000000	0.000000
4798.984851	926.611389	230.850486	0.860507	22.225177	1.436674	11.089700	0.000000	0.000000
4799.004853	926.611389	230.828742	0.860514	22.223084	1.436685	11.088655	0.000000	0.000000
4799.044857	926.611389	230.842010	0.860509	22.224361	1.436679	11.089292	0.000000	0.000000
4799.064858	926.611389	230.842158	0.860509	22.224375	1.436679	11.089300	0.000000	0.000000
4799.084861	926.611308	230.858731	0.860504	22.225971	1.436670	11.090096	0.000000	0.000000
4799.084861	926.611308	230.843557	0.860509	22.224510	1.436678	11.089367	0.000000	0.000000
4799.104863	926.611389	230.847152	0.860508	22.224856	1.436676	11.089539	0.000000	0.000000
4799.124865	926.611389	230.844130	0.860509	22.224565	1.436678	11.089394	0.000000	0.000000
4799.144866	926.611308	230.833847	0.860512	22.223575	1.436683	11.088900	0.000000	0.000000
4799.164869	926.611389	230.849188	0.860507	22.225052	1.436675	11.089637	0.000000	0.000000
4799.184871	926.611389	230.833112	0.860512	22.223504	1.436683	11.088865	0.000000	0.000000
4799.204873	926.611308	230.840890	0.860510	22.224253	1.436679	11.089239	0.000000	0.000000
4799.224874	926.611389	230.835941	0.860511	22.223777	1.436682	11.089001	0.000000	0.000000
4799.264879	926.611308	230.830276	0.860513	22.223231	1.436685	11.088729	0.000000	0.000000
4799.284881	926.611389	230.830220	0.860513	22.223226	1.436685	11.088726	0.000000	0.000000
4799.284881	926.611389	230.830269	0.860513	22.223231	1.436685	11.088728	0.000000	0.000000
4799.304883	926.611389	230.832270	0.860513	22.223423	1.436684	11.088824	0.000000	0.000000
4799.324885	926.611308	230.834633	0.860512	22.223651	1.436682	11.088938	0.000000	0.000000
4799.344887	926.611389	230.826415	0.860515	22.222860	1.436687	11.088543	0.000000	0.000000
4799.364889	926.611389	230.832865	0.860512	22.223481	1.436683	11.088853	0.000000	0.000000
4799.384891	926.611308	230.823617	0.860515	22.222590	1.436688	11.088409	0.000000	0.000000
4799.404892	926.611389	230.813991	0.860519	22.221664	1.436693	11.087946	0.000000	0.000000
4799.424895	926.611389	230.827114	0.860514	22.222927	1.436686	11.088577	0.000000	0.000000
4799.464899	926.611389	230.824381	0.860515	22.222664	1.436688	11.088446	0.000000	0.000000
4799.464899	926.611389	230.808623	0.860521	22.221147	1.436696	11.087689	0.000000	0.000000
4799.504903	926.611389	230.815288	0.860518	22.221788	1.436692	11.088009	0.000000	0.000000
4799.504903	926.611389	230.813335	0.860519	22.221600	1.436693	11.087915	0.000000	0.000000
4799.524905	926.611389	230.822677	0.860516	22.222500	1.436689	11.088364	0.000000	0.000000
4799.544907	926.611308	230.807925	0.860521	22.221080	1.436696	11.087655	0.000000	0.000000
4799.564909	926.611389	230.809451	0.860520	22.221227	1.436695	11.087728	0.000000	0.000000
4799.584911	926.611389	230.819429	0.860517	22.222187	1.436690	11.088208	0.000000	0.000000
4799.604913	926.611308	230.810905	0.860520	22.221366	1.436694	11.087798	0.000000	0.000000
4799.624915	926.611389	230.811534	0.860520	22.221427	1.436694	11.087828	0.000000	0.000000
4799.644917	926.611389	230.822990	0.860516	22.222530	1.436688	11.088379	0.000000	0.000000
4799.664919	926.611389	230.806339	0.860521	22.220927	1.436697	11.087579	0.000000	0.000000
4799.704923	926.611308	230.818870	0.860517	22.222133	1.436690	11.088181	0.000000	0.000000
4799.724925	926.611389	230.807080	0.860521	22.220998	1.436697	11.087614	0.000000	0.000000
4799.724925	926.611389	230.817353	0.860518	22.221987	1.436691	11.088108	0.000000	0.000000
4799.744926	926.611389	230.809413	0.860520	22.221223	1.436695	11.087727	0.000000	0.000000
4799.764929	926.611308	230.806226	0.860521	22.220916	1.436697	11.087573	0.000000	0.000000
4799.784931	926.611389	230.812019	0.860519	22.221474	1.436694	11.087852	0.000000	0.000000
4799.804933	926.611389	230.803012	0.860522	22.220607	1.436699	11.087419	0.000000	0.000000
4799.824934	926.611308	230.786967	0.860528	22.219062	1.436707	11.086648	0.000000	0.000000
4799.844937	926.611389	230.792084	0.860526	22.219554	1.436704	11.086894	0.000000	0.000000
4799.864939	926.611389	230.786133	0.860528	22.218982	1.436707	11.086608	0.000000	0.000000
4799.884941	926.611308	230.808554	0.860521	22.221140	1.436696	11.087685	0.000000	0.000000
4799.924945	926.611389	230.792404	0.860526	22.219585	1.436704	11.086909	0.000000	0.000000
4799.924945	926.611389	230.804398	0.860522	22.220740	1.436698	11.087486	0.000000	0.000000
4799.944947	926.611308	230.804385	0.860522	22.220739	1.436698	11.087485	0.000000	0.000000
4799.964949	926.611389	230.798546	0.860524	22.220177	1.436701	11.087204	0.000000	0.000000
4799.984951	926.611389	230.788115	0.860527	22.219172	1.436706	11.086703	0.000000	0.000000
4800.004953	926.611389	230.789983	0.860527	22.219352	1.436705	11.086793	0.000000	0.000000
4800.024955	926.611389	230.794846	0.860525	22.219820	1.436703	11.087027	0.000000	0.000000
4800.044957	926.611389	230.800868	0.860523	22.220400	1.436700	11.087316	0.000000	0.000000
4800.064959	926.611308	230.788761	0.860527	22.219235	1.436706	11.086734	0.000000	0.000000
4800.084960	926.611389	230.792897	0.860526	22.219633	1.436704	11.086933	0.000000	0.000000
4800.124965	926.611389	230.786389	0.860528	22.219006	1.436707	11.086620	0.000000	0.000000
4800.144967	926.611389	230.780413	0.860530	22.218431	1.436710	11.086333	0.000000	0.000000
4800.144967	926.611389	230.788739	0.860527	22.219232	1.436706	11.086733	0.000000	0.000000
4800.164968	926.611389	230.784341	0.860529	22.218809	1.436708	11.086522	0.000000	0.000000
4800.184971	926.611389	230.783659	0.860529	22.218743	1.436709	11.086489	0.000000	0.000000
4800.204973	926.611389	230.769367	0.860534	22.217367	1.436716	11.085803	0.000000	0.000000
4800.224975	926.611308	230.762111	0.860536	22.216669	1.436720	11.085454	0.000000	0.000000
4800.244977	926.611389	230.783591	0.860529	22.218737	1.436709	11.086486	0.000000	0.000000
4800.264979	926.611389	230.775233	0.860532	22.217932	1.436713	11.086085	0.000000	0.000000
4800.284981	926.611389	230.775449	0.860532	22.217953	1.436713	11.086095	0.000000	0.000000
4800.304983	926.611389	230.770354	0.860533	22.217462	1.436715	11.085850	0.000000	0.000000
4800.344986	926.611308	230.777585	0.860531	22.218159	1.436712	11.086198	0.000000	0.000000
4800.364989	926.611389	230.770253	0.860533	22.217453	1.436715	11.085845	0.000000	0.000000
4800.364989	926.611389	230.756356	0.860538	22.216115	1.436723	11.085178	0.000000	0.000000
4800.384991	926.611389	230.749036	0.860541	22.215410	1.436726	11.084826	0.000000	0.000000
4800.404993	926.611389	230.770149	0.860533	22.217443	1.436716	11.085840	0.000000	0.000000
4800.424994	926.611389	230.762873	0.860536	22.216742	1.436719	11.085491	0.000000	0.000000
4800.444997	926.611308	230.762687	0.860536	22.216724	1.436719	11.085482	0.000000	0.000000
4800.464999	926.611389	230.754060	0.860539	22.215894	1.436724	11.085067	0.000000	0.000000
4800.485001	926.611389	230.747401	0.860541	22.215253	1.436727	11.084748	0.000000	0.000000
4800.505002	926.611308	230.749263	0.860540	22.215432	1.436726	11.084837	0.000000	0.000000
4800.545007	926.611389	230.751725	0.860540	22.215669	1.436725	11.084955	0.000000	0.000000
4800.565009	926.611308	230.742091	0.860543	22.214741	1.436730	11.084492	0.000000	0.000000
4800.565009	926.611308	230.738807	0.860544	22.214425	1.436732	11.084335	0.000000	0.000000
4800.585011	926.611389	230.731392	0.860546	22.213711	1.436735	11.083978	0.000000	0.000000
4800.605013	926.611389	230.726630	0.860548	22.213253	1.436738	11.083750	0.000000	0.000000
4800.625015	926.611308	230.730196	0.860547	22.213596	1.436736	11.083921	0.000000	0.000000
4800.645017	926.611389	230.748447	0.860541	22.215353	1.436727	11.084798	0.000000	0.000000
4800.665019	926.611308	230.725389	0.860548	22.213133	1.436738	11.083690	0.000000	0.000000
4800.685020	926.611389	230.713722	0.860552	22.212010	1.436745	11.083130	0.000000	0.000000
4800.705023	926.611389	230.714047	0.860552	22.212041	1.436744	11.083145	0.000000	0.000000
4800.745027	926.611389	230.712851	0.860553	22.211926	1.436745	11.083088	0.000000	0.000000
4800.745027	926.611389	230.712346	0.860553	22.211878	1.436745	11.083064	0.000000	0.000000
4800.785031	926.611308	230.701013	0.860557	22.210787	1.436751	11.082519	0.000000	0.000000
4800.785031	926.611308	230.706730	0.860555	22.211337	1.436748	11.082794	0.000000	0.000000
4800.805033	926.611389	230.710997	0.860553	22.211748	1.436746	11.082999	0.000000	0.000000
4800.825035	926.611389	230.704683	0.860555	22.211140	1.436749	11.082695	0.000000	0.000000
4800.845037	926.611308	230.702542	0.860556	22.210934	1.436750	11.082593	0.000000	0.000000
4800.865039	926.611389	230.698811	0.860557	22.210575	1.436752	11.082413	0.000000	0.000000
4800.885041	926.611389	230.699386	0.860557	22.210630	1.436752	11.082441	0.000000	0.000000
4800.905043	926.611389	230.687549	0.860561	22.209490	1.436758	11.081872	0.000000	0.000000
4800.925045	926.611389	230.692348	0.860560	22.209952	1.436756	11.082103	0.000000	0.000000
4800.945047	926.611389	230.695054	0.860559	22.210213	1.436754	11.082233	0.000000	0.000000
4800.985051	926.611389	230.696961	0.860558	22.210396	1.436753	11.082324	0.000000	0.000000
4801.005053	926.611389	230.680891	0.860563	22.208849	1.436761	11.081552	0.000000	0.000000
4801.005053	926.611389	230.685626	0.860562	22.209305	1.436759	11.081780	0.000000	0.000000
4801.025054	926.611308	230.689977	0.860560	22.209724	1.436757	11.081989	0.000000	0.000000
4801.045057	926.611389	230.688594	0.860561	22.209591	1.436757	11.081923	0.000000	0.000000
4801.065059	926.611389	230.685797	0.860562	22.209322	1.436759	11.081788	0.000000	0.000000
4801.085061	926.611308	230.669556	0.860567	22.207758	1.436767	11.081008	0.000000	0.000000
4801.105062	926.611389	230.672068	0.860566	22.208000	1.436766	11.081129	0.000000	0.000000
4801.125065	926.611389	230.673295	0.860566	22.208118	1.436765	11.081188	0.000000	0.000000
4801.165069	926.611389	230.665868	0.860568	22.207403	1.436769	11.080831	0.000000	0.000000
4801.165069	926.611389	230.663990	0.860569	22.207222	1.436770	11.080741	0.000000	0.000000
4801.185071	926.611389	230.671156	0.860567	22.207912	1.436766	11.081085	0.000000	0.000000
4801.205073	926.611308	230.655957	0.860572	22.206449	1.436774	11.080355	0.000000	0.000000
4801.225075	926.611389	230.660556	0.860570	22.206892	1.436772	11.080576	0.000000	0.000000
4801.245077	926.611389	230.662686	0.860570	22.207097	1.436771	11.080678	0.000000	0.000000
4801.265079	926.611308	230.669281	0.860567	22.207732	1.436767	11.080995	0.000000	0.000000
4801.285080	926.611389	230.660029	0.860570	22.206841	1.436772	11.080550	0.000000	0.000000
4801.305083	926.611389	230.651691	0.860573	22.206038	1.436776	11.080150	0.000000	0.000000
4801.325085	926.611389	230.658773	0.860571	22.206720	1.436773	11.080490	0.000000	0.000000
4801.345087	926.611389	230.653886	0.860572	22.206249	1.436775	11.080255	0.000000	0.000000
4801.365088	926.611308	230.656388	0.860572	22.206490	1.436774	11.080375	0.000000	0.000000
4801.405093	926.611389	230.653979	0.860572	22.206258	1.436775	11.080260	0.000000	0.000000
4801.425095	926.611389	230.655440	0.860572	22.206399	1.436775	11.080330	0.000000	0.000000
4801.425095	926.611389	230.657794	0.860571	22.206626	1.436773	11.080443	0.000000	0.000000
4801.445096	926.611389	230.659979	0.860570	22.206836	1.436772	11.080548	0.000000	0.000000
4801.465099	926.611389	230.647228	0.860575	22.205608	1.436779	11.079935	0.000000	0.000000
4801.485101	926.611308	230.649567	0.860574	22.205834	1.436777	11.080048	0.000000	0.000000
4801.505103	926.611389	230.648278	0.860574	22.205709	1.436778	11.079986	0.000000	0.000000
4801.525105	926.611389	230.629396	0.860581	22.203892	1.436788	11.079079	0.000000	0.000000
4801.545107	926.611308	230.651881	0.860573	22.206056	1.436776	11.080159	0.000000	0.000000
4801.565109	926.611389	230.644929	0.860575	22.205387	1.436780	11.079825	0.000000	0.000000
4801.585111	926.611389	230.635402	0.860579	22.204470	1.436785	11.079367	0.000000	0.000000
4801.625114	926.611389	230.640411	0.860577	22.204952	1.436782	11.079608	0.000000	0.000000
4801.625114	926.611389	230.641457	0.860577	22.205053	1.436782	11.079658	0.000000	0.000000
4801.645117	926.611389	230.639342	0.860577	22.204849	1.436783	11.079557	0.000000	0.000000
4801.665119	926.611308	230.625845	0.860582	22.203550	1.436790	11.078908	0.000000	0.000000
4801.685121	926.611389	230.631055	0.860580	22.204051	1.436787	11.079158	0.000000	0.000000
4801.705122	926.611389	230.647388	0.860575	22.205624	1.436779	11.079943	0.000000	0.000000
4801.725125	926.611308	230.634050	0.860579	22.204340	1.436785	11.079302	0.000000	0.000000
4801.745127	926.611389	230.630428	0.860580	22.203991	1.436787	11.079128	0.000000	0.000000
4801.765129	926.611389	230.625292	0.860582	22.203497	1.436790	11.078882	0.000000	0.000000
4801.805133	926.611389	230.636524	0.860578	22.204578	1.436784	11.079421	0.000000	0.000000
4801.825135	926.611308	230.628025	0.860581	22.203760	1.436788	11.079013	0.000000	0.000000
4801.845137	926.611389	230.629538	0.860581	22.203905	1.436788	11.079086	0.000000	0.000000
4801.845137	926.611389	230.625169	0.860582	22.203485	1.436790	11.078876	0.000000	0.000000
4801.865139	926.611389	230.644005	0.860576	22.205298	1.436780	11.079781	0.000000	0.000000
4801.885141	926.611308	230.630333	0.860580	22.203982	1.436787	11.079124	0.000000	0.000000
4801.905143	926.611389	230.623218	0.860583	22.203297	1.436791	11.078782	0.000000	0.000000
4801.925145	926.611389	230.619351	0.860584	22.202925	1.436793	11.078596	0.000000	0.000000
4801.945147	926.611308	230.626403	0.860582	22.203603	1.436789	11.078935	0.000000	0.000000
4801.965148	926.611389	230.623105	0.860583	22.203286	1.436791	11.078777	0.000000	0.000000
4801.985151	926.611389	230.629717	0.860581	22.203923	1.436788	11.079094	0.000000	0.000000
4802.005153	926.611308	230.615898	0.860585	22.202592	1.436795	11.078430	0.000000	0.000000
4802.045156	926.611389	230.623870	0.860583	22.203360	1.436791	11.078813	0.000000	0.000000
4802.065159	926.611389	230.615561	0.860585	22.202560	1.436795	11.078414	0.000000	0.000000
4802.065159	926.611389	230.624577	0.860582	22.203428	1.436790	11.078847	0.000000	0.000000
4802.085161	926.611389	230.620895	0.860584	22.203073	1.436792	11.078670	0.000000	0.000000
4802.105163	926.611308	230.618333	0.860584	22.202827	1.436793	11.078547	0.000000	0.000000
4802.125165	926.611389	230.615740	0.860585	22.202577	1.436795	11.078423	0.000000	0.000000
4802.145167	926.611389	230.609136	0.860588	22.201941	1.436798	11.078106	0.000000	0.000000
4802.165169	926.611308	230.612801	0.860586	22.202294	1.436796	11.078282	0.000000	0.000000
4802.185171	926.611308	230.620515	0.860584	22.203037	1.436792	11.078652	0.000000	0.000000
4802.205173	926.611389	230.611953	0.860587	22.202212	1.436797	11.078241	0.000000	0.000000
4802.225175	926.611389	230.619426	0.860584	22.202932	1.436793	11.078600	0.000000	0.000000
4802.265179	926.611389	230.598456	0.860591	22.200913	1.436804	11.077592	0.000000	0.000000
4802.285181	926.611308	230.605983	0.860588	22.201638	1.436800	11.077954	0.000000	0.000000
4802.285181	926.611308	230.613726	0.860586	22.202383	1.436796	11.078326	0.000000	0.000000
4802.305182	926.611389	230.609744	0.860587	22.202000	1.436798	11.078135	0.000000	0.000000
4802.325185	926.611389	230.597866	0.860591	22.200856	1.436804	11.077564	0.000000	0.000000
4802.345187	926.611308	230.611475	0.860587	22.202166	1.436797	11.078218	0.000000	0.000000
4802.365189	926.611389	230.613052	0.860586	22.202318	1.436796	11.078294	0.000000	0.000000
4802.385190	926.611389	230.592222	0.860593	22.200313	1.436807	11.077293	0.000000	0.000000
4802.405193	926.611308	230.595318	0.860592	22.200611	1.436805	11.077442	0.000000	0.000000
4802.425195	926.611389	230.599963	0.860591	22.201058	1.436803	11.077665	0.000000	0.000000
4802.465199	926.611308	230.598357	0.860591	22.200903	1.436804	11.077588	0.000000	0.000000
4802.485201	926.611389	230.592863	0.860593	22.200374	1.436807	11.077324	0.000000	0.000000
4802.485201	926.611389	230.593090	0.860593	22.200396	1.436807	11.077335	0.000000	0.000000
4802.505203	926.611389	230.584329	0.860596	22.199553	1.436811	11.076914	0.000000	0.000000
4802.525205	926.611308	230.582630	0.860596	22.199389	1.436812	11.076832	0.000000	0.000000
4802.545207	926.611389	230.606099	0.860589	22.201649	1.436800	11.077960	0.000000	0.000000
4802.565208	926.611389	230.586161	0.860595	22.199729	1.436810	11.077002	0.000000	0.000000
4802.585211	926.611308	230.592743	0.860593	22.200363	1.436807	11.077318	0.000000	0.000000
4802.605213	926.611308	230.591450	0.860593	22.200238	1.436807	11.077256	0.000000	0.000000
4802.625215	926.611389	230.598167	0.860591	22.200885	1.436804	11.077579	0.000000	0.000000
4802.645216	926.611389	230.583814	0.860596	22.199503	1.436811	11.076889	0.000000	0.000000
4802.685221	926.611389	230.565130	0.860602	22.197704	1.436821	11.075992	0.000000	0.000000
4802.705223	926.611389	230.565931	0.860602	22.197782	1.436821	11.076030	0.000000	0.000000
4802.705223	926.611389	230.568317	0.860601	22.198011	1.436819	11.076145	0.000000	0.000000
4802.725224	926.611308	230.565293	0.860602	22.197720	1.436821	11.075999	0.000000	0.000000
4802.745227	926.611389	230.575138	0.860599	22.198668	1.436816	11.076472	0.000000	0.000000
4802.765229	926.611389	230.574386	0.860599	22.198596	1.436816	11.076436	0.000000	0.000000
4802.785231	926.611308	230.565032	0.860602	22.197695	1.436821	11.075987	0.000000	0.000000
4802.805233	926.611389	230.573997	0.860599	22.198558	1.436816	11.076417	0.000000	0.000000
4802.825235	926.611389	230.579686	0.860597	22.199106	1.436813	11.076691	0.000000	0.000000
4802.845237	926.611389	230.580086	0.860597	22.199144	1.436813	11.076710	0.000000	0.000000
4802.885241	926.611389	230.566833	0.860602	22.197868	1.436820	11.076073	0.000000	0.000000
4802.905242	926.611389	230.557709	0.860605	22.196990	1.436825	11.075635	0.000000	0.000000
4802.925245	926.611389	230.562752	0.860603	22.197475	1.436822	11.075877	0.000000	0.000000
4802.925245	926.611389	230.568823	0.860601	22.198060	1.436819	11.076169	0.000000	0.000000
4802.945247	926.611389	230.555686	0.860605	22.196795	1.436826	11.075538	0.000000	0.000000
4802.965249	926.611389	230.562158	0.860603	22.197418	1.436822	11.075849	0.000000	0.000000
4802.985250	926.611389	230.571431	0.860600	22.198311	1.436818	11.076294	0.000000	0.000000
4803.005253	926.611389	230.563301	0.860603	22.197528	1.436822	11.075904	0.000000	0.000000
4803.025255	926.611389	230.570657	0.860600	22.198237	1.436818	11.076257	0.000000	0.000000
4803.045257	926.611389	230.554521	0.860606	22.196683	1.436826	11.075482	0.000000	0.000000
4803.085261	926.611389	230.557679	0.860605	22.196987	1.436825	11.075634	0.000000	0.000000
4803.105263	926.611389	230.570831	0.860600	22.198253	1.436818	11.076265	0.000000	0.000000
4803.125265	926.611389	230.569882	0.860601	22.198162	1.436818	11.076220	0.000000	0.000000
4803.125265	926.611389	230.579969	0.860597	22.199133	1.436813	11.076704	0.000000	0.000000
4803.145267	926.611389	230.573478	0.860599	22.198508	1.436817	11.076393	0.000000	0.000000
4803.165269	926.611389	230.571133	0.860600	22.198282	1.436818	11.076280	0.000000	0.000000
4803.185271	926.611308	230.571239	0.860600	22.198293	1.436818	11.076285	0.000000	0.000000
4803.205273	926.611389	230.553768	0.860606	22.196611	1.436827	11.075446	0.000000	0.000000
4803.225275	926.611389	230.557717	0.860605	22.196991	1.436825	11.075635	0.000000	0.000000
4803.245276	926.611389	230.547550	0.860608	22.196012	1.436830	11.075147	0.000000	0.000000
4803.265279	926.611389	230.549210	0.860608	22.196172	1.436829	11.075227	0.000000	0.000000
4803.285281	926.611389	230.542776	0.860610	22.195552	1.436832	11.074918	0.000000	0.000000
4803.325284	926.611308	230.557783	0.860605	22.196997	1.436825	11.075639	0.000000	0.000000
4803.345287	926.611308	230.560825	0.860604	22.197290	1.436823	11.075785	0.000000	0.000000
4803.345287	926.611308	230.535719	0.860612	22.194873	1.436836	11.074579	0.000000	0.000000
4803.365289	926.611308	230.552493	0.860606	22.196488	1.436827	11.075384	0.000000	0.000000
4803.385291	926.611308	230.516843	0.860618	22.193056	1.436846	11.073672	0.000000	0.000000
4803.405293	926.611389	230.516214	0.860619	22.192995	1.436846	11.073642	0.000000	0.000000
4803.425295	926.611389	230.519902	0.860617	22.193350	1.436844	11.073819	0.000000	0.000000
4803.445297	926.611308	230.523619	0.860616	22.193708	1.436842	11.073997	0.000000	0.000000
4803.465299	926.611389	230.526121	0.860615	22.193949	1.436841	11.074118	0.000000	0.000000
4803.485301	926.611389	230.509279	0.860621	22.192327	1.436850	11.073309	0.000000	0.000000
4803.505303	926.611308	230.508091	0.860621	22.192213	1.436850	11.073251	0.000000	0.000000
4803.525305	926.611308	230.507394	0.860622	22.192146	1.436850	11.073218	0.000000	0.000000
4803.565309	926.611308	230.504700	0.860622	22.191887	1.436852	11.073089	0.000000	0.000000
4803.565309	926.611308	230.501964	0.860623	22.191623	1.436853	11.072957	0.000000	0.000000
4803.585310	926.611308	230.507601	0.860621	22.192166	1.436850	11.073228	0.000000	0.000000
4803.605313	926.611308	230.502176	0.860623	22.191644	1.436853	11.072967	0.000000	0.000000
4803.625315	926.611389	230.487810	0.860628	22.190260	1.436861	11.072277	0.000000	0.000000
4803.645317	926.611308	230.482860	0.860630	22.189784	1.436863	11.072039	0.000000	0.000000
4803.665318	926.611308	230.482202	0.860630	22.189721	1.436863	11.072008	0.000000	0.000000
4803.685321	926.611389	230.485363	0.860629	22.190025	1.436862	11.072160	0.000000	0.000000
4803.705323	926.611308	230.485100	0.860629	22.190000	1.436862	11.072147	0.000000	0.000000
4803.745327	926.611389	230.482724	0.860630	22.189771	1.436863	11.072033	0.000000	0.000000
4803.765329	926.611389	230.476285	0.860632	22.189151	1.436867	11.071724	0.000000	0.000000
4803.765329	926.611389	230.472086	0.860633	22.188747	1.436869	11.071522	0.000000	0.000000
4803.785331	926.611308	230.466235	0.860635	22.188183	1.436872	11.071241	0.000000	0.000000
4803.805333	926.611389	230.471493	0.860634	22.188690	1.436869	11.071493	0.000000	0.000000
4803.825335	926.611389	230.475178	0.860632	22.189044	1.436867	11.071670	0.000000	0.000000
4803.845336	926.611308	230.472799	0.860633	22.188815	1.436868	11.071556	0.000000	0.000000
4803.865339	926.611389	230.481560	0.860630	22.189659	1.436864	11.071977	0.000000	0.000000
4803.885341	926.611389	230.477502	0.860632	22.189268	1.436866	11.071782	0.000000	0.000000
4803.905343	926.611308	230.463348	0.860636	22.187905	1.436873	11.071102	0.000000	0.000000
4803.925344	926.611308	230.462847	0.860637	22.187857	1.436873	11.071078	0.000000	0.000000
4803.945347	926.611389	230.473862	0.860633	22.188918	1.436868	11.071607	0.000000	0.000000
4803.965349	926.611308	230.456487	0.860639	22.187245	1.436877	11.070772	0.000000	0.000000
4803.985351	926.611308	230.447315	0.860642	22.186362	1.436881	11.070332	0.000000	0.000000
4804.005352	926.611389	230.458102	0.860638	22.187400	1.436876	11.070850	0.000000	0.000000
4804.025355	926.611389	230.454843	0.860639	22.187087	1.436878	11.070694	0.000000	0.000000
4804.045357	926.611308	230.446857	0.860642	22.186318	1.436882	11.070310	0.000000	0.000000
4804.065359	926.611389	230.452101	0.860640	22.186823	1.436879	11.070562	0.000000	0.000000
4804.085361	926.611389	230.455415	0.860639	22.187142	1.436877	11.070721	0.000000	0.000000
4804.105363	926.611308	230.455005	0.860639	22.187102	1.436877	11.070701	0.000000	0.000000
4804.125365	926.611389	230.452829	0.860640	22.186893	1.436879	11.070597	0.000000	0.000000
4804.145367	926.611470	230.448997	0.860641	22.186524	1.436881	11.070413	0.000000	0.000000
4804.165369	926.611308	230.455595	0.860639	22.187159	1.436877	11.070730	0.000000	0.000000
4804.205373	926.611389	230.454309	0.860639	22.187035	1.436878	11.070668	0.000000	0.000000
4804.205373	926.611389	230.450929	0.860641	22.186710	1.436880	11.070505	0.000000	0.000000
4804.225375	926.611389	230.444588	0.860643	22.186099	1.436883	11.070201	0.000000	0.000000
4804.245377	926.611389	230.433156	0.860647	22.184999	1.436889	11.069652	0.000000	0.000000
4804.265378	926.611308	230.436342	0.860645	22.185305	1.436887	11.069805	0.000000	0.000000
4804.285381	926.611389	230.433886	0.860646	22.185069	1.436888	11.069687	0.000000	0.000000
4804.305383	926.611389	230.427237	0.860649	22.184429	1.436892	11.069367	0.000000	0.000000
4804.325385	926.611308	230.429260	0.860648	22.184624	1.436891	11.069465	0.000000	0.000000
4804.365389	926.611389	230.431857	0.860647	22.184874	1.436889	11.069589	0.000000	0.000000
4804.365389	926.611389	230.416741	0.860652	22.183418	1.436897	11.068863	0.000000	0.000000
4804.385391	926.611308	230.428974	0.860648	22.184596	1.436891	11.069451	0.000000	0.000000
4804.405393	926.611389	230.423067	0.860650	22.184027	1.436894	11.069167	0.000000	0.000000
4804.425395	926.611389	230.420365	0.860651	22.183767	1.436895	11.069037	0.000000	0.000000
4804.445397	926.611308	230.412187	0.860654	22.182980	1.436899	11.068644	0.000000	0.000000
4804.465399	926.611308	230.420475	0.860651	22.183778	1.436895	11.069043	0.000000	0.000000
4804.485401	926.611389	230.419637	0.860651	22.183697	1.436896	11.069002	0.000000	0.000000
4804.505403	926.611308	230.415092	0.860653	22.183259	1.436898	11.068784	0.000000	0.000000
4804.525404	926.611389	230.418092	0.860652	22.183548	1.436897	11.068928	0.000000	0.000000
4804.545407	926.611389	230.418379	0.860652	22.183576	1.436896	11.068942	0.000000	0.000000
4804.565409	926.611308	230.414343	0.860653	22.183187	1.436898	11.068748	0.000000	0.000000
4804.605412	926.611389	230.405549	0.860656	22.182341	1.436903	11.068325	0.000000	0.000000
4804.605412	926.611389	230.401607	0.860657	22.181961	1.436905	11.068136	0.000000	0.000000
4804.625415	926.611308	230.408267	0.860655	22.182602	1.436901	11.068456	0.000000	0.000000
4804.645417	926.611389	230.402316	0.860657	22.182029	1.436905	11.068170	0.000000	0.000000
4804.665419	926.611389	230.393223	0.860660	22.181154	1.436909	11.067733	0.000000	0.000000
4804.685421	926.611389	230.391716	0.860660	22.181009	1.436910	11.067661	0.000000	0.000000
4804.705423	926.611389	230.391983	0.860660	22.181035	1.436910	11.067674	0.000000	0.000000
4804.725425	926.611389	230.397530	0.860659	22.181569	1.436907	11.067940	0.000000	0.000000
4804.745427	926.611308	230.398892	0.860658	22.181700	1.436906	11.068006	0.000000	0.000000
4804.765429	926.611389	230.390737	0.860661	22.180915	1.436911	11.067614	0.000000	0.000000
4804.785431	926.611389	230.383153	0.860663	22.180185	1.436914	11.067250	0.000000	0.000000
4804.825435	926.611389	230.378329	0.860665	22.179720	1.436917	11.067018	0.000000	0.000000
4804.845437	926.611389	230.400226	0.860658	22.181828	1.436906	11.068070	0.000000	0.000000
4804.845437	926.611389	230.384991	0.860663	22.180362	1.436914	11.067338	0.000000	0.000000
4804.865438	926.611308	230.378945	0.860665	22.179779	1.436917	11.067048	0.000000	0.000000
4804.885441	926.611389	230.385833	0.860662	22.180443	1.436913	11.067378	0.000000	0.000000
4804.905443	926.611389	230.383611	0.860663	22.180229	1.436914	11.067272	0.000000	0.000000
4804.925445	926.611308	230.374630	0.860666	22.179364	1.436919	11.066840	0.000000	0.000000
4804.945446	926.611389	230.381086	0.860664	22.179986	1.436916	11.067150	0.000000	0.000000
4804.965449	926.611389	230.372487	0.860667	22.179158	1.436920	11.066737	0.000000	0.000000
4804.985451	926.611308	230.375355	0.860666	22.179434	1.436918	11.066875	0.000000	0.000000
4805.025455	926.611389	230.373097	0.860667	22.179216	1.436920	11.066767	0.000000	0.000000
4805.025455	926.611389	230.378376	0.860665	22.179725	1.436917	11.067020	0.000000	0.000000
4805.045457	926.611308	230.361177	0.860671	22.178069	1.436926	11.066194	0.000000	0.000000
4805.065459	926.611389	230.380056	0.860664	22.179886	1.436916	11.067101	0.000000	0.000000
4805.085461	926.611389	230.360312	0.860671	22.177986	1.436926	11.066152	0.000000	0.000000
4805.105463	926.611308	230.389213	0.860661	22.180768	1.436911	11.067541	0.000000	0.000000
4805.125464	926.611308	230.373650	0.860666	22.179270	1.436919	11.066793	0.000000	0.000000
4805.145467	926.611389	230.368266	0.860668	22.178751	1.436922	11.066534	0.000000	0.000000
4805.165469	926.611308	230.369731	0.860668	22.178892	1.436921	11.066605	0.000000	0.000000
4805.185471	926.611389	230.372534	0.860667	22.179162	1.436920	11.066740	0.000000	0.000000
4805.205472	926.611389	230.363434	0.860670	22.178286	1.436925	11.066302	0.000000	0.000000
4805.225475	926.611308	230.362808	0.860670	22.178226	1.436925	11.066272	0.000000	0.000000
4805.265479	926.611389	230.364995	0.860669	22.178436	1.436924	11.066377	0.000000	0.000000
4805.265479	926.611389	230.360732	0.860671	22.178026	1.436926	11.066173	0.000000	0.000000
4805.285480	926.611308	230.353636	0.860673	22.177343	1.436930	11.065832	0.000000	0.000000
4805.305483	926.611389	230.362947	0.860670	22.178239	1.436925	11.066279	0.000000	0.000000
4805.325485	926.611389	230.365692	0.860669	22.178504	1.436923	11.066411	0.000000	0.000000
4805.345487	926.611308	230.364071	0.860670	22.178347	1.436924	11.066333	0.000000	0.000000
4805.365489	926.611308	230.360376	0.860671	22.177992	1.436926	11.066155	0.000000	0.000000
4805.385491	926.611389	230.359089	0.860671	22.177868	1.436927	11.066094	0.000000	0.000000
4805.405493	926.611389	230.356378	0.860672	22.177607	1.436928	11.065963	0.000000	0.000000
4805.425495	926.611308	230.358333	0.860672	22.177795	1.436927	11.066057	0.000000	0.000000
4805.465498	926.611389	230.369575	0.860668	22.178877	1.436921	11.066597	0.000000	0.000000
4805.485501	926.611308	230.359189	0.860671	22.177877	1.436927	11.066098	0.000000	0.000000
4805.485501	926.611308	230.369772	0.860668	22.178896	1.436921	11.066607	0.000000	0.000000
4805.505503	926.611389	230.367682	0.860669	22.178695	1.436922	11.066506	0.000000	0.000000
4805.525505	926.611389	230.363926	0.860670	22.178333	1.436924	11.066326	0.000000	0.000000
4805.545506	926.611308	230.344291	0.860676	22.176443	1.436934	11.065383	0.000000	0.000000
4805.565509	926.611389	230.350885	0.860674	22.177078	1.436931	11.065700	0.000000	0.000000
4805.585511	926.611389	230.353665	0.860673	22.177346	1.436930	11.065833	0.000000	0.000000
4805.605513	926.611308	230.349517	0.860675	22.176946	1.436932	11.065634	0.000000	0.000000
4805.625515	926.611389	230.333953	0.860680	22.175448	1.436940	11.064886	0.000000	0.000000
4805.665519	926.611308	230.353446	0.860673	22.177325	1.436930	11.065823	0.000000	0.000000
4805.665519	926.611308	230.329126	0.860681	22.174983	1.436942	11.064654	0.000000	0.000000
4805.685521	926.611389	230.330925	0.860681	22.175156	1.436941	11.064741	0.000000	0.000000
4805.705523	926.611389	230.324372	0.860683	22.174525	1.436945	11.064426	0.000000	0.000000
4805.725525	926.611308	230.334010	0.860680	22.175453	1.436940	11.064889	0.000000	0.000000
4805.745527	926.611389	230.319086	0.860685	22.174017	1.436947	11.064172	0.000000	0.000000
4805.765529	926.611389	230.329223	0.860681	22.174992	1.436942	11.064659	0.000000	0.000000
4805.785531	926.611389	230.316552	0.860686	22.173773	1.436949	11.064050	0.000000	0.000000
4805.805532	926.611308	230.332362	0.860680	22.175295	1.436940	11.064810	0.000000	0.000000
4805.825535	926.611389	230.327247	0.860682	22.174802	1.436943	11.064564	0.000000	0.000000
4805.845537	926.611389	230.313605	0.860687	22.173489	1.436950	11.063909	0.000000	0.000000
4805.865539	926.611308	230.314756	0.860686	22.173600	1.436950	11.063964	0.000000	0.000000
4805.905543	926.611389	230.307594	0.860689	22.172910	1.436953	11.063620	0.000000	0.000000
4805.905543	926.611389	230.302984	0.860690	22.172466	1.436956	11.063398	0.000000	0.000000
4805.925545	926.611308	230.316340	0.860686	22.173752	1.436949	11.064040	0.000000	0.000000
4805.945547	926.611389	230.315546	0.860686	22.173676	1.436949	11.064002	0.000000	0.000000
4805.965549	926.611389	230.307508	0.860689	22.172902	1.436953	11.063616	0.000000	0.000000
4805.985551	926.611308	230.303293	0.860690	22.172496	1.436955	11.063413	0.000000	0.000000
4806.005553	926.611389	230.301339	0.860691	22.172308	1.436957	11.063319	0.000000	0.000000
4806.025555	926.611389	230.296863	0.860692	22.171877	1.436959	11.063104	0.000000	0.000000
4806.045557	926.611308	230.303216	0.860690	22.172489	1.436955	11.063410	0.000000	0.000000
4806.065558	926.611389	230.288410	0.860695	22.171063	1.436963	11.062698	0.000000	0.000000
4806.085561	926.611389	230.305481	0.860689	22.172707	1.436954	11.063518	0.000000	0.000000
4806.125565	926.611389	230.303215	0.860690	22.172489	1.436956	11.063410	0.000000	0.000000
4806.125565	926.611389	230.298607	0.860692	22.172045	1.436958	11.063188	0.000000	0.000000
4806.145566	926.611389	230.290017	0.860695	22.171218	1.436962	11.062776	0.000000	0.000000
4806.165569	926.611308	230.282756	0.860697	22.170519	1.436966	11.062427	0.000000	0.000000
4806.185571	926.611308	230.279151	0.860698	22.170172	1.436968	11.062254	0.000000	0.000000
4806.205573	926.611389	230.288524	0.860695	22.171074	1.436963	11.062704	0.000000	0.000000
4806.225574	926.611389	230.283101	0.860697	22.170552	1.436966	11.062443	0.000000	0.000000
4806.245577	926.611308	230.295079	0.860693	22.171705	1.436960	11.063019	0.000000	0.000000
4806.265579	926.611389	230.291486	0.860694	22.171359	1.436962	11.062846	0.000000	0.000000
4806.285581	926.611389	230.290284	0.860694	22.171244	1.436962	11.062788	0.000000	0.000000
4806.305583	926.611308	230.284050	0.860696	22.170643	1.436965	11.062489	0.000000	0.000000
4806.325585	926.611308	230.286920	0.860696	22.170920	1.436964	11.062627	0.000000	0.000000
4806.345587	926.611389	230.290465	0.860694	22.171261	1.436962	11.062797	0.000000	0.000000
4806.365589	926.611308	230.280901	0.860698	22.170340	1.436967	11.062338	0.000000	0.000000
4806.385591	926.611308	230.289634	0.860695	22.171181	1.436962	11.062757	0.000000	0.000000
4806.405592	926.611389	230.282600	0.860697	22.170504	1.436966	11.062419	0.000000	0.000000
4806.425595	926.611308	230.279121	0.860698	22.170169	1.436968	11.062252	0.000000	0.000000
4806.445597	926.611308	230.273929	0.860700	22.169669	1.436971	11.062003	0.000000	0.000000
4806.465599	926.611389	230.271593	0.860701	22.169444	1.436972	11.061890	0.000000	0.000000
4806.505603	926.611308	230.282400	0.860697	22.170485	1.436966	11.062410	0.000000	0.000000
4806.505603	926.611308	230.273636	0.860700	22.169641	1.436971	11.061989	0.000000	0.000000
4806.545607	926.611308	230.268565	0.860702	22.169153	1.436973	11.061745	0.000000	0.000000
4806.545607	926.611308	230.265122	0.860703	22.168821	1.436975	11.061580	0.000000	0.000000
4806.565609	926.611308	230.275089	0.860700	22.169781	1.436970	11.062058	0.000000	0.000000
4806.585611	926.611389	230.288942	0.860695	22.171114	1.436963	11.062724	0.000000	0.000000
4806.605613	926.611389	230.269156	0.860702	22.169209	1.436973	11.061773	0.000000	0.000000
4806.625615	926.611308	230.266775	0.860702	22.168980	1.436974	11.061659	0.000000	0.000000
4806.645617	926.611389	230.272161	0.860701	22.169499	1.436972	11.061918	0.000000	0.000000
4806.665619	926.611389	230.274664	0.860700	22.169740	1.436970	11.062038	0.000000	0.000000
4806.685621	926.611308	230.266436	0.860702	22.168948	1.436974	11.061643	0.000000	0.000000
4806.705623	926.611389	230.272110	0.860701	22.169494	1.436972	11.061915	0.000000	0.000000
4806.725625	926.611389	230.271065	0.860701	22.169393	1.436972	11.061865	0.000000	0.000000
4806.765629	926.611389	230.267260	0.860702	22.169027	1.436974	11.061682	0.000000	0.000000
4806.765629	926.611389	230.261602	0.860704	22.168482	1.436977	11.061410	0.000000	0.000000
4806.785631	926.611389	230.256584	0.860706	22.167999	1.436980	11.061169	0.000000	0.000000
4806.805633	926.611389	230.263055	0.860704	22.168622	1.436976	11.061480	0.000000	0.000000
4806.825634	926.611389	230.266475	0.860702	22.168951	1.436974	11.061645	0.000000	0.000000
4806.845637	926.611389	230.254027	0.860707	22.167753	1.436981	11.061047	0.000000	0.000000
4806.865639	926.611308	230.273863	0.860700	22.169663	1.436971	11.061999	0.000000	0.000000
4806.885641	926.611389	230.272075	0.860701	22.169490	1.436972	11.061914	0.000000	0.000000
4806.905643	926.611389	230.267842	0.860702	22.169083	1.436974	11.061710	0.000000	0.000000
4806.925645	926.611308	230.262300	0.860704	22.168549	1.436976	11.061444	0.000000	0.000000
4806.945647	926.611308	230.268016	0.860702	22.169100	1.436974	11.061719	0.000000	0.000000
4806.965649	926.611389	230.252575	0.860707	22.167613	1.436982	11.060977	0.000000	0.000000
4806.985651	926.611389	230.252637	0.860707	22.167619	1.436982	11.060980	0.000000	0.000000
4807.005653	926.611308	230.260476	0.860704	22.168374	1.436977	11.061356	0.000000	0.000000
4807.025655	926.611389	230.265684	0.860703	22.168875	1.436975	11.061607	0.000000	0.000000
4807.045657	926.611389	230.271084	0.860701	22.169395	1.436972	11.061866	0.000000	0.000000
4807.065659	926.611308	230.270685	0.860701	22.169357	1.436972	11.061847	0.000000	0.000000
4807.085660	926.611389	230.252670	0.860707	22.167622	1.436982	11.060981	0.000000	0.000000
4807.105663	926.611389	230.251202	0.860708	22.167481	1.436982	11.060911	0.000000	0.000000
4807.125665	926.611308	230.247217	0.860709	22.167097	1.436984	11.060720	0.000000	0.000000
4807.145667	926.611389	230.248925	0.860708	22.167262	1.436983	11.060802	0.000000	0.000000
4807.165668	926.611389	230.244377	0.860710	22.166824	1.436986	11.060583	0.000000	0.000000
4807.185671	926.611308	230.241788	0.860711	22.166575	1.436987	11.060459	0.000000	0.000000
4807.205673	926.611389	230.253816	0.860707	22.167733	1.436981	11.061037	0.000000	0.000000
4807.225675	926.611389	230.252037	0.860707	22.167561	1.436982	11.060951	0.000000	0.000000
4807.245677	926.611308	230.257442	0.860705	22.168082	1.436979	11.061211	0.000000	0.000000
4807.265679	926.611389	230.233525	0.860714	22.165779	1.436991	11.060062	0.000000	0.000000
4807.285681	926.611389	230.240475	0.860711	22.166448	1.436988	11.060396	0.000000	0.000000
4807.305683	926.611308	230.224479	0.860716	22.164908	1.436996	11.059627	0.000000	0.000000
4807.325685	926.611389	230.219497	0.860718	22.164429	1.436999	11.059388	0.000000	0.000000
4807.345686	926.611389	230.236283	0.860713	22.166045	1.436990	11.060194	0.000000	0.000000
4807.365689	926.611308	230.244548	0.860710	22.166840	1.436986	11.060591	0.000000	0.000000
4807.405693	926.611389	230.228033	0.860715	22.165250	1.436994	11.059798	0.000000	0.000000
4807.405693	926.611389	230.233503	0.860714	22.165777	1.436991	11.060061	0.000000	0.000000
4807.425694	926.611308	230.222684	0.860717	22.164735	1.436997	11.059541	0.000000	0.000000
4807.445697	926.611389	230.224400	0.860717	22.164901	1.436996	11.059623	0.000000	0.000000
4807.465699	926.611389	230.224306	0.860717	22.164892	1.436996	11.059619	0.000000	0.000000
4807.485701	926.611308	230.225781	0.860716	22.165034	1.436995	11.059690	0.000000	0.000000
4807.505702	926.611308	230.221138	0.860718	22.164587	1.436998	11.059467	0.000000	0.000000
4807.525705	926.611389	230.234279	0.860713	22.165852	1.436991	11.060098	0.000000	0.000000
4807.545707	926.611308	230.215059	0.860720	22.164001	1.437001	11.059175	0.000000	0.000000
4807.565709	926.611389	230.228302	0.860715	22.165276	1.436994	11.059811	0.000000	0.000000
4807.585711	926.611389	230.226643	0.860716	22.165117	1.436995	11.059731	0.000000	0.000000
4807.605713	926.611308	230.239790	0.860711	22.166382	1.436988	11.060363	0.000000	0.000000
4807.625715	926.611389	230.203095	0.860724	22.162849	1.437007	11.058600	0.000000	0.000000
4807.645717	926.611389	230.231911	0.860714	22.165624	1.436992	11.059984	0.000000	0.000000
4807.665719	926.611308	230.218533	0.860718	22.164336	1.436999	11.059342	0.000000	0.000000
4807.685720	926.611389	230.212111	0.860721	22.163717	1.437002	11.059033	0.000000	0.000000
4807.705723	926.611308	230.212710	0.860720	22.163775	1.437002	11.059062	0.000000	0.000000
4807.725725	926.611389	230.210014	0.860721	22.163516	1.437003	11.058932	0.000000	0.000000
4807.745727	926.611389	230.203839	0.860723	22.162921	1.437007	11.058636	0.000000	0.000000
4807.765728	926.611389	230.219044	0.860718	22.164385	1.436999	11.059366	0.000000	0.000000
4807.785731	926.611308	230.218279	0.860719	22.164311	1.436999	11.059329	0.000000	0.000000
4807.825735	926.611389	230.200217	0.860725	22.162572	1.437009	11.058462	0.000000	0.000000
4807.825735	926.611389	230.208517	0.860722	22.163371	1.437004	11.058860	0.000000	0.000000
4807.845737	926.611308	230.208718	0.860722	22.163391	1.437004	11.058870	0.000000	0.000000
4807.865739	926.611389	230.219625	0.860718	22.164441	1.436999	11.059394	0.000000	0.000000
4807.885741	926.611389	230.221076	0.860718	22.164581	1.436998	11.059464	0.000000	0.000000
4807.905743	926.611308	230.213420	0.860720	22.163843	1.437002	11.059096	0.000000	0.000000
4807.925745	926.611389	230.211513	0.860721	22.163660	1.437003	11.059004	0.000000	0.000000
4807.945747	926.611389	230.220990	0.860718	22.164572	1.436998	11.059460	0.000000	0.000000
4807.965749	926.611308	230.210478	0.860721	22.163560	1.437003	11.058955	0.000000	0.000000
4808.005753	926.611389	230.206782	0.860723	22.163204	1.437005	11.058777	0.000000	0.000000
4808.005753	926.611389	230.210328	0.860721	22.163546	1.437003	11.058947	0.000000	0.000000
4808.045757	926.611389	230.200239	0.860725	22.162574	1.437009	11.058463	0.000000	0.000000
4808.045757	926.611389	230.195631	0.860726	22.162131	1.437011	11.058241	0.000000	0.000000
4808.065759	926.611389	230.202992	0.860724	22.162840	1.437007	11.058595	0.000000	0.000000
4808.085761	926.611389	230.202774	0.860724	22.162819	1.437007	11.058585	0.000000	0.000000
4808.105762	926.611389	230.211078	0.860721	22.163618	1.437003	11.058983	0.000000	0.000000
4808.125765	926.611308	230.210584	0.860721	22.163570	1.437003	11.058960	0.000000	0.000000
4808.145767	926.611389	230.204282	0.860723	22.162964	1.437006	11.058657	0.000000	0.000000
4808.165769	926.611389	230.208101	0.860722	22.163331	1.437004	11.058840	0.000000	0.000000
4808.185771	926.611308	230.195618	0.860726	22.162130	1.437011	11.058241	0.000000	0.000000
4808.205773	926.611389	230.194942	0.860726	22.162065	1.437011	11.058208	0.000000	0.000000
4808.225775	926.611389	230.200449	0.860725	22.162595	1.437008	11.058473	0.000000	0.000000
4808.245777	926.611308	230.200877	0.860724	22.162636	1.437008	11.058493	0.000000	0.000000
4808.265779	926.611389	230.197515	0.860726	22.162312	1.437010	11.058332	0.000000	0.000000
4808.285781	926.611389	230.204059	0.860723	22.162942	1.437007	11.058646	0.000000	0.000000
4808.305783	926.611308	230.190648	0.860728	22.161651	1.437013	11.058002	0.000000	0.000000
4808.325785	926.611389	230.203082	0.860724	22.162848	1.437007	11.058599	0.000000	0.000000
4808.345787	926.611389	230.185387	0.860730	22.161145	1.437016	11.057749	0.000000	0.000000
4808.365788	926.611308	230.194619	0.860727	22.162033	1.437011	11.058193	0.000000	0.000000
4808.385791	926.611308	230.209101	0.860722	22.163428	1.437004	11.058888	0.000000	0.000000
4808.405793	926.611389	230.195898	0.860726	22.162157	1.437011	11.058254	0.000000	0.000000
4808.445796	926.611308	230.196958	0.860726	22.162259	1.437010	11.058305	0.000000	0.000000
4808.465799	926.611308	230.204387	0.860723	22.162974	1.437006	11.058662	0.000000	0.000000
4808.465799	926.611389	230.188016	0.860729	22.161398	1.437015	11.057876	0.000000	0.000000
4808.485801	926.611389	230.190188	0.860728	22.161607	1.437014	11.057980	0.000000	0.000000
4808.505803	926.611308	230.188346	0.860729	22.161430	1.437014	11.057891	0.000000	0.000000
4808.525805	926.611389	230.188354	0.860729	22.161430	1.437015	11.057892	0.000000	0.000000
4808.545807	926.611389	230.195215	0.860726	22.162091	1.437011	11.058221	0.000000	0.000000
4808.565809	926.611308	230.195358	0.860726	22.162105	1.437011	11.058228	0.000000	0.000000
4808.585811	926.611389	230.193365	0.860727	22.161913	1.437012	11.058133	0.000000	0.000000
4808.605813	926.611389	230.179966	0.860732	22.160623	1.437019	11.057489	0.000000	0.000000
4808.625814	926.611308	230.202026	0.860724	22.162746	1.437007	11.058549	0.000000	0.000000
4808.645817	926.611389	230.203357	0.860724	22.162875	1.437007	11.058613	0.000000	0.000000
4808.685821	926.611308	230.185025	0.860730	22.161110	1.437016	11.057732	0.000000	0.000000
4808.685821	926.611308	230.199587	0.860725	22.162512	1.437009	11.058431	0.000000	0.000000
4808.705822	926.611389	230.192228	0.860727	22.161803	1.437013	11.058078	0.000000	0.000000
4808.725825	926.611389	230.182165	0.860731	22.160834	1.437018	11.057594	0.000000	0.000000
4808.745827	926.611308	230.188399	0.860729	22.161435	1.437014	11.057894	0.000000	0.000000
4808.765829	926.611389	230.186683	0.860729	22.161269	1.437015	11.057812	0.000000	0.000000
4808.785830	926.611389	230.179322	0.860732	22.160561	1.437019	11.057458	0.000000	0.000000
4808.805833	926.611308	230.187313	0.860729	22.161330	1.437015	11.057842	0.000000	0.000000
4808.825835	926.611389	230.181556	0.860731	22.160776	1.437018	11.057565	0.000000	0.000000
4808.845837	926.611389	230.183728	0.860730	22.160985	1.437017	11.057670	0.000000	0.000000
4808.865839	926.611308	230.181525	0.860731	22.160773	1.437018	11.057564	0.000000	0.000000
4808.885841	926.611389	230.185417	0.860730	22.161148	1.437016	11.057751	0.000000	0.000000
4808.905843	926.611389	230.174557	0.860733	22.160102	1.437022	11.057229	0.000000	0.000000
4808.925845	926.611308	230.185714	0.860729	22.161176	1.437016	11.057765	0.000000	0.000000
4808.945847	926.611389	230.185140	0.860730	22.161121	1.437016	11.057737	0.000000	0.000000
4808.965848	926.611389	230.176089	0.860733	22.160249	1.437021	11.057303	0.000000	0.000000
4808.985851	926.611308	230.183842	0.860730	22.160996	1.437017	11.057675	0.000000	0.000000
4809.005853	926.611389	230.183496	0.860730	22.160963	1.437017	11.057658	0.000000	0.000000
4809.025855	926.611389	230.178138	0.860732	22.160447	1.437020	11.057401	0.000000	0.000000
4809.045856	926.611308	230.176702	0.860733	22.160308	1.437020	11.057332	0.000000	0.000000
4809.065859	926.611389	230.185423	0.860730	22.161148	1.437016	11.057751	0.000000	0.000000
4809.085861	926.611389	230.173706	0.860734	22.160020	1.437022	11.057188	0.000000	0.000000
4809.105863	926.611308	230.176121	0.860733	22.160253	1.437021	11.057304	0.000000	0.000000
4809.125865	926.611389	230.176122	0.860733	22.160253	1.437021	11.057304	0.000000	0.000000
4809.145867	926.611389	230.171719	0.860734	22.159829	1.437023	11.057093	0.000000	0.000000
4809.165869	926.611308	230.185814	0.860729	22.161186	1.437016	11.057770	0.000000	0.000000
4809.185871	926.611389	230.175289	0.860733	22.160172	1.437021	11.057264	0.000000	0.000000
4809.205873	926.611389	230.174609	0.860733	22.160107	1.437022	11.057232	0.000000	0.000000
4809.225875	926.611308	230.163668	0.860737	22.159054	1.437027	11.056706	0.000000	0.000000
4809.245877	926.611389	230.183242	0.860730	22.160938	1.437017	11.057646	0.000000	0.000000
4809.285881	926.611308	230.191226	0.860728	22.161707	1.437013	11.058030	0.000000	0.000000
4809.305882	926.611308	230.171731	0.860734	22.159830	1.437023	11.057093	0.000000	0.000000
4809.325885	926.611389	230.177236	0.860732	22.160360	1.437020	11.057358	0.000000	0.000000
4809.325885	926.611389	230.177548	0.860732	22.160390	1.437020	11.057373	0.000000	0.000000
4809.345887	926.611389	230.175337	0.860733	22.160177	1.437021	11.057266	0.000000	0.000000
4809.365889	926.611308	230.164547	0.860737	22.159138	1.437027	11.056748	0.000000	0.000000
4809.385890	926.611389	230.167371	0.860736	22.159410	1.437025	11.056884	0.000000	0.000000
4809.405893	926.611389	230.159271	0.860738	22.158630	1.437030	11.056495	0.000000	0.000000
4809.425895	926.611308	230.160581	0.860738	22.158756	1.437029	11.056558	0.000000	0.000000
4809.445897	926.611389	230.157362	0.860739	22.158446	1.437031	11.056403	0.000000	0.000000
4809.465899	926.611389	230.160498	0.860738	22.158748	1.437029	11.056554	0.000000	0.000000
4809.505903	926.611308	230.171624	0.860734	22.159820	1.437023	11.057088	0.000000	0.000000
4809.505903	926.611308	230.177329	0.860732	22.160369	1.437020	11.057362	0.000000	0.000000
4809.525905	926.611389	230.185547	0.860730	22.161160	1.437016	11.057757	0.000000	0.000000
4809.545907	926.611389	230.173930	0.860734	22.160042	1.437022	11.057199	0.000000	0.000000
4809.565909	926.611308	230.177571	0.860732	22.160392	1.437020	11.057374	0.000000	0.000000
4809.585911	926.611389	230.168375	0.860735	22.159507	1.437025	11.056932	0.000000	0.000000
4809.605913	926.611389	230.157709	0.860739	22.158480	1.437030	11.056420	0.000000	0.000000
[truncated: 1,002 more rows]
