# Supplementary material for: Stress relaxation in the presence of sudden strain bursts: Methodology and stress relaxation data of microcast aluminium microwires
Source: Data Brief. 2018 Nov 14;21:2134–41. doi: 10.1016/j.dib.2018.11.047 (PMC6265499; doi:10.1016/j.dib.2018.11.047)
Supplement: Supplementary file 2 — Supplementary material [file mmc2.zip › Data in brief/As-cast/Al4N/Al_20_r_10/Al_20_r_10_doublederivativemethodRESULTS.csv]

2.863369	3	17.284563136613976	{1.709442518800056, 0.15014207792243}	0.9999034018621132	0.7072235612495509
4.277708	2	214.6164726771142	Missing[]	1.	0.03988470576667548
5.137487	5	9.617195629639387	{1.2729740842844808, 0.49290325754206626}	0.999352376952555	0.20692843659308968
5.708029	4	6.849167764621673	{0.7272665293986879, 0.2760426679041999}	0.9947197020847391	0.5310596242543905
6.561538	2	51.29120896510647	Missing[]	1.	0.034038622379643876
7.418048	6	10.17142746979235	{0.8261628327506951, 0.5827218597644392}	0.9967121184272223	0.1760103607536471
8.284516	5	7.563988250656052	{0.25111353768078226, 0.10599234585380227}	0.9989415939145346	0.19828009643910388
9.135101	7	5.906433569896064	{0.1857782592930191, 0.12699276317112101}	0.997093472678805	0.7673298432527696
