# Supplementary material for: Stress relaxation in the presence of sudden strain bursts: Methodology and stress relaxation data of microcast aluminium microwires
Source: Data Brief. 2018 Nov 14;21:2134–41. doi: 10.1016/j.dib.2018.11.047 (PMC6265499; doi:10.1016/j.dib.2018.11.047)
Supplement: Supplementary file 2 — Supplementary material [file mmc2.zip › Data in brief/As-cast/Al4N/Al_20_r_10/Stress relaxation txt files/Al_20_r_10_doublederivativemethod.nb]

(* Content-type: application/vnd.wolfram.mathematica *)

(*** Wolfram Notebook File ***)
(* http://www.wolfram.com/nb *)

(* CreatedBy='Mathematica 11.0' *)

(*CacheID: 234*)
(* Internal cache information:
NotebookFileLineBreakTest
NotebookFileLineBreakTest
NotebookDataPosition[       158,          7]
NotebookDataLength[    825568,      14623]
NotebookOptionsPosition[    820628,      14462]
NotebookOutlinePosition[    821032,      14479]
CellTagsIndexPosition[    820989,      14476]
WindowFrame->Normal*)

(* Beginning of Notebook Content *)
Notebook[{
Cell[BoxData[
 RowBox[{"Exit", "[", "]"}]], "Input",
 CellChangeTimes->{{3.704348667636505*^9, 3.7043486693386745`*^9}}],

Cell[BoxData[
 RowBox[{
  RowBox[{"SetDirectory", "[", 
   RowBox[{"NotebookDirectory", "[", "]"}], "]"}], ";"}]], "Input"],

Cell[BoxData[{
 RowBox[{
  RowBox[{"Needs", "[", "\"\<RelaxationFittingFlex`\>\"", "]"}], 
  ";"}], "\[IndentingNewLine]", 
 RowBox[{
  RowBox[{"Needs", "[", "\"\<RelaxationFittingLnTaudTau`\>\"", "]"}], 
  ";"}], "\[IndentingNewLine]", 
 RowBox[{
  RowBox[{"Needs", "[", "\"\<ErrorBarPlots`\>\"", "]"}], 
  ";"}], "\[IndentingNewLine]", 
 RowBox[{
  RowBox[{"Needs", "[", "\"\<RelaxationFittingwErrors`\>\"", "]"}], 
  ";"}]}], "Input",
 CellChangeTimes->{{3.7059194049168406`*^9, 3.7059194051028595`*^9}, {
   3.7068460953905373`*^9, 3.706846117806779*^9}, 3.7068462277727747`*^9, 
   3.706846293958392*^9}],

Cell[BoxData[{
 RowBox[{
  RowBox[{"indivRelaxations", "=", 
   RowBox[{"loadData", "[", 
    RowBox[{"NotebookDirectory", "[", "]"}], "]"}]}], 
  ";"}], "\[IndentingNewLine]", 
 RowBox[{
  RowBox[{"nameRelaxations", "=", 
   RowBox[{"identifiers", "[", "indivRelaxations", "]"}]}], 
  ";"}], "\[IndentingNewLine]", 
 RowBox[{
  RowBox[{"allRelaxations", "=", 
   RowBox[{
    RowBox[{
     RowBox[{"importData", "[", 
      RowBox[{
       RowBox[{"NotebookDirectory", "[", "]"}], ",", "#"}], "]"}], "&"}], "/@",
     "indivRelaxations"}]}], ";"}], "\[IndentingNewLine]", 
 RowBox[{
  RowBox[{"timeTauUnshifted", "=", 
   RowBox[{"crudeTimeTau", "/@", "allRelaxations"}]}], ";"}]}], "Input"],

Cell[CellGroupData[{

Cell["\<\
Sample parameters (to calculate M in MPa) and plot of all loaded relaxations\
\>", "Subsection",
 CellChangeTimes->{{3.700362796311943*^9, 3.700362805358943*^9}, {
  3.700363018960943*^9, 3.7003630207369432`*^9}, {3.70053651875705*^9, 
  3.70053652451705*^9}}],

Cell[CellGroupData[{

Cell[BoxData[{
 StyleBox[
  RowBox[{
   RowBox[{"diameter", "=", "14.7"}], ";"}],
  Background->GrayLevel[0.85]], "\[IndentingNewLine]", 
 StyleBox[
  RowBox[{
   RowBox[{"l0", "=", "1572"}], ";"}],
  Background->GrayLevel[0.85]], "\[IndentingNewLine]", 
 StyleBox[
  RowBox[{
   RowBox[{"schmidfactor", "=", "0.48385"}], ";"}],
  Background->GrayLevel[0.85]], "\[IndentingNewLine]", 
 StyleBox[
  RowBox[{
   RowBox[{"compliance", "=", "1.1799"}], ";"}],
  Background->GrayLevel[0.85]], "\[IndentingNewLine]", 
 StyleBox[
  RowBox[{
   RowBox[{"area", "=", 
    RowBox[{"Pi", "*", 
     RowBox[{
      RowBox[{"(", 
       RowBox[{"diameter", "/", "2"}], ")"}], "^", "2"}]}]}], ";"}],
  Background->GrayLevel[0.85]], "\[IndentingNewLine]", 
 RowBox[{
  StyleBox[
   RowBox[{
    RowBox[{"modulus", "=", 
     RowBox[{
      RowBox[{"(", 
       RowBox[{"1000", "*", "l0", "*", 
        RowBox[{"schmidfactor", "^", "2"}]}], ")"}], "/", 
      RowBox[{"(", 
       RowBox[{"area", "*", "compliance"}], ")"}]}]}], ";"}],
   Background->GrayLevel[0.85]], 
  "\[IndentingNewLine]"}], "\[IndentingNewLine]", 
 RowBox[{
  StyleBox[
   RowBox[{
    RowBox[{"measuredStDev", "=", "0.011775"}], ";"}],
   Background->RGBColor[1, 0.925, 0.925]], 
  "\[IndentingNewLine]"}], "\[IndentingNewLine]", 
 RowBox[{"ListPlot", "[", 
  RowBox[{"timeTauUnshifted", ",", 
   RowBox[{"ImageSize", "\[Rule]", "Large"}], ",", 
   RowBox[{"BaseStyle", "\[Rule]", " ", "Large"}], ",", 
   RowBox[{"Frame", "\[Rule]", " ", "True"}], ",", 
   RowBox[{"AxesOrigin", "\[Rule]", 
    RowBox[{"{", 
     RowBox[{"0", ",", "0"}], "}"}]}], ",", 
   RowBox[{"AxesLabel", "\[Rule]", 
    RowBox[{"{", 
     RowBox[{"\"\<Time [s]\>\"", ",", "\"\<\[Tau][MPa]\>\""}], "}"}]}], ",", 
   RowBox[{"PlotLegends", "\[Rule]", 
    RowBox[{"SwatchLegend", "[", 
     RowBox[{"nameRelaxations", ",", 
      RowBox[{"LegendMarkerSize", "\[Rule]", "20"}], ",", 
      RowBox[{"LegendMarkers", "\[Rule]", "\"\<Bubble\>\""}]}], "]"}]}]}], 
  "]"}], "\[IndentingNewLine]", 
 RowBox[{
  RowBox[{"shiftedALLRelaxations", "=", 
   RowBox[{
    RowBox[{
     RowBox[{"deltaTimeMaxStress", "[", "#", "]"}], "&"}], "/@", 
    "timeTauUnshifted"}]}], ";"}], "\[IndentingNewLine]", 
 RowBox[{
  RowBox[{"corShiftedALLRelaxations", "=", 
   RowBox[{
    RowBox[{
     RowBox[{"correctShift", "[", "#", "]"}], "&"}], "/@", 
    "shiftedALLRelaxations"}]}], ";"}], "\[IndentingNewLine]", 
 RowBox[{"ListPlot", "[", 
  RowBox[{"corShiftedALLRelaxations", ",", 
   RowBox[{"ImageSize", "\[Rule]", "Large"}], ",", 
   RowBox[{"BaseStyle", "\[Rule]", " ", "Large"}], ",", 
   RowBox[{"Frame", "\[Rule]", " ", "True"}], ",", 
   RowBox[{"AxesOrigin", "\[Rule]", 
    RowBox[{"{", 
     RowBox[{"0", ",", "0"}], "}"}]}], ",", 
   RowBox[{"AxesLabel", "\[Rule]", 
    RowBox[{"{", 
     RowBox[{"\"\<Time [s]\>\"", ",", "\"\<\[Tau][MPa]\>\""}], "}"}]}], ",", 
   RowBox[{"PlotLegends", "\[Rule]", 
    RowBox[{"SwatchLegend", "[", 
     RowBox[{"nameRelaxations", ",", 
      RowBox[{"LegendMarkerSize", "\[Rule]", "20"}], ",", 
      RowBox[{"LegendMarkers", "\[Rule]", "\"\<Bubble\>\""}]}], "]"}]}]}], 
  "]"}], "\[IndentingNewLine]", 
 RowBox[{
  RowBox[{
   RowBox[{"startTau", "=", 
    RowBox[{"timeTauUnshifted", "[", 
     RowBox[{"[", 
      RowBox[{"All", ",", "1", ",", "2"}], "]"}], "]"}]}], ";"}], 
  "\[IndentingNewLine]"}], "\[IndentingNewLine]", 
 RowBox[{
  RowBox[{"measureOfMaxDeltaTau", "=", 
   RowBox[{"Abs", "[", 
    RowBox[{"Table", "[", 
     RowBox[{
      RowBox[{
       RowBox[{"Last", "[", 
        RowBox[{"corShiftedALLRelaxations", "[", 
         RowBox[{"[", "i", "]"}], "]"}], "]"}], "[", 
       RowBox[{"[", "2", "]"}], "]"}], ",", 
      RowBox[{"{", 
       RowBox[{"i", ",", "1", ",", 
        RowBox[{"Length", "[", "corShiftedALLRelaxations", "]"}]}], "}"}]}], 
     "]"}], "]"}]}], ";"}]}], "Input",
 CellChangeTimes->{{3.7003628106149435`*^9, 3.7003629448089433`*^9}, {
   3.7003630107089434`*^9, 3.700363097721943*^9}, 3.700363463842943*^9, {
   3.7003640612799435`*^9, 3.7003640860819435`*^9}, {3.700364346188943*^9, 
   3.700364368757943*^9}, {3.700364749132943*^9, 3.700364771403943*^9}, {
   3.700364890626943*^9, 3.700364923849943*^9}, {3.700365239677943*^9, 
   3.700365264044943*^9}, {3.700365492006943*^9, 3.700365526995943*^9}, {
   3.700365883284943*^9, 3.700365910778943*^9}, {3.7003663941879435`*^9, 
   3.7003664154519434`*^9}, {3.7003669336499434`*^9, 3.700366953087943*^9}, {
   3.700367238757943*^9, 3.700367258244943*^9}, {3.70053650860705*^9, 
   3.70053651240705*^9}, 3.7007959116395197`*^9, 3.7008102308422756`*^9, 
   3.7008138666962757`*^9, {3.7008139853932753`*^9, 3.7008139866952753`*^9}, 
   3.7010848394321594`*^9, {3.7010863053877406`*^9, 3.7010863060268044`*^9}, {
   3.701599706229407*^9, 3.7015997065754414`*^9}, {3.702180318588099*^9, 
   3.702180343050099*^9}, {3.702187100298099*^9, 3.7021871080900993`*^9}, {
   3.7021887041197624`*^9, 3.7021887269420443`*^9}, {3.7021901345147877`*^9, 
   3.7021901553768735`*^9}, {3.7021910609934263`*^9, 
   3.7021910826985965`*^9}, {3.7021911895602818`*^9, 3.70219119204653*^9}, {
   3.702202866034812*^9, 3.7022028796681757`*^9}, 3.70227443076888*^9, {
   3.702280993475085*^9, 3.702281014116149*^9}, {3.702282955104228*^9, 
   3.7022829781375313`*^9}, {3.7022841814288483`*^9, 3.702284213397045*^9}, {
   3.7022860841280994`*^9, 3.7022861090005865`*^9}, {3.702287083684045*^9, 
   3.7022871021808944`*^9}, {3.702293229592574*^9, 3.7022932469363084`*^9}, {
   3.702294668075408*^9, 3.702294692675868*^9}, {3.7022957049130816`*^9, 
   3.7022957244570355`*^9}, 3.702296667147295*^9, 3.702351759360223*^9, 
   3.7026193539802985`*^9, {3.702635674243224*^9, 3.702635701089224*^9}, 
   3.702640752658224*^9, 3.7026415983572235`*^9, {3.702698090846631*^9, 
   3.702698110412631*^9}, {3.702698909737631*^9, 3.702698928231631*^9}, {
   3.7027055599036307`*^9, 3.7027055838446307`*^9}, 3.7027345034215574`*^9, 
   3.7027348822565575`*^9, 3.7027925723532114`*^9, {3.702800988273963*^9, 
   3.702800989433963*^9}, 3.7028057896069627`*^9, 3.7028061042989626`*^9, 
   3.702806920021963*^9, 3.702811383959963*^9, {3.702812334084963*^9, 
   3.702812359087963*^9}, {3.702813609943963*^9, 3.702813638228963*^9}, 
   3.702887331103055*^9, 3.7028884224531794`*^9, 3.7028930850838995`*^9, 
   3.702895675212298*^9, 3.702896080258298*^9, 3.702896451186298*^9, 
   3.702896834474298*^9, 3.702897145558298*^9, 3.702897654294298*^9, 
   3.7028980973772984`*^9, 3.702898391646298*^9, 3.702899259494298*^9, 
   3.702899898229298*^9, 3.7029004765762978`*^9, {3.7029008509832983`*^9, 
   3.702900872309298*^9}, {3.702901455824298*^9, 3.702901476695298*^9}, {
   3.702902062945298*^9, 3.702902092631298*^9}, {3.702905480519298*^9, 
   3.702905511085298*^9}, 3.702906017646298*^9, {3.702958746002344*^9, 
   3.7029587619155264`*^9}, 3.702959264290571*^9, {3.7029626443705454`*^9, 
   3.7029626717392817`*^9}, 3.702964312175309*^9, 3.7029646602361116`*^9, {
   3.7029650563537197`*^9, 3.702965078928977*^9}, {3.702965837773854*^9, 
   3.702965838156892*^9}, 3.7029667937694435`*^9, {3.7029673101630783`*^9, 
   3.702967312634325*^9}, 3.7029674843774977`*^9, 3.702967634566515*^9, 
   3.703222840003231*^9, 3.703224061799399*^9, {3.7032250965023813`*^9, 
   3.7032251106486387`*^9}, 3.703226097966943*^9, 3.703234396191145*^9, {
   3.704186323204116*^9, 3.704186354258116*^9}, {3.704186818516116*^9, 
   3.704186841803116*^9}, 3.7042660452481737`*^9, 3.7042670295465937`*^9, 
   3.7042677403826704`*^9, 3.704270341452445*^9, 3.704271076773445*^9, 
   3.704271217180445*^9, 3.7042713545314455`*^9, 3.704271681150445*^9, 
   3.704272251418445*^9, {3.704345956742442*^9, 3.704345973469115*^9}, {
   3.7043461591796837`*^9, 3.7043461600187683`*^9}, 3.7043472332440796`*^9, 
   3.704347466716425*^9, 3.704347717586509*^9, {3.7043478921049595`*^9, 
   3.70434789320807*^9}, {3.7043481184735937`*^9, 3.704348137057452*^9}, 
   3.704348321473892*^9, 3.7043485087686195`*^9, 3.704348665550296*^9, 
   3.704348856476387*^9, 3.7050507352513905`*^9, 3.705061046338073*^9, 
   3.7051151445549965`*^9, 3.7052034455673265`*^9, 3.705221318570614*^9, 
   3.705317271467429*^9, {3.705727069062866*^9, 3.705727074856604*^9}, 
   3.705813793627945*^9, 3.7058145622029448`*^9, {3.7059812820530696`*^9, 
   3.7059812837300696`*^9}, 3.70598686621307*^9, 3.7059885406980696`*^9, {
   3.70598915745807*^9, 3.7059891586890697`*^9}, 3.7059950510560694`*^9, 
   3.7059993581350517`*^9, 3.7060014931875353`*^9, 3.70600286346955*^9, 
   3.7060034290010977`*^9, 3.706238108206133*^9, 3.706239372709133*^9, {
   3.7062408408561335`*^9, 3.7062408421581335`*^9}, 3.706242361565133*^9, {
   3.706248588013133*^9, 3.706248589916133*^9}, 3.706249624538133*^9, 
   3.706256332357133*^9, 3.706257298175133*^9, 3.706258750176133*^9, 
   3.7063331481514616`*^9, 3.7063332733914614`*^9, 3.7065923547817783`*^9, {
   3.706683238785165*^9, 3.70668324153144*^9}, {3.7066834661829023`*^9, 
   3.7066834677560596`*^9}, {3.7066835565869417`*^9, 3.7066835853448176`*^9}, 
   3.70693020064209*^9, {3.7069302527660894`*^9, 3.70693025310909*^9}, 
   3.7069367489020896`*^9, {3.70693787210209*^9, 3.7069378795470896`*^9}, {
   3.7069388582300897`*^9, 3.70693887806909*^9}, {3.7069389091760893`*^9, 
   3.7069389108560896`*^9}, 3.7069389989790897`*^9, {3.706941252758133*^9, 
   3.70694125902876*^9}, {3.706944862365057*^9, 3.7069448716369843`*^9}, 
   3.706945599655779*^9, {3.70694573028384*^9, 3.706945732940106*^9}, {
   3.706948510689853*^9, 3.7069485137601604`*^9}, {3.7069485961243963`*^9, 
   3.706948598387622*^9}, 3.7069499614059105`*^9, {3.7069501100607743`*^9, 
   3.706950112490017*^9}, 3.7069540582615547`*^9, {3.706954276621389*^9, 
   3.706954278116538*^9}, {3.706955772106922*^9, 3.706955779042616*^9}, {
   3.707016862678418*^9, 3.7070168720824184`*^9}, {3.707019363378418*^9, 
   3.707019375264418*^9}, {3.7070194201104183`*^9, 3.707019428956418*^9}, {
   3.707019465317418*^9, 3.707019474451418*^9}, {3.707019535790418*^9, 
   3.707019543621418*^9}, {3.707024867859418*^9, 3.707024880224418*^9}, {
   3.707025416862418*^9, 3.7070254314364185`*^9}, {3.7070260341034184`*^9, 
   3.7070260418214183`*^9}, 3.7071110668377376`*^9, 3.7071116918077374`*^9, 
   3.7071121858057375`*^9, {3.7071126498877373`*^9, 3.7071126505277376`*^9}, 
   3.707113049622738*^9, 3.7071142818697376`*^9, 3.7071143340017376`*^9, 
   3.7071178878807373`*^9, 3.7071189570917377`*^9, 3.7071199638087378`*^9, {
   3.720438985912482*^9, 3.720439004376328*^9}, {3.7204391197828674`*^9, 
   3.7204391199018793`*^9}, {3.7204411440702763`*^9, 3.720441178070676*^9}, {
   3.746367114969199*^9, 3.746367149936199*^9}, {3.746367220786199*^9, 
   3.746367248029199*^9}, 3.746887739501909*^9, 3.7468894579057713`*^9, {
   3.746972589814178*^9, 3.746972593395178*^9}, {3.7469742954811783`*^9, 
   3.7469742974561777`*^9}}],

Cell[BoxData[
 TemplateBox[{GraphicsBox[{{}, {{{}, {
        Hue[0.67, 0.6, 0.6], 
        Directive[
         PointSize[0.002777777777777778], 
         RGBColor[0.368417, 0.506779, 0.709798], 
         AbsoluteThickness[1.6]], 
        PointBox[CompressedData["
1:eJxc3XVUFdvfBnAssLu7O+nmOZ22clXsBLtRVDBABFERE1DEwEIUsAMDCztA
RSwUA7FQTKx3H888/NZ67z93KXFm5jvP/uyascnwSb1GFbewsDhWzsLC9P9f
uz7e7ppqjf1lo4t1zLXEgjWKpeMvWuNbvMWTCX8sYWn6i6vW2KwJi/ESX186
/tXPXbes4ee44PWBjlao3M/pQNpda8xLMCy7WckKa8WPv3pgjY1j3hrsG1qh
XqdHzS2fWqOqd+KugtJWiK0r/uKlNer2Trxw/7MlWpg+4I01Hqe5frIqYYXd
4nCG51vjo2rOifCKVjD9+IIv1jCGruieJv58IG3myU2F1igW3CNudCcrOJn+
4q81YsdfrvG4hRVObhIfUNIGZdvPb1OilRWUpgMuY4OGZ5at7lDVCpfEj9et
ZIOC/9IG1rG1Qrfh4gyq26DO846p1cXPp3cVf1HHBhGXq0+rXN0KptOb2dAG
k5O2WKZ3toLpcNY0s8HR+vvwWWkF048faG0Dr3V1N29qYwVxdT7e7mCDR2W+
DnnV0goTTH9hbYOtl87X7ieO55M4vcqONnB+6TpiiDgeX9MBu9mgQu3m8wa8
sMS/eshtoOs09lt8tlQPjQ2qOOdWrfhbqofRBtYrb49vaGVlrkdPG5yNmfl9
3CdLcz08bZD63edhdCOpHl426F1qa4RzMakew2ygnttqdMp3S3M9Rtvg/cDa
r1UVrMz1GGeDaaN6TJj8zNJcj8k2KLbkuF+NH5bmeswQx9u3yxr/4lI9/GyQ
36N6brU6Uj0CbBDwY+T5yV8szfUItEG1to4nGjeV6hFigxYv++vaNZTqsUKc
T9Oe3v2/WZrrsdoG/bcPafq4rlSPSBscaNDbd1QtqR4xNtjUd7T+TSepHltt
sGBumRr1G0r12GmDbw3OjvAoJ9UjwQbrlxy+fkpcv3/1SLZB+wLPQcF5luZ6
HLFB/UFxx9+0l+qRYoMjr36kq2tYmeuRKr7/3oPRbZtbSfmwweOruZqzZayk
fNhgyt5hiy/YSPW4ZSPdV8yHuD4P5xx5Xpv5EN9ff9bBh3WYDxucUp6Y8acC
82GD2ysW935pKdXjjQ2WLhn+yfK7VI98G/S02Rb6rAbzYYP9b3VDp3VkPmwQ
v29v2YymzIcNGrddtv5+K+bDFut/Pm+N6syHLXbcqHhkb23mwxaru7hfHWzP
fNiibR+HWgE/LaV82KJlwx72L8oyH7ZY9d+r2uHi+przYYuJS63rjRT3ozkf
trihH/CxQinmwxaDv3k2b1ma+bDFyUWbHOf/kerhaIua45vFvG3JfNjiZ5LO
/1wlqR5yW6QlfSn/tLZUD40tLoTWNZ7tLNXDaAuLepWb7K3PfNji1pvuz6ZZ
SfXwtIXj8YPGxSWYD3H+sy+2cRbHa86HLawbVc41FjIftigzcdv4lWyvxtmi
8bDaic/LSu3VZFskVy3Ys+0L82GL3fOcG9rkW0r5sEWBY/mX+yozH7b4eNhN
Nvwn82GLAYdl7w7XZD5scdvicfEybZkPW7xeXxA2r41Uj9W2eBP2YamhBvNh
i2jXUXaDKjEftjg75k320A9SPbaK4zvyN216rlSPnbbY53fadWRb5sMWxscW
Nk9kUj2SRX3mz5ueV1Zqr47YIunn8qdJjZgPW3StVFZ/qyzzYYsx5acttHdi
PmwRY1k+wr0C82GLuG/L9rkV0A9Rb+tJd2a0Zj5sEdzl9Ye4ysyHLVTaR9dP
VmU+bNFpibbr8drMhy2W6JuN/lqH+bDF9ckl3D3K0w9blFM8//ylPvNhCz87
+OyswnyI+3d7uaTCEsyHLUZUqHV0Rzvmww6Phri996rAfNhh7xHHtg5VmA87
rB14/pmDivmww39yX90G1qOOHY5YHtIn1mY+7PA1Iy8+vjj9sMP9Vadf1q9P
P+zQ9e7OYG9xf5nzYYcVNl0z/asyH3a4krV91sDPzIcdRoVct14q7i9zPuyQ
sksblFSK+bCD7+JdHWZUZj7ssORj1H8zvtIPO4x0O1iY15b5sMNOzyGDapRm
PuxwVvX+dV5H5sMOR5d8OLenFv2wg+zwOlt1Oakeo+2QFHJ1YLY1/bDD7OnN
2rdtynzYmb/PUqrHDDu8W+A5NK0s/bDDg7F36zwR7b85H3Z4EtK/0+KqUj0C
7dD2ud6tXHHmww6X0vpnpldkPuyw/cjut8ef0Q87xF9pU6zLa6m9irRD5EbV
hz4WzIcd7D2Hx6ypTj/scOz7g5jGH5kPOyxccSa09zupHgl2GNfu67pHBfTD
Dheq75li34D5sMOADokXlXlSPVLsUNtq3XIntlepdug29+BWRyvmww7yvJlf
17RiPuzQ7H6zjPJl6IcdZiT+uTHsseT5XTtosyt5/BXtqzkfdtB9GvgkuATz
YQe3wzfXlK7OfNihuu+JS5M+sn9lhxJlQhuNeE8/RBgme3nN+iO1V1/s0P9k
x7MBdZkPO+xvteCa03epHn/tcMvjzPnQQqm9KmmPnO2WUTdEf8CcD3vcfbF6
/vrnllI+7DHl78rXN19L9ahuj2NVataYUkg/7LE+ddHoe48spXzYw013bPSn
DsyHPS7eSdt7oDzzYY9l88tqwvOYD3vcufLBNvKjVA9rezS6W+9gagbzYQ+7
Qd2nD6pNP+wx2JBm5faT/St7dCjTo/eVr+xf2eOA0/UJqUX9K3vkLyl751op
5sMe89srg09XYT7s8fRwkwvj/kj18LLH+HX29de2ZD7sMXzxhWqyh/TDHs79
/r7q/IR+2CN3TN6MpY2ZD3tUCVtkuPiLftijbMqf5u7f6Ic9Tg+5unZPWfoh
zkc/yHr5Lfphj6ttx1sesWA+7DH2pN595jepHivsca7VRm3nL8yHPWqXzayo
fst82GNUqFNp50KpHjH2mDC5aeHBL/TDHoGCZ/8nzIc9Rv9rwOiHPZJq2HZI
us182CPm7Wi1Rxb7V/boFGR1be8D5kPUt7JF/Tl3pXqk2qPkX69Ly99x/GGP
r/mjtpS+xPGHPbI7hMd+/0g/7PFo8O3aCTnMhz2sXyh62GUxH/aIul3oVfym
5PlTe9iHd7RPyJDq8dIerytdcz36kvmwh3ronklDPzEf9nCo03fxlG/Mh7i/
7QZU/Jwo1aPQHjNehbwa/5T5sEfQfq8rIzOZDwecUvSM7f6c+XDApDFDZoeL
+6V4u+Ca9ys6YN/svmMOinqJP13/Vs0BZzeWa5YifC5v+oY6Dmi2cMrk1+L3
rXw318OuoQOSxlZ+OfOGJWqJb+/dzAHncO/kfNE+bDjXOHFqawcILawvvLJE
k8Sp3is7iN9/ICxjjsjL9mjxDdYOCOuUlRMkzt/08dcdHPDL9v21SeL3m779
nasDYrOHqyqI62E3+JiuvNwBsuOK0GKinuJPxdtpHFCmZrDNKXF/eJi+weiA
xy+anqwm2sPz4uO9ezrAZ9qGB4HHLaE3nYCnA1qGhh/bKPJ941vvnDgvB8wK
OPFfwlVL9MmJiz431AGDeupLe96xhOl0ckY54NtKr1UT31jC9PHFxzkgZbtV
qThxPUzf3niyA2KsfMe8E3n1Nl2QGQ4odjppzA2Rz/fi8gz2c8C1xJ53J12w
xDTTNwQ44H3yEN9j6Zb4Lj4+OtABa/1qBn4S12ue6QRCHHDSJmt389tSPZY7
QH7wTEjuPUtzPVY5oF8Dp9t1vkv1iHTAgiHNdJWFN//qESO+/93hmVueS/XY
6gCvvMb7rKpZmeux0wHOojlJ+STVI8EBUyf5n1WK9vpfPZIdcKT/iX61hWf/
6nHYAcaQ5n51Xkj1OOEAy6/rtT53pXqkOmBU3a4dL4j24l89Ljrg09tPCZWE
v//qcdUB+dWnxsW8kOpxywEb2x98POmzVI+7DnDaODL+ivDlXz0eiOsz+8+B
nr+lemQ7ILD88/svfkr1eOGAhcUCK7XIkurxxgEvjvQWTZhUj3wH83ldk+rx
xQHpp1eMzRT35796FIrzsXn0ZttjqR5///f1f/Uo6YiddXqpPl6W6lHGEWsC
OuwbeIP5cMTrck1e/T4l1aOao9nrA8yHI5pHx790SmU+HOGVfiKn+iPmwxF1
n9RatzuD+XDE284tf6dkMB+OWJxb2bFqLvPhiO+715Q5VZQPR7Roftv+zznm
wxFR686+d7nAfDhikxhuJ79kPhzRxD0x51Q28+GIR7OfOXllMx+OCP8iOoBX
mA9H1Fswa5Dp+835cMTaJstnTDnOfDjCY4rF75NPmA9HyO72jt93nflwRMbG
VjH7XzAfjnD9ol30oJD5cESjlKfuU99I9fBzNPdn3zEfjhhdc3Nm2ULmwxGR
mXMH1mM9QhwxS5V/as1b5kNc/7wmdR89ZT4cgZOBZSveYD4coarWeniVHKke
MeL8UurG2mYwH+J6FfsyOuOhVI+djrBr1cm62BPmwxFTGnYb6nxNqkeyI4R2
oZMLpHocFtcvSBTsE/PhCN92hulr7zMfjsi82/1v/3SpHhcd0S3gazPVc6ke
Vx3N/dFU5kNcr2pRzddmMB+OMOR2DNmfKtXjgSNamiZMspgPR9wOKdn72lXm
wxGtK8Y++baP+XCEqbXXfWI+xP358dP0vWnMhyOsV/w6czqd+XBE45uRB3Zl
MR+OSNrR4E/UW+bDCYHpC2vNO898OKH3zXctln1kPpxQPyo5vdJl5sMJMcrA
gCoZzIeTuf/ygvlwQtjD9DsNRHthzocT3rdYdss5j/lwwrwW4VWPf2U+nBDw
5NTsKcWl9srayTzezWM+nGBq3uexvXJ1wr6yGcPzbzIfTrCfph27+Rzz4YRn
pars8rnHfDihqs1PV/V95sMJE6v3H9f6C/PhhAl/hsx4nst8OAG2Bc+jUpkP
J1Sp/abe+ofMhxN26b0G5qQzH05mzy4wH05YEbJ6dMF35sMJjt9TR+62oB9O
KGlxMcbtG/PhhB+LU8e8EV8358MJOT3bPi3ziPlwwt8yHT0zspkPJ9guXPbm
yR3mwwl9u83RX3/NfDih1deb7p75zIcTunZ7V773T+bDCboFpTqPymY+nMz3
fzrz4YTIT0121n3EfDjBfda726b5C3M+nFDmb1Pvq8+ZDye4hOkCOr1gPpxw
s0V9v6WvmA8nGBp2v1LpBPMhru+P474ZmcyHE/QHu18c8ZL5cMK2P35Bpb4x
H04oFef9YnA28+GE5a9sYh8X5cMJxWosb7zmGfPhhKg52u+PnzAfThhYf030
zhfMhxPmGJyGvH3EfDihfevyl20LmQ8nyD5vM47NZT6cUTLtZtKiPObDGf2m
7D7Y+Q3z4YygyEMBo14wH86wsSvzOFyMP835cEZ1dy8rq5/MhzPGVmv1zeUz
/XBG+w7NvsSUlTxv7WyeT/rFfDhjT3zxg7VP0A9ndJza/T/ft8yHM9Sy/O9f
rzMfzlhRz9/h0W3mwxkbN2w+knON+XBGfq+8iClvmQ9nvPvyfsW3PObDGS0a
HS+3mp57OiO0WNWusWnMhzP6PmoWHX+B+XBGueat/cPuMx/O8BoqEvCS+XCG
d7+wY3cfMx/O+PQ+rd+Ex8yHM8Lu9rxT8iP9cMaZXZWaf3jIfDhjKzalrXpO
P8TXw9r0y3nLfDjD1Hw8i2c+nNG7TPfcLxeZD2cot88tvfsC8+EMocfZikV+
OGNvzKrHDo+ZD2esql3Ss+I15sMZa+4+qTq/yA9nXJ5061KvN8yHM6ZMX/N+
bzr9cEbB1SvDvj1iPpxhd+vV1rBM5sMZne86dD76kflwRkREw8WeF5kPZ+xr
urVExE3mw9nc/t9gPpxR6eCE2qWeMh/ielikBld9x3yI6zVAWX3VPebDGedu
9T12nJ6/ccaj19er3bjPfDhj+Zr1Y1oU9a/E/bu0x/hS75gPZ2yo0bPavKL+
lTPW7vdVe91hPlxgGo5anmQ+XBAlf2U38zXz4YJG7b5PWPKR+XDBlozByge3
6IcLQoYkLV76kPlwwarfBbZDbzIfLihZctrn77/phwuO9q1cYtBP5sMFy0sF
ySJfMh8uuOa+omfMfebDBZoXLcf6vGc+XGBqHWIfMR8u2H275r3vV5kPFzwP
1jcbfYj5cEG31srTTTKYDxdsq3+15el85sMFS89GDrl2hvlwQYYmu5LHKebD
BbUyDl99fZv5EF+//bDssDvMhwv6TJ4lM83nmPMhzu/Zs50PnzMfLtjVpcnL
iDzmwwUP2zTY8zed+XDBgf5fjmblMR8uOD3jfFj+XebDBY1bGWtfy2M+XGAV
OfJ5+7fMh7j+h6+fGnSX+XBB7XmlfC6wvxvjguPtjg+d/I75cMHa2fF7FXeY
Dxf0m1pj6ZPPzIcLHheLOTD5PvPhgtCEWJ+QO8yHC9o2rHWn6TPmwwVrPg0o
80iMr8z5EPVM9rfp0oDjDxfzfOpH5sMFmeUnyw69ZT5ckHZtcgn3J8yHC9pv
rHSj6nPmwwX66N1zRqYzHy5IbHytn+0j5sMFOwaJEcQV5sMF5fbfvG4aD5nz
4YIVEwNVqofMhwv2fjgrk2cwHy54Ex791JLt1V9Rn2PRO5zZXpV0RVb/z91K
nWA+XIHgH5+KX2U+XBH7W1ulzl3mwxWDgsfqk68zH67IPWW1b9Ax5sMV4Q+j
pns9Yz5cUX2Od6N2mcyHK7I/d3y84gHz4Yr0zekFE/cwH67m3/OH+XDFAWcn
xZRXzIcrcmpfari5aHzuillHGtStmcN8uML2RP9F374wH67oIp91YEpJKykf
rlhkd317s9PMhyu2rpmzoD/bKy9X9DAtWBQwH+Lnk0cuf8F6jHLFhMaDxg+4
xHyI4/d5ZHnwFPPhij7hm5YNvMd8uGLLkZyu/kXjD1fc/OR6xOUN8+GKqVvT
BiguMR+ueNiuwHPQRebDFSMHRF/4msV8uOLxyqSsX0+YD1d0a3U/b2oe8+GK
SR/zY0pcYT5cUaPuklE2F5kPV3QKbfi99lXmwxW7K3RTnrrLfLia52OymQ9X
HD/wNNE2n/lwxas/eVOeiP6AOR/i9/ez6G35nn64IgpVltb+Sj9csdbqdZup
acyHK6av7R84/Arz4YqZNlsbVXjFfLhidrGvt3ZdYT5cMb/d/aQqucyHK1pV
O1x2eDbz4QpVTPNBNveZD1eUiesUuOEb8+GKJYsCWw/JZz5EPfMGzNnE9qrQ
FYZmo7/Ofst8uMLr5pwRpdnfLemGcYc+Rfx9zXy4ISzrd9vT35gPNyQ8mrn5
aEXOX7mhRGKxKs9YjzpuqLPH8c6AI8yHG/x32g4f/Zf5cENMS5vHnoXMhxt+
byn5O+gP8+GGC8H3rxwqYD7ciubnzPlwQ2qqLsrjJfPhhmf9ah2+lc18uGFL
hdOWylzmww3eayJvFz5gPsTxh05e1fM8/XDDql5igPWO+XDDdnXumLw7zIcb
5HOHXgw4w3y4IWtnN6vkx8yHGzI7TnBs/475cEOxrVeiz95hPtwwoNKQlqE3
mQ8383j2NvPhhi9jPHopi+av3DB9v0ePiceZD/F5fy3G3XnPfLjBq3Xkhqwf
zIcbprWtY7E7k/kQ3997are3Z5gPN7RoNmZY9wfMh7i+S4OaTD3GfLihVzvj
k3G5zIcbGsX+nDqa7VWCGzLEcLTUJebDDXPGHOirO8d8uGFRaqxx6yX6IT5v
5bzwUU+ZDzcY689unMx6XBTfX8sEGvPhhtNlgko7nmM+xM+vafOycRrz4Yb1
Pyr6P7Pg/JUb9udNO1jjAfPhBr/zvVfYfmc+xOf9jeizPZP5EPUYd2dvmV3M
h/hz5xiZ4gnz4QblknZjPrxlPtyK+pPmfLjBN7bb7Ok59MMdjW90fFKYz3y4
o/eMFeP3sr2q6I6hM7s3rJlHP9zRZY1/6v13zIc7VjkX6xp4jflwR7Khz6QK
V5kPdxw1Ldd+Zj7c4VyiWadxz5gPd3T+vOTWtCvMhztKvHH031k0f+UOh7MV
vv+6yXy4o6z2Z6OhCcyHOypFp10tdZ35cMfPGTtcuj9kPtyxUl2q26GnzIc7
Gp06/PrGY+bDHRNcJiwr/ZL5EN8//9aLa0+ZD3F8sbXeD8xkPtxxyVGdrMll
PtwR8bbK2MWfmQ93HE5WjokU/Q1zPtyxZ1f7ssdzmQ93jCvv3GT6TebDHVvK
9+2y5jHz4Q7T9ptd95gPdwQl5385+J75cMf9UovGvc9lPtxh4Xx1Xa1s5sMd
1UuumPQhi/lwh7flxwUNnjAf7pjuH5pz+g3z4Y6LG2+fKfzLfLijU/Aj3/I3
mA93DPfJ1thdZT7cUaPvqds/8pkPd8zNGLIv0YL9K3cEtovt0f0J8+EOt4xD
w6oXzV+J+n27fKLvN+bjf/ebOR/uSF989vbpffRD1LO5b6aS48Fsd+wXl1eV
xny4I+Xsu5uJR5gPd6xt+kPf+DzzIerZptHC3UnMhzsGp4SGVUxjPtzRftOL
2ZMPMx/uyOoXMtszmfnwwJyxX+70PcN8eGBQ4bpt1ueZDw9Y9JmSUzOd+fDA
64w1Nz6dYD484N9wq2vBbebDA+tcbM5Mvs58eGDIkDe9mhXN73og7W17vx1F
+fBA35pBg6pzvsTaA402j9bWeMF8eKD8vwUE5sMDKWklf9V9zXx4YObuuTe0
z5kPD/P+GY4HjR64495gRZ1c5sMD91JqhJS5zHx4INFie/n6icyHB9oMHjWh
90PmwwP96yybO/gW8+GBsyM8lsbtZD480Ppz4arvJ5gPDyx2XVivzXH64YEl
X9QJnVOYD3H8dol9F75gPjzM8+0fmA8PbAs7YmFbNL/rYc4z16OWe2Dwx4xm
Fa4zHx6Q3cm9Y1FKmi+J9MAO2S3X+aW4/uGBdj7nHar/YT48sPvIlKU/7jMf
HugaWKH7vqLxhwd6VRxdbWgm8+GBc8mRClP7as6HB/Ktz6r7P2E+PGCVX1Pb
4yH98MCRiAb1FmQyHx7m/nHR+NwD5UaUk1XkfMktD3jB223ufebDA3EFT/sv
fMt8eCAveX3m3BPMhwciGg8sFnSM+RDX+9lyhx/0/I2HeX7jKvPhATE6HJt1
nvnwgL7Mmd1+P5gPD1z779LF96nMhwcebjz4oGOGtN5ZHGh+91lvi6tcLwSG
+P2cduumtP5pBbiXGX/9TAHXD4HepgWCW9J6aHkgStGrXIt0rrcDZ5yXN2r7
TlofrQKUeRyuNrXv5vV3oN3m482v50nrpTUBx8zo2hHpXI8HhpZcFql8JK2f
1kPReN+8Pg80GhOV+LuktL7dBAhRbh716C/3ewHW+5pVvG8h7T9oCTTtld5x
+33u/wI6zKmauSFHWm9tB+zsqbWOr8X9YMD40suvHHktrb92BtxMGyKzuL4P
3OuUWeHBXWk91g5YFLTKNuAq1/uBSyu+1xiXKa3POovrMUkRdu8h98fAvF/z
ubRe6wFsDR/p+eEm9wMA4T/mY8xtqR5K4P3+y0af39wfANQNLhyUmSXVQwdE
/3mrCc3lfgHAZlybxu+eSPXoDpR4V7GNZWnuHwAyFz6up7CQ9gv1EdfTu9Ti
Pde5XxPm/ULfpXr0Bywcv749+pb7C4ARwwumTMiV6jEYWB3iVaoL17eHAW+f
fIncf1Kqxwhgau2rQ5oUcP8BivYL/KuHtzjeXZsrnOb69zjg17KZD/N/Svsr
JgCKujUc77/k/k/goGk4lCPVYyqQZ1n2xKoP3K8AfEo6Dt1TqR6zgNkD/LPb
3uD+BRStL/6rxzzANPu4I4/7fYBy8tmNNOlSPRYCw4O83CNYj0CgaurWZc3u
SvUIBrI3zvUbf0WqRwjgXHJ5ybrlpf00YcDI4v7Lmp/h/gdgZq8ha2delvKx
Emi2ucOrXhu4HwJYUkV8wFmpHmuBVuMyFLZZ3B8BlI5PCjyYJNUjGqhX9Vu/
wkTulwDurIvbGBUv1WMz4PQJI1e+5P4JYOz3mneXfZPqsR1YvLxBn2dZ3E8B
7L+27HWZeKke8UDfIMvh9/dw/xGwoXuD+NUxUj0SgcMtpp6ps4H7LUSe7K65
dEuS6nFQXN8adusXb+b+C6CtxQUb7zSpHseAwqOb27g84n4MIML13rensVI9
TgHft1Urs/0Y92egaL70Xz3OASuH1Zg08iT3awBiNK7HVakel4Cs3c2TK93m
/g1g15ZZaw5ek+pxA5j4s+GXe1e4nwO4sthujeqpVI8MoLrlqLpdmY+7QP+u
96oN+ibV4z6wtLvowT/lfg9g4d55xVLYXj0W5++zfc7GDO7/EPVZPbLB8utS
PXKAbwl3Q67c4n4Q4GqLvg+63pTqkQv8N/NMdtQD7g8R+bhwL6b/J6ke74B9
SaLDvoz7RUR9Ql7L95yU6vEJuP3E8FS2n/tHgOdVNQ2XhEn1+C7ud/96w09c
4H4SAKHO0ypdkurxW+RnYJ+lS7Zwf4nwIj9409+T9EOGgf9dLT1pBf2QYf7o
yo0yb9EPGVbseGG1N4J+yBAct6DRnUT6IYPX9bgju/fQDxnexMcXP3iEfsiw
80lQwv3d9EOGqFsrFve+QD9kkO/zCLmRQj9k8L90YVGHu/RDhqfKz+PeXKQf
Moz369EjdK1UjyYy83rsFvohQ90u+2+MWC3Vo6UMsqMTnmyNoR8y3L1UJ9Ql
hn7IUDN1bPthCdwPJkOP+NxK1zbQDxkyF+k+ftxFP2S49F/xNklL6YcMictz
gvWL6Ic4nn0DIvPj6Ye4HsUKwtucoh8y2FbdXGX8BvohQ8nwrHOXNtIPGdyG
7B9oH0U/ZObxXQL9EOdTfvq7cmn0Q4bibevL2sbRDxm27Uhr8mw7/ZCh+o37
xeXxUj16iuvnUSfn7B6pHn1k6PvwyPlfJ+iHDBfbxo3x20U/ZChb0FCITT9k
+NTM/3zd6/RDhpwzNY/Pu0s/ZCjTe7Uh5x79kOFooWnDNf2Qwc/2zqofF+mH
DAP0a1f1OEY/ZOb9DfH0QwaL8Gotw7bTDxl8GvTtWvkg/ZBhjYij6f40+yHD
3g0pNlmX6YcM54asssvbTD9k2N6q/cf5yfRDhvuyFntHsB4BMgwxbThKoR8y
tI+63s3yIv0Qxz/Z965pPsXsh8iLaYNyDP2QYceq8TOcgqR6hMnQsd/ucrMi
6YcMpuGO71r6Ib7umTG07mL6IUPC2Vt9j0XTDxlC6zed2C2Ifoj7c1fVUZN8
6IcM8SWXno0MoB8yXD3svschlH7IENSiYQ/7IPohw35/my6DltAPGU6VzX/0
chn9kEH7Z2j20XX0Qwbv3E3Zw+PohwzlX+dXvrCPfsggLmab/9bTD6n9WEk/
ZHi/rrtn+XX0Q4a3j0PPlVxDP2RYbJGduT+YfshgbZqwW0s/ZHjp7lS2chz9
kGHRg6zUggj6ITP1ziNbb6EfMizp7F/323b6IYPDr4nHRu2gH+J8K099/HcH
/RBfz7FV1oihHzLo7sysNnc//ZBB4+lfJyyJfsjQpllHi2W36YcMYVunVju4
mn7IzPsR19IPGTxvh05qPZd+yNDw6YFs1Sb6IYPNZBj+S6QfMvTOi5gSFkg/
ZPjacvHzkQvph7ifbwRUGnycfsgwNLHeoQ6h9EPkp6ZpBz39EPnpFe14NIB+
yHDw1+m+MbH0Q4Zm4yrEfV1IP2R4ZTczJC+BfsiwYHba6kqb6YcM7WqvySiz
k37I0TE+sU72Fvohx7afTqV+RNIPOX4cK//3NetRRo6Fk6LcXU7TDznabfu1
Lesi/ZBjz8V58TOe0Q857sV2Svl9lH7IMahOn3obdtIPOeSR6lVLV9IPOSKu
9S2ov5J+yJFxfJbHROajoRzXJ633Dn9GP+SId//PK4n1aCZHoy5+EzfH0w85
JtrUeLbyCP2Qo1nW8l3Hk+mH+HwTgJfphxylvd5+7R9HP+QQvdfujffQDznW
vlM8nrqGfsjxLv3j+gW76Yccea+b5Qefoh9yJN877vE4nn7Ioex+edti5sND
jnoLc6wn7qYfcvyZk58Vd41+yGFabqq4g37IUXPckTS3efRDDudSP+6nHaQf
cvP8VDz9kMPnUo7Pj6f0Qw4vxa6UJXfphxzDT0fE99tAP+T4mxin6b2Rfsix
64v/1gbr6Iccj9amlRrD/tVgeZHvZj/k+Dat7Kf9SfRDXM9XvS+2PU8/5Pg3
/RVGP+QYMvdWw07P6YfcPJ93kn7IsaHmidx2S+iH+P39R20/EEM/5GZPd9IP
OQYOqBAyZw/9kKND2eOt/WLphxyzWlyaNm8T/ZDDtccO12NJ9EOOhn9LLbSI
pB9yrE6J29DpEP2QY+4w676dQ+mHuN9OGqs3OUg/5HB/rVy4azv9kOP0vpXN
S/vSD5G3P4daaffQD7n5eZyd9EOO1xWHjymbQj/kOP6pf4zVYfohN+9nC6Qf
4n6b+XWNVQj9kGN09+LR0xLphxxHz7a0nnaGfshR9rtdRMnN9EOOm2+PHW66
kn7IMXu1fpZ8H/2Q4/aEkIGTL9APOfobx7vvTaAf4nxm/txjvYp+iOuh01VS
xNMPOR7361F79SX6IcfvxSGWbY7QDzmWeE+3StpPP+QorFCtQq9w+iHan67D
4haG0g85jh0bkdR1N/2QY3+S6YEr+iHuD8/mLXeeoR/i9x/dNvZ4CP2QQ3ey
qjYkhX7Iscppre+ds/RDjpOGXYYLSfRDDtXxsm08LtEPOTxjkNnmLv0Q1yf7
0KH8DfRDjvFNbWod2UA/5HCa7//k1FH6IUf569kfaq2iH3JYjlBuuZlMP0Re
iv2o2pbtVa4cmccySv/eQz/E5x9vuc1uO/2Qm/dXpdIPOSoe/1C7YTT9kONI
yexNveLohxzV/X7r5i6nH+J8O4gODutRKEfWtMiokvvohxxjMuaumRtGP+Ro
33H55a4H6IcC1SKPnn4xhX4o0O5H5qDYQPqhwMuGVU9+W0c/FLAq/TL343H6
oUDCmZ+7B6bRDwWcZ7W01TEfVRSwPVq7xJv19EOBOtPuVf20mX4oILcalLp5
Hf1QoMTA8A5XfOmHAi17dvpuO4Z+KBDbo3ujBZvohwK53n0NzrvphwInvwxL
6TmOfijwbd8e2zaj6IcCVXb51EofTz8U8O+58I8pL2Y/FHg+ptm9rrvohwLz
BqgCvBfTDwUqdlOeOhRDPxS4suhzdadA+qHAjFmlc3ZMoR8K7JlWPm3wCvqh
QLTzitC/c+iHAmVPZdyI1tMPhXl9ezz9UOBLdSflww30Q4Gr0WcPZi2iHwpU
rbE7emkA/VDgcLlrM+qG0A/x+Y2in2s20A8FcurYfu4+mX4o0O3t5nl75tMP
BW5sNjXg9EOBlR965UXQcy8FOk6evadOJP1QQPQGlvgvox8K5J+2SA2OoB8K
XH44t9mxYPqhwKjn7d/67KAfCjRxU1Wswv7uOIX5eZCt9EOBmT1C3tReRz8U
mPrvgOmHAgMCDBZ/dtEPBTZd233jziH6Ia7Pj45xHSPphwJtd/vHFZyhHwro
Ci4esE+gHwr0ve+ryj9FPxQ4c+HLh8I99EOBEbJhPbZzfB6swNkTFyNbcr4k
RFyP6c3X/eX4PEyBFMePd5ZvoR8KTDuZOedjHP1Q4Pxl7+cFHJ+vVqDXvayf
fQ7SD0XRepfZDwV+nzA9IEg/FKhR/Oi5lTvohwLHRXNj3Eg/FHhjv/P33eX0
Q4FJgSrVhr30Q4Hkz5vL5c2hH+L+aW71diz7V/EKlLsdpko/Sj/E8WlMT3TR
DwXqmm6nJPqhAApbdl20hX4okNjwW8LdIj8UGDhlSp+JW+iHAqbufRUf+iHO
d2ZW3Sp76IcCG7+0uTgyiX4oEGzd53yfLPoh7odtNp0/JdMPBcI7l+83lZ5f
Enm+/8Kr0Vr6ocCOZvOjz7N/dUPky3DO69Um+iHOx2fXiQab6YcCs5suKZg8
nH6I/DbOc7cIoR8KFB4auqvjfPqhQFb8iuCT0fRDgewRic/6cD7xqQLHAhWT
PibSD5GHJzXO/D1EP0R7OzA0/rI//VCggu2maYc5n/hGgekVbGxjltAPBR74
jFN2Zj3yFeicWeFBzTj6ocCGOr+9HYPoh/j65oVnyy2kHwq0mFE8qvQc+qHA
p8EHrZ+uox8K/Fw9IvnIJvqhwGBTA7uSfijN44NI+qGEZvl0S3UM/VAiaEje
q65x9EP5/+avlEjyiaucFkQ/lNArlskjIumHEmEFDpsrn6EfSpyYvqp2ybX0
Q4mXa95MsGF7VUeJ2J3j+/WOpB9K+DQ83fRUDP1Qov+2EN/5O+iHEndejW33
dR39UCL1fsIo6w30Q4mOM8LvLdpFP5SoWS16xbiz9EOJ19qOf5s8oh9KKG2P
Lcq8Tz+U+Nvk99cZp+mHEvWH9ayyI51+KNHN78n3rHT6ocSetNz5za/SDyVG
mjqYB+iHEqVL3EgJjqcfSvP8JOfb5Urz+xaOWeLBD/+xJ5RKOI4Nej1HjEdi
Puy4YNAocSjz3f7LIl9DX9xs+kCnhEPtvMRU0f41M/2AUYknS973vyf6s6Yv
/+imxPtSo4Oaiv7WzgsGh5Ce4s9rn88fJNr7saZC9FHicq83v9Xifu+QvPHD
Dk8lntdYErNaXK988XEO/ZUYa50zIU70f01fvuAl6nvg+ccD4vrOMG0EHqyE
es2whxVEe+AQIhv6Yuj/6lsoDn/6CCVeRK47+/6BpfnvRysxOrP1GwdxvgGm
A/BWYuXhgb8zz1lCbjqhcUrsH+J7rED0J0t6VuyQPEEJ09MFrUX7cFEcvmyy
EgvmxHhMWG0J08fdnKrEpJi88GhxfxlNBzBD1Kf0peItxfiooumEfJWwdhsW
YiWu/y1xOfz9lMj4kHp3vLhf/+1jnqdE4bDAfG9xP5g+bmOAsqg/WMd0AAvF
zzeMqxqTKNUjUIl2T2yqbk6S6hGshLdfSJJxk1SPECX+TajslOoRJr7+uuyh
KvukeiwX9amnsJi8R6rHSnF9fSYGJR6T6rFaiVv9R1cJXSbVY60SH7UnXDcu
leoRqcTnPx7d1idK9YhWYvO9Tede7ZXqEaNEz7Gdtrw7ItUjVonueVdud1sm
1WOrErvO2JZvlCTVY7sS5YbHjhtyWqrHTlE/vxp1GiRK9YhXoteCVROy90r1
SFAW7ef7V49EJZytbgS2vCTVI1kcf/OkbQ8fSfU4KK5HSh27IXFSPQ6Ln69X
4PwsUarHMXE9Hw0ao4iR6pGiRPHyVzZNuiLV45TIh6OpYlI9UkX787TZcP02
qR7nlPBLrVqp9RypHheV2K41DTCkelxSYt3fcP+fUVI9rirh7t7EZdJWqR7X
leb5gaVSPW4pze/zOCjVI0OJYanenodWSPW4qzSP71mP++LPUaWyGkRI9Xig
xI4Z9TL8l0r1eCzur5ulvnRYJdUjW4n2h3SqEaxHjhJzy725cPysVI+X4vO7
XH8SuEWqR66oX3jm+4bzpXq8USK8So+npZOlerxTQnVn33T3E1I98pXm/WRR
Uj0+KYv8+lePL6J9mu67sUKkVI9v4vedOrCze7JUj0Ilmv57gEaqx28lBn+u
sa3OUqkef5Uo9auubmGiVI/iKtieiipRcpVUj5IqzJyYFZaeKNXDSoVnTl7w
TpHqUUaFN5NNDwRI9SivwiTV8IV1Y6R6VFRB+b2WbMQFqR5VVPh498fhKyel
elRXIeLN9tX3Lkv1qKnCkOhla9bvkOpRRwVtzc4LvNZJ9ainMj9PESPVo6EK
IcOCu7zeJ9WjsQqhU31+pcZL9Wimgmk71YUFUj1aqnB5x8VD5Y9I9WitQm6n
z0turZLq0U6F+vOuWpU8JtWjg8r8/H2gVI/OKlTTfbYOjZPqYS2Ob9uEXyG7
pXrYqczPwx+X6uGgwqueHwM006V6OKvwc8314DG7pHq4qdBLax3vu16qh4cK
KTumZvWOkOohV5mfr9hIP1Tokv51354D9EPUS7/uTwvmQ6dCTqHvvJdh9EOF
UqcqdBm8n36ocH276HAF0Q9xvF1jkqOW0w8V/mir1PFcST/E+S7Ia6SMoB8q
LMjVRWaE0w8Vvv+OrtWK9RisKprvNPuhQtbzfF2rZPqhQuPB9zplJtAPFTZ0
HmbbLpp+qHB2QXj7oQvph/j8iinnz0bTDxV6pF1/kLmHfqhw6eXu2ct30g8V
TMsTmkv0Q4V3h8QALIp+qLAfxxWhm+mHCn1MA5iN9EMFxe7Wg0ctox8qZN99
5HpnM/1QYc+eCaEXg+iHCisulu9zIYB+qGB6PcL3BfRDhQFHa62vsZt+qDDh
v9xFo/bQD/H7ni272uwU/VBhu2LHq0fr6YcKptHrpBj6Ie7XH+lq0/mY/VDh
UYspnspr9EOFbv5Lu62Noh/ien7Y7jVzJ/1QYVqQ79ElK+iHCh+eRuR020U/
VObnFe/SDxU8AwKHnb5NP1QYveli6xsP6Ye4n13Vs1/G0Q8V3h+wa1p7B/0Q
P69utum/DfRDBXfThEwo/VDBe6Bj5Ygg+qEqmr8z+6GCrINlpXR/+qEy71+g
56kq7Aps9blwGv1QIa3FctfKkfRDhVE/ww8PnEc/VGjZK+paTjj9UGFLesHE
9kvohwojWrfK6ruEfqiwulbk/CFb6YcKW4u3enB6I/1QQXf0Z/1Gy+iHyrx/
Yx/9EO2D/X/Xpm2jH+L8B0592CaFfqiws3fDR6WX0g8VTM3nyfP0Q4UXR09W
stpFP1SIaZFWeic9fyPyGtNvx+V19EOFC4snfrUKpR+ifTw0Im/vHvqhgn/d
by8d9tAPkR/T614C6If4+Z9Tfr5YRT9E+9T+8IG6EfRDhTZ+QqAt9EOF3cPb
/g6cRj/U5v5mCP1Q48TeIYn11tIPNaL39Kx0ayf9UGPktDuumkD6ocaT8+IA
guiHGq/nN3/7IIR+qCGuTtAM1qO6Gqk+Z5ae3EI/1Ji399DwgKP0Q41nV5RV
evnSDzVKmR5gSqAfavyaIEReTj/UKPdhapUnu+iHGu/abvu17Rj9UGOdQ/C4
gxfphxrFP//8cy2efqhhmp6PC6YfavQyLWhsph9q+BdLmfxqC/1Qo53pBX07
6If4/XtCJ69aST/UONsxtOH39fRDjd4ek9r22kw/1Fhcokn/09vohxqqEe8+
jL9BP9T4o3aZ+D2Ffqhh2i7pupd+qHFsbEyzTxvphxqm7dQJcfRDbZ6PTqcf
avP7JzbSDzU86jdX/thCP9Rond/N3W0t/RD16mc/TRtKP8TvW2HXbNEG+iHO
f1z0sylJ9EONxPhLvT3T6YcaZY+lbOsSRT/UaLTlVoNze+mHGiP2N7vjG0M/
1DgzNbD880j6oYber/aAjRvoh7pofdbshxoJD2K/ekXTD7V5v95G+qGGZ+vb
vzdsoR/i59tYXLDZST/U5vXhw/RDjS5zlcaQc/RDDdPj6Mcu0g81Ah732Za6
nn6o4TZf5f/7Jv1Qo/qBS09XLacfaliVa+XzZz39UJvnqy/QDzUq36g6suQB
+qFG7RuxmwNYj9VqBG4cfqdxGP1Qw3511lLvaPqhxnWHLXPuHqQfapRskDBW
t4N+qGF6W036Kfohrm+xDoPOcDy4VW1+vnc1/VAjt9C9fvNt9EONWRu2NDs6
l36okamb1z9rF/1Qm98XEkE/1KioX+/z8zD9UKPP0xv5o5fRD3G9RXfpSAr9
UJv33yXRDzWGm4BaQT/UkM/58vHmOvqhxoZHA1qeTaIf6qL5U7Mfanz/OyU1
cCX9EOdbd0x6lVj6oUYn+4TqxSPphxpNTC90DKcfatwwdT+Kxh/ifv6v32SP
WPqhRrG4zeomIfRDjfXd3tjv3Eg/1MhbaXn4YBD9EO1hrXW7DwTRD3H/V6y6
Ze4C+iHlcR79UKObzN9+6jz6IfJ9wmlg/Eb6IY73+tkyxh30Qw2XBml+Y+/Q
DzVK557ccH85/RB5Lvs5xDWEfojrubZUtYDp9ENt7m+F0A81nCKP9K28iH6I
9iTK7WbZMPqhxu+TAQXPAumH2vx+j1j6oYGVOPtX7F+V1GChw7aeC/bTDw08
N94pPieMfmhQfnX1fhbT6IcGD/1/jDzPelTU4N/j/7H0Q4NKUYO+eW6jHxrz
eJ7jwZoaHFmZrLq9l35o8HV/v9DnS+mHpqh/ZvZDA9/OwzdZhNIPDdYm2l/o
Not+aIr2K5j90ODomR7BNZbTDw1+Jj7eWWMx/dBA0cDzyIut9EODkKjcgp6j
6YcGpu5PhD/90GDu0e7Li4+kHxr06Pml3cZJ9EMD027u6Ln0Q4P4tdNXL5pN
PzSwrWLvmpJMPzSY1jna4mzR+EODd/41so8n0A9NUX/S7If4/HeRLYqNpR8a
PHkSm1I4i36I+j27uP64J/3QwDR7HjCbfmjwZ5hhxXY/+qHBhxm9hqwt8kNc
P6vLE34Oph/i+p3/9fDmdPqhgeXn1I3lRtAPDV6u9VQ886cfGrQfVedZv3X0
Q4MB8w/d2bOKfmgwtPjh9y9D6IcGzzP9Fk8Oox/i+uclLEiIoB8ajJnzefHP
nfRDgwfnLv2uGEQ/NCi4FPo0L5Z+aFA1a2rH8zPohwa9V2VX8FlNP6T7YSL9
0KBYlzK1PnnTDw0+j/ect3cm/dDgxCyPiafm0g8Nnq5dsW1bMP0Qx3O6wc7e
MfRDgx2NMlRlg+iHBh4v1rd/H0A/NKhYrUKv/On0Q4PNlYsF9xhFPzRYUjC5
eDrbq7Uif+XedlnJ8WCkBq3nNXl+IoB+aKAJ1ydtnUI/NIheKXvfdDz90GDx
nolfNkynHxpz/2YW/RDn/2TCY0cf+qFBs0BNPQ3rEa/BvsEqtVUg/dAgb9CJ
RocD6IcG1ldiStoH0w8Nfo9/fqxNEP0Qnzd6frnkIPohrr/ovneYSD805nlx
H/qhQa61XZnHk+mHBlrTAGAo/dAgu+vht5UD6IcG1Rb2/fIpmn5o4BazttGR
UPoh2qeqR7PL+9MPDTp1rZL9eS/90MBrWOFgRTj90CByeMWFy9fSDw1U94Ia
bdhHPzSYsGvRiYZh9ENj3i/pRz80aDs5ucLDYfRDg4nBi8/vHEc/NDiVr494
xf5VjgYl68vXRBX5ocGqF81Xn5xMPzT4XqdWxcBA+qGB6+dHCe2n0A/x888N
O7MT6YfGfF2m0w8NTNP3upX0Q4MY03bzWPqhwY2glYMzltMPDU526tjX5wr9
0JjnQ2fRDw0Gml5o0I9+aLGg9JQXbzlfUlKLDjcWHd8/k35oscVv3ND4QPqh
xdBGG499mk0/tLDt/Cm55Uz6oYX/ZPcZe6bSDy02NXxgnR1GP7QoH+5dXMX+
VU0tHlbYcnDLBPqhRcmE0+F3ltEPLfLWNnhmWv8y+6HFzqde/Rxi6IfW/L6a
+fRDC0Xa7L+NgumHFs/iG5x3CqUfWrx8We+W2zj6IY6/Q5J13Uj6oTU/T8J8
dNYiqWvbuuOG0A8txi5p+6uOP/3QYlTPTNWtRfRDi9PXu0ZPGUA/tPg+vkH9
txPohxZOFXoGeYygH1rz+7ED6IfW/H6defRDi8q5xqw+g+iHFv2tL37aO4B+
iPq9G3rOfQH90CLq6iyv133phxbjNi2/WL4P/dBi5dwW4VW96IcWpeqOz3MN
pR9anOn35PTz0fRDHF9X9Zphc+mHFktGpiV9GU8/tFg6eVXPUevphxbPF6Q1
7bqBfmgxffa0I55z6IcWpscJS66gH1q8rmB64x790CKiycW7NmyvJmjhZ9rA
OpF+aBG7RFXeJYx+aGF6XW58NP3QYnHa6zc/iuavtGjZ4MVQ+2H0Q4uacYFD
+6bQDy1Mj9NEFc1fadHuVPkLSwLphxYG0wPZcfRDC9Prp9oyH8FaxJ3wlPte
oh9adD7eqlK5g/RDC9PTWbacT1yuNT9/tIh+aJGdsvVC4BH6ocWVlNN7egTS
D625ffSiH1rz+8G20A8tTI/v7wijH1pce528PnMD/dAWjRfMfmhh2v7Wfhj9
0GJgA4sp/7EeO7X42GFPvQ/L6YcWjds0Pds2hn6IfNwsbb93E/0Q9Y2MKjlp
Cf3QYl2xMW36L6cf4v5cNSG74nT6oUWJFqVqnqbnx7S4/ux8qmn+yeyHqH9C
xx0l2d89pUXCz4vy6d70QwvX7yElcn3phxa7N3xdvWEa/dBiYs/Ri4wR9EML
i7+r2/ZcSz+05ufBF9APLXpbVvR+HUo/tLh598yZx+zvZmixaMtsi6Vz6YcW
Tc+t2e+7mH6I+v57ARL9EO2d7wjZsHD6oYVpeboe26tscX55Lqdab6YfWtQv
P6Pf05n0Q4u1+67kb2J/N1eLBqWWLKzDfLzRQm564d1y+qHFu3m7y1bgfHu+
FmHa6gPubqQfWlhWre5xgfOJX8T9vf12d0fOt3/T4lzi2fWf19EPLXoFpKQu
jKYfWvPz3Afoh2jfXosOxDr6oYPDs0sTRx+gHzrkTIi7N3or/dDh+ffNt5dE
0g8dCpyfhVfYRj90OO8YUK3sSvqhQ7U7XiW8VPRDh3Km7eXT6IcO7XUxb36G
0w8dDh+5MCY5gH7o4H29cPWIqfRDh1k3FrwoHUk/dJgyc1xk+TH0Q2d+njGJ
fuhw4177dcsm0g+d+X2qResfOjTXOJdoto9+6JDlOLyDexD90OGyXSlrl3H0
Q4eB05Mz/ALohw7W/1nesQymHzqYlq87bKIfOsxcEpB5eyv90GHuAccR61fR
Dx0+NX8ddYnjcw8d1hwSF6Bo/KHDiDLjRrzl+qBSB/u9AffGTKQfOvP7noPp
hw4jEzZnDGY9jKI+y3JjZiTQDx26KHJCGi+nHzoc2Htramww/dDhYfvB7csX
rX/o8OzyfZetnN/trzO/D6do/KGD0LJEo630QwfF5e6750XRDx1W1c2yGE/P
R+gwqK7ocU2lHzrETrB7E1bkhw7phV7F81mPcTqYttc24nrtBB12dZ8a3HUb
/dBhkfWylrW20g8duqZMrFKb64MzdEjo7tRyKfPhK443KuHE8030Q9TP9MDM
bvqhg/Na3zslttMPHfS3LqecHk8/dOb3VfjQDx0+h+5o6DOZfoh6mxYA6XmI
zjz+HU4/dFi37PqPNhPphw6bIqYNrzSBfuhQ+Zrr0e1D6YcOW2etOdi1J/3Q
oWNJp9bD6HmkDiUUnof9JtIPHVKeeF+sEEA/RD3v1oxZx/F5rM68/h9OP3RQ
tWnSr+8K+qEzvw9iIf3Q4fG0oU5yjs/j/3f/mf3Qmfd/MB+JOvP7ZIbSD/F5
u8vnTJxMP3SIPL42vBI9P6zD/VmJ5yeyHsd0aHyrZGi/bfRDql80/dDhVNta
bf9G0Q9xf01usiJ7Mf3Q4eWMc03qcXx+UdwvXTc8/BBOP3Tm57aL/NDB9HTY
GH/6IdqnDeNL+J6mHzrkuVvsMvV/zH6IvLhsq904iX6I9iV4TBnrhfRDZ35f
C/u7D3QwlWv7MvqhQ5lt5/a+m0A/dFjfOWrNuxH0Q7Rnpg5uJP0Q93+/+td/
sb+bq8Ndx+jlFvT8jWivPPdf/+5PP0TePQcFjx1LP8TxrnyzffV/9EOHa845
P59NpR+ivbg6yJAWTD90mO73eFkprkcV6mB6vdbIkfRDB9PrVrS96YcOt17P
dqg5nX7osXFj+eUR/9EPvfn+WEo/9EiOrvPbexb90OPjhg6NDwymH3oURvo9
ajqZfuixYH1gudkj6Yce12vN6XTSm37oze9Hmkk/9Ai98rGscgX90Bc9/2L2
Q495ES7jm66iH3rz82zh9EN8vnr6jWOL6YceFeoWtjrC8XlLPS55rutdfDj9
0GP/+sy5A6Pphx67lqTrDkXRDz0G+hb0Cd5AP/T4K19R220d/dCjzY0T9WcG
0A89zjh03dQgnH7o0c8zavVCjs+d9UXz92Y/9KhvesH/ePqhh8y0gcKffugx
cUdClTP96IceS3snBPX3ph96JHVWdhuygn7o8bvTvS2lltAPPeyvjNo6jfno
pje/X3Ex/dDDb9mgLX5L6Yf4fb3EEXA+0VOPjg1FCzKbfujx4W9OYJkR9EOP
0ab/FtMPPd70Xn7p2WD6oceU4uk+j1iPEXpMmDbCLzWCfuiL5sfMfuhh3eRl
xO4J9EPUy/TPP02iH3oULwhv02gh/dDD9LrTs1Pphx5Vlr1vPHM0/dBDvv5B
ykPmw1df9PyS2Q9xf8R9bZpVNH+lR+JfZ4cJi+mHvuh5WrMfesz8vfBR4jL6
oUfzSsqaPgvphx5Vzzgemc753RBR7/YyNbgeFaZHvUqHMt9Nox96xNaLSk6f
RD/0qHV8nmekD/3Q47bz7qjGY+mHHl0OxlX8NIB+iPulcmPFxSI/9Ph1dm3D
rn3phx6larUb25ntVay4fvNH3Ijheu1WPcbW+L05cgz90GPAl6NZoYPohx7F
vu/oEzKVfoj7r09tr9KcT0zQ49PBMWtLLqEfelT2s49396Uf4n7cdHbu7GH0
Q/y+Os4ze/jQD3G/LBswrNCffuixeqwYII+nH3p8t+4ZmDGBfuhxsWLbKQ0W
0Q9xff5Y9YufST/0GOrl8XvMBPqhx5bB+T7d/OmHHrbH3ydox9MPPXyrVvmj
Ynt1XdT71ZOOP9fQDz2OJE484RJBP0T7MHbhzp/z6Ycec0wbVovWP/TIccwf
e3QV/dCjTLd5jWcH0w89rsRmZStX0w89TK83NfWPzX7oEVl5mu5O0fhDj8Ft
7V/O4HpUrrifTS9An0c/RHuXkaR/3Z9+6GEny5hnMZV+6JHwrd67I8Poh7h/
bSt+OU7Pv+hh87vqx7v96Ycee/3HRzSaQj/06GOaoJlHP/QY8+mavQPz8Vcc
/9fkdwf60g8DaptekN2LfhhwI2tCrahx9MOAFT1stoUOpx8G2LWOskr0ph8G
fOmkGxU6m34YsPqxw8mvYfTDgHEFf3c320E/DLhaJut5Pud3axowqsHyvbdT
6IcBYd9yvl4Jph8GlDiQMHrjSvphKNrfYfbDgMQZu6oURtIPA5bdEgGMpR8G
dFht7PYujH4YsH3w4dJha+iHAT19zl11X0E/DPBODoixDKMfBqS8yLvYMpJ+
GBD32dipiyf9MBSNR8x+GDBwReqX1kXrHwYoTQEvmr8yQLXxaHDgJPphMO8v
c6cfBvhWf7Vz6yL6YUD/buIOGkY/DNjab6KPHecTdQakxo24bjOTfhiQVqaa
en8v+mHAr1/fsg+Oox8G/NFsV+wYQz8MCB5veiEk/TAgp5cYEanphwGmtyuN
CqUfBlypPq3y9On0w4C5qsOD00fQDwOKb3h8/ucU+iG+X5uyY6of/TCgzbWX
U0zPt5j9MKDFqt4uZ/vQD0PR+pPZDwMadf0y8s8U+mGA66nWsgDmY6oBptez
t+Z8+wwDtqibXNrjTz8MWLOgxIBjcvphwNSeHZqGhtAPg3k+aDj9MMD0Ova8
4fTDgLzLY2Y3HEg/DKjyO6vw9RD6IY43cl7DrXPphwF7M/Y3NvX/zH4YsHns
57HzI+iHwbzffRT9MODWS8fDZXzphwELTK9f86MfBpyamzz8SNH+K3H/V5lo
vTuMfhgwtsus9V+70g8DOonucIW59MMAx4J4JxSNPwyIcE/Y4lG0fm7AtQam
Hgj9MCD2mWgQuZ8hXhyvTdD1cXvoh8Hcn+R+hkQDRiY+6zNuAf0wQPP3ykHv
BfTDgOnKk4ZdS+mHAT67WxWsKPJD3P+yG6PvBNMPA6JLTtJuXUg/DLg/9Gnz
a5zfTTXASW756e1U+mFAy6U/VxjH0A8DvspMC8b0w2C+zpzfvWow/3sfI+mH
uN93TJnkP4J+GODsUqd+i0n0Q9wfDZ5/GTqVfhjQI9X44NRU+mHA9e5T6s9a
Qz8M5n9Ph/vbHxswfvWX6BAf+mHAi3YLVmf2pR/i81bZ9/3mTT8MCAiZ9ebX
HPphwPeeFX66TaEfBuhM/8CPH/0wwH3frLyVavphMO+3m0Q/RB7erT/Wbg79
MKBsUGnHQO6H+2Ywv19tHv0Q1yOnWnLBTPphQLOUnY/2MR9/Rf2yNXZv/6Mf
RqRFrZS9H04/jDC9Lmx1EP0woqZpgcCPfhgx6X6TP8PG0Q8j9O9UBxqwf1XR
aB5fDaYfRnhcamC/cjb9MJr3o/ahH0aMDfTfPtiXfhjh3LjMz5lF81dGbMm/
7+zYj34YYXpcykpOP4yIKdO1qmEs/RDHX3V01p8Z9MOIlZ9WjS2aT2xtRKlu
hxa4TKYfRpRvVKV3Ux39MELeKrDisaL9u+J4TAO8UfTDCL/6lgX/LaEf4nw+
TNleJpp+GGHaHrt3DP0wokqD4priRX6I65GWPPRZkR9GTC/7af/KpfRDHO+B
evOuBtMPI2ZcnX3h5Db6YTQ/38Dxuc6I7xdML0ygH0a4v8u/N7Ir/TBiyoXO
rbyn0Q8jmp2stn/wePphxMPNw7rksb3yNCKzUtKZVB/6YcTtpVm/2w6lH6K+
Dt/+W+FFP4wQvTOLbTPphxF1e0xSX/OlH0a4dvCYvIb93dFG+PfutyuW40Fv
I569eD2w51j6YTS/v2MO/TDi2GfRQeH4fLI4P9nw43Pm0w8jTNt1fNfRDyOy
j36bfIn74XyNSD1Vuq5NCP0wImz0qJ/h6+iHEfXGpFc5XbT+Ic7394aFv8Lo
hxEH3PzOzhtJP4zoVnHT9KYL6IcRd0r/NqYU7b8ywvTP+e2OpR/Gov6k2Q8j
0rtde2FZtP5hRJNGn8d7DqIfRpj++YCXs+mHqE+lWUMtFtAP8eeCXz5buV4b
bcT2lmfq3famH+L6JOacAsfnsSI/Fds9/LSSfhgxrdpB28PcX7LdWLR/weyH
EVamF7BOoh9G8/sVvemHEZ16ptglzqAfRgyMKDHTbjb9MKLig5qj7JmPg0bI
opK8nefQDyM6mjY07KIfRjxdP6p78Tn0Q+Th8Ju4NkV+GM3vv51DP4yI7R2+
aRn3M5wzooLphVYz6IfR/D6BlfTDiF6javsu4vM4V43Q9vhVe9ph+mE0j98O
0g8j1ka8aG56v5fZDyO+3q5erNsk+mFE1KpakfM5337fiKamf5DEh36Iz4u6
ltN5Fv0wYtFD1fot9DxbtCemDYRz6IcRVU0vHJ1EP0T7IC73TtYj14hBDnEn
PLfQD6P5eboF9MOITatEh92TfhjRMGTdjmlsrz4ZMfJGzJWMQPoh6vfb0Cty
OP0woo5TuTlZ3N9eaIRF2JibNwPoh9HcfxxLP4zYYFsh9OUC6X2Q/1fVeYdl
kXNtXLFhY+1dVMQCSFVA+gEpUmYmkxGkSRcQQUBEQBRR7L1iQQW72FhddbF3
V7HjWlldXTt2Rez6ZZgc3uvjPy9knnlyZ3Lnl0nuoyPAspRnpvo5mDcqQOeD
7h9vRPB8yEYCKOqBhjjMHxWgR72ssV/G8rzIZgLkOMzU/TUZ80gF+PR0XY+H
Ms+PbCnAzuv61W6TMJ9UAHW5Wf38mnXJdgIYBz5MtI/CvFIBbuXqpj5O5PmS
nQW4fyDKMzMb80sFuNKkWdDdBJ432V2ABdOPHFzqgXmmArSuaj/uVDzPn+wl
wCnD0LM9MzHfVICIsmN1TSfwPEoTAYLW/XHBYAzmnQraesNink9pIcBTMm3r
8gTMPxXg0bR/hT8TeV6ltaCdf8rBPFQBvNUAj8U8v9Ketc+pksCTwzEfVYBr
9+43XTyC51m6CBDj6NPLMRLzUgWNX0K5Hu4CXHRRD/RifqoADW+kflfXA2r0
8BZAjcNIXIZ5qgIsP3KzRZcMrocowJuFF/0/jMd8Vfb5VvRN8XiuhyJAr4xb
7rGjMG9V0OoVDOd6BAmQVHftx7fDMX+VtV89g1NLFa5HmAC5ns/Lj8ZgHqsA
ajmGsrFcj2gBEnd7OrlHYz6rAEZL304Jm8j1iBfgQPzZzCU+mNfK+ldIfsl5
C65HkgDpz8MXlY3B/FYBTNUNXXO4HqNZfynosGhxMea5CtCg/6YI9X1bjR4Z
7P5ula8vzsF8VwF0FzazU/MDavQYz9rnZ2ZJ8ArMexVgkxEjqKlcj8kC+FwJ
f9YyD/NfBehY/GmIGML1mC7Atx42gQNRj5mCVh8vh+sxR4DrZVPCK+MwH1aA
yx8nDBw8g+uxUIDS4D5mf83GvFgBUrfProiP4Hrks88PWx0NAZivLACj9bvp
AVyPAgEMNt521IvGvGUBipKb5qv8VKNHkQBqeWx1fUzLlxWgcNuOW+FjuR4b
BZhw6e7OZbGYNytA+2t+n+xncj22CdBEDegKxvxZ9n0uBDcZHML1+F2ASkfj
n28GYx6tAO2OLWHEx/XYK4Dt1muTtsdhPq0AIwL2/Zbly/U4IMCWToc7FY3B
vFrW3+uf3D8tiOtxVIBdnXwDO0djfq1Qu7+uRo9TQu37MS3PVoCQJbe7L57D
9TgnaPXYZmG+rQDEfmHE1hVcj0vseffafnpzLubdCpofz+B6XBPAPnSb08uN
mH8rwMcDHhHb53M9bguw+2OzB8unYh6uANUr/nB+nMn1uMf6e82BRczHZe2T
NC+tIIXr8ZCNjzeritTvr+XlMv277bd+Ppbr8UyAMeGXEtX5qpafy8ZLGpnY
YwbX4xUbbx3aNPg6BfN0BVDjQqUirsd71l55x8rWTsV8XQFWzTE+WRrC9fjE
7se83bSzMzFvV9D21+dwPb4LoN7OvimYv8v6f82CKPqHCJW692PfRaF/iOA9
xfP31AnoHyJ0ed3zz97D0D9E0LMM+7B1FPqHCC9G+4BfrX+IcLrzCq+fEegf
Iox7cGnqwhz0D1HLp56M/iFCz4PlVjQZ/UOEw10f7LmPenQWNT6djv4havvJ
J6B/iHBdLSedjv4hQvCUKJP4legfIiwKWTzKdwr6hwj6ye9DxoxG/xAhrFWc
h+rPmn+I8KhFaprxCvQPEQbVrTg+YwL6h1j7flnzDxGkkJ6TUxegf4jaOfos
9A8Rog498V+djv4hQrK6ITEE/UME9Xjrb1noHyL4fxvjGJuL/iFCwaLtJ6+m
o3+IMGwAc5zh6B+sPV/r9GqAfu4ngrq8+WUZ+ocIncQVBckx6B8imKkFi5PR
P0Q48/2fK0smoH+IEN3kxsCCUegfInx/1Bfa+KF/iED3zwxeiX4eJkKhToRj
3jT0D/b9fLJ2TBmF/iFq9ZEmoH+IoPNbs+7jZ6B/iPC50+SHVvPQP0RYl9N+
X+xI9A8RGsif6g5OQv8QoXqlfpslk9E/RLCpKRCB/iECeXjv+7SZ6B9Mz8KO
pxqNRf8QYcqH4uili9A/RJipbueaif4hQpENG/DmoH+IcHH7xtw9E9E/WH8u
vrX8Zir6hwhN1QW8xegfopbvR9E/RGg9wblshi/6B2vPeQ92FfZC/2CfP0Gn
r2cA+ocIS/tm+9q5oH+I0Gjl5f0V/ugfopbHEoT+IWrn1QX0DxHuq3Grvugf
IsStCVW6K+gfIhhOalhgL6F/iFp9bwH9Q9Tq2w1F/xBB3f7RGudXO1h/+zOj
+VeK/sH0Wn6obqwz+ocIsVZdLsdFoH+IkNbvzdZGfugfopZPOQz9g91vIe1V
Fob+wf7+rku7dXnoH6KWRzoS/YN9n/2JYy5J6B/s940yy094oH+IMC2gT1zf
eegfIhw56pr9UUb/YO27ovxrSBT6hwgND0ZWrEtE/xA1jhmK/iHCp0Vn4rsu
Rf8QwXFqaHFcJPqHCKtLu5TAGPQPETbmfZyol4b+IUK/mJ3N1Pd7mn+IoJYj
vzoT/UOESMnhu3UQ+ge73mALZtHoHyKo5VYmRaB/sP7Tec/QbsnoH6JWb90H
/UOENo2uvPk2FP2D9Wdrl5/lbugfIvz2+tKdJFv0D9Zfzf02NfFE/xBr13s0
/xBh+Xfp52sn9A/mB00Kd+Shn+tIkD3DM6NFCPqHBFtjb1CwR/+QYPsDg09j
/NE/JBDVA70J6B8StCnZvc8oDP1Dgg7qBl+K/iFBRs0foH9I0LBIPlAloX9I
8Pb7uvo/PNA/JNh0IHdZRxv0DwmWWFyrLvFD/5CAnPlskW2H/iFp71ej0D8k
yHnsOm5WKPqHBOp2tG+R6B8SOB7/+eKfAegfEnxttsV2/TT0Dwmer25S+jQL
/UOCrvonPo8IRf+QascHzT8kMFMD4/LQP6Ta8+eaf7D2Pb7ZLisV/UOClU1D
9Ud6on9IcLCXXcRQBf1DgiobGwfaFf1DggdvJ8/4ewj6hwTTaXbLJORBbwnO
/LN3yvgU9A9J208dgP4hQVDbB73X+6B/SHA9zL3CMh39Q9LOY4xA/5BAT91O
K6J/SDD31d6iT7HoHxJErXNtsiYK/UOCCflPj98NQv+QQN0eeTwG/UMC92M9
hhTj8zGc6Zeya11DBf1Dgrsrx4QYZKB/SGBrfWX8JSf0DwkezrP9YtoJ/UMC
324Hio40QP+QtOdJQv+QILfFuQXRvugf/Psbo39IUDHS9c3cSPQPCY5lNmz+
oz/6hwSLT//w2jQI/UMCtxcPzrtbon9IcKk4ps4WN/QPCYy3bPm6dBT6h1R7
/kbzD9Y+y+iyOYPQPyToHN3nUP049A9JO886Ev2D9b+oaz49UtA/JG1/TxL6
B/v7wnM/s8ahf0jgYXpxR4ux6B8S7L2XvOdhLPqHBAeqG1SdGIb+IWn1iaag
f0gwNGTX0Zc56B8S9Ladtd16CPqHBI3gn+vbBqN/SOAUoW/1OBr9Q4L75rG+
AR7oHxLseWpl3TgH/UOCyLl/PNeNQP+Q4PCjie8zzNE/JDDo8sdLb0D/kODn
gWur+zijf0ha/Uov9A8JXP7ymt0/Fv1DgrWHv2Y+Qx78S4IU1339wjPQPyQ4
la8vfIxB/2D923zGYCEE/YOND2y6YiKhf0gQuz4tZ1Y0+ocEqv1dGIT+IWn5
fyHoHxJUXnmeZYs8WCFp8+9h6B8S9BhzpVeXYPQPCbzUQIZA9A8JHq19M2q4
N/qHBJlXhy6I9UP/kOBQ2Z1NmY7oHxLkNz7692UH9A+mx/UeticF9A/2/KQ0
qlzihf4hafuVAtA/JDitE351R61/SNB6X+Gcdz3QP9j44DIj5qyM/sHGFzbc
3m6H/iEBXa0X42TN86PqErjnvO3CkgDMwyIwe8tM524ePE+qHoGZ+Y5r8l0w
H4to63wmPF+qIYFhlj0POfXFvCxS+z6iJm9Kl8CQtP3HiRfmZxF47Za22tOe
5081JdC6NN1W8sc8LQLvoi8M88V8sOYE2NV162ZhvhbR6kWJPJ+qBYHOfiff
tkzFvC1Su/+hJq+qFYHH2Z4GAyZj/haBqC8fko6P5vlVbQlYqQWXJ2AeF4E+
lrrbVb1r8qw6EHjZZlvDyFGYz0VggHArx8qT51t1ItD79F99YuIwr4vAnTnX
WvgH8ryrrgQ8YgJPd87C/C4C6nbpqmief9WNQJ2uT843TcE8L6LlncZyPQwI
mHXfo3/ED/O92P2qC9aE62FI4NCuIou+aZj3ReDEnQ4ODzy4Hn2I9j40CPO/
CMQe2lF1x4/rYURg4/ouF3pHYB4YgVZHo5q3t+N69COQFfJ87+1AzAcj2n4m
T66HOdHqP43DvDDWP64/XpIbyPWwJDCqZkMn5ocRbX3Sj+sxgECjF7+6PPHF
PDGi1fez5XrYEHjjMO2vHBvMFyOw6W3R7XSJ62FHYO3RKz09JcwbI1o+fT+u
hwPT5/HrtPEDMH+MgHh1YejPQVwPZwIVR3eXbxiAeWQEHsWW1i104Xq4EjCp
XnZ3sRfmkxF4YPTIx8mX6zGIQGm3t8fqRGHeJYHTXRngDuB6eLL2nWZTp7MF
5l8S7X024XoMJpBkr1Ma5Ih5mATWZxjfX+PF9fBl/SPNNDg3APMxCRx8m/eh
eBDXQ2DP07C8I1U2mJdJYIRc+EjPgetBCOR98t9P7DA/k2h5Wr5cD0qg5Zaf
roY9MU+TQLjnrn/Kjbke/gQOb5/Z4Igb5msSLa/MnesRSGCkz249r6GYt0ng
vN+IH6Z1uR7BBEImpPsX2WD+JoEursan53lyPYaxv7/1Zma6D+ZxsvHkVEbU
DV+uRzjR6n97Yj4nAf3OkzKHuXA9ogis+tfianccr6IJ+FcIbwWF6xFDYO+p
svhH/TG/k4DjvUd/PnPnesQRLd9BxDxP9nwOZTPmoVyPEQSWVDcMX455qyMJ
/N4tKm+qwvVIJGD5uuHVYBnzPgls9XC3zBrE9Ugm0FYtUOKO+Z9MD4s/s/dL
XI9UAl/7lAbK0ZgHSsD394GrvvhzPcYQbb3aG/NBCdzQr3arG8L1GMvGu+Tf
3MAZ80KJtp7uzPXIIvDEQH3hifmhRPMXHK+yCTxNduuhI2KeKAGnAv/CbQLX
I4e1r+BVxxb1mEggetmWe50CuR6TCDzb8GluyTDMGyUav2VwPfIIVMmeoXWC
MX+UaOfH/Lge0wgE33Z+ZGqLeaTseZ58sqnBaK7HDALdEiosmkRhPikb/9QX
5AFcj9kErNUAoUDMK2XXM7nT5WkA12MugbR3fzq5RmF+KQHSKaHNokSuxwIC
OcnXCn/EY54pgesZOfLkMK7HItafLIyLWxPMNyVQvVQtqMr1WMr6e2tdh9MJ
mHfKxkN1wzHqsZzdX86DpYbJmH/Kxk+zjWYd47geKwkYQZsLy90wD5X1lzPt
JnfB8Wo1gcCzoR2HhGA+Kutv2bfH3gnmehSy51c/qcuuAMxLJaB2hyMxXI91
7Hl2azC9/RTMTyVg4M+IL4DrsYHU7ufT8lQJpC6Wh3fI4HpsZp9fXLSucijm
q7L2Sd+yyXAk16OYQEK7+IzBqZi3SqBZiWHWTonrsZ1AR0e/b0+cMX+V9de5
EQ+/DuV6lBD45tzF0D0I81gJxLv2ffMQ9djF+qv/p7NPEjCflYCdh9foLxLX
Yw8BnaJZnf8MxLxWApMu2mX2HsL12Ee0+qRBmN9KoLBshHSuI9djP/P7E9M2
D/XBPFfW/2JGJ8QFcj0OMn3UAzPpmO9KQHLZMrsNjldHCOdIzHsloKbvDXPg
ehwn4Df3yuW/fTH/lUD9gYdnf4rmepwksOHfI3qrcLw6xZ7XejqrvUO4HmfY
/MF4jml9O8yH5f3Hi+txlvWXgbcbvgbMiyUw1jqrLGEc1+M8gbi+rzMXY77y
BQJXmgu3n8dxPS4Sbb0/EfNkWXtMl+wX5nI9rrD5w/0oj+axmC9LYNl/W3e/
8eF6lBPY+SF52Y9gzJsl0FQ98JDL9bhO4Fi219zGqZg/S2Db7jez7odzPW4R
oDn01bVUzKNlnyc98i7353rcIdp6poj5tASmvjw09+Iorsdd5mce2YcWiJhX
S7T1bInr8S+BDiG6o4kb5tey/lOzoM31+I+AOp07E4d5tmz+tdm/aron1+MR
gQNrjRx+5GK+LYG/I6eGOFOux1M2H7nxbe5YR8y7Zc+LjtGukdlcj+cE6tUc
GMT8WwJXuzeQemRwPV4SGH5yZdm6FMzDJfD+Wqnt0UiuxxsCNouT9+1PxXxc
AvO6Gc9dHsT1eMfmN/rE5jHq8Z75j/vtkLIgrkcVgV+BM/QmRWN+LtP/bWzz
e0O5HtVs/tP2a0THEMzTZfObpYaXP07genxh458aeJmG+bpE298ZzfX4RkC3
LOmbPj4fP9j4X7mg4IEn1+Mn84eW65+2s8f8XQInqw5Pu5+J/CFD5N3MjBjU
Q0cGd6HqS198PurJ8Nv+jqOOeSF/yHCMTfcuC8gf7N9s+tZmDPKHDC6nU+9f
t0L+kKFnO8uXFr2RP9j1rh3Zf7SWP2So2JQZOsQE+UOG2V/VgqXIHzLcrbR7
PqEn8ocMAwvtA4yckD9kyO/es+iEJfKHDPXVgqlDkD9ksFh9I4k4IH/I0K6d
uqMF+UOGP5uv757ZBflDhv7tSx1v9EP+kGHxkE3L87ojf8jwstX1kHoOyB8y
RB1osc0lCvlDBt3fz5ao62kaf8jQYc+C3KvDkT9k8PfbWJgSgPwha+NLEPIH
u54aGOaP/CHDfH+fy1WjkT9ksFYDO7ORP2SQv9x8X+aP/CHD9p+6J3Nr+UMG
PzXw2wP5Q4b2B1pNqgxH/pDBcf0OHwMH5A8ZvOquizgzAPlDhnX5TwJ0fZE/
ZAjpffLd+FjkDxmsFpYn6nshf8jw7ZK5zxUX5A8Zfu6PP5s5APlD1tYLPZE/
ZEjaYd7qTivkDxmaevZK17FH/pBh70i34GiC/CGDfgoj3lDkDxlq4tRjkD9k
uLiojvVeP+QP1j9dsz++I8gfMgzS8Vxm64X8IYN6/OHHcOQPGa7XV1+4IH/I
0OVKedvEaOQPWXv/5oT8IYO9GjAfiPwhw03LnaUDfZA/ZJh6sU77GF/kDxn+
XpE9+LMz8ocM59Tj8sORP2RI2LDx/Vh35A8ZbNu1aTg8GPmDfb9HBUmj/JA/
ZNjkpTitcEH+YPp6Pe6dMAL5Q4aa7YR5yB/seVjjOuhXDPIH+/2tiasLApA/
ZAj1rx7WMhT5Q4Yto9UK4sgfTL/GcX/meyN/yBCX23T3cDvkDxmWVlnssbdD
/pBhybeus3SckD9kWPR7cp+WkcgfMrhddcz1CEP+kOF5ZHz6aE/kDxl8M91K
XLyRP2QoPZ9z97mI/MH0ufQ9QY8gf8ja/mlb5A9ZywsIQP5gz/OcVVOdBOQP
1r/d0tPe4fwqXoa0VRVTslGPETIIhV1Zj0P+kME8We9mAs6vEmW4uivPJ9QL
+UMG55BGjbL7I3+w/tRoUYaeB/KHrNXrbIH8IWvn9dyRP1j7Hbz87qob8ocM
huPfJF8JQ/6QtfVIJ+QPNj5s/G0YcUH+YO23Jn1ufk/kDxnmTlAL8iF/sPFd
XVBCHsyW4Up2tG4dM+QPGSaNnd6mniHyhwy/XMTlFugfE2VQcc3MGPlDhi+W
T3b2MkT+kGFj68abVtohf8hwZ8HE2BbhyB8ylP3Q85jkjPwhw+1nqwr/G4j8
wdvXHPlDBruYes+jFOQPdr8RylMZ9Zgtw4aOszf9gTw4R4YI5yDL0K7IH7J2
3s0E+UOGrMX/rluMeiyQoUmrirv1BiB/sP789tPs2xT5Q9bq2fkif8ia/9sh
f8hwIfri2e64XpIvQ+Iymy75nsgfMqjLv2cHI3/IsOO7VYeeFPlDhuM6y61S
uiN/yHD4jJl82B/5g42HzdUKycgfMvRbM27DcQH5Q4Z76TaPCu2QP2RQ4xTn
OyN/sPG6XNaL7Y/8wcbLa61M1svIH7I2f+yE/MH8L5kRhifyhwydq7OjVhsj
fzA/u1hW3cMc+YONR5khz/d2RP5g/W/lOduKLsgfspbPaoP8wfw8YsvJJrbI
HzI8bna6azJF/mDPe8nFMz79kD9k+HzK3v9IH+QP1j++3x9f2QH5gz2fbef4
VBoif/DxvRHyhwwxPezrzzNE/pDhzZx9xjP9kD9kuJGyMPuAPfIHG1+WhhXM
tUb+YP15rWePc/2QP9j9hp83uemA/CFr78ddkD+Yn5ee22LVD/mD9e/G5seL
JeQPGXrUFJxB/mD6TpxmO9IC+YPd3/kVr5o4IX/I0HGM27MiE+QP3v4S8oes
1e+IQ/5g43vNBBn5Q4YTFXktFpgjf8havV9P5A8Zck1u72o5GPmDfV9vo2fV
rZA/WHsnfNpWB/38Kptf9Qg6Vl9E/mDzt46b9v3dA/lD1varSsgfMhikGF6J
6I/8weYr5p8H9DFH/mDXY7hVYIz8wfzG/lFsqSvyB3te1YBBf+QPGdTySX8M
R/5g/b2pq55PIPKHDAHNT/zz2gP5g/29TuTmQH/kDxm2DWtd3gn9/D82X9py
fECzcOQPGYbmP+v3RzzyBxsfKqQznwnyhwxVx61sxqQhf8hgGhoQ2R+QP+Ta
9/Eaf8iwtjrEQabIH2y+ceTd3jhcT3wpw9gNXy+ZJyB/yFp9SgfkD1k73++G
/CHDtIE3TicNQf5g401Jg8O2nsgfMjicfXF8QyDyhwwt71eZ3UM9Psra/ihn
5A8ZHmRPzKtOQP6Qtbx8D+QPuXa9RuMPGertSnyyYAjyhwx1ZYvoJgHIH+z6
K3JmZvoif7Dx5XaZ78845A82n1PUFxLIHxQqw/p8HD4C+YPC6UWjP9mFIX9Q
jSco8geFj2b35leYI39QeP1s4v526OeNKJS4lUlbnZA/qNY/I5E/KATcapbi
iutXTSk03tzA/GsC8geFnXl5h9XzPhp/UPD79uRnZSryB4UkO0bgo5E/KKjl
qFzNkT+ols9vgvxBtXw0XL9qQ6H42DmbFC/kDwpr4/WPGbggf7DPmzVfOmuG
/EFBjVtt4YD8QaEDfCbrPJA/KJiO26zz2g75g0JkinoiC/mDwtWlukN+AfIH
a9+0fblXcP2qG4XPPxu+uu6F/EFhqx4Dvu7IHxTEmgIbyB8UFpXUp1HtkT8o
/PjsO/urO/IHhbrm/ROX+CN/UHi1KnbSWFwv6cvuR998w8lByB8U5p+2KY73
Q/6gcCiwg8FmnF/1o/DHsqTNO3B915TC7A13n0WHIX9QUONl1PMBGn9Q6Ke+
EADkDwo9P5zt1iwU+YPCkrgwvYPJyB8Urq1zPtc1APmDgmRw4qhuLX9Q7fyl
KfIHhdZRZsV3ROQPCvv7t272NBj5g8KuGZHTLb2RPyiYdV79QXFE/qDwrfv5
yTNdkD8odFULZI1G/qDwYkvC5C24fuVKwdfBelnnfsgf7Hmpd85huhXyB4WZ
WQHls8yRP1h/p42ynAYif1Cov3Vii3MtkD8oDHswzOw/B+QPCrsPbdO3+A35
g8L6J9seRdsif7D+eWj+ejsr5A8KRycPiL46APmDanmCtfxB4fzUsqP57ZE/
2PfvmrZmF663y6y/2caXODsjf1Bob7RkagmuJw6hcDJma8QQXN/1p1p92MnI
HxTaPi7/PHUo8geFTvcnJwaFIX9QaNWubaq9N/IHhbeWgalb0T9CKNwa3GqK
CSB//G/80fiD6Xc/51g9fD8YTuHSvY5J/hT5g8KR20/OVOH6bhR7/l67WHUN
Rv6g0Cv4fWZwDvIHu37J0MCUcOQPqq42T7aeh/zB7m/D1PPGtfUwKYSt+pzg
JSN/UKj6N++mmSnyB4Vl6b8CZ4xC/qCglh8poMgf9P+vJyZTGK8u0KUgf1BQ
dB+18spB/mD9OfbOT/X8isYfFAz3Eiu7dOQPCt9Hxx50w/qz6RTSu78ovo7r
V2Opdn7eH/mDgs4B87h9I5E/KPy3ZP8XzzHIH2x89TH41n0k8gfrD3fHnNeT
kT8otFAf+Nr3HxR8Ls102mOO/EHhybN32QXOyB+sv6wqEvTwfdRkNl6pCyru
yB8UgtQXsq7IHxS6vBSanTNC/mDfJ2N18y9eyB8Uzhr2jIvE+dUMCrN62K0o
tUb+YP0tsdLROAz5g8Kpq/4HDpohf1BQy7MOc0L+oGCkAi1F/mD396qZEuKD
/EFBfbvcxhX5g42Xw9WKXMgfVMuTNEH+oNr+ahvkD+YPeh8eNxiI/EHBZP3C
yyZhyB9U229jgPzBxt/Abw4V0cgfFMbVmf39qyvyBxvP++d9Pobvo1az9rq4
cGl4b+QPCmo5iMS+yB9Uy7cciPxB4a+43RPXeCJ/sH+3dl01XUH+oKAeN3yB
67sbKEQsKmuThvOrTRQGqQtkBPmDjdf922Qcaoz8QWHAuj22nw2QPyi4ZXXz
SjNE/qBQ9m3gyp64nridtefH1/M/+SB/ULj7/FLry3bIHxQGtz29bbsp8gcb
PxKmDZFDkT8o35eH/EGh6TL/W80skD8olG9P7PYe9dhL4eXhz+uccH61j4K+
WsDaA/mDjbcHrqeVo5/vZ/MVw6ydbwYhf1A486WAzEAePMj0+2vv2qhQ5A8K
Rb/0D431Rv6gcPjX/Na9+yF/MD+dt23hMFwvOc7GF9HZaZ8H8geF2/l144yQ
z09SSD68qVEDD+QP9n37euZfkJE/qFav3Bv5g/mRXfjLwwORP9h8wzr/dxtP
5A8KC5cXTUt2Rf5g7futW8QOe+QPCv5f1izUFZA/KMw1Ug9QIX9QuDPkbs+C
kcgfVKuX4Ib8QUH4ZF9sju/Py9nz5u1lt9wU+YNCYUmQWWcn5A8Kc6oze3TV
R/6gkPF55G5PJ+QPqu1ntkT+oFAwemrG/r7IHxTeOL5bZQrIHxQWz20U8hLn
u3eptj/dGvmDQqPXsPo946nBD8a12fkvGx+73ei8l92/kXow6j4bn3cdfbmG
zQea3Fyf4vQfhQXrLv0ziP3+pVyqP/Uh1dZPGE9fvMB+HrH2NJ41NIj1l51e
7IJPmB9Wps8+xtq/5pjVU6rlV7P5fqoTu+Iz9nvHlqey2O8pu9yL58zPS7pf
DGR+3V/9ecHmp55Lqhuy8bKNesGXrP2XjWqVx75fdV92g68olFbaD1GY36u3
1+QN1d439GwI6uXktxQmJv2oKmTfd+UK9vOOzZeeR/woZP03W73gezYfmm3h
sZ/xQc05sCo2/mWlz6sb1BDU20v5SGFb+PPxmaz9urHLlVaz+ZVacJf1nzrq
z2eqnT9l/VNtPq8vFB7vmzD/K3ueT7KvO/8rm69ZPu34jY2nG9jt3fzG5otL
e9mfZ36nXk7/B63Nk6nJKfrJ5iPTrJd6RHI9frH5Yr/GRBnJ9aijQO+aDQtc
Dx1Fy7e05XrUU0As/265w5TrUV+BkX183AwErkdDBWqOZ5hxPRopkG7Xq3tv
V66HrgId1QDHwVyPxgrUHB+jXI+mCgR7Vjqp59Fq9GimaPXfKNejuQJqORZ3
Z67Hb4pWf9KE69FCAfeplU/+M+d6tFSgsnLeaRsjrkcrBdTj8Yot16MNu//3
S66P6cr1aKvAreGfJVsLrkc7BTJu3l4wEfXooECCGmAAXI+OChSe/9swcxDX
o5MCW6taXxplyvXorMDn0xuNk9410PToqkBXp5zka924HvoKxCz+PiPckuvR
TYEnuh3P/tGU69FdgRObLq3/rxvXw0CBd+rrsl5cj54K6E29fON4D66HoQIz
m8L6MUZcj94KfPX6d8MIwvXoo8B5L1p+knA9+irAJr+WLzy4HkYK/L1/3ZIW
flwPE0XLD3LmevRTwKqsv/n0rlwPUwVMWucUF7bnepiz75O+7ekGW66HhVK7
flGjhyW73vVzHWc5cD2sFFCPa9XpwPUYoEDO0Pq/Qoy4HtaKVk/PjOthw+7v
t0qDqVZcj4EKHJ/DBsx+XA87BRbt9igfNYTrYa/AjFsRDwwFrocD03P9/C+5
wJ8PJ0XbNzmI6+HM2rNmwyDXw0XRzh8qXA9QoMWSimonY66HG+tv/6xibsr1
GKRAL9dSnSb+XA93RTs/3I/r4cn6/0693FITroeXAvKRoqn1/bgegxVYfnfx
9KnBXA9vBcptR3RqI3A9fFn/r+zR6W4k18NPgZJXr/Ifded6CArMusgMUofr
ISkw+KRR2gdTrgdh/X3wP9HPB3E9ZAXGzjExm5fA9aAKVLPpgcoHNXoMUSBb
NTgnroc/+/9K2cheA7geAQoMfbVywY1ArkegAmmFXRrMcON6BCna+2KZ6xGs
QLdPO27M9OV6hLD2qgdtbUdxPYYpcKDiY3mbSK5HmAKT9RMqLHy4HuEKjJhV
Z3OGzPWIUOBNlzLSVuF6RP2vv9foEa3AvGdr0ucGcD1iFPDfcOKWG+F6xCow
JTrfqbEf1yNOgflzrj/55c/1iFeg9YftG9q6cD1GsP685evSS324HiMVGLdt
5yBrD65HItPT1GDWuWyuR5Ki1Xcz4noks3/fHLFhoxXXI4X1t6MFo27j85Gq
wMC2xRb7LLgeoxUYdezp9JYGXI8xSu1+kxo90ll/rH/2yq5BXI+x7PvcWuH2
1JrrkanA6U5mo6WhXI8sBcw3rXitzr9r9BinQNuu5x67uHM9shXQbbAx/rEz
12OCArl7E25OGcD1yGHjuWNskVUY12OiAur2sOuOXI9cBfyGJDdP9Od6TGa/
V1//RnM98tjz8PDEpAV+XI8pCqjbhdqFcz2mKXA3/2yDuBSux3QF6l2iu1fF
cD1mKKDGEeg4cj1msvH8wJ8Glq5cj9msP9YAKtdjjgLvL61t5p/K9ZirgJFa
0M2a6zGftZdJEZHCuR4LFK0+40iux0IF9v4wMRF8uB6LFLi3cNed7y5cjyUK
HPFxHts+nuuxVIG5BZ3ineO4HvlsfJSr80fncD2WK7BplXl1WCjXYwUb331T
Kut5cz1WKtB5cPuCAB+uR4ECHcavXNw+iOuxWoHQsz1LF1pxPdaw/rLmcu44
hetRqECqvhhhL3A9ihR4EXDZ+40D12OdAsbn7LsMG871WK+AGs/Q0obrsUGB
vqWBcp4312MT6w9nl5HjrlyPzcx/Sre0a+nB9djC/LeB+dcmVlyPYkV7HzGQ
67FNAc/XzyvnDed6bFfgYf/bLlI012OHApMMX1Z4x3A9Sth8oyixrG0Y1+N3
Nt6oBaQncD12KUBVYAtpCP8Hj6CHww==
         "]]}, {
        Hue[0.9060679774997897, 0.6, 0.6], 
        Directive[
         PointSize[0.002777777777777778], 
         RGBColor[0.880722, 0.611041, 0.142051], 
         AbsoluteThickness[1.6]], 
        PointBox[CompressedData["
1:eJxEnXVcVE0XgAmR7hBRsPu1G+vYicnuvXvv3rVblBAQEaQklA4TMQABC0GQ
ECTFQFAQxcRCxMDGQvCbdef4+c/7493lxjxzzplnZu6l24oti1erKCkp5Wor
Kcn/+2y7ydmZ923hlGTtjqWdDaGkua807IEtNBrGvzKzMIQE+wlatQ9t4W59
v1OvHxjArreLsq0e28KnWXnjDz80gDXyf3W2MPbwqlPl9w1glvyAT8jvDz9a
F/zGAPpJw4qbn9pCiVcvJu2eAWjVxttPeG4L0m6ny4waDOAdOdyuF7ZgEXRL
Y9R7A6i4Qf7V28KFe03nr78zgLMzyQEbbGFgZt2WjBcGQI7WV/rKFup/HKsO
fG0ADuTy4httwU1leRL70gAWk8O9fW0LusF5p4PIz8Pl/97aQtK14KyYOgMw
kR/wnS3UTB2R69toAN/I7RY32cLJmRaP7pLrkV+e1gdbuFP+YcSBTwYgP9yi
j7ZwYHaN9sQmAzh4gPz7ZAtT+vjp5dYbgLv8gJ9tYdzT3BUzyP3Jb7fvV3K9
PZrjrpPrk1+efbMtjPwYb/HtrQF0kTfgN9Le7quc7vw2ACX5vx+2cLTtfMOV
Dwbwl8dPW3iy4XB25ycGCh6/bOGq+oRDogIDBY8WW3AdWrE19Tzl0WoLcT2F
4T/LKI82W9Cc79HV7Qrl8ccWTv9x2j+4gPJQEkG/Xu1OvcmkPFRE4NAt7OmM
65SHqggmWYZ1TM6jPNqJYPHO/GKfU5RHexGous9LGHGR8lAXwf6RaYVMKeWh
IYIpk5ak8qWUh6YIps90/Kl/jfLQFsGLxxFpD/IoDx0RHDjS6WD6bcpDVwRv
4O6SUwWUh74I3OB+9IAblIeBCHI67DfdnUF5GIpgXSS7+P0lysNIpLjfVMrD
RAS7qjtMqbxIeZiK4L/m/zRe5lMeZiLY8zPnWL+LlIe5CH7//v408xTl0ZEc
383q0eFMysOCnH/RqjPHMiiPTiJw9x0878RJysNSBPUmltdeFlAeViJ4dJ+x
SsiiPLqIYNqGB5dHnKc8uopgU0/NYtNCyqO7CAZOVCvcVkZ59BDBzUufu064
THn0FMEqV+9IlYuUR28R6H/ePqRfJeXRRwQvp/d+WptNefQVgfU18b4l6ZRH
PxFM3F7iUV9GeQwQQcrCx9Lf+ZTHf////C+PgSLwCf9vmUot5TFYBHndQrRi
kccQEYxZb2FSUUJ5DBVB1/RZxh/OUR7DRCANZbpuL6Y8RojgdV/185qFlMdI
EYy4V+Nmm0d5jBLBsLDfRYXnKY8xIjhYOb/9zGuUx1jS/9I2NYRnUB7WIrB4
1jRZI5vyGCcCHddBwV/TKY8JIjAlOCZlUB4TRWAyqexRZinlMUkELbzKxwU5
lAeIYFDYyB6+eZTHFBF06z6yaUUu5TFVBM9WTNc9UUR5TBPB8zdKgRdzKY8Z
Iliqu9BiQwblMVMEtpdtf2lmUR6zyOeTD6aty6U8ZougLN622DiX8pgrgv6j
F811OkV5zCO/bzH0/M3zlIeNCGBo+qrQRMpjgQiUnFXV6nIoj4UikA16Pm7o
RcpjkQhOrlJKfn6B8lgsghCNsqLEEsrDVgQuT2MNE/MpD5EI1Fp3WQ3NpTzE
IlgdrH9+Xz7lwYpg3tO7j8dfpjwkItAbZOkUV0R5cCJo1suaWlJNefAi6BLX
66qcz18eggiMM0dkTcmmPGQkf2ysUsnIpzyWkv5kMpFXv0J5LBNB7n+9R3W5
QnmsEMHapW7hccWUx0qSPz5dqN5YQnmsEsFk3SfFuVWUxxoRjBP3m3Ab89Va
Eah87mVrf5XyWCeC8IeDj5y+SnmsF8HFGeXeVg8oj40kPrVWuZhVUB6bRBCQ
xFwfVkp52Ing9vyKl+1fUB5bRIp6Vkl52ItA69L6X+9uUR4OhL/Oy2kXH1Ae
jiJwnlDl/CyL8tgqgh0DjIxrMD6cRTAjw3KJaybl4SKCtGevY9LzKI9tJD5H
jd1RjfHhJoKo5A47DpZQHttFsDXrbWK/YsrDXQROc2Be8WXKw4P0H6tFx3Jz
KA9PERzt8F5qnkJ57BRBrbHQwfMc5eFFeM7JqP+UQXn4kPY3mv11GNYPXxEs
2EYqUCHl4Ufa1ycpfEAi5eFP8serQke/05RHgAgaXksXzcF8FUiO/3WT2OMs
5RFE4tOpKvxTNuWxRwSxI3R3N6RRHsEiKH37S+1iEeURQvqzxfqUvDOURxjJ
vzXwZWwW5RFO8ncQd5AvojwiRCD25nSsMD4iRbC5pK+GVQHlES2CvRM0N1UW
UR4xpH4Nvz9pQQnlsVcE27z6DJReoDz2k/47hFSIfMrjgAiuVnWW/MT6cZC0
b+KAezPyKI9DIljZe9HgH6WUx2Hy/alPHl8vpjziSH887PFyci7lcUQETXr9
2s9KoDyOkvx+Y1+HZQWUx3ER3GUYtQ1VlEe8CJa55n4pxfhIEEGF07RLc69R
HidEsG90wMbMLMojidSPO2Pbr7pJeSSL4F51fErcDcojRQR3JpIBAvI4JYJr
YT9MN2ZTHqdF0KH2x7xvBZTHGRF0v6wU1LuQ8kgVQUSWtPVeBuVxjvAxnK8t
w3qeRvJ9n1qTq3mUR7oIJkwds+b+ecojg9TnkZJ4q3TKI1MERxpzP/oijwsk
P/7qbeNbTHlkE16jd8Vo5VIeOSKIOey5sEMO5ZErghs936gduUB5XBTBhdWF
kjkXKI98EXi9Lz/QdJ3yuETq98KR20eeozwKRDB02vylNzFfFYqg/E6YzecS
yqOYXO/m3NUB9yiPEhEYDcnNG4vjq1IRSDavH9mzkvIoI/17yTWlhXcojysi
aG3W0n6P9eOqCGae/PD7eAblcU0E5m4SY+08yqOcnN/basPDQsrjBolH56sV
9iWURwWpV+OGvr2MPG6S/Jo3VnqqgvK4ReL1sdocrRuURxX5vvLqJWdvUR7V
hFfsnPZe1ymPGhEEx/GNc2oojzsieDqoxTmpnPK4K4LH2je0pl+nPO6J4FTl
Bu8JdymP+yTefU2TuHLK4wHJV25O2eJyyuOhCIrqZ0RknkD/IPkxM37MzHz0
DxHoiobGeBajf4jAMcBmVUM1+gc5XpN2465y9A8R/Nhk2fldBfoHya9T+MrE
q+gfpL0THiS9KEL/EMF1+/FHlC+jf4hAeBLg64f1o1EEl8y+1pkXo3+Q8e7R
X+oRyOMtaY97518Nu4z+QfLNgX5nCu6gf5D8Zm1fGViN/iGCPja+x90K0T9E
wIaGe48vR/8gPM7Kps/IQv8QQeWv6JXp2egfZPw1RTrW/Qr6B8kf/RfuKcL4
+CaCxkux988Won+Q+uMybMycS+gfJP9MzwzsewH9QwS/ZFPtpWXoHyJ4exIG
ti9A/yD3P6hkZ24R+ocIzviXTthbif5B+qf21Pqvd9A/xCDXiZYq9A8xnMhc
vyn1MvqHGJ6keLnHFaB/iGFXn6+/oq6if4hhbJ9vtybeRf8Qg93VScMDC9A/
xDDyk97HhMvoH2LoYZD6tsMN9A8x+LyqK+l1Bf2DfH6xethizFe6YqhujfX5
nYf+IYbWR7eiD2M9NxDD6A47HxqXon+Q44WKMxNK0D/Iz2FFu5c8Rv8Qg5/u
gtToTPQPMQzJbghtu4L+IYY9J85HFRWhf4hBt81zKF+M/iEGC5tBZYXX0T/E
4KBm8ub1bfQPMfwi+jIuH/1DDCcHOofXlqB/iKFc75M+j/WjixhUamrSMy+h
f4jhvMZl8a1S9A8xnBP5XH6Wh/4hBtGGbzAA63lPMXg6mnTVKkP/EEPoeANJ
Qg76hxiM+4/J61qN/iGGcS3Xfb+iD/YTw5RbVSf3ZqB/iKH0fLuOyhgf/4mB
Hd88y/ci+ocY0hbd3dL7AvqHGAZZDLNKTEf/EMNC21GnU/LQP0j7zl69e+xV
9A8xfEl9GfO2Av1DDMerAw94XEL/EENG9w3HbyKPUWJILNhX7FuG/iGGwzX7
Eg9j/RgrhvvnTqT3fYT+IYbBG1d4pyajf4ihZiXfPjYT/UMMRWOyt97A8dVE
0r4RPTWYQvQP0r6bbrwNRB8EsSLeLqB/iKH/qAbn0jT0DzFE1Ey5Vp+A/iGG
HTri2A356B9iiFllGXo2Hf1DDAbvfgw2QD+fJYZhahtjbWrRP8Twd7iFPjhX
DNGPlhsfyEH/EMOR6Nm6doXoH2LY9vl12sAS9A8xFLrPDNGsQv8g8fqhVfcB
5qtFhMe8E1oz7qB/iOEao9IvrRz9QwziGT2OMDfQP8TQeG9yr7O30T/I8W+4
fjSuRf8QgzBfM3D2VfQPwneczZq8CvQPscIXstA/xDDzb0FE/xCDf/iXtkmX
0D9IvhAWbBWy0T/EsEDDcqvmP/8QQ57E97voGvqHGKxG9i6V/vMPMajvCx17
E+vHKjEYDQtfu+8m+ocY2on1BqZXoH+IwaWtKX1pLfqHGILnvGk3ogj9Qwzk
bs58vY7+IYbupTHnXS+gf5Dzx4//4ngV/UMMj/um3114Hf1DDG5RT45H3UH/
EMPzrZFnBmWhf5D+3rnx2IUK9A8xLBqesPt5JvqHGKyjRom+X0X/EEPHhnZ2
jtnoH2J4VlVmuDEN/UMMq1vXrMi9hf4hhsriOJcfF9E/xNB5qfua2efQP8Qw
e+7LJo0r6B9i6GvgsluE+cpTDIt1WyakXUL/IPGX3TkVatA/xKBx3a7F6jL6
hxi8ZvdfcqMI/eP/8anwDzFcGjxItB7nS/xJfmZHOc26jv4hBu2lS98uLkH/
IPksZv/aXvnoH2KY0Wfume/l6B9isFRyYFKL0T9I/46bPPUP+mAIaY+Oz9kO
V9A/xKAZlBEyqQj9QwybuH7tHHPQP8TwY0SfwcOK0D9IvrA/u9y/DP2DHi8L
/UMMqyqudnUtQv+g+fkW+geJj992C8Kz0T/EcKU2TmJUiP5B+O14wyaWon+Q
ePeb9qAM6/lhMZg09U/4XYP+IYa74neDL9aif4gV80EYH0fF8NPANkRWgf4h
hvE/v97b+88/xPAhJfZbNPJIIPVjy+0jrffQP8Swwd92UR7ySCLx+mJhgXY5
+ocYXs8s6edUgv4hhiinFfpNt9E/SH341UNHtQz9Qww5Fvdj9qIPnhED07N3
8rOL6B+Eb/uPZrNuoX+IwfTyqdN2uegfYvgMqyJ643xiOqnfhi3tFuahf5DP
330+o4/ziZliKC7QsBh+Df1DDM4qBzU6VaJ/iCE2ybp+DearHML7j0OxH86X
5Irhe8PoeSOuon+I4a1TpmlLOfoH+dw6ZfDccvQP0t8+zVy0FuOjgBzPwufF
sEr0D5LPRx8zUMb5kmJy/as3Na4pQP8g/ZchI5509A8x3Hm1YcC3LPQPMbgO
7Nblax76hxjWnb09a24m+ocY4pZGHy0oRP8g9enKKoc/RegfZHw0dkd1UAb6
hxi6papHPcf5qwrSH2wLJ9xMRf8Qw7zRQZOXXUb/IPlZee7ZFejnVWJoqj38
fjzGR7UYAr8+rPXG+asaUk+vpnZZUYL+IYasPrM2uRagf4jhRnaKd8Nt9A8x
nB71J9W6Gv2DnL+loe1NFfoHyRdB3cYewPnEh6Q/H6s9UpqF/kHqjfXzcN1S
9A/Cf8N/y+3y0D9IfwxcHjD0GvqHGDKT6mPvoQ8+J58/XBtzoBr9Qwyy1XZL
xl9C/xBDZGq7xSuQR4MYWt6amj0qQP8g9fWcxVwW46NRDANazmq0ZaF/kM+X
vnllk4j+IYZZds/rPfehf4jh3p36fqdS0D/E8HHEgU8X0tE/xHBo9HytL2fR
P8jxHwbkvTyJ/kHa4/gUZ6c09A8xzNc7srV7BPqHGNb4Zal3O4f+IYZH+tuW
KR1D/xBD/mh/pafZ6B/k+AU6ZYEJ6B+kf157OSkhFf1DDCsGpTzYfBz9Qwyb
h53UeXEJ/UMMKb55VvNOon+Q8XLi3D+RGegfJD7srzkkRaN/MJAW75D8JBH9
g4HHk8yOTz2H/sGA6usVt+ccQ/9goIh9Ulh/Av2DAd/io/PicbyrzsAdMpqe
hfNXGgwUOl8O/liG/sEA62i650kp+gc53zv96IeYr3QYkJez5ivoH4xi/SgH
/YMBo8T8og5l6B8MfPOMtxyNfm7IgLpQfCwLx7tGDHxwNHwSlIP+wcDNn/1C
VVPRPxiQtBr6K59C/2DgoNanWXmn0T8YcF1fsnz9OfQPBuYVWay9nYb+wYCV
Xec0syPoHwyMKl8d74Q8LBnop2H1pC4T/YO096iy+duuoX8wUBzUWHsX16O6
MnBEXNXlYA76B2n/HmREjfW8BwMt18y7rEEf7MnAkklb+i/G+d3eDOxLrrO4
l4v+wcDz6/fHxeejfzBQvtbN6lEF+gcDnWZ1OCTG8dUABhYTvThxEf2DAcOR
Va/i89A/GCA2030kzicOZiBCu/LphyT0DwZKo2cd35eG/sHA2uoTb6xS0D9I
f1lvPrH7BfQPBu4+a+z/+Az6BwMdrV0WBiGPUQzExoeGnkIfHMPAwyFaPley
0D8YeNX2xuFJLvoHAxN5dXX3ePQPBvoE5urDQfQPBj5+33M/kvR35yjzduKJ
DPROcvFPIeeXD0sPT2LgULmuvzXhL0/DL4EB80kh7l9Ie3SUD1ynMOA9NXnx
eXL+X54b8rZOZcDg/D67JPL7D3+S/zGNgf5P414tINeft5WcYAYDFY73G2NJ
f4v7kFQ2dyYDC5XJCInk/53k16Nmket9k8qwpH8te3mr+8PZDJxLdU4xJNc7
Rf4/5jLwbr5r3DaSf3rITzCP9MfjPXtWk/b7O462IfG09e3ICaS/y3/953wG
dBpSw3NI/royl9zBQgbiPF5O3k7yQXIZ+R+LGJjV0UF5HckH8tu7tZj03xMe
TjtJ/5RfjrktA2P1+ww5TI7/tw6JGAgYGTN9OeFLWudDkpiBNQ/Xb5x21ADk
zfWBYcC5ov6QHbm+j+T2RksYgMBVV9NI+1aRy/HkGAjUNZtfTdpT/utlPANm
SZz2eXK/8ubXExjI5voMunKK8pAxYHLOMvheFuWxlAG3172HaiCPZeR+nbyW
hV6iPFYw8HOdQ9kQ5LGSgaiRb7pZII9VDOjfiV5leYnyWMPAFu92l8OKKI+1
DHQw4PSXnqA81jHwVrRqK6RTHusZ0P2d7N96ifLYyMA9b6cZ0Rcoj00MTJnc
j8vJojzsSP8aVjJDkkp5bGbgflRhQ+fTlIc9Ay7P1F8tSaI8HBhoWj7Y5Fw+
5eHIgPadistPyiiPrQzIjNZOr8mgPJwZkF7/ueJDJuXhwoCd5NKgklTKw5WB
xCP2LhtzKA83BsKHkhFMKuWxnYFxlle3b8ikPNzJ/TRru5SUUR4e5P6TN/gk
X6Q8PEn/G9K7NT+D8tjJwKIj9XqHsikPL5JfbqQ2KBVRHj4MLJcLex7l4Uvy
t3yBM4fy8GNgo3zDQTzl4U+ub468AlEeAQwMs+6q2YI8AhnIm6Ch/PM45RHE
QJfjVZalcZTHHpK/cu936ZtFeQQzkP/yzZXeOZRHCANzJf5j7mZSHqEMDP9V
ZX89j/IIp+crozwiGIV/plEekYxiPeck5RHNwJvuu9I/JlIeMQz8mTR//5Bc
ymMv6e9HN3zdcI7y2MfAiBxz1bfJlMcBUr/kA/xYyuMgAyMn13gopVMeh0i9
6qJd1Q3j4zADtzwTAnUwPuJIfklO/hVzlvI4woCKb8KCU8mUx1EGUvIsn2Wc
ozyOM/A9/GN+QRrlEc/AzuPpy21iKI8EBuq/j2q9n0p5nGDga2CVk3Y+5ZHE
wIqAoa/l/e0vj2QG9soOhcRkUx4pDLys/rGLSac8TjHwPmNkd3PkcZrUh+pN
VgFFlMcZwqNb+NzOOZTHWQZG11l2PHWG8jhH6ic7ZvYXjI80Um++vcuZh/GR
Tvp7Q3jNlBTKI4OBqWfW1znkUh6ZpH/U+u92uER5XGDgmvOS6xszKY8sBuZU
Bk3ISKU8csj5kyKVj+ZSHrkMCD//uymfb/vL4yIDh3dNaPqYRXnkk3z+xnJz
wAXK4xK5H8v65mXplEcBA2GLNRc0ZlIehQys66YcX471o5j8vlj2eVIO5VHC
wGx5AcR8VUrGP5vCZ8+IozzKSH8W1R47eJzyuMLAKX5Cn/wjlMdVBjQ6a464
l0B5XGOAmayztekQ5VHOQF2qyo6sFMrjBrm+smOeHU5QHhUMpGquD5m8j/Ko
ZOD1f+c1Lu+lPG4xMGF5kHr0YcqjioGVnw4Vz0mkPKoZ+M93g6/xMcqjhoEf
CcaaJw5SHncYeJR7KMk6gfK4S+LjyB+rvBOURy3Jx3eck08kUB73GbjRS/TQ
5hzl8YABr4vvag/HUR4PGcV6WQLl8ZgBPq3gXdxpyqOOjE8d/XTqD1AeT0j+
XDu17cAxyuMpA3r3IfdeNOXxnIGLqzr3uB9Febwg45fGnF1noymPegaa+5MM
cYDyaCD1xkTpRcdoyuMVOX/fA7EPDlAejQxkbjoz2Ogg5fGa1DvjQ2EboyiP
twxwRxznme2jPN6R+F625NWiCMqjiYGt7rNXZnhSHu8ZmCGfQAqkPD6S/nT+
jVNmDOXxiYGl02eo9zxGeXwm50+I73zDn/L4+v/7+cujmYHuCyLPHoilPL6R
8cAopsIpg/L4TvLtuZG82wHK4yeNH6znv0h9fdkz+lI45dFCPo9K2Nj7COXR
Svib3Q1x3Ud5tDGwf/hD01/hlMcfBuKtSAKPpjyUWLgZ//xPaCDlocKCg3y6
B3moshDipTUzfDvl0Y4F5STXT57BlEd7FgyZyrqOIZSHOgtqLalOt/0pDw0W
ZtZfjM6Npjw0WfjDXwsNCac8tFkg1c3Eyo/y0GHB2dH/eeg+ykOXBauikOiB
xykPPRaW3dh7enc45WHAwsFt6tuqIykPQxb65g76/TSY8jBiYaD69mS7KMrD
hAW3sx9KJh+nPExZyOk0beP0PZSHGQuHxv1aejaG8ujAwo7s+uwl2ymPjiww
tzJKrwdSHhasYn9cGOXRiQX1yTNPcT6UhyU5n1O22D2Q8rBiIfkZz46Oozy6
sAo/2UV5dGXB9kXiodJwyqM7C+dCXwTMQR49WDD7sXtz/gnKoycLI9U1Ghoj
KI/erGJ/3x7Kow8LKl4rb8btoTz6svC8x4o5PSMoj34slMcO2hMUQnkMYOE9
f8Z4XxTl8R8LlSmrlJIjKY+BLGw0aHAZHEB5DCLto+X1Secg5TGEhX0q1W3q
gZTHUBZ+Hl17/k0U5TGMhazJTVkuxymPESzcfb5EKTiA8hhJ+pN1o5FeCOUx
ioXrwwcHPA6gPEazML/vtMJu0ZTHWBY2LByhvyyC8rBm4YqBUmf3vZTHOBaO
9z9RvWA/5TGBhdIdbsrfItA/WIjs5fTfh4PoH6xivT8Y/YP036g9Q8+Fon+w
MG/ErKIl+9E/WOj6acBd+wj0DxZq1yckfvZH/2DhchgZAEagf7DwozMbGh6B
/sFC5pb3qVb70D9YmDh+brghxsdcFnZP2m3tFIb+wUKPe9ltQhj6BwuFUWaD
Tnmhf7Dw4Owt9XLMVwtZ2OL7YEtTNPoHC9vlCSkO/YOFw1+WdFYPRf9gIS05
8PbsvegfrGK9ay/6BzneN/Xrdu7oH6R9uP5bZu5H/2AhoOi36bB96B8sBEnt
2+/E+OBZmDN9ZdOHWPQPFpZEaK3UPob+wUJws+68zQnoHyyEjcg+MzAW/YOF
QY4LGNdg9A8WClbodsjZh/5B4j1tmMXPWPQPFvqsiyrpE4L+wcKJjLa9SrHo
HywUF9WVhseif5D47as7UusA+gcLd7qNLtHdj/5B4rf17vzoBPQPFs4cq5FN
O4T+wULUotXmrvHoHywcUTuWFxaF/vH/nxX+wcJwoisFQegfLPy6ebDLziD0
DxYGtzgnjQtD/2DhgNfSHrOPon8Q/ud+/7yAPuhK8nlceU3PQPQPFoSRNw1/
eqJ/kPvb4WneLRj9g/SnOe6+g5GHBwuz/WaccwhB/2Dh/NTfJXtD0T9YxXjD
G/2DBXl6u3cI/YOFC+uUH4jj0T9YMFH7NS0O67kfC7p1zMspiegfJL4Xmi55
vQ/9g4XPk2+uubMP/YMFjdDy7JRj6B8sJL0NOqt9BP2DBWO9/Msle9A/SL0Y
FXFAOxj9g4XOTdnPXKPQP0h+sSgqaw5D/yD3V/njUrYf+gcLOztcWDMgDP2D
hReiu6MuY/2IZmGUsv/Lm67oHyzIpxuLotE/WBi/MUtYF4r+wUJ7+QR9GPoH
iT/b308MY9A/CL8e/W1HB6B/sPBtxpkhHjvRP0h/0KoOnu6L/sHCpphlDmOi
0D9YaNt/90RaCPoH6f9NNdLNWD+Os5Ct3q3rUh/0DxauWXcWEvegf7CK+Wcf
9A8WWof7/ij0RP9gwdIpLm1wEPoH4UHK1cj96B8syHdzZIShf5DvdxlYae6P
/sFCQ49+r5cHon+w8EE5d/Baf/QPVrG/xRv9gwVpp/5lP/egf5D71zXWXRyO
/sHC5DVrq8btQv8g99uty9dN/ugfLDw+uJXvHoD+wYLN/dfqzsfQP0g+dg4e
MCgO/YMFzbasSMs96B/kerkMJXl+U/gHGc8c77N6sS/6B+k/l+t1h0Shf7Cw
eOWUG71i0D9YWGGzetG9GPQPEh85RQsDdqF/sNCxy5rBD0PRP1jFfp9A9A8W
Ao0Guo3HfFVG6lmOTTbjj/7Bgv5B4bs4Gv2D1NPbdwOXBaN/sNBhwIYhujje
LWdh7IqBE9W80D9YONWoXzHeDf2D9O8R00zbgtE/WMX6P+arW6Sebdy+cOFu
9A8W6l52v2SM9byahU+DfcrmRaJ/kPqWXCBbHoH+wYJ8e7tHMPoHqdd1DrtD
t6J/kHplPebeIcxX91nQOmouGRaA/sGC+cTuJ6ZFon+Q80+A7y8xXz0mP7sc
y5mP8VFH6mmHKpd5HugfrGK+yB/9g4w/u7V+c8b4eM4C+GU7fvNE/yDjuY52
IqMg9A8WJiml2MTieLeB5N97O6SddqN/sPD3cYW96B8sGNkcDZyOPF6z0OVo
i+OaPegfLIw+edv79D//YGHPiE96H6PRP1iQb7f9GIL+QeIzLODSxV3oH+w/
v1P4BwslA2bHvd2D/sEC37NpRhdf9A8yXty9dVJSOPoH6Q9Zmt+vI49vhH/I
jR47vdA/WKjxmlydtAv9g9Tf1v/2dg9C/2ChIrz/biYI/YO0x6z1o+T1TOEf
pH+POZo4YD/6BwvWkg35TwLRP8j49rl1mWkS+ocE1vzq9fyML/qHBM6M6Kf2
GONDVQIrHh6/0f4A+ocEDjf3u7IKx7vtJdB5cv/LoXvRPyQwyKHe+2ok+ocE
OtUWvB2O4ytNCaRqkIA/jP4hgY7XrI6t2Y/+IQF7aZmNLvLQlcB126LkhFD0
DwksUE+P40LQPyRwQd+t/M4R9A8JPPMsVFUNRP+QwHeV81Mi4tA/JHBDvZ11
FI6vTCXwe+H60hue6B8SaF4Z9TswDP2DnI/o4g5f9A8JhJWW387xQf+QQMoG
n+SWo+gfEvDmXb/YBqB/SOCWXvbZ/TjetZKAVL5hIAz9QwIvcy7pq7uhf0jg
c9Xz4OWe6B8SuPPWzDsNefQgn/eytd+G492eEqiQTz/uQP+QQPEmFZ3yMPQP
Cci3n2w5jP4hgcsOT+84BqB/SEA+fbpzN/qHBAJ+kwIUjv5BzpfemygP+ocE
cn/O2HpzN/qHRDFfvQ/9g7Z3KPoHOV7phL0T/dA/SP/aJVn3yg/9QwKT5BcU
if4hAcdnMMvMC/1DAvtUJ9Rc8Eb/kMDYlfuNM4LQPyTg32AdkuGH/iGB14dG
6O72R/+QQNDygKGvsZ5PkEDCmJmWlq7oHxJQMyuM9vZF/5CAfHmnyQf9Q6LY
T+CP/iEBz2tlvgNd0D8k8Kcdyfhe6B8SOH5BN75rIPoHiZ+/D/Cgf0jg46gt
sSYu6B8SWCxf4HFH/5DAbtXG762Yr+ZKoI9vfP0dN/QPCRjlB6/I2YX+QeIj
UBvi/dA/JP/GGwr/kCjGK77oHxKQT1+pxaB/SGDttPVbPmI9t5VA8uLz6pwD
+ge5/6Ab0qc+6B/k/AmL363bgf4hAd+ika5ft6B/SCDWdJGxB453OZIvZh86
6b4K/YPwtL76tmgr+ocEXiywHXU6CP1DAucn9+441h39QwJPV3XKVkU/XyaB
gxd2rk50Q/8g+aSpaW+9F/qHBPJ/z4/qGIb+IYH9l2oNOu9D/5BAfW6/l5mO
6B8kXhJ+/PDbgf5B8hEj7RyDPNZL4FTVKeU5WM83SqBUujjzMc6XbJLADu23
ZRej0D8kcL/9ezgcif5B7vfKwYjJcegfJF/5nOgl9kf/kEDkmUFJ7TA+HCWw
8k7XG02e6B/k/i9WdOqzC/1DAlcGLcofifHhQvrX10dTmEj0D3I9/3k0+uB8
iZsENF4kOWz55x8SiKs0TfSzR/+QgNWzjKfTw9A/JPClc8SHxdvRP0h8lrbX
7oPziTtJPpJuHlITgf4hga3TLs1N2YP+IYETVfUrdILRP8jvb53sUb4D/YPE
y+SeU0Pt0D/I9X+3LFmJ+SpAAtt/152Y5I7+IVH4jgP6hwSWddUIP+aE/iEB
l9ELnK96oH+QfHp7Jd9+B/qHBCr3GC9t2ob+QeJbvfFSrBv6hwTiI24OiNuO
/iGB9rWPqv44on9I4J5PXaepy9A/JNBb9NDmox36hwRUjnSZobEF/YPko26O
v7Z7on9IwMf6ZVWIF/qHBPqfKeilFIb+IYFFAaabfwaif0jgaMdSdZcd6B8S
qH24pn+pE/oHradr0T8kYDjGaN05rB9HSf21dzvdEePjOOEv3xDzzz8If00b
o7kb0D8kivVXL/QPEg8mL6t/OKN/SCDKyl/cZy36hwRyhhvrvNqA/kE+b/0y
Ypk9+gfhdUct7waOd0+Tehgzdc8mV/QPCfycf2P7UMxXZyWK/Vju6B8SxXoR
zl+lkf4wxvu1fD5Y4R+k/U+HpBnjfEkG6U9d+swzD0H/kEDj/HN/rPehf0gg
PCEh4Ngu9A8SP3r9HSyxnudIYOoEj3Zt9ugfEujQL3pX6hb0DwnoGdyoeoH1
PJ9cf8DACQd3o39IQLf40fuXnugfEriZO6Pc2xP9Q6LYP7QN/UMCozuK/B1c
0T8koLm7y8r3OL9bKoGlH9q2pe5G/5CApcpMFd1//iGBupNvF9qgD14l8a5b
5NDRFf1DAhM+q6ve9ED/INc779vN2//8QwJm659bPv3nH+R+9fxWKfuif0hA
/jiFpQf6B8kPT2dr79uF/kHiu3dRp+pt6B8Sxf5VV/QPcv9+vYN6Yb66Q8YP
U6zH+0Wgf5D7NzNpv3o3+geJt8HEsHegf0hArq8N0egfJB87n8lfEIP+IYGk
Hl6HLu9B/5DAW6XAi9t3oX+QerLF3ad0L/oHiUfLsoSCAPQPkm/bZ2XuCkD/
kMCjw5kPB21F/5DASS/3uEke6B8Sxb4OrOcNZPzwtF/9HJxvfyUB60q74nwf
9A8JvCuotDmE8yWvJWCx6EGnHRHoH6S/EFyjd6F/kPi26Zca44X+IYED/c1j
ag6gf0gUzxv/8w+JYn+1N/qHRLEvxAv9g/TvOTfOR7qgf0gg3S9zqIsj+gfJ
H/oX7jU5oX+Q8UzZLtVuQegfElii7jZhvx/6hwRiDE6f3LcT/UMCxl4758Rs
Q/8g+WTy1D/tMD5aSXtcL9qksgP9g4z/Nn9Tv44++IeMj9KX26zG+qHEQY2B
6MfwHegfHEz44njPIwD9gwOVPDUjk53oHxyMzd56w80F/YOD4Yv8app2oH9w
MOWNy7eYAPQPDva31PcFP/QPDuTl8Zc/+gcHn+7+zCr3RP/g4PG0gRVnkIcu
B6sX2tl3x/GuHgdvJsTcjotE/+DA0eK41k6s54YcDBh6c458/KTwDw4aJLMH
XPJG/+Dg5JfkHwVO6B8cLLo3vUoV64cZp3i+yxX9g4OUHwU9+q9C/+Agv6Tp
1rl/6x8c2I7xsd1th/7BwcMn963yHdA/OFi5PDD2kif6BwcLeu7fsMYO/YOD
HwtGL3zqgf7BwcInw5LKfdA/OHjmlnJvP+arHhwcMKyz8sPxbk/Cz/t0kngL
+gcHcbJ+5Qau6B8c7LuqtvYj8ujLQVTS6RNv3dA/OPisNW3BdT/0D3K97gMb
873RPzhYKn/cyAP9g4Pjso/r5+P64CAOuj81OFmzA/2DA/njIEab0T84xf7w
1egfHJS66/03cx36Bwfhjw5u5X3QPzh4qXfo6g1n9A8OPFK7jRnkhP7BwWVm
3G4njI+x5PqynZYn4Hy7NQdXb6X5ztmB/sEB7OoxK3Ed+gcHL9p63D6G9Xwi
B30CFlhHeKF/cCDP1pMd0T9Ifz53Uibfr6nwD04xv4jj3akcGO4xdzGPQv/g
oKJbyq5IXK+dwSn2X3qhf3BgWX7xjXIU+gcH5tMSTgix6B8c9LYu/2+KA/oH
B6rVbeqsO/oHB3urrr4y/bf+Qfr322G/k9zRP0h/2pg+Y4If+gcHQ/Ii63M8
0T84UCbp2tQN/YNTjHeC0T84MJUPeHF+V8SB1vqQyX380D/I9bs8GTreH/2D
g8UfTRwTPdE/CP/ioeVxWD84Er/yBzo80D84CNjUVdi0Hf2DnL/oRGW8I/oH
aS/5AMoN/YODngfujHu0Gf2DA7stWT3VN6F/cND38Kwhd3agf3BQJIqDe27o
HxxMX9euU20Y+gcHLTGVAWuD0D846CjfwLMN/YODVTeEuVfRz9dzcHvDrEcr
g9A/OHhS0uuK3C8U/kHigWSf0e7oH+T4lYPn3NqC/sFBtZO2EGSP/sHBK/Pw
/DoP9A8Ozq6UOjj88w+OyPcQbz4A/YODqUtcfk32QP/g4PqeeYWpDugfHPz8
3rGDHs4nunKK5/Ej0T9I+85329pjB/oHB8OcvMtXIg93Doxznuq0eaJ/kO8/
XTFd1wX9gwN2icTExRv9g8RDd7sXC/zQPzg4WP2LV7FH/+BgvfW4jp1Xo39w
kGtMKjLWcz8OhL8PXKB/kP6ycMuMCsxXAaR/dd88v5cv+gcH7gteZiRtRf/g
QCbfAI9+vofEe8x2Mz9H9A9Svwasvzx6K/oH6X8pzZ7xHugfnOJ5zAD0Dw4+
jP8UO9AL/YODTfIHnHE9KpLk/3WnWw97oH9w4D9648dLG9A/OBAFPNIZbY/+
wSnez+CB/sEpnvf45x8c3Hxg1+GgO/oHqVfFNjNiItA/OCj5/OqhjzP6B8nn
b1vsw73QPzgwG/puSG+s50c4ODfhfE/A+nGUg0Pchbsd/vkHOb58QsgB/YOD
SZ1yNs/B+Egg+STyZc/ozegfHMx0tg5v3or+QfKhYPh7izP6B+HbMeW77Wb0
Dw7kunFuOfoHBz2GTtZ9sgL9g4N4lT4PC7F+nCH5KXjaunaYr86S61vHrVi9
Ff2DtF9Q5bA9yCON5NfdZ46ux3yVzoFu8uj4ho3oHyQ+5Y/Db0H/4BTrKRgf
F0i8ha23s9iI/sFB0rgF49e6o39w8KeCCKoH+genmA8PRf/gYN4C9rnyavQP
Dgqm5Tm32aF/kHz2gwjJdvQPEp91iys7uKN/cJB9uniN10b0DxJ/L+wSa9eg
f3AQlFVZILigf3DwpWz28jon9A8Oyh5l+u2wR//gFOsNjugf5PtiIWDDdvQP
ko905A9go39wEBK7a0LTP/8g44uyH0Pc//kH4U/C5zPW80oy3vuU61nkif7B
QVjwnYY/zugfZDzyqUnwRR+sJjxaJqTNx/mrGg6e1s4y8nNH/+AgtYfefdiO
/kHGG/zW9Jrt6B/k+j4t/5Zuh/7BQfpA1crFjugfHGyYF5iTsB39g/SHK7nZ
IS7oHxzURXY+d2o9+gcHt7Ltu/bciP7BKZ5XX4P+Qep9h5XLLNeif5D8P1bb
/QHGxwsOPJ/2X9AV50vqOeik+3RguD36Bwd3HX4vXO+H/sHBEdeVk5fbo39w
0BS7xttlLfoHBxdsPmUnr0H/4CCiSnn2vbXoHxx4CzZx6RvQPzh4YLlYJxzn
S94TngcjT5c4oH9wcO/T0q4aGB+fSPtbjksudUb/IPHVcnnTtQ3oHxxMlE9Q
+qJ/kPzeOsuw4xr0Dw4C54aOS8Tx1XdSv8rfXyvxQf/gQD/TzlzNAf2D9D/d
XTfveqN/cOB2A1b/dkf/4KDLKsmQTzi/20byQw/dzRuRxx8Ohsq+nKzcjv7B
Q8fyr3NL3dE/eNCWfTVNcEP/4OGL6HPaRXv0j/9/X+EfPExYZjXspS/6Bw9d
e7nYbXFF/+BhilpAh2n//IOHxONp31xd0D94SB98f9u5GPQPHvocX8pPwnyl
y8P3qKETb2B86PHwZvLkfhzOXxmQn7umqkc5on/wcNtmhQG7Hv2Dh//kL0zC
em7CQ48139yCcbxrysPHIU2HWv7tv+Lhyc/pmr9wf0kHHto1dFsyEce7HXmY
KpqXeATnSyx4CHuWduSyI/oHD3HaPfKTQ9A/eChK0e/5IRj9g4fhdeLtdv7o
Hzy8f6+cO9gV/YMHjfBjK9VxvbY7ac/MoKgWD/QPHjLKsyaeDkD/4OFsXFTd
aE/0Dx4kZvN+L8L60YdXvA/ECf2Dh0MvHvV+hPO7/XgwPDWpeIgX+gcPIRf6
B71zQv/gYfmmblcnr0f/4P/Nzyr8gwef1tqc9b7oHzz83j1SWo/j3aHk+t+Z
nGrvjf7Bg0f6imxre/QPHqSdYw4lO6N/kOsfqeF00RX9gwd/J93hIzajf5Dr
fRIkGeyC/sHDNPkLOJCHNQ8n+u4rG/zPP3gYKheYzegfPGjWhc9QQx+cyEOA
3Z5hnfzQP3gIzF9Y6GKA/sEr3u8wGP2DB5HRfXVJb/QPHpLlrz/qhv7Bg8tu
ke+QDugfPJzu9CE02BT9g3zfun5NtjL6Bw/qVVxVgzn6Bw/y8J3ZDf2DhzHy
CXVd9A9y/7+39Bpnhv7BQ21Q+SctE/QPHr7aFS0WlNA/eFjQ2Nzn00996h+k
v5Ysa9MiPyv8gxw/d45rLflZ4R88CKOsXyVpoH8QfhlWl+Z91af+wcPsVSTD
GKB/kPOZ6X8Yq4T+QT4fGD1vfoU+9Q8e7rtO/1jQrE/9g1es92ijf/BQ/7V5
R8VnfeofPMxlzoVsU0H/4OHC+k2paq361D8IjyWh15636VP/4EH5W1XKgD/6
1D94cLRLNn+lj/5B2t/6lNq3H/rUP3hYqiXfwaBP/YMHJfkDcuT8Cv8gPy9p
r7futT71Dx7krxPqoov+wcOsPcP9xyqjf/Cg9+Wl2r1X+tQ/eOg3eeexmTf0
qX/wEJSeFf1FDf2Dh8rh33p1+kB5OPBQ46G0+NAPysORh5jsUIfLpugfPFgz
0UY+augfPAypPa62Thv9g4f47vP73NdC/yA/d922w10d/YPE60rZzM4q6B88
ZGlXOFtoon/w8ONZ127X1dE/eIgtnqNmqob+wSue+yL8FP5BPu/Yum6MGvoH
D3ue7hxwXxn9g4eCg6rtnNqhf/DwMIEk/Fp96h8kvxaSAYEa+gcPNo/6B3q/
pzwCeDiavIldoon+wUMXm+ZVbYboHzz09LxsMcgI/YNX7A8j/UHhHyR/Rrrq
rdZA/yCfn288rPWD8gjl4U7GnvUntNE/SLx2bLut2w79g4ebqzcY5Smjf5D4
fBM9c7QK+gcPqa9JAfqlT/2DB7bhTK7eHRofe8n1fj9zN0gb/YMHhwbGycsA
/YOH8Zu6D+9gjv7Bw0zl48vKvtL4OMTDsnHmaQtIPB2ffuFLaywPZt8ySpaq
GoBv4fVj0+MIz3d++56S768a92RByBEe/upEkz7MIF+vOcrDrdjmflfq9aHP
UI3TnY/zYPTwsepWEh/kJ25VPA8fIscMON7eAP4+VpXAK9bfSX8vP0ZOmMiD
1R81HyWSD+RfH5fEwzGvpmWlegYQsm+zkW8yr/DxjgawxYhcUQoP04+EDXtO
eCyUf+EUDzsfJM9XJz/LT8+dJv3rxbfyPp0MQP71Y2d46CtfACT562trzbbX
Z3lwlU+YWBrAnW3kis7xMGKuSk0N+X357WxLI5/vmsiWke/vJ6cvTCf1e538
DVUGiufCMnjgl4UFRZP74eQNkknqgb8oL4L0H3nz7LvAA9gM5N8SHpbyL2Tx
iv0O5H7ayOl75/DwJ6rAfSaJb/nXN+eS/jfq5G1vHQMoIs194SIPu/iJkZGk
f/3lkcdDpm1dqD3h/5fHJZKv1Qp0h9ZRHgU8lPa6cria9J+/PApJ/MboKInI
8f7yKCbXV9jNNuUn5VHCg29S+IBmHcqjlPTH4AGDQkk8/+VxmYfGwB37Fn+n
PK7woPvndXut3/oKHld5xfum2lEe13iwUxrVdYoO5VHOK57/uK+v4HGDjB+s
x051UKc8Kng4nD/8wcl2lEclr9hf3Kiv4HGLh8uXF+UEPdBX8Kji4WTtQJWV
JB//5VHNg9YXq7UHlSiPGh42m0g29iX54i+PO6S/19VnNZL++JfHXV7xvi7y
818eteT+CtRTBdKef3ncJ+1vap6eq0Z5PCD539ewpZ0S5fGQh4FT0kxHNFEe
j8h4IuLWXidNGh91PIxc3nLNnOT/vzyekPogf+GUCuXxlOSHdtZRo9Qoj+ek
/8o3FCCPF2Q8mbHZ9wHJz3951PMw50DNrfZPaXy85CHc12jNgzrK4xUPEe65
uSuVaXw08pA30eluEuHzl8drHop/1qTNIfH1l8dbkj+2vYloX0t5vOPBU/4C
E1J//vJo4uF60pULOhqUx3seZJ8n/bzYgcbHRx7krw8y+Ul5fCLj55XyNzpR
Hp95xXO8X/QVPL7yUJakZH5TicZHM6nX9iq317dSHt94UN3+rHKXMo2P7zxc
XKr2Y/MXyuMnD1uaY79e+qSv4PGLjN99m3fqqVIeLTwknVs8eboazVe/eXhn
zkg7q1EebWT87zo71vQTjY8/PCzaeNA19jnNV0pSxXrVXZqvVKSwaI3vvGGf
KQ9VKWRL8ljz55RHOykUpkb01FCn8aEmhazssrXphPdfHupSCD4Wu45BHhpS
xXPMGB+aUtBam7X3mgGND20pbLx9T6atRfOVjhRKtbsvvq1H40NXCttbZ+94
b0J56ElBc9Glo7tMKA8DKRz6w1iOVaH5ylAK8uH9qPY0XxlJ4fIfy0XHflEe
JlIYqtnhs0YljQ9TKbg+sDAMVqX5ykwKfeQThKqURwepwo+Vab7qKFW8r0CT
xoeFFOSvH1LVozw6SWGT/IU2ZpRHZyn1NsrDSgonDrx3Xozx0UUKH/fMFT3A
+OgqBdXJXjqWLZRHdymMsTliad9KefQg5/8ysny1Ks1XPaXgN9Cl5bQK5dFL
CvLHI2w1KY8+5P6OvIi/rEl59JVCeyOTSWU6lEc/KZgmX366XIvyGCAFo117
nf9oUB7/SWGK/IEwXcpjIGk/+QIh8hgkhS+nxsIQjI8hUoiPSrzbokt5DJVC
jn3XntrmlMcwKVx8f2bWvK40X42QgvO5tpvL9Wh8jJRC8XEyoML6MYq0h0f3
BZHvab4aLQWrTt7bBH3KY6wUck2YGI/vND6spWDxM+95ijrlMU6q2G/dTPPV
eCkIu09dv/SW1o+JUihy+vAsUpXymER4LVZ3m/CDxgdIIbJC9KVzFeUxRQrd
tt7q1fkB5TFVCv1VYusut9D4mEbiKXj5/FvtKY/p5HgjLtT6tNF8NZP0D/kE
W3vKY5YUerr7HexmSnnMlsIcD8mDFE3KY64UHsV1TXusS3nMk4L89QDaypSH
jRQurBL5HdKhPOZLwd6D3VKjRXkslMLA7Ukq7zUpj0VS+HMuceYSrB+L/x/P
f3nYknh3Od6zpxHlISL9n73yaaop5SEmPH8HfH3Yh8YHI4VzkkGdDqtSHhIp
GEQcdBlqSeODk8LiGVIlCzXKg5eCZ6cVeQ2Yr6RS0J/uPTFCncaHTApP/+tV
Ptuc8lhKPo8dfjxDncbHMqlivseU1o8VUpi25dPHOGMDBY+VUni83UZfy4LG
xyopzJg21E1Vh/JYTfLBGR/zRi0aH2ulsO3Wu9wsFcpjnVSxnq5CeayXwpuJ
Sik2WM83SmHuBO0pbvqUxyYpDOvWEHkS48NOCkucwzad1aI8Nkvh1ufx2eO0
KQ970r7XkocFd6I8HKRw0rvB6T3mK0cplB998HRaO8pjqxTShqb20NOkPJyl
kOqhnG+vTnm4kOutUGmSf/6XhyuJh2HJo8ZgvnKTAhktvp7agfLYLgW3iapv
KjQoD3fCw+J7w+jOlMcOKYTozSq+ZEl5eEphK9H/OOSxk+SHZp8FTsMoDy+p
Yr9NV8rDRwrL+Emtay0pD18Sv/IXxJpTHn5S+FB+oElLl/LYJYV1MQeqf2lT
HgEkPrZtT/xPlfIIlIKeXGitKI8gqeL9d5iv9kgV+0k0KY9g0r6pqq+CzSmP
EClkONufG21IeYRKYcuar/HPsH6ES+GoxeDHPc0ojwgpOMk34GK+ipQq9meY
UB7RUui++1qnZWaUR4wUvLVmhs8xpDz2SmHPplctKYaUxz7SvlvfXF/bkfI4
QO6XW7F6hBHlcVAKVVaDE0qMKY9DUpDtij5iOwD9QwqvTlSM0e2G/kHyhTwA
O1EeR8jx2nWqLehEeRwl+b/fOaUTON49To4nf8GjFeURL4XqZ92Cj5ihfxAe
yUO7NXSnPBKlcDXLVfeXCuWRRPKZfPueMfqHFHrdbPYYo4H+IYWdfssLIzuh
f5D7lf+BAzX0D1JvLi5/eFwH/UMKe28JRmvV0D9Ie//34aS6DvoHGS84N1gZ
tdHxVRrpb49m3e+uif4hhZbwLGnrD1rPM8h4ob12n/VYPzKl8PyU5eWxFugf
JL5WxlQP10X/kELKAscAm57oHyS/p0+v3myC/iGF6PzE2MFm6B/keBKfYC8L
yiOP8E+2yLfoSnlcksLpZ92/b1WjPAqksLxN68CAF7R+FJJ6uff1vkB19A/S
Ps+VfnmgD5ZIoXkIMQJj9A+SX26cjxRjvroshe9jJ3KxhpTHFSlMPRU13KQD
5XGV1OfeZISijf4hhQEPOr8aZYj+QeJ/k6v+rVb0Dym03g8zicD6USGFVd0T
74/XQ/8g8Sx/4Q/Wj1tSuHat9IyPBo2PKto/tSmPanK8efmbDc3RP6SQ30lb
y1eF8rhD6pVTdUtZB8rjLsmH0+59/GpBedRKYY18gUuT8rgvBZV+aRvdtdE/
pCDWfjc0QgX9QwqjRd+vNrxB/yDnNx3GtMfxbp0U0o1lPkv++QcZzzWvXp/U
Hv2DjKcGvTjRXgv9Qwo6/PmYfTo0Pl6Q6z95nlvWhfKoJ/Vo7rPJ57Upj5dS
sGw8dkHXmPJ4JYVk+3YpJtroH1KIev7COP0L+gepr0SvHihRHm+lsLJXg2T2
W/QPKbzsvWH95pfoH1Jg3g2+2If4j8I/pOCfMtA5XB39g7T/zM7p3iaUxycp
yLevyec3Ff5BxsMNlkmNGpTHVymomYoKqn/S8W4zqc+VSaEiLcrjG6lXjXll
gzBffSfxwPU9EKtFefwk33dt7j/MgvL49f/+pvAPMv4wXOAy3Bj9QwoHVtX/
964j+gfJvze6m/CGlMcfUr961fvGWVIeSoJifV+X8lARwDZ586C23pSHqgBK
VzWNZ/SgPNoJML9faswtrB9qAqwf/Wu/vjn6hwCN/ifefcV8pSHApLbq4xM1
0T8E0J6sN2d/R/QPAZyvjZmRro7+IcBbq/vSkV3QPwSYIJ9Q6YD+IYBW81fD
H8boHwIMMHntOd8Q/UOA42+L9SvV0T8Exd93wXxlIsCpVwnfQz6gfwgQoz/5
TuMd6oNmAjxpk45Y9ZuOdzsI8Oq3yRVvdfQPAU68vz7IXAf9Q4CXH2f3McL5
kk4CtO//4slaHfQPQfH8kTb6hwClU86sr0Mf7CKA68NdDdY4f9VVgHf3nQ4c
7El5dBfgW89zY9X1KY8eAvxxsxgySwv9QwD56aQ/qJ/3EuDXx/8mzzBA/xCg
X49BSiGf6XxJXwEimnZMGqmH/iFA7Imbetl66B8CuATuvFfdA/1DgPK7v7of
a6LxMVCAh6OCfZ4qo38IwGvNaunylM6XDBHgYuY8/xc43h0qwPKS2wNW/6Tj
3WECFMeH9LhrhP4hQGtRodOHbugfAhQ9UzNM+ecf5Hyt/Qtdcf5qtAA28gVw
nL8aK8BJ7W0HlhtTHtaC4v0xBugfAgz/ndSprwHlMV5Q7C/+gf4hwI1PWtMW
aKF/CDBdvkCkQ+MDCC+3Md6vTSiPKQJwF5umOOlSHlOFf/OtCv8QYHtQ2ryC
dugfAoT/9IK1RpTHTAHG7alL8cJ8NUuAjTMdQq0t0D8EiE/tWsGaoH8IcOXj
vZsrcHw1T1Ds51ZB/xBgYdL4XMP26B8kXseNtivTRP8QFPPM32g9XyTAd+VZ
ds/b0fhYLID8dVS3rNA/SHtmtb8wxwD9Q4DeJF1UYL4SC/B6Z47ZwK7oH4TH
+taByuboHwKcDp4xMdUc/YP079mxpotIPlb4hwCT+354se49rR9SAUz2boP7
XykPmQBL5QOY7zQ+lgpg7uq77owG+ocAdTcaZ5Z0RP8QINqEVVrSHv1DgBe/
XD0aOqN/CFAVo2H7xwD9Q4DMZDIA0UX/EEB4+pkdboT+ISj20xigf5D+aB3a
pb8u+ocAbKeVffJM0D9IPHm2WNvjfIkdiZdB5lInzFebBZBeyX7+XAP9Q4A3
lcY37+P8roMAZvIXIhqgf5D8OfhrYBXOX20V4OhIkkGxnjsLinl0jA8XAeo3
rGK49ugfAjz12nt2mTb6hwAhBMc2LfQPAQL13/0YjPOJ7iQ/uIzQa+6E/iGA
zqQxR6zN0D8Exf4rrB87BZBvL7JDH/QSYNeNmMmZz6if+wiQ+OOH37vO6B8C
iOUb5E3RPwRwmmf2vYsm+oeg+Ps+WM8DBMV+WH30DwE6yAfUZugfguL5JGX0
D+GfPyj84//3q/APQbEf8zet56EkHq5tqbpmhP4hgGxWQMAQPfQPcn1DDimV
qKB/CIr3+P2kPKIF2HvedQaP87sxAjxoZ7530h9aP/aS+nTMd9AzA/QPUg+8
+m9+9JzOJx4Q4HfKp2qb53S+5KCg2H/zjcbHIVLPbOZMzuqA/iHA9RPSZ4Ie
+ocAYY7kAo3RPwRY/H7ilZna6B8kvg6mrbPWRv8g+WwVe7kTzu/GCzC0qqva
AkP0DwEeDT5y2lwP/UMAVY0uczLaoX+Q9r+3snviT1o/kgXou/xE01Ks5ykC
+KSsubsYx1enBMV1t0P/EGDZ6S3LHFXRP0h7rLawGYT56izp7xsGfNvXSuvH
OVJvk+NfbGiH6x+kP9WuWdkL/TxdgHNXps05jzwySL3cpXLBVxn9g+QP9cqO
i35RHheEf/O5Cv8g+a7rpE457ymPHAEOf4uONX5IeeSS+1v1ym7TXcrjIsmH
Oi82G+B8e54AktJzJfsxX10SFO/3UUL/ECCD3V0/4N/6hwCWnd/Z6Lym8VEs
QNYteUJC/xCgx/etzldwfreU9F/Noftsm2g9v0zq88htS2Pe4voHybdr+/jG
t0P/EODLWNeLMi30D9IfqtiWceiD5aQ/ZKtoNSOPG4Jif/g//xAg7Wf2KNt3
ND4qBZjZVVY7GPPVLfL7zfrdO+L8bpUAnqJBtm3NuP5BxjeGS7oHtVEeNQJM
+9Fh8kpcj7ojwCXfI2O86nD9Q4CE4GylEW9w/UOAQZ0Of1nyG9c/BMXzp0ro
H6R9v1W03sH59oeknof07rAS1wcfCXDm9zDzHp8pjzoBmmYvc9Jro/XjiQC9
1N9t+PyVjq+ekuMX9N5Yo4r+Qdpj+FyVmq+4/iEo/l6ZEvqHAFP2P8x/9ArX
PwSQ/7kK5Zu4/kGub4FYh3lF46NRgANzJj179w39Q4Cf+TY7v6mifwhwq+at
mfcn9A9B8fd9jCiPJgEc5Que+rj+IYDa4hW139qjf5Dfn3H20GLMV58EqByx
vOXaD1z/EEB3z6LaBy24/kHGQ52vLzT9gv4hKP4e1idc/xBgdGKeeMp3yuO7
APoz3hkDzl/9FBTzAXW4/iHAznUN10bifGKLAH0Sjz6c+4DGx29yvjF//8If
9Q8BKsbnnIAGXP8QYMzsL1cyzNA/ZCB/3K/lE65/yBTvI/iB6x8ymNkQMcn8
B65/yKBmmYV/mAb6hwymRkryS7Ceq8sgtIf8jUboHzK4/8ZxDuB8u6YMmj/d
cpXPNyr8QwaF0d6q3L/1DxmEbTp78JUG+ocMKk/evCPG+V09GRz9Y5XnguMr
A/J5iea8JDX0DxlUqZffk/uRwj9koORY7Ff1Dv1DBq4BJqo9f6F/yKDl9aSN
nr/RP2Qwe7b+1FPGuP5B7lcn5fg2U/QPGXQx7lfRgOtRFjKQ47mE8+2dZLD6
d0uwtjr6hwyU5RPeKugfMpC/zrVTe1z/kIGmWcDwAgtc/yDXe3bVlRlPcf1D
BsM39uvahPmqh0zx94EeUx49ZdAubMsHCxzv9iI8g677j7xD46OPDJb23h2e
+xj9QwYD308aZvmLxkc/GVglL7F63EjXBwfI4LToYu+EZhof/8kg8eLbTVf/
oH/IQP7nH/Pe0nw1SKZYn65D/5BBjwLPQN27dLw7VAa2V/onrv2F/iGDjNTx
s+T1T+EfpP1OL95+4jvlMVIGmYVWxv2aKI9RMvC0n+h82gj9Q6Z4PwXOl4yV
wddgj2tlL3D9QwZFLx5ebN9K68c4Gfh06sf3xPoxnvTvkIkNqshjogy42nVj
b2E9nyQDk5v3VaZgPQfSvxKzT77Dej6F8FoSPfeFOvqHDOTbN0z++YcMGvOH
tlPC9cHpMghILj7yDONjpgzOzPuR6NlGecySQVlCwb5iVfQPGYx6fWHaIA30
Dxn80Sjx6oV+Pk8Gwd9ffCvH9XMbGfy6pdY80Bj9QwZaQ/7beQn3Mywk8Tt2
v42XMq5/yKAtjk26/h3XP2TwnpsysVET/UMG80r5V09wPlEkg9JJm15XmaB/
yKDrCt9dUV9pvmJkiueRDNA/ZCDZs0B5SBvlwckUfx8Ix1e8DB6fP1vl+BT9
Qwb7zZpnv1fC9Q8ZGLwN4ZZb4PqHDByU10UP0kX/kEGKTeyjDx9pfKwg/Xt7
i1OVEvoHibcOq8o/q6F/yGD818dn/jNE/5AB0+i7epMG+geJ5/X2PK+B/iGD
nWZzI3aooX/Q+EAeG0l81fcFEx30DxKPhmamDr9ofNjJYIxcwFXRP2Qg3x7Q
Tw/9g+S/74u33XpH48OB3G/3jo6bcD3KkcTP/R41Oshjqwyyt2276a2G/iED
34cPir+ooH/IYI78BY3fKA9X0v8u8pLjuH7uJgMSnVb+7dE/ZIr9gFg/3GVg
Ee9sO1IZ/YOcP+7dmhl/aP3wJPmn+KGvwUdaP3bK/q0vKvxDBoOHb4puxvVa
H5IPPMYFaWC+8pWB/PEO5jXNV34k/rtGf3cwQf+QwVPf2kF2OH8VQO7PuCr1
zD//kMHDzT5bDuJ8SRA5X+mbsCG4HrWH5jtT9A/Sn0y6HAlvpTxCZDD9QdmR
ZBxfhcpg3BWvd83II5zEz53OXfcbo3+Q+vC1QLoH9/tEkvi4OX2qPL8o/IPE
+5+JL4pxvBsjAy/5H+RrQ/8g8eaSuDpBD/1DBpsDPx1kmtE/SLw/nJNagTwO
yiBvUt0pMc63H5LByp33J7iZo3+Q+0v2b43D+ZI4GRxqezdzN65HHZHBtc7y
B8rQP2SwRC0+0loZ/UMGphaBq4djvoqXgSyvS9ZSPfQPGfQPHthuLNbzRJni
+Zpy3H9F+PRf0PXdV/QPUg8PNlgmXaX1I4Vcb/9WP/n8sMI/yM9NHzaF/a+o
847rqX3jeCIzK+sxHuGx98hel1F4yJ4Pvufc9iojM5QQ7aISLSVp0xYqSaGM
Ugplqx+SmYSM33U618Wfnxf1/Xbe5x7Xed/nvn/S+BGuUffj+EI8IjTq+YPv
icdp7K9Dzb/6/I/rD436fvhz9h84v1AWvPD4Ea2BgTkzdwzX5vVXeL801+t7
/juNH3HYv3WxrHAq4PpDA5HVXzh0/e0/NBA2at7CqF9cf2jU87A+cf2B3zdr
QsuN1dh/aCB/iJeT1i2uPzQQk31rdfOXXH9oYKay4Ksa1x8aWFH1Qif7Dw1Y
3S6++bSA6w/Nb9+s1h8aWPtu1pxVPN9N00CXgMy+b//H9YcG/KcEZKRzf3UV
+7/mjdOL3vD6Kw3Y2w3xWfbbf2ggOjGsbd93NJ5fx+8rbTtf9rv+0MDEqZ1N
m9Xg+kMDyxbW9A78vf5KA1sHBOjX5+ft2RrQG1A5wug+r7/SQO3h6aFjarP/
0EB2pzbm9uzP72h+r1dQ6w8cr9MrN1YWc/2B9+/QjnHTP3L9oQHHbvOfr+Pn
7fc16vmwv/0H9ie7smMWlNP4UYg8tU7ptvldf2hAd/sxEVDK9Qf2p7XqzEjm
evAx8stoaTf8J9cfGviI089oXp/4TAOnuml7Pyrm+gM/r2OM+UFez1CkAZvV
jx9ID7n+0IDL8ktp+sVcf2ig/UjDBo3vcv2B/XWkaeJw9uevkEf3VGMjHa4/
NHB4VMSJ0cyjVAO2WT7yLx2uP/D6fxuz+KQW1x8adf36U2of7zVQUj1j+MEc
Xn+F7XvjsIy5Z7n+0ED/zaV+ene5/tDAg94Gd1cXcf2hUc/X/cL1hwYaTB1/
Mf4R1x8ayB2QlDb/f7z+CucTEyv15Ztcf2igU9UDMuJRifPZtt/ezs3n+kOj
7i96m+sPnL8N2vTQLYfrD+xflAPUinj9lQRzlQXd97n+kNTzhJ5z/SGp50e8
4fpDgqEWwQZLuH3oSJDap7zs1DPiUUuCB4kbZx6tIB61JXj8l/aepe+ov6oj
gTI9bX6L2kc9CQxXHjPs+pn6K10JTr0bWOMq86gvwcGDfS1a1eL6Q4LTZes9
fhQQj0YSTG8DF989Jh6NJVBuP7904qEngfM35cAYrj8kmNHni0GX3/5Dgpf7
s8d4vOf6Q1LH92j2HxJ0qdrgkni0lCD8il7+lXtcf0gw9Y3urIWZxKO1BPXG
7tCfkEs82uD1WX3JPjmVeLSV1Pk4P2/Xl2C3x0wPB/a17SRYp2M8ObyU6w8J
7t53sVwRyfWHBMr2/eV5XH9I4DXbIP/nW/YfEhgfeP5V9yXXHxIor4e5v+P6
Q4KJJ02+25Zw/YHXx3S/oWEi1x8SNP8r+nxeGdcfEvROn7P8cRzXH8jvtlNr
i7tcf0hwfUWDSb3ucP0hgbL8fv0zrj8k2Hk8dGz121x/SGD1ctKxO7xe1ECC
zIN+az6VcP0hwf4k2/ZDf/sPCfTvLxqY9YHXX0mgHLe44gbxGCpB4TcsIJO5
/sDvZ6gcUMb1B37eyM4zPW9y/SGB8nrDkLfsPyTwaTTspd4tah+j8fv27TZq
1CVefyVB97/Df5nd4/VXEsQFNvho/p7XX0mwa5lZ3ogXvP5KgrFZK/JeZBIP
Qwmchg07bVST6w8Jlo34t9OIS1x/4O8bMMUk5DnxmCTB6tAuZc6PiMdkCfYk
hM1TfLlaf0gQdr1btX6viIexBKJ5wdCbz4jHVEl9vnKbeEyX1PNIKtl/SODd
Vxj0qOT6Q4KABfdHKeOZWn9IsKrDuu3mxcRjjgQ3D2sNjCul9jEX7+cWnWfp
POf6A+9n7SV6vYuIxwIJ/lOE+hOuPyT1PDoezxdi+3wXtsn/I9cfEhxb2Sni
yxX2HxJoN9Rtt+sl+w8JDMqKPLXvEw8Z+6OF8wc/esj1hwRfD6SufP2EeCzF
6/mrWn5oEvFYJsHC8U1dB6cQj+USFOum/70+h9rHSgmisHXLr4jHKgm2BTh/
3fOEeKyWIP/J7jm97xCPtRL8bGBoNYqfX63D+2VfnymnMrn+kGClcsBMDvEw
leCvmE5hHR4Qjw34+xx0N7V4yvWHpPpEbh+bJMjL8rKbfY/9h6Su93pMPLZI
sGV77edBt4nHVmwvXg7dLydw/SGp+yFlcP0hgbtlrzOLsoiHuQQOvdc3uMv9
1U7szzJmzc2NIx67JPg0w2iRFq9vt8D7Ncq4e6vrXH9I0G3B1LGvwojHHgmU
49S1H3D9IcEtm5xHT15z/SHBhDlNxj+8yvWHBDE72tQsqyAe1hJ07WrYoyKV
eByU4G3UJ/96JcTDRoKHJUNf7eb2YStBo8zKIZ6XiYc98mt+XFt+QDwckHeM
u8f3LK4/JDhh0SJ+xXWuP/B+X9Tq4vtM4uEigduBVtYdq3P9Ian7Bz4mHocl
dT3/U64/JAj1sr/4JoP9hwQb4s/1G/mU6w8JlNdFUlOJh4cE/ZUNxH9w/UHj
WzH7D7wei7BHesH+A/svZbs2rge9Jfh3yaRzld+5/sD7963Zrtgv/P6HBPLL
xgEvPvP7H3h/jA5qN5rrwRN4fx7YcCP6d/2Bf7/OqoU3vxGPk/j73bvunPyV
3/+QoMP0H/smcn8VJIGlsiE014PB2B6bbkvM4PE8RILAT1P69MsnHmGS6ns/
cv0hQY0F0yKSC7j+kNT16blcf0hw5u38da4lXH9I6v6f5Vx/YP/f44uJDbeP
aEk9b7uE/Qf2TyM77nqXxfWHBEb1suM9eT1DvAS3a9jNT8tm/4HzkaDQbCjl
+gP7D6uwEVbvuf6QoO6aL83z37D/kOB8wK/i/z5x/YH9i03Xzuv5eUky3t/K
gpEGXH/g9UjRPtpfi/0Hfv/yuz16fuH6Q4J5WZPetX7M/kMC63o7agzOYf+B
8zHDhIzgHK4/sL1F509fw8/br+L9aaCr37iM6w/896i1Oy8UE48MCRrWeVzZ
ugb7D/z8pKejNl3n9VcSFDiFXIiux/UH3i/KgciV7D8k2Gxh9zzlNb//If2e
36r1B86/unaqEVbC/kOCJsqBdG/Zf9D8KYfrD/z9NTbEbOf+Kl9SzxO5yfUH
9qfjvr15rcX1hwSa5HKh+Bm1/sD7Z5PtPw2LuP6QYMojrQGPn/L6K7we9yOW
99fl9VcSrFAOXPrO/kNS9xu8wvUHzl81OAPh+e4zCeq3OBcUVsj1hwRa2vmh
i8u4/sD+5435ajstXn8lqe+T53P9IcH8DaOfWPF4/lKCnlZu9+Iesv+Q4Ffm
v64zs/n9Dxy/zmS0Ks9m/yFB0pXeM5LyeP0Vzm8G2+TbsR98K4GFk3Pzlbw+
8T22v0Y44+L1JR+w/+of4l8/hesP/D4uK3p6Mo9PEoz4HDPfrga//4Gfr53d
dTH7wc8SPMrU81nOz68qkFfbZr+2pXH9Ian7Y3J/9U1S99PM5foD+VuV6I/H
9h65adWhN9/x+h5LmNMI++eqdTY/cXz3jUyrjveLGf7zrl8S9BpjBNbYn4d+
yDFeoiVD6eRBbdfh/dG6z8OONavJUNN3Z0MP7M+r1rFirlo/j9enyhtry+r+
XDgem+A/f8DsPMhpvj22D/xpK/fqMjQOcl23BflOXdJo/tAaMphE9NErwO+X
fLxVn4eYs8qCHEvw55WPs9KR1f0xcTyq8ug1ZailbOCGfy/+dOw1zFobSu+b
4e+r2sevlqyeD4a/7yN+/Ua1ZfCtm/DiK94vysfFYn7g93nhcPx7qt5DryPD
r8XHh77G8WW88gdhrlq/j9c/9trW5ON1ZThS5+KdLLz/OuHXH1dPBmW6NAbv
jyP4cS8wF+D0vxH2F8o/2+vKsFIZgHH82ab8QfVleNLjfLknzheVy5GDuXHI
6ha52L8pX39rAxneXx4z1g2vTwZ+XKuGMgT/HNNxHN4fyj8nY25UfXGldgHx
aCTD7Xl4AxUQj8YynM63vf6hhHhgzii6c6tvOfHQk8G/14uZi8qJB2aHwlVa
6y8RjyYy7JsZu6lPJPFoKoP3N/h4y594YG4/rIZTjfPEoxneD+uujR4QTDya
0/2QSDwwt/Y/HnL3JvFoIUOsmadOgQ/x+EtW1yueJR6YO04YVv2fM8SjpQyj
lO3LYhqqPDDP9XTba5pFPFrJkPemtEfDHOLRWoa4tMxVRa7EA3Odmd22Gpwm
Hm1kOPw/59Um54nH3/h9XPbcLr5JPDD7XFjcx/gQ8Wgrw7ddbo1bpBAPfRlS
DwTNy4wmHkquDF0UnEg82snQ7Wg/nbWJxKO9DI6GufczUuj6d5DhxhvNW9eA
P3mY8oL0XuKBWapagEo8/pHhYrfw2dOjiEdHGSLDcALoSjwwd1YmGNw+Oslw
Ijv6rf514tFZhtmtvW0sbhIPzC3KzMbNiiceXbB9WRXXbnmNeHSV1fUUacQD
c5XvuUw8uuH9pdezwUpf4oF51IJ+i/72Ix7dZXAr/DyyxJl49JDV9c9+xAOz
8rS7QzDx6In8w03Lvd2IRy9ZPV86hHhg7q4cYOlOPHrLEDK1VrSvOfHoI0NL
l6RHPw4RD8zeT2vuskggHn1l2PFP2TX9G8Sjnwz9b9QpKIqk9oE5VsskbMFV
4tFfhl7Kgo1c4oH50aiwG27xxGMA3v/zShY0KiEeBrL6Ptct4oH5bG2H8vrh
xGOgDOuXxvyTd5Z4DJLV/adOEg/MNZUNTCKJx2AZqo7HiyAeQ2QYYD99nU4E
8cC832dJXrsbxGOoDH3PzVgWcYl4YH5RrefH10HEY5gMuZe+jT54jngMR/57
jF7lHCcemBsNn/Uy8RTxGCHDPJ01/bYfJR4jZXj5b41Qy0jigdlmz7jgmWbE
Y5Ssvq9+mHiMxs+znv+j8Snigblngv77FJl4gAzJX06M1AQTjzEytB0wveUv
X+KBWT3vmniMxb9nbu2wqDTigXlgvdjhJxOIxzgZdPorKxSJx3gZLrzfVxYS
QDwwr/3olrfZh3gYymA5LXxW8QXiYYS//1pmn31RxAPz1jajZ7eKIh4TZKhb
OO3Kl0jiMVGGAJdlc99FEg/MzZUGGkk8Jsnq+QqJxANzm5jSSXIMXf/JMjw7
/Hzqq5Q/ubLYtdnlPOKBubgrNL2RQDymyJDetuBqXV/iYYzjqbLdQSjxwFxq
MqDZsyjiMRXb4w1NvE8+8Zgmq+e1lBIPzBv+WW5/Mol4TJehyNjCfmo88ZiB
7fdzTeloOPHAvKVanwHrYonHTLy+48vzU+KJB+ZVyoTgBvGYJcMe3b+HB58k
HrNl9fz5QuKBecCgzTGjs4nHHBmmLTC+2ySJeMzF/799ZyPtHOKB2dXB23ok
jx/zZLh7slDvnB/xmC/D878y2vpfIR6YV2c8X/31EvFYIMOxTxUzt0cSD8zK
0/FzntQ+/pMhc9CGWiVuxGOhrPrNBOKBOWyksmKLeCySYdCZkvDm94jHYhkK
mzrbr4kiHpgbKQPgWeKhkSGxpFqZSwjxkGToYTdvQWEs8cBs2sLztUE08ZBl
db1sKvEQ2N9vbfoiOIB4YB62CL9ROvFYIoNyfG6TAOKBObSRc9r1GOKxFOdH
2e8qB58hHstk9X2wIOKB+XDH2vPAn3gsl6HBwUArfXfisUJWr4MX8cBc9TzK
i3islNX9tS8Rj1XYv2ZcW3Avl3hgjjM4O3a+I/FYLcOHpItjduYRD8xrLb4H
GiYRjzU4H7tXOrE8iXisxfFnyXKDj8eIB+Yt87ZeenKeeKyToeR6ztSbgcTD
BHnfya4pBxAPzLdPj82cZkc8TGW4amnVDk4Rj/UyjGhhZD7Di3hgPh7+1+kG
e4jHBmy/hvmt/nUkHhtxPBYnxtTl/grzYNN+owe7EY9NsurD04kHZq25E5w2
X6Hrvxl//1Ac8G3/ZJeCtIwfp4kH5qUWpqsynYjHFmwvP3dfsQ4gHltlqPgv
e+fSYOKB2eX+gk9TA4nHNmzvU2b0djxOPLbL0Ex5AOJIPDD7LAu73s2feOyQ
Ierg56i9lsQD8yDX9fHnooiHuQxDetb/HnyKeOzE66G7Zf7TeOKBua2d9u4O
Z4jHLhxvF1+UB98gHrvx57+kLgtNIR6YjfvVGjPhOvGwkOHvOcaNtlwkHpbY
nx649ur1OeKB+exu52+v44jHHhn+t1A/v3Uc8bDC/kgUnrhxinhgtgwse7rg
BPHYS/P1C8QDc9X6rlPUPvbRfCaZeOyXQdk+NCyeeGCu2o8rjHhYY30yO6j6
AmficUBW30f3JB6YnV4/Lj+WSzwO4t9v7V63eyhdfxtsf+7Zi/UO/skxUXpl
4fuJhy2ON/caGJW6Eg/Mc2wmPCu2JR52NP4dJR72+POxs8zO+RMPzFX7zfkS
DwdZXQ94lXg44vVXNmy9RDwwL+12+EyNaOLhJNP5lsTDGe/vobtybE8SDyUr
71NlEg8XGerlVrTae5l4HJJhQvuM8EeXiAfmcU9jtmyIJB6HZfjeorb2smvE
A/OBtv3MTbn+cJVhZ2OTq3eSiIcbfv+xbn1WXSIemHUKbbpcOEc83GU4OTT6
4/UU4nEE54tF/46sl0o8MO+Oqnhmz/NdDxnKIhq+djxP7eMoziexGq/J813M
vzqsutExk3gcw/65wCG3URzxwFy6BicUd4iHpwzKdueD4oiHF34/ZfrE7QPz
2vfJ3Vtk0vX3wfm/5cSLu33+5Lb2JjNvJxAPzMrqK6PjxMMX5+d94wIb8Pzq
OI7X/U3X+HH7wDzGq82oV2nEw0+GqcqGcGnEwx///ojJjtlniAfmpjEa3eI0
4nEC29vlvGqN7hIPzK2+zKhfmUQ8ArA/ebBsdkvuv07ieOO5sH34FeKBGb/N
V28v4hEow8T1Cc4PzhOPU9j/bjsbPT6IeGAO6jTX6J/jxCNIhscH9+3vyv1V
sAz1r5a1nO5MPDCPEdNP3T5JPEKwv5tkdCs1mXhgVranH/ySeITK0NXq5tDt
3F+F4fXuvq5mQgrxwJzwd6vmAVwPhstw66//1TCJJh4R2L+fu2j+4C7xwNx7
eNrodRnE47QMb5XjO5KIxxn8vF6L5ooY4oE5J/TIZrfLxCMS5zfXGy4qDqHr
H4XjlXu07sYbf3LVesMk4hEtw4q+Rh3r3iQemIsmrpSL0olHDI7PFYcWup4m
HrEy2A+6es74HvHAXLW+M454xOH9s8ZqZOdo4hGP89vnDw9FFRAPzAe/ftQu
DSAeZ5HHY7+kb0eJRwL+fPnuIRODiQfmD71bfPBJIB7nZPV9l2vEA/PGK327
rIohHueRV5PODisCiccFGWbK1aa05PkV5tbKgauOxCMR50sLF5yICSceSVgv
Otv9Gp5KPDBX+YQA4pEsw5rUz679konHRbz/d/57y9aHeGCueh53g3ikYD3T
q+0jsxRqH5ewnsPuShnPqnhgNuwTMN80hHikYn9w6/PL+meJB+bFa/ZbnEom
HpdlOLTbZfklnu+mYf9sOWVt7lHigblqv7eTxCMd6w37pBaSG/G4QvXHbeKB
2S0wv9LxCPG4KkPg6ukGDXm+e02GKwa5SVN5PMHsb9zg+OZU4pEhg2Ps7EdO
LsQDc5XfTSUemVhfTPhuNzCReFyXYfJ/H+pbnyEemC0Lm3SM9yIeN7DeqDEk
yd6DeNyU1f2BThIPzEc8vk/7eZp43ML5Xsug9qEuxCNLBoMG5Rci44gH5qMD
o1LmxRKPbKx3L9w68N2VeNzG+ZKyYDGLeGDufNUn59J54pEjw497HUc/Yx6Y
oz/I9g8fEY9c7G+2PK31Ipd43MH5VubqaRnniAdmPb3VrS1TiUfen3q4ike+
DOda3Xc/coh4YHb0arVqVBDxuCvD9cbKCVXE4x7294qg4+dXmD/43d+yPp14
3Jfh0+XaT29foetfgP3PwsPVt+b9ycpxm72LiUchzse3NVgeHEo8ME/a4/lf
/BHi8QDnB8mrv5X6EY+HMtR4WfHD6yzxwDzglOwYw/3VIxk8326ZKcUTj8cy
tHs3p0cTX+KB+b99FXPOuRCPJzLIyusnB4jHU+Sx3qpGOo8fmKv2W+Tx/BnW
X+mpjYb6EA/MmsnXao30Ih7Psf73aZill0Y8ivD/K9v5XiYemOvYxjqOPkQ8
imX498OHOvd3EI//yXR+M/HAXLUf0Qni8QLnL8csbLeHEY+Xsnre/VHigVkz
6eOixweJxysZnlSs13gnUPvA3OOi7hWbk8SjBH9/eQ+fhmeIx2tZ9XdHiQfm
6c4mLTcwj1IcH0b0adbalXi8kQG+f6944k48ME+83M2szJF4vJVh2euWqf3s
icc7rNdP12/23Jt4YH7S5PXsr77E4z3On4YHLfDzIR4fZEjroJwQQjww61u/
npGQTDw+4niivFB1nnhgbpdbYBDvQTzKcPzdcbXbsBzi8Umm842JB+bAA4O0
WkcSj3IZthlPXKvrSTw+Y//63jh35UrigdmwaoMS4lGB9duFmrtfORKPL3g/
Tm/5a1QA8cDc98OEGSudiMdXGQK2dX/iG0Q8ME+3m/tW5wDx+IbfT8dvxnmu
zytldX+8i8QD86wxhnlnYonHd5nmNcTjB/Y3KREXdmQSD8w4mXnYzpN4/MT5
0CisoC8Qj19/nu9U8cD84nnB9H632H8IdT39V/YfAjqNfjYvnOe7mC/pW/zc
mc3+Q8CAtKjeplyfY86657FuBD+/qi7U861T2X8ISFKWYyWw/xDgYtPt0Pgz
7D/w89cqJ9yy/xDQeNOjX1cz2H8IUI6fmePP/kPAP03er+0Ywv5DgMbYN9rT
if2HgIIw54PJXuw/BIROtI6y3kM8MMO3zsb7TrD/EPCh0ZVpzy3Yfwio/arb
JhtuH5iHyvNcg8LZfwh4dq36IUNz9h8CjpoERTT2Z/8hIO3t8ANXLdh/CFCO
w9RlHg0FKDrTw4z9B16fv5/GPrFm/yHgWrzukMkh7D8EvI3zq7jiwv5DQHJy
fqCRDfsPAcrjl6bO7D8E7D3kMTBqD/sPAZk/Ghha+bL/EHDxY7uRhlyfY67a
L9+N/YcAZTvSw5vZfwjQfWk9vMUB9h8CAguCnve7zP5DwIbxFeFrY9l/CDj5
09xax4P9h4AHBallM6PYfwj48vXdpbUe7D/w/nriOfzbcfYfAm6GDQvTiWf/
IdTzyfj5Luanud6J19LYfwjoKG/eYZbA/kPAYGWDD35+hVl5vd/Rjf0H8rcb
ZtbQlv2HUNcHOrP/EJBnfvG20072HwLcpmEHGcn+A/9+5fjRY8Sj/R9eqv8Q
oD3R5FmRL/sPAVXbvR5h/yFAXrB6Zl1P9h8C6o0r+lTuzf4Df14RbCfYfwhY
hNPHG0vYfwgY/7BWuzhb9h/4+33u3utkx/5D/H5+qvoPoZ7vacP+A69/oMWj
2Vx/dMP28/n11G0W7D8EKLfrcAf2HwIudD45sOZu9h8CXLUGxq1zZP8h1Pdd
DrL/EOp5dSHsPwS8qZ/c95gd+w9s3z8Kvr3ierC3gIVVG2iz/xBw2m+1rftv
/yGgZi8kfIz9hwB9LK/9w9h/4P27x9DiB7cPzFW+P4r9h1DXRzAPzNHn88xy
eDwfIMBz58Qvj46z/xCqV2YfhXngjsw15y3Yfwj1/NUo9h8CXqTbntnqxv5D
wKeQpe45Zuw/8POmXByf6M7+A9tn2tYKrd3sPwREpLjkRfiy/8D+dX3eluAV
7D8EFC037vl+C/sPbO9aQds+aNh/CJDqnEw7bcL+Q4BRB4O9jvbsPwREOm6P
9jrG/kPAXZPplRG72X8I9X3LPew/kO9Gh2XOkew/BPR7nT596mb2HwJ2WS3w
n+jB/kOAsh37wiD2HwIu1//yve8J9h8C+iSvcm5xmP2HgMqanQfbObD/wPHi
ttYjbVv2HwLM7Q9WtDnK/kNAeGZyD+V5nuo/8Pr9/Utn7x72HwKaKQ8st7H/
EJDf9vPYavx81+hP+1L9hwD7x03ndrdh/yFgujJAW7P/wP7gYaaeTyD7DwGv
dB0Sw23Zfwj4+mV/aaIJ8fgX+7vBDyaYRrD/wP5oWbus3txfYU6pXr22vh37
DwGGRrU6Ckv2H3R/+bL/wP7G+FzqBW/2H9j+zn0p9N3D/kOovp/rc8xOiLel
D/sP7A+UDcvd2H/g9222NuGaD/sPvD7pJgZ7PNh/CMhu+M/+CV7sP4S6X6Qn
+w8BQ5QHPh7sP/B+kSMKBlqx/xDgbWI6ZdpR9h8COqS5x2w7xf5DAPZ255P2
s//A+UWM+cFCK/YfApydwg4ttmX/IUAoB8zz8xLMVf6P57sLBDRVNlByY/8h
wD/f4N2QQPYf2J5LjwdVC2D/IdT1d/bsP7A9+b8zXR7C/kPA2vyWj1twPbhY
qOtfNew/cPw7lHu3jH2tRoCBb+1nIxLZfwj4Jp02rOfC/kPAzgudhspn2X8I
aJ3Uys+AeQgBhzV33s7zZ/8hYJWyYYkl+w8Bn91r4QyE/Qf+vWei47tZsP8Q
UFZ93g5tf/YfAhY/MKq+3Z79hwBlu4Mlvuw/hFovHmP/gd9/9awtzg7sP4S6
HpHHj5X47z0KDyYGsv8QMMhs4hr/k+w/hPr+wFH2HzhfMO59JeU8+w+8n6VO
+hfC2H9g/+fXt2tuMPsPbO+7OnYaGc7+A69P3ivIj2H/IcB0msu9t8nsP/D+
GnAidvBR9h84/q5oGKt9mf0Hfv/TcRUhJew/BBwrX9K1y3n2HwJ+6q7Pf8J+
cIOA5wPPlISzH9wo4BD2vq7J7D/wet+sPr/oLPsPAR+7ur/fz+MHZs8ud5te
cyAeZgL+texjXSuC/YeAh56bF3bwYP+B410bj42zAth/CLB1v33txRb2HwJw
sOo73on9h4AVUz3S006x/xDQQtlg0IH9B4534wOG2/iw/8D+oHSF0WhP9h94
/W+/CHA4yv4Dx3fvL2sm/PYf+H3mfBmQeIz9h4CMzD77+p1g/yFg/umzN2fz
eoZdAm4InIBdZv8hINixZHO7MPYfOF7v25dk68/+Q8C9ejrrau1j/yGgeq3Y
zToX2H+I3+uDVf8h4N2hm3PKeH2JFY5vr8aG/7Rh/4Hz93ivJ14H2H8I9X2l
k+w/BMSOKj7a05T9h4DiUp/bc63ZfwiIWxfRR8+T/Qe279lPlrXm/soaP//n
9jP/cfs4gPPxQa179FvP/kPAnZ7Zb132sv+g+mM18bDBnw/x/uy2i/0Hzodw
umxkzv5D0Hlz7D+Eet7ZXvYfeL2MRty/6cD+A+/X7inbvDzYfwjoP6xdnUqu
zx0EKMs1Mr3Yf+D1GLbZ/JEj+w+hri9yZf8hoNaieTdqO7P/wOubeWCgeyD7
D6G+L8njhwve/+3qrpjiz/5DgMlPaUsR88DsvqJsiO4p9h/YPmdlaE0PZP8h
YIb16Mte7uw/BDyKNJmxIoD9B/bHtUMK759l/yHA4W5iaIw5+w+cf3fcPq4V
+9ojAuas+Qw9+HkJZmV6MN+J/YeA2XNzy8efZf8hYP29+K4x/uw/sL8dcbfi
qR/7DwH/7XXYU5frc8zK8nZ9Xl/iif3JSyvnS3bsP3A8F4+nduD2gfnxAD3/
xg7Ew1vAsDNRk2c7s//A+eOm/bpFO9h/4P1zDCeYXA/6CvV9FTf2HwJmZb/p
5MjzXcwHnjkN/urI/kOo74e5s//A/meRg9WWXew/cPyPWFn76g32HwJynFpb
DObnV5hH+N89nnaQ/YeANZfsk/fGsv/A8aOFxYZR7uw/sJ65VXivNJj9B7YX
ZUNXJ/YfeD/lpJ9y38v+A/ntffLhjQ/7DwElrg9Ek2PsP3D+Ms6umh6v98H8
o1+E8dIL7D8E/C/rrM5k9lGYteZFL/3Hhf0Hzven2DlPs2H/IeD9X20rF6xj
/4H1Tabt1maH2X/g/LzJzlX6a9l/YP/xqcktU24fmOfV+LUww5T9h4DJh198
G7WL/YcAi+Ix5na72H8I1Z/7sf/A+cBc7zW9wolHFNYXbaKtNkex/8D59tw3
ni5H2H8IeOZ84tYDfl6CeYAygdjF/kOo62HN2X8gn/K8OVbcX2H+ZNqzq64d
+w+hrmfi5yXxOD+2L1yl5cz+Q6jny5xm/4HzzTKt5l+3sP/A9rdrTL06/DwR
88U7WV52buw/hHr+4jH2Hzj+db5o2MWe/QfWp5ZYwfuz/8D5/M20ze2PsP8Q
ELbD6dq2DPYfAnYoB4jw86skAUurNiBk/yHg7c470hkX9h8CJp3wmNHTg/2H
gOYV+sca7Gb/gfNR5YAAV/YfOF8ckKJz/zD7DwHt3ZdMeL6B/QfW/xXBFzVW
7D9ofmvO/kNAZkBrofhh1X/g/YPldCjPd9ME7M+/7GF7gv2HgKddd2xx4vUl
6eK3L1f9h4DNht3az3dn/4Htw+e9nrc5+w9sj+UT9xV6sv/A+V+d/trdvdl/
YP+6NDrh1yr2H1h/nd15bpoT+w8cXyp+eLXg/ipTQLWKEZYFPL+6juO/sgFM
DvsPAedCrP5n5sT+Q8CRUcqB8Ow/sB7YtLLzX7fYf2D/qAgpc/YfArq9Htwk
15r9h4A2t76vacDz3aw/zytU/4H1ut+M85+c2X8I2DSr+s0X3uw/hLo/EY/n
OUJdPxDE/kOA5brD+h/s2X/g9cgZkJTG9eAdbD/KBgS27D+wfwo7fG0U91d5
QvXXPH7k43w1RXmAyf4D650Pt585CPYfAqbVivb9j9fv3hPwfc6ed4O4/sCs
rPbp5MD+A+8X7G5m8vMSzEO7D54x2ZX9B/bnsZv69LVn/yGgokj457ux/8DP
C59VvPMA+w8B+4x9JqRzPfgQv+/acelDjrP/ELAuq2ed6bw+8RE9n7Vi/4H1
fu79jCc27D+Eut+QGfsPAQ38Hlest2D/IcDD8dbXbk7sPwRE2YiD/fj51TOh
nh+RyP4D24OfcYPjbuw/sD/NmzdPx479h4DdWRP3G7mw/xCgHCexiedXxQKu
roy29D3A/kOA8jrOeTv2Hzi+Fxq/N3Zl/yFUX8zP219if2xmWZ7APDCHbxz0
dzVv9h/YfpQJTjD7DwGLtvwd2o3Xl5QI+PXSy6A+j+evsd4c/LXXsB3sPwTU
2Nh2quzJ/gPrea0ZfZfasf/A9rzDLGEu3j//B0gpd78=
         "]]}, {
        Hue[0.1421359549995791, 0.6, 0.6], 
        Directive[
         PointSize[0.002777777777777778], 
         RGBColor[0.560181, 0.691569, 0.194885], 
         AbsoluteThickness[1.6]], 
        PointBox[CompressedData["
1:eJxMnWVcVN0Wh5FugUFCkC6RVroWgpRgoIAtOuecGVsUu7A7sVss7M7Xbgzs
wsIWFZVuuWtm1nbu++X+ngvCzH722nvt8z9zsB84IoVXVVFROaunoiL734rG
J+OLTcTglj2Qy19kClzou86LRWLYtHHb6Y+bTOHp+GIXX1PkytY3ua6mEHuy
vPEJ8rbmq49ssxKBDMe3EMONK0bBUzxF4Oqrvd/aTAzHTra2MfcXwdrhJjMv
If/+HBGs6yMC/GovzlwMpQaz7z/zFcEE/PHaFmKY8uBYz8pgEchwP7LKwoY6
+wAR9JK9IEsxBI7YaPolXAR3tnU4WY5cmG6zY3eQCGQvd01LMZhs3bX6QAcR
yH58qJUY1kqXzdgNImgl+wHIr8wf6I3zEsHiNfiCrMWw/PTNR3OR/+Lbd2kl
BkHyMLRFFxGMwJd7G7lIetPgYqgIZD9+uI0Ymk9LfpYXKIIush9gK4ZFzY+t
GRYngsu38QUhv4869uNtLxHI3n4vOzG0j25SN+8oglx8uY3I99Lzb/4aKALZ
j99mL4Yee/XGrxsgAhl2cBBDiHZIr6f4dbkP5G0zruo5pIgUPhzF8KfRoHBf
Z5HCh5MYJuYNu+omFSl8IJ/fP1/jwkDy4SyGhQu3jxKlkg8X9Lsp3udpGPlA
vt2y0mhxJ/LhKobFj41Sa7qRDzcx5Fm5/enUiXwgj3R6kNEtjny0FkPXjqPb
zPInH8ivAhbNKPIlH+5iOHdUT/N5EvloI4aNb6/XZ4aSD2RV7tuLqA7kw0MM
2YblnzV6kA9PMczdnX7bL4Z8II/ZnzJxVzr58MJ//zRyHiclH95imJ4zrMgw
hnwgC9tHT13QjXz4iKFVaN61MWHkA3nizdYhKzqSD18xvOa6W94IJx9+YliT
smaROIZ8IJdU/lpanUg+2orh+euHTaOSyUc7MVQXj78LqeQD2eNs5Xqb7uTD
XwxJ13p/fRdBPgLEkGnTKSMkmXwgB0kPRdj0Ih+BYnjjnJkWk0w+gsTgv/pw
wA3mA/lqzEzTsA40/sFiKPturXY0XcnW95av6h9APkLEIH6gs21mJ/IRKoZr
kUOLH8aQD+SU54X13f3JR5gYXpx9ot0YRj7CxWA+dWSEbPzkPpAzbk6bbudD
PiLE8Hniq6TZQeQjUgyuyTNzJwD5QJ7SY8QT3WjyAWI4+XzGW6tu5AP5YKJD
vR3zESWGvnskUW6dyUd7nH8/hm/+3oV8IIeZx07s2pF8RIvBKOrpt6ddyEeM
GPZ0vOG7Ipl8IG+cN3VYI/PRAcfD+UvPhI7kI1YMbedPvLw7gXwg4+qxrE0H
8hGH83t74Ou4TuQjXgzpk6PfH+tAPpCfW2S1/wZUHwliuDv1TXFBNPlANhi6
KiOzB/lIFEP0rQlNtnHkoyPOr2d+lkviyAdyv4SyPu8CyUeSGMb6BSX2SyYf
yWIIuMNvHx1BPpCDNt/PnigmH53E8N/Uy8NfxJKPzmKI7ffsmmp/8oH8ruUL
98sp5KOLGOZ1XBK6M5p8IN+YF7ONDycfXcUQISvAAPKRgj7tP51riiQfyAVB
Bl1nR5KPbmJ4nDzQqEcw+eguhuTt+dct4skHcuGKVOPhfuQjFeeT7aazZcHk
I00MJ9omDdsTTT6QD2x70i8mlHykiyF+98HJq9PJRw8xvHSK/JCeRD6Qp0cs
d01g61VPXE9qy1R/diMfyBfbzGg60I589ML9zePE2xEx5KO3GH4Wvh2e0I98
IFcs2G0zCMhHH+TX7dMdupCPvvj6Dx0umppBPpDbmY47l9+ZfPQTQ8L53aMK
u5GP/mJwmjRrvX0q+UDeaLEiZ35v8pGB89+iuENJP/KBfKbzEtWYAeRjgBhc
RmSv+92FfAwUw5ex3tX5A8gH8vAhevc78uRDLIZOU+wmfGX1wYkhMbbgyuZY
8oG8+1jO5a7tyQcvBvztU2X7odyHIAaHRVtunO9JPpCH72ofZtKffEhwPfJa
YFMjJR9S5X4q94HsMLyTs1oG+Rgkhi67Hn4a2Id8IM9JXxH2PJ18DBZDs/ku
Xa6lkI8hYtiS5XC5ezfygTz+p+SIaQL5GCqGByfXj7mRTj6G4Xqc5uSSN4B8
IB/L+LA0tx/5GI71Mnh28aRk8jFCDD0tF0/u15V8INdy10eOySAfI8Vg3FhY
V9yZfCDveYsF1JV8ZIrBSux6Tj2dfIzC+kwbuHkV2z+Q7XuvPnSnC/kYjft1
Zsra6njykYW/P+VXxM048oF87Ni3Tbo9yMcYMQzLs/g6YiD5GCuG7+GrHm9O
IR/ITs8+dFNJIh/jcH2srXixuiv5GI8+zlvcnp9GPpB/L63eu6on+Zgghjs1
1ZbmncgH8o633YJLEsjHROyvhpS2VoklH5PE0FH1yZOjqeQDOXiaSNc4g3xM
xvFPX1qf1pt8TBFDvdrnk1P60/hPFcPO8vc9ZyQpubPt9MiGPuRjmhi273+X
lJROPpCtj07POtKTfGSLoeFKm4TNvckH8pklmdevMx/TcX51u/OsLoV8zMDX
X3P1/rTO5AM5326c8a548jET9y/DDbfuppKPWWLQlToMHZ9IPpBt/9Nbacp8
zBaDpqwBSCEfc7B+7CKtznQiH8jDAi8HJncmH3PFgKMzUjuVfMzD/XdtRXVK
D/KBnHlzQ4NZMvmYj/5/2eo9jCIfyHxg27qHQD4W4HwZmrPgRi/ysVAMp7Xs
7fqnkA/kwG72NvPZ/rEI1+NO9z5rdiMfi8UAC0JGN0+g+kBu+fqZ2eZA8rFE
DAtC3346FU8+lorBcfbRP5UdyAfylLCKNwfCyMcyXF8euMztnEg+kHu9jPjk
GUc+lovhcnrWD/9kGv8VYrD79T2Vi1Fy9Ff/sfNZf5UjhqwBO8xPhJKPlVjv
2h93Z0aSD2THzT+FWG/ysUoMFlDTJdeffKzGfvHuhBsXYsgH8o9Fvxd2ZPv5
GjFYqqcZerYnH2ux/yl5XLq2K/lA/tv8cFpJCPlYJ4ZR7eLSprYmH8hpFXOF
zWHkYz32uwcqCoeyfneDGGIGjfgzO4F8IHc4u6Xbss7kYyPON3ezi62TyMcm
Mej3PrZqTR/yIWOHlMdeaeRjM/Z3Wmr3z8eRjy1i8AqaebF/GPlALpr53GtY
PPnYKoYnbXjLD/HkA3lIhw0fX8eSj224/iwJ4tQSqD5ysV9w77LwcjT5QO6w
Zanfh/bkY7sYpu7OX3SqA/nYIYZ94063asn2D2Q72YLlTj52Yv9UMahFYxT5
2CWGnKb8d+ejafx3Yz/g8afFm15Krhip+ngQ63fz8HzS1nvumzjygVwpzmmY
500+9mD/kHasoIatV8iDRm98Nasj+diL86P8lq1+GPnYh/3Xlde/PnuRD+SB
rw1yT/iRj/3YP/Tq73S8A/k4IIZbzkvCjFh9IJ+LfLsvLYB8HMT9/WlObVxn
8nFIDPdfqrb/wfYP5I59bp7+wPqrw2LovrTd6QPJ5AM5Wt26/apE8nEE99vm
98LOpJGPo7i/zJVmaXUlH8iiqXu2BKaSj2Ni0BPrRRn2Ih/HxdCnR+DbVj3J
B3Kt75eDzqzfPSGGQ6tD217OIB8nsR98sDbhSUeqD+QpEbfn6WWQj1N4Pje6
0fkj63dP4/l1X8g+DbZ/IA/oHNrgn0A+zoihZuHLFaldyQdy9f4hx63jycdZ
PF+ZnCnSZ+eP/8SwflVJ9Nv25AP57dJX3lvCyMc5XJ/OW/r39ycf53H9vrJ9
sWMa+UCurZn181wy+biA+8P6o4+bJ5KPi3iePbWq34a+5ANZbdzWThM48nEJ
z1dHoxuuxpIPZE1xTO6D9uTjMvZzow0367Dz4BWcPx+HG8muL8h9IKuHDXp/
NIR8XMV+qHDRYyNWH9fEYDZv88qEcPKBnJOGB4Zo8nEdx+f7x22/2XnwBp7X
r6n7T2Y+kJuv71udFkM+bqLv1d9V+8WSj1ti2LZt2oyF7PyB3K/qR6dxEeQj
H+eTOMLuQTD5QN48vsDMKIR83BaDaZ/9eZdZv3sH39+e3PGrOpAP5EF5XeP9
OpKPu9g/D1voZxVDPu6J4dvsUPPYRPKBfDkUGw62XhWIIdzAwmkK83FfDMfD
J16d0p18IDvcfNZ2FjufP8Dz/KaEDXvZ9RLkFb1zhneMIR8Psb4Sflv1DyUf
j3A9CrFp26Un+UDes6MTiLqSj8di2G9p+ckrhXw8EcP1RX+q7LLIB/KrRvdL
4zqSj6di0Nmt4V3Xi3w8w/l+u8p+BOt3kZ/POn5jK1u/nqPfK4M9BoSTjxdi
MPTtV743gnwgd9936KBuDPl4KYa9G6tWbmTnQeTCr76320aSj0IxTEosmB/O
fLwSw9DDI1d8iSQfyIH+DyYXhJOP12J4v6ZuQrco8vEG6+/tu63nQ8gHcrsE
j9bjIsnHW/z6x6o7rm3IxzvsL34mZMjOj3IfyKNlCyzbP4qwHwnJT1vDzoPI
710Nt75j+/l7PL8bGla5xJKPD7hfnM7P80siH8jbVxrt3xtHPj7ieNy4eP80
O398wn9ftqIpn+3nyHd/t1tXGks+PuP+2XB1tU04+fgiBveAL2OuRZEP5Jod
Ip1dieTjK9bzo8Hxr6PJxzecr2/G6S8NJx/Iq7WKW4+KJx/FYvB3udYnhV0/
Qe4S9N+JpDTy8V0MT1fdLwuLJx8/8Hye/WOBZVfygdzrv5L2o5mPn2Jo4127
pYGdz0vEkP7g+LXb8eQD+aLhxra5MeTjlxji1MbrObH+6rcYev8OLMxsSz6Q
28Vf7nbLn3z8ofnbjnwgN9u5LdY+mHyU4nkmfl6ZBluvyvC81GP37WoP8oGc
rgWvn4aSj3IxLI9/VSNi61UF+hnV6ec2tl4hOztKcIknH5ViuOn55eucAPJR
JYaDlR3a9/YiH8hn2or0v4aQj2qcv85Za64Fk48a7HfWq67b1IHGvxbX4wlj
a58FKll96YjfLduRD2RD2YEvhnzU4XqU2jHkdhT5qEf/2M43jyAfyCP7axVY
RpGPBtxfQ8JmlUaTj0Y83xvvPH9ZQj6Q8fQV9Jj5+IvjsenUkZdR5KMJfU3P
X+wQSj6Qi9fnB77yIB8qHGz6r693chT5QGbXQ+Q+mnFwdNpmTX0/8qHKweC6
n9k/3MkHcq9ZA9tI2f6hxkH39Ig75T7kQ50Dn4p5D0eHkg/kQrucRRv9yYcG
B4vXH1qxlNWHJgcZdtrLtrHrJcgVdTk1rxPIhxYHkvgW1/clkQ9tDuwyDhT6
+1J9ILcekx8U25586HDQ72yCvmpH8oF82Oqk523W7+py8PNK84LdEeRDj4Pk
s57L9ZgPZGvnQwW+7HqJPgfVNyc9vc2u5xpwsMTWffHaYCVHBz882L4X+TDk
wKhg95JUtn805+B0sy22sUHkA/ncKueQO+z8YcTBj91N+2uZD+SO6YcXj/cj
H8YczHra40phEPkw4aBrdbP4YX7kA/l19v3mjjHkQ8TBsMaKLf7e5MOUg6iB
/03K9iIfyLe7X87b4cXyDw4ujfUZuAVY/sFBUjf1oPNsP0euWRQjVe/I8g8O
9DY087qVxvIPDrYZD+3T5MXyDw6K4vx/Vrdj+QcHOyUT5x8JY/kHB/3vP/dY
E87yDw6OXL6SsD6S5R8cyHQeDWT5Bweury61yotm+QcHfWyGxGomsPyD+3d9
WpF/cDDi9NLX61l92HDgsmDZ2U3hLP/gYEKWo4d7Css/OHBWgxaBESz/4ODC
xahJlQNY/oHzyXOcMCOK5R8cbFg6JPp6PMs/8OflN32S9UOK/IMDcxOfs+cS
WP6B9TWuTcesAJZ/cOBdxM9Z7MfyD6w3o1aqcez6lTMHuw99HbKaXd914eD7
xNwfVyJZ/sFBWfERT7UIln9wsGBctqtnGMs/OJiRV6+yI5blHxyIjzk+/ddf
tcb3q77v++c4ln/g99+uqbaMY/kHB2dfHE/RZvt5G6zHThqvy5NY/oHfPzp2
ZVUsyz842D7OvWhzHMs/OFg/8Y2DTwDLPziIuWTffU8wyz842Np2ULcxkSz/
4CCbC8ma2InlHxzI4hVn5sOHgx4HT93rHsTyD5xfVerzSyJY/sGBTbv/fh1g
9eHHQdakBPFx5gM5wefp3V5svWrLwarflvMfuLH8A+fbgfOdU+1Z/sFBplpE
5CIfln9wMHX0tMrTtiz/4ABPDz23s/0DefC5rBwLJ5Z/4O9fr1HYyo/lHxyI
PAwlU/1Z/sHBgTnXwld7kY9g/HlXBl1eGMHyDw4Gbl51/EMbln9w8OiG8ZDS
1iz/4CBwpNb3law+kBd1TC38EMLyDw5mFpWW9HVk+QcHYTtnVk6zYfkH+Xdl
+QfOL60xy9sHs/wD6zvKMHFta5Z/4Hq5a+XzxCCWf3Awf/KalDUeLP/A+fft
+bPO3iz/4OBJwsmzG9n+0R7nwwOnIzvYfo48cObsnHa2LP/gwDMqFmY7svyD
g7EtB+0558nyD1wvwza1SWzN8g8OtqxMMBhmxPIPDjxKs4+2Nmf5B+43Weoj
jwWx/IMD9w9ZKw54sfwD94t+/LBu1iz/4KDNjoYdha4s/+Cgfvy3/3qz6yXI
xz+VHm/wYfkHB20XfF6d1pblHxxINUunt7Jl+QcHTq2LB0hZHpXEgVXVpIGb
Qlj+wYHpirvfW/3LPzjZ1R/npez6VSesFx9Dr1ZtWf7BwdXnz88+cWP5B9bn
WfGR5BCWf3CK/CWQ5R8cbJ48cegdH5Z/cHDw99Wo9u1Y/sFB2vqVM4Z7s/yD
A+zWVk1MY/kHB5GpszUHtmb5BwdfVS5bh7P9A3k7bLmV047lH7i+HF+y1yWI
5R8cdA6T6Gm3YvkHB4bzjNIL2HqVzsG3i1qH+oaw/IMDy55+N8vY+QPZ3+nX
kQpfln/gfvvjXeW6tiz/4OD9RNODcSyv7cVBOO/ft/O//AP9dLFsimjL8g/k
br2mdfRh+QcH6epNvfPx983+0fW0TV8OQBo+eR2+/iq3PkuvIFuVh3xYhvPv
+faR4br9Ocjbv+vHfHz/8bJfjGx24cKznQFKHl/yaM5VnO+nbfAnZnCgMyx4
jaweW+OPq0TOv6vhtRTnw/p1+N8A7L+a3zeRXT/Ulf2CgRykbk9XW+kigkn4
tt4jv9hgsSIH6/EnvrzZYg6uzHq4fyj6kv04Nw77i6Mea2twPwyX/QAe5/Px
/fU38ffjv55oKnBw0su/faSjkidPer7VG9+PrewNI0f0fXNElq/JflwfCQfj
cp2cHiGryP6T4nr7fvXSHeg3U/YLkB8tLGx0x/5APu6DOEX+5iCCFNkbRvYw
zvsbhe/nKv64pYM56JvXMGSCswjayv4bwsG9W3bjjHG8ZG9v4lAOgnZ0nZ4T
ruSRMdX7h8SQj2EcPC3wObHTi3wg9xidnbEE9wdB9t9w7G96XvC6Gkl+RnAQ
cMvJUeJLPpDb9y7YeTqEfIzkQPfs+R2+7uQDWadOL3ygE/nIxP0hd01XD1fy
MYqDhmCN2pfx5AM5UHbBJZp8jOZANVt8f3Mb8pHFwecHDq9q8fXeu4v/IYcZ
X5sQ5Et+xmA9fF2Q0t6HfIzl4OEq7e5NduQDeUTpn81qVuRjHK4PDkVGe9uR
j/EcNJvz+f4pf/KBbBn63jmoA/mYgPMl8ZvXfEca/4kcTLy1snmUv5L7GS1f
PzaKfEzC19dxmXEX5B04fM+R54Sax070JR+TcT1KGf/gpzv5mMKBvlb7o9nB
5AM59YpoYmMC+ZiK9XhUd0OzCPIxDfuX7zYv+3QgH8jzH2gHHPSm8c/m4Ey3
kB5NgTT+03H9WXhhRjtHJRcuNV0+wJ98zOBgeJHhk9be5EPGol+rJoSSj5kc
vInxvHfAh3zMwvUqMKldvC/5QB7Z50ayQQz5mM3BMRezmgVe5GMOB4NScIa0
Ix/Im6Mt9w50Jx9zsV+YrtbrrB+N/zwO5k178Wh7sJIPH9R9MpDVx3wc31ml
j08HUn0ge6kHuw1wIR8LOGjnZa2d70c+FuL6NXXE4y2e5AO5Sd28zWAgH4s4
KB9j+fdxOPlYzIHKjbbSb940/kuwXrRWjDN0VvLpg2uN33qRj6UcyKb3qXbk
A3nD8qhfDh5UH8twfn6xnZITQH6Qx/8RaT3wJh/LOajkB+3+4kc+VuB+I8RG
tvQiH8iqnn0vB7QnHzlY7z23jEpyIR8rOfizEBuU9uQDuXRm+R6xP43/avx6
TdXBKG8lXyw9IVnNfCBP19I0imhHPtbg+dIrddDCNlQfa7Ferw/N3+tGPpAb
vYbeS/MiH+uwn1SdutjJl3wgr9Z13zvVmXysx37s6sPUs1bkYwOep4w++h8K
IR/Iz+ffKdVl69MmPD8FYAP2f7zs8oJuB5ypPpArC4fuv2ZNPjZzcPeo6/R7
luRjC57vjmzPzPMmH8i/943aVuZNPrZivX05tOyMA/lAXrh4QqtMN/KxDce/
+cpXVeHkIxfnt9vkk4Y2NP7bcb90GGKw00XJh28dsh3YlnzswH4N25doP/KB
XH1of7vW/lQfO7F+sd37ZkM+dmH9/vGeccODfCDfvW+Q/DKYfOzG8duZfbzJ
l3zk4X4TX/P2nQ/5QFb/usitJJzGfw+ed+LyLFP8lRx75PWjwW7kYy+Oz5ce
b1O9ycc+DqoMkoabWpIPZCeD4UP0vKk+9nMgu50HAsjHAe7f9R65D2Rc7d5r
O5CPg7jeNWWpabD6OIT9ru5Mv8Vm5AP5yLCuwkwPGv/D3L/r0fLxP4I+RuZ0
5d2UvMA+eN1ptl4dxf70k+GGWx5UH8jYvepcDiEfxziQ3V7Xxp18HOfg7SHV
yadakw/kMuCWu3iRjxP4+wc+TrRn+8dJXK8OSEdvbEM+kK/fOLckyInG/zQH
SwNrPUNaK9kz2vrHhwDygfyzqie/qx3Vxxnsfy71OjHEj3wgx56Y5+ZiSz7O
cuA4I3NkcRD5+I+DjLur9y/wIR/IejGdb+9wIR/ncD12jWuW60M+znOwTv9m
uaUP+UDOW2h6+4or+bjAwY53Fww3OpKPi/h6Zp0eVcX6LeRt21M9i92oPi5x
gLvr9GIn8oN80ujT1lmtycdl7IeODJn0nzP5uILnnb5ta4U25AO5i/9Ef2hN
Pq7i+P4KsSpj/dU1XN/jPnwu9iAfyO24sERnDxr/Gxzs6jBlRej/8eRTEz7u
8CEfyPYO/iUDQ6g+bnIg/3Ik+bjFwa32WdrWCeQDednWGt8vnchHPu6PgRcH
5LL1Ctnv04uJc+zIx21OcX9gW/JxB39ewasXP93IB/L9qm8G1Ww/v8vB0EMa
5wNZfdzjwC06NWmnN/lAnj5pc+QwJ/JRgP3ydluD3R7k4z72h3NN1ZzcyQey
4wXRsX5h5OMBzrfFcO5gJPlAPrB9r05uBPl4yMElu+LH7iHk4xEH5k8dctey
+kB+XzB7eb8Y8vEY94+xsyN6BJCPJ7g+ReIEbUM+kFNkNwz6UX085eBLr+Mq
w6zIxzM8L20eWyObz3IfyPL8hu0fz3F+Pmwa5RlCPl7geSu5otbNkXwgD5i3
8cJmW/LxEudj0pXZYX40/oUcJJ5yHnU5WMnRe9368Z7k4xXOv29VK24EkQ9k
WRyt6kM+XuP6canHu0vtyMcb3L/HiiY/diIfyAZ5gdu/hJKPtxwUJY4dqu5H
Pt5hf1tQ3xQURT6QnzWK7UNiaPyLlP0240srsYFJJB/v6TwXQT4+YL+j53g+
z5N8IC9r0RBwzY18fMT5mHJ/Rhcv8vGJg7W7tEdOdCUfyD6JD/p/Y/3uZ+yv
TlyIl7YhH184eDCw9YpDbPy/cvAjIK/xmReN/zecf3YwZ4mnknt2sVg5iJ0/
kA/du5F4ty35KMb+dGR+5u52VB/I43zvZR1qSz6+Y7+kfqXTEXfy8YODCTnv
cnP8yccPOv+w9eonB4uw/RTbk48SDgrmhx9fyvqpX7hebjV57uulZMFs2wtd
d/LxG/vVzKu/d7UhH7+V/Yy8Pv5gP+J7IFkcSj6QOy6f7LzMgXyUYn/fLnHN
X7ZelXHQyWV4i2tAPpCHD8ITsS/5KFf2P3IfFTh/iuFZN1YfyNuetfsd5Ew+
KjmY6V+wyxHIRxUHEmzfOgVTfSDX9Yse2SeA/FTjeDnMKx/pQD5qsB/cmOt4
xoN8IH+1DhOtdyIftbj+xSTNl60Pch/I6c7Lpyxj/VUdrgdDbctWh5KPelwv
mlSjsq1p/BvwfFu/t0+eh5Kvh6RekDiRj0YO9tlpnq3yp/pAzvu08UV0G/Lx
l4PgktbBrgHkownr77DKLn0P8oE8QXaDrz/5UOHBim8UBrYkH8hi3WdBG7zI
RzMetgZlT33HzhuqPJyw3G2/10fJV/wCso55kw81HkZ33GefyfYPdR7C5tyc
ahZKPpAPL+3Ut9aDfGjwMNH8980SV/KhycPceRu65bP9A1l2fJzemnxo8XBr
/MrE8cyHNg83ucym5ZbkA/ng5py3gV40/jo8fHfq3beTpZKLY2bsEdj5Q5eH
a5p6roO8yIceD5PeOPg8c6X6QN4xrGH+bVYf+jwkyBYoEfkw4BX3e2iSD+TM
ZUaf9dzJhyEPXatWj7pgQT6a89D6jtHNsxY0/kY8LF4Xc77IkcYf+dOg2un7
PJS8+fjInrNbkQ9jHkZUbqy44Ev1YcLD1a1J2/P9yQdyQ9Hk7z2cyYeI/DQn
H6b49a5P1k2yIB/Ix6a29e1rQT5a8ND3YkbgULZ/mPFQulntjrEJjb85D1sO
X1O7bUbjb8HDLEn7nGsmSj4788W69ubkA7nseMOlVBuqD0seN8f+h61cyAdy
YZjhzFor8tGSh16nokpOmZEPKx4kz1Kg0JZ8IF8VRy7c6UY+rHnYFrdoc283
8tGKB9HmBz86O5AP5AX7/VcWsvqw4SFg1JuVZWy9suVhNST+LLSh+kA2j+/S
YCEiP3Y8XA9fHZFlTz6QnwyY3TuCrVf2PGj9gk1lbuTDgQeHtuanw9j1K+QM
h7chTez84ciD7Hb4347kw4mHqP+iFzRzoPF3Rv+FXXwLmis58ahhXHpr8uHC
g8Gic/vnO1N9ICdlpr4c14L8uPKwsWjDrvs25MONh6Kt5+vGW5AP5C2fJ4wc
50I+WvOK+43tyQfy/qbRa71Zv+uO87/pc6/jRjT+bXi4s1k94Ksdjb8HD9oR
mm06OSt5zt61iZG+5MOTh9P2N4b0Y+dB5CEeA4YtakU+vLB+1vUb6CEiH948
eHictv1jRz6QL3j22KvH+l0fXE/Op6y2NyQfPsr5Lffhi++34/uoY1Y0/n68
4v5FcyXLlruzRuSjLQ9NvfOXLFYhH+14+DNYloBTfSDvGLr8uJUB+fDH99tj
39hkbfIRgOuLdpFQakI+kI1vdP741pp8BPKKz3sYko8gXD9mxR7ONCAfyMu2
Bx8t0yMfwTys+ZTdN9mQfCA/frVl4Rx98hHCg53L+/Y29lQfoTx0Op3+5UBL
8oNcy/vEOrUkH2E8WKrsPZ1pRT7CeVjke3jJR3Pygbwjr231Mh/yEcGD5rSL
az3Z+TySB2FuzVxPA/IRqfQjH39Qzj/GC/dUiAoMyUcUD/k224R4tp+350G3
7NjyH2bkA7nscJch683JRzQPFV1j+6joko8YHiDZs/ePehOFD+RxZ8uvjTYj
Hx2wHpqKNXX1yUcsD2nl1st/Mx/Iy3XFelE25COOhz52UaViD/IRj9/vnpdX
14J8INsf0sr5ICIfCbjfOJ5efrQF+UB+aKfR2d6cfCSi75aXb1Q2mSh8dORh
eL1N5XMr8oH8rLvZ7L6m5COJh/ve2CBa0Pgn8zBjX9j0wyIa/048/G7l7/Lv
egmymsvIH8MNyUdnrN8lN/W7u5APZFkcOM+c6qML7t9ndj5d5kY+kD/N0tne
k50Hu/IQmjLlqznzkYJfP9v68wkT8oHc67k0+IGIfHTD/XC2RrWaDfnozsPb
FdaH91nS+Kfy0ONWH8vuVkpWLT079TK7XpLGQ9s3P3Zc0CcfyLLb5/80Jx/p
vOK8ZkE+euB8e/0EynXIB/KsczZJC5qTj564/k/59GyHHvlA3mQU8s3EkHz0
4uG5uc6wYHMa/948HHqgdeeFkZIDQr7uDjIkH31w/RkgHTPKjOUfPLjv796l
awuWf/BgdGzNsN0G5KMfD4ZVLnM+mbI8hIfofTltTc1Z/oH7tWNZ38RWLP/g
wflAzZwr5iz/4OG/E0lzPlqyvIOHJfkf/jqKWN7Bw5RI/35nLZU878yOwf9Z
svwD15MHkwveGLL8g4cxsg1Ti9Yr5FBLa+dDhiwP4aHafsSZumYs/+DhzLXl
Wg5YT4r8A/fHfKuML8iK/IOH/kdLMxY2mlD+wcObAaJ1Z4xY/sHD3ujhc6yM
WN6B65Va+JOTxkqOsA8dIWbX3wfzUJ+etn6lCcs/sN6x/Hepkw9kP9mGosXy
Dx5kt5Nn/TGh/APnW2rztXP1Wf7Bgy/k6pgas/yDh54ivckdzFn+wUOM7HI1
W6+QwSdu6Ts9ln/g+K+p/+SmwvIPnB/tb3fei+9XkX/wEN7B0DhQi+Uf+P6P
Y8Ory/IP7IfnH35f3ILlHzwMvHBOpV6b5R88yD4Oo8/2D2T551m0WP7Bg+z2
1u8mLP/g4UZ9Zv1nEcs7ePh49Sf/SkfJGRo1w8s1Wf6B+0dSl6un7Fj+wUP2
ut9FroYs/+ChZkS/jTW65AM579qYRW1YfUzE/ubUQ5W3zMckHqY7mPn+ZPWB
fKnfgMuNRiz/wP4v+2jrdAuWf2D/uDRpbqfmLP/gFfeDs/VrKq4X55YZNjdm
+Qeul9oBB6ex+kBeFz8oYCnrr7J52K752GeyOstDeEg+P9zYworlHzx07u04
I9OI5R88BFVO/7SJ1QuyTcDydXr6LP/Aeh1jm/3EjOUdWH93EtymGCu54H2v
kgG2LP9Av7g8ebRi+Qf62rCgu4Ueyz94OGBx0DBbm+UfPNyuHfj7ujn5mMeD
RW/tUV1MWP6B/dHs2xdXm7P8A+tXmqV1RI3lHzy8qzv8Nk+D5R88jH17Q4hr
yfIPHoKf/L7yTJ/lH3g+wekwyIrlH1ifsg9stGL5Bw+T+bd7fxiRD+S1F54b
WWux/IOHlXNaznZi/dVSHO90tZVz6kwo/8Dft4nbd8eS5R88BC6aUVTaiuUf
PIy8X757sS7LO3D/3Bf+c7Yfyzt4+Ply9Lr17ZSs0XLo97CWLP/A9Wax5h8z
C5Z/8Ir7a21Y/sGD7PbBuS3Ixyr0JftAsBPLP3jF/cwtWP6Br0d2YGzF8g8e
+iVvPrqe9btrcX1wXvGNN2X5Bw/d7u3fmW3K8g/s74bVHbPVYfkHr8g/WrD8
gwfHwbn34yxZ/oHr55EZ7+Zos/wD+y8nvbWXDMjHRuzfZk0Jnc/qYxMPoyzu
9rd3ZPkHDyF9zUQbbFn+gevN9/1mL5iPLThenU5OD7VjeQfOx0mnP50WKdlA
9oFn1l9tVa4HivwD+ysNyZ9qXL8V+QcPehNH6DczIh/I4WtNbbeosPwD15t3
Verzcb1T5B94/j8zPHFCI/VXyK3HtjOs1GP5Bw8pes453fRY/sEr7k9tpP0D
+WjSxZhzGiz/4OGERVhSPVuv8nj4tqN68SH8fkX+wSuuh7F+dw8P3QPNp71i
9YHcEHBt/D09ln9gfy9NO9mc+djHg6u3X7OLZiz/wPVq1c8X2qy/2s+DrfeO
q9HaLO/gIb6xUlfvr8k/fmg/0umBEcs/eJg6ytRO14zlHzzIbg8yVGP5B6/I
S03Jx2Ee9Pd/rNlmwvIQHrwOlq77acvyD1zfNoyIqbZm+QcP86eousWyfhc5
9Y3jhn3sPHgMfY53zh9twPIOHiYGmplqOiuZvV9F/sHDS9kdaaos/8D9yGzm
3EFN5AP5ZFVE6mxN8nFK6UeRf/AQOWrIo2Gsv0LeM8u1oo71u2d4xecr1Fn+
gevDxtqn1kYs/8D1s2nfEmsdln9gv3PE++V4FZZ/8HBqdf7IsOYs/+AVn1/X
ZPkHrq/NHWfFWbH8A/e7j6Kj5WYs/8D+5+jA0yFGLP/A9bN0ffoYTZZ/YP/B
qeR9MGP5B9aH9YNHLRpMKP/A/UM4d6BCl+Uf+PObluR1MWD5B/a7lRkpk/H7
FfkHru8XnVWa1Fn+Qeevv1Qf1/C8Oj3cJaUlyz9wvqY9roxh+/l1PL9v7nuh
kvVXN3A/dZyuuaElyz94xf0Wuiz/4MGn8OPsLNbv3sLzsXrRlhR2/kDG6r10
hO0f+Vh/CZuyXUxY/oHr19wtTTbsPHhb6UuRf2B/m35vdAy+fkX+wUOufqrv
KhuWf+B5f7xGrqsGyz94cAm549G+Gcs/eOB6XLdax/aPAjwP9Uj1vsjWq/s8
nM97c0hVn+UfOJ4z2tbUt2D5B/bDakeGfmH9FfKg0F2/bv+l/uohr7jfrYnW
q0dY37kOnVx1WP7BK+7PZvv5Y5yfW3O/p7Pz4BMeTFcZDHHXY/kHD9vKDn1e
heufIv/gocUen5NG6izvoOtt2ko2+pZU2J3tH8+xX71TXvRLn+UfPNz9WW7x
mdUHclJq4YeW7PzxEuf7yVj1j6z/Re4776ntAG2Wf2D/1ZR5ZVYzln/w0C5p
2J6ZbD9HXrUhb+cZDZZ/KN+vIu/g4WZVrweTREpee35o6DB2/niL86VP4wun
5iz/4KHDNOmXfGeWf/DQMm/RtC3G5KMIX+/ULuatWX+FPHe+ZuvxLVn+Qddr
bVn+gfvhndivDaYs/+Bh/ygcYdbvfuRBs2pt/CAzln/g+Tb0taEB84H8wzbG
75M2yz/w/T1Zdb+Mnc+/8OCd4qbXn61XyHuNll67w/rfrzyYmAyymqbK8g/c
b0/fFmnX0/6BXLrhSqKGBss/8Ly5xTZWuznLP3i416Pdpk2sPr7zEFYYNNDz
L53Pf/DgFj90XHO2XiFbXZg95iPuT4r8g4ehssCVrVcl2O+9TSkw1yMfJcr9
S5F/YH/l1dgxpdaE8g8ePCM0Lo1n6xVyyxZBLzUNWf6B/f/qHpaL9Vn+gedV
k7Ko+2Ys/+Dhse9Xy3oTln9gfcsCb2OWf+D5NDX3p6cGyz/wfGx4dlY0u75b
gfsTbM8qbqL9HNnrxqWQJU1UH5V4/tJcW2toyPIPXnF/CasX5IYRzqEBqiz/
wPky12dqy2o6D9bgeaut362+rL9CXtvQ+e8vA5Z/8JA20+fUJNZfITfZrbC/
WWVC+Qf2Jxm3LzVrJB/1PDy1u1vSj61XMv5hNv3IX/LRgPuf7MClw/IP7M8u
Ffc9x84fyPE7XzwMUmf5Bw/luBz8aCQfTbj+emS3VtNi+Qfuj3NSJhnj1xX5
h6DIF3RY/iGAf8nA9cVsvWomKPJy1l+pCor7oepo/0BulmQZtLXShPIPAVp9
23bSQI3lHwL0dlu3sVCH5R8CBMkeQFBLPjQEKJmWfWKwFss/BBC5B52zU2X5
hwArt6t09WH1oSVAzZusO4bGLP8QQBqZEjNHg+UfAjhYaK1Zgj9f7kNHgCsW
y92O436nyD8E0A9dlDCtiXzoCvDFaeUFI3Ye1BPAXlYwrVj+IUC9bcaBwhYs
/xDA18lVdKqOzucG+H6DJDGy/kORfwhQV7rGrBJ/vyL/EGDQ534ZaTXko7kA
DbcOJJyqpPMH8s1tU81PVpEPIwHurp3hX6DJ8g8B1LSOZ2nosfxDAItH7+0X
sf3DRICjFdv0vteTD2R5nsX2C1NBcV5tMvnHXRO1056y9Qp5QLevXUtZfbQQ
QOi05vo1TZZ/CKC76fkLZ13ygZxWGvtleRNdLzHH9595S/NRJdWHBfp6aZez
6CetV8hvF2vMjtJh+YcAms0fXzjzm3wgr2szc/DMcvLRkl5/HdWHlQB5+0LN
XrHrJcjldzIWxVdQfVgLUFmdMv6BPss/BOjwsvftWlWWfwhw9dnQz85N5MNG
AL4oe/XBP+TDVoAHXFOYQQ35QB57acz1RX/Ihx2+n60XHzgyH8i3524dXFFH
9WEvwHbHMw1z1Vn+IYDNB9uTFdos/xBgxEv7vwP0WP4hKK7ns/OgkwCDt9Zu
/I/1v8g5n3FCqrD8Q4DpE9sOvtCS5R8CzDo/3z5Yh+UfAnjIbiCuIB+uAvxo
NXzuv3pwE2DVmdrYrCaTf3wocv79TXYs/xCge0vfY/dFLP8QICPU4khnFZZ/
CKC9XD/4JNs/2gjwav6KZfH1tF4hy9qdZeos/xD+9U+K/ANfz5LrAXtqqD6Q
b8UkHpvQQD680N/5OUWnG8iHtwCGOxYmt2H1gdz974lzo9h65SPA/R3JT8PL
qN9FvrRiX4+GKvLhK0CKuP1d50qqDz/0fetIpX4p1Qdy4tRrh3p8pPWqrQBF
z96EPW3G8g8B2h9POx78l/YP5O+9v2T11Gf5hwBrd25af8eA5R04P4MMz/Uy
VPKfHbPvuOuz/EOANh2zVvdUZ/mHAK1LDC74sP4KWXZ82qLF8g9cT4ebeZtp
svxDUDy/7C/VRwiuRwc2uenUko9QAZZVPvm+j/lAts9ZtHF2I61P4QK02/p2
0fomJXdU3zvNqJZ8IMs/H1VBPiIECPis+3tUM5Z/CLB304DBHRvJB3JXyS/7
9/XkAwSIf1NwoYz1u8jff9Su/6zK8g8BejXv77JAheUfAnhffMzdYOsVsgi3
f4HtH9G4Xn1IWXWyhtarGAE66ZbbSOpY/iFAz/rQV9urab3qIMCHyDcwne0f
sYLifkh2PkdeJovb2XoVJ8DM5E1x15tovYoX4NSvL3sMa6k+kF2KnsebqLP8
Q4AQ+6wHzvos/8D6eThq61xdln8I4KRzpUWXGpZ/CDB82PsJe9j1EuSb0lap
yX9ovUoSINZxS3oYO38kCxBo8f3wlUbygfzzgnj8z6/koxPO3xuvEg8ZsPxD
gFFdriS9aiIfyC82/QorbSAfXQT45VKzq1iN5R9YT7kncu+VUn10xf1d73jo
jhqqjxQBSs/LPuBGPpBTu567XVhFProJ8Dtzl84rtn90FwC/umt8A/lA7iBV
t3r+m3ykCmCy/avZWaxPRf4hwNbhWy+F1pIPZNnHwZfWko90AXaaZk1KKCcf
PXC/mbVp4FN2vR359/J7qeUNtJ/3FGBI9qMu21VY/oGvp8+1cQNZf9VLgF0P
JizuW0Y+egvQpFny9GY51Qfyci7t98h68tFHgAN+3XpN+0H10Rf398jAdnw1
+UDekNkyV5ftH/1w/zP0PLqpidar/gJMbXZ+5FdVln9gPxLxdfhzdr09Q1Dc
P19H6xVy0pLQnTMryccA7E9qnxxJrCUfAwWY4tB5xcFa8oEsvx7D8iixAHMb
N/fYXUc+OAEyb/i4SkUs/8D9jtub0V2V5R8CFKpbrI5sIh+CAE/0Iu7l/8s/
BJDdDdpShX3+Q4C4sJf3FrG8VipA2KUcMy8rln8IECV7IBY7fwzC/sHi8Cd3
tl4h2/1ObSNi69VgrI8HGd2+svPgEPRX3rTXUYvlHwIMzI3S3azK8g/8eQtG
DWpQZZ//EKAPLr9JDeQDeVTdxAuCDss/BPDpGOq/pp58jBAgsil8fIkJyz+Q
R65yNWL91UgBLmdaBvr/yz8EcJQ9MJHtH5lYrxWznG3YejVKgGrN/muTWH0g
Dx4S42PIro9kCbAGjzOTWR6F/HrWJP4tW6+QZR+fl1ZQfYzB/qpFgFofFZZ/
4PzOv9r+ANvPkfsET5IcZ9cTx2H/XLDz9N6fVB/jcX+Y22Wn8JvWK+Q95+ed
FNdRfUzA/bvH38m9/1B/hRxn1++59zfyMRH7iwU3Ct+x/WMSrh/TNm0IUGP5
B+4v+7Egmqg+Jgvw9FBWRJgeyz9wfs0Unp+vJB/I8uuBZVQfUwXIH3thS0tW
H9Ow3xlU9zO7ntYr5Ojlv76aqrP8A19PkcGg7kYs78DX+2V5pIW2kg9UHTbX
ZfeXzMB+4/enx2K2fyDLP79pwfIPQXH9wZh9/kOAR1a/HE9psvxDgBtmM6xX
GrH8Q4B7oZ0eLm+g+pgjKJ6H05zlHwL8Lctf8J5dv5qL8+3sueA+rB7mYb9h
FHbh/P+xS3BGeg7bz+djfa2L+5thx/IPQfE8Vna/zwIBzKpt1xkasPwDx3+5
g99+VZZ/YD3cMN2fifNz4zW7w6MWCTBG49U8V/Shr9pmrtlinF9YXl3x/cpz
U+Ttke3KP2G/+Gsy/h9LBDjz4UPeazyvyj8Hv1RQeHUSwf3qbh93Iu8tC3c0
xu+X/fOEZQLIHh9Xit9/eJR0eQny5Ke3Z/XHr9vL/o/l+PNavly12l4Ey0vw
F6wQ/uXVspfzEjlv6SXbqVgPo/GfT87B/dL1rFcDzsfuH3duuLYS+wHZA3lx
vl3HtyNdhevRH8/9VjhfGB/qM2LDHvQjezn6q/G8+X3ZhvdmIti1AQcA2W9M
+tjL+HXzlwXV3dbg/FNv5pdlLQL87QXVyMLla7YdPEVQg29vw1pBcT+Bhwhk
LydyHZ6fVke+M8Pvl/3zj8hFoh/da21EkCgb0PUCxAQs8wrA85/s7RRswHoM
O/f1koNIMf4bBdCxvHXsjhaN/yZB8fl/SyXfk3+8j3zIuE9RWQ8R+dgsgNdy
vYKi5uRji/Dv/lK5D+Sqx9OeNQSRj634+rzqx+xuQz6Q5c/rMyYf27A/6G55
440R+cgV4Nh98UqJIflA/vvYwHS8OfnYLsC7q843N+H6KNNht0OAhYsM46/g
+5f7QZY/D8mS/OzE/Wji0DvZIvKxC+eDWFtliQH5QGb5odzHbkHxvFQ78oHc
vpf4gU4zGv89ON8m34+fZaZknXkJp5dp0fjvxfPfabUxtx2VfN8zy1kVz9+y
4WqzTwC33x+lS/TJD/L7aW1eHmlGfvYrx1fu44CgeD6ZPvlAPrrBslFqQT4O
4n7054K7eUvycQjXu4M6gxY3o/E/LICD7IHBIhp/ZPk42tL4HxGgf8wr3zFa
St54KavXKWPycVSA3Q4tbpiZkA/kvkN7tVZ3IB/HsB81DZvdx5J8HMf9NtE5
bJs5+UAWCYV/V2mQjxO4PskCa33ycVKAoI75o0xa0vifwvNZdd7FfsZKPuLf
e0K+LflAln8e3obq4zS+ftkD0czJxxk8D8RvV3W1ovpAjux2qLe6C/k4i+uv
w7VVx8zJx38CrC6JfjuqBflALqoe0W+jBfk4h/1t5zG37tnR+J8XoKXlJ68r
pkr+uPiu4zQ78nFBgG2mB17rWZOPiwJ0Sd02vYcm1QfyVNkDg3G9lvu5hP0F
Hr8r9MgPcm/ZB1rMyMdlfP0fr0xfht8v93EF+0HHx9seq5EP5DVZK2e+dCIf
V/H88qB4QqAZjf819G85ami4iMb/ugB3ntU5bDOg8b8hwJabbvfPWSs5bl+v
R12xP5DXB/J6zQ7lKgHk4yZdD7MkH8jvn8g+sEc+bmE/JHsAYXPykS/A3dN7
pn9xJB/IqSYvtXpqko/buP9N/ukly9/lPu4IkP5tJj/Ugnwg9388c0aKKfm4
K0DnyLyFprpUH/cEePjNcKCkJflAfrpiySgfK/JRgO/Xe6avgzH5uC/ADFXc
gEXk4z5dH3OmenkgwL57Tftk9Sn3gRyXv2+0vjbVwyOst/90LgzSVbI1Hm8j
DMgHMp6OKuPVyMdjATwP34xJVKP6eIL1MPlxxUtj8oN87VfonJuG5Ocp9v8n
n0T1w/1E7uMZ7oeh8zbJrv/LfSA7BF41qLEmH88FUO/Z+YDs+orcB7L8/ikt
8vFCgHkvMt47GdD4v8T+vve9kI96NP6FOB5ZRwbtVFGy7HHiT7XJxysB2jaa
lD6zJB/IZ1/aup0yIB+vBZA9Ln2FIfl4g//+llb4hhbkA/mY6/R7wdrk460A
BpZLU3Rsycc74d/9LnIf75TXD+XjXyQonnelpeRLk+IW67D94z32L+vvffRh
fj4IkOyzcchaY/KBXL6iKf+dAfn4iOtL143bl9iQj084frIHnumSD+RCfHsl
euTjM+7vRqk1bfVp/L8IYLzgwNZBOkqWP49Ancb/K74+ndnaQaZKln8+QYd8
fBNAr19Fix2WVB/FuD+cn9txCVuvkEVGOSPtbcnHdwEmXRDODDUlHz8EqK2M
HnrYiHwgV1z2C8gSkY+fuN9977GzwoN8lAgwUhYH+NL4/xKg+aRt2SV2NP6/
cbwfdbr32UXJlyJ3Jq5sRT6Q8bQ7aJg71ccf4d/9cXIfyG0WpPd85UQ+SgUo
cxD9GdKOfJTR9SFX8oE86EZu8U+2XpVjf3NjxpWtHuSjAvfzd6Zp7m7kA9kv
1cd9T1vyUYn9d4/Fzvs9ab2qEqDfjG628TbkAzlj/4iMUSKqj2oBTq3dYrVe
lXwgv+sqbn+3Bfmowf0622CekSv5qBWAi1y4M96QfCC3Xjn70CEN8lGH+5HF
mAPnsT7lPuqxPy86efIP28+R3Tq0qVZVIx8N6N9jfUEnM/LRiP2C7IHybP9A
LhJKBw5g9fEXzws1c65I9MhHkwAndk242ZrVB7LL7rFz9rQiHyoSSEhoHr3P
kXwgjxdHDejC9o9mElCLytZvZUXjryqBX67iyWtZPahJAE9XLwyslDy6qkC6
z4F8qEtggcrucaWsv0KW7wdm5ENDAhpzzWN2mJEPTQl8aFWUoOdKPpCHpU05
eNKBfGhJFM/zNiQfyAMvuj7bo0o+tCXQu33Et5f65EOHfp8m+UCe2rL6S6A+
+dCVwPN5GdZ9dKk+9CQga/+fqJEPZPnzFv7S+UNfAu/XPXA6gudZuQ8DCfhl
7rPTZPsHsv74dQO265MPQwk0X2M9LlGLfDSXgMr+JdbF1jT+RhJ48jDT/6ie
ktt+UH3gxuoDWf68KGvyYSwBbsy+rzu0qD5MJFC2Pn1MGvODLL9+xvpdkQQO
/eoxNEeXfJhKIKPXE9czIvJhSn7Y/tFCAjojmrcHQxp/M4lifWfnDXMJJL8s
1hrTjMYf+fFr3QH+ZkreeCVRowWrDwsJ3PCPyGlUIx+WEjDKOr7Xme0nyINb
NG5bx/rflhIYk6b309eYfFhJoGHX4ZQo1l8hL4/x3t7DhurDWgIVO5IGS9l5
oxX6+1Nlp25K428jgRDZDWstlKwiuyHaknzYShT7LdvPkQ1n33922Z582OHr
HVfp7teSfCCz+8flPuwloCe7ociHfDhIoFM/TnVqK/KBvDE5TiWQ1YejBPJz
dgyRfZ5YPv5O+O+nzQkcYqfkUxuKNuyyJR/OEgjt3m3FGAuqDxcJWDZrscSu
BflBxtXiWHvW77rifD8iDQnVIR/I8utfzcmHmwROnht1fhg7f7SWwLrpt2uq
dcgHsvVJz9tD7ciHuwTequossBXR+LeRgNtz01s/9Wn8PSSwbNCwlq/0lHym
S+1z2edr5PXhKYEuH0a7vsD1Tu4HWf58GFXy4SWBtOZr5ybpkA9vCWx6qjop
yZR8IP/Z1XvsvCbqd30kIHu8VTz2s3IfyPLrWDXU3/rh+3kxuY+VLo0/ctYD
Z+uJeko+NXDay/DW5KOtRPH3InSoPtpJwGvJ7eQnJuQD+ZNR5mh3dh70lyie
z8TOgwESWP318pueVuQD+Upy7KoB+uQjUKJ4Xg07fyC/zxgxULY/yMc/WAIf
6z+krNJU8osBSXWTmA/klte0xja4ko8QCQwwKwy+50D1ESqB4QtudjihTX6Q
I7OiptxhfsIkIHs8cm4r8hGO622uK5+iRvWC3OrOf9+bsfN5BM7v9LvaI9j5
PFICpsf66X9Wp3oACcRbaHqcYfWArBI84Iq0yuQfWz/Ku5SvSfURhftFxM24
hY5UH+0l4BF3Czazfhf5rF9eQJA9+YiWgEGR57KtFuQjRgL+j893+t6GfCCn
PBvhsov1Vx3w/bzp98iiFfmIlYAsjh5hR+MfJwEb2QesLZRsMnv1mCZt8oFc
nd81282C6iMev74j5aeU7R8J+Pt4i3Ez3cgH8qVj4ROvtiIfiRKo7636p7Ml
+egogeBHlhYTWL+LHKvlNOAdW6+SJLK714/MY9erkiVwS0cUe8xEyeNezf4S
0op8dML9UHPyVAt78tFZorge5071gfxfXED6vbbkp4sEAmQX9IzJD/Ku6N1f
31iQj67IjzoH/edPPlIkkHO9MW6XiHwgd1y6a6KfN41/dwmkH3LYruZA4498
ee/E2k1s/07F8Tpnv1jXWsnseqPcR5oEOh9uCglk10uQvfYUDp9hSz7SJTBh
Rda9T3rkA/lmafROY0fy0UMC3rIPNLqRj544Hx/EvPhjSj6QczIXcUvtaPx7
S2Du1UeXlrZU8sQuXRak2ZAPZPnzUbTJRx+cH3ndbGTjI6+PvhIY4prY3qEV
+UB++eON7W8N8tEPx0f2gTVcf+Q++ktgVFvZEyfJB7LXoorcsWy9ysD994f5
zzmNVB/I8uu+7LwxUAJjP4w6p9pMyZ3HbR4vO7/IfSCPkD2wkO3nYpxPqwa8
NmDXrziJ4vnOVuQHuayk78wLTuSDx9cne8Au668ECTiH6x/oxPpd5HaFe52O
Mh8S3K+65at0aUE+kLUPlqlfYevVIAksbOSrPzWj8UfeIXscxVeTf9ys6MWx
r2UmivoYTH6KqN8dIgH542h/mih8IMse3/HqE/VXQ3E+JW+d1+E19VfDJP/y
OLkPZNnjvrbjei/3MZzWzyryMUICxdOXXl7w0UThAznRbYr9p5/kY6QEnjXU
dFxYRz6Qv+77JB5XaqKoj0wJjNROHVxVRPvJKAnELcnSjMX+T+4DWfLY+NI9
fH9yH6Nx/3ibNnEY/n65jywcD6sBXY2r6XovMm/5oYf5V7q+OwbX77yruqca
6Hw+VgLG+/eueVdsohj/cbgeyxaQ/2NZHLYOX7/cB7L8+lS9iaI+xqP/gKVX
M36ZKPxMkEB02qmJnerIB/L28atOJJeSj4m4P+S3ClheSz4mScBu0vn6j2/I
B3J6zu79u16Rj8nYf4845aT1k8Z/CtZPU9CAK2z8pyIveX9kS6WSO5WezjMr
JR/TJCCIMnr8bSAfyLcbDTtM/0U+siWKv1dRTT6QMyJ6+vZ5Qz6mS2D2sd53
uG/kYwb2k4PmuTcUkw/kbFfPPmmlNP6zJDB0ZeWG+cVKblP7ou/WCvKBvLLz
0mGWReRjNvZHy6YJRux6yRwJxMxfHba5iq5fIcvvf1Wj+piL/dNF3ADKyQey
TkvsIJrRejVPAgWBuZOeVZKP+RLF88RKyQey/P7nHzT+CyWKz8fX0/gjJ57o
fFNcpeSV5uuy+7Pz4CLsV8M8nqyvovpYjP3NhNGn036QH2TsTu/2/UE+lkgA
Ghqqiz6Tj6USqE3AX6DG8g+J4vnKaiz/wP7t/bjHnux6IvLxdNvmU9j13eW4
Pw9TCbAzYfkH7v+ff7/tWk4+kJfK/nxLMdVHjkTx9/a+ko+V2P8uE/+wLGN5
iATMSzetrfzA8g9cf6c27OzQSD5W4/ose8C3Kss/JIrnzZdTfayRgG9Mp/73
q6ke1uJ+4tRvcwEb/3U4396d335DXfSPv16zKbzJ6gOZT521YdF3qo/1eB4T
99bcWEl+NmB/7jro79ov5AN5qvwD5FQfGyUgu12f/04+NkngbsaieNn1RUX+
gf2Z7IHKzMdmPK/+Nyn7Vz3VwxZcv9q+jOxcruRZm+/tvf+Z6mMr7j8OgwLr
XlB9IKc87FEfWk/1sU0Cdy60mdFUQvWRi/PnfoWJuJZ8ILc0N5zFlZKP7RKo
cjocrPWOfOzAfk/2gaZK8oG8ZtSFF5Pek4+dEsXzk3+Tj13Yb82bYdmNnQd3
SxT55R+Tfyz/+xpVVB/I1/ftH7aAXU/Mw3qc/3OmRz352YNf/5jbK+YT+UDG
Zltl7zfysRdfX87wjp/KyMc+3A86TUosKCYfyHsGz8ir/0PjfwD7hWTjooq/
VA/I8ucHqov+8fq743sXs/38IJ5vcbvoVkL1cQj7t/WObS6y9Qr5d/Bha/ty
8nFYAqoDTbw+lZIP5H4vNWYO+UU+juD5O1k/P1+d5R84/zOW949UZ/kHrlcb
ri+czXwckyiep8zWr+MSqDxTuKBRg+UfEvARdYh/85d8nJCAvsZQLccq8nES
+8OluQWv1ag+kAv3LZ174Qf5OIW/v7/LgmXfyQfy2s5p+umsXk5jvS+4PkL3
B/k4I4Fw2QW1P+QD2UL25zYbaPz/w/o9ZDtwpoboHzt03/NSrYR8IEe0v7fM
XZflH+hje4/hg1pQf3Ue17+1CU/0DFn+IYGmgqpvBuYs/0CfV7a8v1dHPi5i
vzPhy+fDrF6QsZv7pfGF5R8Sxd/ffE/jfxn7D9mB9Z2S5c+nq2D5B45nfN3x
BW+pPpD9ZBtgOfm4KoFkX62ouFfk4xqubx8O9uvwjOoD2VP78xTrEvJxXQKl
bZ6NlNW3Iv/A/f9D05K8Pyz/kEDjpdTNUEM+bkoUf2+jjsb/lgSksg8Il9H4
56OvR90+GbG8EHnugsy/LhXkA/nw6MfCxi9UH7clYNjiY0NyDfm5I1E8D/E3
+UDuOexv/zGsv7orga7zsqPzPlC93MPx8tUxL/tG9YIsVE1YVNZA61UBnlf7
rTv1/Tv5uI/nuSjtW2tUWP6B642O7ERAPh7gfKg7Ufm4ieoD2d12xt6HbL16
iOtRt8M3XrL6eIT9yZ0NV0/UkQ/kwa98dGdUk4/H+P215z7sqSYfT7B+piWu
cqsnH8jy/OgvyzskoJv7S21ZnZJZ/SnyD+x3YrWXBvwiH8/Rj6jP/rxSqg/k
IQOnH/pWRX5eSOCP6aidmzXIx0vsz9PHeZwsJh/I8tf9l3wUSmCMyrW+59n1
xFd0nmY+kNVkNzj9Ih+vJbA76/Df+w/Jxxv08/bmQ+ta8oEs/3u5jeTjrQTm
ne9yaewf8vFOAknDTXsO+Ub1gVzmVLw+v5p8FOHr27rA6pQ2yz/w+xvP7Yn/
TD7eY327dNPYXkb18QHP2+tKTz6qJx/IV+ZNUXVj/e0n3G9yDy/MrVZyhWWX
EbEl5AM5fn7fV69YfXyWQN2jV1sWsvXqi0Tx/NRiqg/kDWNuVF+vJB9fcX3Z
//b9WHY+R7ZwxBP7Z/LxTQJ5af37tvhG9VIsUXxeupjG/zvuJ8s2Jr3+TvXw
A8/HA17l3q1S8q3od29ufyAfyPLnIz4jHz8lcMFnnbtFJfkowX5wQTMT2f2L
ch/Iv9bgAvqVfPySgHVk95a+H8nHb6zHuTun21aSD+Qw2QOgv5GPP7ifLj9u
NeUnjX+pBHLXnmsm/FKyuu3MFru/k48y7Cc7Z1qPryQfyFqRmSqNv6g+yrE/
7h2xYsVb8lGB41Xgf/fBC/KBnB6eYeNXST4qsT+X3f5ZQj6qJIrPpz8nH8jy
+4Z+ko9qPA+tXvHZ6RPVB3LZyUdDjr0nHzVYX/p2k93ek49a3E/M17ZY8ITq
A3n43DnX816RnzqJ4nWUsvxDoriv6w/5QJY/H62CfDTg61H901l2fV+Rf0hg
5o7O+2TrmyL/kIDsct0jtl79xfN2zNY6rWYs78DzlOwDf2w/R25mcX/rtt/k
Q0UKge343bZPaL1CtsY17fxL8tFMCp2/VbqWFpMPVSlUVhjXXP1NPpD3W/1e
sugz+VCTQvfMj2blH8mHuhQa3n+9qHWffCD7bDX/1aeGfGhIYUhru5JpReRD
UwrusgdalZIPZNnTOr69Ix9aUpDfPvCZfCAfzdZ5fZadB7Wl8PXWbe+ZzIeO
FPbp4ILI9nPkBmtbzwLWX+lKYa/+x+FGJeRDTwo98m/+Uq0kH8jvo/FA9Ivl
HVJQVx9dUVNC448cKPtAy3cl5+19AB6s3zWUKvr3MqqP5lKQPb7mcgn5QA7X
az/B9iv5MJLCo8WH8+Z9JB/IsuHJZuuVsRRyn+ZbLqgnHyZSkD3+P47tFyIp
uD2WjvKtUnKfzMzuw8vIh6kUxp94vU7nC/lAlv31VtPf5KOFFNROzjSuV6fr
JWZSxf7PzoPIYy3/PjaoIB/m0n/ruSL/kCr+flop+bCQQnaCe7e7zIelFD6O
mDTjGtu/W0ohQ/ZAm3Ila8hu0GLrlRW+nw2jZo+rJR/IbD9V5B9SyEn/arGs
hPy0koLdlJxdUaXkA1n1nIaJ6TvyYSMF4U2kWS5br2ylYCi7IPuLfCCXbKjf
d7OEfNjhfJ21sbqJ9bvIoQvf7sn+QT7spYr7ICvJh4MUhgV5GDTUUH0gs/vF
FPmHFLYs23TqCDufO0nhwR/B4C27XoLsm5Gf6sH6XWccv40+A9qx/spFCs25
8BN138kHcumW4VsvsX7XVQpLlppJ9Nn5HFn2OAiXX+TDDeez24QxS5iP1lIo
Mk1zz/tG9YEsf/5ABflwlyqe71JNPtrgfCteW76okXwg/z0jvTWerVceUlhY
5zTuxSfy4YmvR/OPWbwK9bvIpjmBl+5Wkw8vKdyzfVzYrorG3xv9yx5YUKRk
2eMRKp+x/EMKJy/ES+8Us/xDqvj7OoXkw1cKJrI/QPOO5SFScJQ1dB/IB7Ls
z11t+kL10Vaq+Pt5bH9vhzzhQ3DvIvKBbP44qTqklnz4SxXPu2b9VgC+n4Lh
njlsvUKWta+Z7HweKIWZbw4P68rOg8jy5/EWk48gKeitSX2h/4d8BEvhxLXb
0k/l5AO5/nNOi6ssPw9Bf6fsbwz5Sz5Ccb2WHbj+V9VZx1WVfX8fWwf1q9jd
NYpiIurgUscaFbHGFuyzj61YKAY2otg6xlhjjO1gt4iC0imXrks3UgryW+ee
tTjP8+fnJcK963PWXmvv9z57c36g1v1y9tSMEor/b/j8Lrho5FSpQYV2umc8
dCDzKNSGz1GV+Qc+v5Vre10sp/wYKkEd5YWsPPID9ZjGZjtnc38FEpRN6Pr7
O84P1B2UA5t5vBomgeO/S0In55Afw3G8H73m8KA0iv8IST0fnOP/uwTjbz05
F5uu6YK/v4iJqeQHaufny2qVGDH/kKDdkXEtN+eQH6MkWNPOJXZUOPmB2lh5
wSyB/BgtgXK9WVQ6+YEaGl8ZEZtCfoyR4NiMyVmWReTHWBxvlAPE4sgP1Lv6
LQywK6T8+EMCrx7DHzZKJD/GSer5U2HkB2rD+/LJlB/jJXjoZtpmbCr5M0EC
078Wbp7O9QQ1dueHZ/yg/LCSoNEMoynVs8iPiRJYH678+/tI8gP1wi2mKa8D
yA9rCf55v2JFXCrFfxL622TYws5xmi7f3NxsDPdXkyUIC948tbSc8mOyVr8M
/kyR4KN5Q8vZvH41VYLLPSd3Nc4mP1Ab3l8ro/yYJsGU9S7L76WRH3/i5yn9
J/xGPvmB+tZX08oLM8mP6RJ0iTrlWS2Z4j8Dnzdlg75e09ca1Lp+NpX8mClB
z/jBvdP15AfqgoKtPmt15McsCbI2vO43ktfbZ+P4dfju0prJ5Afq1NrOr+7o
yI85Wr6r/EOCfc6j/91dg/mHVr9V/iGBlB5ru6oy8w78/dPbW5dV0fRMp8Tu
O5kX2uL4UH1x8wlZzD+kin7P4Md8CYJ2Z3ZZmEF+LMD4X++Yvvob+YG6jdn/
/sqrxPxDUs8PLCM/FmH96bw3cRGvJ6I2nB/P67lLMJ+nDOl5q0DTBp6QRH6g
PiFfPOxRSn4slVTewfUctcnSkcG/Z5MfkqTu1yklPwTmb+XMut0KmX/g+H3w
w182Zcw/JDi9vnzG/izmH/j3xiU0mVfCvEOCFt17+/2Rpmk5/GO/IK7nKySw
d+k7ISyL+Yek3r+axfxDgrmGAyWZf+B4fTa9XyCPV6i3KgfshTP/kNTzLYOY
f0gVfELlHxLUPmZ590o28w8cT+33rvbOY/4hQfyd/WdT8pl3YP0LvGL5OVPT
GWady14nMv+QIKb3kELXFOYfEmx3091dHM/8A/uvrz1XDMwgP1APvnW2bVo0
8w8JrLYdtDoVzvwD+5ucd0ZuvH61SYKiQf/2GsfriZsl9b6ULOYdEjRVLqSL
1/TT+Q2rumQz/8D6XLX58jTmUagvXT91t0DP/AP9elNvbXQ2+eEgqecLBTMP
wX7Af57DkETmHxJ8apKZO5zXS7ZjvL8Wjy8sZ/4hqXyf6/cOSb3vL595B44f
mwe7iThNTz9h4jgthPmHBDl9e7asqWP+IYFyHUo1Hq92YX3f9n5lWBLzD+z3
K+EMLYP5hwQXxkf+up/Xd/egf1tnP5iazPwDn7cDD8e/TWT+IcHAPi6l73OY
d2D/VSvmR4tvFP/92F8fyvjDq1jTZn8PG1HO6+0HJEgcdzM2J575B45vN7x9
zCtTPXeSwNd5W7/zlWm95KAEK6N8prSqTLwWdX4104623F854/df1rGWG8/P
D0nq/XjJzD+wvilAn/nUYQkq/TNgzVrODxcJzt+89rwR5wfqK79eD5zI8/Mj
EkTr279pwPMP1IljA/sfzyY/juL4mnkqcQevtx/DfFcuIMxk/oH9472Fc9bw
+u5xCeye7PC3L2b+gfV0+qbTB4uZf0hwaGSQ7nMO8w8cb3pNTHbKY/6B4+kV
V+/27AfqZIv2MdcSmX+g33Xkt48TyB/Ue0asys2JZh6C/dTU6MOrw5mHYP1a
6pq2LoT5B9aTto9av8lg/oH5NMt/y8Iw5h/Yz04e/uAWr1edl9T7Q3I1bVgf
Yz8uSPD+jvU/P3j9CrW10UfPY6nMP7DfH7GixSjmgxdxvP1cufPqdOYfUsX7
nyr/wOffZm6jmwXMP7D+zL2qB/bjMsZ/wrg7zknMPyT1HqyK9z8k9XyWYuYf
ksrjebz6B7+v9zGj/nrmHxiPQzabOqUy/5Dg9S3XWbYV/EOCc0dCm9rlkR+o
nw+Y6pz/lfmHBI+SPGxm8XoJ6q6PmwRsiCQ/bkpqnLie/yup513x+sgtHO9G
TI3zi9W0YX6lZ/4hwca3v+REMR9EbbgvMZ78uIPzPWXDGq/v3pXgz7+63X2r
Zx6C38fJue6YQPLjHvazkwM/+Icz/8DxvdLiKfd4/oE6dvfwqi3jmXfg71cA
fYimjTv/7JrG61kP8fmznfa6NJr8+E+Co9uX1GuTQvmBOkdYzVsUyPxDghmJ
X//3MI75h6Sef1xOfqA2nH8VyvwDn8drY96YFDP/kNT9YzryA7XhPOsw5h/4
PHimv/8nhfkH/v3ILc8Sw5h/SOr7x5nMP7Cfnp42s1448w+crzfOXzcigfx4
gfkzoe5Fu3jmITje31yW6YDj/X8Xsm98Qm04/xqf3w4RJdvkV5J6PjLGv6ry
4uxrCYYFmXS/it93/fGmVf98g+OBcgAVPl+Ge7NQT2+n7xISrWnfVWekIxgv
w3u3b3F8dmrZfqWvCXiMMz8w7B2Oz6abAqbj+IHKVo96fmm/LB+c/938hD/w
XoJwz/VTvmB+NVM+gJsElkOd67XG76v8uD9q11+UC0xN4Dt+WrsPElh0KfS3
xHwy3OPoLsGXa7nG97HeGb4O6scHjv9ohd93vPIHP0rwx+/YYWP9Un686icJ
xn4d/0aH/9/UEBBJXU9H/TeqcR4SuDWyvnkDv6/ydbJRT41d1OIZ/v/tyh/0
lMBzaN/9/8PnKQd/3PyzBELZEIyf31YJCOpxPq2lavj8B2B4tn2R1PMy0K/h
yg94SdDg/HfIy6L4e6Nf3evf/Bmg6TMrbtytj+OPEv66PhJM2jP0wzn2B3UD
BTCkkD++EijHqfoGkB+ole37B/Tkh5+k8tgI8sNfgsbKB04lP1DvHBZ4Y1oi
+RGA8X0ec7lrLPkRiM/Dzo15qbkU/yCM369TvIflaNq49syotM/kR7AEeTbY
MMSRH6iLW844rGiDHyFYn+buevMtlPwIlQBnZ/1M48gP1E163n6g7H8w+PFV
gr+fPtQdDSc/UM9Yc+uxWTr5EYb9/9Uh+WtTKP46rP/zXj6Ky6H4h+P4s2TR
kZcpmn4ilt9Xzgc0+BGBPz9yp+XRIsoP1JeaudfYkEF+RGI/lPPtj5lJ5EcU
Po+28S5XssgP1F2fZm4JjiE/ovF5+bBt4p18in8M9i+jlR1uFP9YfF7ulF3I
jKP4ox41LKe4MFrT85QXTNLJjzicP27X/bY5jPyI1/pPg32ob/jVfXYvhfxI
wPEoutLfj/zJj0TsH3E66qwjP1Ab3qcKJj/0WP9awtvsGPIjSQLlOsz18eQH
6glh2/p8Sqb4J0vweUhejSrZmjacpxBGfqTg+FJwtnXDYMqPVEm9zzaa/EHt
NikvrWUQ+ZGG41t0q2a3fciPdAmaH7zuejyO/ED9Zpn/6eho8iNDUs/Ti6T4
Z0pQ0vNaz2bJFP8sHN+7fPt+PIXyAbVyvFSbcE1LNT16bOHxKhvHj6ZtlvTi
/MiRYHlA5Ud3k8gP1IbzeGPJj1yc7ysHcoeTH3k4X/jud7ZNOfmBepfTLZvU
DIr/N8y3FYfXnYul+KPePAg75kCKf4EEobEO03oGa9ps7GInixTyoxDnN112
LFikIz9QNxsy/kdSFuVHkQTK22rXC8kP1Bd2dHbbW0R+FON4NXd3ty8F5EeJ
BMEvNw1dmU1+oDZanaFbV0J+fJfg+mMlQRqofvzQxkND/Evx+/+svSo0R9PP
l9v5Toyj/CjD33fr2ZqDOvIH9aKZZrmjuZ78lNTzfWLJD9TXnw5tUkdHfpRj
foY2qbUilfwwEhC+ftXIBfHkB+qSlxuDz+SQH5UEKNc5R8dR/CsL6LZlnIVN
BuVDFQH7Yp85nwvX9FaHu+MO5ZA/VQUo2xsDEsgf1Ke8H766nUV+VBNws/xO
SW4R+VFdQKJVqm1ZNvmBWv/oRuL5FPKjhgBPv1H3zsVT/GsKmGT16PaRPE3X
LTo6+3gWxb+WUPlPpKbHfYlKLg4jP34RcHnvqvlRKZQfxgJy3EKX6wsoP1BX
8UmOzPxCftQWsHnWtthfY8iPOgJunS88cT6I/EBtbJxVY4g/+VFXgJHzUn//
GPIDteG+8Wjy438ClOWVyXqKfz0BQctcH5okaLpvo/ijm3TkR30BK82C5+/h
em4iIO5kR78CrueoHx8aOknH9aOBADerh7Jy/oPBj4YCDgz3erG9lPxA3XuL
bkP4d4p/YwGDquKMuJTij7pKZt1u1Ysp/k2E2p9kUT6gVnDE7VxNK8snVpUa
qH40Rf83BpkO/kb50UyAZadk99Zp5Afq1lPjB33Skx/NBThU/ZmTH0N+tBCg
pONP7q9QN3i23nxiAfnRUqj3PSVS/FuhfwMUYE7xby3AJSbi21I/TRvuK+Lx
CvUm+2s9RmSQH20ETHnY+36HaMqPtgL21Lo6U8f1A3XZlaple6LJj3YCdp4I
e/zah/xoL0DZ/vs2nPxor/lr8KODgI09nowdGUR+dMTnuXrgx+t6yodOAq7k
6AYNTNH0up1eC314vOqMz4P7w54rE8gf1IbzCkPJny4CFrxKmnbhI/mBut8S
kwJHP8qPrgKq/bi/LqiQ/Ogm1Ptr48kP1JWVA4GiKf7dBXyKfLx7a6ymPXZk
FGTFUPx7CNhyqVHT/9I0ffxfx0ljfSg/TAUox8G7JpA/qA/85dD6agb50VPA
ZNtK45uFkR+oX6+4PnxIHvnRS0BuYduqienkh5mAc+XTW1lUbqDGv7eAToYL
Ikwq9HpPn9VVosmPPhjvcWvf3QslP1A/Gdei7rgg8qMvjne7M14d8iE/+uF4
2Ly+8650yg/U37sdrnK/kPzoL9T7dePIjwECRiQcaOvLfqDO+TBs+Ils8sNc
wJ+LYxq953qOOvZ8/Wuv48iPgQJuzN6wf3sYxd8C/TdOm52UqOkZR5b0OBtN
+TFIqOcdBpMfgwUkl20/bxZA+YHa/XiUd8pX8mMIxtN9xnWbePLjNwF+e47O
C/5JfqBu8PLJ09l55IelgDpTZqe15fkI6v1vXp7slEZ+DBXgO2m0R0gK5QMI
9X3wTE03TJ9a8ncc+TFMwN1+3apFsR/D8XlUGp4k8gN1T+WAs3jyYwR+f/tl
tre/kR+/C/W+2ELyA7VVt/sn/aPIj5ECFulPv2/K/e0ozId5ITNNub8djc/H
8SmDPyRqegOWO8c08gP1gJMj5zcJIT/GoH+lmOAhlB9jBTyzvGMu68kP1KuW
2mw+wn78IeD54TUfP8aRH+MEdGl06PHbBPID9bI61wrbh5Mf4zE+pzaB0h8a
/JiA/z4mcmEq5wfqA107r1L2xxj8sMLnfWq/0J88H0RtuJ8jgfyYiM974pil
tomUH9YCXh1LfP4mhvxAfeFZy/sQTH5MwvG0qHVPC/ZjsoDM4DkrzRLJD9SH
2xkNLOT+airWL7szvXrFatrylKXdsEyK/zSsR5iuJuWaLkqpU3T0B+XHnwLW
vm9WWpZH/qBeE3+71ccS8mO6gOiB3by3lJIfqP32La3Vh+v5DAHBY8bpM4vJ
j5k4Xj4acCiT/UAdP9PReUcaxX821r9rdfPscyj+qIcogCNd067zJyyelEJ+
zBEVPNzgx1wB+fpqYaOTyQ/UMcvXLbQPJD/mCfjoFfT8SjD5gbpZSngT/wjy
w0ZAwoDm7xSeYvDDFr/f+gGJF3k+iHrP494b3CIo/gsEPH28J/laPMUf9Yue
pbFbwzWtnEb4kefnCwX8XFyUOD+A/FgkQMFPc2MoP1A/xvA89ic/Fgu13wwh
P5YIGN5ld90XweQH6hzrhikNUsmPpVgPbU4an4yh+Ev4fATlntmZpun2y7Fi
cj8lMP/swKTQR9ODVxZH2UVQfshUf7meLxMwc5myIkZ+oK56/9TgvnHkx3IB
Srl8HEV+rMD+7JXLVYtA8gO14TzxUPJjpYCuOB0p9iY/UGf94vDA2Yfiv1qA
0u7XDNf0vr5vz1ZJJD9Qxx9LsErl+ccarBfKAjLPz9cK9X6hSPID9e2a5s2m
JZEf6wQoy4+jssgPOwHF11Ndq/iSH6iV17ld8yj+G7A/Gvu009o4Tc9sFNf5
ajjFfyP2x6eO2k8M0XR4i63z+4RQfqA27I8JIj82CfW8igjKj81CvY89gvxA
bXi/K4H8sBegDHcj/ciPLfh8/DKqkzIfNfiB+qnfr32v6cmPrRgfzypHR4aT
Hw6Y/7PO9/bWUfy3CYh8bhZ4MFzTI+slx1UtJD9QL80fWDsphvJju4CjLy44
6OPIjx34/JwM7Pua/UBd3dGo2aBQ8mMnfp+cif+a6MkPRxxv1xb6ShEU/104
vi267dWN82G3AMcZA9aNCaf4o27dWJ6QH61pkyjXewHxlB970K+4tu2+JJMf
ewXovNv9u4fn56h/tPVyPBBDfuzD/nRj93F2oeQHasP9s+zHfgF29tGHqunJ
jwMCZv/3q9uETxR/JwHn+2OGRWg63Dmo3rQwiv9BAQ/3HowMCtF0/YT+99O8
yQ9nAR8uGHd4HUZ+HBLw/u7Lzbd4/oFa3pO6pU4A+XFYQMrStPUH/ckP1OXt
ygrX+5MfLlgvqjukZsaQH0ewPs0eFmTiRX6gdpj9YGoTf4r/MaHeJ8PrI6gv
j7/6WRmfWG+8/Nyqgw/5c1zAqPSbsqMn+XNCgPmPKvonPuQH6m5DpA1RXuTH
SQFD2yx2r+ZPfpwSAFZnzM6GkB+om1kYbwmPo/ifxviHdU03T6D4n8F4fCrI
/h5J8f9LwHgnl4mevpru5Gq/L+I95QfqqZ+NrD/6kB9nBVgfOr3SJIjy4xzO
fy09/7MNJD9QfzswZOyLJPLjvICkIQtt/uP5+QWcv/XFjiuJ/LhA/VEUxf9v
fJ4ejt3mzvlwEfu/mqvtm/hR/C/h/7e+emTRJ01bPXd7OYfzA3X9/gHJVyMp
Py4LeLepep2yIPLnCs5Pk633Ku9PGPxAzXzS4MdVod5/G05+/IN/f8iL+o31
5Adq05NPO5znfveaUM/f5/nhdewXR6zts+YH5cMNzP+dg/QBmZoueLbqsVUG
+YO6yUuHP/9KJX9uCgg4ktv1pFED1Y9/cTzqltQ2pZj8QN3i27WnQ7+SH7dw
/rO0c1NfPflxG+N/vX2jT5/ID9SV9th/rxlJ8b+L/UJelemb8zRtOJ8vnvxA
veJLo2g91/N7Qt1vkk7+oG7hmNBnZTj5c1/AdpOLg9/zfPCBUM9fTSY/UO+t
/GRXfZ5/PBQQ5uCRExZDfvyH9bk0arDM6yWuAkYrBTGZ4v9IQPMV00x0Xyn+
qHt92P5iZ7ym5/d9V03H49Vj7L9Xmh6P4/ngEwHdV0Yu2BZN+YHarHDe1oBo
8uMp1sNqS/a0zyQ/UCvH6+5NIT+e4fi/yKLWtRjKj+cCnNr6fqgVSfF/gX+/
X/eIfd4U/5fYHyZ5fukVxLwDx+NrIUeeeWh6+6XIJ9m83v4K+2s716HW0eTH
a8yH5w2nn8xkHiJgV2MTsxeRzEOEyn3eMf/Afmj3iFW575h/CKjRobDWpTDm
H1g/vPLWN+P5OerWMdH9U7yYdwjYsWiQnb2vph9Mn7F6qD/zD5w/HXzdxMad
+YeAusoGcB6v3LGf8zjz8pQ/8w8BdyzAbHQM8w/sD5ySKvUIZP6B/t47N3me
F/MP7KeCz9Rb95l5B35e5UD/cE0vKMlf8d6NeQfW1/ub0o6GatpCuZAyiPkH
zv+cPB84eTD/oHjx/NxL0Do3+YFaOf7Hzpf5B84vOumz1nG++GB97el5Sp/O
/AP7qe1Fh5snMP/AePa1blbO61V+WM9tExdPKGXegfORhf61LidoulHl5+5H
vzL/wPg72KUp9VXlHwI6zo+xah/I/AP7se9zw87y+hXq5b7v+17WMf8QMPBq
0m1lP6DKP3A+eHev+29JzD+wns3pt2gI86gQARdbrZ7bO4j5B/69vLl/zOV6
jnpKR5ta/7gz/8DxwM534ppI5h84XigTJB3zD6yPHX2dburIDx2OR8qFNzxf
R/2LSURUlWDmHwLcIrP0ljrmH1ivt028M4X7qUj8vpG1zWN5vhGF/e6H3K3V
ef0K9aSSr3lfQjQ929jV35fng9FY/5zrHxjO4xXq55+W/red/YnB+c7+C93s
eLyKxfGo9uphTyKZf2B/Nyzz6YZ45h/YL+hm2XQMZv4h4GDJ88vdvJh/CPKN
+QfW+6JP9YwimXfg+NH19Kde/49Wjo+8W8E/BKRusxq2jXlUEtabtkNbPP/J
/APHx2jns/fjyY9k/DxLz4RPruAhAkSZaaXir8w/BGyLN/ruwONVKvYH/fIT
z8Yz7xCgHPdxMFnTs7O8q35gP9Kx/isvoEcw/8Dva97HpZTHqwwcb6w6mJ78
Sv5k4vPl731c2T+l8hCcz7X7aHSA5x9Z2H93tsra6Mn8Q4B9c7Mx34OZf9B6
H6/n5uDnT1jm14PXc3MF2NSxbi5z/PMEKMcffo3RdMD9uxd/BjH/EBBR3OBk
nXTyI1/AtB92Q5Ywj/qGz9v5SxPqZjMPQT/aDp+jzH9V/iHgysIaJ5/5Mv/A
fkG58Nmb+QfW18jh09vz+kkR5q/p/Tmr0pl/CHW/FPdXJQJ+jx1z6X2Spg33
TeYy/xDg3PCL21f24zuOD5WssuOZR/0QKm/zJT9Qf7RIS3nG64ml+PtXtBg1
zJ/5B/YnGWKfsh9A5R9Cva/7K/MPAbGOy2e+4fUS1IbzrYKYf2C+eATu68n1
w0iGgSbSg3/ZH9Rr9z+zOMn9VSUZdr37cll5/8/gR2UZbk52rTGrgofIcD3X
+H5HHq+qyND00ZEdAXrmHzIor5Of4vk56i7KgQGZzDtkSH2sm3GA+RPqkgud
+0Z/0nRmQZZLURrzDxkWoX2HA8gP1JYPEt5CLPMPGcxvloVaMR+sJUNdZUEj
mfmHrM7fPjP/kEG5PtCa/TCWod3G+te7fmX+IcPD7x1qVwll/iHDubZplkap
zDtkaHvmqkd2pqb7HPttuE8s8w8ZQsstvE8nM/+QwWzn7I35icw/ZFh55VSS
cj+IwY96MvRXNnxkM/+QIeOyw53YIuYf+PsGrbGYl8v8Q4auC+p/qJvA/AP9
ODtzXKUS5h1yxftgrCPejC4r+ML8Q1bP542l/GgkQ6ekmWOV+Y3KQ2S4t/Ou
SY8s5iEytP4xs8dIHq+ayFC7XXLZdq4fqKGR+crevN7eVIY11RqmKet7Kv/A
z2N0oLO1O/MOGRp8a2Lv7sm8Qwblde1K+ZreadNhbD3OD9Rvg/3OKe9XqfxD
hpbV86d7cj1vJUN5xmgnz1jmIfh5dCe6v4pg/iFD4dz6pav0zD9k+NzS62Va
HPMP9KNo7cWWIcw/ZLgzZOeDKVw/UDMfVnmHDNum9Zz6M0TT65QLuUKYf8jq
fdxezD9k6JGXvi+Mx6uOMngtxgk0z9dRD88Yfzmf63knGRYUjG5aPYP5hwwh
NcvGv+Z+F/VfZ6uuGpPAvEMGfZcQy1Yxmrb/OMWlH/e7XWWod7fRisPsRzcZ
gi6WjamfyvxDhhUu0avb6MifX2X1PtdI5h8ytNr4R410P/IDtbl17IWtFfxD
hhuVszb/5PVdU7liv5HKP2SYUFJv6qFo5h8yDHWvbtwllXkH/v7bJ/5ODdG0
+JwgSni9xAyft98WfItkXovacN5kBPMPGUbb+b0YxXywD+ZvH+UNWuYfMhRI
t7oofE3lHzIo1+F4lTP/wPHw7fwrw74z/5BBuV74aQX/wPxZNiz7UC7zDvn/
3++DWrk+4Aavl5jLMFE5oBzneyr/kCv4pco/tPHJ4IeFDLd2Jq3LSmL+Iavv
XwQy/5BVfs31fLAMM1r6lsqcH6jnmy+ffULHvEMG7xHXt9ZM03QXWazcw/mB
ekGvhg9aMY+yxM+72a5DD+aDqA31JZn5hwzKdVDneD8D4PM6/EQvifeboH7w
m2tHyGT+IcN/CzvUu8/rvcNlWO27PzA6h/kH5nOPzOA50cw75Ir1NdaG/Z+8
/wo1rx+q/EMG3aYHH1f6UX6Mkit4oMpD8Pe1v/67SRTzDxlKb825WRrB/EOG
sALjDR8+Mf+Q4deDbj2deL1kLP6+x/teW/sz75Bhassa80w9mHfI8MX9rmNT
T0371Ts8szCY+YcMyuussyKYf8iQdLzRhxBeL5kgQzf72IUPeH6O+p5j05Rw
rudWMpTh9Hk880HU25wS3t3m/JiI48k5i47KerfKO+SK9XHWz6o/+eOBJ/MP
Gd4PLvkWxvV8sgyG68t5fRd1Y+ubN1z8KT+myNDszsCQWWHMP2Sw2bJk7A4e
r1DbDrobcSmU+Qfmf8a3XS/CmH9gPVMAKc8/UN8baez/hOv5dPR3/HLLe1HM
P2S49vp9k84fmH/IsGFA4sVmXM9nynCisLrNGW/mHzL8kxhiUZ3rySwZVn3r
3aZeGPMQGfZ0xhkf5wdqw35g3s8wB/uZlsc/lnkw/5Ahz/ZglKUX8w4ZHNZP
u9T4g6YN60EvmH/g8zNqiM7Hm/mHDD63B92uxutXtjie5N+2gHfMP7C+Khvq
fcmP+TheeIw+2DeJeYgMG4uMok5zv4v6R/XO5k7ezD9keDovaJejG/MPGWoo
x4l+Zv6B459HiOc9d+YfWB9r9QsL/sz8Q4bkZj+OHfJg/oH5Xn30Z6U/VPkH
jg/7Jg466k9+oP6luP+xqgHMP2T1fZhA8kPI6vmjzM9Ru26du7c8kfkHPl8O
t9fHxzP/wPGhSrJzVx/mHdi//P6u3dTPmg638Kmc6cv8Q4a+/WtFH+F+F7Uy
va4Rz/xDhuJm2DG4M//A/JicGZTrSX6skuFiYt1zSn+g8g/sn1wm5HXg9RLU
r45PdFH2A6n8Q4ZRc4yaX+P6sVaGtM3mjRsyr0VtOG8yjnkH5leH841fhWn6
f0rDx+tZqJXXiTvx/ob1GK/Lof2yOT82YH9X5D5oGtdz1B513p5b+Zn5hwzH
hjbdlMX5gdpnY06DGtzvbpJpnsy8A+MZWHbe0VvThv2BvF5iL4PvwDqT9rxl
/oE/Hxw0OpbrOeoOug7BtXXMP+SK/W0q/8B6c++pz1Su56gnb3/t5sj5sk1W
3x9NZP4hg0mD4BzTSOYf2nxB5R1Ynx6Vde8exbwD5wt+F2zLP2ratJb1FK9P
zD9ksHCde/l/vJ8BteF9b56f78Lnw9HCvtSXeYisrne6Mf+Q1fOsgph/yHDb
L+TPDK4fe2X1PtgA5h04/isLbpwPqA3nXYcz75ChaLrLjz8jNM37TVX+gb/f
JnXrpkLyAzXzV5V/YH8irtXzLCA/DsqQdaJuaHkq8w+slwGfJ6dzvjjLcPhe
YNR63i96SAbDdXWcH6hvHkqzaxvBvEOGv12r7Q5N0HSLRceOulbwD3zeT5vv
W6Zn/iGDgj+683wQdbXYi5M7hZMfR2W4+ueZN18reAj+u3PPVXWTmX9Q/8r7
4Y5jfug7dEvFePwfZjMLSQ==
         "]]}, {
        Hue[0.37820393249936934`, 0.6, 0.6], 
        Directive[
         PointSize[0.002777777777777778], 
         RGBColor[0.922526, 0.385626, 0.209179], 
         AbsoluteThickness[1.6]], 
        PointBox[CompressedData["
1:eJxMnXVcVF0TgEFCRVBBQhBURAnpRvLQnYKEdCjI7r2LgtiBioktBnZ362sX
it0JtoAISJeUfLPLHO/3/vP+np/E7jxn5sy5c++imciGpPQRExO7PEBMTPj/
fNeVvAoVHsmc9SVP6q0yyb6xS81YlUdOT01dV/NJmVR0Hml4BXxE6WCd5WJl
EjHu/IPpajxS86Hf3WpbZfJwOnzDMB5Z1ihlONqE46OvlN//8VMmwi+/AXww
9r9+q8KUydGGV/6J6jzyQ0r+SFq4Mhlm/Hm0tAaPtGkUJjlNVCbwajqPAMd0
8QPXRiiTLvj1/sN5hOd6z2Z+kjLhC18Q8JHAqUv9k5UJfPfCTSN4xLHqVHiE
QJkIX/7nkTxi93eApHiiMhH++IWaPDLw+r3C2bHKZDf88+hRPOJ65Pqyi0kc
JyXFeqpPVSaDhW8QOOPRpzlaU5TJwk0QIC0eWdvypupYujJphJc/eDSPNG79
vetQhjJJFH4DsJS/7/FVk5TJa/jniDE8onNg90df+H434RsCzlG7sSRrmjIZ
Ay/XVQfe70jJMt8ZykQUf+Bn3W9Lb6QoE+E/r9TlEZl9kcWOyRzPzNQyGJuI
fvR4ZNsY8SlTZqIf4EVDf5WoCNDPWB7Jmtbwn0MC+tDnkQH9Tiw1TkIfwP2H
xnxRZ9CHAY/Uzn4Td0qAPgzBT5XYsqtT0AfwYbXraruT0YcRxCO1j7vBVIy/
MY9UPXEYPYf9P16fsSo5TpkECANkwiM3633WV0xBP8D6xu27uvjox5RHZhdP
L1HLQB9mPKJawbpoJqIP4Jt1X6/ZBKMPcx6xN1Ya1jQFfVjwSNr4rDW8WPQB
vNUwUun7JIy/JY+05k+98QH8Cd/+LitYX+btkwomchzncebTqyj0Y80jZxMv
2Yoloh/ghI5YV0E0+rCBeH9y37KXhz7G8UjhwrUG8VPRB7CRw7aqhzz0Ycsj
32uPf55OfdjxyLmX45zuJaAP4FU3ciySEjD+Djzi8G6V7NRwjuc6WcZeiUQf
wEPPXnk7LQR9OPLIum3TTZ+GYn4AL7ptmd0chz6cYH2/9tFcm44+CI/0THy4
Oo/mC7Bb8O7AsjT04cwjN3yP+BYlYPxdeETxGWO44f/4Wp+XG8zSMP5uPCJv
ZX89ZDrHXRa1T9kI9AHc86z1l1w25oc7j8yB5XY6Hv0AH141f1dGAvrw4JEp
H01kciajD08e0Yy8Jcnw0QdwRkYos3cS+vDikQOmUZ5hSejDm0emHv665EQk
xt+HR2yKpWsJH+PvC+tzttztjEiOF30Z5ioWjz6AL50pXleVjvnhB+///MPv
G2LRhz+P/BeTevJ1KvoAPtu8Z4Dw60U+AnjEIuXQiDcp6APYaqRL9LiJ6COQ
Rzp/vdn0fCrGPwjqmdG3lFyaD8E80sfoQX55Osf84Utvd6VgfoTA+k2vGx82
A30Auy3Pt985CfNjPI+sNM8d50zrVSiP7A8zrNSdjD6AbdrC13TSehWG6ykR
fQBHTZ4TFz0FfUzgkS/rzpR0sRj/cB6JXFGmvzCZ4/6d0xXk56GPCB7565ZS
uG0K+ojkkeKN+tceZ2F+AHv0W2O1OgL9RPHIm+3XHkjy0MdEHvn8e9DGj9PR
B3DfumNT95ihj2geKb2/5Wr+YIx/DI+I2bT+vqyO8Y/lkfK4x/rvh2H8gV8+
un7r+GCMfxys31OPljzqUfrHl9VPkWZFzI94HvHeWd0pGIl+gFceaR7ybCD6
SOCRb94DNocNRR+JPHI/OaNnXX/0AZyXEPBCWwV9JEG8voQN2tIX458M+2WL
xwkTDY7zIxcn6g/F+KdAvd90wb/h/9jH7Y+K8xD0MQnr/WDMj8k8Mpb1tDEc
ij6AXe8PHJuhgT5Sof7NtfFapoA+0mD/eLkmd7wy+gCesFXvxE0l9DGFR5Sm
HtgppYk+0iHeFm5Kf9Ux/jwesdzacPGVPuYDH/e7sRy/fBhS3a2NfoDX+i0N
eK6Pfhioz9tLVA8qox9gTQf3gfJ90Q8L/25Q62Qmhz4EPFL9w0rt1gD0AXzp
lETFqn4Y/6k8InjedChPjeOc79GFshoY/2ngW8I+7fsozIdMHiG3oi6k/x8v
8B47/okm+gDub/HhzUxJzI8s2F8y+54xl0IfwH7DBvpKjEAf02H/qA7Rah6C
PrJ55MFzj5MFCugDeEii0ZGSgehjBuwHCSXWbX3Rx0yoB2fPj5+mivGfxSPs
jvlXf/flWFusZ+NYcfQxm0eOjy+f7dEH8wP4w667FQFi6GcO1IdPHhIzBqCP
uTxSrygUij6AD4ec6xsljj7m8UjqowCnw51KvT6A6+xy78/7ifkxH/qHFxe3
ZUmjjwWwvmztFzdIYD4s5JGW7c03GpQ4nlk+66OfFPrIwfiKY34A/4yAhOiH
fhbxiPvgiu+S0uhjMY8kRxUUtXYo9foAbk8x8RgNLPKxBF7fhPxfBk1KvT6A
/ayXO8dLYfyX8oiEtPeuCeIYf+DtIbH6e+D9ieK/jEcGP1dIlpRU/sdbAqqt
Dncr9fpYDv1kpGm0hhjmB/AZ8yXP0mXRxwoeSW/QEyuSQB8rIZ+339h5qj/6
ADa+fWTQ6EHoYxXsF+5b5cxU0UcefP+Vnb+u0PoFbLz0c7bsIPSxGtbL24kS
E5UwP4BTZw7/tEMK82MNj4xujPGJ6YM+1vKI7uvUqabSmB/AqxZmqTtJoo91
sL/4b/9UJ4Y+1sP+rtz8ZagC+gAWT+uROC6FPjZA/9XjWHpHHn1shK+/raI9
XgrzA3jeUE37ElqfNkF9XDXQ685fpX+8v2t/ySFar/Kh/0iACA1EP5thv94p
tefaIPQDDNnkdFQcfWxBXwMwP7bCfi78Bln0AXz5ztXouyroYxuPXOioOkrk
0EcB9GtCIYPQB/C7TIeXWeIY/x08Eh4Xo3R4DMf2HXEn3YehD+BTF9qOjJVE
HzuhHo0duumNKvoA9iy7uvGKJPrYxSOSeVvdrouhj9080vRwxfeqwegDWLTd
DUMfe2A/nDmsQKM/+tgLX3//vFWeHPoADhq6Mc2iP/rYxyPm3QoN7/qjj/3g
3+O5YSb1ATz+ZL2RijjWqwO4v8ihHyFfK6+6L40+DsLrcZTWD1BCH4egP7Gt
OGQzEH0AH6sqz96mjvE/Avk3qPK/U1oYf+CVeTM1Mvph/I/yyHsT19Llgzk+
E+Ls/hb2V5GPY9DPXN1mn9Ki1OsDuPilzZu6Ppgfx6EfmBV8NU4KfZzgkeYV
h4an0fwAFl8adGAS/DyRj5OQr0umB5wbjD6AXWa3NLxoU+qN/2nYf/UiSnky
GH/gc3Urvs2H/BfF/wyP3NqgbHRMTPkff2iyfJwigT7Own749nGdBd3PgRcr
TCr5S/PjHPQjZ3dGzZVCH+fhvOtxSlq3G+sVsI97Uk1dF9arCzyiYnTstKoY
+gDWOKr30Bb+XeTjIvSjzs56Uf0x/v/xiO80/cVv+3G8IzVcs7wv5sclHnkb
aXj6viT6uQw+pQc7buyHfoCffY+qSYB4iXxcgf1S+qLP6X6YH1d5xCnELTdM
FvMDuKR84oh3EB+Rj2vgu8Tct48k+rgO+1P5BqVCKcyHG/B6N52VzVDH+AMf
fDEzL0aBY6sqTbXP4pgfN3nkq9mhx4m0Xt3ikfX279u+i6Ef4ORNr8yvN6Of
2zwyvcM5Zn+9Uq+PO+DbVCp9O8RX5AP4/rXVNslQ/0U+CqE/P3X2ol6tUq+P
uzzyJ+xyUHsb+gC+Fb1SeXc31qd7PHJ14NuNyf/Ht2Zm/DjWjT6KoF4cN79h
PBzz4z6P5B4xzFqrgj6AD7NbX6fIo48HUB8+zIkeJoM+HsJ6uHp2gHRf9AF8
ebxtRI8Kxv8x1LumcqkPbZgPwBl9Xqd9VsZ8eMIjHzsqndIHcvxh+6LJLhLo
4ymPBJvvX/GD7ufAfoX18qZK6OcZjwxXnuLfNBB9AFc9n7d/mSz6eM4jFUXN
i8cMRB8veGSNRugPW7p/AL98/qZaWR7z4yWPBOid2vSC1qdXkP/Ku/mWnRj/
1/B+9XeVzxRT/sdrFa5e/K8TfbyBeK25NWLeQKxXb3A/a8H8eAv5rbR65KY+
mB/A5l9vB6qLYb16xyMPH949kdMPfbznkUeH7l+Upf0ucOS+4Xtf0v27GK9n
SSn/49j3xh/kOjEfSnhEz9FR066HY5MGz+DJf7FefeSRvW9i3T6KY34Aq78e
kj+D9lef4Hxz5fUOHVhvIh+fIV4SIxYpVSj1+viMPlqwXn2Beli4pbmtEfsr
YN23jhpr+mP8v3Hvn3K/Xze2Fw9EH8BL95JdD5owP77zSLfi/YXhA7Be/eCR
H2v2Pvs0BP0ALxn1+bke7a9KIZ/+1pyNa0MfZTxyz2b+EBl59AG8USEnrEUB
949yOM8fSVN5LYs+gL3fTh8yRwJ9/OSRJ68Cnpa3KvXGvwLOW7M9Rlk0crwx
qMPlQX/Mj1/Q78qlhX6j9aqSR256v96dCvEW5QfwHYVBugWN6KOKRwz0sneV
NqGPah7x+ro/LagM8wW4b72yV1AX1qvfPKLGD1MobsP41/BISt6sZR4VGP9a
Hhk3e/L5sHaMP/Adv483zzZybO+7Vj6I1qs6iM+0iwtedOB+Us8jz5sVkrbC
6xX5AF75bb5+sTjmRwOPWAdmPXhK61Ujj0wr/rV91w+sV8CWr68HVFVjvjRB
f5fC6lV0Yn1qhn7/9a5urwbMhxYeMfydtvRmK8ei/rYF6xVwdoqK7Mn+6KOV
Rxrme4YehvUoyo82HlG4mSin0o4+gG898y/IqML+9w+cb5Z5X1rbhvnSziOm
W266/OxAH8By95tUg+rQRwfUm0VpQx0bMf6dPCIrKW6W+Rvj3wXxDDgzZXAr
x78+5hy4Uo/50c0jw/bsOvK+G/0A6/U9199EFuvVX8g/nxdxvxrQB7BsVsT3
/Do8f/RAP6vQrDKrGX2I8UmSzDubglr0ATzww9syPbq/i/NJtJjaAd869NGH
T55sVokfUYPxl+CTjQGjt0z5yfGEwRIxnY2YH5J8cnil4qM7dP8ATpa6KWda
iz6k+GT55kPT3CvRB3DTmhver2m9kuaTkbOvd5Z2o4++fGJ7Wl1TohJ9AL89
e+GG1x+Mf38+iVw2cKFWA8cZ09O3ylagD+DxQuF/0YcMn5yUv21zqRnzYwC8
vy05ls9+oh9gzWkpQfx69CHLJ67WnRLl0rh/yMG/Hy9SeCeN+wdwhWrn+rw2
zJeBfNIq58coVqIP4J5KaZlrpRj/wXzSf+UKmx3NGH/grmP35x4r53iZR/Zg
O3o+lOcTkrtaI7QRfSjwyYFJg873acL8AH41Ycy6ufXoYwifnFgudWNvNfpQ
5JNxF8z9+O3oA9j6SOrx7hr0oQQ+W6XjtvxGH8A9kir6U+pxP1fmk+LNPPsP
tD6p8IlAR/57XDPHD/toC6prMT+GwusdOqPWoQt9qPJJ+MQzN3/Xog/gw7D9
2FSjDzU+WQntqgA4KG8zozCMT6T4U//sh/d3+9Ee94vAov4Ifr9pv+PqUep8
8jxlisI18K2w6NajPRp88vllz1RDyE8hug/nk7Pvrzp9qeZYuDz7QH42d7+Z
UQl8OWNl+2X4/mS7r4F5I/gk9Pvz+kkQj7czKrVNR/LJ0zU3zx+G9e9xsan7
DbC4SvLjRvAjxBmafFIzFk5o8Pu2MPAKRvFJ+ZtnJhfg34UvL1mLT2JU5gkc
gWfCj+s3mk/MD8bnnYP1IMTjwJFDBsxxh/UZJXwBY/iEXVTC1pRxfOVW+ZlJ
wI/h7TcBn1F8GN4H/Alf7mZtiEfCn2VbIB7CX2enA+un6P3OSGAN4Q8Ant/x
fNsIeP3CcC7S5ZNDVcOLo+H1/IW3r63HJ3yrCYk7gVlhAIFv7CtavAXiJfzx
zFg+KbVeskmmA+OvzycfvOdGlrRj/A3g/XS8FDzq4lhB/q/7C8jHvfByu4H9
VnaMzv6Dfgz5pOR4RzS/HH0Y8ckXKR8Zg3r0AZxt+jTzVBP6MOaTq4keM2bX
Y/xN+CRHIupKDvRPlIOvW54Og/1eR/gCzPhkVVtp6+M29AGcKlwgvzl+ULM5
cMJv9GPOJ5Wyq64dh/ov8mPBJ5sjVPPmQL8g8gNcZOm4oRvyT+TDkk/2jllz
qLwNfQB7/SivjG7A+FvzydCaBhfheYSy9aqcbw3wekXxt+ETh/klhwOgnxXF
fxy8n1ULZDzh/CWKP7BvReE5yXalf6wPx+X+f9CHLZ/cMYl/GNaF+WHHJ+ov
HarVutEP8DXNPJntsB+IfNjzSeLCU7/eQX8j8gE86U+gdVA9+nCA9/tAanL9
IfThyCf71VpnJ/LRB3C7f8KBnCmYD4RPNhTq7PCKRx/AZuI3PdYv4FgUPwbz
w5lPlMQD6n7EKPX6ceH35v1c9AEcKGywp6EPV6g3Wq/3vE7CfHGDfJgcN3Nt
LOYLcOeGP5/6T8D8cOcTowlv4tUmYD54QHzjh5uVj8f4e0J9aDqUVxXKsdLa
VqdbPpgfwK/Kn36P8sf88IJ63DMq9Uko5oc31Cf1Dfe6w9EHcOqs5Wf84tCH
D58oavn+jGAw/r588mj5dKWQ/+Nb/Zf0s0nGfPCD/KtefnJAHMbfn0/Obdrc
FRiL8Q/gk6jUCosBmRyLzq+p6AP4bJLW4FPpmB+BEE9xg8bqyegniE9M3QLi
nmejD+DJdasujp2JPoIhfwuGrt8wE+MfAu8vdPnZ/zI5zrqfWBCajPEPha8f
IMXrOw3jD3y6fFM1PwnjHwbrb3Zr9MFJHO9b91x/ZxTmB3DiJ7m9FxLRzwR4
vXkb7lwLRx/hfNL9MeVmbTL6AB4zqmvl7gz0EcEn0pOgA2fRRyTUJwWv5THp
6AO46jyzqCQQ82EinwgvH5uHYfyBGy4dVpZP4TjqemHNiyCsV9HQ3wgHYIno
B1gsNKNUeTz6ieGTi8URy2dOQh+xUP/9F8sFxqEP4HfqI7fsC0cfcVDPl8+c
8CoK4x/PJxaD4tfFxWH8E6AeHH298Hg45kMi9A+/UsN8ozD+wGajglMjwzme
VXQjuTQY8yMJ/NYUdB4LRz/JsJ7HV+psj0E/wBrhWldfhaCPFH7vvC8GfQBf
KtfSqwxGH5P4pL7T2jggGuM/mU8GzM+1To/H+KfyyfRhb+alh3Os5RdslBeI
8U/jk9xTp7KOBHMcWjY4Y1oU5scU6PeEF9Aj0E86n2yLXrUwKxp9AAuEAw5/
9MGD93PE5OJgN/QB/Fdmq/4iH/TB55OxD23VY8LQBwPr57ricAuaDyyfrKu/
ftN5IuaDgE9aPuSLT47k2HNEk/jCAPQD/LgxS/XvePSTwScBr7pMT9B6NZXf
e/2B+gCOtgtWUEhDH9P4xPBl5CT5KIx/JsQvcXd6XDzHL14p8bRiMf5Z8P76
XL67LhzjP51Pmg/856QSg/mQzScGr43l2f/je0edt3z0Rz/ARuNqNw6chD5m
8In9TV3n+QmYHzP55PqwATKLEtEH8LTBmeePpqCPWdCfbN1cWJuOPmZD/cqf
QYpDMf5zYP9sfPI4IZxj28q5pem0Xs2FfF5cn1qaivGfB/VFt3bGhjiOVY89
7TkWi/kB/OpOipLVePQzH/ZLlYIJMs7oYwGsp4/t86b4oQ/gk0aHJO+Goo+F
fDKo/9fOYcnoIwf2hxdPNqTTfAE+nFeVOdIX82ExnB/W9zz86o/xB+6dT3P8
cclP27xQzI8lfLL64Y+/WuPRD/DOhCm+GsnoJ5dP0o6tf+AYgT6WwnooWHmz
xht9AD9PhS+IRR/LoF9LfTBjYxT6WM4n+aPafUaGYfxXAG/SPrB7IsZ/JZ/M
cDnltDwO8wG48EpD7QMvjpl2L59ZEehjFR/vf8D8WIX9YTL6yYP9W3XlwXPT
0Mdq6AekFBSdpqMPYLduI97TSRj/tdAPyYYW3Yzj+GPXzaoHCegDeN+MTRf8
gzH+6+H95wR774jH+APXzFP6djWG401eezcHR2N+bIB8EhbgBPSzEdbrl7L/
foWiD2Dp5FPZ86PRxyY+6ePZR84qBX0Am3inrBiXivHfDOv1tMaqD9kc7/u1
cM3tKIz/Fj7hzb46Zlw8xn8rnwgvN5GZHA//+sXy10TMD2BJaCf5oehnG5/Y
WfVpuBKLfgr4ZE/jqfJN6egDeGvCvuNfeehjO/Q74Sf/exqKPoDPXdQbruKO
8d8J54cTgyckeXO8/ueaNP4UzIddcN5u1c4tS+Z4LtltnpaEPnbzSZmPwwCX
SPQBfP3vaMfsEMyPPZDPsfETdBPRz16oZ1erxJsI+gBOUHEfNIf62Af7w689
F+Vof7Uf6pnwAEv37wOwn/3sCfOk9Qo4Tu/x4PtRmA8H+WTE+9wVGQEY/0NQ
b+d12gr+j/skzZXY4Iv5AXxAYeeL6jj0c5iP99ugjyNwvhfe8JCAPoAdpW7N
kI5BH0f5ZPSCgnsrs9DHMegHfWaeWEz7K+D5CrvsbjMY/+NwPupc/f1MHMdd
oUpqy9wxP07AeTrt66e4GPRxEvb7aYZRCyZgfgC/mzpZe2gs+jjF1WORj9Ow
3wweZrA9GX0Anx/3jH8nBn2cgfpe2uWvm4zxP8snPyO99W9kYPzP8Xuvh9J8
OA/nt8SkWE8e5gPwz36qD86lc+xWmPjmAvVzAc6T3xojzHPQD/CA5773injo
5yKfKFtuyf2ehD7+g/1F7apby3T0AVxxdObqB5Mx/pdhPZSuWLkvkeO8sYWX
htF8uALx7NCSlZiA8b/KJy/h+L03CuMPLGy/cwM5fqS6wu4L3U+u8cmOaw8k
u6LQB3DyxsmxAyeij+t8smC7SYKFL/q4Ab//4tjlv5PQB3BL08FRShPQx004
D+3V7pgTivG/xSdqgZIZw2Mx/rf55PgE7a6QQMyHO3wCp5OR0cEcaz7OWe5E
9w/gwVGD4rR90E8h1I8LS68HBaGfu3zivcdgzly6nwD35z27bZ6APu7xSeNz
2R8SE9EH8OayBTH+sRj/+3yikwonphiO3+8TOMh4Yj484OqBKP4P+aR4xul7
TCDHuvF2Q8/Qfgs4K3uHXLsn+nkE/blutfUQV/TzmE9SDq840jwefQDfWapg
ONMPfTzhk9bzhXEb3NEHcEOzT2SuF8b/GdQL1WFXigMx/sAecc7bznhh/J9D
Pl+/raLtivnwAvq/Ncv01oVyDN2ijk8I+gE2V/qxbkYk+nkJ/fk4aCh80ccr
PpGY89/MUjf0AVw8u8F9th/6eM0nR3gR4yND0ccbqA9987WSg9AH8Jstg6d5
h6GPtxDf4LeSwZ6YD++g/j4YmS3vwfFI9x2Xl9Lz4HvIlwOL48NofwUsdW+N
aTY9D36A+rz3wt6nweijGOp7fp9Xf+l5ENhbYbH+7nj0UQL9iv6nxnXJ6OMj
1JeM8FOjktAH8HyL7WbWtD59gv7i+1mZggTMh8988mlwqeUpH46n3lbt6g5B
P1/4ZPYiY7+DUegHuP26//zWJPTzFdbvb4W3E8ejj298Yln7lN0SgT6+YX8w
HuP/A9YrOzeCdeM4YeVnx2P26AM45/5/2XJRGP8y6HcGr45sdcP4A4vuxxjH
saieeqCPcjjvdEqUX3TA/AA2fTlSKpCeP37yibtB4ocEP/RRAft9a+yclwHo
A/hO59How37o4xecH37vOiRujvGvhH6j6d6XlcYY/yo++TxH68pkQ4x/NZ+8
hXJrasmxx7YZfWeEoA/gb/JKRwt8MT9+4/VpR/QD3J58T5AVhD5qoD/eVXS9
3R991PJJx+U9enYx6AN4QuOZqyQNfdTxSelfrdd7qI96yGeZ5uX24zAfGiAf
XcQ/3rbB+DfCeismVz64cbxGvVJ2lR/6AH6tKB5Q54L50QT77RXjyRdp/9sM
8b+/02GzN/oAjq84+NTGH320wHli/dS2cXR/B97atGruQyv00Qrvt/Wkc5wP
+mjjk77PVINL7DD+f/hkN9+yepUT5kM7nKev1rhMc+C4IelJjK8N+gE+sUKw
Idgd/XTwSUkW655ohj464fctNXTY5oM+gB8xk5r3OaOPLj4J3LjYrcQD498N
67do8RZfW46DwvYsjPDA+P/lExnvSS0DrTH+PXxSd2R760Z7jq1OVR1XjkAf
YgzZkaK854MP5gfwU8nCy7l66EecIQNbrp62pPWqD0PODvQMr3REH8CifiQA
fUgwRDVDPHWjI/qQZMhaI6sTii4YfymGaN+NDrlA8wE4Rc3fqMiE4wLrAJkm
R/QhzZCdc8udZ9mij74M2W/jqaHhifkBvLbt6Kb+TuinH0OsHq75o2SHPvoz
pAfaxRx/9AFstHb3H1MP9CHDkEDN8KrIIIz/AIbMPK6qWhaL8ZdlyJH2se0f
/DEfgBud2q9mu2H85RhS/OLpX+LNccr36vSYKMyPgfB6soYr9YSjH2DF2akj
9CPQxyCGiJvsdHYNRB+DGZIRueSpmCf6ADZ09iBL6PlcniFpPzS+eadj/BUY
4vzfZguPiRwPNDy7o45eH1FkSN+tyWUGfhx7BU+u1UzA/AD2nRhdah6JfpQY
0pL896V1JPoAZqbsbt/uiz6UGXJiv9LXIHoeVGGIsulvE+0Y9AFsbWUXMncy
+hgK7/flqRO7AjD+qgxZkp/VExGB8VdjyPG8M0NiQ+i8A75ee9WklIkcb556
48PsYDr/YMhpAXQM4+j8gyEO9aYRGbboB3iv6zev3c50HsKQxBbPodLRdP7B
kBcJN66J+dL5B0MGwXKu9aHzDoZIv8voCqLnDeDXn7OsygLpvAPyZfErFZcA
zIdRDJmwMEp2+CSOr+c9XR0aR+chDD4vQuchDFkxXSlkXiKdhzAkM+bP7XZ6
HgR+PultxRRfOv9gSOmhDHaeK51/MKREcmi+Uxydf8Drf33j8k16PVcH8jPn
a+7QQDrvYMjB2TvebHbneIF+8Rl5Lzr/YEh4lEeVgzudfzDEKdN57mM/Ov9g
yF1HcUUtX/ShD78vocui1p/OQxgy8UK6S9R4Ov9gyKJO8UGyhM4/YH0PuZRl
HUjnHQzZ8PDIjgQfOu+A/NmUv26WE513MESue0j0cRuOBwl/oSP6MYHXc6Gk
MNaGzkNg/TpOV9H1Rj+mDLk3vOS+DPVjxpB1Ot7v/QLo/IPpvZ/aE+NvAfkx
e4jr1KkcCy9vnqLXRyzh+2srFMvC6byDIa6PAo/OjeJYNG8KQR9WDJl1wMBV
fSKdfzAk9ZTj8A5H9AMs931LSqAL+rBhyMXFc16ci0Qf4+Dn2x2K3E3rFfD5
sobzXUF0/gH5YGd+W+BI5x8Qv2jL5/LeGH97hrycMWpZE40/8KSSv5s2TeB4
nsAx63ginX8wZI3akEQjej53ZMjHP0M2yU2k8w+GVAhOtJ6m13edGDL2286K
QF86D2GIcByYRfMFWGnErrU7POn8gyENxbY2HybS+QdD7Kz5RWledP7BkFH8
0sDQCXTewZA7hefZ2kCO14R+bXen+zlw66y2+7Pd6fyDIZN3NMzN8EYfwCae
a75+dKPzEIYMnSuVVhRC5x8MeZKY2JRB+13gfiMvLBee13vnH0zvvDeIzj8Y
csaifp8a3S98oN7lPqis9sb4+zK98yg/jkcYPhv6M5TOPxjy6lBY81IP9OMH
9enVsq1zA+g8hOm9X5aez/251987/2B6+21rOv9geu/vcaHzDljvDvmOmcEc
d/tUFJ6j1w+DGXL/ervcEH+OH5vUSr+0RR8h8HovW1ZeDKXzD4YY1Ct9nuWA
9Wo8xP/u49eXXeg8hCGXMp/MLHKk8xCGQHVucKf1Kgz2r6MXTAb403kHQza2
FCyvpPEPZ4ie1OfYV1503sGQw9Pc9TS96LyDIZbCBsaR40HbYtomuNH5B+yv
rF7FSpofwN/7hehNp+f1KIYksIleAR50HsIQ24kk1YFebwc+cWvt2xOOdP4B
9VweTnSedN7BkMg7JUPtgjke2aD/ThBM5x1QL5w9j0W50HkHQ8yDF7+psec4
c4ux8a0A9BHP9F7PdaPzEPBlG3ZjMvWTwJADqeWx8R50HsKQR1+v7yui50Fg
iS1mAkL722SGfI7u4gcGcfyk9mGhC+1vU+D3n3MKYuzovIMh3jkCKUUfju2v
VdyaSvNjEkN+jLjYnEr73cnQb0ysXrl4Ap2HML33p4yj8w/YD6d4fUoahz7S
IL5Z5efsnej8A/oL9tKaT7Z0/sGQ4Xmu3Ub2dN7BkN3dXvKqNB94DJk7i/d4
gSvHzj6/S77Q8wfwuv+iuz/QfosP/pQ/JI36N/9gyDDhAzh0PwHedezEhzh6
vYRlyIXby3+9t6LzD+hP7s54eoz2u8AhF71K8uh+MRXWY5Gv9fJgjnv6FS4Y
40nnHVDPs71MCc2HTKj/44+6FdtxLHy8ztuezj8gH34ZDv9ijn6yGHLzUugB
Q0c6D4H3D8e1GHM6D2GIIA5OHKZ0/sH0nj9t6bwD/Dv/9tujxXEcHO+yrOm8
A+qpRU5eNT0PzmJI1sjqI2+tOWbffZsbRveP2VAPjIZGT7NGP8DdS5s/vqfn
jzkM4T2pXuZK9w/gO8pX506g/e5chkwPbr51n9D5B6xvdUmNE7Z0/sGQweul
/L550HkHrkdbOu9giBS0M18n0HkHQ/56HnQ95Mmx6P49Vzr/gP3x8ZX5BjQ/
gINC4sX9vNHPIoYIL68ne9N5CNQ3b+9Brr50/sGQ36brXvEc6fwD6r+wwQqg
8w+GnBrgZLOLnjeWMiSmUDZPx4zOO6A+iG5go/MOhlSNnhgTEMnx6mjrA9es
6PwD6n+G5Vl9Wq+AR+QcfXksmM5DoB/oOpzbTX2sZAhffE9LvSWdfzAkeMhc
x0c2dN7B9J7n3Tl+NXX30pIJdN7BkI6kqIIieh5cjf2KD8ebx8UoD7HD/FjD
EMnSb69Mw+n8g+m9DyyQzj/gvLHqXfBbWq/WQX9zmF+o60XnIbCed56KNPKl
8w84Xx11dzMdR+cd4CNbdk23H513MGT9+uG5EzzpvIPpvX5J8wH4ZHMJ77gF
x4++hDxTscP8yGfI1P3mJo0udP4B+XlmsEafcPQD3PfC15LlIXQewpBj2Zc0
1LTp/APOG+I+rnkudP4B9WXrgOjhdnT+wRDh7b8aFnT+Afm8+ueDR050/sEQ
mY+BRX9M6LwD/n1C/cfB5hxH6ZeoV1hhfuxg/p3He+cf4GtlSfdYgj6A7Y5J
tW6h/e4uhsQ2vNGSo/3ubtjv2+znl9jQeQdDmsSU21toPuxlyLWNV5LVzem8
A+qNlGJVpSuddzCk/8Ftkb7OHE/ZZ6vxwJbOP2D/OvQ4MdEV/QB/2rUydxX1
cwDy74OHfbE/nYcw5FDm6b/P6fWrgwxJ3tC1LM6Zzj+Y3ucpg+j8gyHRa+60
6NLrV4dhv4P2uDqEzjvg/G6abagZSOcdEH/7pqnC8zblA03fI3Ps6fwD+s/y
CwpX9On8gyFQHfbdo/3vcajHnasG9HWh8w/on6Trjk2l58ET0P/aeC1rpPOp
k5APVur50o50/sGQwNM9ttYOdP4Bvz9l/5fx3nT+wZABY4/OO+BK5x2wHgWV
W5oMOBY9fkKvZ52F+jFl8byD9HoJ8DbnOfH3neg8BPbXmRNerXCi8xCGzN5/
m883pfMP6Mf96/1fW9P5B0P0FSvnBZjSeQfUM5XfuXxfjvf3lEedN6HzDoaE
GYX+vWDPsYnB/BuGNujjEsRD+MAmvZ51Gc5TZTnmf+zQD3CyZKhNjgWdhzDk
wzyzoqXj6DwE9gfhgZzmB7DjudHE35DOO6A//y//ocCezjugvtdqWGrT/vYG
Q+pX+oaVuNB5B0OMv6z5aGzM8fT9Hc+Mben8A/Z/xT6X79L5+S3oP6Taix9Y
0nkIQyovLznpRug8hOm93q5P5x9w3v1tfFXHmM4/GKJ7devLNVZ03gH9p7BB
NaPzDoZsqj15TtOJzjtgP747vU3MkM47GKLusmmbA+H4z6HQ5Wet0UcRrOen
GcwQIzr/gP4/cfvN/u7oA3jylffec2l/9YAhhV7GU9ro9auHUC9+rEoIIHT+
Af3aNJ0P8x3o/IMhjRMzz76xpfMPhryf/KxjI+2nnjCkHI6Ptyw5dm7e7zeF
7ifAv4ybl710RT9Pmd774e3pPATWw9PhqVJWdB4C59ETk3Y00Px4zpBbsQm3
u03o/AN+XuCwt5UmdN4Bv//VnyXhLnTeAeexV981hddPe+cdcB6okbthMo7O
O5je5y2dOT55yWastTOdf8D6uajjxbOm8w+on9BOj6bXF98yvff12qAP4Pa9
DrFe1Mc76J/OfNBWcqDzD+gf1vBVBVZ03sEQH9k++sLzGuXlo2ep3qP7RTGs
h6Szl3q86LwD9v/TdwxHeHNMz0O98w94v6fLxirT/AAu+toquZze7/MJ+s9B
L38NDKHzEMgHK3a7Ir3e+5kh8cIHAun19i/gf1RbZpYnnXfA+WRmRVCuD8fe
8qoTGibQeQf0k68sdLdN5tgwe1LOdz/08x3q34kWdxd6ffcHnPcODIoJon6A
P48yeWcdjz5Kof84leloT88jZXD+rzcr9KDnc2CxvFcH5nvT+QfXn/TOPxji
n2O9P5jWr5+wf6oFbC1wovMO2M8c+om3m3Hs1lFTfYvmxy+GvEku+ugzAvOj
Evoj4Q2ClnQewpCdMpcq2s3pPATiM3rAllv/5iFQD+5rt8tTH8AjZ4VoW9L7
rX4zpLYqLDnThGPR+zeh8w6GDHGdapahT+cdDFnKGxnDs+WY/3PtG5dxdP6B
52ENOv/Aeq2PPoCNzXkbW/TpPIQhi9rCLgfp0fkH5NuE8+Oe+dP5B0PMhDew
G9L5B/QbA5uDPlrReQfz736g3nkHQy4axG3+7sSxxxydSdd16fwD6pGb7/BA
2l+1Qn3tiObfc6TzD+hXDZJcrfXRB/DBuFFfbOn1xT8MSXKXO5hArye2Q/zn
BanohdL5B0PaHgYvEPaLvfMOhujcdNfxpdcPgWWFD2SZ0XkH/HxYfl9dOP7v
9btl8fboA9hls+CX8PzUO/+AfmXB80FadD/5y5AFCe1NfGc6D4Gvl9npctKC
zj8gX12O/+1nTucfLOlYQCa/sqLzD5bc8RVUSXjTeQdL7u8e4tLXkM47WNJt
NlRLwZ3OO1jitCZ450w9jr87n6v+QvsrSZasXXrj6iZL9AP8aceFj0YWdB7C
EpvJbmnsv/kHS96+kI6XcKHzD5Zs/1Zw8Dn10ZclB93nrrezp/MOlnz8Wjz8
uun/ccBErRxNOu9gyb5RATrFYzk2i4AVOZLOP1iyYGvdNx0j9DOAJarWli/m
GNF5CPDJgQsu6dN5CEsk4l6eeG9B5yHAMi3N8jZ0/sGSKbdX3hD2C73zDpbc
UBxucdWRzjvg99XvcfM1ovMOlmSJQwZY0HkHS1Zdeffl0FiOV1SCMNr/yrOk
q/T6lBQz9KMA8RdegDCg8w+29/lIHfQxhCXv8rI9i6gPRZZoKU50fu1C5x8s
YW6HxNyyo/MPlhyVkbt7dhydf7BETnhBypLOO1iyPkp36/axdN7Bkui83z6P
dTk+I9wOaL0aypKqWXur79D+SpUli5ZssJhvQOchLImI/Ki4Rp/OQ1hyXmrx
u0JrOv9gif5S5eJn9HwO/PqTTIKlFZ1/sL3PD9LrJcDrnWtH+TnTeQdLZvsP
kvH5P9Y43jNtywg6/2DJiTuTFgwYRZ//gPWquC5ByZjOQ1jSOTr7g5s2nYew
vfVVi85D2N7necfQ+Qf8/Mj2FBNtOv+AeC78Oa1Wm84/WLL66erQr3p03sH2
Xj81oPMO+PlnjItnmHAs3I6V9ej8gyXFWm9kj5jR+QdLTtt9nvlDjz7/wZKR
iRDh0XQewhLDmjfRzEg6/2DJy/xpeidt6fyDJSpvR+3dYkDnHSyZ4H7p4WEz
jkXPx46h8w5YX5aVF92M6LyDJXu8E70vD+PY9uGEzePN6PyDJW5fPz9SMKTP
f7DkuOCxZ4gZnYewZGPJylQ7ZToPYUl94BGFFGM6/2B7PejS+QfEWzJolYEe
nX+wxLhD5tUqSzr/YMkx7WVXBpnQ+QdL2gOezDIdTecfLImvnDMjfyR9/oMl
/IdH+1nr0fkHrLe2Pudc6PkDuOCxXK4t9WPJ9t5PNobOP1jyjBf+a5ElnX+w
JL/G9ctUmi/WLJnzarnkeAc6/2DJ0wmxjU56dP7B9j4PpEfnHVA/hjqOOmjB
8aF1+Y8+atL5B7weu464k/R+BjuW+Cut8qkaTZ//gPe7c12/PBM6D2HJFZ/s
98X/5iEsmRUUtGKCEZ1/QH0QO7DHQ5POP1hS1hIfMsePzj9YojZ0ZqTweknv
vAPq11jmU6IjnXfA+taNTeG7ctw3FjosFzr/gHgLH6BzoPMPWF9Xrj7LpfUK
uPVszXlLM/r8B0sGDbhwcKY1nX+wvc8r0f0DOKfnRPJ9Kzr/YMmD/kM8zpnR
+QdLJDPjngn74955B9T/B1GuRxw4fqp5ZMl6ev8u8L3yGVJ7ren8gyWaVY5i
R+j9DN6Qf09k3K/Q67vAovvbIX8mCf/zYcn4qPm+YhAP0X1dvizhnfVwcIP9
9dLwJdXBfizRPjQ994ghx6ezjsh3gO9tW+E/f5ZYeBvoZcN6lxH+gACWbMuP
UM2z51j0/Cu8v9mKJz2/Ay90XKfjDa/3dzD8xECWBOzwvNcD/ZXoOkMQS9j6
JQ9DYf0+fQL/ATcL+rxOg9/vIPyBwSx5k6MyV0pVicBPm6UYAvv5/pJDpfD1
wm+PHs+SpVZiwwb/H5urrq4wh/WUIfwBobBf54Su0ICfB9990jOMJUMMBk6e
Z8mxsL2OhvcfInzDwPt+HitLgtdbCD9uzQSWnG2IX/kZ1p+58L9wtvd5d8jH
/RC+98DHV6tXysL6EL7dWREsuX58udQNWE8QvUvDI6EfUNG5UWKK8Y9iiS8s
77VOGP+JLKkTC4y6BPHzEr4gYLXgkmFznDkWPY9ihj6iIV457DZH2H/0hAEE
VhYO0E3QTwxLpD4u07k6Dn3EAn9q6krTQh/ABUWtUS/00Ucc1K8/rSednTD+
8SwRfryNuRfGPwHqWdSWJdMdMf6JLMl7ntxjD+tthPANAjvobVArIRw/yhuV
LmeJPpKg3t1IXaMC8RAT/pfM9t5/4IB+gKe1Pks95oI+UlhS+N9p5po++gBW
HH3xal8b9DGJJX8Kn88fNBzjPxm+fmDSq6/DMP6psJ/nrvz0egzGPw3q79O7
mZqwn7XCt98B1jKCE48lx1GDH3Xa+KCfKSzZKit8ABr9pMP+ved1E+OHPoD/
JviuOWiLPnjQL8l/PnfSGePPZ8ld6QE6aQEYf4YlVo9T9k0LwPgDJ6/T/iIe
gPFnYf/fFCed5Ib5IGDJ/EWtVaXOHF/0b7h02AP9APsH1MiOt0M/GdjfWqKf
qfB6lmuO22qDPoC9eNmDXjigj2ngr0At1dETfWSyZOqyS+M2GWD8s1hiKRxg
BmD8gUX3t+hg/KdDvRBegNPGfMjGeqvP8fb0LXsaLNAP8OOFw6d8NEE/M6Df
VeqIV7VDPzNZImyn68egD2Db/Oy3Eh7oYxZLStV2Pfyrhz5ms8TH49mdndoY
/znQz8bbL8o14nhorHdj9Aj0MZclnuO2+C/QRB/zoD9YtsBV2C9Q/vWpZlaa
LfoBFt3vYYZ+5rNk1+r7sqFW6GMB1Jub2ulvzNEH8JLf1/KeBqCPhSw5JfMm
sZ6gjxz237xQFP9FLNFNCXEdRjD+i1my6fXO9dNcMB+AXcUEv4tdOU4Y1pBs
bY5+lkD/srcq3NYJ/QBfqrINHe+CfnLhvDBVufW8K/pYyv67n0fkA/jXgcSk
WGuM/3KWbFbbs+vI/3HJiRQzdSeM/wrYD8X9VG0Ixn8lS75d31e02AvzAbju
+/rSgHEcL04WH3LJEn2sYsk6maQBzkZYr4BF978boZ882D/n/RDrMEQfq6H/
HrXkrHCeIor/GljfVx2nvVPhWEzj5+MBJhj/tdAPCUZ1XBiD8V8H9UZ0gMX4
r2d7n88Yg/kA3Kwy6+6vcRwPfWb55IUu+tkA72/vhgPv9NHPRpb8129Vi5wB
+gBWufZL38sVfWyC+rNjgNZ1L4x/Ppw/hAM7d47N754xYlwx/pshnmub04TX
s0T5sAX2t9pw8Rv6GP+tLJl4duwdfyuOk9evO3faGvMDuGz34q0XjdHPNugH
Hqwfl2+Nfgrg/Dv2wORZeugD+NGw+J92NuhjO/RDgx+uTdLH+O9gycCbBUyx
KcZ/J/QbPzOGPjHGfAAWfV6IKcZ/F9v7+Yw0H3bD/rpkk8xYW46Ft3cdtUQ/
wOL7rTKmGqOfPWzv5yXqoZ+9LOmnkdl/qRH6ABbF3QTjvx/e76KdT48aY/yB
q3vUfz7Wx/gfgPwsG1jwQB3zAfiB7vNr6lYY/4Own+1idt+i9ekQ9COjf3/0
Hs0xPY+L/ACnffO0/K2Dfg7DemiVXF5jhD6OwH68Oz2OGKMP4DGV2x5a26GP
o/D9ec46i43QxzGWfDVX2CNP93fgu+ckVcUtMR+Os6TijpfxFB30cQL63c5p
L9c6c9ydPrN8lj76OcmS5b8XGQzwQD/AFxvX9zw0Rj+nYH/Y06R21QJ9nGaJ
iVyhp/B+BpEP4L4zXt1JsUQfZ6Cea3/lTXPF+J8F3+v6jlppgflwDs5PX/fo
vvDkeMjCqhFuZujjPEsGzGJlxU04Fj1PZY9+LsB5WXTBDv0Aj/058leqJfq5
yJLvY2xaFlIf/7FkuvCCjjn6ANbd/jlK2xx9XGKJdV7Nhd06GP/LsP9YPep4
OhrjfwXqzaBZVsdo/K9Cv9XnzZuzlhh/4OtHz0XFj+D4bIFqd6oX5sc1+Hmm
554nWaAf4NQxJ/7kuqCP68CjeDNmuaOPG9D/boIDFO13gaWFBw66f9yE/X1W
YPl5a4z/LZYwh07IC++fFsX/NvTnYqsmvzDBfLgD5+3qry1bXTneJWlV8Y3W
K+DLXUubP1qjj0JY36mlyy7oYr7cZXufZ6D7CfDxEQVlntTHPehnbnc4LdVD
H8BJLk/GhOmjjyKo3wm31h/Txfjfh/NCvubqLFOM/wPIX4V3RR/0MB8eAu86
zIvQ4niy7LQcq3HoB/hjWrqbiRH6ecSS97dvf7lrgn4eQ3wyn5YVGKIP4O3m
e89b62L8n8D+fob3c+1ojP9Tluz/0bP68EiM/zOWKB3PsNIwxfgDZ6dGrLqi
jfF/Dv26gcxV3bGYDy+gPqUFxCabcXzFqOvbnLHoB/jr193XO3TRz0vYr/ae
TfAfgz5escRQ+ICcFvoATswtGuJsgPF/w/WvlEXXv0Zh/N9CPhaIFTaqYPyB
rSJsvJtof/WOJQq54r4nR3GcIXlE0c4H8+M9+FPQ37fOGP0A13+afanMBv18
gPgWr50/yQR9FEM9rON3nBuBPoBtbrQ+WW+CPkqgf3nhvFmgi/H/yBJ5Ddgx
6fnvE+yfyb8+OFty/D513AtXQ/TxmSWvurfndKlzHBi9OnykLfr5wp3/RH6A
S8rqvXVGoZ+v0M/1hYpO95NvcD7JKmq7NwZ9AE9+M2fTHAP08R36g1+X1Iqp
jx9s7/1KBpgPpVAPb3ilPtbD+JdBPPfOcR6gh/kAHDvpg261DscbUx+Wpumh
n3I8f5miH2A3yzGRS13Rx0+WjK7xGNHkjD4qWPKzMjrYh+YL8M7XBi9qafwr
4fcrpA2bb8bxPs3S4LGaGP8qlkQeaPYz1sR8qGaJ8OOP1ozm2Evp3rHjGugH
WPjxgeoa6OM39IffRz8doYX5Ahxy4bPkV0X0UQP1xuRNwhK6f9TC+cf3Z8QX
S/QBfGn63tGjab2qY8mXo9VB/uMw/vUseSh+dZs93S8aWDLCc1pyuSfGv5El
Lr/99jTZcqxec+l7tjnmB3DxqDTrjqHopwn6B5kEy3y6vzezZIbwhp4R6APY
b7XdgUVj0EcLS7Z0Bf6t1UAfwPkbrz5v0EQfrVBflq9f66WP8W+D/iDcdsRO
S8yHPyw5F5d9pckC498O+TCzZ4SOAcflY3o23NTH/AB2qCvKuUPzowPqSU73
+8ve6KOTJdESE8dE0P0cmN5fJvLRhed5A/QB3Drn6dRiXfTRDetX4qHdUrpf
/GXJiwvGu1UcMf49eB615bgpS/Xva0OMr5iApFibd7ykrw+4v5r58lnOGG/g
/1wi8sYY4OsVh6/vsZcbSvdzYKvjRwxk7DD+fQQEuueW18Yc6y58Om6GNvoA
XvzeiG9D3w+w2c+TY8roeURCQH616DRc1uLYfnHD60vW+H6BhzrlzW6yQ3/A
psIb9mn9lhQQ7WkGdUdp/QO+be2/S8ME4wOcFysXpGaL+SYlINu7lHcYWKJv
4KNznnstpvVDWkBUH5x7/J8R+gc+lDXszTx9XM/A/fPiSzt0OP6zf0h/4Xle
tB76CkhB6SftT7643oFF9ckD14fw34XXT+zQRz8BcT3+t18hQR/Aos8HotdD
gMWEDxwTjH9/AXmoYbVuqy+uH2B6XhHFX0ZALj2e97nSiOOtKYF9CrRwfQGv
ljiVb0fPh8DqMy582qqHfoAnNHj8FO4PIh8DBKQsoDK+m56HgYUfj9YzCuMv
KyChzN78n9oci+6318H4A28uVVq2k/ZncoLe5+3UcX0Ciz4v0IBj0eej26Af
4C0H+wlmqaCfgfD7hDdIjUU/wOs1778zH40+gHOmeWxsVUYfgwSEHzE+UlEZ
fQCnz+s64K6BPoBFn/9igfEfLCA6wg94GILxBz7XN2qh5jDMB3lYD+c23A4e
xbHwdqgzyugH+MrgY053RqIf4N7Pm0QfCgKycmmbesRw9AGc9DJzupku+gAW
+xl1XkwD4z9E0Hv/2iiMP/CD6tv7/wzFfAAu26V6t68Vxl9RQIYkFL7WH8Ox
Ob/nkY8W5gcwnX+I/ABLfdsVMmYs+lES9H7+7gj0AbxQ+07uIR30ASwpLD8W
GH9lQe/nx+tyrPlz/dEabYy/ioDUNJ4YVK2B8QeOPlXp7KyH8QcW3Q83lOMD
OSuOxtHrtUMFZNy5mD2DtNEPMPPnc+Zjet4D3vmiOvCHFvpQhfwK23XsBN0v
gEX3V2ijD1X0q4U+1GC9GYx57D0UfQArfbv6dJgO5gPw2IhSnq0C+hgmIMP3
H3qgOYrjZ8sdzq9RQj/Aq21tT3pYoR9g0fWQEehDHV6PuZF6P1X0AexmOlPi
iTrGX0NAzuobarUMx/hr4HrWxvgDu9T8N32vIubDcAF5J1g3+4oaxh+46Jbt
6hFjOebN0e6s0MP8AJZ0eHMxQRH9jID6cXBrbZYL+gEuEDd6kE+vpwHPaRqm
rWaBPkYKyMVF8p2SIzH+wGHpCcolqhwrxuaMH0Hjrykg1yIXtYX1x/gDfxt8
9M1veYz/KAGZ+YSkdA3gOPXxZcVwKfQBXPvi9NCsbsXe/ACePPauVkOjYq8f
4NHbiPzKP4q9PrQExHfdnDFr4d9FPoAlH8ubrW1T7I3/aKhHGeMlngKL4g/8
bkTC0NOSSv/4VN8NP0ol0McYqA8nrgeGiaMPYN1tfU8/6FH8x8p/VjDXWxV7
/QA/PDZN9sFfxV4/2hCvdyr9+e2KvT6As4UfGFev2OsDWPjnKRoHoQ8d8OVc
l6c5GOMPHP2oPbGuRbE3/roC4rD9VmYUvH5RPgDHP8k/vkIM4w+cJvyADIgH
5XMu62ormhV780MP6pfm0frJ/dAPsEdd6C0HeD8iP8CiODYo9voYC/VV+r8L
S+D3iXwAq/ZZkPT8L/oAfr4PDlQ0/vqQX7uXn/7ejvEH9hf+AYUGju/+urzk
ZDP6MBCQ5XFnclf+5lg0X++HPoCH6D39mdEP6xXw1QWbVa3U0I+hgIh/6dN/
BfUBfCYofVu2LOYL8OkRiYuWaGG+GAnIsen+XunqmA/ATseebHw3AuNvLCBL
atfb6PfBfAC2nDv9VpYU+gB2LynadViWY3OVS/bvZDE/TCCfzco+zJLGegXs
fNV1hXgf9AMM3d3xO63ow1RAMjffjZQHvyIfwN17JbuXDMR8MBOQIOEHYCtg
PgBfTOOdkpLD/QKYt2FFUUkP5oMZrv8+Sv9Y+PFq5wdgvTKH9VD9ZcXdZvQB
LPzzIku7FHvrFfD85TOqhfko8mEhIBe+sOdLpdEHsPC4LA5fL4q/pYBI54ip
2kor/WNx4Xi1HfMBeE9xFuveiPlgJSALdhRYlUpifQLednF+yoH+HI/beils
cBPmB7DofnhYXyI/1tD/5VduXtYX/QCrsfrXraoVe30AT9sbs2RjD+aLDfQ3
VdkJ6a2YD8DC26dyGzg2VmnYsaUFfYyD+lJzccBTKaxXwDPixb679kcfttBP
+Th9/92q+I8N+weNf9yK+QGcLfwBnzE/gCPNzR7ESKIP4fcnzQx3GIw+7CAe
C0eS3Fr0AXzMReIMrxV9AL97cPL8Kpov9lCP9exTp0M9FOUD8H3DnxW5rejD
QUDizt8fUFnP8eXQA4YnGzA/gD3ctwecbUE/wM/uX9iT2IV+HKEfMIUTRT3W
K+AH8feOvGtEH8Ciz/dsQR9Ogt77Idsx/sAfFvTLKP+N8Sdwnij4VnCwDusV
sNveF2dr6zD+wL/2woG2g2PR8YHWK2cBccx3zHTuxvwAFv19h2qsV8Ax/Ht/
z1ajDxcBmd2c2/mgBn0Abwxcw1etRx/Auw/mn2hpwXwBNpg3PuJIPcbfFfq5
cfnZb5sw/sCvbI9uG1mF8XeD1x/4aH/uT44vHySTJotjfgAPaxmcVyuG9QoY
urEU1Ub04S4gfROLnwjzQ+QDWKbx3Lpqun8Aa5Zd61kjgfngAX5z7uz2a1L8
x+J744sUuzD+ngLSk+22pApejygfgH3+GzP1diXHwnbe6Q/6AQ4T3sDZin68
IF4meo6O39EPsPDjhBfSfAEWPf9fiz68Bb3PH1ehD+CN8ioLPNox/j543vvN
cdkg6Z2z6zD+wPG/5PdVtGL8gUepTuU5SCj9Y++SPMefTbif+HL5I/IDvCR2
vsKuavQDXHqg4O7IevThJyB+q1I6xjTi/g7ckgQdeg/G3x/OH2q5a5ZVYvyB
bW4m7HWuwvgD6836lnS6D+4XAeCzRIxHmjH+wK1xFQef/uFYePzs+xvzA/i+
397Y+nb0EyjofZ6+Gn0An01eXR5Tjj6AE31Gv3z8B30ECchaX/WZIxvRB/Bx
aA9OtaAP4L9NFvFrJbHfDcb6/QnzAdhReMGhkuMfTp/Jwgr0EQL97eF73xJK
MD+A+4VNaSXV6Af4QkD06vB69APsff3Q1BLqYzysD4NXd+1ovgBHTFsQv7oW
fQB7/B5CTH9g/EOh3ukvmrKoCesVsPDjIZ2a0UcYnA+2T1o4vY3jby1bzwnr
i8gP8DWtpAvtdegHOLa1OiD7C9arCXDeylVVC6R+gAO1DDf9R/cP4MuqzK2K
NvQRLiCNL3+sSqjF+AM7G0oPej0c9+8I6Efm9tH1oPs3cNvx9PPqtJ8C1mo2
b7kipfSPa7xadsTRehUp6P17V12YH8DCywXZNegDWPTndqRxP4mC/nZz4ARZ
2l8Br5745LlcN8Yf+Nw8c9OYfrhfTIT9TLc+wLEG4w988kPc9MC/GH/gzpGP
c5bXcewifCC5L+7n0bC/SK4s3NqDfoBv1mZWLG9DP8AFZZ5dK6RwP4+B83I8
fMcQ7H+BX0YfWpcvg/kRC/WnwiQudjDWK+A69kXsXFnsr4AfbLmav7YH4x8H
+ZJcvvl2P9y/hbxYtqy4RfEfi+5XFcP+Cvg267rqfRfmR7yAPDmrs/BpO+YH
sOjzkbvRD3DL27CFUV3oIwHqm/mUGz4Dsd8Fzs9fNyuwBX0Ap2mE+Q+WQh+J
UA+EH8hJ9wvgFVlH5zz/gz6ADav/nhksp/SPv8+ev6i1A/MjCfsBaaxXwF6r
dk781YE+gF2erh27gvpIFhD7Fq9FH2Vw/wCOFN5wLYP7B7Cl8ANElTD+KfD7
4tlEr4HY3wJ3CR9/UkAfkwS9z/v8UfzHX6F9y63D/ACekeScENSK+QE8tqi9
IOgX+pkM+5HwDwx1ow/g3+aT5z5qwHwBjpiwbWPOX/SRCvvp/lt9ttD+FrhA
3bHSrRHjnwb71Yp1Y6bRfAA+api19n0Txh/YKHNMn7d1HMtp2B2+S31MgX5q
UeqJVAnsf4HthAO/BvQjZDbpnJYU+gCOe70oJ6QMfaRDP+macb/gN+YLsITb
7VV6f3C/4MH601/8NoLuF8ANjZkndVswH4BF9+P8xfrEh/olLHANHCefvdTz
oBnrFXDmy7UNurS/Av72dupk7X7ohxGQdbrnj3f2xXwBPqk/afF/begDWMN+
yLbRreiDhf7v+6+xn2vQB7D1nb2jAirQB7Do/uP+WK8EAtJn/p/2OnGORZ8H
I4t+gLcs9WsfrIj7R4aAlPRxqf7eiX6A52y5zrPrRh/Awj93wkqgj6kCsqqk
e+ytvnj+AJ4oHGhIcNwaHzJnjgL6AL72qOTgjC6M/zQBka2a+DOzHfMBWEJ4
gO/kuOhwes3cDvSTCevrgP4Hjy70A1wnfsV4sjTmB/A7a5PLwZJYr7IE5M0A
x6cPO9EH8GzfcXG/5TBfgD3vv31wkp4/psPr1Wm4PKQL4w9sJZ5b/rwvngez
YT8443fTTRbrFfCk3Lyz8yQ4Tj07f6c0PQ8Ci+43rcX8mAHr+/iwutVdWK+A
m62s7EJovQL2zHx+xaMT82UmvJ+jMUNedWD8geWPH938lfZXs6A/qUxIzWrE
/QIYduNbG1oxH4APyqq/eCWl9I89XmzxftOJ9Qu48DJsmINwP5ktwL+nhvUK
eNPldo/MQXj9CnjdxQadsfQ8OAfe/7KkmE/KGH/gjbeDG6tkMf5zIR+exPg+
oPfbAHv7ltf064vxBw4U3rDRF/NhHvRDCzPPpLUo/mPR33Og+wmwl7LJwol9
cT8BFn3+vQL6mS8g04UPbDZhfgCLnrcWRx/A701PXrLpwPgvEJD948MdH0so
/ePVVZkjq9sx/gsF+PejOJ5lrawoTfcL4Ef8zuEtbRy/rA78Ma0N/eRAvbm4
U1N9CNYr4JSijz6natAPcIv8n8Ln9LwOvOjPrdU9jVivFgl6/35JD+YL8BS+
2sd0eYz/YkHv51n25Vj092T/YL0CFn6cdFk9x2LCP+A3CP0sEZCOxLp7Kt2Y
H8DpeiNr5ouhH2DXyD8dwutLIh+5AlKu89ZRowf3D2DR55tIow/g9t2Tz1U1
Yb1aCvtx9/vLaTQ/gF8+1s2fKIP91TJ4vYnzix3o/g2sIhz4t3I8756a0VR6
PgQOPbEkMrUNfSwXkPUnt845V4P1Clh4XBoijed14LZ1EzcwnehjBZznk9de
7deE+QLc3LHhz6d29AF8pITJYasw/ivhfFL+YtRHev0KWCJ7d8DMMqxPK9HX
D463q3an2pRjvVoF+fM20+FlOdYr4KSLyWGLO9EH8ONJA70Ny3D/yIP6LHzA
/hf6AE6e9tbeswz3D2Ax4R8ArkQfqwVE0ano04VmrFfAn+euXqNcgfFfIyAD
p9y8MKSFY6dp7w6pl2J+AIs+XvMF7h/Aoud16Xl9LfRDXXf0vb+gD2Cn8i0G
/87rwD+eql07VYI+1gmIhZF6v4c/0Adw7RPJwsutmB/Awsct839g/NdDf2IU
lrayE+MP7CocqNL9BFjiwlB7P1qvgDUfHv/yvRX9bBCQ82sXvCzvRj/AFX+r
Mr7KYL0C1jJOT1w4CPNjo4Bs7lk7r7MDfQCHrdDIc6XXT4BFz6+LYb3aJCDa
P040sbReAR9Y1DJ/oATWq3zwXXihpJCeP4BXHjy34XYD5gfw3nkqFyd1oh9g
4Z+LkexGH5sFRG1fVqilOOYHsJvVWiMrOaxXwLfDM6stu9HHFgHZEF4xdG0N
xh/4c7+VK2y6Mf5bBaQ7YIMqS/dvYA313/6y/ZX+cR85q6zhtH4Ba0aEGd9s
wvzYJiC/jJafG9WBfoB5UXqSU4vRD7Do83bK0AfwLWm3Zfpt6KMA8kdZ/l5Z
N+YDcG5PpoTUX8yH7XD+0VZJiq/B+ANPlPHqHEHrE3D2p/qrla0ciz7vkV4v
2QH7uavFlUV/MD+AS0bo/ldTjfmxA+d3zehjJ9TbNUHm+6vQB7DF7i+rtvWg
D+CJsyzebqDXR3YJyClpXTnLDswH4JN1hc4uzRj/3dCvn3Ja/rwG8wF4XHz4
hkNdHCfFeqqfpdcTgV8b2t11ouePPbA+OkZnf2hGP8AJX0r9htD8AN40yPnt
r3L0sRfyu6pSq74N4w8sVmSe+quHY8/hcAJvxvjvE/T+vfgujtXu9p3e1Yb5
Abz52IiCsjb0A/ztxsDt5o3oZ7+ALG50XP3zD/oBft4y18brF/oAPnZa9VvO
J/RxQECWOEYUCa9XinwACz9u4Foj+gD2n6yzaB/1cRDyTfiBMqUYf+Du3OXS
evR67iFYX/2v/x1dy/HmVUmjZ5ehH2C3dPeC0k/oBzhkboXKmA/o57CAZJxM
yC1qQh/Ay1/0szrZgz6AP8cfLpSh+8cRAdmV8Z14taIP4I0+M1xO1WH8j8LP
1x0QF9eJ+QC8QXz3imEVGH9gTa3dd+Qllf7xpfCf/+vqvON6bN//nzYlpFBG
uO1IbpmFC9mRzKRPRsltv6/cGZFCQijJjOK+ZY+s5FayR3ZEac937/be6/u6
ro7T9Xv8/nw+Uur1eh/HeR7nOm49bqL4AM8eOuxkLouPGzIuvn23U7wKza/A
jqc7PohuRfkKPKb0h29GA/lxE/kiKsHmXDn5cfP/W9+9hfHN5Xw3NU3KV+Cz
i10XaTWQ/mAbsUGW/m8e9WbOttY6lL9uIz/c/tGjSpnmV+D2asMvL29L4zm4
WH5N5z8Dml+FYr73pMv7g2z/HCyel2LzXfC7M/3WT2D7tXdk1N+L9AfLJj4c
vIzpf1fGGY/YcUGf7T+By2+7PbPQkziwz8njEWw/Ctze1cgzlq2338P84IZr
hksB+XOPvr+C/AE7tPcP3NKK6g/wy9X5acuLKR7uy7j7K2avslFQPIDrfnTr
ebpc4tpZiFi2P/gA85OBx/cJnw8xHsBiQ/p8ia3eDDs2LoP8CZNxUXvPj/Zk
8QH+oXFsqw6rB8FhDc8WBpdQfDyUcUJ5VpBL+Qp82kq44EbxEA69auP/dyGW
4gF8/uOEun6FFA/ghi6b43QzJNZ09Z+0hMXHI9Q3+XO2BisoPsB/98GIWET+
gLe2++o+JpP8+Q/1sLBgGk/xAbYXGiBmkx9gYfmmC9sffIz6LsDab0Mu+QEe
qWJ/dEgi+QFegfALT6J4iJBxBSk+r1SzyQ/wR+2uqxrlEpv++GjXhvkDfvzU
LSmcrb9HyriagyqK6mTyB6xYa1x1CnqI/daeyLiNB0oDF0NvsX8cWGlh0qPX
+P/FPkzC1xOrrz7F+C32k4uScaouB/9oVyGxQ6XndqGeF/vLgTXlitIdyAfi
O0lP8fmclDNiS63EXSY69rPB50PsPwf2HldYEofvF/vpgYXnZ9Tw+4n96J4h
/kK5ihDEq9hfDyy+V47fT+yv9xzz/boCz3z8vWJ/OrD43j6+X+y3B+6XXbR5
J36+2K8O3N806OeGNL2W/nsvEH8+Ro5FdRKL7yXh8yz2swNPLPv8jzb0Efvz
ge+fjt9pj8+z2G/wpYyzK9tmtws/T+yfCJ4lPFiI30/sdwe+1LH15UD4Lfbz
eyXjPtmaBQUhHsX+fWA/mV3Jv8Xkx2vou8T6VlQd+QF2X3pnQec08gPspLzr
SJ9SicX2EBnkxxsZN9dwrd4x/HyxXx5YaNe8NYf8AffuOr3zWTn58Rb6B5h5
WOWT/uCnpWGrT1ZILLRH76sg/d/JOKE8+4TvF98RAXuGc3sycsiPaMyfBt5d
tyOR/ABvi1l81DlJ4pG9u2icSiF/wJ9cfinOFZM/YDXhAk8J+fGezu8oSH+w
2G8qk/T/gHw0ebj17V+kP1g4XrVIQfqDxfsvRaT/R1lLfwXoJ/YfBLf0K5TY
rMNIiydl5A94j++isJBM8ucT4qnO7pRhKfkDFt8vyCY/wMJ1qS0K0v+zjBuf
F7rYNo30BzcNyPs4roL0/wK9pm/IyCqieAB/8W4YLszfRP2/SOczxHj4KuNm
iAc8Ja5MjNu9uYr8AXf3vf0tuZL8AZ+Im6kwySV/Ymg9U536OYLrSgZPnFpC
+oOF6zKNpaT/N1nL+5uVFA/gpcID73LyAywsN2wtJz++o97MM386IJ38AHd4
19fXokRi8X2BMvIHvGd0u/6mheRPLOLp1/isIdXkB3h2woLkP/LJD/Atq5pL
u1JI/x8y7urVuhOfq0l/sHifvori4aeMW3y3ZvaKSvIDnLNI88bdLPIDzCs1
RnlkSnzu9aF9vTLInzhZS15n+Qo8oKxPrhDPoj9gD9OSpB0K8iNexpXGf1k5
sIz8iKfzdFWk/y/kk72zg6ZlUzyAg08aPXr/neIBLLS/iGDxANY6tTBe+yv5
kYDxea9z3JNsiQML27jfaSB/wCsj5QuDWL4CVwa/X2PdmvqjJsq4oeIDreQH
2G6ot8u/jeQH+Oq1VevcS8mPJMzfjCrWL2ok/cEYbFXNSikekvF5+GMPL8sl
P8CJSaeDhfNBoh/gA6tb/6lcp/eb98w3mp5SS/6kyFr6E1WQP+D6Y0c0lmpT
v1Kw89DEOUtVqF9pqlR/ivqDbzX82eUPZepfmibjdIUHANh4AX5k8fOwdgbF
A/hTXveN++XkRzqdTymQOKxzzBarZPIHnH6iz5dKNp6Axfs2DeQP2C58YmF4
FfmRIeP2v/z2zC+P9Acb3Bz9w04h8ZGvX2Lzf5L+mRhPJszdmJhD+oO9Iu5v
Scwm/bNk3PBNP1yvyikewIv7+rsfzZZYXJ+PJ3/AOs4dl9sWkT/ZMk64LvQs
nfwBD613vWJeTH6APZf79niaQ37I8fNzi8Z2LSM/wJZJ52aql1A85Mi4RZVl
5rOrKB7Aa/g3pv1ZvgKn7Y0z2VBD8aCQca8tjNe8rpZ42E5Lq4MV5A/4lL+b
dXYF+QPevu3L7uwa8iMX8/3CgWP6V5Ef4HbTX0QFZZH+4PB+ySffsXjIk7X0
OyuleADbX//WKY7pDxamJ2dTKF/ly7h1Ea2j1uRJ7Onc3iie5S+wksW/k1wz
yR/wf9cLInrXkD8FmA9GRm+KqSU/wBtD1vs/yCf9CzG+9nKpc0uR+PrKQY1e
5aQ/WLz//pb0L5Jx116cT/+UQPqDxX5lyZSfwAZ/T1JcyJf4iAcqtDTyp1jG
zTHex5mUkj/gua+PLP2YSv6Azy4w+9nURH6UyDj12LM25Wy8AIvXiVg8lGL+
2z/eI6ie9AebCAcmmykewLWRGdem1ZEf4KDYU5eC2HyqDPnzSrbG7TKJe30s
dCjqSP2CwRWH3aOFelT0B/xsac+JpWw8KYf/2vLQo7WkP3h0h8aEulyJvzye
+mF3EelfIWt5/zmD4gH8/FbE9uts/K6E/p47gickUzyAM18tNvdR0f/Nh2vm
fHRLJ3/AE034rN015E+VjJuWFXH8cRb5A+5g+PxNZTH5AT6zUmePL5tfVePv
f6u94A3TH3yq8fH3oBzSvwb1s6X3wshSigewilpK9JUc8kP4+owgz35l5Ect
8lNqwsFjJRLHBsq7X1GQP+D4869y5pSQP+BhReoxdunkD9j9wzmTQ7nkR52M
29Jse0CHxQs4cd3E4iOtqB81OMem1GNaBcVDPeqH/R1eXEwm/cHifak8iocG
5L/GYNsreeQHeInwYGihxP6nL3hvKiV/wCv40eU3asmfRhk3PflzVJkS+QG+
kFq9yaGB/ABr+o30ta0n/Zto/7yB9AcL7XQLC0n/ZhkXanemZFYhxQPYffz7
A1ol5Af4yaadhWcqJRae/z/A/FHiuXr1fqN82HgCVso0MKsoJn/AL2zK8rqp
UP/1VjzXIXNEaF4D+QEW78uVkv7gngN7vxxURPor89xO7UXn1haS/uCyASdK
vFIoHsBi/1sWDyp8y/urFRKL7xOVkT/gqDVCQUT+gF998WjnUE/+qPJcoYdn
2Fo2vwKXtt335Wc66a/Gc31K9p9vLqL4ACcNdhiszeIBfP5ml9s6StRfXJ3n
krdtdbopJz/A7TX/7rchj/wA+112+7NZIbGK0HC7iPzR4DmfzGc3stn8F7zk
5ZSi3ATyAzzR2NTJNZ/01+S5T39gxtUgcd7njl9+lZEf4IzbDlOmatD8tjXf
Ug9o6rfEA1h8v1OL+peDxfdOavV+84bFir2rGsifNuD5FibX1Shfgdl6h+gP
WCiXGxrIDy2eOzQ6yOkGm1+BXYQHoMrJD7DwPEBTJvmhzXO7TxmMfF9H8QBe
57F6R0UV+dEW+ii797YuIz/AxRal54aw+AAL7YRmtKL5FvjPHpd0g5k/Ojw3
wKPa17Cc/AGrTzfb3buK/AA/aBXvqcnGi3Y810b4AJVI/DP7uOdpVZpftYd+
S7xH/8wm/cHCcYIf1aQ/WL188Tv7WspPHRA/W93lN5slXlvFGZtWUHyA5fdi
xkyopHwFNv3PxukWixfwqo1RHZLLKT50eS5YXfvY+EbSH1yrO2h0ZHua33bk
OVXzJi3VUr3frN1z54AYZeo/DzaN6N9Oq5L01+M5j+Tczx1TJfbuMcxtI6sP
wW5+w2fHF5E/YFmxYcWlHPJHn+cmCQV2NfkDXlTezb84g+IFzPaDRD868dyo
5tCxLmy9BHz57Kued8ooHjrzHGfz685lZZrvgnlbwxqbQooH8NjFx3X3ZEss
vifP6sEu0udV9Aes382hvX8d+QO+Ma5gnzKrRwx4boiwoVZOfoBXhHQOq88m
/cGt5x+flVlN8WDIc8Y1Gw6U1pEf4HkeT17s0aLxAmzS80GPKG3yoyvPvRz8
YHOgmsSW4gU1ig/wzsnp911LKD7A0fLr233Z/Kob8tEj/3tTWH0OXrJxzYg+
TaR/d5476j1fLs8n/cEt/c9Jf7BDpFH4sibSvwfP/fWxT55aO/2WeABv9qh8
tElNYp876bknlKn+AFcOnbHKh61fGSEeog18zJsoPsDjfvQa9ZL5Az5RYfpg
bC3FR0/Eq5/QgEn/N39oZ5/duoL078W3nN9VpXwF/tofBWYexQO43crVbYKq
yQ9woeWM6SGNEov3o5rIn96Ih6hHCy6x8QRse9R5cGARxQt42ckta02qKT7+
4Lk1b9s+PdtEfoBT59as795A+vfhOTVhQaStfov+4AOR2Xlv1fVb4gG8y2ZP
06Rm8qMv3/LeXC35AXYUDjDr6P/m7/+Oj+5eRf6AvYwvzLVm8dEPv09Wuc+V
JspXYKuFCRmGzRQv4D5nb8jHsPjoz3M6NQ2mk2r0fnPWX743G3QpXw2A3jMD
5n1tJD/AKpPy0z9AbzEewF3Pdr8WpSKx2F89i/wZyHOfM01PPy2j+ACnLIko
nJRJ/oD7jUAGZesn4E+hcqXnrB4fxHPC8eVrahQf4CK3NT5KTH9jvqXfTx3p
Dy4807fV2jaUr8AxSy0ic5DPRT8G89yOTl5l45v0fnNSfMH0ykaKD3CIS8cw
Mw3yB2yuhBGxkvwZwnONSV+PB7HxHWxs3bNAL5/0N0F8zZmUq5VO+oPF82Es
X4HF+xksXw3lucGPKwN7ZJH+4E5mQ+7+mUfxAJ66XZ59J1/iWzXeL1bXU74y
xc/fdSX6cDX5Ax7vMH3//hLKV+CH7bMueLWm+dUwnvs2sslyFdMf7FhYvN6v
iPQHf1+TrB5WTPHwJ8/p5Vy9mMnyFdi1+/WB0XUUD2Cx/2ajxOJzZcyf4Rgf
l35wGl1E/oDPvZippl9J+Wq49P+Lfpgh3o70vXmEjR/gVfVHw+0bSf8R+Px0
EzaUSH+wzOFczdocigfwoMNDVMewemMk3/L+STP5AU68vM1+Qb3ETauqs1aU
kj9gp627jynnkz+jeK7HiH6v7DPIH7CXSfrXpQXkB7g8AwUQGz9GY/zeu65I
UUx+gIXtmw/Z5Ad48jh31aY0iocx+HveWZRplJMf4ICuU34a5pEfYPE+Q7PE
UevNNxxRkD9j4efbndwFNr6DH/1xrlNkDfkBvrd3pv1bBflhzv8+byT6AT4Q
4aZvkEz6W/Bcg+xo++x80h/M9hfEeABrGs18kIX5kujHOIwPg7X9v1fr/ea7
XVxvPSkmf8C5K7/P7KVE8yuwuP5cTv6Mx+fpRk5IdSH5AR51/fvum9XkB9hR
2PBm+WoC8pmwAKRF61fgQ69UR+zUonzF8S3vs7D1EfAn+7Qy23LSH+yUb/Bi
WKLEJ+/+c7YxnfLVRJ7rq8Lpj0ohf8Bf9C95Lc8mf8BXuwW8bmTjCTj6o5qJ
H1s/mcT/Xl8S/QCL/VvYfsdkfF5jouflN5L+4AFTT36820DxABaeN0lsJD8s
pfkS4xNDjm25WEz+gE8pf2vSqCF/wJ57DumPqCE/pvCcwZGdDqUV5Af451h+
jAOrR6ZI+UPUfyr0UrHNimP1OPjVyR6zK7MoHqbxXNX2w2Uf6ykewI7TMuc+
/X/Y58b7KOMyig/wQmu5kXs5xcd0/H4on+KYP2DxPlYu+QE+Nm7Sp6NsP2oG
xvNwtVmu6RKL7/0pyA+w+B5JDuk/E/MB4TpQI+kPtjbaPaEhieIB/K7Nrq4r
CyR2nCx0UCV/ZvGc0ZP08S6s/gA7P39lNKWQ/AG3qRlxTDWG/LCCPp+uOSnV
kB/g49W82bSf5Ad4R0J6aHQC6T8b8e3rYnqW7UeBDzUiAZVSPMzhOeE5n+PM
D3D+S7eLixQS7+2ka/q4gPwBv5y65OkZBfljjfp5tO5fd3LJD7DlcOvbA7+S
H+AlSR5OY7NI/7k81/3Ojej5P0l/cPgKPVW/LxQPNjw3bZzlRfN40h9s5LTE
tDSH9Afbrbr8oEkusXaOofNfBRQf4AO6Q7ZbJJM/8zBf9Sz6cCaZ/AEbVcYZ
D2bri2Dx/mU8+TGf6okY8gNsMds58lYW6b8A48MVo9gpCaQ/+LXMVelVMukP
nvqg+/ytbPxeyHM5RwJeRMZJLPaXZvNfsF/XXaOSWf0B/rdI5WgC269dxHMF
tYHZwvkb0Q+wMFwbsvntYvw9FesXuaeQ/mBblePehqzeALe93naOZTPFgy3m
317u5gdryA+ww/kx+fNTyA9wH6eeX0xSJbZMcal0zCR/luDnK81X12HrV2Dx
vUu23g6+HJO1UjuJ/AA7CA1G48gPO+TD3MmdY3NIf7CwPHQolfRfynMJtge3
L8og/cHietMvigewzXq12bMKJBbP68rJH3vU0+NWHNTIIn/Aaec6XHqSTv6A
heUvQ1YP/g/55/YOY91M8gOcOyj5f6vZei+432Wtu3WZ5IcDz/0T0eezTzzF
Aziv9SyLCwXkxzK+5b6/gvwAP3rfUdM8W+JDw73HTEwkf8DC81thKeTPcuT7
BQfvhbN4ARf7Hv4hZ36Aw6zfOqrXkR8reC703sOBParJD/DTaY2VbfJJf3C6
w5nwvDzSfyXf8p4ZG7/B4vnxQvIDPD01ZM3cLIk/WK1pHJJO/jjynG5kryNt
GsgfsM3QGrP+xeQHWGvFiJN3qsgPJ/z7dcigVaQ/2CC6xz/ONRJ/Gu9nE8zq
j1U8t19/Y+10tv8E7u5ncPVws8ReznFP9FvTeokz4jFV/3mzOtWDztL6iegP
OCyja5vzbH1xNc8ZzptSOiif/AC3RvoOakXjOzjn7TK7WDa//Qv10kiX5OPK
+r85tkxl8XZlmt+uQf4187Bap0L1ILjBrOjTphqKB/Ba7wU2kXUSG15+GDuR
zX/BqvJe88dXkD9rea69cIAvk/wBN4Uf6941hvwA1/fCCFRL+q+DXq+vritk
67tg57VwiO3Prkf+EhqIsXgAzxQajrPxArwzMKDzmRKKhw08V/OmvVK3fIkX
3zmy7V49+QP2mvX23OoC8gPc1OaM8d48io+NfMt9qkzKV2DThMx9f7P1RLCZ
kEBZPGziW/rTsPEbLPYvr6B4kPHc2PfP1ysXkB/gsKQzrb3LJT6Vcf1ecR7F
B/ibUopyaxYfvLQ+JvoDtv/7XqxbMfkBFu+7VZIfYOG5qO+s/nCBnxnzTjxU
SFyp63hmVy3Fw2aeuzjBrDwrj/wATxDay8rJD/C6GdPGnC6UuIvW5KyKH+TP
3zz38UGjsTGr18EGC735UQryByzut2WRH66oZ7ocCzjI/AAvivsn8BhbPwF3
e7DYqF0j6b+Fb3kfh8UD+NFYFJhsPXcrz42uKvjPiq23g8X3aKolLn5v0sW+
nPwBR4+5u78qnfzZhvmNQ3HTNlZ/gJ+/+xBoq0T1ObhOa9zKigLSfzv4vtHA
3qz+AMfcRcHA5rfbqT5l8eCG8b33vO8mVaQ/OCgqOHRJkcTVtnVf1dj+OXjX
zbTwXlXkzw583qYt2mVQQP6AJ1zpOaEr248C+xfunDCC1YM7wWfT1Xey/Snw
zDaDPQeWkx/g1Y595UtYvnLH/LKDmbMuO08CFs/3lFE87EJ+ynzeKaJQ4iCP
iII45g/YZ6nasK+V5A94mFbhOecO+i3+eOD3XWA47H47qkfA4nvQbL3Ek+cU
ybZzu+hJLPZP1CD9wTZCg022nrsb9fXEc/s7alK+AgunF7ro0Ho7+HBlW6uN
qhJjtDrbjeWr3VL8i/7sQXwPHD++Vz75Ada4F2znzvzYI9Uroh97pc+D6Af4
zQYzz/A00t+L5z6braiPVpD+4OiAkHX9ikl/cMHzkJqaComT79+OcUmj+NiH
fG4WHyvcZxD/XLBg939F5A84XHv0rGjmjzfyS/58X+F8v+gHeKjB2+lVLF8J
X98a4RDI1k/2S+v5YjyAk5yFB1soHg7g728TGWCdSvEAFu9XNUic9JfSpt1s
/xzskJg4JLqU/DnIcz1PjS7jsihewOJ7Jqz+AJsLB4RZvgKnZqSP02DnGXx4
zqRVzZUFv0h/cEj9GLXaXNL/EM/pixfqSX9wUW8rGxOWn8CZl9UDv+RKLPYz
KiZ/DvMt9zvZfhS428RBr33Z+A4e1qd/x/A68uMIz8ktHJfdY+ffwMJzI68b
SH9fnouzivolr5K4i3BAmNUb4AT5mwqvbNLfj+d6Cw+SVEksvvfNxnM/aX9K
9AeMueWiQex8w1Gew+i/7iw77wPWvHHXK6yU/AAvSHPq+iiT9Pen9W2FxDYp
b2O65ZL+4Kn377m/yyf9j6H+XB32rAcbv8F5DzbuTSiW+PHQ1Q+N2fwKLEyv
AwrInwCea1acNWubQP6AI0/0HfuBzXcD+N/n6UQ/jvPc/KV5PUNzSH8wv3mQ
gVIe6X8C40tb77E30ygewBorNla7sPkUWDjuHcLi4STqL7tBm6YpJB416nL/
waz+AFt0Sgz5l61fgYXrNwGV5McpzC/H326rn0l+gEN3nsx5nkz6n8a/j1SO
Ccgg/cFHo2Z8v6Ag/cGzlJoGLmT752cwH+46oGQOWx8Bj825MlqnQOIVb/Ru
8qweBBc5FAVcZOu7YHE/Oon8CUS+Hqii8aCC/AAndJ+nfZStX4EH3ch1+7ee
9D/L/74fwvjxk5Bhwv0xUf9zPCekP3O2PgJetv1ocO9q8gMsHEfZnC5x9kN3
v7p68ieI59Quf3/clp0fBQvPWxiw+RXYv+TJ04lsvTcY46XGh/ivyeQH+Hr5
1ZqnmaT/ecTvFX7TLqY/WNNfe8zDFIoHsNAuZ2gq+XEB+WfQSLkrqzfApn/1
anUxX+KMu+dfz2P5CuwUutUjkp0f/QfjG8rxk2x9Efy90jJuXyr5ATbJ6pA0
/Rf5ARaee3rN1k/+5TnjJyO7GqeT/uB1Pw1SO+dQPFzEfK3XzTe6ctIffNzL
MuFNscTuij11J9l5E3Dn4FM+R2rJnxCecxQP0JA/IdJ+tOgHuHR6pEUQ8+MS
z3FPDEYsU6P9D3Bgvtm3ea1pPRF84tvwJ680qd64zHPb8xsSV6VSPIBPjmu9
/nMrGr+vIP82ue1T05C4l/rjKrUK8gf8Jf7UegtNGk/AJlvqb/6pQuP5VXxe
Js8d4cb2B8HifZss8gMstMuZUk5+XEP85KmadWDnr8CawgFdNn6Dr9iO0Nxc
T/pfR35ZfMuqhp0XBf86cdLfrVji2U8tI13ZfhRYfP+DjSc3kH8mTvkRys6b
gN8O3qEbz/IVOLf4UskF5sdN1OPtJjSPY+tX4NAi2/UBLF/dQv1afki3gu3P
gmPDqsYvrKR4AB/8o51lp1qJTVysF28toPi4Df91vJxasf1z8PMrY7b755I/
4Llm7Zb7F1O8hEJfx627j7H1dnBEzNudXBrFC1hFXICmeLgDP1OjdM5lkv7g
yWMtvEqZ/ndR34kHAkh/8OvoRp0ppRL/T9hQaKL4ACfnjckV1itFf8CXY/tm
dvlF/tzjuXHhX09osnwFXuRZPHITW08Ef5uf1Z7PJP3vo17/ZX7xVp7E43tf
ttRl9eADngt+OFU1M430B3eNe5o/nI0f4J67mnaU5EkcO9V17FG2nhXGt/RD
YvcPwEu3RzdnsfEEPNdX2fI5G98fYnzraWecwM77gJcVDvhsk0P6h2O82rLu
jHYO6Q8+bGzi+z6Z9Ad7PFNR0SymfPVI2o9hPHfByJvXWH0IrjsV8qcwvxD/
XOHfZ/eO6sj8+Q/jE+f1yEVOfoC1YnrJ+qSRH+BJwoQohfR/jPyvFXBtT6nE
l6zW/qVSQvqDD+y+7d6qkOIhAuNpgu+1iG+kP9ip11hV3yyJheXxWHa+BDw9
IzvXPp38icT4FGj38Gcc+QN+r4+/IIX8AM8wjvqn5Be7D4L6RHPRjw/sfCj4
ekXHzxuTJdYdap3jw+a3UZj/tM9JV5Wz+x/Ih+ZzYvzZ+tVTnlt+e4rWV7nE
Izys1n1n61lgdh6t5f4H6sW0WI1jcez+B8bPtOAc60R2/wPzQfvuSjw7Hwc+
1FkogNl9EOS/8itH8rLY/Q/Mt1x0Zy5TsPsfYIVnn4JEdt+Db+lf/k3i02ud
h6jFsvsfiBfh+Uc2vwIfHfIhbhVb332J+cO9sg/LWf0BFq73ubD1E+Hrqr6q
hgWk/yueE9qxG7B6HNz3qG7EQ7ae+5rnwuZpZumyfAWufocJYwq778FzL92z
foYkStz3tqM9z9bf3yA+C/YpP2TrJWCr5mMLLtew+x+I1ynFC56x9au3qOcv
eG9awep18F49i33C+Z2W+x+IB77btrAC8uMdz3U4vHfWWxYPYLGfSobEHftX
m+tVsvseGP+8fbsvyJA4TSd2oN/v+x88J1uRvG0rO88LFvvnsPX295j/Wl06
L/tJfoDx09XqmB9gHxVFdWMiu//Bc5YG11cOKpRYeL40gNUbHzH+3ml0Ogz+
P7+XIFc=
         "]]}, {
        Hue[0.6142719099991583, 0.6, 0.6], 
        Directive[
         PointSize[0.002777777777777778], 
         RGBColor[0.528488, 0.470624, 0.701351], 
         AbsoluteThickness[1.6]], 
        PointBox[CompressedData["
1:eJxUnXVcVNv7tu3uAkTs7u5YJnZ3d2MxMygqCioi3V3S3S0d0h2iiCKKisfE
LnzvPTzrt7+v/5zPdcRh5r72s2qvtWfQwbMbj7Ro1qxZbMdmzYT/9riRnHP3
mTrbULm0uOWCviz37tKoz+DfQzq1tJ7blwl/vbRWnc2ZOnbZnstKbM7TdUY2
4Hwzq31tpiixgH47D895rs7unrhjVTxTiR0WfgDcN3VSrvMSJaaCv34Kft/q
d7A6fr78Yv3wSS/UmckmyVCbdUrMyOZMjxvgxXO8d7jOE3lzM8NjReuV2LKo
z3/LwMY5a8pK5iqxxjK8QJ06exLc4kr0CiUm/PVF8NNfIU98liqxs8IHAodd
b/84bpUSE97umZfq7NmynD4rdikxW7x8MnjweRPPrmuU2HrhF75SZ4sGqz1f
h/fbTvhA4IljryWO267EUvDxo8DbQowuhuH1LuHtt3utzhzmHpm2Z53Ivwff
HfdqoxKbJLwAePmvCP1GvH/hrwPAm1sc7DEer++GeP+C/SMyps3fpMTk+der
s1HzSlcZblFqyh+scj6rTQlYnv8bdTY+u/k9+9WUP7jhSpsyhw1K7As+fj14
yYmzH2/tIB//If8zya9ubxDZ8reKfos95AcsvHvJGvID3tVh+e8B68nPW3V2
XPNO6GruB7y9v4d31gbK/506szn3elz/tSJbabfcGbeR8gfPbnM4WOOfIhsh
BPJenb242d59h69Ckw+wzoDykKelCk0+wLdCbw1smyHyt+G6Lw6XKDT5+aDO
4nenaxy8r9DkB2z4tfPqM2UKTX7As4esvHyjUKHJx0d1Vvbg87TccoUmH+AI
861XFhcrNOUPvmXpsvl3ugITPv66T+rsQ3baosBYhSYfYBOf9dW74xWafICD
jjp9uhqq0OSjQZ39XHPAUydHZI0e3RuXhig0+QFfuDOk6xK8X7kfsHB17I5U
aPLxWZ2lmJYHOqcpNPkAu26I+zIhW6Ep/y/q7PyOW/nNohWa8gfrdX37Y0Ky
QlM9gKc3160rzFRoyv+rOoub7DN9ZopCUz2Afc6Mb4zKFPnQwgPrvfD55X7A
ztYDYnLw++V+vqmziwdORTWUkB/w3k9lQzo/IR/gin4Dbd0fkI/v6ixnc4qP
RwH5AD8rvt/9VAr5AO/s4eplnU/5/1BnAc9/3C3JUmiqB/B64xZLUvLIB3ju
UdfJjQkiZ/2X4vHDh/z8xPvpOjwjM5P8gGW+3X/ZxZEfsIFhl+WpBeTjF66v
fpYTS6PIB7jfIiv7eSGU/2911vvlvIKpxZQ/+PGqvu5SXE/yegBXF1k6aRWR
jz/4fB8Uwoflkg9wauoK+wX3Rf6gvO/y0WzyA06eezjndjL5+Uv1yv2Ae589
3P9nKfkAnzi3a9fFJ5R/ozpbWTLN4mwF5Q9W8bd0rs+g/P+psz9p1v3XZFD+
4FNLHZ4/jqL8waqv/vTKTBH5j2HHtotSqT6aSViPY0vLliSRH3D0ou1Gw/LI
Dzj3erjl2EzyAZ7UQScz+gHl31zCVt+fZD4vlfIHR7l+v98tmfJvIWEaX0dP
nl1E+YNHjlw65nsq1QP43HxpwMZH5KOlhE3TemY19KnIajNSZqx5Sn7AY7Ut
KyNxPSm12tplXCsJ63DT6WB5kcjWiwbazKxVYHcW7q8rAi/GxwmoVmCLgINb
S1hc/Kzd/uBfWifjJeDrS7X+doPPMKcP3vfBt382tHgLH/hbC8U2Eqa7dcSx
kfAxpOqn1knwR/e+3y6jPgSMB6+egd9ULvLhly1sMtEeWCjiDbWVMKeEKY/8
cD3Jfw58wrBiQzlYePlW7SSsJOD0gAb4lQr/ALxNU236VuQzTnhD4Ng/t79U
IW+8+6qf4J9fKq2bg53xdle1l7AAsz0nlB4qMHz6MCfw3coO9taVCkzAD+Dd
Mr1rlSUiR9tL73/H+81chTfUQcKOxT1YcbVegV0TPjB4SPy8ds3xeh/x8jM6
4vNuuJaQin/vA7wDnqvnNEqCPIQ4q8DrBm17s6OG8u8kYV96eygZ4PMU4+1q
gS8NUFU/XEc+wKuEDrSWfHSWsLIlLiaTa8kHmD3tM7a8TmTTFP1NgXXkB1yQ
Lhm0tZD8dJGwF0fWjP1YR/mDT066aPutmvLvCn8tom50r6L8BfZvOfA9rjfh
7YaBS49fmNSmgnx0k7DyYc8Vs5+QD/CWR7V9XR6SD3Bw3i6pShz5AN/ZF6pr
kCdypeONY4tKyU93CXvsPDC0Op/yB7cSGqD/4WRphuHH+5R/DwnL6NdKJRDv
T3i7deBH57b3/ZFCPnpKmMXZqNhJ1eQD7L/j2JV9j8kHWM/ZckXnavLRC/WR
VFbo8EjkZfnbsjMTyQ940tLYqVrF5AdcO9cxWfKG/PSWsPEzbyTtyyMfYM2Z
2vURBeQD/Kuo9ddxz8lHHwmbZ9trgEsR+QB3jQmy7V5APhQkrMF+m3RrLvkA
/7fJOLs2kXyAo06cDm6dL3KXqj5HpseQH0UJGxXSzKvTY/IDdtb0SFFLoPzB
Or5HKzYmi3z22L5LponkQ0nC9nXUPNupmPIHK70Yn9orkuqhr4Sp+n3445ZO
PsDJrxtenssnH+CzqjPHXeQ+lFH/fzaU2d0TucCg5753WeQHLAxHJsRT/v0k
7GXo0cOmuZQ/eJWJl+bkJJH3pEyvzS6g/FUkTeOxIsoffGvEl18WWZQ/eEd6
SJptOuXfX8K6Zw0znptM7RX49+syq8JUkd91P6m7OZT8gJtPeZqyLo/8DEB7
NWZl+xReH+DVni7nZLmU/0AJGzbk2IF1uZQ/2HFtWHndC6oP8DrTyvf9ef5g
z8rimWVPKf9BEha43uP3rHJqr8AXdGuNZ9STD/DRE94vL5SKHNn7d+77h+Rn
MK6HCXrL1+SSH/B4+YSA/IBH91coH1xLPoZI2OSdqlt6vqD6ABf/t65W/QH5
GIr2ckLC39gYyh88uW7x+mk5VA/gpQ935fxMJR/DJOyqMCDKJx/gc/svuGfl
iPwjrfBa1yDyA67eZWbrep/yHy5hdp+iSk6VUv5gi34h/tmllP8ICau71qDx
IYvqA/zJIXVl6wzyAW7Y/fT2jXTyMRL9a1KHj9X3yQfY/5JxlgZvr8BXSu60
2pQvct80R9c1BeQH3G72znLzAvIzCu19rwuezhmUP1hnhscG7VLKf7SEnbba
f35mGuUPtsmp6r62ivIHW8UYn8+oo/zHSNj+7C1jtZ5TPYA/ObfM7V5LPsAH
419ucaojH2Ml7Pn0vsm7akS26+LkrPGc/IA9UisXmT4nP+COV5ZG7y0lP+Mk
bE1vw5VvXpAP8I3qELUN98kH+FXfo8fnppCP8RIWFP/iWkMm+QBP2Diy474k
8jFBwtra/uyiVUI+wIU/Rxm3LCQfYPl8NUFk+eWYR34mStjeG4lfvj0gP+Dv
oTpPdSspf/CJDS4vulRR/pPQP73yPHiogOoDXP/B86PrQ/IB9jyxfmrXIvIx
GfmMVrQqyyYfYO+BC5RjC8gHeICLqVN0sch7E/QNu2SRnylor54oqW3h/Tv4
0huzNtEZ5Af8wf/C3YYk8jEV9YC0b6RS/uDVd4ZqKkWK3HciZry8HqZJmMO8
og6dsil/cL+FozOMK6i9mo7xyPuXvl1iyQfYdfNvydwKkT89OGykmUV+wKEn
u72UcT8zJKzFqNBTl3Mpf/DWQ+1PHcoTubzNCLd9vL2aif7uw3mv9veoHsCG
D+L9wnl/Dq5ZE/22WxL5mIXXW3F4wOFs8gEOPPHkvH4Q+QAfEybcGSKbJg/Q
aswlP7PRvvQKfNwxj/IHR+qNHH62SOTWk+cYPHlI+c9B+22SnluaTfmDc2pG
XpI+ofznSljv7G0tRhVTPYCPpE74+rmC8geveGQ0/2Ua1cM8XI9DKmo3JYvc
WyW7bkEZ+QH/uvrvZQb3Ax5vMm3IjTzyM1/CMq+//fo+mHyAv97t+GbXfcp/
gYSdmbRgxtQMqg+wVLLb6G0c5Q8e3jjyTV4C1QPD+Hxo4derMeQDLM89iHyA
5fOMdJFHdpPpb0kjP+Dk0GOFR+LIz0IJW3jYbPiTFPIDnjkxdsPhQMp/kYQJ
zUt5KtUHeGB5yNOeuZQ/uNzip+rTMqqHxRh/nq4v3pxEPhZT/19NPsB33r1v
HldIPpZI2PIpfdYcyxR5x1Qnp04F5Af8x0j2+GMV+QGrDGp5SfaQfCxF3pJh
LcqfUv7g7/3Hz3pfRvkvQz0JA5QXlD+4s+e3wY+eUD2AL10s1K6rJB+qErbI
It38Qib5AJvFZJbcfiKyTsazvOAK8gNWzWLOe56Qn+Vo/07nb91bQvmDw8ba
/nDPovzBzQz+/BpUQfmvkLCNB04Pyiqm/MG/lrb/1ZGPb8EX38/bfSGPfKyU
sEFzzh4KLyUf4IQZus1qKskHOPyNemTvKpHXohz/FZGfVRJ27bYbc6kkP+D5
eXujnCrID3jh+PMvtCvJx2qML9R8FF89pfzBIc+TWLciyn8NfH6coHP/MdUD
+N1YTe8WT8gHeLVPzUedSvKxFu3p5+baBWXkA/zj106bvsUiX4xR6dsnjfyA
D43+ezM8l/ysQ3t/363+bRnlD07Y1Pz73ELKfz3Glw8HNR6oovoA5wd4Xo8o
JB/g8IXDlWblkg9w6qpzb1pmk48N8F2hKFmURT7A84QFvjKRJ4X+jJmeTn7A
146/zJ7G54MbJSwFzdflGvIDTpwwfssJXi/g2sHfJdIHlP8m1M8bf/8W5ZQ/
ePvm9PqhuZT/ZszPVpRMsyikegDXO3WIeVVPPsBb1nSTDqghH1vw+8Zt9+tY
KXJE88rr7YrJD3irqrFEmK/J/YAtlJdW9H1EfrZKmPrD144uJeRjK41Hiyj/
bRj/7/tv4xA+HweXeG/5cvs++QBrpl19UcHn59slTKtm9LqBfL4B7ulc9N86
Xh/gzB4V9ysfivww31BrKp8PggcrOKY8LaT8d2B+J/verPoB5S9w3/EX1v0P
/xswYrXiO8p/p4Tl7RukfuQj5Q8+bmVX8us/qoddEvbgZ3SuFp8Pghc69Jtf
X0Y+wFadT402qBWZz2flfnZj/Jdlsz6F9ydghS9PFFvw+tiD+ZZmzaEQPj8H
G/dPiq4vpPzBezYNDA/Povz3Yvxp6Vw/jI93wc1T+s3TKqR6APe52TDfmPcf
+9Derk69NZePr8BZhcuCHP6H2+VWFuUXkB9wHzVjdYdk8rMf/ZHLtAWNYZQ/
+MCM07sssyl/cLH0WdtXaVQfBzDe/Kqq2CaefIDfW3ap+JdN+YObe2t80npM
9XAQ45W3azplPyQf4OMFvywP8fkGeNcQnfPn6kVOO1gW+e09+TmE/s+rY+iv
z+QHrD24z6S3fL3qsIQtyArbX8vrA2y0tPRhdg3VB3hP0v4Zp3PJxxGMfxUH
Frfi4ytwpPcLx8pS8gGW5r9wUCsgH0cxHk4ONhtaKfLDYX7Rbfj4Cjxe9jtg
8nPyA85QtlNtrCE/xzC+MPCofl1KPsBO5S0ur+b1cVzCJEPGjq5Np/oAv179
aHP1Z/IB7nFC+ZpbA/kAnw5bNm/Jc/JxAvVsb6lz5gP5ADebPnDR7nqRV2oq
7nR6S37AQ7VQMSXk5yT83xzWf30F+QHvkhcc5X8K47v4gDutCyh/8KXWbiOO
8HoAqz275FvJ+4vTEubeYkRVcjX5AB87bHqvHZ9vgJWXKzhs5esjaqinn85m
7d6JHKW78XJ3vr4I/uRk+/XgD/IDjtb6VWj/gfI/g/H3Zj3V2gyR0/N9Dzfj
/flZzPc1YvU+8PYKvK6NarZ/KdUDeKHznsSvxeTjHHxtCvo4ns83BG4snnEi
R+Q3lzunnM8mP2Ajx1vz3hWRH3DK/a8ffuVR/uclLPiK9auUapHXxLece+IZ
5X9Bwn5Oehk07AXlDz41YuWiwe+oHsBV+n+PfOfjK3WMF0rSit6UkQ/w8seH
6hdnkg/wmz3xA6ILRRbKLzud/EhQLzNdZm/NJj9g9ufP95py8gOevrPLl/X3
yIcU9TLjseoZ7gOcYbQrr7Ca6kEmYfc3Dt3XPp3yB/dYPS3cmq/vgnuF7+1U
F0E+NCRM6Xzz45ZB5AMcbTN12X8xIqsGZHg3yyI/4NXPFfauCCM/FzG/nvjO
4fc98gHO3yVV8eM+wJ4rLRM8A6g+LmH+mjJN40sw5Q9e2GWl7Yl7VA9gu1V+
UUJ7KPehifoxPFZUlEQ+wLm91LtJykQ2/OImS8ohP2D58l4F+bmM619Sv888
h/yA5fdHE8gH+ENAtexuLOV/BdfDZ+NNwuvL8we3LZ14ZUke5X9VwoTm41Ai
5Q8+P9el+Vfef4O1NqdprXtMPrQwnpN3wCILzYEw3pH7AW+L9HDvl0d+wAan
rgz/nUl+ruH1Nm33deX9xzVaz4ik/K8jH+FPMuUPzr+4qz6S5w/u2uXbcN10
qgdwfItii8mx5ENbwvRbbcoP4OtX4HlaZ0td8kXeFjGrQK2W/IA/HX+uF5lF
fnQk/3e/TO5DRxyvy32AVQbaumcWUv43ML4qarO/ZSrlD06eP1tal0b1cBPX
a1V1SwnvP8AF//yN+2WTD/DC+KB9IfdETuo8ae/nHPJzS3x9uR9wzZi4r/aJ
5Ad86kbP4uAE8qErYcL0Xj+R8gc/MWp9a2Es5X8bPODDljHhlD/4YuRju/ZR
VA/gDhNSfLvy9Ss98GpvqXIE+QC/faKf3ipDZJmRdct5ZeQHvOzKiKMJfP0E
XGTzpHF3OuV/B5/PvmUr9TLKH7zhm/WFxBjKX1/CvK0WDbSJofzBY05O7JzG
8wenF7150SmS6sEA7aFkZ/TCfPIB1h80yy6Gr4+AF1w4VaKWLXIHt/ctTf3I
j6GEjfjZPelgAvkBd17f92SvMMrfCP1LQ/70Gfcpf/DAA4ohL+Iof/Csy8ci
tmRT/sbob3o8bLuDj6/Ar1KXTzgZTT7A88oHzUjLJx8mqOfZKlmacSJ7D/L7
eIy3V+Cpj/yGhvH1LHD14tTvjVHkxxT9mYvhpwNR5AMs3N4uiiEf4G6WVd/m
+VF9mElYUOfez/8kkA/w3bvXdAz4+gj4XLstJ7/x9StztN8/72mUcR9g4fZs
UY7I6y62X3s1mfyApzy+Xtg1jfxYYDx3okZ1Wjz5AY/PHNNtXiz5AH/8bvDQ
PIPyt5QwvSNTbnvw9RKw8bzL4zfx9RIrCdsZq2DbO458gLf3K/hzktcD+MFk
JWNhPCn3YS1hcT203wxIF/mqzUYbwzTyA/5y+6jzbj4fBPc3UNtYHEM+bCRs
5PLTGl2TyQc4+P320xY5lL8tjdf4+i7Yu7BLTFAl5Q++u/y7eocSqgfwrchJ
stRc8mEnYea515Yn5Yt8Z/j69MEV5AccsP2PVwi/Pwjur6x9cc9T8mOP+cfQ
N61d+P0pcPXuP2rr+HzcQcJMMqb7Hs+j/MHnDlRf1ODzD/DWlYVfepRSPTii
vna9ejqe3/8AN09reFXF1xPB0Z9GjFauEHnFOMvVa/n9WyeM7xb8PZZfSH7A
dZeXDZ5aQvk7Yz7ep8JII5ryB284kZ43n88/wDcUrrY+EUX5u0jY85Q+967e
p/zBbQ4tcSsqoXoAS3esPj2/gHy4on2d8m2YchL5AB/1eLJpVoLI37Ne+l1K
JD9gu2tf1thHkR9woseknaoZlP9dzHds71mbFlL+YObWvldoJeXvhvav34LN
fVMof3DLK9GXnqdTPYDvlK6IissjH+4Yb3h1WDYsg3yAp73PP2tbKXLn52e6
BfL5Orh4Tu9zhdyPB9rvZlOepvD+BLzmy8+RQ/j9KE8Ji/3db8A43p+DHf5t
U5lVQvUBXnFzWch53l94YX7sPM/G9yH5AI8eoONXnEs+wDN7zd/V9gH58EZ+
QQv3aeaKvH1WRJYskfyAfYy3rCxMJz/gtRH+pg3hlL8PxptJYSUevL8Aj9o1
9N2yQsofPK/LjZ9jIqgefCVsscrWmLpS8uFL9ZlFPsCmD26s+JRCPvxQ70ma
j6PjyAfYXDozbuUDkSMGWn4/X0Z+wA4t7JyWJpEffwmrqLm6ZTy/HwW265T5
WalI5A++jt8s8yj/APy+o+ggMqkewLsHLvx06DH5CER75FHVI5bfHwTn7Tdc
3usR+QAHXV8072qZyGc7NU8OfUB+giRsc//qdgaPyA84YPq/4Nm15AecfaHH
yn38flQw5j+Vo1Nqi0RufqbPhD73qT5CUL8ONQ5eheQDPGDMDzW9YvIBdj3b
0foNb6/AlfF+4TtryEeohJlFKF/NyxR53SXMMB+RH3CpRy/JZX4/BOweuHLw
7yLKPwzzRWuL9b9SRR5RbZ3VOpPyD8d4fqHj7Z68HsBJH1eav8qh/MGPK98u
/8rvn0cgvy7XY/wzyUeEeL9Z7gNsmKgz9VCoyHoNrccN5evtkRL2L2/g/JBw
8gMWtofYp5APcOdZUc6D8ij/KIxnNwXe2sHvd4AVL+3o2ZHfn42WsKXLqwsS
+fgW3GZ1TUU1v98BnlT6LTiAz89jJOzb0kW7CspFvihsAHtJfsChBm5t51eQ
H/Ckju8cjxaTH/C1Oxf/+1NF+cdK2N4xd+8NfSJyt5eyCd+zqT7iJAy9/5qR
/P45eFT+y/OK/P4H+IJi3r5BpeTjHrim/MKxKPIB3rwJFZUjskKst/8cvr4r
/L1/cFCHMvITL2H2UdeOePL5IPjLtNwj7mnkAxx18sHNiArKPwH9+1JhxVPk
La59btzm46tE9K/5MztviCQf4NZ9T7+ZG0c+EskP77+T8PPmzV3174k8+I+B
6yQ+/gXr1LVTykojP2CDf3PcFvH5SDLG5xWb/IMTyQd4dki/QS35+hX4wapN
rWby/jsF/Zv35jthmZQ/OFPVYIpuLNUD2KNR85Zwvct9pMLngaljhP1DnB/t
+LK29WPyA/bf7fPn1EPyAz64cmhxLr8/mIbx1q/iczl8fwn49EVNz7GlInc5
4qPv+4J8pOPfH5de0OX7r8AWmaUNLR9QPWTQfLiE8gcb9spJffCA6gH8tXyL
9s54kdMHKS9XuEd+7ktYQj/Z00nx5Ae8G9PnUdmUfyb6+yeZxf1iRe46YqJT
RT75AA/DcOZlBOWfJWGB35XfxRRT/mCzBouTLgVUD+CysUXvTVPJB7i12oUf
Hnw9MVvC6rVNUvRLRe6TmFjheZ/8gB1PjstblEt+wGcm+3V6nkg+cjC/yNyf
4cvHV+C0+Ey74bw/z0W+R3vu355I9QBOqvBc9pqvl4B9E/SiDuVQ/nni/Wd5
PYAHFaS1X/1A5H1hn/Yb5JMf8MIHidf3ZpGffLRXrRTGnOT9CfhSmIPSX77f
BPyq9uxlHT7eLcDrCROaF1Qf4CPn/5nV8/X2QtTfo7S9I/n4Fry79aSiyCSq
B3BF5uKn1XHkowj98fM7AwvSRNZv3mONayX5ATs+/rC+Fx//ggeMPbR4Bh/v
FmO8HNpd7wEfX4H7preV/cmk/MGxfxuy9Ysp/xLMZyase6VfQvmDW2UeeVzG
78+CpQEbNb14/1GK+Z6B5/JEfr8cfHPl7syYMJGF7vFcFPkBj+zi+vR7MPkp
k7Chkesnz+LzEfCLXirZdUnkA2xvk/Z+Dp8PluP9PtMoHcf3J4J1jLdGevD5
R4WEaUzKlwSHUz2AG9+F7dPg7RU4v8BNY3SyyFeWrL4zlO9PfIB6mTwrckoe
+QGfyLpouZKvX4Gvd596tEcG+ahEf6E/Y7JJPPkAfzHo8UUhjnyAbTLSXz7n
92cfSthf3TttRvmQD7Dfio+6U3PIB7hn15EOF/j+q0cSFr8tcPWPDJHN33Y/
qcv7E3BqT82/KwLID3hUm+VTtVPJTxWud5OaZTn3yQf4eG5sr218vg621ihv
+TKF8n+M8ajZkgnuMZQ/ePKLSk3dEKqHavSfpdcq/sSQD7CLxZMZiXw/CXj1
mV47TmWJfHTFdfudfP3qCdqvBafri/n6Irhj8aBzwvhAnv9TCcuYZz1fkkL5
gzXQm24oovzBGM3tFNovef41GJ/EOXjP5uvtYF31zlOm8vYKrKUy89gS3n+A
H/TKejs2R2SPfnnDk4vIzzMJMyrttuVHGvkBtwtqaJWaSH6e0efj6ye1qNfG
gm+v88kH+KwwoE2k/J+jPfrdzGN6MeUPnt0iZkd8JeUPvu9z6t1Vvj7yQsIm
yjfkkg+wjcTyxsMIkWtfbp7cLJ38gI2uuZx/xsdXdeiPQquOWcWSH/CA2Gn1
URGU/0uM94UNbfz+LPjAP+mZR3z9EPwu3ijfmK/vvkLex4qKFnAf4HU71jzo
GUg+wK8n5UyZkEk+XqO/UD035EiuyPz+s9wPWFj+0k0jP+DVCge/qmZR/vWo
18j4CwkJIr/91freAX/KH5wVrdH5Vxjl/0bCDl1taaHsSfmD5yg3FHYKo3oA
y/+bTD7+Q/u1M3rhu2iR5554FtbBn/yAnRcu/tfKm/yA+6+fXteB7/d5K2FO
DyqH+UVT/uCwlfV2e8NEFrYD6bhR/u8kTNgeOCeA6gEc2Kfy0OBI8vFewm5P
HX0uLIF8gAsrbU7P9SEf4On9YdRG5MXNzr19mEZ+PmC8b3p46wfen4Db335S
+4zvL/mI/qZCob2wHifPH9zYZan2/FCRFx4r8XoTRPUA9hqeolwSQ/l/kjC1
7Zt29PKiegC/OHl4204v8gG+lO8/25+3Vw0Yf9+NN3GPFbnRebt3Tib5AevO
rMhQiyA/4Kc1HS18Uyn/z2jPg642T0im/MGla/Pr2vD13S8SFqN+wEMhkuoB
/O/N+acnef8N9g4SbtBQPXyVsA73RmrW8PkG2C9Odfq2BJH3jfh65EQ0+QHf
P6E3+g8f/37D6792mNo5h/yAf97QfvWEr1+BS9LnJFvw+7ffMR6a/qrGLpnq
A6w5623iIb5f9wfq+UJi5WU+vgJrjDf84hZF9QA2Dxzv3SqCfIDVjw1XLIgU
eWF3A0UZ9/MT7f9vv90+/P4tOPTsiO7PgskPWObxq2BCHPn4hfHDrHazd0aS
D3BF/2+LmvtTPfyWsGeYjm/m4yvwnbBoy8+R5AOs3/+HYoAP+fgjYap5bz8r
epKPP2L7yDk/+GWzlADyAw4wCu25l+8f/Sth7zVP6AvneeQ+wDWV4a8mR5IP
8CiLvo+aBVD+jRhfVpzSXB9C+YOT9x5I+RtC+f9Df2Xho3DFj+oBbN9O2Xlv
LPkAr/l6uLHYW+Q7+/vtns3Xd5tJ2doo7TnrvckPOKDWKG9IEvkBW42Jz10a
QD7AR1PSByzl7VVzKZsxs/vfR3GUP9g6v5/5Tt5ftJA27Se2p/zBba9oKQ7i
/Te4rzDB5funW0rZMq2/3ZQDRLYwmBRinEZ+wIPaDsuLCCQ/4K6Ynm8r5uc/
pMxoj5vmqWTyAUY1LVaJ4udBpGx3kNZp8yR+/kPKIhXnrv4dxc9/4PMug+AY
fv5DyiRLRw3azueD4O5G7wfK7vPzHlLmO2HVnGneIsfvuPF9iy8//yH9/+eD
4I99lq//40M+wBHz62zHOvPzH8jr09Xzvn78/IeUJS3e4LqO1wf484CSs/ui
+fkPKXvxs5PPjHB+/kPKPDI/qP0K5+c98Hkce14+Hixyn0ez8lsk8PMfUqYi
bNiL5+c/pCw5T+Njz2jyA77hNWzrMr7e3lHKgjsumOkSx89/SNkFfeMXDXx8
20nKEl5ca9AI5uc/pMy8TXTkLd5/gIXjWpoJ/PyHlA0YP+u9cD+16byHlGkP
ZLrGgSJfslx5cVESP/8hZUuqJkm3efHzH1LW6VKrGRujyA+4w/ec+C3cBzjt
3u50jTB+HkTKNL1sFHMj+PkPKatfPv7foEB+/kPK3o5fv3E/7y/AX3XWqTfw
/SVgYftMdiI/70Gfz1vko1UnTi0J4ec/pKx/8uAkLVvyA5bv9zLh5z+kTAHd
o6cv+eghZW+YsCDAz39I2dBrEz8+5u1VTykTtlftCuTnP3B9bSwd7+XLz39I
2SwH42ZnvPh5DynTD5hm+chfZOE0jk0oP/8hZaWPpkY9cOPnPygvN37+Q8oK
v2967unPz39IWc/FFyaf9+fnPaRsY2R1q6celD84/P2AjsUp/PyHlHm6Vq3q
G87Pf0hZevD2tKX8/jl4nv2b7D/u/LyHlJXPVX1xz0PkS3NST6Q48PMfUtY6
+WKbzoH8/Afe39j26zc5kB/ws8KPRzs78/MeUjbuco9KR3fKH7x8sr9GTCA/
/4H60tLr3MeZn/+AP0y3G3k9gNe4qJzbE8rPf0jZbKtOzbbw9klZyg7Fepab
xoisXVyX/yyOn/+QMqmwwITrw+PcvA4PwEPfh365a6DAegWpPtPsh7wiNqnH
3hV5VomS4iX4vPXfhpj+KlJ2UrihgfEQ/rX7OfCotuHtJzoqsG8jd5ukgns6
/mINxgpM+Oe9+ktZ4i3p82q83lHhD7hV88mStyEiC8u9+ni/A+S/QMq+X3Dp
1xrtEV59XocBUtYYba6ijM+7HC8XBP64zrfHEVyP8vvmA5FHwpnuimivY/rj
BcADbvT23onr4bzwBsEGk5UPm+P3j8Lb+woWjgsPQv0IL6c6SMp2bLhxQhF5
29vhD5j1PJBWin+/UXhBcGmyycnKYJG72vTTWIn2Q/j48wZLmeM6FX+hvbgs
BAZuk+i2K9hX5IKaDwrhmO+9xae7NQTt373CT8VhlD9Y78HXjjJcD8LbGzkU
19+IhLNXjCh/sF7C+mSZqwLLz8MfsNB8W9iSj2G4/v7e6j8pjnyAR/QaXNPt
f3jPk35B5YnkB8zn83I/w6Xsyshi80x3yh/snp2huN2G8h8BDni6ejWuF+Ht
7QY7h7e+WeFOPsDtN46STQ0iHyOl7NPBA3qOQeQD3Gto1L22PuQD/PdYvkmS
pcjrMw+1GW1BfsDvdFKmaXiQj1G4fvescQ7Tp/zB8vGpKeU/WspiZyQdcDNT
YGl4eybg6UNuPF5qS/mDzTrNinLG308R/oyRsmZGJZ7X7pAPsNunJd1e3SUf
4D7Vmmu66pOPsWjPt1/obeAi8tmui1iiB/kBrzae43nDinyMQ3+bu/TKCGvK
H6wzU1jxo/zBfc+OSZjuQPmPl7KXuwZUCPMneT2AF888+tAihHyAzYe228ZC
yccEtBdTtQf3CSUf4PWKliem+pIP8B/liG0DXER2rN45PC2UfEzEeOXV32uO
rpQ/uJVvrzl9bSh/sPx8eQDVxySMV1T+ThDaY7kPcHWbyKePfMkHWFheXGZL
PiZL2akGy3KJE/kA93EPivxuRz7AybmdlI84ibz+347Pz13IzxQpmyQsCHmQ
D/CWXsFhUb6U/1Qp2zdc3zQukPIHr+gWdH2RE9UH2PNrdKsaF/IxDf2p3d6D
Yy3IB/iIUu12BW/yAQ6t0UpuGU4+pmM80+Kt+6Zo8gHOCxuhnR8rctGH3zMm
BJEf4edf2LewcyI/M6Sst/Ln2bWu5Ad8XniBQKqPmVKW8mKZWWQU+QArhrwY
3SeYfIC7mbdeXRNFPsDy/YbcxyzkNWu4we9g8gGOPtCrlQlvn8DbBtWNKA8S
+X6K56ECd/IxW8o+PDN/vpa3T2Dh+PqICMp/DsZT+5U/Hfam+gDXDjm4cuhd
kQe+7eXf5i75mCtt2r/iQz7A/3JWWmzk7RVY/rlcycc85DlijK6/u8gbryWk
6jiQH3Dqrbk6ynbkB9zt7Y8J3SIo//m4HoQFt1jKH6yUcWGVP6+PBej/SlcO
MvWn/MH5WQM1untRPYBPF7eICLQmHwzXk130m9ke5AN8r1y95Lc1+WA0/ror
cqP2hapEXi/g0t6nhzgHkI+F+Pf7z+WrBIq86F20zM2S6mORlJ3Ysmp2zl3y
AX48wSVAkfcf4M7KR/4edSMfi9HefLyVLZyPlOcPnnjtVp5VCtUH+LPsZqlO
NPlYImVakjc5x3xF/vK7Md/AgnyAk8NKPHpFiKx5P/Hw81DysRTtQfac25M9
yAdYffnJu4fdqD6WSdlhCevxzYl8gOXnj/3IB/iqhdfCYkfyoSplB86gR48n
H+CImYdse0aIPO/aI5+10eQH/MPgofkW3l4tR763tv8V/MnzB/P9XvL8wXtO
7xzVKpXqYwXqa7bxgNE8f/DhYI1r8d5UD+CJo+bPH+RPPlZivqGybcg9N/IB
Fm5fzvUkH2Cv6AUKne1EPri2aPht3l6tQnslbJDg9QF+Pf5O+OA48gOWn08O
ovpYLW16/gqvD3DD+6ztas6U/xqM517OPbTPjfIHy5+XEU31AO6ps+Vrwz3y
sVbKHF6qeL/2IR9rxfkKZxv1UUGj/ckP+EvN+4BqL/KzTso2nG69ZlUA5b9O
bN/l9bEe7ee12D7jQsgHWGG8f4hSMvkAH1wR+7tfMPkA99BtviqIj682YHz5
qUES5EM+wFOFA07BIre1L4yt8iQ/4IFFdhHCfFPuZyPmOw+bP+htQX7AE9ze
2cb5U/6b0J5vVrpf7Ur5gyuMa/tJef8Blj/XgtfDZvj/olesfo98gAc4D8tq
50M+wHo3bo7cF0I+tuD1BhxQDIkQeeThV2qno8gPuGuHlcU5CeQHrFjUUWN8
AOW/Fe2H+6Zt8+9R/uCDwgFrN8p/G+pXeXhfD95fgI0KD/+b60Q+wHePhb9R
9yQf2zF+FRbA+PgKvEffPyeRj3fBma49F7UNFPlJ1tyGtuHkB/zAKzShTwTl
v0PKXF50cchypPzB+XPWFpsFUP47pexOUbvpQS6UP/hhB3vr7bz/AKt3f3pn
B6+HXZgv5hy71N+RfIDDNW9X3TUjH2BhO7aau8iJVfHnN/qQn92Y/0TXF2rx
8RV45oOJi5/fofz3oP33HBf06Q7lD85dfeLvODPKH/xNy11lhiPVx14p09D1
HSd1JR/g6vbf9r2yJh/gLqtaLvC7Sz72oT9ydDc25v0HuLnb/vu9HEW2fDjQ
wtCR/IDlz5OyJD/7cb0eOeH90o3yBw/LXTHyKp9/gNMH66rc96D6OIDPc6vN
wYe8/wA37Fm5Z3Ii+QBPVtfOPRRIPg5ifDZlTaVWGPkAP2qlaL3AhHyAvYNf
nbL2F3l/89VKM03JzyHM/0xOB9nz/h28z3Z1b0M/8gFWCphZvpP354elrO5w
7daFAVQf4Gntn5gu4+PdI1LmZxfZy5TXA9jkRcOAkmDyAZbvN+Djq6Non/vN
0zr7P+zj88uqwJv8gN/ZDWt+kvcnYLclq/qv8yc/xzB/jnxyNiKc8gePGrR9
ywQ+HzwuZU7aZjbTiqk+wDEFSXu+8foAX9gwbrC+L/kAN8vIMp/lRT5OSNne
bmb2slDyAQ7SDuwx1llk+f5iPv4F//FcetXcgXycxPh6iGtqdw/KHzzxsNT/
lQflf0rKfnatjw52p/zBSs/T3h7xp/zBytfcwg44UT2clrIlKYajtluQD/BW
4cCkCfkAD/d5tmt7NPlQkzadV40QWb6f14v8gPs/doqsciY/4Bo3C88Kf/Jx
Bv3DuRalJxIof3B/tX6hwvhUnv9ZjN/+01s8PYTq4Sytt/qRD7DvLfNsXz7e
PYf5y5zTg6d4kw+wcLt9gqvIa3pGuRjy8RX4fcEjNQV78gMuSJlydwWff5yn
9SoXyh/c28TgZPdQqo8L6G8c/F/O4vUBLp30Sul3GPkAvymqvyTkIfehjvf/
fOqS3s7kAyzf7x5MPsDeIRsXLvUU2SVzZGG8I/mRSJuev+NGfsDC49Re3KX8
pdKm+4MhlD9458P5L8bx/hzcw2Pj2+MBlL9MygKfPJMdz6J6AC9c+fbRk0Ty
AX6VlTPhBh/vakiZzKvoklEg+QCPN3X9MSlK5ODB7i3NXckP+Dz0VvP5x0WM
t79ZTJofT/mDO0nedXztSfmDJdY7bh68R/VxCfMLWUqNvQP5ANucvbr9bDr5
AOu2Mhx/Noh8aMLvyoXRNhHkA/zu44PDRn4ijxoyvpkR9wN+yOIqI8LIz2Vx
PCf3A3Y439etA/cDnv7CRSk9mvK/gv6gy6euu3KoPsBBPcZ2ORZEPq5KWce3
k8xK4skHuKSx7Xb/KPIB5ue35T60pP93P4Rzz+V39lT5kx+wMHoy5OOpa+jf
k839twdQ/uBXmzJHe3pT/uDes4NDV3lQfVyXslnDBg5/FkY+wJfaXixJjSQf
4I9qv8IH8PYK7M5csix4/6GNfFrYTj7nSj7AthPtrd65izwuePdZBzvyA74i
DMDDyY8Ofv/IA17vksgHuPWzDiPLwin/G+ivk5aOWMXzB3t4Nshu8v4b/PS0
+iHNMKqHm2hfk4OGr4slH2DT4y2Wjk0lH2DL6rzXqu4in40xeWzvQX5uYX7S
ZonemGjyA3bWWq8wKp38gO/F/qhy5uuHulI2F82Lgg/VB1hoLp/z+cdtKTsu
q95l5kM+wC/bBjW0ciMfYNVc7f4nHciHnpTZfTa8mm1NPsDC7ZkBZiLX7//r
khZAfsDGu2d4xnuRH3D/P+nNvziQnztSdllYoDaj/MHZOypLu7hQ/voYH67V
cL7oTPmDb2f4nHrH10fAU4UbOJ7kw0DadN7Sj3yA5c9DsyEf4LrSQ7vaOIq8
J62T0QjuxxDjubIIA2G/uTx/cP91uV13Z1D+RtKm5wX5UP7g+7pnvrX1o/zB
pyqUngrrJ/J6MEY9/Xf/3hB38gE+FjXmS4ob+QALxxGNQsiHiZRVlr8Y5W8n
8qaICxMmOpAfcP3Sd1q9Q8gPuKwsLFI4LyPP31TKhhz9dsnQTeTp/vO37eLj
K3CKb9ehH/h6iRmu319XLLt7Uz2A3S5XTNvJ10fAeUUXB+u5kw9zXE9ui6Tq
oeQDvPm5p0N6iMi9QlQMK73Jj8AFZ8ZZ8Pm5hZRVJar+/eon8qXm34p9HSh/
SynrU+XhFupF9QH+s3HB2dHm5ANcdCAxvpk/+bDC+PSRv8ntIPIB7hm3qla4
/yv3AR7Hqk5W+JIPa9TLYiW/g3EiP1+f1HFXGvkBL19ntjg9kPyAOxZF2Uuj
yIcN5uPRRVbtPMgHWL7d3YTqwxb117DDuS3vz23F+6vyegD/yPAcrRZKPmzF
9RC5Dzt8viWVH7/Yi5x34LtKGm+vwLs69fe66k5+wCserE58aE3520vZ+s3T
A3wNRb7t9fbLDT+qDwdp0/Msb1H+4C8ZTwwmaIq8Qudc6158fdcRPz/2ytVA
fv8D7PepZM1BU/IBjjft0vWAo8gl/Xb8PGJKfpwwHmg1/VUNn4+Ahe15Nrbk
Bzw/+OIbM13K31nKInKj5wd4U/7gNT88tZ54UP4uuJ63HnS24vmDdUxS9DcZ
UT2AX4/r/0TdlHy4StnVEMPO1YbkAyyxSd/R3Upkq24BfjYu5AdcWbHu3w6+
3g6Wn68xIR93pazN2Fj9DD6+Au83uWN5lNeHG/LeeLm7mjflD177rtOmXfZU
D2D0Bqk9+HzQXcpGb3F7O86T8gcr+X7fvNZfZL/Oa5ckRVF7BRaOi0jdyI8H
ft/tiVrC+rQ8f7Aw2052FNkq7nC/IXaUv6e06Xy6A+UPznWGIFOqBy+M/4bd
n/zXjXyAC3uhQ3YgH+C6hZr6/cLIhzfGR8e3RnX1FVm+f+Qu+fGm8Q+f//lg
viFzGzrUnPIHjxMeoGYncuKTv5/2WlH+4LEf/NrmWVD+vrg+v7Wbtlif6gH8
+IG2+jJL8uFL42d+/8NPysY86vdqujb5ACcejT0tMRa5ffICz5WW5Af87cOv
vB0mlL8/2t+W+a8eO4m8MfbOTnveXgVgPGnWsaDGhOoD3Mms9MFnK8of7LRs
5+izt6keAtE+j7OKHuJIPsDC8Vc3e/IBrl+sUBZ9ReTlf7926BhEfoIwXz+i
0CnIl/yArxx0Gv3UgvyAD8oXQCn/YIyvfvt+KuH1Aa6+MiTumBP5CEH7ElVa
ocfnG+DTw1AhsVQP4OhLzz0m8vUrsHx/khP5CEV7e62X9KWzyPmyW/O3e5Ef
sOOfPk5jrcgPWGdbrpOdKeUfhvb4YPnAPN6fg0s2dDna01TknsvCw67aUv7h
Uvb1RtzyuwFUD+Dfb/zYOGvyEYH50W7F+qX8/iC42+669jf5/Q9wfUzfh1Ze
Iqfb3BnswdcXIzG/ER5w4kJ+wP2GBRdMCiEf4FGvDBIUgin/KLSPN+2irmVQ
/gLfGP+siM/HozEfLdE/O5Kv74IvftJ6rMXvR4GPt9YNOMPXr2IwHpzYafuF
/+EWTisc/PzJD7hqY9tL8/j9QrD8+Vh8PBWL6811TRcXD5Enuiq83+1D+YNr
Bw7KUfCg+ojDfPHcq9TlweQDrFK3f3rzKMofXDOxeGDrYGqv7mH+fy/iWYgH
+QA7+HYzSb8ncuc/Prp/nckPWH5+ypJ8xGN+ZHV1WysXkW+rGUxWtiQf4LIj
k0J/2lL+CVIWHm35OYPPx8HBl7Yci3SlekiUMuH0uYcB+QDLn4dkTj7A/Wwf
jwzj/XcS5k9F+Y3MTuRDw17uWMHHV+ApZ066/uTrV2D58yq8KP9kKYtt3OMy
i6+XgFeWdZyfb0f1AX50YXzGFk/KPwXXd5h90Ah7qgfwiGMj31/k/Td4x+85
Ve425CNVyjyresTWOIrcavNMnc1x5Ad8wCi8vl0y+QH/Hpirc8eF8k+TspFx
4//U8PoA3z355eR13l+kU325Uv5g4XapcD5Dnj+46JDlsb28HjKkbHW/SwPD
+HgX3HnKVOd2YeQDrNO4yEQxQeSCLZ/7mZmQn/vSpufT8PVF8Pba5kc2GZMf
8JpJbReq8vwzcT30PvNzuT3lDx61wPdbvQ/VQ5aUDVI/sl6Nt1fgpLHvynY7
kw/wAf0LJ/64kQ/wNBvlTlJb8pGN8dz+nOTmgSL3/9dap5kv+QGnTrm74qAd
5Z+D69v/5azBfH0XnB24InqYG+WfQ/s1XKk+ctE/dvhwoTv3AX57OmvBFFvy
AZafh/QgH3lStjQm22eyI/kARx1v/miru8i8vZD7ASdOPlsu5fsb8nF9jlOP
G8vvp4PVhQ05vH8H1zu61M7k+RdI2ZYJSaWHvSh/cKnb/GwVPj8vlLKM8zXl
F/h+BrD8eQKB5AP8vdWdd+9TyEeRlDXzH6I6O1zk0HXNMrL4fB2stFnZUS+I
/IDlz1/g+Rej/fovY/1avt4OXqOdV+DG70eBc5T05zyJIB8lUqa4eFZxUCr5
AI+fofgmhPsAt5y/wLBbEPkoxXxCWBDj6+1g1R1JdrbOIlu/W/zkAl+/ArfQ
LvBYY0V+yjB/9zixfqoL5Q/u/U9jyS17yr9cyvYttA89bk/5gw2dd70WxhPy
/MFzdTO1+vD9DBX4fEfjA4XxvdwHeJHGCsfeoeQDHLvOuMWS/+GGsOF9ftiT
nwdovy3WDrX1Iz9g4fj6oQjyA87Y0X1aMZ9/VGK82qPXgvuOlD+4W2hK6go/
qg/w/sFPZv+zJh8P8XnX/zitwtfbwSuL9r3ubkE+wLIax+6eTuTjkZSdFwbc
7iK3MrJbksDng+CQjDMuW7zID/jx2L1jO4WSnyrUX82KjjY8f3BDx+Chl5wp
/8cYzz2delXG2yvwktMh58ytyQdYcdDcRzPNyUe1lA2omlwz1pN8gP/MmLD2
ihX5AG/92jBnja7IZu9f9XphQ36e4Poc3fhBz57yB/sdrdjIeP5PpeyEb7zK
M0vK/yndb3Wm/MEP1lreXOJH9VAjZe1y1H739yQf4Dfm5w0P8/kG2FLv4wQd
a/IB3iE8oNlIZPnzUS3JzzO0jz6pLs+cyA84fU+CvqEz+QHXvtC67eZKPmox
X2x3YX2qI/kAVyhHpn5xovyfY3y54dj7QXx+Dm72z3L0Bi/yAXbuOCTBJ5B8
vMD1fdhk/RR+/wncUNiptqW/yHllQy8u9iM/YMnlFYci+PpiHa7PAUudYr3J
D3hW5w23FvD7HS9xvVaqegfx+4Mvab8fX999KbYHch+v0F+jOfTxIh/gUPfz
Pk8jyQd40pK1+wq9ycdrfJ5Oxubb/oeHtfJ/U8frBbxmRcWz1/bkB7xyWUGq
M7//UU/1xvdfgU91vXz3eiDlXy/ux5Hn/0bKiiWyyTP5ei64Z2xNp0Znqgew
NKSx8IAx+fgPeYyesWGVhch1XRyy8vj8ECzzu1K4PIL8gL8vSN4Zyecjb9Ff
Dnx37Tqff4ATMu2Gn+b7fd6hPVJYprmB7ycBBy/KWefH+2/wvqtzv1QnkI/3
UiZ83YCLC/kAl2tobdDh+3vA3xzu1C8KELnXIOmc33Hk5wP8f1x93DyL/IAX
Xu+kMieG/IADV2OCz/fHfcTn2Y4C4Ou74MJ7oa4TY6gewP9Cu6m0iCYfnzAe
yFGIMA0hH+Dd5i1l02LJB7i38UCrg97kowH1MizTqeSuyLc+/O38iN+fAu/R
Kx9wwIf8gPtdzWvbiq+ffJayzXPSyqz5+hW4mmlrNNhR/l+QZ+uEGbq8vQL/
xfQnMoh8gC8JN5j4+tVX5BnU/oRRCvkAfw7STJ4bIbLwOHRnN/IDth5kLD3P
70d9kzLbW7K14bx/BwunhT9zH+DtM56oKPH7td+lbLZwgIfvZwAvcZ+j58T3
M/zA5/c2s87h8w2w0L2m8vvl4ErnHT1c+XoueMJPlz/VBiKv7bj3S2/eXv3E
+Knxraq+HvkBZ6icbdh1k/yAN+VW/BpsRj5+SZkwvY21oPx/if2nPP/f0qbn
nxtS/uDqTjNqPltQPfwWx0NyH3+k7NqqZo2jrMgH+NRB7eDXuiLvbVjw895t
8gPOW3plxFEn8vNX2vR8LL5/FzwrcspqNV+RB0/fPnMFX99txHy8YtrOLh6U
Pxij4Q8bef/xD/OD57ckF2PIB/jX+63Wr7kP8LsjVSdOeYhctnxV3Ttb8tNM
xloOTrcK5+0VuLmwQSCM/ICPrtq6NCaW8m8uY10Pz4v85Uf5gyX7Ck5v4/NB
cDfhCz/4fpIWMha84E6hkyvVA/j6vbcPnPj+K3C8tWlXzSjy0VLGhNtre8JE
zuukfOSvF/kBP8l7rZoWS37AqXpXW4z0Ij+tZGzyVod/wnqC3Ae41fOakknR
5AP8zNrEw4P3F61lTHtnp/5egZQ/eHeLj+t8+f6rNrKm/YfO5APsmCzZGX2X
fIANu4bbqNmInKV58mu5J/lpi5//Wd5voC3lD87tPtn0mA3l307GRn54ftzY
UeSfvZo9V/Kg/ME563tvqvemegDLnwfA10vay9i1qY6TZ/D9PWALFWXti07k
A7xq1+7nU3xFvjX8zrA6fr+wg4yttGkc5htAfsDmgycH1AaSH7D8+1xCKP+O
eH+Ppqxqwff7gKc+XLCuJc+/E/LqOuSmKt/vA26ucDi3wZPyB08wuJOfyfcz
dJY17R/k/Qd4fa36iEoTkfOKn3+fzvfzgjt75+XP4H66yJr6V75/ASz//gNT
yr+rjGUeC7vmbE31AU66vjdG3Yx8gDWVHVR8jSn/bjJW/LrLwWP2VA9g+feb
WZAPsLB9YyW/Xw7WGBu1Yqm7yGd1ztrP5+sn3WXM4OzIK1HG5Af8WX3xJhnf
Xw0Oqxze28iKfPSQMcXwYf6DHSl/cM2X8U9MeHvVU8ZKmq+ojLYgH2D595vw
/Qxg4XH+xnx+3gv/fpyp6w8zkftMejtxOK8PcODpAQ3WDuQHXBc+t+t7Z8q/
t4z91rj6MsCF8gdH3nftuYiPb/vI/m9+KK8PsPz7CSzJB/h7/t/y51rkQ0HG
ksPnaaYZkQ9wr3kfJ23nPsA9VuVUv7IV+cXKeR0X2ZEfRVnT9/k4kR+w7434
/qv9yA9Y/v0U/uQDnGEySWPcXcpfScaEr9MS1qvk+YMfJG9t34f3531l7E7k
j17N+P5dsPB4gI3m5AMs349mTT6UZWzJY8eVbUxFbhZg3K+e9yfgN+Etg8bI
+PkPtA/F/Xb85PPBfjLmnW0YbWXMz3/I2F+9faG6Dvz8B17Pp/b+OF2RT8pv
CPPzHzKmNkfNqJ2Mn/+QsdVKM109+foVOH5ogb7PHZFfCtuDLvPzH2jvhOVM
c37+Q8a0snYFaRny8x8yJjyu8ehNfv5Dxja1X/f6qwY//yFjad09Nr7V4+c/
UJ8XFA7om/PzH2gvEtZc+8bX2wfB34zfLetk/PyHjP1rP35rmSk/7yFj/Z9F
1Cy9JvIR+QO6+PkP+H1btWKJHvkBz+rQrfUUXcp/CPoP1U3z7ExEzu6Xe+8N
3w8HVtytrvqPj2+HytjXnsINRX7+Q8Yi6nbr++vz8x8ydqHasmGnHT//gfZV
/WDXd3x/OzglK9d+u6vI56XN0vfw9gos//5APX7+Q9b0PDITfv4D/eWbwbfC
rousVjfsn4UJP/8hYwEqGbPe6In8+KDWmeP6/PyHjN1UVVYNuMXPf8ia1nO5
D/AzB6/CLv/DlgmejhNk/PyHjLVdqOq/05z8jJKxyy5+i1qa8fMg8H+sY7tA
vn4CnrIuaJSpHT//gXr4bJK44gY//4H+oMvXeyFW/PyHjI3OPHz+nxk//yFj
9rbj099c4+c/ZGzMz8o9rjf5eQ8ZGyI0UNYiZy4buPcBvx8CVgp092vP79+C
HRVGJD4y4+c/ZGzE7XWzzUxFvrxq1r63Tvz8B/rTyemh43l/Dr7xy3rWHr5+
Be7xy06zmtfDBBnr/eLYkAdX+fkPtN8qf9KbW/LzHjLWrrXn8TpjkfWDOi6Y
ye/fTkR/5NO4cKgFPw8io30L/DwI6vX8locat/h5EBlrHJ2s4XCbn/+QMfly
lgM//yFjO10urP6/9moy+uf4CwlqXvz8B/KYeGDqGAd+3gP1PwcjIheRT//n
/S8A/iZUD22jPQX1NbXhUgben/y+Drj9JstVz/H7XfviJ6bK2MP9z4bm4/PI
n8MGln+/GvLpJvwP8O4BFcqR4GxZokvfaTImfH1SK+StbbXY4DRY/jwAtCfy
+9rg+TKFkaPgp6FkzcFu02Xs3WiPPx64nuX3gcFDhQ2FUpHl35+GvA8KvxA8
8D/f8m14f8rCB5ghYwtqtJvfxPszOI1PAP5vTtLIhfi8S4T/AS7JetV7Hd7P
H3y8NTNl7K2X5YOV6F+Et+MCTh+6O2sIxq9qQgDgTReL3sYh32Ft8AlmyZq+
rwz9qRCXFVi+fpekwKzx8V6B+XoB54vhbT744+fXCm94tqxp/Qf9k/ByBmCV
+fVLdJC/BuKaMEfGbv+ZcuOHK/kAT715yHqeL/kAX8o5GeccQz7myphyd8Mb
q7zJB9hjg7aFWgj5AH+3mDQ/z5l8zJM17Xc1FHmYZWK3C0HkAyzfLulNPubL
mMurdcrlvpQ/WL5fzJzyB0+Z8VTvvR3lv0DGPHWnN1PG+y/FP98O7q2kYirc
H5P7ADd2bNV8siX5ALuV7V1SdZd8MLSfdcIXYpEPcNJ7yas7NiL3SHU3GmJN
fsCZy7+1m+ZOfhbKmp5PpEf5g3eWjYhN06X8F8nYn2Ye08+7Uf5gvl9GiL8a
rGI5sfSbCflYjPHd45FhFdwHWPuy8wI1S/IBrvh7aNBsS/KxRPZ/9985b2rT
5Xi9PfkAR+QN7rXLTOQAg6rjzVyoPpbKmp5/Z0o+wDd0G9uP1yUfy2h+YEg+
wB/6u/6+YE0+wHFHbv+4bUQ+VGVM/vgkO/IBlp9f1BO5S+JEu9E+5Ef4+Wqz
0EcB5GO5rOn5Ee4iC9tNf/lS/uARqxXzc7wo/xUYPwsHDGyoPsCJp4psnjiT
D/DGbnMTExzIx0rZ/92vlvsAy++fGJEP8EGdvom3rERWX+U/6LwJ+ViF8UYn
oxE6PiInrkSL4kP5r5axM9P+M/xgQPUBPrS0s9cBW8offHVAlx5ujlQPazBe
7674n7It+QDLnzfkQT7Auhfc9tzyIB9rZaysXMVATYd8gLc3XtkVYinygK5X
NYT2V+4HbLT47/jT3M86GVsRP9dpjD3lD64r+XFrmznVB3gXOz7vih3lv17G
lv8esD/QnuoBLHxd6A0z8gE2bzvYYOpd8rEB11NDztcoO/IBPjQivpW3s8gn
+xzXWG5GfsB1I1mvPFvysxF+fq4cOMya/ICXxksb3+lQfWxCfeg+G3LQnvIH
O7Q6u9zdjeoD3O/9kOjhgeRjs+z/zlfLfYCnCBvavcgHWLVF5+lS3l5tkbHa
/qsGxLmKfEK4ge5JfsBbEo8NXeROfsD1HQe9+utC+W/FfOewckxLT8of7Dk5
o5/QH8nz3yZjwnKcIm+vwMMNjx75fZ18gPuFaUtC7cgHOD4451aOC/nYLmMS
4YEzd8kHeIryYXMzC5F3eNzRuG5DfsBJDmceDgqi/Heg/V6d9rH7XcofvDsz
prbWh/LfiZ8frTD6nz3lD36ekdptlhPVA/jZ24rJSs7kY5eMCV9XvdmafIDl
z2e2JR/goAO693veFVlYTvpiSn520/zAjvyA7a7vG7KC9yfgyxMSj5t4U/57
0H96JI59x+sDvEb3+c9OtlQfezGe3YUWwZ18gIXbsf5+5AMsu/MmUDifKfex
T8bG55w2XWFNPsAX35XoppmLvMT7VbUwvpb7AOvPizDp7SjyjbSOgzfy/PfL
2KcYnz7Cfix5/uDQtVYflOyoPg7Imr6vhdcH+OiasR97O5EPsDCcLXUlHwfF
+Z7cB1jvW6jOU2vycZDWayxFli+POpGfQ7Km/bd8fAU+5rx708D/YdMTan2r
HCj/w7Km57lZUP7gEQ/fXFjJ6+EI/HompChYkw9w38n9PXs4kw9wzuMrQ+J4
f35Uxl7H3x+/IVDkvtUL366+S37A/dMOLTCwIj/gj4m4AIPJzzEZ+1ZYen1h
GNUHWP580FDKH3xe+IV+VB/HMf5zMEh6Z0c+wIsWbAreZUk+wFUbHN2NncnH
CVz/Rm9X5tqSD7D8+zOMRB4jfGGrMfkBX7o0e5slH1+dxPV0yq6TcJ5enj94
qF35nMfGlP8pzJcazCy/8P4c/D17w/WRepQ/OOyac5tOOlQPp1EfGWpThfqV
+wAfMdLUW2ZDPsCqmeVZQR7kQw15PlWw8bsp8pb1G76OuUp+wJiNj6nk/fkZ
WdPzPe9Q/uDmT9WezLxD+YMDtpkVN79D+Z/FfHDb6xtHDKkewHvLd4wLuU0+
wKZrGoZo3SIf4GWXXtaFGJCPczJWHVo5vLeTyPLv3+bjX7D8+ygMyA+4ZtWz
heEG5Oe8jM0JOJerak75gw/GdfNfwPO/IGO5R7usGHeT6gMcOv3+2ot25ANc
tr+vrokt+VBHffw5E3fEhnyA5c97siIf4GWDp+oYOYh86tqxy1+syYcE7W/R
sH6aBuRDQvMPN8pfKmt6vhGvD/As+yFjkvj8A7zl257uf66RD5mMCY9z7KFH
PsAV/lmvr/P5Blj+PL1L5EMD47vW7uaztckHuI/nzf1broosfP3Qw+vkA9xu
nsMWl8uU/0UZ8y8s3/r2LOUPjl6cdrBMSvmDrbRb7owzp/wvoX8NjH9xjc8/
wMLw+qoB+QCnnKmMGmlBPjSpv+bjXXBaxem6YS4iB7Qc+P4NH1+B5c+35D4u
43rYKNxRFrlkeuOSIxZUH1cwfw+fX2drSD7Ai1rfVlhiST7Ah3dM/KRqRj6u
Uv94g3yAdwf4pEzlPsDCdr/+OuRDi/oHNZGdS1J+LdAgP+DqyJtXim6Qj2to
77vdXyesL8rzB3+NORu59grVB1h43Gm1FvkAP6ieWz5Ig3xclzGWkqHf9wr5
APt+q7+Yd518gH2UR35ca0w+tHH96KsYLb5KPsDKD62szfRFVv2XG3lcm/yA
1z9rt3EUn4/ooH28jgnFVcofLCz3Pr4pcoeGcLP/ZJT/DVy/NrV+YWepHsDZ
WTsqS7XIx03MRyfN/RZ+kXyAha/XeWFIPsAvurZxvnxN5CrdDd3mGpOfW7Km
73e+Qn7AW8tzP0y9RH7Awtcz2F6n/HVlrCGq5FT4eaoPXZoP8vbqNvrjjREX
hP2ych/gdI2DFQba5ANs1qXrgT98PgjWr18U0KhHPvQwvvR0ss81EnmWqorK
Nt6/g3VqM23v6ZKPOzL2MDKh2txQ5IzmX343XqX8wcL0u8Mtyl9fxv474/zG
1IDqATwmYbryGDPKH7yx8+95oVrUXhlgfN/SUrevFfkAZw2JMQu7RT7AV4eZ
9hDeD2ebGbdPRfL1E0PMz/Vrt1RYU/7gju0V9zy5QvkbwXdll2VveX2AR7jt
27XAiPIH52I038GM6sEYPnuo9tfj80Hw8pquC/5dJR9gr9jeqScNyYeJjG2Y
VPD0prnIMkWLxr2a5Ae8Z7Kx2Vsz8gFWMVHyMeTjXVMZm17gNeS6A+UPzvvo
csbVleoD7PG3a8hWI8rfDNf3WMwg7akewHv+qK0z5fNzsPA0w99W5MNc1vR8
dm/yAZ65tsPn/jYiz5PfUCYfFuhvk3cNXGgmcptleyvS3cgPeGj08GprW8rf
UsYayy7WD79L9QGuUvKKKrtLPsD3T6FHdSIfVjRf4+tXYPn33ZqTD3Dg2oL1
j7kPa1nT880NRQ6RCk84Ix/gnfHbFQffFvnZnvG1c7TJh42MCcs5mYZUH+Av
vT2UDKzJB/jaafMBn3h/bovx9fz/V9R5x/W0/3GcyF5Z2Su6NlFGXI5Nt0KJ
Upo0vk2N82nvTaVSqWRlXLJlhZsZ/exrFtdeSZRyrfB7ndP7c8+fz4fU9/t+
nvdnnc/781nrXJpPPsD51x7OOMvIB1gqP9vpRT6y0X71Sr/wI05h6Tq4FnHk
B3xhzXrDh4HkB7xrTo+Hd3l7lYP4t54e0DeL8gMsTe/+iaX454rCDPlCXIo/
WD5PKJryASxdL2caSD7WYzzsonu8WxT5AF/oU36xVTL5AB8d0kfzTqTC96vr
DCx4f54nCvJ1hNHkAzziyvRJO7IV3lb71CKS58cGUbjuJJzqzse34MQ9m1wS
Mij+GzFflw9Eo3wAD5cuROXrV2Az6cJpPv8Av6wprD+dQT42iQ31v1sV7i1d
GMjHv+Cv+X+O/byJ4r8Zvhav++vefoo/uOq4oVFkFsV/M43nkyn+W0Rh0wWT
gTYJlA9g6TjH8Xx8BbZbqLEjfTX5yMfzjubuTgj5ALdTFR/uFKPwlEGvz/fJ
IT/gWU7ZswZnkp+totBGGiDy9V3wj07osSMoP7bh+89OPRybRj7A7XSsa3fx
+Qd4X8W0aUNyKB+2o7/vlZH7Zwb5AJ9sumPKmtXkYzuN/+PJxw7kl2thrzcR
Csv3i/qRH7Bcz5ZAPsDy/RWBFP8/ReFtU12Ncasp/uD3U8f01k+i/ADL+2Gi
ycdOjJ83fdF55UE+wPL9ywnkA3x6WtCnmnDysUsUPE9tb64eQz7A2tIG91SF
544/u2VAKPkBF0w9O9o2gPwUiILzgc6l0nqPHH9w0LcW9U+zKP67MV6+V6t3
OYbyA2zuNfVJRAT5AG9Y98l+cBb52CMKcd8v7ZmXRT7AV8118/L4+Ao8UN5g
pfC89jMK0tPJz14aX6SQD7B0XM4Z3n/sEwWb2Qce/s37C7A5pifz1lF+gO9O
yE1ulEw+wON8D01dEEo+9qN931wXs4b33+BDB0MuWYaSD7B1uxMfuoWSjwMY
TxWV9R0cp7B8vm8e+QF7jL5tFxNEPg4iP76uP7EsTOEgDfeLt/n4Cuw6u9nx
VeEU/0MYDw49azSb5wO4/5Uq6/dR5AOc8/c3SzW+PlIoCs2lC+r4+w9w+9tD
UjyiyQe4YvnOT6E+Cp8b4lObFE9+DqM/bhu3LSKF4g/umtBS9YXPB48gf6UD
N6IoP8CYLTctCSQfYD+W1/Yrf99xFPGJPv7PZT7fAHtNwQg+kXyA6xfezg6K
Jx/gs52lFUaF5fsl+XjrGHxKBaeM/IAvVt+/bh9AfsDy+Qh8Pn5cFJyONd7Y
N5byA9zfPzjoHs+PIuRL4MOjS+MoH8DrTUsbLfAjH+APk2vWj+A+TojCxjQf
+/a8vQKv1/O3yQhSuLxk459ufD0LbGDr025DNvk5ifb7Y2ZB31yKP/h7+peH
LTMp/qcQ/1tFbVVhlB9g+fztdeQDLN/3lUg+/sL3m9vlQgHvP8CNVaqypRvJ
B3i4/X07wxzyUYz4B2p+uJikcOd+rRwNU8kHuJH0QiBA4c6Z/kLZWor/afTP
3V57To+g+INX7bKpCPan+IN/jGj8ZQdvr87geT7yMe1XAvkAp+1ramLPyAd4
fQ/nKa95/3FWFBwOaaEFUPjqgM6W06LID7hEJ+336Unk45zYsB+d9+fg+/eK
brdIoviDw9x/1G2Mofifp/UxkfIDjNGzcUYK+QCP0qzJWxdDPi5gfqk6PrYT
n2+Ah+dOHHiYv/8AV9Y/WFGcrPAfFrET7saQnxLMXycKo+eEkY8S5X0v5w/P
fhz7EUk+LqL9urnnXh1f3wVnNXYaYsHng2D5PEreXl0ShdnSAD6GfID3uCde
nMXn5+Dms2obdU0gH6WI95nHoxxdFR5aqt9rmR/5ATd9vXpwFZ+PgFeXpZlp
hFL8/yc23HfkRPkB7qZtqp7vTT4uI54HC019EsgHuKZMf8L9IPJxmfrDAPJx
RRR8DATDs37k44oyvuNs8tumhP28PwGHtz644msg+bmK+U1Igd8z3l+Aj62Z
46XlR/G/JgrRRXM3D3ej/ADL+2mdFR7voTN1vC/F/7ooHNg2x/R3F2qvwHL9
cCD5AMvnPfiRD7C+dEFGgMIJN31aLwsgPzdEQctl/Ld1fP0EbCIduONP8b+J
52WNxoKnzhR/cGdxYd1pnh/gLmrHz6fGUT78jfFOk0yrC5HkA6zbcbOGWzD5
ALcbXdu7Ppp83EK+HSivL1aRD4kH+Qz/kKjwBAPrPIdw8gNe8zVccPKm+N9G
/4Xw6K5Q+LiHQcCe5RT/O5gP5luUTfGl/ABfud7WqMyFfNyhz+tNPu4int17
zG+6kuIP7qoyqk32oXwAy+eLrFA4zfr2+yUryc89tN9MY/tgRn7AUjlZehjF
HyzvX/an+N9X1qvk+IN1je6Hjoml/ADfbnXrcw++flUmCvc0W7pPZOSjTBn/
yz7A8vU9geSjXBQi9pvu7uGrsMFvHQ31HMgP2LHz5RF7RPID/jenT+e1PF8e
oL/bfNTfP4XiDza+/ffDVhGUHw+RH3/dD6rh4ytwhFZEs1z+vhZ8NLtVzVz+
vvwfsaG+IYl8gPl+eNkHWLqOeEiewj3vFVeOzSI/j+j9Pl8/AQ991e+Nsx/5
ANsUXmxdEU7xf0zv270pP8Bq0e0HLfUmH+BTnsFV2X7k44kovD53qGl3O/IB
ZgbNK38Fkw9wxRyMSKIUtp0cFfszgPw8FYXsomEnbMPJD/hRKh5wPp56Jjbs
X06i+IMr7jTatjmW4g+uf/q6uHkYxf+5KLhLBfV8fAXGbGrZX3y9BJx70W50
GO8/XojC4pOpAS88yQd4WbeKWVXWCjecG0J+wB+arCk/H0B+XopCE7bJOCCa
/IBXF1e17BhE8X+Fv/diTn0i308CLlHV/trF8wM8WDrwgK/vvsb8/eJMg0MB
5ANcWuDT5pIH+QC/Oe0d3SaafICl618TVit89er4LUGZ5OcNxuv+17p2SCQ/
4Bsz3HvO5u9vwf82/5/7d76+WIH+EdO3qzGUH+Bsx6J780LIx1tRuHXK+O1l
3l6BR0kHoHqTj7fK+Ev2USk23B/uq3Cz0SuehDuSH/CjfkuHlbuRH/CVw86N
yx0p/u9EIbL3L/VIL4o/+J1KOnCW4l+F8fsoI40nyyn+YGn7O/OlfABPXrBj
cpEd+XiP5//5Yycr3l+AIwp/Nb6rIh9g0aN89S0vhf85tPemty35+YD5/juX
uGKRfIA/VhwY0cRD4ZZPb5ZoWFL8q0UhM0N72yZXij/4iGHs869uFH/wr76/
GXZzp/jXYH7+Umh/2J3yAbxwZJKNvx/5AOdkmndPciMfHzE/1TZ+z5wVnigN
cHzID3hsl2ep/hbkB3z/dsCiek/yUSsKA6SC2wCKP1hzk7tepZvC0ScOiQ94
f16H8a7qwehW3uQDLN2eVsR9fEL7e2x8sZ03+QBPk44vClJ4VofXT5uK5Acs
n+/uSj7+xfg4/vhWVZDC7ZxC9Zr7U/w/i0JgwgHDYl/KD3CbiuoOJWEUf/C+
Fj+PpoVQPoAtdKx6N4ogH19EIeSg/TH9cPIBxui3v1oy+QDL9eKiwh8HZ1RH
8/z4ivbPRKpYIR/gfcvKvcwTFZbvzwym+H+Dv63fJ6oHUPzB7JTurHAfiv93
zNfWbzJq50n5AF4gFZB4U/zB8n2DvtRe1ePzTNefHB1BPsC2U/ANQxS21qj3
HBREfsBGKucm+1eSnx+YX7tdqYz3ofiDpeUAtQDKj59o76Xt3fx9FLjy2bge
p1dRPoDLL+jeOhVKPn5h/Ijp+H0n8gGWzyfi7wfBh42tkpeEK2z4LWjIZGfy
A7bVkk50Jj+NmOAqFRCFUPzB0nSpG19vb8wE6ToeH/7+HPznjpTTfT0o/uAN
17psi+bzQTXWsF/Zl3yA5fO+A8kHePeriQMe+5GPJkzYFpm4S1rv4hzZGB0g
H1+BpeOFNPn4CmzcprT0fAj5acoEffWvZZf8KP5guf0OpfirM+GBUbXRLUb5
APZ/53SgcwL5AK9M1tffK5KPZkz4EX3I8rIv+QA3nMNFPsDjd92K2B2n8NgL
vZr2dic/zZlQUv/wxlp38gMWvqcOGBNM8QdvXWU0LIbHvwXioV+g/q8/5Qe4
pebHFtJ6g+wD3Kl299YuYeSjJRP22tfknlWRD/CY5+7b7onkA7xC2kAeonDz
7OUvhluRn1ZM8LSfa6ztQX7AvkfCbwQ6U/xbM+H52LKp8x0o/uB291Ttg+wo
/uBj/v7XI8wo/m3w/EgbCFSUD+DQHp9fjXcjH+AyK73rGi7koy1ruC8ignyA
+fia86Jf/dKk93WyH3BPp1sap0PIRzsmFNeu6ljnRPEHG0sX0PlQ/NszoWru
pzwb3l6BzX3CbZOTKR/Awzv8PiQ9kXyAF3zfkzeYzzc6sIb9/V7kA1x5/qW/
ujf5AKfW/pxq7K/w49U5+9K4Hw0mvOn8wkmLzz/Aw6QL6UMVFr5pG0V5U/w7
MsFkZqzZyZWUH+DWM17UfXIjH52YUN4z2G4MH1+B3+9PuGLlRT7AockpXZ3c
yEdnJqwxOJC/0lnhJq0+1Wk4kx/w9U2bwyJdyQ9Yrv+KJD9dmDAr73hctCf5
AD/uOaORlxvlR1cmpD/1n9JERT7AWc+7xG+IJh/gUyn5Ew96kw9NJjw9tjq3
hz/5AMv36/L2ClzcvnnLhckK2/Wy0n/F8wWc/HLZp3C+vt6NCVff9vaIy1RY
W//ycGk9RY5/d9YQF/6+FvyPze/vLZMo/uDD45KqDvP2qge1R3x9F7xi8Qev
Sb7kAxwubbBeRT564vsne4/ODVdY/jlf8gPeKH5xPSiSH3DG32NPnefva3sh
vp/unl4cQPEHZ9xu6TyAvx/sjee39ZuYSby9Aqc1fdpqMH//ATaUDnBfRT76
MKH3PqFuK1+/Asv3P/sq3P1ldta5UPIDDovbImzk6+99mdCs6F/1ukiKP3iI
tme4VE8hxx8c0xITVL5e0o8JXyMKJkfw/AD/uvbvm7ZxlA9gywPF7zYEk4/+
8KceMy07lnyA+xX2+cswmnyAd7Vqe/6gi8Ly+ISv9w5A+1P7Uv0+Xy8Bq0kH
rrsq7Pip3dEZPhR/LfjWyi14xcdX4OpvVyw28v0+A5GP0oGZTuRjIPU/LuQD
fOWDbnZNLPkYxBrOU+bva8Hll/xM/7dKYdt0vbf9A8kPmL9vleOvjf7LLrra
mfcfYGk7zdlwiv9vTLgzpXdKd54fYHk/CPcBNjvz51Zjvr8EHFQX+/1SCPkY
jPj2y7Cf40M+wPJ6qKjw+Wud9ffx+QdYvj8hnPwMYf/Vc8h+wHJ9cRD5AC+Z
1sa3ir8/H4rnTdoQmUbxBw+fGXc6dRPlwzD8vrlurH04+QDrxk6clsvHt+An
ZX1OPfUgH8PRfixyH3+GKSx/LlfyA5aOj8hn5GMEE1YtvFf+PVrh0tRrpy9x
H2Dp9fwRRvkxkgmjpAvd+PoVuM3BFV+L+Pso8AAP40FNvMjHKPbf+oHsAxyT
0WroLj7fAL88Zqpv7qmwdNz4GE/yA9YMe9BpoCP5Gc2EF/kXup/j83MwXx+W
v6cOE6bNi1AfzdcPwTMw3KzxofiD5fpiJ8qHMUyQtq+ucSIfYPn+HzvyAfbQ
zKnUtVd4ibpKx9+f/IxlQgd5wyqvB8HzHROQMjaE14OwhvP9/Hg9CJ4/ow5+
ffl8EJy1O9ErnY9v9VjDfVOWvP6DCcfdH+f/VPH6DyZ4u0sr3rz+gwksIk2t
tRev90D/tfq4a0sXhVPDb768asfrP9D/dFMLd/Dk9R/4/L6Fuwbx9yFgP7Wc
Fj35+i54XblJ8wB3Xv/BhEd9osODXXj9B+LXyaZqsDWv/2DC5dHvm91U8foP
9D+6wx7EufH6DyZMcN43pQ9/Xw6+5rnOeY29wncO9Vv7eSWv/8B45U6FcNeB
4g/u1aJUTduL138woal++jgzxus/mHB265cv0Tw/wNJ2YR0e/8l4frYsndnZ
h9d/oH+9cC6oHR9fgQ+OKvPf78frPdBf3UnVyotQuATTB+NA8gP2PVq5bYg3
rwfB34/rOCIgmNd/4HlzvD+4Mk5hr4E3bE0Zr/9AvO6kGH2M4vUfTEjR04p6
6MfrP5iwXC00aWAEr//A+Hvc6sgnK3n9BxNqV+KBiOP1Hqxh/4SLwvJ9Pnw+
Apbve3Xh9R/oXw67Tl9qyus/mDBHWuDh64nTmWBzKyrShM8/wBVV12fN4OuH
4FPnqm7sN+f1H+hfPqdaplvz+g8maJgcPbQvmNd/YD7w9YjtTt5ezUT/k+tT
beiv8Bez4wu+MvID5u+fGuo/MB7rpL3a0Y/Xf8Dvzj9KdHj8waE/g6rL+fuO
2civ8xYaenx9F/yo8YZCrwBe/8Ea7n8M5PUfaK+kDdC8vQLfNRHKf3kp/Glu
1INy3p+Ape2ps93ID3h7eOEvaf7dUP/BhIQjDm/38v1x4MUntLfqOfL6D9ZQ
r8vX28Gx/ZoPurKc13/g56UCe0de/8Ea7kPy4vUfGH91+X75vQuv92DCrc89
Ip8jn4rmtVEb9gcTLOq37zfB9/dxTq0KBhfFRX/4gXweFte17BpYvh8Uf186
NrafIb7/7Ay7h/j39ef77fcGS9c7m8OXfK4s+Oz2a/nPbDQF/Pa4rkas4TyK
ZZrCBfy4M3hNdMikBPy+kKl61kXg3buyHrvAD2heG2PWcN8q2qP3wfgBcO+C
tRsq4Gs7/vx+sM+w6Dvm9gpftM9dpIt4Sv9dbT7GFycq3S6h/ZLHNeCauScn
56F/lb7OZ/DNpTdfTUB7Lv35eQvYf+v7X/DjueA+uife78Hzhk+bWgXe0ios
djz6Ryk8UxeiP/dBi4jnob/0A2D5/rk4hQf1Tz1SA5Z+XM+ECQc+P1slzTc5
J75qPPwjPo8UnjLwiWNJzapF8mGK58/7k0N6MPkAt9vQ0qijK/kAFwQkX2IB
5GMRnuenGQOv+5EPcJnW7TY708gHuJd0AUAs+TDDfDR61qz1HgprbVl3srEj
+QFPSkn8NcmefCwGj3cvcfEnH+Dplte2HVNR/MHy+9PlFP8laG/2vcyoxPOh
iXCbguX91gHkA3z4TMIbaf4s+wCPfbQ40F0kH+YYn95+F7E4nHyAzzlVPrH1
VDjrkrpTdRz5AZeWnt8T6U/xt2DC2tgeMQPRXkp//jn48fykLA9viv9SjO/V
DZ/cxeczkAIA1hcXJFTGkw9wi0tZC85EkA9LPM+6bfpq+JAPsJl0ga0P+QBv
D5s31NRN4Zr1I/oVhpIfK8y/m30o8I4gP2Dpusr4EIr/Mibkp3wNFxjFHxz5
495xFwfKD3BOumZ2eBj5sGbCGe/oNi8CyAd4rnSAWSL5AD/H09Y/hHzYMCFp
zs7o36LJB3h/v6vmuiEKV3+VBszkB1zcqvqfVyHkwxbtr8GMpOmRFH/wPOkA
Ah+KPzjPMUKMW0v5Ycf+W0+TfYAXH2kfIO23kX2A2YOYV/oh5MMe8b44PKij
P/kA38jpG+YSQT7Ae3Nexwcz8uGA9qD05dStngp/LdYauiiO4g9+m9n7WV+R
4r8c42HpQvV4ij/YM/TczKjllB/gJG1NB1vuYwUTdDJCz5a5kw9wl8bGH54l
kQ9w32Ff3ONXkg9H1nCeeYzCGucDJkRwP+CIptIJCeTDiQkjd82aqZNA8Qd7
yhsIKP5guf4rkfIDfMA16MSgBPLhzISo+NuFqxLIB1gu94kkH+A6vcsr8qPI
hwviecji03HeXrko61ec5feRnuQHvCZ+SOpMT/KhYg33o3uTD/CkJ0X2s50p
/q7wt2azQ/MVlB/gAOnAYivyAdYomf9c2o8r+3BjDfsRPcgH+G6vfuvyl5AP
8Mg0MT/Fgny4K/2d7AP84WJV1nxH8gEuW2ozsHAFxd8D80P1Lx61jhR/8CTT
NydLPCg/wCZH5pYneZAPTyZIx9t/9yAfYHPfSr3feT6Are+eV7OxIx/gVg+L
cneoyIcX2o+pF1Y+8VN4yUDtP58GkR+wfL7DcvKxkgnSdpYqRvEHO46N29pV
RfEHL9bwGLPLjfLDmzXE2Yl8gLWlA9ZV5AMccXWiv7Yv+fDB7zdNbeUQRD7A
1av+MCu3Jx/gw0lTF5bZkg9fJrwZbWMdvkxhx9MWBpk+5Ac8ZcD2mR2XkQ8/
Yp4f4BZNrp+KcyUfYHl/oR35EPF8Zk7ekOlJPsAv7gfGSutbsg/w2J8hJTEO
5IMh36QNDk7kA3xx5MJTerYKy+fpWJEPsHw/pA3F3x/94zqDqU+tKP5gaTtY
V0fKD7DHucEt+niSjwC0bzVFoWesyQdYrlc1Jx/gY9L1Tbz/DmQN523bkw/w
ouTSZz8dFBbHz/e7tIz8SP8+HjNU3n8E4XletPDk/1TkA5zU9p937X0p/sFM
cL80dWy8J8UffO7WsBXdvSk/wL9SK25UuJCPEBq/2pEP8NCCisAt3Ad4z4NN
/1pako9QJvyeHVZntFRh+fwIPt4Cy+X2vuQjDPkjFZh7U/zDlPmCnB/gfoNE
d09GPsCHcvb+VuRBPsLhb73Tuz8cyQcYveWVabbkA/xmm72DtRP5iGDCqvNN
9YItyQfYctqtjsNMFe6eOrhwtyX5iGRCe+lAoSUUf7D0cY4uoviD9dWOWZzk
7VUU+lvLfRXT7MgH+OjNRo/ULMgHWDSxyRRV5COaCZ1yBmaudSUfYH2rgt/f
mZEPcLOyg8HLHBV+pl/SRXMJ+YnB+GzRudD5VuQHPLLJNZODbhT/WCaM87fJ
aG1G8QdfrJmxTcOB8gP8rV3os0Yq8hHHGu4vNCEfYHW94NaVi8kHuKvx3/U6
y8gHWL4/ew75iGeClK5/WCucXh9vc4D7Acvnl5mTH3DUwnl50vtsOf4JaK9f
DCmo4O0VOGlwVdu/bMlHItqjdPcn7RaRD/CXxwai23LyAZbrkxeTj1WIv+3O
kU/MyAdYOl7UzJx8gEsbn8iZbEY+VrOG+6YdFLar131/dT7FH1y04U1RtQPF
P4kJ0uunUieKP1g3MqnysRnlB3iyfKAZ+Uhmws44Z9/mPB/AEwx1557hPsAa
Cw0fNTIlHymY3yxaXTveTmHpNshSO/IBrppV2Nt0CflIofdhFhT/NRivmd0d
d8GU4g+ePH+yU2sef7B0+/rcpZQfqUzYmqR195kD+QBfKzG4csiefICl/97C
nXykMaEQ3X+5inyAvab3V2tnp7CLvAGV/ICv9r1VrutIPtKV+bnsAzy66ORE
K1eK/1r05z2z5/z0ovwAS7sVt6rIB7hO13ZNHW+vMuBn85BJP2zJBzg1R9S5
6ks+wO8HGC4c6U4+MtG/+JzI+r5c4UbP9lrPmk0+wPL7dFeF5fbThvIjiwmj
XFbfXWhGPrLofdRS8gGW9/e5kI918FV0dICOHfkAdx0dYckcyAdYK+Zg9Scz
8pHNhORm1V3n2ipcnNOkqc9y8pNN41tz8pHDGs5fWEHxB//2V/lC6XmW4w/O
rvts4m9L+ZHLBF/bidOb2ZMP8IhpswWpv5R9gJ1C/qdjYUU+1jMhfmh990dW
5AM8IL7WS82HfIClciQNlcKl+/raR60gH3lMWKajdVIa/3B+UfbSsu9iiv8G
zM+G6na4vJjyA3w5MmFqogHFH3zWaHaGnSHlw0a0h94n1W6akg9ws5EpeloO
5ANcWLDm438+wNJ197ru5GMTxmMWDzqnuJIP8L3vSeJD3n+AP0yKvRgqUvw3
4/nqclY13I7iD1ZtD8q7vYTyAyxtD5iB5/v/GQFg3g==
         "]]}, {
        Hue[0.8503398874989481, 0.6, 0.6], 
        Directive[
         PointSize[0.002777777777777778], 
         RGBColor[0.772079, 0.431554, 0.102387], 
         AbsoluteThickness[1.6]], 
        PointBox[CompressedData["
1:eJxc3XVcVF3D7nETUUBKQNLGAAuREIWFgNhd2N3tbc4Mdhd2d3dii4qCIohK
iCIpkoqUgpjnmuFaD+ec55/383v1lmF/Z+211t6zod6YmX3HV6pQocJdnQoV
1P/3ts2qz33mK0TFY6NCa12wFrIN03WGdH5kLZoO2xL8Hd3+/cuN/lWsReri
Wpd8FyhEw2b9nc1aWop9e/E/9OnP6y7p1LEUfdX/ANq01bKhC9pYihpxx2d1
WKgQLUIftdvsYSmefG8ybAu6/8d2oSbOlkKBfy4VrfXO9/Qle0vRRv2/RQrR
7uqa4qsdLcWXPvgH0dsr6Yx60cpSnJjVoUYc2qtSp93OjS2F+uU1WawQUU5/
vcfj66n/ucVo429mi592Lm97n8KdoqulwHd320ahEEXbpxze7GspOqhfIFp7
6JdiP5/yvjBX9/mIkZZC/Z/XUipEs4qtq5vh9UxQ/w+t9cB5dYXelqKO+h9E
n7AoVozpYSnU324NlULMGzT/cQq+nvrlDUP7/1Xkx+Pf76w+gOhxVfq7LPe2
FBXU//PH6y14W3qrm2XZ8UdfNN6dZoLXP1v9gtDJv1ev0+piWeaB9g3oevW4
p2WZxxKFSDBIa3u5HT3Qq/Z0O3fTjR7o7v+29T81mB5LFeL2POde8zrTA91n
SstjuYPpgU7U3rDepQM9limEomvkug796YGeV7lqUpgzPdCDqpuuaeNBj+UK
EWA6UXduRx5/9KtD4TEN8e+/jMD/0Ccf7g5e0YkeKxRifNpj03s9ePzRzpZ2
rV8NsRTFeHnB6NvZr/xPdKbHSoXYtnBRu0He9ECrxJE2k73ogc6q9Wlig0Hl
HfkxJNigC31WKcTBSYPqpfvSB71Jp1rHa4Ieq/H9Vf2wtvFQeqArzFxWJWQk
PdCxX5YNHDWYHujnOQNfdRlJjzUKsdmvuOEVP3qgLwQUbp/Six7oNae+fFsx
hB5rMR5OV/brNby8C20f+qi/vsYHvXbFyiYje9NjnUL8SO46f9o4eqCHpbV5
7zGTHuheAe++2oyix3qFiN82wHDGGHqg37yK+Wzahx7ohsq8ma970mMDjs/9
51V+D6EH2s3RvtPwbvRAGyav82vZiR4bFaLNr/adFnWiB3pvV4/UL514/NFa
XWvYL5XHf5NCuO7fXGHGQB5/tPuXVZVuenF8oMeOHeFr1ZEemxXC9twtrZtD
6IEu8E/wLx1HD/Tphp9n/TeAHuiF/n2W/+1Y3nfW5j294EuPLXg/32vkOsqX
HugVtbPizUbx+Afg/d9xUP3ew3n80Yf9jI6ccuL4QPvkP9z5pTM9tiqETdLc
Ua596YG+axI8xd6THuhVu+b9G9yZHtsU4qXW3nGf2tMDXXL5gmNTH3qgL3W5
1WhOH3psV4gdLSfVq+hFD3S1pgtr3OlID/T437826vjSYwfOZy+m/7LxoQc6
NGlDy3g5PtBhW36YTHWhx06cH0dP33hQ0APtnpsfN64DPdCPz+o3zOtOj10Y
7zuMlg/wKe8rcyZtzbWnB/re2Ks9mnUt7/AeMVEJQzg+duP1tRsSu60nPdAt
U8av3tSRHuhdb55nmvSixx4c31OquUt86IHeOm5g3iw3eqAneTbJS3Ohx16F
SI+JbBXYtrwPjjc9+q4dfdBtXxmWtmhLj30KMXlAt3YvPOmxr3y+0Xigf3/s
u/NmZ3rsV4gZ0+af+OlOD3TAVK8Ql5b0QLcOPFmzsCs9DuD9cGyHwYV29EC7
75gUltaUHuj8pxfMvFzpcRCvt1lyGyNPeqAjpwc/cOhFD3RlYeI8w5PH/5BC
zE+tltnPmeMDnT9tS9IsDx5/tGuhGLfVieMBrf3yksKuIz0O4/s7N+zMbzd6
oK2rWF+c0oUeaOcNZjpejvQ4gvPBbNcRy1zKe2Ruk8g+cj5HF/Vfk6DrzON/
VCF2/7kbfdCXxx996POvWQGC4wN9zX7Pj+Mu9DimED91Ooz5JscH2to1yry2
Kz3QVU/80b/iRI/jCpEds/NVYXt6oONaX7rt0q68D6cvmrWgE33QOe2b/c1z
occJhaj5SMt7rRs90L1nXT2m5UWPkzhfXl3RdZgzPdAhg9zWz/WmBzpGuVP5
pSc9TuF8MzOw57Ce9EAnjuzwdWgPeqB1sbrK6ksPtL9L57WFPuU9GP98TGv6
nFaIwPV/X0e0oQ86Rj+n/qqOPP5nFKKpVmfHZR05PtDVH3mc7OpID3SvcP1h
6a70OKsQX3cuOn/Jix7orqOT0rp70QPdflr9NmaY345YtExseA7rOZPZ7cJw
/Aa73ng+H93Tp9nG5vj+DdT/D/TQatUUxnh9YfODDlucV4g0l/wpd/pZimU7
vTZMQ+t3FEEr4aH+z4PQKa3e1K2K93NhVI8xBhcw/74a9689js+5Avw/0JWa
D3/shO9njPoLoDe/3Nw/Ge9HS7wcrYvwfbJ7XX18/Wj854PRrjF5wW/hv2Fa
5q+z6DVtHu6rjPWKt/r/gW56eefr4fj3fp/FF7ikEGePHMsZhPGpfjmH0XNK
9bNv4fVMx39egJ7x83qdpvBppIXv4DLWX/1cc5vi6+OrL9uJnnvX3tYJ42sX
vr1M9JPYigYL4NdT/YKvKMS7AysmdsTxVP/nG9DTB2WtGI/zJ45Oy0R0PbF6
szVe/wL1/+Mq1mf9qrg8wPtP/e0tQ7/3+jX4ca/ynmV7SufqEHpcw3rR7vjW
V270QP/4FTItrCs90CWDtvwa2I0e1/HnfRe+/tKVHujFTufdB3WjB3qJQ+ia
993ocUMh8jbVq+DSiR7okM2hR/196YEuuN9/WkS38t40cmGjMC96BCrE8QhM
cI70QJsmpdcP8qIHev/gFLu7PvS4Ce9lkSd6+NADbR/3YUIzb3qg+9p1T57a
mR63FMJgx4fiDl3pgT7UcHibUid6oO91Cl9m044etxXC7sf0tQXt6IGOeqYU
R7zocZvnK1963MH8U/1hzKtuPP7o9kYte2Xi66lfThT645ZjkQle9LirEN6r
cjI+etADfXLN0dgwV3qgWzXP2Z7gSY97CnHz8MaC0Z3oga72ZUrhDp/yvrQv
c63Slx73MV812VftSmd6oE0yOkQ6evL4o+cW1jfO78bx8QDn0wnjAu51pgc6
VWf72eWe9EDfvhA8YakbPdCZ/Z41O+lLjyDMV5OeL9zRjh7ogwd1N28bRA/0
eMfCRSFe9HgIX8fmVx3a0QNtNbqP4WkveqBnZzW3SfKixyOs72z7tPzhTQ90
se3qT+M60gO9rvG9vW886PFYIZZb7WgV3Yke6D2TApafFvRAT/7TvOIPX3oE
Yzx2bjmlRI4PdPdzN/en/F9dvfbwJCt3ejzBv2ey/j8PXx5/tPlGw3Ud5fhA
v9w+tca4TvR4qhClXQJ7PfOiB3p0X6WyoxM90Lpbo+OKfOgRgvfLxaKZuzvQ
A128z6bWjo70QFf/V39ShCM91P331jZrO3qEKsTSZXXF6hb0QLfwM0m1bUMP
9LnxU1VbBT2eKUTdfYvm9GhND/S5GGxYWtEDPa1h9WCTVvR4jvPp6vWz/zrR
A91Jtc1tmgM90D5dOp+Ybk+PMIXoWL3N9H/N6IH+4LRxeUrr8n41ZVkH2470
eKEQU/UVR5d24PFH55/MP/Leh+MDPd1mzePfbekRjvXbksIF6vlZ44H2rZKW
EuVJD/Tbs4UdGrSmR4RCTDiR1M+1Az3QJVuHbp/hRg/0rszHiX5u9HipEBHD
uz2vJj3Qjd/nzOkq6IHusurqqrrO9ECfzr5e+ZIbPSKx316pGJ8kxwca72bH
xh70iOT+zJEerzBfLzdTVZXzB7r7rJzKYW70QDfNHj1pngM9XivEs7hDfkaC
HujWjSdtf+JLD7RLd8fOj73o8QbrnzHRXesJHv835ecbzfhAL+jcWhzrQo8o
hWjnPuRA6/b0QO8/pxg3V3qg668PsxzlRI9ohTiz5VEdf3d6oLXdtex6+tAD
3aj+7w1H+tAjBu+fz2emLB9MD/Rf+131S7vSA31sdOucIfJ8FYv1mXulJT+6
0ANt2/ZGxXet6IGuPKr9itXu9ED/WWXTenFPerxViAebsEDoRQ/0yuV9b8wZ
SQ/030ODT78YRI84nB+XJ6+u3Yse6MoLjvRcNI4e6DtWl8U3b3q8w/xvPn2A
URd6oP+YOAzSaksPdIhrTtbtdvR4j/VjqnbfpvJ8hXZ+dqfH7UH0QNfSdgs5
14ce8Qqxb8fyGS1d6YF2m3OiTSsHeqCjgsebOHnR4wPWg70dXAO96IHeNXSI
3rqh9EBfmBXu27cvPRIw329p0+OdOz3QdaNmjqzmTg+0a6drvmdc6ZGI92PV
xBFRLvRAn19w29rClh5otw1JZ/83f6Bn1f8Z+L0BPZIwn79bqj27LT3QuzwD
H69zoQd6mNXO/Wfa0iMZ7+9qnr7n5fyBTjDsqTPCmx7oUFP1DECPFLz/bJKT
2rrQAz325rgBK+3ogVaYmFsHyPVVqkIMPDCleYQDPdAFXbdl/mxBD3TL2sPm
+nrQ4yPGf8ncGoVt6IFe8nBPc7+29EBff+PqESLn8zSsJx876tbxpAf6df4E
vSRneqB3Lt2zUseVHp8UQtX+W+JFe3qgo/r3yqjTgR5off3Rvx3d6ZGuEP99
nf/A0Yce6IGHxDv1+0vjgV5zetALB296oHe/+GDYU56vMhRirfGenp870QPd
YkvbBiu60wNdlPlh+cl29MjE+ir71uXKvvRAPwrXtRzfgx7oY9FFM+w70yNL
IS5fu9nUxpkeaN2IGj53PeiBdp93oe9iJ3pk4/221D/5oSs90HY/vdr0cqcH
Wl+9ofGkRw7W5yYbkms50UPdM/2feLehB3pVtkLvsfT4jPmgOXaIHvRAV1t8
ZvqTJvRAVzWvaLK5Lj2+KERuHjbMgh5o36yJOfPs6IEenXKnZJY5PXIxH9t7
r3lUjx7oGC/Huytc6IGebnXV9LADPdBv50y0re1Oj6+Yb1Yc/xTbhR7ou4bq
HRY90D1+nPRP8qZHnkJUDF5j1NyVHmj7AydKxzajB/rkB6M7Ke3pka8Q262u
nA9rQA903dsvjLXl+EDXKaq4LNKRHgX4/n6O8JplTw/05BDnWu5u9EC7+7Ue
Zt2KHoUK0eHAo/+GNKYHekX8zFxvud5F3+xmWbOb3A8WKUTkqQZL97elB9rp
Yq1KdxzpgT78YnKvsKb0+Ib56MWxKxsc6IF+ZvQ29J0rPdDeJRem3mhPj+/4
9xqsSPCR612035rj5//zpQf6WOCxl7Pl/IHu9d/wH49d6VGsEAur91TVlR7o
7KI+nYYJeqDzLEcqJrjSowTf/55adQ4LepT8f+MD3Tn5xOTeDenxA95T8Q7p
Sg/0E+8VtdrL+QN98sePlV/k+qpUIeZveDQ4Wc7n6DFB9yv8akIP9I7g+8/2
OtHjJ9Y7Ho+GBMr1LfqXlq3z+vb0QJsm6C8cJejxq3x/rfFAn5h9JnlVc3qg
pxr26Z7Uih6/FeKrOFiYZUsPdP8zM1r8taUHWuf668jJTvT4g/E1I/FlP2t6
oN3ruc0c24Ae6JqmPaN+t6YH+tqdKYcayP35X4zf0ru6/1zpgZ7zu/fkp+3p
gd6kKLK0leerf1jPipW359jSA+0+bE5CU+mBVm+vYuV8XkEplr1e/MPBkx7o
JasidnpKD/SaqYFrHrSiR0WleDzTa2OcHB/ol8/rLjB0oge66av7VvNb0qOS
UuiMHPm5r5w/0I+qr9J2caQHul5AN6tFBvSorBTXxjYwuGxHD7RecvDdghb0
QP8bMuJOkhM9qijFUHW2oQd6UYOi53Xs6YHu/Ljf853N6FFVKWb6jFluYUMP
dKfI4EPzm9AD3bRu7pKljeiB/jjoQmp9M3poKYX6culJuf9Ab2+bU8+iAz3Q
DVVDfJa40KOaUpQsrGdtU58e6B8u0StzG9MDPf5kl6ZZpvTQVgplgY/ifl16
oJ3aZZ52aUEP9Gb3jMqVmtOjulK4JPjO6GFBD3RRxqyLxa3ogf5hsTzNwYYe
NZTi9cgsw+PyfIWe5/brxYqG9EBHtzi196vcf+goxbdHz0aFNKUHeqFOwyb+
VvRAn0zMGusu5w9dpchGvTanB3rC0YPR9gb0QCfXrrR0bB166CmFMNMz31Kf
HuhXDht6TzOhB9rlQ8KeQwb0QJ9Jr3apsCE9auL9kLXfUc+CHmi9f9laNazo
gb7fMHL9GXN66CvFsTfWTyMb0gPt8s1UP686PdBLgt9fHG9EDwOl6JfZp2CJ
GT3QPXrm6vazpAf6bdshNb/VpYchvp9EsWxBfXqgb3bxGZtbhx5ox5KA/Ad1
6GEEz3mzLfXq0gP9MfNhtcvW9EAvb5f+ZlNdehgrxUT9G5W8TOmBPm6D76gh
PdCO3+/6jLKnRy2MryF28VaN6YEu/Lzm3ajW9EBPW5S++IMVPUyUYuBbp5A0
B3qglzyqXFm7Dj3QpSZTbz+3pge68TQP8zS53jVVigrnG/i2M6YH2udejaYe
TemB1txvlePDDMdzTc9X9+T+HK3ePrZ0KO8d7+tu32hFj9p4//QZ2zHChB7o
YYOdk6zN6YH2H7i36cU69DDH+F7c595IE3qg4wOWTDCQHuivHece7FSDHhZK
Mb/tohdTLOiB3hn7X4c3VemBtivenbi9Gj0slQKjKdO0Bj3Q23LcHjapSA90
/N+dO21N6GGF4/3FKHaoMT3QPz2Hn+htSg90v7rXr2fp0cMa7+fghK/pNemB
7hS4tomtPj3Qlz1HLv5lTA+0q3fCga5a9LDB++G+34oSk/J+Z7hmWl1reqDr
ej2r2cyQHnVw/rnhMnZPAx5/9J3HvdeY2HB8oHvazjB5akCPusqy+1c29EBr
7gfZ0AP93959VWY2oUc9fP0lB/c7NaAHeufN26ET69MD3SV2vrGyAT3qK8XT
GreUDRvRA63ZPtrSAx17ve6Oknr0aID3z8kW5s9q0wP9Mvvannf29EBr7htU
p0dDpdiflmCboEMPdOQG45G52vRAj1mxarujPj0aYXyve3VwlD490M4zWns4
16IHWn37xK4aPdA2wT8mq/99zfG3xfk4tW69F2YcH2hjn86JkS3ogV49K+Ja
43r0aKwUocEGrio9eqC/fq14t6UzPdCNjbq3vW5LjyZK4d2qZgtrud5Fe2zO
eP5Cnx7oGU+aaNvI8dFUKbSO3t9y3JweaN0rW3oOr04P9IOBHRd00aVHM6W4
HnWi1n+W9ECv8xyV/roSPdDj+3pZLv1jUeZhpxTDT977PE2bHuge7/wdQqvR
Az2jlt/UJnJ82CvFrwi/w3N06YGeeSgnYL8hPdBHNhaMLjaiR3OsLzQXMOmB
fnfwa/sCK3qgY25FZF+rTQ9048Rdz6vK+bwFxp//lPv/VaYHOmvCkiMJpvRA
32ylk3tAix4tlWX3/+T8gc5dYa9jK8cHeu/ytlji06OVUtQsnahVYEgP9FMR
F7S0Jj3QtRZt++9lLXq0VgrfzN+1nhnSA73dfKbdA1N6oH/81cqNNaOHg1KM
ith1Yb0BPdA5u6w/1jGlB/rVu93T2muXd8784p3VzOnRRik2TFXa/jKjB7qH
fo2ub2rQw1EpQkL63Fn306LMAz2waYfobrr0QE+8MaDLuDyLMo+2SrGgR+ep
uhb0QJ/tcSAhrwI90D9O9193TY4PtIXp8UuB0sNJKYxOPnhspkUPdLjBs7u3
8X7SeKD9fp+60leer5yVIv2gl/k5I3qg80079/6tTQ/0ZeWuzMfW9HBRCn2f
Ze5bG9MD7VVh1pf3DeiB/lQc3tjOlh6u+P7r+By805geaGg4WdrRA53ntvqZ
v9x/tMN4/+Vn7+NAD/RQr7MP1jrx+KMX4PBnu/J85Yb5pg9WWK3ogY5/0e1v
4zr0QH+9NnLB3Qb0aI/1V2zljHoNOD7Qo62GtctoTw/0npYtH7lbcHx0UIqk
i/Zv/EzLu/VNg09H5P0odGhycZV1evRA/7evary1ET3clWLy7NBWjZvQA33C
KsL2UV2OD7Rf92nul/To4YHzb8KdVlE69EAHnxwb2caUHui8LSXndprTQ+B4
rHIfHKpFD/RBI4PtswzpgdZ9PiLvb216eGL9UTT9cV9reqBt1Dd0TeiB7jzl
6Lg5FvToqBSDdmXZX69ND7R9zL4Ma2d6oLUvrmlpbEIPL6VIietstFKHHuih
15oF99CiB/rC+UqBtXXp4a0UntFGdscN6YF+a55sttuCHt7l50vN8fdRig5L
4s/0bMzxgW7/4bhzghk90O673P/zlB7o7Sl6k/sb0KMTXt/3vdfdq9IDPbeZ
eYVz2vRAX7rt0sxZjg9ffH+Xh8fPql3ek/9VvjDAjh7ogFa6g+c0okdnrK9O
xjRKa0IPtMmF2U7W9eiBXlnz7kovOX90wfn3Tb1ZDevSA+15u1KN7w3pgZ5b
cKuDZ316dFWKN1qjKtdvSA/0tfjfD3Oa0AN95nm9jxm16NFNKRpd/LE6uDE9
0JtGpf1coEcPtOb+kzE9uuP80bJX5nojeqA191+M6IHuqaq7KNOAHj2UovuZ
lPzltemB3mi/d+wi6YFW5Qw++c2KHmj1bv2iNT16KsWUhP3JrerRA91mlug2
yIAeaIXpykL3mjz+vbCeDTKYk6TP8YF+ZDs1xqsKPXpxPahFj97KsusbpvRA
51XoNeS2FT3QAfe0++3QoUcfnG+PLdwZqEcP9NXVGxKiTcp7i1W27kY5n/fF
6/1jVPDWnB7o4upHavvVpwfaPXNGXDdjevRTihUJPnuO6dIDPfyU7WNLI3qg
Hw0v/qx+f2s8+uN8s+dhx4wa9EBn7Pw8vU0jeqBP59i8H9aIHgMw/6zU63W5
Fj3Q0cWXLzia0wOt+XyHET3Qeuf0enrXocdArP8tSjKcdemBTjr3uXcPc3qg
A46OrbZTjodBSnE445OPbSt6oFsPs64w24we6P/G6OeOleNjMPbLL45bjpbz
ORqz4cbxFvRAr+3aYEJxU3r44fy1zf3isTo8/mjzOdM6eP2wKBsf6LRZGYPm
GtBjCPbT97Hgkh7o2NfqAUMP9Jg1rbPz5PlqKNZnmI1a69MDfXrhsP4batMD
fXRCZ5MQy/L+N29G/Ea5/xiG8+2Bo7fTrOmB1mo1PmWpLT2GK0X1mfodRQt6
oA0ufzb7Iu9/oMWkDsq9cn2FvnBh+vpnbekxAueD7/r1zevTA/33bc8dKxvS
A635/KVc747E+WpO7+DuduU9eOubil2a0AOtanB34nB5/3yUUqg/LhHbnB7o
b2vfzNVpTg/0g39bjG3l9cTRSvEk37B1I7k/RztVHhbQXM7n6DETaxyMc6HH
GLyesEq2s+zogdZ8vqwxPdArJtd2ry/vD46F/+TkhJHN6YG2rrvn+DM5n6Md
u1WKiXHg+BiH/YjHqcDJVvRAFzbZmb/Shh5o9eWqIDk+xmM9qb6hK69foe8a
Lcup05AeaIOdnSK+NKAH+r/9sy5HyP3HBMzHR28tXKhPD7RLi7RTWhb0QG/b
vm5oVTl/TFSWfX6rJscHeuY4m9IVhvRAV3c2H7DakB6TlKK/a25TV3m9BN1q
af5Rb3m9Ha2+nZJpRY/JShEX/6u/ibx/jnY8pP2xvVV5b/t8akecnM+n4P1s
r1Rd1KEHup1HyOwUuT9HP2vR50Fbeb1kKs5/jwb999mEHug1Zt4nTlnTA23Q
PujBVHn9appSWH3poau+/q7xQJ/bG1grQO7P0bFajY+N1KHHdLzf+nQaVqEZ
PdArjSbE/5XXr9BJ/4XXLGhJD/QWs6jUevb0mKEUA1r0/xtoRQ/0wjeDAibI
61doO0eD8Ak29JiJ93PfXfU2m9ADbRQ/p0VII3qgi57dcNrUnB6z8H5aOMQ/
xaK81acjj4b0QO9+XnVivhk9ZuP1YzvztwmPP3rX5fD8w/J+FFr9cu/L+XyO
UgSV6hnr1acH2tN7SnxILXqgrXzeWnS1psdcHL+tDQ4uM6QHemLUqRybpvRA
6+x5dPGeeXl72Pz8OlBeb/9PKR5v2tF8m7zejk47dy1vvZzP52H946Pz+qbc
f6CTPt3KGteUHujjF5K7d5efZ0C3dxi4/19jeszH+WaWR8oyOZ+jf0yztvqi
Rw90V89bux1N6bEA54se4/u8a0QPdP2QCuts69ID/Rhvv7Z6PP4LsZ731H6+
W17fRc/tblpSpyk90NVEQux5eb1kkVL0Xve59iA5HtADb+ovCpfrXfS9kVV/
zJDXSxZjPZ8QuFIpryeiPyS/t3lQjx7oKxVO6VrJ6+0KXi8wpgd69uZ27S6Z
8vijG0Xc+GNnyfGhVIolJin3XlrSA+1xuq6HZXV6oFvU6dJF35geKvg39C5d
bkoPtPpyxS4jeqDbPOnk97A6PdD7tpvtXVqnvLP1X7a/I/eD/krx53sNna/V
6IFettvc6YUFPZZgPdI72eG0JT3Q2V32xryW+w+07ZnUoYPN6LEUHqOeules
RQ/0209Nz2fL+Rzt9N91j9416bGM51djeqCP9As4vMmKHuj+s9NMi4zpsRzv
vwH6e9bY0wMd3G1WTuWm9EBbHhrRNLwVPVZg//QwelyoJT3QRvfrbaqhSw/0
kE45HXbK9e5KvH+Wjtpso08P9IWPmyIa1KEHumpC0e/JDeixSikW99taY6wO
PdDDZs/uP6MSPdDqj7tk6PD4o5/oR57eXJXjYzXWO3ElqXUr0gOtyjRrlPWP
+3O0e9b7Cz+t6LFGKbosn1W1Vg16oE1bmq5+bk4PdL2hOMPUpcdazJ939cWU
BuWt+fy+CT3Wcj1tQ491mF+OLn+iI+dz9BjNB8bpgd4eOsl6gB491mM+aOXd
c2QdeqCbb09d6G5MD/RrX/PZFWvTYwPG07Swc9pm9EB/eT93775a9EDfPDrm
wEN5v3ajUlyuPnmTp1l599yn5VNUlx7oGcnH/y42occmpbgd+XB4sSU90BPH
/wq4pUsP9ItTw1KH/7Uo80Brnq+Q+/PNSjFd/YGd6vRAh6ZGXM6Q+w/0BZtW
+nuN6LFFKUICDnRPsChvt1NfX7RoQh/0phv9kzZLjwClaKtzw+1EbY4PdPG1
3Btt69MDPdDndtgZI3psxfGZeLVWmLxegh7T/aeiqRwf6BMnC+evlOerbVh/
jJ8RZKhHD/TG8T8bffy/utvQYWltzOmxXSkmtPzQc2hleqD/NXRfsPyPRZkH
OmPe03qW2jz+O+Dpf2KtrjxfoX1auKx4iPerxgN9ffhR/V0V6bFTKVZXSHl3
vcSizAN9sdum16++WZR5oIOOh67c84seaJ2ojT7R1emxC6/3pc2kqvJ8he5Y
bXjwUXm+Qte9NdLdryKP/26lyB2zL3uEGY8/uk7Jxbfr8O9rxge6lf2SoOa1
6bFHKXK2zd44rg490ObnxjT7U4UeaPXHreZXocdejPe+6k+Q0QPdLOVQZq9f
3H+gtc9fXRloSI99+O/1JvdPqcLjjz56fEDzbOxXNOMD7aD+AFQNeuzH+cOt
j5FRqUWZB9q1+smWK7/QA71lYOCJ478tyjwOoE/qD+/9j9cT0dcKw0dtlNfb
0U5DF4X9+8briQcxH3qvtZv4jx7ooYsdY7dX5/hAX0j7cTRKm+cr9d8f0XzB
hEKLMo9DSjGyabjBs58WZR7ob05Obn3l9UT0ktXOU/Pl/vywUlise63tJNe7
6LiEN//m/KEHetLOvVE/dehxBPulifklG/D9azzQWF05FkkPdI0VDptsq9Hj
KNarl69264/vR+OBTt0zvlclHY4P9LVxm9OHV6XHMaWIf1bD37ISPdAdG3pt
vliN5yt0r0EL7G+W8nr7cWXZcx659EAPzqwd8OAvPdAzgh84zEynxwmlyHOO
n/1Ezh/o86K5lnr+1nigm9xcfqqRFsfHSaV42aGhMk/e/0DX8Z07Lr0aPdDP
4rHgkNev0Orbu33NOT5O4fxzHhtEef8DHTXnyJp4LY4P9N0HJ1oPqUaP00rR
uKVDxYfy8wzojP/8uk+T19vRRaFdRicZ0+MM5pPs6GY/jTk+0EfWXUnNrkoP
9NfdvQbqSo+zmA/MU5ZPk/c/0Fi9eJ03pof6z6dlBMQYyec/lKJfh71LvuH9
UPb8h1KUHusworOZ5f/69o6ikCQ7+fwHxmvWbYv3cv+BLvR8NSFWXm9H7411
S6ipJ5//wOsPu5CUqiWf/8B+aFXk1C/y+hXa50FK9IHfHB8XsV7oqQw8ri2f
/yjfH5U9/6EU07Lf9O+lJZ//4P1web66hPfjUOzg5f4DXblRVdNHcn+OHhtb
NyJX7j8u4/u9q/svW0s+/6EUlcZlvfM0kc9/KMWUkvMVkuV69wr2TweKdxyQ
96PQIw6OFcVyfYU+LSZMfCOvX11Vinl1lsbY1pTPe2D/UW/zvNlyfKCnqx8I
wPdf9vwHXk/34lfR8v4HutelpgHvq8vnPzge9OTzH9ivmj+/Hl5NPv+B8f/z
1b46/zg+0A7pXr3bWsjnP7Cf0D2n17OKfP4Dr39l0xcnK8rnPZRi6b4hN9+a
lfesoUMXjvjJ81WgUqwa6r5t21/OH+h1ix+fdi3l/IEe023LqcWV5PMfSqG/
/3lE1b88X6F7ZX1vXFDK8xW68M3HjaPx52XPfyhFxKiNnf+3vkIHzvJb9dJA
Pv+hFJ2nLdB/rVfemuuxRvL5D7zfvx8cuSPfgs9/YH7uN8g9vLJ8/gPn0+p9
go585/kKvdGk7Z7VFeXzH0rhN/3vyHlV5PMfWH/MrGFn8o3jA9392YGJX35x
/kB/0tc6pPjH89U97F+iDzY+VMTzFXr41Lx+A37QA93o6okE1Veer+7j/FJk
3ntmBucP9PHIBK/gOM7n6HNeM1ZbpnB8PFCKcS/WHJnyjR7o7me7hbYupAc6
eFol3fA8eqCfdrw4OamA80cQxtPhs3HNC+mBtk5bv+F4IT3QN2yCuteqaPm/
3tTJ/fLCn/R5qBRedXe7FKZw/kDf9J15ewvmx7LnP5TiP53h60Q65w/0YIsf
ffQ+0wP91Ku2xyYcv7LnP3A+O/Go0p5K8vkPpWhwv4N2Rbw/7NaYvo98zM9T
wTPt5P6ndYOxvzXrtLgPxs+Bp3WvzEH3a/CtzXe8vv7qv4D++vmRawO0biX8
C0+wPlB/wArHOwR/fRLaL6jFkyX4c5VH2xF30dXXJH1MTbQQqC66T5WizxqT
GaVZFuKrEn8B3cvGdEqPNAtxCl/+CjrpciXlrWwLof7rlUKUYlHDEYci8f2a
vY8s6Ydea9R8UXvMV69K+qWdRF+b+Gr8FBxf9bdTgo5Ma7XnIVr95buEKss+
n4jv9wf++n70+NN1Ynzw+jTP3aK7NnwT3qTYQqCUHs8wnxz/lz4E/vXUfwHt
NiBoYsOPFkL95dPQYopx4xIcX/Vfb/sc8/ul6M7d8H7vqj4g6Mrejzc2xfen
Pjzv0TNWXbHohven+tuxC8Px83Cwbof5YK76C6LVHzep+oMe6Gd2Bh2aFtHj
Bc4HN0KPGFeiB/pexzr2YzHeNB7oqbefdxj+hx7h2E9vm398Syk90HuefHVb
XUIP9I4V76vULqZHBPZf6g8YFtED3dd79YD7BfRAq5d7rXH+1ni8xH775pLx
J0vpgY4VRa4LftED3efEL9eqpfRAZxkv2vbfH3pEYr+z+FH7cTn0QG/bev3K
6Vx6oAPin4b9+UqPV0qhpx7AefRAj93f3/HtV3qgrT5/dLLIp8drpajycd6f
5bn0QD9anHBrSAk9XvPzI4X0eIP3b8B7v29f6YHebPPwVnYePdBT77Qx1s2k
R5RSlLgPWKUlPdCDQyz3+n7l+ECPuWtw3gN/rvGIVoqEg4EfWmD/p/FAlxr0
3zQC51eNB3rdzbE5l7B/03jEKEXyx9QO1XC8NR5ow3ZZRjX/0AO9OWBZ+3u6
9IjF+XhcnXF+OH9rPNCj+/dtfATrE40Huv+GtWMKTS3LPNCBM79etsF8pvF4
qxTOs6rl7EBrPNB9uidVaPOPHugZbUw+bv1BjzileKd6lv9OeqDH3M8YcBDr
JY0HekKLWYsulNLjHc53HRY/UX2jBzqy/1rfj9/pge7y4PSc+DR6vMfrd4lr
5VVED/T9IV8jqhTRA718zocg31x6xCuFp+GG2vPx+jQe6BFF5yKnFNADXSHA
2HZjMcfHB6wfZ71IUBZxfKCvHVgZZVbI8YFesPps83n5HB8JOP7Op7dVrECP
BB7vfHqgp0zGCP/J81WiUvy55z73bQnHB/q5VlTIqe8cH2jLg0X9rKrRA91V
5Rd/tpTjIwnv77wQs9wCjg90m35DlnTD19d4oG9sG6j0KqBHslIs09rfbgvm
c40HepJfyZZV2vRAh3UYnnj1Bz1SlEIRn3o57Cc90Ne69Z+p95se6HEXj8aM
wPys8UjF+/Nz7UHDftMDPep8lQ1PsF7SeKTyeks6PT4qRcW2gdMuJtMDPfhj
xfH95PhAe73odU6VQ480pWg6L8ylUyE90FvObx0++T090ENit22eIz0+4fj3
uLdnQg7PV+j84LfT0tPp8Ynvr3R6pOPPa805eUjOH+jPG1bePPCBHuhBe4Li
DBJ4vkKrP37WuYgeGUphP9784+BMemTwfudHjg/0Vv3FTueT6JHJ9W06xwfa
dUxz96opPF+hjSZdOVuURY8speipM+KbiRwfaO32rZbmp9IDXWAQ2ivtK8dH
Nub3l2fHVciiB3rj5FOKg584PtD+s9znXSikRw72I06hPRdm0wPttHWvzrAk
eqDvB9TUH51Aj89KoaP++FwuPdD5aw7/s/lCD/Sfo3sbx32jxxfsZ+3vrA/J
owd62vb1ofH/6IG+eOrzukuf6ZHL66U59ECrP07/sZQe6O59946p+ZEe6OJR
fZVKOZ9/xfnl/sVv8Qn0QOeFLg8+8oUe6G2X9iqv59IjD/vHzJ5X/uXQA93r
YtDdZvn0QOu/Vrmq/77GI18pXiQ/OB76iR7o3QPe6c7Cek3jgbbfF9lTK5Me
BUphW+HfjmYF9EBvq/fsbRvpUVC+ftR4FCrFbCy3K5TQAx3565/L6EJ6oJ8u
Pj5wz1d6FGE9dqzjvLkF9ECrH2dZJD3Qf4KWFH38RI9v+PqeX+t3T6UHuqVZ
wcE9cnygP14Os/ieT4/vStE79EcrRTY90JrHfbLKu4r6BnYqPdBrHtpOjUmj
R7FSxF8c72CVTA/0+gqnFxQk0QPd1fb0/NWl9CjB/mJDm9WuBfRAL/8Td2dy
Gj3Q9dQHsIgeP5Si1lDPaKMP9EBbruipbf2N4wOdsd3kSWxFnq9KleJO2+yb
3nI+R0/tpHVnQz490Pqjto70+EaPn9h/18l/VKGQHuhRQ2Ia35HrK/Te2wMM
KufS4xf2F9qDxFG53kV3y6niaJhBD7Sb1fCT937R47eybJ3+hR7o9TY/al/I
ogda/fig+Ud6/MH+Ycq3KUsLefzRE5Ujh50r5Pj4w/PzN3qgUxu5fF8WQ4+/
OP9nhLWt+pEe6DSLw2F/s+mB7mzpeyEkjh7/lMK0++8+Me/pgdb8fIUYeqCH
m/e3PPCOHhVUorn6hmMGPdC1Imc0315AD/T8pNAJvjkcHxVVYsz7iHpnv9MD
vS37dfaiEnqg+y1yC55cQI9KqrKfp/WOHuj3ymGWzYo5PtAKY685Dqn0qKwS
aSda5c3OoAe6+YIJy1MT6IHW/Hyj7/SoohL2Y96N7i7nD/TYRhl+XT7TA72n
x9LRpWn0qKoSb59WGvkmlx7oX9s2VRuaQA/0iLiW79T7L40H+ojlvmvRyfTQ
Uol0u2U73n2nB7qaKjv3VTo90BPWjh2ekEGPairx5trXOjqp9EB/KtU94yzH
B7qz5gNM9NBWiZmdXg4Ky6QH+sndgq/P5f4DXfDu1ZimH+lRXSXUH7f6lkoP
dQf4zmrwnR7ojp9Tw72lRw2V0GkSE+2bTw/0IhusaH/RA23Xp3jXnL/00FGJ
SSNq3sv7QQ/0d2O8QYrogf6XEbLustx/6KpEh+WWTYd+ogfaS/0DI0rogX4R
UnvwswJ66KnE579XDazl+EDnnw7t5pxND3SVdtudBpTQA31/EXb4Wlzv1lQJ
9e3ailW43kUf80rpfKQi11foGY8y1xhi/a7x0FeJ7qGtt3UopAfa8PT2afNK
6YHW3N/G39d4GKhEdfUNus/0QM888sitVJ6v0Jrrkxn0MMT7q87o2lc+0QOd
a/Dvysk4eqAj/4o705PpYaQSm6sN/VL8nh7o75PONS7Kowc6fmuO28Msehir
yp7XSKAH2q6k0vWOBfRAN/Xr2TH7Mz1qqURX9QN7GfRA5/8ovuSZTA/0fPO/
0Xox9DBRiZs1axbbZtAD7dn1S3xSEj3QHyv8VP17Sw90hcqeS3UTOT5MVaK3
lXiYJ+cPdOzCbNvWWRwf6NQmi+ZtTuX4MFOJU16nMxOz6IFW3262S6QHeqOB
zXSrAo6P2ipxfmS2cuFbeqCzVoyflvWWHujgHp12jo6gh7lKVDUZ8DDqPT3Q
psU3noxMowd6rvoBB7netVCJy1GJ85w+0QN9v8pp94Av9EA/H4kJpZQeliqh
tbTZjISP9EB/6bng0MKv9EBr7qdn0MNKJVKObT/59jM90If2heutjqcH+vil
wJKzOfSwxvtl9gzjr3K9ix6reyHtRyo90EdX7r255Ds90DcyHdpW/0oPG5VQ
P05yUO7P0YE4vD1y6IFeOHKnzs5ketRRiRNnD0V4yPUVeue9VwVv5PUS9JCu
u7b3jqdHXfineq3blUAP9IlNDd5+TKMH2m1znWab3tGjnkpM3BPft1opPdAj
DkWanPxGD/TLBfnG1bA/0njUx/F6dz3TIZ0eaPXHtedm0wP90vpPy7iP9Gig
EkkBnar2lPMH+odDn5UxifRA13l4K/tVEj0aqoTfukUDo+Lpgd76NbPWp0x6
oJ/pPdw/4z09GqmEj3GTMYZp9ED/HXNz3IBP9ECn5npqP8+kB1r9ONaFPHrY
qkR2jZuGvTLogfYxerBxTCk90JmzLhZfKaFHY5VwUn+A6Rc90G6n/Y4kFtAD
neLb9kvJN3o0wXiuvf3viBx6oFdXurnC8DM90Jr738n0aKoSFlNqbYuIpwda
N/zwTJ0MeqBvW1uYHv/K8dEM52PXJqNP5dID7feoyozEXHqgT0X1crkXSw87
lSiZ323OoyR6oF3u163fVnqgNdenc+lhrxIrPsQHFxXSA+2n3oDk0AMdX6fJ
rdwP9GiuEr0ieycUFNMDvfnCb4faRfRozvNVBj3QDZrvvNXgCz1aqMSS1kOv
NZPrK7Tm+SW53kVHXMcGPZoeLbFemYod82d6oB8PrG665gk90NAzqyHXV61U
Qv001tJ4eqCxegh8kEgP9PdmDu3qhtGjtUqsv6Tj4ZJMD/S7gpF1tVPoge5i
cGlpx0R6OKjEmbPjp6re0APdBm/33AR6oLu9SMz88Y4ebVQiblp6o3/R9EBP
mVT5SsXH9ECrHy8cGEcPR7xfZtx3c3hLD/TTGzO/Xk6iB/rIestbe17Roy3W
J/pDFzvK8xW6anDPq1NS6IGO+nNg+e8IeqB3NXz1XfWOHk4qsXvr4l7pMeX9
Ni0otl0qPdAtz8zcG51OD2eVKFTs//slkx5ozX5Drq/Q6o8THpDXE11UYt6z
Mfv7y/0g+srgJz5f39MDXeO433v3b/RwVYnlA74XuiXSA635+YyF9EBfLb3t
1D+BHu1U4lvrOgZZX+iBvtgmqGWLdHqga725fPFwEj3cVMJgWHr1lYn0QGeP
+nP4iVzvotXbib7p9GivErZOdeJW/6QHelXD64vXyPUuut228CWd/9Gjg0rs
x/TS7gs90IuGZge+/0EPtPrjFA3k/hxti+3Hp1wef3eVaNT+aNzhTxwf6FD1
8q2IHuiwi11uNfpIDw+V+Dl6Zf6kNHqgExcuGHchgx5o89DEukM+00Ngf/Cz
4/NFyfRAP2o/7sWaFHqof5rt9LafN8rzladKZATEdAyLoQe6dOWX+5v+0ANd
9/XeG2fj6dFRJdTf3vJUeqDjL/wcNl16oEfVT2qnPj9oPLzgl9BxUP18eqCb
j6p062sxPdCDtp++cOoDPbxVZfcbw+iBPmO1PeTPM3qgNdeb4ujhg/XXqrD+
j9/RA625fyPXu+jJM/E3PtEDbddq3LzzcfTohPl+VZWNLeT6Ct1pr55D2Dt6
oDU/byGGHr54/+F02CCKHui99l89HHLpgT4XO2hQVTmfd1YJxw8mP0e9pwc6
ye9ebkc5n6P3RSwcmp1Ojy4qcfDe8JY95PUS9Hd77XRVAj3QAw/GVlL8pkdX
lZhqkDG/ZSY90Majn0TbSQ+0vJ6g8eiG9dBL9QKIHmj/s4edTbLpga7tfeLU
8AR6dMf5L/jDCoPX9EA/bOK55GgcPdD2Y72cf8n9YA+VeJDqPmdqFD3Qc9UP
oMr9YA/uZ+X1EvSXpPVPq8TSo6dKbLf0eWsRTw/0gMQG+89n0AOt+fxYJj16
Yf+sviH8kR5ozc+bi6MHur3xvoa75HzeW1V2PSqVHuiNQcsdx8r9OXqgnbH/
WTk++qjKngfMpwd6lc6iKs4f6YE+adjmV/u39OirEkHT3KZvkvtz9G7X4abG
n+mBrrxofqn6+rfGo5+q7PnYLHqgH1jNT24tr1+h70451KBQzuf9OZ+U0AMd
YJCuM0ReL0FfrufSIi2DHgNwPsD2M0her0Jrfj6UXO+iNT+/MIce6Fb3t326
I9e7A3F83m8bYJhED/SD4OW/KubRA91+oo72RekxSCVajxyxVBVDD7TrvgZ2
DxPogW4/aX7i0FR6DFaVXU+Kpsdgrtfj6YF2qDr1QI9n9PDD+Uj9A89z6IG+
UcW8okkSPdARje1Wn4+mxxCVUP+4k0cx9EBP8ujrvVqOD/QRp3PRy+T13aF4
f3a8cm5EJD3QVjkLRk8NpQf6UvP2LU3k+WqYquz6fwI90BHehn1vRdMDHXj2
rq+TPF8Nx/r3QamecSI90F3UHzBJpAf6R+9jjbbE0QMd+GvA0ry39BiB80PQ
oct+0gPd1Hbm0r3J9ECPtiwY51xEj5GYL3YOb3X7LT3Q1hnhOlde0QPd68q/
ds6J9BiF8fPJxzZFXi9Bz6s3cMlKeb0dPS6yTXGjz/QYrRIvLEdluP2gB9rs
fpZdZ3k/Cn3wW1BBoLw/OEYlOl7/nLRe7gfHcP6W9z/QIRlp8b3l9auxeH3q
G9Sv6YHWfD7vEz3Qb+p/KPWPp8c4rL9bX381NoYeaK2DBu2youiBFpPP9Okc
TI/xKnF4UPvvnaPpgd6R5BxULM9X6OpOl5bESQ90Svy6bQFZ9JigEr5bkj98
k/c/0Gdcat4fIte76LlvT1ttj6XHRJXY1lB7kJDXd9HzBqfu2vKJHmiHAa2a
nY2mxyS83toLv3b4Qg/0zzezXiQk0ANdKc4Ep2h6TMZ8srDawqiP9ECXLLjp
O/MdPdCzAnsO2yw9pmA/c7b5vAA5f6CL2n0M0PtED7T6x6mbvqLHVJU438g6
fdRbeqBLJ+y3jH5CD3Sc8XAz/9f0mIb52eFJJ79keqBPHqp69L68XoKeNnTH
+7py/piO42vfKLyLPF+hNc9/pNMDHdorLem33H+g7R7qhq79RI8ZmJ+xHAmR
4wPtGLu91FeOD3TrfTtzveT9qJmqst83EEcP9IO2VwYsj6UHenuFtoHT5PiY
hfOTVnQrZQw90MPVP6Aplh5ozfMoCfSYjf1sk5yIDnJ9hVa/3f/K8YH2U99w
keurOSrxr71e7YaJ9ECHzTHqOjKLHujllfI+RafRY65KXNiyJuheOj3mcvzG
0QOtvp3YTu7P/8N8nW+SuDiXHmi/+LN3El7TAz1HDZRAj3l4vS8ePLqQQg/0
67ePHyfJ/Tm66trl5v1S6IE2mlrQtEIGPeZj/xD5pHp3OT7QV8+sje4i53P0
m4X11xa9pscC7O+6eP8we0MPdIsKm6JOJtMD3aXWkLd/5PhYqBJbl75Jfynn
c/Typ/NLKsj9IHpitOGjl1H0WIT97DX/Nq3l/gOtuX/xkh7osR0jGg0Ip8di
lajZ/NrBvDh6oDWfB0+hB3ro8J7V18rrVwqViPFN0ffIowc66cr0PhPk9V30
2z9j67WT9weVqv/3fi365KT0EaMy6IE+8Nv0oL28X6vC67/c4XpD6YEuGerW
xyiKHuhZb8L6fn5JD/Siz78/jH9FD3/MZyMMtu57Sw+05vOnr+iB1vw8Zbk/
X4Lx+N7mQWokPdBTvscOWBZPD7T6ccagGHosxfnCtWFg7yh6oE3NfNNt5XyO
bnHBMm+zHB/LsJ5a/FP7t7zejv5hblZzZQw90HOXfL89M5Yey1Wid99RFbvL
+7XowgV5Z1qn0gMdsAInDLkfXKESygOTg4vl/hw9afuTxgff0QO9Q317LIUe
K7FePjH99zp5/Qpd3+r6ly4p9FjJ87M8X61Sif5hFXqHyPkc3cquVra/vL6L
Xh9eUMM7mR7oGIMBP9ok0GM15p+04yHmRfRAh8eN/9Erkx7oO2dMDUM+0WON
SjzdO/JlRbn/QL+OMpnWIJIeaEXxsFO2b+ixFq9X/QOdEumxluvhGHqg99qt
mLIimh7rcD4/GrV2rxwf6NnP9v82TaQHev35F0F2UfRYj/F20ci+phwf6MYn
2modfE0PtO8AY+/EZ/TYgOOvfgA6nB5ozfNE8v4g+rvdQf1XUfTYqBI6o9vu
uiKvl6BffVe5dH5OD/STsR4bTr6jxybsV844uRi+pAf64ZKij0/j6IFWvx2n
hNEDbfl+566td+mxWSXSa+TNMXxFD/TmDooW/Z7QA11rYePDNh/osUUlDMF5
X94fRH/M3nlN9w090Idq3M4sleerAIx3fa/z2+V6F33L68mYGDl/oH81XPDO
+y09tqrE7U+3+7V7Tg+0n+YHxtED/TC23WzXSHpsw36p9NBWbTl/oBe1b+4x
K4Qe6FYP/tyZ9Jwe21XqT6dHB4XRAz1voXba6Tf0QGs+FxlCjx0Yj+oPOMnP
J6I3eTZeWVNeb0f3Ud8AiqXHTrw/0rXNn8v1FTrffN1r7bf0QKt/XHTvd/RA
DwtoHh4XQo9dqrLPZ0bRAz1b/QtjXtIDnWzpVWFWBD12q8SnIyv33kymBzrC
PzE7Ul5PRHv3enFidSg99mA96efwrDCSHujgR3PzUj/SA2124HFyS3k/ai/O
d11qvouV96PQB1d1yM2XHujDn2rufy6vX+1TiWt3Y+dGfaAHOqZJw72xH+iB
ftxuc51mL+mxXyW65vrcsJbnK7Tq9XW/72H0QEefXNKlWTQ9DqjKnreV+3O0
pfoDti/pgc50Sh2xV+4/DmL/uz7g7kF5vkL3qh/8UDueHmjnxGtev6Ppga73
crDjwZf0OKQSH1K8v029Rw+0/cS8jTdf0AOd/8Sz445X9DisEh4ZlSsdDKMH
Onjqbiert/RA49135+ELehzB+TZ06ojYMHqgpw37d+lVBD3Qv6reG/0hmB5H
VWW/ZyKcHuj6f4rnpUTQA/3n/ZZaW9/Q4xjm09YR1eOf0gOt+TzCPXqg78Z1
Ufndpcdx7Fc8+l0eGkMPtPJOr82VntIDrRuZkmcmPU6oRIPWnnrJUfRAl3bu
uri2HB9ot+DJjzdE0uOkSlRRP5Amz1fo/wJNfoVH0uMk788H0gOd/zPC73Aw
PU5hv3HutbAPpwf6lyiMPBpBD/Qmn+j3YXJ9dVolVrS6pbjzkB7oAxse5laP
ogf6xKdYV62n9DiD41vrvNboIHqgX38NGLP0KT3QMXf1pjwMpMdZlfqneXYa
/JQe6CFd7IKOPqIHetZCT+8pL+hxDr7XOnXwfkIPtEHDPKsXcv5Ax1v31Q14
Xt6ugW26T39Pj/Mq0UmsatA5hB5ozfOW4fS4gPX6lQ3HqkXSA61+XCc2lh4X
yucnjcdF7Lf7HKw5Tnqgr++71PhuED3Qfd5fOXXtOT3QJ0LMnxx4TY9LvJ4V
SA/0qd21w7+F0wPt4zunVD+MHpdVYlSdg3cL5fhA328wNrD0IT3QFyoF1m4f
QY8rKrHU7v1Vw+f0QE9Xf6D8IT3QMUs9o07H0uOqquz32kTQA322pH9PRTw9
0N9O1TcJDaXHNex3BhjOcHhBD/S2Dh1fBtzl8Udrb/+YZhzF8XFdJfLmKm+4
XKcHWvP7O8Lpgb6ml7CsnZw/buB8sLVxl7gIeqD3b7vw5E0IPdA+36Z+Pi3v
fwRivbL6mb/pPXqgTy8o8E+QHujA1CuO+fJ8hc6auiu80zN63MT4TPe+VyOM
HuiFXhYmLmH0QG95pts/VN6vvYX5L8yl07Vn9LhVPr9oPG5xPRZT3urHZzfL
z/vcVoljX5qnKx/T43b519N43MH6Wf3Aphwf6Pd74gzX3KcH+muVX5fnPqHH
Xez3b6z/+/o+PdCqyMRLu0Ppgdb8vpMQetxTCYtHQ+t6PqYHWvP7EGLpgT7r
sPGeZww97mP/FDXNZs0beqA77XZeM1WOD3Qj9QZHrq8eYH4tcfrz/iE90G36
5p09EEoP9L/Ba2sukx5o9XJittx/BGG+64sdcwQ90LZPh/UNlPM52unTYfOn
8vNXDzG+nGbPeRhND7TuMJupneT8gV4/75zylbw/+Ajr2fxuf+7L6+3o8OYX
Vz99SQ/0upyLyy7K+eOxShQvqVmUHkIP9N+mA459eSCf/1CV/fywV/L5D3h5
Nro0NoIe6J2FQ6onxpZ3QAuni7WC5fMfKvE76ZTHL+mBvmAd4ppzWz7/oRLn
/E8WpYbJ5z9U4oHFEceY5/L5D6ynH1tGnXkkn//Aejj3wIRlofL5DxyP+U9u
+tyRz39gvbo9+P6zO/L5DxxP64oJ9kHy+Q+VUP84LNV5+fwH/PqH9P95Rz7/
oSr7+ZJn5PMf2K+pb1CHyuc/VGXPv1+Xz3/g/LNJO/RxiHz+A/uThS/Pt7sn
n//A9z+zkZtTsHz+A+/X/o5v/wbJ5z9wfmqwpFW+/HxJGNazuqFrvR/L5z9U
olLn6R8/BcnnP7B/GOZisC1EPv+B+fRjgN6Jezz+6CY1jySXPOT4QH9ZuTsl
Ru4/wjEepmLFGSKf/1CJCcWLNhZGyOc/MD+9Kjq9SV5PjFAJm+Pti+a8k89/
qESPlq13ZceVd9a9oX7H5H7wJfbjWXolWz/I5z9U4tLy2lnxcv+Brl/BpfiL
3H+g71/T0YqT+8FIzG/5U+60SZPPf+D4DJ1nfe69fP4D549eYa5Xn8nnP7Ae
/xDk+0d+nhqt/nGjxvL8hO7i67qnR4p8/kMlRLdBVzZlyec/cP53HBXwLUw+
/6ESR+OxwAuXz39gvI/vYZ+fLp//wHpdt/KuYeny+Y/y80nZ8x/l+6Oy5z+w
vglzW+MQI5//wP7abP/AGvL6bjTmM51r40vj6YHutWOld/xbeqD7O5st+SDX
VzEqETW77TW7lzz+aM2Py5PnK7Ttv+0PFXK9G8vrCU/pgV5y7NroHoH0QOuM
1fGs+YIe6PVuSZ9u3abHW+zfmlRfd+MBPdC7huQ5x18t7xlm+z47XpPPf2D8
nrs+ZNRl+fyHSgzaqRpURV5vR6/o7jDH9KZ8/kMlWns4O46/JZ//4OfH5PoK
7T488eq7UPn8B/YXz7efUN+PuFn0J2YhWvM8HM4PM41WPHqBfnW3U/gyjJfG
rbUvWMVj/7V1d9ur+PPkXpt2z0Brfh8m5pc9M/AfxHM/h++3N/7Y6APW/86n
Gtvj+8N/PWQcuqDwv0tNcLwevzjqcxPd2ittXd1LFmJRtm1r7QTef8B4U3+5
IWj7gqXXmuL7Uf/xBXTnv6NS7qCP+eAVoxuO6drwDcbrkHFuyb0SMR7S+jRL
xflH/fKPopOsLsXanLIQ4fhyRej5Vh79LTA/qf/YJ0kl1L/+oBLWW27qbwjt
m9b7oQ7+vW84HNnoFUdr2iXAQ/3y3ZJVwnHFj0eb8frUX24T+lwzR4NwHH9r
9R+jI0/ePvcF73fN5+pSVCLD40RyEI6f+nCsQF/PmRtogn+/k/qAo9f8WNO8
A94vf/HlbFPx+p/uvL5AeqB7n1O1s4mmB/rqzwa6lUPp8RHriwpPhz94QQ/0
9rPL+3R5SQ90hI+y8YSX9EhTlf18hVf0QC8dMy7MKpweaO2KpUbN3tHjE87n
vc3/uT+hh7prNzBadZMeaPVPR1Z/fxoPtHGn69fUnxfReKRjPar+hQwP6IGO
7uVyLzCCHuhPq5N73IqgRwbO75vmJ+Tfowf6RVLfSDPpgV7890afg0H0yMR6
6cf6GQ9C6YG+kHKrXug9eqA/WzSvtvg2PbLQFdbeWxxCD3TBvexd1lH0QBfZ
TNx35QE9slUi5aBy8bRweqAnWw/oYRBID3SUxYqe2hfpkYP13MnYgNun6YGO
2nTlzNrr9EBrni8JosdnrG8ii7P0btEDbXjh3O7kO/RAP1n+q6L+fXp8wf5r
r/eDlOv0QB/o4VvB+R490EPVb8AIeqA1v3/pOj1ycf5T39B6Qg+05vnMu/RA
L1zauPmwm/T4qhIV1R/wi6IHetjA0W0ehdADXafH93F/39AjD+9nx2azriXS
A31k0zDnkwn0QDdQf0Aqih75KjHzfb2/o+/RAz1t4eKT9tfpgdY8X3aVHgUq
kTgiqvbF6/RA3zxSEmogz1fo2ZXdPTZeoUch5tPu8f0Tn9ADvWStnmnPYHqg
h20eVHfxNXoU4fiNbHgj/T490L7n8n4fe0oPdFJElu+TO/T4phLV/3R/MOMx
PdArVzYZ+TqYHuhzdofTF72mB7rk6vLk1XJ8fMfrP1TP6noEPdBrJxwa1u81
PdAbV9Wb8zOeHsXYH/2XuS7zPj3QM9YW7BsUSw/0kGYzfV0S6VGiEm92zW16
KZ4e6CZjDJ/UjKYH+k7I74TXT+nxA8erh0+zjQ/ogT4VOHna5RB6oNWXK9Tr
KY1HKdYbV9oOXXSHHmjN8/bP6IE+XKeT9hZ5vvrJz4M/pQdaq2CZ9b8QeqBz
xNt+5y/T4xfOl68jJ5s+pwd6yfQ/3w6H0AN9+nLm1F3n6fFbJZr9zVtbI5Ae
6B7qB5he0AMd/nDXoEvP6IF+NfWLUWw4Pf7g/JAa7m0YTA90/xnHdmXcpAe6
2ZYZK31C6PEX43dXhd/9XtAD7an+hZTv6IHOmjSgW7scevxTifTRR986yvkD
HT3hwOozUfRAq9QfuLhOjwr+ImbsUK0D8nyFlvsjjQe6aq2c7AaP6FHRv2x+
DaEHeufYa7f/3aYHuqX6FyQ/pEclfxHnYL458zo90D2KX0UvvUoP9IOKE4JW
PKRHZX+R5xc3yfU1PdDDTY33b7lHD7Tm958/p0cVf/GnJCWw2wd6oCtOP+83
MYEe6F8Zf3PU+zmNB1rzPNVjelT1F53UP3Aglh7o79+VL+fcoQc63Ldv1JPX
9NDyF/l/9OLPP6QHGqufWgtv0QOtCJpwZ9oNelTzF+bh37o9vUcPtPrXsxQH
0aMaj38gPbT9xcIl9wddvE8P9IZT17c/fkwPdMT+J4Hxx+lR3V8cOL558/nH
9EC/3XD0wKTT9EB32973dW4gPWr4i9VbR8R8vUUPtOb+Zig90ONn/9ua/Yge
Onj97bv/ygiiB3rt0dgw87v0QHdX/wKNy/TQ9S9bV56kB/o/9Q+kDqIH2q92
/dOX5foKrfl9FqH00PMXg97U2bfoGj3QONs0X3iVHmjN77+7RI+a/mKp+oba
VXqgK5a0XxJ/mx7ojMsBdxxu00PfX9hN07pdV3qg1bd/DO7SA+255KjvxiB6
GPgLwxkO53Sv0wMd6Hir4+CL9EA/3fOtpO9tehj6iy6tYiOGvKAHWvPrLB7T
A625PvWCHkbw1t3yx/4mPdDtKjdoOVXOH+ihtk8KlKH0MPYXTdW/4C6MHujW
uft/qT8fqPFAq3+90PVoetTyF3uMb4SlyvUVesqD5EnPXtID7V+pSadd9+mB
3lXlzNnxcr1r4i8chvgOMH5KD/RRo7jWl57TA73w1bJ07TB6mOLvZ5r/2vaA
HmjlIY/p/Z/RA61VNOj5sDB6mOF8ULS5339P6YEujW/TrVIMPdC91R9QT6BH
bX8RHF/bLTWWHmib1BspPq/ogV4/tGrr1yH0MMf75cbFCQff0AOtVP+AOLne
RWuex7hHDwucz/5PUWcdV9XSheFrNyZ+FiIogig2ttdtKxbGtVtUbLFF3Uev
3YEBiiAlXYfuBkkRAVEs7ESvndfv3Zt3rn8+P3/qgefMzFprZtZsf9XZMpk+
wE0tvTyP59MHeE7q5oXF2fTRUpYcGt5tvSeRPsC1lQlQrOdgKa65+bww+mgl
S7djbSbZR9AH+B9HszahefQBNrP1rFweRR/gg7WLctMS6ENPllbsGth+UhZ9
gAMaJvWJTKUPsHI8enESfbTG+Cu8ZmMu4itw4raRR2sl0Qe4ZdRqi6259KGP
+XJ60pqhOfQBrlZW26RQrOfg46uarz2bTB9t5P/Ox6s+wFsWYgaKpQ+wW/Cn
zeEZ9GEgS1MeNbBZL8YHuPqIucWpBfQBrjqwMHxBIX0YypLPyBa3i4vpA/y/
9+uHThbzFXjyK+tWLzLooy2+Lw/WG5ck0Ad4jdIgKp4+wI496x16kkQf7eSK
91Zy6QPsMMYn/EIifYClm6c7xsbQB/iLV8LcBWL9MJKl16buP9xv0Qd4/lST
gp8i/wBH1jBoM6+APtrDn9W0mSPEeg7++7CuuX0xfYB3aBdG9rtPH8ayNEEJ
IF/QB3h+pbHN++TTB1hpB1p0lT5MZGmiS3TUl2z6AC9dMKH/jzD6ADe8YnRs
QBB9dJCl9O823x+LeBesnhePpQ+w0v74ZQB9mMrS+J0Lvr7PpQ9wN5Pr1uuS
6AOsvj+eQx8dMf/WCHhXtYA+wOp54Bz6AJ/Q/dErVaznnbAeD1EyDPoAT1Ya
OmTQB9hucv+UwmL6ANd2La+izKeqDzOsB1b9NtjepQ9wg1PVxt4vpg/wUqsT
MTWv00dnWXrZP8Fk8FX6AKv9Vm/TB7hTQ69/B6fSR5ff3xfVBzjr360tukbS
B3jJMs8n61Loo6ssKe0Vm4n1HJyjNd6Ve5M+wOd89S88EuOjmywNd1l8Z5DI
z8GROc+19lfoA4zR2+1cKH10x3zXt2a/mWn0AbYK3KyJjaAP8JIVO07mh9NH
D6yP/7PKfhdGH+D+SsPHAPoA753TZOBbMT56ytKiaxs2dRc+wHaV68xX9rtU
H+DYsyfq2wofYPW+Qxp9mGO8pPb7Kz6DPsAWJjsMHsXSB7iqf+KJojj66IX5
Zlm66/Mc+gAfLwt2TnOlD7D59bjxL2Loo7cs9Ry7ynt3LH2AbaYFGrql0Ae4
bMGt3p8z6KMP5t9OczvVTaIPsFFbjJBs+gCXfpWXx6bSR1/46XflZVIqfYA1
yyY6P8qjD/Dtt0jwc+mjH+a/CO2wpZn0ATbq36vyP1n0AVb7BxTQR3+54r2g
DProz/hE1EvA9foigxP5+QBZ8mhc6/L5KPoA72qfvM/zBn2Ap4X2zVuVTB9g
tV/kVfoYKEuujtbTDMLoA7zhdZ1nyn606gOsPveVRR9/YrxaXP3QKIQ+wCOn
PS/vJ+ol4LbjYqsMEOv5IPi4sczdI5k+wI2+V7U8EksfYIPq0Z+qiXxQwvhP
OjTZX+QfYM+2Oy+kifoV+P7nNXMdr9DHYPm//hyqD3CLFhOq2sTTB7iGcqE8
mT6G4PdTe+QJiyT6AKvnBUQ9EVzjTOQxmzT6GIp4O21N7Y5p9DGU+UoSfYBj
Fo7Ysi2fPob9nv9UH+DmWQc36WrpAxxR5NcjPoE+hv2eH1Ufw7G+7DumN0Xk
g+BRzap3isqiD7Da76aYPkbI0rIybe0LSfQBVp6/nZpLH2DHCXq+p0X9aiTm
c6U9XSZ9gKtsG+veM5s+wDZt2tWxT6SPUbK0ebe1v7WId8E6H2OCzMX4AHv+
eSJ2vfAxWpZ+nVtxrbIYH+AQI1/D26n0AS5xTn06PpE+LOSK/blI+gA/HzF9
SmoUfYCfbOryOTOJPsYgn6mMDxxKH+DTFluGBAbSB1h9rySSPsbKFfdVRLwL
rvP2zpOjKfQBzru3Z0hVP/oAp7tNSW4cTR/jMH9uaho3OZg+wMr0eTaEPsB/
XnXu5eNGH+Mxf2J4RwfQB1i9HyjGBzi/7oMq/QPoYwLi7y9Ni49m0Af4Iobj
4wj6AM8obXL8cDR9WMoV78tF0we4m9GpZ4tT6QNcfe9ghxEp9DFRlgomI8BK
oQ/wez933XtB9AFe3m2L/ac4+pgEv93mvveJpw+wnJm+2yycPsAzlzQ85C/y
wcmIP2YN+rk0jj7AyvG9JF/6AG8YOnnTN7F+TJElZ7u7vePT6QOsbAftT6cP
sHJdvU4SfYDVfrCR9PEXfr7FLcZ1TqcP8NzSUrNMkQ+CA1/9nWSeQR9T5Yr+
T8n0AW4Vbpa1MpE+pv5eL1Qf02RJeU7DI58+wOeOu7vvD6YP8Dz7sbpHhI/p
stQE0+8MUU8Ee776sDs6kj7AO9oZDaybSx8zMN8WHHDYEU8f4LFH868WxtAH
OPfp7de2mfQxU664Tx1LH+Dtyga7mK/Ad4JL2uvG0ccsfN6pQx+0zqYPsPr+
iz99gD/3/XOmYzB9zJal2Y+cAsq96AOcsvTlfWX/R/UBbnZ20L2mYnyAZygP
TPrTxxzEV29dho0JoA9wnyU37RJF/Qo8rfau2Q8i6WMu4g31wS/6AP/d1/bH
3XD6AIdOxYIVRx/zEM82eHRpjzd9KJwQMtA2hD7Ae4eu+edtHn3Mx/ytdZq5
Q6wf4PqmNnoPX9AH+Fd+jt0Ksf+xQK44j5hBH2Ar5QHba/QBVq5bTRT1xIXI
158cX7ZK7H+An17J6rJbxLvgFTsLLN3y6WMR/v93tl07iHoJONfPY2foPfoA
O+hcdNos8nMrxEdf3yStyKAPcHeDJ6d84ugDrPvwxziTVPoABx2pd+eVyAcX
y9ICr5TaEbH0Ac5/NyCyfwx9gGf7FDS9IXwsQf48oZWUIOpX4DYdDFNM8+gD
rPa/TKKPpci3zr/sWaClD/C6w1+jXKLoA9z109zt10S9xBr5c/3BRc+ED/CG
UB8jPVHfBav3lUV9dxnyXcNDmS3z6QNceGHi+7+S6QP8XX++/60i+lguS72e
hw/rXEIf4OjGrxLy7tAHeFRzm0rWqfSxQpaG2KWeWifiK3DB/fDwtyL/AJ9/
c99YJ5E+VsKHt2nPBqKeCO585IPrpgT6AAfmzNqol0UfYOd1Y5t+Fj5WyRX9
yLLpA1xZoximD7BFedDBHLEftRrxs+GXexbF9AFusPmjafdo+gBr7jzPa5xA
H2sw3v0OrbVLog/wtY1lNZ6K8QFW2iN1TaOPtfi+Prxl2S2PPsBB/da598in
D7Dav7OEPmyQf5jl+jd4Qh9gU+/G+cNE/gF+Z2zasjiVPtbJFefdRf6hcJeu
HZtk0gfY9MrVEQGiXrIe80utVX3PJdMH+MLJweWGwgdYPQ8XQx8bZCksNcv6
kVjPwVUf3i/oJvZrwV/dvHp8DqIPsNouRqwfG2VppVIwD6IP8JyD0sf6yfQB
7rGmaKNXOn1skiW9qZGP296kD3DdaitrtE2nD7B3rF5ZaBB9bJalATdzj8ii
fgVOMP2f6a8s+gCr/W9j6GML5kel4boYH+AU57LcFqJeArYO/LP1t3j62Ip4
Rq+5b24CfYCj36euDxf7UeAneWO7Oor6la0s3Vhl+d0/jj7Aa6K+BY/Oow+w
2q8ziz62ydIk5QKJyAfB462eVD6XQR9gtd9rHH1sRzxrEjK4vcg/wOr5wTT6
AO9cdNUpO5Q+wM22n7dT4k/Vxw58n2On+Y+NpA9wj0OPz05NoQ/lz930ev+I
pw8ZvvV363qKegn4euOzW6RM+gBvKx27d4vIzzWydGDPm5/1oukDrPa7CaQP
sHo/OYc+dsoV/eUT6AOsSVpdEi7Wc/CZ+TZ93sfQxy58P68EHeqdTB/gnDDr
SrfC6QM8d2Qr7S6Rn/+N+dHshd3tYPoA17/2TGdhBn2A7/Y97WIq6ru7MV/O
+ZL0NZU+wOr9zBD6ANd7uLqBki+pPvbI0hTzwYU7guhjD+u/IfQBVt+ziqQP
sFLOHRZHH3sxvr5qik6G0AfYN/eX7zGRn4NduiLB0dLHPqznrvPTm4j9QfC6
NXLKsBD6AF/y6FgyQsRX+2XJ8t9yPXOxfw5uZjDgVp9k+gCvMLYYYphLHwfw
/f1m6GKWQR/g+KXthrQVPsBqf5Jw+jiI9cv0qP1NsZ6DH1kf8/sh1g/wrOqO
HlZR9HEI8+sM94ObxfkS8NiH/5s7WtTbwRMbNVrWUuxHHcb/txkrgJivwMZK
Q6B8+gC7VTkVtCaDPo7IkhIOPcmhD7B6vkasH+DX9eK7OkTTB7jU82G3KqJe
chTjYfzQKWVX6QN8IMZWt3kcfYDX3BgzueoV+jiG/DYnz3WzGB9gD917ll9i
6QN8ZLSmy94M+jiO/F1Pb1pbsf8BnqDcwBf1EnDD5lP/GRFOHycwX52bXHlh
Mn2Ae9usSxgq9qPAWV8XvkmLoI+TWP8qz11ScoU+wP+YrrjwoIw+wEMRXthE
08cp/L5vtdy+QNTbwer5xQT6AG8JtUmdGUsfdnJFvwIf+gAr5f95Ij8H92ny
56waEfRxWpYub7tYeE7s14KPnTY7tUmMD/AYw+9tsrX0AVaun5f40scZ5KuV
iwYdEPsf4HbzarmnxtMHeOug1Qnbk+njLPJnl6jxbcX+x9nf+avqA7ys9zf7
+mI/6hzmb/0ddpev0Qe4kfukV9aiXgKeX33RMFeRn9sjHl6cOMMinT7A6n2K
RPoAT7SoObVIzFcOsqQM/5Iw+gA7P53QsiiKPsDq+yQR9HEe62X1yDaz0ukD
7GKR29pa7J+D1ftWIv+4wPVJnPcB+26zWl8USx9gh7oZ75sH0Ycj4pXg3Raz
xf4HOHbWDNeQWPoAHxg1LsY+nD7AnawC6vqI/OMi/r91HxfZiXgXfNH5QZ+3
t+gDvMG4RHMxmz6cZOn2P+0ThkfQB/juqVZBvlH0AT78LxIEX/pwRjw6c2d4
kagnOnN9uEof4A3bRi8KFfHuJcQLygPfOb+5rsHTn5oc+gCr75Wn04cLfl6l
XbtYP8CGqx5OmJJOH2D1Pbs0+nCVJcltw3Nl/0D1Af6632zgeVFPBO+Y3dI0
PZM+3JDfND+6fe41+gDbTi04tOYKfYANlYJJCn24y1L/ZsET/hDjAzzeqIqk
K+qJ4Hp6/b1Si+gD3C7ypHZ4AX14YD2bGxNalk8fYPX9drGeg9/VVm4w0cdl
WRqkNHQT9V1w+iSMKDE+wDWu7ml/MIw+PBF/KA29AugD7K17+Y15KH2ArZQC
XhJ//16yVH33ivJnYj0H93y3NW1yAn2ArZUNTrE/6P17/lV9gB+mvFpcmkkf
YLXfm1g/fGRJewkLoqhfgVfrKi960wd4WvWi6sbJ9OGL+fzuVNtVxfQBVrZf
GnjTB/jX7J5WA6Lpw0+WnGYrOwz0Af46boHH39H0AVbfexH7g+CHzXt+mJBI
H/7wXZa392Q8fYDV+0Oh9AHWcao1rlEMfQT8zv9UH+DyueV2bqJeAm740Dzw
hVjPA2VJKUcuCaMP8KXD+46M9KYP8Or7OoUdnOkjCN+3y8MaxfnRh8IPnkzp
HkQfYLeNiGBEvT0Y492iVpJPNH2Ad0b6Tjsp9s/BdwPOXa4pzl9pZanFN+PI
6SK+0v7+91Uf4ISRPz/WjqGPEFnyPOv/cbhYz8EzzGuuj4mgD/Dj8B3Hv4nz
PqGy9MJwr/ZtGn2A9cfoR18S5xnAe6t9rtJaxFfgxR6jOzwLp48wrC8z9vUp
9qAP8LQ/s9/fD6APsEvcty3PfOkjXK7orx5KH+BDA0OP6/rRBzjlxo1o5by9
6iMC4+n4RCflfJTqA9zqdWTZZpEPgtX7vnG/uWmpu2uwWD8isf7UVB5EoQ/w
Pe+d25yu0kcU4sdGnR81jKUPcLOCMoMjCfQBVp9DD6aPaFlapRx41dIH+Ody
nQY54rwP2C2nuoNVKH3EyNLRkOc174fTB/jmtT6Fb7T0AVaOPy8W9atYWfKa
ltU9NZg+wKaPLAbWEfV28PgQKWaoD32Alef63ot8ME6Weg00MRnuSx9gHaUh
vTt9gBs7RCU+DqaPeIy3k0NTc6PoI571QB/6AK/2uLFkkZivEmTpx/9qVrby
og/wlnfPg82ED/DpJtP/mHyZ4yNRrjj/nkof4F6V9j2+GkEf4MeOJUO/e9FH
Etb3fT72FoH0ATY+aPS4PIU+wMr2k4MHfSQjH784YqapM32A0zYe6djZiT7A
mH0sjBzpIwXxSeXhnRZ60QdYvY/uRh9g/6YliwzFeYZUxBOnR9dbdYk+wCOP
bag+wok+wN/nlJz3F/VEcOn+2McvPOkjDd+v+q8XVQukD7B6/tCPPsC6f2CG
C6WPdFmqGfCuarKot4OV9uxGAfQBLk1+Pyk4mD4yMP4Lvr5VzoerPsBL/i6b
neJHH+BOZm0/OvnQxxXOp0H0AX4xeHCHmd70AU7UFrg3caePTOQXrz7NWHyZ
PsB5PRd8z/SiD/D+5i0mVE2ijyzEY4Xbz2z3ow9w9+M/khLF+V3wMKVhjIiv
snkeLog+wAm7Mo8aino72LSy4900MV/l4O+P+/DVRNRLwEHHHu63EPsfYJd9
axbcEfMVePv1DzcrCR+5yOdWNy4/I863gy0cCvOrJ9IHWO3PlkgfebKU1Let
xTaxPwhWnvN0EOevwJGBVZ4eEfHuVcQPxQ8m/yHiK3B5TtWUqHT6AKd/vWB5
QMS7+YgfO6e+OC58gPPMc/K3JNMH+HbETOPOIv+4JkstP3hEDIqgD/C5Dad3
3wylD/DwpQ7DTcLpo0CWLvz7auQhsZ6DMTuX+8XRBzgoY5hFSBR9XEc+ftbv
0NoQ+gD/SFuZ6RNJH+Bfgf3WuYv4qlCWvnVEAJtFH+A+pbftncT5EnCtFYte
7RHn4cBdLjuUb0ymjyJZ+iu5se1P4QO8//sV/9ER9AEOdNgeknuRPoplafYG
baGtqO8Wc79IxFfgTL1eJx1EvHsD8dubvkGtxPi4wfnEjT7ASZXtu68Noo8S
5G8zvnybKfJz8L0vt3qMET7A3snOZbnR9HFTlj5nG3fcJ863g1s/0A//IOqJ
4Fm17hjZiHr7LVna1MNNv16GuP8B371dtxWL/APcQkkYxf5gKcb73dWjdcT5
XfDkGU02TRTnr8Bqvz2xP3gb601YQsjAaHH/A/me0mEvTNz/kCveeRLrB3jr
U8t9Pl7i/gfmX7cTVlMTxP0PjMfhxmP8hQ9wz319B1/wE/c/WC/xE/c/4Pfn
mEkOWnH/A/lh2TPTO2L/454sJXssyusRLu5/IJ94MevJBlFvB8/5Xtm2LEDc
/5ClSSZ15s0T+1HgxJzNbxuL9QM8U3ngXewPliEeObnd6ITIP8BqPzmx/wE2
33ZJt5lW3P9Avp/sajhenBcFv+wje/UU9RJwms9g+1IxXz2UpXFO2vMBot4O
VpafNSK+Alesc+L+B+LJO9UsaseK+x+ydH3Znephol4C/p7ZTH9JoLj/gXw/
f9aAWDFfPcb8srnetwKxnoN73hw0oYrYjwIr29ezosT9D4zHIVe2/hLjA/xx
TOqsp4Hi/gfiqRbjHS4EivsfyMf8Sy99EvUSsJ35C4MWIp4CK88t3EwX9z9k
yaCSW/YFsX/+jPtton4F1lcaDvqK+x+YX7L2ZiWI8z5g3+e2ri+14v6HLF1d
UvR0uajvvpClmPMDFpuL+u4Lnpe6Iu5/YDwXnbbS++/+B9Zzf+v1jmJ/EHx+
67pxu/zE/Q+M55Y76x0Q+fkrrE+hf422EvejwPbJu5fc8Bf3PxD/1LNssdxd
3P/AfFiemTJE1BNfyxX3Q0R+Du5+7OSrhv/d/8D/pxTYU8T9D4xfTIdBqeL+
h1zR3yBb3P/A77/qsaotcsT9D1lSnhvuIurt4IPaiNPvi8T9D1mSj0StqJUp
7n/g+3jpwPC6/93/kKUG2k72X/67/4F4S2m4Bj9D5j/ON/wHP++y79Om4vN+
k5fHbgAr7XuaY/xrL77xTAfbWloemorxhz+1a/ZOljY+n3cqC/NrW+XgEPj5
wusWBvh+q+eIwFVb3kh4iZ/XrlnVqTrvkU8rCQt8je19cPB8cOdWNTMr4/uK
PzXTgvcvt9DqYLwo/3zVDxhva2olDsL8t1H5B8Cftueuu4nPq7R58gQ/rjNz
VCIYn770K9jYMtVwH3w44eOO+Yj4NGG7diH+XPnnL4I7KQfe8fOrfaLAav8z
fN6MMfhAn+T/+rlrlB8Q3G/gm/S/ke8rH/cx+PRy52MZ8KH26f8sS83Xnj31
GD68gAfBUd67nqxHPqn8OkvBf/RqM0Q579tc+QG/YH1eYj2gYWGLij54YMly
deln/D6Ufz4f/NeEJ/o7UujjK8+/RdIH+GZg/ztbk+kDrNzmCIimj2+ytCbu
co1qafQBHnp0yKkZ/vQBtmm1Jex2Jn18Z300gj7AUfdcTPIz6ANcKeXdU6V/
h+rjx+94TvUBHrC/+5S0UPoAbyupU21lBH2Af6TfcJqhpY+f+Pma7p3TJJc+
wLPODPs0OJ0+wNcGn1v7LI4+/pWlqaZeXt/C6APsa2Bz3COQPsC7Qn9VKo6m
j1/4fq7dXLw6hj7AZ5ynfN8QSx/gFXX7GWxIpI8/NNLIKlvqtIukD3DoCaVB
GX2Am7Qd82R6PH1U0khRUzzMApLoA3yvRYlpkpY+wGecnhulF9BHZY2kbO8M
LaAPsH/ykp11kukDvHVOwvzesfRRRSPdfTi2cXgCfYDnDR9Ro10wfYAjDdJX
zE2jj6oa6e1ETVxyMn2AZc/MIxFp9AHuapE/71kwfYCXNMk28w+nj2r4+bOa
jo4Jpg8wspGEekn0AR69q1rXxWJ8VNdIbYZfjNpfSB/g650RsIXRB7iWd+nN
aQH0UQN/f1mv4ymJ9AGeu+vZaIdQ+gC/7z9uSWwcfdTUSIWd8stPaOkDPPJX
dph1MH2AP+4xam2ZTh+1NJJeG3u3jED6ADdM0VlUkEAf4JfH0np5e9FHbU3F
/clI+gCr9cRo+gBnrt+hr6Oljzoa6erXDseqCB/gAZdWZukG0Ae4w+m9gYFh
9FFXIzXbUW1ZupY+wGOq+mgaRNEHGNndykrCB3ha0NEt2hj6qKeR+p2c7+MQ
Rh/gfxd/frQgmD7AynXc7Ej60NFIOx3e3DeOpw/wSP33lXYF0Ac43fX5K6sg
+qivkU4Zre/0xoc+wAOjGzbVDaYPcJPQzDI7J/pooKl4r9WbPsCfT86yU8aX
6gM8//n2LWeD6KOhRtp0QFNS4EYf4G51p6/T9aUPcPtHu51yfeijEfz08vpZ
HEAf4CmeVWZMEPMVOK7PP0XHhI/GGsns1bL9CZfpAzy8i9v01d70AX7mEl7P
LYg+mmgk5Tja4RD6AKv9YGPoAyzOb6g+wGeK7zXaGUgfuhgPOh2qjwqlD3Dt
dyEnX16mD7D63oYffTTVSHb/zq1d34c+wIU6mnHFV+gDrN7nEOvH//D7fZPq
p/QjUn2A903/2XBfEn2A1XYHvvTRTFOxn+FBH2DXCz93KfGU6gNs2PPvoy8D
6aM55qtjNmlpwfQB7htR63NWLH2AdcZUGeQTTB8t8HkjsOB40Qf4Sc6mvX9G
0gf4/l7/m1nZ9NFSI9203bc2J5k+wNeqfTRbH00f4D6jDryrFkcfrTTS87pH
Yv286QN8tfO9b0FO9AFW8ytP+gAr7bib+9KHnkb68chEUvIJ1Qe4kUvDlbOd
6QM86A/vcY7CR2uNtB/p/hZP+gAr7Qkah9IH+Km3TlRzMV/pa6QWyoNIYv0A
X6x/tZGVmK/AM1YvM28nxkcbjaS0kwoRPsBFM8yCMtzpA3wr877JVg/6MNBI
m5e+Dq9zlD7AOe1eVHM+Sx9gK23kryvu9GGI+TJWP2KeGB/gzWPWJQaE04ch
/SbRR1tNxfuDwge47zvJ6uRZ+gD7XvOtZOFGH+000vTMjPLKHvQBjt6/583P
o/QBnj3QOG6NI32Aexy2XFnNnz6MML52N74W6E8f4IyLBUnfEugDvKr/qqM1
w+mjvUYqn+Xf+JwbfYBPLE5K1fegD7AyHFsH0oexRip5l/Ux3Js+wBP0dw36
4Ucf4ICI3CkHPOnDRFNRPxDrB7iT0uAyiD7A9fD1U/ZXVB8d8P2agAzGlz7A
o5a7WK2Lpg/woZnnZxnk0IepRhr/dtz1pRH0ATYIcIzrkUUfYNvv66+duEYf
HTXSyrykHsp5MdUHWDke/k7Eu+Am816b5AXTRyeN1M6xaeyzGPoAq/mxP310
4niIoQ+w4bGNNi1FvGumkZTneqe70QdY7X/nTh9g5Tjv+ij66KyR3CfuslsV
RB/gD+5jl1u70Qd4tIVts5kX6aMLvi8DPo7aLcYH2PFrUas29vQBVt+RdqCP
rhrp16uRh65cog/w95e6TW8H0ge4Zm7Ato6u9NFNU/FeyWX6AKv12Ej6AB/+
1d91iAd9dNdI8eM0n9p60AdYPa8j1g/wz/0fSm+40EcPrLdbzh3+EkAf4FPV
I8L2nqMPcMCosZYpnvTRE+vDqG+hhwLoA3x2YK2VeSfpA7x87/Nt9VzoAzxl
6vWPw87Rhzl+Pn2L0Ecu9AH+NeR4s4Ge9AFGdHn3L2f66KWR/on0atrQgz7A
d2p9mvcUv4//A3M79Os=
         "]]}, {
        Hue[0.08640786499873876, 0.6, 0.6], 
        Directive[
         PointSize[0.002777777777777778], 
         RGBColor[0.363898, 0.618501, 0.782349], 
         AbsoluteThickness[1.6]], 
        PointBox[CompressedData["
1:eJxE3Xdcje/jx/EoRcMqpaKBREJUGqK7paKppKFIEskK0aJh1ImEipCR7M1H
VvbeW9mbsmWEyO99n9737/v55/t4fcvpnPM813Vf933ucx/jkRMHRzdWUFA4
pKagIP7vli83vUeuzRZKRpzV2rbISFBOL3DJQV/vtiqpNN1IGNky2O4/9LPl
fX8PjzASjq7W6/kIfelnra7OaCNBv+ejTsol+P2y5dPOxhgJ08VfQD+7HuZQ
PtFIuOWNW0CXX97lfxc/F389Hd35mbPBCW8jISfuTd1m9PEl2j22ehgJqC83
0WOft3/qOchIcBV/Ab0n48nctr5Gwhr8+U7rsgW3g1Yzn+Hf/8Gve6OTcubV
tsO/x709n4Du3Tfn8WY/IwF1dDX6m07S6SpPI0F8OOfR6iGP3tqhx4t/EP04
b0ATHx8j4QJ+Xa80W/hZdybuwkAjwUR8QtBxHSx1DngZCeLTE4e+alOSfBd/
X3w4BehUo8Q3fvj34p8/ir7cpTAsdIiRUIhff4O+dOT4Nr9AI6EGT3fL9dnC
AifT2c1DjQQf8QlGZ3ds4aqN+yP3QJ8YHH78UiA90J8W1m4p8KQHune7azGC
Nz3QZ4x2xY/xpMeGbGHui1/qm9zpge557Naosy70QK/qbPk4yJke6LQRuQbH
HOmBrhlu1DTPiR7onXuN/10W6IFuW+j4RNuVHhuzhZkKg1fYOtED3dP3jWyw
Mz3QneePjq4T6IFeuEAo3+FID/SL00P7ygbRA+2ywHlxiBs9NmULjTZO/zLT
gR7o9F0B2/Rc6YEegbu71oUe6ODGXXePc6EH2ka/W69rA+mB1v3X/8VJJ3ps
zhZOj6hXLepLD3RKV4cxCf3ogX6Ybv/qRj96oN9t/LftlxM90DVO10bfcaQH
+s7brVsb96PHlmxh0OW9i4Mc6IHeXqv/4YAdPdDHlnUPaWNHD7Tl+u/7lWzp
gb58fUaHLEt6oMsLTOwvdaIHusPGnW/GGdBjK27f8mjPHm3ogT67ocDZqAU9
0M4fO3j5N6cH2mflw09+7eiB/vN3ZNmoNvRA29il3MxuR49tmC9uZhWlatMD
bfDcsOxbW3qgd/c56zNDlx7o/BP+NW/b0QOtMWGc2jVNeqAVXYL2J2nTY3u2
0OSJVWpCW3qge1pVjC1tTw+0/dSkxwva0wNd0cby5AN9eqBPPj6dt1KLHujV
2zMzj7Six45swfvwstGHdOiB/v0xqLBKix7oWzEqw4Zq0QPdxSNueou29EBb
mM862r0tPdALTDNsW+jQA/3NakTet1b02JktVGVGx1UZ0AM94L2m0EuPHuje
CoGTX2jTAz0pcZuurhY90NYD3m2K1aMHekPZbaeIFvTYlS0stZk3bp8OPdAL
/Vcl2qnTA62yf9+cNxr0QG8buuhGo1b0QG/acl0wV6MHOuFvxqNdGvTYDY+c
U0XD29ADvS97SV371vRAy7ZZ59/XpAf6s9eYxcGq9EBnJ5unVqnSA/3aoPXR
2hb02IP51vbW7A+SB7r2kmm3uZr0QEfdGmicp0YP9LSXHjEjtOiBXvPnUd/Y
dvRA/0iqPZfchh7oyyNHfp3cnh57swW/jQ6HWmnTA31fcfvxPA16oHPGpXSu
a0EPtNvsWa2stOmBvnb8/KXlLemBnrWuvc0fZXr8ly0EaZx8+LENPdDLCz64
PG5ND3SC/u2Z41Togb5ROKXrjtb0QBtPvW7SrjU90OqKhcPOtKbHPnhem905
W/JAL959/88xyQN9ebjxlOiW9ECP2KqUc8qYHuhVyuqL+7ehB3rzwLBhL/Tp
UZYtuP+7tG+MMT3Qfi89b1rr0wP9xd0/5qMuPdAHtnd36KlBD7Tmwafq9c3p
gbZP8Mt+15Ie6Bz/ivt1WvTYny0E2gf/e9OSHuhJ175uXKBKD/S3U02f3ZDm
K/TtgyX5LdXpgVbt/q5+t+SBjqsaPWuNOj0OZAuVoxYkZTWnB3pjx7QVZzTp
gd722q7DE2l8oGPct3z6I3mgV+QqTNDWoQfaccKxlD2q9DiI7ZPPp+d/pfkK
7Xs5qVe+Jj3QO255DHqlQQ906YvYUUNb0wM9euzG1/Ga9EDr9bn4+4oWPQ5h
vmneo/0UA3qg9xxNv7BAjx7oppddNqS0pAe68cwFnZxa0gMdsFclNL0VPdDD
XR/0mtaCHuhFn48cc9Kkx+FsoWvyILvhWvRAi5sHrZb0QKe4emV3UqUH2vDe
MOtrjeiBnrz49cKxTeiB/j62zd+11YYNHuXZQkS3tYc71Rs2eKAnK/Z3nK9A
D3TaF3W939L4QFvdrb/6oyk90B+Hh4wd3JgeaK2QcV321Ro2eBzB60l/ZdbM
v4YNHuitb19NX65ED/Raj9opqo3pgc6/Z7RkvhI90Gk3/dblKdEDHW1Vk3hG
kR5HswVT3xDvCjV6oN/0eRZRhL8v90Ab1IWYuzWmB1px+hqfRCV6oF22dImI
bkIP9KphAUZ7FemBdniU+NxOkR7HsoW3F2MSDf4YNnigo+NjY5b9NmzwQNeE
DwzvjedT7oEeXqBWMKsJPdBKCyd+0lOiB3qdw9f4yr/0OI7t/80/vbY34fhA
7zfLfp8pbT/QqcETb6uq0QN9MP7H1TF1hg0e6NZrW8UNU6EHGqOnRKkJx8eJ
bKFPh7YqS+vpgTa8f051Jv693AMd89H4WfInwwYPtNr+lE4mTeiBvlNof/5d
M3qgf9wWF1j0OInx4n9fP6URPdBJ5/NbODXh+EAP/tj/nLsiPcSfb65cVtGI
HuhjKybcM1amB/rp2i7XTWsMGzzQYSoqyZpfDRs8TuH1ZqQ62qsRxwe60Nlo
qW0NPdDRC/0sS3/TAy2cOCPTg5/cA/1gnc1Ddzwfcg/0XcPItruUOF+dzhbO
rYx5P0iZHmid0WuLb+Hfyz3Q/r8qai5+N2zwQJv6fJze5Tc90Iu+dCn4/M2w
wQNdHdXf6Povjo8z2QJWC/OOKHC+QjfKOpzUppoeaPsCdYUh7+mBrhsatDwf
j0/uga520bm9Xxof6GWP64dZKdHjLNZbhgOaLlSmB3rtQZ+O3b9zfKCbl+wr
ufLFsMED3Ta0eOXapvRAH8j/euYxXh9yD/Sc6mSNE404PtAXcrEDUU+Pc9nC
zZz7f82a0gNtEhbu06wp5yv0igs2Dx4qcL5Cy/o+frlfgeMD/f3rhg5tlDk+
0IXLYky2K9DjPNfbfzhfoaM3yTZ/U+T4QOsaju75oJ4eaOO8Qe0SP9MDbf+2
6oBeNT3Qp69sHqWgwPFxAduz9G0bg/5xfKDn//S5nNSI8xX684awhKx/9EAv
+vhG62UtPdBV38r11eAv90AfWvfvVehLwwaPi9nCwAFXT676Ydjgge6g76Gz
4jU90A+0FubESh7oYy1Umvl/NGzwQP8Y/mbDlZ/0QH+6cMp5+y+OD/TepmeC
ritxvrqE/d05F48VqtADfWDHslaPlelx6X/ztdwDbaM7ZO7kWo4PtN+ftlMq
ajg+0CutZwwveMf56jL2vwywwflHD3STUwfn6qrSA623blqgdTPOV+im02M+
lEnzFfrv2HX27RU4X6GTS0+MH9+IHleyhVj8+Hxjjg+0fPexMT3Q/0IjDoqP
R+5xheNF2n6gH593qFFR5PhAV9Q+MzL+TY+rWG9OVZq0V4HjAz3dYuRqhd/0
QP9ajQXtb3qg3e6fXb1J2n6g71TdUVjfiPMV+vf+SzMfSR7oGXuVP22t4fi4
li0YDXduMq+W2w+0fvnOi3Pecr5Cv7e6OTixjh7olyWhrlpf6YE+PMvcdd5n
eqCV7Jf0GVJLj+uYLzPiQo5K23P04oR1C3895XyFXpHQ68rUTxwf6C63xsT3
ek0P9Mnx458l/uL4QB9rvtKy5Bvnqxt4PCPv5qx9z/GBXtyp6VDhGecr9MeI
j0vW5XF8oBdaYUWawvGBXhBekjQuj+MDPUVc4C6jx008Xp/qEX9Xc3ygtR+2
mDFiDT3QtaHXk6OW0QM9uaq7weN1HB9oy81rNY4Xcnyg11t8mrwhmx7oD5nm
ap1z6XEL69HvagmnNtAD/Wnzyh/52+iBTlseWnZ3Iz3QM1z02tgW0QM9LUjt
fa+19EB/C2inEnGEHrfx+ixU+BOwnB5o7TnhWv3W0AN9ZGLKh6ICeqBDspqn
d9xND/R/1U2fjl5LD7Sr78XSuYX0uIP1Z/rU3WP30QNdHzlo4YYt9EB//vlj
h9NqeqC/RJc03byVHmglxaaGA0vpgS7Nnp5mWkyPuxivL1u7G2yiB7rC91/I
13X0QM/SmvbaoIQe6Bb/NXYJ2kgPdPPy0I+XS+mB7n5le8ugdfRAt5qfOejc
fHpUZAsv6jveWruOHmisTq/KltEDrZ5wqsxtMz3QTl+iLodvpQfa4HiHYzM3
0QN9d2LnDWq76VGZLZxRsk5R20oPdMev5w3VV9IDnZexMa/benqgH70rPWq+
nR7o2d9nNf+6nh7oI7m2oxSz6XEvW9g1tb/DoDx6oMOUV64fVUQP9OCZgz/c
WksPdHi9y+8PK+iB/tXazLZ8DT3QIyt+JAxabCiUT13SVul+tmCX2m/4Xjxf
ukpBzbujhbjqG4ELDYVp+HEQelpCb9uBqwyFGx0e/JqJ1vk6xSUAr5fue4o/
bUR/MlS7YYz7l+004tV1dLngmd4E/eo6/gG68vO3gSFzDQXnEeL/g/2z3Ue0
v+H2Vn3aeHYQ2qRjTKQvnr/fM2PLp6KrSmsX7MTrBfdmTzE6cIvrvTC83sU/
dxYd3T53x038XPzxJ7RBlvnN03i8seIDepgttOygGx+3wFA4N8gm2wn994iW
gRV+3hF3Pxa9ZOO2De/w/M0S/wHa6pvvpN14vYk/LkfXf8pSvYPbtxEfELrZ
ghEvfi81FMSno/kjbL+9ju9clG8ofMbdt0FjdRrZG+PNS/wH6Ea9munUZBkK
m/DjbLRPF9fjxvh98endg57gPzrTC8+//OlAf09LPJ+/mh6P8fwZ7h/eP5Ee
aIV2yT+GFdID7TK0g9/fJfRA9wjeojYjmx7oggO5k88U0AMdOa6sZvEseqDF
3RvNBfR4gvm0XbX6/Pn0QAc479oSkUsPtP2iEVuK5tADXTz7po7zKnqgS899
Gv97CT3QgWePXTuQRo+n2cJ1De971UvpgVZrun1ezyX0eMr9l9n0QFePvDXQ
eA090MWzDr+vkDzQLmfXBZ5cQo9n2cKJ+ncP/yuiB3rCxu2tTmTRAx38rHBh
6Wx6oO9PCtb7uZYe6LNWt474LKcH2nbVtbSkJfR4jvloduTxxTn0QHfvNGJq
4jp6oP+9sRgekUcP9PWIVIdvC+iBXp+JAb6EHmjzVpvqnWbTA60hPmFZ9HiB
v394n9fcTHqgb3nV2m9eSA+07vZ1W5qV0ANtGH26yZpF9EBnehe7n5lFD3Si
wcPifTn0eIn9vT0jD9jn0QPdv7D/VKcF9EDvOjNh9ZC59EA/sCqryNhBD/T+
5IO+uSX0QN/b3SqrooAer+C5ZVbLC2vogb7Vs9XE4tX0QP/Uy3jRexU90Act
NdXfyOiBfjVzXomwkB5o7J3eqpXR4zXGc4+4K0Gr6IGOfnFC+/ACeqDf1L+d
/ERGD/SGmY8DSzPogR6ZvrPqbg490E7p02uq0+mBvuMU0aLzHHq8yRa8e/Yq
FF+/cg90iunoI21l9EC3NN6x8sgUeqDnTnvxaFE6PdAbkotvL51DD/Rxo+pb
ZjJ6VGULGVtubG0kowd6nt/60S1m0wMdXtc46VkuPdAxo/ION82kBzpTu7XF
ofn0QNdOe7qy1Rx6VOP5jzOYdyKFHuiO93M3H15MD3T7/tWuGdn0QFemnvtc
uZAeaLMXT2KGLaMHutqz6Pb1Qnq8xfyt8j62ppQe6GosX9fOpQc6Y/Pou4Ol
8fGW67U0eqA7rlNcvGsWPdDDP4/1iZDGB/qHm3PY1Wn0eIf1gtfRe68T6IF2
+O6R+UDyQDsdqvxvcBY90FO+7O/nlEEPdOiovk98F9DjHd9PmUOP99jfmbHb
wnUmPdCNnox/bJtND/TOt9u0KzPp8Z77z4vpgXbwdYhRy6IH+t38TzmDJI8P
mM9z+yX3yKQHulgzeYxhDj3QhcPOPLeZQw906zZbVuRIHujKTM8vX7LpgU41
fln+bxY9PmJ/O3+s1cFl9EB3iUpZdmQ+PdDd1i261m0mPdC7H/UTagvoga4u
c+1hK81X6BHiAfk0eqDfnNqrpJtOj0/ZwjCDcQOUs+mBdi5Y3u96Ej3QEQPD
e+em0wNt4rC2YvVseoi/37/q3jYZPdDb+mo/EMer3ONztvD61a663EX0QH9b
9yz/oOSBPn1jyKHD0vhADyiIfKgheaC1J/zyGCijB3rH4cQtLrn0+IL1z/uj
UTPm0wO9YcVpo10Z9ECPurbq0m1p+4F2Vgk/uXYpPdDLNP+78GwKPdBPv55q
+mwyPWowf3Vf8mxGLj3Q192wBcunB7qjudnzqYvpgd7u9XP9zFx6oGP2HTfQ
zKYH2rrZ47wBBfRARzUbF/U+nx5fsT7rsXWXbh490DH7Cy9Mmk8PdIJu/S2N
2fRAj3A8raw2nR7oZda7jw+dTQ+0feKiZj+l8fEN21cfE0VhDj3Qi9Ttylal
0wM9+dX74hsJ9EBbZf48njuLHt+4/y15oE8EnC9ISqDHd6zvW16+8WIePdA/
bs26+2cGPdDFFZUmW+bRAx3i41ytlk4P9PoxryJGzKUHevNs02+/M+nxA9vL
VSbnm2bRA91ieXht0FR6oOeNz+mtn08P9Mp1ublbJ9MD3WTDrUMaSfRAn2y7
qMt/cfRAh979G2Uso0cttnebzaxaJtMDbaz0ctCmPHqgjf4zOOqVTw/01mYl
HxXX0ANtebzJvT0r6YEetzr3nPpsevzE9nbxromm6fRA5/zrW+JcQA90q/jH
/85l0wPtqflJwVdGD3TcvnlH/PLogW6me37vpXn0+IXH540RJY0P9OKrx89f
ktEDLfz5U/u0gB7oNxOdjRvPpAdau9awqHkqPdAXH6Z0PDSPHr+xf69Ut3PK
FHqgu6RfsZshbT/QWz4uujIkkx7oooGOz97PpQc68uSYoDJp+4E+vNwh2rqY
Huh5lseWK0rjow7zY2KIploKPdAZpxNqFRbQAz363pLjr+fTA+1sOrv5oVH0
QFeMsbvukkoPdBO/+eZFU+jxB+upD58rRqXSA119d1ySXxo9/vD8gMn0QKe/
k+k+G08PdJ/8+zljkumBXqGoNOXbDHr8xes1RT1oZRI90PZ532+/lbYf6E94
ur6m0AP9Y8TglJQMeqDF3f0+afRANxp3Z0ezbHrUZwv5OkVpwzPpgX7e+HqX
8OX0QHd44W/2rIge9f9b78s90PvFt68L6YEe9DLD8ucKeqDP5swxjk+ixz/s
XzpuNHLMoQd6Yub9iR9m0+Mfz3+ZTA+01+mwN09y6YGOLbnmLm6P5B7o8l3W
YYnZ9FCQCaNeN156TlpfoWeVZqlvzaIHeqpJ4zuOy+iB9qgf8fTgPHqg7xUU
LkqaRQ+0Z9R/uVvm0qORTMjqsWli0RJ6oEd+d2+rvJIe6B4vWz30kNZX6H0P
i5qJ63u5B3rg9eFVrTLpgT6zSKVDTik9GsuE99k71Byl+Qo9OH3J+Kc76IFW
mXHzZPR6eog/n3XkZMZheqBNxyw5ZbqdHmj9WSV7IqXxgd5z/8+xt9L+hyIe
7zDra62K6IEucutSllFID3TQ/iSfpNX0QKska7rEL6YH+n3bocPaFdADXTAK
O+yL6aEkE8qNF6iunE8P9JUmPRZaZ9ID3exkG79NS+mB9qvbXtwlmx7of7vW
uwcsoAe6fl95/JFUejSRCVU9svd2kNEDffNcirAmkx7o1g8eKU6dRQ/0iYWx
lZ8S6YFepmW4Ok+ar9BBA699ay1tP5RlwqcpKf/ZSuMDXaHTbLzddHqg5cfn
kuiBXtfx4J95s+mBfuXiZ500hx7o0eKCJpseaMV9bR28kumhIhNOjdoyIjCD
Hmjx5XQvgx7oJj5l6X3z6IGedOPC4Hfj6YGOGeCo55NND3T5hYk3Lkjrq6Yy
YW5u+8Dn0vhAT+lxZkj0LHqgM3akNjqSRw/064J34y3n0AN9/+KgetOF9EA7
2k97tTeFHs1kQj+Ntp1SpfkKvb3unPPUZfRAtzrVPOqm5CH+fO7pfoW59EBv
9l758FMePdC2bTZblKXRQ1UmdNa1U0tOogf62MwsDe2Z9EBHjNXdXDubHugv
MTP2Ks+iB/qgdnfhgbQ9Ryed62q/OJke6Fa2rcfsSqSHmqzh/AJpe46+HTkn
rL/kgdbvEe87dDo9xN/fu+SEv7T/gR5pjj1iaf8cHZnzqP/W+fRQx+vnvbvs
fBo90Nvi19bsnEMPtHz/eSY90HrZ15v2yaUHesNNX9vD0+iBPlquUFeVTw8N
/P7xMCOndHqg32un7z6aTg/0kfbP/ns6jR7ohPXRpY+l+QrdU3vu+eoceqDH
/u3e6Ke0PW8uE3536dhDIZUe6L667Ux25tIDra2lHK1XTA80RlPUsiX0aP4/
f7kH+l4nx+dDU+iBrnb7MLNNGj1aYL5cEHb5Wio90HON438nTaAHev3D1NyF
CfRAZzgcTnmXSQ/06rCqgUpJ9EC7im/gScevWsqE864D9yam0AMdt/tBTEEi
PdBmmzb9LpA80H3r1ZQaZdADXb434cGcufRAPw/9ENlzFD1a4f4o6NonTKIH
evvsj4ttk+mBFpebsdL4QD8pHetnNZEe6NqhC+uCkumBfhvS8mJdFj1aywTL
dYYaG6Xju+jO55tumjSbHuhvc+vOb0+kB7qDgu2P94n0QHcN/71U3B+Te6DH
mUeOn59KD/SpA/qu46TjJZqYn8zfj503ix7o2ovlQyrS6YEWdwf+jaQHetD0
int5s+iBPr2nyGXwOHqg3UPNJrqPoYeWTAjPumMYOYYeaJdJw856j6cHet/8
28lm0+mBvuYxe8CuSHqgO2xwbX0kjh7o7FueZYfi6NFGJjxrOrhrwlR6oJ/M
X75TPH4q90DfNzjyrP9IeqC7HDzVufcUeqB3LH+TlRJDD/SZbToudtL+oLZM
uLhOP9J/Mj3Q/VxsR9+bQg+06/pWlnVx9EA/cjlZWz+aHuiz2hnt8tPogZaf
/yKND21uH+LpoSMTludnTOiZSA901aNgv7aj6IGu6zS90lUaH+g9Xsdcy6Pp
gY7eaHjbTRofaJmD56HR8fRoi9dD6qLrhZn0QF89YbnWM54e6MYHQsqDx9AD
Pa3x8qb6M+mBLjbf93jibHqgZa8bmdfk0ENXJuwMvz8pWNp+oAd+3JV9OYUe
6B+d574cFU8PdEHZgbMx0noXnXe4aUC+ND7QizRKc7yT6aEnE+bPEScMeqCT
9Cw8fkv75+iNb/CEZdEDPdjti9m4ZHqgs4tSDdbNpwd6omfzyjtT6YH+bXog
2D+THvoyYYX9Qtk/ab2L7nK46MbCufRA2z50n+CdRA/0LqXBIysS6IHedtqh
21jpeCJ6S9cL9u1S6dFO1nC+QwI90KFus8a8luYrdMLTla3Wp9ID3a9lSGm2
tN5Fz7UZ9/loEj3Q0z16CSWJ9GiP8fD3S8S+DHqgFw7BAkk6XoKunTrt3Mhk
eqDl7/9Ppwe6ZZXX/cAF9ECfeDlg0T7peKKBTJh8eY9p+gJ6oPvEP8qvkdED
fUyjV8RXaX2FTq3+cM1N2n6gBzUa+09R8kD/jGvf7r00X6HXqfRX7pZLD0OZ
YCW+wOfQA33ib5qKcho90KEa2cnmC+iBDvHdfvRQEj3Q4mp3RRY90Ep2XSI3
SB5GWC+GYI9R2p6jtz3db3w2hx7oAy8PBNhn0QMtP762iB7oNaXHGy+Lpwd6
uGqL5eHS/rmxTBhzZeGx/5bRA20vbnAX0gP9dcvV2PRieqA3a7c687KYHuhG
dVW3C6Tj7Wj5+44z6NEB62//792KJ9IDfX1fzzU60voKvbrR99G3U+iBtlZp
+roqnR7oQeIDSqQH+k07B83l0vFd9D3nvMzWCfToiOfX4ou7/zx6oA/aFagr
TKMHeviHLlf9pfUV+vyyw4X/v/1An2n0ra5e2j9HH3DU0dCdSI9OsobPS4yj
B7qdeMByEj3QL7KNrp5KpAd63U6jK8FT6YEurU+a0ySGHmjH7SWOVlPoYSJr
eP9b2n6g6/rt9imYSA90+fTby1ouoQc6QJyw5tEDfWXY05pgaX8Q/U6vu0qS
5NFZ1nB+hzRfoT3d7ZZ5T6IHuvOQB96fw+mBNnc/L6wKpwe6TrmzjSyOHuih
oQPe9ptGD/S90OGd/oumhynm46nYQZ9ID3S8ro319Th6oJen7L2yYCw90Auu
jfrnIO1/oBuLJ4xNpAe62/qYpOzJ9OgiE8q85r74NYwe6Dc6JlXi+kjugR7g
9Pnnjwn0QO/dk3o+LIIe6BuKhpltJA90p+TZy42H0KOrTDg+Q1njbxQ90O1S
InsP8aMHuudJrVc3x9ADPX2gyrt/w+iBru86pOT9eHp0/d/8KPcww+O/dvDB
95H0QC/cfHiP2mh6oOXnY8yhB/rQ6oC81ePpga78an0pego90L1D3YdojqIH
+kZwXd8HUfToJhMcSpynTZlMD/SIxRe1poygBzrpadSu54H0QG/S7/LZZwI9
0IvUrj79NJQe6PGYHr3j6GEuEywqNR5oR9MDHRRpebzJWHqgy76N2WIaRQ+0
/8MvnY9F0wOdvDbtw4hR9ED3Md7eq0pa73aXCYKF+8In4+iBXjfd7OmqofRA
r9iSPGpKND3Q8vNXx9ND/PeakadujaMH+sMAw6+NIunRA+Oj0uzE8xH0QJ8s
6eBj6kkPtPz9kuH0QDu1NHI550MP8efX94Z8D6EH+qmXl87IaHqgsfqyuBVE
j554/JVuNxSH0wP95Ezd5Do3eqBTlW+v8I+iB/pilpqwbio90EWHuh0eMYIe
6PaN3RtrjKaHBTxaKp2/Lh3fRZ9b8Ue7OI4e6KniDtQMeqBbDflpWe5JD/R0
cYd/LD3E3xdPOI6gRy+8Hg9F7fYOpQd6zrJBW8rC6IEe7Zm2PHQ0PdC/m8Xs
LxxLD7RixOjKLmH0QFvNtXNaMYwevWVCYvAm6yth9EArJnuVWoXRA33m9Yv7
fpH0QJtgd29bJD3Qw9VfuR6OpQe6s3hChzQ+0PvOrtF0HkoPS9z/ztkmrybQ
A/308BV902h6oNu5KEx6H0IPtPjpnK9T6IFOrcr4XZhID7T8fCdp+2GF9V1l
WZe9kgf6uPPri2ti6YGep6vnqxRJD/TfgdgAjqIH+uIkh9WNoumBnlWbq6c5
kh7WWK/OTu2bHUwPdFRy96ojkfRAF6cvWmrtTw/0/Rdzps4Ipge6dwf/MSFD
6YHetLWv9oNR9OgjE9xaDd6/15ce6AqrT7ZuQ+mBbo7lcbch9EDbz+hs5RlH
D7Rfn1eqnwbTA33e0TKrhfT+B3pnaNHnQd70sMH6aXW8l3YMPdB/tbHij6AH
uv2urRcCRtMDLd58fCQ90Flr71zQDaUHui6s8WffEHrYyoSHo81Od/SnB3qQ
4aE1R93ogf78p0Tp7xB6oD9t6mX8ejA90Bhtfab50AN9N/jk/bZh9LDD81ER
2yLZnx5oj7bK5gcH0gPd746xzalweqC3Zzc5WjKIHujSk5XOeQH0QC/zajN/
4EB62MsazicKpAe6NmFQ/HEfeqA/rBydnjCUHujLMx9VX42ihz2Pd0XQA+2j
FvGtjTQ+0C1uBrxs6U+Pvnh87YyWrXOnB/pbnz59B4fTAz3DdLXBA2n/HJ2x
vbV5c3d6oP8zyq+dHEgP9IS13Vpt8qGHg0x4G/Z6aogXPdDavd5bdA6nB1or
v6RAfD7lHugdGm1e/PGmB7rvkKMxnZzpgVa9//Kzpzs9+mH/toXyqmRfeqDl
5w2G0ANdrPErRlkaH+jQlhfrbEPpgS5PGHsqMoQe6KW5dtcqh9KjP/Z/W2VV
fJfmK7T88zsB9ECvibvY5nE0PdA3Jw5XuRpCD/SwV81mF4+kB1pz5W+hxoce
6NUX6hP1BHo4ygTlw5EPSobRA112/1REFz96oI9s9piz240e6J510zb2HU4P
tL3D7C+3POiBDov8HeHiRw8B27+xJ3KODqYH+kmbE/+CRtIDLX8/3ZMe6B/X
+wd9DqMHelqTB1mmYfRAmww73/GAPz2csD/54tGi3dL2Az2mX0pRF2d6oDPO
epVE+NED/bJN1qr8EHqga4rer97oTw/03ASfvUIYPZyxnh6ybqiiND7QyZVq
TeKk+QotPx8ogh7orFHnd38fRg/0h5rtLd6F0wMtP3/Xkx7oDuNf+AZK23MX
rJ/EEwKC6YEW3w7dL81X6K3KkRNqpfGBxupzY2gYPdCTp5jpKgykB9p81A71
Ld70cJUJzh0rD9SH0wO97HdiwCJp+4G+ujF3yMCJ9EDLP+88iB5o4fHWoM5e
9EBnPpnbdqcnPdxkgmvvl5VJQfRAjzesKdw6nB7ozu1fjegjjQ/062mnjfWl
7Qe62qPHP+NweqAVxP/86DFAJjTtt2LIaml8oK/+zo/a40EPtHj6V14UPdBm
7ZzMzkTQA+2RVdOk+yh6oP9WdnJ8HkMPdKHSps3RYfRwlwlqKW77IwLogR53
uNnRsaH0QJv1/bumx2B6oN8Gr//m5UsP9NPouQv2RNAD/cMlbtekkfTwkDW8
/xxAD/QgBaz4pfGB/p10dPRBL3qgO2wN62cqzVfoD6Mm5ZcPpAd6g9ru3x2H
0cMT20sbv6fFXvRA73cr0ugtzVfoxw7YgATQA90moNp0ZT96oKOSTrZu4UEP
9JSS8Dn5vvQYCL/CIJfnPvRAu4kn3ErrXfSvHut76Erbj4F8/UjjA91L+e7k
PyPogd4X+Dh3Uig90B4njxa7BtJjkEww9Wp75WIQPdBXt1y7E+RFDzRWq7sz
Q+mBtkrbL2QMpgdaIbi93U1PeqAtVjm5/HOlhxfmM/EEDQ96oPUrjr2zdKcH
Wrz8Q1oYPdCZvwvtwoPogZZ/3mEQPdAaCkMeHoimhzd6i4aP63B6oFfnFe/f
LXmgW+Y/+NEvlh5ok7zWh8uG0gMtnv7SRlpfoZuvntrhRCA9fGSC15ayFU+l
8YE+ZHEz5344PdAP+szPeCqtd9Fv/midS3enB7rrtfJ2CRPpgX5sMDstJYQe
6NAVZ3+EjqCHr6zh8+8h9EB3WfkotHMAPdDORQOW5ETSAx1+evrIu9J8hVbc
U3HYURof6BWBVnfrI+jhJxNKInu9Fec3uQc6bN8459AoeqBbPf3W47EvPdCz
Tt7bHt2bHuih/9ldHT+YHujcxq4n5ofQw5/7Q4H0QG86V6ZuO44e6DsF12oc
gumB3q86cs244fRAv/s7oO+EMfRAP22dNmvgEHoMlgnWXZar7PKgBzr4UnHR
iGB6oDfldftuHkwPdOCkGU6u9vRA5/Zdn/ndlx7oTu72ih196YE+5NOxe4G0
/xGAv19u++WODz3Q8vNvPOkh/nxgQpySNF+hT8TPVn/pSQ+0mfgBJB96oIPr
U8J2BdIjENvP+369rg6nB/rejF1nJvjSA91oTH6Pv9L4QP+1zPx5XDpegq7Z
F1OoNIYegdxfHEuPITJh7DmNYysm0AO90SRoQEfp+BV6ef++Tw9Jx9vREavt
3gVMoAdaPPz5wZce6LfXZpZmedEjCOOpn/p2nwh6oL/FBaXuGEAPtL/XYwVL
af8cff7agB0rBtMDfbyq5vUkb3qge9Ze8E8Lpgdafj53KD2GYnvv2bXqx2B6
oE+W/vw5W5qv0NO/m/W296MHelUiFgAB9EA/DvZrK65X5B7o/OOv2zlE0SMY
bXHrx844eqDHxmNG9acH+nXHrtWRHvRAt46dG+jvRQ+0wpnzi+0G0AMtni5V
LO2fh2D749bst5o3PdC7FvqE//KiB3riwd+7PSPogTZ3nXd80Qh6oKtXTVtQ
GEUP9Nyqlratg+kRKhM8B7360HQoPdDYG0h9404P9Os3cze8D6QH+qpVZN0F
D3qgY+cd6zwukB7oLuIObQA90NMz/lYcDKFHGF6fTyv3vpE80I86WNy1kY5f
oXufD5/dVdp+oOXnD4+gB3ppXoukPoPogd57w87xjD89hmH72NOim5YnPdAe
OiuCVCPpgU44Pu3MfD96oFeElt3VkY6XoBcVqQ0zGEcP9JBjN399lrbn4TJh
ZZ8XVq5D6IGWf15Y2j9Hyz9/O4IeaM2oopnZ0voqnPt/ofRAe/jHfDT2p0cE
tpfHlisqBdADnbqjbOQsaXuOFk+HaRZCD7TjOfccyz70QE+MGZ6Y158e6G15
NUtipfkK/Xhxu11bPekxHPNz9Ud7/ZH0QO/avrp+7wB6oK+8bT9h3gB6oO8u
9K7p6EMP9IrX7TdWBdMDfXbuhB8qofQYgf2xu+P96rzpgdbw04vVGkwP9KrI
2EHtA+mBbpgn6YE2Gpk5Z4krPdAzPtyce2owPSJlwtHSXqHu0fRAa4/PnbJi
BD3QySXvTraQxge6fdXaMo0oeqAz/8S9PGRHD3TO5PrO4v2Te4zE+Oxj5DzM
kx5o+eflpPkKneZpFnDZnx7owNev9W940wMd53LGdpYLPdB+sqCPTQbQA71Y
/okNekTJhNkH4n9c9aAHemV2tfM2H3qg1ZUrHt7wpQc6vcqz6LZAD7R4+Ni1
Hz2i+P6/Fz1GyYR1S9bf/X8P9Om3Cy3UPeiBnrOvV8LJQfRAn+ohM/gZTA/0
guEzTC4E0ANtMXtl7b9IekTLhPtnxAmYHuiAqvKzPZzogS436mD9YTA90Iqm
D46396AH+sTmFp0+ORgKjbvN076HNu09Jf2SpaEQcchTvfFombDdv8WNKty+
mN3QykdLwsT9H517V2sD0HmVHw3W9DUUpoxZ9CEF/SY+c21zPJ5rtQEv1qMv
hLpsPmJrKIg3fxWtmXLr2z3cPzFr0cU9f0Sk9DIUXqxfcdooBuu12Lu6T+Dj
aI17gK6yGB6Rhud35WmjXfFom6y7sj42hsJP3PwKdERJ0rgR+PuB4g2gmw3u
mmCF8bgrHncIrfXBrPQPXs/q4gMcg+2Hl88Hdbw+xLvriF6vPbDzRoxn+XmP
6LXu81eF4fkxFm8AXXxvx3UVPJ5U8Q6hlWve12x3NBTEh/8C/e/iwCWDMb+J
d1d9LNZHQdc8P+H3xZu3Rvt2WhY7Gvf/IzICrX/Y9ftd/P5A8Q6hFZvJDKNw
f+XnwaPln9+yoQf64vz9BRGD6BGL9aCqR52hQA90yZ5I72gneqCXvg5qutWf
HrH/e77lHujVi6eMbNGPHui9qisa9fCgB/rv0Vlfxfcz5B7jZA2flxhED3Q/
z0OjayQP9H6XUyNvW9MDfVXX/76+OT3Q7W5pFs4Q6IHOHH96ySNzesRh/9Np
34lsW3qgHxU1mzulHz3Q8s+jWNMDvWDkwfV3BHqg3yqrli/xpQf6cNRubzN7
eozn8WEneqCrR23+PjOAHuiPS9Yp+Av0QMs/h9qHHmjH14qNi+3ogZ4Ql1D6
uwc9JuDnp5XVTO3ogR5ZGen1uy890E3Gx/8sdaEH+vGi3ff/ONIDPay9wuSh
jvRA24o77N70QMsPb7nRY6JMqLBwET+F1uCB/qypcl18vck90H0WKz1TtaUH
enRWVPjDAfRAP9413n+0JT3QJ+c4ZOiH0GMS9mfv7Jzafxg90BtD1fZe70EP
tO1chaeVLvRAL9y6KHxsCD3QV6bjHvnRA722YvXpNxH0mIz91RdPb/Zypwd6
3a6cEpX+9JjM4yeO9EAPW3jyexcveqAbjsvSA31r7a2vExzoEY/1kdbiy2/7
0QNtsiSg7ylXeqAd5gzbHONED7TX3/LNHm70QKuZjq1f1oce6EOt098aWtED
3cbA6vDHfvSYIhM+KebdP+1JD7RvWMeMyRb0QK9fPSlhnCc90Du65t0LcaXH
FJ7PakMPtNuo4DP6dvSYiu3j8eAnx63ogR5tMaCTand6oKe3uJ5qZ0kPdCfx
BvrSAy0ztis6YEIP9IWQylvNHekxTSboHE4NKupKD/TJ347zfnWgB3rpizZZ
qzrRA732R1hf/970QO8cNnHFZgt6oL+2/3O6kRU9EmRC5KQr7f/2pAf6VJl4
QIYeaPn1K7vTAx21dNNjPVt6oG828qzc70IPdPFA5TSz/vRA3xG+2k0fRI/p
MuH2LfenLRzpgV4V0fVSSxt6oOWfj+9OD7TCxSdH1vWhB3pMk7nbJrjRAy3u
3p9yoscM7P/tO/JosQM90Mfz0xVD7emBblfkXj/Cgh7o6+8P7e/Qix7ojQXO
Rks96IE+PAJPUD96JGJ7ciVHc3h3eiTy+N8geqAXWnfMfOhGD3SnyCc+HSQP
9DSDNv+mW9EDbSgegO9FjySZ8OJs99dv+tAjifOLNT3Q5du/3Y9zoAf6l5bC
C10reqAx+13taU8P9Oby9s/+E+iBvpSR7Sgzo0cy2uPIxngzeqCf5PS8/8KE
Huh99YUKf1zogZ5Xig2yDT3Q2uIFTLvSQ/z3AXYfunrSI0UmjOqw/p5DD3qg
/zwfXFBmSw/0xc3FkbHd6IF+vyG/YmAXeqCTxR0iU3qgvcUDLAb0SMXtd2y5
850NPdDy61Fa0wP9dsnDSE07eqDHvB/Ux8CcHuhlY+uGBknzFdr3qt/DLwPo
MVMmHEuLODClFz3QMbPWPCwzpAfas/XsbmuM6IEOHDLGqFCDHugFbrfuXTCi
B7r70gVXf+nSA/1M5U3AOVV6zMJ6c2/YpVFd6IFOWTn25I+O9EBf7DNJ5a0W
PdAzxDfwOtNjFre3hvRAdxB3iLvSIw2P/6KP4yZ9eqCN7ZVylfTogVZzefnt
uzo90I+u5xfPNKIHepr4AdJW9EAn155LvmNGj3SZMPO5wu9UQ3qgxd3b3ib0
SOf5CEb0QNucnnFlqx490MoDVc3TutID/W6L0F3ZkB4ZmD8+d9+mL81XaIWJ
6UpnJA90I+t9cdt70gMddcfo8gcDeqCrP63/vEaXHuhfmgUa4/TogfbsGVu7
tSU9MvF6UNmzKrQ9PdALt3TOOtSTHugbTksnVUnzFdrkdYhntx70QE8feypy
rLS+Qnd4ljwrsw89ZsuExj3OF77qSw90+8nnlW+60QM92HXukPJe9EBvaX5Q
d4K0vkL/mLmuvY0DPdAJg4cXJkjrqzl4/br//a4qrXfRya3Gn7strXfRkbr6
h+71pAdaPB3dW1rvou2vNP7QXFpfoQdc6z7VpDc95soarq/pSQ/0lIrWNU49
6YFuMcv77iYbeqCfOe1999ieHnO5/ydtz9ETxAPkzvQQbz/Qz/+7tP2YJxNU
K5sPeG9JD/S4mvw7U6X1LnqL2oyiSEt6oEu+uLZ804seaLfoU8svOtMDfb6Z
5oC9zvTIkgkdv1l+P2RCD/Tk+GMu4vpT7oH+9a2ysJE7PdCPrgS0j7ekB9pS
2zvGtCM90Afe2gcGdKBHtky47JZiOlrafqBz5jf3ONmDHtk8nmRLD/SeQYET
NaT5Kpvnk3WnB/r1xTX3n0rbcxm2nzr76oZI+x+y/83ncg/0t3mjVw3rSA+0
tr9man8zeqA7rdj62s6ZHujm4gWBe9EDvfHyFZuSvvTIkQm9HX7sDZa2H+hp
lxPPHu1ED3TKzLbGDmb0QK9a9n1kF3d6oOXXa+xFD7T48gzXpcd8mbD76czj
ipb0QNcaKb0c5EEPdI8LjQ4vd6CH+Ps+BZ907eiBll9vyoweaPn1cMzpsUAm
mJ0bNflfL3qga5rdS9TvRg/0odLYw8160AMdEH78kno3eqAThXv53aT9c3TX
PXf9YnvSIxfjOd7yYZo0X6HDT6kvMG1ND3S8eMDMnB7omy9q+/zVpQdaPJ11
U096oL9/uT59fwd6oF3+Kel0k7bnC2VCyM/foUv16IE+e2J91FVp+7GQ5+fY
0wNtOidxoWV7eqDPfZttYmBBD/Tg6LbTM9vSI08m9N854+2iPvRAm8VnHbCz
pgf6huOJMzJ7eqBd/df4vuxKD3SPFxuUl/ekB7r8Xdx5R0t6LJIJTrdTFQb3
pQd6jGG3n+Nt6YHWq31t42VFD3Srtu/0l0njAz3ncoHTPid6oAcvv/LCwpYe
i2VChHu7Pemu9EB3LJ0QM1w6XoK2PRZZ4mRPD/SUWrv+oV70QLvtj7iVKY0P
dGcDvz6v7OmB9nFXsMmxoccSmTAk9ofQzYIe6A0R+5vOt6YH+qbNWD2tfvRA
i293PXGih9ji9Xdt6YEOMNq7t6ofPfJlDddb6kYP9IpzkRazJA/0s8TNlcts
6IF+tWL8BC9HeqBjLX1cAv3pgU5zm/m3ZV96FGB7WJzW+eQAeqAv3VnoXeNC
D3SCdeLF2IH0QJ+Ma6x+yZce6AuL7Qqnu9EDPfT6f6cvSh6FMiHj3P7pGvb0
QKcU3166vjs90GrN2oY/lsZHIT/PYkqPQp4vbEMP9Pm3Qdc8DemBXrf7x/Qy
U3osxesLuyOHe9ADvfKZcspMD3qgrTzNu073pQdaPPzz0Z4e6FeRa+9a9aQH
+ningq6vLeixTCb8bBecm+dED/QTPSx4nOmBzhs7Xu9BX3qgbUuS71rb0wOd
9OfxBse+9EBn9LFLuWlHjyKsLy7/97dbN3qg4/8e7j9lAD3Q8+a7b55tQw80
Xm3fNRzogR5lOCrEohc90If/e7bLyogey2VCwZdPlj3M6YGu3ncvOLsrPZbz
/EhpfKAjbeLC8rvSAy1e/jTXjh7Lub8hjQ/0ntGj8g7b0mMF1htVmomLreiB
XlT2xdSsLz3Q+neqhbsd6YE2PeZmOqgfPdCVn7KnbfGiBzqv9/PG1z3osRLr
vwP2Cs/70wM9z9d+0YiB9EAbfel2d5K0vkJbrNH5OMyWHuibz+dH+ljQA728
qT52WelRjPXU6i3OitL2A31hiPnMgC70KObnO7rTA72y9FdUqD490F+N+rk1
lzzQxaumRzlJ+4OrMB8f9D4wtDM90PLrhVjRAx2X+CrpgTQ+0PeuzJ9pZU4P
dOyTh8P79aAHOln8gFt3eqCX6qtPC5aO766WCcOHvxvcUfJAmyTu+HTKmB7o
zQ9du1+R5iu0fXXqi3GO9ED/cK2YY2hOD7T8ekCW9FgjE/5+W23tKO0Poutv
YAK0ogdavBzz+370QIemld3Z5kIP9LXo2NblTvRA51Vken5xosdamSDoaOgu
HEwPNPa2XefY0wMtHi707EYPdGTAG/8vPemBNgh8bn9Wmq/Qp4cN3vfIlR4l
eLzh2porfOmB1nffdmajHz3QP31t/J5Kx0vQW03EE4zogR4rfiFGf3qgncp3
DN/VjR7i7zsr7o7rTI91MmHH5x46X7rTAx0mXsDZgR7o82rVn1sOoAc6xLL3
+XAreqDbigtmB3qgQ/c7fdgv7X+UYn6r37+4vbT9QMs/vudED/Q/leCtCZJH
KT+f1YceaFH3vrS+Qp+YUFnWxYUe62UN1zNypAc6LrSrUnxXeqC9M0sSFfrS
A+125OmtldL2HG03YI/7Jml/EH1Q33WcW196bMD96zDmcidp+4He3Mv49WIz
eqD3rLHocsuWHujZ3RPqtjnTAy2/3p8DPdCHv3w8HyyND3RxZozzEit6bJQJ
S/5kDd/dhx7oRW7LZ6jY0gPt97Q4JcmcHuh7wqHK/zrQAz2w041LXTrTA332
9OsX96XtxyaZ8NFkwQ17M3qg5R/fkMYHOtN3Sk0H6XgiOrG/4tsr0vES9J2r
FvvW96AHelpYB52VveixGfNlj/G25u3pgRYvvxRgSQ/0rUHzo3+b0AOt7GGV
3kE63o52Fz8A3Z8eaPFyzeYW9NiC9UK0zK6pGT3QYe9yZpc50AO9+VhE5In2
9ECX9cSE60AP9GKHitpnAj3Q8u8HkY5foReNCvo0qRs9tvL6E5IH+smji62L
pfUVekdG26r70vtR6Oc7ItwGSMev0BU++bPF81vkHuhm4+2WPrenxzZ+nrI3
PdDmnqve1VnQA73NIX1XgDk90KE1M0JnWtADXdQtMzbThR7o12/Pdf4leWyX
CS/+5W7y60cPdPslZ/6696EH+vDBnw9WWdAD3U519Xbx9uQe6Dolv/nm0vhA
n3L7WP1Wev9jB8Z/Udrwjl3pge6ktuz49m70QGO2XukreaDPu+AZ7E0P9JIt
Hzr/7EwP9OARjbx0pfej0K1eWO9860CPnTKh8PLu8q396YH2eHT1aI10vB3d
2b/nTyt3eqCbiQNYmq92/u94udwDnaDTpesuI3rswvM7a5BCvR090DPEC8D3
pAfaqcx8+FJpe45O6rO1/1DpeDvaJP9oy/j+9EDLr+cj7Q/uxnzUcpphmhU9
0HXBJya6eNED7bJ97OPJZvRAN4+Zaa3ShR7o0Nkju43Rowf64RiFienS/vke
/P2mQ4W1BvRAP0rpeChGWu+iu5tc8uwieaBL2xrdUFKlB7rZrzUxe/Xosed/
84ncAx38vFF0gAE99sqEY6ntbWO06IEuf9voa54uPdDDhl5uOtGQHujGq/6b
FGJND/TkXHv7Hdr0QOfHTbMzkTz+4/VkpPkKHfXhU9xCA3qgJ67Uet3PgB7o
2l06qpU96IEuGvXS/H1XeqD1/CYOuKJDj314PXQ3NvxmTg/05PYvZDma9EAP
2jZ/QH9Deuzj9SKM6IE2THf888eUHmjFYXndL+nQowzzNaZTTQt6oHtv945K
ljzQLuIFyLXogRa8Ts5x6EAPdPN1RjNS9OmBjp7Y9U2OtP1Ai5dT3N2dHvux
f7z43K0aTXqgXR+pGO2TPNDNJpTGLZKO76JjPpSpXWlCD7TQxmZCL+n4Ltrj
YVS1iyk9DsiEVTeCTBa1pwdaJ0Z9SkZneqAzNtUplGrTA93vc6/gyar0QKeG
z/03VZMe6PNL/U48a0OPg7KG73toTQ907s5+ezsZ0QP9+WHygZdt6YFean/+
3QkteqCtvr5c3liar9C3bz5UjWxDj0PYnjWO3Bjchh5o8eOYBZr0QM8Sv0DK
mh7orQneHuPa0QP961hHs0BTeqCDXL2//WpLj0P8fJS0P3gYr7/V+sv3dKQH
WuPlvVdhhvRAB90eoTe3Jz3Qruv6ZonvN8s90Ou9YscoSsdL0PLrg/egRzn2
x6u++g9oRw+0lnhBtF70QB/M+nR6myk90HUd1nZ/04Ee6NXTFhQqatADLb9e
fGN6HEGfv/qgUp0eaPn3KXWiB/rHiuxq53b0QNsOuhDf2owe6FMjb+/7YUAP
dKz4BQTG9DiK+VTcAe9BD/T9TT4qewzoge6s36KsUpqv0JNSPhSZGNMDbfls
6e/ErwYNHujp93b2ffTLoMHjKOd/LXocw+tz6u6x61vSA92jcVSqoiY90OsH
5h9Z344e6Em7bHp10qEHOkdHzeWlEj3Qx0P3jXPWo8dxno+lRw+0v0WU6t22
9EC3TTpdddCEHmjjGSnJFS3pgc6vay9r3J4eaPkJSs3pcUImiKebDpLGB3rt
vWkTxfEi90AvMDt1QF+LHugh4gUNO9IDPerV0hNtW9EDveXrpp/HFOlxEo+3
6FZ0L2N6oMPCZkSYadMD3UvFyV18P0XugTZt7WW9V5se6JC6vg/WSeMD/bFZ
6wePOnJ8oJWCX1a0MKbHKZnwqX7GztCu9ECLp2uWm9ED/TG/+d1/uvRAC6dW
WM9oQQ+0xniFPkat6YHulPJp4vXm9DgtEy7Vzncdo0QPtFrh28YR2vRAy79P
ow090D3qy0w91OmBzn19/mJP6Xg7elXqK6ckPXqckQlV6+YfUFCiB1p+fWvJ
A21Yu/1utj490OMOnO8X3p4e6PJFiS9bKNPjDM+fld7/OCtr+D4fI3qgk7bu
cLGWjrejr+YGPvklzVfoEo3jyq7S++do8fTg4V3pgW4ztCB1qHQ+A1r7QWmJ
uL8h9ziH7cuk/HJ7HXqgu3w5qPlemq/QseIFdk3pga7ev1PxjXS+zzl+Hr8T
PdDy6yUb0+M8tk9GTXyNTemBjnLT2BApjQ/01qoWVxy60uM891+k8YEeNnXP
7aQW9EBrusT3nqxPjwsyoW9Q13639OmBbqemmtlbgx5oNbdDqwOk9wfR3bye
jGvanB5oxaJit09a9ED3KXCL1GlCj4sywfpL88+l0vYD7Z+V5rJJOt6Obiv8
9CsxoQd6njVuQDqeiF5ab7LZqxU90CfOjTizWVpfoTc63XBIM6HHJXidSx96
Sdo/v/Q/H7mH+PMzW7eN16MHerU9ngBNeqBTleo/f5W255f4eZVm9LgsE760
POv7ojk90GWVH/ZebEcPtLqK8560ZvRAyw8PtqcHWjzc90WHHug1Z4/80tCk
xxWMb3v9mmvS+goddLfPmRfS+SXohzN/jTojeVzh+brS+7Xobg/mlb+S1rvo
rxe/lxXp0eOqTFh4Tj3wrPT+B3p2ZZHzG2l8oIclZM2q7E2PqzxeLXmgD49q
1/GeJT3QmyYpbdbSpwda/v0ROvS4JhPEt1uutaAHekluvMUKI3qglZ5P+5uh
QQ/0MIfyN8el/XN0lGm50kYDeqCnY3mhLm0/rsuEu0PSQ9Wl41doi7TPa127
0QNtZ/rjen9leqALk9ND1ralx3UeP9SlB/r6B+zwq9LjBtbrhwtM7KXxgZ75
rKDTtTb0QP88OWrLCOl8H/TC9oHP7TvTAx0+7lPAkLb0QNuubdloXkt63JQJ
4sfT3+nQ4yY/39eFHui2pkfv+7ejx02eHya9f44e9sLynqN0PhzaWbzgnOSB
7nDuruVsTXrckgkDxAtSmNADbSB+IVcXeqDl39ejTQ/07wiXScO06YG2Ey9o
Ku1/oF8evWM/WTqf4TbWg/f6JQZ3oQc66/uA7RbS+Yno+ADFK2/a0QOt4vZV
QVt6Pwp9Y2jeaHPp+BVaqar27wpTetzB67lR+tVS6XgJWt8zY1ITaX2FFk//
2Sod30V7z/O5dtiYHujirwHtVKT1Fbrzy8xVV6TxcVcm7P1oqHZDOr8EnXhZ
iP6jTw/03IvHCoca0AM9bVf9tUjJAx3+aHdl5zb0QD+I23baQfIQfz4/fVo7
Q3pU8Hxd6XwGdKM4rGAa0wOtdUUx+KUOPdBl3l8ObJI80OLlM4ub0qOCxxuk
7Xkl9lfEC2S2pge6yd85Br2k80vQgbkXntdr0gPt6eV3ar90fgl68YxE+6Fa
9EB/uHPO5Ul7etzj52Gk80vQF+etif2mSo97nG9a0ANtc0rj5x9pfxD9YeTy
6ggdeoi/nxPbyt+cHvex3ooel7qoJT3QD7JMDxe1ogf6ust4/QHG9ECriG/I
6NMDLf++YHN6oNcN0zv2WTq/BC3/vllp+/EAv/9+7vicDvRAX/6i6uqrRw/0
01ZttqzoRg/0w4MWN3PM6IGWf6+KKT3QTXQbtcmVjic+xPq6bfjjdtJ8hfac
s3uOkSk90N6947V/aNEDPTrj2bBTfwwaPND2iy/N8jCkB1p8+zqjLT0eyYQ7
zhde3m5OD3SyZezRgQb0QKd13zlsorS+Quc6tAwp1aXHI36e24QeaGF84EZF
XXo8xutpeGLeqtb0QH+IfjB2nBY9HvN4Wit6oLM/hlSMaUaPx3y/oTk90E7L
d4+xV6MH+tr98TrL9enxRCbUhkRv+M+AHk84H6jQAz1D3J1XpMcTfh5S2v9A
//i4sHaLCT3QayasOd5Xmq+eyoRvOa2/6Uj7H+iYkYdabm1BD3Tj1t5rsqT1
Ljp485qStzocH+gbTb53n6JKD/Qps8fnHVrT4xk/v6FLD/RLrfYXXv0zaPBA
e9+rVpnWih5o+fcVSe9HoeXfFyBtP9BG4hcAadDjOT/PrUoP9BzlkfcuS+MD
LX4c+be0/UBbVd5ODJT2z9FGt91Uo43pgfa91GLYq670QI9b1bEmXDqf4QX2
b+ebF0Xp0uMFrzcrnc+Adv2p4xQlbT/QOsvfWd1sTQ+0eHksdx16oJt/fdWk
UoceLzHfNPF6elc6XoKetvVNaa0GPdB3c9auHCPtn6MNWwV0yG5OD3RCoLXT
bWl/EO139qdFsi49XmG913iEQ6YyPdAjqlNmFCpwfKD3fvjPukNTerzi+Wzw
knugp94avXKu5IEe6jzdc6W03n2N+xs/93muCj3QHUuWlTdSpgf6SrBVcbE6
PdDz1m2dOl06PxGd+nqbr50yPdCah8v2hzWmB1r8dKmA+yP3eCNreBz1Bg0e
b3h9RswXcg+0UuNizxWq9ED7vvpv40t1eqCzemq6efw1aPBA6/0qf7651qDB
o4rXO0bLPdAGz/576oa/L/dAJ1es6XlEgx5ot+93jwf94nxV9b/z9+QeaPn3
QTehR7VMuKkrXvGcHuhWeifOfm9BD/QYo8Ir7VrTA93T/4j1rjYcH+gHvZ+a
m6jRA23kVnxwnhI93soE8XKyXzTpgR5q/Mr0TnN6oLE39TOrKT3Qu0+c9Fze
gh5v+Xr8y+Ml6Pkx1687tqIHWkv8woVGHB/veL0EVY4PtN3e8LUtftDjHT/f
+9OgwQNtM0nlbb4KPdCt/kw06avM8YFO7v2vaoUSx8d7fh5Ni+MD3Vb8AnY1
jg+0uHlPko7vol3FC1Boc3yg5d/PIu2fo8XDEYXSfPWBx/Oa0OMDryfamB5o
5ZjPtTnN6IE+XTT8SqMajg9096ttXyvh+ZJ7oPfMMVIxUafHRzxfYU63WtcZ
NHigk2O/3xkizVdo+3cBuRca0wOd54kFKV7fco+PvF6wEscHOtpv/KQOqvRA
X7X8YaL/iePjE/YXDn09PeUHxwf6yJQuLkOk8YF+Z+ja+2UVPdAVs/87u+ar
QYMH+tumn8c6vuX4QK/O99QYr0CPz/h7GzqmrWhCD/TqKfvfrf/F8YFe0miN
TB/jR+6BthA/EF3P8YFeW75wnR2eP7kHute+9c1rfhs0eHzB819fUNBZ8kDf
rDtbseoXtx/o8RfbPH6Ffy/3+MLrr342EDyeJWntQMuqnbfVVxoIpZP6qVag
O7aeUzjtmkHDdTNqMB7f5rvbPDdo+NxIDT8/9cBAOGAw550/+r23+oULLw0E
rR3uz5LQaelGwtyPBsJk3Nw69JTyxjeW3DQQrlzGf2jxdJ3VtwyEruINorf7
ldbZ3TEQcGsHDL7yfCu0ePfc0dh6bTlww0AQb24S+uHAnVfO3jcQlhfhP3Rx
S/uq1vh7P7rgBtGOCuIVtw2EweIdRKtFqTk1h49497S+4fa2zFz/9ZmBIN5c
P7SNeEFp3P5o8T90xMqfse74+anvuEF022VtZFOfGAiG4h1EP9Qo2VfyyEBI
Fh8wOslGW0v5lYEg3pzqd3j/iW3e8r2BYCn+953H9+AlPn3D0HY3djhfxPz4
Hg93DjppvblLuwf0QCtN2jtj91N6fOf69ik9fsiEMy81LL5+oAd6/bjOT+K+
0gNdY2qmf1fyQCdZC2M3faEHWvz6QaUX9ED/lE04suENPdB2Ucs0//tFj1qZ
UH/oVrFpPT3QrxMnTb/7mB7o/rteHBOu0wMdOLXT0n9P6YH+ZoMd2jf0QHt6
lI7/U02Pn7yewHN6oDOzbv+Xc48e6PWl89beuUcPtPz7Gy7QAz3g3abYjEp6
/OT1l9/R45dM2HXp8+oJT+mBFg+vuH+hB/rXnKGLHd7QA52Wti+24hs9xN+f
KrT+8YEev3h99Xf0+C0T+oQ2/+b3gB5o+feTXacH+lSr0sHvK+nxf0XdZ1gU
VwOGYY1YY+ygrvS+7FIXlg6DiIJSBHvDLrZgx16wh7ErBrsgnyiixi6WxEg0
llgiGhuKNUQk9hpFvndm33P589YYd32Ycs7MnIGHxy4szL3FHrCyXEtOCXvA
/ax+b5j5F3vALSfsPJ4gto9P2H/aZ5xtdY89YPPANiXrb7EH/HLow4UHbrAH
nNXi/JsOj9gDVqZT7pxgD9g4Lnp49lX2+Jwh7bg4PD30b/aA46+F7i38jz3g
sofKAg7sAe/aPOyHzD3sAb8P2u7Z4Sh7wKHalZpbP1maelRmSAd+WPnJaoql
qQeM0Xmz8smWph6w+n77sZamHnBt7aR6hbDao5LPs0+zNPWAldP95v6Wph5f
MqRg9YFdS1MPeP3dU5/G6CxNPeCOvg37Lfe0NPX4wvORQEtTD7h/Xne/OgZL
Uw+4i3LCHGJp6gFPc8sLdcLfp/aoEvdzWZp6VPF+RWtLUw84pd+jwXH1LU09
FF8rG66zsDT1gD9d9Gx/uaGlqQec9kP5znQrS1OParJUT1mA3MXS1ANOml7W
3MnV0tQDLvyh59pedpamHrC6HDM+v9oDHluitSrA91V7wKb5GvaoLku3Hvey
+UvHHnBqbEL3B3bsAS9ZXtF4uDN7wPHJg76Z4c4ecMnbK82qe7AH/Hrsjem/
S+zxjSyNanuh21l/9oAfedfIfOnJHnDW0GWz87zYA3bafdHbVsceMPZWRYXO
7AHj7G3ucyv2gN82/lB0yYY9asjSvMx6bvnW7AGr85PN2QNW17Nuyh6wfPpW
6U1r9oBLW0VWG61nD1i5ve14C/Ywk6XA7xLnhTuwB6yu36ZlDzj3QdWSbbbs
ARt8N9Z5YMkesHJ4GWPNHnCDzaXvR3mwR038e6ZkrrkSxB7wjO2b/M0D2QP+
dXzPQxHu7AEv2dM0ebYDe8Dd9nyI6+/HHvCWc17PakWwRy1Zqq1M0NiwB+zp
e31Yrh97wOtsZg5LDGcPWH3/nxN7wDZNtRf+9mYPuE7wqfwIV/aAB3xYmNWk
UGPqURu9Nj0IeBGkMfWAoy280nu105h6wFrlBVjBGlMP2C40qkFj/L7aA744
sts/c/w0ph5waeLA1n84aUw96sjSygwEjNGYesBtTth13h6oMfWAlduh53fT
mHrAryIuDbnmrzH1gIeeL2zWrYvG1APeFR3bsQh/v9qjriwdC9mga6/VmHrA
EQOdEz0DNKYecNrd00PauWlMPeAr206cNUoaUw+43a51Scn4fmoPeIJyA2Si
xtSjHn5+4i88rhWpMfWA132zZkOUp8bUA1aWL6/bRmPqAR/80KzaQ3w/tQes
vr8OVnvAmX+VNpkVrjH1gKNe/JJZ4coe3+L7eeSZ/ebIHrCyPFmxA3vAR7B5
VbqzB/xTta31Lb3YA56hTAj7sAc8fPPH9Ufd2aO+LDkcSemzxY894BT92ovx
bdkDLt0a/mm5D3vAL6OmHlvmwR7wgXtRfSOC2AMeN+Roaxs9e3wnS8rrO54G
sgf8ekeg5OXPHvAUnJ6k6tgDjv1vqjYkgD3gfwyb7y5yYw9YXQ8xij0ayNKQ
ObE+Y43sAaf3yI5+b2AP2LReAnvAb7YPzLziwB6wUdmBe7MHvO/C4id1dewB
90yZ1re3G3s0lE3PW+vZA87yWpv5r4E9YDfNiJkpOvaAM9u8i1jtxx7w3XH9
Alsb2QM+erl33nJn9mgkS52NBdv1QewBK8tvVPmwB1xDeUGnN3vA02usbBXl
zB6w+jnc2QM23S/MHo1l6fzbg2vqebMHHNi61qsKH/aAv6SPvf2zC3vAa/TP
wn3c2QP+5UX7FWVB7AG/9dofFBjJHk1kaWeLXQ1mRbMHXHH8Q05oPHvAD3af
1byV2ANWbi9w6cQe8GXdxim5EewBDzszaVX7APaAMRrTfhPLHk1lyarMeD85
hj1gdX3t7uwBL+lmOyXJyB6w+n77GPaAldtTe4sesPq+bW/2aCZLays25VU3
sAfc9E3zKb8FsAd8yPnO6jN+7AHbXJ+fMUZsH/CnGo8PTvdkDzh93yq9izd7
mMum56/bsgcs5/d9Ms2VPWD1fYKR7AG7dfZvPjOYPeAew4+XDvVnD/jY6mUN
pzizh4UsdVceHwxgD/hQRaOqn/zYA1bX//RiD/j3Bm5jrAzsAc/fvXvCdtED
Ptepa/FbX/aAHW46XK0fyB7NZUl93Z0fe8A1asVs6hrBHs15fPdnD3i0w2A5
N5Q94N2Xa5+/0Yg94AeTwmqUi/1VC1lqnLdy5ISW7AHnr7UtD/NiD1h5fUg9
0aPF1+1B7QGr70u3ZA+4e0DM698d2aOlbFrPQhw/YIcOf3e/68Qe8ASrfO1Z
cfyAlemt5xr2gHN3jJ+4wYo94CaGTyFtteyhkSWzMdbx/dzYA15vyNnv78oe
sG2dZdkDXdgDTuh5uOCkBXvAN3T6wza27AHbKRdIrNgDHvL+Uf9sZ/Zohe2h
skPSGnv2gJXh0Hkb9oD7rdr8y2UH9oB/bfm5coAFe8Adiw79lGrJHrB6/VzL
Hpay5BL/bKKrhj3goQ7X47Q27AErl+t/t2UPuGX+ALdKX/aA7SYEfzpnYA/4
idudPikO7GElm97voWMP+FnNIfPsrdgDVt+H48Ae8I8hG1fbuLIHvF4zNKzM
gz1g9fkyH/awxv9fWQ7bgz1g9XHtEPaA1fd1ubEHPKt9puvUYPaAa56M3zPc
iz3g6+/v29q5sQdc1PBi3hI/9rDB8fDXqq57DewBK6tDXPdhD/jyzIbJR9uw
B7xu6YjIUwHsAR/eldX4rgd7wNHqC5rYwxY/X8oN883ZAzatn8EesFWvS42W
aNkD7q880OrEHnCfLY+lhn7sAbdok7u1jyV72MmS78+eHl3E8RxuqnxAsX3A
+rZ9Rjw3sAe8IfvwwzgP9oCn18lvu9uZPeArgeGnxnixhz2291rKE63sATdT
Tli92QNe3CD65M/u7AE79eoTX7cFe8B97vfxePAte8AByg13YvuAfZZfGWnd
nD0ccH49o3PRDE/2cPi6vag9YGU69Rt79oC/df7iWq5nD7jj1j8fDdCzhwM/
rx17OGL7P75oQKETe8AfP8ytOBbKHnAv5YK/J3vAynRJXbG/gtOqui9s4M0e
8Ki5UVHrPdjDSZYGG884OriwB/yj1QObg47sAfftnX/Fwp894KQB19+l6dgD
HiaPmOYsznfhbakeXw76s4cz/r1WhLa+YMse8IZjZ8w+B7EHPH/nzXMdPNgD
3jp93My3AewBN4hNbdajA3vAdVY+eNi0NXvAgyZ3C+0Xxh4uOD7vz/hyOYQ9
YL96MUPexrMH7L130JLHcewBv6qTmjsykT3gXs5FL6e1ZQ/4aHS2flooe7ji
/LHV2r3F4ewBT+n8ubRxFHvAH4yVN5c6sgcce+r0sSUB7AE/DercaYUTe8Cd
zv/1n704nmtl0/2eHuwBe6ZuqX4sij3g708PW+gWwh7wzZ+27nWNZQ/42qV1
GZ0D2APuHepyfFQIe7jhfKFVI7tdevaAlctxSVr2gJf+99TcQs8e8J5OBZq5
YvwB1z+T/PxLAHvA/veT1xwS+ys4JetWUm0te+jw8+cT0D45lD3gRYUj6n70
Yg84+VX4x6Mu7AGr7/PUsges3o8cyB7wlicVg0aL/ZUex59e4ZUp7uwBZzzS
pa8S51dw2X2zrcVB7AHnP/+cYxbKHrB6/SmKPeDf+n2ptyaYPdxxPjQ5PzLV
yB5wtRoRs+q7swfcwOu11WdH9oBN68WwBzx//KQ6D8X5Fbzn05L7e8LZw0OW
DMbx+8K92AM263lk9ve+7AHfKvM+Z/BkD/jGm82bm1mxB7x9aEHlBnf28OD+
yIY9YD9tzTvJPuzhKUtnLoyuERbOHvDbWE/v1YHsAf/Zp0lKlC97wMruMNib
PeCW38waeEkcP2AvZcHEYPbwkiXl9Yp5bdgDtp3xZaoyH6D2gJs38TpyLJA9
4ElOZ8dNT2APWHmd7XuJPeDno4N99Ub28Ebfhyd2PA5jD3hfhHPLwGD2gJXp
N73EHrD6PL4Pe8Dq8zaB7AF7nBu5LMbIHj6cT4liD7j0ftrQ7nr2gJXb4a4Y
2AP+uGWb4b0Xe8D1q5/Yk+LJHvDJ23MaLRPjc3jWX58/dAhmDwPGg/+bGeMW
yR6wZ0JZRpI4nsOTnzh714llD3hH722fR/RgD7jrdydLng1mD1hdnqs7e/jK
0pjlU48cGcge8MsblwZok9gD3jliv+U/EewBHz1k7x0htg9fnr+L4weszucG
sYcfxq+J+kP7g9gDdjv3v5ffJrAHrM7XR7OH39fxotoDbqosGCOOH3CaZtj2
Y+7sYZRN14vF9mHkeF4cP+DqqRaeFkb2gNX3v2nZA65rbpncyI494KzhQ9xr
OrIH/HJu8swmnuzhj/PNy8nTQ3zZA45+8PhJb2/2UH5fuQE6nj3gj8NK1pWK
+RJYXR/bnz1gM7Nxbz6I40cAzifeVRTGhrIH3N51ut0jPXvAJYM6tzwdyh7w
spK143vZswdcp8al4wuC2SPg6/mN2iNQlu416+q2LYA94ImDCoxVnuwBq/c7
GNkDfrTlVMuiEPaA0z4V+HSqxx6w1DH19vsA9gjC9q4snxbMHvAPyuuBAtkD
bjVkaEhjMX8F/3rWOLp2EHvAT/OqCj6K8SCsvs81gj3gec9WBOiS2CMY++PI
FuGLg9kD3jdlwe1sMR6EA6em7O8Swx5wreP+86tJ7AFPWDXnplk0e8A+Xbzc
thvYI0SWeg4Y7PsqkD1gdT1HcfyA1fWWQtgDXrTZe+U2F/aA57Zr1a5AnO/C
180NJ28b2CNUlrSty9Pe+bEHPG+SY/JGD/aAryxpNcM/jj1g9f4nMT6H1fWT
Q9gDPrjhYFszA3uE4fPW9dLPFOMPWFnOvr3YX8Fnl188cUbHHrC6Hpsde8DK
6+gbatkDjkv/42KOP3vAI9bHtavWjj3Csb8qqdffz8gesPI0d11P9oBXZbtt
veLJHnAT5QHIEPaAi55v7ZUWwB5w91FX6xW3Yw8Jf1/UuoclRvaAb8e9iCv2
Zw/4RG/ZYrM7e8A/ZP55psyPPWDHWetOyeL8Ct544LaHrz97RMiStcZiyy7R
A94xCSP6cPaA963d5XIkjD1g5e0uDmI8CF96nbe43JE94OHKBxDnu615fhDH
HoofP7+bGMkecLtzFjFH7dgDfmOe21J2Zg/4yqKo4psx7AGXLnzW47qYv4Lv
rHrVUzm/V3tE4ngxbNFfiU7sAZeHuH15HsAesMFbeQMte8B5q663/8eDPeBz
LWyGeAazBzxuVr8l1p7s0UaWFt4yLpotsQf8auq6LxWiBxyqvIC8I3vA1hnf
TLcPZw/44LuwLvPasgfs8oPT42eR7BElm+6TED3gmLcb+q6yZQ/4TW7s8KFi
PAiveHL5yWR/9oAHKgt6ieMHbFofkj3aynxenT3gzcb84vRY9oAP3uz+w2Rx
/IB1Ja+Wr3JkD/jBynjHLDf2gNX3b/qxBxztfzLHXow/2smm+8ld2QMepbww
3ZE94PXmiU2ne7AHbGjh0GSekT3afR1vqT3g5evu15rmwR7ROB9YWZqzUsy3
w+sXzvi+UozP4XpN2+7bK7YPWL3fVvSAM6dVeHRszR5w5aaiaZMj2CMG46c/
R58rCWEPOFFZAETM78Jn9rytfz+APWCLnMh70bbsAavve3ViD9g8f538izie
t5dN798R81dwvVf7lj91Zg84QXlhngN7wLX71bD/zY89YOvTub/86MMe8CDr
j3PSxf4K7n+6WcEYMX/VAcfbowdi5zuwB7xow4sm693YA3Z1jdK9F+NzeH1l
+tjb1uwBv5ripQ2zZg+4wH/4vCc69oiVpfh90tFIMd8Of2cVvO03J/aA446n
Nm6hYw/4ddc+C4Zr2COWx08te8CDLpyxndiYPeJk0/OMYj4RflpgcWOgPXvA
W1+lzS22Zw+475UWO7eI+UQ4dtu9F7Nd2QOuelKr3jFx/IiXpeyc8m5BnuwB
//LKNjTKgz1g9Xl20QM+3rX1xBg9e8D3Yr79sYsYD8J6ZQEVMR6EI5UXlDqw
RwI+j+HO01wP9oDPZdwvr+bKHvCqd7X6ZunZA078efM8MzFfAvcOaLSiZgh7
wAm2Fc12iOsfHTF+SYu9kynOr+D2kYtbr9CyB+w6AyNQMX8FOy/Ne1w7jD3g
/ts97g02sgc8zPqE/S9iviRRlnI7dQs7H8kecM2RtR3exbAHfPbR1YteUewB
rzy7fUP/IPaAj/XqkbNPzx7wTPN7Ry/o2CMJ+/MRA9J3u7IHHL7cJea6OJ7D
Fx+cOtlIyx6wMj3+pyd7wOr9vHr2gH+Om/nOQeyvYA/lBE/06CRLyvRDthif
wxsjlRlW9oBvhj1y7yaO57CyempWa/ZQfj88oUYtLXvANbJ8Rkti++iM75cy
9c18HXt05v7NhT3g1wW55qVifhfOfH3qrmzDHp2/7m/UHvCF8P+c48T5VRfZ
dD+cOH7AsztnWC02sAfc9Ub90RHifBdedOSvu3lu7AGr9ydp2QNW1xP3YI+u
+Dx6l+w35uwBuyoL5NqwB9xrzYsOlWK+BO5ysumUSjFfAhtGXZuwzZk9unL8
EMYesLK8zUx/9uiG/btywi7mE7t9nY9Qe8AXT25M+yCun8PmZyr0U8T1c7j6
9zt6pIj5RNg+cM3hLhJ7dJely4OqQr6LZg+4MHHQzuw27KH8flTk6S1t2AOO
/VWTUhzBHvCt7YUl/UQPeGVqh0ezRY8esjRWOcET8yXwDjO5aI04v4K338i6
3ljMJ8L/DmkbrhHzu7C6fmgCe8D/FWZrg0PZoyf6VmsZlCaxB7z8eVL5ikT2
gP+t36lXeUf2gJsqNwBEsQfcO+jvkIFifA67LU2dGyW2D3jFlITH+13YoxfG
z8oLTMX2ATdJSDNsEee7sPWdOnJGNHvAyw//fmVBGHvAZanXO3TyZQ9YeX1N
j0j26I3jb6NW+vW+7AG37zeuwUZxPwM81lwubebMHvCkw1Yai0j2gKspE06R
7AGr7w8R48E++P+XXF61QcwnwjPOnp7jbmQPWF0fTlyPgqeMql/9hJi/ggcv
arjvR3f2gM/+M8uxQuyvkrE/UHZY4vgBt9xxoWqHNXvA2R+8/95lzh6w6fkJ
9oDtLhbVjfVnD7jk1snXSXbsAZ82bh9aYMUefb+O19UesO3ayWPjxPi8L+dP
rdkDnuMZu7WeOL+CZ45cYfNSxx5wx671u9W2ZY9+GG/gr9/jzR5weY9G5z65
sgesrg8mjudwB+uE8w317AEXYfMcYc8ecMDQ3WHWbuzRH+c7MUPeNvBnD3jF
6nO3G4vxIJw/MPOKIZQ9YHvNnYgKPXvAV78Nu3BWxx7weX3rPea+7DEA58PK
DYV+7AGPKL6R/K2YL4FjvK790VNcj4LPGTwX3PFnD9g/scM4XRv2gB1fLNhU
JfZXsLtyAUPczzAQ57t1OlfZiuuDsPL44A139oDV9Ui82AN++bp0znUx/oCz
B40dniLGg4qV58nF/T6D8PMwd+rgu27sAWuVBcjEfAlsO/X4p4fifBeudcsq
qb7EHnD3shbLjoexB9z8mn1OVgh7DJal/UvynReK+Ss47mjWkCPi/hK4Zo7L
4CQx/oDV9ToN7AHLSa1/yg9jD/jjz4c7/0/sr4agZ3F6QZ64vwQOz7MNbyXm
22FlOZqePuwBjzVaVS8R51ew8rj/HnF/Cbzs+N3Kl6IHrN5fbWCPFFl6YRHd
8XMAe8DK4zmTXdgD3ln0Z5cj4v4SeEvXrJ+vi/kS2HJv+vg9Yr4dLpBvD60W
zh5D8fO/yK3osDiew9V9xldsbs0esFOPBVt2+LIHvKV76jA/R/aAt15bdvh3
H/aAE+fnZ7X3ZI9h2B4cNqQvF9ej4LSPfy14K/ZX8IPyaguPBrEHvColucHR
cPaA3S8/WzbAlj3gJzMLLdzF9cHhspSyrlVxU2f2gC81WtLjnSN7wMk31u48
5ssecO+wFSusxfgcnnMbOygx/oBnWAWktAlkj+Gcr9Kxxwj8974D/xwv5kvg
ctvdtVeK+V145emhVl1C2QMOLrq6Okhcr4V7Ntm8dXUoe8DyqVH1dFHsMVJW
Vrc9dl6MB2GrcRv3eIrjB/zHuqIDtzqxB6w+Py+O5/CuV2Yn4+3YA96TWzJ9
iQ17fC9Lxj0nuo0PZg94fs/iYw/F9UE4UPvH1PWB7AHn+iornLIHrLytOtLA
HnBY+KJG1mI8mIrj5do07wu+7AFP6j/i4Csf9oCX1JwXscaZPeCPG5wNd0UP
WH3/sY494IdjEt3txfgD3rwwqn6wnj1GyVKE8oJsO/aAB8w/3TRCzx7wGg/l
DUPsAe/fsezVSjf2gF/vbPh0sRt7wP0DrntFOrDHaOzvlRNQcT0KNg+4WeuZ
LXvAv+sahWod2AN2zzzksN7IHvBM71573cTxA879HwZ44vxqjCyNn3J3cU1x
vgs7/li1bIaOPeDQo9OeFonjOdxSWRDIiT3gpWNOnUoU57tw0szjJ2eL4/lY
Wcq5vPeZjY494Ckjz8/aJ7aPsV/ne9UesLq+kxh/wOr798T5Ffzl6qQnzt7s
Af97+P7EYnE8H4fv++Hj81917AEvGrS0o0HMl8Bnz/62c3YAe8Dq+hn+7AFv
Ptk4N0mc78Jzr/5bobNhj/EYr35xDJtozx5wet2SI+vE+ANWHl+1d2GP8exn
xR7Kn99h7dVQjM9hzfylC7V27DEBPx9d9wdetGIPWF0/RmwfcNSbEU/zPNkD
XlHbXvYV51fwua297/cR95fABzu0atDBgT3SZMmm0O/JQbF9wGvtTzzpI8aD
cOHDuBmyuH4OH/eNmlWsYw84SlngzZ494MWra4ReNbJHGu9P9WaPibL0bvXY
n2+IHvC2qoKPL8XxA27V/t+o/eJ+UbiR8kCcM3vAn3aPKx4i7veB1fW6rNhj
kizpr98e4ibOd+G5DY7MjQxnD1i3MH3XdHF/Irwp+NcvT0PYAz4Q33tJNy/2
gAdsqpax3I89Jsum52/E8RxeGbh64jUH9oDVxzec2QNWlusKd2EPGKPxVi5+
7AHnPKux7JY4v5ry9f4qtQesTCcfcGEPWF1fQuyv4LgbM3xOt2MPuLB5lnmG
L3vAyvLFyvFf7QFfzorBKR57TJVNn0Pc7wP7J0w4c0FiD/jV2m4TuorxIJxR
NrJ6trhfFFaff4pgD7hfeVlcVHv2mCZLf5ZtWXTYiz2mcT5WzF/BwUszqoLF
/buwaf1t9oDV9yOK4zmcMSF/2qUA9piOn5/tg0dMj2APuGiwubGGnj3gZZ7Z
s4vw87b4x9Qmc+CcS+1ajsF/r1z2LIDDK1MuLMX20/bg68qrcJR+wI3++PM5
UfgFWLl9V7n+p+5nZvB+buwfeg4KLk2A1ffJ4udJ+eOT4LVPkl3e4vs1mXPi
XDb8tPrrZVr8/0cpvwCf32hmLMP++nw2/gLY9B54jeSCj2M5E8fvvVk3psHK
H4+Cb3W+47AO//6lCfgG8L3Nx/+bhO8frPwC3OdL5H//4vtl4eudgF9Xs/j4
Fj3f4OM8gTs+irniB3dU/gFm4fzoyKwfW+L7FFjiG8BaJ7Md5ehZR/kFuE5Y
LV08jv/K11sMvy/LsXuI7/crPs5BOGjC430h+D5Wyj+A8vvKevz4POp15HRZ
6nHCLPUOtt9rym4ZLtp0/4IG/57K1+sJf/t8bOPSluwB5z9bfqELtp//AzSX
69w=
         "]]}, {
        Hue[0.3224758424985268, 0.6, 0.6], 
        Directive[
         PointSize[0.002777777777777778], 
         RGBColor[1, 0.75, 0], 
         AbsoluteThickness[1.6]], 
        PointBox[CompressedData["
1:eJxc3XVYFd3i9nG7uwsFbLFbMbatjy0mdivSoISgggiKAsIW6e4uRcIEEUQx
QVQUlBK7u957tvf67XO9zz/n+hxwA/Nlzaw1M3tQ22SwZGudWrVqZTStVUv6
36eW7eJndZDLli1a/FljhrrMJetzvzXw267r925brC6b2KQ4xBCe89BpUvVc
ddmrxWndD8GF+3b1/W+4uszbC//BPrWyPzzTUJfNll4QLjPskT5qmLrsS781
LlnwDvOUBm/x8VBDvCLc/Oji4ofwErzcS3jV5cRsz4HqslrSfx3lsrX6Qws3
DlKXxc/CC8Lpneq+HDtYXbZG+gbhOEdD+WJ8XPr2JsIne4+/NnCAukx6ucWw
Uf12L57j9bdJ/8EZgee3LhiiLmsnvSDcZ0XSt/nj1GXZ+HFd4Nk/Tjn+Gaou
M5J+YDi4cN30kv7qsh54uTR4+cGhZ/bi5ym4jv9g9UW/D87G97NXekH40uUe
M/zw+f2lbxA2fd205lBPdZn07TXpJJc1ulqnjyG+H+nlusO980uX3OirLhsh
/Qf/6lwaewmfr+gBq+4997NChT1gh04JFss6sgfca8DSMR37sgcct8PEt6Qb
e8DOzxvPnaDKHvC+7OkH2/ViD/h3cL3fh7qzB/zyuM/TBr3YA+4yFFtkAHt0
lstGOPXpuFmVPeABznUTTv5U+9cDVqnaMLr2F7V/PeCQnum/HH6p/esB33Be
Wvb9s9q/HrAsa+iGq7CiB/zc8+Mx6/dq/3rAL2t/PN7/rdq/HvCn9qGdj+L1
FT3gj9qNH/f+rvavBzxz3b3Ldf6q/esB150cvfHCV7V/PeBvy9IXfYcVPbrI
ZeWaw17mvFP71wPuon/xmQNeT9EDfnV42ujj+HqKHvDFmg/Vhq/V/vWAz9Xe
dv4gvj9FD7hR3ZvnHD6q/esB9zF8qe//Qe1fD3hkxsH7XrCiB5z6X+JY3wdq
/3rAN8pzslpdUvvXA05pZhR79Jravx5w47/qO66fVfvXo6tcZlue65l5Xu1f
D7hWrv9EjyT2gGMsnPPMktgDrpk/Y8Cx0+wBv72aPTUunT3gWx8mpGlmsgec
lqh/VjODPeCuGQ969DvDHnBzp762Yy+wB1wee9i7JoU94KLJh7fkpbMHfG9p
h0Nrz7IH/DP/4Kd2SezRDeM/OOW6eix7wK1kOm37RrAHnNrS4lpRAnvAD42y
34bHsAf8ddwkbd8k9oCDpz2ZHZjEHrCR5siBM0+zB/zt2PQd9VLYA95ZrvJk
Tgx7wJ0nnrnlnsge8NiBzX9FhrMHXK1+vm1KPHuoyGXW9f68+5jAHnD3jkXq
wZHsAX953Uv9Vwh7wM/KDfbaxrIHPOik+vf/EtkDts09Y9Y8mj3gmoNbdWvi
2QOeebtuj4Nx3P5wvdrDTV9FKq3YfwexB3w34Pfs1lHsAf+1PFT/awx7wMvO
/VogFz26y2Va5rdeZZxhD7hWTM9Z4zPZA37sMaKkfQZ7wAEF0TeLUtkDjp+5
J2zrKfaAx84PUDGMYw9YL9772eGz7AHn7esw1/UUe8BJI9+FdIlnD7hqU7PY
ikj2gD8N69Gqxpc94OTizMmlMezRQy4bM3JrRI9Y9oAnfJ59sCSaPeAqy5J5
hyLZA25dGWjnFc8e8O01Ea4no9kDvlyTfig+lj3gl1cye24OYw946ulLR2oi
OD7g9Wui73RIYA+4z9jPNpVh7AHvn7fr7n1/9oA1I1YFPg5iD3jI01urJ/iy
h6pc1s+mYJy5P3vALba13bDSmT3gUmdD7Xfe7AEf0xjsnO/EHnD9LrovJjiy
B5x77nvztk7sAVdPGteklRN7wBnnQodpe7AHXHjbaFTyQfaAez7oWdjsCHvA
d34Ni5t/lD3gxReark45xB5q+H0xN9sSa88e8PU+FxN/2bAHvDf0kp7eEfaA
M0/Ps684wh7wyvgzBUsPswdsMLfSdsRh9oDD72Y013FhD3hRpxM7Rx5hD1jX
AsXt2EP6+utS/VKd2QPeYv5qe9IJ9oAz5s23HXOMPeC40PZlizzZQ10uu+8d
d7bShT3gTSXB1xscYQ84YPntHt5H2AO+sBlfwIY94AaDem0wPcIesGa3tWGZ
R9kDDv2DAerAHvA6v82yL7bsAbv7P+99xZY94J4BKyZ8PsAecCfP9o6mLuwB
lx9vHnpU9Ogpl8XmWsfstmUPeEtBnqqZ6AEbrvP9puPAHnDM9RP3yhzZA+7Y
Oqey+XH2gHdMaH3ZQvSAG9i4Tztqxx7w0EEv5I9ED1ht1cV6+ofYA457vCco
3Z494OETvqSsdGQPeOuf22N2OrIHvLdVnQ+9j7FHL7lsSn/t9I4H2APuJPu2
KPgQe8AWqsmz27qwB3xbNtBnnBV7wGkqXTqE2LMHvP7lkp6f9rIH3OD+rIh4
O/aAD00zeP/Onj1g170ZGZtt2AO+cuFmmuFh9oCtZjk1HubAHvCz3PXahQ7s
0Vsum/znTvCkI+wBV8365TjKjj1gz5EzX0Y6sgccatz29EgH9oAz2mfpDHRl
DzjJ/uiju4fYA47QXDhh+0H2gE/JLy3+YMsesNOsKLu+x9gDvnznoovOAfaA
f28vcLlgxx5w2dEhDysOsQd8339Vm0B79uiD+XifsMCSg+wBj27g12r8AfaA
j0zZUHXLlj3g9rFGo1WOsAdsN2jPz1hb9oCbd+plrX2IPWDVtPy2jY6yB5wV
fiOk3IE9+nB94sgecNdWavG+7uwBt8J0wsWJPeAGBwboP3Jjj75yWdNTmqGd
jrMH7DrD27zhcfaAvznqnwsX4wN+F3Fl7hixv4Lli7d2MpOzh/T5uirdXoke
cMzNouWvxP4KXup8tfzPQfaAszXm+L88yh7w7KzzftOPsQf8s+CyqZoze8B1
3i2MauPEHrDxqGSNQQfZo59cVrFw6ehYG/aAzQIqQnLE/gre4uaakujAHvC8
X4sLvY6yB7yocs6dUUfZAz4m5bdjD/hA0+St323ZA27e2WVJY9ED/nn8zJrf
5uwB17RfOPGO2F/B8ooFzzccYg+4nfa939J4UvToDz/ft2DKPvaAD2TY1Hlr
xR7w2LOq6qOs2QPe163A1V2MD3iQlXXcXGv2gO8OaW3g58AesLT7b2fDHnC/
O799ba3YA64Xuyyzjzh+wN6vm1gnWrEH3OrathZzDrEHfKzNp46W4vgB+z7x
Cb/pzB4DsD4xb9qrnz17wBpt2ha+E/sruM79A42MnNgD7nX7Wr+Toge8d/jf
Gh879oD7T9kfNOsYe8Crp0WdO7yPPeDq2IXj+hxkD1g/u1+j7vvZYwDXJ7bs
ATtPaLUq1II94OHPOv90280eGnLZk4G9r805zB4anG+JHnDPb2X/7bFiD7hl
n5zcvnbsAV9++aN+pg17wLNHrygwsWMPeLK0w3FgDxiz67KD+9kDnjT5WKvu
4vgBr6nVJWzufvaA+y54Y9ZPHD9g3VdtilYfZQ/YKNfnVwdr9hgol9kbjTl8
z5Y94C3XPuzuvI894Hu/vs09KvZXsP732f9ZHmAP2L3llKIaa/aA8zs7apZa
sQe8d9iJtq8t2QOuXvv5gIU5e8BjFj3xs7JkD7j3xGZxC/axBzx9mEXd61bs
MZDj3Zo9BsllCR7hjQwt2QNW09Z42M2MPeAz07I3Fe5mD1h3Unzz9nvZA25z
6OTuv4bsAUfUzB7814g94FDH8mX39rEH3NXvo5b0+ooe8NMNBptm72EP2Mh5
/Pj4fewBZ05zrN1GjA+46YDofWF72QOWBflPqrOfPQZjvbG7bv1SI/aAR6vU
fjRwD3vAQz8dvm2ylz3gwcsLN3TRZw94ZS2tBi3M2QNuOE1ledpu9oDXT/FO
2mHMHnBpxby2qWbsAQ+vfWGmm9hfwR8sh/aftIc94A0r5BGxe9gDfj+z2nWy
IXsMwfrRpLjNByP2gAeMrt59eSd7wI/6q8T+3cUe8B3D/EdWu9gDNkj/kTRn
H3vAvZ9d7v7QgD3g+nrG30JN2ANeMdVsju9u9oBT1ga1PGnEHvDLWoczLXez
B/zz2c6LqkbsAV9ZWFH6aw97wPdWrKivY8EeQ7E/XZq9b6EVe8D3up7O+mTN
HvDx7wdk2y3ZA56WZ/G3hxl7wLuPFx+cY8QeQ7leEPMreH/go9S3RuwBJ3b/
GnfPiD1g7ybvZ581ZQ94aUxCfBMr9oDPNA9RNTdlD/iv/MLeWXrsMQzzibPd
5zluZw+4vcrVqslL2QPO/znWu+dq9oCbzjr+X9JL1X894Lhv9lnbYUUPWMd+
6eKz5ar/esB//FdG5Jep/usBpy9rVXdtieq/HvAnx4juO5+o/usBf9M7/N4b
n6/oIb3ezxXLvStV//WAyxOxAMbrK3rA2zoE3W/yQvVfj+HYv83rVJBfqvqv
B2yT3H+F+TPVfz1gww3GIXn494oesO2VecHr8PUVPWB5ZEcr7wrVfz1g96bu
+we9Vf3XA76mUVyyDf9e0QO+uFp1ynv8/IoecNrEKZsy8e8VPeCxX16lz6tS
/dcD3hXgnNsMP4+iBzz/bN0JO5+q/usxQi7zG3z0SAF+fkUP2GOp3phLsKIH
LO3+buD7VfSAV29wOXKilD3g3nv0DM5Usgcc32r55sYl7AFvzL6rsfUpe8B9
xl8bOPUpe8Ahk66qjL7NHvD4gjqvWzxlD3jvJ/ufeVXsAbutXPJm0jP2gDdI
E+wK9hiJ4/+E8+d2PWEPWH/Rzzi/GvaA/TI+rPJ/xh6w6d45m0+9YQ94jZHR
Uv0X7AHPmbco+8wT9oBztyfv93/DHnDR3gERE6vYA8Zv04rdpewBe836s+HJ
A/aAd6ieLOj2kD3gdgV1V1aWsccoHH9+6WdsFT3gqC/Pza/XsAe8/lRu0+ei
B7xthENoh3L2gAebZAzsg68/BhP7rfChnrPD7mN7Vt1SL7GASy6qRGpVq8rk
neotd4azQr99s0O/qVgGBMP3Cy2W/ipWVcyjz8A7VZbNb4Wfz/9txJVr8OWk
wfoh+Hnm4Qs8gd/mrdT7g+/3xz6ds5/grpnTP9/D9xeJaXjj0XLZf83qaDjg
+1neYlCyymiur/H7UQ//x3A4O92+cxf0wJdXXw2vWTmmVOW50knf00YvfaQq
wz/3M4AL+/XyKkLvs6byTnbwoFc7HS7g59HB/+EJ6606Pzgb309nfIE4+N54
o3Hr8PPnYlVwCc6PyE1thu25GxvgHtztZIN9S/F6PUu+73sBxwUVrpsO31Yv
+f4Hfm0d3aQ5ts9+fIG2YzAf2/PoXSa+P3y6zgS47xAcoaqV/jo+ashc/Htp
XbUI1uzcrXdCNXvAOhdOt+39nD3gnGt304MfsccYzr+r2APuM3LOwP5l7AGn
qQ+b0ryMPeCk0VcWmD9lD+n1w/f6FT5jD9h8467UD+Xc/mPlMu0WnxaVlCp9
LsL4oVY5e8BFZvsW2+LjyX5vI2bCzs9GBJY+Yg+4mcvvgSfL2QNuu9lr35En
7AHXtq+6eeYxe8DS6yY/Zg/4aIdAvVEl7AFXvfK7vfwxtz+cqlNsd6qU2x/O
cmgzyKJS6Zd5rjcuPmGPcVi/vn5TOwPbA9/O277wmu67ZjZ4yh7wZK2E1fWq
2QO+WhcryBr2kP79uyG2VyrZA9b2ufJFu4Y9YE3k1HzMHnBOjxl+6c/YA1bs
F16yxzjO55+xB2wb+bNWaDV7wD3tVa6EPuP4GI/965yMbR+q2AMOiO0U36KG
PeCD+kN2HhM94PoXzRs0f8wesN7ucb1Vq9kDLh5yv3lJNXuM5/G1kj3gWdFv
fwVXsgcszXZ1K9gDjpENatCyguMDbrN9RuH0MvaBE2NH9q//mD3gpA4BdTaI
8aGJ/XHei+U3n7IHPDLzTdzsSvaAO5tOrQkU4wMeZZGvkyHGB3xR3mFwzH1u
f7h5WVbG+1KlP9wuP7axlD3gdYGhF+vUsAd85mVY/zqV7AE/TdltmCh6wNLu
5+Ur9oDzHQJ1Pr1gjwlymWO+/Sj31+wBH724suxiJXvAH9adHv70GXtM4Hys
ktsfftzbaPn010qPNvt0YY3YX8HOK1Qtl7xhD/jTQsOk4Gr2gD2Ofltw/QV7
wLYTMq1eih6waq+mnher2GMC96difwX3P7lau/lz9piI/f+pK4FtX7AHPGVz
n8VDnrAHvH/ou0d7n7AH/CqwTfEwcfyAPUeUtP9xn+NjItdXVewBb80a8vnj
G/aAj+wdaF3zgj3gjLavLtwQxw+44+YNKrmiBzw+IWnuUnH8gB+/DD0/sIo9
JsllA9N6vJPGu6IH3BbL+cu32AM2XDus59nH7AFrxtT/4nmf4wMe129j+Osy
9pjE34cy9oDfnKw8sFbsr+ADfj6jKx6xBxz4WC2n1gP2gIMu3Oo5s4w94Anz
t52NK2QPWHEcf8IesGfQ++mtitljMsb3iTnN9Z6wB9xdy2xrx0fsAdeaEDx1
dwl7wB/HNqtOuMUe8IO972fsfcQe8CbbLucPPWYPePfkCNXJJewB344r/hT4
hD3g6++bTF/4kD3gDuFvR9UrYw94gPHhtHFF7AF/6Tljy8oi9pDJZZt9lo68
d4M94LkqlZ83PGQPWK37EY+IEvaASycUqY2pYA94yZ3sWy/E8RxekJ6VuaaQ
PeCXkTq2kSXc/nCeVx/dyQ+U1lTJs9R5zB5wZvq3Ev9b7AHv7H5R/UIpe8Az
Uz/+LrzPHvDjxl/WP7vHHlPksrB5Ojvqih7wveNpuXfK2APee+G2c9dS9oC9
PQdfflHMHvDhuc6aYSXsAf96YvViZQF7wGPCzi6fWswesGNB7umgh+wBy1W6
2pgXsQdseNKtqtcj9pD+/dN1Xmcesgfs2vjbKLdH7DEV68tk67zV99gD9rnW
3H78I/aAy/NwwLvDHvAV/YBl2+6wBzxcZfzEt6XsAV/qNnGfQQl7wJ86VXl5
lHB8wMXnD6xLE32kr1fHy29GGXvAt9JLPt+pZA9Yv3Rs/+sv2QP2nqT5JKOc
PeDR8fuLt5dy+0+Ty3QbOV9LE8dvuO7rFv0b3Fe69pARuiceswdcvWfI16sP
2AM2CLyo+V2MD9harfLs3zL2gI+1TPHQEz3gLUnzB3S5yx4wVjuLHj1gDzgh
ObV/92L2gIt3hoZ9KOX2ny6XWUZP07ev4PaHN47RXX3ittL2qg17Xxc9YN+L
ptpnHrAH/CizgfXzIvaQ7He6ZLA4nsBr6g+7dbqYPaR/P7K5Y/VT9oC7WR51
+FrIHrBuQv1zY+6xB7yi7/Z+b+5z+8Pr0ktHaz1Q+sDsC9YqYnzAV8fjgFLC
8TFDLktu8zE29DH7wEN0C5avK2cP2DRl8iL9u+wBd1vXytX7HnvAIdLtLQ/Y
Az6od1n+WMx3Yb+gtIr54ngOZw/qMWeOWH/AKqqeIblivivZxD9piJjvwoOm
dXtZfo/jQ3r9jtb1d4o+M7H/uV4zK1v0gLue6xI4spA9ZvJ4KXrAE2e0aD2m
jD1gVY+xH2SF7AEXTVJx6Szmu/Cp2J+5U8X2h7vd3C4790Dp62vn5jUU+yvY
qtlyX50ijg9Yo5N7YWPRB570TL94bgl7wLu2rNCe+ZA9ZsllTfv86feikD3g
T0uShiWUsAes9fL3TE2xv4LbNl/yrt0dbn84vcMgWUm+0lfdxp00K2IPWG/C
/U1nytgDfnGj7c0HYn8Fb8zasTy1mD3gQWbbbJ+K/RX80VnLtFcxe8ADt9md
afiAPWYrfx5FD7gkomJY3QL2mK38+ooesENkVsDTKvaAnwT1u9X3IXvAU08t
PzWulD3g7tKE8wnHB5xTZV4/uJg9YLPZw2TB4ngOG//OnGRygz3gq/lDDg67
wx5wdQ9refht9oB/HWvacGo+e8yRy8p0TTZb5rMHfHJiY90bt9kDfhe+es/h
YvaYw+sveRwfcOCu9bIh19kD1s58PdUkhz3gBnN31x5yjT3gafGFKaqX2QP+
laUxxz+bPaSPHys+G32NPeCcFZqOJtfZAx43Y5bx91z2+E8um2ewf3CXfPaA
ix0+z4zLYw/YpcLhv5432AN+/KZq0rh89oDdbmr4W15nD1g28mOldz57wHqu
p7paX2cP+JfjqDWVV9gDbrS86Nrb6+wBL5j6vKnaTW5/WHX91PoOuUrvSsub
uDaHPWDHZ7q1gwrYY65c9rZO7/od8tgDPrCv7ILFVfaA71WcLxp/lT1gN01d
9RG57AF7y1of7XSFPeBhzVYat89mDzhz3yX9+1e4/eE1K643MshVujz/gWZI
DnvAXT/cbFaezR5wRqhOZuMr7AE3v5zsNS2LPebJZX2DPh06ns0ecLWs5Wm9
i+wBl3W5P+BSFnvAdx9cfdLvKnvAPS/sO9z8CnvApyrfn/p1kdsfbrUq9IhZ
ntIdpAuoogd802F74+FZ7AH/eY8Fz1WOD3jbkJIFq7PZA27z2XahST57wIt3
eZv5ivExH8fvxo49Nl9hD3h/x9RtGrnsAZ/LxQTvAnvAkb92WVRlcfvD74IT
VAvylA7fP2eA1nX2gKP7fnQ5f5XjA170tNGS/ufZA+4wf3vfg5nsAY/vPmJR
5wvsAYe44hc4iz3gH+vjZzTNY48FctnaTs9nvL7CHnDkkpSG2lfZA+7R0tpM
I5s9YNepq779yGIP2Pexdp/sJPaAQ3YvHTXFl+MDdvJOcHMJYw94ZOvRE85F
swfsd3D7VHkse8BGlTZ56mHsAe8ftjp5QDR7wE92Dq/QC2MP2GtL5cBXQeyx
EPP1uK9dX0eyB1y9wuTAhnD2gJ9aLxu8NJw94Osbv6pkh3B8wIsiI1wuRrAH
nHrusVu3QPZYyPl/CHvANcNHNS5NZA+4Kv18y4ZJ7AH/aLz9zMko9oC7fD9b
HhXB7b8I+49nP6PeRyvtUdH+sH8oeyzi/MeXPWCfsellQZHsAQ8Nss1uGswe
cM2j15Y7o9kDXr7fbuPFaPaA9y15ffd9JHvA69/+MU8IZg/Yv0Ezt0li+8Nr
l5x+XC+C2x/uNWt83Z4BSk/A7qVjJHvAWA3P9xE9FmO+PKuzUW3RA87sPW7D
ihD2gOMejlKLC2IPeNhU81NGvuwBT8o/3FQWwh6wKw4v933ZA/boPv/zFn9u
f/jzf6vsx4YrPeWeVkxCPHvAq3YuaZIRxx5wzY9J3XrFcnxIrxfTw6dS9FmC
+eDh2fMzA9kD3rxuVrfkIPaA1/6sY/nUnz3gA4V9FryJYA/4vcY9Q9cQ9oAf
dml97GAIe8BO+0b6Do9gD7jd6il328SwB1zYYv/8e5EcH3BxybYBl0PYB7bK
yNicFMce8GUri9pfotgD1l1XtGpQIHtoYf89ATP0ZPaArzeZkREgesBOt24W
vhTjA77h9Lzx3FD2gO1XuE0oFuMDfrn0u79rJHvAtQxs6uUkcHzAbtr9vHyj
2QPe8+d18voI9oC3zR/4rn0Ye8CV9y3tDUPZAza7P33b4ED2WIrXl26wEeMD
LlgVYDwvnD3g1W+u18sOYg/Y6UCTWcfF+IBNZ/RXWxnGHvDRsNnn2wSyB2w4
Va1OiyD2gNfvbxOgGcQe8Lns17cSA9kDlk5XxfmwB+wct71Rri97wNZr7f+a
hrAH3Pjp7SutQ7j9l8llH1Lv7EqJUnrJm0m5s0QPePXbMQ+NQtgDTh+99NjH
CPaAq6ySvpaL8QH/mO7fa20Ie8C/YnKtY/zYA14+Z0uPLVHsAc/wqXjUJ5Q9
4IHeNxY0iGAP+P3AKTNlcewhfX8fl31ICmGP5ZivNBuvZprIHvCwRrHdtE+x
B7z4y0nj84nsAde9sSTZ9yx7wFEXr442PMMe8MmeW1RvxrMH7BD+6tPBZPaA
07XGr/ybwB7LOR9PYA8Yo9PGNIk94L/VOUek8a/oAbssPx0aEssesJ+Nq8eo
KI6PFXLZCYdD2ndD2QN+uKJ7aEQke8CT9nTs1z+QPWCrJgfeNwtmDzhxwuyF
rjHsATtcnnhyUih7wAP/a3wpOpjbH77pf62wV6TSc9WOz+0WxR7wmQ1Rg5+I
/RVce17nsYFh7AGHdjz9c5kYHyvlspXLhly4K8YHPKtm+4vdKewBW/WfsGNP
GHvAW9TG13OOZQ94j/7DY3cD2QP2G1A2ok0Ue8Bttxr0fxbCHrB0euWKOJ7D
VyflJW9IZg/YwWDjY/MI9oB9vxd1U01kD9jlj8eu29HsAbfbu6OHRiR7rMLx
rir59rgI9oB3vdVatiOQPeAVL1a1yhfjA979fL1bvthfwY65M04fjmQPOOj8
1gUefuwB9/gytXZJEMeH9PmTHcebRLAH/OjAzZY9Y9lD+ng9rYJYsb+Cr32a
e3l1BHvAZ80KPVvFsIc29pd1Ug+29mEP+KjektsrQ9gDzikfc8g9mj3gv7J0
vbIY9tDm9Y1Y9oBfa7S8o3WKPeBxLfsO9QtnD7i8zq1+a0UP+H3xFifLRPaA
G8wJWH5b9IBDkr6YpYrjO9zkUKOxdqIHrHvtQMoJMR5WY74y5tKY+QlKD3vT
4LZ2EnvAY6UbqmPYA77T9U3PM+HsAafcbflC3Y894Ckt/vPc6cMe8H6HYFlA
JHvA1j1atAkOZQ948JWL450D2AM+dfzA7SrRA84v/9PzbhR7wAsn3nmSGs8e
a7D9Oz99PSWSPWDtL70Spd8vRQ84dOwsFZUE9oAnnv7xIjqRPdbw/WQx7AGX
hU/+6SrmV7BLVGZyU9EDbru/3e7qePaA20fmPNkYzB5wdeJP56dR7AGHn5nc
sXkUe8CLjg302iyO57CRdANwDMfHWrls07nFGvPE+IB9Jt5q0kz0WMv3G4n5
Faz/1TigWxh7wKOsmr68IvZX8PfgietmJ7AHPL9lk/9ui+M3LO86416XYKVN
727ztQ9kD7jB50EmGaHsAQfZeaXuF/sr+JxTgfNSMb9ah+33y/5IgyD2gKef
nxs115894Lflv9N+B7MH/HjdnU5xYnzATexNmo8IZQ+4c3yLA2lifgXXq5wb
+UTMd+GfJzYnp0WwB9y2ldxQLYI94D27vJrlxrAH/HxWdn+TGPaAx9oudVQR
6w/4hfl12dZT7LFeLptzvs3sI37sAZ/4qeJYJ4494EvHi+L8xXoDHuDk+eBZ
kNLdprp7TxT7K9hsQYosM4U94Msb/jTxEusPWOfQ873NxfEcHi1doE5gD1jf
vuu772L9AS/eseqriziew++yp0w9kcAeG+Syb/ofr8xJYg94+8aFmr/i2AN2
71+tWiPWH3Bpt/ii7vHsIX08zdkoJ449YNs89flnRQ94Ydz5jAGB7AFPlm74
Fz3grrYVw/Wj2QOeubHjjJax7AGPrj9c82g4e8CR4yxcG4vjxUYc/1YaTn4S
pPSG1ZN/bw9jD7j21wn7H4rjOfxou7vXnWCOD9ju/d20MQnsAR/ynBudKsYH
/FEtsou0flX0gMff0Ms6l8wecMGNYLMBYj0I/7fBpIW/OJ7DteK35M6MZA/4
x/4i155ifMA5x959UQ1lj01y2RerAuMHYn8FNzkrXyitpxU94MNb8pI+x7IH
XDg9wGV4NHvA+UsvRYaGswcsnW4fEskesLU8fMptX/aAj2/3MLCOZA947ZMP
K0eIHvC58bkHXvmxB+w1U350WCB7wJ8/4xsW+yu4RN/WwDuePTbj56+9qyhe
zHfhRrtdp64SPeCruW/q9I5jD8l/K9+WRrEH/OTs2PdF8ewBu2ds6dYzij3g
D542+d/OsAdcmGk+WV8cz+G30Q2vTxPrQVjngfZ6af2n6AEfXVh7qH8Qe8AH
F5p8UBfH8y2Y/01M3XpR7K/g3gU97j4MZQ94I6ZrW+PZA9Z+MKlyUAJ7wHuk
N0hEcPvDWcHqC/pGKT2uz9GfLrHsASds6Pp+ixgf8NTGI/T+ih5wt37vFkyK
Y48tPF8fyx7w0z4h+UPj2QN2nHjKpX0se2zFerfuxMJU0QO2aND8d9tY9oDV
u6W8mhPJ7Q8fDX1cszle6VU/btX/HMYeW5XnWxQ94P9OL8zdHM4e0uePGJ63
NpY9YI0vHo/lYn8FS7fD/xI94JKvkRfWJbEH7PCo2ZgnKeyxTS7Tin83uGMS
tz8cNr9oYvL/+JFP2dDbYv0B+6V1S5CFsgds/MPy/DZx/gp2i/eySgljD9jI
6eaWv6IHnJrh26aVWJ/D34YvtisMYw+4qdWMM+vE+hx+09vp9vhg9oB3q19a
OkIcv7ejV41fk7QApaW3R0TEsQcs+2L5VToeKXrA21r1uP8+guMDbtp35x9P
Mb+Cs30D57cQ63P4Tqxujw+ix3Zez41hj+1cj4ke0tcL++/EuTD2gCv/m9h0
qphPwdcbGbScGqj0peWNOziI9eAOuWxpnU1tBov1BzzKJ3fj0AD2gC9fn+Sy
OJw94Nl/NjxJF+dL4L/u7n3CxPoDdmracGpyInvAjbRt1GJi2APeLt1Amcge
0tdbu9B0rZjv7uD7FaPZA27o4TzuZiR7wC2nys7/33wXDj4dXGDkzx47sb6Z
9Hy6bRB7SF71fas0nhQ94M3NO6ZHiPkubHLfOvedGC+wdPnmRhx7wNg7l9cR
50vgn2v0cv4Es8dO3n8vesDrZUMepUeyB2w/8fW74lMcH/DpzhFq0ZHsAV8s
KM/JSmQPHRw/+6XahsexBxxtU23yJpU94LHnjn6tEPsruKRzeGphFHvADfub
N0kP5vaHRye8iO2QqPSmQZPqX0xkDx2OjxT2gGdds+muE8MecNPpC/NDU9lD
R7n/VPSQvt/X+9o/iWEPHb5fUsyvdvH9nfHsAftv1JmrEsoecKtJJ3ZcTWEP
WE+l26v5sewB/xq1KqR7MnvsEu+3Zg/p9bF7+ZjCHvDEDd2HV6WwB9zFUbO0
Upy/gnMze24+HcQesKzNl9e9otkDrie9oUvMd3XlssCcJb3Wi/mVLq8PJLAH
/KdpvdrDT7EHvFNrt4uumF/B/ZPvLdKJ4PiAs+bPdN8Yyx7w4Niub53F/gqO
jA1/eUSsP2CNn/GN/ojzJbqcD59hDzhuccvbNWJ+BVu8/FWyNYA94HydDP+a
aPbQw/y1h2307Rj2gFvsGnA0S4wP+MrOwwN+RbEHbLTsgdkMMT5g6e3l7cX+
Ch5z2bwgJpg94OCbszobRbEH3Pbdrl6NxXoEXm91u/sQsT6HP8aGti8T8ys9
Xs8Q+y949cYf66ZFsoc+7/+MZQ94p3QCU8yv4LpTDjRTiWEP2HTmiS8NPNgD
LvII8/MW60Hp80/Ydzkkrn/Axo7OlR8C2ANunxMTqyeO33DDXhvLFgQr7bF8
Wnl3cfyAf3yo8yokhD3glyr6DvZi/QGvWOug818wexhg/rUjuu9HsR6EP3h0
+DxH9ICNxxy+5yjO78IFzx69thTzK7iH9AATMb+CrfwK8ROyB9w/wf2WdH5B
0QOenDvr6Ahx/h3eaLBp9oJw9oAHRLW9NV30gDNnYocQzB7wup2do76K+a6h
XHbSsoPdh3j2gLOLizMKE9nDkONdzHdhXbOWt6yT2MOQ94ensgd8SDbYqFLM
r2A1k62L9MR6EJ53qct26XyBYnzAF2a6qa6JYg94c3pY0fFI9oB/3PTusT+I
PQy5PhXHDzh53oXpZ8PYw0gui6g/5EeTaPaA98+t9ad/GHvAn6I2u98Rxw/4
/OHUzS/E8RzeGfvb73UUe8DSdjMV53fh5wNTGuWI+RX8Vc0g/YdYD8IlC698
GxrCHvDqpim3boj1IFyvWk1rkjjfDifmTv8vJYg9jLEeOD/nbqBYf8C3Ndsb
3hTnr+DPrb9l3xTnS2DrWymrPose8NVai3KcxPUPeIsp9pBifgW/cbeIiRfn
E+Gzsjk29cX6w5jPjwlnD2O+3yiIPeAAs81TNor1h/Tx0+dn7xDn2435vBNx
ftdELqtq4ZN3XazPYXPf4J7pvuwBmwzSPpDqxx5wwe4uO6PE9Si4bFcj52uB
7AHXc0s06BvEHia8nhvIHvDKFfV1honzu/Dq07umasewB1xr2aO0HHG+BI50
jPrUNpw94DYd2huNFz1M5bIhFyeN3x3GHrDiDRCB7AEXLF/3YXISe8BPLaLu
e4r5Ffy1esy8kZHsAYedu9SxTwx7wCvMPY5+E+ev4MnO1Xn54nw7HHEjpPyv
P3vABhrnRndNYQ9T3v+fxB7S1yv4XVQRzh5wYtfUQfli/bEbH69p/tU1hT3g
luv7OB6PZo/dyvW/ogdczzDFPEkcP+Az/bt3LApmD3gQhsNycb0W9j+T9MBV
zK9g0ynW13zF/mo378cW56/gau1TtfRC2AM+Nrud9j0/9oCttpZGvxTn2/dg
fd4wX++nP3vA41ecaGMrjh+wNBzSxfkruL2zqvsm0QM+Z/gsa7a4/gFfLoja
Ukusz+FrGfsHThfXB+H3D8aPvR/CHvA+Z5cO20PZYw/vXxTXo+BUO6tbKWJ/
tYc9I9gDXnit5ZoqMT7MsP+xa9JiiLheC2s+ydg0U6zPzZTnyxQ94AevU/Ln
ieMH/OTT4FIXcT0K1m496vazGPaA8253W/U9jD2k19v28I97GHvA3x0GTfQO
Zg/4sVXPjO3i+gccOPbAvrIz7AHrBH73zQxjD3O5rPOKNd3cY9gD1rsa3WiM
WA/CCQ3l5RXieA53kt5wJOa7cMcWdltqp7CHOc/Hp7AHfDt+av7CYPaApxmu
uTI/jD3gU0aXta3E8RxeWV57q1Y8e8AztqzM6Sp6wCn7RgxbG8gecPasyydm
i+O5BeYX8Y13Oon1OdzBPu/5yyj2gLsGBUQVh7GHBX8fxfEDfhd66NqAWPaw
4PmlWPaAC/K/qBmI+RX8rfzoF3Nx/IAvN9zzq6NYf8Bv/1bYNY5hD/jglxcV
QQnsAft27Hv+YRR7WPJ5GeL6OdzV9/A+PTE+YN/hY8oOi/WgJa8fifNXlpyf
BrAHXNapzoHN4vwJjNVN7+Xx7AGnVTv/8RDjA765VafNWXE8h290qq6nJ9aD
cNxwLe39PuwB223Vrdkm5rtwiW7s5Qkh7LEX4yW5qOpEIHvA0umsxkHsAduq
/K1vi/mK9hbNsoV7OX/HzyddFt2yl/dP4vuRPuwEl16zNm4XqfS+3626DsR4
bnPwYn4Q3FmaoOLfX8oPmpEKSx3m4uc3kD4BjrmhYzMRP7+K9AXhH4VJ/z3H
93MNn/4RdlS9kd0YvS2e9xnWyArzGc+2p67i6/eVLtTCJxb9mJqH8SF9uRnw
yshRBZrxSium9/g4vjsPfXi49qxlbU8p7ezuuV06Xwe1OQjfMQ50eIh/L/04
HvD382lLw/Bx6cvHwi033ymbi9fzxKdfhDeYWpik4fMV97HD5s1/3CnB79On
34Xmz2GLZ4vspfVtMH6c3/D99+tVG8GLpC9oLZc1eVj5bg4+X9q8mvD04ZX3
LeOVdqzUsJF6KXrAtqPHWd2JYg+4siSzgTUsfXlzeC2W48kx7AHXmTFw0/10
9oCL267tuC+RPeCqUxGVvonsAX9ue0N/UAx7WCuvVyt6wJsOHpKPTOD234f1
JJbbU/yVNura/Il0v0aRObYY/NWkyQfp/gBFD7jOx+P9e2D/oLjODrs9+zGp
Wyh7wIkVF2StAtkD1jQat84mkj2k1x/7MWZcInvATea3mZsfxx77+P7WEPaA
BxbVP3tdbH94YkbrDu2jlJ6TeTvXKpA99stll8oNq6X7e/4gXx/Y693c32e9
2AMuG9EmqHUoe8B9pDdQB7AHfN5hrrOmH3vAy89YLrAMYA94Q885reI9uf33
8/lRYjzAr/RGtC+PUrppb7mWZgh7wP38U+rbhbMHHO+zZJ1GEMfHAblsV9//
pkr3nyl6wA9XHrFYHswesH6n+pcqQtgDnv2k5eS/YewBe183X/08jj3gjyq/
LteOZQ9YevvoxXD2gO1X/m5tH8UesP+dSz8mB7AHfHvCgRn7/NgDjjmVM2pS
DMcH3Ov9B9P4RPaAHfe0X7IvmD1ssD91vXExL4Y94LOaw5f7iPECz2gp3bHN
HnB36QZ9sb+Cl0sT9nhufxg/fUlmuNJ60W9cC8I4PuAzd+8d3hDLPvDS3AFh
26PZA/a1j8wKiGIPWLqd3z6SPeB04y83dsSwhy3mB8XD4tMi2QOuWdi16Hki
e8DqS6Me1I1jD9jRZWHejRD2gG8VvuxgE8Ue8Pzhxh2+iB6wic21zQVifMAD
Iib2fhbLHra8nzOBPeCd425N04thD3jG3O4Lr4n9la1yPafoAaec0jJJj2KP
g3JZsMfigWdiuf3hW2fqz92dpHT2psLTX8LZA/7SOLDTqmD2gJt6n1zZWYwP
eJGeofoPP/aA/WYPLboezR7wMumCvR97wNLtiyZh7AEr3lcewO0PS7efaYRw
+9thPV/xw8xa7J/g9j0CjvtFKH1g1tJI/XD2sFNej1f0gG9tPrF9XTh7wMZ/
+rRTj2QPWD562de8cPaA37UzDvMPYw941rNf7XKT2APG7HrZ52huf/iC74P4
WxFKezo6WahEsQdcc9jKY0kAe8CyDsHTnojjxyG5LLTW4qGbozk+4LQbF9Z+
CWEPWLq9KzOIPQ7x/Esce8Bf4+4duRbEHnCPoG2zpfvZFD1g6XTcsTBuf9h3
/qxaY0KUVrw/U4yPQzwfEsvxAQ8cUG7q5sc+8MmEa+8CwtnHHscf7zpefmJ/
Bas8G/10XRB7wH/Sfn+46s0e8O7lTV8NC2IP+O/kBZ5Dg9kDjusU3+JAILc/
vPdQ/a91/ZW+bBmy3NOfPWDp9lP1YI4P2K5/fth7H/aAnV1ftdbxZw/4ytPr
CdXieALv2mSTIJ1vVPRwwO9raNZ96fqCogfc6/XMHh+D2APeNH/r4vth7AFb
uJkWVIawh4Nyvq3oAXda3ch4UTR7wIPUHa92jeT4cOD4jmAPuF73TrJvgewB
7xk+9r91YewBVw7OalcVzB5wUb7d+hcR7HFYLhsztvXvh97sAd96+3PMEH/2
gO1dDvd3DWUP+JL09lsxPuDuBh9Wm4oe8ImFLnqdIzk+4OJdloukn0fR47B4
Pil7wMsCOxx0iGIP+N7fcdc9xPiAv7xcYOYfyB6wsfSAGDE+4PojwjdI52sU
PY7IZQukE1x+3P7wlbABekbuSj85WDxYz5M9YOnxsFFB7AGXN7Da10mMD3h4
Qs8WDzzZA9awj6mr6swe8BrpAa1u7CH9++qlw2udYA+4Yol7atpJ9oBLl+IX
Jpjb3xH7k5iVv8IDlV68/Y3aUzl7wJjd7w8MZQ9Hvh9GjA9HPr9IHM+l17vs
ZvzVlT3gsaGLbeTu7AEXP7r919idPWCPyNIu973ZA67z3zSnqd7s4cj3D7ix
B2xw74n1spPsAU93uOgq82EPRz5P2oU9jsplO6QFTSjHB1xXuiHHmz3gfdIb
AMT+Cq5fcrhvphd7wGW/36877cYesKH5lOk6btz+sHR79xAfpRXbScy34JXX
/Lw2HGcP+It7w+f93dgDXiCdIHbn+IDTuyXIPp1gj2NyWZshC585urEHvFa6
IcqVPWDvtV+X9/Jnj2Ncn4v9FTzy/JDBy4LYAx6f5PAlyZvb/5jy+CaseH5U
BHvA7+3W7W8TwR7HlL+fih4wVp/lLt7sAbudzC9p7c8esOK5Jl7s4SSX9W/U
vazUjz3gaXWTdKsD2QOOOnc4dXMwe8B7A9t3Svbm9oeHx83fvNdPaatpT1N2
i/HhxOdve7AHPGzD1WUDT7IHbDbHt/1iH/aAL3jXrWdygj2c+H4tL/Zw4v30
cvZwlssUtzuL/RUsHe6rfdkD1joxt6JjOHvAqVuW2fmEsocz1wNe7AE/nj6o
IE6sP+DBpr3rFHmwB2wb12ZgCw/2gJMDh/aT7jdV9IDHSA8s8WUPuNOGHn4Z
wewB1/7eZsDYUG5/F6w/7GYmGontD/9a2r7L4f9xk3tjfZxFD1izi8OPtWI9
CBcYP6jx9eD4gCsfVK3ucZI9YJupE63r+bMH3CbkWYcMb/aA83f1NvUIZQ9Y
elxbp2D2gN8krzfL8OH2h4/dW1xUz4vb/7hc5loU5y/3V7pp405rS0PZA5aV
dRhYFMYe8NMbh1zXieMHXOvorx9q/uwBj+nQrsFWcfyAz2nV/johgD1g6XG2
33zYA96+uXf1qiD2gGtLJyjF/gr27Dw6/4c7exzn/epB7AHnOz59UcuT4wM+
fv9N90Af9nHFfLn2w+Up/uwBVzfqnJfiwx7wG/V5iwe7swfsthYTINEDlh5f
vE7OHvDNzKTAoWJ8wNLjpDsHsIcrj7difMAThrTv+tGbPWCfMQuafBTHD1fe
z+LPPnDo0fkah8Txw00us5Q2uJj/wqlfJi07JI7nsOHpBWuk+1EVPeBvBut8
v3mzByw3SE0f5sftD+8PPdwsRsyv4I1LrKym+ittUWdjxEo/9oDHve4/rq8/
e8DvfQepnvJnD3hw/HuvVx7s4cb7E8T+Cu6hUzK0iTd7yLE/fL9lzAg39oA/
pLi+DPdlD/jy6mdlg+Xc/vDFEzZ1tcX+Ct7ep9ONUaFK251pqKaawB6wRdLQ
6Qsi2ANe4+oZaJ/AHnBqwLH3G/3ZQ3q92e1zYkLZA46671ncOoI95HwevJhf
ncB4b2OnESjOj5zg8yzDlA78Pbt1Z3H8gE0bJo04JMYHbHiqwr7Mj+MD/nnt
zdXsYPaB849gAS16wM9bFkxID2cP6euV5k34II4fcDPpgTyiB6y7N7P3ODG/
gt2nf5ly0o/b353zgWBuf9ivddi5SwFKa2fY6l0W6w9Yelx80wCOD3jhGucV
qmI9CE+demLIDjG/gh832TjqZCB7uCu3h6KH9O/rGXVfEMge8M2PEU4vfNkD
NpYegCh6wH/NE7S9Ern9T/J5jiFK5+3FDDiA4wOOUW2Q8UX0gG/8/DtWut9Z
0QNuskNd11ycv4L1F/SuKwtjD9hmkmvfOWJ/dZL3p3mxx8n/b3zA97dhB+bF
7Q/Plh7A4a30yBafMxPd2QN2/5hTetSD4wMe1uCe0S9P9vGQy4ziN9pfkbMH
PP65dcWuAPaAjX8t2nlZnL+C0/XKQv54swfc9LXvNht/9oDHOuw67eDO7e/B
54dGKK3Yn4j9FRw+s2b7Cz/2gNV/nP5814M9YMXjqk9wfMDjpjb48MqbPTyx
vrm9altrcTyHa0K/OiX4sQd8MfHX91RP9oC7nc76dE6sP2AVl86Rx8T2hztK
JwB9uf3hZe0SklODlPao9UsrOpQ94O/DquN7+3J8wMGWuzbEiOO59Pq5Ld1n
hrIH/Hz24L9qYewBbxxbPHSaOH54Yb03e0EffXE8h980nDD0gDiew12kX2hx
vgqWHucUEKD0vc5lHT3E/guWbi/WEefbYbvC1680xPEDTl/oXGd6FHt48XkS
QewBS4fnbuHs4cXz3eJ8ohefFyaOH958vSD2gLtKD4wW4wFu3c3DSCtE6a4P
a+nKfNkD7vHhZEyPEI4POMYtb1KeN/vAb/YWrk8QxxN4ePewNv6e7OHN+/t9
2APeKb1AIHvAk9zcutuL9Tls6LnjuK1YD8KhRpFlh8K4/X3ksoE2J+6f9lP6
k1a3htL6WNEDfub8x2NXFMcH/P7z6cGjxPiANfWcGl0R+ys4J2dx+hFv9oBj
889r2IoecMZc6S9+sAcckqc9LUqcv4Iblx6fWV/0gGdaLs5cH8YesFHcl8SO
Yn3oi/WeGlaUYnzAk688Om0n5ruwdDuodD+Aogf8K6Jrv3fi+AFHpMgvLY5m
D9itp5+NqxgvsGnzESP9xflE+H5rB13VMPaAe0gPNBXjAZ7/vdVSp3Clxf2/
ih6wilpdiz3ifDvcuqqp9mxxvt1PLtOx2xe+Thw/4ClzbOoPFet1uN9tt9y7
3uwBa3ytkzLVlT3gzf36PlzmyR7wG4s/pxaL84nwoTduYzXEfBdevdp83QCx
v4Jz/e5c+hHAHnC9qlRraf2k6AFP6mX11sCTPeDs/iYfncT48Of9CmJ8wNJ0
wUCcv/JXrt8UPWAXfbsZM8T6A45v+dJJW5zfhYdktau6I9Yf/sr77xQ9YJW6
ycWZYv3hz78P5MfxAbf0dJj3XYwPOGhH94vqAewBj/PuqXHBlz3gFS8vV5m7
s0eAXBY2xM73qwd7BPD47sHtD9c6tv2WdL5S+KKsleo0Md+FjXqkj3oujh9w
lwvv/nMT1z/gfnOK550PYg/p9XesUKsS56/gtLq780Ni2AMeOfRDch9/9oCl
6c98Mb+CTQ6ZpR8W86tA7D/cJk4tEOfbA/l+PTHfgu/lxZ86JsYH/Pz0g5VH
vNgDPjjcqU9Hsb+C7ZphReXDHnBORbD29FD2gOfpt1u1S+yv4HBrk/2fxXoQ
7jF43JsTYn4FRx08232eWA/CulPeOqmJ87lBvF6epPTTpvIo2yj2gDUWHb2U
HcrxAUfPTGjQT5xPhDMeX7M2DmUPeLx2kZtzMHvAtpqLIiaI/RV8eVqnydL5
MkUPuHmXH33TxPwKblnY30U/lD3gfm/M5WXR3P6S70V9mOijdKLppAlzxXwr
GOuVmo+LZ8ayRzDffxDFHnCOSeqBW+L8FbxUM7vwZDR7wBuPNDwxX5wvgUOe
v9oivb9a0QPG0bryoLgeBbc6mRTkI/ZX8IPnDXe7ivO78OvUpgW7g9kDLldV
y+8ojudwnfTLrg2jOT5g88YLrFWD2CME853MhjXnxfkr+N6V+42HiPO7sM4R
99t5Yr4LS29Xlt4fougBD31Yccg0kj3g+e3UdmuK67Xw9BDNw35R7AErOsSw
B+z+QbvxYzG/gh/G/lij58fxAUc3XzD9glgPws0mbvr0SBw/QuWyrbXbpu0W
8124fX5WcbE3e8D5UX4bdcTxHJ4i/QEtH/aAuy8OykgPZA/40aCrtTPF+gOO
6a1StUFcP4dPtM8uqi2u18LLdh7dZSXWg3CIRa2jv0QP2OkkJszieA43aZd0
eKOY78JG+Y+seorrg2FYr3+Ndm8sjh+wSswJ/+fi+AGH5A9900CcP4Rtu2NB
6a30sdZHpl4T8yu42YvV1aZe7AFfm19455E4fkivnyD7FOrLHrD0duNW7uwB
T3g4dtMgsb+CtzdtFOfgwR5wU2kCKI4f4XLZ9VO/NTT82ANu1nBq8gEv9oAz
zrdsKN2foegBO06Yk7FNrM/hYb36tj3jzR5wVtjmG9L9rIoecM/HN/tLv4+K
HvDgsQcvrBfzXfh88OqE517sAY/r++XWJHE8h6fVmekxJoI9wsXfb+L2j1De
Dyjs+7SB1b5I9ojg308JZg94bYe2Pi4xHB9wzGQcwMT5dri3tEFC2APe/2Ci
xUqxHoRDo/yvTw5mjwjl80QUPeD6HTV0hp5mD1i6PeCxOF7AkUfb5WcFKC2d
/jNyY49IjGeDPuFNxfEcHiE90F9cH4QvauMHjmYP+IzPE5/wAPaAjx9ss02a
Tyt6wDuP20YcD2GPSD7fVKxHYPVODT2cg7j94eX+svv9w5Wuaxa4wCKUPeCY
Xsktk8X+Cp6u13XmlECOD1gz1vDarGj2iJLLFg8fd3qEL3vAAdrWu5eJ9Qf8
KC3n1yNxPhH231SkKt1fqugBS49PnhnM7Q+3GLbuY7RYj8PDTj73OBygtEWv
df43xPVC+JTxkKEaYn0O/0w+pWUSxPEBtzsR7L5XnN+FLStCh74V5xej5TJt
u00aO4LZAw7fV7o0VOyvYNvxVbedItkD3lc1xdLRl9sfDtC89Ofl/3i7dAAQ
57Ng2cK6DeaI8QE/uD228K24/gFLjye+Is4nSp//bVFw7wD2gJdduPP9nS97
wM2qpmc28WIPOHWefcV3X/aIwXrrSD2tAtEDniv9AUaxPof9PtTMXCnW57Be
ZUb/KtEDlh6/9Uycb4cXvrh2Z4E7+0gf73k/7Y8fe8DS4z8u+bMHPLn7jzfL
xfkruO+FGX3niuuDcNv+BdVGgewRw+f/iPtLYtFLtcm2eWJ8wO4BS3+aivVH
LJ+XK85fwQ6l5U8nenB8wDe6nE3IF+ev4DpbteLfnWQP+GTi6CsLxHoQDm/u
EGYTwB7whGEvcxaJ40es8v5YRQ846N7It2PD2CNWeX+sogcsPzos0VlcH4yT
ywatfnlUup9G0QPueqD54VaiBzzy7KqDX/3YA9Yrr9zn4MYecDfpD5YGsgc8
fEWDogZivgu3aYcVmri/BD74OFFvsegBT9Pa82OKWA/CU1/s+eIewB6wUdR/
q9eEsAece2+E3WZx/TxeLqu8gAl4CHvA+9s/ySzwYQ/477omLb3F/QzwmGVf
86rF8QNOf2p2d5APe8A9WtXMeyjmV3DSAve3ncX9PbD3bRd7rXCl6y0LWVE3
lD3guZOfvron7m+Al45f+fdZGntI1nLbPVbMr2C3untGWYjjeQLmM27LWuuL
84vwwc5aiVfE/ArGT7P2qz97wD+aRY4JEedPYK9+2IJi/QGn/+zWY5C4/gEH
Bb9YMV5cj4JXVsdltBD7K7jkUPV4J7G/gq1aenQzC2aPBD6fSOyvErj+DmWP
RKwHRqWcrCP2V/DmFrbOy8X5RNgnvm/GYHH9Ax4gHXDF+jyRf99LrAfhUf28
GyaK9SDc89OIzxni+iCs8SCp9WFxfRBe8zf+pq+4Hw4urWu6/oY4fsBX81bd
vxvOHol8f0cwe8AHf5wct1bcz5DE531GsAfcTH3J3cHx3P5w3oacKKm38Fbp
DQAx7AHP9Axe0yWCPeD3B5L7rxDnr5L4vHpxv08Sj1/B7AGPSzO9bhHOHrBd
0cos6f3vih7wsOkL1t8Ux3NYehxMPXF9Nhm/T08TrnZxV3qPdAOxJ3vAg58t
WbNM7K9grZSG2jau7AHbHm0/ylMcz+HfX5+cnhvDHnDX/cHJG+PYAzaVHtAt
rkfBa/J6pv3f+gO2UFPpnhXJHvD9LU6W0v3Diu0Pj/J6n/p/91/BOd0f5jYR
PVLw/UbPmC7d/6LokaK83qUYH3B4n0td70SyBxw0d+ynDuJ8Ivz+i2q9SjG/
gjvoOZv4iB7w/EcDDtuEswcsPe5uidhfwRdPRS40FudLYGm4DxfHc/hw66wQ
J7EehDH7b2Xmx/Fxiu/PEtej4Mkui/0txPkSuObcsHq1PNjjFN9f4MIe8LfS
ssBzbuwBL5yAGbYTe8Aro5uae4nz7XC4R6drn3zYA37fcrXlyDD2gLOGjzZN
8WAPWHocx0hxPwOc+mlHdN8Q9jjF60Me7HEa6/OZ+R3m+LAHnGCxbPtpMb+C
83M6rcz1Yg9468gPFjk+7AGnmTX/cUfO7Q8P9d3lGeSl9LzwJjN7i+P5ad7/
L2cPeK2WakqKuJ8BLru0sJtMnG+HbZ1eln0+wh7wHb0jawyd2SMVP9+wPVlz
j7MHvNYxJv+8nD3gflapLVo4swccWqo17rUYH/CbU6PUO21nD9jm+Sn9g5bs
AW/Uerb4vRl7wLve9691xYQ94BGderY5pM8e8OdPrb9lG7AH3LbZsy7bDNkD
jq34FnTHkD1g6c9ddjFljzP4ff2bGDZrL3vANjVzvAoN2eMMn5+uxx7wA/eT
rpYG7AFPli4g6HJ8nOH9MrvZA3ZNy73joM8ecE63eipxxuwB+9n+0q3UYQ94
z9OGz7QM2AO2O2DVuL0ue8DnS84aLTFkjzQ+z3QXe8A2liN0zhuzB6ySGHNV
S5894L/Jez8kGrIHfK6incpVPfaAD3hrp94zYA9Y7/icmTd02AMuL8CEzJg9
YNm8rEMTjNlD+vjkxzIb0QPW1P/22HQXe8DScqv5LvZI4993NmCPdFh9oVv8
TvaAp2gM3bJ7F3vA0tPANAzZA87p6jXrjyF7pPN8jyl7wP3eVuxwtmIPeGJ6
uGybGXuk8/nNetz+cNxh75qPRkornjdmyB5w/c7YgxqyB6w7VXvzLSP2yEC/
cuOzdYzYI4PvP93GHvD+n+MNb5izByxrP0Z/mAF7wFltLX/P0WWPDD4f2pQ9
YK+NIbFlpuwBz6163ShCjz0y+HxjI/aA83+3mGGjzx5w8sfRozV12AOW3g7V
WJc94FYnSr5M3MQemfh9mWj++o4+e8CzR9qodzBiD3huncLC5K3sAevuCf1x
Q4wP+M6fhitj9Ln94cRr7wL0dyht76yytFyHPWBvj+w3mts4PuB1/60d7ryT
PeCdOWPaTTJhDzjj42WT1B3sAXeQLuDrsMdZuWz96eFPPXTYA/Y6GBiyTI89
4OwZb56/2MbtD1t2GTr7h6nSXrajboTvYg+43e2EuIA97AEvC341qEqXPeDr
TRNdFoge8BPf1mHnRA94svQGM9EDLkwPPtHKlD3g8ztcOt7ZyR5n+fcoxP7q
HOZj45IcvojxAef/KLhsKnrAbc4d25Qu9lewWlXfoklb2eMcr9/rc3zADQIX
Z3zazh5whwv9Y5fuYA+44lKHTGt99oB7TzKz/W3AHvDOpU+2dBXjA94i/cGt
PewB75D+wNce9jiP3/cffeYfNGYP+J2uS6mhAXvAmy2z2rQ05Pg4z/tPLdkD
vpjg2quRAXvAy4a578uyYA+4Y9qEe8dED3jwn9S+s3XZA17ffFEXHV32gIPa
Tm24Voc94NkGaS6PLNkDtmp+yaizAXvA2+73eznGhD0uYH9bL8dlmBl7wFhd
VMfosge8Sudc2Q4z9oBjVXLGvTBnD3hc070PnxqwB/za52dMrjh+wKl+qTPr
mbAH3C89u89wE/aAC1u+UD9kzB7wwHuGrnst2QPGdz9mlNhfwdEaAVUWO9jj
ItYXdeuZfDJkDzji2qZN0v5P0QM2KNodGa7LHvCOtSFVsu3sAVee/evSdht7
wN1LTTaM02EPeO2om62/b+P2h9fsVonuv1Np6fJyvB57XOTf9zBkj4u8nrGT
PeCGr3Q+nNjNHvA138FHj+ixxyX8/h3PbKRlyh7wiS8N1ntuUZVZTx61bjyc
+Hf8GD38Pms4dHiwAI412GAcgq/34MZXrc1wk/M7f7zC9hm1LmPOMXjfmMfJ
03SVdlx2cOgZ7A8qwnwuB8Lzgz52ycTHXV9bTT4Nm8yNUTNCT3y5jKvwnorH
rknYHm+sJo8qhT31IuJa4+fxvaya+AEuDk861wH/Xvq7ag2zsF6/33jIJXz8
m1ZFWFf41XfvqmQ43Oey6lC45tLjVZn4+ZfiG5gOB/vuWKEG18EPtCqLzyPF
z59ovMNVD+4y4ojlJXw/+Pab2cKfvy4xv4XjofRn3E7Cx4diAoHthw/XiYE3
b7na7Rp+v3bgB7oAF3/ZM9cY26cjNtBd2PipbHYHOEc10bgGHue3JeYaxp8a
vmDrbLmsxZc+9pX4eW5+1aroDXuvL6gt9VNsfzg5UzbHRk9pv60dgu4bswf8
u2TrhTe67AHvlx5AgO8fH75hBrdMi/dsvYc9YHssv0/psgc8bP26A9aiBxxc
dLWz4y5uf1jxeBEdbn9YOh3e5H/cYYfZ7GE7uP0vy2X+fUaULt+k9NvqqBbp
ogfsG+LsHLOTPWBX6+NbL+myx2Wu33XZA87dYvTXdSd7wH4DT5cabGEPuHDA
j2kjDNgDTt1+sl6kEXvAsyPirU4acPvDdfY59ZpiqHRM8lvHJ/i4Cf7BL1h6
+3yVCfvkyGWnf2tozNdhnxw+v0H0gK+07zirSowPuEuEWvQ7A/aAj9tZax4x
ZA9469LOVx4bsgc8VfoDbabskcPrn7ocD/CDDU97FRgoLb3dxcaMfeAx2c2/
/drBHrD0OBJNQ46PKzjedTx1/IARe8Aau3zKjUQPeNEoy1Ey0eMK/17iTvaA
pcdhn9Pl9of99me+Ktbj9ocnXOg3Zb8Rtz8c32Zgi+36Smu03RcVYMYeV7ge
28XxAb8K0VohzU8UPeCPric+DdVlD/ip161eSabskYvXv79+z0J99oA/TLm5
rciAPXJ5/cOEPeAEs/1nV1hz+8Ppvz9cdbRQWvH3OI3YA96y9tHMuobsAcse
FcXkmXN8wCtO1gxMMWcPuHWEXHe3EXtI39+gCUPam7AH/KlL5vTP+uyRh+NN
4KKFPYy4/eHqG/OwJOX2hyt+li9x1+f2h/9fU3ceF+Pe/3H8oLId+9ZJQomE
LNnpNHYia2TapmmmmZr2UrasxRE50YSDLEXZ746s2WVPSiklabFlCUmUJX7v
a36fz+M6fz4ft3Pf97levtf3e32va65rj7Zk2CWV6N1vNu0s96fxIfz5oUZX
nAOpDyx8fXu3D/WBuwsrRl/qAWfmPKsdGko94JaPJOcKF1AP2K6yqMQ/iHrA
r3eHbtzK4+EOrlf02xzyDhC9cueNDWuC6PjDY1NXNi0OFp0SvrXiqh/1uEPf
11tK4wP+Lu07oTqUesB1Q2L1yjXUQ/jz934d+VtJPeB/6vYdtFZTD3hcjKHN
mUDqAf++4F3zV37UA75W1WageTAd/wzMf33HHu+wQPTo9vrfxofR+IBbZ7dV
6i2gPvC6iEgL2SLqAxevTjq3MoB6wOkD7+7WC6Me8P2mCRFWQdQDFj5nM8eX
emTQ/WSeP2Bp1OJ5uRo6/nDBjF/STwo6/vAGwzBDrUq0waPUcFd/Gh+wcPvG
SUM97uLfN0JVcNGTxgd8vLTdWweeT2DhceeRGuoBV5XMUoxVUg/4wcCKP75r
qAfcL27a9Hc8n8P1X0+7H1JRDzhRPvCNk4J6wPsDcgdbaKgH/O1E196mPJ/c
FddHuvEB3+r3smItj49M9J8xbGaZJ/XIpO+tBFOPTHo/qR/1gHG1l2nD8wW8
82flpPVedPxhpwkrvF7K6fjDPQNWbv8QKHp8e+2wK0rqAd9anb53moLGh/Dn
D5Y7z1dTH7iyQ8fiVl7UAy7/0OmEuYJ6wCdNNYnZPD7uYX1g/lI6xYd6wAb5
Br0S1dTjHr0PzIOOP1zvvW9kFy86/vfo/Tb+ovXLm1nk+VAPeOfhpcoQP+oB
txgaatIhgHrco+9r+VEP2EXrP/U5r6/gHeNmNzf3oR6w5oukzwBeX2VpJWdW
eCZNWUzHH3YISbs6M0D0thE44/rQeICn1Axa/yJMdEW0xbsWfL6CO6sftLni
SX3g+gHCBx2oB9zsk4l6hxf1gNOinHY483yeRe8z9Kcewv+fY2ukXjy/w8Ln
NacG0vHPxvhcM3p15yDRkssfSi94UY9sep9uIPWAq/6Iut+E53O4j/CDdTX1
gV2cWkQtVVIPOB6XH8u4B2xxdv6sCG/qkU3fB5ZRj2x6X7aSesCP3gTbSZTU
A5aXTjdNV9Pxv4/1sKH2p5uTaH0j3zejeX0FZ920yzzhQT3gVucixwXwfH6f
viclox7CP+//5N4cV+pxn97HrKQe8OGWaX/4u1OP+/R7IR4fsGV504s/ldQD
/tYsN3oCn6/u0/vvA0ULx+V3DY0PWHj8eL0f9cjRSpqkuBYFco8c+n2zinrk
iH/fdD3grl76a4+qqEcOvZ+QxwfcKDO8sa039YA3x08rtvSi4w9bCx9w9hHd
Uniho5x6wFNUn1ue4fMVHGxdvFIYz7rxAZ9/WHLgsBf1yNVKFi/KXvXCnXrA
wu3Fxry+gssU/z514Pkd3vtX0dBoJ+oheKPLsCQ+/nDPOfr7Yj3o+MMrsdza
pRL9oTz22XRv6gELr3dLVVEP+Oihvs3Oe9H4gHecPHRuEs8fsFt7m6qB7tQj
l76/7Es9HmB+2Dff35vnD7jiwPCWF3i+gNvcNv97dKDoos7h8kF+dPzhRz1s
nzr6irY41SknjOcP+MmpyPD7ITQ+4L2BYT7bF1CPB7T+8qIecPbkyIn/elMP
OK/13DprJfWALYUP9vlRjzz8/3PMKvmD5w/YNT3hzCIvOv5wf/99DS74iX7w
tarvGF5fwfo+8faTvGh8wAutomsS/akPfPTGgd8MA6gHbBqQ9u04r39h+aC5
Ayz5fJVH5+sQ6gGHTNYkKJdQD9hGeCAtlHrAM4QNSV7f5mO91uONvrB/xp5m
tC/Uga8/4Mo1DU8L5xtdD7jiyHPFQjmND7jfto1ZX72pRz7tl6upRz59j1lG
PeDQiqgK3yDqIfx5Y1sHIz7+cFxHqyP//sdOfYqMK1R0/B/ifHsl5EO5h+iY
DZo2s5TUAzZIuBCzj8cHbBUzxCxCST3g8DxZyr9e1ANOfbT5zSg19YDHmVzd
GOdHPWD1RFsjYTzoesDxjyOXevL1B9zWTtZkhJp6PKT1ri/1gEd2X3DfXEk9
YOHx1k18voKL5k7+OsWTxkeBVoKjMfCEjHrAD4cNSJvF+yVwxeDmJ0f5Ug+4
ZwON5hHP73CiZXLuDJ7fYd8Tx9t+4utxON92nfK2nI4/LLzuNVwteq9vRocS
TxofBfS+UxX1gHvImu6/rqLxAbsMbx2rr6QehVrJx4kvN9vy+QoODfl4xoZ7
wOvyu8oN3alHoXh9rzv+sPC55LNK0ZOF11Gp6fgX0v6zXHRCworVGzypBxwm
PIC4gHoU0vPOvL6CP1uVxDzm+RxutcpslYEP9YDterWdNkRBPR7h71vJ9U3x
vH8Cx6bozfbg60G4/at2i2OV1AO2FV7wxvslj+j3hj7UA/6WltB7lCeND1jT
rlftKO4Dh++29XPgHnC3rfeMhfO1rgds0+p9VhFff8Bfcg712eNJPeA/l1xb
9pyvN4rE84nu+MOV1uplGUF0/OGMktlZnUJEOzwdebMDX38U0fmQ17/wobX1
u+fz/hX8+VOyaQd/6gHrHZ17vucC6gELt1NsA6gH/PzT+gMmQdQDXiIsWHyp
BzyzU++4NTLqAV/SeKb35/nisVYy3dLIZ0WA6AK/md+PhVIP2NrhhsO3IOoB
H/P/HF/D8/lj8XpB1wMOHa3aO0hFPeCZgccTDXj+gJe9PDpjRBj1gE8PaP4u
PoyOP/wgYvXsk8Gi326IPB3P1+dwkwy/7yahND6KtZK1XeNndAmhPrBr6V8R
kYHUB25ZmP+8N8/n8IWUjDUZ3APu23vhnmcK6gHH3pv7yZj3r+BJm+yO7+Px
IfzzNk0afNVQDzht/Y2AZgo6/rDcL3pXlZNopbNBfBKfr+A5TWe8+qymHrDP
+AEtrfh89QTrH5ntdQMF9YBtN/eaUsDnK3j6+4UWzXh8wI/ePun6wZN6wG0v
dN/YjNe7T+j5LZ4/4B3LTPaN5us/WE8vpKbOU7RW+LyqgsYH3F34oKWaesCu
9YU9bIOpB/zrtUGzCz7Uo0Qruenjli/1ox5wdVbC73N5/wSO+fvIZlde78Kv
HuMCnecP+LFfpx1v+XwFL7b1vxyuoR5wWmC3Hs35ehAOefQqfo8H9YDVrU42
HMfrqxJxP17Xo4S+l62mHrDrIfUYC+4BL5Pstfbm81WpVmIvfKBGRT3gWG2U
s76cesBed9PaO3pSD/hmp3cfx2qoB3wqefGt3h7Uo5TOF7zeLaXjIafxAXs7
dn/Ry496wOsz1g7ZwteD8LHI97HDeb0Ll3tMaJHM++2wg3Fjt34B1KNMK1lu
VPtymC/1gHdheb1OTscfPplp2t75P57++5071z2pB2yzfUWNvQf1ECz8AMGV
esCFlrjg4vVuGX3fkXvAsZII+108n8OjhBd2u1EPuIfwgKYb9SgT9490Pcpo
f1JFPcq1knn9Xls0DqEe8HDhgyme1APWn1XbYLIr9YBr4+LbLXWnHvDj5EUu
DiHUA85I+tg8hde7cA/hBw3+1ANeIbwQMYiOfzm9vz6Qjj/c6v6yESf8RPcX
LrD8qAcsLP+GeFOPp+hf+nn7CRX1gFPzllzOUdH4gCdYRvfT4/nkKX3vga/P
4Y2nLaMqfagH/ND//H0XNfWA9+6/0vCfYDr+T2n9ECh6+8Pk4xd5fMD7jtmZ
fufrD3iQtHiFUkM9ntL7QL2pB7y7udnFg3w9+EwriZJ8bmXqTT3g1fUFacL4
0fWALzgem1bH4wM2fm92pmco9YCj+xc9W8PXH8/oe2F8fwqOTHtyd5mGesA7
u67wnsXzOfwnTsdtg6kP7FMdl7+Ae8CtbXprjfj+Byy8fuQ1Xw8+x/Wj8AKv
AOoBe99eFGfH8we8yLJsd0UA9YB7eWmvCeNTd/zhJM/9JXOCRGcL28O8vwun
1/40eMf77/Dfi1J3/sH7iXCyckTTJJ7P4T3Or+z0eH8RXpiQNt3Mk3o8p98f
8fh4TvsNvJ/4QiuZ1batd2fer4Irku8Nb+Et2txMLZ+hoOMPv/D4/egzL9Gz
nrj88OP7UfC6yA/1LTyoBzx86p3gth7UA/5f702PpHw/Cu51MSD8nTf1gBuU
FZ6o4Pkcrkp/6PuCxwfsefOxXQpfD77USgKUJl8j+P4gvER4gQDPH3C/7Ijz
J/ypB3zJ6tqKc0E0PuDa5/KEh7y+grdYLJ06gtdXsHC5UsbrK3io7c/cxDDq
AU/cIi9usYR6wMd+DDI0C6YecDOreXnufL0BSzudyfnNn45/Bb1v21v04XxH
R32+HwXPG29f89WLesBvTjT6Xx/ev4Kb6z6gRj1g+br4S7vV1AMWHkc35PMV
/GrNqE4TuQfcPaZsYoY/9YDbN03eIeX5Ak7M6XI9i6/H4TU9o8xfuIk+bhh6
7CLvZ73Ceuwvq4MB3AOWH95+qr0X9YDPnL2pTpVRD3huVOqZOAX1gE1/bNg7
kNdXr+j7ah7UA5YtP3AnWkbH/5V4v5C9TFjQ+lAPOPxT555GSuoBp200qOrI
+7vwnYY9A9+qqA88dJPV0GNK6vEa14+Z2zq5q6kH3PjBgHDh/p2uBzz0+BVH
4XkuXQ/4hexunwIeL/DT43tuzObzFbxxbKz0ooJ6wO+btn38REE94NFJEZ9X
qKgHLDzuUsP77XBNlPADJuoDRxf2WunBfV7T9QiPjze4nh45OvKjD/WAS6N3
pMSqqQf856J3uWsV1AM275E7VNj/0/WAN1ucPPqd5wt4xLanh1P/Y9mS7yE5
vJ8I75/Z8dIlN+oBCz+XG8bnK7hzTdIZ4XpE10Pw3sF5FrzehYXPs87l9RUc
lnx/8UaeP95qJZljRx2Q8n7uW3p/Es8X8NMFscesAkQParTl44cQ6gHPbTf+
SWO+XwtbTGqQ6O5PPWD7DtF2b/h+FDymzQbDMN5fhANaH+sgPC+h6wGbZ60/
GMU94P+1uTr8LN//EP77VmVmJfL6qhJ/316t7FGpoB7wskVbu5nx+IBvG+Te
SOb9K1h4PeokXl9V0vcmeD6Hhe2oQwrqAYeO+p4RwffPK+l7VNyjkr5X50s9
4PmdFb0u8H4JXBY5Vs84mHrAUuEFurx/+E4rKe6/56ihv+ip0rXDH4bS+IBP
Hjbv8oL7wAuWlGzUD6Ue7+h99fx8CXzRCH8BeL8E7jLv7AszXu/CQcaLThUH
UQ/Y5Mf1BjW8vwtfXj1YkcP302HjLTsPJvH+1Tv6fk8Q9YCtOzzdvEhOPd5r
Jfe61Pcv0FAPWFrfZm2DEOoB25atahCpph7wKok6N1lDPeA2pVHS/nz/A77x
M3VpNd+fgsOGn7NbyPuJcKbr1NuNeT6HNclLd+XJqAc8sslIp3yez2Hdc0+8
X/Ke3ufA96PgvGW/zd7pTj0+aCVXYo/M/8HXH/Aa5BzL6104xSVg5yHe34WF
z/EI9+d0PT7Q9zrDqAfc8tML/UI1HX8YV59dQsJES9OLDEd5Uw84Yl3eyQ08
n8MN2ptNfelFPeCVVQnjp/L+Fbxh+lanDzx/VOF8tNRqjjaQesDxV0v7q3yo
B1w8yd/+nB8d/yr6/aGGjj98R19dVasQ7Tal2qWUz1ewic9EgzRn6gELl4up
fH0OD1yW0n04r3dhf1xeDvagHvD2yd5DY/h+CGy+Ne58Nq934a79918b50U9
PuJ4rP3Z1Ir3e+FJwoYwz+cf6f2wvL8L66dPP67h64+P4vWmrgdsLbwQnNe7
cO1mZ60/75fA585nrf3B4wMeamNhMcGHesB5Kx7+qOP5HV5YXHX+NfeAfd+M
tvzJPaqx3gr6tfk1n5/gjMDRexr4ic5uPzLlOO+XwG2Lgq1u8PkKHry3JHoH
7+/CboU7jl3g501g4fPxZ/n+OTygTcCuFQrqAW+yrzZb7kk94LFL1hub+tPx
h7NKccLyFS2c/mp4vQvrG261LXWjHp9wPfIup/N7Z+oBx62r6r/ajXrAIZN+
3T3lTj0+0ftSeX0Fu3S2vPlVQT3gXmqL94t4PodNhA8qeFKPTzTf8fUH7Oh8
/HKlinrAG6JbTk7n/Sx4W8Pcn435eR9417lq6W6eP2q0krW3lnecupjGB7y4
66QQJfeAzx5NV63kHvCpgPcpJmrqAQufW6zj8VJD3/fh/Xa4nVLPYTjfn4KD
Nep/inh8wEFBDv7C/RJdjxrxel03PmDfrKvWCd7UA5YOaRJynvcT4YRdD/re
5+vzzzg/+Hfs35HPV/BKi38G6vP1IDzm04iF51XUA94ZZJTYTEbHH171puv4
Qby+hQMe7Kmf7C06NzCjOJzXV7Dwc6JU3r+Chff4H3CjHrDw+tztvH8FC69b
XM73z+Guwg8QPKnHF63kpXRKn0u83oVNNo6rt1JSD/h1n8nWHXk+h/26ufo6
8fNXcMT6w7LXfP0Bd7m9RPOZe8BdL5b/GaygHvDwfotyHN2pB7zpYkn9Rz5f
wXbCDxB4vQt3njimqo7vD8IHg4vmBPN6F15SWldk7UM9arWSTueXzdvO13/w
g2m1Iw/xegr+Vrny7Xpv0fGXm65pwucr2PPajoxEd+oDFzwZnd9dRj3g871a
NT/Fz5fA1Qb/fG3J61245V9Jq7q6Ug+4qsOTJfYy6gF/OXlNpuXjX6eVLH/m
k91XTscfFj6XlKMQLRdeeM/3P+pofeNBPero+RJe78L427rtuwv1gFVT5004
K6ce8K2IfmHCf67rUUfrET5fwWaaxOxJUuoh/PmP45La8H4v/KO84nJjR+oB
u27ouNfPlXrU0ffZHKnHV60kMLVF8SonGh9wTcC2+nPO1AfuWDqzzncu9YDn
G9XNauFMPeAYo3YeVlLqAQuvA0lzoh7w+NnNzbXO1APOmP22fiLv536l9xW7
iD468oj+F3fqAd86d3ajgTuND/jZLMvypq7U55tWYii8ENyVesB9V/86ppRR
D7jAvnfKFr4fBfcXfhDvTj3gs6YDx7SQUQ/YTT3u53buATfBv046z+cwVu96
g6XUAy6eMr6uk5x6wH0Se34Ld6Ee8Na7Eyt+uFAPOP1xROtNfL6Ce9ZfbG/C
14PftZJD7UcZ/cU94NYZ34fv4B5w1rrckjIF9YBXDI4fNExGPeAdpldeu/J+
O/wx/++nxnw/Cv4cX3Ppoyv1+E7vP3Wi8QEL2735fL6CJV424dvnUw94Y4sn
la1cqAccUjviTycX6vFDK3nuad+3invAM6T2Be1cqQd8/vQZ51hnOv7wE9uO
iePm0/GHj6T8r1mek+iTTu4xUfx8A+z0Oa1o/VzqAfd/PN3ZjPd34WDDTFl3
Z+oBb3UdcPblPOoBT/gyZqs+r6+E//1x6bU/p1MPeIiHas+t+XT869E/7Een
Jk6ijzbq9v7NXOoBLy+znNHNgXrAX+3lSaudqAc8+cqr6pfzqQdc1E0bHe9K
PeAL9zr3WjOLesCbvBpO6Ms94LgEy+RcR+pRT/cvpNQDPrxLrpk6l47/T6wX
rG71ae0qOuxK6I1ovl8Ld8ZwPeREPeC86kaOi51ofMC/4ixnfeHnGeCC2vJu
3Xk+h480zhyXzD3ghpP9nj6fRz3g6X3WSKzk1ANuFH5m8TMH6gEfeBkckcD7
63Bq5KmBYR6iVxnsHBnjQT2Ef95NVWjB9z9+aSX/ZqzJuMzz+S/af+b5HJ63
58ixQhn1gEfvN+yWw88nwkM3b2/uoqIe8Ia/ao3n8/1B2Gh/We/nvH8Ft26y
oKefB/WA1cIH6tTUAxb++sfz9SCc0uTnmVi+XwtbyJPfyfh68Lc4SfWSAb3/
5P12WHid/w0F9YALOlinP+b9EvjkkU3VWr4ehAe02l7d3Z16wAcPxFzpqqIe
sO55Wr4/CONs/kBYP+l6wLrfqfD9D/hcW6xw+PocthZOUO7UAzZ/G7hgC8/n
sOrL4uhqvl5vECeJi3ikZ+hGPWC7rCibkzLqAeu+V8PnK/hP4YUEvH8F1zYy
MZS40/GHL5pMWx8jE20f2WJGigv1gG129bFrys83wNFfFnXvwutd2Lex2Zem
PH/AdT6pE214/wrm/Wxdj4Zxkuerbpva8/MlcObWo+sDuQc80zDOe7Ccjj+8
NjAztdd//HFVl1/6fD8K1m5s7FzJz/vA9dO1fwTw+gr+9+ajBXq8voKnj798
erkH9YAbN17abhzfr4VL172XFvB+Ipw1dFhyL77+gEec3t3dmMdHozhJgOVs
uS/fD4SFn3MekYme3TtscEvez4I/DCsKuuZIPeDaoz4njXl9BUfMLLkljB9d
D3juJXWPsbzehbcaLHe4xusr+PHQ6NVlfH0OjynsPU/Yr9f1gIXXMYTzfA7/
MniXf8uZeujFSY4nTZpjw+stuPBByxX2fD8KbiD8heD9XfjvF66fV0qpBzzC
vFvPcp4/YIOiLrN/d6cecMerv+al8nwOz5NbX9Hn+RweJHywxZWOP6x736CT
aOH2eBdn6gGfsKhMfCWlHvDWnNsVHWZQD/24/7+en0PjAw5Q1ewrd6AecG7Q
kNQ+fH8Q1r3vkOdzWLi9eEJOPeAz2ZbWSTx/wAMi42t/8f1a2GdyseK1M/WA
l0mLDqXx86LwKx+sSHi9CxubPTLL4/kcDhQ2rGTUwyBOIpz+DrtRD9g0KCap
Fc/n8OQhlbXXef6APYdZf8vh9RV86LKb/Crmp/8DgHUy9Q==
         "]]}, {}}}, {}, {}, {{}, {}}}, {
    DisplayFunction -> Identity, PlotRangePadding -> {{
        Scaled[0.02], 
        Scaled[0.02]}, {
        Scaled[0.02], 
        Scaled[0.05]}}, AxesOrigin -> {0., 0.}, 
     PlotRange -> {{0., 1281.587}, {0., 9.158985}}, PlotRangeClipping -> True,
      ImagePadding -> All, DisplayFunction -> Identity, AspectRatio -> 
     NCache[GoldenRatio^(-1), 0.6180339887498948], Axes -> {True, True}, 
     AxesLabel -> {
       FormBox["\"Time [s]\"", TraditionalForm], 
       FormBox["\"\[Tau][MPa]\"", TraditionalForm]}, AxesOrigin -> {0., 0.}, 
     BaseStyle -> Large, DisplayFunction :> Identity, 
     Frame -> {{True, True}, {True, True}}, 
     FrameLabel -> {{None, None}, {None, None}}, 
     FrameTicks -> {{Automatic, Automatic}, {Automatic, Automatic}}, 
     GridLines -> {None, None}, GridLinesStyle -> Directive[
       GrayLevel[0.5, 0.4]], ImageSize -> Large, 
     Method -> {"CoordinatesToolOptions" -> {"DisplayFunction" -> ({
           (Part[{{Identity, Identity}, {Identity, Identity}}, 1, 2][#]& )[
            Part[#, 1]], 
           (Part[{{Identity, Identity}, {Identity, Identity}}, 2, 2][#]& )[
            Part[#, 2]]}& ), "CopiedValueFunction" -> ({
           (Part[{{Identity, Identity}, {Identity, Identity}}, 1, 2][#]& )[
            Part[#, 1]], 
           (Part[{{Identity, Identity}, {Identity, Identity}}, 2, 2][#]& )[
            Part[#, 2]]}& )}}, PlotRange -> {{0., 1281.587}, {0., 9.158985}}, 
     PlotRangeClipping -> True, PlotRangePadding -> {{
        Scaled[0.02], 
        Scaled[0.02]}, {
        Scaled[0.02], 
        Scaled[0.05]}}, Ticks -> {Automatic, Automatic}}],FormBox[
    FormBox[
     TemplateBox[{
      "\"Relaxcycle1\"", "\"Relaxcycle2\"", "\"Relaxcycle3\"", 
       "\"Relaxcycle4\"", "\"Relaxcycle5\"", "\"Relaxcycle6\"", 
       "\"Relaxcycle7\"", "\"Relaxcycle8\""}, "SwatchLegend", 
      DisplayFunction -> (FormBox[
        StyleBox[
         StyleBox[
          PaneBox[
           TagBox[
            GridBox[{{
               TagBox[
                GridBox[{{
                   GraphicsBox[{
                    Directive[
                    EdgeForm[
                    Directive[
                    Opacity[0.3], 
                    GrayLevel[0]]], 
                    PointSize[0.05], 
                    RGBColor[0.368417, 0.506779, 0.709798], 
                    AbsoluteThickness[1.6]], 
                    DiskBox[{10, 10}, {10, 10}]}, AspectRatio -> Full, 
                    ImageSize -> {20, 20}, PlotRangePadding -> None, 
                    ImagePadding -> Automatic, 
                    BaselinePosition -> (Scaled[0.30000000000000004`] -> 
                    Baseline)], #}, {
                   GraphicsBox[{
                    Directive[
                    EdgeForm[
                    Directive[
                    Opacity[0.3], 
                    GrayLevel[0]]], 
                    PointSize[0.05], 
                    RGBColor[0.880722, 0.611041, 0.142051], 
                    AbsoluteThickness[1.6]], 
                    DiskBox[{10, 10}, {10, 10}]}, AspectRatio -> Full, 
                    ImageSize -> {20, 20}, PlotRangePadding -> None, 
                    ImagePadding -> Automatic, 
                    BaselinePosition -> (Scaled[0.30000000000000004`] -> 
                    Baseline)], #2}, {
                   GraphicsBox[{
                    Directive[
                    EdgeForm[
                    Directive[
                    Opacity[0.3], 
                    GrayLevel[0]]], 
                    PointSize[0.05], 
                    RGBColor[0.560181, 0.691569, 0.194885], 
                    AbsoluteThickness[1.6]], 
                    DiskBox[{10, 10}, {10, 10}]}, AspectRatio -> Full, 
                    ImageSize -> {20, 20}, PlotRangePadding -> None, 
                    ImagePadding -> Automatic, 
                    BaselinePosition -> (Scaled[0.30000000000000004`] -> 
                    Baseline)], #3}, {
                   GraphicsBox[{
                    Directive[
                    EdgeForm[
                    Directive[
                    Opacity[0.3], 
                    GrayLevel[0]]], 
                    PointSize[0.05], 
                    RGBColor[0.922526, 0.385626, 0.209179], 
                    AbsoluteThickness[1.6]], 
                    DiskBox[{10, 10}, {10, 10}]}, AspectRatio -> Full, 
                    ImageSize -> {20, 20}, PlotRangePadding -> None, 
                    ImagePadding -> Automatic, 
                    BaselinePosition -> (Scaled[0.30000000000000004`] -> 
                    Baseline)], #4}, {
                   GraphicsBox[{
                    Directive[
                    EdgeForm[
                    Directive[
                    Opacity[0.3], 
                    GrayLevel[0]]], 
                    PointSize[0.05], 
                    RGBColor[0.528488, 0.470624, 0.701351], 
                    AbsoluteThickness[1.6]], 
                    DiskBox[{10, 10}, {10, 10}]}, AspectRatio -> Full, 
                    ImageSize -> {20, 20}, PlotRangePadding -> None, 
                    ImagePadding -> Automatic, 
                    BaselinePosition -> (Scaled[0.30000000000000004`] -> 
                    Baseline)], #5}, {
                   GraphicsBox[{
                    Directive[
                    EdgeForm[
                    Directive[
                    Opacity[0.3], 
                    GrayLevel[0]]], 
                    PointSize[0.05], 
                    RGBColor[0.772079, 0.431554, 0.102387], 
                    AbsoluteThickness[1.6]], 
                    DiskBox[{10, 10}, {10, 10}]}, AspectRatio -> Full, 
                    ImageSize -> {20, 20}, PlotRangePadding -> None, 
                    ImagePadding -> Automatic, 
                    BaselinePosition -> (Scaled[0.30000000000000004`] -> 
                    Baseline)], #6}, {
                   GraphicsBox[{
                    Directive[
                    EdgeForm[
                    Directive[
                    Opacity[0.3], 
                    GrayLevel[0]]], 
                    PointSize[0.05], 
                    RGBColor[0.363898, 0.618501, 0.782349], 
                    AbsoluteThickness[1.6]], 
                    DiskBox[{10, 10}, {10, 10}]}, AspectRatio -> Full, 
                    ImageSize -> {20, 20}, PlotRangePadding -> None, 
                    ImagePadding -> Automatic, 
                    BaselinePosition -> (Scaled[0.30000000000000004`] -> 
                    Baseline)], #7}, {
                   GraphicsBox[{
                    Directive[
                    EdgeForm[
                    Directive[
                    Opacity[0.3], 
                    GrayLevel[0]]], 
                    PointSize[0.05], 
                    RGBColor[1, 0.75, 0], 
                    AbsoluteThickness[1.6]], 
                    DiskBox[{10, 10}, {10, 10}]}, AspectRatio -> Full, 
                    ImageSize -> {20, 20}, PlotRangePadding -> None, 
                    ImagePadding -> Automatic, 
                    BaselinePosition -> (Scaled[0.30000000000000004`] -> 
                    Baseline)], #8}}, 
                 GridBoxAlignment -> {
                  "Columns" -> {Center, Left}, "Rows" -> {{Baseline}}}, 
                 AutoDelete -> False, 
                 GridBoxDividers -> {
                  "Columns" -> {{False}}, "Rows" -> {{False}}}, 
                 GridBoxItemSize -> {"Columns" -> {{All}}, "Rows" -> {{All}}},
                  GridBoxSpacings -> {
                  "Columns" -> {{0.5}}, "Rows" -> {{0.5}}}], "Grid"]}}, 
             GridBoxAlignment -> {"Columns" -> {{Left}}, "Rows" -> {{Top}}}, 
             AutoDelete -> False, 
             GridBoxItemSize -> {
              "Columns" -> {{Automatic}}, "Rows" -> {{Automatic}}}, 
             GridBoxSpacings -> {"Columns" -> {{1}}, "Rows" -> {{0}}}], 
            "Grid"], Alignment -> Left, AppearanceElements -> None, 
           ImageMargins -> {{5, 5}, {5, 5}}, ImageSizeAction -> 
           "ResizeToFit"], LineIndent -> 0, StripOnInput -> False], {
         FontFamily -> "Arial"}, Background -> Automatic, StripOnInput -> 
         False], TraditionalForm]& ), 
      InterpretationFunction :> (RowBox[{"SwatchLegend", "[", 
         RowBox[{
           RowBox[{"{", 
             RowBox[{
               RowBox[{"Directive", "[", 
                 RowBox[{
                   RowBox[{"PointSize", "[", "0.002777777777777778`", "]"}], 
                   ",", 
                   InterpretationBox[
                    ButtonBox[
                    TooltipBox[
                    GraphicsBox[{{
                    GrayLevel[0], 
                    RectangleBox[{0, 0}]}, {
                    GrayLevel[0], 
                    RectangleBox[{1, -1}]}, {
                    RGBColor[0.368417, 0.506779, 0.709798], 
                    RectangleBox[{0, -1}, {2, 1}]}}, AspectRatio -> 1, Frame -> 
                    True, FrameStyle -> 
                    RGBColor[
                    0.24561133333333335`, 0.3378526666666667, 
                    0.4731986666666667], FrameTicks -> None, PlotRangePadding -> 
                    None, ImageSize -> 
                    Dynamic[{
                    Automatic, 1.35 CurrentValue["FontCapHeight"]/
                    AbsoluteCurrentValue[Magnification]}]], 
                    "RGBColor[0.368417, 0.506779, 0.709798]"], Appearance -> 
                    None, BaseStyle -> {}, BaselinePosition -> Baseline, 
                    DefaultBaseStyle -> {}, ButtonFunction :> 
                    With[{Typeset`box$ = EvaluationBox[]}, 
                    If[
                    Not[
                    AbsoluteCurrentValue["Deployed"]], 
                    SelectionMove[Typeset`box$, All, Expression]; 
                    FrontEnd`Private`$ColorSelectorInitialAlpha = 1; 
                    FrontEnd`Private`$ColorSelectorInitialColor = 
                    RGBColor[0.368417, 0.506779, 0.709798]; 
                    FrontEnd`Private`$ColorSelectorUseMakeBoxes = True; 
                    MathLink`CallFrontEnd[
                    FrontEnd`AttachCell[Typeset`box$, 
                    FrontEndResource["RGBColorValueSelector"], {
                    0, {Left, Bottom}}, {Left, Top}, 
                    "ClosingActions" -> {
                    "SelectionDeparture", "ParentChanged", 
                    "EvaluatorQuit"}]]]], BaseStyle -> Inherited, Evaluator -> 
                    Automatic, Method -> "Preemptive"], 
                    RGBColor[0.368417, 0.506779, 0.709798], Editable -> False,
                     Selectable -> False], ",", 
                   RowBox[{"AbsoluteThickness", "[", "1.6`", "]"}]}], "]"}], 
               ",", 
               RowBox[{"Directive", "[", 
                 RowBox[{
                   RowBox[{"PointSize", "[", "0.002777777777777778`", "]"}], 
                   ",", 
                   InterpretationBox[
                    ButtonBox[
                    TooltipBox[
                    GraphicsBox[{{
                    GrayLevel[0], 
                    RectangleBox[{0, 0}]}, {
                    GrayLevel[0], 
                    RectangleBox[{1, -1}]}, {
                    RGBColor[0.880722, 0.611041, 0.142051], 
                    RectangleBox[{0, -1}, {2, 1}]}}, AspectRatio -> 1, Frame -> 
                    True, FrameStyle -> 
                    RGBColor[
                    0.587148, 0.40736066666666665`, 0.09470066666666668], 
                    FrameTicks -> None, PlotRangePadding -> None, ImageSize -> 
                    Dynamic[{
                    Automatic, 1.35 CurrentValue["FontCapHeight"]/
                    AbsoluteCurrentValue[Magnification]}]], 
                    "RGBColor[0.880722, 0.611041, 0.142051]"], Appearance -> 
                    None, BaseStyle -> {}, BaselinePosition -> Baseline, 
                    DefaultBaseStyle -> {}, ButtonFunction :> 
                    With[{Typeset`box$ = EvaluationBox[]}, 
                    If[
                    Not[
                    AbsoluteCurrentValue["Deployed"]], 
                    SelectionMove[Typeset`box$, All, Expression]; 
                    FrontEnd`Private`$ColorSelectorInitialAlpha = 1; 
                    FrontEnd`Private`$ColorSelectorInitialColor = 
                    RGBColor[0.880722, 0.611041, 0.142051]; 
                    FrontEnd`Private`$ColorSelectorUseMakeBoxes = True; 
                    MathLink`CallFrontEnd[
                    FrontEnd`AttachCell[Typeset`box$, 
                    FrontEndResource["RGBColorValueSelector"], {
                    0, {Left, Bottom}}, {Left, Top}, 
                    "ClosingActions" -> {
                    "SelectionDeparture", "ParentChanged", 
                    "EvaluatorQuit"}]]]], BaseStyle -> Inherited, Evaluator -> 
                    Automatic, Method -> "Preemptive"], 
                    RGBColor[0.880722, 0.611041, 0.142051], Editable -> False,
                     Selectable -> False], ",", 
                   RowBox[{"AbsoluteThickness", "[", "1.6`", "]"}]}], "]"}], 
               ",", 
               RowBox[{"Directive", "[", 
                 RowBox[{
                   RowBox[{"PointSize", "[", "0.002777777777777778`", "]"}], 
                   ",", 
                   InterpretationBox[
                    ButtonBox[
                    TooltipBox[
                    GraphicsBox[{{
                    GrayLevel[0], 
                    RectangleBox[{0, 0}]}, {
                    GrayLevel[0], 
                    RectangleBox[{1, -1}]}, {
                    RGBColor[0.560181, 0.691569, 0.194885], 
                    RectangleBox[{0, -1}, {2, 1}]}}, AspectRatio -> 1, Frame -> 
                    True, FrameStyle -> 
                    RGBColor[
                    0.37345400000000006`, 0.461046, 0.12992333333333334`], 
                    FrameTicks -> None, PlotRangePadding -> None, ImageSize -> 
                    Dynamic[{
                    Automatic, 1.35 CurrentValue["FontCapHeight"]/
                    AbsoluteCurrentValue[Magnification]}]], 
                    "RGBColor[0.560181, 0.691569, 0.194885]"], Appearance -> 
                    None, BaseStyle -> {}, BaselinePosition -> Baseline, 
                    DefaultBaseStyle -> {}, ButtonFunction :> 
                    With[{Typeset`box$ = EvaluationBox[]}, 
                    If[
                    Not[
                    AbsoluteCurrentValue["Deployed"]], 
                    SelectionMove[Typeset`box$, All, Expression]; 
                    FrontEnd`Private`$ColorSelectorInitialAlpha = 1; 
                    FrontEnd`Private`$ColorSelectorInitialColor = 
                    RGBColor[0.560181, 0.691569, 0.194885]; 
                    FrontEnd`Private`$ColorSelectorUseMakeBoxes = True; 
                    MathLink`CallFrontEnd[
                    FrontEnd`AttachCell[Typeset`box$, 
                    FrontEndResource["RGBColorValueSelector"], {
                    0, {Left, Bottom}}, {Left, Top}, 
                    "ClosingActions" -> {
                    "SelectionDeparture", "ParentChanged", 
                    "EvaluatorQuit"}]]]], BaseStyle -> Inherited, Evaluator -> 
                    Automatic, Method -> "Preemptive"], 
                    RGBColor[0.560181, 0.691569, 0.194885], Editable -> False,
                     Selectable -> False], ",", 
                   RowBox[{"AbsoluteThickness", "[", "1.6`", "]"}]}], "]"}], 
               ",", 
               RowBox[{"Directive", "[", 
                 RowBox[{
                   RowBox[{"PointSize", "[", "0.002777777777777778`", "]"}], 
                   ",", 
                   InterpretationBox[
                    ButtonBox[
                    TooltipBox[
                    GraphicsBox[{{
                    GrayLevel[0], 
                    RectangleBox[{0, 0}]}, {
                    GrayLevel[0], 
                    RectangleBox[{1, -1}]}, {
                    RGBColor[0.922526, 0.385626, 0.209179], 
                    RectangleBox[{0, -1}, {2, 1}]}}, AspectRatio -> 1, Frame -> 
                    True, FrameStyle -> 
                    RGBColor[
                    0.6150173333333333, 0.25708400000000003`, 
                    0.13945266666666667`], FrameTicks -> None, 
                    PlotRangePadding -> None, ImageSize -> 
                    Dynamic[{
                    Automatic, 1.35 CurrentValue["FontCapHeight"]/
                    AbsoluteCurrentValue[Magnification]}]], 
                    "RGBColor[0.922526, 0.385626, 0.209179]"], Appearance -> 
                    None, BaseStyle -> {}, BaselinePosition -> Baseline, 
                    DefaultBaseStyle -> {}, ButtonFunction :> 
                    With[{Typeset`box$ = EvaluationBox[]}, 
                    If[
                    Not[
                    AbsoluteCurrentValue["Deployed"]], 
                    SelectionMove[Typeset`box$, All, Expression]; 
                    FrontEnd`Private`$ColorSelectorInitialAlpha = 1; 
                    FrontEnd`Private`$ColorSelectorInitialColor = 
                    RGBColor[0.922526, 0.385626, 0.209179]; 
                    FrontEnd`Private`$ColorSelectorUseMakeBoxes = True; 
                    MathLink`CallFrontEnd[
                    FrontEnd`AttachCell[Typeset`box$, 
                    FrontEndResource["RGBColorValueSelector"], {
                    0, {Left, Bottom}}, {Left, Top}, 
                    "ClosingActions" -> {
                    "SelectionDeparture", "ParentChanged", 
                    "EvaluatorQuit"}]]]], BaseStyle -> Inherited, Evaluator -> 
                    Automatic, Method -> "Preemptive"], 
                    RGBColor[0.922526, 0.385626, 0.209179], Editable -> False,
                     Selectable -> False], ",", 
                   RowBox[{"AbsoluteThickness", "[", "1.6`", "]"}]}], "]"}], 
               ",", 
               RowBox[{"Directive", "[", 
                 RowBox[{
                   RowBox[{"PointSize", "[", "0.002777777777777778`", "]"}], 
                   ",", 
                   InterpretationBox[
                    ButtonBox[
                    TooltipBox[
                    GraphicsBox[{{
                    GrayLevel[0], 
                    RectangleBox[{0, 0}]}, {
                    GrayLevel[0], 
                    RectangleBox[{1, -1}]}, {
                    RGBColor[0.528488, 0.470624, 0.701351], 
                    RectangleBox[{0, -1}, {2, 1}]}}, AspectRatio -> 1, Frame -> 
                    True, FrameStyle -> 
                    RGBColor[
                    0.3523253333333333, 0.3137493333333333, 
                    0.46756733333333333`], FrameTicks -> None, 
                    PlotRangePadding -> None, ImageSize -> 
                    Dynamic[{
                    Automatic, 1.35 CurrentValue["FontCapHeight"]/
                    AbsoluteCurrentValue[Magnification]}]], 
                    "RGBColor[0.528488, 0.470624, 0.701351]"], Appearance -> 
                    None, BaseStyle -> {}, BaselinePosition -> Baseline, 
                    DefaultBaseStyle -> {}, ButtonFunction :> 
                    With[{Typeset`box$ = EvaluationBox[]}, 
                    If[
                    Not[
                    AbsoluteCurrentValue["Deployed"]], 
                    SelectionMove[Typeset`box$, All, Expression]; 
                    FrontEnd`Private`$ColorSelectorInitialAlpha = 1; 
                    FrontEnd`Private`$ColorSelectorInitialColor = 
                    RGBColor[0.528488, 0.470624, 0.701351]; 
                    FrontEnd`Private`$ColorSelectorUseMakeBoxes = True; 
                    MathLink`CallFrontEnd[
                    FrontEnd`AttachCell[Typeset`box$, 
                    FrontEndResource["RGBColorValueSelector"], {
                    0, {Left, Bottom}}, {Left, Top}, 
                    "ClosingActions" -> {
                    "SelectionDeparture", "ParentChanged", 
                    "EvaluatorQuit"}]]]], BaseStyle -> Inherited, Evaluator -> 
                    Automatic, Method -> "Preemptive"], 
                    RGBColor[0.528488, 0.470624, 0.701351], Editable -> False,
                     Selectable -> False], ",", 
                   RowBox[{"AbsoluteThickness", "[", "1.6`", "]"}]}], "]"}], 
               ",", 
               RowBox[{"Directive", "[", 
                 RowBox[{
                   RowBox[{"PointSize", "[", "0.002777777777777778`", "]"}], 
                   ",", 
                   InterpretationBox[
                    ButtonBox[
                    TooltipBox[
                    GraphicsBox[{{
                    GrayLevel[0], 
                    RectangleBox[{0, 0}]}, {
                    GrayLevel[0], 
                    RectangleBox[{1, -1}]}, {
                    RGBColor[0.772079, 0.431554, 0.102387], 
                    RectangleBox[{0, -1}, {2, 1}]}}, AspectRatio -> 1, Frame -> 
                    True, FrameStyle -> 
                    RGBColor[
                    0.5147193333333333, 0.28770266666666666`, 
                    0.06825800000000001], FrameTicks -> None, 
                    PlotRangePadding -> None, ImageSize -> 
                    Dynamic[{
                    Automatic, 1.35 CurrentValue["FontCapHeight"]/
                    AbsoluteCurrentValue[Magnification]}]], 
                    "RGBColor[0.772079, 0.431554, 0.102387]"], Appearance -> 
                    None, BaseStyle -> {}, BaselinePosition -> Baseline, 
                    DefaultBaseStyle -> {}, ButtonFunction :> 
                    With[{Typeset`box$ = EvaluationBox[]}, 
                    If[
                    Not[
                    AbsoluteCurrentValue["Deployed"]], 
                    SelectionMove[Typeset`box$, All, Expression]; 
                    FrontEnd`Private`$ColorSelectorInitialAlpha = 1; 
                    FrontEnd`Private`$ColorSelectorInitialColor = 
                    RGBColor[0.772079, 0.431554, 0.102387]; 
                    FrontEnd`Private`$ColorSelectorUseMakeBoxes = True; 
                    MathLink`CallFrontEnd[
                    FrontEnd`AttachCell[Typeset`box$, 
                    FrontEndResource["RGBColorValueSelector"], {
                    0, {Left, Bottom}}, {Left, Top}, 
                    "ClosingActions" -> {
                    "SelectionDeparture", "ParentChanged", 
                    "EvaluatorQuit"}]]]], BaseStyle -> Inherited, Evaluator -> 
                    Automatic, Method -> "Preemptive"], 
                    RGBColor[0.772079, 0.431554, 0.102387], Editable -> False,
                     Selectable -> False], ",", 
                   RowBox[{"AbsoluteThickness", "[", "1.6`", "]"}]}], "]"}], 
               ",", 
               RowBox[{"Directive", "[", 
                 RowBox[{
                   RowBox[{"PointSize", "[", "0.002777777777777778`", "]"}], 
                   ",", 
                   InterpretationBox[
                    ButtonBox[
                    TooltipBox[
                    GraphicsBox[{{
                    GrayLevel[0], 
                    RectangleBox[{0, 0}]}, {
                    GrayLevel[0], 
                    RectangleBox[{1, -1}]}, {
                    RGBColor[0.363898, 0.618501, 0.782349], 
                    RectangleBox[{0, -1}, {2, 1}]}}, AspectRatio -> 1, Frame -> 
                    True, FrameStyle -> 
                    RGBColor[0.24259866666666668`, 0.412334, 0.521566], 
                    FrameTicks -> None, PlotRangePadding -> None, ImageSize -> 
                    Dynamic[{
                    Automatic, 1.35 CurrentValue["FontCapHeight"]/
                    AbsoluteCurrentValue[Magnification]}]], 
                    "RGBColor[0.363898, 0.618501, 0.782349]"], Appearance -> 
                    None, BaseStyle -> {}, BaselinePosition -> Baseline, 
                    DefaultBaseStyle -> {}, ButtonFunction :> 
                    With[{Typeset`box$ = EvaluationBox[]}, 
                    If[
                    Not[
                    AbsoluteCurrentValue["Deployed"]], 
                    SelectionMove[Typeset`box$, All, Expression]; 
                    FrontEnd`Private`$ColorSelectorInitialAlpha = 1; 
                    FrontEnd`Private`$ColorSelectorInitialColor = 
                    RGBColor[0.363898, 0.618501, 0.782349]; 
                    FrontEnd`Private`$ColorSelectorUseMakeBoxes = True; 
                    MathLink`CallFrontEnd[
                    FrontEnd`AttachCell[Typeset`box$, 
                    FrontEndResource["RGBColorValueSelector"], {
                    0, {Left, Bottom}}, {Left, Top}, 
                    "ClosingActions" -> {
                    "SelectionDeparture", "ParentChanged", 
                    "EvaluatorQuit"}]]]], BaseStyle -> Inherited, Evaluator -> 
                    Automatic, Method -> "Preemptive"], 
                    RGBColor[0.363898, 0.618501, 0.782349], Editable -> False,
                     Selectable -> False], ",", 
                   RowBox[{"AbsoluteThickness", "[", "1.6`", "]"}]}], "]"}], 
               ",", 
               RowBox[{"Directive", "[", 
                 RowBox[{
                   RowBox[{"PointSize", "[", "0.002777777777777778`", "]"}], 
                   ",", 
                   InterpretationBox[
                    ButtonBox[
                    TooltipBox[
                    GraphicsBox[{{
                    GrayLevel[0], 
                    RectangleBox[{0, 0}]}, {
                    GrayLevel[0], 
                    RectangleBox[{1, -1}]}, {
                    RGBColor[1, 0.75, 0], 
                    RectangleBox[{0, -1}, {2, 1}]}}, AspectRatio -> 1, Frame -> 
                    True, FrameStyle -> RGBColor[0.6666666666666666, 0.5, 0.],
                     FrameTicks -> None, PlotRangePadding -> None, ImageSize -> 
                    Dynamic[{
                    Automatic, 1.35 CurrentValue["FontCapHeight"]/
                    AbsoluteCurrentValue[Magnification]}]], 
                    "RGBColor[1, 0.75, 0]"], Appearance -> None, 
                    BaseStyle -> {}, BaselinePosition -> Baseline, 
                    DefaultBaseStyle -> {}, ButtonFunction :> 
                    With[{Typeset`box$ = EvaluationBox[]}, 
                    If[
                    Not[
                    AbsoluteCurrentValue["Deployed"]], 
                    SelectionMove[Typeset`box$, All, Expression]; 
                    FrontEnd`Private`$ColorSelectorInitialAlpha = 1; 
                    FrontEnd`Private`$ColorSelectorInitialColor = 
                    RGBColor[1, 0.75, 0]; 
                    FrontEnd`Private`$ColorSelectorUseMakeBoxes = True; 
                    MathLink`CallFrontEnd[
                    FrontEnd`AttachCell[Typeset`box$, 
                    FrontEndResource["RGBColorValueSelector"], {
                    0, {Left, Bottom}}, {Left, Top}, 
                    "ClosingActions" -> {
                    "SelectionDeparture", "ParentChanged", 
                    "EvaluatorQuit"}]]]], BaseStyle -> Inherited, Evaluator -> 
                    Automatic, Method -> "Preemptive"], 
                    RGBColor[1, 0.75, 0], Editable -> False, Selectable -> 
                    False], ",", 
                   RowBox[{"AbsoluteThickness", "[", "1.6`", "]"}]}], "]"}]}],
              "}"}], ",", 
           RowBox[{"{", 
             
             RowBox[{#, ",", #2, ",", #3, ",", #4, ",", #5, ",", #6, ",", #7, 
               ",", #8}], "}"}], ",", 
           RowBox[{"LegendMarkers", "\[Rule]", "\"Bubble\""}], ",", 
           RowBox[{"LabelStyle", "\[Rule]", 
             RowBox[{"{", "}"}]}], ",", 
           RowBox[{"LegendLayout", "\[Rule]", "\"Column\""}], ",", 
           RowBox[{"LegendMarkerSize", "\[Rule]", "20"}]}], "]"}]& ), 
      Editable -> True], TraditionalForm], TraditionalForm]},
  "Legended",
  DisplayFunction->(GridBox[{{
      TagBox[
       ItemBox[
        PaneBox[
         TagBox[#, "SkipImageSizeLevel"], Alignment -> {Center, Baseline}, 
         BaselinePosition -> Baseline], DefaultBaseStyle -> "Labeled"], 
       "SkipImageSizeLevel"], 
      ItemBox[#2, DefaultBaseStyle -> "LabeledLabel"]}}, 
    GridBoxAlignment -> {"Columns" -> {{Center}}, "Rows" -> {{Center}}}, 
    AutoDelete -> False, GridBoxItemSize -> Automatic, 
    BaselinePosition -> {1, 1}]& ),
  Editable->True,
  InterpretationFunction->(RowBox[{"Legended", "[", 
     RowBox[{#, ",", 
       RowBox[{"Placed", "[", 
         RowBox[{#2, ",", "After"}], "]"}]}], "]"}]& )]], "Output",
 CellChangeTimes->{
  3.7008989645876975`*^9, 3.7009009382420435`*^9, 3.7009125735906057`*^9, 
   3.700922705789606*^9, 3.7009232685858364`*^9, 3.700927308954606*^9, 
   3.700931911815606*^9, 3.7009949675899563`*^9, 3.7010579483688645`*^9, 
   3.7010722989482365`*^9, 3.7010737289102187`*^9, 3.7010754107273836`*^9, 
   3.701075704989807*^9, 3.701075900674373*^9, 3.701076943234619*^9, 
   3.701077355030794*^9, 3.701077461064397*^9, 3.701078185940877*^9, 
   3.7010782590741897`*^9, 3.701078517345014*^9, {3.7010786956388416`*^9, 
   3.701078698212099*^9}, 3.7010810569789524`*^9, {3.701081965128758*^9, 
   3.7010819673389792`*^9}, 3.7010822524434867`*^9, 3.701082316701912*^9, 
   3.701084058074032*^9, 3.7010841538806114`*^9, 3.701084340833305*^9, 
   3.7010844969559155`*^9, 3.7010845723914585`*^9, 3.7010848404732637`*^9, 
   3.7010863074649487`*^9, 3.7010863523024316`*^9, {3.7010868915573516`*^9, 
   3.7010869117483706`*^9}, 3.7010870281510096`*^9, 3.70108718077227*^9, 
   3.701087678677056*^9, 3.701090780968254*^9, 3.701144698671198*^9, 
   3.701145513714198*^9, {3.701145874801198*^9, 3.701145888813198*^9}, 
   3.7011482222051983`*^9, 3.701149381000198*^9, 3.701152444835198*^9, 
   3.7011527566391983`*^9, 3.701156756710198*^9, 3.701163776145198*^9, 
   3.7013175343891687`*^9, 3.701323872716094*^9, 3.7013307109090195`*^9, 
   3.7013308116150894`*^9, 3.7014038771808567`*^9, 3.701412557077857*^9, {
   3.7014190264940186`*^9, 3.7014190289282618`*^9}, 3.7015996645002346`*^9, 
   3.7015997079265766`*^9, 3.7016068188705997`*^9, 3.7016598224873943`*^9, 
   3.701670294213318*^9, 3.701676140614318*^9, 3.7016763803283176`*^9, 
   3.7016773462373176`*^9, 3.7016773939573174`*^9, 3.701678184970318*^9, 
   3.7016802952233176`*^9, {3.7016809349553175`*^9, 3.7016809383233175`*^9}, 
   3.7016840834273176`*^9, 3.7016894379813175`*^9, {3.7017469973777246`*^9, 
   3.7017470005597243`*^9}, 3.7017479169927244`*^9, 3.7017535929557247`*^9, 
   3.7017637915806513`*^9, 3.702005512096031*^9, 3.702008275501953*^9, 
   3.702009484734948*^9, 3.7020147808355713`*^9, 3.7020158410504127`*^9, 
   3.702017544841352*^9, 3.702097919286405*^9, {3.702180342654099*^9, 
   3.702180346099099*^9}, 3.702182272376099*^9, {3.702182384306099*^9, 
   3.702182388284099*^9}, {3.702187090265099*^9, 3.702187110055099*^9}, 
   3.7021887000613565`*^9, 3.7021887307744274`*^9, {3.7021901280241385`*^9, 
   3.7021901569530315`*^9}, 3.70219108413474*^9, {3.702191185353861*^9, 
   3.702191203266652*^9}, 3.702200252991534*^9, 3.702200939163144*^9, {
   3.702202866820891*^9, 3.702202880497258*^9}, {3.7022048314339437`*^9, 
   3.702204855507128*^9}, 3.7022061203049655`*^9, {3.7022077351899652`*^9, 
   3.7022077372449656`*^9}, {3.702271323629197*^9, 3.7022713272735615`*^9}, 
   3.702272651360957*^9, {3.702274417955599*^9, 3.7022744320870113`*^9}, 
   3.702274625699371*^9, 3.7022747007238727`*^9, 3.702276606759457*^9, 
   3.7022769629790754`*^9, 3.702281015741311*^9, 3.702282980855803*^9, 
   3.7022842224839535`*^9, 3.7022861105487413`*^9, 3.702287103569033*^9, 
   3.702293248324447*^9, 3.7022946941690173`*^9, 3.7022957264762373`*^9, 
   3.7022966829008703`*^9, 3.7022978718597546`*^9, {3.702349329748223*^9, 
   3.702349338196223*^9}, 3.702351866794223*^9, {3.702353331344223*^9, 
   3.702353341918223*^9}, 3.7024665616672773`*^9, 3.7024686548999414`*^9, 
   3.702609650897299*^9, 3.7026099398522987`*^9, 3.7026122736052985`*^9, 
   3.7026126310972986`*^9, 3.7026127547472987`*^9, 3.7026128634872985`*^9, 
   3.7026129267022986`*^9, 3.7026133986612988`*^9, 3.702613480390299*^9, 
   3.7026166347612987`*^9, 3.7026167751232986`*^9, 3.7026168237832985`*^9, 
   3.7026193670992985`*^9, 3.702620849133299*^9, 3.7026208995752983`*^9, 
   3.7026357024732237`*^9, 3.7026407533172235`*^9, 3.702641483261224*^9, 
   3.7026416003482237`*^9, 3.7026459961972237`*^9, 3.7026953408793488`*^9, {
   3.702698104389631*^9, 3.702698111247631*^9}, 3.702698931836631*^9, 
   3.7027051739766307`*^9, 3.702705586356631*^9, 3.7027322941565576`*^9, 
   3.7027345181805573`*^9, 3.702734575896558*^9, 3.7027348834455576`*^9, {
   3.7027925684838247`*^9, 3.7027925736743436`*^9}, 3.702792847887762*^9, 
   3.702794037903945*^9, 3.702797829617963*^9, 3.702800226877963*^9, 
   3.7028013608009624`*^9, 3.7028056469569626`*^9, 3.7028058140729628`*^9, 
   3.702806114865963*^9, 3.702806929719963*^9, {3.7028099610369625`*^9, 
   3.7028099623789625`*^9}, 3.702810074327963*^9, 3.702810134063963*^9, 
   3.702810422929963*^9, 3.7028113939819627`*^9, 3.702811444584963*^9, 
   3.702811535440963*^9, {3.702812316037963*^9, 3.7028123178829627`*^9}, {
   3.702812360238963*^9, 3.702812371202963*^9}, 3.702812476583963*^9, 
   3.7028136531549625`*^9, 3.702866797264877*^9, 3.702869381477272*^9, 
   3.7028766558196335`*^9, 3.7028802740404196`*^9, 3.702885032632231*^9, 
   3.702886512438197*^9, 3.7028870520711546`*^9, 3.702887797561696*^9, 
   3.702888490730006*^9, 3.7028887892078514`*^9, 3.7028930945169563`*^9, 
   3.702893669625298*^9, 3.7028956914502983`*^9, 3.702895929036298*^9, 
   3.7028960905832977`*^9, 3.702896473545298*^9, 3.702896846293298*^9, 
   3.7028971570092983`*^9, 3.702897404494298*^9, 3.7028977228772984`*^9, 
   3.7028981087402983`*^9, 3.7028984032992983`*^9, 3.702899598819298*^9, 
   3.702899913588298*^9, 3.7029004885502977`*^9, {3.702900939520298*^9, 
   3.702900946717298*^9}, 3.7029014783402977`*^9, 3.702901526620298*^9, 
   3.702902095768298*^9, 3.702902150573298*^9, {3.702902182077298*^9, 
   3.702902206205298*^9}, 3.702902252918298*^9, 3.702902330933298*^9, 
   3.702905651607298*^9, 3.702905821407298*^9, 3.7029060290352983`*^9, 
   3.7029545900502195`*^9, 3.7029546396062193`*^9, 3.7029562587002196`*^9, 
   3.7029570779362197`*^9, 3.7029574742282195`*^9, 3.7029578737415466`*^9, {
   3.7029587627396913`*^9, 3.702958772496642*^9}, 3.7029592773348756`*^9, 
   3.702962408744985*^9, 3.7029626739505033`*^9, 3.702962728609968*^9, 
   3.702964355319623*^9, 3.7029645220562954`*^9, 3.702964673054394*^9, {
   3.7029650797870626`*^9, 3.70296509225731*^9}, 3.702965866584735*^9, 
   3.7029668034894156`*^9, 3.7029673443834996`*^9, 3.7029674985769176`*^9, 
   3.70296764401646*^9, 3.7032181105843368`*^9, 3.7032211489051385`*^9, 
   3.7032216009413376`*^9, 3.703222468615096*^9, 3.703222869724203*^9, 
   3.7032240715463734`*^9, 3.703224451461361*^9, 3.703225107857153*^9, 
   3.7032252851854143`*^9, 3.7032256380638065`*^9, 3.7032261193879433`*^9, 
   3.703234406991225*^9, {3.7041793131791162`*^9, 3.704179327629116*^9}, 
   3.704180856119116*^9, 3.7041834186981163`*^9, 3.7041863563891163`*^9, 
   3.704186458339116*^9, 3.7041868985361156`*^9, 3.7041873138891163`*^9, 
   3.7042566298547287`*^9, 3.7042583191316395`*^9, 3.7042584994916735`*^9, 
   3.704265111389797*^9, 3.704266054159065*^9, 3.70426703920756*^9, 
   3.7042671801676545`*^9, 3.7042677503226643`*^9, 3.7042703621844454`*^9, 
   3.704271085723445*^9, 3.704271229320445*^9, 3.7042713734224453`*^9, 
   3.704271404811445*^9, 3.704271696678445*^9, 3.704271742786445*^9, 
   3.704272262070445*^9, 3.7042723031514454`*^9, 3.7043459289026585`*^9, 
   3.7043459860703745`*^9, 3.7043461682415905`*^9, {3.7043472442411795`*^9, 
   3.704347246523408*^9}, {3.704347463495103*^9, 3.704347481221875*^9}, 
   3.704347731573908*^9, 3.7043479055183*^9, 3.704347956830431*^9, 
   3.7043481490906553`*^9, 3.704348332797024*^9, 3.7043485243411765`*^9, 
   3.7043486859293337`*^9, 3.7043488701167507`*^9, 3.70436776758595*^9, 
   3.7045103176240325`*^9, 3.7045287662840323`*^9, 3.7045292427480326`*^9, 
   3.70459427370143*^9, 3.7046130086153564`*^9, 3.704620887312357*^9, 
   3.7046214926703568`*^9, {3.70502892376646*^9, 3.7050289327723603`*^9}, 
   3.7050330277658186`*^9, 3.705040437759744*^9, 3.7050407106360292`*^9, 
   3.7050455667465916`*^9, 3.705046881330037*^9, 3.705047160950996*^9, 
   3.7050476151984167`*^9, 3.705049676881564*^9, 3.705051044608323*^9, 
   3.7050512234562063`*^9, 3.705051773100165*^9, 3.7050593935000725`*^9, 
   3.7050610601750727`*^9, 3.705115161876996*^9, 3.705138251226797*^9, 
   3.705142898007428*^9, 3.7052035053973265`*^9, 3.705219573084565*^9, 
   3.7052213317439313`*^9, 3.705227440901786*^9, 3.705234004189049*^9, 
   3.705306335573655*^9, 3.7053101400836554`*^9, 3.7053150874666553`*^9, 
   3.7053172853003016`*^9, 3.7053185709377804`*^9, 3.7053189844661293`*^9, 
   3.7053748865190563`*^9, 3.705376551537056*^9, 3.7053786080920563`*^9, 
   3.705385114915978*^9, 3.705720915575865*^9, 3.7057213450558643`*^9, 
   3.7057242203148646`*^9, 3.70572707607697*^9, 3.7057294459101796`*^9, 
   3.7058061357069445`*^9, 3.7058099447899446`*^9, 3.705813802247945*^9, 
   3.705813952884945*^9, 3.705814031651945*^9, 3.705919328564206*^9, 
   3.7059201709094324`*^9, 3.70598130168207*^9, 3.7059868766720695`*^9, 
   3.7059885548250694`*^9, 3.7059891706810694`*^9, 3.7059950630790696`*^9, 
   3.7059993704542837`*^9, 3.7059995787561116`*^9, 3.7060004354007673`*^9, 
   3.7060019296821804`*^9, 3.7060028726164646`*^9, 3.706002958998102*^9, 
   3.706003442968494*^9, 3.7062381281941333`*^9, 3.706239386848133*^9, 
   3.706240854154133*^9, 3.706240928736133*^9, 3.706241258164133*^9, 
   3.706242384012133*^9, 3.7062424421481333`*^9, 3.7062486183181334`*^9, 
   3.7062496438521333`*^9, 3.706249686453133*^9, 3.706256456012133*^9, 
   3.706257309258133*^9, 3.706258767261133*^9, 3.706258830395133*^9, 
   3.7062589493231335`*^9, 3.7063291114134617`*^9, 3.7063331584204617`*^9, 
   3.7063332837964616`*^9, 3.7063351884324617`*^9, 3.706343312569462*^9, 
   3.7063440272154617`*^9, 3.7063471817364616`*^9, 3.7063500903754616`*^9, 
   3.7063507553204613`*^9, 3.7063523517004614`*^9, 3.706412450113534*^9, 
   3.706518131514967*^9, 3.7065200129429164`*^9, 3.70668311822111*^9, 
   3.706683432582543*^9, {3.7066835581731005`*^9, 3.7066835658938723`*^9}, 
   3.7066846404263153`*^9, 3.706688683613593*^9, 3.706842989093939*^9, 
   3.7068463026192584`*^9, 3.7068467508470764`*^9, 3.706847682896272*^9, 
   3.706855095363445*^9, 3.7068552787967863`*^9, 3.706859615387402*^9, 
   3.706862086032442*^9, 3.706862279298766*^9, 3.706862459114746*^9, 
   3.7068628133321643`*^9, 3.70686291749358*^9, 3.70686302560839*^9, 
   3.7068656735021524`*^9, 3.7068659938691864`*^9, 3.7068660765174503`*^9, 
   3.706867756862468*^9, 3.70686952455622*^9, 3.7068696806578283`*^9, {
   3.7068699041621766`*^9, 3.706869907022463*^9}, 3.7068706398957424`*^9, 
   3.7068723057013063`*^9, 3.7068738729059*^9, {3.7068742077947054`*^9, 
   3.706874210889367*^9}, 3.706874362094947*^9, 3.7069303162290897`*^9, 
   3.7069327485090895`*^9, 3.70693354774609*^9, 3.7069367636220894`*^9, 
   3.70693809780509*^9, 3.7069389951260896`*^9, 3.70694126713457*^9, 
   3.7069448824480653`*^9, 3.7069457459534073`*^9, 3.70694583618843*^9, 
   3.7069486061984034`*^9, 3.706949973345104*^9, 3.706950128271595*^9, 
   3.7069502006058283`*^9, 3.706950412293995*^9, 3.7069504811458793`*^9, 
   3.7069508917819386`*^9, 3.706951156870445*^9, 3.7069512280285597`*^9, 
   3.706951404327188*^9, 3.7069543304297695`*^9, 3.7069557972904406`*^9, 
   3.7070168831934185`*^9, 3.707024356086418*^9, 3.707024896482418*^9, 
   3.707025464409418*^9, 3.7070260679454184`*^9, 3.7071064333217373`*^9, 
   3.7071110800937376`*^9, 3.7071117036677375`*^9, 3.707112195030738*^9, 
   3.7071126596337376`*^9, 3.7071130627497377`*^9, 3.7071131387557373`*^9, 
   3.7071143507867374`*^9, 3.7071179342557373`*^9, {3.707118112424738*^9, 
   3.7071181173267374`*^9}, 3.707118565773738*^9, 3.707118966379738*^9, 
   3.7071199738487377`*^9, 3.7204390159484854`*^9, {3.7204391213030195`*^9, 
   3.7204391264825373`*^9}, {3.7204393097128587`*^9, 3.720439313717259*^9}, 
   3.7204396681096945`*^9, {3.7204401423561144`*^9, 3.7204401473796167`*^9}, 
   3.7204411897088394`*^9, 3.746009769589003*^9, {3.746010174715003*^9, 
   3.746010184384003*^9}, 3.746012512588003*^9, {3.746367120712199*^9, 
   3.746367151253199*^9}, {3.746367224903199*^9, 3.746367249817199*^9}, 
   3.746367399936199*^9, 3.746800941437441*^9, {3.7468864031528473`*^9, 
   3.7468864142518473`*^9}, 3.746887774171841*^9, 3.746887938160705*^9, 
   3.7468883194438295`*^9, 3.746888561294012*^9, {3.7468894673687716`*^9, 
   3.7468894741257715`*^9}, 3.746972625946178*^9, 3.746973108917178*^9, 
   3.746974315328178*^9, 3.747213715401759*^9}],

Cell[BoxData[
 TemplateBox[{GraphicsBox[{{}, {{{}, {
        Hue[0.67, 0.6, 0.6], 
        Directive[
         PointSize[0.002777777777777778], 
         RGBColor[0.368417, 0.506779, 0.709798], 
         AbsoluteThickness[1.6]], 
        PointBox[CompressedData["
1:eJxknWVclM3Xx9dWTCxMBBHEQAFp0R1CsVtsxe5ub2MVC7sVFaSkY2F7iWvt
wu5GsTGwE3l+115n/L947jf353hmzsR3f3NmrsJ23OwBE8vKZLKgqjKZ+P//
91/d9KAny/bIFc2qJ+Rf3C9Idpxc9iG5Un7APkFmva6ovz5dLnsVra0eG0V+
tVwxekLZlVv3CLJw8T+DnO2yPXOrQxyVz5MrQuv6rhsZLsgG6PEvx+SmeVEb
7nnECQpz/ZNylq8uadPmqCC7HTunk8UZuWLGsLx2J44ICnO8c3JFzaKtw8ce
FGQjtx//6pgvV5w4eD5GGSsozPEvyWWuzWq96rVJUKD27dgrctn3sir/nZGC
qb/Y3lW57Hr92z96rRdYB/G/63LF+9dvtp3aR+3fkCuSr6HAYcH01REt3JTL
nl/7sW7IGurPbbmixpd+99fvFJgYrv8duey3zYU1Ybx/d+WKQTM9j3lGCKZl
YsB7ctOsnI6uwbHU3wdyxYjXmrtDwwUmdm/OQ7msceToVheiBJO5/4/kihfn
3Cu4HhIkCAVy2Z/E9SWRiUKUeTwFcpPPs0n6MgkCe2JuQM6ED49zvKKFAvP4
nshlzqEuzfsfEBTHxQE8xfiH/rpS4ahgYx5voVzW5bOs/s+jgsk8nEK5qUe+
alcwn/9n4Bm7RS/bI9iI3bF+Lpdd7nnqdE48zQdsobVV69KDQsgk8b8XclmL
4g1HSiNpfl7KZYPm9XkbvVWIChI7+FKuMBzrt6FeJM3XKzmrnJK5VpMkFIjh
vr6SK+qMeed4KVqIMs/faznb3eiebEaUwMTp6fRGrkgdsCx+/wGhwDxc2CHe
/hU/ob9F5gHLTc9uXHLWYHzm+X0rZ1X/u/ckI1ow5Yv/vZUrrPteqDlyrxBi
nu93cpNX9f7r5OAhDrfuezlzqeQXlBIjRJnn/73cNCOtfe17MUKIGG7kB7lM
2XTLnZaJxKNYzrrf7pV3N17oZx5PsVymuzZdlRlDfIrlilWTajW7kyQUm8cH
/7A6VZd32UC8PsoVkwP+hvsdFnaYx/tRzsrq3r9Iiid+sJ0nLEx5GUfj/yQ3
RYyd1rNpqrDDzPOTXKEs9fGcuY/m45Nc1idQ0K6MEZzNfD/L2b1BD+0OxdL8
fJYr9Gc7jXoYLVwx8/6M3//UhxU1R2i+vshlVQ+Y0rLDhTlm/l/kzOm1YyUV
ypvnD/7Wp7adjt5Gv4evctlWjaDqlCyYhzsHttXqzLzVSfT7gD1k2UyP4F1C
LfP8fpMz2wVX7JvE0O/lm1xWmDB39spYQWmeb9jTV/452iWCfj/f5bJt5RvN
eJMq9DPP/3e5Yl6v+t+bRQtK8+8J/s0J1lPnxBKPH3KFW/VNL8rEEQ/YRwb9
XuAbTzx+yNmWLzGLhBjiAdsi23FZQSzx+ClXBLaPHToriXj8lMsOHGuw03EP
8fgpZ4b+E9KiU4nHL7ns7yGrlnnJxOOX3HR34ewu45KJB+zPAzJdMlKIx2+5
YsKQ4V3fHCUev6Gve1ZXqmYQD/jTem69cjmOePyRs1nC8qxxicTjj1x2d1RU
nCmZeMBeFZM1tnca8SiRyxqo7FOapxKPEjlrU2dl0pEE4gF/XfnpB5o44vFX
brpdq8n+ubHE469cdmfC1mUbs4jHXznr9vBS3qdE4lEqZ4HT7p1ySyEepXKT
e8WIWj6JxAN29xXD7iVFCzsCNs94+Ru24cf9SJtoobjkxpLXDjJmUs9+n2Gd
IDQYPqHj476wD3/bc7hOisC0n1FCxthSXyf5nDRhTu1Q0/loGVN8Wf/7bFqS
cGCW+A/w1462nDES4zkf3UX7GfV/ttpWLiNeeOXgUjm1SRmm8L9gXNU2Vagl
Vu8C27x+pghej/tu3T8Ldknk0ITzCUJIR/EfyjA2eIrNvoupwsb9YgOwY3de
bhMZIyjF7rwuw2TpEY5VwuKEArF67bIsyr7p8xCPTAGNYQRlmeyw+INLEpzN
/1CWKYI8j8c0TxeGisPbWpaxS8cjF/1IERTmDpdlpoR59wbOixcSxeqP4V80
c7auRYJwBbPjUrkck3Xeez1yV6zwQ5wul3JM0eNSWCf1EcFRHN7wcox9etOk
XFaG0E/sTijKT5t2d/iYVMFcPRW2Qp8yZGeSENVFnFDYHud/XTyZKpwVp6sE
9s3X7NbAFOJRniku17RbGxRLPGBv+nslf/ch4lEe5UeUG2GfSDzgb+p9rWGD
cOIB//7Cehsj44gH7O7ZV88sjyIeFZhCx9Y8PRNFPGBfc3M8WCmReFRgsriG
m+NVKcQD/ga2vve8dhEP+K95Tm1UN4J4wP/66qC+LxKIR0XG/lYtX8Y1jnhU
ZIr0McrG2gjiUZHJkvVzN/+MJh7wlx/ktWZQDPGA/1TwFfXJZOKBeG+nNHmz
OJp4VGKsacqeyNdpxKMSMxVPqv5oSBrxqMQUAyyMuXFJxON/fokH/NlXRibs
TCceiMe+P89flEY8KrGoepsWyBOUxKMyk+WHbOlWN4t4VGasnVeoMEZJPCoz
U5/mx4XKycQD5ceMKRpgl0o8KjPFm/OTl1qnEg/4yzdNm9Y9gXhUYYrJb3t6
WHN9VGE2NSavdK+kJB5VmEw+V1aSl0E8qjDTCm/VqOgE4lGFsYigU6VNk4gH
7HS9V2vPJOJhwRTHGv4pGZdOPCyY6ZHHQFtrrg8LJgt5GX/RK5N4wH/TZ673
6CTiYcHY3rEPqsekEQ/EU85uafmE66MqU9xq+NhqfwzxqMpMD1/+mDI3nnhU
xXyV2pZ8O0o8qjLZFssw/wsxxAP+UhvsQDkPxDvTRbPRMZ54oPyBB45ZtxKJ
RzWm2Nuy1qJNacSjGmODBrSMCkskHtUwvoTkKyyVeMDOrf/lUYNk4oHyQ7fa
p25NIh6wwy5HhJSmEY/qTDHPpeKtuXHEA/Yx98VfhDjiUZ2ZgrZEjniVTDzg
nz324ZLFfL2qzmQDdKoM30TiUZ1Flet0QztWSTxqMEXwtU2zHVOJRw0WEnbJ
dXM/JfGowWQjyxb3TUomHrAz3YpjG6UTjxrMdDFpgiwxi3jUYMxydsSq7Dji
UZMpHhxcMKJ5BvGoyWTDOrieHZVKPOBvWrhpc2wy8ajJmPe7Vt4t44kH/IEx
V7LeZxCPmsxUq9A9400c8YA/Unmy3Pl04cfKaTkL6tRisr9drhzonipUc8qK
+NCyFtYD9azQewmCzf2fK6f5wl/BtKRi9QjBK8wv5Hk/2MnVsSOKF3p54h8m
1mLsdO/qbkeQ755faX5/aS1m6jLG72BmlLBgd4PywdsQ72HnlPw98cJGVL8S
g/rlcFx4nyAc/pBwuqcO5ZcO+vPYMk1QRuAfLsDfNqLm5dpK4WRPNFAAO63e
zG3zU4Q76E7OF9hjN82b+idZKEZ1zyqWTGZR+/7DcnFC+eAaTllNLRnbNGTY
/brIh+I/uFoyk0UX45GBSqEthpfQFX7bndqPLZMFJnZ4BOz/1h60HZwqDEL1
iNmWlM8yhCk5GMFa1D/mVq2ZZaywHNO1+wD8VuGKMXbRwh6xgTTYLfaX7sB+
KxHdCTuGeJM1Jus60YJYvfwt1E89PklRFfuL5pjQN7CP3rAvbJAkPBP/4S/q
H/h2seRmCvGozdiO0NqT7sUTj9rMdKhhyRSvo8QD/l3lFrkvjSEesK9/y0h1
SyIeten3n0o84F91L7FPpWTiUZvhcPI1APt/iQf84/cnPmqUSDzQnii3sonE
A/Eye7duND2BeNRmIefOvC9rn0k84L859Pi9BinEow6T9r8JxKMOUyzfP2D/
lljiUYexZ05D5B5JxAPl/UfF9aufTjzgf351qzIxkXjAL/c64hOcRDwQr0at
/KuFCcSjDjN1LV9YcC2JeMDfqHe706YY4oF49RptnNghgXjA38K+U7W0eOIB
+7Kx64XV8cQD5U8qTxz4kkA86mL8dUavGXiEeMAWj9NbYohHXSbruevlr85x
xAO2xurqol4RxAPlJ/abOad5DPGoi/wXrH9ul0k8UP7gsofNnbk+YN/outBn
RxrxqMtMfleuJu9LJR6o//fDRoubacQD8ace/7bbJZ54wJ8crqm7I5541GPM
vO/l+qjHZCduzXhun0E84L8y5pVlbAbxqMdMzfu0vPuG6wN2jVW9byUmEI96
TFHVr0aPA5wH4k1tjB1zEvGAf82TkSeqHSUeiK8RD3zJxAPx/qwPq9gqkXjA
//VzfPN6nEc9VrBvfqv01irigfJX9kSs7JdBPOozxR6nXYvQX4kH7EN/3wZt
SiQe9Zls2exqZUxJxKM+M8n6O4+3SCce9RlTjP35eWYS8UD5Dr99uy6NJx7w
V/lVtdO4VOKB+q/Gd7a5kkQ84L8zTne5dQrxQPvhY2NTH8cRD8RbndVqyJIM
4oH6S7edXdwqjXhYob8Dz8n6pREPK2Z68npvVrUk4mGF+bhlCq4STzzgX86i
OkxNIR6or37a2OJIGvFA+fTDuR3uJRMPKyY77nIhsnw68UD9oW4REdXiiQfq
51k+VKUnEQ+UZ9PqtPyeQjysWIHQYm+rF0riAf+q9Z7Ti7k+EG9Urw4Pi+KI
RwMmK4kOb3mb548GjAWUlrdqk0w8GjCTaciCIvc04tEA+tu3J/tyNPFAeZ3f
O90irg/EO16vX2JCAvGAf96G3hNeJBMPxLse0TJSdZR4IF6dcIPpeRLxQP3/
YoqO10wnHqi/b/gHz3t8vYK/du+ojV1SiUdDpvjT9+/7pkeJR0MWYjsfilUS
j4aMHYgZ2Ujg+aMhMzUbF7pudyrxQP05zX9pvqYQD9i1Og58lRNPPFB/ceSS
S/UTiQfsbItW8iTOA+XTqyGjphIP2HqZW4/98cQDtubnqps7U4gH7FG9I7MO
ch7oT6HzAcE/nng0wvwn5W7UphCPRsz04bdn+z5K4gHbY8uago9HiUcjJhPT
e0kK8WjEFNt/FdWrH0c84E+/FXbhI88fsE+06R5ZlEI8YB/aPj3gFM8fqC9z
h+KPEA/4yw+OHVJuD/GAfab72EeFccQD5T8MxImRr1eNmUJld3PxyiTiAfve
7HeB3ROJR2MmG6g8fXdBKvGA/2eNlU9lfL1qzEzZ8kcpwenEA/a41iVrcR6S
eMBe3bFfgm8y8UA8nxFsSqdU4gH/m3k9WC++XiH+rCnn+8j5egV7iM2yAQ6Z
xAP24K+fOvZOJx6wc63GqM/wfN6EsT6a+pOi04hHE2baq1rcdUQm8WjCFGWi
NjXWJRIP2CFet50DOA/Y78Lty0xLJh5NWMhQz0dNG6qIB+Ifa3wt0RRNPFB+
SeXChLl8f4X23tYqVR5NIB7wV3rdat7GROIBu4F4wSSWeCBeeNfdm12iiEdT
FvL02coNMUri0ZSZcuYOOPCd82jKFDvfWk5bH0c8mqJ+6wZ7byQRD9gWNQ+O
+s55IN7Qv8tHKJXEA/Vrze9+c1EK8WiK9WSK18RZXB/wz20UY7EqnnjA3108
kKQTD/jbiRegMogH7C0Ki6AdycQD5dM/lT/eJ4l4WGN/X/13p0y+v7JmpnON
vtbamk48rBmL6te32eoM4gF/uDrJGMTzB+pniwtQCvGA33w9Jol4wP72ekk+
O0o8rJnidruZXm0jiAfi2/h9HJ9/lHggXmnFdzfPxBIP2Kye5ywXnj9Qf+PH
g0MWphOPZkzWbdNZ5Sa+v2rG2JlbHdaOTycezZiiS7WOW3A+lXg0Y6YR4oaR
80D5Pe2n2Jbh6xXswplHb0+KJR6oH+Cxo53HUeIBf/jhew3jOQ/EG3DJ6r/2
nAfsGuOvPe7J97uwNyV9qXOJ53PEw2rzblQs8YCN07mN/JCwXO4+2ljFhpla
FM1ZsDdeWF//7qXvdWxYVM19mdGHMoUd71DC2obJKjq1CFkQLRw+aaOc5wh7
5dYWfvoYIf4Q/sHVhrFJ7eYsTY0WlPOm7HznC7/bV2OXkDjB2L1a2TZBsOn6
nFh9Sn/YC19Y185LEC59H1h4dATsd4qiTQ2ThDviP0yEnTuwzHffBOHpUTQw
x4YpLny0COybLLwVO7wM7S1zu7n7J/YjqH5oLfqv8O+0ony8ULbNhvp3t6H+
8i660dex/or/EI76FodnlFusFMThDYyF/0Pqw0XRSYLYnZ1p8M+uuu9N2Xih
Napf0iH+xFnI0CmC22iM4DjK993dcHabNKEzpqt7vg2dZ1OFHmIDt1DecYXt
s5wMYRC6c7IAdgtNP1fvTEGsXrYI9dtbfYw4cFTA7CyXf0V/a1Tf3P92jCBO
1/JS2BurpSyxSyEetjjfiAcsJfGwxf5xG1a8ZOJhy2SNfrXUD80kHrD793ok
w/5a4mHLTE1nfxqxIJl4IN6cRdPDq2UQD1sWEmsdc7Wpknig/FqHMPvn6cQD
7T34tHPPl0Tigfq1a+2eY8t5oHygpXhCJx6wh1t0+91MSTzE+h8dhC4ZxAP1
hQNOw+pFEw+UXzJy0OaNycQD/T8z8cENFks8UB6nlfEtUoiHLYty/bvi9DoV
8UB8+wvdHVckEQ+Uryv+oOKJh+2//aTEA+1Vyhh1b04i8UD5UbHPWU3OA/4r
S7eOikkmHvBvXdp07tl44tGcsbuZlhtvHyUezfF7qzz3+ds04tGcybwDHxzu
kU48UN7TatX9OnHEA/4h+161VSUSj+ZM0bBR3/Jz04kH4k1oYnfXLpV4wB7y
Is1YI414oPxO/2E/fmURD/jHOq9al59GPGDHLz3TyofrA+2vruA8sSCReMA/
Srwhk0Q84O9ROfjmhQTiARtqwxGVeIj9m90m1yOFeMD/+WyzatCjxAPjKfOg
7ei2ccQD5T8MMnW6fIR4wDa2dfBolkA80L7FjXHFzmnEA/VL6oxMTUwiHvCv
qnVux/gU4oH21rZ2/y/qKPGAnbH3yqjaCcTDjimOdsur3S2JeMC22XexyS6u
D9ib67kfWJ9EPGBv1F0SRsUTDztmUmX4duvL1yvYw74a7m1KIx52THbR1xDP
0omHHWMFq8usxe9F4oF4FcfdzbeNJh6wA3uFtViWRDxQvn5MQEG3ROKBeOPD
V4YtiSUedv9+bxIPOxai95E9Tc8iHvC/2Lr7ONYTiQfsH+uG7PLNIB52zKbx
Z5+nOzKJB+KzDT8/lVUSDzsWFXK6burcLOIB/6WEbYN7ZBAP9C/te+N3+kzi
gf4vVrR0GplFPNAf8fbdciXxQHtBqacSZErigfL2ZW/KN6YSjxYs6mvxxJjK
mcSjBZOt376x1c5U4tGCmeQbJ5zNTCMesHuv+maH/b/EowVTfG7s0CiO66MF
Yzss+z2pnEw8UP5h+v74yonEA+WfBvtVW8D1gfLfWii9KyUQD7S/se21kx0T
iQfKR1TbtmsIX69Qfk6lN3uCEogH4me8nL7vQjrxgL286MSyWM4D5Q+VDmnq
zdcr2JdrbRv2LZV4tGAhjYTiHrtUxAP1q/e++7pSJvFAf8pOeHXHL5N4wP8k
P+OFLJN4IJ62e5fx7xKIRwu63n6UeKD/fzqE/jClE48WpOdo4oH4lxrlZJxP
Ix72jN209TxRPYp42INv9V/X7h8hHvbMdO+P8OYsz+f2TPb71Y29l5OJB+rX
/vauRfM44gH/zuu3P7unEA/EWyBekI8nHrCnbpIlLE4iHohvdyjlBeZL4iG2
/+l1plMK8bCn/THngfLjVmKHH088YNcIGvL6PdcH+uN7z2ucUzzxQH33vV3G
WmUSD9jizzc4k3igv2sjLyZfPko87On6RjrxQPkzXW1G384gHih/vW6ZPh9i
iIc9sxEvL3ZXEg+UT/9wws8/lXjAPhytL8R5Y5KZB/q7dUnWoYZpxAPxbg2q
v25UnLDSzMOBmXZ8dNxbnEo8HJhM3A6tTRV2mXk4MLbw7MU55eKFg2YesGPF
B1LSiAfq35u1ZjbOm+lmHg60P0glHrCr1+9z7U+ScNrMw+HfeV/iAXtU7qYt
NaKEe2YeiF+uYvcjwdHEA/0ZNt1RYxUtvDfzgB2x5s+MZ8nCNzMPlB+uTz0+
KZF4wL94Xeehp/cJFmYeaN/i5sVTj+OJB8rfGpiSkZ4sNDfzQPvte3Z038/z
OeyTC7e0aZcueJh5oLz5PnIK8YCN1b9eg2TiAfv79nWvaiUKA8w8UP+PawO7
2mnEA+2Lt7PVqcQD/WudvPLoZ64P2GM0rk/2JxOPlsy00ko7qU0C8YA99E+8
ckAS8WjJFOc87z84EEk8YM/WGlw6RRMPlG9a0v52TBrxgH/xzXIvbGOJB2z7
c/NXNIsnHii/ZaXbYVe+34XftGC4zi+NeLRkbO+HhmFXlMSjJZNV6Z8XtS6O
eMCm5wUkHoh35223rxEJxAPx4lW7j/WPIR7w76mVmrw/gXggvvm5gUTigXjT
b6ZXmcr1ATtp2prE34nEA+U3mHayUL7fbfnv/qLEAzZKy+LiiQfai6l43Xk5
1wfiXVzYaGoS5wE7elK3eqdSiAfqi4+fzEsnHo5M1i618Ydth4mHI2NdixKn
rVESD/g3rmk4UJlOPBxZyKzv84400RAPR+yHphYEuSuJB+wRvjkvTTx/wHZZ
dLznnCzigfp9z3lnbsgiHo7M5sCP2MQOKuKB9vc3ij6SxPe7aL9qeJvQabHE
A/baz0nj93J9IJ55v6siHohnfv5BRTwQ70iZr5NuqImHIyu4P6n1STsN8UD/
HpZ/7LYii3ig/JPKA1otUhMPtNf4tlDUga9XsBNedWtXmkQ8HJlCdhIKVxMP
xPvs4dFxAD9/OP67XirxcMT+oHThrHs8n8M/+3DdF504j1ZMNrutY7XzfL1q
xdh/7QbuLkgjHvD3ODD19xDOoxUzzfs6fvefROLRiimg3iwj1wfqXw7NVi3i
+kB5/3KZM14kEg/EMz/nwdcr1D+ecybcIZV4oH6xy9C5yXy/i/oJKR3r308l
HiifVf3Bap804gH/9p8KNpnnD/gnTfy9QxdHPFqxgpHuly1/aokH4o9Z9nv+
VSXxQPkD7dubOnMe8Huc2/6jno54IH7M4tYFkZwHyu8VLwjz/VUrFlXO5v2b
wZwH6m9Lm1z5jJJ4wMbpu7FBSzxQf12nd8W3U4kH+hf1bUTH/lri0ZoVPFk0
ZeiWLOLRmoWc+Rhw1FJFPGDX8yg3EvtBiUdrZhKva/RUEY/WTCaMq25lyCAe
rZkiWeNc9Z2SeMB/Ok7YfzyFeLRm7F0XddOBGcQDdpfDfbJuaohHa7ofqyYe
iDe7y7g1jbTEA/5pX6YprqmJB+IPnVdv82M18YDdb+CFWzjPSDzQX8d9I4ZX
1xAP2Fb/tc+boiIeiBcuXpDTEQ/4c7xHpnTSEw/4Ywc7vXZUEQ/Mx+CePueP
KYkH+i9uzxtqiAfsXcNyT7xTE4/WzCZFftw5REM8UJ+t1c/7lkU8UL7eoEEl
2D9LPNrgfOrgri6jJh5tGIvc10x/nvOArZxbkt1ZRTxgHw39uqoG59GG2VTe
ET0e+0OJRxtW4F1xQsZiFfFAfJeLCzJ28/WqDZO1utQ/6AzXRxtmSo0vCktP
IR6IP94/334w31+1YVEdZzTvYKUkHqhfySJnd98M4oH4QU+fvx6ZSTwQr6Da
35UufL2Cvct73+KbKuKBeM8rpX8qn0U80H9Z6Z7W+H1KPBD/14dj0/fzfI7+
HJTHa6aqiQf8kQ4dHgVnEQ/EG1Juz/pGnAfGf3pSUPIHrg/076CyZMKWDOIB
OzQ3zNY7k3igf8dv3zZiPZV4tGUFTRumXCzVEY+2TLY1pPDXYg3xgP/RrO41
7miIB/wXbTorC3XEoy2zaTo/MrO9hni0ZYoyU/a0K9ERj7bMNCVYW3NpNvFo
y0JKerw8odITj7aMhd+4UjFERzwQ7+mLQa4yPfFAefHx2EM64oH++CQftHmj
JR6If25zL1OGhnjAXpceGPWL80D8udt8fHA+lHi0ZVELRjS3OszzB8qLj2NN
5zwwvr36bXNPaYgH6mv6nhlfUUs84F+T4rtaqSMeGG9+VsvVFzkP+LWhlr/L
c32g/837lYR24+sV2ntu1+o19C/xgL36eeWGZ1XEw4kVVM236GJUEQ/Yy8QD
AtcH7DY1rw18piYeTizq9ZXXSz2ziAf85wocly7MIh5OjI24dFSfzPe7sG2H
vBlWS0s8UH5p0p0DtzXEw4nJuvWf/N7WQDxgz67pz/L4euXEQrZEFNc+nEU8
YHfr4zCrnp54oLz6xZkxw/XEA+0dzJzi0zGTeDgx03rxAKIjHrBNZy8cHKon
HrAH+HW5maEnHk7M5s/mKJfdPJ+jvXZ/tS276YkH+n/zWauU11wfmI9xh4Uq
63j+QPmtlU8fO6oiHuif077mP3uoiQf6Zz0j8/5kDfFA/Q51F+ec4zzaMUXM
qHV7jvDrie2YqVG7eX1xHpZ4wO9jvuFPPNqxgsW6rMDJmcSjHbOZ7Ph+yW4V
8UD5aXc+hC3UEg/Y4uXlUM6jHWMN9kx1M3B9tGMy146bHyUlEo92LASr7xUl
54H2Zk0Mu+SqIh4ob1+hvmlPJvFA+T5XHDb0zSIe8A8WLzelEw+Mx8Xmv9zf
fL2CP7Tv/E/Nef6AXeC0I+qHhnhgPPXm+pwLVhEP9H9wu0F/NUriAfuw81i3
NirigfEkjxVa3uL6QH/6dvzjPozzQHwHr6+rn6URD4zHb3RNh1Mq4gG/c6Rf
QKmeeLRn4tXuJ+/49ZL2jJ0c8fJxO64P2BcmeEVe5jzaM1OfikHnUlKIB+qv
H/jiRWO+XrVnBeb9l5p4tGdRD/NfBZ3QEA/Em+Ui93Tj+aP9v/wu8UD9OqOs
VmJ/LPFAe5ntZsWW4fmjPbNJHGj9sLKOeMBf/ccfZ39+HkR//lZpF3xDSTwQ
X3D0WxXN9YH4A2VbJl9REw/0z0I8oPHrJSgfJPPcbMV5oL3ePfx0+3n+QHuF
6x/31qmJB8pvPnZCPTuLeLRnsowiq7frNcQD/oLPJyo/ySQesMePyfqI9Vni
gf5cqnP5btksQTjSqP3D8s44D4kPtKgE8+O9VZyZ6eDC099PGYRzi/KONKoJ
/8ULY783VQm9x9Ua6l3XmSmWq73GH1AJ18V/aOjMojRTZ2RUyBSGeKvPLrJ2
ZiEdZ0KxmcLDFhVX77VD/aT7d4dY64XxqK52RH3Ng/Aq63XCy99JH685wR8/
9sfGA1nCTPEfXBGv8fU6+5YohY/X0ICXM93fUwuL0Z32ndC/H73HHl2jFcTq
vf1Rvtywvml5WcLqvRhBEOJl/t72JDNDqCD+Qy/4KzXf7PYxSxCHl9Tfma5v
agVLdOdssDP0t2b2QexXxOovR8D/nkV8epUuNG6PEYx1ZjaqZRvuR2eap6vF
JLS/2nrafecswR7DC5iO/l3vrjUe1gpid8bNQXvXV6cmBOsEsfrqhfB3dGvb
dZRKUJ3FhC7D/Iwc/G2UpVoQpytvFdpX2ez5Plcp8ViL+GPrlt8+WyfxCEO8
cwODr39VSjy2o37Is4m92yolHnvQ38ZrCl1nZUk8wp0ZG5Q4q93fdIlHJPw7
2kevOZEi8YhFf5ZcRsbSSDwSUb5L0LyfNTUSjzS0t/n+FNnsTIlHFvxXd478
G6CVeOgRz/z+TZbEIxf9nbv5pwHzY+ZxHLZn3c4jKqkkHmdQ3vHG9aAClcQj
H/E/veo6dJBS4nEVfhe1j3eARuJxC/V/J49M/EM87qP9fn8azL+tlXg8Qfn7
R6tvOEo8XmA8VisqTD1NPIownxUsk6Za6SQexah/8XnFgKZZEo+vmL85S/wC
pxklHr9gzxQTol7iUYr42sn7yidqSB8urGDnm46CYybpw4Ux46RPFz0ySB8u
TLH5wfWb//QB/4w9Xw+FaUgfLiyqfW6JYYqa9IHyyRbVT2ZpSB8uLKR2VPy+
NAPpw4XJZh0bMMqUTfpwYaaVx2bd0apJH7AX/n2XNUZF+kD5+zNST/pmkz7Q
3931Ttwsk0P6QPvm+1/ZpA+UHz9242HoRdIH+ruv8wK/FSrShwuzCZDNeXtX
R/pA+au2c1pg/ZL0gf42bGy820xP+kD5tYe/l841kj4Qr2nTIXbZWtIHystP
Vqza0kD6cKHn2QTSB/rbS3yhJZv0gXhfNl6dX1VD+kC8hl5RR9voSR+oXzyl
cKNGT/pAffFppFAd6cOFnmfWkD7QfrDjtZLDRtIHxlNlVtyMnXrSB+oPtdJd
lWlJH5ivqN41jizQkj5QfuuKc6dDuT4Q39GxS5vvWtIHeJhvvHN9oH8/a77W
ZehIHxhPxZrX8wwq0gfivy+3495JDekDft2YzsNc1KQPtLd29ctHyF+SPhDv
pG3jbsgPkj5gJ3Ts6zuZ6wP9f9QfJ6BM0gf8c8QNrYb0Abv3rcQNU5SkD7Tf
Kk2wl6lIH2h/ijLpc6KS9AG/8dOwyEq0Xv3C+PIrhk94lkr6gP1lsnxAYDrp
w5Wxyk0XVNmQRfpwZTbm51nVpA9XFnJyNzIy1wf8PrsurOrG84crUyT2ezjy
D88frv/ud0n6QPnP8wMGLsoifcDuJyZAFekD8X/v0I0s4fqArYmLbZJPPLxc
WUH53xnzr9N61Qnt/ZnxzNjKQPqA//fp25HDeP5A/f6WCbtnZJI+xP4dP/Lk
Is8fsGvaD/+0JIv04cqk9+u4PuBfur1D7zs8f2A8k1ecdxmmJn24MtnZ/26e
X5tN+nBlUej9nRbEYw7G93jG/PHLaL1aiPihPUae0SeTPhC/vOcAbbcs0gf8
CvshmT8ySR9oL7j4fq1CDekD42sqXjBTkT4Qv27zglrJatIH4s1eeSIwVE36
QH8CEl4+HJpD+sB8rJr83xfka0kfKK/a07ZlNOXzRNji5eT2XB/oT/0jZUN8
VaQP+H/7zLm0MYv0gfbjP7iXP5NJ+sB8fBvzMv6invQBv+WpZ9Wdef7AeJ51
v+a+W0f6QH+GdL7wuYB4XEV7W4q/2eC8JukD5cdU9v6A87CkD/hnDHkVOpHW
qyeI/35kg9ddDKQP9E9dWuZWsob0gfifvaq9yFCTPtC/M58b9putJX240vlA
Q/qAfa7hpo6PKJ+XIn7MmBHyEhXpo8O/61eSPjqwKGTTX+9ovarZgSlalauk
XkDrVd0OON+lubxaqyR9wBZv57/QkD46MNktr0Pb+Hpl1wH5oX7Pncspnzsi
/qkEWYPLatIH7EqLJ7/TEg/XDszmQJ8iD+Q3SR9of3hxTIaNhvSB+O8OT1q9
iNYrf9jO3Sdu8laSPtCfopPPl1RIJn2gft3zx2/fTiZ9YLwDKi3tdEBJ+oD/
0d+RbhNSSR+It2vJUp8hqaQP+H+1WHwH64mkD8TvKr4wwvdXGJ/4OKkH1wfq
u4wZrViRSvrA+M5oq3n1zBTemffriLdffKAyTZgv7ndXofzy4ntHq6uE7+b9
O/q3eUrH+PdZwgrxPBIGe9G9RpZbVEIZ834e5W++SUkpmymI2/Pvu2FrGvj2
+q0Vqpr394jv7XeoSWeNIG6v3SPRX3F5XaASrMz7ffi7iBcMMwXxuDIvEXaV
ek1G19IItub9P+K9WZLPJqoF8bihzPof3zbm8wDs1DkXggYkCxnihj0H5avZ
vixZlSq4m88HGG9U3bQHVZVCtnjeOdOBhYjH5cpqQW4+L8Cul3iqYGyWcEo8
/1xF+eYPJgxqqBW6m88PGO/JIR03zVcKl8UJuY/+WdcrXRyYJgw0nydgvw1t
W9UhSxCHU/gc/TnQWzH2p04YZT5fwD+wWbdH+D2IxW2KO/zbD041nzfgz69U
3md3lsTjF/pjvt+RJfEoBc8uy1tOylVLPMq7MZP5/TSVxKMK7Il99p86mSXx
qOHGCup3ww5QJfGo48YUEx8lF/XLlHg0dGNRQwvaGL9qJR7WsBc0Pzaog07i
YefGmDplxyf0x8zDEX7z+ydZEg8n2OLjFGGZEg9XtNdNfL5PK/HwhH9UnWuN
QrMkHr5uyA9HntU4pJR4+CO+eByOzZJ4BKF/4s8L8c08ern9e57PzKO/G5MN
2btiSPkMiUcw/B+rr7t8K0niMQLjfzNfUw/neTOPEDdm49ztl3oT8ZiI9t99
mLEd642Zx3TEs9+TV2teusRjDuyP3XJ8I1IkHgsxnrHt6yqbqkkf6B+y6S8/
A+kD5Vc+lf1aoSN9oPyRzeu3BGlIH/BfCP1S11tN+nCj6wM60gfmx9G+fMob
4hEOW3x8U0k8It3ofE88YmEH/rDyG68lfaC9h743bT11pA/En/9R18lPS/pA
efFy8C/ioYNt1+O/0PZK0gfam/J8dAjyr6QPxNsYvsI6Vk/6wHyGJLUrmEg8
8jGfb5THnZplkj7c6HkyDenD7V/+kvSB9kpykrqt05A+4I+q419pFNcH6jc9
36/ewCTSB+xK726eCdCRPtBe7V7uqn1cH4iXOvD5f121pA+UF29fbeH6wPiD
A3t/+akkfbizkIVNk1udo/WqijsreDauWmoh8ajhjvVXvIGdQfpwZ1HqOcPW
XVSSPtyZzO/whjoH0kkfqO/wI/61itYrO3dmOpfouiVbQ/pAPPVWef+7atIH
4omXf5KySB/w+624cBj7CUkf6F9RSdeOs/SkD/jDtasm4nwm6QPx99r7XGir
JX24M/ah8Zj/JmWSPtC/OzW6vq2jJ30gnvl5dhXpA/WrfD+fM5h4jED5lmKC
zSR9YDyDVw+vZm0kfaD+9Tujqy5TkT7Qn43jPlU8oCF9uDObQ8EWq0dqSR8o
/8UFCxjXB8bb9uqwSZbEYxX62+v4Ot81XB8o75Ga1NZCR/pAvCzxhiOtV9vQ
P4PHoC2fuT5gv3xSPv46zx+w56/x8F7O9SGOd8SIJaO1pA+0v2ZW+6lbuD4w
/uttJjZ8SjzS3P9d75T0gfF939aozrgs0gfKXxJGfSui9SoH5Vety9/rpyF9
oL3hh05/G871AftKlejQdhrSB+pvvPaooKqK9IH+GPrYOe0lHrfQ/1WxTT3/
pJM+MH6Nm85/KNcH4i0PeKJaqCZ9oH3z++a0XhXB32Pf7n7Qs6QPtKctzhk0
Q036QPmSrxZV3+tIH+AbVfu2S7qe9IH2EmyTiyfrSR8eTDFZPbj7BJ4/PJjN
0aj7PRtRPq/hwVinD6fXHFeSPjyYzPrEePlmDenDA/uLDLsa+L1L+oA9uO3K
gRiPpA/UT69er/BPGukD9c913OA6iPK5kwcLOXix0PmAivQBG6eL5xqePzxY
waC+L5rhfC3pw4PeV0whfSBeP89+BRGppA/YvWavatcomfSBeJ8L2zu9IR79
4f/6xfLHCa4P2Gf9F1RuoiF9wN68yStigo70gfFUiOpv/KIjfXj8u34n6cOD
Rb15vvhgvp70Af8Ln63qQbReLYS/xHg9oqWR9IF4d1+c/rJWQ/rAfDtsmTTx
N/FYi/b7jD26ZpOW9IF41i7LZkXrSB8Yz/rTdfwOc31gPqI2dqnWUU36gF/c
3r8nHpFof6qboUE5nj8QTzPt9lo15fNE9OfcybQ1Dbg+0H7VkPOmMpTPs+Bv
+kRd0EVH+kB7Yrp8lEH6QP+Db4Q0Wq8ifaD+43j5752Uz8/AVu2fmZDG9QHb
eG9TyUQd6QP9M7+fyfUBf8DZpaXNeP6Af1jUQ9tTetIH/I1mvPFtrSV9YDzi
7Q3kQ0kfKN/78IMP/dSkD/g7jVGN9DCSPjxov8n1ATtb02t9IfEoxfyJjzds
of1ueU/GHEpy61rrSR+erOCWa8NtL4lHDU8WtbDxjZXTiUcdT6bwfxXV04t4
NIQ9fGVB675cH57M5sTNMrUWZ5I+4K9f29mYYyB9wO/qY1PlN99fof3ruX3e
XKB87urJQszvc/L8gfLuDidHDsgkfXgyk1x8oTqD9IH4tZ2W+jqpSB/of71j
pcFZOtIH/K+crB/NV5M+PJlsvPiCoJr0gfYubhfUiTx/oH7p4KBtC7SkD/iN
Ezf82KAhfcBOPGGhW873V4gnXj6uQTzmYDyD/mpy5qWRPuAXXyd+qSR9wH75
983cxzx/oH8dHz3TvaL97lqM1zTCxu8jrVdhKH9w6bzeq1NJH7D7HKzY5bOa
9IH+WogXULk+MD9bL24b9JifPzzp/QauD9RP+/lxf33K54kYj1PnCqYlxCMN
5b3f5o1fkkr6gN3/i+lMCD9/oL0+4gtjPH+gvni7/w7fX+H34tP07LJpGtIH
6nc/XK9/Ha4Pz3/3ZyV9YLxNd6xd0ZHvr9D/ilVbTv2rJn2gvxsnRY4cqCZ9
oP6g+AOhUSrShyfdH84kfcBfrcmVa/X4+QPtZzoH9hmTQfpA/4/XvJSwTUP6
AK/635uF16DzYCnsWgubKW5oSR9erMDlfIf2G2i/W8UL63FiwnZTBunDi5mU
/W/NxnlI0gfsjJ0tKg/h+vBi7OmQ1CfNdaQP1K827OEbb54/YIdPeNb2LZ0H
HVH+U6Vyl3NVpA8vpujzNnpFqpL04cWihldVXblEPDy96Hk6LekD7bvnX1nS
nHj4wy439NntmgbSB+whZVtlQl+SPtB+44klk8ZpSR+w+8fYb0/IJH2gP1My
OlsjH0v6QH3xcdwPStIHygeVre6xkJ8/0J/TeRMKj9F6NR126z8NH6Xy/RXi
mb9zwPOH17/rp5I+EH/3dIsJi7SkD4zX52zRsTiuD/DIL3/CsJ6fP+BvV9Jz
QLiW9AG//sni6048fyDeYfGCLdcHyn9atPb6GuIRCb/g99/Xj2rSB/o7+O7i
LsU60gfi7TtbYXIxP3/AvjS1/pTFetKHF+lRT/qAPbVwo+YH7XdzEO/3/Ks7
PnJ9oP1L4g1ZWq/OoP1bfUuHfU4hfcDeecl09gLxuApbXA5X6UgfiHf+x/eG
VkbSB2zh6rbGKymfFyD+9APRHwP1pA8vZsN+9Iux5+dz2CrVqwgLyufFYn9i
n5Zu4/srjC/zS3TVNzx/IH5MixbXPPj5A+N79b3kkBXtd8t7M2bZMPhjVyPp
A7buP0PfbcSjhjeLepqc9WETrVd1vFlBvx8zmjbh+vCm8zw/n8MeMSxGlZ9F
+vBmsrp7q09vTTwcvf/tzyR9IF7oxBmvJulIH/Arbu60izCQPrz/Pa8g6QP9
GbF7Vs9nWtKHNwuZf9M36JmO9AH7zcveXVrT9ZJeKO934H7ug2zShzezES+P
3tCTPjDe8eptyQ45pA/0f0qZe8EqI+kD9duETgutYyB9IH5ug/NhiwykD9Sf
IX7gJov0Af9a8QIRP3+gPc3vwYoPdL1kmfe//aSkD296Py6b9IH52Lc9Lm6D
gfThjXydgYyZS/pA/eaPfErRvqQPzM9A+ezWAwykD9S/MXKW8w2eP+DfM+3I
tjM5pA+M535tQ0E1I+nDm95XziF9wNbeeac6z/WB/r1bWa8gm+cP9GfD/eix
LrRe5WC+ul5YbT1NR/pA+UX9wooaEI8z4vy/b96rv5b0gf7ZN1m2eQM/f2A8
4uOuFYjHLdjm77Xw/IH2+vXbFPzeQPqA31F8YZDvr/jvwUj6gD1v3WLDxmzS
B/rz5WFa26sG0gfs/3J21MB6KukD5bX605Ox35D0gfiLPw/a8IBfv/JhBeLr
4BX4/gr2m22nPJL0pA8fJnOpYvWpspH04cOiVoYtKfqTTfrwYSbbrRaHZ/D8
gfKOrRvfGkTnQTv43/13Y0yGnvSB+GHD2q+fZyR9+LCQMUt3RDbPJn2gftlb
yaPqGEkfPrS/MZA+0D7UWrAqm/QBf43sDw2suT4QP6d0ex0HPenDhyluNhvb
QMnP57DF10tMtF4F+zCbz03/nCyjJ32I7UW+Mhbz8wfaa1xt4dAn/Hzuw5i4
3E3OJn1gfO4VXDtuNpI+YLcasmT/5hzSB+xbx449OqknfSB+v99pEY78/IH2
L9ye+KMvP58jvvie7HPiEYbxvF0dHHKWn89Rf7I4YVrSB/onf1y/7U06D4Yj
Hk6XS1RZpA/YEz3OtrDj+ysfel6S9ruJmI+to2KWTef6wPwfvZdQ6EI8stD+
st41LXpwfaB/tcUbbjx/oD8FNW602m4kfWC8A8/uXVafn89Rvqp4Qd5I+hDr
t+/7chO/vov6Q/Irz65pJH2gf2sNDy+soHx+H/0pHXFu21a+v0J/7ixbPyef
6wN+jwsTY+enkz586HqogfSB9oKCVzbckkv6gH/NpuQxr+l6yS+0J96uuELX
E0sxH519e+6w5OfzjswUX6nC0Sm0XlXpyNiWib/snxpIHx2ZLPShcmZ/ro+O
rCAvqOSrhY70gfI7w6uOtOb6gH17atzRT0bSB+xPe1mPt3S9xLEjzoc/6soK
ef5A+6Pa97YsoOvtrh1xnvw9JPgg5XPPjixE/JzPcR3pA/Xrf1OfGEPrlT/6
p23n7i/PJn2gvbfrympDab/bC/HKhMb1TeH6gP1gbJ1wQw7pA/HWDb+eU8j1
0ZHZTIqOuN6WzoMh6J/x4/uzQ3NJH7DN332i9Wo64hWFpVeV55A+EG/ZjAsK
lZ70Ab985qCEcrReLUN9rF5j/+SQPuAXb4f3zyV9wH66Nd9uFdcH4pXufH3l
Nc8fmA9km/H2eaQPlJf9GZgcmEv6QP8HOFYdM4bvr+BfZvKdcD6b9IF4955k
nGvE9YH+lDnSrGvlbNIH4q/u5DDgIL9+hfkMFl8w4/qAPcG3h70vrVc5sPUL
8peepnx+HO3dFG+40fXEM2gv5Myq1Ta0XuXDDmhUz+uukfSB9lf+unywGd9f
of+ZG8ducKHrJffBd828+3lB/PoV7PeVfJ0VOaQP2MXiDQgl6QO/T7+3vaI/
8+tXGE9anf2F9YjHV9ithvXxf60ifaC/68UbyFwfGM+fhMaOxemkD19maque
f7ACv77ry1iP0RHjGb//4ctsnEYGj+2gJ32gvPi6/T5+/8OXhdzdbXrRRE/6
8KX1MZf04UvfB1OTPmC31akb1ab9rhPii92tSjxcff+dFyR9+LIC8XNuq3NI
H+jfywSvGjl8f+XLosTPSZ3j13fRv1mTvsQ+4fsr+Ffv3O+eyc/nqD9h6KnG
4Tx/IP6YC21u3+fnD5Rv/rOHjT3fX6G/nyoe+FmD1quJ6J/3h9LCtRrShy9T
FNycN9mBX7/CeJqmls4/kE36QHvmG5NcHyhfctswtYOR9IF4E58UTR9F58G1
6H9W1Yq3H/DzB+LN+tmtxzLK59vQn7Nvgi935+cPlNfPsWlRlZ8/4PdfjBOx
gfSB9mp8fl7hDs8fIt9lDYZHEI9EjD/St+2Ng1rSB9oLnN7lUCG/P4j6rN3c
Z6vVpA/URza5ep7rA/2Pcpf/vcb1gfrm7zdzfaD+pkJTynO+v4Lf/P1HWq+u
It7q5vVd3tL1kluIN6DVIrcaXB8Yz8Xg0Z/49fYClF/mzqYm0vWS54gvvg7l
QTyKUN512863lrTfLcb8DH+PE52G9IHx9hSvb/L7gyh/q2S8rY+a9IH4i2aU
f7pQQ/roxELcxAVBTfroxGyWnXxlWMfPH/AXO7879FsgfcA2T7yR9NGJsZni
B0T4+aMTKxC3U9jPSProxEyn+hvChtN+1xF27NzEx+t4/ujEok76tpl6iu+v
EP/skj09ltD1dk/EOyB+QMRI+kD/mru/G3eQ3/9A++njPh46zu8PdmKKxRNS
PUr59SvYd8s32Cfn5w+UrzTqeLSOnz/gTy3Q2Z7WkT7Qv77bygYeo3we0onJ
1hq7Rbel6+0TUb/c3o8fOvDzeSf63io/n6N/pj2ryw3n5w+MZ1KPotlV+P0P
xMvX4ITD9dGJvlfK91eI/2LhSdvGxCMM9W+E/9ftB99fYb7aBjQpesr3Vyif
Iz6wRvk8vJP0ucx1/P4H4nvMe7jnE7//gfYjnGzU1vz8gfHeXvOocQC/vov2
emTVCBrC8wdsNqXT8nB+Psf4gs6yyFHEIwf1H5V8HK3h+kB5r7bV/yTy67so
P8s1uVohvz+I/pu/x0zr1VWU96+wwSqQ6wPlX19v/SuAX9+FHWFe4EgfaM/z
x/EJyfz+B8bXa/r1O6PpensR7Av6pNUvVKQP2FPFG8q0Xn3F/HiJF3SzSR+w
3Yyhd8KJRynmJ66kpjKY8nn5znT+zSF9dGYFj+9a52K/LekDdmdvi1oVskkf
nZmp2NLFflcO6aMzCxE/z7wij/SBeOLnOe5RPreD31U8gHJ9dGY25u8t6Ukf
nRnTXdlbeRA/n3em+/88f6D8tPWD+ufw61fwt+m5YN8wPekD7VlFtNU84ueP
zv9+f5I+OtPzH1wfGI/TuTLZB/n+CvHEz0eH0/WSEZ1ZVLMbXSwmUj4Pgb34
cIydgesD8WZZNihqzK/vdiZ+XB+I73O6nlUQrVcLMX7FigVvztP1kmXo360m
Ngdi+fkc8R/anpKF8fyB/lSZ9qP+LZ4/UP+wS36Vezx/wBabP0D3o3ajvCbW
K6gpP39gPpu0CPy5hp8/0J8DxjbZIbRexaL/ugo9F5bh169Qfl5cB+dPPH+g
P5ZWiq7YP0r6QPlVE492b5VD+oDf/D1sDekD499ms3dcED+fY3xLAte9ecHz
R2f63i/fX6H/atnMlGHE4yraH+n932R1LukD8czfA+HXr+Cv+OntpzR+/Qq2
6K7Ir1+h/JFzf5c2yiF9dKb3MfNIH+jv0FlT3Vvw+x8o/9hqfzLak/TBfx/8
fI7+NlmieRBuIH3IWdSX7wOWXOH6kDPFwKFJUTFcH/CvET9AlUP6kDNZeLep
Htv5+RzlV4V+e1NI+dwatu28X8vy+Plc/u/9F0kfcmYT4H013Z94OMnpfTZ+
/wO2qvm0mMt0P8oT5ftPGfZ9Oz+foz8G0/PMSTmkDzkLWX4gd0ZHut4eBP8K
H+sO/fj5Q85Ygq/Rsj5db+8vZwWuJ7oOE+h6ezDKp1ke89Lz8wfsg+Vnd4vl
9z/Q/zMhp5Ju8fO5/N/1e0kfiN9+w8PF1eh6yRz435QdPekOP39gvo5+a35v
G/FYhv7alom9cCib9IHyy+131M7m+sB4d58qCYrn989Rv+2nog13uD7Q3vn6
3bOv8v0V5qvwZ7VET54/EM93tXJgKs8fqH/x5YN3ywykD4x/T5ucC11ySB/w
n360uf09fn0X/av3xCH2fA7pA/ECe1r3vcDvD6J/4uc5+/DrV/J/18ckfaA/
4nbyo5H0gfo/xw8/dJqfz+F33epgNZ7vrzC/hb1Xbu7Dz+coX3zXx+tONukD
5cXbtSlcH/J/7y9J+kB/Pt76qbvAr18h3uGecwff5c+XyP+9TyvpA/191jOx
oJg/XwJ/eqsdd4fx++dob87u/hMb6IQ/4gN1ZRn0sW7H578qIc/8vCJjIRmv
/fxaGQWF+MBeJcZM1lMqrE81CoHm5xcZK2gvPqCdLYiP522uxpjCa0K51+Oy
hbPm5xkR7+2XUGO3XGGLOE+WsM3f4zIKfczPNzLG6lxfN7QkVxAfVzxbnzGb
rG51PsiyhWvm5x0Rb5f4AqdO2Cc+L9gYtvn1umxhqPn5R9gvZ5SJ/pojiI8L
VrRF/F2pJ64ONgqPzM9Dov/wFk/UClFiAQeUv6HePBW/t3Hm5yMxnn7iC+sG
QSwe0Abt7/Y05S/OEV6Zn5dEPPOLMtlCsvi8oTPi3RzmpMT6Z8buiv6zvLUW
yNftxOcP3RGvw7pL098ahU/m5ykxPzhd9AnQC+LjoEd80L74+farBmGR+flK
lHcwKf/8NAo+YgHgUZgnXi/x8Ed4nAZeNM2WeAQiXkDYPt9I4hEEf0L68n0v
NRKP7ognPk48Rivx6IX+dxrdbcMGvcSjL/ofu2NC8Ae1xKM/7EVxvy6110o8
BqH81TLd7+h0Eo9g+JcO6RRirZV4DEP/JnVXHMT+2MxjBMqv6t56YL5B4jGa
MVnQi53yBmqJx1iUn9bOs8EbvcRjPOzPc8pen5or8ZiE+Z5hF/l2klHiMQW2
mP5n50g8piNe+efaFduNEo+Z6I/4efMZuRKPOfDnNq5qEWqUeMzDfJy9dP/O
W73EYyHmq4t4QVon8ViC9k/3ihldnCvxWIb5utw1/dCAPInHCpT3Kp5m6JAt
8VgFW+F3LWFwjsRjDfonPt6wg3ishb1nXUbGQoPEYwPaN98Q1Ek8wtBf+7Qf
64+rJB5b4B82LffxFJ3EYzvqv3i5Pv6tUuKxE/7otstXID+aeexB/dpf1/Sd
r5V47GP/nu8w8whHcw+W2xknayQehxBvrPjAulriEQm7esPtA6roJB7RqJ8n
3gDTSDxiwW+Ktam5QPqIRzzxc+kOpI9E1L/fZ4TdGo3EIwX232qzbxXkSjzS
2L/ziJmHUvw9ig84GCQeWbAt2ipalSN9aFD/zeKx07WkDz38904fSZxhkngY
Md/lxAdq9BKPXPTvjPiBrxyJh4D5EB8/sCF9HEf798QPiBokHifR/2HiA0V5
Eo8ziP85xZs5Z0s8zmH8u58W1smi9Sof7ZWJVM8ZlivxuIz4HmXWP78sSDyu
It5wzXT/4cTjBvzi8b+BUeJxC/ELj6/e0TZH4nEX/al953DoZNLHfVE/Zccm
DCV9PMJ43l1t/N4uW+LxBPPRzvv9nhp5Eo9C9u/+k5nHC/TvfRlj+8mkj1do
L2W3mBEkHkUob/57KHqJxztx/VjjNv6qXuJRzFgt89+zMUk8PsE/oUwd/UKd
xOMro+tBORKPH/CbE1eOxOMXbPesNk52uRKPErRX3LMkJ4l4lMIWX9erbaD8
4cdkJc7+S7Afk/KHH4vqbP3rfbCW8ocfPe9OPKrAFl/PPmWg/AFbPB73MFD+
8GMFv0aULe6rofyB+FNeW2gtiUddP6YQt7Ov8ih/oPzbiKvB9gbKH37MhN5/
jdRS/kB5U7lylZtpKX/4MZu7lYbV70XrlS3Kd97eP3Ip6cMO/WlSYeOahirK
H360n9RQ/vBjbP3gnJ1L9ZQ/0H5SmyPPlxIPJ/jFz4G7kD6cEc/8HXyePxBv
0ImVfVOJh7sfCyk932P3AD3lD5RfvCpnSBrPH7B7FlqN7m6k/IH5aOeDFYXW
Kzls84eaeP7AeHJdZ99cqKf8gfbepK1Oq51D+QPt7VuEFTqH8gf8bdbeHHrc
SPkD/tctDz/Eei/lD8QT03NfI+UPtBe++vyP7xrKH7AnOXdtYaGh/IHxV/h5
9+xCyufDMN/11599XZRL+UNsT/ygIOXz0Zi/cQdfj25poPyB9sTPX66ifD4e
44f360QD5Q+0l7K3inBDoPzhR8/bGSl/IP6jrRXW+Rkof8AWP18aTDzmoD9n
KyfOKU/r1TzUr98ePTRQ/oD9fnesrD/pYwnaF5f7JJ4/0D/vJQ5u0IuUPzDe
p+dmTfqio/yB/tWq0CE+hPSxBuObMGdPjg/PH+jP63eXuwRQPt/gR+cr4hGG
8tM+7bm5gPSxxY+eR82j/IHyFe5vbJltoPwBe/OG702G0v5qD+yVM0u+HKH9
1T70Tzz+dzBR/kD/xogfxM2m/AG//+uqti9pvYpEe8ypYs3rWsofmK9rT2y3
HCEesSifueFb5hqB8gfaS3bYaKypp/wBu+qoMPY1m/IH7HLiAwU6yh+Inzpz
05kuGsofiH9OfGAlm/IH/OLtt4o8f2A+Ng3wVybz/IH2zX+vSEf5A+XN33vW
Uf5AvPLzwuxqqil/oPz2TaUdY7SUP8BPtSt4eQDPH5gP8c/N/eL5A/FO7pr3
3Zv2u+fwe7jU4Zt9Y54/EG/I4rba7rReXUa8/WHN42ZlU/7AeBsMjzgcnUP5
A/b+k8Ms3YnHLdji47/XaL26C3v7sU0D0wyUPxC/6FS/PmrSxyP0zy7a6eUA
2u8+Qflbs7KvjMym/OFH3+8gfbyA/3eq68Dh2ZQ/UH/6+Ldr99N6VYTxFM7w
KavXUP5A/4PV3pdmail/oP7B3VbhCh3lD/Tn2N+iB2oN5Q/UFx8Xeq+l/IHy
d6pWmFGJePxC+QfjXwdYkT5K0P458QFNPeUP9HeJhWHAZeJR1p/ZFA36GblT
TfnD/99+Usof/ixEL95A0lP+8GdR6S2N7f7kUP5Afaug5w7TeP7ABnp/Uvfi
9XrKH7CtxA2RgfIH4uetL9Bvyab8AXuz+8hnkbTfbeiPfNr9etQUnj/Qfosq
x+v101P+8P/3/IKUP/xZgWXsy/pGfv5Af/TlFp6PpXzuAL94XCk2UP5A/SDv
A70V/PyB9l2uaNpHkT6cML4eS/wz5AbKH/A7+XVl61SUP+Bf9GN6Vldar9wR
L87t0JmxPH+gvW2eP518DJQ//HF+Ez9Axs8f6N9c8QUDA+UPf/qeAPHwx/hf
RS7cuo/Og4GoH2brHa7PpPzhT+e3TMof6B/7mb34hpryB2w3Sw/fXJ4/EK+Z
wf21lnj0h91udo3b07Ipf8Du9uPR4ygD5Q/Mt/jna2qTPobBX+TeydGR9DHC
n75vb6T8gfG+OePw05J4jMX4EsqfbDFSTfnDn96n01P+QHnruyPdL+dS/kB/
Z4sPSNB6NR3l468+G1eN8vlMlH8rfrAlh/IH5n924PfU6WrKH5if2saeT1P5
+cOf9o/ZlD8QT/xzBNP00veolyHeqohDHoV66XvWKzBe8fWcLTmC+DntiFWw
xdf3tdnS97TXoL12m8MunjEI98Tvca9Ff+3WBjUO0guR4meuNiDe7j4tDkzL
k74HHgb/Q/EPVugFsblpW2BH/XnYEe2/EDuwDfO3leWkj8mRvp+9E/1dfMiz
j0W2IH5uu8Ee2OLrC54G6fvd+2B7tfbs3zNb+v53OOyoewWBXwRBdJ8+hP7W
Ev9ATrb0/fFIjPeXQ+/QGIP0/fIolO+6y2ZkGYPwS/z+eSzGY/57akbpe93x
/nS9QSuI7t2JGM/CJ5VeDswW/MUBpSCe1ni4dq1s6Xvjaf70/pNeELvvp0S8
pLYW2Y5aYZP4vfMsf/r7PtnS99I14vqx/cHBBdmCOL0fdIgnfm5qVY7Ew+hP
55dciUcufj/h43EC1ks8BMS7Nuf8g+XE4zhslXrgfING4nES4xNUnZadMEg8
zqD/4nJW2SDxOIf2vcQPahskHvmIb/57GUaJxyXYrLfTiKJsicdV2BM3xz18
RTxuIL7D9BsBbnkSj1uwj6/5XaZmjsTjLtqrHqOJuWiQeNzHeLrczFjQOUfi
8Qjz8068gKyXeBSA/3+R8pmDBIlHoT/rZ1XseqLrMYnHC7Q/QfyDEEaJxyvY
4uNf1XQSjyK0b3Wg3qYFKonHO/hdnwf0czdKPIrhX9Pv0RmcR8w8PsGe29DT
/Ypa4vEV/RUvx/ynkXh8x3yOnnTHsUgn8fiF/oVl9hICSR8lot7E70/mSjxK
MZ8DX/b/uIp4lA3A+vPgZspZvcSjfACz8RIfsMmWeFQKYAXm70XqJB5VApip
o2l3/XY6iUe1ABZV3uNlQXiOxKNGAFOcK3324VGuxMMS8Y8NjmR3ciUedeF/
vyjXrUuOxKM+4kV2QsYhHg0DsN/4c8w0P1vi0RjtW3/zL3PfIPGwRv9OfFxe
8Ua2xMMG/vbiH+DSSTzsEP/q84tPhudKPBxQ/kf/6r8xfjMPR/jFz91sFCQe
bdC/HXUctkzKlXg4IZ54uQT7KTMPZ4zvVMHYe56CxMMV/e1UuczP2kaJhzvi
i7fbF+VKPDxR3rdb350BpA+fgH/P15l5dAr4d3/MzEMewELE133r6iQe/vCb
v2etk3gEor1ua7sq52okHkEon9E8ttwuvcSjewDlY+LRC+1VZbELXqskHn3Q
P7cvfedkaiUe/eF/UM2z4LNO4jEI9cXPc26i9SoY7YuPTwpGiccw+Isfvti6
2yjxGAE7opbPK4zfzGM0ysdtiL55jtarEPCLe5xX4zDxGI/2eq/OvxSjk3hM
wvzWaaHNrqSXeEyB/8yhP/Uj1BKP6bCdD8lOfNJJPGYiXumwz4XtcyUec9C+
8vneopk6ice8AHq+Xi/xWIj4s8QX0vQSj8XoX9+UVzUvqil/IP7C5OWXu+VQ
/oC/yv2+p3/QerUK7V12WmBfNpfyB9qb+xwnZCPlD7TnPqrvglE8f2B+xT9P
tSGH8gfij78ceeEGzx/g97N6neoDeP5AffFzUci/Uv5A/fsbcp6/IR57Auh8
qqP8EUDPk+spf4j6bFcYX5F4HEJ7lUa8/TZMQ/kDtg1bv60prVdRiCd+vh7n
Gyl/wA46lzIf+VnKHxjvojCccDWUP9A//DqffdVT/gj4d39Zyh+YX0dWN/+A
lvIHyt8Z2+vXfwbKHyhf8cah/p8NlD9Qfq1/+Sb+pA8d/MvEA6aB8gfG41jt
vNtBWq9yEU/esPDEWwPlD/gr2eerS3j+wHwYeuuHvKB8fhL+DmHLjiWQPs4g
vvh5nobE4xzG6yR+QNRI+QO2+OehvhCPS2iv65tOe68Tj6uYj8/bBi5oIVD+
QLwpCypldiB93MJ4xD+Hd0tH+QN24JqkSbeIx33Ur93z/MOXesofqC/+Oan9
Osof6H+HKa+OFGgpf8Cfl73XHudbKX9gPPPEPxjJ8wf663bnxtJBxKMIdjV0
/4GR8gfiOV7OabJIR/kD7e8TPyhMPD7Bbj6zsO8gLeUP/N6fNP++YKGO8gfq
i68j1Of5Q1zPvgbMUPL8If6e93WqMsNI+QPzZflntn1HLeWPQPq+Xx7lD9ji
5zPcBcofgSzqrm+N0J/HKH/AfjJiqCfyg5Q/AlktcbkaY6L8EcikvyvM80cg
fY+F549Ael+d8nn9QGaqv6bJHmeB8gfqn7J699E/j/JHIGOz7n9PFPIofyBe
zFLZ5j95lD/gz+uZ1PN0LuUP2MvFD/LT/sohkP5+TB7lD/jlW2pZzzRR/ghk
sq72C8sezKH8gfGXP/2rooNA+SOQvk+ZQ/kD8fYNSdddzKH8gfovMnYYXGm9
8gyk75FmU/5A/Yl1Lzil5VH+EP3JVWLeC5Q/UP+4af6HJ8TDH/ah+cW9phCP
wEBmY/6DPTmUP+B3XfA2qnY25Q/YR9JCQ3OJRy+01+GuvG85LeUPjLeokVOl
ZbTf7Y94q8Q/mGGk/AHb+vewtl2MlD9Qvvrj48aPPH8gXrkFYy7N0FH+QP/j
/a76KnIpf4jxxL/XnEv5A/VDhTH5+3Iof8Cu4zjO8gTxmAR+L4+OGz9aoPwB
vzJ59MqEXMofmP/Z47r1cTBR/ghkc15NWhX1wET5A37x9Z3nlM/nBf673iPl
j0B6v81E+QPx+56PW+9B+XwZ6oeKf9CK9rsrwHP0h79LMkyUP1BeTA8/eP7A
/LbaW7x2dDblD7G/g9ecekI8NqC++HpdX37+CGTFT2xsz1uZKH+g/q7FNSYm
5lH+QPkvPU+OeClQ/oC/WQ/1s48myh+Ir+iysqSWQPkD/Z1wrsmFbBPlj0C6
v5pD+QP1C2fhBEI8IjH+p+IH93IofwTS9+mOUf5AffHz1dcon8fDf3PIkArT
DJQ/wPPyZJbbkHik/G99kPIH2kvb0P7/qrru+BqT720jWDWssKJtEFldZBGi
vci9N8m9OkH0zkYkevTw1Vmi10RJoqwWbaXcnlgtCCJKFlETJUR0y/o9c99n
fD6/P+czM2fOzPPOPHPOzDunokbaH37f/z9X+QPlR4gAYtxfnUR7vzT4Y/Mt
C/kD+dmLe5RvayZ/oL3gwojguXbyB/SZ1sU/pIyZ/AH5sI6CkyR/+PG9WfJ5
mh/vU5vIH6ifu3T2pp4W8gfkJ/5SYC0i+cOP/2OkkD8g7+j4J1GZZvIHyt/P
7/jjWWl/QH/tdFjc3O9mIT81sZpfiIn8gfZytu25XI54ZEOf5ZMzr0wkHnfR
3tI5TvW0XK9yUN+nyrMEO+3Bh/hepvYcsnGalfzhp3iJ1+cT7OQPPyUhUzyQ
l0r+kPOJeORD/oJlHZb7cr0q8FMyJvthRbSRPzDeP88Nbz+V69U7pNu9HHCo
oo38gfbCZxx0c7OSPyBfhL/qYCN/oP+NSnv+V4/z4xvSf2ws2i4zmfyh+f7/
jcofGiWqh7hgayV/aGDfW66N/JvrVUkN/2dNIX9oFMf1zd20B8tpeL+H9mAF
1BfWat8k8odGcX9WbMeTR+Tzykgbj5xfdJ72uRvkp7y4Ef2SeFTTMD4R+bym
Rsn5NXL4yHPcX7lrlCKHR57RupvJH8hfUyd6/hoL+QPyV9xzDWpgJH9A3sbH
z72/SPtDoyjieezHieQP9OdJ69r34o3kD4zHnL7O3wYQD2+UL+Ex7F5XK/lD
w3hAXK98kFZurW9otJA/oI/4vSwnhfwB+Xd7tc6vT3uwA/QR9J+SRP6A/OSb
J3r+aCR/oH9H43W92nF+6CBvd9781TauVwHI9/RZfrCFkfwB+Vl7jpoqk8+7
avj+H/m8B/SbOrFa2RzyeW8N99+cH0FIl4uOmT6C86M/6i8TFxZM5A/oF3Rq
ZteZFvIH9B8hfoi2kD9Qv8Z+85sVVvIH9PMalRO5kfNjNPAQ4cpeks/HQv4K
EfCPeIRoeF+J9mCoRikfParyrpuSPzSK19jg4aOa28kfkLc59syrUDP5A+21
08548thO/oC+b0Oe7/1mtVx18AfyT3VOHZ4p+UOjJCgpnZf/IPlDo2SIcOfB
VvIH6ovptslm+cfBH/geHPefbOQPzffzCJU/NIwnZrF4OPgD/dlaq4/rEeKx
CvMh6u24Sl+JxxqMl+svO6Kipf2B/HJvu2cvTrI0cfAHxkeEp3xiJn8gXzyH
vFDaH5rv9x+mOfgD41H5H5eIodL+QPujG2291FXaH0iLcGVvpP0B+eL3POAd
6eAP6P/O/3/Zt5PJH0iL33tzLOQP9PflsSHTk1MsZx38AXkfWrcP3m4if6B9
8Zzh/6T9oWG8byP5A99LYW72gvhkFY9k5N+cc6bgJueHCfL/+HVBKxfuryxC
39VfG200kz+gz4ANfu87Jqt4pCHfN+pd5jPud89oeB5qIn9AXvG39ujSxCMd
+tX8+Xrt3fSXXIK8m/WDytqt5A+MZ53IbadXcH5kanifyaLikYXxzzP+3aRH
EvkD7f9TkPJ0I+dHNtrTjErdej5ZxeOuhv5Jzo8cjHczEaBe+q8g3z1i9qwb
kj80SnipwuNrnltVPPI0jNdnJn+gfMy6uz5myR9IX7V97rDEpuJRgPLiubTS
kj+gn3guoyLXq3f43i/U/6FZSckfGI8BIiAS58dn9O/iwfhIzEeVPyA/yPNL
zw7E4xv6s22v76PRRvKHVimfP6KYpSznhzPSQ/LrXerB+VFCy/NsrlcltUpU
be+DD/6wqniU0SpDYwb2cj9uIX+gvPfXn15nSftDqyQ44tdzf+WqVSKf/eLn
/ciq4lFZq2QcG/pg9W7ur9y0ileP9xsnma3kDy3f07KoeNTUKt2xO/GtZSd/
aJXwER2Hdd/D/VUd6Od4L4R4eKK8cB8VIx71oK8Il2Dm/qoh9Pti7ROjpJE/
kHb8/2RV8fDSKkqY2FBJ/xXqL0qoqu9nIX9oYV8fL+nViPsrHy3jx1tUPHyR
/tkvbs8gK/kD/bmsc5so16sOqF+voGv7dpwfnTD+c/fv8KlEPPy0fP+ffK7T
8n0HyR+Qv9G9zk67ScXDAH2t6dMLKnJ/1RV4bB/zQt+S+6sekJd+0Wf3LDP5
Q8v7yMQjCO0nts1aWYZ49Ed/sdtOP0J7cADaWycMEKOKx2DkL9tw5WyutD+0
9FdzfoxAOjH30zUt/Ymjgbd4HimMeIzFeL+f/pcujPZgCMoLd2gG7cFQLfmF
61U40hsGeSViPVX5A+PX8GPo0teSP9D/e7Zu1RXiMR36ieccYk3kD/T33V9b
Sr2W/ist7Tf6S+ahfu/7lwtGS/tDy//HLOQPLf0PxGMJxrN9m5zk4cnkD+gH
NP8aZSR/YLwM4oDMRP6Avi8sl7psk/yB/F9Hm6qc53q1HvqOPLQrc7CR/IH2
/MdeSHKV5x/QN1ZcsKN/dxvkbf6n3rEs4hGDtHCnxXG/uxPlMxN9LMMkf0C+
2/4PvbvSX7IH8+2R+CGTeOxD/fRZ28fZJX+gf8eLLcxKlecfwO/vCiGv63N+
JOB7cdyP4Xp1DPouERtM2oMnUV9cL9NL/xXSGSUu3MwgHskYr7hx3Zu7EA8T
0tqiEaU95PkHxuel+7Q9GcTDrv1+n0/lD8jzmHH41ffzD7Qvnk/eL/kD/RHX
ozqlkD9Q//S+kPw58vwDeB+t1LzxUWl/oH8lhMHI9SoT8l9vebED9rHKHxg/
R3xmaX+gvVGxk+cuJx7Z0P+5tXWdwBTyB+o/Fw+CSPsD7a/tm1sliv6Sh8h/
MLFH49pm8gfkL1kMDcnneVjfHOeXdvIH5He5NqbEQPJ5Pur/NxgbGBP5A+ku
I2Y1zpP+K5TfF/vw95Fcr94hfWz2oMXfuN/9AH2iMzfFR0v+wHg83TJ4eCPJ
H0ivdb5fqh7PB78hHXM5cuZvXK+cdEqRyiGJZ9sRD2edUr7uul5tUqX9oeP3
Q3uwJPL97eZoP8kfqP9oYcnY/knkD52Ss0g8AJVI/tAp1pslm9r20x501dHf
n0L+QPlDyeWur6d/1w3l53Y72OuxPP9AfoduRYsHSP5AezUO/R6g43rlDnkV
WlzJjU0kf6C+COe3SPqvkN/u5OdnfxrJHzol8uyAw3PHc340RPmYWtWPv5Dn
Hzr6M83kD53i7lRuV+BF2ufeGI/MTuceZXK9aqGjP9tM/kD9nzNKT29CPHxR
/oI294sr8WgHecsyfmx5OIX8AX02v7/4Ffyk8gfSA8QDAYnkD52i9PuW6zXE
TP5A/4dsNlRaaSV/QH/dit8Wt04if0Af8bxBAvHoivYjSkRchb2s8gfa9+xV
LHat9F+hPdc1wyqFcb0KgvxGSctPh0n/FdK7xhx/NlnaHzrGwyQeg1H/64I7
CaGSP9D/STuX3G4p/VfQL+LiAd8Dkj+g342xrTM6c36MhX5ZVaZ0yqN/NwT6
5Y3to/elfzdUx/udRvIH5PUofFa9KPGYBH06rHpy9jznx1SU/9PjmMsx6b9C
e59fRD5fnkT+QHtPVo8LrUo85mB8n9WqeqejPD9HfWEeHSYeC9DezGbrK+ab
yR9I+/Yxj/FIJn/olPCpreu6e9K/u0yneI3xGxdWYCN/IH/z2KgFe6X9oVMS
BogAFTbyB9LuxZPfF5P+K50SVe3U5h3V7OQP6HP9wNm8SOm/Qn+tdRr09rGR
P6B/YZ25p6uayR/o7/vnXafHWMkfKJ9Rb9DnTcQjVqcU5HvU/rLCTv6Avo73
y2zkD6QjC3b56bleHdDxfw/6Ew8Bb+3698WHEI8EjMeaDUOKj6B/9xjSLhu0
6S/k+Tnw/FEE8JT8gXSg595piyV/CHnCoJDn5+hvjvBg0t9uQfkybT/UbEL7
3A59xh78Gp0v+QP9N6348PC9tD+QFtfRvkr/FeR1693y4H7yeTrqb5g1v/8u
4nEJ43GiRe0qJYjHFehjvjnrtUaef2A8HfEuuV5lIX98f3OTVPrbbwG/W/2W
zQjifjcb+fXPx7/G/l/lDx39hdL+AL6FwSXv1E0lf6C+4z0YaX+gv9UHl1+z
1Uz+AH7C/KrN/e5z6C9+JynD/VU+yrfektinvIX8gfEP7rzftJT7q0LoL37P
tEr+QHkRjiuX9xk+IP1x+QTTHu53P2P8hPnWmnz+FeMXt/vo++nSf4X+XNje
ZMUy8rmTv5LT93Gnx0O4v3L2V9wfrImY4SvPP5ButD3u0wiuVyX9lZ39m1SL
fkM+L+OvWMV1hDLy/APyLoiAZtL+QP1PTeKbuBEPV3+lSDcRwEjaHyh/xGn2
qRnSf4V02ezKo1omkj/81e10Ce6vaiL/j4R9S69J/vBXFLFd9ZDnHyjfbtCd
ozfJ557+SmSv8yF1p1jIH/5KAazZOiZ5/uGvlI/UPr1q4fxoDH3LT1ve53/S
/kB9x4OD8vwD6d8r9DDclecfGI8+Ow4cuintD3/sxweGF58n7Q/oU+3qPus5
ef4BfS9XwIjQv9sB8uZWqdX2Nv0lnfz5XgDnhx/kFakar/8m+QPl2xd9dnEf
91cByHduhRlEPAz+SlTmrAZ729nIHxgvEe49SdofkN+vxY+TU4hHb8irlJNy
sZqN/IHxEM/VOkn7A+PhFZ0V2j2V/AH5l0d+a1vWSv5A+fLBLkM8uV4NRf/K
GYNfpkv+QP8HiQVN+q/8lXDHe6fS/vBXMm7/27tSVa5XIZBfYLJ0nGUjf6B9
8Tu1tAfD0d8yNffMmcz97iR/pfuwuw8NFe3kD8g/N3HvlATJH9DvTc0xWxNs
5A+0t7+wXZ0K9LfPQf7qtAvXkqT/CuMxPWnpqzTa5wug/4tR2eNCrOQP1BfP
f56W9gfac9zHlPyB8S3dodUOXzP5A/oafzk1pD3xWIXxEb/neBGPNcgX7ss5
dvIH2hPXQ7YRj42QVyfpy5K3XK+2IH9fXFelouQP4Lvo0K3zeskf/oxnx/Vq
J/qTcbz/uyT6E2Mhb+W8HRPvE4890Cf+5pVWmZwf+1C/lLgwQX/iAYy/eH5t
uDz/wHhHX3eaZbCTP5CfctW75yvpv/JXEsTzK270l5yE/It9z515yf3VKegT
8jJvXhL3V8n+iteboEFLfqd9bkJ98TtsDRv5A/o2cDgkyB+ovyroZFysnfyB
8RN0ckXyB+o77A/icQ7j82GfZfAw8nk6vq+2ImChnfwBPB37TTv5A/kTexW9
mCvtD6RTLr++8oDrVRb6+77kzir96U+8hfYyZ1qurCIe2f6Mxyb5A99Hce3g
rDT6S3Igb8r6/91ytpM/0P/4d6ecc1LJH/58v81O/oC8t7d+uFGJeDzH+mls
PzlrL9erfOSHjp8W95nzowDfsyMelPRfIX1hR1jpjdJ/hfa/fK7Vsp+0P5Cv
Sd7RK4rz4zPGu+9577SjXK++Am/dmetnD0v+QH/F818GG/kjQAkX13kXcH44
BygZS5rsC9si/VcBivVVj3kmu/RfBTB+h+SPAGXo4lZZp0MlfwQoStkqHnOC
yecVkC+6d0nyB+TVXlzj7zj6EysHKOVhnbh4pJI/oI+nCKAh/VeQN2lJl5FP
OD9qBigJDd/avFtK/1UA76vK8w+UP1OuwcQavA/nGaB0z7z6T6lh3F/Vg/77
F609h+9L5Y8AJafmT+YPPpI/ApSdnScsrlZAe9AL8mccCd5SkEL+QH88l0cl
R9M+b4H8vHFW96eSP0R9cbGW+ytflL/TofLuzuTzdtBvzjTr1NPc73ZA+2c2
p2yM4vlgpwAlslnCqodLuN/1Q/nevdZObcX9ri5AiSouHrSR9kfA9/N4lT+Q
NjfKzxzI89qu6K94nua2PP+Avs59ZzgNoz3YG3jY7qZFbZf+qwC+9y35A+UX
PIru7Cb9V9DH8b1L+wP9W+FdbeRaaX+g/SiXmS0PEI8RAYrXuqq3i4yX/IH8
ysa8hv4p5I8Avpcvzz8CvvtrVP6AfBF+1ZX2YDjqT9pVeOQx16tJyBfXD32k
/QF9B3W/572X+6vp6H/1jg1OrzKTPzC+J8WFT/rb5yBfXHe6J+0P4PFsUqBi
4Hq1AN/n7UlNTveR5x+QP/VwvbrOXK+W4HuNOdr0VgTxWAZ9RLiS8dJ/hfJL
y/e9dFf6r6D/UeGw4/ngGuTXaLMvbWoi+QPjW184kJLJH9BvVJp4AZr8gfF0
vN8k+QP5Dw69CdvE9SomgO+jSf8V2pszed67RPoTYzEfxHOCwyR/IN9j0G+f
Rkv7A/UnTuw9YTf3VweAx+rY1scK5fkHvj/Puz/EnJD+K8gTv0P1kv4rpMen
P1/aWfIH9IN198Ig7Q/IO37hVPuD3F8lIy0+P4M8Pw/g/26p5A+MR0apMv3v
2MkfaF+Edy3K9SoN+h/TXJ3wVp6fo713Nxo2SpT2B/Rx/M9Af0k68M252izX
jf72S5AvwrUfk/4r9H/7x991E+nfzURa/M50m/Z5Fur3+7dNdiz3u7fQvja4
QZhO2h8o3+SPIRF1TeQPyN95d+XWI8nkD+S3uuHV+aH0X+H7Ec8/HJP2B/QX
4SPnE488lBef8wV5/oH2qmmyqgbSX5KP9GzxoJi0PzB+lRcWtl9lJX9gvUyK
/fY4WPIH5IclfT4akEz+QL7vgWLvN0v/FdKuTklpa+T5OfBZfjqsVEPy+Tfw
g9fL4leCJX8EKgnbxAUCyR+Binv9AR752lTyR6ASdXw6LExpfwQqyn9bOs4e
mkr+CFS8hmy63+GO5I9ApbvjvqXkj0AlPLrspzHFbeSPQGXoc2GgSvsD7Y8X
AUrs5I9ApUi+bvnZBHn/KlDJEeGHwrjfrYl0mOee0kfl/SvI+zy4c/hA+nfr
BDI+LM8HPdEfcbzwF/0l9QKVyNXdzl7KNpI/kBbupHmcH41Rv3d848OvJX+g
vTbNnp/uTjy8A7+vPyp/BAK/y/4LtTwf9IH+SWEnuw7keuWL9ICMWSN+lPwB
fS4eKh80Qp6fI911qO+h7ETyB+RvONnldaKR/IHxLr+2mCHnL/IH9Hv7Pnd3
Ld6nDoD8Eps/lZvL/a4B8s7/fCIqUtof0P+esdXr67yf2APyfc8Fbeolzz8C
/78/MQjtjRAX/KX/CvlLxQPDtAcHIJ0xeE7bt0nkD5R/ub5c1jd5fxfp3+48
jzPTnzgC+ojfJQ5K/1Ug/5+X/ivo0/PEpKZe/N8gBOn3EbVq1JT+K/RPXFfs
JM8/0P9rLs9qL5LnH0h7nYwvVyjPP5B+lNjLtx/PB6ejfhuf0L/HyfNzfK+O
/TT3u3PQ3pSj4+LLS/sjUMmI3R+T3kGenwcyfpPkD/Qn7kvc7b2SP9DeJ+2U
y8ny/hXSCamb337gerUS8l0Gp5y4z/PaVagvfk8fI/1X+P47ne/25xzpv0J7
oRMM3fqZyR/Q/2nZD2sGSPsD9e9OHtq6E9erbZifDn8G50cM2rs46Vbedhv5
A/PxamrGs0fS/gB+9z0u/nJN8gfSjaePXnCf/t19gbxvI/1X0CdCvRCi8gf6
Z4sfcek3yR/Qp6JGRJggf6D8h1bXFubbyB+BSkHnnzNPpROPU9DHY0jJuDRp
f+D7FO72a/QnmpB2Ew5eef8K+vRoXHv5OfoT7Whf29+yZTP3V2nQ/5n7kRLr
aJ+fgT7itZNTqeQPpLFafK5jJ3/g+1MfEiF/QF6Zv5f67ZL+K5S/nh5cyl/6
rzC+Dce8WvmXtD+g3xTn8OMRNvIH9BO/W1SX5+eQL64fj0olfwDffl/2JPQk
HjnI/7K8xUCJx0OM17NzX2LDJH8A7yPiQIf2YB7Ki9+5N5LPn2M9FeHiXKX9
Ech4zLQHC5DeUlhrX1XurwrRv5gLmR4R0n+F/lzs86b6Gnl+jv6I45pZ0n+F
8ifuJzQvkOcfmA8D2hpzrdL+QPuFT482Lsr54aRXItcKhzDxcNYzXrn0X+mV
hObDR+84I/lDr+x88kjjmcP9bhm90t0R4EXyh17JcQ1qsG8f7zNU0CvuY9M9
nhWT9odeifK69v7IQckfaP9DkTubfpP+K72iNO4QvuFXaX+g/n5DsxId5fkH
9PG+v+nzDOLhrlfCLydrL8wnHnWg39C/XQ9OpH/XU68UdNxYrOI8eX6u53tH
0v6AvB3/HX9yhv6SxpD3ueOguO7Sf6VXhuYkfQg/Rzy8RfmVr4e9l/ev0F8R
/XqpxdLI8R4R2r/2ZkKjelY1/rEvyh8PHrp6mdWS4HifCPJ2hgxRmlotU8Qz
KR309J/Y1fjFnTCeDgPWavkoHrTxg3xxXRvjr8Zn1vP9apMaDzoAaadOz+9f
sFoc88KgV7wuBwa/LmtT4yt3xfgNr5BaDvZcmuN9I4x/9/HFuuitlqWOAMt6
xje0qfGRgzBe84W9YbeIZOX+GI/Xc/+Z+8lqyXC8f4R0c/GgrVWNNz0Y/a22
9dg1F7PF8Rv9UKRDvyw7v9ikxm8egf5Gz0t5ccPEeNHAV4QLuGOxbHcoBH1W
xE6qeNKqxl8OwXgMmNn8+jqbGu85FPXFc5c6s+WR4/0k1M/+WHFD2RQ1nvUk
/ff3ZBzDORXlxfZqrlHFYzr693FR37VtUxiPWs/4xGYVj9l6vi9APObhe4xb
WuYA1gcHHgsgL360ywkni4rHQuAJ9i8ZYlPxWAJ9vZ0aVO9oVfFYBnlN9W1a
bLKoeKzE+EeWhQViZrxryD8zfFvv5mYVjzV6xn8zq3isQzoo8lVLrCcOPDYC
D/E7AuwLBx5bIG/qIVM32EMOPLbhe6465loFq03FIwbj6fCvWlU8dkLf3cWv
ec22M542xiPkcqOS3W0qHvFIx4a3K3WDeOyDvJ/mP/vFj3gcAN4uJe/9W83K
+Nt6xku0qXgkoP64T/MPtD2t4nEM7X+YiC/EruJxEvquW7l9UTubiscp9K/N
6T87bk5V8UgGfoNCXvXqY1fxMOL7D56nL/KfTcXDgvGKGGQZ6sP5YdcrGeX7
fPzNaFPxSEP+OrvxzBaziscZ4LVleLkFsDcdeJxDe12aNtv4lHiko71+vdOe
elhUPC7pGW+B8+MK0p5urUvPsqt4XMP4bRQOJzvjh6M/4nfxW1YVj1v67/4L
Bx7ZqB8mfpjk/LgL/BzxU+0qHjnQV9xeNtlUPB6iv936PfhhFPF4DPnpJ742
xH7fgUce8h3x02yMT476yjuX2m5mFY984DE/qtFQfJ8OPArQ3hrxYLtVxaMQ
aR8RoMKq4vEO43FFBODkevVBz/8PzSoenzF+S7ebY47YVDy+IF8859GL8+Mb
0hNifzAWM6t4OBmUcMf/dMTD2aBk5P7e8P0mzo8SBmXn2XVxIZ4Wxq83KNZ7
TUfrg0wqHmUMSuTmhaVnOBOPcgaliGGCa/8Qo4pHBch3/C9IPCqifsHNy8Pr
p6l4VDYoOeuTsIPj/HAzYD+25mWuK/GoBnnOvuta9klR8aiJ9IlDo6NhHzjw
cEd58bzbFKuKRx3kr00I+7UC8agL+SLcwUqTikc9g+J1dcXtrw04PxoaeF5M
PBqj/OEXC2wtiIeXQXFvciDBLSdZxcMb/a1W8GnYQqOKRwuk7WNgUUn+wHhp
tkaUiCAevpDniBfM9aqt4fv3rvIH2p9/Ka7LdRP5A+392FfZFWMmfxgUpfa9
+My6FvIH5BX5POfbE8kf6M/mxffrDJf8YeD/TZI/MN7iukwRyR/QL0/8kJJE
/kB7nvc71bRJ/kA6KBEWHPHoD31vbumU20LyB+SL50/9uV4NFv2/dWiUN+fH
UMP3+yYqfxjwPYoH9K3kD8jvmOhU6p2V/IG0b95P5Uwm8gfkp09b1L4f8Qg1
KOU/pl6e52IlfyA/otjuX0dxfkyC/Il/nvQqbSN/QJ6zeABO8gfy269dW3Mx
+XwmxrOk7c+Zn0zkD4zP7GPDE32N5A/Ib9DN/YWrhfwBfF7VaOGZZiR/QL44
3t6aTP6A/Ks9yo2uaCR/GJQCYS6sIx4rDUqUcN8pVvIH5GO32h/tq/yB8Tsx
MS14djL5A/PP8T6a5A+B/x6/n0xG8oeB8RlTyB/Q55+Gb4IGWcgfkHdAPBAo
+QP6t3kQVTYuhfyB8rX69WlqSSF/QP/Q+zP230wkf6D8f6fW1qhGPA5AXtXd
peYttpA/UH61/V29gZwfCdDHZeDjkgtN5A/g39ntz+ENiMdJ5At3lY+Z/IH8
tNyuCd84P5Ixf8X2aj33V0a0F9rzSr9/U8gfaK/3iqXDC63kD8j7Y33jtdPI
52kYT/9btcf5cH91xqB09z1vG+9EPj8HPCaMWnbJ20b+MPA8gnhcQn/Ph/5b
810K+QPtVV40yLWdkfwBfZ1+zbbWMJI/gMeKn0t3fkQ8bqG+31JYKInkD+jv
6LjJ8n+7LTgy
         "]]}, {
        Hue[0.9060679774997897, 0.6, 0.6], 
        Directive[
         PointSize[0.002777777777777778], 
         RGBColor[0.880722, 0.611041, 0.142051], 
         AbsoluteThickness[1.6]], 
        PointBox[CompressedData["
1:eJxknWVcVF3XxgdFxQRFMTBQDBRBROmYTdmB3Yrdiq0YjC0W2K3YGCjdMEMb
KAMY2KioKAYWItZ7nZm17ufDe3+5f8u1+3+uvfbeZ8+h9aT5g6dWkclkCbVl
Mun//+8/kys9n/vtlcuauLY55zlJKWsi2WfkwmbcwMXjwpQyk42lg+KuyBWW
Ge8CrWA3lPxRckXzq+LbGdhHD+G/eLni+e6XA96GUPoUucxxqXdAKfyD41pu
LE2VKzocfTK6/SWlzEjKnyFX9JpxM77heaWs8LSvS61sucJP5TzlBuzDUnnX
5TL5YM9Nwy4rZWMD076b5cgVk8NeDJ19gcq/LZcdMl8/az3KW+BS6/5ptVyW
O+3um1mXqL48uaxKr7kviq8oZd2k/wrkitKtTZ9/QP5GUv135ApZQHvvjItK
WbkZargrl5VmJZpOPquU3Zfac18uq7mld1wQ2hOP4gYVyhXdD32Oyb9E7Xsg
l41tObtH9XClbKU0IA/RXuP4eX0uUHsfy2WJUc/DumM8XNE83ydymexplZpb
TyhlraT2P5UrNoY+uNH3nFILoUgum/ajeOLJK9SfIrlq+d4+y91jlYrnflIF
clndra91OidQ/57LhccO992jopUK1DY28IVcUbKucr8DbE1/X8pV/vd+V/SN
VcrOSN15KVeY3BrZ/Vi8UqHhVyxX1KtX3n5TlFIhNaflK7nMWD+m8EMsjccr
udi/dJalXZJSMU3677VcdjG2ekyfOBqfN3KVbsCHjzoxSlkvqYFv5OJwda+v
shilQmreoBK54pBnclFBlFLWURqQErnsy/ho6+fojzR8h97KFRs+7rY3j1Aq
pOFxeScXVj3a1rKIpfF8J1f02/TyZx20T2rexlK5YpU6ctR3tF8zvu/lKnX4
+j5jkf5WDv57T/1NVCqk4fP9IFdcf75nQFu0V+puw49yVatD9Y4dj6Xx/yiX
6Y28tLR/nFIhFTf2k1xlfv/RtE5JxKNMrjKwbzAjLJ76UyZX/E5VLfoUr1RJ
w3m6TC7b/r1uv3lJ1D+k77orf07LWKXQ8PosV319tv6+JdJr+gv7gdPp0D7M
D/bAHQfmNUB6Tf+/yBXPNjW5uiJaqdLw/CKXxbZ/sv9aNI3HF7lq1/IVjiPi
lELD96tc9qbpr907Iml8vsoVnz0N3jyPI95f5aJ5W8+f6xKUQjNe3+Ti0Y8Q
5fho4v9NrhDrXmQfjFWqpOHL+Z9faJ6H73LRJ6JezxHhNJ7f5apfO5Y+LotU
qqTmpcFu7mx4uG2MUmjGt1yuenGhZ7PHCfS8wC74UnXEihilShq+uHK5wqrO
yIWNYun5+SFXjQs+o6rC4/9DLo5HHL7SIUGpkoq7AjujzaYWWVHEo0Iu63Rx
zdmvzKNCLtqOP367EfOokKvO29dLGp1APCrkinaB51/VSCAeP+Wqsz1Kpr+L
Jh4/5bI58qYv0+OIx0+5OLGwn9EP5lEpV7zYkWPqH0c8YEesvjbmSgzxqJSL
iCNN/8xgHr/kMsOCjSP/xBOPX3JVo7MbfIbFEw/J3yMyYnUc8fgtFytCoYA4
4gE7eItXHack4vFbrrob2P+LaQLx+CNXNevzwSsqmXjA7vSzcFxwHPH4IxcF
fVoH9Y0jHn/lQiQ3tZkQTzz+yhU9h4bMs2Qe8PeXBpx5/JMrOo5YfmAb84A9
6OuwL+GxxOOfXDWi5Znz0vOo/U+IN1sHu4fFUH9kQhHaoHO96RFKHw0fmZC9
nGcQ2ojnG9jtL/TrWiNeGazhJROqDSunPr0YqyzS9Bf22EF99IZHEz+U79w3
qL53tFIz3bfUEbJda345+sYofTQ8dYRCt9mcd84xNB6wmxlOsrwQoQzW8EX6
x4pcfVMeHx0h3o0yuPErinjrCNWmZ/1j30cpNeGvYRUhS9I97xoURvyrCFVu
gcItP1Lpoxk/+APer+9cO0YZrHkeYM+p1r/v5cs0nlWEaBv1auzWSGWRZrqG
XTLNP/hxhNJEM75VhWzInqK6M8PoeakqFHU3n13bKl7poxnvqkK1re+why9i
6PmpKsSomYNrJcTT+CP933EnHEoxXprwBP+NLbXFadaHrpD1eG8oujIPXaHa
UXJ8yY4Y4gH/7fSa/c6z/uF/tzPT9kIc8YC9zvtpdl4S8UD6JbvcR1WwnmC/
TH8/9VE88agmFBm7arTZFkU8qgmZ9PhUMI9qQpX1/VNlTjLxgL3y6My08kTi
UU2Iz0fS+lSLJx7IP/nQmoDlicSjOsZ3xSu/R3HEo7pQeQTsdz6eQDxgrzA+
0uIC86guxK1AZVRIIvGAv9vJ3pN6xxOP6kLxu9v6ClUM8aghRCPbqmOD4okH
7MCz+uO8Y4kH7GqbG3ueYR41hGxhgKm+ZwzxqCFU/crxhMQTD9hjt166kRJL
PPSEquJk/pZD8cQDdpUP9TpWjyMeekKWv92r4AHzgH95tVMdpsYQD/h/z0uY
ujmOeOgJxdXdgU+qpRAPPSHGvuz2QB5LPGoKsUSWMS45gnjUFCpE11PtmUdN
oVgWv+VTRhTxqClkG/XsN3SKJx7wf/bZ9sQ1knggv7R8wXyv5VFLKKI3DV5Z
P554wF4uTYBxxKOWkJ0NftS3WSzxqCVEm7MPnOvFEg+k3xSSduI586glVF8H
9RgrSyAetYXYUKf4watY4lFbKI5kbtvYOoF41Baq0i0etkEJxKO2kHk0L31h
yzzgf9hYXXtZDPGAf+GWOId9ccSjjlBU61JZK5/n3zpCZdf/RAvfeOJRR4g/
SRd6beT5Cv4bD88tHxtFPGCPWrddUSuReKC88V49arTl+aqOkFUURfc1jiEe
dYXqkuOlauVhxKOuENP6lM6vGUc86grFHT9l3s5I4oH069e+eZoeTjzgL20y
Ymxz1kddIXtQ+qQV1h9aHvWEqu1yj2aNWB/1UL/Nbt3nMcQDduP485ecWB/1
hFi4uf+U1zz/w3aeXlsvlOcrlFd9wsF+jaKIh74QX/aJPu8jiIc+9NRl85Nl
UcQDdvbHKu2qRRAP2BG1juhYRhEPfaFYVDDtKNaXWh76QqZqo1yzJZx4GAjZ
6SVDbdx4/jUQqroVv63co5RWGj4GQuHY4prfrGTqH/y135YZZMUqvTW84O+w
9pbD8hilr6a/BkLsXFy9x/gI4ieV98hoqm2UMkjTf9idVzYoPBqpDNPwRPoH
1dbP/hhF44HyzC1Mvx+PUao1fOG3T+iz7H40jQ/8e57apZTzehb+RPXY87ti
lAaa8aovFKMsjY99ZT3WFyrros7tbkYrrTTjVx/zjW/u1/PhSm/N81BfyC5n
r760JILGE3brqiuW/kR/NM8H8t+JiE7phfZrxhf5Izql9e8RT88L7NgD3XuU
xinDNOON9C8y0wyw/tc+Pygv6abXqg6sB/jDzkWYvY9RlmmW02jvLfu6gzby
fNUA89WG90k7+PlqIMTlv3rpimji0UDIwi5dHzKc10fwJ9bqKMf8q+XRQCgw
+w5cGEk8UN4Zw5rnDocTD+Sv3WHm34MRxAP5dWb+q3o5mnjA//WSg7Di+QLl
BeSMLfoSRTxgH+33uBOeHy0P2AOLe+fbxBIP2C2aGZ2+Ek08DIVsUgPL4vpR
xMNQiK3N28wbwDzgx2w72COWeMBfvn9hSiHP/4Z4Hk68WuEbSTyQ/piBY0mD
GOKB9DesM8KxntLyQPqGr/IrNl4lHoZCVVNa8PH8Cnu8mY9Tk2jigfKuve/s
d555IP8bo4QGa2OIR0OsJzx2hk5nfTQUinp3905pEUE84H8/PbzhdeYBW7bt
d2Vr5tFQyOJ2tzBeG0c84J91csrCWbHEA37XvTOuv4wmHg2F6q+In/sslnig
vrtOj+vVZR7Ij936iH3RxAN2z+y7167EEQ+U9/pm7bDACOIB+2jjDikPmUcj
IUZPmtr9C68fGiF+Xyg8eJ95wB66+XEduzji0QjrHTeMAK+PkP+ZtGFKIB5I
P9ytzmLsV7U8YLfcoFhVM5p4NBKyebOCf0p61/BA/rSTscuXxxIPpE/u719u
yjxQ39rXiz4ujSYesD2eRy7x5fhhJBTdO/lG1A0jHkZCdsIp9W9pEvEwEqol
f9Y9CeP4iPSO10pTz8QRD/j/hhu0qBJLPOAfltj+jE0C8TAivcUTD9hFvYJT
zyUQD6Tv0fr65afJxAPl9R2ia58cSzzg91q922lOAvGAf9oR4wLDGOKB8lo2
+rfMM5x4NBYqC6cM+RxeX8P2muB2ODyOeDRGfF2QfeR3DPGAP2cUdkgxxAO2
34/slXcjiEdj6HX04TGteb6Cf7yH79iscOIB/3LxYK95FPFoLMRd3UE/dKKI
B9Jb+Vwf1jmCeMB2fPnrxeBw4oH8Besar67G+48m4Lt5U2YIr0+a0H4hnnjA
f2jyihEuvJ6Hv/eXsc82c/xogvniX7V1snjigfQj9jZYN4zXY02E6tc/+4lp
HD+Q37S3wRVFDPFA+gtWMQbFHD/gf33dppp1JPFA/rfi3pBLHF/hvzV8/Bd5
OPGAP9vj2ZMbHD+aCsX9pIuRo3m+aiqEJJcV8cQD9unQPm2wf9HyQPpu/eZe
WM/xGPb2zxPLI8KJB9JbO0R36xdPPJoKlUvuCduLvN5A+v3XfZ1PxBMPpD/a
NafmQ+YBf/HRQo9fccQD9pfWIc2SE4gH7PqNFT3eRhCPZohH7RamNo0jHs2E
6vRfv43VEolHM6E4uD74NMZXywN+n8GrVrnzfIX8RoZHAmezPpDeI2RwZA2O
50hfMtnVRM3zFexangNvnGEezf7Tp5YHylvZ53aASxzxgN1H9EvbGEU8mglZ
iDTBsD7grxHebePtWOJhLMShOtlfmzIPY6GYvN+l5pwY4mEsVE/n9a5XGE08
4K/v/VxvcDTxgG0WdflXNsdzpM/11x+fGEc8YHeu6T3kJscPpHd0vNID84+W
B5fH8QPp659GhOB4bkzzcyTxgD1khOvNrzxfNReyFSYRvQxjiUdzobC2e7bl
I8fz5tB79Baz9hw/YLeTDgDDiUdzIaJVLQ07hhMP2JrzINYHyuucn+GkiiQe
yG988LFZRATxQP1PR7xyf3WVeCD/tsq2ywrDiAdsdVTGjRnMA+kPHfP6NJTX
[truncated: 425,770 more chars]
