# Supplementary material for: Stress relaxation in the presence of sudden strain bursts: Methodology and stress relaxation data of microcast aluminium microwires
Source: Data Brief. 2018 Nov 14;21:2134–41. doi: 10.1016/j.dib.2018.11.047 (PMC6265499; doi:10.1016/j.dib.2018.11.047)
Supplement: Supplementary file 2 — Supplementary material [file mmc2.zip › Data in brief/As-cast/Al4N/Al_20_r_10/Stress relaxation txt files/Al_20_r_10_StressStrain.txt_Relaxcycle1.txt]

Time[s]	Motordispl[�m]	Force[mN]	EngStrain	EngStress[MPa]	Shearstrain	Shearstress [MPa]
18.759000	3.405146	1.004364	0.001412	5.917887	0.002918	2.863369
18.779000	3.410873	1.008175	0.001413	5.940341	0.002919	2.874233
18.799000	3.415228	1.004395	0.001419	5.918069	0.002931	2.863456
18.819000	3.415390	1.016444	0.001410	5.989061	0.002912	2.897806
18.839000	3.415390	1.011152	0.001414	5.957885	0.002921	2.882722
18.859000	3.415390	1.013619	0.001412	5.972416	0.002917	2.889752
18.879000	3.415390	1.009977	0.001415	5.950960	0.002922	2.879371
18.899000	3.415390	1.006535	0.001417	5.930675	0.002928	2.869556
18.919000	3.415470	1.008963	0.001415	5.944986	0.002924	2.876480
18.939000	3.415390	1.010939	0.001414	5.956626	0.002921	2.882112
18.959000	3.415470	1.010976	0.001414	5.956843	0.002921	2.882218
18.979000	3.415470	1.016562	0.001410	5.989761	0.002912	2.898145
18.999000	3.415551	1.014930	0.001411	5.980141	0.002915	2.893490
19.019000	3.415551	1.015126	0.001411	5.981297	0.002915	2.894049
19.039000	3.415551	1.011557	0.001414	5.960271	0.002920	2.883876
19.059000	3.415551	1.017367	0.001409	5.994502	0.002911	2.900439
19.079000	3.415551	1.014795	0.001411	5.979346	0.002915	2.893106
19.099000	3.415551	1.011881	0.001413	5.962175	0.002920	2.884797
19.119000	3.415551	1.016806	0.001410	5.991198	0.002912	2.898840
19.139000	3.415551	1.020254	0.001407	6.011512	0.002907	2.908669
19.159000	3.415551	1.015573	0.001411	5.983932	0.002914	2.895324
19.179000	3.415551	1.015107	0.001411	5.981185	0.002915	2.893996
19.199000	3.415551	1.015183	0.001411	5.981631	0.002915	2.894211
19.219000	3.415551	1.011591	0.001414	5.960468	0.002920	2.883971
19.239000	3.415551	1.003880	0.001419	5.915035	0.002932	2.861989
19.259000	3.415551	1.003079	0.001420	5.910312	0.002933	2.859703
19.279000	3.415551	1.007940	0.001416	5.938955	0.002926	2.873562
19.299000	3.415551	1.009663	0.001415	5.949110	0.002923	2.878476
19.319000	3.415551	1.006119	0.001418	5.928224	0.002929	2.868370
19.339000	3.415551	1.013858	0.001412	5.973825	0.002917	2.890434
19.359000	3.415551	1.008655	0.001416	5.943167	0.002925	2.875600
19.379000	3.415551	1.007201	0.001417	5.934600	0.002927	2.871455
19.399000	3.415551	1.010717	0.001414	5.955320	0.002921	2.881481
19.419000	3.415551	1.003381	0.001420	5.912094	0.002933	2.860566
19.439000	3.415551	1.007260	0.001417	5.934947	0.002927	2.871623
19.459000	3.415551	1.008871	0.001416	5.944444	0.002924	2.876218
19.479000	3.415551	1.012739	0.001413	5.967235	0.002918	2.887245
19.499000	3.415551	1.006636	0.001417	5.931271	0.002928	2.869844
19.519000	3.415551	1.014289	0.001412	5.976367	0.002916	2.891664
19.539000	3.415551	1.013611	0.001412	5.972372	0.002917	2.889731
19.559000	3.415551	1.006962	0.001417	5.933196	0.002927	2.870776
19.579000	3.415551	1.013046	0.001412	5.969040	0.002918	2.888119
19.599000	3.415551	1.012451	0.001413	5.965538	0.002919	2.886424
19.619000	3.415551	1.016651	0.001410	5.990284	0.002912	2.898398
19.639000	3.415551	1.013601	0.001412	5.972312	0.002917	2.889702
19.659000	3.415551	1.010370	0.001414	5.953276	0.002922	2.880492
19.679000	3.415551	1.008058	0.001416	5.939654	0.002926	2.873901
19.699000	3.415551	1.004767	0.001419	5.920258	0.002931	2.864516
19.719000	3.415551	1.016138	0.001410	5.987258	0.002913	2.896934
19.739000	3.415551	1.012088	0.001413	5.963398	0.002919	2.885389
19.759000	3.415551	1.014638	0.001411	5.978424	0.002915	2.892659
19.779000	3.415551	1.010116	0.001415	5.951779	0.002922	2.879767
19.799000	3.415551	1.017312	0.001409	5.994175	0.002911	2.900281
19.819000	3.415551	1.011908	0.001413	5.962336	0.002920	2.884875
19.839000	3.415551	1.012708	0.001413	5.967048	0.002918	2.887155
19.859000	3.415551	1.012873	0.001413	5.968025	0.002918	2.887628
19.879000	3.415551	1.010841	0.001414	5.956048	0.002921	2.881833
19.899000	3.415551	1.009626	0.001415	5.948890	0.002923	2.878369
19.919000	3.415551	1.007078	0.001417	5.933880	0.002927	2.871107
19.939000	3.415551	1.012192	0.001413	5.964012	0.002919	2.885686
19.959000	3.415551	1.016400	0.001410	5.988802	0.002913	2.897681
19.979000	3.415551	1.014409	0.001411	5.977074	0.002916	2.892006
19.999000	3.415551	1.015269	0.001411	5.982141	0.002914	2.894458
20.019000	3.415551	1.011912	0.001413	5.962362	0.002920	2.884888
20.039000	3.415551	1.012672	0.001413	5.966836	0.002918	2.887052
20.059000	3.415551	1.017756	0.001409	5.996794	0.002911	2.901548
20.079000	3.415551	1.007673	0.001417	5.937382	0.002926	2.872801
20.099000	3.415551	1.010310	0.001415	5.952921	0.002922	2.880320
20.119000	3.415551	1.008027	0.001416	5.939468	0.002926	2.873810
20.139000	3.415551	1.006113	0.001418	5.928193	0.002929	2.868355
20.159000	3.415551	1.009310	0.001415	5.947027	0.002924	2.877468
20.179000	3.415470	1.009840	0.001415	5.950149	0.002923	2.878979
20.199000	3.415551	1.008187	0.001416	5.940413	0.002925	2.874268
20.219000	3.415551	1.015111	0.001411	5.981206	0.002915	2.894006
20.239000	3.415551	1.011145	0.001414	5.957838	0.002921	2.882699
20.259000	3.415551	1.012705	0.001413	5.967033	0.002918	2.887148
20.279000	3.415551	1.016796	0.001410	5.991136	0.002912	2.898810
20.299000	3.415551	1.013356	0.001412	5.970869	0.002917	2.889004
20.319000	3.415551	1.009720	0.001415	5.949447	0.002923	2.878639
20.339000	3.415551	1.009048	0.001415	5.945483	0.002924	2.876721
20.359000	3.415551	1.006085	0.001418	5.928027	0.002929	2.868275
20.379000	3.415551	1.007468	0.001417	5.936175	0.002926	2.872217
20.399000	3.415551	1.006486	0.001417	5.930390	0.002928	2.869418
20.419000	3.415551	1.010310	0.001415	5.952918	0.002922	2.880319
20.439000	3.415551	1.006670	0.001417	5.931475	0.002928	2.869943
20.459000	3.415551	1.005738	0.001418	5.925981	0.002929	2.867285
20.479000	3.415551	1.011302	0.001414	5.958766	0.002921	2.883148
20.499000	3.415551	1.007653	0.001417	5.937268	0.002926	2.872746
20.519000	3.415551	1.012335	0.001413	5.964854	0.002919	2.886093
20.539000	3.415551	1.015643	0.001411	5.984346	0.002914	2.895525
20.559000	3.415551	1.015550	0.001411	5.983797	0.002914	2.895259
20.579000	3.415551	1.012091	0.001413	5.963416	0.002919	2.885398
20.599000	3.415551	1.011076	0.001414	5.957431	0.002921	2.882502
20.619000	3.415551	1.005597	0.001418	5.925152	0.002929	2.866884
20.639000	3.415551	1.004412	0.001419	5.918167	0.002931	2.863504
20.659000	3.415470	1.015705	0.001410	5.984706	0.002914	2.895699
20.679000	3.415551	1.019726	0.001407	6.008401	0.002907	2.907164
20.699000	3.415551	1.010314	0.001415	5.952942	0.002922	2.880330
20.719000	3.415551	1.013872	0.001412	5.973911	0.002917	2.890476
20.739000	3.415551	1.010297	0.001415	5.952843	0.002922	2.880282
20.759000	3.415551	1.018243	0.001409	5.999662	0.002910	2.902936
20.779000	3.415551	1.010712	0.001414	5.955292	0.002921	2.881467
20.799000	3.415551	1.006259	0.001418	5.929051	0.002928	2.868770
20.819000	3.415551	1.015374	0.001411	5.982758	0.002914	2.894756
20.839000	3.415551	1.011295	0.001414	5.958727	0.002921	2.883129
20.859000	3.415551	1.011655	0.001414	5.960843	0.002920	2.884153
20.879000	3.415551	1.012680	0.001413	5.966885	0.002918	2.887076
20.899000	3.415551	1.012891	0.001413	5.968126	0.002918	2.887677
20.919000	3.415551	1.010542	0.001414	5.954286	0.002922	2.880980
20.939000	3.415551	1.013404	0.001412	5.971152	0.002917	2.889141
20.959000	3.415551	1.011468	0.001414	5.959745	0.002920	2.883622
20.979000	3.415551	1.009126	0.001415	5.945942	0.002924	2.876943
20.999000	3.415551	1.015921	0.001410	5.985981	0.002913	2.896316
21.019000	3.415551	1.010732	0.001414	5.955408	0.002921	2.881523
21.039000	3.415551	1.011393	0.001414	5.959299	0.002920	2.883406
21.059000	3.415551	1.020299	0.001407	6.011779	0.002907	2.908798
21.079000	3.415551	1.012145	0.001413	5.963735	0.002919	2.885552
21.099000	3.415470	1.012672	0.001413	5.966841	0.002918	2.887055
21.119000	3.415551	1.008901	0.001416	5.944621	0.002924	2.876304
21.139000	3.415551	1.013259	0.001412	5.970297	0.002918	2.888727
21.159000	3.415551	1.006459	0.001417	5.930229	0.002928	2.869340
21.179000	3.415551	1.011612	0.001414	5.960592	0.002920	2.884031
21.199000	3.415551	1.006451	0.001417	5.930180	0.002928	2.869317
21.219000	3.415551	1.005797	0.001418	5.926328	0.002929	2.867453
21.239000	3.415470	1.009419	0.001415	5.947672	0.002923	2.877780
21.259000	3.415551	1.011263	0.001414	5.958535	0.002921	2.883036
21.279000	3.415470	1.006810	0.001417	5.932297	0.002927	2.870341
21.299000	3.415551	1.015795	0.001410	5.985237	0.002914	2.895956
21.319000	3.415551	1.009829	0.001415	5.950084	0.002923	2.878947
21.339000	3.415551	1.016480	0.001410	5.989274	0.002913	2.897909
21.359000	3.415551	1.012499	0.001413	5.965818	0.002919	2.886560
21.379000	3.415551	1.010375	0.001414	5.953305	0.002922	2.880505
21.399000	3.415551	1.017158	0.001409	5.993268	0.002911	2.899842
21.419000	3.415551	1.014295	0.001412	5.976403	0.002916	2.891682
21.439000	3.415551	1.009496	0.001415	5.948126	0.002923	2.878000
21.459000	3.415551	1.010291	0.001415	5.952807	0.002922	2.880265
21.479000	3.415551	1.007052	0.001417	5.933724	0.002927	2.871031
21.499000	3.415551	1.011617	0.001414	5.960621	0.002920	2.884045
21.519000	3.415551	1.008794	0.001416	5.943988	0.002924	2.875998
21.539000	3.415470	1.010984	0.001414	5.956890	0.002921	2.882240
21.559000	3.415551	1.003432	0.001420	5.912392	0.002933	2.860710
21.579000	3.415551	1.004537	0.001419	5.918908	0.002931	2.863863
21.599000	3.415551	1.008501	0.001416	5.942260	0.002925	2.875162
21.619000	3.415551	1.011969	0.001413	5.962698	0.002920	2.885051
21.639000	3.415551	1.005897	0.001418	5.926918	0.002929	2.867738
21.659000	3.415551	1.005246	0.001418	5.923082	0.002930	2.865882
21.679000	3.415551	1.006366	0.001417	5.929680	0.002928	2.869075
21.699000	3.415551	1.013447	0.001412	5.971406	0.002917	2.889264
21.719000	3.415551	1.004722	0.001419	5.919996	0.002931	2.864389
21.739000	3.415551	1.011052	0.001414	5.957292	0.002921	2.882434
21.759000	3.415551	1.009681	0.001415	5.949214	0.002923	2.878526
21.779000	3.415551	1.015224	0.001411	5.981875	0.002914	2.894329
21.799000	3.415551	1.009994	0.001415	5.951058	0.002923	2.879419
21.819000	3.415551	1.002686	0.001420	5.908001	0.002934	2.858585
21.839000	3.415551	1.008101	0.001416	5.939905	0.002925	2.874022
21.859000	3.415551	1.009049	0.001415	5.945488	0.002924	2.876724
21.879000	3.415551	1.011875	0.001413	5.962144	0.002920	2.884782
21.899000	3.415551	1.005950	0.001418	5.927229	0.002929	2.867889
21.919000	3.415551	1.005427	0.001418	5.924152	0.002930	2.866400
21.939000	3.415551	1.008182	0.001416	5.940382	0.002925	2.874253
21.959000	3.415551	1.012982	0.001413	5.968667	0.002918	2.887939
21.979000	3.415551	1.007113	0.001417	5.934082	0.002927	2.871204
21.999000	3.415551	1.007509	0.001417	5.936418	0.002926	2.872335
22.019000	3.415551	1.007384	0.001417	5.935680	0.002927	2.871978
22.039000	3.415551	1.003750	0.001419	5.914271	0.002932	2.861619
22.059000	3.415551	1.004645	0.001419	5.919540	0.002931	2.864168
22.079000	3.415551	1.007492	0.001417	5.936317	0.002926	2.872286
22.099000	3.415551	1.002594	0.001420	5.907455	0.002934	2.858321
22.119000	3.415551	1.016313	0.001410	5.988294	0.002913	2.897435
22.139000	3.415551	1.010620	0.001414	5.954748	0.002922	2.881204
22.159000	3.415551	1.004773	0.001419	5.920294	0.002931	2.864533
22.179000	3.415551	1.005977	0.001418	5.927392	0.002929	2.867968
22.199000	3.415470	1.001038	0.001421	5.898291	0.002936	2.853887
22.219000	3.415551	1.012617	0.001413	5.966514	0.002918	2.886897
22.239000	3.415551	1.007628	0.001417	5.937120	0.002926	2.872675
22.259000	3.415551	1.006867	0.001417	5.932636	0.002927	2.870505
22.279000	3.415551	1.008060	0.001416	5.939665	0.002926	2.873906
22.299000	3.415551	1.009438	0.001415	5.947784	0.002923	2.877834
22.319000	3.415551	1.011484	0.001414	5.959841	0.002920	2.883668
22.339000	3.415551	1.008174	0.001416	5.940333	0.002925	2.874229
22.359000	3.415551	1.015053	0.001411	5.980867	0.002915	2.893841
22.379000	3.415551	1.002322	0.001421	5.905853	0.002934	2.857546
22.399000	3.415551	1.002825	0.001420	5.908817	0.002934	2.858980
22.419000	3.415551	1.014018	0.001412	5.974768	0.002916	2.890891
22.439000	3.415551	1.007892	0.001416	5.938675	0.002926	2.873427
22.459000	3.415551	1.006944	0.001417	5.933089	0.002927	2.870724
22.479000	3.415551	1.010272	0.001415	5.952698	0.002922	2.880212
22.499000	3.415551	1.000489	0.001422	5.895056	0.002937	2.852322
22.519000	3.415551	1.008567	0.001416	5.942652	0.002925	2.875351
22.539000	3.415551	1.006982	0.001417	5.933310	0.002927	2.870831
22.559000	3.415551	1.006593	0.001417	5.931017	0.002928	2.869721
22.579000	3.415551	1.005066	0.001418	5.922019	0.002930	2.865368
22.599000	3.415551	1.007455	0.001417	5.936100	0.002926	2.872181
22.619000	3.415551	1.006682	0.001417	5.931543	0.002928	2.869976
22.639000	3.415551	1.002877	0.001420	5.909123	0.002934	2.859128
22.659000	3.415551	1.013394	0.001412	5.971092	0.002917	2.889112
22.679000	3.415551	1.000684	0.001422	5.896203	0.002937	2.852877
22.699000	3.415551	1.001978	0.001421	5.903828	0.002935	2.856566
22.719000	3.415551	1.002224	0.001421	5.905276	0.002935	2.857267
22.739000	3.415551	1.001333	0.001421	5.900027	0.002936	2.854727
22.759000	3.415551	1.005285	0.001418	5.923315	0.002930	2.865995
22.779000	3.415551	0.999030	0.001423	5.886457	0.002940	2.848161
22.799000	3.415551	1.006041	0.001418	5.927768	0.002929	2.868150
22.819000	3.415551	1.003593	0.001420	5.913343	0.002932	2.861170
22.839000	3.415551	1.001971	0.001421	5.903789	0.002935	2.856547
22.859000	3.415470	1.000225	0.001422	5.893496	0.002938	2.851567
22.879000	3.415551	1.001024	0.001421	5.898206	0.002936	2.853846
22.899000	3.415551	1.004115	0.001419	5.916418	0.002932	2.862658
22.919000	3.415551	1.006111	0.001418	5.928177	0.002929	2.868348
22.939000	3.415551	1.006979	0.001417	5.933291	0.002927	2.870822
22.959000	3.415551	0.994906	0.001426	5.862156	0.002946	2.836403
22.979000	3.415551	1.003207	0.001420	5.911071	0.002933	2.860071
22.999000	3.415551	1.001661	0.001421	5.901957	0.002935	2.855661
23.019000	3.415551	1.003702	0.001419	5.913983	0.002932	2.861480
23.039000	3.415551	1.008198	0.001416	5.940478	0.002925	2.874299
23.058000	3.415551	1.008565	0.001416	5.942641	0.002925	2.875346
23.078000	3.415551	1.004460	0.001419	5.918452	0.002931	2.863642
23.098000	3.415551	1.001749	0.001421	5.902480	0.002935	2.855914
23.118000	3.415551	1.000131	0.001422	5.892947	0.002938	2.851301
23.138000	3.415551	1.002707	0.001420	5.908123	0.002934	2.858644
23.158000	3.415551	1.004295	0.001419	5.917478	0.002931	2.863171
23.178000	3.415551	1.004759	0.001419	5.920214	0.002931	2.864494
23.198000	3.415551	1.000998	0.001422	5.898050	0.002936	2.853771
23.218000	3.415551	1.001668	0.001421	5.902001	0.002935	2.855682
23.238000	3.415551	1.004000	0.001419	5.915740	0.002932	2.862330
23.258000	3.415551	1.000567	0.001422	5.895511	0.002937	2.852542
23.278000	3.415551	1.007544	0.001417	5.936626	0.002926	2.872435
23.298000	3.415551	1.006231	0.001418	5.928885	0.002928	2.868690
23.318000	3.415551	0.996715	0.001425	5.872817	0.002943	2.841562
23.338000	3.415551	1.002555	0.001420	5.907227	0.002934	2.858211
23.358000	3.415551	0.999654	0.001423	5.890133	0.002939	2.849940
23.378000	3.415551	1.001137	0.001421	5.898872	0.002936	2.854168
23.398000	3.415551	1.004921	0.001419	5.921170	0.002930	2.864957
23.418000	3.415551	1.004444	0.001419	5.918356	0.002931	2.863596
23.438000	3.415551	1.006890	0.001417	5.932771	0.002927	2.870570
23.458000	3.415470	1.009439	0.001415	5.947789	0.002923	2.877837
23.478000	3.415551	0.998585	0.001423	5.883835	0.002940	2.846893
23.498000	3.415551	1.000862	0.001422	5.897250	0.002937	2.853383
23.518000	3.415551	1.002783	0.001420	5.908571	0.002934	2.858861
23.538000	3.415551	1.000590	0.001422	5.895649	0.002937	2.852609
23.558000	3.415551	1.001578	0.001421	5.901467	0.002936	2.855424
23.578000	3.415551	1.007091	0.001417	5.933955	0.002927	2.871143
23.598000	3.415551	1.010853	0.001414	5.956118	0.002921	2.881867
23.618000	3.415551	1.003757	0.001419	5.914309	0.002932	2.861638
23.638000	3.415551	1.011703	0.001413	5.961131	0.002920	2.884292
23.658000	3.415470	1.006173	0.001418	5.928545	0.002928	2.868526
23.678000	3.415551	1.009004	0.001416	5.945224	0.002924	2.876596
23.698000	3.415551	1.008803	0.001416	5.944040	0.002924	2.876023
23.718000	3.415551	1.003837	0.001419	5.914778	0.002932	2.861865
23.738000	3.415551	1.001321	0.001421	5.899957	0.002936	2.854693
23.758000	3.415551	1.014057	0.001412	5.975002	0.002916	2.891003
23.778000	3.415470	1.010339	0.001414	5.953089	0.002922	2.880401
23.798000	3.415551	1.003926	0.001419	5.915304	0.002932	2.862119
23.818000	3.415551	1.006464	0.001417	5.930258	0.002928	2.869354
23.838000	3.415551	1.010122	0.001415	5.951812	0.002922	2.879783
23.858000	3.415551	1.007985	0.001416	5.939222	0.002926	2.873691
23.878000	3.415551	1.007741	0.001416	5.937786	0.002926	2.872997
23.898000	3.415551	1.001960	0.001421	5.903724	0.002935	2.856516
23.918000	3.415551	1.008332	0.001416	5.941266	0.002925	2.874680
23.938000	3.415551	0.999806	0.001422	5.891032	0.002938	2.850375
23.958000	3.415551	1.000196	0.001422	5.893330	0.002938	2.851487
23.978000	3.415551	1.002731	0.001420	5.908265	0.002934	2.858713
23.998000	3.415551	1.000196	0.001422	5.893330	0.002938	2.851487
24.018000	3.415551	0.999357	0.001423	5.888382	0.002939	2.849093
24.038000	3.415551	1.000114	0.001422	5.892843	0.002938	2.851251
24.058000	3.415551	0.997481	0.001424	5.877333	0.002942	2.843746
24.078000	3.415551	0.995527	0.001426	5.865820	0.002945	2.838176
24.098000	3.415551	0.997864	0.001424	5.879587	0.002941	2.844837
24.118000	3.415551	1.002463	0.001420	5.906688	0.002934	2.857950
24.138000	3.415551	1.001022	0.001421	5.898195	0.002936	2.853841
24.158000	3.415551	1.001035	0.001421	5.898273	0.002936	2.853878
24.178000	3.415551	1.004346	0.001419	5.917778	0.002931	2.863316
24.198000	3.415551	1.001036	0.001421	5.898276	0.002936	2.853880
24.218000	3.415470	0.998338	0.001423	5.882379	0.002941	2.846188
24.238000	3.415551	0.998550	0.001423	5.883631	0.002940	2.846794
24.258000	3.415551	1.004111	0.001419	5.916392	0.002932	2.862645
24.278000	3.415551	1.003092	0.001420	5.910390	0.002933	2.859741
24.298000	3.415551	1.003025	0.001420	5.909993	0.002933	2.859549
24.318000	3.415551	0.999482	0.001423	5.889118	0.002939	2.849449
24.338000	3.415551	1.003091	0.001420	5.910387	0.002933	2.859740
24.358000	3.415551	0.996702	0.001425	5.872742	0.002943	2.841525
24.378000	3.415470	1.002920	0.001420	5.909377	0.002933	2.859251
24.398000	3.415551	0.999998	0.001422	5.892162	0.002938	2.850921
24.418000	3.415551	1.003940	0.001419	5.915387	0.002932	2.862159
24.438000	3.415551	1.007563	0.001417	5.936737	0.002926	2.872489
24.458000	3.415551	1.004924	0.001419	5.921185	0.002930	2.864964
24.478000	3.415551	1.005252	0.001418	5.923115	0.002930	2.865898
24.498000	3.415551	1.007424	0.001417	5.935913	0.002927	2.872091
24.518000	3.415551	0.999214	0.001423	5.887540	0.002939	2.848685
24.538000	3.415551	1.005119	0.001418	5.922333	0.002930	2.865520
24.558000	3.415551	1.003283	0.001420	5.911514	0.002933	2.860285
24.578000	3.415470	1.000061	0.001422	5.892532	0.002938	2.851101
24.598000	3.415551	1.003489	0.001420	5.912729	0.002933	2.860873
24.618000	3.415551	1.000943	0.001422	5.897732	0.002937	2.853616
24.638000	3.415551	1.002420	0.001420	5.906434	0.002934	2.857827
24.658000	3.415470	1.002793	0.001420	5.908628	0.002934	2.858889
24.678000	3.415551	0.999748	0.001422	5.890690	0.002938	2.850209
24.698000	3.415551	1.006293	0.001418	5.929250	0.002928	2.868867
24.718000	3.415551	1.006084	0.001418	5.928019	0.002929	2.868271
24.738000	3.415551	1.001865	0.001421	5.903162	0.002935	2.856244
24.758000	3.415551	1.000797	0.001422	5.896869	0.002937	2.853199
24.778000	3.415551	1.003695	0.001419	5.913942	0.002932	2.861460
24.798000	3.415551	0.997853	0.001424	5.879524	0.002941	2.844807
24.818000	3.415551	1.001009	0.001422	5.898115	0.002936	2.853802
24.838000	3.415551	0.997945	0.001424	5.880066	0.002941	2.845069
24.858000	3.415551	1.002034	0.001421	5.904157	0.002935	2.856725
24.878000	3.415551	0.999675	0.001423	5.890260	0.002939	2.850001
24.898000	3.415551	0.994737	0.001426	5.861162	0.002946	2.835922
24.918000	3.415551	1.006096	0.001418	5.928089	0.002929	2.868305
24.938000	3.415551	0.998970	0.001423	5.886102	0.002940	2.847989
24.958000	3.415551	1.000866	0.001422	5.897273	0.002937	2.853395
24.978000	3.415551	1.002049	0.001421	5.904247	0.002935	2.856769
24.998000	3.415551	1.005122	0.001418	5.922354	0.002930	2.865530
25.018000	3.415551	0.998423	0.001423	5.882879	0.002940	2.846430
25.038000	3.415551	1.005970	0.001418	5.927346	0.002929	2.867945
25.058000	3.415551	0.999206	0.001423	5.887493	0.002939	2.848663
25.078000	3.415551	1.000920	0.001422	5.897592	0.002937	2.853549
25.098000	3.415551	1.003958	0.001419	5.915491	0.002932	2.862209
25.118000	3.415551	1.010348	0.001415	5.953144	0.002922	2.880428
25.138000	3.415551	1.004716	0.001419	5.919957	0.002931	2.864370
25.158000	3.415470	1.006856	0.001417	5.932571	0.002927	2.870474
25.178000	3.415551	1.008863	0.001416	5.944393	0.002924	2.876193
25.198000	3.415551	1.004829	0.001419	5.920626	0.002931	2.864694
25.218000	3.415551	1.003904	0.001419	5.915175	0.002932	2.862056
25.238000	3.415551	1.000384	0.001422	5.894434	0.002937	2.852021
25.258000	3.415551	0.998276	0.001424	5.882014	0.002941	2.846011
25.278000	3.415551	1.001493	0.001421	5.900967	0.002936	2.855182
25.298000	3.415551	1.001811	0.001421	5.902846	0.002935	2.856091
25.318000	3.415551	1.006587	0.001417	5.930986	0.002928	2.869706
25.338000	3.415551	1.004486	0.001419	5.918607	0.002931	2.863717
25.358000	3.415551	0.997929	0.001424	5.879970	0.002941	2.845022
25.378000	3.415551	1.002380	0.001420	5.906195	0.002934	2.857712
25.398000	3.415551	1.000889	0.001422	5.897410	0.002937	2.853461
25.418000	3.415551	0.998519	0.001423	5.883447	0.002940	2.846705
25.438000	3.415551	1.007237	0.001417	5.934812	0.002927	2.871558
25.458000	3.415551	1.008558	0.001416	5.942597	0.002925	2.875325
25.478000	3.415551	1.006944	0.001417	5.933087	0.002927	2.870723
25.498000	3.415551	1.008601	0.001416	5.942854	0.002925	2.875449
25.518000	3.415551	1.002456	0.001420	5.906644	0.002934	2.857929
25.538000	3.415551	1.003105	0.001420	5.910470	0.002933	2.859780
25.558000	3.415551	1.001229	0.001421	5.899416	0.002936	2.854431
25.578000	3.415551	1.004643	0.001419	5.919530	0.002931	2.864163
25.598000	3.415551	1.005762	0.001418	5.926120	0.002929	2.867352
25.618000	3.415551	1.007643	0.001417	5.937209	0.002926	2.872717
25.638000	3.415551	1.003031	0.001420	5.910032	0.002933	2.859568
25.658000	3.415551	1.000812	0.001422	5.896957	0.002937	2.853242
25.678000	3.415551	1.002467	0.001420	5.906711	0.002934	2.857961
25.698000	3.415551	1.009048	0.001415	5.945486	0.002924	2.876722
25.718000	3.415551	1.003785	0.001419	5.914475	0.002932	2.861718
25.738000	3.415551	1.003852	0.001419	5.914866	0.002932	2.861907
25.758000	3.415551	1.004256	0.001419	5.917247	0.002931	2.863059
25.778000	3.415551	0.996808	0.001425	5.873366	0.002943	2.841827
25.798000	3.415551	1.001735	0.001421	5.902398	0.002935	2.855874
25.818000	3.415551	1.004058	0.001419	5.916082	0.002932	2.862495
25.838000	3.415551	1.006906	0.001417	5.932867	0.002927	2.870616
25.858000	3.415551	1.003027	0.001420	5.910006	0.002933	2.859556
25.878000	3.415551	0.999687	0.001422	5.890328	0.002939	2.850034
25.898000	3.415551	1.003406	0.001420	5.912240	0.002933	2.860636
25.918000	3.415551	1.002941	0.001420	5.909504	0.002933	2.859312
25.938000	3.415551	1.003932	0.001419	5.915343	0.002932	2.862138
25.958000	3.415551	1.002608	0.001420	5.907537	0.002934	2.858361
25.978000	3.415551	1.007452	0.001417	5.936079	0.002926	2.872171
25.998000	3.415551	1.004405	0.001419	5.918126	0.002931	2.863484
26.018000	3.415551	1.004764	0.001419	5.920245	0.002931	2.864509
26.038000	3.415551	1.004880	0.001419	5.920926	0.002930	2.864839
26.058000	3.415551	1.003888	0.001419	5.915079	0.002932	2.862010
26.078000	3.415551	1.009569	0.001415	5.948553	0.002923	2.878206
26.098000	3.415551	1.007592	0.001417	5.936908	0.002926	2.872572
26.118000	3.415551	1.006429	0.001417	5.930053	0.002928	2.869255
26.138000	3.415551	1.010263	0.001415	5.952644	0.002922	2.880186
26.158000	3.415551	1.007876	0.001416	5.938576	0.002926	2.873379
26.178000	3.415551	0.996814	0.001425	5.873400	0.002943	2.841844
26.198000	3.415551	1.005098	0.001418	5.922214	0.002930	2.865462
26.218000	3.415551	1.000046	0.001422	5.892442	0.002938	2.851057
26.238000	3.415551	1.000714	0.001422	5.896377	0.002937	2.852961
26.258000	3.415551	0.999861	0.001422	5.891356	0.002938	2.850532
26.278000	3.415470	1.005095	0.001418	5.922190	0.002930	2.865451
26.298000	3.415551	1.004842	0.001419	5.920701	0.002931	2.864730
26.318000	3.415551	1.006488	0.001417	5.930400	0.002928	2.869423
26.338000	3.415551	0.998960	0.001423	5.886045	0.002940	2.847962
26.358000	3.415551	0.998625	0.001423	5.884071	0.002940	2.847007
26.378000	3.415551	1.001858	0.001421	5.903123	0.002935	2.856225
26.398000	3.415551	1.004090	0.001419	5.916273	0.002932	2.862588
26.418000	3.415551	1.002765	0.001420	5.908462	0.002934	2.858808
26.438000	3.415551	1.002694	0.001420	5.908045	0.002934	2.858607
26.458000	3.415551	1.005878	0.001418	5.926807	0.002929	2.867685
26.478000	3.415551	1.002438	0.001420	5.906540	0.002934	2.857878
26.498000	3.415551	1.003747	0.001419	5.914253	0.002932	2.861610
26.518000	3.415551	1.005171	0.001418	5.922639	0.002930	2.865668
26.538000	3.415551	0.994037	0.001427	5.857040	0.002947	2.833928
26.558000	3.415551	0.998846	0.001423	5.885374	0.002940	2.847637
26.578000	3.415551	0.998624	0.001423	5.884066	0.002940	2.847004
26.598000	3.415551	1.003487	0.001420	5.912719	0.002933	2.860868
26.618000	3.415470	1.002658	0.001420	5.907835	0.002934	2.858505
26.638000	3.415551	0.999719	0.001422	5.890517	0.002938	2.850125
26.658000	3.415551	1.002878	0.001420	5.909128	0.002934	2.859131
26.678000	3.415551	1.004903	0.001419	5.921061	0.002930	2.864904
26.698000	3.415551	1.000854	0.001422	5.897203	0.002937	2.853361
26.718000	3.415551	1.002615	0.001420	5.907581	0.002934	2.858382
26.738000	3.415551	1.001687	0.001421	5.902115	0.002935	2.855737
26.758000	3.415551	1.005999	0.001418	5.927519	0.002929	2.868029
26.778000	3.415551	0.998739	0.001423	5.884745	0.002940	2.847333
26.798000	3.415551	1.000321	0.001422	5.894063	0.002938	2.851841
26.818000	3.415551	1.000218	0.001422	5.893454	0.002938	2.851547
26.838000	3.415551	1.003138	0.001420	5.910662	0.002933	2.859873
26.858000	3.415551	1.005202	0.001418	5.922825	0.002930	2.865758
26.878000	3.415551	1.001520	0.001421	5.901131	0.002936	2.855261
26.898000	3.415551	1.000006	0.001422	5.892208	0.002938	2.850944
26.918000	3.415551	1.001903	0.001421	5.903385	0.002935	2.856352
26.938000	3.415551	0.999734	0.001422	5.890607	0.002938	2.850169
26.958000	3.415551	1.005193	0.001418	5.922773	0.002930	2.865733
26.978000	3.415551	1.002704	0.001420	5.908107	0.002934	2.858637
26.998000	3.415551	1.001140	0.001421	5.898892	0.002936	2.854178
27.018000	3.415551	0.997145	0.001424	5.875348	0.002942	2.842786
27.038000	3.415551	1.004584	0.001419	5.919183	0.002931	2.863995
27.058000	3.415551	1.005966	0.001418	5.927328	0.002929	2.867936
27.078000	3.415551	1.000541	0.001422	5.895361	0.002937	2.852469
27.098000	3.415551	1.002372	0.001420	5.906146	0.002934	2.857688
27.118000	3.415551	1.000287	0.001422	5.893866	0.002938	2.851746
27.138000	3.415551	1.008097	0.001416	5.939880	0.002925	2.874010
27.158000	3.415551	1.007650	0.001417	5.937247	0.002926	2.872736
27.178000	3.415551	1.004093	0.001419	5.916291	0.002932	2.862597
27.198000	3.415551	1.001870	0.001421	5.903193	0.002935	2.856259
27.218000	3.415551	1.005432	0.001418	5.924177	0.002930	2.866412
27.238000	3.415551	1.002557	0.001420	5.907240	0.002934	2.858217
27.258000	3.415551	0.999704	0.001422	5.890431	0.002938	2.850084
27.278000	3.415551	0.995838	0.001425	5.867651	0.002944	2.839062
27.298000	3.415551	1.000931	0.001422	5.897657	0.002937	2.853580
27.318000	3.415551	1.005832	0.001418	5.926538	0.002929	2.867554
27.338000	3.415551	0.997791	0.001424	5.879159	0.002941	2.844630
27.358000	3.415551	0.997353	0.001424	5.876579	0.002942	2.843382
27.378000	3.415551	1.000722	0.001422	5.896426	0.002937	2.852985
27.398000	3.415551	1.001144	0.001421	5.898916	0.002936	2.854189
27.418000	3.415551	1.004722	0.001419	5.919993	0.002931	2.864388
27.438000	3.415551	1.003796	0.001419	5.914540	0.002932	2.861749
27.458000	3.415551	1.004774	0.001419	5.920304	0.002931	2.864538
27.478000	3.415551	1.000908	0.001422	5.897522	0.002937	2.853515
27.498000	3.415551	1.004822	0.001419	5.920587	0.002931	2.864675
27.518000	3.415551	1.001412	0.001421	5.900491	0.002936	2.854951
27.538000	3.415551	1.004813	0.001419	5.920532	0.002931	2.864649
27.558000	3.415551	1.005049	0.001418	5.921921	0.002930	2.865320
27.578000	3.415551	1.001313	0.001421	5.899910	0.002936	2.854671
27.598000	3.415551	0.997958	0.001424	5.880141	0.002941	2.845105
27.618000	3.415551	1.005265	0.001418	5.923196	0.002930	2.865937
27.638000	3.415551	1.001125	0.001421	5.898799	0.002936	2.854133
27.658000	3.415551	1.006538	0.001417	5.930698	0.002928	2.869567
27.678000	3.415551	1.001840	0.001421	5.903014	0.002935	2.856172
27.698000	3.415551	1.001171	0.001421	5.899074	0.002936	2.854266
27.718000	3.415551	1.003329	0.001420	5.911789	0.002933	2.860418
27.738000	3.415551	1.009448	0.001415	5.947843	0.002923	2.877863
27.758000	3.415551	1.013444	0.001412	5.971385	0.002917	2.889254
27.778000	3.415551	1.005988	0.001418	5.927452	0.002929	2.867997
27.798000	3.415551	1.005141	0.001418	5.922462	0.002930	2.865582
27.818000	3.415551	1.002834	0.001420	5.908869	0.002934	2.859005
27.838000	3.415551	1.003661	0.001420	5.913745	0.002932	2.861364
27.858000	3.415470	1.000804	0.001422	5.896910	0.002937	2.853219
27.878000	3.415551	1.002485	0.001420	5.906812	0.002934	2.858010
27.898000	3.415551	0.999515	0.001423	5.889312	0.002939	2.849543
27.918000	3.415551	1.001322	0.001421	5.899960	0.002936	2.854694
27.938000	3.415551	1.002325	0.001421	5.905869	0.002934	2.857554
27.958000	3.415551	1.000952	0.001422	5.897784	0.002937	2.853642
27.978000	3.415551	1.002283	0.001421	5.905623	0.002935	2.857435
27.998000	3.415551	1.003688	0.001419	5.913900	0.002932	2.861440
28.018000	3.415551	0.996801	0.001425	5.873325	0.002943	2.841807
28.038000	3.415470	0.999540	0.001423	5.889462	0.002939	2.849615
28.058000	3.415551	1.001268	0.001421	5.899641	0.002936	2.854540
28.078000	3.415551	1.000000	0.001422	5.892172	0.002938	2.850926
28.098000	3.415551	0.996518	0.001425	5.871654	0.002943	2.840999
28.118000	3.415551	1.003367	0.001420	5.912012	0.002933	2.860526
28.138000	3.415551	1.001622	0.001421	5.901729	0.002936	2.855551
28.158000	3.415551	1.002203	0.001421	5.905154	0.002935	2.857208
28.178000	3.415551	0.994131	0.001427	5.857594	0.002947	2.834196
28.198000	3.415551	1.008137	0.001416	5.940118	0.002925	2.874125
28.218000	3.415551	1.004238	0.001419	5.917144	0.002931	2.863009
28.238000	3.415551	1.004099	0.001419	5.916322	0.002932	2.862612
28.258000	3.415551	1.003492	0.001420	5.912747	0.002933	2.860882
28.278000	3.415551	1.006726	0.001417	5.931802	0.002928	2.870101
28.298000	3.415551	1.009205	0.001415	5.946411	0.002924	2.877170
28.318000	3.415551	0.997506	0.001424	5.877480	0.002942	2.843818
28.338000	3.415551	1.003195	0.001420	5.910996	0.002933	2.860034
28.358000	3.415551	1.006238	0.001418	5.928926	0.002928	2.868710
28.378000	3.415551	1.002603	0.001420	5.907512	0.002934	2.858348
28.398000	3.415551	0.999085	0.001423	5.886778	0.002939	2.848317
28.418000	3.415551	0.997433	0.001424	5.877045	0.002942	2.843607
28.438000	3.415551	1.001484	0.001421	5.900916	0.002936	2.855157
28.458000	3.415551	1.004932	0.001419	5.921232	0.002930	2.864987
28.478000	3.415551	1.004887	0.001419	5.920970	0.002930	2.864860
28.498000	3.415551	0.999069	0.001423	5.886688	0.002939	2.848273
28.518000	3.415551	0.998744	0.001423	5.884773	0.002940	2.847346
28.538000	3.415551	1.002101	0.001421	5.904550	0.002935	2.856916
28.558000	3.415551	1.002961	0.001420	5.909620	0.002933	2.859369
28.578000	3.415551	1.004753	0.001419	5.920177	0.002931	2.864477
28.598000	3.415551	0.999369	0.001423	5.888454	0.002939	2.849128
28.618000	3.415551	0.998716	0.001423	5.884607	0.002940	2.847266
28.638000	3.415551	0.999555	0.001423	5.889548	0.002939	2.849657
28.658000	3.415551	1.001379	0.001421	5.900296	0.002936	2.854857
28.678000	3.415551	1.003085	0.001420	5.910348	0.002933	2.859721
28.698000	3.415551	1.005739	0.001418	5.925988	0.002929	2.867288
28.718000	3.415551	1.010306	0.001415	5.952898	0.002922	2.880309
28.738000	3.415551	1.005365	0.001418	5.923786	0.002930	2.866223
28.758000	3.415551	1.006748	0.001417	5.931931	0.002928	2.870164
28.778000	3.415551	0.998929	0.001423	5.885864	0.002940	2.847874
28.798000	3.415551	0.999433	0.001423	5.888830	0.002939	2.849309
28.818000	3.415551	1.004171	0.001419	5.916750	0.002932	2.862818
28.838000	3.415551	0.999480	0.001423	5.889110	0.002939	2.849445
28.858000	3.415551	1.004345	0.001419	5.917776	0.002931	2.863315
28.878000	3.415551	1.003029	0.001420	5.910019	0.002933	2.859562
28.898000	3.415551	1.001799	0.001421	5.902771	0.002935	2.856055
28.918000	3.415551	1.007007	0.001417	5.933460	0.002927	2.870904
28.938000	3.415551	1.005767	0.001418	5.926154	0.002929	2.867369
28.958000	3.415551	1.004783	0.001419	5.920354	0.002931	2.864562
28.978000	3.415551	1.005100	0.001418	5.922224	0.002930	2.865467
28.998000	3.415551	1.008450	0.001416	5.941960	0.002925	2.875016
29.018000	3.415551	1.004676	0.001419	5.919724	0.002931	2.864257
29.038000	3.415551	1.007031	0.001417	5.933602	0.002927	2.870972
29.058000	3.415551	1.010966	0.001414	5.956786	0.002921	2.882190
29.078000	3.415551	1.004827	0.001419	5.920615	0.002931	2.864689
29.098000	3.415551	0.996173	0.001425	5.869625	0.002944	2.840017
29.118000	3.415551	1.008341	0.001416	5.941320	0.002925	2.874707
29.138000	3.415551	1.007475	0.001417	5.936214	0.002926	2.872236
29.158000	3.415551	1.008191	0.001416	5.940437	0.002925	2.874279
29.178000	3.415551	1.006340	0.001418	5.929527	0.002928	2.869001
29.198000	3.415551	1.006111	0.001418	5.928177	0.002929	2.868348
29.218000	3.415551	1.004034	0.001419	5.915939	0.002932	2.862426
29.238000	3.415551	1.003104	0.001420	5.910460	0.002933	2.859775
29.258000	3.415551	1.004379	0.001419	5.917975	0.002931	2.863411
29.278000	3.415551	1.002275	0.001421	5.905576	0.002935	2.857412
29.298000	3.415551	0.998394	0.001423	5.882708	0.002941	2.846347
29.318000	3.415551	1.005215	0.001418	5.922903	0.002930	2.865795
29.338000	3.415551	1.001236	0.001421	5.899457	0.002936	2.854451
29.358000	3.415551	0.997740	0.001424	5.878853	0.002942	2.844482
29.378000	3.415551	1.002740	0.001420	5.908317	0.002934	2.858738
29.398000	3.415551	1.005219	0.001418	5.922926	0.002930	2.865807
29.418000	3.415551	1.001210	0.001421	5.899304	0.002936	2.854377
29.438000	3.415551	1.000316	0.001422	5.894032	0.002938	2.851826
29.458000	3.415551	1.000603	0.001422	5.895727	0.002937	2.852646
29.478000	3.415470	0.998556	0.001423	5.883664	0.002940	2.846810
29.498000	3.415551	0.996700	0.001425	5.872729	0.002943	2.841519
29.518000	3.415551	1.005504	0.001418	5.924602	0.002930	2.866618
29.538000	3.415551	1.007391	0.001417	5.935724	0.002927	2.871999
29.558000	3.415470	1.001707	0.001421	5.902229	0.002935	2.855793
29.578000	3.415551	0.997812	0.001424	5.879281	0.002941	2.844689
29.598000	3.415551	1.002160	0.001421	5.904900	0.002935	2.857085
29.618000	3.415551	0.996531	0.001425	5.871734	0.002943	2.841038
29.638000	3.415551	1.004406	0.001419	5.918131	0.002931	2.863487
29.658000	3.415551	1.002175	0.001421	5.904991	0.002935	2.857129
29.678000	3.415551	0.999028	0.001423	5.886444	0.002940	2.848155
29.698000	3.415551	0.998217	0.001424	5.881667	0.002941	2.845843
29.718000	3.415551	0.999133	0.001423	5.887066	0.002939	2.848456
29.738000	3.415551	1.003203	0.001420	5.911043	0.002933	2.860057
29.758000	3.415551	1.004453	0.001419	5.918408	0.002931	2.863621
29.778000	3.415551	0.998581	0.001423	5.883809	0.002940	2.846880
29.798000	3.415551	0.998205	0.001424	5.881597	0.002941	2.845810
29.818000	3.415551	0.998875	0.001423	5.885543	0.002940	2.847719
29.838000	3.415551	1.008596	0.001416	5.942820	0.002925	2.875432
29.858000	3.415551	1.002121	0.001421	5.904672	0.002935	2.856975
29.878000	3.415551	1.007109	0.001417	5.934061	0.002927	2.871194
29.898000	3.415551	1.001705	0.001421	5.902216	0.002935	2.855786
29.918000	3.415551	0.993550	0.001427	5.854167	0.002948	2.832538
29.938000	3.415551	1.002837	0.001420	5.908890	0.002934	2.859015
29.958000	3.415551	1.005179	0.001418	5.922688	0.002930	2.865691
29.978000	3.415551	1.004903	0.001419	5.921061	0.002930	2.864904
29.998000	3.415551	1.003555	0.001420	5.913120	0.002933	2.861062
30.018000	3.415551	1.005871	0.001418	5.926768	0.002929	2.867666
30.038000	3.415551	1.002052	0.001421	5.904265	0.002935	2.856778
30.058000	3.415551	1.004691	0.001419	5.919812	0.002931	2.864300
30.078000	3.415551	1.005335	0.001418	5.923610	0.002930	2.866138
30.098000	3.415551	0.999798	0.001422	5.890980	0.002938	2.850350
30.118000	3.415551	0.999547	0.001423	5.889504	0.002939	2.849635
30.138000	3.415551	1.006544	0.001417	5.930732	0.002928	2.869584
30.158000	3.415551	1.003378	0.001420	5.912074	0.002933	2.860556
30.178000	3.415551	0.999444	0.001423	5.888897	0.002939	2.849342
30.198000	3.415551	1.001021	0.001421	5.898188	0.002936	2.853837
30.218000	3.415551	1.000392	0.001422	5.894483	0.002937	2.852045
30.238000	3.415551	0.994293	0.001427	5.858545	0.002947	2.834656
30.258000	3.415551	0.999884	0.001422	5.891491	0.002938	2.850597
30.278000	3.415551	1.002331	0.001421	5.905908	0.002934	2.857573
30.298000	3.415551	1.003257	0.001420	5.911361	0.002933	2.860211
30.318000	3.415551	1.002760	0.001420	5.908434	0.002934	2.858795
30.338000	3.415551	1.003997	0.001419	5.915721	0.002932	2.862321
30.358000	3.415551	1.003272	0.001420	5.911455	0.002933	2.860256
30.378000	3.415551	1.001655	0.001421	5.901926	0.002935	2.855646
30.398000	3.415551	1.004381	0.001419	5.917988	0.002931	2.863418
30.418000	3.415551	1.006479	0.001417	5.930346	0.002928	2.869397
30.438000	3.415551	1.009403	0.001415	5.947577	0.002923	2.877734
30.458000	3.415551	1.004459	0.001419	5.918444	0.002931	2.863638
30.478000	3.415551	1.000301	0.001422	5.893944	0.002938	2.851784
30.498000	3.415551	1.002721	0.001420	5.908203	0.002934	2.858683
30.518000	3.415551	1.001535	0.001421	5.901219	0.002936	2.855304
30.538000	3.415551	1.005483	0.001418	5.924478	0.002930	2.866558
30.558000	3.415551	1.004493	0.001419	5.918646	0.002931	2.863736
30.578000	3.415551	1.002979	0.001420	5.909727	0.002933	2.859420
30.598000	3.415551	1.002096	0.001421	5.904522	0.002935	2.856902
30.618000	3.415551	1.002812	0.001420	5.908740	0.002934	2.858943
30.638000	3.415551	1.004976	0.001419	5.921493	0.002930	2.865114
30.658000	3.415551	1.008441	0.001416	5.941905	0.002925	2.874990
30.678000	3.415551	1.000060	0.001422	5.892527	0.002938	2.851098
30.698000	3.415551	0.999573	0.001423	5.889659	0.002939	2.849711
30.718000	3.415551	1.005871	0.001418	5.926766	0.002929	2.867664
30.738000	3.415551	1.008562	0.001416	5.942623	0.002925	2.875337
30.758000	3.415551	1.002845	0.001420	5.908936	0.002934	2.859038
30.778000	3.415551	1.003662	0.001420	5.913750	0.002932	2.861367
30.798000	3.415551	1.006960	0.001417	5.933183	0.002927	2.870769
30.818000	3.415551	1.002052	0.001421	5.904265	0.002935	2.856778
30.838000	3.415551	0.994700	0.001426	5.860944	0.002946	2.835817
30.858000	3.415551	0.998556	0.001423	5.883667	0.002940	2.846811
30.878000	3.415551	0.998899	0.001423	5.885688	0.002940	2.847789
30.898000	3.415551	0.996231	0.001425	5.869965	0.002944	2.840181
30.918000	3.415551	0.998361	0.001423	5.882514	0.002941	2.846253
30.938000	3.415551	0.995028	0.001426	5.862874	0.002946	2.836751
30.958000	3.415551	0.998862	0.001423	5.885470	0.002940	2.847684
30.978000	3.415551	0.996016	0.001425	5.868700	0.002944	2.839570
30.998000	3.415551	0.995143	0.001426	5.863553	0.002946	2.837079
31.018000	3.415551	0.997711	0.001424	5.878688	0.002942	2.844402
31.038000	3.415551	0.998373	0.001423	5.882587	0.002941	2.846288
31.058000	3.415551	1.000752	0.001422	5.896605	0.002937	2.853071
31.078000	3.415551	0.996960	0.001425	5.874260	0.002943	2.842260
31.098000	3.415551	1.000728	0.001422	5.896465	0.002937	2.853003
31.118000	3.415551	0.999956	0.001422	5.891913	0.002938	2.850801
31.138000	3.415551	1.000932	0.001422	5.897662	0.002937	2.853583
31.158000	3.415551	1.003418	0.001420	5.912312	0.002933	2.860671
31.178000	3.415551	1.002463	0.001420	5.906685	0.002934	2.857949
31.198000	3.415551	1.003834	0.001419	5.914763	0.002932	2.861857
31.218000	3.415551	1.000121	0.001422	5.892887	0.002938	2.851272
31.238000	3.415551	1.004523	0.001419	5.918822	0.002931	2.863821
31.258000	3.415551	1.003697	0.001419	5.913957	0.002932	2.861467
31.278000	3.415551	0.998827	0.001423	5.885263	0.002940	2.847583
31.298000	3.415551	1.004351	0.001419	5.917807	0.002931	2.863330
31.318000	3.415551	0.999202	0.001423	5.887470	0.002939	2.848651
31.338000	3.415551	0.994761	0.001426	5.861304	0.002946	2.835991
31.358000	3.415551	1.002334	0.001421	5.905926	0.002934	2.857581
31.378000	3.415551	1.000458	0.001422	5.894869	0.002937	2.852231
31.398000	3.415551	0.993483	0.001427	5.853773	0.002948	2.832347
31.418000	3.415551	0.996964	0.001425	5.874283	0.002943	2.842271
31.438000	3.415551	0.996654	0.001425	5.872457	0.002943	2.841387
31.458000	3.415551	0.997001	0.001425	5.874504	0.002943	2.842378
31.478000	3.415551	1.003907	0.001419	5.915193	0.002932	2.862065
31.498000	3.415551	1.005677	0.001418	5.925623	0.002929	2.867112
31.518000	3.415551	0.999230	0.001423	5.887636	0.002939	2.848732
31.538000	3.415551	1.008240	0.001416	5.940727	0.002925	2.874420
31.558000	3.415551	0.999889	0.001422	5.891519	0.002938	2.850611
31.578000	3.415551	1.009301	0.001415	5.946975	0.002924	2.877443
31.598000	3.415470	1.009386	0.001415	5.947478	0.002923	2.877686
31.618000	3.415551	1.008115	0.001416	5.939988	0.002925	2.874062
31.638000	3.415551	1.001931	0.001421	5.903553	0.002935	2.856433
31.658000	3.415551	1.006506	0.001417	5.930506	0.002928	2.869475
31.678000	3.415551	1.001658	0.001421	5.901939	0.002935	2.855652
31.698000	3.415470	1.004902	0.001419	5.921058	0.002930	2.864903
31.718000	3.415551	1.002852	0.001420	5.908975	0.002934	2.859057
31.738000	3.415551	1.002332	0.001421	5.905913	0.002934	2.857575
31.758000	3.415551	1.001680	0.001421	5.902069	0.002935	2.855715
31.778000	3.415551	0.998757	0.001423	5.884851	0.002940	2.847384
31.798000	3.415551	1.004686	0.001419	5.919781	0.002931	2.864285
31.818000	3.415551	1.001847	0.001421	5.903058	0.002935	2.856194
31.838000	3.415551	1.005106	0.001418	5.922258	0.002930	2.865483
31.858000	3.415551	0.996881	0.001425	5.873796	0.002943	2.842035
31.878000	3.415551	0.996544	0.001425	5.871809	0.002943	2.841074
31.898000	3.415551	1.005357	0.001418	5.923734	0.002930	2.866198
31.918000	3.415551	0.999690	0.001422	5.890346	0.002939	2.850043
31.938000	3.415551	0.998485	0.001423	5.883247	0.002940	2.846608
31.958000	3.415551	1.007327	0.001417	5.935346	0.002927	2.871816
31.978000	3.415551	0.997985	0.001424	5.880299	0.002941	2.845182
31.998000	3.415551	1.000940	0.001422	5.897708	0.002937	2.853605
32.018000	3.415551	0.999538	0.001423	5.889452	0.002939	2.849610
32.038000	3.415551	1.000363	0.001422	5.894312	0.002937	2.851962
32.058000	3.415551	1.006347	0.001418	5.929571	0.002928	2.869022
32.078000	3.415470	1.000473	0.001422	5.894960	0.002937	2.852275
32.098000	3.415551	1.000761	0.001422	5.896659	0.002937	2.853098
32.118000	3.415551	1.005218	0.001418	5.922918	0.002930	2.865803
32.138000	3.415551	0.999884	0.001422	5.891488	0.002938	2.850596
32.158000	3.415551	1.004814	0.001419	5.920538	0.002931	2.864651
32.178000	3.415551	1.000834	0.001422	5.897089	0.002937	2.853306
32.198000	3.415551	1.002496	0.001420	5.906877	0.002934	2.858041
32.218000	3.415551	1.000287	0.001422	5.893866	0.002938	2.851746
32.238000	3.415551	1.009299	0.001415	5.946963	0.002924	2.877437
32.258000	3.415551	1.008421	0.001416	5.941789	0.002925	2.874934
32.278000	3.415551	1.008589	0.001416	5.942781	0.002925	2.875414
32.298000	3.415551	1.001876	0.001421	5.903224	0.002935	2.856274
32.318000	3.415551	1.003582	0.001420	5.913278	0.002932	2.861139
32.338000	3.415551	1.012498	0.001413	5.965812	0.002919	2.886557
32.358000	3.415551	1.004628	0.001419	5.919444	0.002931	2.864122
32.378000	3.415551	1.002019	0.001421	5.904071	0.002935	2.856684
32.398000	3.415551	1.001397	0.001421	5.900405	0.002936	2.854910
32.418000	3.415551	0.999623	0.001423	5.889952	0.002939	2.849852
32.438000	3.415551	1.001665	0.001421	5.901983	0.002935	2.855673
32.458000	3.415551	1.002423	0.001420	5.906447	0.002934	2.857833
32.478000	3.415551	1.003812	0.001419	5.914633	0.002932	2.861794
32.498000	3.415551	1.000383	0.001422	5.894431	0.002937	2.852019
32.518000	3.415551	1.000635	0.001422	5.895913	0.002937	2.852736
32.538000	3.415551	1.008001	0.001416	5.939315	0.002926	2.873736
32.558000	3.415470	1.002081	0.001421	5.904431	0.002935	2.856858
32.578000	3.415551	1.004426	0.001419	5.918253	0.002931	2.863545
32.598000	3.415551	1.002951	0.001420	5.909558	0.002933	2.859339
32.618000	3.415551	1.009818	0.001415	5.950025	0.002923	2.878918
32.638000	3.415551	1.008489	0.001416	5.942190	0.002925	2.875128
32.658000	3.415551	0.999996	0.001422	5.892149	0.002938	2.850915
32.678000	3.415551	1.007192	0.001417	5.934548	0.002927	2.871430
32.698000	3.415551	1.005143	0.001418	5.922475	0.002930	2.865589
32.718000	3.415551	1.004407	0.001419	5.918139	0.002931	2.863490
32.738000	3.415551	1.000256	0.001422	5.893680	0.002938	2.851656
32.758000	3.415551	0.997260	0.001424	5.876030	0.002942	2.843116
32.778000	3.415551	1.006240	0.001418	5.928939	0.002928	2.868716
32.798000	3.415551	1.000489	0.001422	5.895056	0.002937	2.852322
32.818000	3.415551	1.004119	0.001419	5.916444	0.002932	2.862671
32.838000	3.415551	1.007749	0.001416	5.937830	0.002926	2.873018
32.858000	3.415551	1.004136	0.001419	5.916545	0.002932	2.862719
32.878000	3.415551	1.003638	0.001420	5.913607	0.002932	2.861298
32.898000	3.415551	1.005631	0.001418	5.925354	0.002929	2.866981
32.918000	3.415551	1.003184	0.001420	5.910931	0.002933	2.860003
32.938000	3.415551	1.000080	0.001422	5.892646	0.002938	2.851156
32.958000	3.415551	1.007741	0.001416	5.937786	0.002926	2.872997
32.978000	3.415551	1.004789	0.001419	5.920387	0.002931	2.864578
32.998000	3.415551	1.000784	0.001422	5.896794	0.002937	2.853163
33.018000	3.415551	1.000663	0.001422	5.896081	0.002937	2.852818
33.038000	3.415551	1.001275	0.001421	5.899682	0.002936	2.854560
33.058000	3.415551	0.999439	0.001423	5.888869	0.002939	2.849328
33.078000	3.415551	1.010517	0.001414	5.954139	0.002922	2.880909
33.098000	3.415551	0.997678	0.001424	5.878493	0.002942	2.844308
33.118000	3.415551	0.999275	0.001423	5.887900	0.002939	2.848859
33.138000	3.415551	0.991372	0.001429	5.841338	0.002951	2.826330
33.158000	3.415551	0.998091	0.001424	5.880926	0.002941	2.845485
33.178000	3.415551	1.001971	0.001421	5.903784	0.002935	2.856545
33.198000	3.415551	0.995035	0.001426	5.862918	0.002946	2.836772
33.218000	3.415551	0.994910	0.001426	5.862180	0.002946	2.836415
33.238000	3.415551	0.993989	0.001427	5.856757	0.002947	2.833791
33.258000	3.415470	1.004088	0.001419	5.916260	0.002932	2.862582
33.278000	3.415551	1.006997	0.001417	5.933403	0.002927	2.870876
33.298000	3.415551	1.002087	0.001421	5.904470	0.002935	2.856877
33.318000	3.415551	0.993893	0.001427	5.856187	0.002947	2.833515
33.338000	3.415551	0.994203	0.001427	5.858014	0.002947	2.834399
33.358000	3.415470	0.991759	0.001428	5.843615	0.002951	2.827432
33.378000	3.415551	0.991334	0.001429	5.841112	0.002951	2.826221
33.398000	3.415551	0.994966	0.001426	5.862511	0.002946	2.836575
33.418000	3.415551	0.992263	0.001428	5.846586	0.002950	2.828870
33.438000	3.415551	0.998923	0.001423	5.885825	0.002940	2.847855
33.458000	3.415551	1.002489	0.001420	5.906838	0.002934	2.858023
33.478000	3.415551	0.992153	0.001428	5.845939	0.002950	2.828556
33.498000	3.415551	0.996566	0.001425	5.871939	0.002943	2.841137
33.518000	3.415551	1.001687	0.001421	5.902115	0.002935	2.855737
33.538000	3.415551	0.997208	0.001424	5.875719	0.002942	2.842965
33.558000	3.415551	0.999581	0.001423	5.889703	0.002939	2.849732
33.578000	3.415551	1.000576	0.001422	5.895566	0.002937	2.852569
33.598000	3.415551	0.999831	0.001422	5.891175	0.002938	2.850444
33.618000	3.415551	0.999511	0.001423	5.889291	0.002939	2.849533
33.638000	3.415551	1.003181	0.001420	5.910916	0.002933	2.859996
33.658000	3.415470	0.999932	0.001422	5.891773	0.002938	2.850733
33.678000	3.415551	1.006965	0.001417	5.933211	0.002927	2.870783
33.698000	3.415551	1.003240	0.001420	5.911265	0.002933	2.860165
33.718000	3.415551	1.000349	0.001422	5.894232	0.002937	2.851923
33.738000	3.415551	1.001013	0.001422	5.898144	0.002936	2.853816
33.758000	3.415551	0.999976	0.001422	5.892030	0.002938	2.850857
33.778000	3.415551	1.000531	0.001422	5.895299	0.002937	2.852439
33.798000	3.415470	1.000275	0.001422	5.893794	0.002938	2.851711
33.818000	3.415551	1.002211	0.001421	5.905198	0.002935	2.857229
33.838000	3.415551	1.006106	0.001418	5.928152	0.002929	2.868335
33.858000	3.415551	0.988822	0.001431	5.826312	0.002955	2.819060
33.878000	3.415551	0.997255	0.001424	5.876001	0.002942	2.843102
33.898000	3.415551	0.995300	0.001426	5.864480	0.002945	2.837528
33.918000	3.415551	0.988668	0.001431	5.825400	0.002956	2.818619
33.938000	3.415551	0.998636	0.001423	5.884138	0.002940	2.847039
33.958000	3.415551	0.999034	0.001423	5.886483	0.002940	2.848174
33.978000	3.415551	0.992436	0.001428	5.847604	0.002950	2.829362
33.998000	3.415551	0.997311	0.001424	5.876330	0.002942	2.843261
34.018000	3.415551	0.989165	0.001430	5.828330	0.002955	2.820036
34.038000	3.415551	1.000539	0.001422	5.895348	0.002937	2.852463
34.058000	3.415551	0.989721	0.001430	5.831604	0.002954	2.821621
34.078000	3.415551	0.994885	0.001426	5.862035	0.002946	2.836344
34.098000	3.415551	0.994172	0.001427	5.857830	0.002947	2.834310
34.118000	3.415551	0.996234	0.001425	5.869980	0.002944	2.840189
34.138000	3.415470	0.993860	0.001427	5.855996	0.002947	2.833423
34.158000	3.415551	0.998566	0.001423	5.883724	0.002940	2.846839
34.178000	3.415551	0.997108	0.001424	5.875131	0.002943	2.842681
34.198000	3.415470	1.001281	0.001421	5.899721	0.002936	2.854579
34.218000	3.415551	0.998839	0.001423	5.885333	0.002940	2.847617
34.238000	3.415551	0.990382	0.001429	5.835501	0.002953	2.823506
34.258000	3.415551	0.992373	0.001428	5.847231	0.002950	2.829182
34.278000	3.415551	0.990013	0.001430	5.833330	0.002954	2.822456
34.298000	3.415551	0.991769	0.001428	5.843674	0.002951	2.827461
34.318000	3.415551	0.991699	0.001428	5.843263	0.002951	2.827262
34.338000	3.415551	0.994294	0.001427	5.858550	0.002947	2.834658
34.358000	3.415551	0.991454	0.001429	5.841819	0.002951	2.826563
34.378000	3.415551	0.993705	0.001427	5.855084	0.002948	2.832981
34.398000	3.415551	0.988524	0.001431	5.824553	0.002956	2.818209
34.418000	3.415470	0.987085	0.001432	5.816076	0.002958	2.814107
34.438000	3.415551	0.994047	0.001427	5.857097	0.002947	2.833955
34.458000	3.415551	0.997339	0.001424	5.876496	0.002942	2.843341
34.478000	3.415470	0.991389	0.001429	5.841436	0.002951	2.826378
34.498000	3.415551	0.991623	0.001429	5.842814	0.002951	2.827045
34.518000	3.415470	0.991011	0.001429	5.839205	0.002952	2.825299
34.538000	3.415551	0.994317	0.001427	5.858687	0.002947	2.834725
34.558000	3.415551	0.998861	0.001423	5.885460	0.002940	2.847679
34.578000	3.415551	0.992887	0.001428	5.850260	0.002949	2.830647
34.598000	3.415551	0.993181	0.001427	5.851993	0.002949	2.831486
34.618000	3.415551	0.993930	0.001427	5.856408	0.002947	2.833622
34.638000	3.415551	0.994188	0.001427	5.857928	0.002947	2.834358
34.658000	3.415551	0.996967	0.001425	5.874299	0.002943	2.842279
34.678000	3.415551	0.993625	0.001427	5.854612	0.002948	2.832753
34.698000	3.415551	0.994846	0.001426	5.861801	0.002946	2.836232
34.718000	3.415551	0.999898	0.001422	5.891574	0.002938	2.850637
34.738000	3.415551	1.001335	0.001421	5.900037	0.002936	2.854732
34.758000	3.415551	1.001574	0.001421	5.901447	0.002936	2.855414
34.778000	3.415551	0.998252	0.001424	5.881874	0.002941	2.845944
34.798000	3.415551	0.998848	0.001423	5.885387	0.002940	2.847644
34.818000	3.415551	0.996509	0.001425	5.871602	0.002943	2.840974
34.838000	3.415551	0.994001	0.001427	5.856825	0.002947	2.833824
34.858000	3.415551	0.993123	0.001427	5.851654	0.002949	2.831322
34.878000	3.415551	0.995610	0.001426	5.866304	0.002945	2.838410
34.898000	3.415551	0.989721	0.001430	5.831607	0.002954	2.821622
34.918000	3.415551	0.999341	0.001423	5.888291	0.002939	2.849049
34.938000	3.415551	0.992330	0.001428	5.846980	0.002950	2.829060
34.958000	3.415470	0.995171	0.001426	5.863721	0.002945	2.837160
34.978000	3.415551	0.991383	0.001429	5.841402	0.002951	2.826362
34.998000	3.415551	0.997094	0.001424	5.875048	0.002943	2.842641
35.018000	3.415551	0.998686	0.001423	5.884429	0.002940	2.847180
35.038000	3.415551	0.996701	0.001425	5.872732	0.002943	2.841520
35.058000	3.415551	0.991757	0.001428	5.843604	0.002951	2.827427
35.078000	3.415551	0.987416	0.001432	5.818027	0.002958	2.815051
35.098000	3.415470	0.990884	0.001429	5.838457	0.002952	2.824936
35.118000	3.415551	0.990369	0.001429	5.835426	0.002953	2.823470
35.138000	3.415551	0.987567	0.001432	5.818913	0.002957	2.815480
35.158000	3.415551	0.991270	0.001429	5.840737	0.002952	2.826039
35.178000	3.415551	0.987430	0.001432	5.818110	0.002958	2.815091
35.198000	3.415551	0.982657	0.001435	5.789982	0.002965	2.801482
35.218000	3.415551	0.986453	0.001432	5.812350	0.002959	2.812305
35.238000	3.415551	0.988271	0.001431	5.823066	0.002956	2.817489
35.258000	3.415551	0.987414	0.001432	5.818014	0.002958	2.815045
35.278000	3.415551	0.987954	0.001431	5.821195	0.002957	2.816584
35.298000	3.415551	0.988902	0.001431	5.826783	0.002955	2.819288
35.318000	3.415551	0.990585	0.001429	5.836698	0.002953	2.824085
35.338000	3.415551	0.992925	0.001428	5.850483	0.002949	2.830755
35.358000	3.415551	0.994704	0.001426	5.860965	0.002946	2.835827
35.378000	3.415551	0.990690	0.001429	5.837317	0.002952	2.824385
35.398000	3.415551	0.989578	0.001430	5.830762	0.002954	2.821213
35.418000	3.415470	0.990469	0.001429	5.836014	0.002953	2.823754
35.438000	3.415551	0.990121	0.001430	5.833965	0.002953	2.822763
35.458000	3.415551	0.987841	0.001431	5.820527	0.002957	2.816261
35.478000	3.415551	0.990426	0.001429	5.835760	0.002953	2.823631
35.498000	3.415551	0.992869	0.001428	5.850156	0.002949	2.830597
35.518000	3.415551	0.989767	0.001430	5.831879	0.002954	2.821754
35.538000	3.415551	0.992372	0.001428	5.847226	0.002950	2.829179
35.558000	3.415551	0.993195	0.001427	5.852076	0.002949	2.831526
35.578000	3.415551	0.993269	0.001427	5.852511	0.002948	2.831737
35.598000	3.415551	0.993372	0.001427	5.853120	0.002948	2.832031
35.618000	3.415551	0.991674	0.001429	5.843112	0.002951	2.827189
35.638000	3.415551	0.995339	0.001426	5.864711	0.002945	2.837639
35.658000	3.415551	0.995007	0.001426	5.862755	0.002946	2.836693
35.678000	3.415551	1.000660	0.001422	5.896061	0.002937	2.852808
35.698000	3.415551	0.990068	0.001430	5.833651	0.002953	2.822611
35.718000	3.415551	0.990372	0.001429	5.835441	0.002953	2.823477
35.738000	3.415551	0.985863	0.001433	5.808876	0.002960	2.810624
35.758000	3.415551	0.991878	0.001428	5.844314	0.002951	2.827770
35.778000	3.415551	0.994801	0.001426	5.861537	0.002946	2.836104
35.798000	3.415551	0.987301	0.001432	5.817345	0.002958	2.814721
35.818000	3.415551	0.986931	0.001432	5.815169	0.002958	2.813669
35.838000	3.415551	0.996689	0.001425	5.872664	0.002943	2.841488
35.858000	3.415551	0.988265	0.001431	5.823027	0.002956	2.817470
35.878000	3.415551	0.986941	0.001432	5.815226	0.002958	2.813696
35.898000	3.415551	0.986474	0.001432	5.812475	0.002959	2.812365
35.918000	3.415551	0.992108	0.001428	5.845672	0.002950	2.828427
35.938000	3.415551	0.987029	0.001432	5.815744	0.002958	2.813947
35.958000	3.415551	0.994386	0.001426	5.859092	0.002947	2.834920
35.978000	3.415551	0.992184	0.001428	5.846117	0.002950	2.828643
35.998000	3.415551	0.993379	0.001427	5.853159	0.002948	2.832050
36.018000	3.415551	0.992495	0.001428	5.847949	0.002950	2.829529
36.038000	3.415551	0.990970	0.001429	5.838965	0.002952	2.825182
36.058000	3.415551	0.993186	0.001427	5.852024	0.002949	2.831501
36.078000	3.415551	0.997522	0.001424	5.877574	0.002942	2.843863
36.098000	3.415551	0.998828	0.001423	5.885265	0.002940	2.847585
36.118000	3.415551	1.003385	0.001420	5.912115	0.002933	2.860576
36.138000	3.415551	0.996453	0.001425	5.871276	0.002944	2.840816
36.158000	3.415551	0.993477	0.001427	5.853737	0.002948	2.832329
36.178000	3.415551	0.989526	0.001430	5.830459	0.002954	2.821067
36.198000	3.415551	0.989452	0.001430	5.830024	0.002954	2.820856
36.218000	3.415551	0.986424	0.001432	5.812179	0.002959	2.812222
36.238000	3.415551	1.003403	0.001420	5.912221	0.002933	2.860627
36.258000	3.415470	0.991949	0.001428	5.844737	0.002950	2.827975
36.278000	3.415551	0.993994	0.001427	5.856783	0.002947	2.833804
36.298000	3.415551	0.996210	0.001425	5.869843	0.002944	2.840122
36.318000	3.415551	0.995210	0.001426	5.863952	0.002945	2.837272
36.338000	3.415551	0.999319	0.001423	5.888159	0.002939	2.848985
36.358000	3.415551	0.992918	0.001428	5.850446	0.002949	2.830738
36.378000	3.415551	0.994079	0.001427	5.857283	0.002947	2.834046
36.398000	3.415551	0.990195	0.001430	5.834400	0.002953	2.822973
36.418000	3.415551	0.993801	0.001427	5.855649	0.002948	2.833255
36.438000	3.415551	0.997402	0.001424	5.876866	0.002942	2.843521
36.458000	3.415551	0.994035	0.001427	5.857024	0.002947	2.833920
36.478000	3.415551	0.990379	0.001429	5.835485	0.002953	2.823499
36.498000	3.415551	0.993789	0.001427	5.855573	0.002948	2.833218
36.518000	3.415551	0.999820	0.001422	5.891112	0.002938	2.850414
36.538000	3.415551	0.993211	0.001427	5.852169	0.002949	2.831571
36.558000	3.415551	0.986049	0.001433	5.809970	0.002960	2.811153
36.578000	3.415551	0.995733	0.001425	5.867032	0.002945	2.838762
36.598000	3.415551	0.994015	0.001427	5.856908	0.002947	2.833864
36.618000	3.415551	1.003302	0.001420	5.911626	0.002933	2.860339
36.638000	3.415551	1.001342	0.001421	5.900081	0.002936	2.854753
36.658000	3.415551	0.991376	0.001429	5.841361	0.002951	2.826341
36.678000	3.415551	0.991544	0.001429	5.842348	0.002951	2.826819
36.698000	3.415551	0.990480	0.001429	5.836081	0.002953	2.823787
36.718000	3.415551	1.000292	0.001422	5.893892	0.002938	2.851759
36.738000	3.415551	0.998839	0.001423	5.885333	0.002940	2.847617
36.758000	3.415470	0.995034	0.001426	5.862913	0.002946	2.836769
36.778000	3.415551	0.998368	0.001423	5.882555	0.002941	2.846273
36.798000	3.415551	0.988738	0.001431	5.825814	0.002955	2.818819
36.818000	3.415551	1.003680	0.001420	5.913856	0.002932	2.861418
36.838000	3.415551	0.997240	0.001424	5.875910	0.002942	2.843058
36.858000	3.415551	0.987921	0.001431	5.821001	0.002957	2.816490
36.878000	3.415551	0.991781	0.001428	5.843742	0.002951	2.827493
36.898000	3.415551	0.993380	0.001427	5.853167	0.002948	2.832054
36.918000	3.415551	0.994140	0.001427	5.857643	0.002947	2.834220
36.938000	3.415551	0.992084	0.001428	5.845529	0.002950	2.828358
36.958000	3.415551	0.991915	0.001428	5.844532	0.002951	2.827876
36.978000	3.415551	0.995038	0.001426	5.862936	0.002946	2.836781
36.998000	3.415551	0.990804	0.001429	5.837985	0.002952	2.824708
37.018000	3.415551	0.995802	0.001425	5.867436	0.002945	2.838958
37.038000	3.415551	0.988267	0.001431	5.823037	0.002956	2.817475
37.058000	3.415551	0.995621	0.001426	5.866369	0.002945	2.838442
37.078000	3.415551	0.993143	0.001427	5.851770	0.002949	2.831378
37.098000	3.415551	0.984985	0.001434	5.803703	0.002961	2.808121
37.118000	3.415551	0.994106	0.001427	5.857441	0.002947	2.834122
37.138000	3.415551	0.993450	0.001427	5.853581	0.002948	2.832254
37.158000	3.415551	0.996976	0.001425	5.874353	0.002943	2.842305
37.178000	3.415470	0.995947	0.001425	5.868289	0.002944	2.839370
37.198000	3.415551	0.987253	0.001432	5.817063	0.002958	2.814585
37.218000	3.415551	0.988068	0.001431	5.821866	0.002957	2.816909
37.238000	3.415470	0.994820	0.001426	5.861649	0.002946	2.836158
37.258000	3.415551	0.997731	0.001424	5.878804	0.002942	2.844458
37.278000	3.415551	0.992176	0.001428	5.846073	0.002950	2.828622
37.298000	3.415551	0.989456	0.001430	5.830047	0.002954	2.820867
37.318000	3.415551	0.994616	0.001426	5.860447	0.002946	2.835576
37.338000	3.415551	0.998585	0.001423	5.883838	0.002940	2.846894
37.358000	3.415551	0.994345	0.001427	5.858853	0.002947	2.834805
37.378000	3.415551	0.989809	0.001430	5.832128	0.002954	2.821874
37.398000	3.415551	0.993931	0.001427	5.856413	0.002947	2.833624
37.418000	3.415551	0.999123	0.001423	5.887006	0.002939	2.848427
37.438000	3.415551	0.996140	0.001425	5.869428	0.002944	2.839922
37.458000	3.415551	0.995374	0.001426	5.864918	0.002945	2.837740
37.478000	3.415551	0.989317	0.001430	5.829224	0.002955	2.820469
37.498000	3.415551	0.988322	0.001431	5.823361	0.002956	2.817632
37.518000	3.415551	0.993767	0.001427	5.855444	0.002948	2.833156
37.538000	3.415551	0.992803	0.001428	5.849765	0.002949	2.830408
37.558000	3.415551	0.997766	0.001424	5.879011	0.002941	2.844559
37.578000	3.415551	0.988188	0.001431	5.822576	0.002956	2.817252
37.598000	3.415551	0.997061	0.001424	5.874853	0.002943	2.842547
37.618000	3.415551	0.998139	0.001424	5.881208	0.002941	2.845622
37.638000	3.415551	0.995046	0.001426	5.862985	0.002946	2.836804
37.658000	3.415551	0.999066	0.001423	5.886672	0.002939	2.848265
37.678000	3.415551	1.001279	0.001421	5.899706	0.002936	2.854572
37.698000	3.415551	0.991478	0.001429	5.841959	0.002951	2.826631
37.718000	3.415551	0.991440	0.001429	5.841737	0.002951	2.826523
37.738000	3.415551	0.996412	0.001425	5.871032	0.002944	2.840698
37.758000	3.415551	0.989791	0.001430	5.832022	0.002954	2.821823
37.778000	3.415551	0.995225	0.001426	5.864035	0.002945	2.837312
37.798000	3.415551	0.996141	0.001425	5.869434	0.002944	2.839924
37.818000	3.415551	0.994226	0.001427	5.858154	0.002947	2.834467
37.838000	3.415551	0.993066	0.001427	5.851314	0.002949	2.831157
37.858000	3.415551	0.997925	0.001424	5.879947	0.002941	2.845011
37.878000	3.415551	0.991166	0.001429	5.840120	0.002952	2.825741
37.898000	3.415551	0.992914	0.001428	5.850418	0.002949	2.830724
37.918000	3.415551	0.989002	0.001431	5.827371	0.002955	2.819573
37.938000	3.415551	0.996120	0.001425	5.869312	0.002944	2.839866
37.958000	3.415551	0.994574	0.001426	5.860203	0.002946	2.835458
37.978000	3.415551	0.988660	0.001431	5.825356	0.002956	2.818597
37.998000	3.415551	0.995480	0.001426	5.865537	0.002945	2.838039
38.018000	3.415551	0.984106	0.001434	5.798521	0.002963	2.805614
38.038000	3.415551	0.987314	0.001432	5.817423	0.002958	2.814759
38.058000	3.415551	0.990626	0.001429	5.836941	0.002953	2.824203
38.078000	3.415551	0.996788	0.001425	5.873247	0.002943	2.841770
38.098000	3.415551	0.998915	0.001423	5.885778	0.002940	2.847833
38.118000	3.415551	0.994106	0.001427	5.857447	0.002947	2.834124
38.138000	3.415551	0.990789	0.001429	5.837900	0.002952	2.824667
38.158000	3.415551	0.992335	0.001428	5.847011	0.002950	2.829075
38.178000	3.415551	0.990569	0.001429	5.836602	0.002953	2.824039
38.198000	3.415551	0.985116	0.001433	5.804472	0.002961	2.808493
38.218000	3.415551	0.982275	0.001436	5.787734	0.002965	2.800394
38.238000	3.415551	0.991917	0.001428	5.844547	0.002951	2.827883
38.258000	3.415470	0.993754	0.001427	5.855369	0.002948	2.833119
38.278000	3.415551	0.982979	0.001435	5.791884	0.002964	2.802402
38.298000	3.415551	0.981925	0.001436	5.785669	0.002966	2.799395
38.318000	3.415551	0.983237	0.001435	5.793402	0.002964	2.803137
38.338000	3.415551	0.994616	0.001426	5.860449	0.002946	2.835577
38.358000	3.415551	0.993596	0.001427	5.854436	0.002948	2.832668
38.378000	3.415551	0.987619	0.001432	5.819221	0.002957	2.815629
38.398000	3.415551	0.991782	0.001428	5.843750	0.002951	2.827497
38.418000	3.415551	0.987245	0.001432	5.817016	0.002958	2.814562
38.438000	3.415551	0.984065	0.001434	5.798278	0.002963	2.805496
38.458000	3.415551	0.989154	0.001430	5.828265	0.002955	2.820005
38.478000	3.415470	0.985836	0.001433	5.808716	0.002960	2.810546
38.498000	3.415551	0.977377	0.001439	5.758873	0.002973	2.786430
38.518000	3.415551	0.983113	0.001435	5.792669	0.002964	2.802782
38.538000	3.415551	0.991464	0.001429	5.841879	0.002951	2.826592
38.558000	3.415551	0.987181	0.001432	5.816643	0.002958	2.814382
38.578000	3.415551	0.986444	0.001432	5.812296	0.002959	2.812278
38.598000	3.415551	0.988081	0.001431	5.821941	0.002956	2.816945
38.618000	3.415551	0.991365	0.001429	5.841294	0.002951	2.826309
38.638000	3.415551	0.983835	0.001434	5.796923	0.002963	2.804840
38.658000	3.415551	0.986637	0.001432	5.813433	0.002959	2.812829
38.678000	3.415551	0.990151	0.001430	5.834141	0.002953	2.822848
38.698000	3.415470	0.989531	0.001430	5.830488	0.002954	2.821081
38.718000	3.415551	0.990820	0.001429	5.838084	0.002952	2.824756
38.738000	3.415551	0.988832	0.001431	5.826371	0.002955	2.819089
38.758000	3.415551	0.989695	0.001430	5.831454	0.002954	2.821548
38.778000	3.415551	0.987845	0.001431	5.820553	0.002957	2.816273
38.798000	3.415551	0.993272	0.001427	5.852529	0.002948	2.831745
38.818000	3.415551	0.990472	0.001429	5.836032	0.002953	2.823763
38.838000	3.415551	0.992632	0.001428	5.848757	0.002949	2.829920
38.858000	3.415551	0.990477	0.001429	5.836063	0.002953	2.823778
38.878000	3.415551	0.994141	0.001427	5.857651	0.002947	2.834224
38.898000	3.415551	0.993713	0.001427	5.855130	0.002948	2.833004
38.918000	3.415551	0.995913	0.001425	5.868092	0.002944	2.839275
38.938000	3.415551	0.990834	0.001429	5.838167	0.002952	2.824796
38.958000	3.415551	0.997817	0.001424	5.879309	0.002941	2.844703
38.978000	3.415551	0.994265	0.001427	5.858382	0.002947	2.834577
38.998000	3.415551	0.997472	0.001424	5.877278	0.002942	2.843720
39.018000	3.415551	0.994225	0.001427	5.858146	0.002947	2.834463
39.038000	3.415551	1.000506	0.001422	5.895151	0.002937	2.852368
39.058000	3.415551	0.999564	0.001423	5.889602	0.002939	2.849683
39.078000	3.415551	0.994913	0.001426	5.862200	0.002946	2.836425
39.098000	3.415551	0.992440	0.001428	5.847628	0.002950	2.829374
39.118000	3.415551	0.993020	0.001427	5.851045	0.002949	2.831027
39.138000	3.415551	0.993878	0.001427	5.856099	0.002948	2.833473
39.158000	3.415551	0.995655	0.001426	5.866574	0.002945	2.838541
39.178000	3.415551	1.004493	0.001419	5.918646	0.002931	2.863736
39.198000	3.415551	0.995003	0.001426	5.862729	0.002946	2.836680
39.218000	3.415551	0.993298	0.001427	5.852685	0.002948	2.831821
39.238000	3.415551	0.991540	0.001429	5.842322	0.002951	2.826807
39.258000	3.415551	0.989063	0.001430	5.827729	0.002955	2.819746
39.278000	3.415470	0.994504	0.001426	5.859791	0.002946	2.835259
39.298000	3.415551	0.985821	0.001433	5.808630	0.002960	2.810505
39.318000	3.415551	0.995156	0.001426	5.863633	0.002946	2.837118
39.338000	3.415551	0.996425	0.001425	5.871110	0.002944	2.840735
39.358000	3.415551	0.994534	0.001426	5.859967	0.002947	2.835344
39.378000	3.415470	0.994989	0.001426	5.862646	0.002946	2.836640
39.398000	3.415551	0.992433	0.001428	5.847584	0.002950	2.829352
39.418000	3.415551	0.999168	0.001423	5.887268	0.002939	2.848554
39.438000	3.415551	0.992418	0.001428	5.847501	0.002950	2.829312
39.458000	3.415551	0.982594	0.001435	5.789612	0.002965	2.801303
39.478000	3.415551	0.994069	0.001427	5.857224	0.002947	2.834017
39.498000	3.415551	0.994981	0.001426	5.862599	0.002946	2.836618
39.518000	3.415551	1.001993	0.001421	5.903913	0.002935	2.856607
39.538000	3.415551	0.995247	0.001426	5.864167	0.002945	2.837376
39.558000	3.415551	0.995675	0.001426	5.866690	0.002945	2.838597
39.578000	3.415551	0.990310	0.001430	5.835079	0.002953	2.823302
39.598000	3.415551	0.994018	0.001427	5.856926	0.002947	2.833873
39.618000	3.415551	0.991985	0.001428	5.844949	0.002950	2.828078
39.638000	3.415551	0.992193	0.001428	5.846174	0.002950	2.828670
39.658000	3.415551	0.981459	0.001436	5.782925	0.002967	2.798067
39.678000	3.415551	0.988063	0.001431	5.821838	0.002957	2.816895
39.698000	3.415551	0.986553	0.001432	5.812939	0.002959	2.812589
39.718000	3.415551	0.991273	0.001429	5.840752	0.002952	2.826047
39.738000	3.415551	0.993943	0.001427	5.856483	0.002947	2.833658
39.758000	3.415551	0.994904	0.001426	5.862146	0.002946	2.836398
39.778000	3.415551	0.995941	0.001425	5.868257	0.002944	2.839355
39.798000	3.415551	0.986314	0.001433	5.811534	0.002959	2.811910
39.818000	3.415551	0.994009	0.001427	5.856871	0.002947	2.833846
39.838000	3.415551	0.987997	0.001431	5.821452	0.002957	2.816708
39.858000	3.415551	0.994432	0.001426	5.859366	0.002947	2.835053
39.878000	3.415551	0.992874	0.001428	5.850182	0.002949	2.830610
39.898000	3.415551	0.987415	0.001432	5.818021	0.002958	2.815049
39.918000	3.415551	0.986872	0.001432	5.814819	0.002958	2.813499
39.938000	3.415551	0.985671	0.001433	5.807742	0.002960	2.810075
39.958000	3.415551	0.990611	0.001429	5.836853	0.002953	2.824160
39.978000	3.415470	0.991954	0.001428	5.844765	0.002950	2.827989
39.998000	3.415551	0.989560	0.001430	5.830656	0.002954	2.821162
40.018000	3.415551	0.990973	0.001429	5.838983	0.002952	2.825191
40.038000	3.415551	0.991706	0.001428	5.843304	0.002951	2.827282
40.058000	3.415551	0.992910	0.001428	5.850400	0.002949	2.830715
40.078000	3.415551	0.994885	0.001426	5.862035	0.002946	2.836344
40.098000	3.415551	0.987512	0.001432	5.818589	0.002957	2.815323
40.118000	3.415551	0.990901	0.001429	5.838560	0.002952	2.824986
40.138000	3.415551	0.997665	0.001424	5.878416	0.002942	2.844270
40.158000	3.415551	0.990292	0.001430	5.834972	0.002953	2.823250
40.178000	3.415551	0.990152	0.001430	5.834148	0.002953	2.822852
40.198000	3.415551	0.990859	0.001429	5.838312	0.002952	2.824866
40.218000	3.415551	0.991788	0.001428	5.843783	0.002951	2.827513
40.238000	3.415551	0.993287	0.001427	5.852617	0.002948	2.831788
40.258000	3.415551	0.990625	0.001429	5.836936	0.002953	2.824200
40.278000	3.415551	0.991350	0.001429	5.841208	0.002951	2.826268
40.298000	3.415551	0.993632	0.001427	5.854649	0.002948	2.832771
40.318000	3.415551	0.998068	0.001424	5.880791	0.002941	2.845420
40.338000	3.415551	1.002472	0.001420	5.906740	0.002934	2.857975
40.358000	3.415551	1.001909	0.001421	5.903423	0.002935	2.856370
40.378000	3.415551	0.997561	0.001424	5.877804	0.002942	2.843975
40.398000	3.415551	1.000849	0.001422	5.897172	0.002937	2.853346
40.418000	3.415551	1.000883	0.001422	5.897377	0.002937	2.853445
40.438000	3.415551	0.999562	0.001423	5.889594	0.002939	2.849679
40.458000	3.415551	0.995562	0.001426	5.866022	0.002945	2.838274
40.478000	3.415470	0.993977	0.001427	5.856682	0.002947	2.833755
40.498000	3.415551	1.000781	0.001422	5.896773	0.002937	2.853153
40.518000	3.415470	0.996604	0.001425	5.872162	0.002943	2.841244
40.537000	3.415551	0.999792	0.001422	5.890947	0.002938	2.850334
40.557000	3.415551	0.994193	0.001427	5.857957	0.002947	2.834371
40.577000	3.415551	0.994359	0.001426	5.858934	0.002947	2.834844
40.597000	3.415551	0.993516	0.001427	5.853970	0.002948	2.832442
40.617000	3.415551	0.996992	0.001425	5.874449	0.002943	2.842351
40.637000	3.415551	0.988810	0.001431	5.826242	0.002955	2.819026
40.657000	3.415551	0.991193	0.001429	5.840281	0.002952	2.825819
40.677000	3.415551	0.993643	0.001427	5.854716	0.002948	2.832803
40.697000	3.415551	0.996052	0.001425	5.868910	0.002944	2.839671
40.717000	3.415551	0.991438	0.001429	5.841724	0.002951	2.826517
40.737000	3.415551	0.992354	0.001428	5.847120	0.002950	2.829128
40.757000	3.415551	0.990292	0.001430	5.834972	0.002953	2.823250
40.777000	3.415551	1.002267	0.001421	5.905530	0.002935	2.857389
40.797000	3.415551	1.000774	0.001422	5.896734	0.002937	2.853134
40.817000	3.415551	0.998313	0.001424	5.882232	0.002941	2.846117
40.837000	3.415551	0.992850	0.001428	5.850045	0.002949	2.830543
40.857000	3.415551	0.995112	0.001426	5.863374	0.002946	2.836992
40.877000	3.415551	0.990020	0.001430	5.833369	0.002953	2.822474
40.897000	3.415551	0.997758	0.001424	5.878962	0.002942	2.844535
40.917000	3.415551	1.000248	0.001422	5.893636	0.002938	2.851635
40.937000	3.415551	0.995433	0.001426	5.865260	0.002945	2.837905
40.957000	3.415551	0.987451	0.001432	5.818229	0.002957	2.815149
40.977000	3.415551	0.998067	0.001424	5.880781	0.002941	2.845415
40.997000	3.415551	0.995225	0.001426	5.864035	0.002945	2.837312
41.017000	3.415551	0.994848	0.001426	5.861817	0.002946	2.836239
41.037000	3.415551	0.995021	0.001426	5.862838	0.002946	2.836733
41.057000	3.415551	0.991882	0.001428	5.844340	0.002951	2.827783
41.077000	3.415551	0.993475	0.001427	5.853726	0.002948	2.832324
41.097000	3.415551	0.994583	0.001426	5.860255	0.002946	2.835483
41.117000	3.415551	0.994132	0.001427	5.857599	0.002947	2.834198
41.137000	3.415551	0.996573	0.001425	5.871980	0.002943	2.841157
41.157000	3.415551	0.988840	0.001431	5.826418	0.002955	2.819111
41.177000	3.415551	0.988511	0.001431	5.824475	0.002956	2.818171
41.197000	3.415470	0.994844	0.001426	5.861794	0.002946	2.836228
41.217000	3.415551	0.994555	0.001426	5.860089	0.002946	2.835403
41.237000	3.415551	0.996271	0.001425	5.870203	0.002944	2.840297
41.257000	3.415551	0.988801	0.001431	5.826185	0.002955	2.818998
41.277000	3.415551	0.994934	0.001426	5.862325	0.002946	2.836485
41.297000	3.415551	0.997547	0.001424	5.877716	0.002942	2.843932
41.317000	3.415551	0.994762	0.001426	5.861309	0.002946	2.835993
41.337000	3.415551	0.994550	0.001426	5.860061	0.002946	2.835389
41.357000	3.415551	0.998716	0.001423	5.884607	0.002940	2.847266
41.377000	3.415551	0.999050	0.001423	5.886574	0.002940	2.848218
41.397000	3.415551	1.002597	0.001420	5.907475	0.002934	2.858331
41.417000	3.415551	0.992922	0.001428	5.850467	0.002949	2.830748
41.437000	3.415470	0.994894	0.001426	5.862086	0.002946	2.836369
41.457000	3.415551	0.991704	0.001428	5.843294	0.002951	2.827277
41.477000	3.415551	0.999442	0.001423	5.888882	0.002939	2.849334
41.497000	3.415551	1.001381	0.001421	5.900309	0.002936	2.854864
41.517000	3.415551	0.992737	0.001428	5.849377	0.002949	2.830220
41.537000	3.415551	0.985692	0.001433	5.807866	0.002960	2.810135
41.557000	3.415551	0.988111	0.001431	5.822120	0.002956	2.817032
41.577000	3.415551	0.991143	0.001429	5.839983	0.002952	2.825675
41.597000	3.415470	0.992590	0.001428	5.848514	0.002949	2.829802
41.617000	3.415551	0.988554	0.001431	5.824731	0.002956	2.818295
41.637000	3.415551	0.995750	0.001425	5.867133	0.002945	2.838811
41.657000	3.415551	0.989212	0.001430	5.828610	0.002955	2.820172
41.677000	3.415551	0.988534	0.001431	5.824615	0.002956	2.818239
41.697000	3.415551	0.989624	0.001430	5.831037	0.002954	2.821346
41.717000	3.415551	0.988490	0.001431	5.824356	0.002956	2.818113
41.737000	3.415551	0.989806	0.001430	5.832110	0.002954	2.821865
41.757000	3.415551	0.988814	0.001431	5.826265	0.002955	2.819037
41.777000	3.415551	0.998122	0.001424	5.881107	0.002941	2.845573
41.797000	3.415551	0.992433	0.001428	5.847589	0.002950	2.829355
41.817000	3.415470	0.986542	0.001432	5.812876	0.002959	2.812559
41.837000	3.415551	0.995091	0.001426	5.863247	0.002946	2.836931
41.857000	3.415551	0.996839	0.001425	5.873550	0.002943	2.841916
41.877000	3.415551	0.991051	0.001429	5.839441	0.002952	2.825413
41.897000	3.415551	0.993943	0.001427	5.856483	0.002947	2.833658
41.917000	3.415551	0.990812	0.001429	5.838037	0.002952	2.824733
41.937000	3.415551	0.995138	0.001426	5.863527	0.002946	2.837066
41.957000	3.415551	1.002950	0.001420	5.909553	0.002933	2.859336
41.977000	3.415551	0.988423	0.001431	5.823957	0.002956	2.817920
41.997000	3.415551	0.994830	0.001426	5.861708	0.002946	2.836186
42.017000	3.415551	0.989778	0.001430	5.831944	0.002954	2.821785
42.037000	3.415551	0.994884	0.001426	5.862027	0.002946	2.836341
42.057000	3.415551	0.997039	0.001424	5.874724	0.002943	2.842484
42.077000	3.415551	0.994559	0.001426	5.860115	0.002946	2.835416
42.097000	3.415551	0.991677	0.001429	5.843133	0.002951	2.827199
42.117000	3.415551	0.998577	0.001423	5.883786	0.002940	2.846869
42.137000	3.415551	0.997277	0.001424	5.876125	0.002942	2.843162
42.157000	3.415551	0.999340	0.001423	5.888281	0.002939	2.849044
42.177000	3.415551	0.993303	0.001427	5.852713	0.002948	2.831834
42.197000	3.415551	0.990522	0.001429	5.836325	0.002953	2.823905
42.217000	3.415551	0.991733	0.001428	5.843459	0.002951	2.827357
42.237000	3.415551	0.994727	0.001426	5.861105	0.002946	2.835894
42.257000	3.415551	0.994016	0.001427	5.856915	0.002947	2.833868
42.277000	3.415551	0.986825	0.001432	5.814545	0.002958	2.813366
42.297000	3.415551	0.996121	0.001425	5.869317	0.002944	2.839868
42.317000	3.415551	0.989916	0.001430	5.832755	0.002954	2.822177
42.337000	3.415551	0.996458	0.001425	5.871302	0.002944	2.840828
42.357000	3.415551	0.987308	0.001432	5.817392	0.002958	2.814744
42.377000	3.415470	0.992951	0.001427	5.850638	0.002949	2.830830
42.397000	3.415551	0.993807	0.001427	5.855682	0.002948	2.833271
42.417000	3.415551	0.996667	0.001425	5.872535	0.002943	2.841425
42.437000	3.415551	0.984514	0.001434	5.800926	0.002962	2.806777
42.457000	3.415551	0.993613	0.001427	5.854537	0.002948	2.832717
42.477000	3.415551	0.990712	0.001429	5.837446	0.002952	2.824447
42.497000	3.415551	0.989660	0.001430	5.831249	0.002954	2.821449
42.517000	3.415551	0.991654	0.001429	5.842996	0.002951	2.827132
42.537000	3.415551	0.995543	0.001426	5.865910	0.002945	2.838220
42.557000	3.415551	0.988088	0.001431	5.821985	0.002956	2.816967
42.577000	3.415551	0.988731	0.001431	5.825773	0.002955	2.818799
42.597000	3.415551	0.995319	0.001426	5.864592	0.002945	2.837582
42.617000	3.415551	0.987482	0.001432	5.818413	0.002957	2.815238
42.637000	3.415551	0.989023	0.001430	5.827493	0.002955	2.819631
42.657000	3.415551	0.989491	0.001430	5.830249	0.002954	2.820965
42.677000	3.415551	0.989650	0.001430	5.831187	0.002954	2.821419
42.697000	3.415551	0.989404	0.001430	5.829739	0.002954	2.820718
42.717000	3.415551	0.991686	0.001429	5.843182	0.002951	2.827223
42.737000	3.415551	0.990970	0.001429	5.838965	0.002952	2.825182
42.757000	3.415551	0.995111	0.001426	5.863366	0.002946	2.836989
42.777000	3.415551	0.994373	0.001426	5.859019	0.002947	2.834885
42.797000	3.415551	0.991175	0.001429	5.840172	0.002952	2.825766
42.817000	3.415551	0.986928	0.001432	5.815151	0.002958	2.813660
42.837000	3.415551	0.991277	0.001429	5.840773	0.002952	2.826057
42.857000	3.415551	0.994202	0.001427	5.858011	0.002947	2.834398
42.877000	3.415551	0.993468	0.001427	5.853682	0.002948	2.832303
42.897000	3.415470	0.999072	0.001423	5.886703	0.002939	2.848280
42.917000	3.415551	0.991053	0.001429	5.839457	0.002952	2.825420
42.937000	3.415551	0.992266	0.001428	5.846602	0.002950	2.828877
42.957000	3.415551	0.991597	0.001429	5.842659	0.002951	2.826969
42.977000	3.415551	0.988816	0.001431	5.826273	0.002955	2.819041
42.997000	3.415551	0.992316	0.001428	5.846897	0.002950	2.829020
43.017000	3.415551	0.987511	0.001432	5.818586	0.002957	2.815322
43.037000	3.415551	0.986483	0.001432	5.812527	0.002959	2.812390
43.057000	3.415551	0.986859	0.001432	5.814742	0.002958	2.813462
43.077000	3.415551	0.993729	0.001427	5.855224	0.002948	2.833049
43.097000	3.415551	0.994125	0.001427	5.857558	0.002947	2.834178
43.117000	3.415551	0.997335	0.001424	5.876473	0.002942	2.843330
43.137000	3.415551	0.990780	0.001429	5.837848	0.002952	2.824642
43.157000	3.415551	0.991734	0.001428	5.843467	0.002951	2.827361
43.177000	3.415551	0.991053	0.001429	5.839454	0.002952	2.825419
43.197000	3.415551	0.999755	0.001422	5.890729	0.002938	2.850228
43.217000	3.415551	0.991075	0.001429	5.839584	0.002952	2.825482
43.237000	3.415551	0.993451	0.001427	5.853586	0.002948	2.832257
43.257000	3.415551	0.989182	0.001430	5.828431	0.002955	2.820085
43.277000	3.415551	0.993596	0.001427	5.854441	0.002948	2.832670
43.297000	3.415551	1.001376	0.001421	5.900278	0.002936	2.854849
43.317000	3.415551	1.000694	0.001422	5.896263	0.002937	2.852906
43.337000	3.415551	1.002417	0.001420	5.906413	0.002934	2.857817
43.357000	3.415551	0.993012	0.001428	5.851001	0.002949	2.831006
43.377000	3.415551	0.993217	0.001427	5.852206	0.002949	2.831589
43.397000	3.415551	0.991376	0.001429	5.841356	0.002951	2.826339
43.417000	3.415551	0.988247	0.001431	5.822920	0.002956	2.817419
43.437000	3.415551	0.987476	0.001432	5.818376	0.002957	2.815220
43.457000	3.415470	0.993450	0.001427	5.853581	0.002948	2.832254
43.477000	3.415551	0.986320	0.001433	5.811568	0.002959	2.811926
43.497000	3.415551	0.995183	0.001426	5.863789	0.002946	2.837193
43.517000	3.415551	0.984463	0.001434	5.800625	0.002962	2.806631
43.537000	3.415551	0.990814	0.001429	5.838047	0.002952	2.824738
43.557000	3.415551	0.986069	0.001433	5.810091	0.002960	2.811212
43.577000	3.415551	0.989414	0.001430	5.829799	0.002954	2.820747
43.597000	3.415551	0.987921	0.001431	5.821003	0.002957	2.816491
43.617000	3.415551	0.987949	0.001431	5.821167	0.002957	2.816570
43.637000	3.415551	0.992580	0.001428	5.848452	0.002950	2.829772
43.657000	3.415551	0.991617	0.001429	5.842781	0.002951	2.827028
43.677000	3.415551	0.988769	0.001431	5.825996	0.002955	2.818907
43.697000	3.415551	0.994670	0.001426	5.860768	0.002946	2.835731
43.717000	3.415551	0.992765	0.001428	5.849540	0.002949	2.830299
43.737000	3.415551	0.996997	0.001425	5.874478	0.002943	2.842365
43.757000	3.415551	0.988411	0.001431	5.823889	0.002956	2.817888
43.777000	3.415551	0.998466	0.001423	5.883136	0.002940	2.846554
43.797000	3.415551	0.993548	0.001427	5.854156	0.002948	2.832533
43.817000	3.415551	0.994855	0.001426	5.861856	0.002946	2.836258
43.837000	3.415551	0.990596	0.001429	5.836762	0.002953	2.824117
43.857000	3.415551	0.988239	0.001431	5.822876	0.002956	2.817398
43.877000	3.415551	0.994174	0.001427	5.857845	0.002947	2.834318
43.897000	3.415551	0.994095	0.001427	5.857377	0.002947	2.834091
43.917000	3.415551	0.986360	0.001432	5.811804	0.002959	2.812040
43.937000	3.415551	0.989929	0.001430	5.832835	0.002954	2.822216
43.957000	3.415551	0.989622	0.001430	5.831024	0.002954	2.821340
43.977000	3.415551	0.992462	0.001428	5.847760	0.002950	2.829438
43.997000	3.415551	0.984384	0.001434	5.800159	0.002962	2.806406
44.017000	3.415551	0.988162	0.001431	5.822423	0.002956	2.817178
44.037000	3.415551	0.990308	0.001430	5.835066	0.002953	2.823295
44.057000	3.415470	0.993512	0.001427	5.853944	0.002948	2.832430
44.077000	3.415632	0.987254	0.001432	5.817071	0.002958	2.814589
44.097000	3.415551	0.987546	0.001432	5.818791	0.002957	2.815421
44.117000	3.415551	0.988210	0.001431	5.822703	0.002956	2.817314
44.137000	3.415551	0.992594	0.001428	5.848537	0.002950	2.829814
44.157000	3.415551	0.992472	0.001428	5.847817	0.002950	2.829465
44.177000	3.415551	0.996369	0.001425	5.870778	0.002944	2.840575
44.197000	3.415551	0.985035	0.001433	5.803995	0.002961	2.808262
44.217000	3.415551	0.994292	0.001427	5.858542	0.002947	2.834655
44.237000	3.415551	0.989064	0.001430	5.827737	0.002955	2.819749
44.257000	3.415551	0.993693	0.001427	5.855009	0.002948	2.832945
44.277000	3.415551	0.996566	0.001425	5.871936	0.002943	2.841135
44.297000	3.415551	0.998803	0.001423	5.885120	0.002940	2.847514
44.317000	3.415551	0.994024	0.001427	5.856959	0.002947	2.833889
44.337000	3.415551	0.987831	0.001431	5.820470	0.002957	2.816233
44.357000	3.415551	0.992276	0.001428	5.846659	0.002950	2.828905
44.377000	3.415551	0.992499	0.001428	5.847978	0.002950	2.829543
44.397000	3.415551	0.993363	0.001427	5.853066	0.002948	2.832005
44.417000	3.415551	0.989532	0.001430	5.830490	0.002954	2.821082
44.437000	3.415551	0.990798	0.001429	5.837952	0.002952	2.824692
44.457000	3.415551	0.992228	0.001428	5.846379	0.002950	2.828770
44.477000	3.415551	0.992816	0.001428	5.849843	0.002949	2.830445
44.497000	3.415551	1.000125	0.001422	5.892908	0.002938	2.851282
44.517000	3.415551	0.997135	0.001424	5.875291	0.002942	2.842759
44.537000	3.415551	0.994440	0.001426	5.859413	0.002947	2.835076
44.557000	3.415551	0.991650	0.001429	5.842975	0.002951	2.827122
44.577000	3.415551	0.992975	0.001428	5.850778	0.002949	2.830898
44.597000	3.415551	1.000771	0.001422	5.896714	0.002937	2.853124
44.617000	3.415551	0.991594	0.001429	5.842641	0.002951	2.826961
44.637000	3.415551	0.992511	0.001428	5.848048	0.002950	2.829577
44.657000	3.415551	0.990330	0.001430	5.835198	0.002953	2.823359
44.677000	3.415551	0.988282	0.001431	5.823130	0.002956	2.817521
44.697000	3.415470	0.991405	0.001429	5.841527	0.002951	2.826422
44.717000	3.415551	0.994990	0.001426	5.862651	0.002946	2.836643
44.737000	3.415551	1.000794	0.001422	5.896853	0.002937	2.853192
44.757000	3.415551	0.991008	0.001429	5.839187	0.002952	2.825290
44.777000	3.415551	0.994531	0.001426	5.859949	0.002947	2.835335
44.797000	3.415551	0.991740	0.001428	5.843501	0.002951	2.827377
44.817000	3.415551	0.990956	0.001429	5.838882	0.002952	2.825142
44.837000	3.415551	0.991422	0.001429	5.841630	0.002951	2.826472
44.857000	3.415551	0.990690	0.001429	5.837317	0.002952	2.824385
44.877000	3.415551	0.991207	0.001429	5.840364	0.002952	2.825859
44.897000	3.415551	0.991534	0.001429	5.842291	0.002951	2.826791
44.917000	3.415551	0.992450	0.001428	5.847685	0.002950	2.829401
44.937000	3.415551	0.993407	0.001427	5.853325	0.002948	2.832130
44.957000	3.415551	0.996066	0.001425	5.868991	0.002944	2.839710
44.977000	3.415551	0.998260	0.001424	5.881918	0.002941	2.845965
44.997000	3.415551	0.998807	0.001423	5.885141	0.002940	2.847524
45.017000	3.415551	0.990762	0.001429	5.837742	0.002952	2.824590
45.037000	3.415551	1.000393	0.001422	5.894486	0.002937	2.852046
45.057000	3.415551	0.989018	0.001431	5.827464	0.002955	2.819618
45.077000	3.415551	0.990802	0.001429	5.837978	0.002952	2.824704
45.097000	3.415551	0.998546	0.001423	5.883607	0.002940	2.846782
45.117000	3.415551	0.995430	0.001426	5.865247	0.002945	2.837899
45.137000	3.415551	0.992430	0.001428	5.847568	0.002950	2.829345
45.157000	3.415551	0.988599	0.001431	5.824993	0.002956	2.818422
45.177000	3.415470	0.991216	0.001429	5.840413	0.002952	2.825883
45.197000	3.415551	0.995742	0.001425	5.867084	0.002945	2.838788
45.217000	3.415551	0.993250	0.001427	5.852400	0.002948	2.831683
45.237000	3.415551	0.997453	0.001424	5.877167	0.002942	2.843666
45.257000	3.415551	0.990419	0.001429	5.835718	0.002953	2.823611
45.277000	3.415551	0.989987	0.001430	5.833174	0.002954	2.822380
45.297000	3.415551	0.992711	0.001428	5.849226	0.002949	2.830147
45.317000	3.415551	0.985960	0.001433	5.809446	0.002960	2.810900
45.337000	3.415551	0.993690	0.001427	5.854991	0.002948	2.832936
45.357000	3.415551	0.989629	0.001430	5.831063	0.002954	2.821359
45.377000	3.415551	0.996110	0.001425	5.869250	0.002944	2.839835
45.397000	3.415551	0.988817	0.001431	5.826278	0.002955	2.819044
45.417000	3.415551	0.997092	0.001424	5.875040	0.002943	2.842637
45.437000	3.415551	0.995009	0.001426	5.862763	0.002946	2.836697
45.457000	3.415551	0.989118	0.001430	5.828053	0.002955	2.819902
45.477000	3.415551	0.990600	0.001429	5.836788	0.002953	2.824129
45.497000	3.415551	0.995044	0.001426	5.862972	0.002946	2.836798
45.517000	3.415551	0.990820	0.001429	5.838084	0.002952	2.824756
45.537000	3.415551	0.989522	0.001430	5.830433	0.002954	2.821054
45.557000	3.415551	0.992014	0.001428	5.845117	0.002950	2.828159
45.577000	3.415551	0.990804	0.001429	5.837990	0.002952	2.824711
45.597000	3.415551	0.989335	0.001430	5.829332	0.002955	2.820521
45.617000	3.415551	0.988540	0.001431	5.824648	0.002956	2.818255
45.637000	3.415551	0.992044	0.001428	5.845296	0.002950	2.828246
45.657000	3.415551	0.988085	0.001431	5.821967	0.002956	2.816958
45.677000	3.415551	0.991601	0.001429	5.842682	0.002951	2.826981
45.697000	3.415551	0.987499	0.001432	5.818516	0.002957	2.815288
45.717000	3.415551	0.987498	0.001432	5.818511	0.002957	2.815286
45.737000	3.415551	0.986776	0.001432	5.814255	0.002959	2.813226
45.757000	3.415551	0.986113	0.001433	5.810348	0.002960	2.811336
45.777000	3.415551	0.986084	0.001433	5.810177	0.002960	2.811253
45.797000	3.415551	0.991603	0.001429	5.842695	0.002951	2.826987
45.817000	3.415551	0.993252	0.001427	5.852410	0.002948	2.831688
45.837000	3.415551	1.001151	0.001421	5.898952	0.002936	2.854207
45.857000	3.415551	0.989065	0.001430	5.827739	0.002955	2.819751
45.877000	3.415551	0.988103	0.001431	5.822076	0.002956	2.817010
45.897000	3.415551	0.984551	0.001434	5.801146	0.002962	2.806883
45.917000	3.415551	0.988110	0.001431	5.822117	0.002956	2.817030
45.937000	3.415551	0.987046	0.001432	5.815845	0.002958	2.813996
45.957000	3.415551	0.988584	0.001431	5.824907	0.002956	2.818380
45.977000	3.415551	0.987358	0.001432	5.817685	0.002958	2.814886
45.997000	3.415551	0.992130	0.001428	5.845804	0.002950	2.828491
46.017000	3.415551	0.987533	0.001432	5.818713	0.002957	2.815383
46.037000	3.415551	0.995343	0.001426	5.864732	0.002945	2.837649
46.057000	3.415551	0.988659	0.001431	5.825348	0.002956	2.818594
46.077000	3.415551	0.984295	0.001434	5.799635	0.002962	2.806153
46.097000	3.415551	0.989394	0.001430	5.829680	0.002954	2.820689
46.117000	3.415551	0.992152	0.001428	5.845931	0.002950	2.828553
46.137000	3.415551	0.992745	0.001428	5.849426	0.002949	2.830244
46.157000	3.415551	0.989102	0.001430	5.827962	0.002955	2.819858
46.177000	3.415551	0.994540	0.001426	5.860004	0.002946	2.835362
46.197000	3.415551	0.988558	0.001431	5.824755	0.002956	2.818307
46.217000	3.415551	0.990780	0.001429	5.837848	0.002952	2.824642
46.237000	3.415551	0.988234	0.001431	5.822848	0.002956	2.817384
46.257000	3.415551	0.985204	0.001433	5.804990	0.002961	2.808744
46.277000	3.415551	0.986931	0.001432	5.815169	0.002958	2.813669
46.297000	3.415551	0.988934	0.001431	5.826967	0.002955	2.819377
46.317000	3.415551	0.987564	0.001432	5.818895	0.002957	2.815471
46.337000	3.415551	0.992670	0.001428	5.848980	0.002949	2.830028
46.357000	3.415551	0.982123	0.001436	5.786840	0.002966	2.799961
46.377000	3.415551	0.986277	0.001433	5.811314	0.002959	2.811803
46.397000	3.415551	0.981728	0.001436	5.784508	0.002966	2.798833
46.417000	3.415551	0.983715	0.001434	5.796218	0.002963	2.804499
46.437000	3.415470	0.985941	0.001433	5.809332	0.002960	2.810844
46.457000	3.415551	0.985410	0.001433	5.806208	0.002961	2.809333
46.477000	3.415551	0.995211	0.001426	5.863957	0.002945	2.837275
46.497000	3.415551	0.989735	0.001430	5.831687	0.002954	2.821661
46.517000	3.415551	0.994354	0.001426	5.858908	0.002947	2.834831
46.537000	3.415551	0.993451	0.001427	5.853586	0.002948	2.832257
46.557000	3.415551	0.982754	0.001435	5.790558	0.002965	2.801760
46.577000	3.415551	0.985319	0.001433	5.805669	0.002961	2.809072
46.597000	3.415551	0.979454	0.001438	5.771109	0.002970	2.792350
46.617000	3.415551	0.985408	0.001433	5.806195	0.002961	2.809326
46.637000	3.415551	0.985605	0.001433	5.807356	0.002960	2.809888
46.657000	3.415551	0.990390	0.001429	5.835547	0.002953	2.823529
46.677000	3.415551	0.980866	0.001437	5.779433	0.002968	2.796378
46.697000	3.415551	0.984606	0.001434	5.801467	0.002962	2.807039
46.717000	3.415551	0.981562	0.001436	5.783534	0.002967	2.798362
46.737000	3.415470	0.986330	0.001432	5.811628	0.002959	2.811955
46.757000	3.415551	0.990520	0.001429	5.836314	0.002953	2.823900
46.777000	3.415551	0.989891	0.001430	5.832610	0.002954	2.822107
46.797000	3.415551	0.988217	0.001431	5.822747	0.002956	2.817335
46.817000	3.415551	0.988652	0.001431	5.825306	0.002956	2.818574
46.837000	3.415551	0.989720	0.001430	5.831602	0.002954	2.821620
46.857000	3.415551	0.993541	0.001427	5.854112	0.002948	2.832511
46.877000	3.415551	0.987388	0.001432	5.817858	0.002958	2.814970
46.897000	3.415551	0.992159	0.001428	5.845972	0.002950	2.828573
46.917000	3.415470	0.984769	0.001434	5.802431	0.002962	2.807505
46.937000	3.415551	0.990017	0.001430	5.833351	0.002953	2.822466
46.957000	3.415551	0.983453	0.001435	5.794674	0.002964	2.803752
46.977000	3.415551	0.982573	0.001435	5.789488	0.002965	2.801243
46.997000	3.415551	0.984925	0.001434	5.803350	0.002961	2.807950
47.017000	3.415551	0.985964	0.001433	5.809472	0.002960	2.810912
47.037000	3.415551	0.987830	0.001431	5.820467	0.002957	2.816232
47.057000	3.415551	0.991715	0.001428	5.843358	0.002951	2.827308
47.077000	3.415551	0.987385	0.001432	5.817840	0.002958	2.814961
47.097000	3.415551	0.986510	0.001432	5.812685	0.002959	2.812466
47.117000	3.415551	0.984627	0.001434	5.801591	0.002962	2.807099
47.137000	3.415551	0.981951	0.001436	5.785824	0.002966	2.799470
47.157000	3.415551	0.988204	0.001431	5.822669	0.002956	2.817297
47.177000	3.415551	0.989701	0.001430	5.831490	0.002954	2.821566
47.197000	3.415551	0.986477	0.001432	5.812490	0.002959	2.812372
47.217000	3.415551	0.984062	0.001434	5.798262	0.002963	2.805488
47.237000	3.415551	0.983119	0.001435	5.792708	0.002964	2.802801
47.257000	3.415551	0.984571	0.001434	5.801262	0.002962	2.806940
47.277000	3.415551	0.985317	0.001433	5.805659	0.002961	2.809067
47.297000	3.415551	0.982620	0.001435	5.789767	0.002965	2.801378
47.317000	3.415551	0.988624	0.001431	5.825143	0.002956	2.818495
47.337000	3.415551	0.987211	0.001432	5.816819	0.002958	2.814467
47.357000	3.415551	0.986473	0.001432	5.812467	0.002959	2.812361
47.377000	3.415551	0.987757	0.001431	5.820032	0.002957	2.816021
47.397000	3.415551	0.987406	0.001432	5.817964	0.002958	2.815021
47.417000	3.415551	0.987497	0.001432	5.818501	0.002957	2.815281
47.437000	3.415551	0.983469	0.001435	5.794767	0.002964	2.803797
47.457000	3.415551	0.982751	0.001435	5.790537	0.002965	2.801750
47.477000	3.415551	0.983930	0.001434	5.797482	0.002963	2.805111
47.497000	3.415551	0.981187	0.001436	5.781324	0.002967	2.797293
47.517000	3.415551	0.986361	0.001432	5.811812	0.002959	2.812044
47.537000	3.415551	0.991308	0.001429	5.840959	0.002952	2.826147
47.557000	3.415551	0.988357	0.001431	5.823571	0.002956	2.817734
47.577000	3.415551	0.986187	0.001433	5.810786	0.002959	2.811548
47.597000	3.415551	0.994564	0.001426	5.860141	0.002946	2.835428
47.617000	3.415551	0.989307	0.001430	5.829167	0.002955	2.820441
47.637000	3.415551	0.990385	0.001429	5.835516	0.002953	2.823514
47.657000	3.415551	0.994675	0.001426	5.860799	0.002946	2.835747
47.677000	3.415551	0.988597	0.001431	5.824985	0.002956	2.818418
47.697000	3.415551	0.985530	0.001433	5.806913	0.002960	2.809674
47.717000	3.415551	0.981359	0.001436	5.782337	0.002967	2.797783
47.737000	3.415551	0.983037	0.001435	5.792226	0.002964	2.802568
47.757000	3.415551	0.991129	0.001429	5.839905	0.002952	2.825637
47.777000	3.415551	0.986111	0.001433	5.810335	0.002960	2.811330
47.797000	3.415551	0.983908	0.001434	5.797358	0.002963	2.805051
47.817000	3.415551	0.987295	0.001432	5.817312	0.002958	2.814705
47.837000	3.415551	0.983982	0.001434	5.797793	0.002963	2.805261
47.857000	3.415551	0.994893	0.001426	5.862079	0.002946	2.836366
47.877000	3.415551	0.984592	0.001434	5.801387	0.002962	2.807000
47.897000	3.415551	0.989482	0.001430	5.830200	0.002954	2.820941
47.917000	3.415551	0.992138	0.001428	5.845848	0.002950	2.828513
47.937000	3.415551	0.989061	0.001430	5.827718	0.002955	2.819741
47.957000	3.415551	0.999437	0.001423	5.888856	0.002939	2.849322
47.977000	3.415551	0.985310	0.001433	5.805617	0.002961	2.809047
47.997000	3.415551	0.979815	0.001437	5.773236	0.002969	2.793379
48.017000	3.415551	0.991647	0.001429	5.842954	0.002951	2.827112
48.037000	3.415551	0.984929	0.001434	5.803371	0.002961	2.807960
48.057000	3.415551	0.987321	0.001432	5.817467	0.002958	2.814780
48.077000	3.415551	0.985485	0.001433	5.806646	0.002961	2.809545
48.097000	3.415551	0.984834	0.001434	5.802814	0.002962	2.807691
48.117000	3.415551	0.984239	0.001434	5.799306	0.002962	2.805993
48.137000	3.415551	0.988726	0.001431	5.825747	0.002955	2.818787
48.157000	3.415551	0.988623	0.001431	5.825135	0.002956	2.818491
48.177000	3.415551	0.983376	0.001435	5.794221	0.002964	2.803533
48.197000	3.415551	0.988891	0.001431	5.826716	0.002955	2.819255
48.217000	3.415551	0.990311	0.001430	5.835081	0.002953	2.823303
48.237000	3.415551	0.991697	0.001428	5.843247	0.002951	2.827254
48.257000	3.415551	0.986589	0.001432	5.813154	0.002959	2.812693
48.277000	3.415551	0.987742	0.001431	5.819944	0.002957	2.815979
48.297000	3.415551	0.988273	0.001431	5.823073	0.002956	2.817493
48.317000	3.415551	0.982966	0.001435	5.791806	0.002964	2.802364
48.337000	3.415551	0.990821	0.001429	5.838086	0.002952	2.824757
48.357000	3.415551	0.986498	0.001432	5.812617	0.002959	2.812434
48.377000	3.415551	0.980941	0.001437	5.779874	0.002968	2.796591
48.397000	3.415551	0.986196	0.001433	5.810837	0.002959	2.811573
48.417000	3.415551	0.987175	0.001432	5.816607	0.002958	2.814364
48.437000	3.415551	0.980089	0.001437	5.774853	0.002969	2.794162
48.457000	3.415551	0.983425	0.001435	5.794511	0.002964	2.803673
48.477000	3.415551	0.981597	0.001436	5.783739	0.002967	2.798461
48.497000	3.415551	0.986454	0.001432	5.812358	0.002959	2.812309
48.517000	3.415551	0.986025	0.001433	5.809832	0.002960	2.811086
48.537000	3.415551	0.980584	0.001437	5.777767	0.002968	2.795572
48.557000	3.415551	0.980130	0.001437	5.775096	0.002969	2.794279
48.577000	3.415551	0.986735	0.001432	5.814011	0.002959	2.813108
48.597000	3.415551	0.979313	0.001438	5.770280	0.002970	2.791949
48.617000	3.415551	0.978994	0.001438	5.768402	0.002971	2.791040
48.637000	3.415551	0.980197	0.001437	5.775488	0.002969	2.794469
48.657000	3.415551	0.988275	0.001431	5.823086	0.002956	2.817499
48.677000	3.415551	0.982221	0.001436	5.787418	0.002966	2.800241
48.697000	3.415551	0.985902	0.001433	5.809102	0.002960	2.810733
48.717000	3.415551	0.983260	0.001435	5.793539	0.002964	2.803203
48.737000	3.415551	0.990700	0.001429	5.837374	0.002952	2.824412
48.757000	3.415551	0.991369	0.001429	5.841314	0.002951	2.826319
48.777000	3.415551	0.985723	0.001433	5.808050	0.002960	2.810224
48.797000	3.415551	0.989093	0.001430	5.827908	0.002955	2.819832
48.817000	3.415551	0.989837	0.001430	5.832288	0.002954	2.821952
48.837000	3.415551	0.987241	0.001432	5.816996	0.002958	2.814552
48.857000	3.415551	0.983512	0.001435	5.795024	0.002964	2.803921
48.877000	3.415551	0.988616	0.001431	5.825097	0.002956	2.818472
48.897000	3.415551	0.991260	0.001429	5.840677	0.002952	2.826011
48.917000	3.415551	0.991142	0.001429	5.839978	0.002952	2.825672
48.937000	3.415551	0.981248	0.001436	5.781684	0.002967	2.797467
48.957000	3.415551	0.997026	0.001424	5.874649	0.002943	2.842448
48.977000	3.415551	0.988851	0.001431	5.826483	0.002955	2.819143
48.997000	3.415551	0.987298	0.001432	5.817330	0.002958	2.814714
49.017000	3.415551	0.993017	0.001428	5.851029	0.002949	2.831020
49.037000	3.415551	0.984837	0.001434	5.802832	0.002962	2.807699
49.057000	3.415551	0.999104	0.001423	5.886892	0.002939	2.848372
49.077000	3.415551	0.995606	0.001426	5.866283	0.002945	2.838400
49.097000	3.415470	0.995291	0.001426	5.864428	0.002945	2.837503
49.117000	3.415551	0.987140	0.001432	5.816400	0.002958	2.814264
49.137000	3.415551	0.996202	0.001425	5.869791	0.002944	2.840097
49.157000	3.415551	0.987261	0.001432	5.817110	0.002958	2.814607
49.177000	3.415551	0.980347	0.001437	5.776374	0.002968	2.794897
49.197000	3.415551	0.992465	0.001428	5.847773	0.002950	2.829444
49.217000	3.415470	0.988688	0.001431	5.825521	0.002955	2.818678
49.237000	3.415551	0.991462	0.001429	5.841864	0.002951	2.826585
49.257000	3.415551	0.989629	0.001430	5.831063	0.002954	2.821359
49.277000	3.415551	0.981242	0.001436	5.781648	0.002967	2.797449
49.297000	3.415551	0.989149	0.001430	5.828237	0.002955	2.819991
49.317000	3.415551	0.989079	0.001430	5.827825	0.002955	2.819792
49.337000	3.415551	0.991688	0.001428	5.843198	0.002951	2.827230
49.357000	3.415551	0.991947	0.001428	5.844724	0.002951	2.827969
49.377000	3.415551	0.987966	0.001431	5.821265	0.002957	2.816618
49.397000	3.415551	0.988979	0.001431	5.827234	0.002955	2.819506
49.417000	3.415551	0.984476	0.001434	5.800703	0.002962	2.806669
49.437000	3.415551	0.990075	0.001430	5.833695	0.002953	2.822632
49.457000	3.415551	0.990815	0.001429	5.838050	0.002952	2.824739
49.477000	3.415551	0.987210	0.001432	5.816809	0.002958	2.814462
49.497000	3.415551	0.982489	0.001435	5.788993	0.002965	2.801003
49.517000	3.415551	0.985135	0.001433	5.804586	0.002961	2.808548
49.537000	3.415551	0.984400	0.001434	5.800252	0.002962	2.806451
49.557000	3.415551	0.989656	0.001430	5.831221	0.002954	2.821435
49.577000	3.415551	0.990344	0.001430	5.835275	0.002953	2.823397
49.597000	3.415551	0.986761	0.001432	5.814164	0.002959	2.813182
49.617000	3.415551	0.988390	0.001431	5.823765	0.002956	2.817828
49.637000	3.415551	0.992836	0.001428	5.849962	0.002949	2.830503
49.657000	3.415551	0.985929	0.001433	5.809265	0.002960	2.810812
49.677000	3.415551	0.987629	0.001432	5.819281	0.002957	2.815658
49.697000	3.415551	0.992054	0.001428	5.845351	0.002950	2.828272
49.717000	3.415551	0.989327	0.001430	5.829283	0.002955	2.820498
49.737000	3.415551	0.991678	0.001429	5.843136	0.002951	2.827200
49.757000	3.415551	0.992200	0.001428	5.846216	0.002950	2.828691
49.777000	3.415551	0.984959	0.001434	5.803550	0.002961	2.808047
49.797000	3.415551	0.989026	0.001430	5.827514	0.002955	2.819641
49.817000	3.415551	0.989793	0.001430	5.832029	0.002954	2.821826
49.837000	3.415551	0.988926	0.001431	5.826923	0.002955	2.819356
49.857000	3.415551	0.987215	0.001432	5.816843	0.002958	2.814478
49.877000	3.415551	0.991631	0.001429	5.842864	0.002951	2.827069
49.897000	3.415551	0.991449	0.001429	5.841791	0.002951	2.826550
49.917000	3.415551	0.996664	0.001425	5.872517	0.002943	2.841416
49.937000	3.415551	0.990624	0.001429	5.836928	0.002953	2.824197
49.957000	3.415551	0.991233	0.001429	5.840516	0.002952	2.825933
49.977000	3.415551	0.995540	0.001426	5.865895	0.002945	2.838212
49.997000	3.415551	0.990482	0.001429	5.836089	0.002953	2.823791
50.017000	3.415470	0.995496	0.001426	5.865633	0.002945	2.838086
50.037000	3.415551	0.992585	0.001428	5.848480	0.002950	2.829786
50.057000	3.415551	0.990895	0.001429	5.838522	0.002952	2.824968
50.077000	3.415551	0.992696	0.001428	5.849138	0.002949	2.830104
50.097000	3.415551	0.989440	0.001430	5.829949	0.002954	2.820820
50.117000	3.415551	0.976477	0.001440	5.753573	0.002974	2.783865
50.137000	3.415551	0.984390	0.001434	5.800195	0.002962	2.806423
50.157000	3.415470	0.989430	0.001430	5.829895	0.002954	2.820793
50.177000	3.415551	0.986470	0.001432	5.812449	0.002959	2.812352
50.197000	3.415551	0.984190	0.001434	5.799019	0.002963	2.805854
50.217000	3.415470	0.990809	0.001429	5.838019	0.002952	2.824724
50.237000	3.415551	0.982248	0.001436	5.787576	0.002966	2.800317
50.257000	3.415551	0.994992	0.001426	5.862667	0.002946	2.836650
50.277000	3.415551	0.983533	0.001435	5.795148	0.002964	2.803981
50.297000	3.415551	0.996180	0.001425	5.869664	0.002944	2.840036
50.317000	3.415551	0.994594	0.001426	5.860322	0.002946	2.835516
50.337000	3.415551	0.987419	0.001432	5.818045	0.002958	2.815060
50.357000	3.415551	0.982964	0.001435	5.791796	0.002964	2.802359
50.377000	3.415551	0.986432	0.001432	5.812229	0.002959	2.812246
50.397000	3.415551	0.987725	0.001431	5.819845	0.002957	2.815931
50.417000	3.415551	0.991861	0.001428	5.844218	0.002951	2.827724
50.437000	3.415551	0.992657	0.001428	5.848905	0.002949	2.829992
50.457000	3.415551	0.989878	0.001430	5.832529	0.002954	2.822068
50.477000	3.415551	0.990596	0.001429	5.836760	0.002953	2.824115
50.497000	3.415470	0.989674	0.001430	5.831327	0.002954	2.821487
50.517000	3.415551	0.992845	0.001428	5.850016	0.002949	2.830529
50.537000	3.415551	0.983508	0.001435	5.794998	0.002964	2.803909
50.557000	3.415551	0.987821	0.001431	5.820410	0.002957	2.816204
50.577000	3.415551	0.992750	0.001428	5.849457	0.002949	2.830259
50.597000	3.415551	0.994307	0.001427	5.858630	0.002947	2.834697
50.617000	3.415470	0.988941	0.001431	5.827011	0.002955	2.819398
50.637000	3.415551	0.987828	0.001431	5.820452	0.002957	2.816224
50.657000	3.415551	0.989441	0.001430	5.829957	0.002954	2.820824
50.677000	3.415551	0.988857	0.001431	5.826516	0.002955	2.819159
50.697000	3.415551	0.984510	0.001434	5.800905	0.002962	2.806767
50.717000	3.415551	0.992537	0.001428	5.848198	0.002950	2.829649
50.737000	3.415551	0.991059	0.001429	5.839488	0.002952	2.825435
50.757000	3.415551	0.986594	0.001432	5.813179	0.002959	2.812706
50.777000	3.415551	0.984174	0.001434	5.798920	0.002963	2.805807
50.797000	3.415551	0.989185	0.001430	5.828446	0.002955	2.820093
50.817000	3.415551	0.994732	0.001426	5.861130	0.002946	2.835907
50.837000	3.415551	0.994421	0.001426	5.859299	0.002947	2.835021
50.857000	3.415551	0.992739	0.001428	5.849389	0.002949	2.830226
50.877000	3.415551	0.992531	0.001428	5.848167	0.002950	2.829634
50.897000	3.415470	0.993902	0.001427	5.856242	0.002947	2.833542
50.917000	3.415551	0.996719	0.001425	5.872843	0.002943	2.841574
50.937000	3.415551	0.991984	0.001428	5.844939	0.002950	2.828073
50.957000	3.415551	0.993758	0.001427	5.855395	0.002948	2.833132
50.977000	3.415551	0.993032	0.001427	5.851117	0.002949	2.831062
50.997000	3.415551	0.983225	0.001435	5.793330	0.002964	2.803102
51.017000	3.415551	0.982586	0.001435	5.789565	0.002965	2.801280
51.037000	3.415551	0.983851	0.001434	5.797021	0.002963	2.804888
51.057000	3.415551	0.980100	0.001437	5.774920	0.002969	2.794194
51.077000	3.415551	0.981451	0.001436	5.782876	0.002967	2.798044
51.097000	3.415551	0.983467	0.001435	5.794754	0.002964	2.803791
51.117000	3.415551	0.983277	0.001435	5.793640	0.002964	2.803252
51.137000	3.415551	0.981152	0.001436	5.781117	0.002967	2.797193
51.157000	3.415470	0.978524	0.001438	5.765630	0.002971	2.789699
51.177000	3.415551	0.982133	0.001436	5.786900	0.002966	2.799990
51.197000	3.415551	0.983521	0.001435	5.795073	0.002964	2.803945
51.217000	3.415551	0.986359	0.001432	5.811799	0.002959	2.812038
51.237000	3.415551	0.988336	0.001431	5.823444	0.002956	2.817672
51.257000	3.415551	0.989368	0.001430	5.829524	0.002955	2.820614
51.277000	3.415551	0.989148	0.001430	5.828229	0.002955	2.819987
51.297000	3.415551	0.986936	0.001432	5.815195	0.002958	2.813681
51.317000	3.415551	0.987593	0.001432	5.819071	0.002957	2.815556
51.337000	3.415551	0.983508	0.001435	5.794998	0.002964	2.803909
51.357000	3.415551	0.983015	0.001435	5.792096	0.002964	2.802505
51.377000	3.415551	0.981106	0.001436	5.780848	0.002967	2.797062
51.397000	3.415551	0.983855	0.001434	5.797045	0.002963	2.804899
51.417000	3.415551	0.990985	0.001429	5.839053	0.002952	2.825225
51.437000	3.415551	0.991905	0.001428	5.844475	0.002951	2.827848
51.457000	3.415551	0.992746	0.001428	5.849434	0.002949	2.830247
51.477000	3.415551	0.991239	0.001429	5.840550	0.002952	2.825949
51.497000	3.415470	0.991145	0.001429	5.839998	0.002952	2.825682
51.517000	3.415551	0.987699	0.001431	5.819695	0.002957	2.815858
51.537000	3.415551	0.993390	0.001427	5.853226	0.002948	2.832083
51.557000	3.415551	0.989422	0.001430	5.829845	0.002954	2.820770
51.577000	3.415551	0.990380	0.001429	5.835488	0.002953	2.823500
51.597000	3.415551	0.986248	0.001433	5.811143	0.002959	2.811721
51.617000	3.415551	0.997562	0.001424	5.877809	0.002942	2.843977
51.637000	3.415551	0.991369	0.001429	5.841317	0.002951	2.826320
51.657000	3.415551	0.994935	0.001426	5.862330	0.002946	2.836487
51.677000	3.415551	0.986897	0.001432	5.814970	0.002958	2.813572
51.697000	3.415551	0.988777	0.001431	5.826047	0.002955	2.818932
51.717000	3.415551	0.988859	0.001431	5.826529	0.002955	2.819165
51.737000	3.415551	0.983426	0.001435	5.794516	0.002964	2.803676
51.757000	3.415551	0.981714	0.001436	5.784425	0.002966	2.798793
51.777000	3.415551	0.990935	0.001429	5.838760	0.002952	2.825083
51.797000	3.415551	0.988403	0.001431	5.823843	0.002956	2.817865
51.817000	3.415551	0.988919	0.001431	5.826884	0.002955	2.819337
51.837000	3.415551	0.986345	0.001433	5.811716	0.002959	2.811998
51.857000	3.415551	0.982825	0.001435	5.790972	0.002965	2.801961
51.877000	3.415551	0.979599	0.001438	5.771964	0.002970	2.792764
51.897000	3.415551	0.984276	0.001434	5.799521	0.002962	2.806097
51.917000	3.415551	0.987854	0.001431	5.820607	0.002957	2.816300
51.937000	3.415551	0.987381	0.001432	5.817822	0.002958	2.814952
51.957000	3.415551	0.981793	0.001436	5.784892	0.002966	2.799019
51.977000	3.415551	0.978863	0.001438	5.767627	0.002971	2.790666
51.997000	3.415551	0.984481	0.001434	5.800731	0.002962	2.806683
52.017000	3.415551	0.979597	0.001438	5.771956	0.002970	2.792760
52.037000	3.415551	0.988496	0.001431	5.824389	0.002956	2.818130
52.057000	3.415551	0.985221	0.001433	5.805094	0.002961	2.808794
52.077000	3.415551	0.980819	0.001437	5.779153	0.002968	2.796242
52.097000	3.415551	0.983804	0.001434	5.796744	0.002963	2.804754
52.117000	3.415551	0.981807	0.001436	5.784975	0.002966	2.799059
52.137000	3.415551	0.982538	0.001435	5.789283	0.002965	2.801144
52.157000	3.415551	0.984825	0.001434	5.802760	0.002962	2.807664
52.177000	3.415551	0.989136	0.001430	5.828159	0.002955	2.819954
52.197000	3.415551	0.986941	0.001432	5.815226	0.002958	2.813696
52.217000	3.415551	0.989798	0.001430	5.832063	0.002954	2.821843
52.237000	3.415551	0.989365	0.001430	5.829509	0.002955	2.820607
52.257000	3.415551	0.987674	0.001432	5.819545	0.002957	2.815786
52.277000	3.415551	0.985275	0.001433	5.805407	0.002961	2.808945
52.297000	3.415551	0.981385	0.001436	5.782488	0.002967	2.797856
52.317000	3.415551	0.991208	0.001429	5.840366	0.002952	2.825860
52.337000	3.415551	0.991096	0.001429	5.839711	0.002952	2.825543
52.357000	3.415551	0.991408	0.001429	5.841545	0.002951	2.826430
52.377000	3.415551	0.990501	0.001429	5.836205	0.002953	2.823847
52.397000	3.415551	0.986429	0.001432	5.812211	0.002959	2.812237
52.417000	3.415551	0.989281	0.001430	5.829016	0.002955	2.820369
52.437000	3.415551	0.983526	0.001435	5.795104	0.002964	2.803960
52.457000	3.415551	0.990690	0.001429	5.837317	0.002952	2.824385
52.477000	3.415551	0.983238	0.001435	5.793407	0.002964	2.803139
52.497000	3.415551	0.986257	0.001433	5.811195	0.002959	2.811746
52.517000	3.415551	0.979800	0.001437	5.773148	0.002969	2.793337
52.537000	3.415551	0.982471	0.001435	5.788887	0.002965	2.800952
52.557000	3.415551	0.989154	0.001430	5.828268	0.002955	2.820006
52.577000	3.415551	0.987895	0.001431	5.820850	0.002957	2.816417
52.597000	3.415551	0.986256	0.001433	5.811192	0.002959	2.811744
52.617000	3.415551	0.987663	0.001432	5.819480	0.002957	2.815754
52.637000	3.415551	0.988487	0.001431	5.824338	0.002956	2.818105
52.657000	3.415551	0.989233	0.001430	5.828731	0.002955	2.820231
52.677000	3.415551	0.985387	0.001433	5.806071	0.002961	2.809266
52.697000	3.415551	0.981561	0.001436	5.783526	0.002967	2.798358
52.717000	3.415551	0.987618	0.001432	5.819213	0.002957	2.815625
52.737000	3.415551	0.980850	0.001437	5.779337	0.002968	2.796331
52.757000	3.415551	0.987697	0.001431	5.819682	0.002957	2.815852
52.777000	3.415551	0.989734	0.001430	5.831685	0.002954	2.821660
52.797000	3.415551	0.980866	0.001437	5.779433	0.002968	2.796378
52.817000	3.415551	0.983381	0.001435	5.794252	0.002964	2.803548
52.837000	3.415551	0.983612	0.001435	5.795609	0.002963	2.804205
52.857000	3.415551	0.986885	0.001432	5.814894	0.002958	2.813536
52.877000	3.415551	0.984254	0.001434	5.799397	0.002962	2.806037
52.897000	3.415551	0.982147	0.001436	5.786982	0.002966	2.800030
52.917000	3.415551	0.987868	0.001431	5.820687	0.002957	2.816339
52.937000	3.415551	0.993186	0.001427	5.852024	0.002949	2.831501
52.957000	3.415551	0.983584	0.001435	5.795449	0.002963	2.804127
52.977000	3.415551	0.987622	0.001432	5.819239	0.002957	2.815638
52.997000	3.415551	0.989165	0.001430	5.828330	0.002955	2.820036
53.017000	3.415551	0.988866	0.001431	5.826571	0.002955	2.819185
53.037000	3.415551	0.986934	0.001432	5.815187	0.002958	2.813677
53.057000	3.415551	0.988655	0.001431	5.825325	0.002956	2.818582
53.077000	3.415551	0.992901	0.001428	5.850345	0.002949	2.830689
53.097000	3.415551	0.984454	0.001434	5.800573	0.002962	2.806606
53.117000	3.415551	0.983751	0.001434	5.796433	0.002963	2.804603
53.137000	3.415551	0.982685	0.001435	5.790148	0.002965	2.801562
53.157000	3.415551	0.982775	0.001435	5.790682	0.002965	2.801820
53.177000	3.415551	0.980175	0.001437	5.775361	0.002969	2.794407
53.197000	3.415551	0.983572	0.001435	5.795374	0.002963	2.804091
53.217000	3.415551	0.979208	0.001438	5.769664	0.002970	2.791651
53.237000	3.415551	0.983299	0.001435	5.793770	0.002964	2.803315
53.257000	3.415551	0.988511	0.001431	5.824480	0.002956	2.818174
53.277000	3.415551	0.982342	0.001436	5.788130	0.002965	2.800586
53.297000	3.415551	0.980620	0.001437	5.777980	0.002968	2.795675
53.317000	3.415551	0.984215	0.001434	5.799166	0.002962	2.805926
53.337000	3.415551	0.989610	0.001430	5.830952	0.002954	2.821305
53.357000	3.415551	0.987895	0.001431	5.820845	0.002957	2.816415
53.377000	3.415551	0.985022	0.001433	5.803918	0.002961	2.808225
53.397000	3.415551	0.981293	0.001436	5.781949	0.002967	2.797595
53.417000	3.415551	0.982636	0.001435	5.789861	0.002965	2.801423
53.437000	3.415551	0.986346	0.001433	5.811723	0.002959	2.812001
53.457000	3.415551	0.983230	0.001435	5.793358	0.002964	2.803115
53.477000	3.415551	0.983409	0.001435	5.794418	0.002964	2.803628
53.497000	3.415551	0.987055	0.001432	5.815897	0.002958	2.814021
53.517000	3.415551	0.984923	0.001434	5.803337	0.002961	2.807944
53.537000	3.415551	0.983337	0.001435	5.793990	0.002964	2.803421
53.557000	3.415551	0.986231	0.001433	5.811045	0.002959	2.811673
53.577000	3.415551	0.983145	0.001435	5.792858	0.002964	2.802873
53.597000	3.415551	0.983828	0.001434	5.796884	0.002963	2.804821
53.617000	3.415551	0.990286	0.001430	5.834936	0.002953	2.823233
53.637000	3.415551	0.989644	0.001430	5.831154	0.002954	2.821403
53.657000	3.415551	0.986690	0.001432	5.813747	0.002959	2.812980
53.677000	3.415551	0.991615	0.001429	5.842765	0.002951	2.827021
53.697000	3.415551	0.989900	0.001430	5.832659	0.002954	2.822131
53.717000	3.415551	0.987801	0.001431	5.820296	0.002957	2.816149
53.737000	3.415551	0.989993	0.001430	5.833208	0.002954	2.822397
53.757000	3.415551	0.984190	0.001434	5.799016	0.002963	2.805853
53.777000	3.415551	0.984951	0.001434	5.803503	0.002961	2.808024
53.797000	3.415551	0.992766	0.001428	5.849548	0.002949	2.830303
53.817000	3.415551	0.986162	0.001433	5.810638	0.002959	2.811476
53.837000	3.415551	0.979998	0.001437	5.774317	0.002969	2.793902
53.857000	3.415551	0.984124	0.001434	5.798628	0.002963	2.805665
53.877000	3.415551	0.981336	0.001436	5.782200	0.002967	2.797716
53.897000	3.415551	0.983907	0.001434	5.797348	0.002963	2.805046
53.917000	3.415551	0.979986	0.001437	5.774244	0.002969	2.793867
53.937000	3.415551	0.983974	0.001434	5.797742	0.002963	2.805236
53.957000	3.415551	0.986147	0.001433	5.810550	0.002959	2.811434
53.977000	3.415551	0.987586	0.001432	5.819027	0.002957	2.815535
53.997000	3.415551	0.979278	0.001438	5.770073	0.002970	2.791849
54.017000	3.415551	0.978752	0.001438	5.766975	0.002971	2.790350
54.037000	3.415551	0.983028	0.001435	5.792169	0.002964	2.802540
54.057000	3.415551	0.981476	0.001436	5.783026	0.002967	2.798116
54.077000	3.415551	0.982529	0.001435	5.789229	0.002965	2.801117
54.097000	3.415551	0.985415	0.001433	5.806236	0.002961	2.809346
54.117000	3.415551	0.988742	0.001431	5.825838	0.002955	2.818830
54.137000	3.415551	0.993225	0.001427	5.852252	0.002949	2.831611
54.157000	3.415551	0.988224	0.001431	5.822786	0.002956	2.817354
54.177000	3.415551	0.997110	0.001424	5.875143	0.002943	2.842687
54.197000	3.415551	0.987857	0.001431	5.820622	0.002957	2.816307
54.217000	3.415551	0.989538	0.001430	5.830529	0.002954	2.821101
54.237000	3.415551	0.991376	0.001429	5.841356	0.002951	2.826339
54.257000	3.415551	0.990971	0.001429	5.838970	0.002952	2.825184
54.277000	3.415551	0.992105	0.001428	5.845656	0.002950	2.828420
54.297000	3.415551	0.988735	0.001431	5.825799	0.002955	2.818812
54.317000	3.415470	0.990212	0.001430	5.834498	0.002953	2.823021
54.337000	3.415551	0.989132	0.001430	5.828138	0.002955	2.819944
54.357000	3.415551	0.988581	0.001431	5.824889	0.002956	2.818372
54.377000	3.415551	0.990829	0.001429	5.838136	0.002952	2.824781
54.397000	3.415551	0.979361	0.001438	5.770563	0.002970	2.792086
54.417000	3.415551	0.987725	0.001431	5.819845	0.002957	2.815931
54.437000	3.415551	0.985864	0.001433	5.808879	0.002960	2.810625
54.457000	3.415551	0.983288	0.001435	5.793700	0.002964	2.803281
54.477000	3.415551	0.983698	0.001434	5.796120	0.002963	2.804452
54.497000	3.415551	0.975291	0.001441	5.746581	0.002976	2.780482
54.517000	3.415551	0.987144	0.001432	5.816426	0.002958	2.814277
54.537000	3.415551	0.981220	0.001436	5.781516	0.002967	2.797386
54.557000	3.415551	0.987242	0.001432	5.817001	0.002958	2.814555
54.577000	3.415551	0.984843	0.001434	5.802866	0.002962	2.807716
54.597000	3.415551	0.978763	0.001438	5.767039	0.002971	2.790381
54.617000	3.415551	0.983046	0.001435	5.792278	0.002964	2.802593
54.637000	3.415551	0.982352	0.001436	5.788185	0.002965	2.800612
54.657000	3.415551	0.980085	0.001437	5.774832	0.002969	2.794152
54.677000	3.415551	0.976711	0.001440	5.754951	0.002974	2.784532
54.697000	3.415551	0.988302	0.001431	5.823247	0.002956	2.817577
54.717000	3.415551	0.984544	0.001434	5.801102	0.002962	2.806862
54.737000	3.415551	0.981696	0.001436	5.784322	0.002966	2.798743
54.757000	3.415551	0.984121	0.001434	5.798609	0.002963	2.805656
54.777000	3.415551	0.985570	0.001433	5.807151	0.002960	2.809789
54.797000	3.415551	0.983112	0.001435	5.792666	0.002964	2.802781
54.817000	3.415551	0.979116	0.001438	5.769120	0.002970	2.791388
54.837000	3.415551	0.982123	0.001436	5.786840	0.002966	2.799961
54.857000	3.415551	0.984123	0.001434	5.798620	0.002963	2.805661
54.877000	3.415551	0.981297	0.001436	5.781972	0.002967	2.797606
54.897000	3.415551	0.987405	0.001432	5.817959	0.002958	2.815019
54.917000	3.415551	0.986295	0.001433	5.811418	0.002959	2.811853
54.937000	3.415551	0.976027	0.001440	5.750920	0.002975	2.782582
54.957000	3.415551	0.988155	0.001431	5.822382	0.002956	2.817158
54.977000	3.415551	0.981503	0.001436	5.783187	0.002967	2.798194
54.997000	3.415551	0.981540	0.001436	5.783402	0.002967	2.798298
55.017000	3.415470	0.980376	0.001437	5.776545	0.002968	2.794980
55.037000	3.415551	0.981026	0.001436	5.780374	0.002967	2.796833
55.057000	3.415551	0.985945	0.001433	5.809361	0.002960	2.810858
55.077000	3.415551	0.979598	0.001438	5.771962	0.002970	2.792763
55.097000	3.415551	0.989690	0.001430	5.831426	0.002954	2.821534
55.117000	3.415551	0.982031	0.001436	5.786296	0.002966	2.799698
55.137000	3.415551	0.984987	0.001434	5.803710	0.002961	2.808124
55.157000	3.415551	0.985645	0.001433	5.807589	0.002960	2.810001
55.177000	3.415551	0.991098	0.001429	5.839718	0.002952	2.825547
55.197000	3.415551	0.988690	0.001431	5.825534	0.002956	2.818684
55.217000	3.415551	0.977952	0.001439	5.762260	0.002972	2.788068
55.237000	3.415551	0.985845	0.001433	5.808770	0.002960	2.810572
55.257000	3.415551	0.989305	0.001430	5.829154	0.002955	2.820435
55.277000	3.415551	0.989989	0.001430	5.833187	0.002954	2.822387
55.297000	3.415551	0.992488	0.001428	5.847913	0.002950	2.829512
55.317000	3.415551	0.990875	0.001429	5.838405	0.002952	2.824911
55.337000	3.415551	0.994129	0.001427	5.857581	0.002947	2.834190
55.357000	3.415551	0.990702	0.001429	5.837387	0.002952	2.824419
55.377000	3.415551	0.986765	0.001432	5.814187	0.002959	2.813193
55.397000	3.415551	0.986763	0.001432	5.814177	0.002959	2.813188
55.417000	3.415551	0.988519	0.001431	5.824521	0.002956	2.818194
55.437000	3.415551	0.986275	0.001433	5.811304	0.002959	2.811798
55.457000	3.415551	0.987863	0.001431	5.820659	0.002957	2.816325
55.477000	3.415551	0.986973	0.001432	5.815415	0.002958	2.813788
55.497000	3.415551	0.986487	0.001432	5.812553	0.002959	2.812403
55.517000	3.415551	0.984282	0.001434	5.799560	0.002962	2.806116
55.537000	3.415551	0.982291	0.001436	5.787827	0.002965	2.800439
55.557000	3.415551	0.986363	0.001432	5.811819	0.002959	2.812048
55.577000	3.415551	0.986784	0.001432	5.814304	0.002959	2.813250
55.597000	3.415551	0.981834	0.001436	5.785138	0.002966	2.799138
55.617000	3.415551	0.981639	0.001436	5.783988	0.002966	2.798581
55.637000	3.415551	0.983635	0.001435	5.795744	0.002963	2.804270
55.657000	3.415551	0.984189	0.001434	5.799008	0.002963	2.805849
55.677000	3.415551	0.984252	0.001434	5.799381	0.002962	2.806030
55.697000	3.415551	0.990199	0.001430	5.834420	0.002953	2.822983
55.717000	3.415551	0.991471	0.001429	5.841921	0.002951	2.826612
55.737000	3.415551	0.982674	0.001435	5.790086	0.002965	2.801532
55.757000	3.415551	0.979301	0.001438	5.770213	0.002970	2.791917
55.777000	3.415551	0.982576	0.001435	5.789508	0.002965	2.801253
55.797000	3.415551	0.985834	0.001433	5.808705	0.002960	2.810541
55.817000	3.415551	0.983994	0.001434	5.797861	0.002963	2.805294
55.837000	3.415551	0.985499	0.001433	5.806731	0.002960	2.809586
55.857000	3.415551	0.976685	0.001440	5.754798	0.002974	2.784458
55.877000	3.415551	0.983701	0.001434	5.796138	0.002963	2.804460
55.897000	3.415551	0.985694	0.001433	5.807881	0.002960	2.810142
55.917000	3.415551	0.988322	0.001431	5.823366	0.002956	2.817635
55.937000	3.415551	0.986021	0.001433	5.809806	0.002960	2.811074
55.957000	3.415551	0.984972	0.001434	5.803622	0.002961	2.808082
55.977000	3.415551	0.981501	0.001436	5.783172	0.002967	2.798187
55.997000	3.415551	0.979657	0.001438	5.772309	0.002970	2.792931
56.017000	3.415551	0.981542	0.001436	5.783418	0.002967	2.798306
56.037000	3.415551	0.987477	0.001432	5.818387	0.002957	2.815225
56.057000	3.415551	0.985528	0.001433	5.806900	0.002960	2.809667
56.077000	3.415551	0.982990	0.001435	5.791949	0.002964	2.802433
56.097000	3.415551	0.984315	0.001434	5.799752	0.002962	2.806209
56.117000	3.415551	0.980865	0.001437	5.779423	0.002968	2.796373
56.137000	3.415551	0.985420	0.001433	5.806262	0.002961	2.809359
56.157000	3.415551	0.979101	0.001438	5.769032	0.002970	2.791345
56.177000	3.415551	0.985043	0.001433	5.804045	0.002961	2.808286
56.197000	3.415551	0.984203	0.001434	5.799094	0.002963	2.805891
56.217000	3.415551	0.979708	0.001437	5.772609	0.002969	2.793076
56.237000	3.415551	0.975908	0.001440	5.750215	0.002975	2.782241
56.257000	3.415551	0.982804	0.001435	5.790848	0.002965	2.801901
56.277000	3.415551	0.984808	0.001434	5.802659	0.002962	2.807615
56.297000	3.415551	0.989026	0.001430	5.827511	0.002955	2.819640
56.317000	3.415551	0.983821	0.001434	5.796843	0.002963	2.804801
56.337000	3.415551	0.977125	0.001439	5.757386	0.002973	2.785710
56.357000	3.415551	0.987331	0.001432	5.817524	0.002958	2.814808
56.377000	3.415551	0.981992	0.001436	5.786065	0.002966	2.799587
56.397000	3.415551	0.987950	0.001431	5.821174	0.002957	2.816574
56.417000	3.415551	0.991152	0.001429	5.840040	0.002952	2.825702
56.437000	3.415551	0.982356	0.001435	5.788213	0.002965	2.800626
56.457000	3.415551	0.983269	0.001435	5.793589	0.002964	2.803227
56.477000	3.415551	0.983761	0.001434	5.796490	0.002963	2.804631
56.497000	3.415551	0.988503	0.001431	5.824428	0.002956	2.818149
56.517000	3.415551	0.987857	0.001431	5.820625	0.002957	2.816308
56.537000	3.415551	0.992815	0.001428	5.849835	0.002949	2.830442
56.557000	3.415551	0.989287	0.001430	5.829050	0.002955	2.820385
56.577000	3.415551	0.985684	0.001433	5.807819	0.002960	2.810112
56.597000	3.415551	0.977854	0.001439	5.761684	0.002972	2.787790
56.617000	3.415551	0.984364	0.001434	5.800045	0.002962	2.806351
56.637000	3.415470	0.983159	0.001435	5.792944	0.002964	2.802915
56.657000	3.415551	0.985650	0.001433	5.807622	0.002960	2.810017
56.677000	3.415551	0.982712	0.001435	5.790311	0.002965	2.801641
56.697000	3.415551	0.981069	0.001436	5.780630	0.002967	2.796957
56.717000	3.415551	0.980280	0.001437	5.775980	0.002969	2.794707
56.737000	3.415551	0.984918	0.001434	5.803309	0.002961	2.807930
56.757000	3.415551	0.985117	0.001433	5.804480	0.002961	2.808497
56.777000	3.415551	0.982340	0.001436	5.788115	0.002965	2.800578
56.797000	3.415551	0.981491	0.001436	5.783112	0.002967	2.798158
56.817000	3.415551	0.982808	0.001435	5.790874	0.002965	2.801913
56.837000	3.415470	0.985790	0.001433	5.808444	0.002960	2.810414
56.857000	3.415551	0.982821	0.001435	5.790951	0.002965	2.801951
56.877000	3.415551	0.986604	0.001432	5.813242	0.002959	2.812736
56.897000	3.415551	0.990541	0.001429	5.836436	0.002953	2.823959
56.917000	3.415551	0.989568	0.001430	5.830703	0.002954	2.821185
56.937000	3.415551	0.988097	0.001431	5.822037	0.002956	2.816992
56.957000	3.415551	0.990558	0.001429	5.836537	0.002953	2.824007
56.977000	3.415551	0.988876	0.001431	5.826630	0.002955	2.819214
56.997000	3.415551	0.988745	0.001431	5.825858	0.002955	2.818841
57.017000	3.415551	0.981810	0.001436	5.784993	0.002966	2.799068
57.037000	3.415551	0.986716	0.001432	5.813900	0.002959	2.813054
57.057000	3.415551	0.989046	0.001430	5.827628	0.002955	2.819697
57.077000	3.415551	0.992116	0.001428	5.845721	0.002950	2.828451
57.097000	3.415551	0.992766	0.001428	5.849548	0.002949	2.830303
57.117000	3.415551	0.987040	0.001432	5.815809	0.002958	2.813978
57.137000	3.415551	0.980585	0.001437	5.777775	0.002968	2.795575
57.157000	3.415551	0.985477	0.001433	5.806599	0.002961	2.809522
57.177000	3.415551	0.986693	0.001432	5.813765	0.002959	2.812989
57.197000	3.415551	0.985603	0.001433	5.807343	0.002960	2.809882
57.217000	3.415551	0.982552	0.001435	5.789363	0.002965	2.801182
57.237000	3.415551	0.989305	0.001430	5.829156	0.002955	2.820436
57.257000	3.415551	0.989595	0.001430	5.830866	0.002954	2.821264
57.277000	3.415551	0.986987	0.001432	5.815496	0.002958	2.813826
57.297000	3.415551	0.988652	0.001431	5.825306	0.002956	2.818574
57.317000	3.415551	0.983679	0.001435	5.796006	0.002963	2.804396
57.337000	3.415551	0.982428	0.001435	5.788635	0.002965	2.800830
57.357000	3.415551	0.984755	0.001434	5.802348	0.002962	2.807465
57.377000	3.415551	0.985358	0.001433	5.805900	0.002961	2.809184
57.397000	3.415551	0.987928	0.001431	5.821042	0.002957	2.816510
57.417000	3.415551	0.985704	0.001433	5.807938	0.002960	2.810170
57.437000	3.415551	0.993553	0.001427	5.854185	0.002948	2.832546
57.457000	3.415551	0.985667	0.001433	5.807718	0.002960	2.810063
57.477000	3.415551	0.986892	0.001432	5.814936	0.002958	2.813556
57.497000	3.415551	0.985734	0.001433	5.808112	0.002960	2.810254
57.517000	3.415551	0.985931	0.001433	5.809275	0.002960	2.810817
57.537000	3.415551	0.984737	0.001434	5.802242	0.002962	2.807414
57.557000	3.415551	0.989557	0.001430	5.830643	0.002954	2.821156
57.577000	3.415551	0.993460	0.001427	5.853638	0.002948	2.832282
57.597000	3.415551	0.996018	0.001425	5.868711	0.002944	2.839575
57.617000	3.415551	0.995650	0.001426	5.866542	0.002945	2.838526
57.637000	3.415551	0.991759	0.001428	5.843612	0.002951	2.827431
57.657000	3.415551	0.983662	0.001435	5.795905	0.002963	2.804348
57.677000	3.415470	0.986436	0.001432	5.812252	0.002959	2.812257
57.697000	3.415551	0.982733	0.001435	5.790431	0.002965	2.801699
57.717000	3.415551	0.985184	0.001433	5.804874	0.002961	2.808687
57.737000	3.415551	0.985945	0.001433	5.809358	0.002960	2.810857
57.757000	3.415551	0.985830	0.001433	5.808679	0.002960	2.810529
57.777000	3.415551	0.983664	0.001435	5.795915	0.002963	2.804353
57.797000	3.415551	0.988689	0.001431	5.825527	0.002956	2.818680
57.817000	3.415551	0.992403	0.001428	5.847408	0.002950	2.829267
57.837000	3.415551	0.986704	0.001432	5.813830	0.002959	2.813020
57.857000	3.415551	0.979455	0.001438	5.771120	0.002970	2.792355
57.877000	3.415551	0.981974	0.001436	5.785962	0.002966	2.799537
57.897000	3.415551	0.987349	0.001432	5.817630	0.002958	2.814859
57.917000	3.415551	0.981486	0.001436	5.783083	0.002967	2.798144
57.937000	3.415551	0.992320	0.001428	5.846918	0.002950	2.829030
57.957000	3.415551	0.986490	0.001432	5.812568	0.002959	2.812410
57.977000	3.415551	0.982822	0.001435	5.790954	0.002965	2.801952
57.997000	3.415551	0.986847	0.001432	5.814672	0.002958	2.813428
58.016000	3.415551	0.986199	0.001433	5.810856	0.002959	2.811581
58.036000	3.415551	0.981185	0.001436	5.781309	0.002967	2.797285
58.056000	3.415551	0.982325	0.001436	5.788029	0.002965	2.800537
58.076000	3.415551	0.984976	0.001434	5.803646	0.002961	2.808093
58.096000	3.415551	0.987035	0.001432	5.815778	0.002958	2.813963
58.116000	3.415470	0.978623	0.001438	5.766218	0.002971	2.789984
58.136000	3.415551	0.986737	0.001432	5.814027	0.002959	2.813116
58.156000	3.415551	0.986846	0.001432	5.814669	0.002958	2.813427
58.176000	3.415551	0.981422	0.001436	5.782710	0.002967	2.797963
58.196000	3.415551	0.983249	0.001435	5.793475	0.002964	2.803172
58.216000	3.415551	0.985745	0.001433	5.808182	0.002960	2.810288
58.236000	3.415551	0.982902	0.001435	5.791425	0.002965	2.802180
58.256000	3.415551	0.976516	0.001440	5.753804	0.002974	2.783977
58.276000	3.415551	0.982542	0.001435	5.789309	0.002965	2.801156
58.296000	3.415551	0.985175	0.001433	5.804822	0.002961	2.808662
58.316000	3.415551	0.986038	0.001433	5.809905	0.002960	2.811121
58.336000	3.415470	0.984489	0.001434	5.800780	0.002962	2.806707
58.356000	3.415551	0.989935	0.001430	5.832866	0.002954	2.822231
58.376000	3.415551	0.982855	0.001435	5.791153	0.002965	2.802049
58.396000	3.415551	0.983219	0.001435	5.793293	0.002964	2.803084
58.416000	3.415551	0.986224	0.001433	5.811001	0.002959	2.811652
58.436000	3.415551	0.989937	0.001430	5.832882	0.002954	2.822239
58.456000	3.415551	0.982028	0.001436	5.786278	0.002966	2.799689
58.476000	3.415551	0.982680	0.001435	5.790122	0.002965	2.801550
58.496000	3.415551	0.981252	0.001436	5.781708	0.002967	2.797478
58.516000	3.415551	0.980383	0.001437	5.776586	0.002968	2.795000
58.536000	3.415551	0.987087	0.001432	5.816086	0.002958	2.814112
58.556000	3.415551	0.982636	0.001435	5.789863	0.002965	2.801424
58.576000	3.415551	0.990533	0.001429	5.836392	0.002953	2.823937
58.596000	3.415551	0.984999	0.001434	5.803783	0.002961	2.808159
58.616000	3.415551	0.985999	0.001433	5.809677	0.002960	2.811011
58.636000	3.415551	0.985950	0.001433	5.809387	0.002960	2.810871
58.656000	3.415470	0.983507	0.001435	5.794993	0.002963	2.803906
58.676000	3.415551	0.982045	0.001436	5.786379	0.002966	2.799738
58.696000	3.415551	0.982058	0.001436	5.786457	0.002966	2.799776
58.716000	3.415551	0.978915	0.001438	5.767933	0.002971	2.790813
[truncated: 1,003 more rows]
