# Supplementary material for: Stress relaxation in the presence of sudden strain bursts: Methodology and stress relaxation data of microcast aluminium microwires
Source: Data Brief. 2018 Nov 14;21:2134–41. doi: 10.1016/j.dib.2018.11.047 (PMC6265499; doi:10.1016/j.dib.2018.11.047)
Supplement: Supplementary file 2 — Supplementary material [file mmc2.zip › Data in brief/As-cast/Al4N/Al_20_r_10/Stress relaxation txt files/Al_20_r_10_StressStrain.txt_Relaxcycle2.txt]

Time[s]	Motordispl[�m]	Force[mN]	EngStrain	EngStress[MPa]	Shearstrain	Shearstress [MPa]
83.395000	4.791176	1.500462	0.001922	8.840982	0.003969	4.277708
83.415000	4.797225	1.499680	0.001926	8.836373	0.003978	4.275478
83.435000	4.801500	1.478039	0.001945	8.708862	0.004018	4.213782
83.455000	4.801500	1.478280	0.001945	8.710279	0.004017	4.214467
83.475000	4.801581	1.477657	0.001946	8.706608	0.004018	4.212691
83.495000	4.801581	1.483396	0.001941	8.740425	0.004009	4.229053
83.515000	4.801581	1.477279	0.001946	8.704383	0.004019	4.211614
83.535000	4.801581	1.481862	0.001942	8.731388	0.004012	4.224681
83.555000	4.801581	1.484650	0.001940	8.747813	0.004007	4.232628
83.575000	4.801581	1.484164	0.001941	8.744948	0.004008	4.231242
83.595000	4.801581	1.481051	0.001943	8.726609	0.004013	4.222368
83.615000	4.801581	1.483048	0.001941	8.738375	0.004010	4.228061
83.635000	4.801581	1.481613	0.001943	8.729922	0.004012	4.223971
83.655000	4.801581	1.481679	0.001942	8.730308	0.004012	4.224158
83.675000	4.801581	1.479297	0.001944	8.716274	0.004016	4.217368
83.695000	4.801662	1.482699	0.001942	8.736316	0.004011	4.227065
83.715000	4.801662	1.482125	0.001942	8.732935	0.004011	4.225429
83.735000	4.801581	1.485810	0.001939	8.754650	0.004006	4.235936
83.755000	4.801662	1.484318	0.001941	8.745857	0.004008	4.231682
83.775000	4.801662	1.481401	0.001943	8.728671	0.004013	4.223366
83.795000	4.801662	1.477136	0.001946	8.703539	0.004019	4.211206
83.815000	4.801662	1.483136	0.001941	8.738894	0.004010	4.228312
83.835000	4.801662	1.483879	0.001941	8.743272	0.004009	4.230431
83.855000	4.801742	1.489659	0.001937	8.777326	0.004000	4.246908
83.875000	4.801742	1.485188	0.001940	8.750982	0.004007	4.234161
83.895000	4.801742	1.479478	0.001944	8.717339	0.004016	4.217883
83.915000	4.801742	1.468593	0.001952	8.653201	0.004032	4.186850
83.935000	4.801742	1.464603	0.001955	8.629691	0.004039	4.175474
83.955000	4.801742	1.471209	0.001950	8.668619	0.004028	4.194310
83.975000	4.801742	1.471381	0.001950	8.669629	0.004028	4.194798
83.995000	4.801742	1.468542	0.001952	8.652901	0.004033	4.186705
84.015000	4.801742	1.465367	0.001955	8.634194	0.004037	4.177653
84.035000	4.801742	1.472341	0.001950	8.675287	0.004027	4.197536
84.055000	4.801742	1.467676	0.001953	8.647797	0.004034	4.184235
84.075000	4.801742	1.461802	0.001958	8.613191	0.004043	4.167491
84.095000	4.801742	1.467178	0.001953	8.644867	0.004035	4.182818
84.115000	4.801742	1.470308	0.001951	8.663310	0.004030	4.191741
84.135000	4.801742	1.470314	0.001951	8.663341	0.004030	4.191756
84.155000	4.801823	1.471925	0.001950	8.672836	0.004027	4.196350
84.175000	4.801742	1.467743	0.001953	8.648196	0.004034	4.184428
84.195000	4.801823	1.475568	0.001947	8.694300	0.004022	4.206736
84.215000	4.801823	1.468707	0.001952	8.653878	0.004032	4.187177
84.235000	4.801742	1.472990	0.001949	8.679108	0.004026	4.199385
84.255000	4.801823	1.464895	0.001955	8.631414	0.004038	4.176308
84.275000	4.801823	1.468455	0.001953	8.652388	0.004033	4.186456
84.295000	4.801742	1.463061	0.001957	8.620608	0.004041	4.171080
84.315000	4.801823	1.467384	0.001953	8.646080	0.004034	4.183404
84.335000	4.801823	1.468099	0.001953	8.650295	0.004033	4.185444
84.355000	4.801742	1.467164	0.001953	8.644782	0.004035	4.182776
84.375000	4.801742	1.461871	0.001957	8.613595	0.004043	4.167686
84.395000	4.801823	1.465264	0.001955	8.633587	0.004038	4.177360
84.415000	4.801823	1.464927	0.001955	8.631600	0.004038	4.176398
84.435000	4.801823	1.461507	0.001958	8.611453	0.004044	4.166650
84.455000	4.801823	1.468786	0.001952	8.654339	0.004032	4.187400
84.475000	4.801742	1.465957	0.001954	8.637673	0.004037	4.179337
84.495000	4.801742	1.464438	0.001956	8.628722	0.004039	4.175006
84.515000	4.801823	1.468850	0.001952	8.654717	0.004032	4.187583
84.535000	4.801823	1.471037	0.001951	8.667606	0.004029	4.193820
84.555000	4.801823	1.470615	0.001951	8.665119	0.004029	4.192616
84.575000	4.801823	1.467111	0.001954	8.644473	0.004035	4.182627
84.595000	4.801823	1.473671	0.001949	8.683127	0.004025	4.201329
84.615000	4.801823	1.466369	0.001954	8.640100	0.004036	4.180511
84.635000	4.801823	1.464137	0.001956	8.626947	0.004039	4.174147
84.655000	4.801823	1.471182	0.001951	8.668455	0.004029	4.194231
84.675000	4.801823	1.468131	0.001953	8.650479	0.004033	4.185533
84.695000	4.801823	1.471182	0.001951	8.668455	0.004029	4.194231
84.715000	4.801823	1.476702	0.001946	8.700984	0.004020	4.209970
84.735000	4.801823	1.473140	0.001949	8.679994	0.004026	4.199814
84.755000	4.801823	1.470123	0.001951	8.662217	0.004030	4.191212
84.775000	4.801904	1.463660	0.001956	8.624137	0.004040	4.172787
84.795000	4.801823	1.469669	0.001952	8.659543	0.004031	4.189919
84.815000	4.801823	1.468834	0.001952	8.654621	0.004032	4.187537
84.835000	4.801823	1.467563	0.001953	8.647137	0.004034	4.183916
84.855000	4.801904	1.464625	0.001955	8.629826	0.004039	4.175540
84.875000	4.801904	1.471998	0.001950	8.673269	0.004027	4.196560
84.895000	4.801823	1.464904	0.001955	8.631468	0.004038	4.176334
84.915000	4.801904	1.466091	0.001954	8.638463	0.004037	4.179719
84.935000	4.801904	1.464352	0.001956	8.628217	0.004039	4.174761
84.955000	4.801904	1.464796	0.001955	8.630828	0.004039	4.176025
84.975000	4.801904	1.470434	0.001951	8.664051	0.004030	4.192100
84.995000	4.801904	1.466530	0.001954	8.641046	0.004036	4.180969
85.015000	4.801904	1.467626	0.001953	8.647505	0.004034	4.184094
85.035000	4.801984	1.466898	0.001954	8.643214	0.004035	4.182018
85.055000	4.801904	1.469385	0.001952	8.657872	0.004031	4.189110
85.075000	4.801904	1.467016	0.001954	8.643914	0.004035	4.182356
85.095000	4.801904	1.464852	0.001955	8.631163	0.004038	4.176186
85.115000	4.801904	1.465751	0.001955	8.636458	0.004037	4.178749
85.135000	4.801904	1.466906	0.001954	8.643261	0.004035	4.182040
85.155000	4.801984	1.466792	0.001954	8.642590	0.004036	4.181716
85.175000	4.801904	1.461782	0.001958	8.613069	0.004043	4.167432
85.195000	4.801984	1.464646	0.001956	8.629945	0.004039	4.175597
85.215000	4.801904	1.459763	0.001959	8.601173	0.004046	4.161676
85.235000	4.801904	1.466720	0.001954	8.642168	0.004036	4.181511
85.255000	4.801904	1.467174	0.001954	8.644841	0.004035	4.182805
85.275000	4.801984	1.465699	0.001955	8.636150	0.004037	4.178599
85.295000	4.801904	1.470070	0.001951	8.661906	0.004030	4.191062
85.315000	4.801904	1.468014	0.001953	8.649792	0.004034	4.185200
85.335000	4.801904	1.466831	0.001954	8.642823	0.004035	4.181828
85.355000	4.801904	1.467996	0.001953	8.649686	0.004034	4.185149
85.375000	4.801904	1.470615	0.001951	8.665116	0.004030	4.192615
85.395000	4.801904	1.469375	0.001952	8.657813	0.004031	4.189081
85.415000	4.801984	1.475248	0.001948	8.692414	0.004022	4.205823
85.435000	4.801984	1.466092	0.001954	8.638468	0.004037	4.179721
85.455000	4.801984	1.466170	0.001954	8.638924	0.004037	4.179942
85.475000	4.801904	1.468034	0.001953	8.649909	0.004034	4.185257
85.495000	4.801904	1.471228	0.001951	8.668730	0.004029	4.194364
85.515000	4.801904	1.471260	0.001951	8.668919	0.004029	4.194455
85.535000	4.801984	1.469718	0.001952	8.659831	0.004031	4.190058
85.555000	4.801904	1.469993	0.001951	8.661450	0.004031	4.190841
85.575000	4.801904	1.474894	0.001948	8.690329	0.004023	4.204814
85.595000	4.801984	1.467391	0.001953	8.646119	0.004035	4.183423
85.615000	4.801904	1.471711	0.001950	8.671577	0.004028	4.195741
85.635000	4.801904	1.471792	0.001950	8.672051	0.004028	4.195971
85.655000	4.801904	1.477768	0.001946	8.707261	0.004018	4.213007
85.675000	4.801904	1.473304	0.001949	8.680961	0.004025	4.200281
85.695000	4.801904	1.470259	0.001951	8.663018	0.004030	4.191600
85.715000	4.801904	1.480819	0.001943	8.725241	0.004014	4.221706
85.735000	4.801904	1.473689	0.001949	8.683228	0.004025	4.201378
85.755000	4.801904	1.474619	0.001948	8.688707	0.004023	4.204029
85.775000	4.801904	1.477977	0.001945	8.708497	0.004018	4.213605
85.795000	4.801904	1.466039	0.001954	8.638157	0.004037	4.179571
85.815000	4.801904	1.469104	0.001952	8.656217	0.004032	4.188309
85.835000	4.801904	1.465212	0.001955	8.633284	0.004038	4.177213
85.855000	4.801904	1.467690	0.001953	8.647880	0.004034	4.184275
85.875000	4.801904	1.472185	0.001950	8.674370	0.004027	4.197092
85.895000	4.801904	1.470055	0.001951	8.661818	0.004030	4.191019
85.915000	4.801984	1.469561	0.001952	8.658909	0.004031	4.189612
85.935000	4.801904	1.470793	0.001951	8.666168	0.004029	4.193124
85.955000	4.801904	1.466673	0.001954	8.641888	0.004036	4.181376
85.975000	4.801904	1.460975	0.001958	8.608315	0.004044	4.165132
85.995000	4.801904	1.463509	0.001956	8.623245	0.004041	4.172356
86.015000	4.801904	1.465034	0.001955	8.632232	0.004038	4.176704
86.035000	4.801904	1.472314	0.001950	8.675129	0.004027	4.197460
86.055000	4.801904	1.468988	0.001952	8.655533	0.004032	4.187978
86.075000	4.801984	1.459630	0.001959	8.600393	0.004047	4.161299
86.095000	4.801904	1.462147	0.001957	8.615222	0.004043	4.168474
86.115000	4.801904	1.466180	0.001954	8.638984	0.004036	4.179971
86.135000	4.801904	1.462823	0.001957	8.619204	0.004042	4.170400
86.155000	4.801904	1.466404	0.001954	8.640302	0.004036	4.180609
86.175000	4.801904	1.463991	0.001956	8.626087	0.004040	4.173731
86.195000	4.801904	1.469414	0.001952	8.658038	0.004031	4.189190
86.215000	4.801984	1.462565	0.001957	8.617683	0.004042	4.169665
86.235000	4.801904	1.465815	0.001955	8.636836	0.004037	4.178932
86.255000	4.801904	1.469286	0.001952	8.657284	0.004032	4.188826
86.275000	4.801984	1.465435	0.001955	8.634598	0.004038	4.177849
86.295000	4.801904	1.468518	0.001953	8.652764	0.004033	4.186638
86.315000	4.801904	1.469440	0.001952	8.658191	0.004031	4.189264
86.335000	4.801904	1.469954	0.001951	8.661225	0.004031	4.190732
86.355000	4.801984	1.465518	0.001955	8.635087	0.004038	4.178086
86.375000	4.801904	1.467927	0.001953	8.649282	0.004034	4.184953
86.395000	4.801904	1.465387	0.001955	8.634310	0.004038	4.177709
86.415000	4.801904	1.467545	0.001953	8.647030	0.004034	4.183864
86.435000	4.801904	1.470523	0.001951	8.664575	0.004030	4.192353
86.455000	4.801904	1.469777	0.001952	8.660181	0.004031	4.190227
86.475000	4.801904	1.466854	0.001954	8.642955	0.004035	4.181892
86.495000	4.801904	1.459326	0.001959	8.598600	0.004047	4.160431
86.515000	4.801904	1.468607	0.001953	8.653284	0.004033	4.186890
86.535000	4.801904	1.474786	0.001948	8.689691	0.004023	4.204506
86.555000	4.801904	1.470112	0.001951	8.662152	0.004030	4.191181
86.575000	4.801904	1.472005	0.001950	8.673308	0.004027	4.196578
86.595000	4.801904	1.465981	0.001954	8.637810	0.004037	4.179403
86.615000	4.801984	1.474093	0.001948	8.685608	0.004024	4.202530
86.635000	4.801904	1.473143	0.001949	8.680015	0.004026	4.199824
86.655000	4.801904	1.466115	0.001954	8.638600	0.004037	4.179785
86.675000	4.801984	1.466224	0.001954	8.639243	0.004036	4.180096
86.695000	4.801904	1.468808	0.001952	8.654468	0.004032	4.187463
86.715000	4.801984	1.468872	0.001952	8.654849	0.004032	4.187647
86.735000	4.801984	1.465000	0.001955	8.632036	0.004038	4.176609
86.755000	4.801904	1.464836	0.001955	8.631067	0.004039	4.176140
86.775000	4.801904	1.467718	0.001953	8.648049	0.004034	4.184357
86.795000	4.801904	1.464658	0.001955	8.630020	0.004039	4.175634
86.815000	4.801984	1.464066	0.001956	8.626530	0.004040	4.173945
86.835000	4.801984	1.470025	0.001951	8.661639	0.004031	4.190933
86.855000	4.801904	1.469681	0.001952	8.659616	0.004031	4.189954
86.875000	4.801904	1.466779	0.001954	8.642517	0.004035	4.181681
86.895000	4.801904	1.466454	0.001954	8.640600	0.004036	4.180753
86.915000	4.801904	1.465608	0.001955	8.635616	0.004037	4.178341
86.935000	4.801904	1.465495	0.001955	8.634948	0.004037	4.178018
86.955000	4.801984	1.472564	0.001950	8.676601	0.004027	4.198172
86.975000	4.801984	1.463411	0.001956	8.622673	0.004041	4.172079
86.995000	4.801904	1.471496	0.001950	8.670308	0.004028	4.195127
87.015000	4.801904	1.470172	0.001951	8.662510	0.004030	4.191354
87.035000	4.801904	1.477223	0.001946	8.704051	0.004019	4.211454
87.055000	4.801984	1.467528	0.001953	8.646927	0.004034	4.183814
87.075000	4.801904	1.473665	0.001949	8.683088	0.004025	4.201310
87.095000	4.801904	1.476121	0.001947	8.697559	0.004021	4.208313
87.115000	4.801984	1.466056	0.001954	8.638256	0.004037	4.179619
87.135000	4.801904	1.464928	0.001955	8.631611	0.004038	4.176403
87.155000	4.801904	1.467465	0.001953	8.646559	0.004034	4.183636
87.175000	4.801984	1.469114	0.001952	8.656274	0.004032	4.188337
87.195000	4.801904	1.469999	0.001951	8.661489	0.004031	4.190860
87.215000	4.801904	1.469086	0.001952	8.656106	0.004032	4.188255
87.235000	4.801904	1.473503	0.001949	8.682134	0.004025	4.200849
87.255000	4.801984	1.472945	0.001949	8.678847	0.004026	4.199258
87.275000	4.801904	1.474535	0.001948	8.688212	0.004023	4.203790
87.295000	4.801904	1.472418	0.001950	8.675738	0.004027	4.197754
87.315000	4.801984	1.475772	0.001947	8.695502	0.004022	4.207317
87.335000	4.801984	1.472813	0.001949	8.678067	0.004026	4.198881
87.355000	4.801984	1.472338	0.001950	8.675272	0.004027	4.197529
87.375000	4.801984	1.476439	0.001947	8.699432	0.004021	4.209219
87.395000	4.801984	1.472710	0.001949	8.677461	0.004026	4.198588
87.415000	4.801904	1.472705	0.001949	8.677430	0.004026	4.198573
87.435000	4.801904	1.460157	0.001959	8.603499	0.004046	4.162802
87.455000	4.801904	1.467888	0.001953	8.649051	0.004034	4.184842
87.475000	4.801984	1.469675	0.001952	8.659580	0.004031	4.189936
87.495000	4.801984	1.475295	0.001948	8.692691	0.004022	4.205957
87.515000	4.801904	1.472768	0.001949	8.677803	0.004026	4.198753
87.535000	4.801984	1.473590	0.001949	8.682645	0.004025	4.201096
87.555000	4.801984	1.471783	0.001950	8.672000	0.004028	4.195945
87.575000	4.801984	1.469468	0.001952	8.658357	0.004031	4.189345
87.595000	4.801904	1.470536	0.001951	8.664650	0.004030	4.192389
87.615000	4.801984	1.471738	0.001950	8.671735	0.004028	4.195818
87.635000	4.801904	1.469539	0.001952	8.658777	0.004031	4.189548
87.655000	4.801984	1.467645	0.001953	8.647616	0.004034	4.184147
87.675000	4.801984	1.470602	0.001951	8.665038	0.004030	4.192577
87.695000	4.801904	1.476270	0.001947	8.698440	0.004021	4.208739
87.715000	4.801984	1.475169	0.001948	8.691953	0.004023	4.205600
87.735000	4.801984	1.468984	0.001952	8.655505	0.004032	4.187964
87.755000	4.801984	1.472669	0.001950	8.677222	0.004026	4.198473
87.775000	4.801904	1.465832	0.001955	8.636935	0.004037	4.178979
87.795000	4.801984	1.466319	0.001954	8.639805	0.004036	4.180368
87.815000	4.801984	1.471383	0.001950	8.669645	0.004028	4.194806
87.835000	4.801984	1.470107	0.001951	8.662126	0.004030	4.191168
87.855000	4.801984	1.469055	0.001952	8.655924	0.004032	4.188167
87.875000	4.801984	1.468235	0.001953	8.651093	0.004033	4.185830
87.895000	4.801904	1.465449	0.001955	8.634681	0.004038	4.177889
87.915000	4.801984	1.471000	0.001951	8.667383	0.004029	4.193712
87.935000	4.801984	1.468486	0.001953	8.652575	0.004033	4.186547
87.955000	4.801984	1.469413	0.001952	8.658033	0.004032	4.189188
87.975000	4.801984	1.473817	0.001949	8.683987	0.004025	4.201745
87.995000	4.801984	1.476342	0.001947	8.698860	0.004021	4.208942
88.015000	4.801904	1.474980	0.001948	8.690839	0.004023	4.205061
88.035000	4.801904	1.470768	0.001951	8.666020	0.004029	4.193052
88.055000	4.801984	1.468690	0.001953	8.653777	0.004033	4.187128
88.075000	4.801984	1.471759	0.001950	8.671857	0.004028	4.195877
88.095000	4.801984	1.476441	0.001947	8.699443	0.004021	4.209224
88.115000	4.801984	1.468660	0.001953	8.653600	0.004033	4.187043
88.135000	4.801984	1.470754	0.001951	8.665937	0.004029	4.193012
88.155000	4.801984	1.472963	0.001949	8.678953	0.004026	4.199310
88.175000	4.801904	1.471269	0.001951	8.668971	0.004029	4.194480
88.195000	4.801984	1.468588	0.001953	8.653176	0.004033	4.186837
88.215000	4.801984	1.467789	0.001953	8.648463	0.004034	4.184557
88.235000	4.801904	1.473827	0.001949	8.684044	0.004025	4.201773
88.255000	4.801984	1.470217	0.001951	8.662774	0.004030	4.191482
88.275000	4.801984	1.470069	0.001951	8.661898	0.004031	4.191058
88.295000	4.801984	1.478866	0.001945	8.713735	0.004017	4.216139
88.315000	4.801984	1.465252	0.001955	8.633515	0.004038	4.177325
88.335000	4.801984	1.471559	0.001950	8.670681	0.004028	4.195307
88.355000	4.801984	1.469422	0.001952	8.658090	0.004032	4.189215
88.375000	4.801904	1.469628	0.001952	8.659300	0.004031	4.189801
88.395000	4.801984	1.472504	0.001950	8.676248	0.004027	4.198001
88.415000	4.801984	1.475642	0.001947	8.694738	0.004022	4.206947
88.435000	4.801904	1.467872	0.001953	8.648955	0.004034	4.184796
88.455000	4.801984	1.470137	0.001951	8.662300	0.004030	4.191252
88.475000	4.801984	1.466887	0.001954	8.643152	0.004035	4.181988
88.495000	4.801984	1.468379	0.001953	8.651940	0.004033	4.186240
88.515000	4.801984	1.470470	0.001951	8.664261	0.004030	4.192201
88.535000	4.801904	1.467752	0.001953	8.648251	0.004034	4.184455
88.555000	4.801904	1.468879	0.001952	8.654885	0.004032	4.187665
88.575000	4.801904	1.470890	0.001951	8.666735	0.004029	4.193398
88.595000	4.801984	1.466643	0.001954	8.641712	0.004036	4.181291
88.615000	4.801984	1.475030	0.001948	8.691132	0.004023	4.205203
88.635000	4.801904	1.470518	0.001951	8.664546	0.004030	4.192339
88.655000	4.801984	1.464912	0.001955	8.631512	0.004038	4.176356
88.675000	4.801984	1.470535	0.001951	8.664645	0.004030	4.192387
88.695000	4.801984	1.467284	0.001954	8.645489	0.004035	4.183118
88.715000	4.801984	1.465447	0.001955	8.634665	0.004038	4.177881
88.735000	4.801984	1.464246	0.001956	8.627590	0.004040	4.174458
88.755000	4.801904	1.467678	0.001953	8.647810	0.004034	4.184241
88.775000	4.801984	1.471638	0.001950	8.671145	0.004028	4.195532
88.795000	4.801904	1.473589	0.001949	8.682639	0.004025	4.201094
88.815000	4.801984	1.468304	0.001953	8.651499	0.004033	4.186026
88.835000	4.801984	1.471496	0.001950	8.670310	0.004028	4.195128
88.855000	4.801984	1.471052	0.001951	8.667694	0.004029	4.193862
88.875000	4.801984	1.466976	0.001954	8.643678	0.004035	4.182242
88.895000	4.801984	1.478466	0.001945	8.711378	0.004018	4.214999
88.915000	4.801984	1.460835	0.001958	8.607489	0.004045	4.164732
88.935000	4.801984	1.465262	0.001955	8.633574	0.004038	4.177353
88.955000	4.801904	1.466696	0.001954	8.642028	0.004036	4.181444
88.975000	4.801904	1.468937	0.001952	8.655230	0.004032	4.187832
88.995000	4.801904	1.464551	0.001956	8.629385	0.004039	4.175327
89.015000	4.801984	1.465519	0.001955	8.635090	0.004038	4.178087
89.035000	4.801904	1.463945	0.001956	8.625818	0.004040	4.173601
89.055000	4.801984	1.459536	0.001959	8.599836	0.004047	4.161029
89.075000	4.801984	1.467936	0.001953	8.649331	0.004034	4.184977
89.095000	4.801904	1.464259	0.001956	8.627665	0.004039	4.174494
89.115000	4.801984	1.470212	0.001951	8.662746	0.004030	4.191468
89.135000	4.801904	1.476803	0.001946	8.701577	0.004020	4.210257
89.155000	4.801984	1.471109	0.001951	8.668031	0.004029	4.194025
89.175000	4.801984	1.466628	0.001954	8.641624	0.004036	4.181248
89.195000	4.801904	1.468966	0.001952	8.655404	0.004032	4.187916
89.215000	4.801984	1.469910	0.001952	8.660961	0.004031	4.190604
89.235000	4.801984	1.474657	0.001948	8.688932	0.004023	4.204138
89.255000	4.801984	1.472880	0.001949	8.678466	0.004026	4.199074
89.275000	4.801984	1.476108	0.001947	8.697482	0.004021	4.208275
89.295000	4.801904	1.472826	0.001949	8.678142	0.004026	4.198918
89.315000	4.801984	1.473048	0.001949	8.679456	0.004026	4.199553
89.335000	4.801984	1.475562	0.001947	8.694266	0.004022	4.206719
89.355000	4.801984	1.476726	0.001946	8.701124	0.004020	4.210037
89.375000	4.801984	1.471659	0.001950	8.671272	0.004028	4.195593
89.395000	4.801984	1.473526	0.001949	8.682269	0.004025	4.200914
89.415000	4.801984	1.465780	0.001955	8.636626	0.004037	4.178830
89.435000	4.801904	1.478211	0.001945	8.709875	0.004018	4.214272
89.455000	4.801984	1.468221	0.001953	8.651012	0.004033	4.185791
89.475000	4.801984	1.466205	0.001954	8.639134	0.004036	4.180044
89.495000	4.801984	1.471231	0.001951	8.668748	0.004029	4.194372
89.515000	4.801984	1.472019	0.001950	8.673388	0.004027	4.196617
89.535000	4.801984	1.469630	0.001952	8.659313	0.004031	4.189807
89.555000	4.801984	1.471838	0.001950	8.672326	0.004028	4.196103
89.575000	4.801984	1.474161	0.001948	8.686013	0.004024	4.202726
89.595000	4.801904	1.473512	0.001949	8.682189	0.004025	4.200875
89.615000	4.801904	1.476827	0.001946	8.701720	0.004020	4.210326
89.635000	4.801984	1.469233	0.001952	8.656974	0.004032	4.188675
89.655000	4.801984	1.472574	0.001950	8.676658	0.004027	4.198199
89.675000	4.801984	1.465555	0.001955	8.635305	0.004037	4.178191
89.695000	4.801984	1.471715	0.001950	8.671598	0.004028	4.195751
89.715000	4.801984	1.472354	0.001950	8.675365	0.004027	4.197574
89.735000	4.801984	1.476212	0.001947	8.698093	0.004021	4.208571
89.755000	4.801984	1.465800	0.001955	8.636748	0.004037	4.178889
89.775000	4.801904	1.473518	0.001949	8.682222	0.004025	4.200892
89.795000	4.801904	1.465356	0.001955	8.634129	0.004038	4.177622
89.815000	4.801904	1.471892	0.001950	8.672642	0.004028	4.196256
89.835000	4.801904	1.466233	0.001954	8.639300	0.004036	4.180124
89.855000	4.801904	1.463826	0.001956	8.625113	0.004040	4.173260
89.875000	4.801984	1.474551	0.001948	8.688308	0.004024	4.203836
89.895000	4.801984	1.467440	0.001953	8.646411	0.004035	4.183565
89.915000	4.801984	1.463438	0.001956	8.622831	0.004041	4.172155
89.935000	4.801984	1.471230	0.001951	8.668743	0.004029	4.194370
89.955000	4.801904	1.469963	0.001951	8.661274	0.004031	4.190756
89.975000	4.801984	1.468373	0.001953	8.651906	0.004033	4.186223
89.995000	4.801984	1.475758	0.001947	8.695422	0.004022	4.207278
90.015000	4.801904	1.470575	0.001951	8.664880	0.004030	4.192501
90.035000	4.801984	1.469436	0.001952	8.658173	0.004031	4.189256
90.055000	4.801904	1.478466	0.001945	8.711378	0.004017	4.214999
90.075000	4.801984	1.467249	0.001954	8.645284	0.004035	4.183019
90.095000	4.801984	1.472343	0.001950	8.675300	0.004027	4.197542
90.115000	4.801984	1.469959	0.001952	8.661253	0.004031	4.190746
90.135000	4.801984	1.467843	0.001953	8.648784	0.004034	4.184713
90.155000	4.801904	1.472920	0.001949	8.678699	0.004026	4.199187
90.175000	4.801904	1.469740	0.001952	8.659963	0.004031	4.190122
90.195000	4.801984	1.470533	0.001951	8.664632	0.004030	4.192380
90.215000	4.801904	1.471250	0.001951	8.668857	0.004029	4.194425
90.235000	4.801904	1.469248	0.001952	8.657064	0.004032	4.188719
90.255000	4.801984	1.466575	0.001954	8.641315	0.004036	4.181099
90.275000	4.801984	1.469230	0.001952	8.656958	0.004032	4.188668
90.295000	4.801904	1.471056	0.001951	8.667715	0.004029	4.193872
90.315000	4.801904	1.465769	0.001955	8.636564	0.004037	4.178800
90.335000	4.801904	1.469323	0.001952	8.657502	0.004032	4.188931
90.355000	4.801904	1.474359	0.001948	8.687178	0.004024	4.203290
90.375000	4.801984	1.466273	0.001954	8.639536	0.004036	4.180238
90.395000	4.801904	1.468845	0.001952	8.654689	0.004032	4.187570
90.415000	4.801984	1.470412	0.001951	8.663922	0.004030	4.192037
90.435000	4.801984	1.468744	0.001952	8.654095	0.004033	4.187282
90.455000	4.801984	1.476010	0.001947	8.696904	0.004021	4.207995
90.475000	4.801984	1.476950	0.001946	8.702443	0.004020	4.210675
90.495000	4.801984	1.471222	0.001951	8.668691	0.004029	4.194345
90.515000	4.801984	1.473400	0.001949	8.681528	0.004025	4.200556
90.535000	4.801904	1.474846	0.001948	8.690046	0.004023	4.204677
90.555000	4.801984	1.478611	0.001945	8.712233	0.004017	4.215412
90.575000	4.801984	1.477381	0.001946	8.704984	0.004019	4.211905
90.595000	4.801904	1.472498	0.001950	8.676212	0.004027	4.197984
90.615000	4.801984	1.472604	0.001950	8.676839	0.004027	4.198287
90.635000	4.801984	1.470002	0.001952	8.661507	0.004031	4.190869
90.655000	4.801904	1.475646	0.001947	8.694761	0.004022	4.206959
90.675000	4.801984	1.470880	0.001951	8.666678	0.004029	4.193371
90.695000	4.801904	1.469365	0.001952	8.657751	0.004031	4.189051
90.715000	4.801984	1.467410	0.001953	8.646233	0.004035	4.183478
90.735000	4.801904	1.474398	0.001948	8.687406	0.004024	4.203400
90.755000	4.801984	1.466912	0.001954	8.643300	0.004035	4.182059
90.775000	4.801984	1.468187	0.001953	8.650813	0.004033	4.185694
90.795000	4.801904	1.467558	0.001953	8.647103	0.004034	4.183899
90.815000	4.801984	1.467129	0.001954	8.644577	0.004035	4.182677
90.835000	4.801984	1.471972	0.001950	8.673114	0.004028	4.196484
90.855000	4.801984	1.473653	0.001949	8.683015	0.004025	4.201275
90.875000	4.801984	1.471699	0.001950	8.671502	0.004028	4.195705
90.895000	4.801984	1.469341	0.001952	8.657611	0.004032	4.188983
90.915000	4.801984	1.471631	0.001950	8.671103	0.004028	4.195512
90.935000	4.801904	1.472924	0.001949	8.678725	0.004026	4.199200
90.955000	4.801984	1.472689	0.001950	8.677339	0.004026	4.198529
90.975000	4.801984	1.468274	0.001953	8.651323	0.004033	4.185941
90.995000	4.801984	1.473684	0.001949	8.683202	0.004025	4.201366
91.015000	4.801984	1.471220	0.001951	8.668681	0.004029	4.194340
91.035000	4.801984	1.468616	0.001953	8.653339	0.004033	4.186916
91.055000	4.801984	1.464307	0.001956	8.627950	0.004039	4.174632
91.075000	4.801984	1.466067	0.001954	8.638321	0.004037	4.179650
91.095000	4.801984	1.467777	0.001953	8.648396	0.004034	4.184525
91.115000	4.801984	1.465154	0.001955	8.632937	0.004038	4.177045
91.135000	4.801904	1.469077	0.001952	8.656056	0.004032	4.188231
91.155000	4.801984	1.469505	0.001952	8.658577	0.004031	4.189451
91.175000	4.801984	1.464895	0.001955	8.631411	0.004039	4.176307
91.195000	4.801984	1.464671	0.001956	8.630093	0.004039	4.175669
91.215000	4.801984	1.463275	0.001957	8.621867	0.004041	4.171689
91.235000	4.801904	1.470662	0.001951	8.665396	0.004029	4.192750
91.255000	4.801984	1.469295	0.001952	8.657341	0.004032	4.188853
91.275000	4.801904	1.469245	0.001952	8.657043	0.004032	4.188709
91.295000	4.801984	1.470022	0.001952	8.661624	0.004031	4.190925
91.315000	4.801984	1.469979	0.001952	8.661373	0.004031	4.190804
91.335000	4.801904	1.468638	0.001952	8.653468	0.004033	4.186979
91.355000	4.801984	1.475637	0.001947	8.694709	0.004022	4.206934
91.375000	4.801904	1.475065	0.001948	8.691336	0.004023	4.205302
91.395000	4.801984	1.474958	0.001948	8.690709	0.004023	4.204998
91.415000	4.801984	1.466285	0.001954	8.639606	0.004036	4.180272
91.435000	4.801984	1.466001	0.001955	8.637929	0.004037	4.179461
91.455000	4.801984	1.470209	0.001951	8.662725	0.004030	4.191458
91.475000	4.801904	1.467597	0.001953	8.647334	0.004034	4.184011
91.495000	4.801984	1.471970	0.001950	8.673101	0.004028	4.196478
91.515000	4.801984	1.470138	0.001951	8.662308	0.004030	4.191256
91.535000	4.801984	1.475192	0.001948	8.692085	0.004023	4.205664
91.555000	4.801984	1.468216	0.001953	8.650984	0.004033	4.185777
91.575000	4.801904	1.465869	0.001955	8.637155	0.004037	4.179086
91.595000	4.801984	1.468773	0.001952	8.654261	0.004033	4.187363
91.615000	4.801904	1.472707	0.001949	8.677443	0.004026	4.198579
91.635000	4.801904	1.466078	0.001954	8.638383	0.004037	4.179680
91.655000	4.801984	1.459676	0.001959	8.600665	0.004047	4.161430
91.675000	4.801984	1.454946	0.001963	8.572794	0.004054	4.147945
91.695000	4.801984	1.461171	0.001958	8.609473	0.004044	4.165692
91.715000	4.801984	1.464270	0.001956	8.627730	0.004039	4.174526
91.735000	4.801904	1.462980	0.001957	8.620131	0.004041	4.170849
91.755000	4.801984	1.461592	0.001958	8.611953	0.004044	4.166892
91.775000	4.801984	1.463837	0.001956	8.625181	0.004040	4.173292
91.795000	4.801904	1.452767	0.001964	8.559955	0.004057	4.141733
91.815000	4.801904	1.463384	0.001956	8.622512	0.004041	4.172001
91.835000	4.801984	1.458203	0.001960	8.591981	0.004049	4.157228
91.855000	4.801984	1.466380	0.001954	8.640165	0.004036	4.180542
91.875000	4.801984	1.459413	0.001959	8.599111	0.004047	4.160678
91.895000	4.801904	1.463217	0.001957	8.621528	0.004041	4.171525
91.915000	4.801984	1.458693	0.001960	8.594870	0.004048	4.158626
91.935000	4.801984	1.468439	0.001953	8.652297	0.004033	4.186413
91.955000	4.801984	1.461387	0.001958	8.610743	0.004044	4.166306
91.975000	4.801904	1.464907	0.001955	8.631484	0.004038	4.176342
91.995000	4.801984	1.453973	0.001964	8.567059	0.004055	4.145170
92.015000	4.801984	1.459871	0.001959	8.601813	0.004046	4.161986
92.035000	4.801904	1.463430	0.001956	8.622784	0.004041	4.172133
92.055000	4.801984	1.458302	0.001960	8.592566	0.004049	4.157512
92.075000	4.801984	1.460221	0.001959	8.603872	0.004046	4.162982
92.095000	4.801904	1.466641	0.001954	8.641704	0.004036	4.181287
92.115000	4.801984	1.466178	0.001954	8.638971	0.004037	4.179965
92.135000	4.801904	1.471198	0.001951	8.668551	0.004029	4.194277
92.155000	4.801984	1.470490	0.001951	8.664380	0.004030	4.192259
92.175000	4.801984	1.471170	0.001951	8.668386	0.004029	4.194197
92.195000	4.801984	1.471546	0.001950	8.670606	0.004028	4.195271
92.215000	4.801984	1.466694	0.001954	8.642015	0.004036	4.181437
92.235000	4.801984	1.470908	0.001951	8.666841	0.004029	4.193450
92.255000	4.801984	1.473005	0.001949	8.679199	0.004026	4.199429
92.275000	4.801984	1.471807	0.001950	8.672139	0.004028	4.196013
92.295000	4.801984	1.466608	0.001954	8.641505	0.004036	4.181190
92.315000	4.801904	1.463002	0.001957	8.620261	0.004041	4.170912
92.335000	4.801904	1.461629	0.001958	8.612173	0.004043	4.166998
92.355000	4.801984	1.462222	0.001957	8.615662	0.004043	4.168687
92.375000	4.801904	1.463481	0.001956	8.623082	0.004041	4.172277
92.395000	4.801984	1.463965	0.001956	8.625937	0.004040	4.173658
92.415000	4.801984	1.457547	0.001961	8.588118	0.004050	4.155360
92.435000	4.801904	1.468290	0.001953	8.651419	0.004033	4.185988
92.455000	4.801904	1.465351	0.001955	8.634100	0.004038	4.177608
92.475000	4.801984	1.472064	0.001950	8.673658	0.004027	4.196748
92.495000	4.801904	1.468766	0.001952	8.654220	0.004032	4.187343
92.515000	4.801984	1.466629	0.001954	8.641631	0.004036	4.181252
92.535000	4.801984	1.469295	0.001952	8.657339	0.004032	4.188852
92.555000	4.801904	1.468615	0.001953	8.653331	0.004033	4.186913
92.575000	4.801984	1.474754	0.001948	8.689505	0.004023	4.204415
92.595000	4.801984	1.467055	0.001954	8.644139	0.004035	4.182465
92.615000	4.801984	1.468011	0.001953	8.649777	0.004034	4.185193
92.635000	4.801984	1.473568	0.001949	8.682518	0.004025	4.201035
92.655000	4.801984	1.472362	0.001950	8.675411	0.004027	4.197596
92.675000	4.801984	1.467330	0.001954	8.645764	0.004035	4.183251
92.695000	4.801984	1.467670	0.001953	8.647764	0.004034	4.184219
92.715000	4.801984	1.462384	0.001957	8.616616	0.004042	4.169148
92.735000	4.801984	1.460578	0.001959	8.605978	0.004045	4.164001
92.755000	4.801984	1.463885	0.001956	8.625466	0.004040	4.173430
92.775000	4.801984	1.460984	0.001958	8.608367	0.004045	4.165157
92.795000	4.801984	1.465441	0.001955	8.634631	0.004038	4.177865
92.815000	4.801984	1.462608	0.001957	8.617940	0.004042	4.169789
92.835000	4.801984	1.461811	0.001958	8.613243	0.004043	4.167516
92.855000	4.801984	1.469393	0.001952	8.657917	0.004032	4.189131
92.875000	4.801984	1.466005	0.001955	8.637953	0.004037	4.179472
92.895000	4.801984	1.467064	0.001954	8.644196	0.004035	4.182493
92.915000	4.801984	1.459052	0.001960	8.596984	0.004048	4.159649
92.935000	4.801984	1.455890	0.001962	8.578354	0.004052	4.150635
92.955000	4.801984	1.459769	0.001959	8.601209	0.004046	4.161693
92.974000	4.801984	1.462539	0.001957	8.617533	0.004042	4.169592
92.994000	4.801904	1.462048	0.001957	8.614639	0.004043	4.168192
93.014000	4.801984	1.467434	0.001953	8.646372	0.004035	4.183546
93.034000	4.801984	1.465978	0.001955	8.637795	0.004037	4.179395
93.054000	4.801984	1.462537	0.001957	8.617517	0.004042	4.169584
93.074000	4.801984	1.461734	0.001958	8.612789	0.004043	4.167297
93.094000	4.801904	1.463207	0.001957	8.621471	0.004041	4.171497
93.114000	4.801984	1.464455	0.001956	8.628823	0.004039	4.175055
93.134000	4.801984	1.463458	0.001956	8.622947	0.004041	4.172212
93.154000	4.801984	1.455828	0.001962	8.577989	0.004053	4.150458
93.174000	4.801984	1.462816	0.001957	8.619165	0.004042	4.170382
93.194000	4.801904	1.465676	0.001955	8.636017	0.004037	4.178536
93.214000	4.801904	1.471643	0.001950	8.671173	0.004028	4.195546
93.234000	4.801984	1.464273	0.001956	8.627751	0.004039	4.174536
93.254000	4.801984	1.461448	0.001958	8.611105	0.004044	4.166482
93.274000	4.801904	1.464849	0.001955	8.631144	0.004038	4.176178
93.294000	4.801984	1.465223	0.001955	8.633349	0.004038	4.177244
93.314000	4.801984	1.465606	0.001955	8.635600	0.004037	4.178334
93.334000	4.801984	1.460387	0.001959	8.604854	0.004045	4.163457
93.354000	4.801984	1.457951	0.001961	8.590499	0.004049	4.156511
93.374000	4.801984	1.462802	0.001957	8.619080	0.004042	4.170340
93.394000	4.801984	1.459810	0.001959	8.601453	0.004046	4.161811
93.414000	4.801984	1.462251	0.001957	8.615836	0.004043	4.168771
93.434000	4.801984	1.463579	0.001956	8.623662	0.004041	4.172558
93.454000	4.801984	1.461894	0.001958	8.613730	0.004043	4.167752
93.474000	4.801904	1.466028	0.001954	8.638087	0.004037	4.179537
93.494000	4.801984	1.461981	0.001958	8.614243	0.004043	4.168000
93.514000	4.801984	1.468326	0.001953	8.651632	0.004033	4.186090
93.534000	4.801984	1.465803	0.001955	8.636764	0.004037	4.178897
93.554000	4.801984	1.462347	0.001957	8.616403	0.004042	4.169045
93.574000	4.801984	1.468175	0.001953	8.650740	0.004033	4.185659
93.594000	4.801984	1.469356	0.001952	8.657696	0.004032	4.189025
93.614000	4.801984	1.460042	0.001959	8.602818	0.004046	4.162472
93.634000	4.801984	1.464111	0.001956	8.626797	0.004040	4.174074
93.654000	4.801984	1.468475	0.001953	8.652507	0.004033	4.186514
93.674000	4.801984	1.465594	0.001955	8.635530	0.004037	4.178300
93.694000	4.801984	1.465986	0.001955	8.637841	0.004037	4.179418
93.714000	4.801984	1.463117	0.001957	8.620937	0.004041	4.171239
93.734000	4.801984	1.462008	0.001958	8.614406	0.004043	4.168079
93.754000	4.801984	1.460369	0.001959	8.604748	0.004046	4.163406
93.774000	4.801984	1.468029	0.001953	8.649878	0.004034	4.185242
93.794000	4.801904	1.471175	0.001951	8.668419	0.004029	4.194213
93.814000	4.801984	1.464994	0.001955	8.631999	0.004038	4.176591
93.834000	4.801984	1.465373	0.001955	8.634230	0.004038	4.177671
93.854000	4.801984	1.463258	0.001957	8.621771	0.004041	4.171643
93.874000	4.801984	1.466567	0.001954	8.641264	0.004036	4.181074
93.894000	4.801984	1.463042	0.001957	8.620494	0.004041	4.171025
93.914000	4.801984	1.465195	0.001955	8.633183	0.004038	4.177164
93.934000	4.801984	1.471138	0.001951	8.668196	0.004029	4.194105
93.954000	4.801984	1.467333	0.001954	8.645782	0.004035	4.183260
93.974000	4.801984	1.464964	0.001955	8.631823	0.004038	4.176506
93.994000	4.801984	1.466288	0.001954	8.639621	0.004036	4.180279
94.014000	4.801904	1.469164	0.001952	8.656569	0.004032	4.188480
94.034000	4.801984	1.467601	0.001953	8.647357	0.004034	4.184022
94.054000	4.801984	1.466662	0.001954	8.641828	0.004036	4.181347
94.074000	4.801984	1.459136	0.001960	8.597481	0.004047	4.159890
94.094000	4.801984	1.460752	0.001958	8.607002	0.004045	4.164496
94.114000	4.801984	1.460251	0.001959	8.604048	0.004046	4.163067
94.134000	4.801984	1.458877	0.001960	8.595958	0.004048	4.159153
94.154000	4.801984	1.457437	0.001961	8.587468	0.004050	4.155045
94.174000	4.801984	1.465791	0.001955	8.636696	0.004037	4.178864
94.194000	4.801904	1.466475	0.001954	8.640722	0.004036	4.180812
94.214000	4.801984	1.465339	0.001955	8.634033	0.004038	4.177575
94.234000	4.801984	1.467721	0.001953	8.648067	0.004034	4.184366
94.254000	4.801984	1.471212	0.001951	8.668634	0.004029	4.194317
94.274000	4.801984	1.463752	0.001956	8.624681	0.004040	4.173050
94.294000	4.801904	1.461353	0.001958	8.610543	0.004044	4.166210
94.314000	4.801904	1.459894	0.001959	8.601947	0.004046	4.162051
94.334000	4.801984	1.466830	0.001954	8.642818	0.004036	4.181826
94.354000	4.801984	1.463483	0.001956	8.623095	0.004041	4.172283
94.374000	4.801984	1.460914	0.001958	8.607958	0.004045	4.164959
94.394000	4.801984	1.456598	0.001962	8.582528	0.004051	4.152654
94.414000	4.801984	1.464026	0.001956	8.626292	0.004040	4.173830
94.434000	4.801984	1.463385	0.001956	8.622517	0.004041	4.172004
94.454000	4.801984	1.461644	0.001958	8.612258	0.004044	4.167040
94.474000	4.801984	1.462856	0.001957	8.619398	0.004042	4.170494
94.494000	4.801984	1.460829	0.001958	8.607455	0.004045	4.164716
94.514000	4.801984	1.463582	0.001956	8.623678	0.004041	4.172565
94.534000	4.801984	1.463939	0.001956	8.625782	0.004040	4.173583
94.554000	4.801984	1.454195	0.001963	8.568367	0.004055	4.145803
94.574000	4.801984	1.463289	0.001957	8.621953	0.004041	4.171730
94.594000	4.801904	1.467808	0.001953	8.648580	0.004034	4.184614
94.614000	4.801904	1.465374	0.001955	8.634235	0.004038	4.177673
94.634000	4.801984	1.466280	0.001954	8.639577	0.004036	4.180258
94.654000	4.801904	1.464142	0.001956	8.626979	0.004040	4.174162
94.674000	4.801984	1.465770	0.001955	8.636569	0.004037	4.178803
94.694000	4.801984	1.469344	0.001952	8.657629	0.004032	4.188992
94.714000	4.801904	1.466461	0.001954	8.640639	0.004036	4.180772
94.734000	4.801984	1.462541	0.001957	8.617546	0.004042	4.169598
94.754000	4.801984	1.460583	0.001959	8.606004	0.004045	4.164014
94.774000	4.801984	1.467896	0.001953	8.649095	0.004034	4.184863
94.794000	4.801984	1.461031	0.001958	8.608649	0.004045	4.165294
94.814000	4.801984	1.466918	0.001954	8.643334	0.004035	4.182075
94.834000	4.801984	1.468288	0.001953	8.651404	0.004033	4.185980
94.854000	4.801904	1.465197	0.001955	8.633194	0.004038	4.177169
94.874000	4.801984	1.463239	0.001957	8.621655	0.004041	4.171586
94.894000	4.801984	1.466980	0.001954	8.643696	0.004035	4.182251
94.914000	4.801904	1.467284	0.001954	8.645492	0.004035	4.183120
94.934000	4.801984	1.466060	0.001954	8.638279	0.004037	4.179630
94.954000	4.801984	1.465576	0.001955	8.635429	0.004037	4.178251
94.974000	4.801984	1.464155	0.001956	8.627054	0.004040	4.174198
94.994000	4.801984	1.465364	0.001955	8.634175	0.004038	4.177644
95.014000	4.801984	1.467381	0.001953	8.646059	0.004035	4.183394
95.034000	4.801984	1.466509	0.001954	8.640922	0.004036	4.180908
95.054000	4.801984	1.462370	0.001957	8.616536	0.004042	4.169109
95.074000	4.801984	1.457268	0.001961	8.586476	0.004050	4.154565
95.094000	4.801984	1.458751	0.001960	8.595214	0.004048	4.158793
95.114000	4.801984	1.457770	0.001961	8.589432	0.004050	4.155995
95.134000	4.801984	1.459519	0.001959	8.599737	0.004047	4.160981
95.154000	4.801904	1.456464	0.001962	8.581740	0.004051	4.152273
95.174000	4.801984	1.461188	0.001958	8.609569	0.004044	4.165739
95.194000	4.801984	1.459946	0.001959	8.602253	0.004046	4.162199
95.214000	4.801904	1.454864	0.001963	8.572310	0.004054	4.147711
95.234000	4.801984	1.454697	0.001963	8.571328	0.004054	4.147236
95.254000	4.801984	1.457030	0.001961	8.585072	0.004051	4.153885
95.274000	4.801904	1.459672	0.001959	8.600639	0.004046	4.161418
95.294000	4.801984	1.458228	0.001960	8.592131	0.004049	4.157301
95.314000	4.801904	1.456026	0.001962	8.579157	0.004052	4.151024
95.334000	4.801984	1.459308	0.001960	8.598494	0.004047	4.160380
95.354000	4.801904	1.460166	0.001959	8.603551	0.004046	4.162827
95.374000	4.801984	1.459453	0.001959	8.599346	0.004047	4.160792
95.394000	4.801984	1.463444	0.001956	8.622865	0.004041	4.172172
95.414000	4.801984	1.457386	0.001961	8.587167	0.004050	4.154899
95.434000	4.801984	1.459520	0.001959	8.599743	0.004047	4.160984
95.454000	4.801904	1.462183	0.001957	8.615432	0.004043	4.168575
95.474000	4.801984	1.455767	0.001962	8.577629	0.004053	4.150284
95.494000	4.801984	1.458408	0.001960	8.593191	0.004049	4.157814
95.514000	4.801984	1.454039	0.001963	8.567447	0.004055	4.145358
95.534000	4.801904	1.453697	0.001964	8.565432	0.004056	4.144383
95.554000	4.801984	1.453982	0.001964	8.567116	0.004055	4.145197
95.574000	4.801984	1.455505	0.001962	8.576085	0.004053	4.149537
95.594000	4.801984	1.453783	0.001964	8.565942	0.004056	4.144630
95.614000	4.801984	1.455754	0.001962	8.577553	0.004053	4.150248
95.634000	4.801984	1.455828	0.001962	8.577991	0.004053	4.150460
95.654000	4.801984	1.453550	0.001964	8.564569	0.004056	4.143965
95.674000	4.801904	1.454806	0.001963	8.571971	0.004054	4.147546
95.694000	4.801904	1.452831	0.001964	8.560331	0.004057	4.141914
95.714000	4.801904	1.446454	0.001969	8.522758	0.004067	4.123735
95.734000	4.801984	1.449797	0.001967	8.542455	0.004062	4.133265
95.754000	4.801984	1.454334	0.001963	8.569188	0.004055	4.146200
95.774000	4.801904	1.458250	0.001960	8.592261	0.004049	4.157364
95.794000	4.801984	1.449226	0.001967	8.539092	0.004063	4.131638
95.814000	4.801984	1.453982	0.001964	8.567116	0.004055	4.145197
95.834000	4.801904	1.456695	0.001961	8.583098	0.004051	4.152930
95.854000	4.801904	1.464865	0.001955	8.631238	0.004038	4.176223
95.874000	4.801904	1.455624	0.001962	8.576787	0.004053	4.149877
95.894000	4.801984	1.459716	0.001959	8.600901	0.004047	4.161544
95.914000	4.801904	1.452634	0.001964	8.559167	0.004057	4.141352
95.934000	4.801904	1.457568	0.001961	8.588243	0.004050	4.155420
95.954000	4.801984	1.454937	0.001963	8.572737	0.004054	4.147917
95.974000	4.801984	1.452713	0.001964	8.559636	0.004057	4.141579
95.994000	4.801984	1.453789	0.001964	8.565973	0.004056	4.144645
96.014000	4.801984	1.449830	0.001967	8.542647	0.004062	4.133358
96.034000	4.801984	1.453672	0.001964	8.565287	0.004056	4.144312
96.054000	4.801984	1.445036	0.001970	8.514400	0.004069	4.119691
96.074000	4.801984	1.451178	0.001966	8.550592	0.004060	4.137203
96.094000	4.801984	1.451386	0.001965	8.551815	0.004059	4.137794
96.114000	4.801904	1.449236	0.001967	8.539149	0.004063	4.131666
96.134000	4.801904	1.453998	0.001963	8.567209	0.004055	4.145243
96.154000	4.801984	1.452568	0.001965	8.558781	0.004058	4.141165
96.174000	4.801984	1.448308	0.001968	8.533683	0.004064	4.129021
96.194000	4.801984	1.454968	0.001963	8.572921	0.004054	4.148006
96.214000	4.801984	1.458605	0.001960	8.594354	0.004048	4.158377
96.234000	4.801984	1.452564	0.001965	8.558758	0.004058	4.141154
96.254000	4.801904	1.453345	0.001964	8.563362	0.004056	4.143381
96.274000	4.801984	1.451310	0.001966	8.551367	0.004060	4.137577
96.294000	4.801984	1.453553	0.001964	8.564584	0.004056	4.143973
96.314000	4.801984	1.458633	0.001960	8.594515	0.004048	4.158454
96.334000	4.801984	1.450759	0.001966	8.548121	0.004060	4.136007
96.354000	4.801904	1.454325	0.001963	8.569131	0.004055	4.146173
96.374000	4.801984	1.444955	0.001970	8.513924	0.004069	4.119460
96.394000	4.801984	1.449910	0.001967	8.543118	0.004062	4.133586
96.414000	4.801984	1.452075	0.001965	8.555875	0.004058	4.139758
96.434000	4.801984	1.447704	0.001968	8.530123	0.004065	4.127299
96.454000	4.801984	1.449803	0.001967	8.542491	0.004062	4.133283
96.474000	4.801984	1.457248	0.001961	8.586359	0.004050	4.154508
96.494000	4.801984	1.448909	0.001967	8.537222	0.004063	4.130733
96.514000	4.801984	1.452642	0.001965	8.559217	0.004057	4.141375
96.534000	4.801984	1.453506	0.001964	8.564307	0.004056	4.143839
96.554000	4.801984	1.460168	0.001959	8.603561	0.004046	4.162832
96.574000	4.801984	1.453033	0.001964	8.561520	0.004057	4.142490
96.594000	4.801904	1.450995	0.001966	8.549514	0.004060	4.136681
96.614000	4.801984	1.450878	0.001966	8.548825	0.004060	4.136348
96.634000	4.801984	1.452770	0.001964	8.559970	0.004057	4.141740
96.654000	4.801984	1.451535	0.001965	8.552696	0.004059	4.138220
96.674000	4.801984	1.453608	0.001964	8.564911	0.004056	4.144131
96.694000	4.801984	1.453289	0.001964	8.563027	0.004056	4.143219
96.714000	4.801904	1.449359	0.001967	8.539874	0.004062	4.132017
96.734000	4.801904	1.455821	0.001962	8.577950	0.004052	4.150440
96.754000	4.801984	1.449649	0.001967	8.541582	0.004062	4.132843
96.774000	4.801904	1.453720	0.001964	8.565572	0.004056	4.144450
96.794000	4.801984	1.458703	0.001960	8.594932	0.004048	4.158656
96.814000	4.801984	1.449483	0.001967	8.540605	0.004062	4.132370
96.834000	4.801984	1.451370	0.001965	8.551722	0.004059	4.137749
96.854000	4.801984	1.449592	0.001967	8.541248	0.004062	4.132681
96.874000	4.801904	1.453794	0.001964	8.566004	0.004056	4.144660
96.894000	4.801984	1.452850	0.001964	8.560442	0.004057	4.141968
96.914000	4.801904	1.454598	0.001963	8.570745	0.004054	4.146954
96.934000	4.801984	1.455226	0.001963	8.574442	0.004053	4.148742
96.954000	4.801984	1.453050	0.001964	8.561623	0.004057	4.142540
96.974000	4.801904	1.456124	0.001962	8.579735	0.004052	4.151303
96.994000	4.801904	1.451276	0.001966	8.551170	0.004059	4.137482
97.014000	4.801904	1.451929	0.001965	8.555017	0.004058	4.139344
97.034000	4.801984	1.455231	0.001963	8.574473	0.004053	4.148757
97.054000	4.801984	1.452872	0.001964	8.560574	0.004057	4.142032
97.074000	4.801984	1.449278	0.001967	8.539395	0.004063	4.131785
97.094000	4.801984	1.452782	0.001964	8.560043	0.004057	4.141775
97.114000	4.801984	1.452915	0.001964	8.560823	0.004057	4.142153
97.134000	4.801984	1.454817	0.001963	8.572035	0.004054	4.147578
97.154000	4.801984	1.452402	0.001965	8.557805	0.004058	4.140692
97.174000	4.801984	1.452190	0.001965	8.556556	0.004058	4.140088
97.194000	4.801984	1.452162	0.001965	8.556388	0.004058	4.140007
97.214000	4.801984	1.447127	0.001969	8.526722	0.004066	4.125653
97.234000	4.801984	1.449910	0.001967	8.543121	0.004062	4.133587
97.254000	4.801904	1.454066	0.001963	8.567610	0.004055	4.145437
97.274000	4.801984	1.457353	0.001961	8.586976	0.004050	4.154807
97.294000	4.801984	1.451703	0.001965	8.553685	0.004059	4.138699
97.314000	4.801984	1.454533	0.001963	8.570357	0.004055	4.146766
97.334000	4.801984	1.454485	0.001963	8.570079	0.004055	4.146631
97.354000	4.801984	1.445332	0.001970	8.516146	0.004069	4.120536
97.374000	4.801984	1.455214	0.001963	8.574375	0.004054	4.148710
97.394000	4.801984	1.454843	0.001963	8.572188	0.004054	4.147652
97.414000	4.801984	1.452206	0.001965	8.556649	0.004058	4.140133
97.434000	4.801904	1.456810	0.001961	8.583776	0.004051	4.153259
97.454000	4.801984	1.458217	0.001960	8.592066	0.004049	4.157270
97.474000	4.801984	1.459377	0.001959	8.598901	0.004047	4.160577
97.494000	4.801984	1.456550	0.001962	8.582245	0.004051	4.152518
97.514000	4.801984	1.451168	0.001966	8.550533	0.004060	4.137174
97.534000	4.801984	1.455024	0.001963	8.573253	0.004054	4.148167
97.554000	4.801984	1.456822	0.001961	8.583849	0.004051	4.153294
97.574000	4.801984	1.451404	0.001965	8.551924	0.004059	4.137847
97.594000	4.801984	1.456490	0.001962	8.581890	0.004052	4.152346
97.614000	4.801984	1.456683	0.001962	8.583028	0.004051	4.152896
97.634000	4.801984	1.455475	0.001962	8.575911	0.004053	4.149453
97.654000	4.801984	1.455138	0.001963	8.573921	0.004054	4.148490
97.674000	4.801984	1.459428	0.001959	8.599201	0.004047	4.160722
97.694000	4.801984	1.456238	0.001962	8.580406	0.004052	4.151628
97.714000	4.801984	1.459046	0.001960	8.596953	0.004048	4.159634
97.734000	4.801984	1.453599	0.001964	8.564854	0.004056	4.144103
97.754000	4.801904	1.453599	0.001964	8.564854	0.004056	4.144103
97.774000	4.801984	1.450237	0.001966	8.545046	0.004061	4.134519
97.794000	4.801984	1.450151	0.001966	8.544540	0.004061	4.134274
97.814000	4.801984	1.452116	0.001965	8.556118	0.004058	4.139876
97.834000	4.801984	1.457957	0.001961	8.590535	0.004049	4.156529
97.854000	4.801984	1.458104	0.001960	8.591401	0.004049	4.156948
97.874000	4.801984	1.449688	0.001967	8.541810	0.004062	4.132953
97.894000	4.801984	1.446546	0.001969	8.523299	0.004067	4.123997
97.914000	4.801984	1.451053	0.001966	8.549854	0.004060	4.136845
97.934000	4.801984	1.456553	0.001962	8.582261	0.004051	4.152525
97.954000	4.801984	1.451503	0.001965	8.552507	0.004059	4.138129
97.974000	4.801984	1.451895	0.001965	8.554818	0.004059	4.139247
97.994000	4.801984	1.447267	0.001969	8.527545	0.004066	4.126051
98.014000	4.801984	1.456436	0.001962	8.581574	0.004052	4.152193
98.034000	4.801984	1.459003	0.001960	8.596699	0.004048	4.159511
98.054000	4.801984	1.453961	0.001964	8.566986	0.004055	4.145135
98.074000	4.801984	1.459661	0.001959	8.600577	0.004047	4.161388
98.094000	4.801984	1.455089	0.001963	8.573634	0.004054	4.148351
98.114000	4.801984	1.455062	0.001963	8.573476	0.004054	4.148275
98.134000	4.801984	1.458429	0.001960	8.593315	0.004049	4.157874
98.154000	4.801984	1.457532	0.001961	8.588033	0.004050	4.155318
98.174000	4.801904	1.450928	0.001966	8.549118	0.004060	4.136489
98.194000	4.801984	1.451024	0.001966	8.549683	0.004060	4.136763
98.214000	4.801984	1.453567	0.001964	8.564665	0.004056	4.144012
98.234000	4.801984	1.452365	0.001965	8.557584	0.004058	4.140586
98.254000	4.801904	1.448515	0.001968	8.534903	0.004064	4.129611
98.274000	4.801904	1.452094	0.001965	8.555989	0.004058	4.139814
98.294000	4.801984	1.453670	0.001964	8.565276	0.004056	4.144307
98.314000	4.801984	1.444093	0.001971	8.508846	0.004071	4.117004
98.334000	4.801984	1.454007	0.001964	8.567261	0.004055	4.145268
98.354000	4.801984	1.451833	0.001965	8.554452	0.004059	4.139070
98.374000	4.801984	1.452269	0.001965	8.557020	0.004058	4.140312
98.394000	4.801984	1.454115	0.001963	8.567898	0.004055	4.145576
98.414000	4.801984	1.449370	0.001967	8.539937	0.004063	4.132047
98.434000	4.801984	1.446723	0.001969	8.524341	0.004067	4.124501
98.454000	4.801984	1.448019	0.001968	8.531975	0.004065	4.128195
98.474000	4.801984	1.453482	0.001964	8.564165	0.004056	4.143770
98.494000	4.801984	1.451589	0.001965	8.553012	0.004059	4.138373
98.514000	4.801984	1.452526	0.001965	8.558535	0.004058	4.141046
98.534000	4.801984	1.447710	0.001968	8.530159	0.004065	4.127316
98.554000	4.801984	1.450887	0.001966	8.548877	0.004060	4.136373
98.574000	4.801984	1.447662	0.001968	8.529872	0.004065	4.127177
98.594000	4.801984	1.446471	0.001969	8.522856	0.004067	4.123783
98.614000	4.801984	1.450045	0.001966	8.543913	0.004062	4.133971
98.634000	4.801984	1.455191	0.001963	8.574237	0.004054	4.148643
98.654000	4.801904	1.452278	0.001965	8.557071	0.004058	4.140338
98.674000	4.801984	1.448986	0.001967	8.537678	0.004063	4.130954
98.694000	4.801984	1.449769	0.001967	8.542292	0.004062	4.133186
98.714000	4.801984	1.449091	0.001967	8.538297	0.004063	4.131253
98.734000	4.801984	1.447545	0.001968	8.529185	0.004065	4.126845
98.754000	4.801984	1.451000	0.001966	8.549543	0.004060	4.136695
98.774000	4.801984	1.452488	0.001965	8.558312	0.004058	4.140938
98.794000	4.801984	1.448691	0.001968	8.535937	0.004064	4.130111
98.814000	4.801984	1.449099	0.001967	8.538341	0.004063	4.131275
98.834000	4.801984	1.449342	0.001967	8.539771	0.004063	4.131967
98.854000	4.801984	1.458359	0.001960	8.592901	0.004049	4.157673
98.874000	4.801984	1.457236	0.001961	8.586287	0.004050	4.154473
98.894000	4.801984	1.450706	0.001966	8.547807	0.004060	4.135855
98.914000	4.801984	1.445331	0.001970	8.516141	0.004069	4.120533
98.934000	4.801984	1.448036	0.001968	8.532077	0.004065	4.128244
98.954000	4.801984	1.453471	0.001964	8.564100	0.004056	4.143738
98.974000	4.801984	1.454142	0.001963	8.568056	0.004055	4.145652
98.994000	4.801984	1.454381	0.001963	8.569463	0.004055	4.146333
99.014000	4.801984	1.448792	0.001967	8.536530	0.004063	4.130399
99.034000	4.801984	1.451987	0.001965	8.555356	0.004059	4.139508
99.054000	4.801984	1.449860	0.001967	8.542825	0.004062	4.133445
99.074000	4.801984	1.451432	0.001965	8.552087	0.004059	4.137926
99.094000	4.801984	1.449071	0.001967	8.538175	0.004063	4.131194
99.114000	4.801984	1.453865	0.001964	8.566424	0.004056	4.144863
99.134000	4.801984	1.451138	0.001966	8.550354	0.004060	4.137087
99.154000	4.801984	1.453424	0.001964	8.563825	0.004056	4.143605
99.174000	4.801904	1.446905	0.001969	8.525413	0.004066	4.125020
99.194000	4.801984	1.444582	0.001971	8.511724	0.004070	4.118396
99.214000	4.801984	1.451348	0.001966	8.551595	0.004059	4.137688
99.234000	4.801984	1.453589	0.001964	8.564799	0.004056	4.144077
99.254000	4.801984	1.450431	0.001966	8.546188	0.004061	4.135072
99.274000	4.801984	1.453433	0.001964	8.563877	0.004056	4.143630
99.294000	4.801984	1.453166	0.001964	8.562307	0.004057	4.142871
99.314000	4.801984	1.452852	0.001964	8.560452	0.004057	4.141973
99.334000	4.801984	1.451177	0.001966	8.550584	0.004060	4.137199
99.354000	4.801984	1.442978	0.001972	8.502276	0.004072	4.113825
99.374000	4.801904	1.449847	0.001967	8.542748	0.004062	4.133407
99.394000	4.801984	1.449363	0.001967	8.539898	0.004063	4.132028
99.414000	4.801984	1.453155	0.001964	8.562242	0.004057	4.142840
99.434000	4.801904	1.456797	0.001961	8.583699	0.004051	4.153221
99.454000	4.801984	1.448031	0.001968	8.532048	0.004065	4.128230
99.474000	4.801984	1.445973	0.001970	8.519921	0.004068	4.122362
99.494000	4.801984	1.449152	0.001967	8.538652	0.004063	4.131425
99.514000	4.801984	1.452536	0.001965	8.558595	0.004058	4.141075
99.534000	4.801904	1.446543	0.001969	8.523279	0.004067	4.123987
99.554000	4.801904	1.450006	0.001966	8.543683	0.004061	4.133859
99.574000	4.801984	1.451218	0.001966	8.550825	0.004060	4.137315
99.594000	4.801984	1.450360	0.001966	8.545771	0.004061	4.134870
99.614000	4.801984	1.454704	0.001963	8.571369	0.004054	4.147256
99.634000	4.801904	1.451102	0.001966	8.550141	0.004060	4.136984
99.654000	4.801984	1.450803	0.001966	8.548382	0.004060	4.136133
99.674000	4.801984	1.455007	0.001963	8.573154	0.004054	4.148119
99.694000	4.801984	1.454070	0.001963	8.567631	0.004055	4.145447
99.714000	4.801984	1.451673	0.001965	8.553509	0.004059	4.138614
99.734000	4.801984	1.448862	0.001967	8.536944	0.004063	4.130599
99.754000	4.801984	1.456026	0.001962	8.579157	0.004052	4.151024
99.774000	4.801984	1.450981	0.001966	8.549432	0.004060	4.136641
99.794000	4.801984	1.447968	0.001968	8.531675	0.004065	4.128049
99.814000	4.801904	1.452602	0.001965	8.558983	0.004057	4.141263
99.834000	4.801984	1.451280	0.001966	8.551193	0.004060	4.137493
99.854000	4.801984	1.447068	0.001969	8.526374	0.004066	4.125485
99.874000	4.801904	1.448835	0.001967	8.536786	0.004063	4.130523
99.894000	4.801904	1.450027	0.001966	8.543810	0.004061	4.133921
99.914000	4.801984	1.450098	0.001966	8.544227	0.004061	4.134123
99.934000	4.801984	1.453598	0.001964	8.564849	0.004056	4.144101
99.954000	4.801904	1.455178	0.001963	8.574157	0.004053	4.148604
99.974000	4.801984	1.449938	0.001967	8.543284	0.004062	4.133666
99.994000	4.801984	1.460286	0.001959	8.604258	0.004046	4.163169
100.014000	4.801984	1.448158	0.001968	8.532799	0.004064	4.128593
100.034000	4.801984	1.451989	0.001965	8.555372	0.004058	4.139515
100.054000	4.801984	1.455471	0.001962	8.575885	0.004053	4.149440
100.074000	4.801984	1.452856	0.001964	8.560478	0.004057	4.141986
100.094000	4.801984	1.454625	0.001963	8.570901	0.004054	4.147029
100.114000	4.801984	1.453332	0.001964	8.563284	0.004056	4.143343
100.134000	4.801984	1.454846	0.001963	8.572204	0.004054	4.147659
100.154000	4.801984	1.457028	0.001961	8.585061	0.004051	4.153880
100.174000	4.801904	1.455256	0.001963	8.574621	0.004053	4.148829
100.194000	4.801984	1.453767	0.001964	8.565844	0.004056	4.144582
100.214000	4.801984	1.451914	0.001965	8.554926	0.004059	4.139300
100.234000	4.801984	1.451472	0.001965	8.552325	0.004059	4.138041
100.254000	4.801984	1.457803	0.001961	8.589626	0.004049	4.156089
100.274000	4.801984	1.449642	0.001967	8.541543	0.004062	4.132824
100.294000	4.801904	1.457368	0.001961	8.587066	0.004050	4.154851
100.314000	4.801984	1.454631	0.001963	8.570937	0.004054	4.147046
100.334000	4.801904	1.446487	0.001969	8.522950	0.004067	4.123828
100.354000	4.801984	1.452219	0.001965	8.556727	0.004058	4.140171
100.374000	4.801984	1.448092	0.001968	8.532411	0.004065	4.128405
100.394000	4.801984	1.447832	0.001968	8.530874	0.004065	4.127662
100.414000	4.801984	1.458196	0.001960	8.591942	0.004049	4.157210
100.434000	4.801904	1.449409	0.001967	8.540170	0.004062	4.132160
100.454000	4.801984	1.452925	0.001964	8.560888	0.004057	4.142184
100.474000	4.801984	1.452153	0.001965	8.556336	0.004058	4.139982
100.494000	4.801984	1.444510	0.001971	8.511299	0.004070	4.118191
100.514000	4.801904	1.446343	0.001969	8.522105	0.004067	4.123419
100.534000	4.801984	1.451931	0.001965	8.555027	0.004059	4.139349
100.554000	4.801984	1.452882	0.001964	8.560634	0.004057	4.142061
100.574000	4.801904	1.445786	0.001970	8.518820	0.004068	4.121830
100.594000	4.801904	1.452308	0.001965	8.557248	0.004058	4.140423
100.614000	4.801984	1.456981	0.001961	8.584784	0.004051	4.153746
100.634000	4.801984	1.449449	0.001967	8.540406	0.004062	4.132274
100.654000	4.801984	1.450494	0.001966	8.546564	0.004061	4.135253
100.674000	4.801984	1.452711	0.001964	8.559626	0.004057	4.141573
100.694000	4.801984	1.450655	0.001966	8.547512	0.004061	4.135712
100.714000	4.801984	1.450601	0.001966	8.547191	0.004061	4.135557
100.734000	4.801984	1.455066	0.001963	8.573502	0.004054	4.148287
100.754000	4.801984	1.451888	0.001965	8.554774	0.004059	4.139226
100.774000	4.801984	1.448352	0.001968	8.533939	0.004064	4.129145
100.794000	4.801984	1.448578	0.001968	8.535271	0.004064	4.129789
100.814000	4.801984	1.453350	0.001964	8.563388	0.004056	4.143394
100.834000	4.801904	1.446928	0.001969	8.525548	0.004066	4.125085
100.854000	4.801984	1.447485	0.001968	8.528833	0.004065	4.126674
100.874000	4.801984	1.450222	0.001966	8.544957	0.004061	4.134476
100.894000	4.801984	1.448510	0.001968	8.534869	0.004064	4.129595
100.914000	4.801904	1.449138	0.001967	8.538571	0.004063	4.131386
100.934000	4.801984	1.446868	0.001969	8.525193	0.004066	4.124913
100.954000	4.801984	1.443854	0.001971	8.507437	0.004071	4.116322
100.974000	4.801904	1.448099	0.001968	8.532450	0.004064	4.128424
100.994000	4.801984	1.447900	0.001968	8.531279	0.004065	4.127858
101.014000	4.801984	1.448957	0.001967	8.537507	0.004063	4.130871
101.034000	4.801984	1.443533	0.001971	8.505548	0.004072	4.115408
101.054000	4.801984	1.447040	0.001969	8.526209	0.004066	4.125405
101.074000	4.801984	1.449682	0.001967	8.541776	0.004062	4.132937
101.094000	4.801984	1.444415	0.001971	8.510740	0.004070	4.117920
101.114000	4.801984	1.443500	0.001971	8.505351	0.004072	4.115313
101.134000	4.801984	1.445376	0.001970	8.516405	0.004069	4.120661
101.154000	4.801984	1.451006	0.001966	8.549577	0.004060	4.136711
101.174000	4.801984	1.444787	0.001970	8.512931	0.004070	4.118980
101.194000	4.801984	1.448859	0.001967	8.536926	0.004063	4.130590
101.214000	4.801984	1.448486	0.001968	8.534732	0.004064	4.129529
101.234000	4.801984	1.447710	0.001968	8.530159	0.004065	4.127316
101.254000	4.801984	1.448001	0.001968	8.531872	0.004065	4.128145
101.274000	4.801984	1.454099	0.001963	8.567800	0.004055	4.145528
101.294000	4.801984	1.448932	0.001967	8.537359	0.004063	4.130800
101.314000	4.801984	1.441880	0.001973	8.495807	0.004074	4.110695
101.334000	4.801984	1.447883	0.001968	8.531178	0.004065	4.127809
101.354000	4.801984	1.445668	0.001970	8.518126	0.004068	4.121494
101.374000	4.801984	1.441402	0.001973	8.492988	0.004075	4.109331
101.394000	4.801984	1.446380	0.001969	8.522323	0.004067	4.123524
101.414000	4.801984	1.437472	0.001976	8.469835	0.004081	4.098128
101.434000	4.801984	1.443047	0.001972	8.502683	0.004072	4.114021
101.454000	4.801984	1.450211	0.001966	8.544895	0.004061	4.134446
101.474000	4.801984	1.445262	0.001970	8.515732	0.004069	4.120335
101.494000	4.801904	1.448616	0.001968	8.535494	0.004064	4.129897
101.514000	4.801984	1.444721	0.001970	8.512548	0.004070	4.118795
101.534000	4.801984	1.447204	0.001969	8.527175	0.004066	4.125872
101.554000	4.801984	1.452070	0.001965	8.555849	0.004058	4.139746
101.574000	4.801984	1.454814	0.001963	8.572015	0.004054	4.147568
101.594000	4.801984	1.442346	0.001972	8.498550	0.004073	4.112022
101.614000	4.801904	1.445706	0.001970	8.518348	0.004068	4.121601
101.634000	4.801904	1.445385	0.001970	8.516457	0.004069	4.120686
101.654000	4.801984	1.453505	0.001964	8.564305	0.004056	4.143837
101.674000	4.801984	1.448565	0.001968	8.535193	0.004064	4.129752
101.694000	4.801904	1.453658	0.001964	8.565201	0.004056	4.144271
101.714000	4.801984	1.453274	0.001964	8.562942	0.004057	4.143178
101.734000	4.801984	1.457262	0.001961	8.586439	0.004050	4.154547
101.754000	4.801904	1.449069	0.001967	8.538162	0.004063	4.131188
101.774000	4.801984	1.448275	0.001968	8.533483	0.004064	4.128924
101.794000	4.801984	1.446531	0.001969	8.523211	0.004067	4.123954
101.814000	4.801984	1.448663	0.001968	8.535773	0.004064	4.130032
101.834000	4.801984	1.446970	0.001969	8.525797	0.004066	4.125205
101.854000	4.801904	1.453181	0.001964	8.562390	0.004057	4.142911
101.874000	4.801984	1.445018	0.001970	8.514294	0.004069	4.119640
101.894000	4.801904	1.446362	0.001969	8.522214	0.004067	4.123472
101.914000	4.801984	1.441595	0.001973	8.494126	0.004075	4.109881
101.934000	4.801984	1.452130	0.001965	8.556198	0.004058	4.139915
101.954000	4.801904	1.444954	0.001970	8.513916	0.004069	4.119457
101.974000	4.801984	1.455514	0.001962	8.576139	0.004053	4.149563
101.994000	4.801984	1.453005	0.001964	8.561356	0.004057	4.142411
102.014000	4.801984	1.450892	0.001966	8.548908	0.004060	4.136388
102.034000	4.801984	1.451025	0.001966	8.549691	0.004060	4.136766
102.054000	4.801984	1.445800	0.001970	8.518903	0.004068	4.121870
102.074000	4.801904	1.440580	0.001974	8.488146	0.004076	4.106988
102.094000	4.801984	1.452170	0.001965	8.556434	0.004058	4.140029
102.114000	4.801984	1.445271	0.001970	8.515784	0.004069	4.120360
102.134000	4.801984	1.441786	0.001973	8.495253	0.004074	4.110426
102.154000	4.801984	1.442661	0.001972	8.500408	0.004073	4.112921
102.174000	4.801904	1.446139	0.001969	8.520898	0.004067	4.122835
102.194000	4.801984	1.445536	0.001970	8.517348	0.004068	4.121118
102.214000	4.801984	1.444475	0.001971	8.511097	0.004070	4.118093
102.234000	4.801984	1.444710	0.001970	8.512481	0.004070	4.118762
102.254000	4.801984	1.445054	0.001970	8.514509	0.004069	4.119744
102.274000	4.801904	1.442445	0.001972	8.499133	0.004073	4.112304
102.294000	4.801984	1.436026	0.001977	8.461315	0.004083	4.094006
102.314000	4.801984	1.440711	0.001973	8.488918	0.004076	4.107362
102.334000	4.801984	1.441086	0.001973	8.491126	0.004075	4.108430
102.354000	4.801984	1.446377	0.001969	8.522304	0.004067	4.123516
102.374000	4.801984	1.447088	0.001969	8.526491	0.004066	4.125541
102.394000	4.801984	1.452036	0.001965	8.555649	0.004058	4.139649
102.414000	4.801984	1.449972	0.001967	8.543486	0.004062	4.133764
102.434000	4.801904	1.445686	0.001970	8.518229	0.004068	4.121544
102.454000	4.801904	1.442707	0.001972	8.500680	0.004073	4.113053
102.474000	4.801984	1.438404	0.001975	8.475325	0.004080	4.100784
102.494000	4.801984	1.444736	0.001970	8.512636	0.004070	4.118837
102.514000	4.801984	1.444535	0.001971	8.511447	0.004070	4.118262
102.534000	4.801984	1.447626	0.001968	8.529659	0.004065	4.127074
102.554000	4.801984	1.439462	0.001974	8.481561	0.004078	4.103802
102.574000	4.801984	1.447016	0.001969	8.526069	0.004066	4.125337
102.594000	4.801984	1.443463	0.001971	8.505133	0.004072	4.115207
102.614000	4.801984	1.438387	0.001975	8.475224	0.004080	4.100736
102.634000	4.801984	1.439671	0.001974	8.482791	0.004078	4.104397
102.654000	4.801984	1.441546	0.001973	8.493838	0.004075	4.109742
102.674000	4.801984	1.447172	0.001969	8.526986	0.004066	4.125781
102.694000	4.801984	1.443960	0.001971	8.508063	0.004071	4.116625
102.714000	4.801984	1.448334	0.001968	8.533836	0.004064	4.129095
102.734000	4.801984	1.445487	0.001970	8.517061	0.004069	4.120978
102.754000	4.801984	1.449953	0.001967	8.543372	0.004062	4.133709
102.774000	4.801984	1.446455	0.001969	8.522763	0.004067	4.123737
102.794000	4.801984	1.451720	0.001965	8.553784	0.004059	4.138747
102.814000	4.801984	1.451384	0.001965	8.551802	0.004059	4.137788
102.834000	4.801984	1.454855	0.001963	8.572258	0.004054	4.147686
102.854000	4.801984	1.448827	0.001967	8.536737	0.004063	4.130499
102.874000	4.801904	1.447965	0.001968	8.531659	0.004065	4.128042
102.894000	4.801984	1.441757	0.001973	8.495082	0.004074	4.110344
102.914000	4.801904	1.441310	0.001973	8.492444	0.004075	4.109068
102.934000	4.801984	1.449601	0.001967	8.541297	0.004062	4.132705
102.954000	4.801984	1.450530	0.001966	8.546771	0.004061	4.135354
102.974000	4.801984	1.446521	0.001969	8.523149	0.004067	4.123924
102.994000	4.801984	1.446387	0.001969	8.522359	0.004067	4.123542
103.014000	4.801904	1.444363	0.001971	8.510434	0.004070	4.117772
103.034000	4.801904	1.443967	0.001971	8.508102	0.004071	4.116644
103.054000	4.801984	1.445162	0.001970	8.515141	0.004069	4.120050
103.074000	4.801984	1.450558	0.001966	8.546939	0.004061	4.135435
103.094000	4.801984	1.448971	0.001967	8.537584	0.004063	4.130909
103.114000	4.801984	1.450084	0.001966	8.544147	0.004061	4.134084
103.134000	4.801984	1.443849	0.001971	8.507408	0.004071	4.116308
103.154000	4.801984	1.446147	0.001969	8.520950	0.004068	4.122860
103.174000	4.801984	1.447181	0.001969	8.527043	0.004066	4.125808
103.194000	4.801904	1.444800	0.001970	8.513012	0.004070	4.119019
103.214000	4.801984	1.447928	0.001968	8.531439	0.004065	4.127935
103.234000	4.801984	1.445909	0.001970	8.519548	0.004068	4.122182
103.254000	4.801984	1.448813	0.001967	8.536654	0.004063	4.130459
103.274000	4.801984	1.444439	0.001971	8.510882	0.004070	4.117989
103.294000	4.801984	1.443943	0.001971	8.507962	0.004071	4.116576
103.314000	4.801984	1.448661	0.001968	8.535760	0.004064	4.130026
103.334000	4.801984	1.452898	0.001964	8.560727	0.004057	4.142106
103.354000	4.801984	1.450458	0.001966	8.546351	0.004061	4.135151
103.374000	4.801904	1.445809	0.001970	8.518955	0.004068	4.121895
103.394000	4.801984	1.454057	0.001963	8.567553	0.004055	4.145409
103.414000	4.801984	1.454198	0.001963	8.568385	0.004055	4.145812
103.434000	4.801904	1.450930	0.001966	8.549131	0.004060	4.136496
103.454000	4.801984	1.448775	0.001967	8.536431	0.004063	4.130351
103.474000	4.801904	1.454697	0.001963	8.571325	0.004054	4.147234
103.494000	4.801984	1.449552	0.001967	8.541012	0.004062	4.132567
103.514000	4.801984	1.449475	0.001967	8.540556	0.004062	4.132346
103.534000	4.801904	1.442850	0.001972	8.501522	0.004073	4.113460
103.554000	4.801984	1.445956	0.001970	8.519820	0.004068	4.122313
103.574000	4.801984	1.449748	0.001967	8.542165	0.004062	4.133125
103.594000	4.801984	1.451451	0.001965	8.552201	0.004059	4.137981
103.614000	4.801984	1.447837	0.001968	8.530906	0.004065	4.127677
103.634000	4.801984	1.458410	0.001960	8.593201	0.004049	4.157819
103.654000	4.801984	1.452887	0.001964	8.560662	0.004057	4.142075
103.674000	4.801984	1.448684	0.001968	8.535898	0.004064	4.130093
103.694000	4.801984	1.447098	0.001969	8.526553	0.004066	4.125571
103.714000	4.801984	1.455746	0.001962	8.577507	0.004053	4.150225
103.734000	4.801984	1.448822	0.001967	8.536709	0.004063	4.130485
103.754000	4.801984	1.447253	0.001969	8.527465	0.004066	4.126013
103.774000	4.801984	1.446898	0.001969	8.525372	0.004066	4.125000
103.794000	4.801984	1.443669	0.001971	8.506346	0.004071	4.115794
103.814000	4.801984	1.442261	0.001972	8.498048	0.004074	4.111779
103.834000	4.801984	1.442763	0.001972	8.501009	0.004073	4.113212
103.854000	4.801904	1.450025	0.001966	8.543797	0.004061	4.133915
103.874000	4.801904	1.448472	0.001968	8.534646	0.004064	4.129487
103.894000	4.801984	1.446759	0.001969	8.524551	0.004067	4.124602
103.914000	4.801984	1.444357	0.001971	8.510403	0.004070	4.117757
103.934000	4.801984	1.449303	0.001967	8.539540	0.004063	4.131855
103.954000	4.801984	1.445531	0.001970	8.517317	0.004068	4.121103
103.974000	4.801984	1.446141	0.001969	8.520911	0.004068	4.122841
103.994000	4.801984	1.452857	0.001964	8.560483	0.004057	4.141988
104.014000	4.801984	1.445597	0.001970	8.517709	0.004068	4.121292
104.034000	4.801984	1.449464	0.001967	8.540494	0.004062	4.132316
104.054000	4.801984	1.446582	0.001969	8.523512	0.004067	4.124100
104.074000	4.801904	1.443635	0.001971	8.506149	0.004071	4.115699
104.094000	4.801984	1.445846	0.001970	8.519175	0.004068	4.122001
104.114000	4.801984	1.449496	0.001967	8.540683	0.004062	4.132408
104.134000	4.801984	1.448354	0.001968	8.533952	0.004064	4.129151
104.154000	4.801904	1.449288	0.001967	8.539457	0.004063	4.131815
104.174000	4.801984	1.446485	0.001969	8.522942	0.004067	4.123824
104.194000	4.801904	1.447130	0.001969	8.526742	0.004066	4.125663
104.214000	4.801984	1.450370	0.001966	8.545828	0.004061	4.134897
104.234000	4.801984	1.453276	0.001964	8.562955	0.004057	4.143184
104.254000	4.801984	1.449123	0.001967	8.538483	0.004063	4.131344
104.274000	4.801984	1.441881	0.001973	8.495810	0.004074	4.110696
104.294000	4.801984	1.447495	0.001968	8.528890	0.004065	4.126702
104.314000	4.801984	1.442702	0.001972	8.500649	0.004073	4.113037
104.334000	4.801984	1.441080	0.001973	8.491092	0.004075	4.108413
104.354000	4.801984	1.444134	0.001971	8.509084	0.004071	4.117119
104.374000	4.801984	1.437363	0.001976	8.469193	0.004081	4.097817
104.394000	4.801984	1.449875	0.001967	8.542913	0.004062	4.133487
104.414000	4.801984	1.440575	0.001974	8.488115	0.004076	4.106973
104.434000	4.801904	1.442013	0.001972	8.496589	0.004074	4.111073
104.454000	4.801984	1.446468	0.001969	8.522838	0.004067	4.123774
104.474000	4.801904	1.440527	0.001974	8.487833	0.004076	4.106836
104.494000	4.801904	1.446171	0.001969	8.521087	0.004067	4.122926
104.514000	4.801984	1.447856	0.001968	8.531014	0.004065	4.127730
104.534000	4.801984	1.444020	0.001971	8.508413	0.004071	4.116794
104.554000	4.801984	1.447075	0.001969	8.526413	0.004066	4.125504
104.574000	4.801984	1.441191	0.001973	8.491745	0.004075	4.108729
104.594000	4.801984	1.443838	0.001971	8.507341	0.004071	4.116275
104.614000	4.801904	1.449617	0.001967	8.541395	0.004062	4.132753
104.634000	4.801904	1.444816	0.001970	8.513102	0.004070	4.119063
104.654000	4.801984	1.448539	0.001968	8.535040	0.004064	4.129678
104.674000	4.801984	1.447495	0.001968	8.528887	0.004065	4.126701
104.694000	4.801984	1.446136	0.001969	8.520882	0.004068	4.122827
104.714000	4.801984	1.446318	0.001969	8.521955	0.004067	4.123346
104.734000	4.801984	1.445812	0.001970	8.518975	0.004068	4.121905
104.754000	4.801984	1.440757	0.001973	8.489190	0.004076	4.107493
104.774000	4.801984	1.437691	0.001976	8.471123	0.004081	4.098751
104.794000	4.801984	1.438772	0.001975	8.477493	0.004079	4.101834
104.814000	4.801984	1.447706	0.001968	8.530131	0.004065	4.127302
104.834000	4.801984	1.443404	0.001971	8.504786	0.004072	4.115039
104.854000	4.801984	1.442507	0.001972	8.499499	0.004073	4.112481
104.874000	4.801984	1.448423	0.001968	8.534356	0.004064	4.129347
104.894000	4.801984	1.454996	0.001963	8.573090	0.004054	4.148088
104.914000	4.801984	1.445628	0.001970	8.517887	0.004068	4.121378
104.934000	4.801984	1.438898	0.001975	8.478237	0.004079	4.102193
104.954000	4.801984	1.442662	0.001972	8.500411	0.004073	4.112922
104.974000	4.801984	1.447092	0.001969	8.526517	0.004066	4.125554
104.994000	4.801984	1.442190	0.001972	8.497633	0.004074	4.111578
105.014000	4.801904	1.454945	0.001963	8.572789	0.004054	4.147943
105.034000	4.801984	1.447046	0.001969	8.526242	0.004066	4.125421
105.054000	4.801904	1.453439	0.001964	8.563913	0.004056	4.143648
105.074000	4.801984	1.455658	0.001962	8.576986	0.004053	4.149973
105.094000	4.801984	1.446942	0.001969	8.525633	0.004066	4.125126
105.114000	4.801984	1.453409	0.001964	8.563735	0.004056	4.143562
105.134000	4.801984	1.456614	0.001962	8.582623	0.004051	4.152701
105.154000	4.801984	1.441849	0.001973	8.495620	0.004074	4.110604
105.174000	4.801984	1.445303	0.001970	8.515975	0.004069	4.120453
105.194000	4.801904	1.452065	0.001965	8.555820	0.004058	4.139732
105.214000	4.801984	1.445410	0.001970	8.516605	0.004069	4.120758
105.234000	4.801984	1.448350	0.001968	8.533929	0.004064	4.129140
105.254000	4.801984	1.446462	0.001969	8.522802	0.004067	4.123756
105.274000	4.801984	1.444529	0.001971	8.511413	0.004070	4.118246
105.294000	4.801984	1.451166	0.001966	8.550522	0.004060	4.137169
105.314000	4.801984	1.443852	0.001971	8.507426	0.004071	4.116317
105.334000	4.801984	1.448321	0.001968	8.533755	0.004064	4.129056
105.354000	4.801984	1.449034	0.001967	8.537957	0.004063	4.131089
105.374000	4.801984	1.446434	0.001969	8.522641	0.004067	4.123678
105.394000	4.801984	1.453961	0.001964	8.566991	0.004055	4.145137
105.414000	4.801984	1.446026	0.001969	8.520235	0.004068	4.122514
105.434000	4.801984	1.444988	0.001970	8.514118	0.004069	4.119554
105.454000	4.801984	1.442322	0.001972	8.498408	0.004073	4.111953
105.474000	4.801984	1.444731	0.001970	8.512605	0.004070	4.118822
105.494000	4.801984	1.441027	0.001973	8.490778	0.004075	4.108262
105.514000	4.801904	1.440057	0.001974	8.485063	0.004077	4.105496
105.534000	4.801984	1.445813	0.001970	8.518981	0.004068	4.121907
105.554000	4.801984	1.444790	0.001970	8.512949	0.004070	4.118989
105.574000	4.801984	1.452324	0.001965	8.557343	0.004058	4.140469
105.594000	4.801984	1.450119	0.001966	8.544354	0.004061	4.134184
105.614000	4.801984	1.444200	0.001971	8.509478	0.004071	4.117309
105.634000	4.801984	1.449564	0.001967	8.541079	0.004062	4.132600
105.654000	4.801984	1.450115	0.001966	8.544325	0.004061	4.134170
105.674000	4.801984	1.453275	0.001964	8.562947	0.004057	4.143180
105.694000	4.801984	1.445260	0.001970	8.515719	0.004069	4.120329
105.714000	4.801984	1.441353	0.001973	8.492703	0.004075	4.109193
105.734000	4.801984	1.441601	0.001973	8.494162	0.004075	4.109899
105.754000	4.801984	1.446168	0.001969	8.521074	0.004068	4.122920
105.774000	4.801984	1.448420	0.001968	8.534341	0.004064	4.129339
105.794000	4.801984	1.449418	0.001967	8.540222	0.004062	4.132185
105.814000	4.801984	1.445959	0.001970	8.519838	0.004068	4.122322
105.834000	4.801984	1.441995	0.001973	8.496483	0.004074	4.111022
105.854000	4.801984	1.442806	0.001972	8.501263	0.004073	4.113335
105.874000	4.801984	1.453276	0.001964	8.562952	0.004057	4.143183
105.894000	4.801984	1.445575	0.001970	8.517579	0.004068	4.121229
105.914000	4.801984	1.446004	0.001970	8.520105	0.004068	4.122451
105.934000	4.801904	1.446553	0.001969	8.523338	0.004067	4.124016
105.954000	4.801984	1.443490	0.001971	8.505294	0.004072	4.115285
105.974000	4.801984	1.447399	0.001968	8.528323	0.004066	4.126427
105.994000	4.801984	1.448375	0.001968	8.534077	0.004064	4.129211
106.014000	4.801984	1.441420	0.001973	8.493097	0.004075	4.109384
106.034000	4.801984	1.437687	0.001976	8.471100	0.004081	4.098740
106.054000	4.801984	1.446147	0.001969	8.520947	0.004068	4.122859
106.074000	4.801984	1.442108	0.001972	8.497149	0.004074	4.111344
106.094000	4.801904	1.444090	0.001971	8.508825	0.004071	4.116994
106.114000	4.801984	1.447976	0.001968	8.531722	0.004065	4.128072
106.134000	4.801984	1.443012	0.001972	8.502475	0.004072	4.113921
106.154000	4.801984	1.450764	0.001966	8.548149	0.004060	4.136020
106.174000	4.801984	1.442279	0.001972	8.498157	0.004074	4.111832
106.194000	4.801984	1.442862	0.001972	8.501592	0.004073	4.113494
106.214000	4.801984	1.446089	0.001969	8.520608	0.004068	4.122694
106.234000	4.801984	1.449461	0.001967	8.540473	0.004062	4.132306
106.254000	4.801904	1.446959	0.001969	8.525732	0.004066	4.125174
106.274000	4.801984	1.450118	0.001966	8.544343	0.004061	4.134179
106.294000	4.801984	1.446082	0.001969	8.520564	0.004068	4.122673
106.314000	4.801984	1.439618	0.001974	8.482475	0.004078	4.104244
106.334000	4.801904	1.441491	0.001973	8.493514	0.004075	4.109585
106.354000	4.801904	1.446073	0.001969	8.520514	0.004068	4.122649
106.374000	4.801984	1.446923	0.001969	8.525517	0.004066	4.125070
106.394000	4.801984	1.445392	0.001970	8.516496	0.004069	4.120705
106.414000	4.801904	1.452921	0.001964	8.560862	0.004057	4.142171
106.434000	4.801984	1.443305	0.001972	8.504203	0.004072	4.114757
106.454000	4.801984	1.447091	0.001969	8.526512	0.004066	4.125551
106.474000	4.801984	1.445921	0.001970	8.519618	0.004068	4.122216
106.494000	4.801984	1.445956	0.001970	8.519823	0.004068	4.122315
106.514000	4.801984	1.444532	0.001971	8.511431	0.004070	4.118255
106.534000	4.801984	1.441849	0.001973	8.495623	0.004074	4.110606
106.554000	4.801984	1.444600	0.001971	8.511830	0.004070	4.118448
106.574000	4.801984	1.440931	0.001973	8.490211	0.004076	4.107987
106.594000	4.801904	1.443116	0.001972	8.503089	0.004072	4.114218
106.614000	4.801984	1.443280	0.001972	8.504053	0.004072	4.114685
106.634000	4.801984	1.440846	0.001973	8.489714	0.004076	4.107746
106.654000	4.801904	1.436516	0.001977	8.464198	0.004082	4.095401
106.674000	4.801984	1.436920	0.001976	8.466581	0.004082	4.096554
106.694000	4.801984	1.446128	0.001969	8.520838	0.004068	4.122806
106.714000	4.801904	1.445191	0.001970	8.515315	0.004069	4.120134
106.734000	4.801904	1.442923	0.001972	8.501952	0.004072	4.113668
106.754000	4.801904	1.447084	0.001969	8.526470	0.004066	4.125531
106.774000	4.801904	1.444641	0.001970	8.512076	0.004070	4.118567
106.794000	4.801984	1.440013	0.001974	8.484807	0.004077	4.105372
106.814000	4.801984	1.441349	0.001973	8.492675	0.004075	4.109179
106.834000	4.801984	1.442064	0.001972	8.496892	0.004074	4.111220
106.854000	4.801984	1.439740	0.001974	8.483195	0.004077	4.104593
106.874000	4.801984	1.445323	0.001970	8.516095	0.004069	4.120511
106.894000	4.801984	1.445997	0.001970	8.520066	0.004068	4.122433
106.914000	4.801984	1.452023	0.001965	8.555571	0.004058	4.139612
106.934000	4.801984	1.437652	0.001976	8.470892	0.004081	4.098640
106.954000	4.801984	1.440730	0.001973	8.489030	0.004076	4.107416
106.974000	4.801984	1.444925	0.001970	8.513745	0.004069	4.119374
106.994000	4.801904	1.445217	0.001970	8.515468	0.004069	4.120208
107.014000	4.801984	1.439877	0.001974	8.484001	0.004077	4.104982
107.034000	4.801984	1.438281	0.001975	8.474597	0.004080	4.100432
107.054000	4.801984	1.443598	0.001971	8.505929	0.004071	4.115592
107.074000	4.801904	1.442742	0.001972	8.500887	0.004073	4.113153
107.094000	4.801984	1.441584	0.001973	8.494061	0.004075	4.109850
107.114000	4.801984	1.442205	0.001972	8.497721	0.004074	4.111621
107.134000	4.801984	1.444985	0.001970	8.514102	0.004069	4.119547
107.154000	4.801904	1.446412	0.001969	8.522512	0.004067	4.123616
107.174000	4.801984	1.447215	0.001969	8.527242	0.004066	4.125905
107.194000	4.801984	1.444665	0.001971	8.512216	0.004070	4.118634
107.214000	4.801984	1.446537	0.001969	8.523247	0.004067	4.123972
107.234000	4.801904	1.446472	0.001969	8.522861	0.004067	4.123785
107.254000	4.801904	1.443472	0.001971	8.505188	0.004072	4.115234
107.274000	4.801984	1.446389	0.001969	8.522372	0.004067	4.123548
107.294000	4.801904	1.448716	0.001967	8.536084	0.004063	4.130183
107.314000	4.801984	1.445362	0.001970	8.516323	0.004069	4.120621
107.334000	4.801984	1.444929	0.001970	8.513773	0.004069	4.119388
107.354000	4.801984	1.445127	0.001970	8.514939	0.004069	4.119952
107.374000	4.801984	1.440629	0.001974	8.488436	0.004076	4.107128
107.394000	4.801984	1.442213	0.001972	8.497768	0.004074	4.111644
107.414000	4.801984	1.445063	0.001970	8.514561	0.004069	4.119769
107.434000	4.801984	1.443662	0.001971	8.506307	0.004071	4.115775
107.454000	4.801984	1.439249	0.001975	8.480304	0.004078	4.103194
107.474000	4.801984	1.439753	0.001974	8.483273	0.004077	4.104630
107.494000	4.801984	1.438235	0.001975	8.474328	0.004080	4.100302
107.514000	4.801984	1.438374	0.001975	8.475146	0.004080	4.100698
107.534000	4.801984	1.442052	0.001972	8.496820	0.004074	4.111185
107.554000	4.801984	1.445571	0.001970	8.517553	0.004068	4.121217
107.574000	4.801984	1.441610	0.001973	8.494216	0.004075	4.109925
107.594000	4.801984	1.448409	0.001968	8.534276	0.004064	4.129308
107.614000	4.801984	1.441547	0.001973	8.493846	0.004075	4.109746
107.634000	4.801984	1.438493	0.001975	8.475848	0.004079	4.101038
107.654000	4.801984	1.438218	0.001975	8.474226	0.004080	4.100253
107.674000	4.801984	1.438624	0.001975	8.476620	0.004079	4.101411
107.694000	4.801984	1.439601	0.001974	8.482377	0.004078	4.104197
107.714000	4.801984	1.444350	0.001971	8.510361	0.004070	4.117737
107.734000	4.801904	1.442022	0.001972	8.496641	0.004074	4.111098
107.754000	4.801984	1.446909	0.001969	8.525437	0.004066	4.125031
107.774000	4.801984	1.443393	0.001971	8.504721	0.004072	4.115008
107.794000	4.801984	1.439632	0.001974	8.482558	0.004078	4.104284
107.814000	4.801984	1.448011	0.001968	8.531931	0.004065	4.128174
107.834000	4.801984	1.438026	0.001976	8.473094	0.004080	4.099705
107.854000	4.801904	1.442666	0.001972	8.500436	0.004073	4.112935
107.874000	4.801984	1.447845	0.001968	8.530952	0.004065	4.127700
107.894000	4.801984	1.441767	0.001973	8.495139	0.004074	4.110371
107.914000	4.801984	1.447528	0.001968	8.529084	0.004065	4.126796
107.934000	4.801984	1.445523	0.001970	8.517271	0.004069	4.121080
107.954000	4.801984	1.444138	0.001971	8.509110	0.004071	4.117131
107.974000	4.801984	1.439848	0.001974	8.483835	0.004077	4.104902
107.994000	4.801904	1.445119	0.001970	8.514893	0.004069	4.119929
108.014000	4.801904	1.445448	0.001970	8.516828	0.004069	4.120866
108.034000	4.801984	1.444720	0.001970	8.512538	0.004070	4.118790
108.054000	4.801984	1.441668	0.001973	8.494558	0.004074	4.110091
108.074000	4.801984	1.445448	0.001970	8.516828	0.004069	4.120866
108.094000	4.801984	1.448232	0.001968	8.533235	0.004064	4.128804
108.114000	4.801984	1.443964	0.001971	8.508087	0.004071	4.116636
108.134000	4.801984	1.448359	0.001968	8.533983	0.004064	4.129166
108.154000	4.801984	1.443633	0.001971	8.506136	0.004071	4.115692
108.174000	4.801984	1.454328	0.001963	8.569149	0.004055	4.146181
108.194000	4.801984	1.445955	0.001970	8.519817	0.004068	4.122312
108.214000	4.801984	1.446486	0.001969	8.522947	0.004067	4.123826
108.234000	4.801984	1.444621	0.001971	8.511955	0.004070	4.118508
108.254000	4.801984	1.442299	0.001972	8.498276	0.004074	4.111889
108.274000	4.801904	1.439137	0.001975	8.479646	0.004078	4.102875
108.294000	4.801984	1.449304	0.001967	8.539551	0.004063	4.131860
108.314000	4.801984	1.447771	0.001968	8.530517	0.004065	4.127489
108.334000	4.801984	1.451003	0.001966	8.549558	0.004060	4.136702
108.354000	4.801984	1.445520	0.001970	8.517253	0.004069	4.121071
108.374000	4.801984	1.448351	0.001968	8.533937	0.004064	4.129144
108.394000	4.801984	1.441631	0.001973	8.494338	0.004075	4.109984
108.414000	4.801904	1.442367	0.001972	8.498675	0.004073	4.112082
108.434000	4.801984	1.451577	0.001965	8.552942	0.004059	4.138339
108.454000	4.801984	1.451329	0.001966	8.551478	0.004060	4.137631
108.474000	4.801984	1.449100	0.001967	8.538346	0.004063	4.131277
108.494000	4.801984	1.443879	0.001971	8.507584	0.004071	4.116393
108.514000	4.801984	1.448621	0.001968	8.535522	0.004064	4.129911
108.534000	4.801984	1.446207	0.001969	8.521302	0.004067	4.123030
108.554000	4.801984	1.449526	0.001967	8.540859	0.004062	4.132493
108.574000	4.801984	1.446288	0.001969	8.521776	0.004067	4.123260
108.594000	4.801904	1.442897	0.001972	8.501799	0.004072	4.113594
108.614000	4.801984	1.442622	0.001972	8.500175	0.004073	4.112808
108.634000	4.801984	1.445480	0.001970	8.517017	0.004069	4.120957
108.654000	4.801984	1.446963	0.001969	8.525758	0.004066	4.125186
108.674000	4.801984	1.442761	0.001972	8.500999	0.004073	4.113207
108.694000	4.801984	1.439108	0.001975	8.479470	0.004078	4.102790
108.714000	4.801984	1.446531	0.001969	8.523211	0.004067	4.123954
108.734000	4.801984	1.448067	0.001968	8.532260	0.004065	4.128333
108.754000	4.801984	1.446518	0.001969	8.523136	0.004067	4.123918
108.774000	4.801984	1.447250	0.001969	8.527444	0.004066	4.126002
108.794000	4.801984	1.441496	0.001973	8.493543	0.004075	4.109599
108.814000	4.801984	1.443356	0.001972	8.504501	0.004072	4.114901
108.834000	4.801984	1.444066	0.001971	8.508685	0.004071	4.116926
108.854000	4.801984	1.440802	0.001973	8.489455	0.004076	4.107621
108.874000	4.801904	1.443536	0.001971	8.505563	0.004071	4.115415
108.894000	4.801984	1.441426	0.001973	8.493128	0.004075	4.109399
108.914000	4.801984	1.445592	0.001970	8.517675	0.004068	4.121276
108.934000	4.801904	1.440807	0.001973	8.489486	0.004076	4.107636
108.954000	4.801904	1.446220	0.001969	8.521377	0.004067	4.123067
108.974000	4.801984	1.448304	0.001968	8.533659	0.004064	4.129010
108.994000	4.801904	1.408692	0.001997	8.300257	0.004125	4.016078
109.014000	4.801984	1.419160	0.001990	8.361938	0.004109	4.045922
109.034000	4.801984	1.416188	0.001992	8.344425	0.004114	4.037449
109.054000	4.801984	1.414619	0.001993	8.335179	0.004116	4.032975
109.074000	4.801984	1.410996	0.001996	8.313832	0.004122	4.022646
109.094000	4.801984	1.410434	0.001996	8.310521	0.004123	4.021044
109.114000	4.801984	1.403642	0.002001	8.270500	0.004133	4.001680
109.134000	4.801984	1.411583	0.001995	8.317288	0.004121	4.024318
109.154000	4.801984	1.414453	0.001993	8.334200	0.004117	4.032501
109.174000	4.801984	1.407592	0.001998	8.293777	0.004127	4.012943
109.194000	4.801984	1.410668	0.001996	8.311897	0.004122	4.021710
109.214000	4.801984	1.409918	0.001997	8.307480	0.004124	4.019573
109.234000	4.801984	1.403178	0.002002	8.267764	0.004134	4.000356
109.254000	4.801984	1.402015	0.002003	8.260915	0.004136	3.997042
109.274000	4.801904	1.401861	0.002003	8.260008	0.004136	3.996603
109.294000	4.801984	1.401998	0.002003	8.260814	0.004136	3.996993
109.314000	4.801984	1.406017	0.002000	8.284498	0.004130	4.008453
109.334000	4.801984	1.401049	0.002003	8.255220	0.004137	3.994287
109.354000	4.801984	1.408653	0.001998	8.300026	0.004126	4.015966
109.374000	4.801984	1.403130	0.002002	8.267485	0.004134	4.000221
109.394000	4.801904	1.394370	0.002008	8.215870	0.004148	3.975247
109.414000	4.801984	1.401297	0.002003	8.256684	0.004137	3.994995
109.434000	4.801984	1.407011	0.001999	8.290353	0.004128	4.011286
109.454000	4.801984	1.400792	0.002003	8.253710	0.004138	3.993556
109.474000	4.801904	1.403899	0.002001	8.272016	0.004133	4.002413
109.494000	4.801984	1.402543	0.002002	8.264023	0.004135	3.998546
109.514000	4.801984	1.402862	0.002002	8.265904	0.004135	3.999456
109.534000	4.801904	1.402911	0.002002	8.266192	0.004134	3.999595
109.554000	4.801984	1.408500	0.001998	8.299125	0.004126	4.015530
109.574000	4.801984	1.401847	0.002003	8.259925	0.004136	3.996563
109.594000	4.801984	1.401574	0.002003	8.258313	0.004137	3.995784
109.614000	4.801984	1.400826	0.002003	8.253907	0.004138	3.993651
109.634000	4.801984	1.399183	0.002005	8.244228	0.004140	3.988968
109.654000	4.801984	1.407548	0.001998	8.293513	0.004127	4.012815
109.674000	4.801984	1.403472	0.002001	8.269500	0.004134	4.001196
109.694000	4.801984	1.398915	0.002005	8.242650	0.004141	3.988205
109.714000	4.801984	1.394194	0.002008	8.214834	0.004148	3.974746
109.734000	4.801984	1.405091	0.002000	8.279039	0.004131	4.005812
109.754000	4.801984	1.400159	0.002004	8.249979	0.004139	3.991751
109.774000	4.801984	1.401786	0.002003	8.259567	0.004136	3.996390
109.794000	4.801984	1.410510	0.001996	8.310969	0.004123	4.021261
109.814000	4.801984	1.404939	0.002000	8.278145	0.004131	4.005379
109.834000	4.801984	1.406960	0.001999	8.290049	0.004128	4.011139
109.854000	4.801984	1.406768	0.001999	8.288922	0.004129	4.010594
109.874000	4.801984	1.405616	0.002000	8.282130	0.004130	4.007307
109.894000	4.801984	1.403776	0.002001	8.271288	0.004133	4.002061
109.914000	4.801904	1.406171	0.001999	8.285402	0.004129	4.008890
109.934000	4.801984	1.405721	0.002000	8.282749	0.004130	4.007607
109.954000	4.801984	1.404793	0.002000	8.277285	0.004132	4.004963
109.974000	4.801904	1.401299	0.002003	8.256694	0.004137	3.995000
109.994000	4.801984	1.404841	0.002000	8.277565	0.004131	4.005098
110.014000	4.801984	1.403686	0.002001	8.270759	0.004133	4.001805
110.034000	4.801984	1.404577	0.002001	8.276008	0.004132	4.004345
110.054000	4.801984	1.396195	0.002007	8.226624	0.004145	3.980451
110.074000	4.801984	1.404960	0.002000	8.278264	0.004131	4.005437
110.094000	4.801984	1.400056	0.002004	8.249373	0.004139	3.991458
110.114000	4.801904	1.406247	0.001999	8.285850	0.004129	4.009107
110.134000	4.801904	1.409216	0.001997	8.303345	0.004125	4.017572
110.154000	4.801984	1.409280	0.001997	8.303720	0.004125	4.017754
110.174000	4.801984	1.402811	0.002002	8.265604	0.004135	3.999311
110.194000	4.801984	1.405928	0.002000	8.283972	0.004130	4.008198
110.214000	4.801904	1.401690	0.002003	8.258997	0.004136	3.996114
110.234000	4.801984	1.407043	0.001999	8.290542	0.004128	4.011377
110.254000	4.801984	1.404441	0.002001	8.275210	0.004132	4.003959
110.274000	4.801904	1.403647	0.002001	8.270529	0.004133	4.001694
110.294000	4.801984	1.403812	0.002001	8.271500	0.004133	4.002164
110.314000	4.801984	1.402052	0.002002	8.261135	0.004136	3.997149
110.334000	4.801904	1.395698	0.002007	8.223692	0.004146	3.979032
110.354000	4.801984	1.407005	0.001999	8.290316	0.004128	4.011268
110.374000	4.801984	1.408705	0.001997	8.300334	0.004126	4.016115
110.394000	4.801984	1.411305	0.001996	8.315651	0.004121	4.023526
110.414000	4.801984	1.401130	0.002003	8.255699	0.004137	3.994519
110.434000	4.801984	1.403159	0.002002	8.267656	0.004134	4.000304
110.453000	4.801984	1.404208	0.002001	8.273837	0.004132	4.003295
110.473000	4.801984	1.401148	0.002003	8.255803	0.004137	3.994569
110.493000	4.801984	1.399880	0.002004	8.248332	0.004139	3.990954
110.513000	4.801984	1.398390	0.002005	8.239557	0.004141	3.986708
110.533000	4.801984	1.402959	0.002002	8.266477	0.004134	3.999733
110.553000	4.801904	1.405325	0.002000	8.280417	0.004131	4.006478
110.573000	4.801984	1.399118	0.002005	8.243845	0.004140	3.988783
110.593000	4.801904	1.401854	0.002003	8.259966	0.004136	3.996583
110.613000	4.801984	1.408111	0.001998	8.296832	0.004126	4.014421
110.633000	4.801984	1.411750	0.001995	8.318272	0.004121	4.024795
110.653000	4.801984	1.409521	0.001997	8.305140	0.004124	4.018441
110.673000	4.801904	1.409228	0.001997	8.303415	0.004125	4.017606
110.693000	4.801984	1.412355	0.001995	8.321837	0.004120	4.026519
110.713000	4.801984	1.410639	0.001996	8.311728	0.004123	4.021628
110.733000	4.801984	1.413081	0.001994	8.326117	0.004119	4.028590
110.753000	4.801984	1.409503	0.001997	8.305037	0.004124	4.018390
110.773000	4.801904	1.410854	0.001996	8.312995	0.004122	4.022241
110.793000	4.801984	1.405079	0.002000	8.278966	0.004131	4.005776
110.813000	4.801984	1.405307	0.002000	8.280308	0.004131	4.006426
110.833000	4.801984	1.406331	0.001999	8.286342	0.004129	4.009345
110.853000	4.801984	1.407136	0.001999	8.291086	0.004128	4.011640
110.873000	4.801984	1.408122	0.001998	8.296899	0.004126	4.014453
110.893000	4.801904	1.407601	0.001998	8.293829	0.004127	4.012968
110.913000	4.801984	1.407337	0.001999	8.292272	0.004128	4.012214
110.933000	4.801984	1.402808	0.002002	8.265588	0.004135	3.999303
110.953000	4.801904	1.402100	0.002002	8.261417	0.004136	3.997285
110.973000	4.801984	1.397262	0.002006	8.232909	0.004143	3.983492
110.993000	4.801984	1.403677	0.002001	8.270707	0.004133	4.001780
111.013000	4.801904	1.407277	0.001999	8.291917	0.004128	4.012043
111.033000	4.801984	1.401967	0.002003	8.260632	0.004136	3.996905
111.053000	4.801984	1.407491	0.001998	8.293182	0.004127	4.012654
111.073000	4.801984	1.406668	0.001999	8.288332	0.004129	4.010308
111.093000	4.801984	1.401567	0.002003	8.258272	0.004137	3.995763
111.113000	4.801984	1.402374	0.002002	8.263031	0.004135	3.998066
111.133000	4.801904	1.404523	0.002001	8.275692	0.004132	4.004192
111.153000	4.801984	1.407252	0.001999	8.291770	0.004128	4.011971
111.173000	4.801984	1.396496	0.002007	8.228394	0.004144	3.981307
111.193000	4.801984	1.405602	0.002000	8.282049	0.004130	4.007268
111.213000	4.801904	1.404651	0.002000	8.276448	0.004132	4.004558
111.233000	4.801904	1.398998	0.002005	8.243137	0.004140	3.988441
111.253000	4.801984	1.396636	0.002007	8.229223	0.004144	3.981708
111.273000	4.801904	1.402605	0.002002	8.264391	0.004135	3.998724
111.293000	4.801984	1.403259	0.002002	8.268246	0.004134	4.000589
111.313000	4.801984	1.401195	0.002003	8.256086	0.004137	3.994706
111.333000	4.801984	1.398413	0.002005	8.239689	0.004141	3.986772
111.353000	4.801984	1.398366	0.002005	8.239414	0.004142	3.986639
111.373000	4.801984	1.402088	0.002002	8.261342	0.004136	3.997249
111.393000	4.801904	1.405015	0.002000	8.278591	0.004131	4.005595
111.413000	4.801904	1.403059	0.002002	8.267067	0.004134	4.000019
111.433000	4.801984	1.399833	0.002004	8.248060	0.004139	3.990822
111.453000	4.801984	1.406290	0.001999	8.286104	0.004129	4.009230
111.473000	4.801984	1.408224	0.001998	8.297498	0.004126	4.014743
111.493000	4.801984	1.404048	0.002001	8.272891	0.004133	4.002837
111.513000	4.801984	1.404838	0.002000	8.277549	0.004131	4.005091
111.533000	4.801984	1.401920	0.002003	8.260352	0.004136	3.996770
111.553000	4.801984	1.400287	0.002004	8.250733	0.004139	3.992116
111.573000	4.801984	1.397576	0.002006	8.234762	0.004143	3.984388
111.593000	4.801984	1.397376	0.002006	8.233578	0.004143	3.983815
111.613000	4.801984	1.403528	0.002001	8.269832	0.004134	4.001357
111.633000	4.801984	1.402480	0.002002	8.263653	0.004135	3.998367
111.653000	4.801984	1.399163	0.002005	8.244111	0.004140	3.988912
111.673000	4.801984	1.396035	0.002007	8.225679	0.004145	3.979993
111.693000	4.801984	1.400817	0.002003	8.253858	0.004138	3.993628
111.713000	4.801984	1.405810	0.002000	8.283275	0.004130	4.007861
111.733000	4.801984	1.411182	0.001996	8.314930	0.004122	4.023178
111.753000	4.801984	1.401868	0.002003	8.260047	0.004136	3.996622
111.773000	4.801984	1.399573	0.002004	8.246526	0.004140	3.990080
111.793000	4.801904	1.400860	0.002003	8.254111	0.004138	3.993750
111.813000	4.801984	1.403330	0.002002	8.268661	0.004134	4.000790
111.833000	4.801904	1.402610	0.002002	8.264417	0.004135	3.998737
111.853000	4.801984	1.403574	0.002001	8.270101	0.004133	4.001487
111.873000	4.801984	1.400900	0.002003	8.254347	0.004138	3.993864
111.893000	4.801984	1.400611	0.002004	8.252642	0.004138	3.993040
111.913000	4.801904	1.404100	0.002001	8.273197	0.004133	4.002985
111.933000	4.801984	1.404858	0.002000	8.277666	0.004131	4.005147
111.953000	4.801984	1.404803	0.002000	8.277342	0.004132	4.004991
111.973000	4.801984	1.400498	0.002004	8.251977	0.004138	3.992717
111.993000	4.801984	1.398019	0.002006	8.237370	0.004142	3.985650
112.013000	4.801904	1.395991	0.002007	8.225417	0.004145	3.979867
112.033000	4.801984	1.400689	0.002004	8.253098	0.004138	3.993260
112.053000	4.801984	1.397931	0.002006	8.236850	0.004142	3.985398
112.073000	4.801904	1.405461	0.002000	8.281220	0.004130	4.006867
112.093000	4.801984	1.408430	0.001998	8.298710	0.004126	4.015329
112.113000	4.801984	1.403512	0.002001	8.269736	0.004134	4.001310
112.133000	4.801904	1.404587	0.002001	8.276070	0.004132	4.004375
112.153000	4.801984	1.408803	0.001997	8.300910	0.004125	4.016394
112.173000	4.801984	1.406493	0.001999	8.287301	0.004129	4.009809
112.193000	4.801984	1.408131	0.001998	8.296951	0.004126	4.014478
112.213000	4.801984	1.410223	0.001996	8.309275	0.004123	4.020441
112.233000	4.801984	1.410082	0.001996	8.308448	0.004123	4.020041
112.253000	4.801984	1.403814	0.002001	8.271516	0.004133	4.002171
112.273000	4.801984	1.405181	0.002000	8.279567	0.004131	4.006067
112.293000	4.801984	1.402133	0.002002	8.261609	0.004136	3.997378
112.313000	4.801984	1.394495	0.002008	8.216606	0.004148	3.975603
112.333000	4.801984	1.404268	0.002001	8.274187	0.004132	4.003464
112.353000	4.801984	1.404352	0.002001	8.274687	0.004132	4.003706
112.373000	4.801984	1.403688	0.002001	8.270770	0.004133	4.001810
112.393000	4.801984	1.406364	0.001999	8.286542	0.004129	4.009442
112.413000	4.801984	1.407852	0.001998	8.295309	0.004127	4.013684
112.433000	4.801984	1.410805	0.001996	8.312708	0.004122	4.022102
112.453000	4.801984	1.404675	0.002001	8.276586	0.004132	4.004625
112.473000	4.801984	1.408301	0.001998	8.297954	0.004126	4.014963
112.493000	4.801984	1.404030	0.002001	8.272785	0.004133	4.002786
112.513000	4.801984	1.402216	0.002002	8.262096	0.004136	3.997614
112.533000	4.801984	1.402614	0.002002	8.264443	0.004135	3.998749
112.553000	4.801984	1.404217	0.002001	8.273886	0.004132	4.003318
112.573000	4.801904	1.403969	0.002001	8.272428	0.004133	4.002613
112.593000	4.801984	1.406248	0.001999	8.285855	0.004129	4.009110
112.613000	4.801984	1.406400	0.001999	8.286751	0.004129	4.009543
112.633000	4.801984	1.407428	0.001998	8.292811	0.004127	4.012475
112.653000	4.801984	1.406609	0.001999	8.287982	0.004129	4.010139
112.673000	4.801984	1.406135	0.001999	8.285189	0.004129	4.008787
112.693000	4.801984	1.407799	0.001998	8.294995	0.004127	4.013532
112.713000	4.801984	1.410103	0.001996	8.308570	0.004123	4.020100
112.733000	4.801984	1.410996	0.001996	8.313829	0.004122	4.022645
112.753000	4.801904	1.407843	0.001998	8.295252	0.004127	4.013656
112.773000	4.801984	1.411288	0.001996	8.315555	0.004122	4.023480
112.793000	4.801984	1.414116	0.001993	8.332215	0.004117	4.031541
112.813000	4.801904	1.407979	0.001998	8.296055	0.004127	4.014045
112.833000	4.801904	1.406188	0.001999	8.285503	0.004129	4.008939
112.853000	4.801984	1.400068	0.002004	8.249440	0.004139	3.991490
112.873000	4.801984	1.408316	0.001998	8.298039	0.004126	4.015005
112.893000	4.801984	1.401595	0.002003	8.258440	0.004137	3.995845
112.913000	4.801984	1.405678	0.002000	8.282495	0.004130	4.007484
112.933000	4.801984	1.401181	0.002003	8.255997	0.004137	3.994663
112.953000	4.801984	1.399584	0.002004	8.246588	0.004140	3.990110
112.973000	4.801984	1.404277	0.002001	8.274241	0.004132	4.003490
112.993000	4.801984	1.401724	0.002003	8.259197	0.004136	3.996211
113.013000	4.801984	1.395022	0.002008	8.219712	0.004147	3.977106
113.033000	4.801984	1.396563	0.002007	8.228790	0.004144	3.981499
113.053000	4.801984	1.402329	0.002002	8.262762	0.004135	3.997936
113.073000	4.801984	1.405387	0.002000	8.280780	0.004131	4.006654
113.093000	4.801984	1.402798	0.002002	8.265526	0.004135	3.999273
113.113000	4.801984	1.405261	0.002000	8.280042	0.004131	4.006297
113.133000	4.801984	1.410291	0.001996	8.309676	0.004123	4.020636
113.153000	4.801984	1.406363	0.001999	8.286531	0.004129	4.009437
113.173000	4.801984	1.407802	0.001998	8.295013	0.004127	4.013541
113.193000	4.801984	1.403411	0.002001	8.269137	0.004134	4.001021
113.213000	4.801984	1.407371	0.001998	8.292474	0.004128	4.012312
113.233000	4.801904	1.406762	0.001999	8.288886	0.004128	4.010576
113.253000	4.801904	1.406454	0.001999	8.287070	0.004129	4.009697
113.273000	4.801904	1.402595	0.002002	8.264329	0.004135	3.998694
113.293000	4.801984	1.405461	0.002000	8.281220	0.004131	4.006867
113.313000	4.801984	1.409267	0.001997	8.303643	0.004125	4.017716
113.333000	4.801984	1.410337	0.001996	8.309948	0.004123	4.020767
113.353000	4.801984	1.416706	0.001991	8.347477	0.004113	4.038925
113.373000	4.801984	1.404290	0.002001	8.274321	0.004132	4.003529
113.393000	4.801984	1.413052	0.001994	8.325949	0.004119	4.028509
113.413000	4.801984	1.404800	0.002000	8.277324	0.004132	4.004982
113.433000	4.801984	1.405074	0.002000	8.278938	0.004131	4.005763
113.453000	4.801984	1.405645	0.002000	8.282301	0.004130	4.007390
113.473000	4.801984	1.411372	0.001995	8.316050	0.004121	4.023719
113.493000	4.801984	1.405692	0.002000	8.282580	0.004130	4.007525
113.513000	4.801984	1.410509	0.001996	8.310964	0.004123	4.021258
113.533000	4.801904	1.409774	0.001997	8.306630	0.004124	4.019161
113.553000	4.801984	1.411972	0.001995	8.319583	0.004120	4.025429
113.573000	4.801904	1.407168	0.001999	8.291275	0.004128	4.011732
113.593000	4.801904	1.406789	0.001999	8.289042	0.004128	4.010651
113.613000	4.801984	1.403984	0.002001	8.272513	0.004133	4.002654
113.633000	4.801984	1.403991	0.002001	8.272560	0.004133	4.002677
113.653000	4.801984	1.407267	0.001999	8.291860	0.004128	4.012015
113.673000	4.801984	1.408353	0.001998	8.298259	0.004126	4.015111
113.693000	4.801984	1.407734	0.001998	8.294612	0.004127	4.013346
113.713000	4.801984	1.406711	0.001999	8.288586	0.004129	4.010431
113.733000	4.801904	1.406900	0.001999	8.289700	0.004128	4.010970
113.753000	4.801904	1.412489	0.001995	8.322627	0.004120	4.026902
113.773000	4.801984	1.405427	0.002000	8.281018	0.004131	4.006769
113.793000	4.801984	1.404515	0.002001	8.275645	0.004132	4.004169
113.813000	4.801984	1.406154	0.001999	8.285303	0.004129	4.008843
113.833000	4.801984	1.405601	0.002000	8.282044	0.004130	4.007266
113.853000	4.801984	1.406156	0.001999	8.285311	0.004129	4.008846
113.873000	4.801984	1.403470	0.002001	8.269490	0.004134	4.001191
113.893000	4.801984	1.411022	0.001996	8.313985	0.004122	4.022720
113.913000	4.801984	1.406069	0.001999	8.284798	0.004130	4.008598
113.933000	4.801984	1.412719	0.001994	8.323982	0.004119	4.027557
113.953000	4.801904	1.413241	0.001994	8.327063	0.004118	4.029048
113.973000	4.801984	1.411485	0.001995	8.316715	0.004121	4.024041
113.993000	4.801984	1.420334	0.001989	8.368853	0.004108	4.049268
114.013000	4.801984	1.414288	0.001993	8.333228	0.004117	4.032031
114.033000	4.801984	1.413125	0.001994	8.326379	0.004119	4.028717
114.053000	4.801984	1.411282	0.001996	8.315516	0.004122	4.023461
114.073000	4.801904	1.407520	0.001998	8.293353	0.004127	4.012737
114.093000	4.801904	1.407156	0.001999	8.291207	0.004128	4.011699
114.113000	4.801984	1.404140	0.002001	8.273435	0.004133	4.003100
114.133000	4.801984	1.413431	0.001994	8.328182	0.004118	4.029589
114.153000	4.801984	1.406689	0.001999	8.288454	0.004129	4.010367
114.173000	4.801984	1.406435	0.001999	8.286959	0.004129	4.009644
114.193000	4.801984	1.411462	0.001995	8.316578	0.004121	4.023975
114.213000	4.801984	1.408950	0.001997	8.301777	0.004125	4.016814
114.233000	4.801984	1.410205	0.001996	8.309174	0.004123	4.020392
114.253000	4.801984	1.410638	0.001996	8.311720	0.004123	4.021625
114.273000	4.801984	1.411612	0.001995	8.317459	0.004121	4.024401
114.293000	4.801984	1.409966	0.001997	8.307765	0.004124	4.019710
114.313000	4.801984	1.410717	0.001996	8.312189	0.004122	4.021851
114.333000	4.801984	1.408976	0.001997	8.301928	0.004125	4.016886
114.353000	4.801984	1.409103	0.001997	8.302679	0.004125	4.017250
114.373000	4.801984	1.411755	0.001995	8.318303	0.004121	4.024810
114.393000	4.801984	1.409288	0.001997	8.303770	0.004125	4.017778
114.413000	4.801984	1.409823	0.001997	8.306917	0.004124	4.019301
114.433000	4.801984	1.417895	0.001991	8.354482	0.004111	4.042315
114.453000	4.801984	1.414374	0.001993	8.333736	0.004117	4.032277
114.473000	4.801984	1.412629	0.001995	8.323451	0.004119	4.027300
114.493000	4.801984	1.412558	0.001995	8.323034	0.004120	4.027099
114.513000	4.801984	1.407385	0.001998	8.292557	0.004128	4.012352
114.533000	4.801984	1.413520	0.001994	8.328705	0.004118	4.029842
114.553000	4.801984	1.410802	0.001996	8.312689	0.004122	4.022093
114.573000	4.801984	1.415007	0.001993	8.337464	0.004116	4.034081
114.593000	4.801904	1.404072	0.002001	8.273036	0.004133	4.002907
114.613000	4.801984	1.409730	0.001997	8.306373	0.004124	4.019037
114.633000	4.801984	1.405868	0.002000	8.283619	0.004130	4.008028
114.653000	4.801984	1.412498	0.001995	8.322679	0.004120	4.026927
114.673000	4.801984	1.405011	0.002000	8.278567	0.004131	4.005583
114.693000	4.801984	1.407381	0.001998	8.292531	0.004128	4.012340
114.713000	4.801904	1.404903	0.002000	8.277933	0.004131	4.005276
114.733000	4.801904	1.407173	0.001999	8.291308	0.004128	4.011748
114.753000	4.801984	1.402722	0.002002	8.265080	0.004135	3.999058
114.773000	4.801984	1.406182	0.001999	8.285466	0.004129	4.008922
114.793000	4.801904	1.401852	0.002003	8.259953	0.004136	3.996577
114.813000	4.801984	1.407989	0.001998	8.296114	0.004127	4.014073
114.833000	4.801984	1.412036	0.001995	8.319959	0.004120	4.025611
114.853000	4.801984	1.407575	0.001998	8.293674	0.004127	4.012893
114.873000	4.801984	1.415488	0.001992	8.340298	0.004115	4.035452
114.893000	4.801984	1.410052	0.001996	8.308267	0.004123	4.019954
114.913000	4.801984	1.410652	0.001996	8.311806	0.004122	4.021666
114.933000	4.801984	1.412131	0.001995	8.320518	0.004120	4.025881
114.953000	4.801984	1.414050	0.001993	8.331824	0.004117	4.031352
114.973000	4.801984	1.404922	0.002000	8.278042	0.004131	4.005329
114.993000	4.801984	1.398115	0.002005	8.237935	0.004142	3.985923
115.013000	4.801984	1.405633	0.002000	8.282233	0.004130	4.007357
115.033000	4.801984	1.402966	0.002002	8.266516	0.004134	3.999752
115.053000	4.801984	1.409637	0.001997	8.305827	0.004124	4.018773
115.073000	4.801984	1.407279	0.001999	8.291930	0.004128	4.012049
115.093000	4.801984	1.409085	0.001997	8.302573	0.004125	4.017198
115.113000	4.801984	1.410958	0.001996	8.313609	0.004122	4.022538
115.133000	4.801984	1.406836	0.001999	8.289319	0.004128	4.010785
115.153000	4.801904	1.408949	0.001997	8.301772	0.004125	4.016811
115.173000	4.801984	1.402678	0.002002	8.264821	0.004135	3.998932
115.193000	4.801904	1.403589	0.002001	8.270189	0.004133	4.001530
115.213000	4.801984	1.407930	0.001998	8.295764	0.004127	4.013904
115.233000	4.801984	1.406691	0.001999	8.288464	0.004129	4.010372
115.253000	4.801984	1.405968	0.002000	8.284205	0.004130	4.008311
115.273000	4.801984	1.406934	0.001999	8.289897	0.004128	4.011065
115.293000	4.801984	1.411297	0.001996	8.315604	0.004121	4.023504
115.313000	4.801984	1.403913	0.002001	8.272099	0.004133	4.002453
115.333000	4.801984	1.411197	0.001996	8.315018	0.004122	4.023220
115.353000	4.801984	1.412286	0.001995	8.321436	0.004120	4.026325
115.373000	4.801984	1.406350	0.001999	8.286459	0.004129	4.009402
115.393000	4.801984	1.406986	0.001999	8.290202	0.004128	4.011213
115.413000	4.801984	1.403932	0.002001	8.272210	0.004133	4.002507
115.433000	4.801984	1.399439	0.002004	8.245736	0.004140	3.989698
115.453000	4.801904	1.404774	0.002000	8.277169	0.004131	4.004907
115.473000	4.801984	1.408303	0.001998	8.297961	0.004126	4.014967
115.493000	4.801984	1.405332	0.002000	8.280459	0.004131	4.006498
115.513000	4.801904	1.406487	0.001999	8.287264	0.004129	4.009791
115.533000	4.801984	1.407366	0.001998	8.292443	0.004128	4.012297
115.553000	4.801984	1.413800	0.001994	8.330355	0.004118	4.030641
115.573000	4.801984	1.407060	0.001999	8.290643	0.004128	4.011426
115.593000	4.801984	1.409579	0.001997	8.305485	0.004124	4.018607
115.613000	4.801984	1.406848	0.001999	8.289391	0.004128	4.010821
115.633000	4.801984	1.400945	0.002003	8.254611	0.004138	3.993992
115.653000	4.801984	1.403345	0.002002	8.268749	0.004134	4.000833
115.673000	4.801984	1.399505	0.002004	8.246124	0.004140	3.989886
115.693000	4.801984	1.398502	0.002005	8.240215	0.004141	3.987027
115.713000	4.801984	1.400168	0.002004	8.250028	0.004139	3.991775
115.733000	4.801984	1.405644	0.002000	8.282295	0.004130	4.007387
115.753000	4.801984	1.410077	0.001996	8.308417	0.004123	4.020026
115.773000	4.801984	1.410435	0.001996	8.310524	0.004123	4.021045
115.793000	4.801984	1.406104	0.001999	8.285008	0.004130	4.008700
115.813000	4.801984	1.401995	0.002003	8.260795	0.004136	3.996984
115.833000	4.801984	1.406593	0.001999	8.287886	0.004129	4.010092
115.853000	4.801984	1.408938	0.001997	8.301707	0.004125	4.016780
115.873000	4.801984	1.406688	0.001999	8.288446	0.004129	4.010363
115.893000	4.801984	1.412026	0.001995	8.319899	0.004120	4.025582
115.913000	4.801904	1.406836	0.001999	8.289319	0.004128	4.010785
115.933000	4.801904	1.409630	0.001997	8.305783	0.004124	4.018751
115.953000	4.801984	1.411932	0.001995	8.319347	0.004121	4.025315
115.973000	4.801984	1.408998	0.001997	8.302057	0.004125	4.016949
115.993000	4.801904	1.413198	0.001994	8.326809	0.004118	4.028925
116.013000	4.801984	1.407594	0.001998	8.293785	0.004127	4.012947
116.033000	4.801984	1.416409	0.001992	8.345728	0.004114	4.038079
116.053000	4.801904	1.415135	0.001993	8.338221	0.004115	4.034447
116.073000	4.801984	1.407785	0.001998	8.294910	0.004127	4.013491
116.093000	4.801904	1.411295	0.001996	8.315591	0.004121	4.023497
116.113000	4.801984	1.409888	0.001997	8.307306	0.004124	4.019489
116.133000	4.801984	1.406219	0.001999	8.285687	0.004129	4.009028
116.153000	4.801984	1.411820	0.001995	8.318687	0.004121	4.024995
116.173000	4.801984	1.405689	0.002000	8.282562	0.004130	4.007516
116.193000	4.801984	1.413743	0.001994	8.330016	0.004118	4.030477
116.213000	4.801984	1.411036	0.001996	8.314070	0.004122	4.022761
116.233000	4.801984	1.409893	0.001997	8.307332	0.004124	4.019501
116.253000	4.801984	1.408981	0.001997	8.301959	0.004125	4.016901
116.273000	4.801984	1.405726	0.002000	8.282780	0.004130	4.007622
116.293000	4.801984	1.401771	0.002003	8.259474	0.004136	3.996345
116.313000	4.801984	1.400236	0.002004	8.250433	0.004139	3.991970
116.333000	4.801984	1.395844	0.002007	8.224552	0.004145	3.979448
116.353000	4.801984	1.402435	0.002002	8.263386	0.004135	3.998238
116.373000	4.801984	1.405624	0.002000	8.282179	0.004130	4.007331
116.393000	4.801984	1.407195	0.001999	8.291438	0.004128	4.011811
116.413000	4.801984	1.407187	0.001999	8.291391	0.004128	4.011788
116.433000	4.801904	1.407302	0.001998	8.292068	0.004128	4.012115
116.453000	4.801984	1.406958	0.001999	8.290036	0.004128	4.011133
116.473000	4.801984	1.400632	0.002004	8.252767	0.004138	3.993100
116.493000	4.801984	1.399838	0.002004	8.248085	0.004139	3.990835
116.513000	4.801984	1.415591	0.001992	8.340907	0.004115	4.035746
116.533000	4.801984	1.408201	0.001998	8.297360	0.004126	4.014676
116.553000	4.801984	1.406575	0.001999	8.287780	0.004129	4.010041
116.573000	4.801984	1.401744	0.002003	8.259319	0.004136	3.996270
116.593000	4.801984	1.408627	0.001998	8.299876	0.004126	4.015893
116.613000	4.801984	1.400749	0.002003	8.253456	0.004138	3.993433
116.633000	4.801984	1.407920	0.001998	8.295705	0.004127	4.013875
116.653000	4.801984	1.408095	0.001998	8.296736	0.004126	4.014374
116.673000	4.801904	1.415324	0.001992	8.339332	0.004115	4.034984
116.693000	4.801904	1.399906	0.002004	8.248490	0.004139	3.991030
116.713000	4.801984	1.403696	0.002001	8.270816	0.004133	4.001833
116.733000	4.801984	1.397593	0.002006	8.234860	0.004143	3.984436
116.753000	4.801984	1.406440	0.001999	8.286987	0.004129	4.009657
116.773000	4.801984	1.401921	0.002003	8.260363	0.004136	3.996775
116.793000	4.801904	1.409505	0.001997	8.305047	0.004124	4.018395
116.813000	4.801904	1.414677	0.001993	8.335521	0.004116	4.033140
116.833000	4.801904	1.406362	0.001999	8.286526	0.004129	4.009434
116.853000	4.801904	1.406981	0.001999	8.290174	0.004128	4.011199
116.873000	4.801904	1.408006	0.001998	8.296213	0.004126	4.014121
116.893000	4.801984	1.409691	0.001997	8.306145	0.004124	4.018927
116.913000	4.801984	1.408579	0.001998	8.299588	0.004126	4.015754
116.933000	4.801984	1.408587	0.001998	8.299638	0.004126	4.015778
116.953000	4.801984	1.401840	0.002003	8.259881	0.004136	3.996542
116.973000	4.801904	1.406584	0.001999	8.287837	0.004129	4.010068
116.993000	4.801984	1.407215	0.001999	8.291555	0.004128	4.011867
117.013000	4.801984	1.410216	0.001996	8.309236	0.004123	4.020422
117.033000	4.801984	1.407660	0.001998	8.294174	0.004127	4.013135
117.053000	4.801984	1.405928	0.002000	8.283972	0.004130	4.008198
117.073000	4.801984	1.404679	0.002001	8.276609	0.004132	4.004636
117.093000	4.801984	1.409356	0.001997	8.304171	0.004125	4.017972
117.113000	4.801984	1.406993	0.001999	8.290244	0.004128	4.011233
117.133000	4.801904	1.412037	0.001995	8.319967	0.004120	4.025614
117.153000	4.801984	1.410022	0.001997	8.308094	0.004123	4.019870
117.173000	4.801984	1.406268	0.001999	8.285972	0.004129	4.009166
117.193000	4.801984	1.403780	0.002001	8.271314	0.004133	4.002074
117.213000	4.801984	1.405132	0.002000	8.279277	0.004131	4.005927
117.233000	4.801984	1.406401	0.001999	8.286757	0.004129	4.009546
117.253000	4.801984	1.401343	0.002003	8.256953	0.004137	3.995125
117.273000	4.801984	1.404726	0.002000	8.276886	0.004132	4.004770
117.293000	4.801904	1.413608	0.001994	8.329223	0.004118	4.030093
117.313000	4.801904	1.408633	0.001997	8.299910	0.004126	4.015910
117.333000	4.801984	1.406753	0.001999	8.288832	0.004129	4.010550
117.353000	4.801984	1.414074	0.001993	8.331969	0.004117	4.031422
117.373000	4.801984	1.411275	0.001996	8.315477	0.004122	4.023442
117.393000	4.801984	1.411508	0.001995	8.316850	0.004121	4.024106
117.413000	4.801904	1.400880	0.002003	8.254228	0.004138	3.993807
117.433000	4.801984	1.400040	0.002004	8.249277	0.004139	3.991411
117.453000	4.801904	1.401143	0.002003	8.255775	0.004137	3.994555
117.473000	4.801984	1.401605	0.002003	8.258500	0.004137	3.995874
117.493000	4.801984	1.406025	0.002000	8.284542	0.004130	4.008474
117.513000	4.801984	1.411878	0.001995	8.319026	0.004121	4.025159
117.533000	4.801904	1.405219	0.002000	8.279793	0.004131	4.006176
117.553000	4.801984	1.412952	0.001994	8.325358	0.004119	4.028223
117.573000	4.801904	1.408875	0.001997	8.301334	0.004125	4.016599
117.593000	4.801984	1.407687	0.001998	8.294334	0.004127	4.013212
117.613000	4.801984	1.409287	0.001997	8.303762	0.004125	4.017774
117.633000	4.801984	1.408607	0.001998	8.299754	0.004126	4.015835
117.653000	4.801904	1.407562	0.001998	8.293599	0.004127	4.012856
117.673000	4.801984	1.410155	0.001996	8.308879	0.004123	4.020249
117.693000	4.801984	1.407998	0.001998	8.296169	0.004127	4.014100
117.713000	4.801904	1.411085	0.001996	8.314358	0.004122	4.022901
117.733000	4.801984	1.406097	0.001999	8.284964	0.004130	4.008678
117.753000	4.801984	1.409510	0.001997	8.305075	0.004124	4.018409
117.773000	4.801984	1.408662	0.001998	8.300081	0.004126	4.015993
117.793000	4.801984	1.400966	0.002003	8.254736	0.004137	3.994052
117.813000	4.801984	1.404020	0.002001	8.272728	0.004133	4.002758
117.833000	4.801984	1.406210	0.001999	8.285630	0.004129	4.009000
117.853000	4.801984	1.405229	0.002000	8.279850	0.004131	4.006204
117.873000	4.801984	1.406950	0.001999	8.289992	0.004128	4.011111
117.893000	4.801984	1.406640	0.001999	8.288163	0.004129	4.010226
117.913000	4.801984	1.403117	0.002002	8.267407	0.004134	4.000183
117.933000	4.801984	1.412629	0.001995	8.323454	0.004119	4.027302
117.953000	4.801904	1.410667	0.001996	8.311894	0.004122	4.021708
117.973000	4.801984	1.409034	0.001997	8.302270	0.004125	4.017052
117.993000	4.801984	1.405597	0.002000	8.282021	0.004130	4.007254
118.013000	4.801904	1.397864	0.002006	8.236458	0.004142	3.985209
118.033000	4.801984	1.412960	0.001994	8.325405	0.004119	4.028246
118.053000	4.801984	1.410566	0.001996	8.311296	0.004123	4.021419
118.073000	4.801984	1.406178	0.001999	8.285446	0.004129	4.008911
118.093000	4.801984	1.409819	0.001997	8.306897	0.004124	4.019290
118.113000	4.801984	1.408196	0.001998	8.297332	0.004126	4.014663
118.133000	4.801984	1.410589	0.001996	8.311436	0.004123	4.021487
118.153000	4.801984	1.403516	0.002001	8.269757	0.004134	4.001320
118.173000	4.801984	1.410638	0.001996	8.311720	0.004123	4.021625
118.193000	4.801984	1.406640	0.001999	8.288163	0.004129	4.010226
118.213000	4.801984	1.402417	0.002002	8.263285	0.004135	3.998189
118.233000	4.801984	1.409488	0.001997	8.304948	0.004124	4.018348
118.253000	4.801984	1.407913	0.001998	8.295666	0.004127	4.013857
118.273000	4.801984	1.403998	0.002001	8.272601	0.004133	4.002697
118.293000	4.801984	1.401957	0.002003	8.260570	0.004136	3.996875
118.313000	4.801984	1.401230	0.002003	8.256288	0.004137	3.994803
118.333000	4.801984	1.402924	0.002002	8.266269	0.004134	3.999633
118.353000	4.801984	1.408835	0.001997	8.301096	0.004125	4.016484
118.373000	4.801984	1.398062	0.002005	8.237622	0.004142	3.985772
118.393000	4.801984	1.397966	0.002006	8.237060	0.004142	3.985500
118.413000	4.801984	1.401403	0.002003	8.257306	0.004137	3.995296
118.433000	4.801904	1.411176	0.001996	8.314894	0.004122	4.023160
118.453000	4.801904	1.407974	0.001998	8.296024	0.004127	4.014030
118.473000	4.801904	1.409562	0.001997	8.305381	0.004124	4.018557
118.493000	4.801904	1.406917	0.001999	8.289796	0.004128	4.011016
118.513000	4.801904	1.406899	0.001999	8.289689	0.004128	4.010965
118.533000	4.801984	1.401872	0.002003	8.260073	0.004136	3.996635
118.553000	4.801984	1.408981	0.001997	8.301961	0.004125	4.016903
118.573000	4.801984	1.407881	0.001998	8.295479	0.004127	4.013766
118.593000	4.801904	1.404664	0.002000	8.276523	0.004132	4.004594
118.613000	4.801904	1.401964	0.002002	8.260614	0.004136	3.996897
118.633000	4.801984	1.406264	0.001999	8.285948	0.004129	4.009155
118.653000	4.801984	1.403164	0.002002	8.267681	0.004134	4.000316
118.673000	4.801984	1.404763	0.002000	8.277104	0.004132	4.004875
118.693000	4.801984	1.404233	0.002001	8.273985	0.004132	4.003366
118.713000	4.801904	1.405170	0.002000	8.279503	0.004131	4.006036
118.733000	4.801984	1.402640	0.002002	8.264599	0.004135	3.998825
118.753000	4.801984	1.404566	0.002001	8.275943	0.004132	4.004314
118.773000	4.801984	1.405158	0.002000	8.279433	0.004131	4.006002
118.793000	4.801984	1.401974	0.002003	8.260671	0.004136	3.996924
118.813000	4.801984	1.403572	0.002001	8.270086	0.004133	4.001479
118.833000	4.801984	1.402079	0.002002	8.261293	0.004136	3.997225
118.853000	4.801984	1.400900	0.002003	8.254347	0.004138	3.993864
118.873000	4.801984	1.400094	0.002004	8.249593	0.004139	3.991564
118.893000	4.801984	1.396729	0.002006	8.229767	0.004144	3.981971
118.913000	4.801984	1.395932	0.002007	8.225070	0.004145	3.979699
118.933000	4.801904	1.399810	0.002004	8.247920	0.004139	3.990754
118.953000	4.801984	1.401100	0.002003	8.255521	0.004137	3.994432
118.973000	4.801984	1.403387	0.002001	8.269000	0.004134	4.000954
118.993000	4.801904	1.403454	0.002001	8.269391	0.004134	4.001144
119.013000	4.801984	1.399122	0.002005	8.243865	0.004140	3.988793
119.033000	4.801984	1.402938	0.002002	8.266350	0.004134	3.999672
119.053000	4.801904	1.398048	0.002005	8.237539	0.004142	3.985732
119.073000	4.801984	1.399855	0.002004	8.248187	0.004139	3.990884
119.093000	4.801984	1.399556	0.002004	8.246425	0.004140	3.990031
119.113000	4.801984	1.404642	0.002001	8.276391	0.004132	4.004530
119.133000	4.801984	1.406605	0.001999	8.287959	0.004129	4.010127
119.153000	4.801984	1.412381	0.001995	8.321995	0.004120	4.026596
119.173000	4.801904	1.404751	0.002000	8.277034	0.004132	4.004841
119.193000	4.801984	1.403648	0.002001	8.270536	0.004133	4.001698
119.213000	4.801984	1.399683	0.002004	8.247176	0.004139	3.990395
119.233000	4.801904	1.405857	0.002000	8.283552	0.004130	4.007995
119.253000	4.801904	1.403771	0.002001	8.271262	0.004133	4.002049
119.273000	4.801984	1.401339	0.002003	8.256930	0.004137	3.995114
119.293000	4.801984	1.402802	0.002002	8.265549	0.004135	3.999285
119.313000	4.801984	1.405241	0.002000	8.279920	0.004131	4.006238
119.333000	4.801984	1.397315	0.002006	8.233223	0.004143	3.983643
119.353000	4.801904	1.399319	0.002004	8.245031	0.004140	3.989357
119.373000	4.801984	1.402424	0.002002	8.263321	0.004135	3.998207
119.393000	4.801904	1.403385	0.002001	8.268987	0.004134	4.000948
119.413000	4.801984	1.404366	0.002001	8.274770	0.004132	4.003746
119.433000	4.801984	1.403185	0.002002	8.267808	0.004134	4.000378
119.453000	4.801984	1.400678	0.002004	8.253039	0.004138	3.993231
119.473000	4.801904	1.402720	0.002002	8.265067	0.004135	3.999051
119.493000	4.801984	1.401159	0.002003	8.255873	0.004137	3.994603
119.513000	4.801984	1.404364	0.002001	8.274757	0.004132	4.003740
119.533000	4.801984	1.401139	0.002003	8.255754	0.004137	3.994545
119.553000	4.801984	1.403372	0.002001	8.268912	0.004134	4.000912
119.573000	4.801984	1.398918	0.002005	8.242668	0.004141	3.988214
119.593000	4.801904	1.394662	0.002008	8.217588	0.004147	3.976078
119.613000	4.801904	1.398829	0.002005	8.242142	0.004141	3.987959
119.633000	4.801984	1.401498	0.002003	8.257870	0.004137	3.995569
119.653000	4.801984	1.404410	0.002001	8.275026	0.004132	4.003870
119.673000	4.801984	1.400570	0.002004	8.252399	0.004138	3.992922
119.693000	4.801984	1.409490	0.001997	8.304956	0.004124	4.018352
119.713000	4.801904	1.408452	0.001998	8.298845	0.004126	4.015395
119.733000	4.801984	1.405438	0.002000	8.281083	0.004131	4.006801
119.753000	4.801984	1.407959	0.001998	8.295935	0.004127	4.013987
119.773000	4.801984	1.401818	0.002003	8.259751	0.004136	3.996479
119.793000	4.801984	1.402343	0.002002	8.262845	0.004135	3.997976
119.813000	4.801984	1.400840	0.002003	8.253992	0.004138	3.993693
119.833000	4.801904	1.400609	0.002004	8.252627	0.004138	3.993032
119.853000	4.801984	1.401556	0.002003	8.258207	0.004137	3.995732
119.873000	4.801984	1.403481	0.002001	8.269552	0.004134	4.001221
119.893000	4.801904	1.397241	0.002006	8.232787	0.004143	3.983433
119.913000	4.801984	1.404837	0.002000	8.277544	0.004131	4.005088
119.933000	4.801984	1.396595	0.002007	8.228979	0.004144	3.981590
119.953000	4.801984	1.401930	0.002003	8.260415	0.004136	3.996800
119.973000	4.801984	1.398643	0.002005	8.241044	0.004141	3.987428
119.993000	4.801984	1.410830	0.001996	8.312855	0.004122	4.022174
120.013000	4.801984	1.400652	0.002004	8.252881	0.004138	3.993155
120.033000	4.801904	1.401787	0.002003	8.259570	0.004136	3.996391
120.053000	4.801984	1.401698	0.002003	8.259049	0.004136	3.996140
120.073000	4.801984	1.405985	0.002000	8.284306	0.004130	4.008360
120.093000	4.801984	1.407767	0.001998	8.294808	0.004127	4.013442
120.113000	4.801984	1.403165	0.002002	8.267689	0.004134	4.000320
120.133000	4.801984	1.407249	0.001999	8.291754	0.004128	4.011964
120.153000	4.801984	1.403983	0.002001	8.272510	0.004133	4.002653
120.173000	4.801984	1.406598	0.001999	8.287920	0.004129	4.010109
120.193000	4.801904	1.406103	0.001999	8.285000	0.004129	4.008696
120.213000	4.801984	1.407279	0.001999	8.291933	0.004128	4.012050
120.233000	4.801904	1.406294	0.001999	8.286130	0.004129	4.009242
120.253000	4.801984	1.404989	0.002000	8.278438	0.004131	4.005521
120.273000	4.801984	1.407785	0.001998	8.294912	0.004127	4.013492
120.293000	4.801984	1.399767	0.002004	8.247671	0.004139	3.990634
120.313000	4.801984	1.402049	0.002002	8.261114	0.004136	3.997139
120.333000	4.801984	1.402452	0.002002	8.263490	0.004135	3.998288
120.353000	4.801904	1.409790	0.001997	8.306726	0.004124	4.019208
120.373000	4.801984	1.410407	0.001996	8.310363	0.004123	4.020968
120.393000	4.801984	1.400638	0.002004	8.252801	0.004138	3.993116
120.413000	4.801984	1.405705	0.002000	8.282656	0.004130	4.007561
120.433000	4.801984	1.405466	0.002000	8.281246	0.004131	4.006880
120.453000	4.801984	1.403984	0.002001	8.272518	0.004133	4.002657
120.473000	4.801904	1.405145	0.002000	8.279358	0.004131	4.005966
120.493000	4.801984	1.412214	0.001995	8.321011	0.004120	4.026120
120.513000	4.801984	1.397619	0.002006	8.235013	0.004143	3.984510
120.533000	4.801984	1.403040	0.002002	8.266953	0.004134	3.999964
120.553000	4.801984	1.397173	0.002006	8.232383	0.004143	3.983237
120.573000	4.801984	1.404459	0.002001	8.275314	0.004132	4.004009
120.593000	4.801904	1.395724	0.002007	8.223844	0.004146	3.979106
120.613000	4.801984	1.397183	0.002006	8.232443	0.004143	3.983266
120.633000	4.801984	1.402045	0.002002	8.261088	0.004136	3.997126
120.653000	4.801984	1.399090	0.002005	8.243679	0.004140	3.988703
120.673000	4.801984	1.401279	0.002003	8.256575	0.004137	3.994942
120.693000	4.801984	1.403015	0.002002	8.266808	0.004134	3.999894
120.713000	4.801984	1.399582	0.002004	8.246578	0.004140	3.990105
120.733000	4.801904	1.397328	0.002006	8.233295	0.004143	3.983678
120.753000	4.801904	1.395868	0.002007	8.224697	0.004145	3.979518
120.773000	4.801984	1.402094	0.002002	8.261381	0.004136	3.997268
120.793000	4.801984	1.408982	0.001997	8.301964	0.004125	4.016904
120.813000	4.801984	1.401622	0.002003	8.258601	0.004136	3.995923
120.833000	4.801984	1.399826	0.002004	8.248016	0.004139	3.990801
120.853000	4.801984	1.409449	0.001997	8.304718	0.004124	4.018236
120.873000	4.801984	1.406160	0.001999	8.285337	0.004129	4.008859
120.893000	4.801984	1.398219	0.002005	8.238547	0.004142	3.986219
120.913000	4.801904	1.402543	0.002002	8.264026	0.004135	3.998548
120.933000	4.801984	1.399823	0.002004	8.247997	0.004139	3.990792
120.953000	4.801984	1.403743	0.002001	8.271096	0.004133	4.001968
120.973000	4.801984	1.409840	0.001997	8.307018	0.004124	4.019349
120.993000	4.801904	1.406909	0.001999	8.289749	0.004128	4.010994
121.013000	4.801904	1.407137	0.001999	8.291096	0.004128	4.011645
121.033000	4.801904	1.405755	0.002000	8.282948	0.004130	4.007703
121.053000	4.801904	1.405820	0.002000	8.283332	0.004130	4.007889
121.073000	4.801984	1.405450	0.002000	8.281156	0.004131	4.006836
121.093000	4.801984	1.407807	0.001998	8.295044	0.004127	4.013556
121.113000	4.801984	1.402795	0.002002	8.265508	0.004135	3.999265
121.133000	4.801984	1.404341	0.002001	8.274617	0.004132	4.003672
121.153000	4.801984	1.405855	0.002000	8.283539	0.004130	4.007989
121.173000	4.801984	1.405500	0.002000	8.281451	0.004130	4.006979
121.193000	4.801984	1.405723	0.002000	8.282764	0.004130	4.007614
121.213000	4.801984	1.409622	0.001997	8.305739	0.004124	4.018730
121.233000	4.801904	1.413241	0.001994	8.327060	0.004118	4.029047
121.253000	4.801984	1.403567	0.002001	8.270057	0.004133	4.001466
121.273000	4.801984	1.401647	0.002003	8.258744	0.004136	3.995992
121.293000	4.801984	1.406446	0.001999	8.287023	0.004129	4.009675
121.313000	4.801984	1.408148	0.001998	8.297049	0.004126	4.014526
121.333000	4.801984	1.410184	0.001996	8.309050	0.004123	4.020332
121.353000	4.801904	1.401096	0.002003	8.255500	0.004137	3.994422
121.373000	4.801984	1.408710	0.001997	8.300363	0.004126	4.016129
121.393000	4.801984	1.402742	0.002002	8.265200	0.004135	3.999115
121.413000	4.801984	1.401382	0.002003	8.257184	0.004137	3.995237
121.433000	4.801984	1.397649	0.002006	8.235186	0.004143	3.984594
121.453000	4.801984	1.403371	0.002001	8.268907	0.004134	4.000909
121.473000	4.801904	1.412089	0.001995	8.320272	0.004120	4.025762
121.493000	4.801984	1.407568	0.001998	8.293632	0.004127	4.012873
121.513000	4.801984	1.400473	0.002004	8.251826	0.004138	3.992645
121.533000	4.801984	1.403333	0.002002	8.268679	0.004134	4.000799
121.553000	4.801984	1.405090	0.002000	8.279034	0.004131	4.005809
121.573000	4.801984	1.408936	0.001997	8.301692	0.004125	4.016772
121.593000	4.801904	1.405938	0.002000	8.284029	0.004130	4.008226
121.613000	4.801984	1.405915	0.002000	8.283894	0.004130	4.008161
121.633000	4.801904	1.404932	0.002000	8.278101	0.004131	4.005358
121.653000	4.801984	1.406089	0.001999	8.284917	0.004130	4.008656
121.673000	4.801984	1.407190	0.001999	8.291407	0.004128	4.011796
121.693000	4.801984	1.402101	0.002002	8.261420	0.004136	3.997286
121.713000	4.801904	1.404260	0.002001	8.274143	0.004132	4.003442
121.733000	4.801984	1.407904	0.001998	8.295612	0.004127	4.013830
121.753000	4.801984	1.399767	0.002004	8.247666	0.004139	3.990632
121.773000	4.801904	1.402611	0.002002	8.264428	0.004135	3.998742
121.793000	4.801904	1.406152	0.001999	8.285293	0.004129	4.008838
121.813000	4.801984	1.404939	0.002000	8.278143	0.004131	4.005378
121.833000	4.801984	1.404064	0.002001	8.272987	0.004133	4.002883
121.853000	4.801984	1.401446	0.002003	8.257562	0.004137	3.995420
121.873000	4.801984	1.400935	0.002003	8.254549	0.004138	3.993962
121.893000	4.801984	1.405287	0.002000	8.280194	0.004131	4.006371
121.913000	4.801984	1.404953	0.002000	8.278228	0.004131	4.005419
121.933000	4.801984	1.403466	0.002001	8.269466	0.004134	4.001180
121.953000	4.801904	1.402928	0.002002	8.266295	0.004134	3.999646
121.973000	4.801984	1.400323	0.002004	8.250946	0.004138	3.992219
121.993000	4.801984	1.405678	0.002000	8.282495	0.004130	4.007484
122.013000	4.801984	1.402361	0.002002	8.262951	0.004135	3.998027
122.033000	4.801984	1.402887	0.002002	8.266052	0.004135	3.999528
122.053000	4.801904	1.399172	0.002005	8.244163	0.004140	3.988937
122.073000	4.801904	1.410056	0.001996	8.308293	0.004123	4.019966
122.093000	4.801984	1.411420	0.001995	8.316329	0.004121	4.023854
122.113000	4.801984	1.408423	0.001998	8.298671	0.004126	4.015311
122.133000	4.801904	1.408055	0.001998	8.296503	0.004126	4.014261
122.153000	4.801904	1.407228	0.001999	8.291630	0.004128	4.011904
122.173000	4.801984	1.410318	0.001996	8.309834	0.004123	4.020712
122.193000	4.801984	1.402635	0.002002	8.264570	0.004135	3.998811
122.213000	4.801904	1.399740	0.002004	8.247510	0.004139	3.990556
122.233000	4.801984	1.408177	0.001998	8.297223	0.004126	4.014610
122.253000	4.801984	1.409764	0.001997	8.306575	0.004124	4.019135
122.273000	4.801984	1.410775	0.001996	8.312529	0.004122	4.022016
122.293000	4.801984	1.398218	0.002005	8.238544	0.004142	3.986218
122.313000	4.801904	1.403656	0.002001	8.270583	0.004133	4.001720
122.333000	4.801984	1.402824	0.002002	8.265679	0.004135	3.999347
122.353000	4.801984	1.408068	0.001998	8.296581	0.004126	4.014299
122.373000	4.801904	1.401227	0.002003	8.256272	0.004137	3.994796
122.393000	4.801984	1.405383	0.002000	8.280759	0.004131	4.006644
122.413000	4.801984	1.410705	0.001996	8.312114	0.004122	4.021815
122.433000	4.801984	1.411436	0.001995	8.316423	0.004121	4.023900
122.453000	4.801984	1.401789	0.002003	8.259580	0.004136	3.996397
122.473000	4.801984	1.411459	0.001995	8.316557	0.004121	4.023965
122.493000	4.801984	1.403709	0.002001	8.270896	0.004133	4.001872
122.513000	4.801984	1.403473	0.002001	8.269508	0.004134	4.001200
122.533000	4.801984	1.405519	0.002000	8.281562	0.004130	4.007032
122.553000	4.801984	1.407976	0.001998	8.296039	0.004127	4.014037
122.573000	4.801984	1.405869	0.002000	8.283625	0.004130	4.008030
122.593000	4.801984	1.394024	0.002009	8.213829	0.004148	3.974260
122.613000	4.801984	1.401155	0.002003	8.255850	0.004137	3.994591
122.633000	4.801984	1.393573	0.002009	8.211173	0.004149	3.972975
122.653000	4.801984	1.407061	0.001999	8.290645	0.004128	4.011427
122.673000	4.801984	1.402806	0.002002	8.265575	0.004135	3.999297
122.693000	4.801904	1.401704	0.002003	8.259083	0.004136	3.996156
122.713000	4.801904	1.400338	0.002004	8.251034	0.004138	3.992261
122.733000	4.801904	1.398705	0.002005	8.241412	0.004141	3.987606
122.753000	4.801984	1.398105	0.002005	8.237878	0.004142	3.985896
122.773000	4.801984	1.402093	0.002002	8.261376	0.004136	3.997265
122.793000	4.801984	1.403817	0.002001	8.271534	0.004133	4.002180
122.813000	4.801904	1.402492	0.002002	8.263725	0.004135	3.998402
122.833000	4.801984	1.396640	0.002007	8.229243	0.004144	3.981718
122.853000	4.801984	1.407560	0.001998	8.293586	0.004127	4.012850
122.873000	4.801904	1.403000	0.002002	8.266718	0.004134	3.999850
122.893000	4.801984	1.401161	0.002003	8.255881	0.004137	3.994607
122.913000	4.801984	1.403546	0.002001	8.269938	0.004133	4.001408
122.933000	4.801904	1.394489	0.002008	8.216572	0.004147	3.975587
122.953000	4.801984	1.398957	0.002005	8.242896	0.004141	3.988324
122.973000	4.801904	1.403647	0.002001	8.270531	0.004133	4.001695
122.993000	4.801904	1.397626	0.002006	8.235052	0.004143	3.984528
123.013000	4.801984	1.396695	0.002007	8.229570	0.004144	3.981876
123.033000	4.801984	1.405461	0.002000	8.281220	0.004131	4.006867
123.053000	4.801904	1.403192	0.002002	8.267850	0.004134	4.000398
123.073000	4.801904	1.398759	0.002005	8.241728	0.004141	3.987759
123.093000	4.801984	1.406058	0.001999	8.284733	0.004130	4.008567
123.113000	4.801984	1.399952	0.002004	8.248756	0.004139	3.991159
123.133000	4.801984	1.406955	0.001999	8.290024	0.004128	4.011126
123.153000	4.801904	1.400173	0.002004	8.250062	0.004139	3.991791
123.173000	4.801984	1.404749	0.002000	8.277023	0.004132	4.004836
123.193000	4.801984	1.404451	0.002001	8.275270	0.004132	4.003988
123.213000	4.801984	1.404644	0.002001	8.276407	0.004132	4.004538
123.233000	4.801904	1.405468	0.002000	8.281259	0.004130	4.006886
123.253000	4.801984	1.396420	0.002007	8.227948	0.004145	3.981091
123.273000	4.801984	1.405881	0.002000	8.283692	0.004130	4.008063
123.293000	4.801984	1.405637	0.002000	8.282257	0.004130	4.007368
123.313000	4.801904	1.400068	0.002004	8.249440	0.004139	3.991490
123.333000	4.801984	1.398597	0.002005	8.240772	0.004141	3.987296
123.353000	4.801904	1.400709	0.002003	8.253218	0.004138	3.993318
[truncated: 1,003 more rows]
