# Supplementary material for: Stress relaxation in the presence of sudden strain bursts: Methodology and stress relaxation data of microcast aluminium microwires
Source: Data Brief. 2018 Nov 14;21:2134–41. doi: 10.1016/j.dib.2018.11.047 (PMC6265499; doi:10.1016/j.dib.2018.11.047)
Supplement: Supplementary file 2 — Supplementary material [file mmc2.zip › Data in brief/As-cast/Al4N/Al_20_r_10/Stress relaxation txt files/Al_20_r_10_StressStrain.txt_Relaxcycle3.txt]

Time[s]	Motordispl[�m]	Force[mN]	EngStrain	EngStress[MPa]	Shearstrain	Shearstress [MPa]
152.591000	7.545733	1.802041	0.003448	10.617937	0.007117	5.137487
152.611000	7.551702	1.807899	0.003447	10.652455	0.007116	5.154189
152.631000	7.555896	1.781697	0.003469	10.498063	0.007162	5.079486
152.651000	7.555977	1.675590	0.003549	9.872866	0.007326	4.776984
152.671000	7.555977	1.681707	0.003544	9.908907	0.007316	4.794423
152.691000	7.555977	1.684311	0.003542	9.924249	0.007312	4.801846
152.711000	7.555977	1.682581	0.003544	9.914055	0.007315	4.796914
152.731000	7.555977	1.683197	0.003543	9.917687	0.007314	4.798671
152.751000	7.555977	1.685978	0.003541	9.934073	0.007310	4.806600
152.771000	7.556057	1.684668	0.003542	9.926353	0.007312	4.802864
152.791000	7.555977	1.687328	0.003540	9.942027	0.007308	4.810448
152.811000	7.556057	1.685532	0.003541	9.931444	0.007311	4.805327
152.831000	7.556057	1.689993	0.003538	9.957729	0.007304	4.818045
152.851000	7.556057	1.688272	0.003539	9.947589	0.007306	4.813139
152.871000	7.556057	1.682041	0.003544	9.910876	0.007316	4.795376
152.891000	7.556057	1.682064	0.003544	9.911008	0.007316	4.795440
152.911000	7.556057	1.693557	0.003535	9.978729	0.007298	4.828206
152.931000	7.556057	1.686590	0.003541	9.937682	0.007309	4.808346
152.951000	7.556138	1.685191	0.003542	9.929433	0.007311	4.804355
152.971000	7.556057	1.690592	0.003538	9.961260	0.007303	4.819754
152.991000	7.556057	1.697252	0.003533	10.000501	0.007292	4.838741
153.011000	7.556057	1.691846	0.003537	9.968651	0.007301	4.823330
153.031000	7.556138	1.700014	0.003531	10.016773	0.007288	4.846614
153.051000	7.556138	1.699557	0.003531	10.014081	0.007289	4.845312
153.071000	7.556057	1.699980	0.003531	10.016574	0.007288	4.846517
153.091000	7.556138	1.694259	0.003535	9.982866	0.007297	4.830208
153.111000	7.556138	1.693416	0.003536	9.977897	0.007298	4.827804
153.131000	7.556219	1.701804	0.003529	10.027322	0.007286	4.851718
153.151000	7.556138	1.699948	0.003531	10.016390	0.007288	4.846428
153.171000	7.556219	1.695267	0.003534	9.988807	0.007296	4.833082
153.191000	7.556219	1.686963	0.003541	9.939876	0.007309	4.809407
153.211000	7.556138	1.693032	0.003536	9.975636	0.007299	4.826710
153.231000	7.556219	1.694888	0.003535	9.986573	0.007296	4.832002
153.251000	7.556219	1.692949	0.003536	9.975146	0.007299	4.826473
153.271000	7.556219	1.690557	0.003538	9.961053	0.007303	4.819654
153.291000	7.556219	1.684457	0.003542	9.925109	0.007312	4.802262
153.311000	7.556219	1.683210	0.003543	9.917762	0.007314	4.798708
153.331000	7.556219	1.692446	0.003536	9.972182	0.007300	4.825039
153.351000	7.556219	1.686488	0.003541	9.937076	0.007309	4.808052
153.371000	7.556219	1.689849	0.003538	9.956879	0.007304	4.817634
153.391000	7.556219	1.696277	0.003534	9.994755	0.007294	4.835960
153.411000	7.556219	1.689486	0.003539	9.954742	0.007305	4.816600
153.431000	7.556219	1.696149	0.003534	9.994001	0.007294	4.835596
153.451000	7.556219	1.701884	0.003529	10.027794	0.007285	4.851946
153.471000	7.556219	1.689438	0.003539	9.954459	0.007305	4.816463
153.491000	7.556219	1.694741	0.003535	9.985708	0.007297	4.831583
153.511000	7.556219	1.686835	0.003541	9.939122	0.007309	4.809043
153.531000	7.556219	1.692011	0.003537	9.969623	0.007301	4.823800
153.551000	7.556219	1.687285	0.003540	9.941775	0.007308	4.810326
153.571000	7.556219	1.689551	0.003539	9.955125	0.007305	4.816786
153.591000	7.556219	1.691804	0.003537	9.968402	0.007301	4.823210
153.611000	7.556219	1.692655	0.003536	9.973413	0.007300	4.825634
153.631000	7.556219	1.695328	0.003534	9.989164	0.007296	4.833255
153.651000	7.556219	1.694940	0.003535	9.986877	0.007296	4.832148
153.671000	7.556219	1.687662	0.003540	9.943996	0.007307	4.811401
153.691000	7.556219	1.692579	0.003536	9.972967	0.007300	4.825418
153.711000	7.556219	1.696994	0.003533	9.998983	0.007293	4.838006
153.731000	7.556219	1.692592	0.003536	9.973045	0.007300	4.825456
153.751000	7.556219	1.693108	0.003536	9.976086	0.007299	4.826928
153.771000	7.556219	1.689841	0.003538	9.956832	0.007304	4.817612
153.811000	7.556219	1.696164	0.003534	9.994092	0.007294	4.835640
153.811000	7.556219	1.684750	0.003542	9.926837	0.007312	4.803099
153.831000	7.556219	1.693020	0.003536	9.975563	0.007299	4.826674
153.851000	7.556219	1.689699	0.003538	9.955996	0.007304	4.817207
153.871000	7.556299	1.684393	0.003543	9.924736	0.007313	4.802082
153.891000	7.556219	1.687016	0.003540	9.940190	0.007308	4.809559
153.911000	7.556219	1.686835	0.003541	9.939120	0.007309	4.809041
153.931000	7.556219	1.682610	0.003544	9.914231	0.007315	4.796999
153.951000	7.556299	1.685486	0.003542	9.931172	0.007311	4.805196
153.971000	7.556299	1.688210	0.003540	9.947226	0.007307	4.812964
153.991000	7.556219	1.689090	0.003539	9.952407	0.007305	4.815471
154.011000	7.556299	1.694593	0.003535	9.984835	0.007297	4.831161
154.031000	7.556299	1.691860	0.003537	9.968729	0.007301	4.823368
154.051000	7.556299	1.693240	0.003536	9.976861	0.007299	4.827302
154.071000	7.556299	1.693842	0.003535	9.980410	0.007298	4.829020
154.091000	7.556299	1.691925	0.003537	9.969112	0.007301	4.823553
154.111000	7.556299	1.693814	0.003535	9.980247	0.007298	4.828941
154.131000	7.556299	1.692696	0.003536	9.973659	0.007300	4.825753
154.151000	7.556299	1.695238	0.003534	9.988633	0.007296	4.832998
154.171000	7.556299	1.691914	0.003537	9.969047	0.007301	4.823522
154.191000	7.556299	1.691355	0.003537	9.965755	0.007302	4.821929
154.211000	7.556299	1.689819	0.003538	9.956703	0.007304	4.817549
154.231000	7.556299	1.692940	0.003536	9.975092	0.007299	4.826446
154.251000	7.556299	1.690001	0.003538	9.957778	0.007304	4.818069
154.271000	7.556299	1.688358	0.003540	9.948099	0.007307	4.813386
154.291000	7.556299	1.689352	0.003539	9.953954	0.007305	4.816219
154.311000	7.556299	1.696420	0.003533	9.995602	0.007294	4.836370
154.331000	7.556299	1.690488	0.003538	9.960648	0.007303	4.819458
154.351000	7.556380	1.690636	0.003538	9.961516	0.007303	4.819878
154.371000	7.556299	1.685264	0.003542	9.929863	0.007311	4.804563
154.391000	7.556299	1.692627	0.003536	9.973250	0.007300	4.825555
154.411000	7.556380	1.687517	0.003540	9.943143	0.007308	4.810988
154.431000	7.556299	1.700200	0.003531	10.017874	0.007288	4.847147
154.451000	7.556299	1.690392	0.003538	9.960084	0.007303	4.819185
154.471000	7.556299	1.698670	0.003532	10.008859	0.007291	4.842784
154.491000	7.556299	1.694472	0.003535	9.984120	0.007297	4.830815
154.511000	7.556380	1.689296	0.003539	9.953625	0.007305	4.816060
154.531000	7.556299	1.687156	0.003540	9.941014	0.007308	4.809958
154.551000	7.556299	1.684786	0.003542	9.927050	0.007312	4.803201
154.571000	7.556299	1.688047	0.003540	9.946265	0.007307	4.812499
154.591000	7.556299	1.687884	0.003540	9.945301	0.007307	4.812032
154.611000	7.556299	1.685768	0.003541	9.932835	0.007311	4.806000
154.631000	7.556299	1.690821	0.003538	9.962610	0.007303	4.820407
154.651000	7.556299	1.683399	0.003543	9.918879	0.007314	4.799248
154.671000	7.556299	1.685974	0.003541	9.934052	0.007310	4.806590
154.691000	7.556299	1.689302	0.003539	9.953659	0.007305	4.816076
154.711000	7.556380	1.686426	0.003541	9.936716	0.007310	4.807878
154.731000	7.556380	1.696128	0.003534	9.993877	0.007295	4.835535
154.751000	7.556299	1.692276	0.003537	9.971180	0.007300	4.824554
154.771000	7.556299	1.690543	0.003538	9.960972	0.007303	4.819615
154.791000	7.556380	1.694872	0.003535	9.986478	0.007297	4.831955
154.811000	7.556380	1.684170	0.003543	9.923420	0.007313	4.801445
154.831000	7.556380	1.689568	0.003539	9.955224	0.007305	4.816833
154.851000	7.556380	1.698422	0.003532	10.007397	0.007291	4.842077
154.871000	7.556380	1.688188	0.003540	9.947097	0.007307	4.812901
154.891000	7.556380	1.693574	0.003536	9.978832	0.007299	4.828256
154.911000	7.556380	1.699179	0.003531	10.011853	0.007290	4.844234
154.931000	7.556380	1.693456	0.003536	9.978133	0.007299	4.827918
154.951000	7.556380	1.694848	0.003535	9.986338	0.007297	4.831888
154.971000	7.556461	1.695286	0.003534	9.988918	0.007296	4.833136
154.991000	7.556380	1.697481	0.003533	10.001848	0.007293	4.839392
155.011000	7.556380	1.698641	0.003532	10.008688	0.007291	4.842702
155.031000	7.556380	1.699442	0.003531	10.013408	0.007289	4.844986
155.051000	7.556380	1.693849	0.003535	9.980449	0.007298	4.829039
155.071000	7.556380	1.699622	0.003531	10.014465	0.007289	4.845497
155.091000	7.556380	1.700823	0.003530	10.021543	0.007287	4.848922
155.111000	7.556380	1.693838	0.003535	9.980387	0.007298	4.829008
155.131000	7.556380	1.690315	0.003538	9.959630	0.007304	4.818965
155.151000	7.556380	1.688842	0.003539	9.950949	0.007306	4.814765
155.171000	7.556461	1.693557	0.003536	9.978731	0.007299	4.828207
155.191000	7.556380	1.696865	0.003533	9.998221	0.007293	4.837638
155.211000	7.556380	1.698691	0.003532	10.008980	0.007291	4.842843
155.231000	7.556380	1.702081	0.003529	10.028957	0.007285	4.852509
155.251000	7.556380	1.693557	0.003536	9.978729	0.007299	4.828206
155.271000	7.556380	1.699013	0.003532	10.010879	0.007290	4.843762
155.291000	7.556380	1.697771	0.003533	10.003561	0.007292	4.840221
155.311000	7.556380	1.696214	0.003534	9.994387	0.007294	4.835782
155.331000	7.556380	1.694476	0.003535	9.984146	0.007297	4.830827
155.351000	7.556380	1.694669	0.003535	9.985283	0.007297	4.831378
155.371000	7.556461	1.691158	0.003538	9.964597	0.007302	4.821368
155.391000	7.556461	1.696192	0.003534	9.994255	0.007295	4.835718
155.411000	7.556461	1.699577	0.003531	10.014198	0.007289	4.845368
155.431000	7.556380	1.698542	0.003532	10.008099	0.007291	4.842417
155.451000	7.556380	1.692666	0.003536	9.973483	0.007300	4.825668
155.471000	7.556461	1.693997	0.003535	9.981325	0.007298	4.829462
155.491000	7.556380	1.699166	0.003531	10.011781	0.007290	4.844198
155.511000	7.556380	1.693499	0.003536	9.978387	0.007299	4.828041
155.531000	7.556380	1.693928	0.003535	9.980918	0.007298	4.829265
155.551000	7.556461	1.695932	0.003534	9.992726	0.007295	4.834979
155.571000	7.556461	1.689618	0.003539	9.955522	0.007305	4.816977
155.591000	7.556461	1.693801	0.003536	9.980167	0.007298	4.828902
155.611000	7.556461	1.691119	0.003538	9.964366	0.007302	4.821257
155.631000	7.556461	1.690712	0.003538	9.961967	0.007303	4.820096
155.651000	7.556461	1.696283	0.003534	9.994791	0.007294	4.835978
155.671000	7.556461	1.699844	0.003531	10.015773	0.007289	4.846130
155.691000	7.556461	1.694426	0.003535	9.983851	0.007297	4.830684
155.711000	7.556461	1.692159	0.003537	9.970490	0.007301	4.824220
155.731000	7.556461	1.694073	0.003535	9.981768	0.007298	4.829677
155.751000	7.556461	1.695768	0.003534	9.991757	0.007295	4.834510
155.771000	7.556461	1.696811	0.003533	9.997905	0.007294	4.837485
155.791000	7.556461	1.692874	0.003536	9.974706	0.007300	4.826260
155.811000	7.556461	1.691448	0.003537	9.966304	0.007302	4.822194
155.831000	7.556461	1.690103	0.003538	9.958379	0.007304	4.818360
155.851000	7.556461	1.695480	0.003534	9.990063	0.007296	4.833690
155.871000	7.556461	1.699032	0.003532	10.010988	0.007290	4.843815
155.891000	7.556461	1.697413	0.003533	10.001449	0.007293	4.839199
155.911000	7.556461	1.698835	0.003532	10.009827	0.007291	4.843253
155.951000	7.556461	1.692333	0.003537	9.971516	0.007301	4.824716
155.951000	7.556461	1.697977	0.003532	10.004770	0.007292	4.840806
155.971000	7.556461	1.696028	0.003534	9.993291	0.007295	4.835252
155.991000	7.556461	1.696849	0.003533	9.998125	0.007294	4.837591
156.011000	7.556461	1.697508	0.003533	10.002011	0.007293	4.839471
156.031000	7.556461	1.694135	0.003535	9.982138	0.007298	4.829856
156.051000	7.556461	1.694549	0.003535	9.984576	0.007297	4.831035
156.071000	7.556461	1.693357	0.003536	9.977550	0.007299	4.827636
156.091000	7.556541	1.691010	0.003538	9.963724	0.007303	4.820946
156.111000	7.556461	1.695515	0.003534	9.990268	0.007296	4.833789
156.131000	7.556461	1.691634	0.003537	9.967400	0.007302	4.822725
156.151000	7.556541	1.696296	0.003534	9.994869	0.007295	4.836016
156.171000	7.556541	1.694556	0.003535	9.984615	0.007297	4.831054
156.191000	7.556461	1.693091	0.003536	9.975983	0.007299	4.826878
156.211000	7.556541	1.693289	0.003536	9.977151	0.007299	4.827443
156.231000	7.556541	1.695252	0.003535	9.988719	0.007296	4.833040
156.251000	7.556461	1.696380	0.003534	9.995361	0.007294	4.836254
156.271000	7.556461	1.692531	0.003537	9.972687	0.007300	4.825283
156.291000	7.556541	1.688670	0.003539	9.949933	0.007306	4.814274
156.311000	7.556461	1.688329	0.003540	9.947923	0.007307	4.813301
156.331000	7.556541	1.697219	0.003533	10.000309	0.007293	4.838648
156.351000	7.556541	1.694341	0.003535	9.983348	0.007298	4.830441
156.371000	7.556541	1.685148	0.003542	9.929185	0.007312	4.804234
156.391000	7.556541	1.694565	0.003535	9.984669	0.007297	4.831081
156.411000	7.556461	1.691151	0.003538	9.964555	0.007302	4.821348
156.431000	7.556541	1.685176	0.003542	9.929350	0.007312	4.804314
156.451000	7.556461	1.691034	0.003538	9.963864	0.007303	4.821014
156.471000	7.556541	1.690089	0.003538	9.958299	0.007304	4.818321
156.491000	7.556541	1.686910	0.003541	9.939565	0.007309	4.809257
156.511000	7.556541	1.691580	0.003537	9.967079	0.007302	4.822569
156.531000	7.556461	1.690507	0.003538	9.960757	0.007303	4.819511
156.551000	7.556461	1.692573	0.003536	9.972931	0.007300	4.825401
156.591000	7.556461	1.689552	0.003539	9.955133	0.007305	4.816789
156.591000	7.556461	1.691657	0.003537	9.967535	0.007302	4.822790
156.611000	7.556541	1.686577	0.003541	9.937604	0.007310	4.808308
156.631000	7.556461	1.687857	0.003540	9.945146	0.007307	4.811957
156.651000	7.556461	1.682319	0.003544	9.912511	0.007316	4.796167
156.671000	7.556461	1.684497	0.003543	9.925345	0.007313	4.802377
156.691000	7.556461	1.689673	0.003539	9.955845	0.007305	4.817134
156.711000	7.556461	1.689861	0.003539	9.956954	0.007304	4.817671
156.731000	7.556461	1.688793	0.003539	9.950659	0.007306	4.814625
156.751000	7.556541	1.694076	0.003535	9.981786	0.007298	4.829685
156.771000	7.556541	1.686310	0.003541	9.936029	0.007310	4.807546
156.791000	7.556461	1.680338	0.003546	9.900842	0.007319	4.790521
156.811000	7.556541	1.686889	0.003541	9.939444	0.007309	4.809198
156.831000	7.556461	1.692304	0.003537	9.971345	0.007301	4.824634
156.851000	7.556541	1.691310	0.003537	9.965488	0.007302	4.821800
156.871000	7.556461	1.693379	0.003536	9.977680	0.007299	4.827699
156.891000	7.556541	1.692214	0.003537	9.970817	0.007301	4.824378
156.911000	7.556461	1.697842	0.003533	10.003975	0.007292	4.840422
156.931000	7.556461	1.695646	0.003534	9.991040	0.007295	4.834163
156.951000	7.556541	1.690699	0.003538	9.961892	0.007303	4.820060
156.971000	7.556461	1.686805	0.003541	9.938949	0.007309	4.808959
156.991000	7.556461	1.690934	0.003538	9.963275	0.007303	4.820729
157.011000	7.556541	1.691091	0.003538	9.964198	0.007303	4.821175
157.031000	7.556541	1.690399	0.003538	9.960120	0.007304	4.819202
157.051000	7.556461	1.691135	0.003538	9.964459	0.007302	4.821302
157.071000	7.556541	1.689334	0.003539	9.953848	0.007305	4.816168
157.091000	7.556541	1.689036	0.003539	9.952089	0.007306	4.815316
157.111000	7.556461	1.690006	0.003538	9.957806	0.007304	4.818083
157.131000	7.556541	1.690138	0.003538	9.958584	0.007304	4.818459
157.151000	7.556461	1.680723	0.003545	9.903109	0.007319	4.791618
157.171000	7.556461	1.688729	0.003539	9.950281	0.007306	4.814442
157.191000	7.556461	1.689329	0.003539	9.953819	0.007305	4.816154
157.231000	7.556461	1.697250	0.003533	10.000488	0.007293	4.838734
157.231000	7.556461	1.692642	0.003536	9.973340	0.007300	4.825599
157.251000	7.556541	1.690742	0.003538	9.962143	0.007303	4.820181
157.271000	7.556541	1.682408	0.003544	9.913037	0.007316	4.796421
157.291000	7.556541	1.693176	0.003536	9.976485	0.007299	4.827121
157.311000	7.556461	1.691993	0.003537	9.969516	0.007301	4.823749
157.331000	7.556461	1.686694	0.003541	9.938291	0.007309	4.808640
157.351000	7.556461	1.682190	0.003544	9.911752	0.007316	4.795799
157.371000	7.556541	1.683495	0.003543	9.919444	0.007314	4.799521
157.391000	7.556541	1.690002	0.003538	9.957781	0.007304	4.818070
157.411000	7.556541	1.691152	0.003538	9.964560	0.007303	4.821351
157.431000	7.556541	1.684738	0.003542	9.926767	0.007312	4.803065
157.451000	7.556541	1.693282	0.003536	9.977110	0.007299	4.827423
157.471000	7.556541	1.694186	0.003535	9.982434	0.007298	4.829999
157.491000	7.556541	1.694517	0.003535	9.984384	0.007297	4.830943
157.511000	7.556541	1.692733	0.003536	9.973877	0.007300	4.825858
157.531000	7.556461	1.691673	0.003537	9.967628	0.007302	4.822835
157.551000	7.556461	1.695831	0.003534	9.992130	0.007295	4.834691
157.571000	7.556461	1.693881	0.003535	9.980638	0.007298	4.829130
157.591000	7.556541	1.695316	0.003534	9.989092	0.007296	4.833220
157.611000	7.556541	1.696973	0.003533	9.998856	0.007294	4.837945
157.631000	7.556541	1.696651	0.003533	9.996962	0.007294	4.837028
157.651000	7.556461	1.694949	0.003535	9.986931	0.007297	4.832175
157.671000	7.556541	1.699267	0.003532	10.012377	0.007290	4.844487
157.691000	7.556541	1.692100	0.003537	9.970143	0.007301	4.824052
157.711000	7.556541	1.699024	0.003532	10.010944	0.007290	4.843794
157.731000	7.556541	1.693147	0.003536	9.976317	0.007299	4.827039
157.751000	7.556541	1.695591	0.003534	9.990716	0.007296	4.834006
157.771000	7.556541	1.691203	0.003538	9.964858	0.007302	4.821495
157.791000	7.556461	1.693986	0.003535	9.981255	0.007298	4.829428
157.811000	7.556541	1.690826	0.003538	9.962641	0.007303	4.820422
157.831000	7.556541	1.692860	0.003536	9.974625	0.007300	4.826221
157.851000	7.556541	1.689030	0.003539	9.952058	0.007306	4.815301
157.871000	7.556541	1.686890	0.003541	9.939449	0.007309	4.809201
157.891000	7.556541	1.684407	0.003543	9.924817	0.007313	4.802121
157.911000	7.556541	1.695631	0.003534	9.990952	0.007296	4.834120
157.931000	7.556541	1.692754	0.003536	9.973996	0.007300	4.825916
157.951000	7.556541	1.691494	0.003537	9.966576	0.007302	4.822326
157.971000	7.556541	1.698189	0.003532	10.006024	0.007292	4.841413
157.991000	7.556541	1.700542	0.003531	10.019885	0.007288	4.848119
158.011000	7.556541	1.690365	0.003538	9.959923	0.007304	4.819107
158.031000	7.556541	1.689012	0.003539	9.951949	0.007306	4.815249
158.051000	7.556541	1.687033	0.003541	9.940288	0.007309	4.809607
158.071000	7.556541	1.689992	0.003538	9.957724	0.007304	4.818043
158.091000	7.556541	1.686232	0.003541	9.935568	0.007310	4.807323
158.111000	7.556541	1.689783	0.003539	9.956493	0.007305	4.817447
158.131000	7.556541	1.687119	0.003541	9.940793	0.007309	4.809851
158.151000	7.556541	1.689377	0.003539	9.954099	0.007305	4.816289
158.171000	7.556541	1.687683	0.003540	9.944120	0.007308	4.811461
158.191000	7.556541	1.691982	0.003537	9.969449	0.007301	4.823716
158.211000	7.556541	1.689534	0.003539	9.955027	0.007305	4.816738
158.231000	7.556541	1.690229	0.003538	9.959120	0.007304	4.818718
158.251000	7.556541	1.689947	0.003538	9.957459	0.007304	4.817915
158.271000	7.556541	1.687522	0.003540	9.943172	0.007308	4.811002
158.291000	7.556541	1.685928	0.003542	9.933780	0.007311	4.806458
158.311000	7.556541	1.686014	0.003541	9.934286	0.007310	4.806702
158.331000	7.556541	1.689677	0.003539	9.955869	0.007305	4.817145
158.351000	7.556541	1.689960	0.003538	9.957537	0.007304	4.817953
158.371000	7.556541	1.691883	0.003537	9.968866	0.007301	4.823434
158.391000	7.556541	1.689454	0.003539	9.954555	0.007305	4.816510
158.411000	7.556541	1.691567	0.003537	9.967003	0.007302	4.822533
158.431000	7.556541	1.695874	0.003534	9.992382	0.007295	4.834812
158.451000	7.556541	1.691641	0.003537	9.967439	0.007302	4.822743
158.471000	7.556541	1.695067	0.003535	9.987625	0.007296	4.832511
158.491000	7.556541	1.694733	0.003535	9.985659	0.007297	4.831559
158.511000	7.556541	1.692044	0.003537	9.969814	0.007301	4.823893
158.531000	7.556541	1.689519	0.003539	9.954936	0.007305	4.816694
158.551000	7.556541	1.686462	0.003541	9.936926	0.007310	4.807980
158.571000	7.556541	1.696719	0.003533	9.997359	0.007294	4.837220
158.591000	7.556541	1.693897	0.003536	9.980731	0.007298	4.829175
158.611000	7.556541	1.694276	0.003535	9.982967	0.007298	4.830257
158.631000	7.556541	1.705904	0.003527	10.051481	0.007280	4.863407
158.651000	7.556541	1.691976	0.003537	9.969413	0.007301	4.823699
158.671000	7.556541	1.697288	0.003533	10.000716	0.007293	4.838845
158.691000	7.556541	1.696760	0.003533	9.997602	0.007294	4.837338
158.711000	7.556541	1.689291	0.003539	9.953591	0.007305	4.816043
158.731000	7.556541	1.687150	0.003541	9.940980	0.007309	4.809941
158.751000	7.556541	1.687591	0.003540	9.943578	0.007308	4.811199
158.771000	7.556541	1.689432	0.003539	9.954426	0.007305	4.816447
158.791000	7.556541	1.689285	0.003539	9.953558	0.007305	4.816027
158.811000	7.556541	1.687775	0.003540	9.944659	0.007308	4.811721
158.831000	7.556541	1.689500	0.003539	9.954827	0.007305	4.816641
158.851000	7.556541	1.688014	0.003540	9.946068	0.007307	4.812403
158.871000	7.556541	1.687296	0.003540	9.941840	0.007308	4.810358
158.891000	7.556541	1.688502	0.003540	9.948944	0.007307	4.813795
158.911000	7.556541	1.686246	0.003541	9.935654	0.007310	4.807364
158.931000	7.556541	1.687865	0.003540	9.945190	0.007308	4.811978
158.951000	7.556541	1.680908	0.003545	9.904197	0.007318	4.792144
158.971000	7.556541	1.687517	0.003540	9.943141	0.007308	4.810987
158.991000	7.556541	1.691126	0.003538	9.964405	0.007303	4.821276
159.011000	7.556541	1.689278	0.003539	9.953516	0.007305	4.816007
159.031000	7.556541	1.690745	0.003538	9.962159	0.007303	4.820189
159.051000	7.556541	1.690155	0.003538	9.958685	0.007304	4.818508
159.071000	7.556541	1.692226	0.003537	9.970887	0.007301	4.824412
159.091000	7.556541	1.690674	0.003538	9.961742	0.007303	4.819987
159.111000	7.556541	1.693776	0.003536	9.980019	0.007298	4.828830
159.131000	7.556541	1.687975	0.003540	9.945843	0.007307	4.812294
159.151000	7.556541	1.690426	0.003538	9.960283	0.007304	4.819281
159.171000	7.556541	1.687061	0.003541	9.940454	0.007309	4.809687
159.191000	7.556541	1.688653	0.003539	9.949835	0.007306	4.814226
159.211000	7.556541	1.691695	0.003537	9.967760	0.007302	4.822899
159.231000	7.556541	1.689370	0.003539	9.954060	0.007305	4.816270
159.251000	7.556541	1.687211	0.003541	9.941340	0.007309	4.810116
159.271000	7.556541	1.690941	0.003538	9.963314	0.007303	4.820748
159.291000	7.556461	1.689871	0.003539	9.957009	0.007304	4.817697
159.311000	7.556541	1.695686	0.003534	9.991276	0.007295	4.834277
159.331000	7.556541	1.690869	0.003538	9.962895	0.007303	4.820545
159.351000	7.556541	1.693905	0.003536	9.980781	0.007298	4.829199
159.371000	7.556541	1.687174	0.003541	9.941122	0.007309	4.810010
159.391000	7.556541	1.692839	0.003536	9.974498	0.007300	4.826159
159.411000	7.556541	1.691059	0.003538	9.964014	0.007303	4.821086
159.431000	7.556541	1.689635	0.003539	9.955620	0.007305	4.817025
159.451000	7.556541	1.690836	0.003538	9.962698	0.007303	4.820450
159.471000	7.556541	1.683747	0.003543	9.920928	0.007314	4.800239
159.491000	7.556541	1.684548	0.003543	9.925646	0.007313	4.802522
159.511000	7.556541	1.683981	0.003543	9.922309	0.007314	4.800907
159.531000	7.556541	1.685694	0.003542	9.932402	0.007311	4.805791
159.551000	7.556541	1.687028	0.003541	9.940260	0.007309	4.809593
159.571000	7.556541	1.681528	0.003545	9.907855	0.007317	4.793914
159.591000	7.556541	1.686621	0.003541	9.937863	0.007310	4.808433
159.611000	7.556541	1.689787	0.003539	9.956516	0.007305	4.817459
159.631000	7.556541	1.687237	0.003541	9.941490	0.007309	4.810188
159.651000	7.556541	1.686441	0.003541	9.936801	0.007310	4.807920
159.671000	7.556541	1.684803	0.003542	9.927148	0.007312	4.803249
159.691000	7.556541	1.682004	0.003544	9.910659	0.007317	4.795270
159.711000	7.556541	1.686302	0.003541	9.935980	0.007310	4.807522
159.731000	7.556461	1.685913	0.003541	9.933690	0.007311	4.806414
159.751000	7.556541	1.689971	0.003538	9.957602	0.007304	4.817984
159.791000	7.556541	1.685253	0.003542	9.929799	0.007312	4.804531
159.791000	7.556541	1.683973	0.003543	9.922260	0.007314	4.800884
159.811000	7.556541	1.689676	0.003539	9.955863	0.007305	4.817143
159.831000	7.556541	1.688661	0.003539	9.949882	0.007306	4.814248
159.851000	7.556541	1.687383	0.003540	9.942353	0.007308	4.810606
159.871000	7.556461	1.688425	0.003540	9.948490	0.007307	4.813575
159.891000	7.556541	1.689398	0.003539	9.954226	0.007305	4.816351
159.911000	7.556541	1.701666	0.003530	10.026509	0.007286	4.851325
159.931000	7.556541	1.689700	0.003539	9.956006	0.007305	4.817212
159.951000	7.556541	1.688682	0.003539	9.950003	0.007306	4.814307
159.971000	7.556541	1.686381	0.003541	9.936449	0.007310	4.807749
159.991000	7.556541	1.681490	0.003545	9.907630	0.007317	4.793805
160.011000	7.556541	1.688493	0.003540	9.948895	0.007307	4.813771
160.031000	7.556541	1.688047	0.003540	9.946265	0.007307	4.812499
160.051000	7.556541	1.683268	0.003544	9.918107	0.007315	4.798874
160.071000	7.556541	1.680827	0.003545	9.903721	0.007318	4.791914
160.091000	7.556541	1.686132	0.003541	9.934980	0.007310	4.807038
160.111000	7.556541	1.682893	0.003544	9.915897	0.007315	4.797805
160.131000	7.556541	1.686490	0.003541	9.937089	0.007310	4.808059
160.151000	7.556541	1.684489	0.003543	9.925301	0.007313	4.802355
160.171000	7.556541	1.687212	0.003541	9.941345	0.007309	4.810118
160.191000	7.556541	1.689291	0.003539	9.953597	0.007305	4.816046
160.211000	7.556541	1.691426	0.003537	9.966174	0.007302	4.822132
160.231000	7.556541	1.692388	0.003537	9.971843	0.007301	4.824874
160.251000	7.556541	1.682982	0.003544	9.916418	0.007315	4.798057
160.271000	7.556541	1.688827	0.003539	9.950858	0.007306	4.814721
160.291000	7.556541	1.691818	0.003537	9.968485	0.007301	4.823250
160.311000	7.556541	1.686948	0.003541	9.939788	0.007309	4.809365
160.331000	7.556541	1.687587	0.003540	9.943555	0.007308	4.811187
160.351000	7.556541	1.687378	0.003540	9.942322	0.007308	4.810591
160.371000	7.556541	1.688114	0.003540	9.946661	0.007307	4.812690
160.391000	7.556541	1.689689	0.003539	9.955941	0.007305	4.817180
160.431000	7.556541	1.685854	0.003542	9.933343	0.007311	4.806246
160.431000	7.556541	1.697043	0.003533	9.999270	0.007293	4.838145
160.451000	7.556541	1.691587	0.003537	9.967125	0.007302	4.822592
160.471000	7.556541	1.685401	0.003542	9.930674	0.007311	4.804955
160.491000	7.556541	1.686949	0.003541	9.939796	0.007309	4.809369
160.511000	7.556541	1.688724	0.003539	9.950255	0.007306	4.814429
160.531000	7.556541	1.683413	0.003543	9.918962	0.007314	4.799288
160.551000	7.556541	1.685600	0.003542	9.931845	0.007311	4.805522
160.571000	7.556541	1.683398	0.003543	9.918874	0.007314	4.799245
160.591000	7.556541	1.689465	0.003539	9.954617	0.007305	4.816540
160.611000	7.556541	1.682296	0.003544	9.912379	0.007316	4.796103
160.631000	7.556541	1.682054	0.003544	9.910951	0.007317	4.795412
160.651000	7.556541	1.682102	0.003544	9.911236	0.007317	4.795550
160.671000	7.556541	1.688261	0.003540	9.947524	0.007307	4.813108
160.691000	7.556541	1.692069	0.003537	9.969962	0.007301	4.823964
160.711000	7.556541	1.691821	0.003537	9.968503	0.007301	4.823259
160.731000	7.556541	1.695852	0.003534	9.992250	0.007295	4.834748
160.751000	7.556541	1.682224	0.003544	9.911951	0.007316	4.795896
160.771000	7.556541	1.684269	0.003543	9.924003	0.007313	4.801727
160.791000	7.556541	1.686915	0.003541	9.939594	0.007309	4.809271
160.811000	7.556541	1.687222	0.003541	9.941405	0.007309	4.810147
160.831000	7.556541	1.687912	0.003540	9.945467	0.007308	4.812112
160.851000	7.556541	1.685203	0.003542	9.929508	0.007312	4.804391
160.871000	7.556541	1.689300	0.003539	9.953648	0.007305	4.816071
160.891000	7.556541	1.691139	0.003538	9.964483	0.007303	4.821313
160.911000	7.556541	1.687662	0.003540	9.943996	0.007308	4.811401
160.931000	7.556541	1.689625	0.003539	9.955563	0.007305	4.816997
160.951000	7.556541	1.687231	0.003541	9.941457	0.007309	4.810172
160.971000	7.556541	1.694270	0.003535	9.982931	0.007298	4.830239
160.991000	7.556541	1.687436	0.003540	9.942667	0.007308	4.810757
161.011000	7.556461	1.699680	0.003531	10.014807	0.007289	4.845663
161.031000	7.556541	1.688565	0.003540	9.949314	0.007307	4.813974
161.051000	7.556461	1.691052	0.003538	9.963970	0.007303	4.821065
161.071000	7.556541	1.687684	0.003540	9.944122	0.007308	4.811462
161.091000	7.556541	1.691383	0.003537	9.965921	0.007302	4.822009
161.111000	7.556541	1.684778	0.003542	9.927001	0.007312	4.803178
161.131000	7.556541	1.683441	0.003543	9.919128	0.007314	4.799368
161.151000	7.556541	1.688828	0.003539	9.950863	0.007306	4.814724
161.171000	7.556541	1.692017	0.003537	9.969656	0.007301	4.823816
161.191000	7.556541	1.687966	0.003540	9.945786	0.007307	4.812267
161.211000	7.556541	1.687367	0.003540	9.942257	0.007308	4.810559
161.231000	7.556461	1.686738	0.003541	9.938550	0.007309	4.808766
161.251000	7.556541	1.690323	0.003538	9.959672	0.007304	4.818985
161.271000	7.556541	1.687523	0.003540	9.943177	0.007308	4.811004
161.291000	7.556541	1.690753	0.003538	9.962208	0.007303	4.820213
161.311000	7.556541	1.690480	0.003538	9.960602	0.007304	4.819435
161.331000	7.556541	1.689429	0.003539	9.954408	0.007305	4.816438
161.351000	7.556541	1.692484	0.003537	9.972410	0.007300	4.825149
161.371000	7.556541	1.690433	0.003538	9.960322	0.007304	4.819300
161.391000	7.556541	1.690658	0.003538	9.961648	0.007303	4.819942
161.411000	7.556541	1.684687	0.003542	9.926464	0.007313	4.802918
161.431000	7.556541	1.685876	0.003542	9.933475	0.007311	4.806310
161.451000	7.556541	1.687862	0.003540	9.945174	0.007308	4.811971
161.471000	7.556541	1.693007	0.003536	9.975491	0.007300	4.826639
161.491000	7.556541	1.687412	0.003540	9.942524	0.007308	4.810689
161.511000	7.556541	1.685421	0.003542	9.930791	0.007311	4.805011
161.531000	7.556541	1.687680	0.003540	9.944104	0.007308	4.811453
161.551000	7.556541	1.685540	0.003542	9.931493	0.007311	4.805351
161.571000	7.556541	1.687604	0.003540	9.943654	0.007308	4.811235
161.591000	7.556541	1.686114	0.003541	9.934874	0.007310	4.806987
161.611000	7.556541	1.680106	0.003546	9.899472	0.007320	4.789858
161.631000	7.556541	1.677543	0.003548	9.884373	0.007324	4.782552
161.651000	7.556541	1.682755	0.003544	9.915081	0.007315	4.797410
161.671000	7.556541	1.676991	0.003548	9.881122	0.007324	4.780979
161.691000	7.556541	1.682100	0.003544	9.911226	0.007317	4.795545
161.711000	7.556541	1.678489	0.003547	9.889949	0.007322	4.785250
161.731000	7.556541	1.683292	0.003543	9.918247	0.007315	4.798942
161.751000	7.556541	1.684449	0.003543	9.925063	0.007313	4.802240
161.771000	7.556541	1.682083	0.003544	9.911122	0.007317	4.795495
161.791000	7.556541	1.687549	0.003540	9.943332	0.007308	4.811080
161.811000	7.556541	1.681158	0.003545	9.905672	0.007318	4.792857
161.831000	7.556541	1.680492	0.003546	9.901749	0.007319	4.790960
161.851000	7.556461	1.685164	0.003542	9.929278	0.007312	4.804279
161.871000	7.556541	1.686296	0.003541	9.935946	0.007310	4.807506
161.891000	7.556541	1.678240	0.003547	9.888477	0.007322	4.784538
161.911000	7.556541	1.676572	0.003549	9.878653	0.007325	4.779785
161.931000	7.556541	1.679792	0.003546	9.897622	0.007320	4.788963
161.951000	7.556461	1.685739	0.003542	9.932664	0.007311	4.805918
161.971000	7.556541	1.680373	0.003546	9.901047	0.007319	4.790620
161.991000	7.556541	1.685407	0.003542	9.930710	0.007311	4.804973
162.011000	7.556541	1.681399	0.003545	9.907094	0.007318	4.793546
162.031000	7.556541	1.682331	0.003544	9.912586	0.007316	4.796203
162.051000	7.556541	1.683462	0.003543	9.919247	0.007314	4.799426
162.071000	7.556541	1.681417	0.003545	9.907200	0.007318	4.793597
162.091000	7.556541	1.676814	0.003548	9.880078	0.007325	4.780474
162.111000	7.556541	1.678292	0.003547	9.888788	0.007322	4.784688
162.131000	7.556541	1.681792	0.003545	9.909407	0.007317	4.794665
162.151000	7.556541	1.680268	0.003546	9.900431	0.007319	4.790322
162.171000	7.556461	1.671752	0.003552	9.850249	0.007332	4.766041
162.191000	7.556541	1.674059	0.003550	9.863845	0.007329	4.772620
162.211000	7.556541	1.685548	0.003542	9.931537	0.007311	4.805372
162.231000	7.556541	1.682114	0.003544	9.911306	0.007316	4.795584
162.251000	7.556541	1.675828	0.003549	9.874267	0.007326	4.777662
162.271000	7.556541	1.679777	0.003546	9.897534	0.007320	4.788920
162.291000	7.556461	1.680292	0.003546	9.900570	0.007319	4.790389
162.311000	7.556541	1.682905	0.003544	9.915967	0.007315	4.797839
162.331000	7.556541	1.683711	0.003543	9.920713	0.007314	4.800135
162.351000	7.556541	1.676783	0.003548	9.879897	0.007325	4.780386
162.371000	7.556541	1.684419	0.003543	9.924889	0.007313	4.802156
162.391000	7.556541	1.686203	0.003541	9.935400	0.007310	4.807241
162.411000	7.556541	1.687403	0.003540	9.942467	0.007308	4.810661
162.431000	7.556541	1.685156	0.003542	9.929231	0.007312	4.804257
162.451000	7.556541	1.683634	0.003543	9.920260	0.007314	4.799916
162.471000	7.556541	1.680111	0.003546	9.899506	0.007320	4.789874
162.491000	7.556541	1.686096	0.003541	9.934770	0.007310	4.806937
162.511000	7.556461	1.685155	0.003542	9.929223	0.007312	4.804253
162.531000	7.556541	1.682839	0.003544	9.915578	0.007315	4.797651
162.551000	7.556541	1.684026	0.003543	9.922571	0.007314	4.801034
162.571000	7.556541	1.682372	0.003544	9.912827	0.007316	4.796320
162.591000	7.556541	1.695748	0.003534	9.991638	0.007295	4.834452
162.611000	7.556541	1.680300	0.003546	9.900620	0.007319	4.790413
162.631000	7.556541	1.681964	0.003544	9.910420	0.007317	4.795155
162.651000	7.556541	1.684135	0.003543	9.923213	0.007313	4.801345
162.671000	7.556541	1.685359	0.003542	9.930426	0.007311	4.804835
162.691000	7.556541	1.676069	0.003549	9.875689	0.007326	4.778351
162.711000	7.556541	1.687639	0.003540	9.943858	0.007308	4.811334
162.731000	7.556541	1.686118	0.003541	9.934897	0.007310	4.806998
162.751000	7.556541	1.687688	0.003540	9.944146	0.007308	4.811473
162.771000	7.556541	1.683237	0.003544	9.917923	0.007315	4.798785
162.791000	7.556541	1.683801	0.003543	9.921244	0.007314	4.800392
162.811000	7.556541	1.683005	0.003544	9.916558	0.007315	4.798125
162.831000	7.556541	1.689524	0.003539	9.954967	0.007305	4.816709
162.851000	7.556541	1.683679	0.003543	9.920527	0.007314	4.800045
162.871000	7.556541	1.682668	0.003544	9.914571	0.007316	4.797163
162.891000	7.556541	1.687632	0.003540	9.943819	0.007308	4.811315
162.910000	7.556541	1.685513	0.003542	9.931332	0.007311	4.805273
162.930000	7.556541	1.681733	0.003545	9.909063	0.007317	4.794498
162.970000	7.556541	1.682067	0.003544	9.911026	0.007317	4.795448
162.990000	7.556541	1.684844	0.003542	9.927392	0.007312	4.803367
162.990000	7.556541	1.683514	0.003543	9.919552	0.007314	4.799574
163.010000	7.556541	1.686295	0.003541	9.935944	0.007310	4.807505
163.030000	7.556541	1.684471	0.003543	9.925195	0.007313	4.802304
163.050000	7.556541	1.689552	0.003539	9.955130	0.007305	4.816788
163.070000	7.556541	1.679340	0.003546	9.894959	0.007321	4.787674
163.090000	7.556541	1.685847	0.003542	9.933304	0.007311	4.806227
163.110000	7.556541	1.682370	0.003544	9.912814	0.007316	4.796313
163.130000	7.556541	1.689408	0.003539	9.954283	0.007305	4.816378
163.170000	7.556541	1.683520	0.003543	9.919589	0.007314	4.799591
163.190000	7.556541	1.678199	0.003547	9.888236	0.007323	4.784421
163.190000	7.556541	1.681603	0.003545	9.908296	0.007317	4.794127
163.210000	7.556541	1.690393	0.003538	9.960086	0.007304	4.819186
163.230000	7.556541	1.690384	0.003538	9.960034	0.007304	4.819161
163.250000	7.556541	1.684157	0.003543	9.923345	0.007313	4.801409
163.270000	7.556541	1.688105	0.003540	9.946607	0.007307	4.812664
163.290000	7.556541	1.678030	0.003547	9.887241	0.007323	4.783940
163.310000	7.556541	1.689506	0.003539	9.954861	0.007305	4.816658
163.330000	7.556541	1.678962	0.003547	9.892731	0.007321	4.786596
163.350000	7.556541	1.684646	0.003542	9.926223	0.007313	4.802801
163.390000	7.556541	1.687217	0.003541	9.941376	0.007309	4.810133
163.390000	7.556541	1.689562	0.003539	9.955190	0.007305	4.816817
163.410000	7.556541	1.682104	0.003544	9.911244	0.007316	4.795554
163.430000	7.556541	1.693034	0.003536	9.975646	0.007300	4.826715
163.450000	7.556541	1.687966	0.003540	9.945788	0.007307	4.812268
163.470000	7.556541	1.683048	0.003544	9.916806	0.007315	4.798245
163.490000	7.556541	1.686240	0.003541	9.935615	0.007310	4.807345
163.510000	7.556541	1.680578	0.003546	9.902257	0.007319	4.791205
163.530000	7.556541	1.678588	0.003547	9.890529	0.007322	4.785531
163.550000	7.556541	1.679543	0.003546	9.896159	0.007320	4.788255
163.570000	7.556541	1.691080	0.003538	9.964133	0.007303	4.821144
163.590000	7.556541	1.689413	0.003539	9.954312	0.007305	4.816392
163.610000	7.556541	1.681067	0.003545	9.905135	0.007318	4.792598
163.630000	7.556541	1.682216	0.003544	9.911907	0.007316	4.795875
163.650000	7.556541	1.682985	0.003544	9.916438	0.007315	4.798067
163.670000	7.556541	1.682656	0.003544	9.914498	0.007316	4.797128
163.690000	7.556541	1.677428	0.003548	9.883695	0.007324	4.782224
163.710000	7.556541	1.675379	0.003549	9.871620	0.007327	4.776381
163.730000	7.556541	1.684165	0.003543	9.923389	0.007313	4.801430
163.750000	7.556541	1.684526	0.003543	9.925516	0.007313	4.802459
163.770000	7.556541	1.689835	0.003539	9.956801	0.007305	4.817597
163.790000	7.556541	1.678298	0.003547	9.888819	0.007322	4.784703
163.830000	7.556541	1.684367	0.003543	9.924578	0.007313	4.802006
163.830000	7.556541	1.688549	0.003540	9.949221	0.007307	4.813929
163.850000	7.556541	1.688497	0.003540	9.948918	0.007307	4.813782
163.870000	7.556541	1.683073	0.003544	9.916957	0.007315	4.798318
163.890000	7.556541	1.680828	0.003545	9.903731	0.007318	4.791919
163.910000	7.556541	1.685822	0.003542	9.933154	0.007311	4.806155
163.930000	7.556541	1.691470	0.003537	9.966431	0.007302	4.822256
163.950000	7.556541	1.687365	0.003540	9.942244	0.007308	4.810553
163.970000	7.556541	1.689885	0.003539	9.957091	0.007304	4.817737
163.990000	7.556541	1.682457	0.003544	9.913330	0.007316	4.796563
164.030000	7.556541	1.685307	0.003542	9.930117	0.007312	4.804685
164.050000	7.556541	1.678184	0.003547	9.888151	0.007323	4.784380
164.050000	7.556541	1.684410	0.003543	9.924835	0.007313	4.802130
164.070000	7.556541	1.682280	0.003544	9.912286	0.007316	4.796058
164.090000	7.556541	1.686498	0.003541	9.937135	0.007310	4.808081
164.110000	7.556541	1.682800	0.003544	9.915345	0.007315	4.797538
164.130000	7.556541	1.683006	0.003544	9.916563	0.007315	4.798127
164.150000	7.556461	1.689436	0.003539	9.954446	0.007305	4.816457
164.170000	7.556541	1.682068	0.003544	9.911034	0.007317	4.795452
164.190000	7.556541	1.684191	0.003543	9.923545	0.007313	4.801505
164.210000	7.556541	1.680644	0.003545	9.902643	0.007319	4.791392
164.230000	7.556541	1.683501	0.003543	9.919480	0.007314	4.799539
164.270000	7.556541	1.685869	0.003542	9.933431	0.007311	4.806289
164.270000	7.556541	1.688180	0.003540	9.947047	0.007307	4.812877
164.290000	7.556541	1.685212	0.003542	9.929560	0.007312	4.804416
164.310000	7.556541	1.679272	0.003547	9.894557	0.007321	4.787480
164.330000	7.556461	1.683521	0.003543	9.919596	0.007314	4.799595
164.350000	7.556541	1.681753	0.003545	9.909179	0.007317	4.794555
164.370000	7.556541	1.688190	0.003540	9.947104	0.007307	4.812905
164.390000	7.556541	1.687304	0.003540	9.941884	0.007308	4.810379
164.410000	7.556541	1.682535	0.003544	9.913788	0.007316	4.796785
164.450000	7.556541	1.678818	0.003547	9.891886	0.007322	4.786188
164.450000	7.556541	1.682179	0.003544	9.911690	0.007316	4.795769
164.470000	7.556541	1.684182	0.003543	9.923493	0.007313	4.801480
164.490000	7.556461	1.681244	0.003545	9.906177	0.007318	4.793102
164.510000	7.556541	1.684819	0.003542	9.927247	0.007312	4.803297
164.530000	7.556541	1.682503	0.003544	9.913596	0.007316	4.796692
164.550000	7.556541	1.683561	0.003543	9.919830	0.007314	4.799708
164.570000	7.556541	1.681917	0.003545	9.910146	0.007317	4.795022
164.590000	7.556461	1.688806	0.003539	9.950737	0.007306	4.814662
164.610000	7.556541	1.679244	0.003547	9.894394	0.007321	4.787401
164.630000	7.556541	1.689025	0.003539	9.952027	0.007306	4.815286
164.650000	7.556541	1.684413	0.003543	9.924853	0.007313	4.802138
164.690000	7.556541	1.682312	0.003544	9.912475	0.007316	4.796149
164.690000	7.556541	1.684138	0.003543	9.923234	0.007313	4.801355
164.710000	7.556541	1.684020	0.003543	9.922537	0.007314	4.801018
164.730000	7.556541	1.681041	0.003545	9.904982	0.007318	4.792524
164.750000	7.556541	1.680055	0.003546	9.899174	0.007320	4.789714
164.770000	7.556541	1.681998	0.003544	9.910622	0.007317	4.795253
164.790000	7.556541	1.682958	0.003544	9.916280	0.007315	4.797991
164.810000	7.556541	1.678969	0.003547	9.892772	0.007321	4.786616
164.830000	7.556541	1.675623	0.003549	9.873060	0.007327	4.777078
164.850000	7.556541	1.686227	0.003541	9.935540	0.007310	4.807309
164.870000	7.556541	1.689433	0.003539	9.954428	0.007305	4.816448
164.910000	7.556541	1.689731	0.003539	9.956187	0.007305	4.817299
164.910000	7.556541	1.679031	0.003547	9.893140	0.007321	4.786794
164.930000	7.556541	1.675979	0.003549	9.875158	0.007326	4.778094
164.950000	7.556541	1.674964	0.003550	9.869174	0.007328	4.775198
164.970000	7.556541	1.682450	0.003544	9.913286	0.007316	4.796541
164.990000	7.556541	1.682549	0.003544	9.913868	0.007316	4.796824
165.010000	7.556541	1.678020	0.003547	9.887182	0.007323	4.783911
165.030000	7.556541	1.679978	0.003546	9.898721	0.007320	4.789494
165.050000	7.556541	1.687350	0.003540	9.942159	0.007308	4.810512
165.070000	7.556541	1.676421	0.003549	9.877762	0.007325	4.779353
165.110000	7.556541	1.679363	0.003546	9.895094	0.007321	4.787739
165.110000	7.556541	1.683726	0.003543	9.920804	0.007314	4.800179
165.130000	7.556541	1.683342	0.003543	9.918542	0.007315	4.799085
165.150000	7.556541	1.684335	0.003543	9.924392	0.007313	4.801915
165.170000	7.556541	1.676712	0.003548	9.879477	0.007325	4.780183
165.190000	7.556541	1.681462	0.003545	9.907467	0.007317	4.793726
165.210000	7.556541	1.685941	0.003542	9.933853	0.007311	4.806493
165.230000	7.556541	1.683252	0.003544	9.918008	0.007315	4.798827
165.250000	7.556541	1.682866	0.003544	9.915739	0.007315	4.797729
165.270000	7.556541	1.687338	0.003540	9.942084	0.007308	4.810475
165.310000	7.556541	1.684389	0.003543	9.924713	0.007313	4.802071
165.310000	7.556541	1.679970	0.003546	9.898671	0.007320	4.789470
165.330000	7.556541	1.682339	0.003544	9.912633	0.007316	4.796226
165.350000	7.556541	1.674716	0.003550	9.867715	0.007328	4.774492
165.370000	7.556541	1.682240	0.003544	9.912047	0.007316	4.795942
165.390000	7.556541	1.684708	0.003542	9.926591	0.007312	4.802979
165.410000	7.556541	1.684803	0.003542	9.927148	0.007312	4.803249
165.430000	7.556541	1.677783	0.003548	9.885788	0.007323	4.783237
165.450000	7.556541	1.681889	0.003545	9.909977	0.007317	4.794941
165.470000	7.556541	1.673850	0.003551	9.862612	0.007329	4.772023
165.490000	7.556541	1.681373	0.003545	9.906938	0.007318	4.793470
165.530000	7.556541	1.685928	0.003542	9.933780	0.007311	4.806458
165.550000	7.556541	1.679962	0.003546	9.898627	0.007320	4.789449
165.550000	7.556541	1.684527	0.003543	9.925521	0.007313	4.802462
165.570000	7.556541	1.681465	0.003545	9.907482	0.007317	4.793734
165.590000	7.556541	1.686251	0.003541	9.935679	0.007310	4.807377
165.610000	7.556541	1.680569	0.003546	9.902205	0.007319	4.791180
165.630000	7.556541	1.680415	0.003546	9.901293	0.007319	4.790739
165.650000	7.556541	1.681933	0.003545	9.910241	0.007317	4.795069
165.670000	7.556541	1.682611	0.003544	9.914236	0.007316	4.797002
165.690000	7.556541	1.681064	0.003545	9.905117	0.007318	4.792589
165.710000	7.556541	1.678532	0.003547	9.890200	0.007322	4.785372
165.750000	7.556541	1.680247	0.003546	9.900306	0.007319	4.790261
165.750000	7.556541	1.684926	0.003542	9.927874	0.007312	4.803600
165.770000	7.556461	1.684160	0.003543	9.923361	0.007313	4.801416
165.790000	7.556541	1.683396	0.003543	9.918861	0.007314	4.799239
165.810000	7.556541	1.676795	0.003548	9.879964	0.007325	4.780419
165.830000	7.556461	1.685620	0.003542	9.931962	0.007311	4.805578
165.850000	7.556541	1.682753	0.003544	9.915068	0.007315	4.797404
165.870000	7.556541	1.679362	0.003546	9.895091	0.007321	4.787738
165.890000	7.556541	1.682784	0.003544	9.915252	0.007315	4.797493
165.910000	7.556541	1.682602	0.003544	9.914179	0.007316	4.796974
165.930000	7.556541	1.679745	0.003546	9.897345	0.007320	4.788829
165.950000	7.556541	1.678323	0.003547	9.888967	0.007322	4.784775
165.970000	7.556461	1.682212	0.003544	9.911881	0.007316	4.795862
165.990000	7.556541	1.680139	0.003546	9.899666	0.007320	4.789952
166.010000	7.556541	1.678769	0.003547	9.891596	0.007322	4.786047
166.030000	7.556541	1.680347	0.003546	9.900892	0.007319	4.790545
166.050000	7.556541	1.679050	0.003547	9.893252	0.007321	4.786848
166.070000	7.556461	1.680992	0.003545	9.904695	0.007318	4.792385
166.090000	7.556541	1.680255	0.003546	9.900353	0.007319	4.790284
166.110000	7.556541	1.682548	0.003544	9.913866	0.007316	4.796822
166.130000	7.556541	1.681510	0.003545	9.907747	0.007317	4.793861
166.150000	7.556541	1.681247	0.003545	9.906195	0.007318	4.793111
166.190000	7.556541	1.681276	0.003545	9.906371	0.007318	4.793196
166.190000	7.556541	1.682788	0.003544	9.915275	0.007315	4.797504
166.210000	7.556541	1.686125	0.003541	9.934938	0.007310	4.807018
166.230000	7.556541	1.687770	0.003540	9.944633	0.007308	4.811709
166.250000	7.556541	1.691168	0.003538	9.964654	0.007302	4.821396
166.270000	7.556541	1.693151	0.003536	9.976340	0.007299	4.827050
166.290000	7.556541	1.683127	0.003544	9.917273	0.007315	4.798471
166.310000	7.556541	1.677266	0.003548	9.882741	0.007324	4.781763
166.330000	7.556541	1.683780	0.003543	9.921122	0.007314	4.800333
166.350000	7.556541	1.680143	0.003546	9.899695	0.007320	4.789966
166.370000	7.556541	1.683240	0.003544	9.917941	0.007315	4.798794
166.390000	7.556541	1.684697	0.003542	9.926524	0.007312	4.802947
166.410000	7.556541	1.682446	0.003544	9.913260	0.007316	4.796529
166.430000	7.556541	1.678603	0.003547	9.890617	0.007322	4.785573
166.450000	7.556541	1.681420	0.003545	9.907218	0.007318	4.793606
166.470000	7.556541	1.680560	0.003546	9.902148	0.007319	4.791153
166.490000	7.556541	1.686804	0.003541	9.938941	0.007309	4.808955
166.510000	7.556541	1.687939	0.003540	9.945628	0.007307	4.812190
166.530000	7.556541	1.687579	0.003540	9.943508	0.007308	4.811165
166.550000	7.556541	1.686050	0.003541	9.934495	0.007310	4.806804
166.570000	7.556541	1.681401	0.003545	9.907104	0.007318	4.793551
166.590000	7.556541	1.689544	0.003539	9.955086	0.007305	4.816767
166.610000	7.556541	1.684740	0.003542	9.926780	0.007312	4.803071
166.630000	7.556541	1.681097	0.003545	9.905314	0.007318	4.792684
166.650000	7.556541	1.683256	0.003544	9.918037	0.007315	4.798840
166.670000	7.556461	1.675519	0.003549	9.872449	0.007327	4.776783
166.690000	7.556541	1.683397	0.003543	9.918863	0.007314	4.799240
166.710000	7.556541	1.684105	0.003543	9.923039	0.007313	4.801261
166.730000	7.556541	1.686053	0.003541	9.934516	0.007310	4.806814
166.750000	7.556541	1.678169	0.003547	9.888060	0.007323	4.784336
166.770000	7.556541	1.676956	0.003548	9.880915	0.007324	4.780879
166.790000	7.556541	1.683333	0.003543	9.918488	0.007315	4.799059
166.830000	7.556541	1.685909	0.003542	9.933664	0.007311	4.806402
166.830000	7.556541	1.681675	0.003545	9.908718	0.007317	4.794332
166.850000	7.556461	1.685573	0.003542	9.931687	0.007311	4.805445
166.870000	7.556541	1.682571	0.003544	9.913998	0.007316	4.796886
166.890000	7.556541	1.684195	0.003543	9.923568	0.007313	4.801517
166.910000	7.556541	1.678740	0.003547	9.891423	0.007322	4.785963
166.930000	7.556541	1.686644	0.003541	9.937996	0.007309	4.808497
166.950000	7.556541	1.683258	0.003544	9.918047	0.007315	4.798845
166.970000	7.556541	1.688467	0.003540	9.948736	0.007307	4.813694
166.990000	7.556541	1.689495	0.003539	9.954799	0.007305	4.816628
167.030000	7.556541	1.684646	0.003542	9.926223	0.007313	4.802801
167.030000	7.556541	1.691594	0.003537	9.967161	0.007302	4.822609
167.050000	7.556541	1.687444	0.003540	9.942713	0.007308	4.810780
167.070000	7.556541	1.681765	0.003545	9.909249	0.007317	4.794589
167.090000	7.556541	1.680089	0.003546	9.899376	0.007320	4.789811
167.110000	7.556541	1.681990	0.003544	9.910573	0.007317	4.795229
167.130000	7.556541	1.679648	0.003546	9.896775	0.007320	4.788553
167.150000	7.556541	1.683220	0.003544	9.917824	0.007315	4.798738
167.170000	7.556541	1.680994	0.003545	9.904705	0.007318	4.792390
167.190000	7.556461	1.684172	0.003543	9.923433	0.007313	4.801451
167.230000	7.556541	1.682169	0.003544	9.911633	0.007316	4.795742
167.250000	7.556541	1.681730	0.003545	9.909045	0.007317	4.794489
167.250000	7.556541	1.684079	0.003543	9.922881	0.007313	4.801184
167.270000	7.556541	1.683868	0.003543	9.921641	0.007314	4.800584
167.290000	7.556541	1.684161	0.003543	9.923368	0.007313	4.801420
167.310000	7.556541	1.683829	0.003543	9.921413	0.007314	4.800474
167.330000	7.556541	1.680749	0.003545	9.903262	0.007319	4.791692
167.350000	7.556541	1.684477	0.003543	9.925231	0.007313	4.802321
167.370000	7.556541	1.679432	0.003546	9.895500	0.007321	4.787936
167.390000	7.556541	1.677562	0.003548	9.884482	0.007324	4.782605
167.410000	7.556541	1.678991	0.003547	9.892907	0.007321	4.786681
167.450000	7.556541	1.681949	0.003544	9.910332	0.007317	4.795112
167.450000	7.556541	1.680526	0.003546	9.901951	0.007319	4.791057
167.470000	7.556541	1.681078	0.003545	9.905200	0.007318	4.792629
167.490000	7.556541	1.682312	0.003544	9.912475	0.007316	4.796149
167.510000	7.556541	1.686468	0.003541	9.936959	0.007310	4.807996
167.530000	7.556541	1.677964	0.003547	9.886855	0.007323	4.783753
167.550000	7.556541	1.679140	0.003547	9.893780	0.007321	4.787104
167.570000	7.556541	1.688310	0.003540	9.947814	0.007307	4.813248
167.590000	7.556541	1.683228	0.003544	9.917871	0.007315	4.798760
167.610000	7.556541	1.681041	0.003545	9.904982	0.007318	4.792524
167.630000	7.556541	1.680967	0.003545	9.904545	0.007318	4.792312
167.650000	7.556541	1.678875	0.003547	9.892223	0.007321	4.786350
167.670000	7.556541	1.688096	0.003540	9.946550	0.007307	4.812636
167.690000	7.556541	1.685754	0.003542	9.932755	0.007311	4.805962
167.710000	7.556541	1.684746	0.003542	9.926814	0.007312	4.803087
167.730000	7.556541	1.677923	0.003548	9.886609	0.007323	4.783634
167.750000	7.556541	1.681444	0.003545	9.907361	0.007318	4.793675
167.770000	7.556541	1.678663	0.003547	9.890969	0.007322	4.785744
167.790000	7.556541	1.680561	0.003546	9.902153	0.007319	4.791155
167.810000	7.556541	1.678992	0.003547	9.892912	0.007321	4.786684
167.830000	7.556541	1.686537	0.003541	9.937366	0.007310	4.808193
167.850000	7.556461	1.675888	0.003549	9.874620	0.007326	4.777833
167.890000	7.556541	1.681422	0.003545	9.907229	0.007318	4.793611
167.890000	7.556541	1.678595	0.003547	9.890573	0.007322	4.785552
167.910000	7.556541	1.684610	0.003542	9.926011	0.007313	4.802699
167.930000	7.556541	1.680945	0.003545	9.904418	0.007318	4.792251
167.950000	7.556541	1.684675	0.003542	9.926394	0.007313	4.802884
167.970000	7.556541	1.681214	0.003545	9.906001	0.007318	4.793017
167.990000	7.556541	1.684382	0.003543	9.924672	0.007313	4.802051
168.010000	7.556541	1.675163	0.003550	9.870347	0.007327	4.775766
168.030000	7.556541	1.682089	0.003544	9.911161	0.007317	4.795514
168.050000	7.556461	1.682523	0.003544	9.913718	0.007316	4.796751
168.090000	7.556541	1.682795	0.003544	9.915317	0.007315	4.797524
168.090000	7.556541	1.682465	0.003544	9.913371	0.007316	4.796583
168.110000	7.556541	1.682376	0.003544	9.912848	0.007316	4.796330
168.130000	7.556541	1.686365	0.003541	9.936353	0.007310	4.807703
168.150000	7.556541	1.681531	0.003545	9.907868	0.007317	4.793920
168.170000	7.556541	1.679802	0.003546	9.897684	0.007320	4.788993
168.190000	7.556541	1.682836	0.003544	9.915563	0.007315	4.797643
168.210000	7.556541	1.680342	0.003546	9.900866	0.007319	4.790532
168.230000	7.556541	1.677932	0.003548	9.886666	0.007323	4.783662
168.250000	7.556541	1.674884	0.003550	9.868705	0.007328	4.774971
168.270000	7.556541	1.681957	0.003544	9.910379	0.007317	4.795135
168.310000	7.556541	1.674793	0.003550	9.868171	0.007328	4.774713
168.310000	7.556541	1.679279	0.003546	9.894602	0.007321	4.787501
168.330000	7.556461	1.682023	0.003544	9.910767	0.007317	4.795323
168.350000	7.556541	1.679771	0.003546	9.897498	0.007320	4.788903
168.370000	7.556541	1.679413	0.003546	9.895389	0.007321	4.787882
168.390000	7.556541	1.672799	0.003551	9.856423	0.007331	4.769028
168.410000	7.556541	1.668428	0.003555	9.830666	0.007338	4.756566
168.430000	7.556541	1.680528	0.003546	9.901959	0.007319	4.791061
168.450000	7.556541	1.674601	0.003550	9.867037	0.007328	4.774164
168.470000	7.556541	1.674596	0.003550	9.867008	0.007328	4.774150
168.510000	7.556541	1.678415	0.003547	9.889508	0.007322	4.785037
168.530000	7.556541	1.681426	0.003545	9.907254	0.007318	4.793623
168.530000	7.556541	1.676237	0.003549	9.876679	0.007326	4.778829
168.550000	7.556541	1.683165	0.003544	9.917498	0.007315	4.798580
168.570000	7.556541	1.684549	0.003543	9.925656	0.007313	4.802527
168.590000	7.556541	1.678918	0.003547	9.892475	0.007321	4.786472
168.610000	7.556541	1.671503	0.003552	9.848785	0.007333	4.765333
168.630000	7.556541	1.674512	0.003550	9.866511	0.007328	4.773909
168.650000	7.556541	1.674471	0.003550	9.866270	0.007328	4.773793
168.670000	7.556541	1.675518	0.003549	9.872443	0.007327	4.776780
168.690000	7.556541	1.672314	0.003552	9.853565	0.007332	4.767646
168.730000	7.556541	1.673931	0.003551	9.863091	0.007329	4.772255
168.750000	7.556541	1.672554	0.003552	9.854974	0.007331	4.768328
168.750000	7.556541	1.674093	0.003550	9.864042	0.007329	4.772715
168.770000	7.556541	1.676516	0.003549	9.878322	0.007325	4.779624
168.790000	7.556541	1.679179	0.003547	9.894011	0.007321	4.787215
168.810000	7.556541	1.675707	0.003549	9.873557	0.007326	4.777319
168.830000	7.556541	1.673907	0.003551	9.862948	0.007329	4.772186
168.850000	7.556541	1.677036	0.003548	9.881384	0.007324	4.781106
168.870000	7.556541	1.680048	0.003546	9.899133	0.007320	4.789694
168.890000	7.556541	1.679949	0.003546	9.898550	0.007320	4.789412
168.910000	7.556541	1.677878	0.003548	9.886348	0.007323	4.783508
168.930000	7.556541	1.681147	0.003545	9.905607	0.007318	4.792826
168.950000	7.556541	1.680836	0.003545	9.903778	0.007318	4.791941
168.970000	7.556541	1.676694	0.003548	9.879371	0.007325	4.780132
168.990000	7.556541	1.672667	0.003551	9.855640	0.007331	4.768650
169.010000	7.556541	1.677584	0.003548	9.884617	0.007323	4.782670
169.030000	7.556541	1.677855	0.003548	9.886210	0.007323	4.783441
169.050000	7.556541	1.680151	0.003546	9.899741	0.007320	4.789988
169.070000	7.556541	1.679223	0.003547	9.894270	0.007321	4.787341
169.090000	7.556541	1.679483	0.003546	9.895804	0.007321	4.788083
169.110000	7.556541	1.678434	0.003547	9.889622	0.007322	4.785092
169.130000	7.556541	1.677774	0.003548	9.885731	0.007323	4.783209
169.170000	7.556541	1.671539	0.003552	9.848995	0.007333	4.765435
169.170000	7.556541	1.680286	0.003546	9.900534	0.007319	4.790372
169.190000	7.556541	1.678983	0.003547	9.892858	0.007321	4.786658
169.210000	7.556541	1.673479	0.003551	9.860425	0.007330	4.770965
169.230000	7.556541	1.676679	0.003548	9.879283	0.007325	4.780089
169.250000	7.556541	1.674508	0.003550	9.866490	0.007328	4.773899
169.270000	7.556541	1.679301	0.003546	9.894734	0.007321	4.787565
169.290000	7.556541	1.677699	0.003548	9.885293	0.007323	4.782997
169.310000	7.556541	1.676808	0.003548	9.880039	0.007325	4.780455
169.330000	7.556541	1.671847	0.003552	9.850811	0.007332	4.766313
169.370000	7.556541	1.677396	0.003548	9.883506	0.007324	4.782132
169.390000	7.556541	1.678904	0.003547	9.892389	0.007321	4.786431
169.390000	7.556541	1.682994	0.003544	9.916493	0.007315	4.798093
169.410000	7.556541	1.678926	0.003547	9.892519	0.007321	4.786493
169.430000	7.556541	1.676247	0.003549	9.876734	0.007326	4.778856
169.450000	7.556461	1.672693	0.003551	9.855793	0.007331	4.768724
169.470000	7.556541	1.677408	0.003548	9.883576	0.007324	4.782166
169.490000	7.556541	1.679842	0.003546	9.897920	0.007320	4.789107
169.510000	7.556541	1.670965	0.003553	9.845617	0.007334	4.763800
169.530000	7.556541	1.671503	0.003552	9.848785	0.007333	4.765333
169.550000	7.556541	1.675613	0.003549	9.873003	0.007327	4.777051
169.590000	7.556541	1.674065	0.003550	9.863879	0.007329	4.772636
169.590000	7.556541	1.671855	0.003552	9.850858	0.007332	4.766336
169.610000	7.556541	1.666315	0.003556	9.818213	0.007341	4.750540
169.630000	7.556541	1.670261	0.003553	9.841467	0.007335	4.761792
169.650000	7.556541	1.670615	0.003553	9.843552	0.007334	4.762801
169.670000	7.556541	1.668969	0.003554	9.833852	0.007337	4.758108
169.690000	7.556541	1.672614	0.003551	9.855329	0.007331	4.768499
169.710000	7.556541	1.676014	0.003549	9.875366	0.007326	4.778194
169.730000	7.556541	1.671186	0.003553	9.846915	0.007333	4.764428
169.750000	7.556541	1.670730	0.003553	9.844231	0.007334	4.763129
169.770000	7.556541	1.670218	0.003553	9.841210	0.007335	4.761668
169.790000	7.556541	1.671024	0.003553	9.845961	0.007334	4.763967
169.810000	7.556541	1.670415	0.003553	9.842376	0.007335	4.762232
169.830000	7.556541	1.677469	0.003548	9.883938	0.007324	4.782342
169.850000	7.556541	1.675264	0.003550	9.870943	0.007327	4.776054
169.870000	7.556541	1.675080	0.003550	9.869858	0.007327	4.775529
169.890000	7.556541	1.675526	0.003549	9.872487	0.007327	4.776801
169.910000	7.556541	1.674308	0.003550	9.865311	0.007329	4.773329
169.930000	7.556541	1.682761	0.003544	9.915117	0.007315	4.797428
169.950000	7.556541	1.674749	0.003550	9.867912	0.007328	4.774588
169.970000	7.556541	1.670639	0.003553	9.843692	0.007334	4.762869
169.990000	7.556541	1.677408	0.003548	9.883576	0.007324	4.782166
170.030000	7.556541	1.673479	0.003551	9.860425	0.007330	4.770965
170.030000	7.556541	1.671196	0.003553	9.846977	0.007333	4.764458
170.050000	7.556461	1.678896	0.003547	9.892345	0.007321	4.786409
170.070000	7.556541	1.673976	0.003550	9.863355	0.007329	4.772383
170.090000	7.556541	1.674210	0.003550	9.864733	0.007329	4.773050
170.110000	7.556541	1.669551	0.003554	9.837283	0.007336	4.759767
170.130000	7.556461	1.664727	0.003557	9.808860	0.007343	4.746015
170.150000	7.556541	1.673816	0.003551	9.862412	0.007329	4.771926
170.170000	7.556541	1.670249	0.003553	9.841394	0.007335	4.761757
170.190000	7.556541	1.672611	0.003551	9.855314	0.007331	4.768492
170.210000	7.556541	1.676488	0.003549	9.878158	0.007325	4.779545
170.230000	7.556541	1.681331	0.003545	9.906690	0.007318	4.793350
170.250000	7.556541	1.673654	0.003551	9.861456	0.007330	4.771464
170.270000	7.556541	1.672937	0.003551	9.857231	0.007331	4.769419
170.290000	7.556461	1.673557	0.003551	9.860889	0.007330	4.771189
170.310000	7.556541	1.674048	0.003550	9.863780	0.007329	4.772588
170.330000	7.556541	1.666111	0.003556	9.817016	0.007341	4.749961
170.350000	7.556541	1.675663	0.003549	9.873293	0.007326	4.777191
170.370000	7.556541	1.673101	0.003551	9.858200	0.007330	4.769888
170.390000	7.556541	1.674474	0.003550	9.866290	0.007328	4.773803
170.430000	7.556541	1.672869	0.003551	9.856834	0.007331	4.769228
170.450000	7.556541	1.675979	0.003549	9.875156	0.007326	4.778092
170.450000	7.556541	1.671069	0.003553	9.846226	0.007334	4.764095
170.470000	7.556541	1.679254	0.003547	9.894454	0.007321	4.787430
170.490000	7.556541	1.674186	0.003550	9.864591	0.007329	4.772981
170.510000	7.556541	1.680020	0.003546	9.898969	0.007320	4.789615
170.530000	7.556541	1.680289	0.003546	9.900552	0.007319	4.790381
170.550000	7.556541	1.678831	0.003547	9.891962	0.007322	4.786224
170.570000	7.556541	1.672534	0.003552	9.854860	0.007331	4.768272
170.590000	7.556541	1.672912	0.003551	9.857086	0.007331	4.769349
170.610000	7.556541	1.676407	0.003549	9.877677	0.007325	4.779312
170.630000	7.556541	1.674918	0.003550	9.868907	0.007328	4.775069
170.670000	7.556541	1.675486	0.003549	9.872254	0.007327	4.776688
170.670000	7.556541	1.676660	0.003548	9.879171	0.007325	4.780035
170.690000	7.556541	1.670491	0.003553	9.842819	0.007334	4.762446
170.710000	7.556541	1.671585	0.003552	9.849270	0.007333	4.765567
170.730000	7.556541	1.674663	0.003550	9.867402	0.007328	4.774341
170.750000	7.556541	1.669533	0.003554	9.837179	0.007336	4.759717
170.770000	7.556541	1.671448	0.003552	9.848461	0.007333	4.765176
170.790000	7.556541	1.670113	0.003553	9.840596	0.007335	4.761371
170.810000	7.556541	1.670946	0.003553	9.845500	0.007334	4.763744
170.830000	7.556541	1.674080	0.003550	9.863969	0.007329	4.772680
170.870000	7.556541	1.671896	0.003552	9.851099	0.007332	4.766452
170.870000	7.556541	1.670996	0.003553	9.845798	0.007334	4.763888
170.890000	7.556541	1.673814	0.003551	9.862402	0.007329	4.771921
170.910000	7.556541	1.673427	0.003551	9.860122	0.007330	4.770818
170.930000	7.556541	1.670802	0.003553	9.844653	0.007334	4.763334
170.950000	7.556541	1.673282	0.003551	9.859265	0.007330	4.770403
170.970000	7.556541	1.674031	0.003550	9.863676	0.007329	4.772538
170.990000	7.556541	1.676158	0.003549	9.876213	0.007326	4.778604
171.010000	7.556541	1.674264	0.003550	9.865050	0.007329	4.773203
171.030000	7.556541	1.674993	0.003550	9.869347	0.007327	4.775282
171.070000	7.556541	1.672682	0.003551	9.855728	0.007331	4.768692
171.090000	7.556541	1.674938	0.003550	9.869024	0.007328	4.775125
171.090000	7.556541	1.674939	0.003550	9.869031	0.007328	4.775129
171.110000	7.556541	1.671217	0.003553	9.847101	0.007333	4.764518
171.130000	7.556541	1.668840	0.003554	9.833093	0.007337	4.757741
171.150000	7.556541	1.671155	0.003553	9.846733	0.007333	4.764340
171.170000	7.556541	1.666803	0.003556	9.821091	0.007340	4.751933
171.190000	7.556541	1.664458	0.003558	9.807272	0.007344	4.745247
171.210000	7.556541	1.664721	0.003557	9.808821	0.007343	4.745996
171.230000	7.556541	1.665284	0.003557	9.812140	0.007343	4.747602
171.250000	7.556541	1.671854	0.003552	9.850853	0.007332	4.766333
171.270000	7.556541	1.671643	0.003552	9.849606	0.007333	4.765730
171.310000	7.556541	1.672193	0.003552	9.852847	0.007332	4.767299
171.310000	7.556541	1.678247	0.003547	9.888521	0.007322	4.784559
171.330000	7.556541	1.672489	0.003552	9.854596	0.007331	4.768145
171.350000	7.556541	1.667718	0.003555	9.826485	0.007339	4.754543
171.370000	7.556541	1.668595	0.003555	9.831650	0.007337	4.757042
171.390000	7.556541	1.660800	0.003560	9.785720	0.007349	4.734819
171.410000	7.556541	1.670417	0.003553	9.842384	0.007335	4.762236
171.430000	7.556541	1.671975	0.003552	9.851565	0.007332	4.766678
171.450000	7.556541	1.674096	0.003550	9.864065	0.007329	4.772726
171.470000	7.556541	1.670635	0.003553	9.843669	0.007334	4.762857
171.490000	7.556541	1.670192	0.003553	9.841060	0.007335	4.761595
171.510000	7.556541	1.666180	0.003556	9.817417	0.007341	4.750156
171.530000	7.556541	1.665325	0.003557	9.812383	0.007342	4.747720
171.550000	7.556541	1.668596	0.003555	9.831658	0.007337	4.757046
171.570000	7.556541	1.669595	0.003554	9.837544	0.007336	4.759894
171.590000	7.556541	1.673631	0.003551	9.861324	0.007330	4.771400
171.610000	7.556541	1.669201	0.003554	9.835220	0.007336	4.758770
171.630000	7.556541	1.670252	0.003553	9.841412	0.007335	4.761766
171.650000	7.556541	1.668788	0.003554	9.832788	0.007337	4.757593
171.670000	7.556541	1.672604	0.003552	9.855270	0.007331	4.768471
171.690000	7.556541	1.672941	0.003551	9.857257	0.007331	4.769432
171.730000	7.556541	1.669501	0.003554	9.836990	0.007336	4.759626
171.730000	7.556541	1.668506	0.003555	9.831125	0.007338	4.756788
171.750000	7.556541	1.677332	0.003548	9.883130	0.007324	4.781951
171.770000	7.556541	1.670974	0.003553	9.845666	0.007334	4.763824
171.790000	7.556461	1.669883	0.003553	9.839239	0.007335	4.760714
171.810000	7.556541	1.670979	0.003553	9.845695	0.007334	4.763838
171.830000	7.556541	1.672588	0.003552	9.855176	0.007331	4.768425
171.850000	7.556541	1.671922	0.003552	9.851252	0.007332	4.766526
171.870000	7.556541	1.671945	0.003552	9.851389	0.007332	4.766593
171.890000	7.556541	1.674463	0.003550	9.866223	0.007328	4.773770
171.910000	7.556541	1.671368	0.003552	9.847990	0.007333	4.764948
171.930000	7.556541	1.672887	0.003551	9.856941	0.007331	4.769279
171.950000	7.556541	1.671968	0.003552	9.851526	0.007332	4.766659
171.970000	7.556541	1.674174	0.003550	9.864524	0.007329	4.772948
171.990000	7.556541	1.672825	0.003551	9.856573	0.007331	4.769101
172.010000	7.556541	1.667661	0.003555	9.826148	0.007339	4.754380
172.030000	7.556541	1.675406	0.003549	9.871780	0.007327	4.776459
172.050000	7.556541	1.671757	0.003552	9.850283	0.007332	4.766058
172.070000	7.556541	1.672845	0.003551	9.856689	0.007331	4.769157
172.090000	7.556541	1.670251	0.003553	9.841407	0.007335	4.761763
172.110000	7.556541	1.673945	0.003550	9.863174	0.007329	4.772295
172.150000	7.556541	1.672116	0.003552	9.852394	0.007332	4.767079
172.150000	7.556541	1.676875	0.003548	9.880436	0.007325	4.780647
172.170000	7.556541	1.676119	0.003549	9.875980	0.007326	4.778491
172.190000	7.556541	1.669926	0.003554	9.839490	0.007335	4.760835
172.210000	7.556541	1.669037	0.003554	9.834251	0.007337	4.758301
172.230000	7.556541	1.674268	0.003550	9.865078	0.007329	4.773216
172.250000	7.556461	1.672398	0.003552	9.854060	0.007331	4.767885
172.270000	7.556541	1.674205	0.003550	9.864705	0.007329	4.773036
172.290000	7.556541	1.667390	0.003555	9.824547	0.007339	4.753605
172.310000	7.556541	1.668064	0.003555	9.828518	0.007338	4.755527
172.330000	7.556541	1.675127	0.003550	9.870135	0.007327	4.775663
172.350000	7.556541	1.670523	0.003553	9.843008	0.007334	4.762538
172.370000	7.556541	1.675515	0.003549	9.872425	0.007327	4.776771
172.390000	7.556541	1.676356	0.003549	9.877376	0.007325	4.779167
172.410000	7.556541	1.671921	0.003552	9.851246	0.007332	4.766524
172.430000	7.556541	1.668560	0.003555	9.831446	0.007337	4.756943
172.450000	7.556541	1.672682	0.003551	9.855731	0.007331	4.768694
172.470000	7.556541	1.664250	0.003558	9.806047	0.007344	4.744654
172.490000	7.556541	1.674961	0.003550	9.869158	0.007328	4.775191
172.510000	7.556541	1.676382	0.003549	9.877534	0.007325	4.779243
172.530000	7.556541	1.669740	0.003554	9.838397	0.007336	4.760306
172.570000	7.556541	1.683431	0.003543	9.919068	0.007314	4.799339
172.590000	7.556541	1.684144	0.003543	9.923267	0.007313	4.801371
172.590000	7.556541	1.675113	0.003550	9.870052	0.007327	4.775623
172.610000	7.556541	1.674377	0.003550	9.865715	0.007328	4.773525
172.630000	7.556541	1.676630	0.003548	9.878993	0.007325	4.779949
172.650000	7.556541	1.673500	0.003551	9.860552	0.007330	4.771026
172.670000	7.556541	1.678639	0.003547	9.890829	0.007322	4.785676
172.690000	7.556541	1.673518	0.003551	9.860658	0.007330	4.771078
172.710000	7.556541	1.676326	0.003549	9.877202	0.007325	4.779083
172.730000	7.556541	1.676608	0.003549	9.878866	0.007325	4.779887
172.750000	7.556541	1.673112	0.003551	9.858265	0.007330	4.769920
172.770000	7.556541	1.673148	0.003551	9.858477	0.007330	4.770022
172.790000	7.556541	1.669250	0.003554	9.835511	0.007336	4.758910
172.810000	7.556541	1.673488	0.003551	9.860480	0.007330	4.770991
172.830000	7.556541	1.674785	0.003550	9.868120	0.007328	4.774688
172.850000	7.556541	1.669046	0.003554	9.834306	0.007337	4.758327
172.870000	7.556541	1.670836	0.003553	9.844853	0.007334	4.763430
172.890000	7.556541	1.674530	0.003550	9.866617	0.007328	4.773961
172.910000	7.556541	1.678159	0.003547	9.888000	0.007323	4.784307
172.930000	7.556541	1.676951	0.003548	9.880886	0.007324	4.780865
172.950000	7.556541	1.672923	0.003551	9.857148	0.007331	4.769379
172.970000	7.556541	1.677166	0.003548	9.882151	0.007324	4.781477
173.010000	7.556541	1.672881	0.003551	9.856902	0.007331	4.769260
173.010000	7.556541	1.673582	0.003551	9.861031	0.007330	4.771258
173.030000	7.556541	1.668506	0.003555	9.831125	0.007338	4.756788
173.050000	7.556541	1.664744	0.003557	9.808959	0.007343	4.746063
173.070000	7.556541	1.671607	0.003552	9.849397	0.007333	4.765629
173.090000	7.556541	1.666338	0.003556	9.818350	0.007341	4.750607
173.110000	7.556541	1.665281	0.003557	9.812122	0.007343	4.747593
173.130000	7.556541	1.665260	0.003557	9.811997	0.007343	4.747533
173.150000	7.556541	1.670221	0.003553	9.841228	0.007335	4.761677
173.170000	7.556541	1.670005	0.003553	9.839956	0.007335	4.761061
173.190000	7.556541	1.665105	0.003557	9.811088	0.007343	4.747093
173.210000	7.556541	1.668090	0.003555	9.828671	0.007338	4.755601
173.230000	7.556541	1.668516	0.003555	9.831187	0.007338	4.756818
173.250000	7.556541	1.665332	0.003557	9.812425	0.007342	4.747740
173.270000	7.556541	1.670032	0.003553	9.840119	0.007335	4.761140
173.290000	7.556541	1.667446	0.003555	9.824881	0.007339	4.753767
173.310000	7.556541	1.670168	0.003553	9.840917	0.007335	4.761526
173.330000	7.556541	1.674709	0.003550	9.867677	0.007328	4.774474
173.350000	7.556541	1.673917	0.003551	9.863005	0.007329	4.772213
173.370000	7.556541	1.672988	0.003551	9.857531	0.007331	4.769565
173.390000	7.556541	1.668956	0.003554	9.833777	0.007337	4.758071
173.430000	7.556541	1.665455	0.003557	9.813145	0.007342	4.748089
173.430000	7.556541	1.671884	0.003552	9.851029	0.007332	4.766419
173.450000	7.556541	1.673674	0.003551	9.861578	0.007330	4.771523
173.470000	7.556541	1.667172	0.003556	9.823264	0.007340	4.752985
173.490000	7.556541	1.672994	0.003551	9.857568	0.007331	4.769582
173.510000	7.556541	1.672507	0.003552	9.854702	0.007331	4.768196
173.530000	7.556541	1.677060	0.003548	9.881529	0.007324	4.781176
173.550000	7.556541	1.676047	0.003549	9.875557	0.007326	4.778287
173.570000	7.556541	1.673755	0.003551	9.862052	0.007329	4.771752
173.590000	7.556541	1.679371	0.003546	9.895146	0.007321	4.787764
173.610000	7.556541	1.670733	0.003553	9.844246	0.007334	4.763137
173.650000	7.556541	1.678807	0.003547	9.891822	0.007322	4.786156
173.650000	7.556541	1.673917	0.003551	9.863005	0.007329	4.772213
173.670000	7.556541	1.667052	0.003556	9.822557	0.007340	4.752643
173.690000	7.556541	1.665924	0.003557	9.815909	0.007342	4.749426
173.710000	7.556541	1.668359	0.003555	9.830257	0.007338	4.756368
173.730000	7.556541	1.668090	0.003555	9.828671	0.007338	4.755601
173.750000	7.556541	1.669355	0.003554	9.836127	0.007336	4.759208
173.770000	7.556541	1.672969	0.003551	9.857423	0.007331	4.769512
173.790000	7.556541	1.667657	0.003555	9.826124	0.007339	4.754369
173.810000	7.556541	1.671644	0.003552	9.849617	0.007333	4.765735
173.830000	7.556541	1.669246	0.003554	9.835485	0.007336	4.758898
173.850000	7.556541	1.666287	0.003556	9.818049	0.007341	4.750461
173.870000	7.556541	1.671344	0.003552	9.847847	0.007333	4.764879
173.890000	7.556541	1.668308	0.003555	9.829959	0.007338	4.756224
173.910000	7.556541	1.675469	0.003549	9.872153	0.007327	4.776640
173.930000	7.556541	1.673987	0.003550	9.863420	0.007329	4.772414
173.950000	7.556541	1.671684	0.003552	9.849853	0.007333	4.765849
173.970000	7.556541	1.668337	0.003555	9.830130	0.007338	4.756307
173.990000	7.556541	1.673964	0.003550	9.863285	0.007329	4.772349
174.010000	7.556541	1.664784	0.003557	9.809194	0.007343	4.746177
174.030000	7.556541	1.669878	0.003554	9.839207	0.007335	4.760699
174.050000	7.556541	1.670686	0.003553	9.843969	0.007334	4.763003
174.070000	7.556541	1.664921	0.003557	9.810003	0.007343	4.746568
174.090000	7.556541	1.667836	0.003555	9.827179	0.007339	4.754879
174.110000	7.556541	1.665543	0.003557	9.813668	0.007342	4.748342
174.130000	7.556541	1.675141	0.003550	9.870221	0.007327	4.775704
174.150000	7.556541	1.668615	0.003554	9.831767	0.007337	4.757099
174.170000	7.556541	1.666796	0.003556	9.821052	0.007340	4.751914
174.190000	7.556541	1.675238	0.003550	9.870793	0.007327	4.775982
174.210000	7.556541	1.669617	0.003554	9.837671	0.007336	4.759955
174.230000	7.556461	1.674502	0.003550	9.866454	0.007328	4.773882
174.250000	7.556541	1.673429	0.003551	9.860132	0.007330	4.770823
174.270000	7.556541	1.674241	0.003550	9.864917	0.007329	4.773139
174.290000	7.556541	1.672342	0.003552	9.853728	0.007332	4.767725
174.310000	7.556541	1.670277	0.003553	9.841560	0.007335	4.761837
174.330000	7.556541	1.667657	0.003555	9.826124	0.007339	4.754369
174.350000	7.556541	1.665531	0.003557	9.813599	0.007342	4.748308
174.370000	7.556461	1.676601	0.003548	9.878822	0.007325	4.779866
174.390000	7.556541	1.667891	0.003555	9.827500	0.007338	4.755034
174.410000	7.556541	1.666556	0.003556	9.819635	0.007341	4.751229
174.430000	7.556541	1.668728	0.003554	9.832430	0.007337	4.757420
174.450000	7.556541	1.672889	0.003551	9.856951	0.007331	4.769284
174.470000	7.556541	1.670239	0.003553	9.841337	0.007335	4.761729
174.490000	7.556541	1.673655	0.003551	9.861467	0.007330	4.771469
174.510000	7.556541	1.666433	0.003556	9.818912	0.007341	4.750879
174.530000	7.556541	1.665711	0.003557	9.814658	0.007342	4.748821
174.550000	7.556541	1.665853	0.003557	9.815492	0.007342	4.749224
174.570000	7.556541	1.669260	0.003554	9.835570	0.007336	4.758939
174.590000	7.556541	1.670529	0.003553	9.843044	0.007334	4.762555
174.610000	7.556541	1.669668	0.003554	9.837972	0.007336	4.760101
174.630000	7.556541	1.669950	0.003553	9.839632	0.007335	4.760904
174.650000	7.556541	1.664613	0.003557	9.808187	0.007344	4.745689
174.670000	7.556541	1.667517	0.003555	9.825301	0.007339	4.753970
174.710000	7.556541	1.669115	0.003554	9.834715	0.007337	4.758525
174.710000	7.556541	1.676172	0.003549	9.876296	0.007326	4.778644
174.730000	7.556541	1.670555	0.003553	9.843200	0.007334	4.762630
174.750000	7.556541	1.669515	0.003554	9.837068	0.007336	4.759663
174.770000	7.556541	1.671299	0.003552	9.847583	0.007333	4.764751
174.790000	7.556541	1.671909	0.003552	9.851179	0.007332	4.766491
174.810000	7.556541	1.668995	0.003554	9.834008	0.007337	4.758183
174.830000	7.556541	1.666645	0.003556	9.820161	0.007340	4.751483
174.850000	7.556541	1.670411	0.003553	9.842353	0.007335	4.762221
174.870000	7.556541	1.668086	0.003555	9.828650	0.007338	4.755591
174.890000	7.556541	1.670529	0.003553	9.843044	0.007334	4.762555
174.930000	7.556541	1.672799	0.003551	9.856420	0.007331	4.769027
174.930000	7.556541	1.670724	0.003553	9.844195	0.007334	4.763112
174.950000	7.556541	1.671312	0.003552	9.847661	0.007333	4.764789
174.970000	7.556541	1.679069	0.003547	9.893366	0.007321	4.786903
174.990000	7.556461	1.672161	0.003552	9.852663	0.007332	4.767210
175.010000	7.556541	1.667550	0.003555	9.825492	0.007339	4.754063
175.030000	7.556541	1.675192	0.003550	9.870518	0.007327	4.775849
175.050000	7.556541	1.676895	0.003548	9.880555	0.007325	4.780705
175.070000	7.556541	1.673314	0.003551	9.859456	0.007330	4.770496
175.090000	7.556541	1.673554	0.003551	9.860868	0.007330	4.771179
175.110000	7.556541	1.673802	0.003551	9.862329	0.007329	4.771886
175.130000	7.556541	1.669910	0.003554	9.839399	0.007335	4.760792
175.150000	7.556541	1.669171	0.003554	9.835042	0.007336	4.758683
175.170000	7.556541	1.670561	0.003553	9.843231	0.007334	4.762645
175.190000	7.556541	1.665910	0.003557	9.815827	0.007342	4.749386
175.210000	7.556541	1.672906	0.003551	9.857050	0.007331	4.769332
175.230000	7.556541	1.666980	0.003556	9.822135	0.007340	4.752438
175.250000	7.556541	1.664423	0.003558	9.807067	0.007344	4.745148
175.270000	7.556541	1.667845	0.003555	9.827228	0.007339	4.754903
175.290000	7.556541	1.671274	0.003553	9.847435	0.007333	4.764680
175.310000	7.556541	1.670446	0.003553	9.842557	0.007335	4.762320
175.330000	7.556541	1.665501	0.003557	9.813417	0.007342	4.748220
175.350000	7.556541	1.666146	0.003556	9.817218	0.007341	4.750059
175.370000	7.556541	1.665402	0.003557	9.812834	0.007342	4.747938
175.390000	7.556541	1.668334	0.003555	9.830109	0.007338	4.756297
175.410000	7.556541	1.669925	0.003554	9.839485	0.007335	4.760833
175.430000	7.556541	1.670032	0.003553	9.840119	0.007335	4.761140
175.450000	7.556541	1.663837	0.003558	9.803617	0.007345	4.743478
175.470000	7.556541	1.668342	0.003555	9.830158	0.007338	4.756320
175.490000	7.556541	1.670930	0.003553	9.845407	0.007334	4.763698
175.510000	7.556541	1.670424	0.003553	9.842428	0.007335	4.762257
175.530000	7.556541	1.673938	0.003551	9.863132	0.007329	4.772275
175.550000	7.556541	1.672627	0.003551	9.855404	0.007331	4.768536
175.570000	7.556541	1.672048	0.003552	9.851998	0.007332	4.766887
175.590000	7.556541	1.667899	0.003555	9.827549	0.007338	4.755058
175.610000	7.556541	1.671353	0.003552	9.847902	0.007333	4.764906
175.630000	7.556541	1.666095	0.003556	9.816917	0.007341	4.749914
175.650000	7.556541	1.665973	0.003556	9.816200	0.007341	4.749566
175.670000	7.556541	1.670940	0.003553	9.845469	0.007334	4.763729
175.690000	7.556541	1.667696	0.003555	9.826355	0.007339	4.754480
175.710000	7.556541	1.666883	0.003556	9.821560	0.007340	4.752160
175.730000	7.556541	1.663078	0.003559	9.799140	0.007346	4.741312
175.750000	7.556541	1.673101	0.003551	9.858202	0.007330	4.769889
175.770000	7.556541	1.670898	0.003553	9.845218	0.007334	4.763607
175.790000	7.556541	1.669373	0.003554	9.836236	0.007336	4.759261
175.810000	7.556541	1.662966	0.003559	9.798482	0.007346	4.740994
175.830000	7.556541	1.665100	0.003557	9.811054	0.007343	4.747077
175.850000	7.556541	1.665567	0.003557	9.813808	0.007342	4.748409
175.870000	7.556541	1.665677	0.003557	9.814459	0.007342	4.748724
175.890000	7.556541	1.669510	0.003554	9.837039	0.007336	4.759650
175.910000	7.556541	1.671515	0.003552	9.848855	0.007333	4.765367
175.930000	7.556541	1.667571	0.003555	9.825617	0.007339	4.754123
175.950000	7.556541	1.665413	0.003557	9.812899	0.007342	4.747969
175.970000	7.556541	1.668527	0.003555	9.831249	0.007337	4.756848
175.990000	7.556541	1.665121	0.003557	9.811179	0.007343	4.747137
176.010000	7.556541	1.669381	0.003554	9.836280	0.007336	4.759282
176.030000	7.556541	1.665753	0.003557	9.814902	0.007342	4.748938
176.050000	7.556541	1.664550	0.003558	9.807816	0.007344	4.745510
176.070000	7.556541	1.664202	0.003558	9.805764	0.007344	4.744517
176.090000	7.556541	1.662572	0.003559	9.796158	0.007347	4.739869
176.110000	7.556541	1.667171	0.003556	9.823259	0.007340	4.752982
176.130000	7.556541	1.669500	0.003554	9.836985	0.007336	4.759623
176.150000	7.556541	1.664063	0.003558	9.804946	0.007344	4.744121
176.170000	7.556541	1.668666	0.003554	9.832065	0.007337	4.757243
176.190000	7.556541	1.666854	0.003556	9.821391	0.007340	4.752078
176.210000	7.556541	1.672698	0.003551	9.855824	0.007331	4.768739
176.230000	7.556541	1.671968	0.003552	9.851524	0.007332	4.766658
176.250000	7.556541	1.668017	0.003555	9.828246	0.007338	4.755395
176.270000	7.556541	1.663918	0.003558	9.804091	0.007345	4.743708
176.290000	7.556541	1.664996	0.003557	9.810443	0.007343	4.746781
176.310000	7.556541	1.665953	0.003556	9.816080	0.007341	4.749509
176.330000	7.556541	1.672313	0.003552	9.853557	0.007332	4.767642
176.350000	7.556541	1.676190	0.003549	9.876402	0.007326	4.778695
176.370000	7.556461	1.673611	0.003551	9.861205	0.007330	4.771342
176.390000	7.556541	1.664315	0.003558	9.806430	0.007344	4.744839
176.410000	7.556541	1.665923	0.003557	9.815907	0.007342	4.749425
176.430000	7.556541	1.664055	0.003558	9.804899	0.007344	4.744099
176.450000	7.556461	1.663500	0.003558	9.801630	0.007345	4.742517
176.470000	7.556541	1.662602	0.003559	9.796339	0.007347	4.739957
176.490000	7.556541	1.662943	0.003559	9.798347	0.007346	4.740929
176.510000	7.556541	1.668456	0.003555	9.830832	0.007338	4.756646
176.530000	7.556541	1.669900	0.003554	9.839340	0.007335	4.760763
176.550000	7.556541	1.665970	0.003556	9.816181	0.007341	4.749558
176.570000	7.556541	1.664726	0.003557	9.808850	0.007343	4.746010
176.590000	7.556541	1.669682	0.003554	9.838055	0.007336	4.760141
176.630000	7.556541	1.665888	0.003557	9.815697	0.007342	4.749323
176.630000	7.556541	1.670178	0.003553	9.840979	0.007335	4.761556
176.650000	7.556541	1.666105	0.003556	9.816979	0.007341	4.749944
176.670000	7.556541	1.668443	0.003555	9.830757	0.007338	4.756610
176.690000	7.556541	1.669601	0.003554	9.837578	0.007336	4.759910
176.710000	7.556541	1.665978	0.003556	9.816228	0.007341	4.749580
176.730000	7.556541	1.662638	0.003559	9.796549	0.007347	4.740059
176.750000	7.556541	1.659462	0.003561	9.777837	0.007352	4.731005
176.770000	7.556541	1.669296	0.003554	9.835777	0.007336	4.759039
176.790000	7.556541	1.660550	0.003561	9.784249	0.007350	4.734107
176.810000	7.556541	1.661848	0.003560	9.791894	0.007348	4.737806
176.830000	7.556541	1.664201	0.003558	9.805762	0.007344	4.744516
176.850000	7.556541	1.667788	0.003555	9.826897	0.007339	4.754742
176.870000	7.556541	1.662112	0.003559	9.793448	0.007347	4.738558
176.890000	7.556541	1.670514	0.003553	9.842959	0.007334	4.762514
176.910000	7.556541	1.667144	0.003556	9.823101	0.007340	4.752906
176.930000	7.556541	1.665833	0.003557	9.815376	0.007342	4.749168
176.950000	7.556541	1.660878	0.003560	9.786179	0.007349	4.735041
176.970000	7.556541	1.663403	0.003558	9.801054	0.007345	4.742238
176.990000	7.556541	1.660833	0.003560	9.785912	0.007349	4.734912
177.010000	7.556541	1.668228	0.003555	9.829487	0.007338	4.755996
177.030000	7.556541	1.664397	0.003558	9.806912	0.007344	4.745073
177.050000	7.556541	1.667677	0.003555	9.826241	0.007339	4.754425
177.070000	7.556541	1.669193	0.003554	9.835171	0.007336	4.758746
177.090000	7.556541	1.670024	0.003553	9.840070	0.007335	4.761116
177.110000	7.556541	1.674362	0.003550	9.865627	0.007328	4.773482
177.130000	7.556541	1.670829	0.003553	9.844814	0.007334	4.763411
177.150000	7.556541	1.666380	0.003556	9.818599	0.007341	4.750727
177.170000	7.556541	1.675286	0.003549	9.871073	0.007327	4.776117
177.190000	7.556541	1.669284	0.003554	9.835710	0.007336	4.759007
177.210000	7.556541	1.662039	0.003559	9.793023	0.007348	4.738353
177.230000	7.556461	1.668018	0.003555	9.828249	0.007338	4.755396
177.270000	7.556541	1.665938	0.003557	9.815995	0.007341	4.749467
177.270000	7.556541	1.677297	0.003548	9.882925	0.007324	4.781852
177.290000	7.556541	1.672911	0.003551	9.857081	0.007331	4.769347
177.310000	7.556541	1.666231	0.003556	9.817723	0.007341	4.750304
177.330000	7.556541	1.665684	0.003557	9.814495	0.007342	4.748742
177.350000	7.556541	1.664509	0.003558	9.807575	0.007344	4.745394
177.370000	7.556541	1.667689	0.003555	9.826311	0.007339	4.754459
177.390000	7.556541	1.668728	0.003554	9.832430	0.007337	4.757420
177.410000	7.556541	1.663611	0.003558	9.802282	0.007345	4.742833
177.430000	7.556541	1.664918	0.003557	9.809982	0.007343	4.746558
177.450000	7.556541	1.665002	0.003557	9.810479	0.007343	4.746799
177.470000	7.556541	1.662415	0.003559	9.795236	0.007347	4.739423
177.490000	7.556541	1.665251	0.003557	9.811946	0.007343	4.747508
177.510000	7.556541	1.661412	0.003560	9.789326	0.007348	4.736564
177.530000	7.556541	1.663037	0.003559	9.798902	0.007346	4.741197
177.550000	7.556541	1.662408	0.003559	9.795192	0.007347	4.739402
177.570000	7.556541	1.661004	0.003560	9.786922	0.007349	4.735401
177.590000	7.556541	1.656310	0.003564	9.759264	0.007356	4.722018
177.610000	7.556541	1.666753	0.003556	9.820795	0.007340	4.751790
177.630000	7.556541	1.665517	0.003557	9.813513	0.007342	4.748267
177.650000	7.556541	1.670355	0.003553	9.842021	0.007335	4.762060
177.670000	7.556541	1.670850	0.003553	9.844938	0.007334	4.763472
177.710000	7.556541	1.671042	0.003553	9.846068	0.007334	4.764018
177.710000	7.556541	1.670293	0.003553	9.841653	0.007335	4.761882
177.730000	7.556541	1.667615	0.003555	9.825876	0.007339	4.754248
177.750000	7.556541	1.669273	0.003554	9.835645	0.007336	4.758975
177.770000	7.556541	1.668737	0.003554	9.832485	0.007337	4.757446
177.790000	7.556541	1.668210	0.003555	9.829381	0.007338	4.755944
177.810000	7.556541	1.665546	0.003557	9.813681	0.007342	4.748348
177.830000	7.556541	1.663739	0.003558	9.803039	0.007345	4.743199
177.850000	7.556541	1.664642	0.003557	9.808360	0.007344	4.745773
177.870000	7.556541	1.665276	0.003557	9.812093	0.007343	4.747580
177.910000	7.556541	1.665989	0.003556	9.816295	0.007341	4.749613
177.910000	7.556541	1.663749	0.003558	9.803098	0.007345	4.743227
177.930000	7.556541	1.662222	0.003559	9.794096	0.007347	4.738872
177.950000	7.556541	1.666621	0.003556	9.820021	0.007340	4.751415
177.970000	7.556541	1.665198	0.003557	9.811635	0.007343	4.747358
177.990000	7.556541	1.664714	0.003557	9.808780	0.007343	4.745976
178.010000	7.556541	1.666450	0.003556	9.819010	0.007341	4.750926
178.030000	7.556541	1.667117	0.003556	9.822943	0.007340	4.752829
178.050000	7.556541	1.666310	0.003556	9.818184	0.007341	4.750527
178.070000	7.556541	1.664678	0.003557	9.808567	0.007343	4.745874
178.090000	7.556541	1.662495	0.003559	9.795705	0.007347	4.739650
178.110000	7.556541	1.663629	0.003558	9.802389	0.007345	4.742884
178.130000	7.556541	1.664208	0.003558	9.805798	0.007344	4.744534
178.150000	7.556541	1.663261	0.003559	9.800223	0.007346	4.741836
178.170000	7.556541	1.668696	0.003554	9.832244	0.007337	4.757329
178.190000	7.556541	1.665428	0.003557	9.812987	0.007342	4.748012
178.210000	7.556541	1.665843	0.003557	9.815433	0.007342	4.749195
178.230000	7.556541	1.666046	0.003556	9.816632	0.007341	4.749776
178.250000	7.556541	1.663747	0.003558	9.803083	0.007345	4.743220
178.270000	7.556541	1.667520	0.003555	9.825314	0.007339	4.753976
178.290000	7.556461	1.670286	0.003553	9.841614	0.007335	4.761863
178.310000	7.556541	1.669732	0.003554	9.838347	0.007336	4.760283
178.330000	7.556541	1.663492	0.003558	9.801580	0.007345	4.742493
178.350000	7.556541	1.669092	0.003554	9.834578	0.007337	4.758459
178.370000	7.556541	1.660748	0.003560	9.785412	0.007350	4.734670
178.390000	7.556541	1.667918	0.003555	9.827663	0.007338	4.755113
178.410000	7.556541	1.665358	0.003557	9.812575	0.007342	4.747813
178.430000	7.556541	1.657878	0.003563	9.768502	0.007354	4.726488
178.450000	7.556541	1.670812	0.003553	9.844715	0.007334	4.763364
178.470000	7.556541	1.666076	0.003556	9.816806	0.007341	4.749860
178.490000	7.556541	1.665078	0.003557	9.810925	0.007343	4.747014
178.510000	7.556541	1.667465	0.003555	9.824992	0.007339	4.753821
178.530000	7.556541	1.661262	0.003560	9.788443	0.007349	4.736136
178.550000	7.556541	1.663604	0.003558	9.802244	0.007345	4.742814
178.570000	7.556541	1.662522	0.003559	9.795865	0.007347	4.739728
178.590000	7.556541	1.662992	0.003559	9.798637	0.007346	4.741069
178.610000	7.556541	1.666075	0.003556	9.816803	0.007341	4.749859
178.630000	7.556541	1.664916	0.003557	9.809974	0.007343	4.746554
178.650000	7.556541	1.660589	0.003561	9.784479	0.007350	4.734219
178.670000	7.556541	1.661578	0.003560	9.790306	0.007348	4.737038
178.690000	7.556541	1.663807	0.003558	9.803438	0.007345	4.743392
178.710000	7.556541	1.663920	0.003558	9.804101	0.007345	4.743713
178.730000	7.556541	1.661770	0.003560	9.791438	0.007348	4.737585
178.750000	7.556541	1.671891	0.003552	9.851070	0.007332	4.766439
178.770000	7.556541	1.665080	0.003557	9.810940	0.007343	4.747022
178.790000	7.556541	1.666344	0.003556	9.818384	0.007341	4.750623
178.810000	7.556541	1.662831	0.003559	9.797689	0.007346	4.740610
178.830000	7.556541	1.661455	0.003560	9.789578	0.007348	4.736685
178.850000	7.556541	1.661939	0.003560	9.792433	0.007348	4.738067
178.870000	7.556541	1.664563	0.003558	9.807894	0.007344	4.745548
178.890000	7.556541	1.659102	0.003562	9.775715	0.007352	4.729978
178.910000	7.556541	1.663177	0.003559	9.799728	0.007346	4.741597
178.930000	7.556541	1.665797	0.003557	9.815161	0.007342	4.749064
178.950000	7.556541	1.665994	0.003556	9.816321	0.007341	4.749625
178.970000	7.556541	1.667120	0.003556	9.822956	0.007340	4.752836
178.990000	7.556541	1.670181	0.003553	9.840995	0.007335	4.761564
179.010000	7.556541	1.664387	0.003558	9.806852	0.007344	4.745044
179.030000	7.556541	1.662533	0.003559	9.795933	0.007347	4.739760
179.050000	7.556541	1.663827	0.003558	9.803557	0.007345	4.743449
179.070000	7.556541	1.663961	0.003558	9.804345	0.007345	4.743830
179.090000	7.556461	1.672653	0.003551	9.855557	0.007331	4.768610
179.110000	7.556541	1.664294	0.003558	9.806306	0.007344	4.744779
179.130000	7.556541	1.672773	0.003551	9.856265	0.007331	4.768952
179.150000	7.556541	1.666923	0.003556	9.821798	0.007340	4.752275
179.170000	7.556541	1.665867	0.003557	9.815578	0.007342	4.749266
179.190000	7.556541	1.664682	0.003557	9.808596	0.007343	4.745887
179.210000	7.556541	1.666160	0.003556	9.817303	0.007341	4.750100
179.230000	7.556541	1.671109	0.003553	9.846461	0.007334	4.764209
179.250000	7.556541	1.675435	0.003549	9.871954	0.007327	4.776543
179.270000	7.556541	1.667918	0.003555	9.827658	0.007338	4.755111
179.290000	7.556541	1.668238	0.003555	9.829544	0.007338	4.756023
179.310000	7.556541	1.665465	0.003557	9.813210	0.007342	4.748120
179.330000	7.556541	1.666777	0.003556	9.820938	0.007340	4.751859
179.350000	7.556541	1.668571	0.003555	9.831505	0.007337	4.756972
179.370000	7.556541	1.667022	0.003556	9.822378	0.007340	4.752556
179.390000	7.556541	1.667148	0.003556	9.823122	0.007340	4.752916
179.410000	7.556541	1.664857	0.003557	9.809624	0.007343	4.746385
179.430000	7.556541	1.669345	0.003554	9.836070	0.007336	4.759181
179.450000	7.556541	1.664615	0.003557	9.808197	0.007344	4.745694
179.470000	7.556541	1.672609	0.003552	9.855298	0.007331	4.768484
179.490000	7.556541	1.662721	0.003559	9.797039	0.007346	4.740296
179.510000	7.556541	1.666196	0.003556	9.817516	0.007341	4.750203
179.530000	7.556541	1.662733	0.003559	9.797111	0.007346	4.740331
179.550000	7.556541	1.666165	0.003556	9.817334	0.007341	4.750115
179.570000	7.556541	1.662459	0.003559	9.795497	0.007347	4.739550
179.590000	7.556541	1.665459	0.003557	9.813171	0.007342	4.748101
179.630000	7.556461	1.671087	0.003553	9.846334	0.007333	4.764147
179.630000	7.556461	1.664367	0.003558	9.806738	0.007344	4.744989
179.650000	7.556541	1.662155	0.003559	9.793702	0.007347	4.738681
179.670000	7.556541	1.666248	0.003556	9.817821	0.007341	4.750351
179.690000	7.556541	1.669440	0.003554	9.836627	0.007336	4.759450
179.710000	7.556541	1.668079	0.003555	9.828609	0.007338	4.755571
179.730000	7.556541	1.659503	0.003561	9.778075	0.007351	4.731120
179.750000	7.556541	1.660439	0.003561	9.783593	0.007350	4.733790
179.770000	7.556541	1.664203	0.003558	9.805772	0.007344	4.744521
179.790000	7.556541	1.660767	0.003560	9.785523	0.007349	4.734724
179.810000	7.556541	1.657968	0.003562	9.769034	0.007354	4.726745
179.830000	7.556541	1.664027	0.003558	9.804733	0.007344	4.744018
179.850000	7.556541	1.667226	0.003556	9.823580	0.007340	4.753138
179.870000	7.556541	1.665903	0.003557	9.815790	0.007342	4.749368
179.890000	7.556541	1.669974	0.003553	9.839772	0.007335	4.760972
179.910000	7.556541	1.662611	0.003559	9.796391	0.007347	4.739982
179.930000	7.556541	1.661546	0.003560	9.790117	0.007348	4.736946
179.950000	7.556541	1.665818	0.003557	9.815288	0.007342	4.749125
179.970000	7.556541	1.664585	0.003558	9.808021	0.007344	4.745609
179.990000	7.556541	1.667523	0.003555	9.825334	0.007339	4.753986
180.010000	7.556541	1.671719	0.003552	9.850055	0.007333	4.765947
180.050000	7.556541	1.668898	0.003554	9.833433	0.007337	4.757905
180.050000	7.556541	1.679840	0.003546	9.897907	0.007320	4.789101
180.070000	7.556541	1.664546	0.003558	9.807790	0.007344	4.745498
180.090000	7.556541	1.674625	0.003550	9.867179	0.007328	4.774233
180.110000	7.556541	1.672126	0.003552	9.852454	0.007332	4.767108
180.130000	7.556541	1.668425	0.003555	9.830650	0.007338	4.756558
180.150000	7.556541	1.671804	0.003552	9.850557	0.007332	4.766190
180.170000	7.556541	1.664950	0.003557	9.810171	0.007343	4.746650
180.190000	7.556541	1.671359	0.003552	9.847938	0.007333	4.764923
180.210000	7.556541	1.669852	0.003554	9.839057	0.007335	4.760626
180.230000	7.556541	1.675497	0.003549	9.872316	0.007327	4.776719
180.270000	7.556541	1.675627	0.003549	9.873086	0.007327	4.777091
180.270000	7.556541	1.668720	0.003554	9.832386	0.007337	4.757398
180.290000	7.556541	1.677216	0.003548	9.882446	0.007324	4.781620
180.310000	7.556461	1.675629	0.003549	9.873096	0.007326	4.777096
180.330000	7.556541	1.670597	0.003553	9.843448	0.007334	4.762751
180.350000	7.556541	1.667040	0.003556	9.822490	0.007340	4.752610
180.370000	7.556541	1.662852	0.003559	9.797808	0.007346	4.740668
180.389000	7.556541	1.669946	0.003553	9.839609	0.007335	4.760893
180.409000	7.556541	1.672058	0.003552	9.852052	0.007332	4.766914
180.429000	7.556541	1.675337	0.003549	9.871376	0.007327	4.776264
180.449000	7.556541	1.673271	0.003551	9.859202	0.007330	4.770373
180.469000	7.556461	1.678621	0.003547	9.890723	0.007322	4.785625
180.489000	7.556541	1.675054	0.003550	9.869708	0.007327	4.775456
180.509000	7.556541	1.673299	0.003551	9.859366	0.007330	4.770452
180.529000	7.556541	1.675159	0.003550	9.870324	0.007327	4.775755
180.549000	7.556541	1.677630	0.003548	9.884886	0.007323	4.782801
180.569000	7.556461	1.669533	0.003554	9.837179	0.007336	4.759717
180.589000	7.556541	1.671089	0.003553	9.846347	0.007334	4.764153
180.609000	7.556541	1.660982	0.003560	9.786790	0.007349	4.735337
180.649000	7.556541	1.667400	0.003555	9.824606	0.007339	4.753634
180.669000	7.556541	1.665819	0.003557	9.815295	0.007342	4.749129
180.669000	7.556541	1.671833	0.003552	9.850726	0.007332	4.766272
180.689000	7.556541	1.673963	0.003550	9.863278	0.007329	4.772345
180.709000	7.556541	1.671865	0.003552	9.850915	0.007332	4.766363
180.729000	7.556541	1.675871	0.003549	9.874524	0.007326	4.777787
180.749000	7.556541	1.681632	0.003545	9.908464	0.007317	4.794209
180.769000	7.556541	1.681459	0.003545	9.907449	0.007317	4.793717
180.789000	7.556541	1.675747	0.003549	9.873788	0.007326	4.777431
180.809000	7.556541	1.676735	0.003548	9.879612	0.007325	4.780248
180.829000	7.556541	1.676131	0.003549	9.876055	0.007326	4.778527
180.869000	7.556541	1.678029	0.003547	9.887239	0.007323	4.783939
180.889000	7.556541	1.668795	0.003554	9.832829	0.007337	4.757613
180.909000	7.556541	1.674893	0.003550	9.868757	0.007328	4.774996
180.909000	7.556541	1.672705	0.003551	9.855866	0.007331	4.768759
180.929000	7.556541	1.672752	0.003551	9.856145	0.007331	4.768894
180.949000	7.556541	1.671564	0.003552	9.849143	0.007333	4.765506
180.969000	7.556541	1.678991	0.003547	9.892907	0.007321	4.786681
180.989000	7.556541	1.685646	0.003542	9.932115	0.007311	4.805652
181.009000	7.556541	1.681078	0.003545	9.905203	0.007318	4.792631
181.029000	7.556541	1.672005	0.003552	9.851744	0.007332	4.766765
181.049000	7.556541	1.671902	0.003552	9.851138	0.007332	4.766471
181.069000	7.556541	1.671059	0.003553	9.846169	0.007334	4.764067
181.089000	7.556541	1.674164	0.003550	9.864464	0.007329	4.772919
181.109000	7.556541	1.672502	0.003552	9.854669	0.007331	4.768180
181.129000	7.556541	1.676661	0.003548	9.879177	0.007325	4.780038
181.149000	7.556541	1.674761	0.003550	9.867980	0.007328	4.774620
181.169000	7.556541	1.672806	0.003551	9.856459	0.007331	4.769046
181.189000	7.556541	1.670768	0.003553	9.844454	0.007334	4.763237
181.209000	7.556541	1.676119	0.003549	9.875980	0.007326	4.778491
181.229000	7.556541	1.677249	0.003548	9.882640	0.007324	4.781714
181.249000	7.556541	1.666481	0.003556	9.819192	0.007341	4.751014
181.289000	7.556541	1.673838	0.003551	9.862542	0.007329	4.771989
181.289000	7.556541	1.668717	0.003554	9.832365	0.007337	4.757388
181.329000	7.556541	1.678385	0.003547	9.889332	0.007322	4.784952
181.329000	7.556541	1.673321	0.003551	9.859498	0.007330	4.770516
181.349000	7.556541	1.670426	0.003553	9.842438	0.007335	4.762262
181.369000	7.556541	1.666705	0.003556	9.820516	0.007340	4.751655
181.389000	7.556461	1.671564	0.003552	9.849143	0.007333	4.765506
181.409000	7.556541	1.670291	0.003553	9.841645	0.007335	4.761878
181.429000	7.556541	1.674486	0.003550	9.866363	0.007328	4.773838
181.449000	7.556541	1.675062	0.003550	9.869754	0.007327	4.775479
181.469000	7.556541	1.666657	0.003556	9.820228	0.007340	4.751516
181.509000	7.556541	1.672763	0.003551	9.856208	0.007331	4.768924
181.529000	7.556541	1.676911	0.003548	9.880648	0.007325	4.780750
181.549000	7.556541	1.668680	0.003554	9.832148	0.007337	4.757283
181.549000	7.556541	1.672194	0.003552	9.852853	0.007332	4.767301
181.569000	7.556541	1.672321	0.003552	9.853604	0.007332	4.767665
181.589000	7.556541	1.677777	0.003548	9.885752	0.007323	4.783219
181.609000	7.556541	1.674812	0.003550	9.868283	0.007328	4.774767
181.629000	7.556541	1.674219	0.003550	9.864788	0.007329	4.773076
181.649000	7.556541	1.668039	0.003555	9.828371	0.007338	4.755455
181.669000	7.556541	1.670301	0.003553	9.841702	0.007335	4.761906
181.689000	7.556541	1.675056	0.003550	9.869718	0.007327	4.775461
181.729000	7.556541	1.672075	0.003552	9.852153	0.007332	4.766963
181.729000	7.556541	1.677013	0.003548	9.881252	0.007324	4.781042
181.749000	7.556541	1.676643	0.003548	9.879068	0.007325	4.779985
181.769000	7.556541	1.674192	0.003550	9.864627	0.007329	4.772998
181.789000	7.556541	1.675426	0.003549	9.871897	0.007327	4.776516
181.809000	7.556541	1.679148	0.003547	9.893827	0.007321	4.787126
181.829000	7.556541	1.674244	0.003550	9.864933	0.007329	4.773146
181.849000	7.556541	1.673472	0.003551	9.860386	0.007330	4.770946
181.869000	7.556541	1.674555	0.003550	9.866767	0.007328	4.774034
181.889000	7.556541	1.677362	0.003548	9.883304	0.007324	4.782035
181.929000	7.556541	1.673236	0.003551	9.858993	0.007330	4.770272
181.929000	7.556541	1.677256	0.003548	9.882684	0.007324	4.781735
181.949000	7.556541	1.675732	0.003549	9.873702	0.007326	4.777389
181.969000	7.556541	1.668299	0.003555	9.829904	0.007338	4.756197
181.989000	7.556541	1.664782	0.003557	9.809184	0.007343	4.746172
182.009000	7.556541	1.670220	0.003553	9.841226	0.007335	4.761675
182.029000	7.556541	1.673797	0.003551	9.862298	0.007329	4.771871
182.049000	7.556541	1.664948	0.003557	9.810161	0.007343	4.746645
182.069000	7.556541	1.667436	0.003555	9.824819	0.007339	4.753737
182.089000	7.556541	1.678747	0.003547	9.891469	0.007322	4.785986
182.109000	7.556541	1.673735	0.003551	9.861936	0.007329	4.771696
182.149000	7.556541	1.672715	0.003551	9.855928	0.007331	4.768789
182.169000	7.556541	1.670794	0.003553	9.844604	0.007334	4.763310
182.189000	7.556541	1.675969	0.003549	9.875096	0.007326	4.778064
182.189000	7.556541	1.665549	0.003557	9.813705	0.007342	4.748359
182.209000	7.556541	1.684623	0.003542	9.926091	0.007313	4.802738
182.229000	7.556541	1.674981	0.003550	9.869278	0.007328	4.775248
182.249000	7.556541	1.671081	0.003553	9.846296	0.007334	4.764128
182.269000	7.556541	1.671444	0.003552	9.848435	0.007333	4.765164
182.289000	7.556541	1.678423	0.003547	9.889555	0.007322	4.785059
182.309000	7.556461	1.668299	0.003555	9.829907	0.007338	4.756199
182.329000	7.556541	1.672398	0.003552	9.854057	0.007332	4.767884
182.349000	7.556541	1.674491	0.003550	9.866389	0.007328	4.773851
182.369000	7.556541	1.673086	0.003551	9.858112	0.007330	4.769846
182.389000	7.556541	1.669578	0.003554	9.837441	0.007336	4.759844
182.409000	7.556461	1.675169	0.003550	9.870386	0.007327	4.775785
182.429000	7.556541	1.675438	0.003549	9.871972	0.007327	4.776552
182.449000	7.556541	1.671994	0.003552	9.851676	0.007332	4.766732
182.469000	7.556541	1.672917	0.003551	9.857114	0.007331	4.769363
182.489000	7.556541	1.679092	0.003547	9.893498	0.007321	4.786967
182.509000	7.556541	1.670426	0.003553	9.842441	0.007335	4.762263
182.529000	7.556541	1.668882	0.003554	9.833340	0.007337	4.757860
182.569000	7.556541	1.669692	0.003554	9.838112	0.007336	4.760169
182.569000	7.556541	1.670661	0.003553	9.843824	0.007334	4.762933
182.589000	7.556541	1.667250	0.003556	9.823726	0.007339	4.753208
182.609000	7.556541	1.667252	0.003556	9.823736	0.007339	4.753213
182.629000	7.556541	1.672240	0.003552	9.853125	0.007332	4.767433
182.649000	7.556541	1.671188	0.003553	9.846925	0.007333	4.764433
182.669000	7.556541	1.665909	0.003557	9.815821	0.007342	4.749383
182.689000	7.556541	1.667551	0.003555	9.825498	0.007339	4.754065
182.709000	7.556541	1.676048	0.003549	9.875565	0.007326	4.778290
182.729000	7.556541	1.675286	0.003549	9.871075	0.007327	4.776118
182.749000	7.556541	1.668600	0.003555	9.831676	0.007337	4.757055
182.769000	7.556541	1.670627	0.003553	9.843625	0.007334	4.762836
182.809000	7.556541	1.670197	0.003553	9.841088	0.007335	4.761609
182.829000	7.556541	1.666346	0.003556	9.818399	0.007341	4.750631
182.829000	7.556541	1.669151	0.003554	9.834925	0.007337	4.758627
182.849000	7.556541	1.674976	0.003550	9.869249	0.007328	4.775234
182.869000	7.556541	1.670823	0.003553	9.844777	0.007334	4.763394
182.889000	7.556541	1.671117	0.003553	9.846511	0.007333	4.764232
182.909000	7.556541	1.673526	0.003551	9.860705	0.007330	4.771100
182.929000	7.556541	1.668943	0.003554	9.833697	0.007337	4.758033
182.949000	7.556541	1.676756	0.003548	9.879736	0.007325	4.780309
182.969000	7.556461	1.669883	0.003553	9.839239	0.007335	4.760714
182.989000	7.556461	1.668456	0.003555	9.830832	0.007337	4.756646
183.029000	7.556541	1.668822	0.003554	9.832987	0.007337	4.757689
183.029000	7.556541	1.671961	0.003552	9.851482	0.007332	4.766638
183.049000	7.556541	1.668931	0.003554	9.833627	0.007337	4.757999
183.069000	7.556541	1.672152	0.003552	9.852609	0.007332	4.767183
183.089000	7.556541	1.670878	0.003553	9.845099	0.007334	4.763549
183.109000	7.556541	1.676592	0.003549	9.878770	0.007325	4.779841
183.129000	7.556541	1.669758	0.003554	9.838503	0.007336	4.760358
183.149000	7.556541	1.670211	0.003553	9.841171	0.007335	4.761649
183.169000	7.556541	1.670305	0.003553	9.841726	0.007335	4.761917
183.209000	7.556541	1.669349	0.003554	9.836093	0.007336	4.759192
183.209000	7.556541	1.667584	0.003555	9.825692	0.007339	4.754159
183.249000	7.556541	1.673051	0.003551	9.857904	0.007330	4.769745
183.249000	7.556541	1.669312	0.003554	9.835876	0.007336	4.759087
183.269000	7.556541	1.674908	0.003550	9.868847	0.007328	4.775040
183.289000	7.556541	1.675564	0.003549	9.872713	0.007327	4.776910
183.309000	7.556541	1.676789	0.003548	9.879928	0.007325	4.780401
183.329000	7.556541	1.673121	0.003551	9.858319	0.007330	4.769946
183.349000	7.556541	1.671842	0.003552	9.850780	0.007332	4.766298
183.369000	7.556461	1.672789	0.003551	9.856360	0.007331	4.768998
183.389000	7.556541	1.681524	0.003545	9.907830	0.007317	4.793902
183.409000	7.556541	1.682913	0.003544	9.916011	0.007315	4.797860
183.449000	7.556541	1.677404	0.003548	9.883555	0.007324	4.782156
183.469000	7.556541	1.679449	0.003546	9.895604	0.007321	4.787986
183.469000	7.556541	1.676257	0.003549	9.876796	0.007326	4.778886
183.489000	7.556541	1.680658	0.003545	9.902728	0.007319	4.791433
183.509000	7.556541	1.676158	0.003549	9.876213	0.007326	4.778604
183.529000	7.556541	1.678750	0.003547	9.891485	0.007322	4.785993
183.549000	7.556541	1.684082	0.003543	9.922900	0.007313	4.801193
183.569000	7.556541	1.679698	0.003546	9.897070	0.007320	4.788696
183.589000	7.556541	1.678773	0.003547	9.891622	0.007322	4.786060
183.609000	7.556541	1.681412	0.003545	9.907169	0.007318	4.793582
183.629000	7.556541	1.679883	0.003546	9.898161	0.007320	4.789224
183.649000	7.556541	1.683821	0.003543	9.921363	0.007314	4.800450
183.669000	7.556541	1.681770	0.003545	9.909278	0.007317	4.794602
183.689000	7.556541	1.676498	0.003549	9.878213	0.007325	4.779572
183.709000	7.556541	1.672786	0.003551	9.856345	0.007331	4.768991
183.729000	7.556541	1.667016	0.003556	9.822347	0.007340	4.752541
183.749000	7.556541	1.673592	0.003551	9.861091	0.007330	4.771287
183.769000	7.556541	1.679506	0.003546	9.895941	0.007321	4.788149
183.789000	7.556541	1.671018	0.003553	9.845925	0.007334	4.763949
183.809000	7.556541	1.668073	0.003555	9.828573	0.007338	4.755553
183.829000	7.556541	1.666036	0.003556	9.816573	0.007341	4.749747
183.849000	7.556541	1.670557	0.003553	9.843213	0.007334	4.762637
183.869000	7.556541	1.667157	0.003556	9.823174	0.007340	4.752941
183.889000	7.556541	1.673766	0.003551	9.862119	0.007329	4.771785
183.909000	7.556541	1.673091	0.003551	9.858143	0.007330	4.769861
183.929000	7.556541	1.668996	0.003554	9.834011	0.007337	4.758184
183.949000	7.556541	1.670032	0.003553	9.840114	0.007335	4.761138
183.969000	7.556541	1.669606	0.003554	9.837609	0.007336	4.759925
183.989000	7.556541	1.676286	0.003549	9.876964	0.007325	4.778967
184.009000	7.556541	1.678343	0.003547	9.889086	0.007322	4.784833
184.029000	7.556541	1.673768	0.003551	9.862132	0.007329	4.771791
184.049000	7.556541	1.675412	0.003549	9.871819	0.007327	4.776478
184.089000	7.556541	1.670782	0.003553	9.844536	0.007334	4.763277
184.109000	7.556541	1.675392	0.003549	9.871700	0.007327	4.776420
184.109000	7.556541	1.678001	0.003547	9.887070	0.007323	4.783857
184.129000	7.556541	1.676724	0.003548	9.879550	0.007325	4.780218
184.149000	7.556541	1.673662	0.003551	9.861505	0.007330	4.771488
184.169000	7.556541	1.673881	0.003551	9.862793	0.007329	4.772111
184.189000	7.556541	1.679499	0.003546	9.895899	0.007321	4.788129
184.209000	7.556541	1.678016	0.003547	9.887158	0.007323	4.783900
184.229000	7.556541	1.671019	0.003553	9.845930	0.007334	4.763952
184.249000	7.556541	1.667037	0.003556	9.822472	0.007340	4.752601
184.269000	7.556541	1.670527	0.003553	9.843034	0.007334	4.762550
184.289000	7.556541	1.668181	0.003555	9.829213	0.007338	4.755863
184.309000	7.556541	1.670310	0.003553	9.841757	0.007335	4.761932
184.329000	7.556541	1.669674	0.003554	9.838005	0.007336	4.760117
184.349000	7.556541	1.667437	0.003555	9.824829	0.007339	4.753742
184.369000	7.556541	1.665630	0.003557	9.814181	0.007342	4.748590
184.389000	7.556461	1.662251	0.003559	9.794272	0.007347	4.738957
184.409000	7.556541	1.675039	0.003550	9.869620	0.007327	4.775414
184.429000	7.556541	1.670454	0.003553	9.842604	0.007335	4.762342
184.449000	7.556541	1.668622	0.003554	9.831811	0.007337	4.757120
184.469000	7.556541	1.676028	0.003549	9.875446	0.007326	4.778233
184.509000	7.556541	1.670131	0.003553	9.840702	0.007335	4.761422
184.509000	7.556541	1.676113	0.003549	9.875949	0.007326	4.778476
184.529000	7.556541	1.675954	0.003549	9.875008	0.007326	4.778021
184.549000	7.556541	1.668743	0.003554	9.832523	0.007337	4.757465
184.569000	7.556541	1.675489	0.003549	9.872272	0.007327	4.776697
184.589000	7.556461	1.674320	0.003550	9.865381	0.007328	4.773363
184.609000	7.556541	1.669748	0.003554	9.838441	0.007336	4.760328
184.629000	7.556541	1.672881	0.003551	9.856904	0.007331	4.769261
184.649000	7.556541	1.671244	0.003553	9.847257	0.007333	4.764593
184.669000	7.556541	1.671006	0.003553	9.845858	0.007334	4.763917
184.709000	7.556541	1.671827	0.003552	9.850692	0.007332	4.766256
184.729000	7.556541	1.666624	0.003556	9.820036	0.007340	4.751423
184.749000	7.556541	1.673732	0.003551	9.861920	0.007329	4.771688
184.749000	7.556541	1.673346	0.003551	9.859645	0.007330	4.770588
184.769000	7.556541	1.667492	0.003555	9.825150	0.007339	4.753897
184.789000	7.556541	1.670628	0.003553	9.843630	0.007334	4.762839
184.809000	7.556541	1.668728	0.003554	9.832435	0.007337	4.757422
184.829000	7.556541	1.672015	0.003552	9.851801	0.007332	4.766792
184.849000	7.556541	1.673406	0.003551	9.859995	0.007330	4.770757
184.869000	7.556541	1.676520	0.003549	9.878345	0.007325	4.779635
184.889000	7.556541	1.672773	0.003551	9.856267	0.007331	4.768953
184.929000	7.556541	1.672981	0.003551	9.857495	0.007331	4.769547
184.949000	7.556541	1.673634	0.003551	9.861342	0.007330	4.771409
184.949000	7.556541	1.674907	0.003550	9.868840	0.007328	4.775036
184.969000	7.556541	1.672731	0.003551	9.856018	0.007331	4.768833
184.989000	7.556541	1.677688	0.003548	9.885228	0.007323	4.782966
185.009000	7.556541	1.675098	0.003550	9.869967	0.007327	4.775582
185.029000	7.556541	1.681331	0.003545	9.906690	0.007318	4.793350
185.049000	7.556541	1.682616	0.003544	9.914262	0.007316	4.797014
185.069000	7.556541	1.676227	0.003549	9.876620	0.007326	4.778801
185.089000	7.556541	1.675447	0.003549	9.872024	0.007327	4.776577
185.109000	7.556541	1.676795	0.003548	9.879967	0.007325	4.780420
185.149000	7.556541	1.677230	0.003548	9.882526	0.007324	4.781659
185.149000	7.556541	1.676967	0.003548	9.880977	0.007324	4.780909
185.169000	7.556541	1.674503	0.003550	9.866461	0.007328	4.773886
185.189000	7.556541	1.673362	0.003551	9.859736	0.007330	4.770632
185.209000	7.556541	1.672037	0.003552	9.851933	0.007332	4.766856
185.229000	7.556541	1.669287	0.003554	9.835728	0.007336	4.759015
185.249000	7.556541	1.671348	0.003552	9.847871	0.007333	4.764891
185.269000	7.556541	1.673808	0.003551	9.862363	0.007329	4.771903
185.289000	7.556541	1.669540	0.003554	9.837215	0.007336	4.759735
185.309000	7.556541	1.677232	0.003548	9.882539	0.007324	4.781665
185.329000	7.556541	1.672675	0.003551	9.855692	0.007331	4.768675
185.369000	7.556541	1.670552	0.003553	9.843182	0.007334	4.762622
185.389000	7.556541	1.670186	0.003553	9.841024	0.007335	4.761578
185.389000	7.556541	1.680837	0.003545	9.903780	0.007318	4.791942
185.409000	7.556461	1.666072	0.003556	9.816782	0.007341	4.749848
185.429000	7.556541	1.667072	0.003556	9.822674	0.007340	4.752699
185.449000	7.556541	1.669310	0.003554	9.835863	0.007336	4.759081
185.469000	7.556541	1.673078	0.003551	9.858065	0.007330	4.769823
185.489000	7.556541	1.665965	0.003556	9.816153	0.007341	4.749544
185.509000	7.556541	1.664852	0.003557	9.809596	0.007343	4.746371
185.529000	7.556541	1.663713	0.003558	9.802886	0.007345	4.743125
185.569000	7.556541	1.669587	0.003554	9.837495	0.007336	4.759870
185.589000	7.556541	1.670056	0.003553	9.840259	0.007335	4.761208
185.589000	7.556541	1.680252	0.003546	9.900335	0.007319	4.790275
185.609000	7.556541	1.669432	0.003554	9.836583	0.007336	4.759429
185.629000	7.556541	1.672575	0.003552	9.855099	0.007331	4.768388
185.649000	7.556541	1.674745	0.003550	9.867889	0.007328	4.774576
185.669000	7.556541	1.672812	0.003551	9.856495	0.007331	4.769063
185.689000	7.556541	1.675494	0.003549	9.872298	0.007327	4.776710
185.709000	7.556541	1.670366	0.003553	9.842086	0.007335	4.762091
185.729000	7.556541	1.676889	0.003548	9.880521	0.007325	4.780688
185.749000	7.556541	1.671017	0.003553	9.845923	0.007334	4.763948
185.789000	7.556541	1.668380	0.003555	9.830384	0.007338	4.756429
185.789000	7.556541	1.669374	0.003554	9.836239	0.007336	4.759262
185.809000	7.556541	1.679822	0.003546	9.897801	0.007320	4.789049
185.829000	7.556541	1.678046	0.003547	9.887337	0.007323	4.783986
185.849000	7.556541	1.669108	0.003554	9.834671	0.007337	4.758504
185.869000	7.556541	1.670508	0.003553	9.842920	0.007334	4.762495
185.889000	7.556461	1.676276	0.003549	9.876910	0.007325	4.778941
185.909000	7.556541	1.667263	0.003556	9.823801	0.007339	4.753244
185.929000	7.556541	1.672636	0.003551	9.855459	0.007331	4.768562
185.949000	7.556541	1.671412	0.003552	9.848246	0.007333	4.765072
185.969000	7.556541	1.667802	0.003555	9.826974	0.007339	4.754780
186.009000	7.556461	1.675279	0.003549	9.871031	0.007327	4.776097
186.029000	7.556541	1.662840	0.003559	9.797738	0.007346	4.740634
186.029000	7.556541	1.668450	0.003555	9.830795	0.007338	4.756629
186.049000	7.556541	1.678300	0.003547	9.888835	0.007322	4.784711
186.069000	7.556541	1.670790	0.003553	9.844581	0.007334	4.763299
186.089000	7.556541	1.677504	0.003548	9.884143	0.007324	4.782441
186.109000	7.556541	1.674561	0.003550	9.866801	0.007328	4.774050
186.129000	7.556541	1.681168	0.003545	9.905731	0.007318	4.792886
186.149000	7.556541	1.670115	0.003553	9.840606	0.007335	4.761376
186.169000	7.556541	1.676092	0.003549	9.875822	0.007326	4.778415
186.189000	7.556541	1.677235	0.003548	9.882560	0.007324	4.781675
186.229000	7.556541	1.674563	0.003550	9.866814	0.007328	4.774056
186.229000	7.556541	1.669207	0.003554	9.835257	0.007336	4.758787
186.249000	7.556541	1.674400	0.003550	9.865855	0.007328	4.773592
186.269000	7.556541	1.670376	0.003553	9.842143	0.007335	4.762119
186.289000	7.556541	1.680003	0.003546	9.898866	0.007320	4.789564
186.309000	7.556541	1.676320	0.003549	9.877169	0.007325	4.779066
186.329000	7.556541	1.674796	0.003550	9.868184	0.007328	4.774719
186.349000	7.556541	1.674851	0.003550	9.868508	0.007328	4.774876
186.369000	7.556541	1.676700	0.003548	9.879407	0.007325	4.780149
186.389000	7.556541	1.672131	0.003552	9.852485	0.007332	4.767123
186.429000	7.556541	1.672531	0.003552	9.854840	0.007331	4.768262
186.429000	7.556541	1.676137	0.003549	9.876091	0.007326	4.778545
186.449000	7.556541	1.677462	0.003548	9.883894	0.007324	4.782320
186.469000	7.556461	1.680814	0.003545	9.903643	0.007318	4.791876
186.489000	7.556541	1.683869	0.003543	9.921648	0.007314	4.800588
186.509000	7.556541	1.672228	0.003552	9.853057	0.007332	4.767400
186.529000	7.556541	1.674643	0.003550	9.867285	0.007328	4.774284
186.549000	7.556541	1.684530	0.003543	9.925542	0.007313	4.802472
186.569000	7.556541	1.672856	0.003551	9.856754	0.007331	4.769189
186.589000	7.556541	1.682292	0.003544	9.912355	0.007316	4.796091
186.629000	7.556541	1.677776	0.003548	9.885747	0.007323	4.783217
186.649000	7.556541	1.673872	0.003551	9.862744	0.007329	4.772087
186.669000	7.556541	1.675730	0.003549	9.873692	0.007326	4.777384
186.669000	7.556541	1.668425	0.003555	9.830650	0.007338	4.756558
186.689000	7.556541	1.670652	0.003553	9.843770	0.007334	4.762906
186.709000	7.556541	1.676918	0.003548	9.880692	0.007325	4.780771
186.729000	7.556541	1.670199	0.003553	9.841101	0.007335	4.761615
186.749000	7.556541	1.678138	0.003547	9.887876	0.007323	4.784247
186.769000	7.556541	1.680140	0.003546	9.899677	0.007320	4.789957
186.789000	7.556541	1.673298	0.003551	9.859360	0.007330	4.770450
186.809000	7.556541	1.677278	0.003548	9.882811	0.007324	4.781797
186.849000	7.556541	1.675223	0.003550	9.870705	0.007327	4.775939
186.849000	7.556541	1.676517	0.003549	9.878327	0.007325	4.779627
186.869000	7.556541	1.669094	0.003554	9.834588	0.007337	4.758464
186.889000	7.556541	1.674642	0.003550	9.867278	0.007328	4.774281
186.909000	7.556541	1.676104	0.003549	9.875897	0.007326	4.778451
186.929000	7.556541	1.668158	0.003555	9.829073	0.007338	4.755795
186.949000	7.556541	1.664886	0.003557	9.809798	0.007343	4.746469
186.969000	7.556541	1.671541	0.003552	9.849005	0.007333	4.765440
186.989000	7.556541	1.665941	0.003557	9.816013	0.007341	4.749476
187.009000	7.556541	1.665278	0.003557	9.812104	0.007343	4.747585
187.029000	7.556541	1.668975	0.003554	9.833889	0.007337	4.758125
187.069000	7.556541	1.666471	0.003556	9.819135	0.007341	4.750987
187.069000	7.556541	1.668457	0.003555	9.830834	0.007338	4.756647
187.089000	7.556541	1.674289	0.003550	9.865197	0.007329	4.773274
187.109000	7.556541	1.672309	0.003552	9.853534	0.007332	4.767631
187.129000	7.556541	1.675441	0.003549	9.871987	0.007327	4.776559
187.149000	7.556541	1.678711	0.003547	9.891257	0.007322	4.785883
187.169000	7.556541	1.673673	0.003551	9.861570	0.007330	4.771519
187.189000	7.556541	1.676506	0.003549	9.878265	0.007325	4.779597
187.209000	7.556541	1.676982	0.003548	9.881068	0.007324	4.780953
187.229000	7.556541	1.673426	0.003551	9.860112	0.007330	4.770813
187.249000	7.556541	1.671180	0.003553	9.846881	0.007333	4.764412
187.289000	7.556541	1.666774	0.003556	9.820920	0.007340	4.751850
187.309000	7.556541	1.657616	0.003563	9.766961	0.007354	4.725742
187.309000	7.556541	1.661639	0.003560	9.790666	0.007348	4.737212
187.329000	7.556541	1.655355	0.003564	9.753640	0.007358	4.719297
187.349000	7.556541	1.659353	0.003561	9.777197	0.007352	4.730695
187.369000	7.556461	1.656827	0.003563	9.762313	0.007355	4.723494
187.389000	7.556541	1.653886	0.003566	9.744984	0.007360	4.715109
187.409000	7.556541	1.662992	0.003559	9.798637	0.007346	4.741069
187.429000	7.556541	1.663604	0.003558	9.802241	0.007345	4.742813
187.449000	7.556541	1.662900	0.003559	9.798091	0.007346	4.740804
187.469000	7.556541	1.656377	0.003564	9.759658	0.007356	4.722209
187.489000	7.556541	1.659579	0.003561	9.778528	0.007351	4.731339
187.509000	7.556541	1.664256	0.003558	9.806083	0.007344	4.744672
187.529000	7.556541	1.661146	0.003560	9.787762	0.007349	4.735807
187.549000	7.556541	1.655493	0.003564	9.754453	0.007358	4.719690
187.569000	7.556541	1.665534	0.003557	9.813611	0.007342	4.748314
187.589000	7.556541	1.661605	0.003560	9.790461	0.007348	4.737113
187.609000	7.556541	1.662846	0.003559	9.797775	0.007346	4.740652
187.629000	7.556541	1.663065	0.003559	9.799067	0.007346	4.741277
187.649000	7.556541	1.657593	0.003563	9.766821	0.007354	4.725675
187.669000	7.556541	1.665000	0.003557	9.810466	0.007343	4.746792
187.689000	7.556541	1.658546	0.003562	9.772438	0.007353	4.728392
187.729000	7.556461	1.658279	0.003562	9.770865	0.007353	4.727631
187.729000	7.556461	1.659480	0.003561	9.777940	0.007351	4.731055
187.749000	7.556541	1.664464	0.003558	9.807311	0.007344	4.745266
187.769000	7.556541	1.660089	0.003561	9.781528	0.007351	4.732791
187.789000	7.556541	1.664175	0.003558	9.805604	0.007344	4.744440
187.809000	7.556541	1.661091	0.003560	9.787433	0.007349	4.735648
187.829000	7.556541	1.663921	0.003558	9.804111	0.007345	4.743718
187.849000	7.556541	1.654441	0.003565	9.748251	0.007359	4.716690
187.869000	7.556541	1.653674	0.003566	9.743733	0.007360	4.714503
187.889000	7.556461	1.659284	0.003561	9.776785	0.007352	4.730496
187.929000	7.556541	1.663645	0.003558	9.802482	0.007345	4.742929
187.949000	7.556541	1.662571	0.003559	9.796153	0.007347	4.739867
187.949000	7.556541	1.661017	0.003560	9.787000	0.007349	4.735438
187.969000	7.556541	1.665095	0.003557	9.811029	0.007343	4.747064
187.989000	7.556541	1.660132	0.003561	9.781785	0.007350	4.732915
188.009000	7.556541	1.663253	0.003559	9.800176	0.007346	4.741814
188.029000	7.556541	1.654259	0.003565	9.747181	0.007360	4.716172
188.049000	7.556541	1.658039	0.003562	9.769451	0.007354	4.726947
188.069000	7.556541	1.658584	0.003562	9.772663	0.007353	4.728501
188.089000	7.556541	1.661103	0.003560	9.787503	0.007349	4.735681
188.129000	7.556461	1.658431	0.003562	9.771759	0.007353	4.728064
188.129000	7.556461	1.662229	0.003559	9.794140	0.007347	4.738893
188.149000	7.556541	1.655198	0.003565	9.752710	0.007358	4.718847
188.169000	7.556541	1.665804	0.003557	9.815207	0.007342	4.749086
188.189000	7.556541	1.662911	0.003559	9.798161	0.007346	4.740838
188.209000	7.556541	1.667408	0.003555	9.824658	0.007339	4.753659
188.229000	7.556541	1.661835	0.003560	9.791821	0.007348	4.737771
188.249000	7.556541	1.666632	0.003556	9.820080	0.007340	4.751444
188.269000	7.556541	1.662644	0.003559	9.796585	0.007347	4.740076
188.289000	7.556541	1.661150	0.003560	9.787785	0.007349	4.735818
188.309000	7.556541	1.659027	0.003562	9.775274	0.007352	4.729765
188.349000	7.556541	1.664442	0.003558	9.807181	0.007344	4.745203
188.369000	7.556541	1.662833	0.003559	9.797699	0.007346	4.740615
188.369000	7.556541	1.667281	0.003555	9.823904	0.007339	4.753294
188.389000	7.556541	1.662907	0.003559	9.798132	0.007346	4.740825
188.409000	7.556541	1.659047	0.003562	9.775394	0.007352	4.729823
188.429000	7.556541	1.659057	0.003562	9.775451	0.007352	4.729850
188.449000	7.556541	1.657177	0.003563	9.764375	0.007355	4.724491
188.469000	7.556541	1.667419	0.003555	9.824723	0.007339	4.753690
188.489000	7.556541	1.667476	0.003555	9.825055	0.007339	4.753851
188.509000	7.556461	1.669954	0.003553	9.839658	0.007335	4.760917
188.529000	7.556541	1.668690	0.003554	9.832210	0.007337	4.757313
188.549000	7.556541	1.672334	0.003552	9.853679	0.007332	4.767701
188.569000	7.556541	1.661781	0.003560	9.791503	0.007348	4.737617
188.589000	7.556541	1.658356	0.003562	9.771319	0.007353	4.727851
188.609000	7.556541	1.657787	0.003563	9.767969	0.007354	4.726230
188.629000	7.556541	1.661364	0.003560	9.789044	0.007349	4.736427
188.649000	7.556541	1.656177	0.003564	9.758482	0.007357	4.721640
188.669000	7.556541	1.665191	0.003557	9.811591	0.007343	4.747336
188.689000	7.556541	1.666934	0.003556	9.821863	0.007340	4.752307
188.709000	7.556541	1.661849	0.003560	9.791899	0.007348	4.737809
188.729000	7.556541	1.663319	0.003558	9.800565	0.007346	4.742002
188.769000	7.556461	1.662633	0.003559	9.796523	0.007347	4.740046
188.789000	7.556541	1.667761	0.003555	9.826736	0.007339	4.754664
188.789000	7.556541	1.664337	0.003558	9.806562	0.007344	4.744903
188.809000	7.556541	1.658777	0.003562	9.773800	0.007353	4.729052
188.829000	7.556541	1.662566	0.003559	9.796124	0.007347	4.739853
188.849000	7.556541	1.657424	0.003563	9.765826	0.007355	4.725193
188.869000	7.556541	1.661529	0.003560	9.790013	0.007348	4.736896
188.889000	7.556541	1.658724	0.003562	9.773490	0.007353	4.728901
188.909000	7.556541	1.669577	0.003554	9.837438	0.007336	4.759843
188.929000	7.556541	1.659126	0.003562	9.775855	0.007352	4.730046
188.949000	7.556461	1.664731	0.003557	9.808883	0.007343	4.746027
188.989000	7.556541	1.661778	0.003560	9.791482	0.007348	4.737607
188.989000	7.556541	1.657154	0.003563	9.764238	0.007355	4.724425
189.009000	7.556541	1.652758	0.003566	9.738336	0.007362	4.711892
189.029000	7.556541	1.664492	0.003558	9.807477	0.007344	4.745346
189.049000	7.556541	1.659958	0.003561	9.780762	0.007351	4.732420
189.069000	7.556541	1.663860	0.003558	9.803749	0.007345	4.743542
189.089000	7.556541	1.661121	0.003560	9.787614	0.007349	4.735735
189.109000	7.556541	1.654831	0.003565	9.750549	0.007359	4.717801
189.129000	7.556541	1.662677	0.003559	9.796782	0.007347	4.740171
189.149000	7.556541	1.655672	0.003564	9.755505	0.007357	4.720199
189.169000	7.556461	1.660374	0.003561	9.783207	0.007350	4.733603
189.189000	7.556541	1.671717	0.003552	9.850044	0.007333	4.765942
189.229000	7.556461	1.660757	0.003560	9.785469	0.007349	4.734697
189.229000	7.556461	1.662816	0.003559	9.797596	0.007346	4.740565
189.249000	7.556541	1.668708	0.003554	9.832316	0.007337	4.757364
189.269000	7.556541	1.664472	0.003558	9.807355	0.007344	4.745287
189.289000	7.556541	1.656625	0.003563	9.761122	0.007356	4.722917
189.309000	7.556541	1.658132	0.003562	9.769997	0.007354	4.727211
189.329000	7.556541	1.661635	0.003560	9.790640	0.007348	4.737199
189.349000	7.556541	1.658522	0.003562	9.772300	0.007353	4.728326
189.369000	7.556541	1.660981	0.003560	9.786787	0.007349	4.735335
189.409000	7.556541	1.665768	0.003557	9.814990	0.007342	4.748981
189.429000	7.556541	1.667723	0.003555	9.826510	0.007339	4.754555
189.429000	7.556541	1.668150	0.003555	9.829026	0.007338	4.755773
189.449000	7.556541	1.659729	0.003561	9.779407	0.007351	4.731764
189.469000	7.556541	1.665010	0.003557	9.810529	0.007343	4.746823
189.489000	7.556541	1.661716	0.003560	9.791119	0.007348	4.737431
189.509000	7.556541	1.661292	0.003560	9.788619	0.007349	4.736222
189.529000	7.556541	1.660103	0.003561	9.781614	0.007351	4.732832
189.549000	7.556541	1.667765	0.003555	9.826759	0.007339	4.754676
189.569000	7.556541	1.667580	0.003555	9.825669	0.007339	4.754148
189.589000	7.556541	1.661165	0.003560	9.787873	0.007349	4.735861
189.609000	7.556541	1.661161	0.003560	9.787850	0.007349	4.735849
189.629000	7.556541	1.668177	0.003555	9.829187	0.007338	4.755850
189.649000	7.556541	1.665736	0.003557	9.814803	0.007342	4.748891
189.669000	7.556541	1.662746	0.003559	9.797189	0.007346	4.740368
189.689000	7.556541	1.667448	0.003555	9.824891	0.007339	4.753772
189.709000	7.556461	1.659186	0.003562	9.776212	0.007352	4.730219
189.729000	7.556541	1.658782	0.003562	9.773831	0.007353	4.729067
189.749000	7.556541	1.663158	0.003559	9.799617	0.007346	4.741543
189.769000	7.556541	1.658945	0.003562	9.774793	0.007352	4.729532
189.789000	7.556541	1.660905	0.003560	9.786337	0.007349	4.735117
189.809000	7.556541	1.664817	0.003557	9.809389	0.007343	4.746271
189.849000	7.556541	1.668013	0.003555	9.828223	0.007338	4.755384
189.849000	7.556541	1.659622	0.003561	9.778777	0.007351	4.731460
189.869000	7.556541	1.669607	0.003554	9.837614	0.007336	4.759928
189.889000	7.556541	1.673459	0.003551	9.860311	0.007330	4.770910
189.909000	7.556541	1.670936	0.003553	9.845446	0.007334	4.763717
189.929000	7.556541	1.674022	0.003550	9.863627	0.007329	4.772514
189.949000	7.556541	1.664345	0.003558	9.806609	0.007344	4.744926
189.969000	7.556541	1.664649	0.003557	9.808399	0.007343	4.745792
189.989000	7.556541	1.657227	0.003563	9.764666	0.007355	4.724632
190.009000	7.556541	1.655712	0.003564	9.755738	0.007357	4.720312
190.049000	7.556541	1.655006	0.003565	9.751580	0.007358	4.718300
190.049000	7.556541	1.662327	0.003559	9.794720	0.007347	4.739174
190.069000	7.556541	1.654664	0.003565	9.749567	0.007359	4.717326
190.089000	7.556541	1.662009	0.003559	9.792842	0.007348	4.738265
190.109000	7.556541	1.653546	0.003566	9.742979	0.007361	4.714139
190.129000	7.556541	1.651831	0.003567	9.732873	0.007363	4.709249
190.149000	7.556541	1.659655	0.003561	9.778971	0.007351	4.731554
190.169000	7.556541	1.659126	0.003562	9.775857	0.007352	4.730047
190.189000	7.556541	1.660870	0.003560	9.786132	0.007349	4.735018
190.209000	7.556541	1.663471	0.003558	9.801459	0.007345	4.742434
190.229000	7.556541	1.664164	0.003558	9.805539	0.007344	4.744408
190.269000	7.556541	1.661510	0.003560	9.789904	0.007348	4.736843
190.289000	7.556541	1.666490	0.003556	9.819246	0.007341	4.751041
190.289000	7.556541	1.662067	0.003559	9.793184	0.007347	4.738430
190.309000	7.556541	1.657428	0.003563	9.765852	0.007355	4.725206
190.329000	7.556541	1.663489	0.003558	9.801565	0.007345	4.742485
190.349000	7.556541	1.660613	0.003560	9.784616	0.007350	4.734285
190.369000	7.556541	1.656691	0.003563	9.761508	0.007356	4.723104
190.389000	7.556541	1.656074	0.003564	9.757873	0.007357	4.721345
190.409000	7.556541	1.658228	0.003562	9.770565	0.007353	4.727486
190.429000	7.556541	1.665079	0.003557	9.810935	0.007343	4.747019
190.449000	7.556541	1.658903	0.003562	9.774544	0.007352	4.729411
190.469000	7.556541	1.666328	0.003556	9.818293	0.007341	4.750579
190.489000	7.556541	1.663891	0.003558	9.803935	0.007345	4.743632
190.509000	7.556541	1.666066	0.003556	9.816749	0.007341	4.749832
190.529000	7.556541	1.664693	0.003557	9.808658	0.007343	4.745917
190.549000	7.556541	1.667787	0.003555	9.826886	0.007339	4.754737
190.569000	7.556541	1.664313	0.003558	9.806420	0.007344	4.744834
190.589000	7.556541	1.663216	0.003559	9.799956	0.007346	4.741707
190.609000	7.556541	1.663269	0.003559	9.800269	0.007346	4.741859
190.629000	7.556541	1.664467	0.003558	9.807324	0.007344	4.745272
190.649000	7.556541	1.665600	0.003557	9.814003	0.007342	4.748503
190.689000	7.556541	1.664263	0.003558	9.806122	0.007344	4.744690
190.689000	7.556541	1.667580	0.003555	9.825669	0.007339	4.754148
190.709000	7.556541	1.660032	0.003561	9.781197	0.007351	4.732630
190.729000	7.556541	1.661212	0.003560	9.788150	0.007349	4.735995
190.749000	7.556541	1.663011	0.003559	9.798746	0.007346	4.741122
190.769000	7.556541	1.668050	0.003555	9.828438	0.007338	4.755488
190.789000	7.556541	1.658490	0.003562	9.772111	0.007353	4.728234
190.809000	7.556541	1.665730	0.003557	9.814770	0.007342	4.748875
190.829000	7.556541	1.669804	0.003554	9.838772	0.007336	4.760488
190.849000	7.556541	1.660450	0.003561	9.783661	0.007350	4.733822
190.869000	7.556541	1.660155	0.003561	9.781920	0.007350	4.732980
190.889000	7.556541	1.650304	0.003568	9.723875	0.007366	4.704895
190.909000	7.556541	1.663766	0.003558	9.803194	0.007345	4.743274
190.929000	7.556541	1.665405	0.003557	9.812855	0.007342	4.747948
190.949000	7.556541	1.660803	0.003560	9.785738	0.007349	4.734828
190.969000	7.556541	1.658048	0.003562	9.769502	0.007354	4.726972
190.989000	7.556541	1.663312	0.003558	9.800521	0.007346	4.741980
191.009000	7.556541	1.669110	0.003554	9.834687	0.007337	4.758511
191.029000	7.556541	1.656973	0.003563	9.763173	0.007355	4.723910
191.049000	7.556541	1.661547	0.003560	9.790124	0.007348	4.736950
191.069000	7.556541	1.664694	0.003557	9.808666	0.007343	4.745921
191.089000	7.556541	1.662753	0.003559	9.797228	0.007346	4.740387
191.129000	7.556541	1.663260	0.003559	9.800212	0.007346	4.741831
191.129000	7.556541	1.659711	0.003561	9.779303	0.007351	4.731714
191.149000	7.556541	1.659911	0.003561	9.780482	0.007351	4.732284
191.169000	7.556541	1.662886	0.003559	9.798013	0.007346	4.740767
191.189000	7.556541	1.658419	0.003562	9.771689	0.007353	4.728030
191.209000	7.556541	1.662622	0.003559	9.796456	0.007347	4.740013
191.229000	7.556541	1.669024	0.003554	9.834179	0.007337	4.758266
191.249000	7.556541	1.657078	0.003563	9.763787	0.007355	4.724207
191.269000	7.556541	1.657932	0.003563	9.768824	0.007354	4.726644
191.289000	7.556541	1.658540	0.003562	9.772404	0.007353	4.728376
191.329000	7.556541	1.658884	0.003562	9.774430	0.007352	4.729356
191.349000	7.556541	1.662973	0.003559	9.798526	0.007346	4.741015
191.349000	7.556541	1.656120	0.003564	9.758145	0.007357	4.721477
191.369000	7.556541	1.651919	0.003567	9.733391	0.007363	4.709499
191.389000	7.556541	1.662389	0.003559	9.795085	0.007347	4.739350
191.409000	7.556541	1.660747	0.003560	9.785409	0.007350	4.734669
191.429000	7.556541	1.657578	0.003563	9.766736	0.007354	4.725633
191.449000	7.556461	1.656257	0.003564	9.758951	0.007356	4.721867
191.469000	7.556541	1.662399	0.003559	9.795142	0.007347	4.739378
191.489000	7.556541	1.657919	0.003563	9.768746	0.007354	4.726606
191.509000	7.556541	1.659441	0.003561	9.777715	0.007352	4.730946
191.549000	7.556541	1.660096	0.003561	9.781570	0.007351	4.732811
191.549000	7.556541	1.658813	0.003562	9.774010	0.007353	4.729153
191.569000	7.556541	1.662518	0.003559	9.795842	0.007347	4.739716
191.589000	7.556541	1.660298	0.003561	9.782762	0.007350	4.733387
191.609000	7.556541	1.654675	0.003565	9.749629	0.007359	4.717356
191.629000	7.556541	1.652703	0.003566	9.738010	0.007362	4.711734
191.649000	7.556541	1.662424	0.003559	9.795290	0.007347	4.739449
191.669000	7.556541	1.659959	0.003561	9.780764	0.007351	4.732421
191.689000	7.556541	1.652346	0.003567	9.735909	0.007363	4.710718
191.709000	7.556541	1.659329	0.003561	9.777052	0.007352	4.730625
191.729000	7.556541	1.656583	0.003564	9.760873	0.007356	4.722797
191.749000	7.556541	1.655746	0.003564	9.755943	0.007357	4.720411
191.769000	7.556541	1.655560	0.003564	9.754847	0.007358	4.719881
191.789000	7.556541	1.651238	0.003568	9.729378	0.007364	4.707558
191.809000	7.556541	1.653677	0.003566	9.743748	0.007360	4.714511
191.829000	7.556541	1.661127	0.003560	9.787645	0.007349	4.735750
191.849000	7.556541	1.660644	0.003560	9.784803	0.007350	4.734375
191.869000	7.556541	1.662249	0.003559	9.794259	0.007347	4.738951
191.889000	7.556541	1.667036	0.003556	9.822466	0.007340	4.752599
191.909000	7.556541	1.660613	0.003560	9.784619	0.007350	4.734286
191.929000	7.556541	1.665037	0.003557	9.810684	0.007343	4.746898
191.949000	7.556541	1.666478	0.003556	9.819176	0.007341	4.751007
191.989000	7.556541	1.664865	0.003557	9.809671	0.007343	4.746408
191.989000	7.556541	1.660518	0.003561	9.784060	0.007350	4.734015
192.009000	7.556541	1.651095	0.003568	9.728538	0.007364	4.707152
192.029000	7.556541	1.653019	0.003566	9.739873	0.007361	4.712636
192.049000	7.556541	1.658569	0.003562	9.772575	0.007353	4.728459
192.069000	7.556541	1.660564	0.003561	9.784329	0.007350	4.734146
192.089000	7.556541	1.657064	0.003563	9.763710	0.007355	4.724169
192.109000	7.556541	1.656517	0.003564	9.760482	0.007356	4.722607
192.129000	7.556541	1.649351	0.003569	9.718259	0.007367	4.702178
192.149000	7.556541	1.663509	0.003558	9.801681	0.007345	4.742542
192.169000	7.556541	1.655335	0.003564	9.753518	0.007358	4.719238
192.189000	7.556541	1.661329	0.003560	9.788834	0.007349	4.736326
192.209000	7.556541	1.655132	0.003565	9.752321	0.007358	4.718659
192.229000	7.556541	1.656904	0.003563	9.762764	0.007355	4.723712
192.249000	7.556541	1.664662	0.003557	9.808477	0.007343	4.745830
192.269000	7.556541	1.655682	0.003564	9.755562	0.007357	4.720227
192.289000	7.556541	1.660650	0.003560	9.784834	0.007350	4.734390
192.309000	7.556541	1.658180	0.003562	9.770282	0.007353	4.727349
192.329000	7.556541	1.659639	0.003561	9.778878	0.007351	4.731508
192.349000	7.556541	1.662361	0.003559	9.794917	0.007347	4.739269
192.369000	7.556541	1.660040	0.003561	9.781243	0.007351	4.732653
192.409000	7.556541	1.659950	0.003561	9.780710	0.007351	4.732395
192.429000	7.556541	1.658882	0.003562	9.774420	0.007352	4.729351
192.429000	7.556541	1.658991	0.003562	9.775059	0.007352	4.729661
192.449000	7.556541	1.661453	0.003560	9.789570	0.007348	4.736682
192.469000	7.556541	1.659875	0.003561	9.780269	0.007351	4.732182
192.489000	7.556541	1.657604	0.003563	9.766886	0.007354	4.725706
192.509000	7.556541	1.656374	0.003564	9.759642	0.007356	4.722201
192.529000	7.556541	1.657048	0.003563	9.763614	0.007355	4.724123
192.549000	7.556541	1.664597	0.003558	9.808093	0.007344	4.745644
[truncated: 1,003 more rows]
