# Supplementary material for: Stress relaxation in the presence of sudden strain bursts: Methodology and stress relaxation data of microcast aluminium microwires
Source: Data Brief. 2018 Nov 14;21:2134–41. doi: 10.1016/j.dib.2018.11.047 (PMC6265499; doi:10.1016/j.dib.2018.11.047)
Supplement: Supplementary file 2 — Supplementary material [file mmc2.zip › Data in brief/As-cast/Al4N/Al_20_r_10/Stress relaxation txt files/Al_20_r_10_StressStrain.txt_Relaxcycle4.txt]

Time[s]	Motordispl[�m]	Force[mN]	EngStrain	EngStress[MPa]	Shearstrain	Shearstress [MPa]
224.747000	11.187530	2.002166	0.005614	11.797108	0.011580	5.708029
224.787000	11.197532	2.004875	0.005618	11.813067	0.011589	5.715750
224.807000	11.197693	1.974485	0.005641	11.634007	0.011636	5.629112
224.827000	11.197693	1.949380	0.005660	11.486084	0.011675	5.557540
224.847000	11.197693	1.945688	0.005663	11.464327	0.011680	5.547013
224.847000	11.197693	1.955563	0.005655	11.522516	0.011665	5.575168
224.867000	11.197693	1.958501	0.005653	11.539825	0.011661	5.583542
224.887000	11.197693	1.959140	0.005652	11.543589	0.011660	5.585364
224.907000	11.197693	1.960453	0.005651	11.551330	0.011658	5.589109
224.927000	11.197693	1.959534	0.005652	11.545913	0.011659	5.586488
224.947000	11.197693	1.963279	0.005649	11.567980	0.011653	5.597165
224.967000	11.197693	1.963555	0.005649	11.569607	0.011653	5.597952
224.987000	11.197693	1.967680	0.005646	11.593911	0.011647	5.609712
225.027000	11.197693	1.962768	0.005650	11.564967	0.011654	5.595707
225.047000	11.197693	1.961562	0.005651	11.557861	0.011656	5.592269
225.067000	11.197693	1.963353	0.005649	11.568416	0.011653	5.597376
225.067000	11.197693	1.968285	0.005646	11.597475	0.011646	5.611436
225.087000	11.197693	1.965554	0.005648	11.581385	0.011650	5.603651
225.107000	11.197693	1.966079	0.005647	11.584478	0.011649	5.605148
225.127000	11.197693	1.968129	0.005646	11.596556	0.011646	5.610991
225.147000	11.197693	1.964325	0.005649	11.574141	0.011652	5.600146
225.167000	11.197693	1.965608	0.005648	11.581703	0.011650	5.603805
225.187000	11.197693	1.968747	0.005645	11.600196	0.011645	5.612753
225.227000	11.197693	1.970404	0.005644	11.609960	0.011642	5.617477
225.247000	11.197693	1.964050	0.005649	11.572519	0.011652	5.599361
225.267000	11.197693	1.963536	0.005649	11.569491	0.011653	5.597896
225.267000	11.197693	1.962823	0.005650	11.565291	0.011654	5.595864
225.287000	11.197693	1.970787	0.005644	11.612219	0.011642	5.618570
225.307000	11.197693	1.967594	0.005646	11.593403	0.011647	5.609466
225.327000	11.197693	1.962506	0.005650	11.563426	0.011655	5.594962
225.347000	11.197693	1.963172	0.005649	11.567351	0.011653	5.596861
225.367000	11.197693	1.966916	0.005647	11.589405	0.011648	5.607532
225.387000	11.197693	1.967797	0.005646	11.594597	0.011646	5.610044
225.407000	11.197693	1.965758	0.005647	11.582584	0.011649	5.604231
225.427000	11.197693	1.963666	0.005649	11.570258	0.011653	5.598267
225.447000	11.197693	1.968306	0.005646	11.597600	0.011646	5.611497
225.487000	11.197693	1.967386	0.005646	11.592175	0.011647	5.608872
225.487000	11.197693	1.961873	0.005650	11.559695	0.011655	5.593157
225.507000	11.197693	1.965817	0.005647	11.582931	0.011649	5.604399
225.527000	11.197693	1.966872	0.005647	11.589151	0.011648	5.607409
225.547000	11.197693	1.967940	0.005646	11.595444	0.011646	5.610454
225.567000	11.197693	1.962811	0.005650	11.565221	0.011654	5.595830
225.587000	11.197693	1.957019	0.005654	11.531094	0.011663	5.579318
225.607000	11.197693	1.965832	0.005647	11.583022	0.011649	5.604443
225.627000	11.197774	1.961542	0.005651	11.557742	0.011656	5.592211
225.647000	11.197693	1.964438	0.005648	11.574807	0.011652	5.600468
225.687000	11.197693	1.966139	0.005647	11.584833	0.011649	5.605319
225.707000	11.197693	1.960577	0.005651	11.552055	0.011657	5.589460
225.707000	11.197693	1.960308	0.005652	11.550475	0.011658	5.588695
225.727000	11.197693	1.962767	0.005650	11.564960	0.011654	5.595704
225.747000	11.197774	1.960862	0.005651	11.553734	0.011657	5.590272
225.767000	11.197774	1.966409	0.005647	11.586423	0.011649	5.606089
225.787000	11.197774	1.968376	0.005646	11.598009	0.011646	5.611695
225.807000	11.197774	1.966462	0.005647	11.586734	0.011649	5.606239
225.827000	11.197693	1.962583	0.005650	11.563877	0.011654	5.595180
225.847000	11.197693	1.962688	0.005650	11.564496	0.011654	5.595479
225.867000	11.197774	1.962556	0.005650	11.563721	0.011655	5.595105
225.907000	11.197774	1.959151	0.005652	11.543656	0.011660	5.585396
225.907000	11.197774	1.959933	0.005652	11.548263	0.011659	5.587625
225.927000	11.197774	1.957441	0.005654	11.533579	0.011662	5.580520
225.947000	11.197774	1.958245	0.005653	11.538320	0.011661	5.582814
225.967000	11.197774	1.962066	0.005650	11.560830	0.011655	5.593706
225.987000	11.197774	1.966042	0.005647	11.584260	0.011649	5.605042
226.007000	11.197774	1.967751	0.005646	11.594330	0.011647	5.609915
226.027000	11.197774	1.965470	0.005648	11.580887	0.011650	5.603410
226.047000	11.197774	1.962689	0.005650	11.564504	0.011654	5.595483
226.087000	11.197774	1.962621	0.005650	11.564100	0.011654	5.595288
226.087000	11.197774	1.965232	0.005648	11.579486	0.011650	5.602732
226.127000	11.197774	1.969728	0.005645	11.605978	0.011643	5.615550
226.127000	11.197774	1.959491	0.005652	11.545656	0.011659	5.586364
226.147000	11.197774	1.969978	0.005644	11.607452	0.011643	5.616264
226.167000	11.197774	1.962318	0.005650	11.562315	0.011655	5.594424
226.187000	11.197774	1.962576	0.005650	11.563835	0.011655	5.595160
226.207000	11.197774	1.964653	0.005648	11.576076	0.011651	5.601082
226.227000	11.197774	1.966682	0.005647	11.588027	0.011648	5.606865
226.247000	11.197774	1.964354	0.005649	11.574312	0.011652	5.600229
226.267000	11.197774	1.963223	0.005649	11.567649	0.011654	5.597005
226.287000	11.197774	1.959916	0.005652	11.548162	0.011659	5.587576
226.327000	11.197774	1.966621	0.005647	11.587672	0.011648	5.606693
226.347000	11.197774	1.959836	0.005652	11.547690	0.011659	5.587348
226.347000	11.197774	1.962082	0.005650	11.560923	0.011655	5.593751
226.367000	11.197774	1.966163	0.005647	11.584973	0.011649	5.605387
226.387000	11.197774	1.961594	0.005651	11.558050	0.011656	5.592361
226.407000	11.197774	1.965105	0.005648	11.578737	0.011651	5.602370
226.427000	11.197774	1.966162	0.005647	11.584968	0.011649	5.605385
226.447000	11.197774	1.964078	0.005649	11.572685	0.011652	5.599442
226.467000	11.197774	1.960446	0.005652	11.551283	0.011658	5.589086
226.487000	11.197774	1.968525	0.005645	11.598887	0.011645	5.612120
226.527000	11.197774	1.966714	0.005647	11.588219	0.011648	5.606958
226.547000	11.197774	1.966157	0.005647	11.584934	0.011649	5.605368
226.547000	11.197774	1.964132	0.005649	11.573006	0.011652	5.599597
226.567000	11.197774	1.970417	0.005644	11.610035	0.011642	5.617513
226.587000	11.197774	1.964348	0.005649	11.574278	0.011652	5.600213
226.607000	11.197774	1.965937	0.005647	11.583638	0.011649	5.604741
226.627000	11.197774	1.964534	0.005648	11.575372	0.011651	5.600742
226.647000	11.197774	1.964473	0.005648	11.575014	0.011652	5.600569
226.667000	11.197774	1.962921	0.005650	11.565872	0.011654	5.596145
226.687000	11.197774	1.965630	0.005648	11.581833	0.011650	5.603868
226.707000	11.197774	1.967558	0.005646	11.593190	0.011647	5.609363
226.747000	11.197774	1.963624	0.005649	11.570014	0.011653	5.598149
226.747000	11.197774	1.972380	0.005643	11.621605	0.011639	5.623112
226.767000	11.197774	1.965714	0.005648	11.582325	0.011650	5.604106
226.787000	11.197774	1.969547	0.005645	11.604913	0.011644	5.615035
226.807000	11.197774	1.959531	0.005652	11.545897	0.011659	5.586480
226.827000	11.197774	1.966198	0.005647	11.585180	0.011649	5.605487
226.847000	11.197774	1.969911	0.005644	11.607056	0.011643	5.616072
226.867000	11.197774	1.946541	0.005662	11.469353	0.011679	5.549444
226.887000	11.197774	1.934880	0.005671	11.400645	0.011697	5.516200
226.927000	11.197774	1.939037	0.005668	11.425143	0.011691	5.528053
226.947000	11.197774	1.938734	0.005668	11.423355	0.011691	5.527188
226.967000	11.197774	1.934909	0.005671	11.400819	0.011697	5.516284
226.987000	11.197774	1.929126	0.005675	11.366741	0.011706	5.499796
226.987000	11.197774	1.936375	0.005670	11.409456	0.011695	5.520463
227.007000	11.197774	1.940310	0.005667	11.432640	0.011689	5.531681
227.027000	11.197774	1.934269	0.005671	11.397044	0.011698	5.514458
227.047000	11.197774	1.937533	0.005669	11.416278	0.011693	5.523764
227.067000	11.197774	1.932476	0.005672	11.386479	0.011701	5.509346
227.087000	11.197774	1.937128	0.005669	11.413892	0.011694	5.522609
227.107000	11.197774	1.931798	0.005673	11.382490	0.011702	5.507416
227.147000	11.197774	1.939196	0.005667	11.426078	0.011691	5.528506
227.147000	11.197774	1.937477	0.005669	11.415946	0.011693	5.523603
227.187000	11.197774	1.937741	0.005669	11.417506	0.011693	5.524358
227.187000	11.197774	1.935793	0.005670	11.406024	0.011696	5.518803
227.207000	11.197774	1.934710	0.005671	11.399645	0.011698	5.515716
227.227000	11.197774	1.937479	0.005669	11.415959	0.011693	5.523610
227.247000	11.197774	1.939282	0.005667	11.426586	0.011690	5.528752
227.267000	11.197774	1.935545	0.005670	11.404568	0.011696	5.518098
227.287000	11.197774	1.936845	0.005669	11.412226	0.011694	5.521803
227.307000	11.197774	1.936647	0.005669	11.411060	0.011695	5.521239
227.327000	11.197774	1.940509	0.005666	11.433811	0.011689	5.532248
227.347000	11.197774	1.939128	0.005667	11.425679	0.011691	5.528313
227.387000	11.197774	1.944209	0.005664	11.455612	0.011683	5.542796
227.407000	11.197774	1.943686	0.005664	11.452532	0.011684	5.541305
227.407000	11.197774	1.942554	0.005665	11.445861	0.011685	5.538078
227.427000	11.197774	1.944204	0.005664	11.455586	0.011683	5.542783
227.447000	11.197774	1.936956	0.005669	11.412876	0.011694	5.522118
227.467000	11.197774	1.931618	0.005673	11.381425	0.011702	5.506901
227.487000	11.197774	1.933718	0.005672	11.393798	0.011699	5.512887
227.507000	11.197774	1.933222	0.005672	11.390878	0.011700	5.511475
227.527000	11.197774	1.932126	0.005673	11.384420	0.011702	5.508350
227.567000	11.197774	1.938293	0.005668	11.420757	0.011692	5.525931
227.567000	11.197774	1.939148	0.005667	11.425796	0.011691	5.528369
227.607000	11.197774	1.941145	0.005666	11.437563	0.011688	5.534063
227.627000	11.197774	1.940988	0.005666	11.436635	0.011688	5.533614
227.627000	11.197774	1.940775	0.005666	11.435379	0.011688	5.533006
227.647000	11.197774	1.930730	0.005674	11.376197	0.011704	5.504371
227.667000	11.197774	1.930979	0.005674	11.377663	0.011703	5.505080
227.687000	11.197774	1.939820	0.005667	11.429757	0.011690	5.530286
227.707000	11.197774	1.936032	0.005670	11.407436	0.011696	5.519486
227.727000	11.197774	1.935571	0.005670	11.404720	0.011696	5.518172
227.747000	11.197774	1.934285	0.005671	11.397143	0.011698	5.514506
227.767000	11.197774	1.931926	0.005673	11.383241	0.011702	5.507779
227.787000	11.197774	1.937915	0.005668	11.418531	0.011693	5.524854
227.827000	11.197774	1.931912	0.005673	11.383158	0.011702	5.507739
227.827000	11.197774	1.929597	0.005675	11.369518	0.011705	5.501139
227.847000	11.197774	1.929977	0.005674	11.371757	0.011705	5.502222
227.867000	11.197774	1.929303	0.005675	11.367785	0.011706	5.500301
227.887000	11.197774	1.933126	0.005672	11.390311	0.011700	5.511200
227.907000	11.197774	1.931122	0.005673	11.378505	0.011703	5.505488
227.927000	11.197774	1.929660	0.005675	11.369891	0.011705	5.501320
227.947000	11.197774	1.927710	0.005676	11.358399	0.011708	5.495759
227.967000	11.197774	1.920461	0.005681	11.315686	0.011720	5.475093
227.987000	11.197774	1.931410	0.005673	11.380200	0.011703	5.506308
228.007000	11.197774	1.930548	0.005674	11.375122	0.011704	5.503851
228.047000	11.197774	1.936714	0.005669	11.411454	0.011694	5.521430
228.047000	11.197774	1.931013	0.005674	11.377860	0.011703	5.505176
228.067000	11.197774	1.929813	0.005674	11.370793	0.011705	5.501756
228.087000	11.197774	1.931958	0.005673	11.383430	0.011702	5.507871
228.107000	11.197774	1.931259	0.005673	11.379311	0.011703	5.505878
228.127000	11.197774	1.927472	0.005676	11.357000	0.011709	5.495082
228.147000	11.197774	1.927191	0.005676	11.355339	0.011709	5.494279
228.167000	11.197774	1.924804	0.005678	11.341280	0.011713	5.487476
228.187000	11.197774	1.931039	0.005674	11.378013	0.011703	5.505250
228.227000	11.197774	1.929656	0.005675	11.369865	0.011705	5.501307
228.247000	11.197774	1.927700	0.005676	11.358342	0.011708	5.495732
228.267000	11.197774	1.930574	0.005674	11.375272	0.011704	5.503923
228.267000	11.197774	1.928395	0.005676	11.362435	0.011707	5.497712
228.287000	11.197774	1.929236	0.005675	11.367394	0.011706	5.500112
228.307000	11.197774	1.933452	0.005672	11.392233	0.011699	5.512130
228.327000	11.197774	1.930490	0.005674	11.374780	0.011704	5.503685
228.347000	11.197774	1.932515	0.005672	11.386713	0.011701	5.509459
228.367000	11.197774	1.934384	0.005671	11.397723	0.011698	5.514786
228.387000	11.197774	1.937828	0.005668	11.418016	0.011693	5.524605
228.407000	11.197774	1.934928	0.005671	11.400930	0.011697	5.516338
228.427000	11.197774	1.934352	0.005671	11.397537	0.011698	5.514696
228.447000	11.197774	1.936512	0.005669	11.410265	0.011695	5.520855
228.467000	11.197774	1.931121	0.005673	11.378500	0.011703	5.505485
228.487000	11.197774	1.930007	0.005674	11.371935	0.011705	5.502309
228.507000	11.197774	1.931319	0.005673	11.379663	0.011703	5.506048
228.527000	11.197774	1.930652	0.005674	11.375733	0.011704	5.504147
228.547000	11.197774	1.929518	0.005675	11.369055	0.011706	5.500915
228.567000	11.197774	1.935396	0.005670	11.403689	0.011696	5.517673
228.587000	11.197774	1.931140	0.005673	11.378612	0.011703	5.505539
228.607000	11.197774	1.935281	0.005670	11.403011	0.011697	5.517345
228.627000	11.197774	1.931021	0.005674	11.377909	0.011703	5.505200
228.647000	11.197774	1.937710	0.005669	11.417324	0.011693	5.524270
228.687000	11.197774	1.928772	0.005675	11.364658	0.011707	5.498788
228.687000	11.197774	1.935930	0.005670	11.406834	0.011696	5.519195
228.707000	11.197774	1.934248	0.005671	11.396923	0.011698	5.514399
228.727000	11.197774	1.934588	0.005671	11.398925	0.011698	5.515368
228.747000	11.197774	1.929768	0.005675	11.370523	0.011705	5.501626
228.767000	11.197774	1.933181	0.005672	11.390635	0.011700	5.511357
228.787000	11.197774	1.933523	0.005672	11.392653	0.011699	5.512333
228.807000	11.197774	1.937338	0.005669	11.415132	0.011693	5.523210
228.827000	11.197774	1.933737	0.005672	11.393912	0.011699	5.512942
228.847000	11.197774	1.934548	0.005671	11.398689	0.011698	5.515254
228.867000	11.197774	1.929698	0.005675	11.370112	0.011705	5.501426
228.907000	11.197774	1.942096	0.005665	11.443166	0.011686	5.536774
228.907000	11.197774	1.938539	0.005668	11.422208	0.011692	5.526633
228.927000	11.197774	1.930625	0.005674	11.375573	0.011704	5.504069
228.947000	11.197774	1.938045	0.005668	11.419298	0.011692	5.525225
228.967000	11.197774	1.930817	0.005674	11.376707	0.011704	5.504618
228.987000	11.197774	1.929451	0.005675	11.368656	0.011706	5.500722
229.007000	11.197774	1.934992	0.005671	11.401309	0.011697	5.516521
229.027000	11.197774	1.938564	0.005668	11.422355	0.011692	5.526705
229.047000	11.197774	1.932320	0.005673	11.385562	0.011701	5.508902
229.067000	11.197774	1.933839	0.005671	11.394516	0.011699	5.513234
229.087000	11.197774	1.932350	0.005673	11.385741	0.011701	5.508989
229.107000	11.197774	1.932568	0.005672	11.387024	0.011701	5.509609
229.127000	11.197774	1.931066	0.005674	11.378171	0.011703	5.505326
229.147000	11.197854	1.929571	0.005675	11.369365	0.011706	5.501065
229.167000	11.197854	1.933716	0.005672	11.393785	0.011699	5.512881
229.187000	11.197854	1.931520	0.005673	11.380850	0.011703	5.506622
229.207000	11.197854	1.936495	0.005670	11.410164	0.011695	5.520806
229.227000	11.197854	1.934069	0.005671	11.395866	0.011699	5.513888
229.247000	11.197774	1.938995	0.005668	11.424894	0.011691	5.527933
229.287000	11.197854	1.941421	0.005666	11.439190	0.011687	5.534850
229.307000	11.197854	1.932089	0.005673	11.384202	0.011702	5.508244
229.327000	11.197774	1.934863	0.005671	11.400544	0.011697	5.516151
229.327000	11.197774	1.929140	0.005675	11.366827	0.011706	5.499837
229.347000	11.197854	1.925565	0.005678	11.345759	0.011712	5.489644
229.367000	11.197854	1.930203	0.005674	11.373091	0.011705	5.502868
229.387000	11.197854	1.931038	0.005674	11.378011	0.011703	5.505248
229.407000	11.197854	1.934819	0.005671	11.400285	0.011697	5.516026
229.427000	11.197854	1.928992	0.005675	11.365953	0.011706	5.499415
229.447000	11.197774	1.934918	0.005671	11.400871	0.011697	5.516309
229.467000	11.197774	1.926394	0.005677	11.350645	0.011710	5.492008
229.507000	11.197854	1.932768	0.005672	11.388205	0.011701	5.510181
229.527000	11.197854	1.927656	0.005676	11.358080	0.011709	5.495605
229.547000	11.197854	1.929426	0.005675	11.368513	0.011706	5.500653
229.547000	11.197854	1.930361	0.005674	11.374021	0.011704	5.503318
229.567000	11.197854	1.932351	0.005673	11.385746	0.011701	5.508991
229.587000	11.197854	1.931251	0.005673	11.379264	0.011703	5.505855
229.607000	11.197854	1.931078	0.005674	11.378244	0.011703	5.505361
229.627000	11.197854	1.928223	0.005676	11.361425	0.011708	5.497223
229.647000	11.197854	1.928148	0.005676	11.360982	0.011708	5.497009
229.667000	11.197854	1.929232	0.005675	11.367365	0.011706	5.500098
229.687000	11.197854	1.927906	0.005676	11.359554	0.011708	5.496318
229.707000	11.197854	1.932401	0.005673	11.386039	0.011701	5.509133
229.747000	11.197854	1.932223	0.005673	11.384992	0.011701	5.508627
229.747000	11.197854	1.931902	0.005673	11.383099	0.011702	5.507710
229.767000	11.197854	1.930835	0.005674	11.376811	0.011704	5.504668
229.787000	11.197854	1.932136	0.005673	11.384479	0.011702	5.508378
229.807000	11.197854	1.928986	0.005675	11.365917	0.011706	5.499397
229.827000	11.197854	1.932174	0.005673	11.384700	0.011702	5.508485
229.847000	11.197854	1.933422	0.005672	11.392057	0.011700	5.512045
229.867000	11.197854	1.927771	0.005676	11.358759	0.011708	5.495934
229.887000	11.197854	1.930570	0.005674	11.375254	0.011704	5.503915
229.907000	11.197854	1.931171	0.005674	11.378793	0.011703	5.505627
229.947000	11.197854	1.938940	0.005668	11.424568	0.011691	5.527775
229.967000	11.197854	1.935488	0.005670	11.404231	0.011696	5.517935
229.967000	11.197854	1.929836	0.005675	11.370925	0.011705	5.501820
229.987000	11.197854	1.930015	0.005674	11.371979	0.011705	5.502330
230.007000	11.197854	1.929500	0.005675	11.368946	0.011706	5.500862
230.027000	11.197854	1.925340	0.005678	11.344435	0.011712	5.489003
230.047000	11.197854	1.923937	0.005679	11.336166	0.011714	5.485002
230.067000	11.197854	1.928379	0.005676	11.362342	0.011707	5.497667
230.087000	11.197854	1.924878	0.005678	11.341715	0.011713	5.487687
230.107000	11.197854	1.923087	0.005680	11.331163	0.011716	5.482581
230.127000	11.197854	1.926448	0.005677	11.350964	0.011710	5.492162
230.147000	11.197854	1.928384	0.005676	11.362371	0.011707	5.497681
230.187000	11.197854	1.928304	0.005676	11.361902	0.011708	5.497454
230.187000	11.197854	1.928400	0.005676	11.362464	0.011707	5.497726
230.207000	11.197854	1.939537	0.005667	11.428088	0.011690	5.529479
230.227000	11.197854	1.937269	0.005669	11.414723	0.011694	5.523012
230.247000	11.197854	1.935157	0.005671	11.402277	0.011697	5.516990
230.267000	11.197854	1.932659	0.005672	11.387562	0.011701	5.509870
230.287000	11.197854	1.931603	0.005673	11.381340	0.011702	5.506859
230.307000	11.197854	1.937418	0.005669	11.415599	0.011693	5.523435
230.347000	11.197854	1.926404	0.005677	11.350702	0.011710	5.492035
230.367000	11.197854	1.937029	0.005669	11.413311	0.011694	5.522329
230.387000	11.197854	1.934136	0.005671	11.396264	0.011699	5.514081
230.387000	11.197854	1.930314	0.005674	11.373741	0.011704	5.503183
230.407000	11.197854	1.931213	0.005673	11.379042	0.011703	5.505747
230.427000	11.197854	1.936456	0.005670	11.409936	0.011695	5.520695
230.447000	11.197854	1.934318	0.005671	11.397337	0.011698	5.514600
230.467000	11.197935	1.933491	0.005672	11.392461	0.011700	5.512240
230.487000	11.197854	1.934043	0.005671	11.395715	0.011699	5.513815
230.507000	11.197935	1.931332	0.005673	11.379739	0.011703	5.506084
230.527000	11.197935	1.935051	0.005671	11.401656	0.011697	5.516689
230.547000	11.197854	1.933930	0.005671	11.395047	0.011699	5.513491
230.587000	11.197935	1.927556	0.005676	11.357492	0.011709	5.495321
230.607000	11.197935	1.929360	0.005675	11.368124	0.011706	5.500465
230.607000	11.197935	1.927731	0.005676	11.358521	0.011709	5.495818
230.627000	11.197935	1.934162	0.005671	11.396415	0.011699	5.514153
230.647000	11.197935	1.925641	0.005678	11.346207	0.011712	5.489860
230.667000	11.197935	1.930082	0.005674	11.372376	0.011705	5.502522
230.687000	11.197935	1.929235	0.005675	11.367386	0.011706	5.500108
230.707000	11.197935	1.932112	0.005673	11.384340	0.011702	5.508311
230.727000	11.197935	1.937435	0.005669	11.415702	0.011694	5.523486
230.747000	11.197935	1.928450	0.005676	11.362762	0.011707	5.497870
230.787000	11.197935	1.930917	0.005674	11.377298	0.011704	5.504904
230.787000	11.197935	1.927503	0.005676	11.357181	0.011709	5.495170
230.827000	11.197935	1.928934	0.005675	11.365611	0.011707	5.499249
230.827000	11.197935	1.928650	0.005675	11.363940	0.011707	5.498441
230.847000	11.197935	1.929833	0.005675	11.370909	0.011705	5.501813
230.867000	11.197935	1.929359	0.005675	11.368114	0.011706	5.500460
230.887000	11.197935	1.923084	0.005680	11.331145	0.011716	5.482573
230.907000	11.197935	1.920663	0.005681	11.316875	0.011719	5.475668
230.927000	11.197935	1.925495	0.005678	11.345350	0.011712	5.489445
230.947000	11.197935	1.924734	0.005678	11.340863	0.011713	5.487274
230.967000	11.197935	1.932472	0.005673	11.386456	0.011701	5.509335
231.007000	11.197935	1.930082	0.005674	11.372376	0.011705	5.502522
231.007000	11.197935	1.934284	0.005671	11.397135	0.011698	5.514502
231.027000	11.197935	1.925013	0.005678	11.342508	0.011713	5.488070
231.047000	11.197935	1.933082	0.005672	11.390055	0.011700	5.511076
231.067000	11.197935	1.936001	0.005670	11.407252	0.011696	5.519397
231.087000	11.197935	1.931994	0.005673	11.383640	0.011702	5.507972
231.107000	11.197935	1.926243	0.005677	11.349754	0.011711	5.491576
231.127000	11.197935	1.935034	0.005671	11.401555	0.011697	5.516640
231.147000	11.197935	1.935691	0.005670	11.405428	0.011696	5.518514
231.167000	11.197935	1.933590	0.005672	11.393047	0.011699	5.512524
231.187000	11.197935	1.930391	0.005674	11.374197	0.011704	5.503403
231.207000	11.197935	1.926080	0.005677	11.348793	0.011711	5.491111
231.247000	11.197935	1.924472	0.005679	11.339319	0.011714	5.486527
231.247000	11.197935	1.932548	0.005673	11.386907	0.011701	5.509553
231.267000	11.197935	1.930868	0.005674	11.377005	0.011704	5.504762
231.287000	11.197935	1.928652	0.005675	11.363951	0.011707	5.498446
231.307000	11.197935	1.924609	0.005678	11.340129	0.011713	5.486920
231.327000	11.197935	1.925049	0.005678	11.342720	0.011713	5.488173
231.347000	11.197935	1.919714	0.005682	11.311285	0.011721	5.472963
231.367000	11.197935	1.927935	0.005676	11.359723	0.011708	5.496400
231.387000	11.197935	1.926405	0.005677	11.350710	0.011711	5.492039
231.427000	11.197935	1.920728	0.005681	11.317262	0.011719	5.475855
231.447000	11.197935	1.926914	0.005677	11.353710	0.011710	5.493491
231.467000	11.197935	1.924641	0.005678	11.340316	0.011713	5.487010
231.467000	11.197935	1.929647	0.005675	11.369814	0.011706	5.501282
231.487000	11.197935	1.927421	0.005676	11.356697	0.011709	5.494936
231.507000	11.197935	1.928718	0.005675	11.364337	0.011707	5.498632
231.527000	11.197935	1.929830	0.005675	11.370894	0.011705	5.501805
231.547000	11.197935	1.923992	0.005679	11.336492	0.011714	5.485160
231.567000	11.197935	1.919135	0.005683	11.307873	0.011722	5.471312
231.587000	11.197935	1.922318	0.005680	11.326627	0.011717	5.480386
231.607000	11.197935	1.927794	0.005676	11.358894	0.011708	5.495999
231.647000	11.197935	1.924157	0.005679	11.337464	0.011714	5.485630
231.667000	11.197935	1.926028	0.005677	11.348490	0.011711	5.490965
231.667000	11.197935	1.925558	0.005678	11.345720	0.011712	5.489625
231.687000	11.197935	1.932513	0.005673	11.386700	0.011701	5.509453
231.707000	11.197935	1.923257	0.005679	11.332161	0.011715	5.483064
231.727000	11.197935	1.926831	0.005677	11.353218	0.011710	5.493252
231.747000	11.197935	1.921813	0.005681	11.323655	0.011718	5.478949
231.767000	11.197935	1.926308	0.005677	11.350140	0.011711	5.491763
231.787000	11.197935	1.927450	0.005676	11.356868	0.011709	5.495019
231.807000	11.197935	1.923481	0.005679	11.333484	0.011715	5.483704
231.827000	11.197935	1.924485	0.005679	11.339396	0.011714	5.486565
231.867000	11.197935	1.922502	0.005680	11.327712	0.011717	5.480912
231.887000	11.197935	1.925794	0.005678	11.347109	0.011712	5.490297
231.887000	11.197935	1.923966	0.005679	11.336342	0.011714	5.485087
231.907000	11.197935	1.928458	0.005676	11.362808	0.011707	5.497893
231.927000	11.197935	1.933372	0.005672	11.391762	0.011700	5.511902
231.947000	11.197935	1.924370	0.005679	11.338720	0.011714	5.486238
231.967000	11.197935	1.923576	0.005679	11.334041	0.011715	5.483974
231.987000	11.197935	1.925250	0.005678	11.343907	0.011712	5.488747
232.007000	11.197935	1.923239	0.005680	11.332057	0.011715	5.483014
232.027000	11.197935	1.927541	0.005676	11.357402	0.011709	5.495277
232.047000	11.197935	1.923475	0.005679	11.333448	0.011715	5.483687
232.067000	11.197935	1.922731	0.005680	11.329062	0.011716	5.481565
232.107000	11.197935	1.920434	0.005682	11.315528	0.011720	5.475016
232.107000	11.197935	1.924738	0.005678	11.340889	0.011713	5.487287
232.127000	11.197935	1.926375	0.005677	11.350534	0.011711	5.491954
232.147000	11.197935	1.923097	0.005680	11.331220	0.011716	5.482609
232.167000	11.197935	1.921412	0.005681	11.321290	0.011718	5.477804
232.187000	11.197935	1.929480	0.005675	11.368829	0.011706	5.500806
232.207000	11.197935	1.928475	0.005676	11.362907	0.011707	5.497940
232.227000	11.197935	1.921323	0.005681	11.320767	0.011718	5.477551
232.247000	11.197935	1.926554	0.005677	11.351591	0.011710	5.492465
232.287000	11.197935	1.924107	0.005679	11.337168	0.011714	5.485487
232.287000	11.197935	1.920651	0.005681	11.316806	0.011719	5.475634
232.307000	11.197935	1.928529	0.005676	11.363223	0.011707	5.498093
232.327000	11.197935	1.925333	0.005678	11.344396	0.011712	5.488984
232.347000	11.197935	1.920567	0.005682	11.316313	0.011720	5.475396
232.367000	11.197935	1.923863	0.005679	11.335733	0.011715	5.484792
232.387000	11.197935	1.931559	0.005673	11.381078	0.011703	5.506733
232.407000	11.197935	1.931539	0.005673	11.380961	0.011703	5.506676
232.427000	11.197935	1.926304	0.005677	11.350114	0.011711	5.491751
232.447000	11.197935	1.921346	0.005681	11.320904	0.011718	5.477617
232.467000	11.197935	1.919515	0.005682	11.310114	0.011721	5.472397
232.507000	11.197935	1.925297	0.005678	11.344184	0.011712	5.488881
232.527000	11.197935	1.920178	0.005682	11.314021	0.011720	5.474287
232.527000	11.197935	1.930304	0.005674	11.373684	0.011705	5.503155
232.547000	11.197935	1.924514	0.005679	11.339570	0.011714	5.486649
232.567000	11.197935	1.924748	0.005678	11.340946	0.011713	5.487315
232.587000	11.197935	1.923885	0.005679	11.335860	0.011714	5.484854
232.607000	11.197935	1.922222	0.005680	11.326062	0.011717	5.480113
232.627000	11.197935	1.926946	0.005677	11.353896	0.011710	5.493581
232.647000	11.197935	1.923029	0.005680	11.330816	0.011716	5.482413
232.667000	11.197935	1.922550	0.005680	11.327997	0.011717	5.481050
232.687000	11.197935	1.923859	0.005679	11.335707	0.011715	5.484780
232.707000	11.197935	1.924691	0.005678	11.340611	0.011713	5.487153
232.747000	11.197935	1.925215	0.005678	11.343699	0.011712	5.488647
232.747000	11.197935	1.923346	0.005679	11.332689	0.011715	5.483320
232.767000	11.197935	1.927910	0.005676	11.359578	0.011708	5.496330
232.787000	11.197935	1.923348	0.005679	11.332699	0.011715	5.483325
232.807000	11.197935	1.922079	0.005680	11.325220	0.011717	5.479706
232.827000	11.197935	1.922154	0.005680	11.325666	0.011717	5.479921
232.846000	11.197935	1.924965	0.005678	11.342225	0.011713	5.487934
232.866000	11.197935	1.924527	0.005679	11.339645	0.011713	5.486685
232.886000	11.197935	1.924311	0.005679	11.338370	0.011714	5.486069
232.926000	11.197935	1.921722	0.005681	11.323119	0.011718	5.478689
232.946000	11.197935	1.922301	0.005680	11.326531	0.011717	5.480340
232.946000	11.197935	1.927146	0.005677	11.355078	0.011709	5.494152
232.966000	11.197935	1.924308	0.005679	11.338355	0.011714	5.486061
232.986000	11.197935	1.922827	0.005680	11.329627	0.011716	5.481838
233.006000	11.197935	1.923600	0.005679	11.334181	0.011715	5.484042
233.026000	11.197935	1.920274	0.005682	11.314583	0.011720	5.474559
233.046000	11.197935	1.921882	0.005681	11.324062	0.011718	5.479145
233.086000	11.197935	1.920191	0.005682	11.314098	0.011720	5.474324
233.106000	11.197935	1.920032	0.005682	11.313160	0.011720	5.473871
233.126000	11.197935	1.921559	0.005681	11.322158	0.011718	5.478224
233.146000	11.197935	1.920727	0.005681	11.317254	0.011719	5.475851
233.166000	11.197935	1.919924	0.005682	11.312523	0.011721	5.473562
233.166000	11.197935	1.919744	0.005682	11.311461	0.011721	5.473048
233.186000	11.197935	1.926803	0.005677	11.353054	0.011710	5.493173
233.206000	11.197935	1.924606	0.005678	11.340109	0.011713	5.486910
233.226000	11.197935	1.924522	0.005679	11.339614	0.011713	5.486670
233.246000	11.197935	1.923416	0.005679	11.333101	0.011715	5.483519
233.266000	11.197935	1.920073	0.005682	11.313401	0.011720	5.473987
233.286000	11.197935	1.920161	0.005682	11.313917	0.011720	5.474237
233.306000	11.197935	1.922208	0.005680	11.325982	0.011717	5.480074
233.326000	11.197935	1.927156	0.005677	11.355137	0.011709	5.494181
233.366000	11.197935	1.927092	0.005677	11.354757	0.011710	5.493997
233.386000	11.197935	1.928098	0.005676	11.360687	0.011708	5.496866
233.386000	11.197935	1.926736	0.005677	11.352658	0.011710	5.492982
233.406000	11.197935	1.926616	0.005677	11.351956	0.011710	5.492642
233.426000	11.197935	1.920095	0.005682	11.313531	0.011720	5.474050
233.446000	11.197935	1.923776	0.005679	11.335218	0.011715	5.484543
233.466000	11.197935	1.924979	0.005678	11.342308	0.011713	5.487974
233.486000	11.197935	1.923882	0.005679	11.335844	0.011714	5.484846
233.526000	11.197935	1.933825	0.005672	11.394433	0.011699	5.513194
233.526000	11.198016	1.929997	0.005674	11.371876	0.011705	5.502280
233.566000	11.198016	1.926387	0.005677	11.350606	0.011711	5.491989
233.586000	11.197935	1.922371	0.005680	11.326943	0.011717	5.480539
233.586000	11.197935	1.922462	0.005680	11.327477	0.011717	5.480798
233.606000	11.197935	1.932511	0.005673	11.386689	0.011701	5.509448
233.626000	11.198016	1.934160	0.005671	11.396402	0.011699	5.514147
233.646000	11.197935	1.930564	0.005674	11.375218	0.011704	5.503897
233.666000	11.197935	1.926422	0.005677	11.350808	0.011711	5.492087
233.686000	11.198016	1.924184	0.005679	11.337622	0.011714	5.485706
233.726000	11.197935	1.927905	0.005676	11.359549	0.011708	5.496316
233.726000	11.197935	1.933974	0.005671	11.395309	0.011699	5.513618
233.766000	11.197935	1.931700	0.005673	11.381912	0.011702	5.507136
233.786000	11.197935	1.934773	0.005671	11.400016	0.011698	5.515896
233.806000	11.197935	1.926806	0.005677	11.353073	0.011710	5.493182
233.806000	11.197935	1.926470	0.005677	11.351093	0.011710	5.492225
233.826000	11.197935	1.927942	0.005676	11.359767	0.011708	5.496421
233.846000	11.197935	1.928206	0.005676	11.361321	0.011708	5.497173
233.866000	11.197935	1.933517	0.005672	11.392614	0.011700	5.512314
233.886000	11.197935	1.933253	0.005672	11.391060	0.011700	5.511562
233.906000	11.197935	1.923824	0.005679	11.335503	0.011715	5.484681
233.926000	11.197935	1.899033	0.005698	11.189429	0.011753	5.414003
233.946000	11.197935	1.878975	0.005713	11.071247	0.011784	5.356821
233.966000	11.198016	1.877991	0.005714	11.065447	0.011785	5.354014
234.006000	11.198016	1.874488	0.005716	11.044804	0.011791	5.344027
234.026000	11.198016	1.885548	0.005708	11.109973	0.011774	5.375558
234.026000	11.198016	1.879353	0.005712	11.073470	0.011783	5.357897
234.046000	11.198016	1.873667	0.005717	11.039967	0.011792	5.341686
234.066000	11.198016	1.884606	0.005709	11.104426	0.011775	5.372875
234.086000	11.198016	1.881002	0.005711	11.083190	0.011781	5.362600
234.106000	11.198016	1.875702	0.005715	11.051957	0.011789	5.347487
234.126000	11.197935	1.873899	0.005717	11.041335	0.011792	5.342348
234.146000	11.198016	1.870978	0.005719	11.024128	0.011796	5.334022
234.166000	11.197935	1.871000	0.005719	11.024257	0.011796	5.334085
234.206000	11.198016	1.870244	0.005719	11.019801	0.011797	5.331929
234.226000	11.197935	1.870594	0.005719	11.021861	0.011797	5.332926
234.226000	11.197935	1.867112	0.005722	11.001345	0.011802	5.322999
234.246000	11.198016	1.868004	0.005721	11.006602	0.011801	5.325542
234.266000	11.198016	1.870554	0.005719	11.021625	0.011797	5.332811
234.286000	11.198016	1.871647	0.005718	11.028068	0.011795	5.335929
234.306000	11.198016	1.874151	0.005716	11.042820	0.011791	5.343066
234.326000	11.198016	1.879305	0.005713	11.073190	0.011783	5.357761
234.366000	11.198016	1.879296	0.005713	11.073136	0.011783	5.357735
234.366000	11.198016	1.875836	0.005715	11.052747	0.011789	5.347870
234.406000	11.198016	1.874064	0.005716	11.042307	0.011792	5.342818
234.426000	11.198016	1.873813	0.005717	11.040827	0.011792	5.342102
234.446000	11.198016	1.881257	0.005711	11.084688	0.011780	5.363324
234.446000	11.198016	1.877417	0.005714	11.062063	0.011786	5.352377
234.466000	11.198016	1.878393	0.005713	11.067815	0.011785	5.355160
234.486000	11.198016	1.877104	0.005714	11.060221	0.011787	5.351486
234.506000	11.198016	1.882547	0.005710	11.092289	0.011778	5.367002
234.526000	11.198016	1.883011	0.005710	11.095027	0.011778	5.368327
234.546000	11.198096	1.883152	0.005710	11.095854	0.011778	5.368727
234.586000	11.198016	1.881487	0.005711	11.086048	0.011780	5.363982
234.586000	11.198016	1.875874	0.005715	11.052973	0.011789	5.347979
234.626000	11.198016	1.880909	0.005711	11.082639	0.011781	5.362333
234.646000	11.198016	1.875565	0.005715	11.051154	0.011789	5.347099
234.666000	11.198096	1.876668	0.005715	11.057654	0.011788	5.350244
234.666000	11.198096	1.872547	0.005718	11.033369	0.011794	5.338494
234.686000	11.198016	1.875319	0.005716	11.049701	0.011790	5.346396
234.706000	11.198096	1.871560	0.005718	11.027555	0.011795	5.335681
234.726000	11.198016	1.876080	0.005715	11.054188	0.011788	5.348567
234.746000	11.198016	1.880429	0.005712	11.079810	0.011782	5.360964
234.766000	11.198016	1.879824	0.005712	11.076250	0.011783	5.359242
234.786000	11.198016	1.878284	0.005713	11.067172	0.011785	5.354849
234.806000	11.198016	1.868860	0.005720	11.011643	0.011800	5.327982
234.846000	11.198016	1.870692	0.005719	11.022441	0.011797	5.333206
234.866000	11.198016	1.876126	0.005715	11.054460	0.011788	5.348698
234.866000	11.198016	1.869189	0.005720	11.013586	0.011799	5.328922
234.886000	11.198016	1.875223	0.005716	11.049138	0.011790	5.346124
234.906000	11.198096	1.869968	0.005720	11.018175	0.011798	5.331142
234.926000	11.198016	1.876609	0.005715	11.057302	0.011788	5.350073
234.946000	11.198096	1.874154	0.005716	11.042838	0.011791	5.343075
234.966000	11.198016	1.871527	0.005718	11.027358	0.011795	5.335585
234.986000	11.198016	1.872617	0.005718	11.033781	0.011794	5.338693
235.026000	11.198096	1.874176	0.005716	11.042967	0.011791	5.343138
235.046000	11.198016	1.871539	0.005718	11.027428	0.011795	5.335619
235.066000	11.198016	1.872436	0.005718	11.032716	0.011794	5.338178
235.086000	11.198016	1.871427	0.005718	11.026773	0.011796	5.335302
235.086000	11.198016	1.869557	0.005720	11.015750	0.011798	5.329969
235.106000	11.198016	1.871538	0.005718	11.027423	0.011795	5.335617
235.126000	11.198016	1.873572	0.005717	11.039408	0.011792	5.341416
235.146000	11.198016	1.869877	0.005720	11.017638	0.011798	5.330882
235.166000	11.198016	1.873510	0.005717	11.039045	0.011792	5.341240
235.186000	11.198016	1.869564	0.005720	11.015796	0.011798	5.329991
235.206000	11.198016	1.873125	0.005717	11.036776	0.011793	5.340142
235.246000	11.198016	1.874534	0.005716	11.045079	0.011791	5.344159
235.266000	11.198096	1.871452	0.005718	11.026915	0.011796	5.335371
235.266000	11.198096	1.868756	0.005720	11.011035	0.011800	5.327687
235.306000	11.198096	1.869479	0.005720	11.015294	0.011799	5.329748
235.306000	11.198096	1.872490	0.005718	11.033032	0.011794	5.338331
235.326000	11.198096	1.871655	0.005718	11.028112	0.011795	5.335950
235.346000	11.198096	1.873178	0.005717	11.037087	0.011793	5.340292
235.366000	11.198096	1.868197	0.005721	11.007739	0.011801	5.326093
235.386000	11.198096	1.864822	0.005723	10.987851	0.011806	5.316470
235.406000	11.198016	1.867030	0.005722	11.000864	0.011802	5.322766
235.426000	11.198096	1.870747	0.005719	11.022765	0.011797	5.333363
235.446000	11.198016	1.878228	0.005713	11.066846	0.011785	5.354691
235.486000	11.198016	1.872766	0.005717	11.034659	0.011794	5.339118
235.506000	11.198096	1.872130	0.005718	11.030916	0.011795	5.337307
235.506000	11.198096	1.868398	0.005721	11.008921	0.011800	5.326664
235.526000	11.198016	1.870278	0.005719	11.019998	0.011797	5.332024
235.546000	11.198096	1.873595	0.005717	11.039542	0.011792	5.341481
235.566000	11.198016	1.871316	0.005719	11.026115	0.011796	5.334984
235.586000	11.198096	1.877498	0.005714	11.062540	0.011786	5.352608
235.606000	11.198096	1.872359	0.005718	11.032260	0.011794	5.337957
235.646000	11.198096	1.874518	0.005716	11.044986	0.011791	5.344114
235.646000	11.198096	1.873753	0.005717	11.040475	0.011792	5.341932
235.686000	11.198016	1.871503	0.005718	11.027216	0.011795	5.335517
235.706000	11.198016	1.873394	0.005717	11.038361	0.011793	5.340909
235.726000	11.198096	1.873512	0.005717	11.039053	0.011792	5.341244
235.726000	11.198096	1.868176	0.005721	11.007615	0.011801	5.326033
235.746000	11.198016	1.876465	0.005715	11.056457	0.011788	5.349665
235.766000	11.198096	1.874904	0.005716	11.047255	0.011790	5.345212
235.786000	11.198016	1.875251	0.005716	11.049302	0.011790	5.346203
235.806000	11.198016	1.876332	0.005715	11.055670	0.011788	5.349284
235.826000	11.198016	1.878478	0.005713	11.068317	0.011785	5.355403
235.846000	11.198096	1.870571	0.005719	11.021726	0.011797	5.332860
235.886000	11.198096	1.871438	0.005718	11.026838	0.011796	5.335334
235.886000	11.198096	1.874193	0.005716	11.043066	0.011791	5.343185
235.926000	11.198096	1.877435	0.005714	11.062172	0.011786	5.352430
235.946000	11.198096	1.874245	0.005716	11.043377	0.011791	5.343336
235.946000	11.198096	1.873936	0.005717	11.041553	0.011792	5.342453
235.966000	11.198096	1.870010	0.005720	11.018421	0.011798	5.331261
235.986000	11.198096	1.863786	0.005724	10.981747	0.011807	5.313516
236.006000	11.198096	1.867682	0.005721	11.004706	0.011801	5.324625
236.026000	11.198096	1.870542	0.005719	11.021558	0.011797	5.332779
236.046000	11.198096	1.875798	0.005715	11.052527	0.011789	5.347763
236.066000	11.198096	1.872479	0.005718	11.032970	0.011794	5.338301
236.086000	11.198096	1.867241	0.005722	11.002104	0.011802	5.323366
236.126000	11.198096	1.868182	0.005721	11.007649	0.011801	5.326049
236.146000	11.198096	1.872145	0.005718	11.031001	0.011795	5.337348
236.146000	11.198096	1.870469	0.005719	11.021125	0.011797	5.332570
236.166000	11.198096	1.869986	0.005720	11.018278	0.011798	5.331192
236.186000	11.198096	1.875800	0.005715	11.052537	0.011789	5.347768
236.206000	11.198096	1.871734	0.005718	11.028581	0.011795	5.336177
236.226000	11.198096	1.866830	0.005722	10.999685	0.011803	5.322196
236.246000	11.198096	1.873974	0.005717	11.041778	0.011792	5.342562
236.266000	11.198096	1.872534	0.005718	11.033294	0.011794	5.338457
236.286000	11.198096	1.870666	0.005719	11.022286	0.011797	5.333131
236.326000	11.198096	1.872893	0.005717	11.035408	0.011793	5.339480
236.346000	11.198096	1.874232	0.005716	11.043296	0.011791	5.343297
236.366000	11.198096	1.866438	0.005722	10.997376	0.011803	5.321079
236.366000	11.198096	1.871814	0.005718	11.029050	0.011795	5.336404
236.386000	11.198096	1.874892	0.005716	11.047188	0.011790	5.345180
236.406000	11.198096	1.875898	0.005715	11.053115	0.011789	5.348048
236.426000	11.198096	1.881139	0.005711	11.083996	0.011781	5.362990
236.446000	11.198096	1.882011	0.005711	11.089133	0.011779	5.365475
236.466000	11.198096	1.876721	0.005715	11.057962	0.011788	5.350393
236.506000	11.198096	1.874305	0.005716	11.043726	0.011791	5.343505
236.506000	11.198096	1.875002	0.005716	11.047835	0.011790	5.345493
236.526000	11.198096	1.869356	0.005720	11.014571	0.011799	5.329398
236.566000	11.198096	1.874601	0.005716	11.045473	0.011791	5.344350
236.586000	11.198096	1.873614	0.005717	11.039659	0.011792	5.341537
236.586000	11.198096	1.873129	0.005717	11.036802	0.011793	5.340155
236.606000	11.198096	1.874763	0.005716	11.046429	0.011791	5.344813
236.626000	11.198096	1.870592	0.005719	11.021848	0.011797	5.332919
236.646000	11.198096	1.873191	0.005717	11.037164	0.011793	5.340330
236.666000	11.198096	1.876176	0.005715	11.054750	0.011788	5.348839
236.686000	11.198096	1.877208	0.005714	11.060833	0.011787	5.351782
236.726000	11.198096	1.882559	0.005710	11.092361	0.011779	5.367037
236.726000	11.198096	1.872594	0.005718	11.033649	0.011794	5.338629
236.766000	11.198096	1.874467	0.005716	11.044682	0.011791	5.343968
236.786000	11.198096	1.883040	0.005710	11.095198	0.011778	5.368410
236.786000	11.198096	1.872989	0.005717	11.035973	0.011793	5.339753
236.806000	11.198096	1.870427	0.005719	11.020877	0.011797	5.332449
236.826000	11.198096	1.873956	0.005717	11.041669	0.011792	5.342510
236.846000	11.198096	1.878359	0.005713	11.067615	0.011785	5.355064
236.866000	11.198096	1.878800	0.005713	11.070216	0.011784	5.356322
236.886000	11.198096	1.870556	0.005719	11.021636	0.011797	5.332816
236.906000	11.198096	1.865173	0.005723	10.989920	0.011805	5.317471
236.946000	11.198096	1.866645	0.005722	10.998594	0.011803	5.321668
236.946000	11.198096	1.877962	0.005714	11.065278	0.011786	5.353933
236.986000	11.198096	1.876066	0.005715	11.054107	0.011789	5.348528
236.986000	11.198096	1.875559	0.005715	11.051118	0.011789	5.347081
237.006000	11.198096	1.872081	0.005718	11.030625	0.011795	5.337166
237.026000	11.198096	1.869754	0.005720	11.016915	0.011798	5.330533
237.046000	11.198096	1.875130	0.005716	11.048587	0.011790	5.345857
237.066000	11.198096	1.863755	0.005724	10.981563	0.011808	5.313427
237.086000	11.198096	1.873187	0.005717	11.037138	0.011793	5.340317
237.106000	11.198096	1.875436	0.005715	11.050395	0.011790	5.346732
237.126000	11.198096	1.876471	0.005715	11.056491	0.011788	5.349681
237.166000	11.198096	1.873801	0.005717	11.040758	0.011792	5.342069
237.186000	11.198096	1.872602	0.005718	11.033693	0.011794	5.338650
237.206000	11.198096	1.868377	0.005721	11.008799	0.011800	5.326605
237.226000	11.198096	1.868375	0.005721	11.008788	0.011800	5.326600
237.226000	11.198096	1.867394	0.005722	11.003006	0.011802	5.323803
237.246000	11.198096	1.874364	0.005716	11.044074	0.011791	5.343673
237.266000	11.198177	1.869750	0.005720	11.016890	0.011798	5.330520
237.286000	11.198096	1.874758	0.005716	11.046397	0.011791	5.344797
237.306000	11.198096	1.873372	0.005717	11.038229	0.011793	5.340845
237.326000	11.198096	1.881771	0.005711	11.087719	0.011780	5.364791
237.346000	11.198096	1.879364	0.005713	11.073535	0.011783	5.357928
237.366000	11.198096	1.879445	0.005712	11.074012	0.011783	5.358159
237.406000	11.198096	1.874286	0.005716	11.043618	0.011791	5.343452
237.406000	11.198096	1.865324	0.005723	10.990812	0.011805	5.317902
237.426000	11.198096	1.873491	0.005717	11.038934	0.011793	5.341186
237.446000	11.198096	1.871137	0.005719	11.025061	0.011796	5.334474
237.466000	11.198096	1.873738	0.005717	11.040387	0.011792	5.341889
237.486000	11.198177	1.873512	0.005717	11.039053	0.011793	5.341244
237.506000	11.198096	1.875970	0.005715	11.053537	0.011789	5.348252
237.526000	11.198096	1.873623	0.005717	11.039711	0.011792	5.341562
237.546000	11.198177	1.875815	0.005715	11.052623	0.011789	5.347810
237.586000	11.198177	1.880468	0.005712	11.080043	0.011782	5.361077
237.606000	11.198096	1.875027	0.005716	11.047980	0.011790	5.345563
237.626000	11.198177	1.878596	0.005713	11.069014	0.011785	5.355741
237.646000	11.198177	1.878399	0.005713	11.067851	0.011785	5.355178
237.646000	11.198177	1.876689	0.005715	11.057776	0.011788	5.350303
237.666000	11.198177	1.886106	0.005708	11.113260	0.011773	5.377149
237.686000	11.198177	1.878767	0.005713	11.070019	0.011784	5.356227
237.706000	11.198096	1.875720	0.005715	11.052066	0.011789	5.347540
237.726000	11.198096	1.882255	0.005710	11.090569	0.011779	5.366170
237.746000	11.198096	1.877057	0.005714	11.059942	0.011787	5.351351
237.786000	11.198177	1.875294	0.005716	11.049558	0.011790	5.346327
237.786000	11.198177	1.870317	0.005719	11.020232	0.011798	5.332137
237.826000	11.198177	1.870969	0.005719	11.024074	0.011797	5.333996
237.846000	11.198096	1.872553	0.005718	11.033403	0.011794	5.338510
237.866000	11.198096	1.868747	0.005720	11.010978	0.011800	5.327660
237.866000	11.198096	1.870577	0.005719	11.021765	0.011797	5.332879
237.886000	11.198096	1.872673	0.005718	11.034110	0.011794	5.338852
237.906000	11.198096	1.872697	0.005718	11.034255	0.011794	5.338922
237.926000	11.198096	1.867267	0.005722	11.002260	0.011802	5.323442
237.946000	11.198096	1.875735	0.005715	11.052151	0.011789	5.347582
237.966000	11.198096	1.870993	0.005719	11.024216	0.011796	5.334065
237.986000	11.198096	1.870447	0.005719	11.020998	0.011797	5.332508
238.026000	11.198096	1.873746	0.005717	11.040436	0.011792	5.341913
238.046000	11.198177	1.868679	0.005721	11.010576	0.011800	5.327465
238.066000	11.198096	1.869376	0.005720	11.014685	0.011799	5.329453
238.066000	11.198096	1.872420	0.005718	11.032623	0.011794	5.338133
238.086000	11.198177	1.866906	0.005722	11.000133	0.011803	5.322412
238.106000	11.198096	1.869018	0.005720	11.012576	0.011799	5.328433
238.126000	11.198177	1.868050	0.005721	11.006874	0.011801	5.325674
238.146000	11.198177	1.874802	0.005716	11.046659	0.011791	5.344924
238.166000	11.198177	1.872683	0.005718	11.034172	0.011794	5.338882
238.186000	11.198177	1.873809	0.005717	11.040807	0.011792	5.342092
238.226000	11.198177	1.873416	0.005717	11.038491	0.011793	5.340972
238.226000	11.198177	1.865841	0.005723	10.993856	0.011804	5.319375
238.266000	11.198177	1.877962	0.005714	11.065278	0.011786	5.353933
238.286000	11.198177	1.868715	0.005721	11.010794	0.011800	5.327571
238.286000	11.198177	1.868804	0.005720	11.011317	0.011800	5.327824
238.306000	11.198177	1.866160	0.005722	10.995739	0.011804	5.320286
238.326000	11.198177	1.864483	0.005724	10.985853	0.011807	5.315503
238.346000	11.198177	1.870265	0.005719	11.019923	0.011798	5.331988
238.366000	11.198177	1.867702	0.005721	11.004822	0.011802	5.324681
238.386000	11.198177	1.865339	0.005723	10.990900	0.011805	5.317945
238.406000	11.198177	1.866350	0.005722	10.996853	0.011804	5.320825
238.446000	11.198177	1.868859	0.005720	11.011638	0.011800	5.327979
238.466000	11.198177	1.866407	0.005722	10.997193	0.011804	5.320990
238.486000	11.198177	1.864508	0.005724	10.986001	0.011806	5.315575
238.506000	11.198177	1.870474	0.005719	11.021156	0.011797	5.332585
238.506000	11.198177	1.869694	0.005720	11.016561	0.011798	5.330361
238.526000	11.198177	1.872154	0.005718	11.031055	0.011795	5.337374
238.546000	11.198177	1.867501	0.005721	11.003641	0.011802	5.324110
238.566000	11.198177	1.865104	0.005723	10.989514	0.011806	5.317274
238.586000	11.198177	1.867705	0.005721	11.004838	0.011802	5.324689
238.606000	11.198177	1.870399	0.005719	11.020716	0.011797	5.332372
238.626000	11.198177	1.869044	0.005720	11.012729	0.011799	5.328507
238.646000	11.198177	1.870721	0.005719	11.022610	0.011797	5.333288
238.666000	11.198177	1.865935	0.005723	10.994413	0.011804	5.319645
238.706000	11.198177	1.865508	0.005723	10.991895	0.011805	5.318426
238.706000	11.198177	1.870462	0.005719	11.021084	0.011797	5.332549
238.726000	11.198177	1.867997	0.005721	11.006558	0.011801	5.325521
238.746000	11.198177	1.868042	0.005721	11.006825	0.011801	5.325650
238.766000	11.198177	1.869528	0.005720	11.015579	0.011799	5.329886
238.786000	11.198177	1.871649	0.005718	11.028076	0.011795	5.335933
238.806000	11.198177	1.874605	0.005716	11.045496	0.011791	5.344361
238.826000	11.198177	1.875956	0.005715	11.053457	0.011789	5.348213
238.846000	11.198177	1.875465	0.005716	11.050561	0.011790	5.346812
238.866000	11.198177	1.874122	0.005717	11.042649	0.011792	5.342984
238.906000	11.198177	1.874940	0.005716	11.047473	0.011790	5.345318
238.926000	11.198177	1.867089	0.005722	11.001211	0.011803	5.322934
238.926000	11.198177	1.869935	0.005720	11.017978	0.011798	5.331047
238.946000	11.198258	1.872558	0.005718	11.033434	0.011794	5.338525
238.966000	11.198258	1.875748	0.005715	11.052232	0.011789	5.347620
238.986000	11.198177	1.870060	0.005720	11.018719	0.011798	5.331405
239.006000	11.198177	1.871854	0.005718	11.029289	0.011795	5.336519
239.026000	11.198177	1.870178	0.005719	11.019410	0.011798	5.331740
239.066000	11.198258	1.864948	0.005723	10.988597	0.011806	5.316831
239.066000	11.198258	1.862288	0.005725	10.972923	0.011810	5.309247
239.086000	11.198177	1.872353	0.005718	11.032229	0.011794	5.337942
239.126000	11.198258	1.865129	0.005723	10.989661	0.011806	5.317346
239.146000	11.198177	1.861098	0.005726	10.965913	0.011812	5.305855
239.146000	11.198177	1.865656	0.005723	10.992768	0.011805	5.318849
239.166000	11.198177	1.862647	0.005725	10.975034	0.011809	5.310268
239.186000	11.198177	1.869358	0.005720	11.014581	0.011799	5.329403
239.206000	11.198177	1.867671	0.005721	11.004638	0.011802	5.324592
239.226000	11.198258	1.868505	0.005721	11.009555	0.011800	5.326971
239.246000	11.198177	1.867765	0.005721	11.005193	0.011801	5.324861
239.266000	11.198177	1.858978	0.005728	10.953420	0.011815	5.299811
239.306000	11.198258	1.857793	0.005729	10.946438	0.011817	5.296432
239.326000	11.198258	1.857060	0.005729	10.942117	0.011818	5.294341
239.346000	11.198258	1.859728	0.005727	10.957837	0.011814	5.301948
239.346000	11.198258	1.869756	0.005720	11.016923	0.011798	5.330536
239.366000	11.198258	1.867406	0.005722	11.003076	0.011802	5.323836
239.386000	11.198258	1.862810	0.005725	10.975996	0.011809	5.310734
239.406000	11.198177	1.869067	0.005720	11.012866	0.011799	5.328573
239.426000	11.198258	1.868216	0.005721	11.007853	0.011801	5.326148
239.446000	11.198258	1.873442	0.005717	11.038644	0.011793	5.341046
239.466000	11.198177	1.877560	0.005714	11.062908	0.011786	5.352786
239.486000	11.198177	1.870154	0.005719	11.019270	0.011798	5.331672
239.506000	11.198258	1.861112	0.005726	10.965995	0.011812	5.305895
239.546000	11.198258	1.860948	0.005726	10.965029	0.011812	5.305427
239.566000	11.198258	1.865089	0.005723	10.989428	0.011806	5.317233
239.566000	11.198258	1.867727	0.005721	11.004970	0.011802	5.324753
239.586000	11.198258	1.864435	0.005724	10.985571	0.011807	5.315366
239.606000	11.198258	1.867441	0.005722	11.003286	0.011802	5.323938
239.626000	11.198258	1.866714	0.005722	10.999003	0.011803	5.321866
239.646000	11.198258	1.867958	0.005721	11.006332	0.011801	5.325412
239.666000	11.198258	1.873783	0.005717	11.040654	0.011792	5.342018
239.686000	11.198258	1.860274	0.005727	10.961052	0.011813	5.303503
239.706000	11.198258	1.866982	0.005722	11.000581	0.011803	5.322629
239.726000	11.198258	1.862009	0.005726	10.971275	0.011810	5.308450
239.766000	11.198258	1.863275	0.005725	10.978739	0.011808	5.312061
239.786000	11.198258	1.862556	0.005725	10.974501	0.011810	5.310010
239.786000	11.198258	1.860790	0.005727	10.964094	0.011812	5.304975
239.806000	11.198258	1.865251	0.005723	10.990382	0.011805	5.317694
239.826000	11.198258	1.858765	0.005728	10.952164	0.011815	5.299203
239.846000	11.198258	1.867061	0.005722	11.001045	0.011803	5.322854
239.866000	11.198258	1.863991	0.005724	10.982957	0.011807	5.314102
239.886000	11.198258	1.865777	0.005723	10.993477	0.011805	5.319192
239.926000	11.198258	1.861475	0.005726	10.968133	0.011811	5.306929
239.926000	11.198258	1.865603	0.005723	10.992454	0.011805	5.318697
239.966000	11.198258	1.860366	0.005727	10.961599	0.011813	5.303768
239.986000	11.198258	1.862258	0.005725	10.972747	0.011810	5.309162
239.986000	11.198258	1.871681	0.005718	11.028265	0.011796	5.336024
240.006000	11.198258	1.867144	0.005722	11.001537	0.011803	5.323092
240.026000	11.198258	1.855731	0.005730	10.934288	0.011820	5.290553
240.046000	11.198258	1.867269	0.005722	11.002270	0.011802	5.323447
240.066000	11.198258	1.863056	0.005725	10.977449	0.011809	5.311437
240.086000	11.198258	1.868402	0.005721	11.008949	0.011801	5.326678
240.106000	11.198258	1.862943	0.005725	10.976781	0.011809	5.311113
240.126000	11.198258	1.864142	0.005724	10.983845	0.011807	5.314532
240.166000	11.198258	1.862644	0.005725	10.975021	0.011809	5.310262
240.186000	11.198258	1.858214	0.005728	10.948915	0.011816	5.297631
240.186000	11.198258	1.863069	0.005725	10.977527	0.011809	5.311474
240.206000	11.198258	1.861538	0.005726	10.968501	0.011811	5.307107
240.226000	11.198258	1.865866	0.005723	10.994003	0.011804	5.319447
240.246000	11.198258	1.863099	0.005725	10.977703	0.011809	5.311560
240.266000	11.198258	1.861746	0.005726	10.969729	0.011811	5.307701
240.286000	11.198258	1.868057	0.005721	11.006913	0.011801	5.325693
240.306000	11.198258	1.865551	0.005723	10.992151	0.011805	5.318550
240.326000	11.198258	1.869030	0.005720	11.012649	0.011800	5.328468
240.366000	11.198258	1.874011	0.005717	11.041993	0.011792	5.342667
240.386000	11.198258	1.868172	0.005721	11.007594	0.011801	5.326023
240.406000	11.198258	1.864960	0.005723	10.988664	0.011806	5.316863
240.426000	11.198258	1.866599	0.005722	10.998325	0.011803	5.321537
240.426000	11.198258	1.872460	0.005718	11.032859	0.011794	5.338247
240.446000	11.198258	1.871649	0.005718	11.028079	0.011796	5.335934
240.466000	11.198258	1.871708	0.005718	11.028426	0.011795	5.336102
240.486000	11.198258	1.868657	0.005721	11.010452	0.011800	5.327405
240.506000	11.198258	1.865828	0.005723	10.993781	0.011805	5.319339
240.526000	11.198258	1.870116	0.005720	11.019045	0.011798	5.331563
240.546000	11.198258	1.878257	0.005713	11.067017	0.011785	5.354774
240.586000	11.198258	1.872772	0.005718	11.034695	0.011794	5.339135
240.586000	11.198258	1.871628	0.005718	11.027957	0.011796	5.335875
240.626000	11.198258	1.867600	0.005721	11.004221	0.011802	5.324390
240.626000	11.198258	1.874779	0.005716	11.046519	0.011791	5.344856
240.646000	11.198258	1.872062	0.005718	11.030514	0.011795	5.337112
240.666000	11.198258	1.872068	0.005718	11.030545	0.011795	5.337127
240.686000	11.198258	1.867407	0.005722	11.003086	0.011802	5.323841
240.706000	11.198258	1.871758	0.005718	11.028724	0.011795	5.336246
240.726000	11.198258	1.873414	0.005717	11.038478	0.011793	5.340966
240.746000	11.198258	1.876956	0.005714	11.059348	0.011787	5.351064
240.766000	11.198258	1.868438	0.005721	11.009162	0.011801	5.326781
240.806000	11.198258	1.871769	0.005718	11.028789	0.011795	5.336277
240.826000	11.198258	1.869721	0.005720	11.016719	0.011799	5.330437
240.846000	11.198258	1.872814	0.005718	11.034941	0.011794	5.339254
240.846000	11.198258	1.869418	0.005720	11.014934	0.011799	5.329574
240.866000	11.198258	1.861224	0.005726	10.966654	0.011812	5.306213
240.886000	11.198258	1.861526	0.005726	10.968431	0.011811	5.307073
240.906000	11.198258	1.863986	0.005724	10.982928	0.011807	5.314088
240.926000	11.198258	1.873029	0.005717	11.036208	0.011793	5.339867
240.946000	11.198258	1.867198	0.005722	11.001853	0.011802	5.323245
240.966000	11.198258	1.867174	0.005722	11.001713	0.011802	5.323177
241.006000	11.198258	1.872101	0.005718	11.030742	0.011795	5.337223
241.026000	11.198258	1.868873	0.005720	11.011721	0.011800	5.328019
241.046000	11.198258	1.868313	0.005721	11.008423	0.011801	5.326424
241.066000	11.198258	1.876486	0.005715	11.056579	0.011788	5.349724
241.066000	11.198258	1.874161	0.005717	11.042882	0.011792	5.343096
241.086000	11.198258	1.873871	0.005717	11.041172	0.011792	5.342269
241.106000	11.198258	1.875245	0.005716	11.049265	0.011790	5.346185
241.126000	11.198258	1.870614	0.005719	11.021983	0.011797	5.332984
241.146000	11.198338	1.867340	0.005722	11.002690	0.011802	5.323650
241.166000	11.198258	1.864626	0.005724	10.986698	0.011806	5.315912
241.186000	11.198258	1.874133	0.005717	11.042716	0.011792	5.343016
241.206000	11.198338	1.867111	0.005722	11.001340	0.011803	5.322997
241.246000	11.198338	1.868600	0.005721	11.010115	0.011800	5.327242
241.266000	11.198258	1.865345	0.005723	10.990936	0.011805	5.317962
241.266000	11.198258	1.866193	0.005723	10.995933	0.011804	5.320380
241.286000	11.198338	1.865225	0.005723	10.990226	0.011806	5.317619
241.306000	11.198338	1.867812	0.005721	11.005470	0.011802	5.324995
241.326000	11.198258	1.867244	0.005722	11.002125	0.011802	5.323376
241.346000	11.198258	1.868201	0.005721	11.007763	0.011801	5.326104
241.366000	11.198258	1.870058	0.005720	11.018706	0.011798	5.331399
241.386000	11.198338	1.863445	0.005725	10.979742	0.011808	5.312546
241.406000	11.198338	1.868642	0.005721	11.010358	0.011800	5.327360
241.446000	11.198258	1.866985	0.005722	11.000599	0.011803	5.322638
241.466000	11.198338	1.863251	0.005725	10.978594	0.011809	5.311991
241.486000	11.198338	1.860919	0.005727	10.964858	0.011812	5.305345
241.486000	11.198338	1.862815	0.005725	10.976027	0.011809	5.310749
241.506000	11.198338	1.860816	0.005727	10.964247	0.011812	5.305049
241.526000	11.198338	1.866566	0.005722	10.998128	0.011804	5.321442
241.546000	11.198258	1.868239	0.005721	11.007988	0.011801	5.326213
241.566000	11.198258	1.868328	0.005721	11.008509	0.011801	5.326465
241.586000	11.198258	1.865879	0.005723	10.994081	0.011804	5.319484
241.626000	11.198338	1.880709	0.005712	11.081462	0.011782	5.361764
241.626000	11.198338	1.870515	0.005719	11.021395	0.011797	5.332700
241.666000	11.198338	1.871613	0.005718	11.027866	0.011796	5.335831
241.686000	11.198258	1.872503	0.005718	11.033112	0.011794	5.338370
241.686000	11.198258	1.869715	0.005720	11.016682	0.011799	5.330420
241.706000	11.198338	1.872716	0.005718	11.034364	0.011794	5.338975
241.726000	11.198338	1.863079	0.005725	10.977581	0.011809	5.311501
241.746000	11.198338	1.864221	0.005724	10.984309	0.011807	5.314756
241.766000	11.198338	1.872233	0.005718	11.031522	0.011795	5.337600
241.786000	11.198338	1.868097	0.005721	11.007149	0.011801	5.325807
241.806000	11.198338	1.869248	0.005720	11.013931	0.011799	5.329089
241.826000	11.198338	1.862895	0.005725	10.976498	0.011809	5.310977
241.846000	11.198338	1.866536	0.005722	10.997952	0.011804	5.321357
241.886000	11.198258	1.863755	0.005724	10.981566	0.011808	5.313429
241.906000	11.198338	1.871165	0.005719	11.025229	0.011796	5.334555
241.906000	11.198338	1.875306	0.005716	11.049628	0.011790	5.346361
241.926000	11.198338	1.866574	0.005722	10.998177	0.011804	5.321466
241.946000	11.198258	1.872696	0.005718	11.034247	0.011794	5.338919
241.966000	11.198338	1.871544	0.005719	11.027462	0.011796	5.335636
241.986000	11.198338	1.867304	0.005722	11.002478	0.011802	5.323547
242.006000	11.198338	1.872151	0.005718	11.031035	0.011795	5.337364
242.026000	11.198258	1.866038	0.005723	10.995016	0.011804	5.319937
242.046000	11.198338	1.872967	0.005717	11.035846	0.011794	5.339692
242.066000	11.198338	1.866311	0.005722	10.996628	0.011804	5.320716
242.086000	11.198338	1.871078	0.005719	11.024713	0.011797	5.334306
242.126000	11.198338	1.868886	0.005721	11.011801	0.011800	5.328058
242.126000	11.198338	1.866606	0.005722	10.998364	0.011803	5.321556
242.146000	11.198338	1.865307	0.005723	10.990713	0.011805	5.317855
242.166000	11.198338	1.866664	0.005722	10.998705	0.011803	5.321722
242.186000	11.198338	1.865094	0.005723	10.989454	0.011806	5.317245
242.206000	11.198338	1.869860	0.005720	11.017540	0.011798	5.330835
242.226000	11.198338	1.868035	0.005721	11.006783	0.011801	5.325630
242.246000	11.198338	1.867395	0.005722	11.003011	0.011802	5.323805
242.266000	11.198338	1.869052	0.005720	11.012776	0.011800	5.328530
242.286000	11.198338	1.865520	0.005723	10.991967	0.011805	5.318461
242.326000	11.198338	1.866828	0.005722	10.999672	0.011803	5.322189
242.346000	11.198338	1.867654	0.005721	11.004542	0.011802	5.324546
242.346000	11.198338	1.870588	0.005719	11.021827	0.011797	5.332909
242.366000	11.198338	1.865666	0.005723	10.992827	0.011805	5.318878
242.386000	11.198338	1.868393	0.005721	11.008892	0.011801	5.326651
242.406000	11.198338	1.865372	0.005723	10.991094	0.011805	5.318039
242.426000	11.198338	1.865094	0.005723	10.989454	0.011806	5.317245
242.446000	11.198338	1.860687	0.005727	10.963490	0.011813	5.304683
242.466000	11.198338	1.864314	0.005724	10.984858	0.011807	5.315022
242.506000	11.198338	1.869408	0.005720	11.014874	0.011799	5.329545
242.506000	11.198338	1.870521	0.005719	11.021431	0.011797	5.332717
242.546000	11.198338	1.867908	0.005721	11.006035	0.011801	5.325268
242.546000	11.198338	1.861654	0.005726	10.969185	0.011811	5.307438
242.566000	11.198338	1.870525	0.005719	11.021454	0.011797	5.332729
242.586000	11.198338	1.862566	0.005725	10.974560	0.011810	5.310039
242.606000	11.198338	1.864363	0.005724	10.985148	0.011807	5.315162
242.626000	11.198419	1.863010	0.005725	10.977174	0.011809	5.311304
242.646000	11.198338	1.867291	0.005722	11.002400	0.011802	5.323509
242.666000	11.198338	1.867897	0.005721	11.005972	0.011801	5.325238
242.706000	11.198338	1.869907	0.005720	11.017817	0.011798	5.330969
242.726000	11.198338	1.866451	0.005722	10.997452	0.011804	5.321115
242.746000	11.198338	1.866214	0.005723	10.996055	0.011804	5.320439
242.766000	11.198338	1.863073	0.005725	10.977545	0.011809	5.311483
242.766000	11.198338	1.864916	0.005724	10.988405	0.011806	5.316738
242.786000	11.198338	1.868070	0.005721	11.006988	0.011801	5.325729
242.806000	11.198338	1.870438	0.005719	11.020944	0.011798	5.332482
242.826000	11.198338	1.865589	0.005723	10.992374	0.011805	5.318658
242.846000	11.198338	1.873103	0.005717	11.036644	0.011793	5.340078
242.866000	11.198338	1.862977	0.005725	10.976980	0.011809	5.311210
242.886000	11.198338	1.866086	0.005723	10.995301	0.011804	5.320075
242.926000	11.198338	1.869331	0.005720	11.014423	0.011799	5.329327
242.926000	11.198338	1.869404	0.005720	11.014848	0.011799	5.329532
242.966000	11.198338	1.864236	0.005724	10.984397	0.011807	5.314799
242.986000	11.198338	1.862377	0.005725	10.973449	0.011810	5.309501
242.986000	11.198338	1.868482	0.005721	11.009418	0.011801	5.326905
243.006000	11.198419	1.865062	0.005723	10.989265	0.011806	5.317154
243.026000	11.198338	1.870419	0.005719	11.020830	0.011798	5.332427
243.046000	11.198338	1.865613	0.005723	10.992516	0.011805	5.318727
243.066000	11.198338	1.865065	0.005723	10.989286	0.011806	5.317164
243.086000	11.198338	1.867283	0.005722	11.002356	0.011802	5.323488
243.126000	11.198338	1.869016	0.005720	11.012566	0.011800	5.328428
243.126000	11.198338	1.867971	0.005721	11.006410	0.011801	5.325450
243.166000	11.198419	1.861864	0.005726	10.970426	0.011811	5.308038
243.186000	11.198419	1.866882	0.005722	10.999988	0.011803	5.322342
243.186000	11.198419	1.864953	0.005724	10.988625	0.011806	5.316844
243.206000	11.198338	1.866995	0.005722	11.000656	0.011803	5.322666
243.226000	11.198338	1.871142	0.005719	11.025094	0.011796	5.334490
243.246000	11.198338	1.861124	0.005726	10.966065	0.011812	5.305929
243.266000	11.198338	1.861165	0.005726	10.966306	0.011812	5.306045
243.286000	11.198338	1.863168	0.005725	10.978107	0.011809	5.311755
243.306000	11.198338	1.861669	0.005726	10.969275	0.011811	5.307482
243.326000	11.198338	1.862122	0.005726	10.971944	0.011810	5.308773
243.366000	11.198419	1.865518	0.005723	10.991954	0.011805	5.318455
243.386000	11.198419	1.864629	0.005724	10.986716	0.011807	5.315921
243.386000	11.198338	1.863042	0.005725	10.977366	0.011809	5.311397
243.406000	11.198338	1.865090	0.005723	10.989431	0.011806	5.317234
243.426000	11.198338	1.870669	0.005719	11.022301	0.011797	5.333139
243.446000	11.198338	1.867034	0.005722	11.000884	0.011803	5.322776
243.466000	11.198338	1.871093	0.005719	11.024804	0.011797	5.334350
243.486000	11.198338	1.860293	0.005727	10.961166	0.011813	5.303558
243.506000	11.198338	1.867085	0.005722	11.001185	0.011803	5.322921
243.526000	11.198419	1.868415	0.005721	11.009022	0.011801	5.326713
243.566000	11.198338	1.869436	0.005720	11.015040	0.011799	5.329625
243.566000	11.198338	1.865877	0.005723	10.994071	0.011805	5.319479
243.606000	11.198419	1.864200	0.005724	10.984190	0.011807	5.314698
243.626000	11.198338	1.862007	0.005726	10.971268	0.011811	5.308446
243.626000	11.198338	1.862158	0.005726	10.972154	0.011810	5.308875
243.646000	11.198338	1.859273	0.005728	10.955159	0.011815	5.300652
243.666000	11.198338	1.862805	0.005725	10.975970	0.011809	5.310721
243.686000	11.198338	1.859101	0.005728	10.954146	0.011815	5.300161
243.706000	11.198419	1.858326	0.005729	10.949576	0.011816	5.297950
243.726000	11.198338	1.861392	0.005726	10.967643	0.011812	5.306692
243.766000	11.198419	1.853711	0.005732	10.922386	0.011823	5.284795
243.766000	11.198419	1.860503	0.005727	10.962405	0.011813	5.304158
243.806000	11.198338	1.857921	0.005729	10.947192	0.011817	5.296797
243.826000	11.198338	1.860632	0.005727	10.963166	0.011813	5.304526
243.826000	11.198338	1.862858	0.005725	10.976283	0.011809	5.310873
243.846000	11.198338	1.860501	0.005727	10.962392	0.011813	5.304151
243.866000	11.198338	1.864061	0.005724	10.983366	0.011807	5.314300
243.886000	11.198419	1.871055	0.005719	11.024581	0.011797	5.334242
243.906000	11.198419	1.866628	0.005722	10.998493	0.011804	5.321619
243.926000	11.198419	1.863696	0.005724	10.981221	0.011808	5.313262
243.946000	11.198419	1.861606	0.005726	10.968902	0.011811	5.307301
243.966000	11.198338	1.865785	0.005723	10.993524	0.011805	5.319215
244.006000	11.198338	1.861401	0.005726	10.967695	0.011811	5.306717
244.026000	11.198338	1.871264	0.005719	11.025809	0.011796	5.334836
244.046000	11.198338	1.866051	0.005723	10.995094	0.011804	5.319974
244.046000	11.198338	1.864761	0.005724	10.987496	0.011806	5.316298
244.066000	11.198338	1.864859	0.005724	10.988071	0.011806	5.316576
244.086000	11.198338	1.866614	0.005722	10.998410	0.011803	5.321579
244.106000	11.198419	1.866647	0.005722	10.998607	0.011803	5.321674
244.126000	11.198338	1.867287	0.005722	11.002377	0.011802	5.323498
244.146000	11.198338	1.862890	0.005725	10.976467	0.011809	5.310962
244.166000	11.198338	1.868374	0.005721	11.008781	0.011801	5.326597
244.186000	11.198419	1.861587	0.005726	10.968791	0.011811	5.307248
244.226000	11.198419	1.858687	0.005728	10.951703	0.011816	5.298979
244.246000	11.198338	1.862777	0.005725	10.975801	0.011809	5.310640
244.266000	11.198338	1.872097	0.005718	11.030721	0.011795	5.337213
244.266000	11.198338	1.860256	0.005727	10.960951	0.011813	5.303454
244.286000	11.198338	1.867941	0.005721	11.006229	0.011801	5.325362
244.306000	11.198338	1.869482	0.005720	11.015312	0.011799	5.329757
244.326000	11.198338	1.863084	0.005725	10.977610	0.011809	5.311514
244.346000	11.198338	1.859984	0.005727	10.959345	0.011814	5.302677
244.366000	11.198338	1.860959	0.005726	10.965094	0.011812	5.305459
244.406000	11.198338	1.865209	0.005723	10.990130	0.011806	5.317573
244.406000	11.198338	1.871258	0.005719	11.025773	0.011796	5.334818
244.446000	11.198338	1.865750	0.005723	10.993322	0.011805	5.319117
244.466000	11.198338	1.867023	0.005722	11.000819	0.011803	5.322745
244.466000	11.198338	1.861742	0.005726	10.969705	0.011811	5.307690
244.486000	11.198338	1.871374	0.005719	11.026460	0.011796	5.335151
244.506000	11.198338	1.868603	0.005721	11.010130	0.011800	5.327250
244.526000	11.198338	1.870566	0.005719	11.021695	0.011797	5.332845
244.546000	11.198338	1.866224	0.005723	10.996115	0.011804	5.320468
244.566000	11.198338	1.867259	0.005722	11.002213	0.011802	5.323419
244.586000	11.198419	1.861097	0.005726	10.965907	0.011812	5.305852
244.626000	11.198338	1.867879	0.005721	11.005866	0.011801	5.325186
244.646000	11.198419	1.865943	0.005723	10.994457	0.011805	5.319666
244.666000	11.198338	1.862785	0.005725	10.975850	0.011809	5.310663
244.686000	11.198338	1.859549	0.005728	10.956786	0.011814	5.301439
244.686000	11.198338	1.861748	0.005726	10.969742	0.011811	5.307708
244.706000	11.198338	1.864438	0.005724	10.985591	0.011807	5.315377
244.726000	11.198338	1.871310	0.005719	11.026084	0.011796	5.334969
244.746000	11.198338	1.869779	0.005720	11.017063	0.011799	5.330604
244.766000	11.198338	1.854558	0.005731	10.927376	0.011822	5.287209
244.786000	11.198419	1.864303	0.005724	10.984796	0.011807	5.314992
244.806000	11.198338	1.861757	0.005726	10.969793	0.011811	5.307733
244.826000	11.198338	1.859359	0.005728	10.955661	0.011815	5.300895
244.846000	11.198338	1.863358	0.005725	10.979226	0.011808	5.312297
244.866000	11.198338	1.858281	0.005728	10.949314	0.011816	5.297824
244.906000	11.198338	1.858999	0.005728	10.953542	0.011815	5.299869
244.906000	11.198338	1.860313	0.005727	10.961286	0.011813	5.303616
244.926000	11.198338	1.860366	0.005727	10.961599	0.011813	5.303768
244.946000	11.198419	1.863487	0.005725	10.979985	0.011808	5.312664
244.966000	11.198338	1.860893	0.005727	10.964705	0.011812	5.305271
244.986000	11.198338	1.862762	0.005725	10.975713	0.011809	5.310597
245.006000	11.198338	1.860981	0.005726	10.965223	0.011812	5.305521
245.046000	11.198338	1.864786	0.005724	10.987641	0.011806	5.316368
245.066000	11.198338	1.859014	0.005728	10.953633	0.011815	5.299913
245.086000	11.198419	1.864770	0.005724	10.987545	0.011806	5.316322
245.106000	11.198419	1.863873	0.005724	10.982260	0.011808	5.313764
245.106000	11.198419	1.861642	0.005726	10.969115	0.011811	5.307404
245.126000	11.198419	1.864589	0.005724	10.986477	0.011807	5.315805
245.146000	11.198338	1.866015	0.005723	10.994882	0.011804	5.319872
245.166000	11.198338	1.868173	0.005721	11.007597	0.011801	5.326024
245.186000	11.198338	1.869531	0.005720	11.015597	0.011799	5.329895
245.206000	11.198338	1.863900	0.005724	10.982418	0.011808	5.313841
245.226000	11.198338	1.869112	0.005720	11.013128	0.011800	5.328700
245.246000	11.198338	1.867595	0.005722	11.004190	0.011802	5.324375
245.266000	11.198419	1.869910	0.005720	11.017830	0.011798	5.330975
245.306000	11.198419	1.868612	0.005721	11.010182	0.011800	5.327275
245.326000	11.198338	1.868172	0.005721	11.007592	0.011801	5.326021
245.326000	11.198338	1.862234	0.005726	10.972602	0.011810	5.309091
245.346000	11.198338	1.856485	0.005730	10.938729	0.011819	5.292702
245.366000	11.198338	1.866776	0.005722	10.999369	0.011803	5.322043
245.386000	11.198338	1.864124	0.005724	10.983739	0.011807	5.314480
245.406000	11.198338	1.863925	0.005724	10.982568	0.011808	5.313914
245.426000	11.198338	1.865467	0.005723	10.991651	0.011805	5.318308
245.446000	11.198338	1.862753	0.005725	10.975661	0.011809	5.310572
245.466000	11.198419	1.862475	0.005725	10.974027	0.011810	5.309781
245.486000	11.198419	1.866624	0.005722	10.998472	0.011804	5.321609
245.506000	11.198419	1.864678	0.005724	10.987006	0.011807	5.316061
245.546000	11.198419	1.856904	0.005730	10.941200	0.011819	5.293898
245.546000	11.198419	1.860696	0.005727	10.963542	0.011813	5.304708
245.566000	11.198419	1.862967	0.005725	10.976923	0.011809	5.311182
245.586000	11.198419	1.863354	0.005725	10.979200	0.011809	5.312284
245.606000	11.198419	1.863273	0.005725	10.978724	0.011809	5.312053
245.626000	11.198419	1.858437	0.005728	10.950234	0.011816	5.298269
245.646000	11.198419	1.860629	0.005727	10.963148	0.011813	5.304517
245.666000	11.198419	1.858396	0.005728	10.949990	0.011816	5.298151
245.706000	11.198338	1.867344	0.005722	11.002711	0.011802	5.323660
245.706000	11.198338	1.858190	0.005729	10.948775	0.011816	5.297563
245.746000	11.198419	1.862303	0.005726	10.973008	0.011810	5.309288
245.746000	11.198419	1.860750	0.005727	10.963861	0.011813	5.304862
245.766000	11.198338	1.863318	0.005725	10.978993	0.011809	5.312184
245.786000	11.198338	1.862049	0.005726	10.971511	0.011810	5.308564
245.806000	11.198419	1.859493	0.005728	10.956454	0.011815	5.301278
245.826000	11.198419	1.861213	0.005726	10.966589	0.011812	5.306182
245.846000	11.198419	1.863395	0.005725	10.979446	0.011809	5.312403
245.866000	11.198419	1.857024	0.005729	10.941907	0.011818	5.294240
245.906000	11.198338	1.862210	0.005726	10.972462	0.011810	5.309024
245.926000	11.198419	1.864851	0.005724	10.988022	0.011806	5.316552
245.946000	11.198419	1.864407	0.005724	10.985405	0.011807	5.315286
245.966000	11.198419	1.857670	0.005729	10.945713	0.011817	5.296081
245.966000	11.198419	1.861438	0.005726	10.967913	0.011812	5.306823
245.986000	11.198338	1.864035	0.005724	10.983216	0.011807	5.314227
246.006000	11.198419	1.859930	0.005727	10.959029	0.011814	5.302524
246.026000	11.198419	1.863521	0.005725	10.980187	0.011808	5.312762
246.046000	11.198419	1.856540	0.005730	10.939055	0.011819	5.292860
246.066000	11.198419	1.857659	0.005729	10.945648	0.011817	5.296050
246.086000	11.198419	1.860196	0.005727	10.960596	0.011813	5.303283
246.126000	11.198419	1.858761	0.005728	10.952138	0.011816	5.299190
246.146000	11.198419	1.863132	0.005725	10.977895	0.011809	5.311652
246.166000	11.198419	1.856922	0.005730	10.941306	0.011819	5.293949
246.186000	11.198419	1.863512	0.005725	10.980133	0.011808	5.312735
246.186000	11.198419	1.860585	0.005727	10.962889	0.011813	5.304392
246.206000	11.198419	1.857289	0.005729	10.943469	0.011818	5.294996
246.226000	11.198419	1.865155	0.005723	10.989814	0.011806	5.317420
246.246000	11.198419	1.861199	0.005726	10.966506	0.011812	5.306142
246.266000	11.198338	1.862048	0.005726	10.971506	0.011810	5.308561
246.286000	11.198419	1.863534	0.005725	10.980265	0.011808	5.312799
246.306000	11.198419	1.862573	0.005725	10.974599	0.011810	5.310058
246.326000	11.198419	1.861659	0.005726	10.969213	0.011811	5.307452
246.346000	11.198419	1.864656	0.005724	10.986876	0.011807	5.315998
246.386000	11.198419	1.859920	0.005727	10.958967	0.011814	5.302494
246.386000	11.198419	1.860831	0.005727	10.964337	0.011812	5.305093
246.406000	11.198419	1.864737	0.005724	10.987353	0.011806	5.316229
246.426000	11.198338	1.862166	0.005726	10.972205	0.011810	5.308900
246.446000	11.198419	1.860011	0.005727	10.959506	0.011814	5.302755
246.466000	11.198419	1.862725	0.005725	10.975496	0.011810	5.310492
246.486000	11.198419	1.858288	0.005729	10.949353	0.011816	5.297843
246.506000	11.198419	1.858262	0.005729	10.949197	0.011816	5.297767
246.546000	11.198419	1.864232	0.005724	10.984374	0.011807	5.314787
246.566000	11.198419	1.863274	0.005725	10.978734	0.011809	5.312058
246.586000	11.198419	1.861097	0.005726	10.965902	0.011812	5.305850
246.606000	11.198419	1.863888	0.005724	10.982348	0.011808	5.313807
246.606000	11.198419	1.863846	0.005724	10.982099	0.011808	5.313687
246.626000	11.198419	1.860491	0.005727	10.962335	0.011813	5.304124
246.646000	11.198419	1.864163	0.005724	10.983970	0.011807	5.314592
246.666000	11.198419	1.860930	0.005727	10.964920	0.011812	5.305375
246.686000	11.198419	1.860443	0.005727	10.962052	0.011813	5.303987
246.706000	11.198419	1.862430	0.005725	10.973757	0.011810	5.309651
246.726000	11.198419	1.860154	0.005727	10.960348	0.011814	5.303162
246.766000	11.198419	1.865665	0.005723	10.992822	0.011805	5.318875
246.766000	11.198419	1.864378	0.005724	10.985237	0.011807	5.315205
246.806000	11.198419	1.866512	0.005722	10.997809	0.011804	5.321288
246.826000	11.198419	1.866554	0.005722	10.998058	0.011804	5.321408
246.826000	11.198419	1.867291	0.005722	11.002400	0.011803	5.323509
246.846000	11.198419	1.863117	0.005725	10.977804	0.011809	5.311608
246.866000	11.198338	1.868066	0.005721	11.006965	0.011801	5.325718
246.886000	11.198419	1.869615	0.005720	11.016094	0.011799	5.330135
246.906000	11.198419	1.865512	0.005723	10.991918	0.011805	5.318438
246.926000	11.198419	1.867974	0.005721	11.006426	0.011801	5.325457
246.946000	11.198419	1.865984	0.005723	10.994700	0.011805	5.319784
246.986000	11.198419	1.867035	0.005722	11.000889	0.011803	5.322778
246.986000	11.198419	1.871288	0.005719	11.025952	0.011796	5.334905
247.026000	11.198419	1.876995	0.005715	11.059576	0.011788	5.351174
247.026000	11.198419	1.867841	0.005721	11.005643	0.011802	5.325079
247.046000	11.198419	1.867286	0.005722	11.002371	0.011803	5.323495
247.066000	11.198419	1.863194	0.005725	10.978262	0.011809	5.311830
247.086000	11.198419	1.874465	0.005716	11.044672	0.011791	5.343963
247.106000	11.198419	1.867278	0.005722	11.002322	0.011803	5.323472
247.126000	11.198419	1.866607	0.005722	10.998369	0.011804	5.321559
247.146000	11.198338	1.866683	0.005722	10.998817	0.011803	5.321776
247.166000	11.198419	1.871258	0.005719	11.025773	0.011796	5.334818
247.186000	11.198419	1.858400	0.005728	10.950016	0.011816	5.298163
247.206000	11.198419	1.863295	0.005725	10.978856	0.011809	5.312117
247.246000	11.198338	1.858967	0.005728	10.953353	0.011815	5.299778
247.246000	11.198338	1.861290	0.005726	10.967040	0.011812	5.306400
247.266000	11.198338	1.852226	0.005733	10.913633	0.011826	5.280559
247.286000	11.198419	1.859838	0.005727	10.958488	0.011814	5.302262
247.306000	11.198419	1.859311	0.005728	10.955379	0.011815	5.300758
247.326000	11.198419	1.857179	0.005729	10.942817	0.011818	5.294680
247.346000	11.198419	1.863111	0.005725	10.977770	0.011809	5.311592
247.366000	11.198419	1.864870	0.005724	10.988138	0.011806	5.316609
247.406000	11.198419	1.858104	0.005729	10.948270	0.011817	5.297319
247.406000	11.198419	1.858023	0.005729	10.947793	0.011817	5.297088
247.446000	11.198419	1.856387	0.005730	10.938153	0.011819	5.292424
247.466000	11.198419	1.861519	0.005726	10.968392	0.011811	5.307054
247.466000	11.198419	1.861121	0.005726	10.966045	0.011812	5.305919
247.486000	11.198419	1.851455	0.005734	10.909094	0.011827	5.278363
247.506000	11.198419	1.856382	0.005730	10.938125	0.011819	5.292410
247.526000	11.198419	1.856564	0.005730	10.939197	0.011819	5.292929
247.546000	11.198419	1.855659	0.005731	10.933861	0.011820	5.290347
247.566000	11.198419	1.868158	0.005721	11.007511	0.011801	5.325982
247.586000	11.198419	1.857023	0.005729	10.941900	0.011818	5.294236
247.606000	11.198419	1.860297	0.005727	10.961192	0.011813	5.303571
247.646000	11.198338	1.867241	0.005722	11.002104	0.011802	5.323366
247.666000	11.198419	1.863389	0.005725	10.979407	0.011809	5.312384
247.666000	11.198419	1.855462	0.005731	10.932700	0.011821	5.289785
247.686000	11.198419	1.861823	0.005726	10.970179	0.011811	5.307919
247.706000	11.198419	1.863008	0.005725	10.977167	0.011809	5.311300
247.726000	11.198419	1.856310	0.005730	10.937697	0.011819	5.292203
247.746000	11.198419	1.868646	0.005721	11.010384	0.011800	5.327373
247.766000	11.198419	1.866300	0.005723	10.996563	0.011804	5.320685
247.786000	11.198419	1.870335	0.005720	11.020338	0.011798	5.332188
247.806000	11.198419	1.866224	0.005723	10.996112	0.011804	5.320467
247.846000	11.198338	1.867983	0.005721	11.006478	0.011801	5.325482
247.866000	11.198419	1.858866	0.005728	10.952760	0.011816	5.299491
247.886000	11.198419	1.864413	0.005724	10.985444	0.011807	5.315305
247.886000	11.198419	1.862188	0.005726	10.972335	0.011810	5.308962
247.906000	11.198419	1.862806	0.005725	10.975972	0.011809	5.310722
247.926000	11.198419	1.864846	0.005724	10.987996	0.011806	5.316540
247.946000	11.198419	1.863919	0.005724	10.982532	0.011808	5.313896
247.966000	11.198338	1.859552	0.005728	10.956801	0.011814	5.301446
247.986000	11.198419	1.858988	0.005728	10.953480	0.011815	5.299839
248.006000	11.198419	1.860285	0.005727	10.961122	0.011813	5.303537
248.026000	11.198419	1.866517	0.005722	10.997843	0.011804	5.321304
248.066000	11.198419	1.856931	0.005730	10.941355	0.011819	5.293973
248.086000	11.198419	1.865166	0.005723	10.989882	0.011806	5.317452
248.106000	11.198419	1.855714	0.005730	10.934184	0.011820	5.290503
248.106000	11.198419	1.861672	0.005726	10.969293	0.011811	5.307491
248.126000	11.198419	1.859862	0.005727	10.958625	0.011814	5.302329
248.146000	11.198338	1.859381	0.005728	10.955796	0.011815	5.300960
248.166000	11.198419	1.858098	0.005729	10.948231	0.011817	5.297300
248.186000	11.198338	1.864119	0.005724	10.983711	0.011807	5.314466
248.206000	11.198338	1.863022	0.005725	10.977247	0.011809	5.311339
248.226000	11.198338	1.862139	0.005726	10.972042	0.011810	5.308821
248.266000	11.198419	1.858544	0.005728	10.950863	0.011816	5.298573
248.266000	11.198419	1.852984	0.005733	10.918104	0.011825	5.282723
248.306000	11.198419	1.856184	0.005730	10.936956	0.011820	5.291844
248.306000	11.198419	1.852711	0.005733	10.916493	0.011825	5.281943
248.326000	11.198419	1.857317	0.005729	10.943630	0.011818	5.295074
248.346000	11.198419	1.857431	0.005729	10.944301	0.011818	5.295398
248.366000	11.198419	1.856483	0.005730	10.938716	0.011819	5.292696
248.386000	11.198338	1.859607	0.005727	10.957128	0.011814	5.301604
248.406000	11.198419	1.860713	0.005727	10.963641	0.011813	5.304756
248.426000	11.198419	1.859494	0.005728	10.956457	0.011815	5.301280
248.466000	11.198419	1.862995	0.005725	10.977086	0.011809	5.311261
248.486000	11.198419	1.857364	0.005729	10.943910	0.011818	5.295209
248.506000	11.198419	1.859464	0.005728	10.956280	0.011815	5.301194
248.526000	11.198419	1.856118	0.005730	10.936568	0.011820	5.291656
248.526000	11.198419	1.861030	0.005726	10.965508	0.011812	5.305659
248.546000	11.198419	1.858769	0.005728	10.952190	0.011816	5.299215
248.566000	11.198419	1.856819	0.005730	10.940697	0.011819	5.293655
248.586000	11.198419	1.855208	0.005731	10.931203	0.011821	5.289060
248.606000	11.198419	1.861639	0.005726	10.969099	0.011811	5.307397
248.626000	11.198419	1.864397	0.005724	10.985348	0.011807	5.315259
248.646000	11.198419	1.861974	0.005726	10.971071	0.011811	5.308351
248.666000	11.198419	1.861271	0.005726	10.966928	0.011812	5.306346
248.686000	11.198419	1.859798	0.005727	10.958252	0.011814	5.302148
248.726000	11.198419	1.856103	0.005730	10.936477	0.011820	5.291613
248.746000	11.198419	1.855480	0.005731	10.932809	0.011821	5.289838
248.746000	11.198419	1.861129	0.005726	10.966094	0.011812	5.305943
248.766000	11.198419	1.863347	0.005725	10.979164	0.011809	5.312267
248.786000	11.198338	1.856749	0.005730	10.940283	0.011819	5.293454
248.806000	11.198338	1.856427	0.005730	10.938389	0.011819	5.292538
248.826000	11.198338	1.860609	0.005727	10.963027	0.011813	5.304458
248.846000	11.198419	1.860623	0.005727	10.963112	0.011813	5.304500
248.866000	11.198419	1.860075	0.005727	10.959884	0.011814	5.302938
248.886000	11.198419	1.862797	0.005725	10.975923	0.011809	5.310698
248.906000	11.198419	1.863874	0.005724	10.982265	0.011808	5.313767
248.946000	11.198419	1.863871	0.005724	10.982249	0.011808	5.313759
248.946000	11.198419	1.852329	0.005733	10.914244	0.011826	5.280855
248.966000	11.198419	1.853168	0.005732	10.919187	0.011824	5.283247
248.986000	11.198419	1.857635	0.005729	10.945503	0.011817	5.295980
249.006000	11.198419	1.854615	0.005731	10.927713	0.011822	5.287372
249.026000	11.198419	1.853830	0.005732	10.923086	0.011823	5.285133
249.046000	11.198419	1.854442	0.005731	10.926690	0.011822	5.286877
249.066000	11.198419	1.854588	0.005731	10.927552	0.011822	5.287294
249.086000	11.198419	1.854842	0.005731	10.929050	0.011822	5.288019
249.106000	11.198419	1.855849	0.005730	10.934985	0.011820	5.290891
249.146000	11.198419	1.856693	0.005730	10.939956	0.011819	5.293296
249.166000	11.198419	1.858110	0.005729	10.948306	0.011817	5.297336
249.166000	11.198419	1.855581	0.005731	10.933402	0.011821	5.290125
249.186000	11.198419	1.858860	0.005728	10.952723	0.011816	5.299473
249.206000	11.198419	1.855854	0.005730	10.935011	0.011820	5.290903
249.226000	11.198419	1.854035	0.005732	10.924296	0.011823	5.285719
249.246000	11.198419	1.852616	0.005733	10.915930	0.011825	5.281671
249.266000	11.198419	1.861607	0.005726	10.968910	0.011811	5.307305
249.286000	11.198419	1.856782	0.005730	10.940482	0.011819	5.293551
249.326000	11.198419	1.858860	0.005728	10.952721	0.011816	5.299472
249.326000	11.198419	1.854484	0.005731	10.926938	0.011822	5.286997
249.366000	11.198419	1.857355	0.005729	10.943858	0.011818	5.295184
249.386000	11.198419	1.851003	0.005734	10.906430	0.011828	5.277074
249.386000	11.198419	1.858746	0.005728	10.952050	0.011816	5.299147
249.406000	11.198419	1.856946	0.005730	10.941446	0.011818	5.294017
249.426000	11.198419	1.858744	0.005728	10.952039	0.011816	5.299142
249.446000	11.198419	1.849122	0.005735	10.895345	0.011831	5.271711
249.466000	11.198338	1.857741	0.005729	10.946133	0.011817	5.296284
249.486000	11.198419	1.855274	0.005731	10.931594	0.011821	5.289250
249.506000	11.198419	1.855610	0.005731	10.933576	0.011821	5.290209
249.526000	11.198419	1.859850	0.005727	10.958555	0.011814	5.302295
249.546000	11.198419	1.857970	0.005729	10.947477	0.011817	5.296935
249.566000	11.198419	1.853904	0.005732	10.923524	0.011823	5.285345
249.586000	11.198419	1.852669	0.005733	10.916247	0.011825	5.281824
249.606000	11.198419	1.855624	0.005731	10.933659	0.011821	5.290249
249.626000	11.198419	1.858380	0.005728	10.949897	0.011816	5.298106
249.646000	11.198338	1.856657	0.005730	10.939741	0.011819	5.293192
249.666000	11.198338	1.854363	0.005731	10.926226	0.011822	5.286652
249.686000	11.198419	1.859838	0.005727	10.958485	0.011814	5.302261
249.706000	11.198419	1.859815	0.005727	10.958350	0.011814	5.302196
249.726000	11.198419	1.862513	0.005725	10.974247	0.011810	5.309887
249.746000	11.198419	1.855636	0.005731	10.933728	0.011821	5.290283
249.766000	11.198419	1.855791	0.005730	10.934640	0.011820	5.290724
249.806000	11.198419	1.859541	0.005728	10.956736	0.011814	5.301415
249.806000	11.198419	1.853105	0.005732	10.918811	0.011824	5.283065
249.826000	11.198419	1.859895	0.005727	10.958819	0.011814	5.302423
249.846000	11.198419	1.854151	0.005732	10.924980	0.011823	5.286050
249.866000	11.198419	1.858137	0.005729	10.948464	0.011817	5.297413
249.886000	11.198419	1.863721	0.005724	10.981363	0.011808	5.313331
249.906000	11.198419	1.857379	0.005729	10.943998	0.011818	5.295252
249.926000	11.198419	1.852905	0.005733	10.917635	0.011825	5.282496
249.946000	11.198419	1.867706	0.005721	11.004845	0.011802	5.324693
249.966000	11.198419	1.861743	0.005726	10.969708	0.011811	5.307691
250.006000	11.198419	1.862876	0.005725	10.976389	0.011809	5.310924
250.026000	11.198419	1.864603	0.005724	10.986563	0.011807	5.315847
250.026000	11.198419	1.864251	0.005724	10.984490	0.011807	5.314844
250.046000	11.198419	1.862509	0.005725	10.974226	0.011810	5.309877
250.066000	11.198419	1.856759	0.005730	10.940343	0.011819	5.293483
250.086000	11.198419	1.858706	0.005728	10.951814	0.011816	5.299033
250.106000	11.198419	1.860509	0.005727	10.962441	0.011813	5.304175
250.126000	11.198419	1.859785	0.005727	10.958177	0.011814	5.302112
250.146000	11.198419	1.860270	0.005727	10.961034	0.011813	5.303495
250.166000	11.198419	1.858874	0.005728	10.952804	0.011816	5.299512
250.186000	11.198419	1.860492	0.005727	10.962340	0.011813	5.304126
250.226000	11.198338	1.862628	0.005725	10.974926	0.011810	5.310216
250.226000	11.198338	1.866708	0.005722	10.998967	0.011803	5.321848
250.246000	11.198419	1.860563	0.005727	10.962760	0.011813	5.304329
250.266000	11.198419	1.862628	0.005725	10.974923	0.011810	5.310215
250.286000	11.198419	1.863336	0.005725	10.979097	0.011809	5.312234
250.306000	11.198419	1.861528	0.005726	10.968446	0.011811	5.307081
250.325000	11.198419	1.862745	0.005725	10.975612	0.011810	5.310548
250.345000	11.198419	1.859067	0.005728	10.953946	0.011815	5.300065
250.385000	11.198338	1.857148	0.005729	10.942635	0.011818	5.294592
250.385000	11.198338	1.855885	0.005730	10.935197	0.011820	5.290993
250.425000	11.198419	1.857766	0.005729	10.946275	0.011817	5.296353
250.445000	11.198419	1.862248	0.005726	10.972685	0.011810	5.309132
250.445000	11.198419	1.858847	0.005728	10.952648	0.011816	5.299437
250.465000	11.198338	1.860444	0.005727	10.962058	0.011813	5.303990
250.485000	11.198419	1.851782	0.005733	10.911021	0.011826	5.279296
250.505000	11.198419	1.858404	0.005728	10.950039	0.011816	5.298175
250.525000	11.198419	1.857063	0.005729	10.942133	0.011818	5.294349
250.545000	11.198419	1.850077	0.005735	10.900974	0.011829	5.274435
250.565000	11.198419	1.858596	0.005728	10.951166	0.011816	5.298720
250.605000	11.198419	1.858313	0.005729	10.949498	0.011816	5.297913
250.605000	11.198419	1.858018	0.005729	10.947762	0.011817	5.297073
250.645000	11.198419	1.856961	0.005730	10.941532	0.011818	5.294058
250.665000	11.198338	1.859830	0.005727	10.958441	0.011814	5.302240
250.665000	11.198338	1.859100	0.005728	10.954141	0.011815	5.300159
250.685000	11.198419	1.860480	0.005727	10.962270	0.011813	5.304092
250.705000	11.198338	1.857560	0.005729	10.945063	0.011817	5.295767
250.725000	11.198419	1.852631	0.005733	10.916021	0.011825	5.281715
250.745000	11.198419	1.856596	0.005730	10.939381	0.011819	5.293018
250.765000	11.198419	1.864369	0.005724	10.985182	0.011807	5.315178
250.785000	11.198419	1.858584	0.005728	10.951096	0.011816	5.298686
250.825000	11.198338	1.863281	0.005725	10.978770	0.011809	5.312076
250.845000	11.198338	1.862306	0.005725	10.973027	0.011810	5.309297
250.865000	11.198419	1.863938	0.005724	10.982643	0.011808	5.313950
250.865000	11.198419	1.858877	0.005728	10.952822	0.011815	5.299521
250.885000	11.198419	1.856319	0.005730	10.937754	0.011819	5.292231
250.905000	11.198419	1.858046	0.005729	10.947928	0.011817	5.297153
250.925000	11.198419	1.861282	0.005726	10.966993	0.011812	5.306378
250.945000	11.198419	1.853637	0.005732	10.921951	0.011824	5.284584
250.965000	11.198338	1.856515	0.005730	10.938905	0.011819	5.292787
250.985000	11.198419	1.863175	0.005725	10.978146	0.011809	5.311774
251.025000	11.198419	1.866239	0.005723	10.996200	0.011804	5.320510
251.045000	11.198338	1.862903	0.005725	10.976545	0.011809	5.310999
251.065000	11.198338	1.862483	0.005725	10.974073	0.011810	5.309803
251.085000	11.198419	1.863721	0.005724	10.981366	0.011808	5.313332
251.085000	11.198419	1.859679	0.005727	10.957550	0.011814	5.301809
251.105000	11.198419	1.864146	0.005724	10.983869	0.011807	5.314543
251.125000	11.198419	1.862453	0.005725	10.973892	0.011810	5.309716
251.145000	11.198419	1.864344	0.005724	10.985034	0.011807	5.315107
251.165000	11.198419	1.856488	0.005730	10.938747	0.011819	5.292711
251.185000	11.198419	1.860699	0.005727	10.963560	0.011813	5.304717
251.205000	11.198419	1.851803	0.005733	10.911145	0.011826	5.279356
251.245000	11.198419	1.851055	0.005734	10.906734	0.011828	5.277221
251.265000	11.198338	1.854464	0.005731	10.926822	0.011822	5.286941
251.285000	11.198419	1.854568	0.005731	10.927433	0.011822	5.287237
251.305000	11.198419	1.859943	0.005727	10.959104	0.011814	5.302561
251.305000	11.198419	1.866931	0.005722	11.000278	0.011803	5.322483
251.325000	11.198419	1.868945	0.005721	11.012143	0.011800	5.328224
251.345000	11.198419	1.867688	0.005721	11.004742	0.011802	5.324642
251.365000	11.198419	1.861597	0.005726	10.968850	0.011811	5.307276
251.385000	11.198419	1.864006	0.005724	10.983042	0.011808	5.314143
251.425000	11.198419	1.868365	0.005721	11.008731	0.011801	5.326573
251.445000	11.198419	1.868380	0.005721	11.008814	0.011801	5.326613
251.465000	11.198419	1.868227	0.005721	11.007918	0.011801	5.326179
251.485000	11.198419	1.864932	0.005724	10.988501	0.011806	5.316784
251.505000	11.198419	1.864077	0.005724	10.983462	0.011807	5.314346
251.505000	11.198419	1.865710	0.005723	10.993086	0.011805	5.319003
251.525000	11.198419	1.861828	0.005726	10.970211	0.011811	5.307934
251.545000	11.198419	1.859686	0.005727	10.957589	0.011814	5.301827
251.565000	11.198419	1.860894	0.005727	10.964708	0.011812	5.305272
251.585000	11.198419	1.862680	0.005725	10.975231	0.011810	5.310364
251.605000	11.198338	1.865911	0.005723	10.994268	0.011805	5.319574
251.625000	11.198419	1.856778	0.005730	10.940457	0.011819	5.293538
251.665000	11.198419	1.868506	0.005721	11.009558	0.011801	5.326973
251.685000	11.198419	1.854867	0.005731	10.929195	0.011822	5.288089
251.705000	11.198419	1.854724	0.005731	10.928353	0.011822	5.287682
251.725000	11.198419	1.856262	0.005730	10.937415	0.011820	5.292066
251.725000	11.198419	1.859642	0.005728	10.957332	0.011814	5.301703
251.745000	11.198419	1.858242	0.005729	10.949083	0.011816	5.297712
251.765000	11.198419	1.861750	0.005726	10.969755	0.011811	5.307714
251.785000	11.198338	1.854502	0.005731	10.927047	0.011822	5.287050
251.805000	11.198419	1.865489	0.005723	10.991786	0.011805	5.318374
251.825000	11.198419	1.855892	0.005730	10.935234	0.011820	5.291011
251.845000	11.198419	1.854736	0.005731	10.928423	0.011822	5.287715
251.885000	11.198419	1.857443	0.005729	10.944376	0.011818	5.295435
251.885000	11.198419	1.852250	0.005733	10.913775	0.011826	5.280628
251.925000	11.198419	1.852982	0.005733	10.918091	0.011825	5.282716
251.945000	11.198419	1.858859	0.005728	10.952716	0.011816	5.299470
251.945000	11.198419	1.861515	0.005726	10.968369	0.011811	5.307043
251.965000	11.198419	1.858803	0.005728	10.952387	0.011816	5.299310
251.985000	11.198419	1.860116	0.005727	10.960125	0.011814	5.303055
252.005000	11.198419	1.859261	0.005728	10.955084	0.011815	5.300615
252.025000	11.198419	1.868500	0.005721	11.009524	0.011801	5.326956
252.045000	11.198419	1.863751	0.005724	10.981542	0.011808	5.313417
252.065000	11.198419	1.865613	0.005723	10.992516	0.011805	5.318727
252.105000	11.198419	1.863466	0.005725	10.979861	0.011808	5.312604
252.125000	11.198419	1.864269	0.005724	10.984594	0.011807	5.314894
252.145000	11.198419	1.864749	0.005724	10.987420	0.011806	5.316261
252.145000	11.198419	1.859050	0.005728	10.953845	0.011815	5.300016
252.165000	11.198338	1.863165	0.005725	10.978089	0.011809	5.311746
252.185000	11.198419	1.864226	0.005724	10.984340	0.011807	5.314771
252.205000	11.198419	1.864699	0.005724	10.987128	0.011807	5.316120
252.225000	11.198419	1.868438	0.005721	11.009162	0.011801	5.326781
252.245000	11.198419	1.860473	0.005727	10.962226	0.011813	5.304071
252.285000	11.198419	1.860573	0.005727	10.962819	0.011813	5.304358
252.285000	11.198419	1.863124	0.005725	10.977850	0.011809	5.311631
252.325000	11.198338	1.863504	0.005725	10.980089	0.011808	5.312714
252.345000	11.198419	1.866347	0.005722	10.996840	0.011804	5.320819
252.365000	11.198419	1.861137	0.005726	10.966141	0.011812	5.305965
252.365000	11.198419	1.859908	0.005727	10.958897	0.011814	5.302460
252.385000	11.198419	1.857351	0.005729	10.943830	0.011818	5.295170
252.405000	11.198419	1.857522	0.005729	10.944840	0.011818	5.295659
252.425000	11.198419	1.857256	0.005729	10.943270	0.011818	5.294899
252.445000	11.198419	1.859983	0.005727	10.959343	0.011814	5.302676
252.485000	11.198419	1.849672	0.005735	10.898586	0.011830	5.273279
252.485000	11.198419	1.857964	0.005729	10.947446	0.011817	5.296920
252.525000	11.198419	1.854424	0.005731	10.926586	0.011822	5.286827
252.545000	11.198419	1.855380	0.005731	10.932218	0.011821	5.289552
252.565000	11.198419	1.854253	0.005732	10.925578	0.011823	5.286339
252.585000	11.198419	1.861343	0.005726	10.967353	0.011812	5.306552
252.585000	11.198419	1.855488	0.005731	10.932853	0.011821	5.289859
252.605000	11.198419	1.856523	0.005730	10.938954	0.011819	5.292811
252.625000	11.198419	1.856597	0.005730	10.939389	0.011819	5.293022
252.645000	11.198419	1.864553	0.005724	10.986270	0.011807	5.315705
252.665000	11.198419	1.866422	0.005722	10.997283	0.011804	5.321034
252.705000	11.198338	1.865311	0.005723	10.990731	0.011805	5.317863
252.705000	11.198338	1.864604	0.005724	10.986571	0.011807	5.315850
252.745000	11.198419	1.862430	0.005725	10.973760	0.011810	5.309652
252.765000	11.198419	1.856490	0.005730	10.938760	0.011819	5.292717
252.785000	11.198419	1.860108	0.005727	10.960076	0.011814	5.303031
252.785000	11.198419	1.860583	0.005727	10.962874	0.011813	5.304385
252.805000	11.198419	1.857850	0.005729	10.946775	0.011817	5.296595
252.825000	11.198419	1.860547	0.005727	10.962666	0.011813	5.304284
252.845000	11.198419	1.855714	0.005730	10.934190	0.011820	5.290506
252.865000	11.198419	1.860769	0.005727	10.963972	0.011813	5.304916
252.885000	11.198419	1.856369	0.005730	10.938047	0.011819	5.292372
252.925000	11.198419	1.858582	0.005728	10.951086	0.011816	5.298681
252.945000	11.198419	1.857879	0.005729	10.946944	0.011817	5.296677
252.965000	11.198419	1.858305	0.005729	10.949451	0.011816	5.297890
252.985000	11.198419	1.860298	0.005727	10.961195	0.011813	5.303572
253.005000	11.198419	1.861430	0.005726	10.967869	0.011812	5.306801
253.005000	11.198419	1.859889	0.005727	10.958788	0.011814	5.302408
253.025000	11.198419	1.857759	0.005729	10.946236	0.011817	5.296335
253.045000	11.198338	1.855746	0.005730	10.934376	0.011820	5.290596
253.065000	11.198419	1.857444	0.005729	10.944381	0.011818	5.295437
253.085000	11.198419	1.857948	0.005729	10.947353	0.011817	5.296875
253.125000	11.198419	1.857835	0.005729	10.946682	0.011817	5.296550
253.145000	11.198419	1.856509	0.005730	10.938868	0.011819	5.292770
253.165000	11.198419	1.851366	0.005734	10.908568	0.011827	5.278109
253.185000	11.198419	1.860042	0.005727	10.959690	0.011814	5.302844
253.205000	11.198419	1.856494	0.005730	10.938780	0.011819	5.292727
253.225000	11.198419	1.853937	0.005732	10.923715	0.011823	5.285438
253.225000	11.198419	1.858544	0.005728	10.950863	0.011816	5.298573
253.245000	11.198338	1.855182	0.005731	10.931050	0.011821	5.288987
253.265000	11.198419	1.857581	0.005729	10.945190	0.011818	5.295828
253.285000	11.198419	1.857692	0.005729	10.945843	0.011817	5.296144
253.305000	11.198419	1.861791	0.005726	10.969996	0.011811	5.307830
253.325000	11.198419	1.857440	0.005729	10.944358	0.011818	5.295426
253.345000	11.198419	1.862083	0.005726	10.971713	0.011811	5.308661
253.365000	11.198419	1.859663	0.005728	10.957454	0.011814	5.301762
253.405000	11.198419	1.855008	0.005731	10.930026	0.011821	5.288491
253.425000	11.198419	1.863966	0.005724	10.982806	0.011808	5.314029
253.425000	11.198419	1.856400	0.005730	10.938231	0.011819	5.292461
253.445000	11.198419	1.865500	0.005723	10.991845	0.011805	5.318402
253.465000	11.198419	1.857876	0.005729	10.946928	0.011817	5.296669
253.485000	11.198419	1.859569	0.005728	10.956902	0.011814	5.301495
253.505000	11.198419	1.865062	0.005723	10.989268	0.011806	5.317155
253.525000	11.198419	1.859797	0.005727	10.958247	0.011814	5.302146
253.545000	11.198419	1.864611	0.005724	10.986612	0.011807	5.315870
253.585000	11.198419	1.859505	0.005728	10.956524	0.011815	5.301312
253.605000	11.198419	1.866105	0.005723	10.995415	0.011804	5.320130
253.605000	11.198419	1.858725	0.005728	10.951928	0.011816	5.299088
253.645000	11.198419	1.857950	0.005729	10.947361	0.011817	5.296879
253.645000	11.198419	1.862168	0.005726	10.972216	0.011810	5.308905
253.665000	11.198419	1.859712	0.005727	10.957747	0.011814	5.301904
253.685000	11.198419	1.859802	0.005727	10.958273	0.011814	5.302158
253.705000	11.198419	1.854012	0.005732	10.924158	0.011823	5.285652
253.725000	11.198419	1.859290	0.005728	10.955257	0.011815	5.300699
253.745000	11.198419	1.859027	0.005728	10.953710	0.011815	5.299951
253.765000	11.198419	1.855081	0.005731	10.930456	0.011821	5.288699
253.805000	11.198419	1.854114	0.005732	10.924757	0.011823	5.285942
253.825000	11.198419	1.857493	0.005729	10.944666	0.011818	5.295575
253.845000	11.198419	1.859901	0.005727	10.958856	0.011814	5.302440
253.865000	11.198419	1.852254	0.005733	10.913801	0.011826	5.280641
253.865000	11.198419	1.866310	0.005723	10.996620	0.011804	5.320713
253.885000	11.198419	1.859452	0.005728	10.956213	0.011815	5.301162
253.905000	11.198338	1.864295	0.005724	10.984747	0.011807	5.314968
253.925000	11.198338	1.865306	0.005723	10.990703	0.011805	5.317850
253.945000	11.198338	1.858931	0.005728	10.953143	0.011815	5.299676
253.965000	11.198338	1.858929	0.005728	10.953128	0.011815	5.299669
253.985000	11.198338	1.860588	0.005727	10.962907	0.011813	5.304401
254.025000	11.198338	1.860947	0.005726	10.965021	0.011812	5.305424
254.045000	11.198419	1.858227	0.005729	10.948995	0.011817	5.297670
254.065000	11.198419	1.864663	0.005724	10.986915	0.011807	5.316017
254.065000	11.198419	1.861332	0.005726	10.967291	0.011812	5.306522
254.085000	11.198419	1.860641	0.005727	10.963216	0.011813	5.304550
254.105000	11.198419	1.855451	0.005731	10.932638	0.011821	5.289755
254.125000	11.198419	1.864214	0.005724	10.984268	0.011807	5.314736
254.145000	11.198419	1.862155	0.005726	10.972141	0.011810	5.308868
254.165000	11.198419	1.855732	0.005730	10.934291	0.011820	5.290555
254.185000	11.198419	1.856350	0.005730	10.937933	0.011819	5.292317
254.205000	11.198419	1.855438	0.005731	10.932560	0.011821	5.289717
254.245000	11.198338	1.858448	0.005728	10.950299	0.011816	5.298300
254.265000	11.198419	1.855841	0.005730	10.934933	0.011820	5.290866
254.285000	11.198419	1.853614	0.005732	10.921811	0.011824	5.284517
254.285000	11.198419	1.861105	0.005726	10.965949	0.011812	5.305872
254.305000	11.198419	1.857328	0.005729	10.943697	0.011818	5.295106
254.325000	11.198419	1.858212	0.005729	10.948905	0.011817	5.297626
254.345000	11.198419	1.857129	0.005729	10.942526	0.011818	5.294540
254.365000	11.198419	1.855283	0.005731	10.931646	0.011821	5.289275
254.405000	11.198419	1.854032	0.005732	10.924275	0.011823	5.285709
254.425000	11.198419	1.852693	0.005733	10.916389	0.011825	5.281893
254.445000	11.198419	1.858330	0.005729	10.949602	0.011816	5.297963
254.465000	11.198419	1.854773	0.005731	10.928640	0.011822	5.287821
254.485000	11.198419	1.855948	0.005730	10.935565	0.011820	5.291171
254.505000	11.198419	1.858768	0.005728	10.952182	0.011816	5.299211
254.505000	11.198419	1.856060	0.005730	10.936229	0.011820	5.291492
254.525000	11.198419	1.855544	0.005731	10.933184	0.011821	5.290019
254.545000	11.198419	1.854284	0.005732	10.925762	0.011823	5.286428
254.565000	11.198419	1.853611	0.005732	10.921793	0.011824	5.284508
254.585000	11.198419	1.856665	0.005730	10.939793	0.011819	5.293217
254.625000	11.198338	1.856488	0.005730	10.938747	0.011819	5.292711
254.625000	11.198338	1.853289	0.005732	10.919897	0.011824	5.283590
254.665000	11.198419	1.849710	0.005735	10.898809	0.011830	5.273387
254.685000	11.198419	1.855191	0.005731	10.931107	0.011821	5.289014
254.705000	11.198419	1.853386	0.005732	10.920472	0.011824	5.283868
254.705000	11.198419	1.866934	0.005722	11.000296	0.011803	5.322491
254.725000	11.198419	1.857801	0.005729	10.946482	0.011817	5.296454
254.745000	11.198419	1.860995	0.005727	10.965304	0.011812	5.305560
254.765000	11.198419	1.858086	0.005729	10.948161	0.011817	5.297266
254.785000	11.198419	1.852366	0.005733	10.914462	0.011826	5.280960
254.805000	11.198419	1.858145	0.005729	10.948511	0.011817	5.297435
254.825000	11.198419	1.855359	0.005731	10.932094	0.011821	5.289492
254.865000	11.198419	1.856924	0.005730	10.941317	0.011819	5.293954
254.885000	11.198419	1.859749	0.005727	10.957964	0.011814	5.302009
254.885000	11.198419	1.857012	0.005729	10.941832	0.011818	5.294204
254.925000	11.198419	1.851435	0.005734	10.908977	0.011827	5.278307
254.925000	11.198419	1.861417	0.005726	10.967791	0.011812	5.306764
254.945000	11.198419	1.860444	0.005727	10.962058	0.011813	5.303990
254.965000	11.198338	1.853206	0.005732	10.919407	0.011824	5.283353
254.985000	11.198419	1.860043	0.005727	10.959692	0.011814	5.302845
255.005000	11.198419	1.854446	0.005731	10.926713	0.011822	5.286888
255.025000	11.198419	1.856745	0.005730	10.940262	0.011819	5.293444
255.045000	11.198419	1.854471	0.005731	10.926863	0.011822	5.286961
255.065000	11.198419	1.856641	0.005730	10.939651	0.011819	5.293148
255.105000	11.198419	1.855823	0.005730	10.934830	0.011820	5.290815
255.125000	11.198338	1.855566	0.005731	10.933314	0.011821	5.290082
255.145000	11.198419	1.855180	0.005731	10.931042	0.011821	5.288983
255.145000	11.198419	1.855692	0.005730	10.934060	0.011820	5.290443
255.165000	11.198419	1.858457	0.005728	10.950350	0.011816	5.298325
255.185000	11.198419	1.864638	0.005724	10.986768	0.011807	5.315946
255.205000	11.198419	1.864097	0.005724	10.983581	0.011807	5.314404
255.225000	11.198419	1.855308	0.005731	10.931793	0.011821	5.289346
255.245000	11.198419	1.858268	0.005729	10.949236	0.011816	5.297786
255.285000	11.198419	1.858804	0.005728	10.952392	0.011816	5.299313
255.285000	11.198419	1.852867	0.005733	10.917412	0.011825	5.282388
255.325000	11.198419	1.852874	0.005733	10.917451	0.011825	5.282407
255.345000	11.198338	1.854030	0.005732	10.924265	0.011823	5.285704
255.345000	11.198338	1.851671	0.005733	10.910366	0.011827	5.278979
255.365000	11.198419	1.851478	0.005734	10.909228	0.011827	5.278428
255.385000	11.198419	1.853538	0.005732	10.921366	0.011824	5.284301
255.405000	11.198338	1.848656	0.005736	10.892599	0.011831	5.270382
255.425000	11.198419	1.856414	0.005730	10.938314	0.011819	5.292501
255.445000	11.198419	1.859959	0.005727	10.959198	0.011814	5.302606
255.465000	11.198419	1.858682	0.005728	10.951674	0.011816	5.298966
255.485000	11.198419	1.861135	0.005726	10.966128	0.011812	5.305959
255.525000	11.198419	1.859742	0.005727	10.957923	0.011814	5.301989
255.545000	11.198419	1.866134	0.005723	10.995584	0.011804	5.320211
255.565000	11.198338	1.861700	0.005726	10.969457	0.011811	5.307570
255.565000	11.198338	1.859137	0.005728	10.954353	0.011815	5.300262
255.585000	11.198338	1.850062	0.005735	10.900886	0.011829	5.274392
255.605000	11.198419	1.858149	0.005729	10.948537	0.011817	5.297448
255.625000	11.198419	1.852277	0.005733	10.913938	0.011826	5.280707
255.645000	11.198419	1.854357	0.005731	10.926190	0.011822	5.286635
255.665000	11.198419	1.851760	0.005733	10.910889	0.011826	5.279232
255.685000	11.198338	1.853134	0.005732	10.918985	0.011824	5.283149
255.705000	11.198338	1.856333	0.005730	10.937835	0.011819	5.292269
255.745000	11.198419	1.859873	0.005727	10.958692	0.011814	5.302361
255.765000	11.198338	1.859645	0.005727	10.957348	0.011814	5.301711
255.785000	11.198338	1.856631	0.005730	10.939589	0.011819	5.293118
255.785000	11.198338	1.856492	0.005730	10.938773	0.011819	5.292723
255.805000	11.198338	1.858209	0.005729	10.948887	0.011816	5.297617
255.825000	11.198419	1.866761	0.005722	10.999275	0.011803	5.321998
255.845000	11.198419	1.862177	0.005726	10.972268	0.011810	5.308930
255.865000	11.198419	1.864200	0.005724	10.984190	0.011807	5.314698
255.885000	11.198419	1.856825	0.005730	10.940734	0.011819	5.293672
255.905000	11.198419	1.855499	0.005731	10.932920	0.011821	5.289892
255.925000	11.198419	1.858815	0.005728	10.952457	0.011816	5.299344
255.965000	11.198419	1.862776	0.005725	10.975796	0.011809	5.310637
255.985000	11.198419	1.861450	0.005726	10.967985	0.011812	5.306858
255.985000	11.198419	1.857205	0.005729	10.942969	0.011818	5.294754
256.005000	11.198419	1.858229	0.005729	10.949008	0.011817	5.297676
256.025000	11.198419	1.863936	0.005724	10.982630	0.011808	5.313944
256.045000	11.198419	1.856629	0.005730	10.939576	0.011819	5.293112
256.065000	11.198419	1.859351	0.005728	10.955617	0.011815	5.300873
256.085000	11.198419	1.861730	0.005726	10.969635	0.011811	5.307656
256.125000	11.198419	1.857890	0.005729	10.947006	0.011817	5.296707
256.125000	11.198419	1.854684	0.005731	10.928117	0.011822	5.287568
256.165000	11.198419	1.856654	0.005730	10.939726	0.011819	5.293184
256.185000	11.198338	1.859282	0.005728	10.955208	0.011815	5.300675
256.205000	11.198338	1.853744	0.005732	10.922581	0.011823	5.284889
256.205000	11.198338	1.860594	0.005727	10.962938	0.011813	5.304416
256.225000	11.198338	1.862042	0.005726	10.971475	0.011811	5.308546
256.245000	11.198419	1.852806	0.005733	10.917050	0.011825	5.282213
256.265000	11.198419	1.855095	0.005731	10.930537	0.011821	5.288738
256.285000	11.198419	1.857988	0.005729	10.947586	0.011817	5.296988
256.305000	11.198419	1.861409	0.005726	10.967744	0.011812	5.306741
256.325000	11.198419	1.859721	0.005727	10.957796	0.011814	5.301928
256.365000	11.198419	1.860181	0.005727	10.960506	0.011813	5.303239
256.385000	11.198419	1.857509	0.005729	10.944765	0.011818	5.295623
256.405000	11.198419	1.856406	0.005730	10.938262	0.011819	5.292476
256.425000	11.198338	1.855201	0.005731	10.931166	0.011821	5.289043
256.425000	11.198338	1.861596	0.005726	10.968845	0.011811	5.307274
256.445000	11.198338	1.867492	0.005722	11.003584	0.011802	5.324082
256.465000	11.198419	1.865523	0.005723	10.991985	0.011805	5.318470
256.485000	11.198419	1.861995	0.005726	10.971198	0.011811	5.308412
256.505000	11.198419	1.863690	0.005724	10.981185	0.011808	5.313244
256.525000	11.198419	1.863488	0.005725	10.979993	0.011808	5.312668
256.545000	11.198419	1.863508	0.005725	10.980112	0.011808	5.312725
256.585000	11.198419	1.867403	0.005722	11.003058	0.011802	5.323828
256.605000	11.198419	1.855380	0.005731	10.932218	0.011821	5.289552
256.625000	11.198419	1.857577	0.005729	10.945161	0.011818	5.295814
256.625000	11.198419	1.853703	0.005732	10.922337	0.011823	5.284771
256.645000	11.198419	1.864537	0.005724	10.986172	0.011807	5.315657
256.665000	11.198419	1.855757	0.005730	10.934438	0.011820	5.290626
256.685000	11.198419	1.857801	0.005729	10.946485	0.011817	5.296455
256.705000	11.198419	1.852464	0.005733	10.915039	0.011825	5.281240
256.725000	11.198419	1.853495	0.005732	10.921109	0.011824	5.284177
256.765000	11.198419	1.854832	0.005731	10.928988	0.011822	5.287989
256.765000	11.198419	1.854918	0.005731	10.929495	0.011822	5.288234
256.805000	11.198419	1.854050	0.005732	10.924384	0.011823	5.285761
256.825000	11.198419	1.851327	0.005734	10.908337	0.011827	5.277997
256.845000	11.198419	1.856861	0.005730	10.940944	0.011819	5.293774
256.845000	11.198419	1.860803	0.005727	10.964174	0.011813	5.305014
256.865000	11.198419	1.849549	0.005735	10.897860	0.011830	5.272928
256.885000	11.198419	1.856064	0.005730	10.936247	0.011820	5.291501
256.905000	11.198419	1.853907	0.005732	10.923542	0.011823	5.285354
256.925000	11.198419	1.849372	0.005735	10.896822	0.011830	5.272425
256.945000	11.198419	1.849070	0.005735	10.895037	0.011831	5.271562
256.965000	11.198419	1.851534	0.005734	10.909555	0.011827	5.278586
256.985000	11.198419	1.859432	0.005728	10.956094	0.011815	5.301104
257.025000	11.198419	1.848177	0.005736	10.889775	0.011832	5.269016
257.045000	11.198419	1.850800	0.005734	10.905234	0.011828	5.276495
257.065000	11.198419	1.853262	0.005732	10.919741	0.011824	5.283515
257.065000	11.198419	1.849280	0.005735	10.896275	0.011830	5.272161
257.085000	11.198419	1.852728	0.005733	10.916591	0.011825	5.281991
257.105000	11.198419	1.849744	0.005735	10.899013	0.011830	5.273486
257.125000	11.198419	1.851901	0.005733	10.911718	0.011826	5.279633
257.145000	11.198419	1.855276	0.005731	10.931604	0.011821	5.289255
257.165000	11.198419	1.851441	0.005734	10.909011	0.011827	5.278323
257.205000	11.198419	1.853342	0.005732	10.920210	0.011824	5.283742
257.225000	11.198419	1.850060	0.005735	10.900873	0.011829	5.274386
257.245000	11.198419	1.860014	0.005727	10.959524	0.011814	5.302764
257.265000	11.198419	1.854239	0.005732	10.925498	0.011823	5.286300
257.265000	11.198419	1.853596	0.005732	10.921705	0.011824	5.284465
257.285000	11.198419	1.856782	0.005730	10.940482	0.011819	5.293551
257.305000	11.198419	1.855943	0.005730	10.935537	0.011820	5.291158
257.325000	11.198419	1.852411	0.005733	10.914723	0.011825	5.281087
257.345000	11.198419	1.855090	0.005731	10.930508	0.011821	5.288725
257.365000	11.198419	1.859386	0.005728	10.955824	0.011815	5.300974
257.405000	11.198419	1.855269	0.005731	10.931563	0.011821	5.289235
257.405000	11.198419	1.854841	0.005731	10.929045	0.011822	5.288016
257.445000	11.198338	1.851755	0.005733	10.910858	0.011826	5.279217
257.465000	11.198338	1.855638	0.005730	10.933739	0.011820	5.290288
257.485000	11.198419	1.849932	0.005735	10.900120	0.011829	5.274021
257.485000	11.198419	1.850198	0.005735	10.901687	0.011829	5.274779
257.505000	11.198419	1.854544	0.005731	10.927293	0.011822	5.287169
257.525000	11.198419	1.857536	0.005729	10.944920	0.011818	5.295698
257.545000	11.198419	1.853798	0.005732	10.922899	0.011823	5.285043
257.565000	11.198419	1.849960	0.005735	10.900283	0.011829	5.274100
257.585000	11.198419	1.854551	0.005731	10.927332	0.011822	5.287188
257.605000	11.198419	1.853657	0.005732	10.922068	0.011824	5.284641
257.625000	11.198419	1.849826	0.005735	10.899495	0.011829	5.273719
257.645000	11.198419	1.854903	0.005731	10.929407	0.011822	5.288192
257.685000	11.198419	1.847750	0.005736	10.887265	0.011833	5.267801
257.705000	11.198419	1.853198	0.005732	10.919363	0.011824	5.283332
257.705000	11.198419	1.848892	0.005736	10.893993	0.011831	5.271056
257.725000	11.198419	1.860099	0.005727	10.960021	0.011814	5.303004
257.745000	11.198419	1.852163	0.005733	10.913265	0.011826	5.280381
257.765000	11.198419	1.850081	0.005735	10.900995	0.011829	5.274445
257.785000	11.198419	1.851371	0.005734	10.908596	0.011827	5.278122
257.825000	11.198419	1.852111	0.005733	10.912956	0.011826	5.280232
257.845000	11.198338	1.854853	0.005731	10.929114	0.011822	5.288050
257.865000	11.198338	1.848575	0.005736	10.892122	0.011831	5.270151
257.885000	11.198419	1.850662	0.005734	10.904420	0.011828	5.276102
257.905000	11.198419	1.855936	0.005730	10.935493	0.011820	5.291136
257.905000	11.198419	1.855861	0.005730	10.935055	0.011820	5.290924
257.925000	11.198419	1.848488	0.005736	10.891612	0.011832	5.269904
257.945000	11.198419	1.864272	0.005724	10.984612	0.011807	5.314903
257.965000	11.198419	1.854382	0.005731	10.926340	0.011822	5.286708
257.985000	11.198419	1.859354	0.005728	10.955633	0.011815	5.300881
258.005000	11.198419	1.852474	0.005733	10.915099	0.011825	5.281269
258.045000	11.198419	1.850362	0.005734	10.902651	0.011829	5.275246
258.045000	11.198419	1.849770	0.005735	10.899161	0.011830	5.273557
258.085000	11.198419	1.844704	0.005739	10.869316	0.011837	5.259117
258.105000	11.198419	1.847647	0.005737	10.886653	0.011833	5.267505
258.125000	11.198419	1.845612	0.005738	10.874666	0.011836	5.261705
258.125000	11.198419	1.843336	0.005740	10.861251	0.011839	5.255215
258.145000	11.198419	1.840636	0.005742	10.845342	0.011844	5.247517
258.165000	11.198338	1.837034	0.005744	10.824119	0.011849	5.237248
258.185000	11.198419	1.838952	0.005743	10.835425	0.011846	5.242718
258.205000	11.198419	1.836904	0.005745	10.823355	0.011849	5.236878
258.225000	11.198419	1.838617	0.005743	10.833446	0.011847	5.241761
258.265000	11.198419	1.838698	0.005743	10.833925	0.011847	5.241993
258.285000	11.198419	1.843112	0.005740	10.859935	0.011840	5.254578
258.285000	11.198419	1.842839	0.005740	10.858327	0.011840	5.253799
258.325000	11.198419	1.841963	0.005741	10.853166	0.011842	5.251302
258.345000	11.198419	1.841433	0.005741	10.850039	0.011842	5.249789
258.345000	11.198419	1.838335	0.005744	10.831785	0.011847	5.240957
258.365000	11.198419	1.841089	0.005741	10.848016	0.011843	5.248810
258.385000	11.198419	1.839254	0.005743	10.837205	0.011846	5.243580
258.405000	11.198419	1.836120	0.005745	10.818733	0.011851	5.234642
258.425000	11.198419	1.846969	0.005737	10.882661	0.011834	5.265574
258.445000	11.198419	1.847032	0.005737	10.883031	0.011834	5.265753
258.485000	11.198419	1.838059	0.005744	10.830161	0.011848	5.240171
258.505000	11.198419	1.838545	0.005743	10.833023	0.011847	5.241556
258.525000	11.198419	1.841692	0.005741	10.851567	0.011842	5.250529
258.545000	11.198419	1.838882	0.005743	10.835008	0.011846	5.242517
258.545000	11.198419	1.837706	0.005744	10.828083	0.011848	5.239166
258.565000	11.198419	1.844386	0.005739	10.867441	0.011838	5.258209
258.585000	11.198419	1.841247	0.005741	10.848943	0.011843	5.249259
258.605000	11.198419	1.836464	0.005745	10.820764	0.011850	5.235625
258.625000	11.198419	1.838602	0.005743	10.833363	0.011847	5.241721
258.645000	11.198419	1.841099	0.005741	10.848073	0.011843	5.248838
258.665000	11.198419	1.838958	0.005743	10.835456	0.011846	5.242733
258.705000	11.198419	1.839411	0.005743	10.838124	0.011846	5.244025
258.725000	11.198419	1.836509	0.005745	10.821028	0.011850	5.235753
258.725000	11.198419	1.837629	0.005744	10.827630	0.011848	5.238947
258.765000	11.198338	1.834842	0.005746	10.811207	0.011853	5.231001
258.765000	11.198338	1.844519	0.005739	10.868223	0.011838	5.258588
258.785000	11.198419	1.844399	0.005739	10.867518	0.011838	5.258247
258.805000	11.198338	1.850485	0.005734	10.903376	0.011828	5.275597
258.825000	11.198419	1.841349	0.005741	10.849544	0.011843	5.249550
258.845000	11.198419	1.845777	0.005738	10.875638	0.011836	5.262175
258.865000	11.198419	1.853674	0.005732	10.922169	0.011824	5.284689
258.885000	11.198419	1.851241	0.005734	10.907832	0.011827	5.277753
258.925000	11.198419	1.852412	0.005733	10.914734	0.011825	5.281092
258.945000	11.198419	1.842250	0.005741	10.854852	0.011841	5.252118
258.965000	11.198419	1.843377	0.005740	10.861495	0.011839	5.255332
258.985000	11.198419	1.845843	0.005738	10.876024	0.011836	5.262362
258.985000	11.198419	1.845904	0.005738	10.876384	0.011836	5.262536
259.005000	11.198419	1.843726	0.005739	10.863552	0.011839	5.256328
259.025000	11.198419	1.842194	0.005741	10.854523	0.011841	5.251959
259.045000	11.198338	1.838342	0.005743	10.831826	0.011847	5.240977
259.065000	11.198419	1.837762	0.005744	10.828409	0.011848	5.239324
259.085000	11.198419	1.846482	0.005737	10.879788	0.011835	5.264183
259.125000	11.198338	1.847945	0.005736	10.888410	0.011832	5.268355
259.145000	11.198419	1.845967	0.005738	10.876757	0.011835	5.262717
259.165000	11.198419	1.841457	0.005741	10.850181	0.011842	5.249858
259.185000	11.198419	1.842385	0.005740	10.855648	0.011841	5.252503
259.185000	11.198419	1.845516	0.005738	10.874096	0.011836	5.261429
259.205000	11.198419	1.837659	0.005744	10.827803	0.011848	5.239031
259.225000	11.198419	1.840318	0.005742	10.843469	0.011844	5.246611
259.245000	11.198419	1.845613	0.005738	10.874669	0.011836	5.261707
259.265000	11.198419	1.843866	0.005739	10.864378	0.011839	5.256728
259.285000	11.198338	1.840138	0.005742	10.842409	0.011844	5.246098
259.325000	11.198419	1.843639	0.005740	10.863042	0.011839	5.256081
259.325000	11.198419	1.839153	0.005743	10.836609	0.011846	5.243291
259.365000	11.198419	1.836804	0.005745	10.822764	0.011850	5.236593
259.385000	11.198419	1.843181	0.005740	10.860340	0.011840	5.254773
259.405000	11.198419	1.844811	0.005739	10.869943	0.011837	5.259420
259.405000	11.198419	1.837075	0.005744	10.824365	0.011849	5.237367
259.425000	11.198419	1.839037	0.005743	10.835922	0.011846	5.242959
259.445000	11.198419	1.844087	0.005739	10.865679	0.011838	5.257357
259.465000	11.198419	1.834386	0.005746	10.808521	0.011853	5.229701
259.485000	11.198419	1.841363	0.005741	10.849627	0.011843	5.249590
259.505000	11.198419	1.838225	0.005744	10.831137	0.011847	5.240644
259.545000	11.198419	1.836549	0.005745	10.821262	0.011850	5.235866
259.545000	11.198419	1.837943	0.005744	10.829477	0.011848	5.239840
259.565000	11.198419	1.843493	0.005740	10.862181	0.011839	5.255665
259.605000	11.198419	1.844680	0.005739	10.869174	0.011837	5.259048
259.625000	11.198419	1.838398	0.005743	10.832158	0.011847	5.241138
259.625000	11.198419	1.838353	0.005743	10.831894	0.011847	5.241010
259.645000	11.198419	1.829533	0.005750	10.779925	0.011861	5.215865
259.665000	11.198419	1.843002	0.005740	10.859288	0.011840	5.254264
259.685000	11.198419	1.847069	0.005737	10.883252	0.011834	5.265859
259.705000	11.198419	1.835520	0.005746	10.815202	0.011852	5.232934
259.725000	11.198419	1.838227	0.005744	10.831148	0.011847	5.240649
259.745000	11.198419	1.837584	0.005744	10.827363	0.011848	5.238818
259.765000	11.198419	1.840637	0.005742	10.845352	0.011844	5.247522
259.805000	11.198419	1.838262	0.005744	10.831355	0.011847	5.240749
259.825000	11.198419	1.836338	0.005745	10.820018	0.011850	5.235264
259.825000	11.198419	1.836601	0.005745	10.821572	0.011850	5.236016
259.845000	11.198419	1.837977	0.005744	10.829679	0.011848	5.239938
259.865000	11.198419	1.840268	0.005742	10.843179	0.011844	5.246470
259.885000	11.198419	1.836090	0.005745	10.818557	0.011851	5.234557
259.905000	11.198419	1.836998	0.005745	10.823909	0.011849	5.237147
259.925000	11.198419	1.837822	0.005744	10.828764	0.011848	5.239496
259.945000	11.198419	1.839150	0.005743	10.836591	0.011846	5.243283
259.985000	11.198419	1.834963	0.005746	10.811917	0.011852	5.231344
260.005000	11.198419	1.835906	0.005745	10.817477	0.011851	5.234034
260.025000	11.198419	1.836003	0.005745	10.818044	0.011851	5.234309
260.045000	11.198419	1.839561	0.005743	10.839010	0.011845	5.244453
260.045000	11.198419	1.837447	0.005744	10.826557	0.011849	5.238428
260.065000	11.198419	1.840567	0.005742	10.844935	0.011844	5.247320
260.085000	11.198338	1.834529	0.005746	10.809360	0.011853	5.230107
260.105000	11.198419	1.834553	0.005746	10.809500	0.011853	5.230175
260.125000	11.198419	1.835267	0.005746	10.813710	0.011852	5.232212
260.145000	11.198419	1.836060	0.005745	10.818381	0.011851	5.234472
260.165000	11.198419	1.838067	0.005744	10.830210	0.011848	5.240195
260.185000	11.198419	1.836252	0.005745	10.819515	0.011850	5.235021
260.225000	11.198419	1.837339	0.005744	10.825920	0.011849	5.238119
260.245000	11.198419	1.834014	0.005747	10.806329	0.011854	5.228640
260.265000	11.198419	1.832781	0.005748	10.799059	0.011856	5.225123
260.265000	11.198419	1.841988	0.005741	10.853308	0.011842	5.251371
260.285000	11.198338	1.841826	0.005741	10.852355	0.011842	5.250910
260.305000	11.198419	1.836745	0.005745	10.822417	0.011850	5.236425
260.325000	11.198419	1.839154	0.005743	10.836611	0.011846	5.243293
260.345000	11.198419	1.838396	0.005743	10.832148	0.011847	5.241133
260.365000	11.198419	1.842727	0.005740	10.857663	0.011840	5.253479
260.405000	11.198419	1.837156	0.005744	10.824839	0.011849	5.237597
260.405000	11.198419	1.840164	0.005742	10.842565	0.011844	5.246173
260.445000	11.198338	1.832914	0.005748	10.799847	0.011855	5.225504
260.465000	11.198419	1.833887	0.005747	10.805578	0.011854	5.228277
260.465000	11.198419	1.838851	0.005743	10.834829	0.011846	5.242430
260.485000	11.198419	1.838342	0.005744	10.831829	0.011847	5.240979
260.505000	11.198419	1.830971	0.005749	10.788396	0.011859	5.219964
260.525000	11.198419	1.838254	0.005744	10.831308	0.011847	5.240727
260.545000	11.198419	1.835653	0.005746	10.815984	0.011851	5.233312
260.565000	11.198419	1.834227	0.005747	10.807583	0.011854	5.229247
260.585000	11.198419	1.839203	0.005743	10.836902	0.011846	5.243433
260.625000	11.198419	1.834731	0.005746	10.810552	0.011853	5.230684
260.625000	11.198419	1.835849	0.005745	10.817137	0.011851	5.233870
260.665000	11.198419	1.838391	0.005743	10.832117	0.011847	5.241118
260.685000	11.198419	1.842616	0.005740	10.857013	0.011841	5.253164
260.685000	11.198419	1.837362	0.005744	10.826052	0.011849	5.238183
260.705000	11.198419	1.843002	0.005740	10.859288	0.011840	5.254264
260.725000	11.198419	1.834526	0.005746	10.809344	0.011853	5.230099
260.745000	11.198419	1.836070	0.005745	10.818440	0.011851	5.234500
260.765000	11.198419	1.836762	0.005745	10.822518	0.011850	5.236473
260.785000	11.198419	1.841347	0.005741	10.849536	0.011843	5.249546
260.825000	11.198338	1.833811	0.005747	10.805129	0.011854	5.228060
260.845000	11.198419	1.834058	0.005747	10.806588	0.011854	5.228766
260.865000	11.198419	1.842428	0.005740	10.855902	0.011841	5.252626
260.885000	11.198419	1.837482	0.005744	10.826762	0.011849	5.238527
260.905000	11.198419	1.839041	0.005743	10.835948	0.011846	5.242972
260.905000	11.198419	1.834666	0.005746	10.810168	0.011853	5.230498
260.925000	11.198419	1.839430	0.005743	10.838241	0.011846	5.244081
260.945000	11.198419	1.834523	0.005746	10.809326	0.011853	5.230091
260.965000	11.198419	1.832384	0.005748	10.796720	0.011856	5.223991
260.985000	11.198419	1.839039	0.005743	10.835935	0.011846	5.242965
261.005000	11.198419	1.836754	0.005745	10.822474	0.011850	5.236452
261.025000	11.198419	1.837974	0.005744	10.829661	0.011848	5.239929
261.045000	11.198419	1.843070	0.005740	10.859687	0.011840	5.254457
261.065000	11.198419	1.829356	0.005750	10.778883	0.011861	5.215361
261.105000	11.198419	1.833917	0.005747	10.805756	0.011854	5.228363
261.105000	11.198419	1.833116	0.005747	10.801036	0.011855	5.226079
261.125000	11.198419	1.828621	0.005751	10.774549	0.011862	5.213264
261.145000	11.198419	1.834400	0.005746	10.808601	0.011853	5.229740
261.165000	11.198338	1.836143	0.005745	10.818870	0.011851	5.234709
261.185000	11.198419	1.837346	0.005744	10.825959	0.011849	5.238138
261.205000	11.198419	1.836106	0.005745	10.818653	0.011851	5.234603
261.225000	11.198419	1.835531	0.005746	10.815267	0.011852	5.232965
261.245000	11.198419	1.831296	0.005749	10.790313	0.011858	5.220891
261.285000	11.198419	1.837229	0.005744	10.825272	0.011849	5.237806
261.305000	11.198419	1.837481	0.005744	10.826754	0.011849	5.238523
261.325000	11.198338	1.838582	0.005743	10.833244	0.011847	5.241663
261.325000	11.198338	1.837822	0.005744	10.828767	0.011848	5.239497
261.345000	11.198338	1.836018	0.005745	10.818132	0.011851	5.234351
261.365000	11.198338	1.830020	0.005750	10.782792	0.011860	5.217252
261.385000	11.198338	1.837502	0.005744	10.826878	0.011848	5.238583
261.405000	11.198338	1.837299	0.005744	10.825684	0.011849	5.238005
261.425000	11.198419	1.838734	0.005743	10.834137	0.011847	5.242095
261.445000	11.198419	1.835471	0.005746	10.814914	0.011852	5.232794
261.485000	11.198419	1.852065	0.005733	10.912687	0.011826	5.280102
261.505000	11.198419	1.843656	0.005740	10.863137	0.011839	5.256127
261.525000	11.198419	1.838805	0.005743	10.834554	0.011846	5.242297
261.545000	11.198338	1.843469	0.005740	10.862039	0.011839	5.255596
261.545000	11.198338	1.837524	0.005744	10.827008	0.011848	5.238646
261.565000	11.198419	1.840476	0.005742	10.844404	0.011844	5.247063
261.585000	11.198419	1.835159	0.005746	10.813072	0.011852	5.231903
261.605000	11.198419	1.843570	0.005740	10.862632	0.011839	5.255883
261.625000	11.198419	1.838440	0.005743	10.832407	0.011847	5.241258
261.645000	11.198419	1.840497	0.005742	10.844529	0.011844	5.247123
261.685000	11.198419	1.844372	0.005739	10.867355	0.011838	5.258168
261.705000	11.198419	1.835081	0.005746	10.812616	0.011852	5.231683
261.725000	11.198419	1.840928	0.005742	10.847065	0.011843	5.248350
261.745000	11.198419	1.835867	0.005745	10.817246	0.011851	5.233923
261.745000	11.198419	1.844231	0.005739	10.866529	0.011838	5.257768
261.765000	11.198419	1.841370	0.005741	10.849668	0.011843	5.249610
261.785000	11.198419	1.838608	0.005743	10.833396	0.011847	5.241737
261.805000	11.198419	1.843405	0.005740	10.861661	0.011839	5.255413
261.825000	11.198419	1.848201	0.005736	10.889917	0.011832	5.269085
261.845000	11.198419	1.845133	0.005738	10.871845	0.011837	5.260340
261.885000	11.198419	1.847113	0.005737	10.883511	0.011834	5.265985
261.905000	11.198419	1.845785	0.005738	10.875682	0.011836	5.262197
261.925000	11.198419	1.841358	0.005741	10.849596	0.011843	5.249575
261.945000	11.198419	1.844506	0.005739	10.868148	0.011838	5.258551
261.965000	11.198419	1.838030	0.005744	10.829990	0.011848	5.240089
261.965000	11.198419	1.841750	0.005741	10.851907	0.011842	5.250693
261.985000	11.198419	1.840425	0.005742	10.844101	0.011844	5.246916
262.005000	11.198419	1.839384	0.005743	10.837966	0.011846	5.243948
262.025000	11.198419	1.840654	0.005742	10.845451	0.011844	5.247569
262.045000	11.198419	1.840257	0.005742	10.843114	0.011844	5.246439
262.065000	11.198419	1.846402	0.005737	10.879319	0.011835	5.263957
262.085000	11.198419	1.837845	0.005744	10.828899	0.011848	5.239561
262.105000	11.198419	1.843241	0.005740	10.860694	0.011840	5.254945
262.125000	11.198338	1.836269	0.005745	10.819617	0.011850	5.235070
262.165000	11.198419	1.839044	0.005743	10.835964	0.011846	5.242979
262.185000	11.198419	1.845982	0.005738	10.876845	0.011835	5.262759
262.185000	11.198419	1.839781	0.005742	10.840308	0.011845	5.245081
262.205000	11.198419	1.843834	0.005739	10.864187	0.011839	5.256635
262.225000	11.198419	1.839762	0.005742	10.840197	0.011845	5.245027
262.245000	11.198419	1.844089	0.005739	10.865692	0.011838	5.257363
262.265000	11.198419	1.845226	0.005738	10.872389	0.011837	5.260603
262.285000	11.198338	1.845229	0.005738	10.872410	0.011836	5.260613
262.305000	11.198338	1.848873	0.005736	10.893881	0.011831	5.271002
262.345000	11.198419	1.846399	0.005737	10.879301	0.011835	5.263948
262.365000	11.198419	1.847761	0.005736	10.887324	0.011833	5.267830
262.385000	11.198419	1.838828	0.005743	10.834689	0.011846	5.242362
262.385000	11.198419	1.835864	0.005745	10.817225	0.011851	5.233913
262.405000	11.198419	1.838189	0.005744	10.830925	0.011847	5.240541
262.425000	11.198419	1.833394	0.005747	10.802671	0.011855	5.226870
262.445000	11.198419	1.840687	0.005742	10.845643	0.011844	5.247662
262.465000	11.198419	1.836639	0.005745	10.821795	0.011850	5.236124
262.485000	11.198419	1.840996	0.005742	10.847466	0.011843	5.248545
262.505000	11.198419	1.842395	0.005740	10.855710	0.011841	5.252533
262.545000	11.198419	1.836803	0.005745	10.822762	0.011850	5.236591
262.565000	11.198419	1.840290	0.005742	10.843308	0.011844	5.246533
262.585000	11.198419	1.837342	0.005744	10.825935	0.011849	5.238127
262.605000	11.198419	1.835968	0.005745	10.817842	0.011851	5.234211
262.605000	11.198419	1.843482	0.005740	10.862117	0.011839	5.255633
262.625000	11.198419	1.842674	0.005740	10.857355	0.011841	5.253329
262.645000	11.198419	1.836696	0.005745	10.822132	0.011850	5.236287
262.665000	11.198419	1.843267	0.005740	10.860847	0.011840	5.255019
262.685000	11.198419	1.832026	0.005748	10.794611	0.011857	5.222971
262.705000	11.198419	1.834864	0.005746	10.811337	0.011853	5.231063
262.725000	11.198419	1.838822	0.005743	10.834655	0.011846	5.242346
262.765000	11.198419	1.836830	0.005745	10.822917	0.011850	5.236667
262.785000	11.198419	1.837793	0.005744	10.828593	0.011848	5.239413
262.805000	11.198419	1.840962	0.005742	10.847267	0.011843	5.248448
262.825000	11.198419	1.836454	0.005745	10.820705	0.011850	5.235596
262.825000	11.198419	1.837665	0.005744	10.827839	0.011848	5.239048
262.845000	11.198338	1.837793	0.005744	10.828596	0.011848	5.239414
262.865000	11.198419	1.844298	0.005739	10.866922	0.011838	5.257959
262.885000	11.198419	1.844241	0.005739	10.866586	0.011838	5.257796
262.905000	11.198419	1.838669	0.005743	10.833756	0.011847	5.241911
262.925000	11.198419	1.838130	0.005744	10.830580	0.011848	5.240374
262.945000	11.198419	1.835294	0.005746	10.813870	0.011852	5.232289
262.965000	11.198419	1.833047	0.005747	10.800632	0.011855	5.225884
262.985000	11.198419	1.844687	0.005739	10.869215	0.011837	5.259068
263.025000	11.198338	1.842170	0.005741	10.854384	0.011841	5.251892
263.025000	11.198338	1.845677	0.005738	10.875047	0.011836	5.261890
263.045000	11.198419	1.848380	0.005736	10.890974	0.011832	5.269596
263.065000	11.198419	1.840096	0.005742	10.842163	0.011845	5.245979
263.085000	11.198419	1.840559	0.005742	10.844889	0.011844	5.247297
263.105000	11.198419	1.842683	0.005740	10.857407	0.011841	5.253354
263.125000	11.198419	1.844161	0.005739	10.866117	0.011838	5.257569
263.165000	11.198419	1.842576	0.005740	10.856775	0.011841	5.253049
263.165000	11.198419	1.847839	0.005736	10.887785	0.011833	5.268053
263.185000	11.198419	1.840298	0.005742	10.843352	0.011844	5.246554
263.225000	11.198419	1.839265	0.005743	10.837267	0.011846	5.243610
263.245000	11.198419	1.839817	0.005742	10.840518	0.011845	5.245183
263.245000	11.198419	1.839620	0.005743	10.839358	0.011845	5.244621
263.265000	11.198419	1.840231	0.005742	10.842959	0.011844	5.246364
263.285000	11.198419	1.843700	0.005739	10.863397	0.011839	5.256253
263.305000	11.198419	1.842986	0.005740	10.859192	0.011840	5.254218
263.325000	11.198419	1.840064	0.005742	10.841974	0.011845	5.245887
263.345000	11.198419	1.846276	0.005738	10.878575	0.011835	5.263597
263.365000	11.198419	1.843111	0.005740	10.859925	0.011840	5.254573
263.405000	11.198419	1.840163	0.005742	10.842557	0.011844	5.246169
263.425000	11.198419	1.844182	0.005739	10.866241	0.011838	5.257629
263.445000	11.198419	1.845709	0.005738	10.875236	0.011836	5.261981
263.465000	11.198419	1.842704	0.005740	10.857529	0.011840	5.253413
263.465000	11.198419	1.845626	0.005738	10.874746	0.011836	5.261744
263.485000	11.198419	1.835457	0.005746	10.814826	0.011852	5.232752
263.505000	11.198419	1.840328	0.005742	10.843529	0.011844	5.246639
263.525000	11.198419	1.840589	0.005742	10.845067	0.011844	5.247384
263.545000	11.198419	1.839889	0.005742	10.840940	0.011845	5.245387
263.565000	11.198419	1.839732	0.005742	10.840021	0.011845	5.244942
263.605000	11.198419	1.839408	0.005743	10.838109	0.011846	5.244017
263.625000	11.198419	1.836868	0.005745	10.823142	0.011849	5.236776
263.645000	11.198419	1.838279	0.005744	10.831456	0.011847	5.240798
263.665000	11.198419	1.843501	0.005740	10.862228	0.011839	5.255687
263.665000	11.198419	1.840078	0.005742	10.842057	0.011845	5.245927
263.685000	11.198419	1.846679	0.005737	10.880954	0.011834	5.264748
263.705000	11.198419	1.846897	0.005737	10.882236	0.011834	5.265368
263.725000	11.198419	1.846800	0.005737	10.881666	0.011834	5.265092
263.745000	11.198419	1.845331	0.005738	10.873008	0.011836	5.260903
263.765000	11.198419	1.849337	0.005735	10.896614	0.011830	5.272325
263.805000	11.198419	1.845932	0.005738	10.876547	0.011835	5.262615
263.825000	11.198419	1.849653	0.005735	10.898474	0.011830	5.273225
263.845000	11.198419	1.843916	0.005739	10.864674	0.011839	5.256870
263.865000	11.198419	1.843917	0.005739	10.864676	0.011839	5.256872
263.885000	11.198419	1.837880	0.005744	10.829106	0.011848	5.239661
263.885000	11.198419	1.847155	0.005737	10.883757	0.011834	5.266104
263.905000	11.198338	1.844027	0.005739	10.865324	0.011838	5.257185
263.925000	11.198419	1.847787	0.005736	10.887480	0.011833	5.267905
263.945000	11.198338	1.837352	0.005744	10.825992	0.011849	5.238154
263.965000	11.198419	1.842079	0.005741	10.853847	0.011841	5.251632
263.985000	11.198419	1.839527	0.005743	10.838811	0.011845	5.244357
264.025000	11.198419	1.842806	0.005740	10.858132	0.011840	5.253705
264.025000	11.198419	1.839423	0.005743	10.838200	0.011846	5.244061
264.065000	11.198419	1.836246	0.005745	10.819477	0.011850	5.235002
264.065000	11.198419	1.837747	0.005744	10.828321	0.011848	5.239281
264.105000	11.198419	1.838752	0.005743	10.834241	0.011847	5.242146
264.105000	11.198419	1.838579	0.005743	10.833223	0.011847	5.241653
264.125000	11.198338	1.848053	0.005736	10.889044	0.011832	5.268662
264.145000	11.198338	1.835233	0.005746	10.813508	0.011852	5.232114
264.165000	11.198419	1.841442	0.005741	10.850093	0.011842	5.249816
264.185000	11.198419	1.837053	0.005744	10.824233	0.011849	5.237303
264.205000	11.198419	1.841366	0.005741	10.849645	0.011843	5.249599
264.225000	11.198419	1.847474	0.005737	10.885635	0.011833	5.267013
264.265000	11.198419	1.844173	0.005739	10.866184	0.011838	5.257601
264.265000	11.198419	1.839050	0.005743	10.835997	0.011846	5.242995
264.305000	11.198419	1.836331	0.005745	10.819979	0.011850	5.235245
264.305000	11.198419	1.846940	0.005737	10.882487	0.011834	5.265490
264.325000	11.198419	1.840511	0.005742	10.844606	0.011844	5.247161
264.345000	11.198419	1.841678	0.005741	10.851482	0.011842	5.250488
264.365000	11.198419	1.838545	0.005743	10.833026	0.011847	5.241558
264.385000	11.198419	1.841203	0.005741	10.848687	0.011843	5.249135
264.405000	11.198419	1.843744	0.005739	10.863656	0.011839	5.256378
264.425000	11.198419	1.837367	0.005744	10.826085	0.011849	5.238200
264.445000	11.198419	1.842676	0.005740	10.857363	0.011841	5.253333
264.465000	11.198419	1.845054	0.005738	10.871378	0.011837	5.260115
264.505000	11.198419	1.839192	0.005743	10.836834	0.011846	5.243400
264.525000	11.198419	1.838256	0.005744	10.831319	0.011847	5.240732
264.525000	11.198419	1.835836	0.005745	10.817062	0.011851	5.233834
264.545000	11.198419	1.838563	0.005743	10.833132	0.011847	5.241609
264.565000	11.198419	1.835238	0.005746	10.813541	0.011852	5.232130
264.585000	11.198419	1.843588	0.005740	10.862738	0.011839	5.255934
264.605000	11.198419	1.839942	0.005742	10.841254	0.011845	5.245539
264.625000	11.198419	1.837065	0.005744	10.824306	0.011849	5.237338
264.645000	11.198419	1.839404	0.005743	10.838088	0.011846	5.244007
264.665000	11.198419	1.834120	0.005747	10.806951	0.011854	5.228941
264.705000	11.198419	1.839402	0.005743	10.838073	0.011846	5.244000
264.725000	11.198419	1.832078	0.005748	10.794917	0.011857	5.223119
[truncated: 1,002 more rows]
