# Supplementary material for: Stress relaxation in the presence of sudden strain bursts: Methodology and stress relaxation data of microcast aluminium microwires
Source: Data Brief. 2018 Nov 14;21:2134–41. doi: 10.1016/j.dib.2018.11.047 (PMC6265499; doi:10.1016/j.dib.2018.11.047)
Supplement: Supplementary file 2 — Supplementary material [file mmc2.zip › Data in brief/As-cast/Al4N/Al_20_r_10/Stress relaxation txt files/Al_20_r_10_StressStrain.txt_Relaxcycle5.txt]

Time[s]	Motordispl[�m]	Force[mN]	EngStrain	EngStress[MPa]	Shearstrain	Shearstress [MPa]
318.102000	21.188659	2.301546	0.011750	13.561104	0.024188	6.561538
318.122000	21.194709	2.300714	0.011755	13.556203	0.024198	6.559166
318.142000	21.199145	2.234527	0.011807	13.166219	0.024305	6.370473
318.162000	21.199226	2.209748	0.011826	13.020216	0.024343	6.299829
318.202000	21.199306	2.211733	0.011824	13.031910	0.024340	6.305487
318.222000	21.199306	2.215775	0.011821	13.055729	0.024334	6.317012
318.242000	21.199226	2.209894	0.011826	13.021078	0.024343	6.300246
318.262000	21.199306	2.219533	0.011818	13.077869	0.024328	6.327725
318.282000	21.199306	2.213379	0.011823	13.041612	0.024338	6.310182
318.282000	21.199306	2.219952	0.011818	13.080340	0.024328	6.328920
318.302000	21.199306	2.213104	0.011823	13.039993	0.024338	6.309398
318.322000	21.199306	2.217521	0.011820	13.066014	0.024331	6.321989
318.342000	21.199306	2.216131	0.011821	13.057827	0.024334	6.318027
318.362000	21.199306	2.218210	0.011819	13.070079	0.024330	6.323955
318.402000	21.199306	2.223539	0.011815	13.101475	0.024322	6.339146
318.422000	21.199306	2.218666	0.011819	13.072765	0.024330	6.325255
318.442000	21.199306	2.215670	0.011821	13.055107	0.024334	6.316711
318.462000	21.199306	2.222475	0.011816	13.095203	0.024324	6.336112
318.482000	21.199306	2.218199	0.011819	13.070011	0.024330	6.323923
318.502000	21.199306	2.219455	0.011818	13.077413	0.024329	6.327504
318.502000	21.199306	2.220667	0.011818	13.084555	0.024327	6.330960
318.522000	21.199306	2.220014	0.011818	13.080703	0.024328	6.329096
318.542000	21.199306	2.215624	0.011821	13.054840	0.024334	6.316582
318.562000	21.199306	2.220784	0.011817	13.085242	0.024326	6.331292
318.602000	21.199306	2.221574	0.011817	13.089895	0.024325	6.333543
318.622000	21.199306	2.221667	0.011817	13.090444	0.024325	6.333809
318.642000	21.199306	2.218510	0.011819	13.071843	0.024330	6.324809
318.662000	21.199306	2.220224	0.011818	13.081944	0.024327	6.329696
318.682000	21.199306	2.222935	0.011816	13.097918	0.024323	6.337425
318.702000	21.199306	2.220197	0.011818	13.081786	0.024327	6.329620
318.702000	21.199306	2.224129	0.011815	13.104954	0.024321	6.340830
318.722000	21.199306	2.218801	0.011819	13.073558	0.024330	6.325639
318.742000	21.199306	2.219716	0.011818	13.078949	0.024328	6.328247
318.762000	21.199306	2.219433	0.011818	13.077283	0.024329	6.327441
318.782000	21.199306	2.220284	0.011818	13.082296	0.024327	6.329867
318.822000	21.199306	2.219028	0.011819	13.074897	0.024329	6.326287
318.822000	21.199306	2.220608	0.011818	13.084203	0.024327	6.330789
318.862000	21.199306	2.192087	0.011839	12.916156	0.024371	6.249480
318.882000	21.199306	2.074898	0.011927	12.225655	0.024551	5.915381
318.902000	21.199306	2.089464	0.011916	12.311482	0.024528	5.956908
318.922000	21.199306	2.084379	0.011920	12.281518	0.024536	5.942410
318.922000	21.199306	2.088957	0.011916	12.308494	0.024529	5.955463
318.942000	21.199306	2.084843	0.011919	12.284256	0.024536	5.943735
318.962000	21.199306	2.089655	0.011916	12.312606	0.024528	5.957452
318.982000	21.199306	2.087970	0.011917	12.302681	0.024531	5.952650
319.002000	21.199306	2.090122	0.011915	12.315357	0.024527	5.958783
319.022000	21.199306	2.088570	0.011917	12.306212	0.024530	5.954359
319.062000	21.199306	2.084363	0.011920	12.281424	0.024536	5.942365
319.082000	21.199306	2.080490	0.011923	12.258608	0.024542	5.931325
319.102000	21.199306	2.081410	0.011922	12.264028	0.024541	5.933948
319.122000	21.199306	2.077687	0.011925	12.242087	0.024547	5.923332
319.142000	21.199306	2.086256	0.011918	12.292582	0.024533	5.947764
319.142000	21.199306	2.077269	0.011925	12.239629	0.024547	5.922142
319.162000	21.199306	2.084802	0.011919	12.284015	0.024536	5.943619
319.182000	21.199306	2.079012	0.011924	12.249896	0.024545	5.927110
319.202000	21.199306	2.083896	0.011920	12.278676	0.024537	5.941035
319.222000	21.199306	2.085803	0.011919	12.289911	0.024534	5.946472
319.262000	21.199306	2.079575	0.011923	12.253212	0.024544	5.928714
319.282000	21.199306	2.082720	0.011921	12.271748	0.024539	5.937683
319.302000	21.199306	2.085332	0.011919	12.287137	0.024535	5.945129
319.322000	21.199306	2.083074	0.011921	12.273831	0.024538	5.938691
319.342000	21.199306	2.085299	0.011919	12.286940	0.024535	5.945034
319.342000	21.199306	2.088702	0.011916	12.306992	0.024530	5.954736
319.362000	21.199306	2.083955	0.011920	12.279023	0.024537	5.941203
319.382000	21.199306	2.089147	0.011916	12.309614	0.024529	5.956004
319.402000	21.199306	2.092950	0.011913	12.332023	0.024523	5.966847
319.422000	21.199306	2.090753	0.011915	12.319080	0.024526	5.960585
319.442000	21.199306	2.087672	0.011917	12.300924	0.024531	5.951800
319.462000	21.199306	2.083142	0.011921	12.274233	0.024538	5.938885
319.482000	21.199306	2.087311	0.011918	12.298795	0.024532	5.950770
319.522000	21.199306	2.085678	0.011919	12.289176	0.024534	5.946116
319.542000	21.199306	2.087025	0.011918	12.297114	0.024532	5.949956
319.562000	21.199306	2.081969	0.011922	12.267318	0.024540	5.935540
319.562000	21.199306	2.074768	0.011927	12.224890	0.024551	5.915011
319.582000	21.199387	2.085321	0.011919	12.287072	0.024535	5.945098
319.602000	21.199306	2.080807	0.011922	12.260473	0.024542	5.932228
319.622000	21.199306	2.087712	0.011917	12.301158	0.024531	5.951913
319.642000	21.199306	2.079513	0.011923	12.252852	0.024544	5.928540
319.662000	21.199306	2.077258	0.011925	12.239561	0.024547	5.922110
319.702000	21.199306	2.088550	0.011917	12.306098	0.024530	5.954303
319.722000	21.199387	2.089664	0.011916	12.312663	0.024528	5.957480
319.742000	21.199387	2.088306	0.011917	12.304660	0.024530	5.953608
319.762000	21.199387	2.086474	0.011918	12.293867	0.024533	5.948386
319.782000	21.199387	2.084797	0.011919	12.283981	0.024536	5.943602
319.782000	21.199387	2.085876	0.011919	12.290342	0.024534	5.946680
319.802000	21.199387	2.082838	0.011921	12.272440	0.024539	5.938018
319.822000	21.199387	2.083207	0.011921	12.274616	0.024538	5.939071
319.842000	21.199387	2.089498	0.011916	12.311681	0.024528	5.957005
319.862000	21.199387	2.093093	0.011913	12.332868	0.024523	5.967256
319.902000	21.199387	2.090341	0.011915	12.316653	0.024527	5.959410
319.922000	21.199387	2.084681	0.011920	12.283303	0.024536	5.943274
319.942000	21.199387	2.084472	0.011920	12.282069	0.024536	5.942677
319.962000	21.199387	2.079526	0.011923	12.252927	0.024544	5.928577
319.982000	21.199387	2.083265	0.011921	12.274958	0.024538	5.939236
319.982000	21.199387	2.083430	0.011921	12.275927	0.024538	5.939705
320.002000	21.199387	2.082406	0.011921	12.269893	0.024539	5.936786
320.022000	21.199387	2.086817	0.011918	12.295886	0.024533	5.949362
320.042000	21.199387	2.085114	0.011919	12.285849	0.024535	5.944506
320.062000	21.199387	2.090781	0.011915	12.319241	0.024527	5.960662
320.102000	21.199387	2.083424	0.011921	12.275891	0.024538	5.939688
320.122000	21.199387	2.082679	0.011921	12.271502	0.024539	5.937564
320.142000	21.199387	2.088215	0.011917	12.304121	0.024530	5.953347
320.162000	21.199387	2.083672	0.011920	12.277354	0.024537	5.940396
320.182000	21.199387	2.091673	0.011914	12.324497	0.024525	5.963206
320.202000	21.199387	2.093324	0.011913	12.334225	0.024523	5.967913
320.202000	21.199387	2.093378	0.011913	12.334546	0.024523	5.968068
320.222000	21.199387	2.087353	0.011918	12.299041	0.024532	5.950889
320.261000	21.199387	2.088422	0.011917	12.305344	0.024530	5.953939
320.261000	21.199387	2.094378	0.011912	12.340438	0.024521	5.970919
320.301000	21.199387	2.092820	0.011913	12.331259	0.024523	5.966477
320.321000	21.199387	2.092819	0.011913	12.331251	0.024523	5.966474
320.341000	21.199387	2.086447	0.011918	12.293704	0.024533	5.948307
320.361000	21.199387	2.089480	0.011916	12.311577	0.024529	5.956955
320.381000	21.199387	2.092987	0.011913	12.332238	0.024523	5.966951
320.401000	21.199387	2.088988	0.011916	12.308676	0.024529	5.955551
320.421000	21.199387	2.089978	0.011916	12.314513	0.024528	5.958375
320.421000	21.199387	2.086349	0.011918	12.293127	0.024533	5.948027
320.441000	21.199387	2.089736	0.011916	12.313083	0.024528	5.957683
320.461000	21.199387	2.089792	0.011916	12.313417	0.024528	5.957845
320.501000	21.199387	2.090516	0.011915	12.317681	0.024527	5.959908
320.521000	21.199387	2.083456	0.011920	12.276085	0.024538	5.939782
320.541000	21.199387	2.090829	0.011915	12.319526	0.024526	5.960800
320.561000	21.199387	2.090537	0.011915	12.317803	0.024527	5.959967
320.581000	21.199387	2.091254	0.011915	12.322028	0.024526	5.962011
320.601000	21.199387	2.091079	0.011915	12.320997	0.024526	5.961512
320.621000	21.199387	2.089112	0.011916	12.309406	0.024529	5.955904
320.621000	21.199387	2.090181	0.011915	12.315707	0.024527	5.958953
320.641000	21.199387	2.096868	0.011910	12.355109	0.024517	5.978017
320.661000	21.199387	2.091221	0.011915	12.321836	0.024526	5.961918
320.701000	21.199387	2.089083	0.011916	12.309235	0.024529	5.955821
320.721000	21.199387	2.093088	0.011913	12.332834	0.024523	5.967240
320.741000	21.199387	2.093738	0.011913	12.336666	0.024522	5.969093
320.761000	21.199387	2.090378	0.011915	12.316870	0.024527	5.959515
320.781000	21.199387	2.095465	0.011911	12.346839	0.024519	5.974016
320.801000	21.199387	2.094464	0.011912	12.340943	0.024521	5.971163
320.821000	21.199387	2.094370	0.011912	12.340391	0.024521	5.970896
320.841000	21.199387	2.095615	0.011911	12.347728	0.024519	5.974446
320.841000	21.199387	2.095562	0.011911	12.347414	0.024519	5.974294
320.861000	21.199387	2.087910	0.011917	12.302323	0.024531	5.952477
320.881000	21.199387	2.095652	0.011911	12.347940	0.024519	5.974549
320.921000	21.199387	2.092920	0.011913	12.331844	0.024523	5.966761
320.941000	21.199387	2.091928	0.011914	12.326002	0.024525	5.963934
320.961000	21.199387	2.091881	0.011914	12.325723	0.024525	5.963799
320.981000	21.199387	2.090200	0.011915	12.315821	0.024527	5.959008
321.001000	21.199387	2.093202	0.011913	12.333505	0.024523	5.967564
321.021000	21.199468	2.091433	0.011915	12.323083	0.024526	5.962521
321.041000	21.199468	2.080640	0.011923	12.259492	0.024542	5.931753
321.061000	21.199387	2.086953	0.011918	12.296689	0.024532	5.949751
321.061000	21.199387	2.089253	0.011916	12.310241	0.024529	5.956308
321.081000	21.199387	2.087406	0.011918	12.299355	0.024532	5.951041
321.121000	21.199468	2.087316	0.011918	12.298826	0.024532	5.950785
321.121000	21.199468	2.085033	0.011919	12.285375	0.024535	5.944277
321.161000	21.199387	2.091794	0.011914	12.325210	0.024525	5.963551
321.181000	21.199468	2.083331	0.011921	12.275344	0.024538	5.939423
321.201000	21.199468	2.092656	0.011914	12.330292	0.024524	5.966010
321.221000	21.199468	2.092375	0.011914	12.328634	0.024524	5.965208
321.241000	21.199387	2.092608	0.011914	12.330005	0.024524	5.965871
321.261000	21.199468	2.091771	0.011914	12.325075	0.024525	5.963485
321.261000	21.199468	2.082239	0.011921	12.268909	0.024540	5.936309
321.281000	21.199468	2.088648	0.011917	12.306676	0.024530	5.954583
321.301000	21.199468	2.097199	0.011910	12.357059	0.024517	5.978961
321.321000	21.199468	2.086895	0.011918	12.296344	0.024533	5.949584
321.341000	21.199468	2.087694	0.011917	12.301051	0.024531	5.951862
321.361000	21.199468	2.094707	0.011912	12.342373	0.024521	5.971855
321.381000	21.199468	2.088350	0.011917	12.304917	0.024530	5.953732
321.421000	21.199468	2.087475	0.011918	12.299764	0.024532	5.951239
321.441000	21.199468	2.086540	0.011918	12.294253	0.024533	5.948572
321.461000	21.199468	2.082275	0.011921	12.269121	0.024540	5.936412
321.481000	21.199468	2.087117	0.011918	12.297652	0.024532	5.950217
321.481000	21.199468	2.079989	0.011923	12.255652	0.024543	5.929895
321.501000	21.199468	2.092264	0.011914	12.327982	0.024524	5.964892
321.521000	21.199468	2.081776	0.011922	12.266181	0.024540	5.934989
321.561000	21.199468	2.082767	0.011921	12.272023	0.024539	5.937816
321.561000	21.199468	2.082164	0.011922	12.268471	0.024540	5.936098
321.581000	21.199468	2.088496	0.011917	12.305779	0.024530	5.954149
321.621000	21.199468	2.078916	0.011924	12.249331	0.024545	5.926837
321.641000	21.199468	2.084244	0.011920	12.280727	0.024537	5.942028
321.661000	21.199468	2.087260	0.011918	12.298497	0.024532	5.950626
321.681000	21.199468	2.083160	0.011921	12.274336	0.024538	5.938935
321.701000	21.199468	2.081149	0.011922	12.262492	0.024541	5.933204
321.701000	21.199468	2.085714	0.011919	12.289388	0.024534	5.946218
321.721000	21.199468	2.081350	0.011922	12.263670	0.024541	5.933775
321.761000	21.199468	2.086617	0.011918	12.294709	0.024533	5.948793
321.781000	21.199468	2.082381	0.011921	12.269748	0.024540	5.936716
321.781000	21.199468	2.087722	0.011917	12.301217	0.024531	5.951942
321.821000	21.199468	2.088180	0.011917	12.303914	0.024531	5.953247
321.841000	21.199468	2.085595	0.011919	12.288683	0.024535	5.945877
321.861000	21.199468	2.084231	0.011920	12.280647	0.024537	5.941989
321.881000	21.199468	2.082737	0.011921	12.271847	0.024539	5.937731
321.901000	21.199468	2.083619	0.011920	12.277044	0.024538	5.940245
321.901000	21.199468	2.077631	0.011925	12.241761	0.024547	5.923174
321.921000	21.199468	2.086873	0.011918	12.296217	0.024533	5.949523
321.941000	21.199468	2.091821	0.011914	12.325368	0.024525	5.963627
321.981000	21.199468	2.086583	0.011918	12.294505	0.024533	5.948694
322.001000	21.199468	2.086530	0.011918	12.294196	0.024533	5.948545
322.021000	21.199468	2.095295	0.011912	12.345842	0.024520	5.973533
322.041000	21.199468	2.082698	0.011921	12.271613	0.024539	5.937618
322.061000	21.199468	2.093559	0.011913	12.335611	0.024522	5.968583
322.081000	21.199468	2.089927	0.011916	12.314212	0.024528	5.958229
322.101000	21.199468	2.096775	0.011911	12.354559	0.024517	5.977751
322.121000	21.199468	2.089318	0.011916	12.310624	0.024529	5.956493
322.121000	21.199468	2.091539	0.011914	12.323710	0.024525	5.962825
322.141000	21.199468	2.086528	0.011918	12.294181	0.024533	5.948537
322.161000	21.199468	2.089106	0.011916	12.309373	0.024529	5.955888
322.181000	21.199468	2.094349	0.011912	12.340267	0.024521	5.970836
322.201000	21.199468	2.095014	0.011912	12.344181	0.024520	5.972730
322.241000	21.199468	2.090690	0.011915	12.318704	0.024527	5.960403
322.261000	21.199468	2.080165	0.011923	12.256688	0.024543	5.930397
322.281000	21.199468	2.086153	0.011919	12.291974	0.024534	5.947469
322.301000	21.199468	2.083675	0.011920	12.277375	0.024538	5.940406
322.321000	21.199468	2.087157	0.011918	12.297891	0.024532	5.950332
322.341000	21.199468	2.086350	0.011918	12.293134	0.024533	5.948031
322.341000	21.199468	2.076511	0.011926	12.235162	0.024549	5.919981
322.361000	21.199468	2.084926	0.011919	12.284746	0.024536	5.943972
322.401000	21.199468	2.089309	0.011916	12.310567	0.024529	5.956466
322.421000	21.199468	2.089434	0.011916	12.311308	0.024529	5.956824
322.441000	21.199468	2.085717	0.011919	12.289404	0.024534	5.946226
322.461000	21.199468	2.084376	0.011920	12.281502	0.024536	5.942403
322.481000	21.199468	2.084202	0.011920	12.280479	0.024537	5.941908
322.501000	21.199468	2.085009	0.011919	12.285230	0.024535	5.944206
322.521000	21.199468	2.091380	0.011915	12.322772	0.024526	5.962371
322.541000	21.199468	2.087220	0.011918	12.298261	0.024532	5.950512
322.541000	21.199468	2.087556	0.011917	12.300238	0.024532	5.951468
322.561000	21.199468	2.087648	0.011917	12.300785	0.024531	5.951732
322.581000	21.199468	2.084581	0.011920	12.282712	0.024536	5.942988
322.621000	21.199468	2.089338	0.011916	12.310738	0.024529	5.956548
322.641000	21.199468	2.083759	0.011920	12.277870	0.024537	5.940645
322.661000	21.199468	2.092009	0.011914	12.326479	0.024525	5.964165
322.681000	21.199468	2.095594	0.011911	12.347603	0.024519	5.974386
322.701000	21.199468	2.094814	0.011912	12.343005	0.024520	5.972161
322.721000	21.199468	2.094326	0.011912	12.340132	0.024521	5.970771
322.741000	21.199468	2.095541	0.011911	12.347287	0.024519	5.974233
322.761000	21.199468	2.093740	0.011913	12.336679	0.024522	5.969100
322.761000	21.199468	2.094805	0.011912	12.342953	0.024520	5.972136
322.781000	21.199468	2.094838	0.011912	12.343147	0.024520	5.972230
322.801000	21.199468	2.089291	0.011916	12.310463	0.024529	5.956416
322.821000	21.199468	2.095301	0.011912	12.345875	0.024520	5.973550
322.841000	21.199468	2.084820	0.011920	12.284121	0.024536	5.943670
322.861000	21.199468	2.083080	0.011921	12.273865	0.024538	5.938707
322.901000	21.199468	2.085378	0.011919	12.287409	0.024535	5.945261
322.921000	21.199468	2.082441	0.011921	12.270100	0.024539	5.936886
322.941000	21.199468	2.088991	0.011916	12.308694	0.024529	5.955559
322.961000	21.199468	2.087799	0.011917	12.301673	0.024531	5.952162
322.981000	21.199468	2.081843	0.011922	12.266580	0.024540	5.935182
322.981000	21.199468	2.087049	0.011918	12.297251	0.024532	5.950023
323.001000	21.199468	2.090865	0.011915	12.319738	0.024526	5.960903
323.021000	21.199468	2.091058	0.011915	12.320873	0.024526	5.961452
323.061000	21.199468	2.091925	0.011914	12.325982	0.024525	5.963924
323.081000	21.199468	2.087585	0.011917	12.300409	0.024532	5.951551
323.101000	21.199468	2.091435	0.011915	12.323096	0.024526	5.962528
323.121000	21.199468	2.088157	0.011917	12.303782	0.024531	5.953183
323.141000	21.199468	2.086023	0.011919	12.291209	0.024534	5.947100
323.161000	21.199468	2.087699	0.011917	12.301085	0.024531	5.951878
323.181000	21.199468	2.088725	0.011917	12.307129	0.024530	5.954802
323.181000	21.199468	2.085416	0.011919	12.287632	0.024535	5.945368
323.201000	21.199468	2.088936	0.011916	12.308373	0.024529	5.955404
323.221000	21.199468	2.084614	0.011920	12.282904	0.024536	5.943081
323.241000	21.199468	2.082638	0.011921	12.271264	0.024539	5.937449
323.261000	21.199468	2.083518	0.011920	12.276445	0.024538	5.939956
323.301000	21.199468	2.078922	0.011924	12.249370	0.024545	5.926855
323.301000	21.199468	2.086324	0.011918	12.292979	0.024533	5.947956
323.341000	21.199468	2.085755	0.011919	12.289629	0.024534	5.946335
323.361000	21.199468	2.090383	0.011915	12.316899	0.024527	5.959529
323.381000	21.199468	2.080278	0.011923	12.257357	0.024543	5.930720
323.401000	21.199468	2.090273	0.011915	12.316248	0.024527	5.959215
323.401000	21.199468	2.085560	0.011919	12.288481	0.024535	5.945780
323.421000	21.199468	2.082473	0.011921	12.270290	0.024539	5.936977
323.441000	21.199468	2.086589	0.011918	12.294544	0.024533	5.948713
323.481000	21.199468	2.086900	0.011918	12.296373	0.024533	5.949598
323.481000	21.199468	2.086552	0.011918	12.294326	0.024533	5.948607
323.521000	21.199468	2.080956	0.011922	12.261354	0.024542	5.932654
323.541000	21.199468	2.080841	0.011922	12.260676	0.024542	5.932326
323.561000	21.199468	2.082336	0.011921	12.269484	0.024540	5.936588
323.581000	21.199468	2.085873	0.011919	12.290323	0.024534	5.946671
323.601000	21.199468	2.076676	0.011926	12.236131	0.024548	5.920450
323.621000	21.199468	2.084691	0.011920	12.283357	0.024536	5.943300
323.621000	21.199468	2.086765	0.011918	12.295577	0.024533	5.949213
323.641000	21.199468	2.086783	0.011918	12.295684	0.024533	5.949264
323.681000	21.199548	2.088286	0.011917	12.304538	0.024531	5.953549
323.681000	21.199548	2.091518	0.011915	12.323583	0.024526	5.962763
323.721000	21.199548	2.086022	0.011919	12.291204	0.024534	5.947097
323.741000	21.199548	2.093090	0.011913	12.332844	0.024523	5.967245
323.761000	21.199548	2.088534	0.011917	12.306005	0.024530	5.954258
323.781000	21.199468	2.090519	0.011915	12.317697	0.024527	5.959915
323.801000	21.199548	2.083992	0.011920	12.279240	0.024537	5.941308
323.821000	21.199548	2.082768	0.011921	12.272031	0.024539	5.937820
323.821000	21.199548	2.089593	0.011916	12.312241	0.024529	5.957275
323.841000	21.199468	2.086004	0.011919	12.291095	0.024534	5.947044
323.861000	21.199468	2.086942	0.011918	12.296624	0.024533	5.949719
323.881000	21.199548	2.077153	0.011925	12.238942	0.024548	5.921810
323.901000	21.199548	2.084834	0.011920	12.284204	0.024536	5.943710
323.941000	21.199548	2.084439	0.011920	12.281873	0.024536	5.942582
323.961000	21.199548	2.080917	0.011922	12.261124	0.024542	5.932543
323.981000	21.199548	2.081903	0.011922	12.266929	0.024540	5.935352
324.001000	21.199548	2.080085	0.011923	12.256217	0.024543	5.930168
324.021000	21.199548	2.076825	0.011926	12.237010	0.024548	5.920875
324.041000	21.199548	2.084366	0.011920	12.281445	0.024537	5.942375
324.041000	21.199548	2.083798	0.011920	12.278098	0.024537	5.940756
324.061000	21.199548	2.080737	0.011923	12.260062	0.024542	5.932029
324.081000	21.199548	2.083296	0.011921	12.275139	0.024538	5.939324
324.101000	21.199548	2.076282	0.011926	12.233813	0.024549	5.919328
324.141000	21.199548	2.083627	0.011920	12.277090	0.024538	5.940268
324.161000	21.199548	2.086451	0.011918	12.293728	0.024533	5.948318
324.181000	21.199548	2.089806	0.011916	12.313497	0.024528	5.957883
324.201000	21.199548	2.082427	0.011921	12.270020	0.024540	5.936847
324.221000	21.199548	2.092741	0.011914	12.330790	0.024524	5.966251
324.241000	21.199548	2.088043	0.011917	12.303111	0.024531	5.952858
324.261000	21.199548	2.085192	0.011919	12.286313	0.024535	5.944730
324.261000	21.199548	2.087469	0.011918	12.299725	0.024532	5.951220
324.281000	21.199548	2.092227	0.011914	12.327764	0.024525	5.964786
324.301000	21.199548	2.091378	0.011915	12.322761	0.024526	5.962366
324.321000	21.199548	2.093560	0.011913	12.335616	0.024522	5.968586
324.361000	21.199548	2.089826	0.011916	12.313614	0.024528	5.957940
324.381000	21.199548	2.095247	0.011912	12.345559	0.024520	5.973397
324.401000	21.199548	2.093224	0.011913	12.333640	0.024523	5.967629
324.421000	21.199548	2.091184	0.011915	12.321619	0.024526	5.961813
324.441000	21.199548	2.085207	0.011919	12.286401	0.024535	5.944773
324.461000	21.199548	2.093114	0.011913	12.332989	0.024523	5.967315
324.461000	21.199548	2.090427	0.011915	12.317158	0.024527	5.959655
324.481000	21.199548	2.093058	0.011913	12.332658	0.024523	5.967154
324.501000	21.199548	2.088948	0.011916	12.308443	0.024530	5.955438
324.541000	21.199548	2.085616	0.011919	12.288808	0.024535	5.945938
324.561000	21.199548	2.090238	0.011916	12.316041	0.024528	5.959114
324.581000	21.199548	2.088747	0.011917	12.307259	0.024530	5.954865
324.601000	21.199548	2.087125	0.011918	12.297702	0.024532	5.950241
324.621000	21.199548	2.086920	0.011918	12.296492	0.024533	5.949655
324.641000	21.199548	2.089405	0.011916	12.311132	0.024529	5.956739
324.661000	21.199548	2.091177	0.011915	12.321575	0.024526	5.961792
324.681000	21.199548	2.091934	0.011914	12.326036	0.024525	5.963950
324.681000	21.199548	2.088478	0.011917	12.305673	0.024530	5.954098
324.701000	21.199548	2.091090	0.011915	12.321064	0.024526	5.961545
324.721000	21.199548	2.090403	0.011915	12.317015	0.024527	5.959586
324.741000	21.199548	2.091051	0.011915	12.320834	0.024526	5.961433
324.761000	21.199548	2.093584	0.011913	12.335759	0.024522	5.968655
324.801000	21.199548	2.088158	0.011917	12.303790	0.024531	5.953187
324.821000	21.199548	2.092513	0.011914	12.329448	0.024524	5.965601
324.841000	21.199548	2.092936	0.011913	12.331940	0.024523	5.966807
324.861000	21.199548	2.091052	0.011915	12.320842	0.024526	5.961437
324.881000	21.199548	2.089784	0.011916	12.313365	0.024528	5.957819
324.901000	21.199548	2.088515	0.011917	12.305891	0.024530	5.954203
324.901000	21.199548	2.083713	0.011920	12.277598	0.024538	5.940514
324.921000	21.199548	2.086664	0.011918	12.294987	0.024533	5.948927
324.941000	21.199548	2.089824	0.011916	12.313603	0.024528	5.957935
324.981000	21.199548	2.087876	0.011917	12.302124	0.024531	5.952381
325.001000	21.199548	2.092036	0.011914	12.326637	0.024525	5.964241
325.021000	21.199548	2.088036	0.011917	12.303067	0.024531	5.952837
325.041000	21.199548	2.086500	0.011918	12.294020	0.024533	5.948460
325.061000	21.199548	2.085744	0.011919	12.289564	0.024534	5.946304
325.081000	21.199548	2.085486	0.011919	12.288041	0.024535	5.945566
325.101000	21.199548	2.089613	0.011916	12.312362	0.024529	5.957334
325.101000	21.199548	2.084100	0.011920	12.279875	0.024537	5.941615
325.121000	21.199548	2.089922	0.011916	12.314178	0.024528	5.958213
325.141000	21.199548	2.093783	0.011913	12.336932	0.024522	5.969223
325.161000	21.199548	2.086565	0.011918	12.294401	0.024533	5.948644
325.181000	21.199548	2.090692	0.011915	12.318717	0.024527	5.960409
325.221000	21.199548	2.089853	0.011916	12.313774	0.024528	5.958018
325.241000	21.199548	2.086474	0.011918	12.293862	0.024533	5.948383
325.261000	21.199548	2.087991	0.011917	12.302805	0.024531	5.952710
325.281000	21.199548	2.097011	0.011910	12.355948	0.024517	5.978423
325.301000	21.199548	2.093660	0.011913	12.336204	0.024522	5.968870
325.321000	21.199548	2.090893	0.011915	12.319901	0.024527	5.960982
325.321000	21.199548	2.088491	0.011917	12.305748	0.024530	5.954134
325.341000	21.199548	2.090201	0.011916	12.315824	0.024528	5.959009
325.361000	21.199548	2.091598	0.011914	12.324057	0.024525	5.962993
325.381000	21.199548	2.089036	0.011916	12.308958	0.024529	5.955687
325.401000	21.199548	2.088178	0.011917	12.303906	0.024531	5.953243
325.441000	21.199548	2.089554	0.011916	12.312015	0.024529	5.957166
325.461000	21.199548	2.084893	0.011920	12.284551	0.024536	5.943878
325.481000	21.199548	2.089795	0.011916	12.313430	0.024528	5.957851
325.501000	21.199548	2.092291	0.011914	12.328137	0.024524	5.964967
325.521000	21.199548	2.088929	0.011916	12.308329	0.024530	5.955383
325.541000	21.199548	2.091510	0.011915	12.323536	0.024526	5.962741
325.541000	21.199548	2.086837	0.011918	12.296002	0.024533	5.949419
325.561000	21.199548	2.088094	0.011917	12.303409	0.024531	5.953002
325.601000	21.199548	2.090830	0.011915	12.319533	0.024527	5.960804
325.621000	21.199548	2.090641	0.011915	12.318417	0.024527	5.960264
325.621000	21.199548	2.098103	0.011910	12.362386	0.024515	5.981538
325.661000	21.199548	2.099234	0.011909	12.369049	0.024514	5.984762
325.681000	21.199548	2.097721	0.011910	12.360135	0.024516	5.980449
325.701000	21.199548	2.092760	0.011914	12.330901	0.024524	5.966304
325.721000	21.199548	2.089819	0.011916	12.313575	0.024528	5.957921
325.741000	21.199548	2.094489	0.011912	12.341090	0.024521	5.971234
325.741000	21.199548	2.091433	0.011915	12.323083	0.024526	5.962521
325.761000	21.199548	2.088738	0.011917	12.307204	0.024530	5.954839
325.781000	21.199548	2.088140	0.011917	12.303678	0.024531	5.953133
325.821000	21.199548	2.094539	0.011912	12.341383	0.024521	5.971376
325.841000	21.199548	2.088107	0.011917	12.303487	0.024531	5.953040
325.861000	21.199548	2.085637	0.011919	12.288932	0.024535	5.945998
325.881000	21.199548	2.084762	0.011920	12.283779	0.024536	5.943504
325.901000	21.199548	2.087963	0.011917	12.302640	0.024531	5.952630
325.921000	21.199548	2.084902	0.011920	12.284601	0.024536	5.943902
325.941000	21.199548	2.088903	0.011917	12.308176	0.024530	5.955309
325.961000	21.199548	2.089030	0.011916	12.308927	0.024529	5.955672
325.961000	21.199548	2.087727	0.011917	12.301248	0.024531	5.951957
325.981000	21.199548	2.082864	0.011921	12.272595	0.024539	5.938093
326.001000	21.199548	2.078201	0.011925	12.245118	0.024546	5.924798
326.041000	21.199548	2.085938	0.011919	12.290704	0.024534	5.946855
326.061000	21.199548	2.083993	0.011920	12.279246	0.024537	5.941311
326.081000	21.199548	2.081294	0.011922	12.263344	0.024541	5.933617
326.101000	21.199548	2.086081	0.011919	12.291551	0.024534	5.947265
326.121000	21.199629	2.092417	0.011914	12.328883	0.024524	5.965328
326.141000	21.199548	2.091489	0.011915	12.323412	0.024526	5.962681
326.161000	21.199548	2.088955	0.011916	12.308484	0.024530	5.955458
326.181000	21.199548	2.096851	0.011911	12.355008	0.024517	5.977968
326.181000	21.199548	2.098743	0.011909	12.366158	0.024514	5.983363
326.201000	21.199629	2.100461	0.011908	12.376280	0.024512	5.988261
326.221000	21.199629	2.088453	0.011917	12.305526	0.024530	5.954026
326.261000	21.199548	2.088097	0.011917	12.303430	0.024531	5.953012
326.281000	21.199548	2.093888	0.011913	12.337546	0.024522	5.969520
326.301000	21.199629	2.086569	0.011918	12.294424	0.024533	5.948655
326.321000	21.199629	2.086088	0.011919	12.291590	0.024534	5.947284
326.341000	21.199629	2.089454	0.011916	12.311425	0.024529	5.956881
326.361000	21.199629	2.087598	0.011918	12.300489	0.024532	5.951590
326.381000	21.199548	2.090926	0.011915	12.320098	0.024527	5.961077
326.381000	21.199548	2.090201	0.011916	12.315826	0.024528	5.959010
326.401000	21.199629	2.094713	0.011912	12.342409	0.024521	5.971873
326.421000	21.199629	2.093958	0.011913	12.337961	0.024522	5.969720
326.441000	21.199629	2.089476	0.011916	12.311554	0.024529	5.956943
326.461000	21.199629	2.089609	0.011916	12.312339	0.024529	5.957323
326.501000	21.199629	2.084329	0.011920	12.281225	0.024537	5.942269
326.521000	21.199629	2.100422	0.011908	12.376049	0.024512	5.988149
326.541000	21.199629	2.100001	0.011908	12.373567	0.024513	5.986948
326.561000	21.199629	2.094737	0.011912	12.342549	0.024521	5.971940
326.581000	21.199629	2.098903	0.011909	12.367101	0.024514	5.983820
326.601000	21.199629	2.096824	0.011911	12.354847	0.024518	5.977891
326.601000	21.199629	2.097939	0.011910	12.361417	0.024516	5.981069
326.621000	21.199629	2.088884	0.011917	12.308062	0.024530	5.955254
326.641000	21.199629	2.090299	0.011916	12.316404	0.024528	5.959290
326.661000	21.199629	2.093534	0.011913	12.335464	0.024523	5.968512
326.701000	21.199629	2.087459	0.011918	12.299671	0.024532	5.951193
326.721000	21.199629	2.094438	0.011912	12.340790	0.024521	5.971089
326.741000	21.199629	2.091167	0.011915	12.321518	0.024526	5.961764
326.761000	21.199629	2.092848	0.011914	12.331422	0.024524	5.966556
326.781000	21.199629	2.094657	0.011912	12.342080	0.024521	5.971713
326.801000	21.199629	2.097159	0.011910	12.356821	0.024517	5.978846
326.821000	21.199629	2.098082	0.011910	12.362262	0.024516	5.981478
326.821000	21.199629	2.092613	0.011914	12.330039	0.024524	5.965887
326.841000	21.199629	2.101971	0.011907	12.385176	0.024510	5.992565
326.861000	21.199629	2.098963	0.011909	12.367451	0.024514	5.983989
326.901000	21.199629	2.084672	0.011920	12.283246	0.024536	5.943246
326.901000	21.199629	2.090878	0.011915	12.319813	0.024527	5.960939
326.941000	21.199629	2.089828	0.011916	12.313624	0.024528	5.957945
326.961000	21.199629	2.089394	0.011916	12.311072	0.024529	5.956710
326.981000	21.199629	2.088808	0.011917	12.307619	0.024530	5.955039
327.001000	21.199629	2.090597	0.011915	12.318160	0.024527	5.960140
327.021000	21.199629	2.086223	0.011919	12.292383	0.024534	5.947667
327.021000	21.199629	2.085891	0.011919	12.290432	0.024534	5.946723
327.041000	21.199629	2.088454	0.011917	12.305533	0.024530	5.954030
327.061000	21.199629	2.087102	0.011918	12.297567	0.024532	5.950176
327.101000	21.199629	2.092849	0.011914	12.331430	0.024524	5.966560
327.101000	21.199629	2.094101	0.011913	12.338803	0.024522	5.970128
327.141000	21.199629	2.095038	0.011912	12.344326	0.024520	5.972800
327.161000	21.199629	2.098116	0.011910	12.362464	0.024516	5.981576
327.181000	21.199629	2.089838	0.011916	12.313686	0.024528	5.957975
327.201000	21.199629	2.089821	0.011916	12.313588	0.024528	5.957927
327.221000	21.199629	2.085145	0.011919	12.286033	0.024536	5.944595
327.241000	21.199629	2.088039	0.011917	12.303088	0.024531	5.952847
327.241000	21.199629	2.084296	0.011920	12.281033	0.024537	5.942176
327.261000	21.199629	2.085855	0.011919	12.290215	0.024534	5.946618
327.281000	21.199629	2.090151	0.011916	12.315528	0.024528	5.958866
327.301000	21.199629	2.081052	0.011922	12.261917	0.024542	5.932926
327.321000	21.199629	2.092737	0.011914	12.330769	0.024524	5.966241
327.341000	21.199629	2.092868	0.011914	12.331539	0.024524	5.966613
327.381000	21.199629	2.084039	0.011920	12.279518	0.024537	5.941442
327.401000	21.199629	2.089024	0.011916	12.308888	0.024530	5.955653
327.421000	21.199629	2.078852	0.011924	12.248955	0.024545	5.926655
327.441000	21.199629	2.076689	0.011926	12.236209	0.024549	5.920488
327.461000	21.199629	2.080231	0.011923	12.257077	0.024543	5.930585
327.461000	21.199629	2.085397	0.011919	12.287520	0.024535	5.945315
327.481000	21.199629	2.077959	0.011925	12.243691	0.024547	5.924108
327.501000	21.199629	2.081280	0.011922	12.263261	0.024541	5.933577
327.521000	21.199629	2.085967	0.011919	12.290875	0.024534	5.946938
327.541000	21.199629	2.076027	0.011926	12.232310	0.024550	5.918601
327.581000	21.199629	2.077160	0.011925	12.238986	0.024548	5.921831
327.601000	21.199629	2.081085	0.011922	12.262111	0.024542	5.933020
327.621000	21.199629	2.082865	0.011921	12.272598	0.024539	5.938094
327.641000	21.199629	2.082593	0.011921	12.270997	0.024539	5.937320
327.661000	21.199629	2.089662	0.011916	12.312650	0.024529	5.957474
327.661000	21.199629	2.086338	0.011918	12.293062	0.024534	5.947996
327.681000	21.199629	2.090465	0.011915	12.317383	0.024527	5.959764
327.701000	21.199629	2.086278	0.011919	12.292707	0.024534	5.947824
327.721000	21.199629	2.081649	0.011922	12.265437	0.024541	5.934630
327.741000	21.199629	2.080475	0.011923	12.258515	0.024543	5.931280
327.781000	21.199629	2.089663	0.011916	12.312653	0.024529	5.957475
327.801000	21.199629	2.086858	0.011918	12.296129	0.024533	5.949480
327.821000	21.199629	2.082105	0.011922	12.268121	0.024540	5.935928
327.841000	21.199710	2.090520	0.011915	12.317704	0.024527	5.959919
327.861000	21.199629	2.092354	0.011914	12.328510	0.024524	5.965147
327.881000	21.199629	2.090498	0.011915	12.317575	0.024527	5.959856
327.881000	21.199629	2.086501	0.011918	12.294023	0.024533	5.948461
327.901000	21.199710	2.086805	0.011918	12.295816	0.024533	5.949328
327.921000	21.199710	2.085390	0.011919	12.287479	0.024535	5.945294
327.941000	21.199629	2.089037	0.011916	12.308966	0.024530	5.955691
327.961000	21.199710	2.079101	0.011924	12.250419	0.024545	5.927363
328.001000	21.199629	2.082656	0.011921	12.271370	0.024539	5.937500
328.021000	21.199710	2.085982	0.011919	12.290968	0.024534	5.946983
328.041000	21.199710	2.084206	0.011920	12.280499	0.024537	5.941918
328.061000	21.199629	2.080326	0.011923	12.257639	0.024543	5.930857
328.081000	21.199710	2.090081	0.011916	12.315116	0.024528	5.958667
328.101000	21.199710	2.087323	0.011918	12.298867	0.024532	5.950805
328.101000	21.199710	2.094449	0.011912	12.340857	0.024521	5.971122
328.121000	21.199629	2.085640	0.011919	12.288948	0.024535	5.946005
328.141000	21.199710	2.087672	0.011918	12.300924	0.024532	5.951800
328.161000	21.199710	2.085207	0.011919	12.286401	0.024536	5.944773
328.181000	21.199629	2.088061	0.011917	12.303217	0.024531	5.952910
328.221000	21.199629	2.083346	0.011921	12.275432	0.024538	5.939466
328.241000	21.199710	2.083991	0.011920	12.279233	0.024537	5.941305
328.261000	21.199710	2.087950	0.011917	12.302559	0.024531	5.952591
328.281000	21.199710	2.085777	0.011919	12.289759	0.024535	5.946398
328.301000	21.199710	2.081179	0.011922	12.262668	0.024542	5.933290
328.301000	21.199710	2.086407	0.011918	12.293471	0.024534	5.948194
328.321000	21.199710	2.083346	0.011921	12.275432	0.024538	5.939466
328.341000	21.199710	2.082178	0.011922	12.268554	0.024540	5.936138
328.361000	21.199710	2.081864	0.011922	12.266702	0.024541	5.935241
328.381000	21.199710	2.082157	0.011922	12.268427	0.024540	5.936076
328.421000	21.199710	2.080346	0.011923	12.257758	0.024543	5.930914
328.441000	21.199710	2.078261	0.011925	12.245473	0.024546	5.924970
328.461000	21.199629	2.079243	0.011924	12.251261	0.024545	5.927771
328.481000	21.199710	2.084047	0.011920	12.279567	0.024537	5.941466
328.501000	21.199710	2.078583	0.011924	12.247367	0.024546	5.925886
328.521000	21.199710	2.084375	0.011920	12.281500	0.024537	5.942401
328.521000	21.199710	2.089589	0.011916	12.312217	0.024529	5.957264
328.541000	21.199629	2.091131	0.011915	12.321303	0.024526	5.961660
328.561000	21.199710	2.084151	0.011920	12.280176	0.024537	5.941761
328.601000	21.199710	2.089661	0.011916	12.312642	0.024529	5.957470
328.621000	21.199710	2.080171	0.011923	12.256725	0.024543	5.930414
328.641000	21.199710	2.080118	0.011923	12.256414	0.024543	5.930264
328.661000	21.199710	2.085315	0.011919	12.287036	0.024535	5.945080
328.681000	21.199710	2.078905	0.011924	12.249269	0.024545	5.926807
328.701000	21.199710	2.087197	0.011918	12.298127	0.024532	5.950446
328.721000	21.199710	2.084616	0.011920	12.282917	0.024536	5.943087
328.741000	21.199710	2.085886	0.011919	12.290401	0.024534	5.946708
328.741000	21.199710	2.075313	0.011927	12.228103	0.024551	5.916565
328.761000	21.199710	2.081761	0.011922	12.266093	0.024541	5.934947
328.781000	21.199710	2.077888	0.011925	12.243274	0.024547	5.923906
328.821000	21.199710	2.084785	0.011920	12.283914	0.024536	5.943570
328.841000	21.199710	2.080907	0.011923	12.261062	0.024542	5.932513
328.861000	21.199710	2.085854	0.011919	12.290209	0.024535	5.946616
328.881000	21.199710	2.084831	0.011920	12.284181	0.024536	5.943699
328.901000	21.199710	2.079715	0.011923	12.254041	0.024544	5.929116
328.921000	21.199710	2.087371	0.011918	12.299147	0.024532	5.950940
328.941000	21.199710	2.080765	0.011923	12.260227	0.024542	5.932109
328.941000	21.199710	2.080055	0.011923	12.256043	0.024543	5.930084
328.961000	21.199710	2.088033	0.011917	12.303049	0.024531	5.952828
328.981000	21.199710	2.079572	0.011924	12.253196	0.024544	5.928707
329.001000	21.199710	2.079362	0.011924	12.251958	0.024545	5.928108
329.021000	21.199710	2.080194	0.011923	12.256865	0.024543	5.930482
329.041000	21.199710	2.075203	0.011927	12.227455	0.024551	5.916252
329.081000	21.199710	2.081967	0.011922	12.267308	0.024540	5.935535
329.101000	21.199710	2.084556	0.011920	12.282562	0.024537	5.942915
329.121000	21.199710	2.088467	0.011917	12.305606	0.024530	5.954065
329.141000	21.199710	2.080200	0.011923	12.256898	0.024543	5.930498
329.161000	21.199710	2.086360	0.011919	12.293194	0.024534	5.948060
329.161000	21.199710	2.082824	0.011921	12.272357	0.024539	5.937978
329.181000	21.199710	2.083705	0.011921	12.277549	0.024538	5.940490
329.201000	21.199710	2.081357	0.011922	12.263717	0.024541	5.933797
329.221000	21.199710	2.080340	0.011923	12.257722	0.024543	5.930897
329.241000	21.199710	2.084565	0.011920	12.282619	0.024536	5.942943
329.281000	21.199710	2.090412	0.011915	12.317070	0.024528	5.959612
329.301000	21.199710	2.083795	0.011920	12.278080	0.024538	5.940747
329.321000	21.199710	2.080630	0.011923	12.259429	0.024543	5.931723
329.341000	21.199710	2.082114	0.011922	12.268176	0.024540	5.935955
329.361000	21.199710	2.083994	0.011920	12.279251	0.024537	5.941313
329.381000	21.199710	2.084069	0.011920	12.279694	0.024537	5.941528
329.381000	21.199710	2.083872	0.011920	12.278533	0.024538	5.940966
329.401000	21.199710	2.083808	0.011920	12.278155	0.024538	5.940783
329.421000	21.199710	2.080196	0.011923	12.256872	0.024543	5.930486
329.441000	21.199710	2.082677	0.011921	12.271492	0.024539	5.937559
329.461000	21.199790	2.086279	0.011919	12.292715	0.024534	5.947828
329.501000	21.199710	2.084721	0.011920	12.283533	0.024536	5.943385
329.521000	21.199710	2.091111	0.011915	12.321186	0.024526	5.961604
329.541000	21.199710	2.088836	0.011917	12.307782	0.024530	5.955118
329.561000	21.199710	2.086684	0.011918	12.295103	0.024533	5.948984
329.581000	21.199710	2.087365	0.011918	12.299116	0.024532	5.950925
329.581000	21.199710	2.090239	0.011916	12.316046	0.024528	5.959117
329.601000	21.199710	2.089058	0.011916	12.309093	0.024530	5.955752
329.621000	21.199710	2.093400	0.011913	12.334673	0.024523	5.968130
329.641000	21.199710	2.084924	0.011920	12.284733	0.024536	5.943966
329.661000	21.199790	2.088243	0.011917	12.304290	0.024531	5.953428
329.701000	21.199710	2.086907	0.011918	12.296414	0.024533	5.949618
329.721000	21.199710	2.089667	0.011916	12.312678	0.024529	5.957487
329.741000	21.199710	2.089190	0.011916	12.309868	0.024529	5.956127
329.761000	21.199710	2.086487	0.011918	12.293940	0.024534	5.948421
329.781000	21.199710	2.083635	0.011921	12.277139	0.024538	5.940292
329.801000	21.199710	2.090228	0.011916	12.315987	0.024528	5.959088
329.801000	21.199710	2.092695	0.011914	12.330518	0.024524	5.966119
329.821000	21.199710	2.088069	0.011917	12.303264	0.024531	5.952932
329.841000	21.199710	2.088892	0.011917	12.308111	0.024530	5.955277
329.881000	21.199710	2.079733	0.011923	12.254147	0.024544	5.929167
329.901000	21.199710	2.087878	0.011917	12.302140	0.024531	5.952388
329.921000	21.199710	2.079371	0.011924	12.252015	0.024544	5.928135
329.941000	21.199710	2.084880	0.011920	12.284471	0.024536	5.943839
329.961000	21.199710	2.089101	0.011916	12.309344	0.024530	5.955874
329.981000	21.199710	2.087535	0.011918	12.300119	0.024532	5.951410
330.001000	21.199710	2.082350	0.011922	12.269564	0.024540	5.936627
330.021000	21.199790	2.081705	0.011922	12.265766	0.024541	5.934789
330.021000	21.199790	2.082134	0.011922	12.268292	0.024540	5.936011
330.041000	21.199710	2.079437	0.011924	12.252404	0.024544	5.928323
330.061000	21.199790	2.084464	0.011920	12.282023	0.024537	5.942655
330.101000	21.199710	2.087988	0.011917	12.302785	0.024531	5.952700
330.121000	21.199710	2.091114	0.011915	12.321204	0.024526	5.961613
330.141000	21.199710	2.083034	0.011921	12.273595	0.024539	5.938577
330.161000	21.199710	2.084331	0.011920	12.281235	0.024537	5.942274
330.181000	21.199710	2.087017	0.011918	12.297062	0.024533	5.949931
330.201000	21.199710	2.084419	0.011920	12.281756	0.024537	5.942525
330.221000	21.199710	2.091081	0.011915	12.321010	0.024526	5.961519
330.221000	21.199710	2.090081	0.011916	12.315119	0.024528	5.958668
330.241000	21.199710	2.089442	0.011916	12.311352	0.024529	5.956846
330.261000	21.199790	2.088054	0.011917	12.303173	0.024531	5.952888
330.281000	21.199710	2.087499	0.011918	12.299904	0.024532	5.951306
330.321000	21.199710	2.082031	0.011922	12.267689	0.024540	5.935719
330.341000	21.199710	2.088898	0.011917	12.308150	0.024530	5.955296
330.361000	21.199710	2.081781	0.011922	12.266212	0.024541	5.935004
330.381000	21.199710	2.091447	0.011915	12.323166	0.024526	5.962561
330.401000	21.199790	2.086705	0.011918	12.295225	0.024533	5.949042
330.421000	21.199790	2.090545	0.011915	12.317849	0.024527	5.959989
330.441000	21.199710	2.086588	0.011918	12.294536	0.024533	5.948709
330.441000	21.199710	2.082130	0.011922	12.268269	0.024540	5.936000
330.461000	21.199790	2.084304	0.011920	12.281077	0.024537	5.942197
330.481000	21.199710	2.078528	0.011924	12.247043	0.024546	5.925730
330.521000	21.199790	2.089728	0.011916	12.313036	0.024529	5.957660
330.541000	21.199710	2.087889	0.011917	12.302204	0.024531	5.952419
330.561000	21.199790	2.078605	0.011924	12.247497	0.024546	5.925949
330.581000	21.199790	2.089472	0.011916	12.311528	0.024529	5.956931
330.601000	21.199790	2.085676	0.011919	12.289165	0.024535	5.946111
330.621000	21.199790	2.083322	0.011921	12.275290	0.024539	5.939397
330.641000	21.199790	2.080847	0.011923	12.260709	0.024542	5.932342
330.661000	21.199790	2.090635	0.011915	12.318381	0.024527	5.960246
330.661000	21.199790	2.089660	0.011916	12.312634	0.024529	5.957466
330.681000	21.199790	2.082407	0.011922	12.269901	0.024540	5.936789
330.701000	21.199790	2.095050	0.011912	12.344394	0.024520	5.972833
330.741000	21.199790	2.088172	0.011917	12.303867	0.024531	5.953224
330.741000	21.199790	2.086966	0.011918	12.296764	0.024533	5.949787
330.781000	21.199790	2.085127	0.011919	12.285930	0.024536	5.944545
330.801000	21.199790	2.092381	0.011914	12.328671	0.024525	5.965225
330.821000	21.199790	2.088384	0.011917	12.305121	0.024531	5.953831
330.841000	21.199790	2.091589	0.011915	12.324005	0.024526	5.962968
330.861000	21.199790	2.089674	0.011916	12.312722	0.024529	5.957509
330.861000	21.199790	2.090772	0.011915	12.319191	0.024527	5.960639
330.881000	21.199790	2.091748	0.011915	12.324943	0.024526	5.963421
330.901000	21.199790	2.094381	0.011913	12.340456	0.024522	5.970927
330.921000	21.199790	2.085524	0.011919	12.288266	0.024535	5.945676
330.961000	21.199790	2.088440	0.011917	12.305450	0.024531	5.953990
330.961000	21.199790	2.084741	0.011920	12.283655	0.024536	5.943444
331.001000	21.199790	2.088017	0.011917	12.302958	0.024531	5.952784
331.021000	21.199790	2.088662	0.011917	12.306756	0.024530	5.954622
331.041000	21.199790	2.089136	0.011916	12.309549	0.024530	5.955973
331.061000	21.199790	2.093739	0.011913	12.336671	0.024522	5.969096
331.081000	21.199790	2.085328	0.011919	12.287111	0.024535	5.945116
331.081000	21.199790	2.091621	0.011915	12.324194	0.024526	5.963059
331.101000	21.199790	2.091385	0.011915	12.322800	0.024526	5.962385
331.121000	21.199790	2.088473	0.011917	12.305642	0.024531	5.954083
331.161000	21.199790	2.083676	0.011921	12.277380	0.024538	5.940408
331.161000	21.199790	2.085062	0.011920	12.285544	0.024536	5.944358
331.201000	21.199790	2.090903	0.011915	12.319963	0.024527	5.961012
331.221000	21.199790	2.086391	0.011919	12.293378	0.024534	5.948149
331.241000	21.199790	2.092918	0.011914	12.331834	0.024524	5.966756
331.261000	21.199790	2.085284	0.011919	12.286852	0.024535	5.944991
331.281000	21.199790	2.081776	0.011922	12.266181	0.024541	5.934989
331.301000	21.199790	2.077651	0.011925	12.241878	0.024547	5.923230
331.301000	21.199790	2.082705	0.011921	12.271655	0.024539	5.937638
331.321000	21.199790	2.078439	0.011925	12.246520	0.024546	5.925477
331.341000	21.199790	2.083206	0.011921	12.274608	0.024539	5.939067
331.361000	21.199790	2.086812	0.011918	12.295855	0.024533	5.949347
331.401000	21.199790	2.085516	0.011919	12.288222	0.024535	5.945654
331.421000	21.199790	2.086781	0.011918	12.295676	0.024533	5.949261
331.441000	21.199790	2.089077	0.011917	12.309204	0.024530	5.955806
331.461000	21.199790	2.087064	0.011918	12.297339	0.024533	5.950065
331.481000	21.199790	2.089738	0.011916	12.313098	0.024529	5.957690
331.501000	21.199790	2.090126	0.011916	12.315381	0.024528	5.958795
331.501000	21.199790	2.095780	0.011911	12.348699	0.024519	5.974916
331.521000	21.199790	2.090275	0.011916	12.316261	0.024528	5.959221
331.541000	21.199790	2.088617	0.011917	12.306489	0.024530	5.954493
331.561000	21.199790	2.092243	0.011914	12.327857	0.024525	5.964832
331.601000	21.199790	2.092982	0.011914	12.332210	0.024524	5.966937
331.601000	21.199790	2.086070	0.011919	12.291484	0.024534	5.947232
331.641000	21.199790	2.084080	0.011920	12.279761	0.024537	5.941560
331.661000	21.199790	2.086799	0.011918	12.295782	0.024533	5.949312
331.681000	21.199790	2.089209	0.011916	12.309982	0.024529	5.956182
331.701000	21.199790	2.079369	0.011924	12.252002	0.024545	5.928129
331.721000	21.199790	2.086157	0.011919	12.291997	0.024534	5.947481
331.721000	21.199790	2.090272	0.011916	12.316243	0.024528	5.959212
331.741000	21.199790	2.089521	0.011916	12.311821	0.024529	5.957072
331.761000	21.199790	2.085960	0.011919	12.290839	0.024534	5.946920
331.781000	21.199790	2.083902	0.011920	12.278712	0.024538	5.941053
331.801000	21.199790	2.090434	0.011916	12.317197	0.024528	5.959673
331.841000	21.199790	2.086048	0.011919	12.291352	0.024534	5.947168
331.841000	21.199790	2.085920	0.011919	12.290603	0.024535	5.946806
331.881000	21.199790	2.078997	0.011924	12.249808	0.024545	5.927067
331.901000	21.199790	2.080683	0.011923	12.259740	0.024543	5.931873
331.921000	21.199790	2.080036	0.011923	12.255929	0.024544	5.930029
331.941000	21.199790	2.081129	0.011922	12.262370	0.024542	5.933146
331.941000	21.199790	2.078270	0.011925	12.245523	0.024546	5.924994
331.961000	21.199790	2.083952	0.011920	12.279002	0.024538	5.941193
331.981000	21.199790	2.078977	0.011924	12.249694	0.024545	5.927012
332.001000	21.199790	2.082206	0.011922	12.268717	0.024540	5.936217
332.021000	21.199790	2.085743	0.011919	12.289559	0.024535	5.946301
332.061000	21.199790	2.087184	0.011918	12.298049	0.024533	5.950409
332.081000	21.199790	2.085293	0.011919	12.286906	0.024535	5.945017
332.101000	21.199790	2.080438	0.011923	12.258300	0.024543	5.931176
332.121000	21.199790	2.085061	0.011920	12.285541	0.024536	5.944357
332.141000	21.199790	2.090828	0.011915	12.319518	0.024527	5.960797
332.141000	21.199790	2.092255	0.011914	12.327925	0.024525	5.964864
332.161000	21.199790	2.091364	0.011915	12.322678	0.024526	5.962326
332.181000	21.199790	2.085669	0.011919	12.289124	0.024535	5.946090
332.201000	21.199790	2.092518	0.011914	12.329479	0.024524	5.965616
332.241000	21.199790	2.089224	0.011916	12.310070	0.024529	5.956225
332.241000	21.199790	2.095214	0.011912	12.345365	0.024520	5.973303
332.261000	21.199790	2.094482	0.011912	12.341052	0.024521	5.971216
332.301000	21.199790	2.090540	0.011915	12.317821	0.024527	5.959976
332.321000	21.199790	2.088920	0.011917	12.308277	0.024530	5.955358
332.341000	21.199790	2.090823	0.011915	12.319492	0.024527	5.960784
332.361000	21.199790	2.081407	0.011922	12.264010	0.024541	5.933939
332.361000	21.199790	2.080974	0.011923	12.261461	0.024542	5.932706
332.381000	21.199790	2.081353	0.011922	12.263689	0.024542	5.933784
332.401000	21.199790	2.085795	0.011919	12.289862	0.024535	5.946448
332.441000	21.199790	2.080297	0.011923	12.257468	0.024543	5.930774
332.441000	21.199790	2.087396	0.011918	12.299300	0.024532	5.951014
332.461000	21.199790	2.078854	0.011924	12.248968	0.024545	5.926661
332.501000	21.199790	2.088727	0.011917	12.307140	0.024530	5.954807
332.521000	21.199790	2.087665	0.011918	12.300883	0.024532	5.951780
332.541000	21.199790	2.083535	0.011921	12.276549	0.024538	5.940006
332.561000	21.199790	2.083905	0.011920	12.278725	0.024538	5.941059
332.581000	21.199790	2.089350	0.011916	12.310811	0.024529	5.956584
332.581000	21.199790	2.084933	0.011920	12.284787	0.024536	5.943992
332.601000	21.199790	2.086514	0.011918	12.294098	0.024534	5.948497
332.621000	21.199790	2.082275	0.011922	12.269124	0.024540	5.936413
332.641000	21.199790	2.084939	0.011920	12.284818	0.024536	5.944007
332.661000	21.199790	2.086818	0.011918	12.295893	0.024533	5.949366
332.701000	21.199790	2.082090	0.011922	12.268031	0.024540	5.935884
332.721000	21.199790	2.085365	0.011919	12.287329	0.024535	5.945222
332.741000	21.199790	2.086215	0.011919	12.292339	0.024534	5.947646
332.761000	21.199790	2.087049	0.011918	12.297251	0.024533	5.950023
332.781000	21.199790	2.090637	0.011915	12.318391	0.024527	5.960251
332.781000	21.199790	2.087296	0.011918	12.298707	0.024532	5.950727
332.801000	21.199790	2.085523	0.011919	12.288261	0.024535	5.945673
332.821000	21.199790	2.088279	0.011917	12.304500	0.024531	5.953530
332.841000	21.199790	2.085735	0.011919	12.289512	0.024535	5.946278
332.861000	21.199790	2.084201	0.011920	12.280471	0.024537	5.941904
332.881000	21.199790	2.095130	0.011912	12.344865	0.024520	5.973061
332.921000	21.199790	2.088450	0.011917	12.305505	0.024531	5.954016
332.941000	21.199790	2.082710	0.011921	12.271689	0.024539	5.937654
332.961000	21.199790	2.082557	0.011921	12.270784	0.024540	5.937217
332.981000	21.199790	2.080898	0.011923	12.261010	0.024542	5.932487
333.001000	21.199790	2.083959	0.011920	12.279049	0.024538	5.941216
333.001000	21.199790	2.091092	0.011915	12.321072	0.024527	5.961549
333.021000	21.199790	2.090904	0.011915	12.319969	0.024527	5.961015
333.041000	21.199790	2.086498	0.011918	12.294007	0.024534	5.948453
333.081000	21.199790	2.084657	0.011920	12.283160	0.024536	5.943205
333.101000	21.199790	2.085392	0.011919	12.287489	0.024535	5.945299
333.121000	21.199790	2.088665	0.011917	12.306774	0.024530	5.954631
333.141000	21.199790	2.089008	0.011917	12.308795	0.024530	5.955608
333.161000	21.199790	2.088422	0.011917	12.305342	0.024531	5.953937
333.181000	21.199790	2.085277	0.011919	12.286810	0.024536	5.944971
333.201000	21.199790	2.089077	0.011917	12.309199	0.024530	5.955804
333.221000	21.199790	2.078108	0.011925	12.244569	0.024547	5.924533
333.221000	21.199790	2.079382	0.011924	12.252077	0.024545	5.928165
333.241000	21.199790	2.077165	0.011925	12.239012	0.024548	5.921844
333.261000	21.199871	2.084445	0.011920	12.281911	0.024537	5.942601
333.281000	21.199790	2.082621	0.011921	12.271163	0.024540	5.937400
333.301000	21.199790	2.084792	0.011920	12.283953	0.024536	5.943588
333.341000	21.199790	2.086485	0.011918	12.293932	0.024534	5.948417
333.361000	21.199790	2.083904	0.011920	12.278722	0.024538	5.941058
333.381000	21.199790	2.078438	0.011925	12.246515	0.024546	5.925474
333.401000	21.199790	2.080761	0.011923	12.260201	0.024542	5.932096
333.421000	21.199790	2.082713	0.011921	12.271704	0.024539	5.937662
333.421000	21.199790	2.086131	0.011919	12.291842	0.024534	5.947405
333.441000	21.199790	2.086836	0.011918	12.295997	0.024533	5.949416
333.461000	21.199871	2.085496	0.011919	12.288103	0.024535	5.945597
333.481000	21.199790	2.084393	0.011920	12.281606	0.024537	5.942453
333.501000	21.199871	2.081477	0.011922	12.264424	0.024541	5.934140
333.521000	21.199790	2.080633	0.011923	12.259448	0.024543	5.931732
333.541000	21.199790	2.080906	0.011923	12.261056	0.024542	5.932510
333.581000	21.199871	2.074490	0.011928	12.223253	0.024552	5.914219
333.601000	21.199790	2.086152	0.011919	12.291966	0.024534	5.947466
333.621000	21.199871	2.079042	0.011924	12.250072	0.024545	5.927195
333.641000	21.199790	2.084701	0.011920	12.283419	0.024536	5.943330
333.641000	21.199790	2.084206	0.011920	12.280502	0.024537	5.941919
333.661000	21.199871	2.075905	0.011926	12.231587	0.024550	5.918251
333.681000	21.199871	2.083514	0.011921	12.276424	0.024538	5.939946
333.701000	21.199871	2.084982	0.011920	12.285075	0.024536	5.944131
333.721000	21.199871	2.084485	0.011920	12.282147	0.024537	5.942715
333.741000	21.199790	2.083307	0.011921	12.275202	0.024539	5.939354
333.781000	21.199871	2.080134	0.011923	12.256510	0.024544	5.930310
333.801000	21.199871	2.077355	0.011925	12.240137	0.024548	5.922388
333.821000	21.199871	2.080254	0.011923	12.257217	0.024543	5.930652
333.841000	21.199871	2.084966	0.011920	12.284979	0.024536	5.944085
333.861000	21.199871	2.085540	0.011919	12.288362	0.024535	5.945722
333.861000	21.199871	2.090313	0.011916	12.316487	0.024528	5.959330
333.881000	21.199871	2.084307	0.011920	12.281098	0.024537	5.942207
333.901000	21.199871	2.082705	0.011921	12.271657	0.024540	5.937639
333.941000	21.199871	2.083154	0.011921	12.274305	0.024539	5.938920
333.961000	21.199871	2.088246	0.011917	12.304308	0.024531	5.953437
333.981000	21.199871	2.087396	0.011918	12.299298	0.024532	5.951013
334.001000	21.199871	2.084105	0.011920	12.279906	0.024537	5.941630
334.021000	21.199871	2.087522	0.011918	12.300038	0.024532	5.951371
334.041000	21.199871	2.085831	0.011919	12.290075	0.024535	5.946550
334.061000	21.199871	2.086142	0.011919	12.291906	0.024534	5.947437
334.061000	21.199871	2.088394	0.011917	12.305178	0.024531	5.953858
334.081000	21.199871	2.084016	0.011920	12.279383	0.024538	5.941377
334.101000	21.199871	2.082231	0.011922	12.268862	0.024540	5.936287
334.121000	21.199871	2.080060	0.011923	12.256069	0.024544	5.930097
334.141000	21.199871	2.087421	0.011918	12.299445	0.024532	5.951084
334.161000	21.199871	2.082086	0.011922	12.268007	0.024541	5.935873
334.201000	21.199871	2.088552	0.011917	12.306111	0.024531	5.954310
334.221000	21.199871	2.091129	0.011915	12.321295	0.024527	5.961656
334.241000	21.199871	2.075289	0.011927	12.227960	0.024551	5.916496
334.261000	21.199871	2.075586	0.011927	12.229712	0.024551	5.917344
334.281000	21.199871	2.078837	0.011924	12.248865	0.024546	5.926611
334.281000	21.199871	2.084027	0.011920	12.279445	0.024538	5.941407
334.301000	21.199871	2.082958	0.011921	12.273147	0.024539	5.938360
334.321000	21.199871	2.080458	0.011923	12.258419	0.024543	5.931234
334.341000	21.199871	2.078791	0.011924	12.248593	0.024546	5.926479
334.381000	21.199871	2.088492	0.011917	12.305754	0.024531	5.954137
334.401000	21.199871	2.087059	0.011918	12.297310	0.024533	5.950052
334.421000	21.199871	2.078737	0.011924	12.248277	0.024546	5.926326
334.441000	21.199871	2.083084	0.011921	12.273891	0.024539	5.938720
334.461000	21.199871	2.076174	0.011926	12.233178	0.024550	5.919021
334.481000	21.199871	2.085117	0.011920	12.285870	0.024536	5.944516
334.501000	21.199871	2.086559	0.011918	12.294367	0.024534	5.948628
334.501000	21.199871	2.091051	0.011915	12.320834	0.024527	5.961433
334.521000	21.199871	2.083863	0.011920	12.278481	0.024538	5.940941
334.541000	21.199871	2.085493	0.011919	12.288082	0.024535	5.945587
334.581000	21.199871	2.081882	0.011922	12.266808	0.024541	5.935293
334.581000	21.199871	2.075594	0.011927	12.229756	0.024551	5.917365
334.621000	21.199871	2.078195	0.011925	12.245085	0.024547	5.924782
334.641000	21.199871	2.073444	0.011928	12.217092	0.024554	5.911238
334.661000	21.199871	2.077878	0.011925	12.243214	0.024547	5.923877
334.681000	21.199871	2.082963	0.011921	12.273178	0.024539	5.938375
334.701000	21.199871	2.079891	0.011923	12.255075	0.024544	5.929616
334.701000	21.199871	2.075477	0.011927	12.229069	0.024551	5.917033
334.721000	21.199871	2.074099	0.011928	12.220950	0.024553	5.913105
334.741000	21.199871	2.082328	0.011922	12.269437	0.024540	5.936565
334.761000	21.199871	2.079801	0.011924	12.254546	0.024544	5.929360
334.801000	21.199871	2.077987	0.011925	12.243859	0.024547	5.924189
334.801000	21.199871	2.072555	0.011929	12.211849	0.024555	5.908701
334.841000	21.199871	2.075885	0.011926	12.231471	0.024550	5.918195
334.861000	21.199871	2.078934	0.011924	12.249440	0.024545	5.926889
334.881000	21.199871	2.081867	0.011922	12.266722	0.024541	5.935251
334.901000	21.199871	2.074516	0.011928	12.223406	0.024552	5.914293
334.921000	21.199871	2.068906	0.011932	12.190351	0.024561	5.898299
334.921000	21.199871	2.083975	0.011920	12.279142	0.024538	5.941261
334.941000	21.199871	2.082976	0.011921	12.273256	0.024539	5.938413
334.961000	21.199871	2.081931	0.011922	12.267095	0.024541	5.935432
335.001000	21.199871	2.085885	0.011919	12.290393	0.024535	5.946705
335.021000	21.199871	2.077602	0.011925	12.241587	0.024547	5.923090
335.021000	21.199871	2.076805	0.011926	12.236890	0.024549	5.920817
335.061000	21.199871	2.080197	0.011923	12.256880	0.024543	5.930489
335.081000	21.199871	2.073777	0.011928	12.219054	0.024553	5.912187
335.101000	21.199871	2.073871	0.011928	12.219605	0.024553	5.912454
335.121000	21.199871	2.079117	0.011924	12.250517	0.024545	5.927411
335.141000	21.199871	2.080477	0.011923	12.258530	0.024543	5.931288
335.141000	21.199871	2.085325	0.011919	12.287095	0.024536	5.945109
335.161000	21.199871	2.078693	0.011924	12.248015	0.024546	5.926200
335.181000	21.199871	2.083568	0.011921	12.276743	0.024538	5.940100
335.221000	21.199871	2.082909	0.011921	12.272860	0.024539	5.938221
335.241000	21.199952	2.083693	0.011921	12.277479	0.024538	5.940456
335.261000	21.199952	2.078920	0.011924	12.249354	0.024545	5.926848
335.281000	21.199871	2.087252	0.011918	12.298450	0.024533	5.950603
335.301000	21.199952	2.083309	0.011921	12.275214	0.024539	5.939360
335.321000	21.199871	2.078503	0.011925	12.246901	0.024546	5.925661
335.341000	21.199871	2.081745	0.011922	12.266002	0.024541	5.934903
335.341000	21.199871	2.079714	0.011924	12.254036	0.024544	5.929113
335.361000	21.199952	2.086077	0.011919	12.291523	0.024534	5.947251
335.381000	21.199952	2.086099	0.011919	12.291658	0.024534	5.947316
335.401000	21.199952	2.083982	0.011920	12.279181	0.024538	5.941280
335.421000	21.199952	2.084909	0.011920	12.284645	0.024536	5.943923
335.441000	21.199952	2.082862	0.011921	12.272582	0.024539	5.938087
335.481000	21.199952	2.080049	0.011923	12.256010	0.024544	5.930068
335.501000	21.199952	2.088645	0.011917	12.306658	0.024531	5.954574
335.521000	21.199952	2.079449	0.011924	12.252471	0.024545	5.928356
335.541000	21.199952	2.078552	0.011925	12.247186	0.024546	5.925799
335.561000	21.199871	2.079164	0.011924	12.250792	0.024545	5.927544
335.561000	21.199871	2.080074	0.011923	12.256155	0.024544	5.930138
335.581000	21.199952	2.081511	0.011922	12.264624	0.024542	5.934236
335.601000	21.199952	2.077134	0.011926	12.238833	0.024548	5.921757
335.621000	21.199952	2.080665	0.011923	12.259637	0.024543	5.931823
335.641000	21.199952	2.079009	0.011924	12.249880	0.024545	5.927102
335.661000	21.199952	2.075464	0.011927	12.228994	0.024551	5.916997
335.701000	21.199952	2.082084	0.011922	12.267997	0.024541	5.935868
335.721000	21.199952	2.079214	0.011924	12.251087	0.024545	5.927687
335.741000	21.199952	2.074665	0.011927	12.224287	0.024552	5.914719
335.761000	21.199952	2.073441	0.011928	12.217072	0.024554	5.911228
335.781000	21.199952	2.080060	0.011923	12.256069	0.024544	5.930097
335.781000	21.199952	2.076064	0.011926	12.232525	0.024550	5.918705
335.801000	21.199952	2.083467	0.011921	12.276147	0.024539	5.939812
335.821000	21.199952	2.079574	0.011924	12.253209	0.024544	5.928713
335.841000	21.199952	2.078956	0.011924	12.249569	0.024545	5.926952
335.861000	21.199952	2.075806	0.011927	12.231010	0.024550	5.917972
335.901000	21.199952	2.077283	0.011925	12.239712	0.024548	5.922182
335.921000	21.199952	2.077515	0.011925	12.241077	0.024548	5.922843
335.941000	21.199952	2.075286	0.011927	12.227945	0.024551	5.916489
335.961000	21.199952	2.080385	0.011923	12.257986	0.024543	5.931025
335.981000	21.199952	2.074374	0.011928	12.222567	0.024552	5.913887
335.981000	21.199952	2.079309	0.011924	12.251647	0.024545	5.927957
336.001000	21.199952	2.074200	0.011928	12.221543	0.024553	5.913392
336.021000	21.199952	2.082362	0.011922	12.269634	0.024540	5.936660
336.041000	21.199952	2.075899	0.011927	12.231554	0.024550	5.918235
336.061000	21.199952	2.081721	0.011922	12.265860	0.024541	5.934834
336.081000	21.199952	2.080894	0.011923	12.260986	0.024542	5.932476
336.121000	21.199952	2.080037	0.011923	12.255937	0.024544	5.930033
336.141000	21.199952	2.069898	0.011931	12.196196	0.024559	5.901127
336.161000	21.199952	2.075850	0.011927	12.231264	0.024550	5.918095
336.181000	21.199952	2.080969	0.011923	12.261429	0.024542	5.932691
336.201000	21.199952	2.075842	0.011927	12.231217	0.024550	5.918072
336.201000	21.199952	2.083875	0.011921	12.278549	0.024538	5.940974
336.221000	21.199952	2.076390	0.011926	12.234447	0.024549	5.919635
336.241000	21.199952	2.088597	0.011917	12.306373	0.024531	5.954436
336.261000	21.199952	2.082800	0.011921	12.272217	0.024540	5.937910
336.281000	21.199952	2.079270	0.011924	12.251416	0.024545	5.927846
336.301000	21.199952	2.082509	0.011922	12.270505	0.024540	5.937082
336.341000	21.199952	2.079567	0.011924	12.253168	0.024545	5.928693
336.361000	21.199952	2.080242	0.011923	12.257147	0.024543	5.930618
336.381000	21.199952	2.079006	0.011924	12.249862	0.024545	5.927094
336.401000	21.199952	2.084870	0.011920	12.284411	0.024536	5.943810
336.421000	21.199952	2.074164	0.011928	12.221331	0.024553	5.913289
336.421000	21.199952	2.074893	0.011927	12.225626	0.024552	5.915367
336.441000	21.199952	2.078270	0.011925	12.245523	0.024546	5.924994
336.461000	21.199952	2.074773	0.011927	12.224919	0.024552	5.915025
336.481000	21.199952	2.071069	0.011930	12.203098	0.024558	5.904467
336.521000	21.199952	2.075347	0.011927	12.228302	0.024551	5.916662
336.541000	21.199952	2.078652	0.011924	12.247777	0.024546	5.926085
336.561000	21.199952	2.079701	0.011924	12.253958	0.024544	5.929075
336.581000	21.199952	2.078277	0.011925	12.245569	0.024546	5.925017
336.601000	21.199952	2.078538	0.011925	12.247106	0.024546	5.925760
336.621000	21.199952	2.076973	0.011926	12.237883	0.024548	5.921297
336.621000	21.199952	2.081632	0.011922	12.265336	0.024541	5.934581
336.641000	21.199952	2.081475	0.011922	12.264411	0.024542	5.934133
336.661000	21.199952	2.079600	0.011924	12.253362	0.024544	5.928787
336.681000	21.199952	2.083778	0.011921	12.277979	0.024538	5.940698
336.701000	21.199952	2.080814	0.011923	12.260515	0.024543	5.932248
336.741000	21.199952	2.077158	0.011926	12.238973	0.024548	5.921825
336.761000	21.199952	2.076994	0.011926	12.238004	0.024548	5.921356
336.781000	21.199952	2.079752	0.011924	12.254258	0.024544	5.929221
336.801000	21.199952	2.081793	0.011922	12.266282	0.024541	5.935038
336.821000	21.199952	2.076690	0.011926	12.236214	0.024549	5.920490
336.841000	21.200032	2.076338	0.011926	12.234144	0.024550	5.919489
336.841000	21.200032	2.082403	0.011922	12.269875	0.024540	5.936777
336.861000	21.199952	2.073867	0.011928	12.219582	0.024553	5.912443
336.881000	21.199952	2.079341	0.011924	12.251834	0.024545	5.928048
336.901000	21.199952	2.074207	0.011928	12.221587	0.024553	5.913413
336.921000	21.199952	2.078021	0.011925	12.244056	0.024547	5.924285
336.941000	21.199952	2.078817	0.011924	12.248751	0.024546	5.926556
336.981000	21.199952	2.076193	0.011926	12.233289	0.024550	5.919075
337.001000	21.199952	2.077647	0.011925	12.241854	0.024547	5.923219
337.021000	21.199952	2.078185	0.011925	12.245025	0.024547	5.924753
337.041000	21.199952	2.082241	0.011922	12.268922	0.024540	5.936316
337.061000	21.199952	2.074272	0.011928	12.221966	0.024553	5.913596
337.061000	21.199952	2.077267	0.011925	12.239616	0.024548	5.922136
337.081000	21.199952	2.069124	0.011932	12.191636	0.024561	5.898921
337.101000	21.199952	2.065953	0.011934	12.172952	0.024565	5.889881
337.121000	21.199952	2.074999	0.011927	12.226251	0.024552	5.915669
337.141000	21.199952	2.077062	0.011926	12.238409	0.024548	5.921552
337.181000	21.199952	2.075759	0.011927	12.230727	0.024550	5.917835
337.201000	21.199952	2.076270	0.011926	12.233740	0.024550	5.919293
337.221000	21.199952	2.075000	0.011927	12.226258	0.024552	5.915673
337.241000	21.199952	2.073897	0.011928	12.219761	0.024553	5.912529
337.261000	21.199952	2.075755	0.011927	12.230709	0.024550	5.917826
337.261000	21.199952	2.077721	0.011925	12.242292	0.024547	5.923431
337.281000	21.199952	2.072668	0.011929	12.212520	0.024555	5.909026
337.301000	21.199952	2.072540	0.011929	12.211763	0.024555	5.908660
337.321000	21.199952	2.075685	0.011927	12.230292	0.024550	5.917625
337.341000	21.199952	2.075614	0.011927	12.229877	0.024551	5.917424
337.381000	21.199952	2.073364	0.011928	12.216616	0.024554	5.911007
337.401000	21.199952	2.083278	0.011921	12.275036	0.024539	5.939274
337.421000	21.199952	2.078238	0.011925	12.245339	0.024547	5.924905
337.441000	21.199952	2.076584	0.011926	12.235590	0.024549	5.920188
337.461000	21.199952	2.073061	0.011929	12.214831	0.024555	5.910144
337.481000	21.199952	2.073317	0.011928	12.216339	0.024554	5.910873
337.481000	21.199952	2.070241	0.011931	12.198217	0.024559	5.902105
337.501000	21.199952	2.076165	0.011926	12.233124	0.024550	5.918995
337.521000	21.199952	2.070094	0.011931	12.197349	0.024559	5.901685
337.541000	21.199952	2.071028	0.011930	12.202851	0.024558	5.904348
337.581000	21.199952	2.072932	0.011929	12.214074	0.024555	5.909778
337.601000	21.199952	2.076395	0.011926	12.234476	0.024549	5.919649
337.621000	21.199952	2.071039	0.011930	12.202921	0.024558	5.904381
337.641000	21.199952	2.081627	0.011922	12.265303	0.024541	5.934564
337.661000	21.199952	2.077643	0.011925	12.241831	0.024547	5.923208
337.681000	21.199952	2.075919	0.011926	12.231673	0.024550	5.918293
337.701000	21.199952	2.080110	0.011923	12.256365	0.024544	5.930240
337.701000	21.199952	2.080903	0.011923	12.261041	0.024542	5.932502
337.721000	21.199952	2.074268	0.011928	12.221945	0.024553	5.913586
337.740000	21.199952	2.064718	0.011935	12.165675	0.024567	5.886360
337.780000	21.199952	2.072285	0.011929	12.210263	0.024556	5.907934
337.780000	21.199952	2.074940	0.011927	12.225903	0.024552	5.915501
337.820000	21.199952	2.068802	0.011932	12.189737	0.024561	5.898002
337.840000	21.199952	2.070389	0.011931	12.199090	0.024559	5.902527
337.860000	21.199952	2.065853	0.011934	12.172364	0.024566	5.889596
337.880000	21.199952	2.072334	0.011929	12.210551	0.024556	5.908073
337.900000	21.199952	2.077492	0.011925	12.240940	0.024548	5.922777
337.900000	21.199952	2.080101	0.011923	12.256315	0.024544	5.930216
337.920000	21.199952	2.074442	0.011928	12.222971	0.024552	5.914082
337.940000	21.199952	2.077554	0.011925	12.241308	0.024548	5.922955
337.980000	21.199952	2.076968	0.011926	12.237854	0.024548	5.921284
338.000000	21.199952	2.080976	0.011923	12.261468	0.024542	5.932709
338.020000	21.199952	2.075584	0.011927	12.229699	0.024551	5.917338
338.040000	21.199952	2.072233	0.011929	12.209955	0.024556	5.907785
338.060000	21.199952	2.077906	0.011925	12.243380	0.024547	5.923957
338.080000	21.199952	2.071042	0.011930	12.202940	0.024558	5.904390
338.100000	21.199952	2.075746	0.011927	12.230655	0.024550	5.917800
338.120000	21.199952	2.077122	0.011926	12.238764	0.024548	5.921724
338.120000	21.199952	2.079673	0.011924	12.253792	0.024544	5.928995
338.140000	21.199952	2.076689	0.011926	12.236212	0.024549	5.920489
338.180000	21.199952	2.075012	0.011927	12.226331	0.024552	5.915708
338.180000	21.199952	2.084608	0.011920	12.282873	0.024537	5.943066
338.220000	21.199952	2.078142	0.011925	12.244769	0.024547	5.924629
338.240000	21.199952	2.072880	0.011929	12.213769	0.024555	5.909630
338.260000	21.199952	2.065353	0.011934	12.169416	0.024566	5.888170
338.280000	21.200032	2.071854	0.011930	12.207719	0.024556	5.906703
338.300000	21.199952	2.069151	0.011932	12.191797	0.024561	5.898999
338.320000	21.199952	2.080667	0.011923	12.259647	0.024543	5.931828
338.340000	21.199952	2.080624	0.011923	12.259393	0.024543	5.931705
338.340000	21.199952	2.082257	0.011922	12.269018	0.024540	5.936362
338.360000	21.199952	2.084792	0.011920	12.283953	0.024536	5.943588
338.380000	21.199952	2.072989	0.011929	12.214411	0.024555	5.909941
338.420000	21.199952	2.068730	0.011932	12.189313	0.024561	5.897797
338.440000	21.199952	2.074195	0.011928	12.221512	0.024553	5.913377
338.460000	21.199952	2.073010	0.011929	12.214530	0.024555	5.909998
338.480000	21.199952	2.076561	0.011926	12.235453	0.024549	5.920122
338.500000	21.199952	2.076700	0.011926	12.236274	0.024549	5.920519
338.520000	21.199952	2.074446	0.011928	12.222991	0.024552	5.914092
338.540000	21.199952	2.067841	0.011933	12.184074	0.024563	5.895262
338.540000	21.199952	2.067298	0.011933	12.180877	0.024563	5.893715
338.560000	21.199952	2.073225	0.011929	12.215797	0.024554	5.910611
338.600000	21.199952	2.064398	0.011935	12.163789	0.024568	5.885447
338.620000	21.199952	2.066467	0.011934	12.175981	0.024565	5.891346
338.640000	21.199952	2.066774	0.011933	12.177789	0.024564	5.892221
338.660000	21.200032	2.069048	0.011932	12.191188	0.024561	5.898704
338.680000	21.200032	2.066769	0.011933	12.177761	0.024564	5.892207
338.700000	21.199952	2.063987	0.011935	12.161369	0.024568	5.884276
338.720000	21.200032	2.072347	0.011929	12.210624	0.024556	5.908108
338.740000	21.200032	2.064179	0.011935	12.162501	0.024568	5.884824
338.760000	21.199952	2.071538	0.011930	12.205862	0.024557	5.905804
338.760000	21.199952	2.073320	0.011928	12.216357	0.024554	5.910882
338.780000	21.199952	2.068103	0.011932	12.185621	0.024562	5.896010
338.820000	21.200032	2.068322	0.011932	12.186911	0.024562	5.896635
338.840000	21.199952	2.070732	0.011930	12.201108	0.024558	5.903504
338.860000	21.199952	2.070055	0.011931	12.197123	0.024559	5.901576
338.880000	21.200032	2.073445	0.011928	12.217095	0.024554	5.911239
338.900000	21.200032	2.077373	0.011925	12.240243	0.024548	5.922439
338.920000	21.199952	2.077604	0.011925	12.241603	0.024548	5.923097
338.940000	21.199952	2.077548	0.011925	12.241269	0.024548	5.922936
338.960000	21.200032	2.074848	0.011927	12.225362	0.024552	5.915239
338.980000	21.200032	2.071394	0.011930	12.205012	0.024557	5.905393
338.980000	21.200032	2.077779	0.011925	12.242634	0.024547	5.923596
339.020000	21.200032	2.071904	0.011930	12.208017	0.024556	5.906847
339.040000	21.199952	2.068647	0.011932	12.188825	0.024561	5.897561
339.060000	21.200032	2.075930	0.011927	12.231735	0.024550	5.918323
339.080000	21.199952	2.072668	0.011929	12.212517	0.024555	5.909024
339.100000	21.200032	2.075070	0.011927	12.226673	0.024552	5.915874
339.120000	21.200032	2.069049	0.011932	12.191193	0.024561	5.898707
339.140000	21.199952	2.070824	0.011930	12.201649	0.024558	5.903766
339.160000	21.199952	2.069628	0.011931	12.194608	0.024560	5.900359
339.180000	21.199952	2.070802	0.011930	12.201525	0.024558	5.903706
339.180000	21.199952	2.071657	0.011930	12.206561	0.024557	5.906143
339.200000	21.200032	2.073249	0.011929	12.215940	0.024554	5.910680
339.240000	21.199952	2.075022	0.011927	12.226388	0.024551	5.915736
339.260000	21.199952	2.076397	0.011926	12.234491	0.024549	5.919657
339.280000	21.199952	2.070756	0.011930	12.201253	0.024558	5.903574
339.300000	21.199952	2.071652	0.011930	12.206530	0.024557	5.906128
339.320000	21.199952	2.067301	0.011933	12.180895	0.024563	5.893724
339.340000	21.199952	2.074124	0.011928	12.221095	0.024553	5.913175
339.360000	21.199952	2.078208	0.011925	12.245160	0.024547	5.924819
339.380000	21.199952	2.079685	0.011924	12.253865	0.024544	5.929030
339.400000	21.199952	2.080533	0.011923	12.258862	0.024543	5.931448
339.400000	21.199952	2.076553	0.011926	12.235411	0.024549	5.920102
339.420000	21.200032	2.070872	0.011930	12.201934	0.024558	5.903904
339.440000	21.199952	2.071997	0.011929	12.208566	0.024556	5.907113
339.460000	21.199952	2.076321	0.011926	12.234041	0.024549	5.919438
339.500000	21.199952	2.079474	0.011924	12.252619	0.024545	5.928427
339.520000	21.199952	2.076863	0.011926	12.237232	0.024549	5.920983
339.540000	21.199952	2.079531	0.011924	12.252955	0.024545	5.928590
339.560000	21.200032	2.076016	0.011926	12.232243	0.024550	5.918569
339.580000	21.199952	2.077169	0.011926	12.239041	0.024548	5.921858
339.600000	21.199952	2.077024	0.011926	12.238186	0.024548	5.921444
339.620000	21.199952	2.076776	0.011926	12.236719	0.024549	5.920735
339.620000	21.199952	2.072999	0.011929	12.214465	0.024555	5.909967
339.660000	21.199952	2.074883	0.011927	12.225569	0.024552	5.915340
339.680000	21.199952	2.078599	0.011924	12.247463	0.024546	5.925933
339.700000	21.199952	2.074228	0.011928	12.221706	0.024553	5.913471
339.720000	21.200032	2.072086	0.011929	12.209087	0.024556	5.907365
339.720000	21.200032	2.072046	0.011929	12.208854	0.024556	5.907252
339.760000	21.200032	2.074637	0.011928	12.224121	0.024552	5.914639
339.780000	21.200032	2.071805	0.011930	12.207434	0.024557	5.906565
339.800000	21.200032	2.071914	0.011930	12.208074	0.024556	5.906875
339.820000	21.200032	2.072952	0.011929	12.214191	0.024555	5.909834
339.820000	21.200032	2.070157	0.011931	12.197722	0.024559	5.901866
339.840000	21.200032	2.069334	0.011931	12.192872	0.024560	5.899519
339.860000	21.200032	2.078567	0.011925	12.247277	0.024546	5.925843
339.900000	21.200032	2.080598	0.011923	12.259240	0.024543	5.931631
339.920000	21.200032	2.077747	0.011925	12.242445	0.024547	5.923505
339.940000	21.200032	2.075656	0.011927	12.230121	0.024551	5.917542
339.960000	21.200032	2.073773	0.011928	12.219030	0.024554	5.912176
339.980000	21.200032	2.068502	0.011932	12.187971	0.024562	5.897147
340.000000	21.200032	2.073144	0.011929	12.215320	0.024554	5.910381
340.020000	21.200032	2.068606	0.011932	12.188585	0.024561	5.897445
340.040000	21.200032	2.072166	0.011929	12.209561	0.024556	5.907594
340.040000	21.200032	2.068867	0.011932	12.190123	0.024561	5.898189
340.060000	21.200032	2.076017	0.011926	12.232251	0.024550	5.918572
340.100000	21.200032	2.076188	0.011926	12.233256	0.024550	5.919059
340.100000	21.200032	2.067802	0.011933	12.183844	0.024563	5.895151
340.140000	21.200032	2.072308	0.011929	12.210396	0.024556	5.907998
340.160000	21.200032	2.076524	0.011926	12.235235	0.024549	5.920016
340.180000	21.200032	2.072518	0.011929	12.211631	0.024555	5.908596
340.200000	21.200032	2.077632	0.011925	12.241764	0.024548	5.923175
340.220000	21.200032	2.083199	0.011921	12.274569	0.024539	5.939048
340.240000	21.200032	2.079748	0.011924	12.254235	0.024544	5.929210
340.260000	21.200032	2.074917	0.011927	12.225766	0.024552	5.915435
340.260000	21.200032	2.067429	0.011933	12.181647	0.024563	5.894088
340.300000	21.200032	2.078573	0.011925	12.247313	0.024546	5.925860
340.300000	21.200032	2.077822	0.011925	12.242888	0.024547	5.923719
340.320000	21.200032	2.073133	0.011929	12.215256	0.024555	5.910349
340.340000	21.200032	2.072515	0.011929	12.211613	0.024555	5.908587
340.380000	21.200032	2.070996	0.011930	12.202668	0.024558	5.904259
340.400000	21.200032	2.075160	0.011927	12.227199	0.024551	5.916128
340.420000	21.200032	2.070605	0.011931	12.200359	0.024558	5.903142
340.440000	21.200032	2.081499	0.011922	12.264554	0.024542	5.934202
340.460000	21.200032	2.078572	0.011925	12.247305	0.024546	5.925856
340.460000	21.200032	2.079679	0.011924	12.253826	0.024544	5.929011
340.480000	21.200032	2.077632	0.011925	12.241769	0.024548	5.923178
340.520000	21.200032	2.073774	0.011928	12.219035	0.024554	5.912178
340.540000	21.200032	2.082157	0.011922	12.268427	0.024541	5.936076
340.560000	21.200032	2.083347	0.011921	12.275440	0.024539	5.939469
340.580000	21.200032	2.076204	0.011926	12.233354	0.024550	5.919106
340.600000	21.200032	2.074345	0.011928	12.222398	0.024553	5.913805
340.620000	21.200032	2.075507	0.011927	12.229248	0.024551	5.917119
340.640000	21.200032	2.072630	0.011929	12.212294	0.024555	5.908917
340.660000	21.200032	2.073489	0.011928	12.217354	0.024554	5.911365
340.680000	21.200032	2.069315	0.011932	12.192758	0.024560	5.899464
340.680000	21.200032	2.071533	0.011930	12.205831	0.024557	5.905789
340.700000	21.200032	2.072064	0.011929	12.208960	0.024556	5.907303
340.720000	21.200032	2.080647	0.011923	12.259533	0.024543	5.931773
340.740000	21.200032	2.076732	0.011926	12.236466	0.024549	5.920612
340.780000	21.200032	2.072035	0.011929	12.208789	0.024556	5.907221
340.800000	21.200032	2.071156	0.011930	12.203608	0.024558	5.904714
340.820000	21.200032	2.072508	0.011929	12.211572	0.024555	5.908567
340.840000	21.200032	2.079818	0.011924	12.254647	0.024544	5.929409
340.860000	21.200032	2.081269	0.011923	12.263194	0.024542	5.933544
340.880000	21.200032	2.074746	0.011927	12.224763	0.024552	5.914950
340.900000	21.200032	2.076338	0.011926	12.234144	0.024550	5.919489
340.900000	21.200032	2.075520	0.011927	12.229320	0.024551	5.917155
340.920000	21.200032	2.074047	0.011928	12.220642	0.024553	5.912955
340.940000	21.200032	2.075906	0.011927	12.231598	0.024550	5.918256
340.980000	21.200032	2.075070	0.011927	12.226673	0.024552	5.915874
341.000000	21.200032	2.077236	0.011926	12.239432	0.024548	5.922047
341.020000	21.200032	2.082691	0.011921	12.271572	0.024540	5.937598
341.040000	21.200032	2.076872	0.011926	12.237287	0.024549	5.921009
341.060000	21.200032	2.078094	0.011925	12.244486	0.024547	5.924493
341.080000	21.200032	2.074669	0.011927	12.224305	0.024552	5.914728
341.100000	21.200032	2.076929	0.011926	12.237626	0.024549	5.921173
341.100000	21.200032	2.073702	0.011928	12.218608	0.024554	5.911971
341.120000	21.200032	2.075347	0.011927	12.228305	0.024551	5.916663
341.140000	21.200032	2.067271	0.011933	12.180717	0.024564	5.893638
341.160000	21.200032	2.075712	0.011927	12.230455	0.024551	5.917704
341.200000	21.200032	2.071992	0.011929	12.208533	0.024556	5.907096
341.220000	21.200032	2.073222	0.011929	12.215779	0.024554	5.910603
341.240000	21.200032	2.074939	0.011927	12.225901	0.024552	5.915500
341.260000	21.200032	2.081098	0.011923	12.262191	0.024542	5.933059
341.280000	21.200032	2.074447	0.011928	12.222999	0.024552	5.914096
341.300000	21.200032	2.077303	0.011926	12.239826	0.024548	5.922238
341.320000	21.200032	2.078781	0.011924	12.248538	0.024546	5.926453
341.320000	21.200032	2.079376	0.011924	12.252041	0.024545	5.928148
341.340000	21.200032	2.081900	0.011922	12.266914	0.024541	5.935344
341.360000	21.200032	2.075868	0.011927	12.231370	0.024550	5.918146
341.400000	21.200032	2.081027	0.011923	12.261769	0.024542	5.932855
341.420000	21.200032	2.072544	0.011929	12.211787	0.024555	5.908671
341.440000	21.200032	2.071914	0.011930	12.208077	0.024556	5.906876
341.460000	21.200032	2.070749	0.011930	12.201209	0.024558	5.903553
341.480000	21.200032	2.073563	0.011928	12.217789	0.024554	5.911575
341.500000	21.200032	2.076800	0.011926	12.236865	0.024549	5.920805
341.520000	21.200032	2.075718	0.011927	12.230489	0.024551	5.917720
341.540000	21.200032	2.076158	0.011926	12.233080	0.024550	5.918973
341.540000	21.200032	2.078214	0.011925	12.245194	0.024547	5.924835
341.560000	21.200032	2.078576	0.011925	12.247328	0.024546	5.925868
341.600000	21.200032	2.070593	0.011931	12.200292	0.024558	5.903109
341.620000	21.200032	2.076000	0.011926	12.232152	0.024550	5.918525
341.640000	21.200032	2.071586	0.011930	12.206139	0.024557	5.905938
341.660000	21.200032	2.074896	0.011927	12.225647	0.024552	5.915377
341.680000	21.200032	2.071472	0.011930	12.205471	0.024557	5.905615
341.700000	21.200032	2.070365	0.011931	12.198950	0.024559	5.902460
341.720000	21.200032	2.066773	0.011933	12.177784	0.024564	5.892219
341.740000	21.200032	2.072868	0.011929	12.213699	0.024555	5.909596
341.740000	21.200032	2.074545	0.011928	12.223580	0.024552	5.914377
341.760000	21.200032	2.073235	0.011929	12.215857	0.024554	5.910640
341.780000	21.200032	2.064121	0.011935	12.162154	0.024568	5.884656
341.820000	21.200032	2.064140	0.011935	12.162268	0.024568	5.884711
341.840000	21.200032	2.066618	0.011934	12.176872	0.024565	5.891777
341.860000	21.200032	2.070398	0.011931	12.199144	0.024559	5.902554
341.880000	21.200032	2.071852	0.011930	12.207706	0.024556	5.906697
341.900000	21.200032	2.068579	0.011932	12.188424	0.024562	5.897367
341.920000	21.200032	2.072265	0.011929	12.210144	0.024556	5.907876
341.940000	21.200032	2.075653	0.011927	12.230108	0.024551	5.917536
341.960000	21.200032	2.070353	0.011931	12.198875	0.024559	5.902423
341.960000	21.200032	2.070513	0.011931	12.199818	0.024559	5.902880
341.980000	21.200032	2.067797	0.011933	12.183815	0.024563	5.895137
342.000000	21.200032	2.072689	0.011929	12.212639	0.024555	5.909083
342.040000	21.200032	2.072205	0.011929	12.209789	0.024556	5.907704
342.060000	21.200032	2.073330	0.011928	12.216419	0.024554	5.910912
342.080000	21.200032	2.076096	0.011926	12.232717	0.024550	5.918798
342.100000	21.200032	2.082039	0.011922	12.267730	0.024541	5.935739
342.120000	21.200032	2.076281	0.011926	12.233808	0.024550	5.919326
342.140000	21.200032	2.078030	0.011925	12.244113	0.024547	5.924312
342.160000	21.200032	2.065957	0.011934	12.172973	0.024566	5.889891
342.180000	21.200032	2.075664	0.011927	12.230170	0.024551	5.917566
342.180000	21.200032	2.066289	0.011934	12.174932	0.024565	5.890839
342.200000	21.200032	2.074300	0.011928	12.222131	0.024553	5.913676
342.220000	21.200032	2.075308	0.011927	12.228072	0.024551	5.916550
342.240000	21.200032	2.074557	0.011928	12.223647	0.024552	5.914409
342.280000	21.200032	2.075893	0.011927	12.231517	0.024550	5.918218
342.300000	21.200032	2.068021	0.011932	12.185139	0.024562	5.895777
342.320000	21.200032	2.079424	0.011924	12.252323	0.024545	5.928284
342.340000	21.200032	2.077114	0.011926	12.238714	0.024548	5.921700
342.360000	21.200032	2.078471	0.011925	12.246709	0.024546	5.925568
342.380000	21.200032	2.078352	0.011925	12.246010	0.024546	5.925230
342.380000	21.200032	2.074369	0.011928	12.222541	0.024553	5.913874
342.400000	21.200032	2.075262	0.011927	12.227802	0.024551	5.916420
342.420000	21.200032	2.075569	0.011927	12.229608	0.024551	5.917294
342.440000	21.200032	2.078445	0.011925	12.246554	0.024546	5.925493
342.480000	21.200032	2.076896	0.011926	12.237432	0.024549	5.921079
342.500000	21.200032	2.088551	0.011917	12.306103	0.024531	5.954306
342.520000	21.200032	2.075792	0.011927	12.230927	0.024550	5.917932
342.540000	21.200032	2.074963	0.011927	12.226038	0.024552	5.915566
342.560000	21.200032	2.073827	0.011928	12.219346	0.024553	5.912329
342.580000	21.200032	2.077677	0.011925	12.242030	0.024548	5.923304
342.600000	21.200032	2.071069	0.011930	12.203095	0.024558	5.904465
342.600000	21.200032	2.074866	0.011927	12.225466	0.024552	5.915289
342.620000	21.200032	2.070178	0.011931	12.197846	0.024559	5.901926
342.660000	21.200032	2.073089	0.011929	12.214997	0.024555	5.910224
342.680000	21.200032	2.073375	0.011928	12.216683	0.024554	5.911040
342.700000	21.200032	2.072958	0.011929	12.214225	0.024555	5.909850
342.720000	21.200032	2.075599	0.011927	12.229789	0.024551	5.917381
342.740000	21.200032	2.070798	0.011930	12.201499	0.024558	5.903693
342.760000	21.200032	2.067360	0.011933	12.181240	0.024563	5.893891
342.780000	21.200032	2.066146	0.011934	12.174087	0.024565	5.890430
342.800000	21.200032	2.079691	0.011924	12.253901	0.024544	5.929048
342.820000	21.200032	2.078886	0.011924	12.249152	0.024546	5.926750
342.820000	21.200032	2.073824	0.011928	12.219328	0.024553	5.912320
342.840000	21.200032	2.071304	0.011930	12.204478	0.024557	5.905135
342.860000	21.200032	2.075750	0.011927	12.230678	0.024550	5.917811
342.880000	21.200032	2.081770	0.011922	12.266150	0.024541	5.934974
342.920000	21.200032	2.076863	0.011926	12.237238	0.024549	5.920985
342.940000	21.200032	2.077248	0.011926	12.239504	0.024548	5.922082
342.960000	21.200032	2.075413	0.011927	12.228694	0.024551	5.916851
342.980000	21.200032	2.076375	0.011926	12.234359	0.024550	5.919593
343.000000	21.200032	2.074161	0.011928	12.221315	0.024553	5.913281
343.020000	21.200032	2.071759	0.011930	12.207160	0.024557	5.906432
343.020000	21.200032	2.072226	0.011929	12.209911	0.024556	5.907763
343.040000	21.200032	2.069671	0.011931	12.194859	0.024560	5.900480
343.060000	21.200032	2.072478	0.011929	12.211401	0.024556	5.908484
343.100000	21.200032	2.071434	0.011930	12.205245	0.024557	5.905506
343.120000	21.200032	2.077541	0.011925	12.241232	0.024548	5.922918
343.140000	21.200032	2.077938	0.011925	12.243569	0.024547	5.924049
343.160000	21.200032	2.078197	0.011925	12.245093	0.024547	5.924786
343.180000	21.200032	2.073824	0.011928	12.219331	0.024553	5.912321
343.200000	21.200032	2.071038	0.011930	12.202914	0.024558	5.904378
343.220000	21.200032	2.077100	0.011926	12.238631	0.024548	5.921660
343.240000	21.200032	2.073500	0.011928	12.217421	0.024554	5.911397
343.240000	21.200032	2.070577	0.011931	12.200199	0.024558	5.903064
343.260000	21.200032	2.072546	0.011929	12.211797	0.024555	5.908676
343.280000	21.200032	2.072343	0.011929	12.210600	0.024556	5.908097
343.320000	21.200032	2.077477	0.011925	12.240854	0.024548	5.922735
343.340000	21.200032	2.079635	0.011924	12.253567	0.024545	5.928886
343.360000	21.200032	2.075946	0.011927	12.231831	0.024550	5.918369
343.380000	21.200032	2.085536	0.011919	12.288339	0.024535	5.945711
343.400000	21.200032	2.082269	0.011922	12.269090	0.024540	5.936397
343.420000	21.200032	2.077694	0.011925	12.242129	0.024547	5.923352
343.440000	21.200032	2.076337	0.011926	12.234137	0.024550	5.919485
343.460000	21.200032	2.079298	0.011924	12.251580	0.024545	5.927925
343.460000	21.200032	2.071890	0.011930	12.207934	0.024556	5.906807
343.480000	21.200032	2.079527	0.011924	12.252932	0.024545	5.928579
343.520000	21.200032	2.081369	0.011922	12.263787	0.024542	5.933831
343.540000	21.200032	2.073718	0.011928	12.218704	0.024554	5.912018
343.560000	21.200032	2.081075	0.011923	12.262054	0.024542	5.932993
343.580000	21.200032	2.070190	0.011931	12.197914	0.024559	5.901958
343.600000	21.200032	2.084175	0.011920	12.280321	0.024538	5.941831
343.620000	21.200032	2.076639	0.011926	12.235916	0.024549	5.920346
343.640000	21.200032	2.078749	0.011924	12.248346	0.024546	5.926360
343.660000	21.200032	2.075310	0.011927	12.228082	0.024551	5.916555
343.660000	21.200032	2.078049	0.011925	12.244225	0.024547	5.924366
343.680000	21.200032	2.078102	0.011925	12.244538	0.024547	5.924518
343.700000	21.200032	2.076204	0.011926	12.233354	0.024550	5.919106
343.720000	21.200032	2.076847	0.011926	12.237142	0.024549	5.920939
343.740000	21.200032	2.079836	0.011924	12.254751	0.024544	5.929459
343.780000	21.200032	2.086204	0.011919	12.292272	0.024534	5.947613
343.800000	21.200032	2.076628	0.011926	12.235852	0.024549	5.920315
343.820000	21.200032	2.081568	0.011922	12.264955	0.024542	5.934397
343.840000	21.200032	2.079460	0.011924	12.252538	0.024545	5.928388
343.860000	21.200032	2.083296	0.011921	12.275139	0.024539	5.939324
343.880000	21.200032	2.078956	0.011924	12.249569	0.024546	5.926952
343.880000	21.200032	2.075756	0.011927	12.230714	0.024550	5.917829
343.900000	21.200032	2.073938	0.011928	12.220002	0.024553	5.912646
343.940000	21.200032	2.075924	0.011927	12.231701	0.024550	5.918307
343.960000	21.200032	2.074314	0.011928	12.222214	0.024553	5.913716
343.980000	21.200032	2.073166	0.011929	12.215453	0.024554	5.910445
344.000000	21.200032	2.078162	0.011925	12.244888	0.024547	5.924687
344.020000	21.200032	2.079149	0.011924	12.250704	0.024545	5.927501
344.040000	21.200032	2.074820	0.011927	12.225199	0.024552	5.915160
344.060000	21.200032	2.073263	0.011929	12.216022	0.024554	5.910720
344.080000	21.200032	2.071845	0.011930	12.207668	0.024556	5.906678
344.100000	21.200032	2.073040	0.011929	12.214712	0.024555	5.910086
344.100000	21.200032	2.069505	0.011931	12.193880	0.024560	5.900007
344.120000	21.200032	2.078407	0.011925	12.246334	0.024546	5.925386
344.140000	21.200032	2.082632	0.011922	12.271225	0.024540	5.937430
344.160000	21.200032	2.078487	0.011925	12.246805	0.024546	5.925614
344.200000	21.200032	2.076248	0.011926	12.233613	0.024550	5.919232
344.220000	21.200032	2.072900	0.011929	12.213883	0.024555	5.909685
344.240000	21.200032	2.078024	0.011925	12.244077	0.024547	5.924295
344.260000	21.200032	2.080364	0.011923	12.257865	0.024543	5.930966
344.280000	21.200032	2.083401	0.011921	12.275756	0.024539	5.939622
344.300000	21.200032	2.072819	0.011929	12.213406	0.024555	5.909454
344.300000	21.200032	2.073272	0.011929	12.216077	0.024554	5.910747
344.320000	21.200032	2.079632	0.011924	12.253549	0.024545	5.928877
344.340000	21.200032	2.084081	0.011920	12.279766	0.024538	5.941563
344.360000	21.200032	2.077388	0.011925	12.240328	0.024548	5.922481
344.400000	21.200032	2.074466	0.011928	12.223113	0.024552	5.914151
344.420000	21.200032	2.070629	0.011931	12.200502	0.024558	5.903211
344.440000	21.200032	2.074630	0.011928	12.224077	0.024552	5.914617
344.460000	21.200032	2.072387	0.011929	12.210859	0.024556	5.908222
344.480000	21.200032	2.070124	0.011931	12.197528	0.024559	5.901772
344.500000	21.200032	2.068539	0.011932	12.188188	0.024562	5.897253
344.520000	21.200032	2.066599	0.011934	12.176758	0.024565	5.891722
344.520000	21.200032	2.076067	0.011926	12.232546	0.024550	5.918715
344.540000	21.200032	2.074002	0.011928	12.220380	0.024553	5.912829
344.560000	21.200032	2.070309	0.011931	12.198616	0.024559	5.902298
344.580000	21.200032	2.066624	0.011934	12.176906	0.024565	5.891794
344.620000	21.200032	2.071372	0.011930	12.204883	0.024557	5.905330
344.640000	21.200032	2.071171	0.011930	12.203699	0.024558	5.904757
344.660000	21.200032	2.070985	0.011930	12.202600	0.024558	5.904226
344.680000	21.200032	2.073739	0.011928	12.218826	0.024554	5.912077
344.700000	21.200032	2.075127	0.011927	12.227004	0.024551	5.916034
344.720000	21.200032	2.068672	0.011932	12.188971	0.024561	5.897631
344.740000	21.200032	2.070333	0.011931	12.198761	0.024559	5.902368
344.740000	21.200032	2.077913	0.011925	12.243424	0.024547	5.923979
344.760000	21.200032	2.079372	0.011924	12.252017	0.024545	5.928137
344.800000	21.200032	2.084492	0.011920	12.282186	0.024537	5.942734
344.820000	21.200032	2.074753	0.011927	12.224802	0.024552	5.914968
344.840000	21.200032	2.075131	0.011927	12.227030	0.024551	5.916046
344.860000	21.200032	2.074125	0.011928	12.221100	0.024553	5.913177
344.880000	21.200032	2.072770	0.011929	12.213121	0.024555	5.909316
344.900000	21.200032	2.072639	0.011929	12.212349	0.024555	5.908943
344.920000	21.200032	2.077364	0.011925	12.240188	0.024548	5.922413
344.940000	21.200032	2.069526	0.011931	12.194004	0.024560	5.900067
344.940000	21.200032	2.070047	0.011931	12.197072	0.024559	5.901551
344.960000	21.200032	2.077204	0.011926	12.239245	0.024548	5.921957
344.980000	21.200032	2.080171	0.011923	12.256727	0.024544	5.930415
345.020000	21.200032	2.072568	0.011929	12.211927	0.024555	5.908739
345.020000	21.200032	2.072160	0.011929	12.209522	0.024556	5.907575
345.060000	21.200032	2.076125	0.011926	12.232888	0.024550	5.918881
345.080000	21.200032	2.074116	0.011928	12.221051	0.024553	5.913153
345.100000	21.200032	2.076611	0.011926	12.235751	0.024549	5.920266
345.120000	21.200032	2.072905	0.011929	12.213911	0.024555	5.909699
345.140000	21.200032	2.077672	0.011925	12.242004	0.024548	5.923292
345.160000	21.200032	2.077439	0.011925	12.240626	0.024548	5.922625
345.160000	21.200032	2.074382	0.011928	12.222618	0.024553	5.913912
345.180000	21.200032	2.077715	0.011925	12.242256	0.024547	5.923413
345.220000	21.200032	2.075449	0.011927	12.228906	0.024551	5.916954
345.220000	21.200032	2.070209	0.011931	12.198030	0.024559	5.902015
345.260000	21.200032	2.073988	0.011928	12.220295	0.024553	5.912787
345.280000	21.200032	2.066956	0.011933	12.178862	0.024564	5.892740
345.300000	21.200032	2.075464	0.011927	12.228991	0.024551	5.916995
345.320000	21.200032	2.076672	0.011926	12.236108	0.024549	5.920439
345.340000	21.200032	2.074666	0.011927	12.224292	0.024552	5.914722
345.360000	21.200032	2.075065	0.011927	12.226639	0.024552	5.915857
345.380000	21.200032	2.080733	0.011923	12.260038	0.024543	5.932017
345.380000	21.200032	2.083806	0.011921	12.278142	0.024538	5.940777
345.400000	21.200032	2.076411	0.011926	12.234569	0.024549	5.919694
345.420000	21.200032	2.079388	0.011924	12.252113	0.024545	5.928183
345.440000	21.200032	2.073076	0.011929	12.214924	0.024555	5.910189
345.460000	21.200032	2.066126	0.011934	12.173973	0.024565	5.890375
345.500000	21.200032	2.074103	0.011928	12.220971	0.024553	5.913115
345.520000	21.200032	2.080037	0.011923	12.255937	0.024544	5.930033
345.540000	21.200032	2.077664	0.011925	12.241955	0.024548	5.923268
345.560000	21.200032	2.076188	0.011926	12.233256	0.024550	5.919059
345.580000	21.200032	2.069967	0.011931	12.196605	0.024559	5.901325
345.580000	21.200032	2.072984	0.011929	12.214377	0.024555	5.909924
345.600000	21.200032	2.072890	0.011929	12.213828	0.024555	5.909659
345.620000	21.200032	2.068561	0.011932	12.188318	0.024562	5.897315
345.660000	21.200032	2.065071	0.011935	12.167755	0.024567	5.887366
345.660000	21.200032	2.075297	0.011927	12.228007	0.024551	5.916519
345.700000	21.200032	2.062570	0.011937	12.153017	0.024571	5.880235
345.720000	21.200032	2.058742	0.011939	12.130462	0.024577	5.869322
345.720000	21.200032	2.064186	0.011935	12.162538	0.024568	5.884842
345.760000	21.200032	2.064733	0.011935	12.165766	0.024567	5.886404
345.780000	21.200032	2.066346	0.011934	12.175266	0.024565	5.891000
345.800000	21.200032	2.070455	0.011931	12.199476	0.024559	5.902714
345.800000	21.200032	2.066351	0.011934	12.175294	0.024565	5.891014
345.820000	21.200032	2.064117	0.011935	12.162136	0.024568	5.884647
345.840000	21.200032	2.069158	0.011932	12.191833	0.024561	5.899016
345.860000	21.200032	2.062984	0.011936	12.155457	0.024570	5.881416
345.900000	21.200032	2.074323	0.011928	12.222269	0.024553	5.913743
345.920000	21.200032	2.073363	0.011928	12.216611	0.024554	5.911005
345.940000	21.200032	2.073265	0.011929	12.216035	0.024554	5.910727
345.960000	21.200032	2.065298	0.011935	12.169095	0.024567	5.888014
345.980000	21.200032	2.066369	0.011934	12.175403	0.024565	5.891067
346.000000	21.200032	2.065140	0.011935	12.168160	0.024567	5.887562
346.020000	21.200032	2.067950	0.011933	12.184719	0.024562	5.895574
346.020000	21.200032	2.071555	0.011930	12.205960	0.024557	5.905852
346.040000	21.200032	2.067362	0.011933	12.181255	0.024563	5.893898
346.060000	21.200032	2.065997	0.011934	12.173209	0.024565	5.890005
346.080000	21.200032	2.071617	0.011930	12.206323	0.024557	5.906027
346.120000	21.200032	2.072860	0.011929	12.213647	0.024555	5.909571
346.140000	21.200032	2.074239	0.011928	12.221771	0.024553	5.913502
346.160000	21.200032	2.069762	0.011931	12.195393	0.024560	5.900739
346.180000	21.200032	2.071378	0.011930	12.204914	0.024557	5.905345
346.200000	21.200032	2.073469	0.011928	12.217238	0.024554	5.911308
346.220000	21.200032	2.075568	0.011927	12.229603	0.024551	5.917291
346.220000	21.200032	2.079487	0.011924	12.252694	0.024545	5.928464
346.240000	21.200032	2.072537	0.011929	12.211743	0.024555	5.908650
346.260000	21.200032	2.068648	0.011932	12.188828	0.024561	5.897562
346.300000	21.200032	2.070583	0.011931	12.200230	0.024558	5.903079
346.300000	21.200032	2.069344	0.011931	12.192932	0.024560	5.899548
346.340000	21.200032	2.070127	0.011931	12.197546	0.024559	5.901780
346.360000	21.200032	2.066523	0.011934	12.176312	0.024565	5.891507
346.380000	21.200032	2.072719	0.011929	12.212815	0.024555	5.909169
346.400000	21.200032	2.070220	0.011931	12.198092	0.024559	5.902045
346.420000	21.200032	2.077899	0.011925	12.243339	0.024547	5.923937
346.440000	21.200032	2.074799	0.011927	12.225072	0.024552	5.915099
346.440000	21.200032	2.072203	0.011929	12.209779	0.024556	5.907699
346.460000	21.200032	2.067733	0.011933	12.183442	0.024563	5.894956
346.500000	21.200032	2.066948	0.011933	12.178812	0.024564	5.892716
346.520000	21.200032	2.069600	0.011931	12.194439	0.024560	5.900277
346.520000	21.200032	2.068054	0.011932	12.185331	0.024562	5.895870
346.560000	21.200032	2.067515	0.011933	12.182154	0.024563	5.894333
346.580000	21.200032	2.064249	0.011935	12.162911	0.024568	5.885022
346.600000	21.200032	2.067678	0.011933	12.183118	0.024563	5.894800
346.620000	21.200032	2.066278	0.011934	12.174867	0.024565	5.890807
346.640000	21.200032	2.061150	0.011938	12.144649	0.024573	5.876186
346.660000	21.200032	2.065685	0.011934	12.171372	0.024566	5.889116
346.660000	21.200032	2.067684	0.011933	12.183152	0.024563	5.894816
346.680000	21.200032	2.065992	0.011934	12.173180	0.024565	5.889991
346.720000	21.200032	2.070963	0.011930	12.202471	0.024558	5.904163
346.720000	21.200032	2.070189	0.011931	12.197908	0.024559	5.901956
346.760000	21.200032	2.066173	0.011934	12.174245	0.024565	5.890506
346.780000	21.200032	2.068253	0.011932	12.186504	0.024562	5.896438
346.800000	21.200032	2.063280	0.011936	12.157201	0.024570	5.882260
346.820000	21.200032	2.070372	0.011931	12.198991	0.024559	5.902480
346.840000	21.200032	2.069857	0.011931	12.195955	0.024560	5.901011
346.860000	21.200032	2.059609	0.011939	12.135574	0.024575	5.871795
346.860000	21.200032	2.076505	0.011926	12.235126	0.024549	5.919964
346.880000	21.200032	2.075011	0.011927	12.226320	0.024552	5.915703
346.900000	21.200032	2.067540	0.011933	12.182305	0.024563	5.894406
346.920000	21.200032	2.068200	0.011932	12.186193	0.024562	5.896288
346.960000	21.200032	2.065469	0.011934	12.170097	0.024566	5.888500
346.980000	21.200032	2.070806	0.011930	12.201546	0.024558	5.903716
347.000000	21.200032	2.071878	0.011930	12.207862	0.024556	5.906772
347.020000	21.200032	2.080522	0.011923	12.258792	0.024543	5.931414
347.040000	21.200032	2.076898	0.011926	12.237442	0.024549	5.921084
347.060000	21.200032	2.070784	0.011930	12.201416	0.024558	5.903653
347.080000	21.200032	2.071318	0.011930	12.204564	0.024557	5.905176
347.080000	21.200032	2.073868	0.011928	12.219590	0.024553	5.912446
347.100000	21.200032	2.067987	0.011933	12.184934	0.024562	5.895678
347.120000	21.200032	2.066420	0.011934	12.175701	0.024565	5.891211
347.160000	21.200032	2.070940	0.011930	12.202338	0.024558	5.904099
347.180000	21.200032	2.066240	0.011934	12.174644	0.024565	5.890699
347.180000	21.200032	2.069123	0.011932	12.191629	0.024561	5.898917
347.220000	21.200032	2.076021	0.011926	12.232274	0.024550	5.918584
347.240000	21.200032	2.068330	0.011932	12.186958	0.024562	5.896657
347.260000	21.200032	2.065280	0.011935	12.168986	0.024567	5.887962
347.280000	21.200032	2.070844	0.011930	12.201769	0.024558	5.903824
347.300000	21.200032	2.073951	0.011928	12.220074	0.024553	5.912681
347.300000	21.200032	2.071229	0.011930	12.204041	0.024557	5.904923
347.320000	21.200032	2.071509	0.011930	12.205688	0.024557	5.905720
347.340000	21.200032	2.077242	0.011926	12.239468	0.024548	5.922065
347.360000	21.200032	2.076865	0.011926	12.237245	0.024549	5.920989
347.400000	21.200032	2.084540	0.011920	12.282468	0.024537	5.942870
347.420000	21.200032	2.075742	0.011927	12.230631	0.024550	5.917789
347.440000	21.200032	2.081340	0.011922	12.263616	0.024542	5.933748
347.460000	21.200032	2.074947	0.011927	12.225947	0.024552	5.915523
347.480000	21.200032	2.073556	0.011928	12.217748	0.024554	5.911555
347.500000	21.200032	2.073561	0.011928	12.217776	0.024554	5.911569
347.500000	21.200032	2.075691	0.011927	12.230331	0.024551	5.917643
347.520000	21.200032	2.074517	0.011928	12.223414	0.024552	5.914297
347.540000	21.200032	2.069995	0.011931	12.196769	0.024559	5.901404
347.580000	21.200032	2.073278	0.011929	12.216111	0.024554	5.910763
347.580000	21.200032	2.074560	0.011928	12.223662	0.024552	5.914417
347.620000	21.200032	2.073097	0.011929	12.215043	0.024555	5.910247
347.640000	21.200032	2.076930	0.011926	12.237631	0.024549	5.921176
347.660000	21.200032	2.079232	0.011924	12.251196	0.024545	5.927739
347.680000	21.200032	2.076840	0.011926	12.237098	0.024549	5.920918
347.700000	21.200032	2.073302	0.011929	12.216250	0.024554	5.910831
347.720000	21.200032	2.081207	0.011923	12.262828	0.024542	5.933367
347.720000	21.200032	2.071349	0.011930	12.204745	0.024557	5.905264
347.740000	21.200032	2.067646	0.011933	12.182929	0.024563	5.894708
347.780000	21.200113	2.071358	0.011930	12.204800	0.024557	5.905290
347.780000	21.200113	2.067621	0.011933	12.182779	0.024563	5.894635
347.800000	21.200032	2.069289	0.011932	12.192605	0.024560	5.899390
347.840000	21.200032	2.071275	0.011930	12.204307	0.024557	5.905052
347.860000	21.200032	2.071938	0.011930	12.208214	0.024556	5.906942
347.880000	21.200032	2.064722	0.011935	12.165698	0.024567	5.886371
347.900000	21.200032	2.067026	0.011933	12.179271	0.024564	5.892938
347.920000	21.200032	2.079469	0.011924	12.252590	0.024545	5.928414
347.940000	21.200032	2.069384	0.011931	12.193167	0.024560	5.899662
347.940000	21.200032	2.070080	0.011931	12.197271	0.024559	5.901647
347.960000	21.200032	2.070659	0.011930	12.200678	0.024558	5.903296
347.980000	21.200032	2.073857	0.011928	12.219525	0.024553	5.912415
348.020000	21.200032	2.075540	0.011927	12.229440	0.024551	5.917212
348.040000	21.200032	2.069572	0.011931	12.194274	0.024560	5.900197
348.060000	21.200032	2.073522	0.011928	12.217551	0.024554	5.911460
348.080000	21.200032	2.069693	0.011931	12.194986	0.024560	5.900542
348.100000	21.200032	2.072884	0.011929	12.213792	0.024555	5.909641
348.120000	21.200032	2.068831	0.011932	12.189911	0.024561	5.898086
348.140000	21.200032	2.070625	0.011931	12.200481	0.024558	5.903201
348.140000	21.200032	2.080714	0.011923	12.259927	0.024543	5.931963
348.160000	21.200032	2.082668	0.011921	12.271440	0.024540	5.937534
348.180000	21.200032	2.071536	0.011930	12.205849	0.024557	5.905798
348.220000	21.200032	2.076106	0.011926	12.232776	0.024550	5.918827
348.240000	21.200032	2.072552	0.011929	12.211833	0.024555	5.908693
348.260000	21.200032	2.071721	0.011930	12.206937	0.024557	5.906324
348.280000	21.200032	2.081352	0.011922	12.263683	0.024542	5.933781
348.300000	21.200032	2.071136	0.011930	12.203491	0.024558	5.904657
348.320000	21.200032	2.074673	0.011927	12.224333	0.024552	5.914742
348.340000	21.200032	2.077872	0.011925	12.243181	0.024547	5.923861
348.360000	21.200032	2.081661	0.011922	12.265507	0.024541	5.934664
348.360000	21.200032	2.066066	0.011934	12.173616	0.024565	5.890202
348.380000	21.200032	2.071698	0.011930	12.206800	0.024557	5.906258
348.400000	21.200032	2.065641	0.011934	12.171110	0.024566	5.888990
348.420000	21.200032	2.070077	0.011931	12.197253	0.024559	5.901639
348.460000	21.200032	2.069737	0.011931	12.195248	0.024560	5.900669
348.480000	21.200032	2.074748	0.011927	12.224774	0.024552	5.914955
348.500000	21.200032	2.071841	0.011930	12.207644	0.024556	5.906667
348.520000	21.200032	2.071134	0.011930	12.203478	0.024558	5.904651
348.540000	21.200032	2.072718	0.011929	12.212810	0.024555	5.909166
348.560000	21.200032	2.069111	0.011932	12.191559	0.024561	5.898884
348.580000	21.200032	2.076150	0.011926	12.233036	0.024550	5.918952
348.580000	21.200032	2.074778	0.011927	12.224953	0.024552	5.915041
348.600000	21.200032	2.069428	0.011931	12.193429	0.024560	5.899789
348.640000	21.200032	2.071398	0.011930	12.205035	0.024557	5.905404
348.660000	21.200032	2.072431	0.011929	12.211118	0.024556	5.908347
348.680000	21.200032	2.072011	0.011929	12.208647	0.024556	5.907152
348.700000	21.200032	2.071376	0.011930	12.204903	0.024557	5.905340
348.720000	21.200032	2.069023	0.011932	12.191041	0.024561	5.898633
348.740000	21.200032	2.073342	0.011928	12.216491	0.024554	5.910947
348.760000	21.200032	2.070393	0.011931	12.199110	0.024559	5.902537
348.780000	21.200032	2.072839	0.011929	12.213522	0.024555	5.909511
348.780000	21.200032	2.074947	0.011927	12.225947	0.024552	5.915523
348.800000	21.200032	2.069112	0.011932	12.191566	0.024561	5.898887
348.820000	21.200032	2.068329	0.011932	12.186952	0.024562	5.896655
348.840000	21.200032	2.070288	0.011931	12.198491	0.024559	5.902238
348.860000	21.200032	2.071771	0.011930	12.207232	0.024557	5.906467
348.900000	21.200032	2.073885	0.011928	12.219688	0.024553	5.912494
348.920000	21.200032	2.073790	0.011928	12.219129	0.024553	5.912223
348.940000	21.200032	2.074246	0.011928	12.221818	0.024553	5.913524
348.960000	21.200032	2.076383	0.011926	12.234409	0.024550	5.919616
348.980000	21.200032	2.083318	0.011921	12.275271	0.024539	5.939388
349.000000	21.200032	2.078281	0.011925	12.245590	0.024547	5.925027
349.000000	21.200032	2.078129	0.011925	12.244696	0.024547	5.924594
349.020000	21.200032	2.076673	0.011926	12.236116	0.024549	5.920443
349.040000	21.200032	2.076362	0.011926	12.234282	0.024550	5.919555
349.080000	21.200032	2.078650	0.011925	12.247766	0.024546	5.926080
349.100000	21.200032	2.074311	0.011928	12.222196	0.024553	5.913707
349.120000	21.200032	2.078843	0.011924	12.248901	0.024546	5.926629
349.140000	21.200032	2.083575	0.011921	12.276784	0.024538	5.940120
349.160000	21.200032	2.072617	0.011929	12.212214	0.024555	5.908878
349.180000	21.200032	2.076513	0.011926	12.235170	0.024549	5.919985
349.200000	21.200032	2.070655	0.011930	12.200657	0.024558	5.903286
349.220000	21.200032	2.071214	0.011930	12.203950	0.024557	5.904879
349.220000	21.200032	2.073561	0.011928	12.217782	0.024554	5.911571
349.240000	21.200032	2.068031	0.011932	12.185193	0.024562	5.895804
349.260000	21.200032	2.071422	0.011930	12.205178	0.024557	5.905473
349.300000	21.200032	2.069818	0.011931	12.195724	0.024560	5.900899
349.320000	21.200032	2.069780	0.011931	12.195499	0.024560	5.900790
349.340000	21.200032	2.067685	0.011933	12.183154	0.024563	5.894817
349.360000	21.200032	2.070012	0.011931	12.196870	0.024559	5.901453
349.380000	21.200113	2.069967	0.011931	12.196603	0.024559	5.901324
349.400000	21.200032	2.077547	0.011925	12.241266	0.024548	5.922934
349.420000	21.200032	2.077609	0.011925	12.241631	0.024548	5.923111
349.420000	21.200032	2.069971	0.011931	12.196629	0.024559	5.901337
349.440000	21.200032	2.075324	0.011927	12.228165	0.024551	5.916596
349.460000	21.200032	2.078679	0.011924	12.247935	0.024546	5.926161
349.480000	21.200032	2.074373	0.011928	12.222561	0.024553	5.913884
349.520000	21.200032	2.070590	0.011931	12.200274	0.024558	5.903100
349.540000	21.200032	2.075219	0.011927	12.227548	0.024551	5.916297
349.560000	21.200032	2.068611	0.011932	12.188613	0.024561	5.897458
349.580000	21.200032	2.075845	0.011927	12.231235	0.024550	5.918081
349.600000	21.200032	2.067266	0.011933	12.180686	0.024564	5.893623
349.620000	21.200032	2.070888	0.011930	12.202030	0.024558	5.903950
349.640000	21.200032	2.073020	0.011929	12.214590	0.024555	5.910027
349.640000	21.200032	2.077429	0.011925	12.240569	0.024548	5.922597
349.660000	21.200032	2.073865	0.011928	12.219569	0.024553	5.912436
349.680000	21.200032	2.077534	0.011925	12.241191	0.024548	5.922898
349.700000	21.200032	2.073610	0.011928	12.218067	0.024554	5.911709
349.740000	21.200032	2.071172	0.011930	12.203701	0.024558	5.904759
349.760000	21.200032	2.071853	0.011930	12.207717	0.024556	5.906702
349.780000	21.200032	2.068466	0.011932	12.187756	0.024562	5.897043
349.800000	21.200032	2.066975	0.011933	12.178976	0.024564	5.892795
349.820000	21.200032	2.073468	0.011928	12.217230	0.024554	5.911304
349.840000	21.200032	2.068093	0.011932	12.185561	0.024562	5.895982
349.860000	21.200032	2.062892	0.011936	12.154916	0.024570	5.881154
349.860000	21.200032	2.068917	0.011932	12.190416	0.024561	5.898331
349.880000	21.200032	2.069823	0.011931	12.195753	0.024560	5.900913
349.920000	21.200032	2.069726	0.011931	12.195180	0.024560	5.900636
349.940000	21.200032	2.067886	0.011933	12.184338	0.024563	5.895390
349.960000	21.200032	2.071196	0.011930	12.203841	0.024557	5.904826
349.980000	21.200032	2.075212	0.011927	12.227507	0.024551	5.916277
350.000000	21.200032	2.073449	0.011928	12.217118	0.024554	5.911251
350.020000	21.200032	2.071487	0.011930	12.205559	0.024557	5.905657
350.040000	21.200032	2.068444	0.011932	12.187626	0.024562	5.896981
350.060000	21.200032	2.065514	0.011934	12.170367	0.024566	5.888630
350.060000	21.200032	2.067898	0.011933	12.184411	0.024563	5.895425
350.080000	21.200032	2.070969	0.011930	12.202507	0.024558	5.904181
350.100000	21.200032	2.071198	0.011930	12.203854	0.024557	5.904833
350.120000	21.200032	2.071912	0.011930	12.208064	0.024556	5.906870
350.140000	21.200032	2.070585	0.011931	12.200243	0.024558	5.903085
350.160000	21.200032	2.070995	0.011930	12.202657	0.024558	5.904254
350.200000	21.200032	2.077563	0.011925	12.241362	0.024548	5.922981
350.220000	21.200032	2.073859	0.011928	12.219533	0.024553	5.912419
350.240000	21.200032	2.076374	0.011926	12.234352	0.024550	5.919589
350.260000	21.200032	2.073134	0.011929	12.215261	0.024554	5.910352
350.280000	21.200032	2.075468	0.011927	12.229015	0.024551	5.917007
350.280000	21.200032	2.075211	0.011927	12.227499	0.024551	5.916273
350.300000	21.200032	2.076732	0.011926	12.236463	0.024549	5.920610
350.320000	21.200032	2.074341	0.011928	12.222375	0.024553	5.913794
350.340000	21.200032	2.078288	0.011925	12.245631	0.024547	5.925047
350.380000	21.200113	2.076039	0.011927	12.232380	0.024550	5.918635
350.400000	21.200032	2.082001	0.011922	12.267507	0.024541	5.935631
350.420000	21.200032	2.078843	0.011924	12.248901	0.024546	5.926629
350.440000	21.200032	2.073976	0.011928	12.220222	0.024553	5.912752
350.460000	21.200032	2.079188	0.011924	12.250932	0.024545	5.927611
350.480000	21.200032	2.074370	0.011928	12.222546	0.024553	5.913877
350.500000	21.200032	2.074210	0.011928	12.221603	0.024553	5.913420
350.500000	21.200032	2.074400	0.011928	12.222725	0.024553	5.913963
350.520000	21.200032	2.069951	0.011931	12.196509	0.024559	5.901279
350.540000	21.200032	2.073962	0.011928	12.220144	0.024553	5.912715
350.580000	21.200032	2.073198	0.011929	12.215642	0.024554	5.910536
350.600000	21.200032	2.076320	0.011926	12.234036	0.024550	5.919436
350.620000	21.200032	2.075022	0.011927	12.226388	0.024552	5.915736
350.640000	21.200032	2.075195	0.011927	12.227409	0.024551	5.916230
350.660000	21.200032	2.071350	0.011930	12.204750	0.024557	5.905266
350.680000	21.200032	2.065660	0.011934	12.171224	0.024566	5.889045
350.700000	21.200032	2.067343	0.011933	12.181139	0.024563	5.893842
350.700000	21.200032	2.073681	0.011928	12.218489	0.024554	5.911914
350.720000	21.200032	2.078643	0.011925	12.247725	0.024546	5.926059
350.740000	21.200032	2.070225	0.011931	12.198121	0.024559	5.902059
350.760000	21.200032	2.068099	0.011932	12.185595	0.024562	5.895998
350.800000	21.200032	2.071497	0.011930	12.205618	0.024557	5.905686
350.820000	21.200032	2.070091	0.011931	12.197333	0.024559	5.901678
350.840000	21.200032	2.081856	0.011922	12.266657	0.024541	5.935220
350.860000	21.200032	2.081926	0.011922	12.267064	0.024541	5.935417
350.880000	21.200032	2.071565	0.011930	12.206020	0.024557	5.905881
350.900000	21.200032	2.076665	0.011926	12.236067	0.024549	5.920419
350.920000	21.200032	2.075895	0.011927	12.231530	0.024550	5.918224
350.920000	21.200032	2.080937	0.011923	12.261240	0.024542	5.932599
350.940000	21.200032	2.085592	0.011919	12.288671	0.024535	5.945871
350.960000	21.200032	2.079995	0.011923	12.255688	0.024544	5.929913
350.980000	21.200032	2.076660	0.011926	12.236038	0.024549	5.920405
351.000000	21.200032	2.078896	0.011924	12.249214	0.024546	5.926780
351.040000	21.200032	2.079981	0.011924	12.255606	0.024544	5.929873
351.060000	21.200032	2.079576	0.011924	12.253222	0.024545	5.928719
351.080000	21.200032	2.077369	0.011925	12.240217	0.024548	5.922427
351.100000	21.200032	2.080330	0.011923	12.257663	0.024543	5.930868
351.120000	21.200032	2.074224	0.011928	12.221688	0.024553	5.913462
351.140000	21.200032	2.072319	0.011929	12.210463	0.024556	5.908030
351.140000	21.200032	2.070274	0.011931	12.198411	0.024559	5.902199
351.160000	21.200032	2.074565	0.011928	12.223696	0.024552	5.914433
351.180000	21.200032	2.075126	0.011927	12.226999	0.024551	5.916031
351.200000	21.200032	2.075322	0.011927	12.228155	0.024551	5.916591
351.220000	21.200032	2.069621	0.011931	12.194566	0.024560	5.900339
351.260000	21.200032	2.071874	0.011930	12.207841	0.024556	5.906762
351.280000	21.200032	2.076733	0.011926	12.236468	0.024549	5.920613
351.300000	21.200032	2.075706	0.011927	12.230416	0.024551	5.917685
351.320000	21.200032	2.083188	0.011921	12.274502	0.024539	5.939016
351.340000	21.200032	2.078627	0.011925	12.247629	0.024546	5.926013
351.340000	21.200032	2.072592	0.011929	12.212069	0.024555	5.908808
351.360000	21.200032	2.075615	0.011927	12.229880	0.024551	5.917425
351.380000	21.200032	2.071935	0.011930	12.208196	0.024556	5.906934
351.400000	21.200032	2.076132	0.011926	12.232927	0.024550	5.918899
351.420000	21.200032	2.075496	0.011927	12.229183	0.024551	5.917088
351.460000	21.200032	2.075951	0.011927	12.231859	0.024550	5.918383
351.480000	21.200032	2.074989	0.011927	12.226191	0.024552	5.915640
351.500000	21.200032	2.075734	0.011927	12.230582	0.024550	5.917765
351.520000	21.200032	2.076408	0.011926	12.234556	0.024549	5.919688
351.540000	21.200032	2.073964	0.011928	12.220155	0.024553	5.912720
351.560000	21.200032	2.064799	0.011935	12.166149	0.024567	5.886589
351.560000	21.200032	2.067614	0.011933	12.182737	0.024563	5.894615
351.580000	21.200032	2.063659	0.011936	12.159434	0.024569	5.883340
351.600000	21.200032	2.062227	0.011937	12.150996	0.024571	5.879257
351.620000	21.200032	2.066603	0.011934	12.176784	0.024565	5.891735
351.640000	21.200032	2.067490	0.011933	12.182009	0.024563	5.894263
351.680000	21.200032	2.070012	0.011931	12.196870	0.024559	5.901453
351.700000	21.200032	2.064951	0.011935	12.167046	0.024567	5.887023
351.720000	21.200032	2.067568	0.011933	12.182468	0.024563	5.894485
351.740000	21.200032	2.068329	0.011932	12.186952	0.024562	5.896655
351.760000	21.200032	2.067983	0.011933	12.184914	0.024562	5.895668
351.780000	21.200032	2.063100	0.011936	12.156141	0.024570	5.881747
351.780000	21.200032	2.063383	0.011936	12.157807	0.024569	5.882553
351.800000	21.200032	2.070804	0.011930	12.201533	0.024558	5.903710
351.820000	21.200032	2.070416	0.011931	12.199250	0.024559	5.902605
351.860000	21.200032	2.074924	0.011927	12.225810	0.024552	5.915456
351.860000	21.200032	2.072821	0.011929	12.213416	0.024555	5.909459
351.900000	21.200032	2.073084	0.011929	12.214971	0.024555	5.910211
351.920000	21.200032	2.069751	0.011931	12.195328	0.024560	5.900707
351.940000	21.200032	2.080077	0.011923	12.256173	0.024544	5.930147
351.960000	21.200032	2.076116	0.011926	12.232836	0.024550	5.918856
351.980000	21.200032	2.073209	0.011929	12.215704	0.024554	5.910566
351.980000	21.200032	2.069273	0.011932	12.192512	0.024560	5.899345
352.000000	21.200032	2.074333	0.011928	12.222328	0.024553	5.913771
352.020000	21.200032	2.078013	0.011925	12.244010	0.024547	5.924262
352.040000	21.200032	2.080505	0.011923	12.258694	0.024543	5.931367
352.080000	21.200032	2.075456	0.011927	12.228942	0.024551	5.916972
352.100000	21.200032	2.074552	0.011928	12.223618	0.024552	5.914396
352.120000	21.200032	2.075187	0.011927	12.227362	0.024551	5.916207
352.140000	21.200032	2.071906	0.011930	12.208028	0.024556	5.906852
352.160000	21.200032	2.076702	0.011926	12.236284	0.024549	5.920524
352.180000	21.200032	2.079394	0.011924	12.252150	0.024545	5.928200
352.200000	21.200032	2.077986	0.011925	12.243852	0.024547	5.924185
352.200000	21.200032	2.074089	0.011928	12.220890	0.024553	5.913076
352.220000	21.200032	2.080520	0.011923	12.258782	0.024543	5.931409
352.240000	21.200032	2.073804	0.011928	12.219209	0.024553	5.912262
352.260000	21.200032	2.070785	0.011930	12.201421	0.024558	5.903656
352.280000	21.200032	2.079640	0.011924	12.253598	0.024544	5.928901
352.300000	21.200032	2.074313	0.011928	12.222209	0.024553	5.913714
352.340000	21.200032	2.076370	0.011926	12.234331	0.024550	5.919579
352.360000	21.200032	2.072606	0.011929	12.212155	0.024555	5.908849
352.380000	21.200032	2.071073	0.011930	12.203118	0.024558	5.904477
352.400000	21.200032	2.072283	0.011929	12.210248	0.024556	5.907926
352.420000	21.200032	2.068759	0.011932	12.189483	0.024561	5.897879
352.420000	21.200032	2.073694	0.011928	12.218561	0.024554	5.911949
352.440000	21.200032	2.068998	0.011932	12.190890	0.024561	5.898560
352.480000	21.200032	2.068750	0.011932	12.189434	0.024561	5.897856
352.500000	21.200032	2.070515	0.011931	12.199833	0.024559	5.902887
352.500000	21.200032	2.073100	0.011929	12.215061	0.024555	5.910255
352.540000	21.200032	2.074405	0.011928	12.222751	0.024553	5.913976
352.560000	21.200113	2.070742	0.011930	12.201170	0.024558	5.903534
352.580000	21.200032	2.076907	0.011926	12.237494	0.024549	5.921109
352.600000	21.200032	2.070828	0.011930	12.201678	0.024558	5.903780
352.620000	21.200032	2.074847	0.011927	12.225357	0.024552	5.915237
352.620000	21.200032	2.076797	0.011926	12.236846	0.024549	5.920796
352.640000	21.200032	2.076032	0.011926	12.232336	0.024550	5.918614
352.660000	21.200032	2.076451	0.011926	12.234808	0.024549	5.919810
352.680000	21.200032	2.077198	0.011926	12.239209	0.024548	5.921939
352.720000	21.200032	2.073068	0.011929	12.214875	0.024555	5.910165
352.740000	21.200032	2.073754	0.011928	12.218919	0.024554	5.912122
352.760000	21.200032	2.081039	0.011923	12.261841	0.024542	5.932890
352.780000	21.200032	2.073732	0.011928	12.218789	0.024554	5.912059
352.800000	21.200032	2.068194	0.011932	12.186157	0.024562	5.896270
352.820000	21.200032	2.070175	0.011931	12.197828	0.024559	5.901917
352.840000	21.200032	2.066161	0.011934	12.174175	0.024565	5.890473
352.840000	21.200032	2.070741	0.011930	12.201162	0.024558	5.903530
352.860000	21.200032	2.072455	0.011929	12.211261	0.024556	5.908416
352.880000	21.200032	2.075432	0.011927	12.228802	0.024551	5.916904
352.920000	21.200032	2.066295	0.011934	12.174968	0.024565	5.890856
352.940000	21.200032	2.068481	0.011932	12.187849	0.024562	5.897089
352.960000	21.200032	2.066712	0.011933	12.177421	0.024564	5.892043
352.980000	21.200032	2.065755	0.011934	12.171787	0.024566	5.889317
353.000000	21.200032	2.069778	0.011931	12.195489	0.024560	5.900785
353.020000	21.200032	2.067250	0.011933	12.180595	0.024564	5.893579
353.040000	21.200032	2.069739	0.011931	12.195261	0.024560	5.900675
353.060000	21.200032	2.072815	0.011929	12.213385	0.024555	5.909444
353.060000	21.200032	2.070066	0.011931	12.197186	0.024559	5.901606
353.080000	21.200032	2.065773	0.011934	12.171893	0.024566	5.889368
353.100000	21.200113	2.064317	0.011935	12.163312	0.024568	5.885217
353.120000	21.200032	2.068116	0.011932	12.185693	0.024562	5.896046
353.140000	21.200032	2.070371	0.011931	12.198984	0.024559	5.902476
353.180000	21.200032	2.070175	0.011931	12.197826	0.024559	5.901916
353.200000	21.200032	2.067488	0.011933	12.181994	0.024563	5.894256
353.220000	21.200032	2.075486	0.011927	12.229124	0.024551	5.917059
353.240000	21.200032	2.072571	0.011929	12.211945	0.024555	5.908747
353.260000	21.200032	2.066889	0.011933	12.178468	0.024564	5.892550
353.260000	21.200032	2.070718	0.011930	12.201030	0.024558	5.903466
353.280000	21.200032	2.070184	0.011931	12.197883	0.024559	5.901943
353.300000	21.200032	2.071328	0.011930	12.204623	0.024557	5.905205
353.340000	21.200032	2.071584	0.011930	12.206129	0.024557	5.905933
353.360000	21.200032	2.068700	0.011932	12.189139	0.024561	5.897713
353.380000	21.200113	2.070288	0.011931	12.198491	0.024559	5.902238
353.400000	21.200032	2.067760	0.011933	12.183600	0.024563	5.895033
353.420000	21.200032	2.060353	0.011938	12.139957	0.024574	5.873916
353.440000	21.200032	2.065448	0.011934	12.169976	0.024566	5.888441
353.460000	21.200032	2.066675	0.011933	12.177204	0.024564	5.891938
353.480000	21.200032	2.069265	0.011932	12.192465	0.024560	5.899322
353.480000	21.200032	2.069385	0.011931	12.193175	0.024560	5.899666
353.500000	21.200032	2.070897	0.011930	12.202085	0.024558	5.903977
353.520000	21.200032	2.075222	0.011927	12.227567	0.024551	5.916306
353.540000	21.200032	2.075569	0.011927	12.229611	0.024551	5.917295
353.560000	21.200032	2.072098	0.011929	12.209160	0.024556	5.907400
353.600000	21.200032	2.073096	0.011929	12.215038	0.024555	5.910244
353.620000	21.200032	2.074122	0.011928	12.221085	0.024553	5.913170
353.640000	21.200032	2.072723	0.011929	12.212839	0.024555	5.909180
353.660000	21.200032	2.067010	0.011933	12.179178	0.024564	5.892893
353.680000	21.200032	2.068415	0.011932	12.187455	0.024562	5.896898
353.700000	21.200032	2.066223	0.011934	12.174540	0.024565	5.890649
353.700000	21.200032	2.065156	0.011935	12.168255	0.024567	5.887608
353.720000	21.200032	2.057367	0.011940	12.122359	0.024579	5.865401
353.740000	21.200032	2.068261	0.011932	12.186548	0.024562	5.896459
353.760000	21.200032	2.065729	0.011934	12.171634	0.024566	5.889243
353.780000	21.200032	2.070162	0.011931	12.197753	0.024559	5.901881
353.820000	21.200032	2.062850	0.011936	12.154667	0.024570	5.881034
353.820000	21.200032	2.062263	0.011937	12.151209	0.024571	5.879360
353.860000	21.200032	2.057320	0.011941	12.122082	0.024579	5.865267
353.880000	21.200032	2.064723	0.011935	12.165704	0.024567	5.886374
353.900000	21.200032	2.064042	0.011935	12.161691	0.024568	5.884432
353.900000	21.200032	2.059261	0.011939	12.133522	0.024576	5.870803
353.920000	21.200032	2.067110	0.011933	12.179768	0.024564	5.893179
353.940000	21.200032	2.065014	0.011935	12.167416	0.024567	5.887202
353.980000	21.200032	2.062241	0.011937	12.151082	0.024571	5.879299
354.000000	21.200032	2.057980	0.011940	12.125970	0.024578	5.867149
354.020000	21.200032	2.063790	0.011936	12.160206	0.024569	5.883714
354.040000	21.200032	2.067084	0.011933	12.179618	0.024564	5.893106
354.060000	21.200032	2.067572	0.011933	12.182489	0.024563	5.894495
354.080000	21.200032	2.057615	0.011940	12.123820	0.024578	5.866108
354.100000	21.200032	2.066498	0.011934	12.176165	0.024565	5.891435
354.120000	21.200032	2.060484	0.011938	12.140729	0.024574	5.874290
354.120000	21.200032	2.059956	0.011939	12.137618	0.024575	5.872784
354.140000	21.200032	2.063565	0.011936	12.158882	0.024569	5.883073
354.160000	21.200032	2.062857	0.011936	12.154709	0.024570	5.881054
354.200000	21.200032	2.066077	0.011934	12.173680	0.024565	5.890233
354.200000	21.200032	2.066871	0.011933	12.178359	0.024564	5.892497
354.240000	21.200032	2.070324	0.011931	12.198704	0.024559	5.902341
354.260000	21.200032	2.067303	0.011933	12.180903	0.024563	5.893728
354.280000	21.200032	2.064388	0.011935	12.163732	0.024568	5.885420
354.300000	21.200032	2.069419	0.011931	12.193372	0.024560	5.899761
354.320000	21.200032	2.067559	0.011933	12.182414	0.024563	5.894459
354.340000	21.200032	2.071813	0.011930	12.207481	0.024557	5.906588
354.340000	21.200032	2.070793	0.011930	12.201468	0.024558	5.903678
354.360000	21.200032	2.063535	0.011936	12.158704	0.024569	5.882987
354.380000	21.200032	2.065956	0.011934	12.172968	0.024566	5.889888
354.420000	21.200032	2.060972	0.011938	12.143605	0.024573	5.875681
354.420000	21.200032	2.066070	0.011934	12.173639	0.024565	5.890213
354.460000	21.200032	2.063787	0.011936	12.160191	0.024569	5.883706
354.460000	21.200032	2.064299	0.011935	12.163204	0.024568	5.885164
354.500000	21.200032	2.062677	0.011936	12.153647	0.024571	5.880540
354.520000	21.200032	2.063556	0.011936	12.158828	0.024569	5.883047
354.540000	21.200113	2.063494	0.011936	12.158460	0.024569	5.882869
354.540000	21.200113	2.057372	0.011941	12.122390	0.024579	5.865416
354.560000	21.200032	2.067021	0.011933	12.179243	0.024564	5.892924
354.580000	21.200032	2.066561	0.011934	12.176535	0.024565	5.891614
354.600000	21.200032	2.074324	0.011928	12.222276	0.024553	5.913746
354.620000	21.200032	2.069490	0.011931	12.193792	0.024560	5.899964
354.660000	21.200032	2.061860	0.011937	12.148833	0.024572	5.878211
354.680000	21.200032	2.068163	0.011932	12.185976	0.024562	5.896182
354.700000	21.200032	2.066898	0.011933	12.178522	0.024564	5.892576
354.720000	21.200032	2.060705	0.011938	12.142030	0.024574	5.874919
354.740000	21.200032	2.062318	0.011937	12.151535	0.024571	5.879518
354.760000	21.200032	2.068335	0.011932	12.186986	0.024562	5.896671
354.760000	21.200032	2.066160	0.011934	12.174170	0.024565	5.890470
354.780000	21.200032	2.066912	0.011933	12.178603	0.024564	5.892615
354.800000	21.200032	2.066849	0.011933	12.178232	0.024564	5.892436
354.840000	21.200032	2.066409	0.011934	12.175636	0.024565	5.891179
354.840000	21.200032	2.070984	0.011930	12.202592	0.024558	5.904222
354.880000	21.200032	2.071072	0.011930	12.203116	0.024558	5.904475
354.900000	21.200032	2.073875	0.011928	12.219629	0.024553	5.912465
354.920000	21.200032	2.067196	0.011933	12.180274	0.024564	5.893423
354.940000	21.200032	2.059994	0.011938	12.137838	0.024575	5.872891
354.960000	21.200032	2.067587	0.011933	12.182577	0.024563	5.894538
354.980000	21.200032	2.065836	0.011934	12.172263	0.024566	5.889547
354.980000	21.200032	2.065947	0.011934	12.172916	0.024566	5.889863
355.000000	21.200032	2.067290	0.011933	12.180831	0.024563	5.893693
355.020000	21.200032	2.063803	0.011936	12.160281	0.024569	5.883750
355.040000	21.200032	2.062607	0.011937	12.153235	0.024571	5.880340
355.060000	21.200032	2.063339	0.011936	12.157551	0.024570	5.882429
355.100000	21.200032	2.070223	0.011931	12.198113	0.024559	5.902055
355.120000	21.200032	2.074122	0.011928	12.221087	0.024553	5.913171
355.140000	21.200032	2.073897	0.011928	12.219758	0.024553	5.912528
355.160000	21.200032	2.070040	0.011931	12.197033	0.024559	5.901532
355.180000	21.200032	2.071560	0.011930	12.205989	0.024557	5.905866
355.180000	21.200032	2.069529	0.011931	12.194020	0.024560	5.900074
355.219000	21.200032	2.067506	0.011933	12.182103	0.024563	5.894308
355.239000	21.200032	2.063436	0.011936	12.158118	0.024569	5.882703
355.259000	21.200032	2.066146	0.011934	12.174090	0.024565	5.890431
355.279000	21.200032	2.066975	0.011933	12.178973	0.024564	5.892794
355.299000	21.200032	2.067142	0.011933	12.179955	0.024564	5.893269
355.319000	21.200032	2.070674	0.011930	12.200766	0.024558	5.903338
355.339000	21.200032	2.064923	0.011935	12.166885	0.024567	5.886945
355.359000	21.200032	2.066269	0.011934	12.174815	0.024565	5.890782
355.379000	21.200032	2.064380	0.011935	12.163680	0.024568	5.885395
355.399000	21.200032	2.057168	0.011941	12.121190	0.024579	5.864836
355.399000	21.200032	2.067813	0.011933	12.183911	0.024563	5.895183
355.419000	21.200032	2.063249	0.011936	12.157017	0.024570	5.882171
355.439000	21.200032	2.066048	0.011934	12.173512	0.024565	5.890152
355.479000	21.200032	2.071440	0.011930	12.205279	0.024557	5.905522
355.499000	21.200032	2.070773	0.011930	12.201351	0.024558	5.903622
355.519000	21.200032	2.069055	0.011932	12.191227	0.024561	5.898723
355.539000	21.200032	2.074483	0.011928	12.223212	0.024552	5.914199
355.559000	21.200032	2.074343	0.011928	12.222385	0.024553	5.913799
355.579000	21.200032	2.072541	0.011929	12.211771	0.024555	5.908663
355.599000	21.200032	2.082384	0.011922	12.269764	0.024540	5.936723
355.619000	21.200032	2.073976	0.011928	12.220222	0.024553	5.912752
355.619000	21.200032	2.072610	0.011929	12.212175	0.024555	5.908859
355.639000	21.200032	2.075303	0.011927	12.228046	0.024551	5.916538
355.659000	21.200032	2.069472	0.011931	12.193683	0.024560	5.899911
355.699000	21.200032	2.072027	0.011929	12.208743	0.024556	5.907198
355.719000	21.200032	2.074860	0.011927	12.225434	0.024552	5.915274
355.739000	21.200032	2.080128	0.011923	12.256473	0.024544	5.930293
355.759000	21.200032	2.074194	0.011928	12.221507	0.024553	5.913374
355.779000	21.200032	2.077322	0.011925	12.239940	0.024548	5.922293
355.799000	21.200032	2.071283	0.011930	12.204357	0.024557	5.905076
355.819000	21.200032	2.065135	0.011935	12.168131	0.024567	5.887548
355.819000	21.200032	2.076643	0.011926	12.235940	0.024549	5.920357
355.859000	21.200032	2.074313	0.011928	12.222212	0.024553	5.913715
355.879000	21.200032	2.075063	0.011927	12.226629	0.024552	5.915852
355.899000	21.200032	2.067088	0.011933	12.179639	0.024564	5.893116
355.919000	21.200032	2.069616	0.011931	12.194535	0.024560	5.900324
355.939000	21.200032	2.071731	0.011930	12.206997	0.024557	5.906353
355.959000	21.200032	2.070845	0.011930	12.201774	0.024558	5.903826
355.979000	21.200032	2.067651	0.011933	12.182958	0.024563	5.894722
355.999000	21.200032	2.072331	0.011929	12.210530	0.024556	5.908063
356.019000	21.200032	2.066348	0.011934	12.175281	0.024565	5.891008
356.039000	21.200032	2.068797	0.011932	12.189706	0.024561	5.897987
356.039000	21.200032	2.068317	0.011932	12.186880	0.024562	5.896620
356.059000	21.200032	2.072793	0.011929	12.213256	0.024555	5.909382
356.079000	21.200032	2.063812	0.011936	12.160338	0.024569	5.883778
356.119000	21.200032	2.063051	0.011936	12.155851	0.024570	5.881606
356.139000	21.200032	2.072531	0.011929	12.211712	0.024555	5.908635
356.159000	21.200032	2.072639	0.011929	12.212349	0.024555	5.908943
356.179000	21.200032	2.066202	0.011934	12.174419	0.024565	5.890590
356.199000	21.200032	2.071982	0.011930	12.208476	0.024556	5.907069
356.219000	21.200032	2.067730	0.011933	12.183424	0.024563	5.894948
356.239000	21.200032	2.067662	0.011933	12.183022	0.024563	5.894753
356.259000	21.200032	2.071378	0.011930	12.204914	0.024557	5.905345
356.259000	21.200032	2.069952	0.011931	12.196515	0.024559	5.901281
356.299000	21.200032	2.066679	0.011933	12.177227	0.024564	5.891949
356.299000	21.200032	2.071353	0.011930	12.204769	0.024557	5.905275
356.339000	21.200032	2.066336	0.011934	12.175206	0.024565	5.890971
356.359000	21.200032	2.062850	0.011936	12.154670	0.024570	5.881035
356.379000	21.200032	2.065035	0.011935	12.167540	0.024567	5.887262
356.399000	21.200032	2.068423	0.011932	12.187507	0.024562	5.896923
356.419000	21.200032	2.065368	0.011934	12.169507	0.024566	5.888214
356.439000	21.200032	2.069559	0.011931	12.194199	0.024560	5.900161
356.459000	21.200032	2.063671	0.011936	12.159504	0.024569	5.883374
356.459000	21.200032	2.074492	0.011928	12.223266	0.024552	5.914225
356.479000	21.200032	2.076098	0.011926	12.232727	0.024550	5.918803
356.519000	21.200032	2.073023	0.011929	12.214608	0.024555	5.910036
356.519000	21.200032	2.075114	0.011927	12.226927	0.024551	5.915996
356.559000	21.200032	2.074021	0.011928	12.220491	0.024553	5.912883
356.579000	21.200032	2.068946	0.011932	12.190587	0.024561	5.898413
356.599000	21.200032	2.071308	0.011930	12.204502	0.024557	5.905146
356.619000	21.200032	2.070236	0.011931	12.198188	0.024559	5.902091
356.639000	21.200032	2.070372	0.011931	12.198991	0.024559	5.902480
356.659000	21.200032	2.065189	0.011935	12.168450	0.024567	5.887702
356.679000	21.200032	2.068106	0.011932	12.185636	0.024562	5.896018
356.679000	21.200032	2.066023	0.011934	12.173364	0.024565	5.890080
356.719000	21.200032	2.074609	0.011928	12.223955	0.024552	5.914559
356.719000	21.200032	2.074467	0.011928	12.223116	0.024552	5.914152
356.759000	21.200032	2.064822	0.011935	12.166286	0.024567	5.886656
356.779000	21.200032	2.069085	0.011932	12.191406	0.024561	5.898810
356.799000	21.200032	2.070542	0.011931	12.199989	0.024558	5.902962
356.819000	21.200032	2.068992	0.011932	12.190857	0.024561	5.898544
356.839000	21.200032	2.073245	0.011929	12.215916	0.024554	5.910669
356.859000	21.200032	2.073244	0.011929	12.215909	0.024554	5.910665
356.879000	21.200032	2.061565	0.011937	12.147097	0.024572	5.877371
356.899000	21.200032	2.067820	0.011933	12.183955	0.024563	5.895204
356.899000	21.200032	2.070040	0.011931	12.197035	0.024559	5.901533
356.919000	21.200032	2.065331	0.011934	12.169289	0.024566	5.888108
356.939000	21.200032	2.069698	0.011931	12.195017	0.024560	5.900557
356.979000	21.200032	2.067016	0.011933	12.179217	0.024564	5.892912
356.999000	21.200032	2.069463	0.011931	12.193634	0.024560	5.899888
357.019000	21.200032	2.069872	0.011931	12.196041	0.024560	5.901052
357.039000	21.200032	2.066733	0.011933	12.177548	0.024564	5.892105
357.059000	21.200032	2.072108	0.011929	12.209217	0.024556	5.907427
357.079000	21.200032	2.069542	0.011931	12.194098	0.024560	5.900112
357.099000	21.200032	2.071233	0.011930	12.204064	0.024557	5.904934
357.099000	21.200032	2.066654	0.011934	12.177079	0.024564	5.891878
357.119000	21.200032	2.069227	0.011932	12.192245	0.024561	5.899216
357.139000	21.200032	2.068319	0.011932	12.186893	0.024562	5.896626
357.159000	21.200032	2.061737	0.011937	12.148110	0.024572	5.877861
357.199000	21.200032	2.069771	0.011931	12.195447	0.024560	5.900765
357.219000	21.200032	2.072599	0.011929	12.212108	0.024555	5.908826
357.239000	21.200032	2.076200	0.011926	12.233326	0.024550	5.919093
357.259000	21.200032	2.071039	0.011930	12.202921	0.024558	5.904381
357.279000	21.200032	2.073944	0.011928	12.220035	0.024553	5.912662
357.299000	21.200032	2.071166	0.011930	12.203670	0.024558	5.904744
357.319000	21.200032	2.071944	0.011930	12.208250	0.024556	5.906960
357.319000	21.200032	2.073430	0.011928	12.217004	0.024554	5.911195
357.339000	21.200032	2.072811	0.011929	12.213359	0.024555	5.909432
357.359000	21.200032	2.071692	0.011930	12.206766	0.024557	5.906242
357.399000	21.200032	2.073412	0.011928	12.216903	0.024554	5.911147
357.419000	21.200032	2.070673	0.011930	12.200761	0.024558	5.903336
357.439000	21.200032	2.071728	0.011930	12.206976	0.024557	5.906343
357.459000	21.200032	2.061070	0.011938	12.144180	0.024573	5.875959
357.479000	21.200032	2.069534	0.011931	12.194053	0.024560	5.900091
357.499000	21.200032	2.071623	0.011930	12.206362	0.024557	5.906046
357.519000	21.200032	2.072341	0.011929	12.210590	0.024556	5.908092
357.539000	21.200032	2.067437	0.011933	12.181693	0.024563	5.894110
357.539000	21.200032	2.068784	0.011932	12.189631	0.024561	5.897951
357.559000	21.200032	2.076536	0.011926	12.235308	0.024549	5.920051
357.599000	21.200032	2.072061	0.011929	12.208942	0.024556	5.907295
357.619000	21.200032	2.074739	0.011927	12.224719	0.024552	5.914928
357.639000	21.200032	2.069981	0.011931	12.196686	0.024559	5.901364
357.659000	21.200032	2.070744	0.011930	12.201178	0.024558	5.903538
357.679000	21.200032	2.071043	0.011930	12.202945	0.024558	5.904393
357.699000	21.200032	2.068382	0.011932	12.187266	0.024562	5.896806
357.719000	21.200032	2.069233	0.011932	12.192279	0.024560	5.899232
357.739000	21.200032	2.072064	0.011929	12.208958	0.024556	5.907302
357.739000	21.200032	2.066541	0.011934	12.176413	0.024565	5.891556
357.759000	21.200032	2.069523	0.011931	12.193984	0.024560	5.900057
357.779000	21.200032	2.077273	0.011926	12.239652	0.024548	5.922154
357.799000	21.200032	2.074285	0.011928	12.222043	0.024553	5.913633
357.839000	21.200032	2.073382	0.011928	12.216727	0.024554	5.911061
357.859000	21.200032	2.068972	0.011932	12.190740	0.024561	5.898487
357.879000	21.200032	2.073008	0.011929	12.214520	0.024555	5.909993
357.899000	21.200032	2.075350	0.011927	12.228318	0.024551	5.916669
357.919000	21.200032	2.076321	0.011926	12.234043	0.024550	5.919440
357.939000	21.200032	2.068368	0.011932	12.187180	0.024562	5.896765
357.959000	21.200032	2.067161	0.011933	12.180069	0.024564	5.893324
357.959000	21.200032	2.071814	0.011930	12.207484	0.024557	5.906589
357.999000	21.200032	2.070354	0.011931	12.198880	0.024559	5.902426
357.999000	21.200032	2.067352	0.011933	12.181193	0.024563	5.893868
358.039000	21.200032	2.067950	0.011933	12.184717	0.024562	5.895573
358.059000	21.200032	2.069332	0.011931	12.192859	0.024560	5.899513
358.079000	21.200032	2.069587	0.011931	12.194364	0.024560	5.900241
[truncated: 1,002 more rows]
