# Supplementary material for: Stress relaxation in the presence of sudden strain bursts: Methodology and stress relaxation data of microcast aluminium microwires
Source: Data Brief. 2018 Nov 14;21:2134–41. doi: 10.1016/j.dib.2018.11.047 (PMC6265499; doi:10.1016/j.dib.2018.11.047)
Supplement: Supplementary file 2 — Supplementary material [file mmc2.zip › Data in brief/As-cast/Al4N/Al_20_r_10/Stress relaxation txt files/Al_20_r_10_StressStrain.txt_Relaxcycle6.txt]

Time[s]	Motordispl[�m]	Force[mN]	EngStrain	EngStress[MPa]	Shearstrain	Shearstress [MPa]
439.395000	39.572996	2.601978	0.023218	15.331302	0.047617	7.418048
439.395000	39.572996	2.608898	0.023212	15.372075	0.047606	7.437776
439.435000	39.578722	2.544572	0.023264	14.993060	0.047712	7.254389
439.455000	39.578722	2.383782	0.023385	14.045653	0.047957	6.795987
439.475000	39.578722	2.378286	0.023389	14.013270	0.047965	6.780318
439.495000	39.578722	2.385281	0.023384	14.054485	0.047955	6.800260
439.515000	39.578722	2.389422	0.023381	14.078884	0.047948	6.812066
439.535000	39.578722	2.386520	0.023383	14.061788	0.047953	6.803794
439.555000	39.578722	2.382957	0.023386	14.040793	0.047958	6.793635
439.575000	39.578722	2.390497	0.023380	14.085221	0.047947	6.815132
439.595000	39.578722	2.384364	0.023384	14.049084	0.047956	6.797647
439.615000	39.578722	2.381085	0.023387	14.029762	0.047961	6.788298
439.635000	39.578722	2.385256	0.023384	14.054343	0.047955	6.800191
439.655000	39.578722	2.392577	0.023378	14.097478	0.047944	6.821062
439.655000	39.578722	2.393086	0.023378	14.100475	0.047943	6.822512
439.695000	39.578722	2.392163	0.023379	14.095035	0.047944	6.819880
439.715000	39.578722	2.391407	0.023379	14.090584	0.047945	6.817726
439.715000	39.578722	2.400320	0.023372	14.143097	0.047932	6.843135
439.755000	39.578722	2.390290	0.023380	14.084001	0.047947	6.814541
439.775000	39.578803	2.395055	0.023376	14.112079	0.047940	6.828127
439.795000	39.578803	2.394159	0.023377	14.106796	0.047941	6.825571
439.815000	39.578803	2.393300	0.023378	14.101737	0.047943	6.823123
439.835000	39.578803	2.391580	0.023379	14.091599	0.047945	6.818218
439.855000	39.578803	2.391118	0.023379	14.088882	0.047946	6.816903
439.875000	39.578803	2.393588	0.023378	14.103434	0.047942	6.823944
439.895000	39.578803	2.392344	0.023379	14.096102	0.047944	6.820396
439.915000	39.578803	2.392666	0.023378	14.097998	0.047944	6.821314
439.935000	39.578803	2.390136	0.023380	14.083091	0.047947	6.814101
439.955000	39.578803	2.387753	0.023382	14.069053	0.047951	6.807309
439.975000	39.578803	2.388106	0.023382	14.071130	0.047951	6.808314
439.995000	39.578803	2.398017	0.023374	14.129532	0.047935	6.836572
440.015000	39.578803	2.392471	0.023378	14.096853	0.047944	6.820760
440.035000	39.578803	2.398113	0.023374	14.130094	0.047935	6.836844
440.055000	39.578803	2.388622	0.023381	14.074172	0.047950	6.809786
440.075000	39.578803	2.396507	0.023375	14.120633	0.047938	6.832266
440.095000	39.578803	2.386761	0.023383	14.063208	0.047953	6.804481
440.115000	39.578803	2.389300	0.023381	14.078169	0.047949	6.811720
440.135000	39.578803	2.390413	0.023380	14.084726	0.047947	6.814892
440.155000	39.578803	2.397844	0.023374	14.128511	0.047936	6.836078
440.175000	39.578803	2.391806	0.023379	14.092931	0.047945	6.818862
440.195000	39.578803	2.394277	0.023377	14.107496	0.047941	6.825909
440.215000	39.578803	2.398757	0.023374	14.133892	0.047934	6.838681
440.235000	39.578803	2.392535	0.023378	14.097226	0.047944	6.820940
440.255000	39.578803	2.391061	0.023379	14.088542	0.047946	6.816739
440.275000	39.578803	2.390742	0.023380	14.086667	0.047947	6.815831
440.295000	39.578803	2.397500	0.023375	14.126483	0.047936	6.835096
440.295000	39.578803	2.392679	0.023378	14.098079	0.047944	6.821353
440.315000	39.578803	2.392278	0.023379	14.095716	0.047944	6.820210
440.335000	39.578803	2.389812	0.023380	14.081187	0.047948	6.813180
440.375000	39.578803	2.398876	0.023374	14.134589	0.047934	6.839018
440.395000	39.578803	2.400456	0.023372	14.143903	0.047932	6.843525
440.415000	39.578803	2.397924	0.023374	14.128980	0.047936	6.836305
440.435000	39.578803	2.400291	0.023373	14.142931	0.047932	6.843055
440.455000	39.578803	2.398373	0.023374	14.131628	0.047935	6.837586
440.475000	39.578803	2.394855	0.023377	14.110897	0.047940	6.827555
440.495000	39.578803	2.398657	0.023374	14.133299	0.047934	6.838394
440.515000	39.578803	2.399614	0.023373	14.138939	0.047933	6.841123
440.515000	39.578803	2.398875	0.023374	14.134587	0.047934	6.839017
440.535000	39.578803	2.395182	0.023376	14.112825	0.047940	6.828488
440.575000	39.578803	2.402051	0.023371	14.153296	0.047929	6.848070
440.595000	39.578803	2.405759	0.023368	14.175146	0.047924	6.858642
440.615000	39.578803	2.400577	0.023372	14.144612	0.047932	6.843868
440.635000	39.578803	2.401368	0.023372	14.149273	0.047930	6.846123
440.655000	39.578803	2.395428	0.023376	14.114273	0.047939	6.829189
440.675000	39.578803	2.394649	0.023377	14.109682	0.047941	6.826967
440.695000	39.578803	2.398817	0.023374	14.134245	0.047934	6.838852
440.715000	39.578803	2.393467	0.023378	14.102718	0.047942	6.823598
440.735000	39.578803	2.391693	0.023379	14.092265	0.047945	6.818540
440.755000	39.578803	2.391792	0.023379	14.092848	0.047945	6.818822
440.775000	39.578803	2.391946	0.023379	14.093760	0.047945	6.819263
440.795000	39.578803	2.392828	0.023378	14.098957	0.047943	6.821778
440.815000	39.578803	2.397257	0.023375	14.125053	0.047937	6.834404
440.835000	39.578803	2.390845	0.023380	14.087273	0.047946	6.816124
440.855000	39.578803	2.390297	0.023380	14.084042	0.047947	6.814561
440.875000	39.578803	2.398724	0.023374	14.133693	0.047934	6.838585
440.895000	39.578803	2.402239	0.023371	14.154408	0.047929	6.848608
440.915000	39.578803	2.396923	0.023375	14.123084	0.047937	6.833452
440.935000	39.578803	2.390600	0.023380	14.085825	0.047947	6.815424
440.935000	39.578803	2.392203	0.023379	14.095273	0.047944	6.819995
440.975000	39.578803	2.392101	0.023379	14.094669	0.047944	6.819703
440.995000	39.578803	2.400567	0.023372	14.144555	0.047932	6.843841
441.015000	39.578803	2.399615	0.023373	14.138944	0.047933	6.841126
441.035000	39.578803	2.386372	0.023383	14.060913	0.047953	6.803370
441.055000	39.578803	2.392631	0.023378	14.097794	0.047944	6.821215
441.075000	39.578803	2.395816	0.023376	14.116563	0.047939	6.830297
441.095000	39.578803	2.389976	0.023380	14.082151	0.047948	6.813646
441.115000	39.578803	2.392433	0.023378	14.096630	0.047944	6.820652
441.135000	39.578803	2.388509	0.023381	14.073509	0.047950	6.809465
441.155000	39.578803	2.391342	0.023379	14.090198	0.047946	6.817540
441.175000	39.578803	2.395550	0.023376	14.114993	0.047939	6.829537
441.195000	39.578803	2.390603	0.023380	14.085845	0.047947	6.815434
441.215000	39.578803	2.390507	0.023380	14.085278	0.047947	6.815159
441.235000	39.578803	2.391987	0.023379	14.094001	0.047945	6.819380
441.255000	39.578803	2.391328	0.023379	14.090117	0.047946	6.817501
441.275000	39.578803	2.390894	0.023380	14.087558	0.047946	6.816262
441.295000	39.578803	2.386977	0.023383	14.064480	0.047952	6.805096
441.315000	39.578803	2.389785	0.023380	14.081024	0.047948	6.813101
441.335000	39.578803	2.388681	0.023381	14.074521	0.047950	6.809955
441.355000	39.578803	2.394004	0.023377	14.105887	0.047942	6.825131
441.375000	39.578803	2.391401	0.023379	14.090547	0.047946	6.817709
441.375000	39.578803	2.383041	0.023385	14.041288	0.047958	6.793875
441.415000	39.578803	2.393056	0.023378	14.100299	0.047943	6.822427
441.415000	39.578803	2.398775	0.023374	14.133998	0.047934	6.838733
441.455000	39.578803	2.394566	0.023377	14.109195	0.047941	6.826732
441.475000	39.578803	2.390448	0.023380	14.084933	0.047947	6.814993
441.495000	39.578803	2.394741	0.023377	14.110229	0.047940	6.827232
441.515000	39.578803	2.391457	0.023379	14.090879	0.047945	6.817869
441.535000	39.578803	2.388012	0.023382	14.070581	0.047951	6.808048
441.555000	39.578803	2.387139	0.023382	14.065433	0.047952	6.805557
441.575000	39.578803	2.386048	0.023383	14.059008	0.047954	6.802449
441.575000	39.578803	2.387808	0.023382	14.069379	0.047951	6.807467
441.595000	39.578803	2.385869	0.023383	14.057951	0.047954	6.801937
441.635000	39.578884	2.390187	0.023380	14.083395	0.047948	6.814248
441.655000	39.578803	2.384364	0.023385	14.049084	0.047956	6.797647
441.675000	39.578803	2.392559	0.023378	14.097369	0.047944	6.821009
441.695000	39.578803	2.389224	0.023381	14.077721	0.047949	6.811503
441.715000	39.578803	2.383827	0.023385	14.045918	0.047957	6.796115
441.735000	39.578803	2.393323	0.023378	14.101874	0.047943	6.823189
441.755000	39.578803	2.387749	0.023382	14.069029	0.047951	6.807297
441.775000	39.578803	2.382000	0.023386	14.035156	0.047960	6.790908
441.795000	39.578803	2.387266	0.023382	14.066182	0.047952	6.805920
441.815000	39.578803	2.389941	0.023380	14.081944	0.047948	6.813546
441.835000	39.578803	2.394780	0.023377	14.110457	0.047940	6.827342
441.855000	39.578803	2.390064	0.023380	14.082669	0.047948	6.813897
441.875000	39.578803	2.386603	0.023383	14.062278	0.047953	6.804031
441.895000	39.578803	2.389382	0.023381	14.078654	0.047949	6.811954
441.915000	39.578803	2.386343	0.023383	14.060744	0.047953	6.803289
441.935000	39.578803	2.390317	0.023380	14.084161	0.047947	6.814619
441.955000	39.578803	2.388199	0.023382	14.071682	0.047950	6.808581
441.975000	39.578884	2.392800	0.023378	14.098788	0.047944	6.821696
441.995000	39.578884	2.385553	0.023384	14.056091	0.047955	6.801037
442.015000	39.578884	2.387007	0.023383	14.064656	0.047952	6.805181
442.015000	39.578884	2.386601	0.023383	14.062262	0.047953	6.804023
442.055000	39.578884	2.386508	0.023383	14.061718	0.047953	6.803760
442.075000	39.578884	2.392183	0.023379	14.095154	0.047944	6.819938
442.095000	39.578884	2.389767	0.023381	14.080920	0.047948	6.813051
442.115000	39.578884	2.387053	0.023383	14.064928	0.047952	6.805313
442.135000	39.578884	2.388531	0.023381	14.073635	0.047950	6.809526
442.155000	39.578884	2.387208	0.023382	14.065843	0.047952	6.805756
442.175000	39.578884	2.386384	0.023383	14.060988	0.047953	6.803406
442.195000	39.578884	2.388529	0.023381	14.073622	0.047950	6.809520
442.215000	39.578884	2.387595	0.023382	14.068120	0.047951	6.806857
442.215000	39.578884	2.391789	0.023379	14.092832	0.047945	6.818815
442.235000	39.578884	2.387155	0.023382	14.065527	0.047952	6.805603
442.275000	39.578884	2.388044	0.023382	14.070765	0.047951	6.808137
442.295000	39.578884	2.390611	0.023380	14.085889	0.047947	6.815455
442.315000	39.578884	2.386615	0.023383	14.062345	0.047953	6.804063
442.335000	39.578884	2.391099	0.023380	14.088765	0.047946	6.816847
442.355000	39.578884	2.394686	0.023377	14.109902	0.047941	6.827074
442.375000	39.578884	2.394493	0.023377	14.108765	0.047941	6.826524
442.395000	39.578884	2.394150	0.023377	14.106744	0.047941	6.825546
442.415000	39.578884	2.396051	0.023376	14.117947	0.047939	6.830966
442.435000	39.578884	2.391611	0.023379	14.091786	0.047945	6.818308
442.435000	39.578884	2.384720	0.023384	14.051182	0.047956	6.798662
442.455000	39.578884	2.385395	0.023384	14.055159	0.047955	6.800586
442.475000	39.578884	2.390437	0.023380	14.084869	0.047947	6.814961
442.515000	39.578884	2.390432	0.023380	14.084838	0.047947	6.814946
442.535000	39.578884	2.385563	0.023384	14.056151	0.047955	6.801066
442.555000	39.578884	2.387483	0.023382	14.067462	0.047952	6.806539
442.575000	39.578884	2.390835	0.023380	14.087213	0.047947	6.816096
442.595000	39.578884	2.390705	0.023380	14.086444	0.047947	6.815723
442.615000	39.578884	2.397826	0.023374	14.128405	0.047936	6.836026
442.634000	39.578884	2.391898	0.023379	14.093478	0.047945	6.819127
442.654000	39.578884	2.391005	0.023380	14.088213	0.047946	6.816580
442.674000	39.578884	2.385147	0.023384	14.053698	0.047955	6.799879
442.694000	39.578884	2.396330	0.023376	14.119592	0.047938	6.831762
442.714000	39.578884	2.387696	0.023382	14.068718	0.047951	6.807147
442.734000	39.578884	2.394719	0.023377	14.110097	0.047941	6.827168
442.754000	39.578884	2.394109	0.023377	14.106501	0.047942	6.825428
442.774000	39.578884	2.390332	0.023380	14.084249	0.047947	6.814662
442.794000	39.578884	2.392956	0.023378	14.099708	0.047943	6.822141
442.814000	39.578884	2.390990	0.023380	14.088128	0.047946	6.816538
442.834000	39.578884	2.388491	0.023381	14.073402	0.047950	6.809413
442.854000	39.578884	2.396430	0.023376	14.120177	0.047938	6.832045
442.874000	39.578884	2.390385	0.023380	14.084558	0.047947	6.814811
442.894000	39.578884	2.393117	0.023378	14.100659	0.047943	6.822601
442.914000	39.578884	2.394958	0.023377	14.111506	0.047940	6.827850
442.934000	39.578884	2.395795	0.023376	14.116436	0.047939	6.830235
442.954000	39.578884	2.392713	0.023378	14.098278	0.047944	6.821449
442.974000	39.578884	2.389304	0.023381	14.078190	0.047949	6.811730
442.994000	39.578884	2.391446	0.023379	14.090812	0.047946	6.817837
443.014000	39.578884	2.390691	0.023380	14.086361	0.047947	6.815683
443.034000	39.578884	2.393820	0.023377	14.104801	0.047942	6.824606
443.054000	39.578884	2.390984	0.023380	14.088089	0.047946	6.816519
443.074000	39.578884	2.388114	0.023382	14.071182	0.047951	6.808339
443.094000	39.578884	2.394971	0.023377	14.111581	0.047940	6.827886
443.094000	39.578884	2.398717	0.023374	14.133654	0.047934	6.838566
443.134000	39.578884	2.388139	0.023382	14.071327	0.047951	6.808409
443.154000	39.578884	2.393269	0.023378	14.101553	0.047943	6.823034
443.174000	39.578884	2.393458	0.023378	14.102669	0.047943	6.823574
443.194000	39.578884	2.393316	0.023378	14.101832	0.047943	6.823169
443.214000	39.578884	2.393459	0.023378	14.102672	0.047943	6.823575
443.234000	39.578884	2.393633	0.023378	14.103698	0.047942	6.824072
443.254000	39.578884	2.391704	0.023379	14.092332	0.047945	6.818573
443.274000	39.578884	2.392141	0.023379	14.094908	0.047945	6.819819
443.294000	39.578884	2.393615	0.023378	14.103594	0.047942	6.824022
443.294000	39.578884	2.390871	0.023380	14.087423	0.047946	6.816197
443.334000	39.578884	2.385598	0.023384	14.056356	0.047955	6.801165
443.354000	39.578884	2.390856	0.023380	14.087335	0.047946	6.816155
443.374000	39.578884	2.391536	0.023379	14.091340	0.047945	6.818093
443.394000	39.578884	2.391391	0.023379	14.090485	0.047946	6.817679
443.414000	39.578884	2.391001	0.023380	14.088190	0.047946	6.816568
443.434000	39.578884	2.392458	0.023378	14.096778	0.047944	6.820724
443.454000	39.578884	2.393082	0.023378	14.100454	0.047943	6.822502
443.474000	39.578884	2.386482	0.023383	14.061563	0.047953	6.803685
443.494000	39.578884	2.387560	0.023382	14.067913	0.047952	6.806757
443.514000	39.578884	2.387842	0.023382	14.069576	0.047951	6.807562
443.534000	39.578884	2.390816	0.023380	14.087099	0.047947	6.816041
443.554000	39.578884	2.391989	0.023379	14.094011	0.047945	6.819385
443.574000	39.578884	2.393620	0.023378	14.103623	0.047942	6.824035
443.594000	39.578884	2.393309	0.023378	14.101788	0.047943	6.823148
443.614000	39.578884	2.390897	0.023380	14.087579	0.047946	6.816272
443.634000	39.578884	2.389535	0.023381	14.079553	0.047948	6.812389
443.654000	39.578884	2.387446	0.023382	14.067244	0.047952	6.806434
443.674000	39.578884	2.390212	0.023380	14.083540	0.047947	6.814318
443.694000	39.578884	2.391760	0.023379	14.092664	0.047945	6.818733
443.714000	39.578884	2.391486	0.023379	14.091047	0.047946	6.817951
443.714000	39.578884	2.392138	0.023379	14.094892	0.047945	6.819811
443.754000	39.578884	2.392550	0.023378	14.097317	0.047944	6.820984
443.774000	39.578884	2.389987	0.023380	14.082216	0.047948	6.813678
443.794000	39.578884	2.393663	0.023378	14.103877	0.047942	6.824158
443.814000	39.578884	2.392565	0.023378	14.097408	0.047944	6.821028
443.834000	39.578884	2.390091	0.023380	14.082830	0.047948	6.813975
443.854000	39.578884	2.388033	0.023382	14.070703	0.047951	6.808107
443.874000	39.578884	2.392193	0.023379	14.095213	0.047944	6.819966
443.894000	39.578884	2.387717	0.023382	14.068843	0.047951	6.807207
443.914000	39.578884	2.397649	0.023375	14.127359	0.047936	6.835520
443.934000	39.578884	2.390866	0.023380	14.087395	0.047946	6.816183
443.954000	39.578884	2.387586	0.023382	14.068071	0.047951	6.806834
443.974000	39.578884	2.390825	0.023380	14.087154	0.047947	6.816067
443.994000	39.578884	2.390899	0.023380	14.087589	0.047946	6.816277
444.014000	39.578884	2.391276	0.023379	14.089812	0.047946	6.817353
444.034000	39.578884	2.390394	0.023380	14.084615	0.047947	6.814838
444.054000	39.578884	2.389512	0.023381	14.079415	0.047949	6.812323
444.074000	39.578884	2.391912	0.023379	14.093558	0.047945	6.819165
444.094000	39.578884	2.389798	0.023380	14.081102	0.047948	6.813139
444.114000	39.578884	2.392304	0.023379	14.095866	0.047944	6.820282
444.134000	39.578884	2.388192	0.023382	14.071641	0.047951	6.808561
444.154000	39.578884	2.388162	0.023382	14.071462	0.047951	6.808474
444.154000	39.578884	2.388927	0.023381	14.075972	0.047949	6.810657
444.194000	39.578884	2.392057	0.023379	14.094410	0.047945	6.819578
444.214000	39.578884	2.393431	0.023378	14.102509	0.047943	6.823496
444.234000	39.578884	2.391763	0.023379	14.092680	0.047945	6.818741
444.254000	39.578884	2.390868	0.023380	14.087408	0.047946	6.816190
444.274000	39.578884	2.386237	0.023383	14.060122	0.047954	6.802988
444.294000	39.578884	2.391613	0.023379	14.091796	0.047945	6.818313
444.314000	39.578884	2.388749	0.023381	14.074920	0.047950	6.810148
444.334000	39.578884	2.390457	0.023380	14.084985	0.047947	6.815018
444.354000	39.578884	2.385737	0.023384	14.057174	0.047954	6.801561
444.374000	39.578884	2.382420	0.023386	14.037630	0.047959	6.792105
444.394000	39.578884	2.383588	0.023385	14.044511	0.047958	6.795434
444.414000	39.578884	2.385173	0.023384	14.053850	0.047955	6.799953
444.434000	39.578884	2.389769	0.023381	14.080928	0.047948	6.813055
444.454000	39.578884	2.384539	0.023384	14.050117	0.047956	6.798147
444.474000	39.578884	2.384209	0.023385	14.048172	0.047957	6.797205
444.494000	39.578884	2.384123	0.023385	14.047661	0.047957	6.796958
444.514000	39.578884	2.386489	0.023383	14.061604	0.047953	6.803705
444.534000	39.578884	2.384923	0.023384	14.052379	0.047956	6.799241
444.554000	39.578884	2.382870	0.023386	14.040280	0.047959	6.793387
444.574000	39.578884	2.382380	0.023386	14.037392	0.047959	6.791990
444.594000	39.578884	2.384736	0.023384	14.051278	0.047956	6.798708
444.594000	39.578884	2.390310	0.023380	14.084120	0.047947	6.814599
444.634000	39.578884	2.388719	0.023381	14.074742	0.047950	6.810061
444.654000	39.578884	2.391578	0.023379	14.091589	0.047945	6.818213
444.674000	39.578884	2.386144	0.023383	14.059573	0.047954	6.802722
444.694000	39.578884	2.387154	0.023382	14.065524	0.047952	6.805601
444.714000	39.578884	2.390199	0.023380	14.083462	0.047947	6.814281
444.734000	39.578884	2.384483	0.023384	14.049786	0.047956	6.797986
444.754000	39.578884	2.388623	0.023381	14.074179	0.047950	6.809789
444.774000	39.578884	2.388009	0.023382	14.070563	0.047951	6.808039
444.794000	39.578884	2.387982	0.023382	14.070400	0.047951	6.807960
444.814000	39.578884	2.388557	0.023381	14.073788	0.047950	6.809600
444.834000	39.578884	2.389674	0.023381	14.080369	0.047948	6.812784
444.854000	39.578884	2.386535	0.023383	14.061874	0.047953	6.803835
444.874000	39.578884	2.388094	0.023382	14.071063	0.047951	6.808281
444.894000	39.578884	2.387816	0.023382	14.069426	0.047951	6.807489
444.914000	39.578884	2.389284	0.023381	14.078073	0.047949	6.811673
444.934000	39.578884	2.385609	0.023384	14.056418	0.047954	6.801195
444.954000	39.578884	2.392664	0.023378	14.097990	0.047944	6.821310
444.974000	39.578884	2.388130	0.023382	14.071275	0.047951	6.808384
444.994000	39.578884	2.384936	0.023384	14.052451	0.047956	6.799276
445.014000	39.578884	2.389598	0.023381	14.079926	0.047948	6.812570
445.034000	39.578884	2.392233	0.023379	14.095452	0.047944	6.820082
445.054000	39.578884	2.390860	0.023380	14.087361	0.047946	6.816167
445.074000	39.578884	2.389619	0.023381	14.080045	0.047948	6.812627
445.094000	39.578884	2.390212	0.023380	14.083540	0.047947	6.814318
445.114000	39.578884	2.392874	0.023378	14.099226	0.047943	6.821908
445.134000	39.578884	2.388270	0.023382	14.072099	0.047950	6.808783
445.154000	39.578884	2.391441	0.023379	14.090783	0.047946	6.817823
445.174000	39.578884	2.386277	0.023383	14.060356	0.047953	6.803101
445.194000	39.578884	2.389058	0.023381	14.076739	0.047949	6.811028
445.214000	39.578884	2.391391	0.023379	14.090490	0.047946	6.817681
445.234000	39.578884	2.395612	0.023376	14.115358	0.047939	6.829714
445.254000	39.578884	2.397969	0.023374	14.129250	0.047936	6.836435
445.274000	39.578884	2.393333	0.023378	14.101928	0.047943	6.823216
445.294000	39.578884	2.393464	0.023378	14.102700	0.047942	6.823589
445.314000	39.578884	2.392989	0.023378	14.099905	0.047943	6.822237
445.334000	39.578884	2.384382	0.023385	14.049192	0.047956	6.797699
445.354000	39.578884	2.389069	0.023381	14.076806	0.047949	6.811060
445.374000	39.578884	2.394533	0.023377	14.109001	0.047941	6.826638
445.394000	39.578884	2.394825	0.023377	14.110724	0.047940	6.827471
445.414000	39.578884	2.400346	0.023373	14.143255	0.047932	6.843211
445.434000	39.578884	2.397724	0.023375	14.127802	0.047936	6.835734
445.454000	39.578884	2.394745	0.023377	14.110250	0.047941	6.827242
445.474000	39.578884	2.402068	0.023371	14.153398	0.047929	6.848119
445.494000	39.578884	2.391271	0.023379	14.089781	0.047946	6.817338
445.514000	39.578884	2.392681	0.023378	14.098092	0.047944	6.821359
445.534000	39.578884	2.385814	0.023383	14.057630	0.047954	6.801782
445.554000	39.578884	2.387766	0.023382	14.069130	0.047951	6.807346
445.574000	39.578884	2.391685	0.023379	14.092218	0.047945	6.818517
445.594000	39.578884	2.397699	0.023375	14.127656	0.047936	6.835664
445.614000	39.578884	2.395626	0.023376	14.115439	0.047939	6.829753
445.634000	39.578884	2.387239	0.023382	14.066027	0.047952	6.805845
445.654000	39.578884	2.384843	0.023384	14.051905	0.047956	6.799012
445.674000	39.578884	2.390674	0.023380	14.086262	0.047947	6.815636
445.694000	39.578884	2.390844	0.023380	14.087265	0.047946	6.816121
445.714000	39.578884	2.399006	0.023374	14.135356	0.047934	6.839390
445.734000	39.578884	2.395850	0.023376	14.116760	0.047939	6.830392
445.754000	39.578884	2.389178	0.023381	14.077452	0.047949	6.811372
445.774000	39.578884	2.388899	0.023381	14.075804	0.047949	6.810575
445.794000	39.578884	2.387401	0.023382	14.066980	0.047952	6.806306
445.814000	39.578884	2.387115	0.023382	14.065293	0.047952	6.805490
445.834000	39.578884	2.380703	0.023387	14.027511	0.047962	6.787209
445.854000	39.578884	2.388034	0.023382	14.070705	0.047951	6.808108
445.874000	39.578884	2.379969	0.023388	14.023187	0.047963	6.785117
445.894000	39.578884	2.385957	0.023383	14.058472	0.047954	6.802189
445.914000	39.578884	2.387018	0.023383	14.064721	0.047952	6.805213
445.934000	39.578884	2.386032	0.023383	14.058910	0.047954	6.802401
445.954000	39.578884	2.387748	0.023382	14.069021	0.047951	6.807294
445.974000	39.578884	2.391070	0.023380	14.088597	0.047946	6.816765
445.994000	39.578884	2.384291	0.023385	14.048656	0.047957	6.797440
446.014000	39.578884	2.386906	0.023383	14.064060	0.047953	6.804893
446.034000	39.578884	2.382558	0.023386	14.038441	0.047959	6.792497
446.054000	39.578884	2.391137	0.023379	14.088990	0.047946	6.816956
446.074000	39.578884	2.385052	0.023384	14.053135	0.047955	6.799607
446.094000	39.578884	2.383744	0.023385	14.045431	0.047957	6.795879
446.114000	39.578884	2.389327	0.023381	14.078327	0.047949	6.811796
446.134000	39.578884	2.385445	0.023384	14.055451	0.047955	6.800728
446.154000	39.578884	2.385925	0.023383	14.058283	0.047954	6.802098
446.174000	39.578884	2.390181	0.023380	14.083356	0.047948	6.814229
446.194000	39.578884	2.389958	0.023380	14.082045	0.047948	6.813595
446.214000	39.578884	2.386788	0.023383	14.063369	0.047953	6.804558
446.234000	39.578884	2.387192	0.023382	14.065744	0.047952	6.805708
446.254000	39.578884	2.382956	0.023386	14.040786	0.047959	6.793632
446.274000	39.578884	2.388589	0.023381	14.073977	0.047950	6.809692
446.294000	39.578884	2.388960	0.023381	14.076164	0.047949	6.810749
446.314000	39.578884	2.391357	0.023379	14.090288	0.047946	6.817584
446.334000	39.578884	2.391685	0.023379	14.092221	0.047945	6.818519
446.354000	39.578884	2.391012	0.023380	14.088255	0.047946	6.816600
446.374000	39.578884	2.387966	0.023382	14.070306	0.047951	6.807915
446.394000	39.578884	2.391944	0.023379	14.093747	0.047945	6.819257
446.414000	39.578884	2.393860	0.023377	14.105035	0.047942	6.824719
446.434000	39.578884	2.387740	0.023382	14.068977	0.047951	6.807272
446.454000	39.578884	2.391977	0.023379	14.093939	0.047945	6.819350
446.474000	39.578884	2.394162	0.023377	14.106817	0.047941	6.825581
446.494000	39.578884	2.392374	0.023379	14.096278	0.047944	6.820482
446.514000	39.578884	2.386532	0.023383	14.061856	0.047953	6.803826
446.534000	39.578884	2.389481	0.023381	14.079231	0.047949	6.812234
446.554000	39.578884	2.386312	0.023383	14.060563	0.047953	6.803201
446.574000	39.578884	2.387433	0.023382	14.067167	0.047952	6.806396
446.594000	39.578884	2.388995	0.023381	14.076369	0.047949	6.810849
446.614000	39.578884	2.389987	0.023380	14.082213	0.047948	6.813676
446.634000	39.578884	2.386176	0.023383	14.059762	0.047954	6.802814
446.654000	39.578884	2.385213	0.023384	14.054086	0.047955	6.800067
446.674000	39.578884	2.390175	0.023380	14.083322	0.047948	6.814213
446.694000	39.578884	2.389571	0.023381	14.079762	0.047948	6.812491
446.714000	39.578884	2.381615	0.023387	14.032884	0.047961	6.789808
446.734000	39.578884	2.378803	0.023389	14.016317	0.047965	6.781792
446.754000	39.578884	2.389872	0.023380	14.081537	0.047948	6.813349
446.774000	39.578884	2.382538	0.023386	14.038327	0.047959	6.792442
446.794000	39.578884	2.376366	0.023391	14.001959	0.047969	6.774845
446.814000	39.578884	2.379213	0.023388	14.018731	0.047964	6.782961
446.834000	39.578884	2.387010	0.023383	14.064674	0.047952	6.805190
446.854000	39.578884	2.384991	0.023384	14.052780	0.047955	6.799435
446.874000	39.578884	2.388921	0.023381	14.075936	0.047949	6.810639
446.894000	39.578884	2.392943	0.023378	14.099633	0.047943	6.822105
446.914000	39.578884	2.387670	0.023382	14.068563	0.047951	6.807072
446.934000	39.578884	2.391242	0.023379	14.089610	0.047946	6.817255
446.954000	39.578884	2.387236	0.023382	14.066008	0.047952	6.805836
446.974000	39.578884	2.382172	0.023386	14.036166	0.047960	6.791397
446.994000	39.578884	2.388504	0.023381	14.073480	0.047950	6.809451
447.014000	39.578884	2.379910	0.023388	14.022840	0.047963	6.784949
447.034000	39.578884	2.382392	0.023386	14.037462	0.047959	6.792023
447.054000	39.578884	2.385740	0.023384	14.057190	0.047954	6.801569
447.074000	39.578884	2.382873	0.023386	14.040301	0.047959	6.793397
447.094000	39.578884	2.387944	0.023382	14.070179	0.047951	6.807854
447.114000	39.578884	2.384133	0.023385	14.047721	0.047957	6.796987
447.134000	39.578884	2.381131	0.023387	14.030037	0.047961	6.788431
447.154000	39.578884	2.387268	0.023382	14.066198	0.047952	6.805927
447.174000	39.578884	2.385221	0.023384	14.054135	0.047955	6.800091
447.194000	39.578884	2.386014	0.023383	14.058806	0.047954	6.802351
447.214000	39.578884	2.385711	0.023384	14.057021	0.047954	6.801487
447.234000	39.578884	2.381965	0.023386	14.034949	0.047960	6.790807
447.254000	39.578884	2.384965	0.023384	14.052628	0.047955	6.799361
447.274000	39.578884	2.387466	0.023382	14.067363	0.047952	6.806491
447.294000	39.578884	2.388445	0.023381	14.073130	0.047950	6.809282
447.314000	39.578884	2.392408	0.023379	14.096480	0.047944	6.820579
447.334000	39.578884	2.392128	0.023379	14.094830	0.047945	6.819781
447.354000	39.578884	2.389041	0.023381	14.076643	0.047949	6.810981
447.374000	39.578884	2.387436	0.023382	14.067182	0.047952	6.806404
447.394000	39.578884	2.392700	0.023378	14.098203	0.047944	6.821413
447.414000	39.578884	2.389697	0.023381	14.080509	0.047948	6.812852
447.434000	39.578884	2.387313	0.023382	14.066462	0.047952	6.806055
447.454000	39.578884	2.389787	0.023380	14.081037	0.047948	6.813107
447.474000	39.578884	2.394162	0.023377	14.106817	0.047941	6.825581
447.494000	39.578884	2.380090	0.023388	14.023902	0.047963	6.785463
447.514000	39.578884	2.393069	0.023378	14.100377	0.047943	6.822465
447.534000	39.578884	2.385887	0.023383	14.058055	0.047954	6.801987
447.554000	39.578884	2.383040	0.023386	14.041280	0.047958	6.793871
447.574000	39.578884	2.389873	0.023380	14.081542	0.047948	6.813352
447.594000	39.578884	2.381689	0.023387	14.033322	0.047960	6.790020
447.614000	39.578884	2.386354	0.023383	14.060812	0.047953	6.803321
447.634000	39.578884	2.388104	0.023382	14.071120	0.047951	6.808309
447.654000	39.578884	2.388389	0.023382	14.072799	0.047950	6.809121
447.674000	39.578884	2.389703	0.023381	14.080542	0.047948	6.812868
447.694000	39.578884	2.390332	0.023380	14.084249	0.047947	6.814662
447.714000	39.578884	2.383245	0.023385	14.042490	0.047958	6.794456
447.734000	39.578884	2.384391	0.023385	14.049242	0.047956	6.797723
447.754000	39.578884	2.380980	0.023387	14.029143	0.047962	6.787998
447.774000	39.578884	2.381008	0.023387	14.029309	0.047962	6.788079
447.794000	39.578884	2.386290	0.023383	14.060433	0.047953	6.803138
447.814000	39.578884	2.377697	0.023390	14.009801	0.047967	6.778640
447.834000	39.578884	2.379773	0.023388	14.022034	0.047963	6.784559
447.854000	39.578884	2.384774	0.023384	14.051501	0.047956	6.798816
447.874000	39.578884	2.390307	0.023380	14.084099	0.047947	6.814589
447.894000	39.578884	2.387517	0.023382	14.067664	0.047952	6.806637
447.914000	39.578884	2.388467	0.023381	14.073257	0.047950	6.809343
447.934000	39.578884	2.387570	0.023382	14.067972	0.047951	6.806786
447.954000	39.578884	2.380821	0.023387	14.028210	0.047962	6.787547
447.974000	39.578884	2.394083	0.023377	14.106351	0.047942	6.825355
447.994000	39.578884	2.391230	0.023379	14.089540	0.047946	6.817221
448.014000	39.578884	2.389985	0.023380	14.082203	0.047948	6.813671
448.034000	39.578884	2.385894	0.023383	14.058097	0.047954	6.802008
448.054000	39.578884	2.384347	0.023385	14.048982	0.047956	6.797598
448.074000	39.578884	2.383011	0.023386	14.041115	0.047958	6.793791
448.094000	39.578884	2.386172	0.023383	14.059736	0.047954	6.802801
448.114000	39.578884	2.383909	0.023385	14.046402	0.047957	6.796349
448.134000	39.578884	2.385232	0.023384	14.054198	0.047955	6.800121
448.154000	39.578884	2.385538	0.023384	14.056003	0.047955	6.800995
448.174000	39.578884	2.373294	0.023393	13.983858	0.047973	6.766087
448.194000	39.578884	2.382615	0.023386	14.038778	0.047959	6.792660
448.214000	39.578884	2.383732	0.023385	14.045358	0.047957	6.795844
448.234000	39.578884	2.386447	0.023383	14.061356	0.047953	6.803584
448.254000	39.578884	2.385194	0.023384	14.053977	0.047955	6.800014
448.274000	39.578884	2.382766	0.023386	14.039666	0.047959	6.793090
448.294000	39.578884	2.382239	0.023386	14.036560	0.047960	6.791587
448.314000	39.578884	2.377963	0.023389	14.011368	0.047966	6.779398
448.334000	39.578884	2.381512	0.023387	14.032278	0.047961	6.789515
448.354000	39.578884	2.380497	0.023387	14.026301	0.047962	6.786623
448.374000	39.578884	2.375576	0.023391	13.997306	0.047970	6.772594
448.394000	39.578884	2.383629	0.023385	14.044754	0.047958	6.795552
448.414000	39.578884	2.388581	0.023381	14.073933	0.047950	6.809670
448.434000	39.578884	2.387004	0.023383	14.064638	0.047952	6.805173
448.454000	39.578884	2.379338	0.023388	14.019469	0.047964	6.783318
448.474000	39.578884	2.381328	0.023387	14.031197	0.047961	6.788992
448.494000	39.578884	2.375498	0.023391	13.996842	0.047970	6.772370
448.514000	39.578884	2.378865	0.023389	14.016682	0.047965	6.781969
448.534000	39.578884	2.383484	0.023385	14.043900	0.047958	6.795138
448.554000	39.578884	2.383068	0.023386	14.041449	0.047958	6.793953
448.574000	39.578884	2.376661	0.023390	14.003697	0.047968	6.775686
448.594000	39.578884	2.384423	0.023385	14.049433	0.047956	6.797816
448.614000	39.578884	2.377996	0.023389	14.011560	0.047966	6.779491
448.634000	39.578884	2.381229	0.023387	14.030609	0.047961	6.788708
448.654000	39.578884	2.380159	0.023388	14.024309	0.047963	6.785659
448.674000	39.578884	2.386125	0.023383	14.059462	0.047954	6.802668
448.694000	39.578884	2.381960	0.023386	14.034918	0.047960	6.790792
448.714000	39.578884	2.377411	0.023390	14.008117	0.047967	6.777825
448.734000	39.578884	2.378696	0.023389	14.015687	0.047965	6.781488
448.754000	39.578884	2.376493	0.023390	14.002708	0.047968	6.775208
448.774000	39.578884	2.373192	0.023393	13.983257	0.047973	6.765796
448.794000	39.578884	2.378403	0.023389	14.013962	0.047965	6.780653
448.814000	39.578884	2.379489	0.023388	14.020361	0.047964	6.783749
448.834000	39.578884	2.374989	0.023392	13.993847	0.047971	6.770921
448.854000	39.578884	2.373344	0.023393	13.984153	0.047973	6.766230
448.874000	39.578884	2.380307	0.023388	14.025182	0.047963	6.786082
448.894000	39.578884	2.376575	0.023390	14.003189	0.047968	6.775441
448.914000	39.578884	2.377256	0.023390	14.007202	0.047967	6.777382
448.934000	39.578884	2.376440	0.023391	14.002397	0.047968	6.775057
448.954000	39.578884	2.380260	0.023388	14.024899	0.047963	6.785945
448.974000	39.578884	2.371054	0.023395	13.970658	0.047977	6.759701
448.994000	39.578884	2.373953	0.023392	13.987741	0.047972	6.767966
449.014000	39.578884	2.375701	0.023391	13.998039	0.047970	6.772949
449.034000	39.578884	2.377011	0.023390	14.005759	0.047968	6.776684
449.054000	39.578884	2.378939	0.023389	14.017120	0.047965	6.782181
449.074000	39.578884	2.379458	0.023388	14.020174	0.047964	6.783659
449.094000	39.578884	2.378588	0.023389	14.015050	0.047965	6.781179
449.114000	39.578884	2.378524	0.023389	14.014674	0.047965	6.780998
449.134000	39.578884	2.378630	0.023389	14.015298	0.047965	6.781300
449.154000	39.578884	2.377819	0.023389	14.010521	0.047966	6.778988
449.174000	39.578884	2.378802	0.023389	14.016314	0.047965	6.781791
449.194000	39.578884	2.375277	0.023391	13.995542	0.047970	6.771740
449.214000	39.578884	2.380023	0.023388	14.023503	0.047963	6.785270
449.234000	39.578884	2.382852	0.023386	14.040174	0.047959	6.793336
449.254000	39.578884	2.381049	0.023387	14.029552	0.047961	6.788196
449.274000	39.578884	2.384565	0.023384	14.050270	0.047956	6.798221
449.294000	39.578884	2.377536	0.023390	14.008853	0.047967	6.778181
449.314000	39.578884	2.385083	0.023384	14.053322	0.047955	6.799697
449.334000	39.578884	2.378281	0.023389	14.013241	0.047966	6.780304
449.354000	39.578884	2.377854	0.023389	14.010723	0.047966	6.779086
449.374000	39.578884	2.379944	0.023388	14.023042	0.047963	6.785046
449.394000	39.578884	2.374238	0.023392	13.989417	0.047972	6.768777
449.414000	39.578884	2.381780	0.023386	14.033858	0.047960	6.790280
449.434000	39.578884	2.386991	0.023383	14.064560	0.047952	6.805135
449.454000	39.578884	2.384687	0.023384	14.050988	0.047956	6.798568
449.474000	39.578884	2.384841	0.023384	14.051897	0.047956	6.799008
449.474000	39.578884	2.377431	0.023390	14.008231	0.047967	6.777880
449.514000	39.578884	2.375118	0.023391	13.994604	0.047971	6.771287
449.534000	39.578884	2.376255	0.023391	14.001303	0.047969	6.774528
449.554000	39.578884	2.378502	0.023389	14.014542	0.047965	6.780934
449.574000	39.578884	2.374973	0.023392	13.993749	0.047971	6.770873
449.594000	39.578884	2.378292	0.023389	14.013306	0.047966	6.780336
449.614000	39.578884	2.371171	0.023394	13.971350	0.047977	6.760035
449.634000	39.578884	2.376700	0.023390	14.003928	0.047968	6.775798
449.654000	39.578884	2.369644	0.023396	13.962350	0.047979	6.755681
449.674000	39.578884	2.370247	0.023395	13.965904	0.047978	6.757400
449.694000	39.578884	2.371108	0.023395	13.970974	0.047977	6.759853
449.714000	39.578884	2.368048	0.023397	13.952948	0.047981	6.751132
449.734000	39.578884	2.374896	0.023392	13.993298	0.047971	6.770655
449.754000	39.578884	2.374282	0.023392	13.989682	0.047972	6.768905
449.774000	39.578884	2.375295	0.023391	13.995648	0.047970	6.771792
449.794000	39.578884	2.372416	0.023394	13.978682	0.047975	6.763583
449.814000	39.578884	2.372755	0.023393	13.980679	0.047974	6.764549
449.834000	39.578884	2.372840	0.023393	13.981184	0.047974	6.764794
449.854000	39.578884	2.374496	0.023392	13.990941	0.047971	6.769514
449.874000	39.578884	2.369806	0.023395	13.963308	0.047979	6.756144
449.894000	39.578884	2.375176	0.023391	13.994946	0.047970	6.771452
449.894000	39.578884	2.377628	0.023390	14.009397	0.047967	6.778444
449.934000	39.578884	2.373531	0.023393	13.985252	0.047973	6.766762
449.954000	39.578884	2.379844	0.023388	14.022451	0.047963	6.784761
449.974000	39.578884	2.377956	0.023389	14.011329	0.047966	6.779379
449.994000	39.578884	2.373394	0.023393	13.984448	0.047973	6.766373
450.014000	39.578884	2.378124	0.023389	14.012316	0.047966	6.779857
450.034000	39.578884	2.378263	0.023389	14.013135	0.047966	6.780253
450.054000	39.578884	2.381502	0.023387	14.032218	0.047961	6.789486
450.074000	39.578884	2.379713	0.023388	14.021682	0.047963	6.784388
450.094000	39.578884	2.379436	0.023388	14.020050	0.047964	6.783599
450.114000	39.578884	2.379806	0.023388	14.022228	0.047963	6.784653
450.134000	39.578884	2.380374	0.023388	14.025576	0.047962	6.786272
450.154000	39.578884	2.380785	0.023387	14.027998	0.047962	6.787444
450.174000	39.578884	2.379286	0.023388	14.019166	0.047964	6.783171
450.194000	39.578884	2.376139	0.023391	14.000620	0.047969	6.774197
450.214000	39.578884	2.383013	0.023386	14.041122	0.047958	6.793795
450.234000	39.578884	2.370940	0.023395	13.969985	0.047977	6.759375
450.254000	39.578884	2.371714	0.023394	13.974547	0.047976	6.761582
450.274000	39.578884	2.370709	0.023395	13.968627	0.047977	6.758718
450.294000	39.578884	2.372860	0.023393	13.981298	0.047974	6.764849
450.314000	39.578884	2.372919	0.023393	13.981645	0.047974	6.765017
450.334000	39.578884	2.374576	0.023392	13.991412	0.047971	6.769742
450.354000	39.578884	2.370107	0.023395	13.965080	0.047978	6.757002
450.374000	39.578884	2.371714	0.023394	13.974549	0.047976	6.761583
450.394000	39.578884	2.375800	0.023391	13.998625	0.047969	6.773232
450.414000	39.578884	2.383685	0.023385	14.045083	0.047957	6.795711
450.434000	39.578884	2.379008	0.023389	14.017526	0.047965	6.782378
450.454000	39.578884	2.372272	0.023394	13.977834	0.047975	6.763173
450.474000	39.578884	2.386555	0.023383	14.061993	0.047953	6.803893
450.494000	39.578884	2.380908	0.023387	14.028718	0.047962	6.787793
450.514000	39.578884	2.379679	0.023388	14.021480	0.047964	6.784291
450.534000	39.578884	2.373061	0.023393	13.982482	0.047974	6.765422
450.554000	39.578884	2.378310	0.023389	14.013415	0.047966	6.780388
450.574000	39.578884	2.376434	0.023391	14.002358	0.047968	6.775038
450.594000	39.578884	2.370859	0.023395	13.969511	0.047977	6.759145
450.614000	39.578884	2.371860	0.023394	13.975410	0.047975	6.761999
450.634000	39.578884	2.377055	0.023390	14.006019	0.047968	6.776810
450.654000	39.578884	2.368616	0.023396	13.956293	0.047980	6.752750
450.674000	39.578884	2.366795	0.023398	13.945565	0.047983	6.747559
450.694000	39.578884	2.370537	0.023395	13.967614	0.047978	6.758228
450.714000	39.578884	2.370314	0.023395	13.966301	0.047978	6.757592
450.734000	39.578884	2.374899	0.023392	13.993314	0.047971	6.770662
450.754000	39.578884	2.371915	0.023394	13.975733	0.047975	6.762156
450.774000	39.578884	2.373683	0.023393	13.986148	0.047973	6.767195
450.794000	39.578884	2.374147	0.023392	13.988881	0.047972	6.768518
450.814000	39.578884	2.377540	0.023390	14.008876	0.047967	6.778192
450.834000	39.578884	2.377565	0.023390	14.009024	0.047967	6.778264
450.854000	39.578884	2.376112	0.023391	14.000459	0.047969	6.774120
450.874000	39.578884	2.375537	0.023391	13.997075	0.047970	6.772483
450.894000	39.578884	2.368835	0.023396	13.957586	0.047980	6.753375
450.914000	39.578884	2.375482	0.023391	13.996752	0.047970	6.772326
450.934000	39.578884	2.369916	0.023395	13.963956	0.047978	6.756458
450.954000	39.578884	2.380073	0.023388	14.023798	0.047963	6.785412
450.974000	39.578884	2.377978	0.023389	14.011459	0.047966	6.779442
450.994000	39.578884	2.379863	0.023388	14.022565	0.047963	6.784816
451.014000	39.578884	2.373797	0.023392	13.986822	0.047973	6.767521
451.034000	39.578884	2.372619	0.023393	13.979881	0.047974	6.764163
451.054000	39.578884	2.374777	0.023392	13.992596	0.047971	6.770315
451.074000	39.578884	2.373741	0.023393	13.986490	0.047973	6.767361
451.094000	39.578884	2.375440	0.023391	13.996503	0.047970	6.772206
451.114000	39.578884	2.375816	0.023391	13.998718	0.047969	6.773277
451.134000	39.578884	2.373317	0.023393	13.983995	0.047973	6.766154
451.154000	39.578884	2.375230	0.023391	13.995265	0.047970	6.771606
451.174000	39.578884	2.370473	0.023395	13.967233	0.047978	6.758043
451.174000	39.578884	2.376225	0.023391	14.001127	0.047969	6.774443
451.214000	39.578884	2.375866	0.023391	13.999011	0.047969	6.773419
451.234000	39.578884	2.371357	0.023394	13.972443	0.047976	6.760564
451.254000	39.578884	2.365780	0.023398	13.939586	0.047985	6.744666
451.274000	39.578884	2.371863	0.023394	13.975428	0.047975	6.762008
451.294000	39.578884	2.361962	0.023401	13.917088	0.047991	6.733781
451.314000	39.578884	2.376574	0.023390	14.003184	0.047968	6.775438
451.334000	39.578884	2.367972	0.023397	13.952500	0.047981	6.750915
451.354000	39.578884	2.370288	0.023395	13.966145	0.047978	6.757517
451.374000	39.578884	2.375773	0.023391	13.998464	0.047970	6.773154
451.394000	39.578884	2.369738	0.023396	13.962907	0.047979	6.755950
451.414000	39.578884	2.366871	0.023398	13.946010	0.047983	6.747775
451.434000	39.578964	2.373585	0.023393	13.985573	0.047973	6.766917
451.454000	39.578964	2.374045	0.023392	13.988280	0.047972	6.768227
451.474000	39.578964	2.370729	0.023395	13.968746	0.047977	6.758775
451.494000	39.578964	2.377844	0.023390	14.010669	0.047966	6.779060
451.514000	39.578964	2.381205	0.023387	14.030469	0.047961	6.788640
451.534000	39.578964	2.379932	0.023388	14.022969	0.047963	6.785011
451.554000	39.578964	2.380726	0.023387	14.027646	0.047962	6.787274
451.574000	39.578964	2.381259	0.023387	14.030788	0.047961	6.788794
451.594000	39.578964	2.382417	0.023386	14.037612	0.047959	6.792096
451.614000	39.578964	2.386318	0.023383	14.060599	0.047954	6.803218
451.634000	39.578964	2.384871	0.023384	14.052071	0.047956	6.799092
451.654000	39.578964	2.386332	0.023383	14.060677	0.047953	6.803256
451.674000	39.578964	2.387488	0.023382	14.067490	0.047952	6.806553
451.694000	39.578964	2.384360	0.023385	14.049063	0.047957	6.797637
451.714000	39.578964	2.378324	0.023389	14.013493	0.047966	6.780426
451.734000	39.578964	2.379890	0.023388	14.022721	0.047963	6.784891
451.754000	39.578964	2.379686	0.023388	14.021519	0.047964	6.784309
451.774000	39.578964	2.388512	0.023381	14.073524	0.047950	6.809472
451.794000	39.578964	2.376641	0.023390	14.003581	0.047968	6.775630
451.814000	39.578964	2.375307	0.023391	13.995721	0.047970	6.771827
451.814000	39.578964	2.385679	0.023384	14.056830	0.047954	6.801395
451.854000	39.578964	2.372288	0.023394	13.977928	0.047975	6.763218
451.874000	39.578964	2.373857	0.023392	13.987174	0.047973	6.767692
451.894000	39.578964	2.381405	0.023387	14.031651	0.047961	6.789212
451.914000	39.578964	2.378870	0.023389	14.016710	0.047965	6.781983
451.934000	39.578964	2.372337	0.023394	13.978220	0.047975	6.763360
451.954000	39.578964	2.371701	0.023394	13.974469	0.047976	6.761544
451.974000	39.578964	2.375256	0.023391	13.995420	0.047970	6.771682
451.994000	39.578964	2.376415	0.023391	14.002246	0.047969	6.774985
452.014000	39.578964	2.369972	0.023395	13.964283	0.047978	6.756616
452.034000	39.578964	2.373625	0.023393	13.985809	0.047973	6.767031
452.054000	39.578964	2.376214	0.023391	14.001060	0.047969	6.774410
452.074000	39.578964	2.377696	0.023390	14.009793	0.047967	6.778636
452.094000	39.578964	2.374968	0.023392	13.993721	0.047971	6.770859
452.114000	39.578964	2.376710	0.023390	14.003987	0.047968	6.775827
452.134000	39.578964	2.376112	0.023391	14.000462	0.047969	6.774121
452.154000	39.578964	2.386531	0.023383	14.061853	0.047953	6.803825
452.174000	39.578964	2.374870	0.023392	13.993145	0.047971	6.770581
452.194000	39.578964	2.371596	0.023394	13.973853	0.047976	6.761246
452.214000	39.578964	2.369810	0.023396	13.963332	0.047979	6.756156
452.234000	39.578964	2.371795	0.023394	13.975024	0.047976	6.761813
452.254000	39.578964	2.373693	0.023393	13.986208	0.047973	6.767224
452.274000	39.578964	2.376760	0.023390	14.004278	0.047968	6.775967
452.294000	39.578964	2.377055	0.023390	14.006019	0.047968	6.776810
452.314000	39.578964	2.381116	0.023387	14.029944	0.047961	6.788386
452.334000	39.578964	2.375824	0.023391	13.998767	0.047970	6.773301
452.354000	39.578964	2.372192	0.023394	13.977363	0.047975	6.762945
452.374000	39.578964	2.373245	0.023393	13.983568	0.047973	6.765947
452.394000	39.578964	2.369448	0.023396	13.961194	0.047979	6.755122
452.414000	39.578964	2.370619	0.023395	13.968096	0.047977	6.758461
452.434000	39.578964	2.373548	0.023393	13.985355	0.047973	6.766812
452.454000	39.578964	2.376023	0.023391	13.999938	0.047969	6.773868
452.454000	39.578964	2.382495	0.023386	14.038073	0.047959	6.792319
452.494000	39.578964	2.380478	0.023388	14.026190	0.047962	6.786569
452.514000	39.578964	2.381657	0.023387	14.033133	0.047961	6.789929
452.534000	39.578964	2.378994	0.023389	14.017443	0.047965	6.782338
452.554000	39.578964	2.378361	0.023389	14.013710	0.047966	6.780531
452.574000	39.578964	2.378661	0.023389	14.015482	0.047965	6.781389
452.594000	39.578964	2.380311	0.023388	14.025200	0.047963	6.786091
452.614000	39.578964	2.379385	0.023388	14.019747	0.047964	6.783452
452.634000	39.578964	2.380028	0.023388	14.023537	0.047963	6.785286
452.654000	39.578964	2.381667	0.023387	14.033192	0.047961	6.789958
452.674000	39.578964	2.374811	0.023392	13.992796	0.047971	6.770412
452.694000	39.578964	2.381271	0.023387	14.030858	0.047961	6.788828
452.714000	39.578964	2.372265	0.023394	13.977793	0.047975	6.763153
452.734000	39.578964	2.374426	0.023392	13.990529	0.047972	6.769315
452.754000	39.578964	2.374003	0.023392	13.988034	0.047972	6.768108
452.774000	39.578964	2.373868	0.023392	13.987241	0.047973	6.767724
452.794000	39.578964	2.373442	0.023393	13.984728	0.047973	6.766508
452.814000	39.578964	2.376047	0.023391	14.000081	0.047969	6.773937
452.834000	39.578964	2.375692	0.023391	13.997987	0.047970	6.772924
452.854000	39.578964	2.377570	0.023390	14.009052	0.047967	6.778277
452.874000	39.578964	2.377817	0.023390	14.010506	0.047966	6.778981
452.894000	39.578964	2.379020	0.023389	14.017599	0.047965	6.782413
452.914000	39.578964	2.373249	0.023393	13.983591	0.047973	6.765958
452.934000	39.578964	2.372531	0.023393	13.979363	0.047975	6.763912
452.954000	39.578964	2.373087	0.023393	13.982638	0.047974	6.765497
452.974000	39.578964	2.369112	0.023396	13.959218	0.047980	6.754165
452.994000	39.578964	2.369814	0.023396	13.963355	0.047979	6.756167
453.014000	39.578964	2.375393	0.023391	13.996226	0.047970	6.772071
453.034000	39.578964	2.377489	0.023390	14.008576	0.047967	6.778047
453.054000	39.578964	2.371618	0.023394	13.973980	0.047976	6.761308
453.074000	39.578964	2.372347	0.023394	13.978280	0.047975	6.763388
453.094000	39.578964	2.375128	0.023392	13.994664	0.047971	6.771316
453.094000	39.578964	2.371949	0.023394	13.975933	0.047975	6.762253
453.134000	39.578964	2.376502	0.023391	14.002762	0.047968	6.775234
453.154000	39.578964	2.379417	0.023388	14.019936	0.047964	6.783543
453.174000	39.578964	2.374261	0.023392	13.989555	0.047972	6.768844
453.194000	39.578964	2.371979	0.023394	13.976112	0.047975	6.762339
453.214000	39.578964	2.373854	0.023392	13.987158	0.047973	6.767684
453.234000	39.578964	2.381116	0.023387	14.029946	0.047961	6.788387
453.254000	39.578964	2.371385	0.023394	13.972609	0.047976	6.760644
453.274000	39.578964	2.380394	0.023388	14.025692	0.047963	6.786329
453.294000	39.578964	2.380449	0.023388	14.026019	0.047962	6.786487
453.314000	39.578964	2.374737	0.023392	13.992358	0.047971	6.770200
453.334000	39.578964	2.376285	0.023391	14.001482	0.047969	6.774615
453.354000	39.578964	2.373990	0.023392	13.987959	0.047972	6.768071
453.374000	39.578964	2.378361	0.023389	14.013715	0.047966	6.780534
453.394000	39.578964	2.371836	0.023394	13.975270	0.047976	6.761932
453.414000	39.578964	2.376318	0.023391	14.001677	0.047969	6.774709
453.434000	39.578964	2.376072	0.023391	14.000223	0.047969	6.774006
453.454000	39.578964	2.384145	0.023385	14.047791	0.047957	6.797021
453.474000	39.578964	2.375681	0.023391	13.997923	0.047970	6.772892
453.494000	39.578964	2.380459	0.023388	14.026076	0.047962	6.786514
453.514000	39.578964	2.373604	0.023393	13.985687	0.047973	6.766972
453.534000	39.578964	2.376693	0.023390	14.003886	0.047968	6.775778
453.554000	39.578964	2.382025	0.023386	14.035304	0.047960	6.790979
453.574000	39.578964	2.378488	0.023389	14.014459	0.047965	6.780894
453.594000	39.578964	2.365001	0.023399	13.934992	0.047986	6.742444
453.614000	39.578964	2.373286	0.023393	13.983811	0.047973	6.766065
453.634000	39.578964	2.376374	0.023391	14.002008	0.047969	6.774869
453.654000	39.578964	2.379302	0.023388	14.019260	0.047964	6.783216
453.674000	39.578964	2.375166	0.023392	13.994886	0.047971	6.771423
453.694000	39.578964	2.372855	0.023393	13.981272	0.047974	6.764836
453.714000	39.578964	2.376059	0.023391	14.000148	0.047969	6.773969
453.734000	39.578964	2.377164	0.023390	14.006658	0.047967	6.777119
453.734000	39.578964	2.374348	0.023392	13.990068	0.047972	6.769092
453.774000	39.578964	2.377890	0.023389	14.010936	0.047966	6.779189
453.794000	39.578964	2.380840	0.023387	14.028322	0.047962	6.787601
453.814000	39.578964	2.383494	0.023385	14.043959	0.047958	6.795167
453.834000	39.578964	2.380984	0.023387	14.029166	0.047962	6.788010
453.854000	39.578964	2.376078	0.023391	14.000259	0.047969	6.774023
453.874000	39.578964	2.386073	0.023383	14.059154	0.047954	6.802519
453.894000	39.578964	2.379331	0.023388	14.019431	0.047964	6.783299
453.914000	39.578964	2.380160	0.023388	14.024314	0.047963	6.785662
453.934000	39.578964	2.378986	0.023389	14.017394	0.047965	6.782314
453.954000	39.578964	2.382483	0.023386	14.038003	0.047959	6.792285
453.954000	39.578964	2.381451	0.023387	14.031918	0.047961	6.789341
453.994000	39.578964	2.390727	0.023380	14.086573	0.047947	6.815786
454.014000	39.578964	2.383351	0.023385	14.043115	0.047958	6.794759
454.034000	39.578964	2.383081	0.023386	14.041524	0.047958	6.793989
454.054000	39.578964	2.382774	0.023386	14.039716	0.047959	6.793114
454.074000	39.578964	2.379348	0.023388	14.019526	0.047964	6.783345
454.094000	39.578964	2.382442	0.023386	14.037757	0.047959	6.792166
454.114000	39.578964	2.387122	0.023383	14.065335	0.047952	6.805510
454.134000	39.578964	2.382530	0.023386	14.038280	0.047959	6.792420
454.154000	39.578964	2.381123	0.023387	14.029985	0.047961	6.788406
454.174000	39.578964	2.386194	0.023383	14.059869	0.047954	6.802865
454.194000	39.578964	2.383194	0.023385	14.042190	0.047958	6.794311
454.214000	39.578964	2.378537	0.023389	14.014752	0.047965	6.781035
454.234000	39.578964	2.385063	0.023384	14.053203	0.047955	6.799640
454.254000	39.578964	2.377384	0.023390	14.007956	0.047967	6.777747
454.274000	39.578964	2.378105	0.023389	14.012208	0.047966	6.779804
454.294000	39.578964	2.380580	0.023387	14.026785	0.047962	6.786858
454.314000	39.578964	2.378125	0.023389	14.012322	0.047966	6.779859
454.334000	39.578964	2.380026	0.023388	14.023521	0.047963	6.785278
454.354000	39.578964	2.379957	0.023388	14.023117	0.047963	6.785083
454.374000	39.578964	2.371693	0.023394	13.974425	0.047976	6.761523
454.394000	39.578964	2.372951	0.023393	13.981834	0.047974	6.765108
454.414000	39.578964	2.376566	0.023390	14.003138	0.047968	6.775416
454.434000	39.578964	2.373482	0.023393	13.984964	0.047973	6.766622
454.454000	39.578964	2.372570	0.023393	13.979594	0.047975	6.764024
454.474000	39.578964	2.373651	0.023393	13.985961	0.047973	6.767105
454.494000	39.578964	2.373654	0.023393	13.985980	0.047973	6.767114
454.514000	39.578964	2.375606	0.023391	13.997482	0.047970	6.772679
454.534000	39.578964	2.382472	0.023386	14.037938	0.047959	6.792254
454.554000	39.578964	2.377551	0.023390	14.008943	0.047967	6.778225
454.574000	39.578964	2.382067	0.023386	14.035547	0.047960	6.791097
454.594000	39.578964	2.377324	0.023390	14.007601	0.047967	6.777576
454.594000	39.578964	2.376846	0.023390	14.004785	0.047968	6.776213
454.634000	39.578964	2.371651	0.023394	13.974179	0.047976	6.761404
454.654000	39.578964	2.369664	0.023396	13.962472	0.047979	6.755739
454.674000	39.578964	2.378685	0.023389	14.015620	0.047965	6.781455
454.694000	39.578964	2.375160	0.023392	13.994850	0.047971	6.771406
454.714000	39.578964	2.377808	0.023390	14.010454	0.047967	6.778956
454.734000	39.578964	2.378757	0.023389	14.016044	0.047965	6.781661
454.754000	39.578964	2.381965	0.023386	14.034946	0.047960	6.790806
454.774000	39.578964	2.375380	0.023391	13.996148	0.047970	6.772034
454.794000	39.578964	2.371547	0.023394	13.973565	0.047976	6.761107
454.814000	39.578964	2.382038	0.023386	14.035381	0.047960	6.791017
454.834000	39.578964	2.375186	0.023391	13.995003	0.047971	6.771480
454.854000	39.578964	2.384073	0.023385	14.047371	0.047957	6.796818
454.874000	39.578964	2.382768	0.023386	14.039682	0.047959	6.793098
454.894000	39.578964	2.377486	0.023390	14.008557	0.047967	6.778038
454.914000	39.578964	2.377380	0.023390	14.007930	0.047967	6.777735
454.934000	39.578964	2.378065	0.023389	14.011969	0.047966	6.779689
454.954000	39.578964	2.375035	0.023392	13.994114	0.047971	6.771050
454.974000	39.578964	2.380589	0.023387	14.026842	0.047962	6.786885
454.994000	39.578964	2.383255	0.023385	14.042547	0.047958	6.794484
455.014000	39.578964	2.376858	0.023390	14.004855	0.047968	6.776247
455.014000	39.578964	2.380068	0.023388	14.023770	0.047963	6.785399
455.054000	39.578964	2.375851	0.023391	13.998925	0.047969	6.773378
455.074000	39.578964	2.381693	0.023387	14.033345	0.047961	6.790032
455.094000	39.578964	2.389103	0.023381	14.077006	0.047949	6.811157
455.114000	39.578964	2.379550	0.023388	14.020721	0.047964	6.783923
455.134000	39.578964	2.379315	0.023388	14.019335	0.047964	6.783253
455.154000	39.578964	2.374767	0.023392	13.992537	0.047971	6.770286
455.174000	39.578964	2.377684	0.023390	14.009726	0.047967	6.778603
455.194000	39.578964	2.373648	0.023393	13.985943	0.047973	6.767096
455.214000	39.578964	2.381737	0.023387	14.033604	0.047961	6.790157
455.234000	39.578964	2.376466	0.023391	14.002547	0.047969	6.775130
455.234000	39.578964	2.380784	0.023387	14.027990	0.047962	6.787441
455.274000	39.578964	2.380864	0.023387	14.028459	0.047962	6.787667
455.294000	39.578964	2.373318	0.023393	13.983998	0.047973	6.766155
455.314000	39.578964	2.376802	0.023390	14.004526	0.047968	6.776088
455.334000	39.578964	2.381830	0.023387	14.034156	0.047960	6.790424
455.354000	39.578964	2.386593	0.023383	14.062218	0.047953	6.804002
455.374000	39.578964	2.381353	0.023387	14.031340	0.047961	6.789061
455.394000	39.578964	2.379129	0.023389	14.018239	0.047964	6.782722
455.414000	39.578964	2.372420	0.023394	13.978710	0.047975	6.763596
455.434000	39.578964	2.375258	0.023391	13.995428	0.047970	6.771685
455.454000	39.578964	2.380615	0.023387	14.026993	0.047962	6.786958
455.474000	39.578964	2.378664	0.023389	14.015500	0.047965	6.781397
455.494000	39.578964	2.372176	0.023394	13.977272	0.047975	6.762901
455.514000	39.578964	2.378816	0.023389	14.016392	0.047965	6.781829
455.534000	39.578964	2.381738	0.023387	14.033612	0.047961	6.790161
455.554000	39.578964	2.381583	0.023387	14.032697	0.047961	6.789718
455.574000	39.578964	2.377359	0.023390	14.007809	0.047967	6.777676
455.594000	39.578964	2.375117	0.023392	13.994599	0.047971	6.771284
455.614000	39.578964	2.379789	0.023388	14.022125	0.047963	6.784603
455.634000	39.578964	2.378779	0.023389	14.016177	0.047965	6.781725
455.654000	39.578964	2.379208	0.023388	14.018705	0.047964	6.782948
455.674000	39.578964	2.373170	0.023393	13.983125	0.047974	6.765732
455.694000	39.578964	2.374198	0.023392	13.989187	0.047972	6.768666
455.714000	39.578964	2.375420	0.023391	13.996386	0.047970	6.772149
455.734000	39.578964	2.376959	0.023390	14.005451	0.047968	6.776535
455.754000	39.578964	2.377175	0.023390	14.006726	0.047967	6.777152
455.774000	39.578964	2.370771	0.023395	13.968990	0.047977	6.758893
455.794000	39.578964	2.374180	0.023392	13.989078	0.047972	6.768613
455.814000	39.578964	2.375362	0.023391	13.996044	0.047970	6.771984
455.834000	39.578964	2.374019	0.023392	13.988127	0.047972	6.768153
455.854000	39.578964	2.370990	0.023395	13.970283	0.047977	6.759519
455.874000	39.578964	2.378442	0.023389	14.014192	0.047966	6.780764
455.874000	39.578964	2.369954	0.023395	13.964179	0.047978	6.756566
455.914000	39.578964	2.370368	0.023395	13.966614	0.047978	6.757744
455.934000	39.578964	2.376828	0.023390	14.004679	0.047968	6.776162
455.954000	39.578964	2.377124	0.023390	14.006423	0.047968	6.777005
455.974000	39.578964	2.375467	0.023391	13.996658	0.047970	6.772281
455.994000	39.578964	2.375648	0.023391	13.997728	0.047970	6.772798
456.014000	39.578964	2.374504	0.023392	13.990985	0.047972	6.769536
456.034000	39.578964	2.376870	0.023390	14.004928	0.047968	6.776282
456.054000	39.578964	2.372554	0.023393	13.979498	0.047975	6.763978
456.074000	39.578964	2.374476	0.023392	13.990824	0.047972	6.769458
456.094000	39.578964	2.377432	0.023390	14.008239	0.047967	6.777884
456.114000	39.578964	2.374485	0.023392	13.990873	0.047972	6.769482
456.134000	39.578964	2.382905	0.023386	14.040485	0.047959	6.793486
456.154000	39.578964	2.381701	0.023387	14.033392	0.047961	6.790054
456.174000	39.578964	2.384365	0.023385	14.049091	0.047956	6.797650
456.194000	39.578964	2.377165	0.023390	14.006669	0.047967	6.777124
456.214000	39.578964	2.371776	0.023394	13.974912	0.047976	6.761759
456.234000	39.578964	2.374359	0.023392	13.990135	0.047972	6.769124
456.254000	39.578964	2.372830	0.023393	13.981125	0.047974	6.764765
456.274000	39.578964	2.378318	0.023389	14.013459	0.047966	6.780410
456.294000	39.578964	2.379782	0.023388	14.022086	0.047963	6.784584
456.314000	39.578964	2.371552	0.023394	13.973591	0.047976	6.761120
456.334000	39.578964	2.368484	0.023397	13.955516	0.047981	6.752374
456.354000	39.578964	2.371727	0.023394	13.974627	0.047976	6.761621
456.374000	39.578964	2.369555	0.023396	13.961827	0.047979	6.755427
456.394000	39.578964	2.368038	0.023397	13.952886	0.047981	6.751102
456.414000	39.578964	2.367620	0.023397	13.950422	0.047982	6.749909
456.434000	39.578964	2.377578	0.023390	14.009099	0.047967	6.778300
456.454000	39.578964	2.371104	0.023395	13.970951	0.047977	6.759842
456.474000	39.578964	2.376483	0.023391	14.002648	0.047969	6.775179
456.494000	39.578964	2.378885	0.023389	14.016801	0.047965	6.782027
456.514000	39.578964	2.379782	0.023388	14.022089	0.047963	6.784585
456.514000	39.578964	2.374886	0.023392	13.993239	0.047971	6.770626
456.554000	39.578964	2.378012	0.023389	14.011656	0.047966	6.779537
456.574000	39.578964	2.379313	0.023388	14.019324	0.047964	6.783248
456.594000	39.578964	2.373886	0.023392	13.987347	0.047972	6.767776
456.614000	39.578964	2.372218	0.023394	13.977518	0.047975	6.763020
456.634000	39.578964	2.378397	0.023389	14.013928	0.047966	6.780637
456.654000	39.578964	2.374243	0.023392	13.989451	0.047972	6.768793
456.674000	39.578964	2.375874	0.023391	13.999060	0.047969	6.773443
456.694000	39.578964	2.375541	0.023391	13.997099	0.047970	6.772494
456.714000	39.578964	2.374709	0.023392	13.992195	0.047971	6.770121
456.734000	39.578964	2.381952	0.023386	14.034871	0.047960	6.790770
456.754000	39.578964	2.375617	0.023391	13.997547	0.047970	6.772711
456.754000	39.578964	2.378938	0.023389	14.017114	0.047965	6.782178
456.794000	39.578964	2.375009	0.023392	13.993964	0.047971	6.770977
456.814000	39.578964	2.377230	0.023390	14.007047	0.047967	6.777307
456.834000	39.578964	2.372008	0.023394	13.976277	0.047975	6.762419
456.854000	39.578964	2.367092	0.023398	13.947314	0.047983	6.748405
456.874000	39.578964	2.373894	0.023392	13.987391	0.047972	6.767797
456.894000	39.578964	2.370839	0.023395	13.969394	0.047977	6.759089
456.914000	39.578964	2.373440	0.023393	13.984720	0.047973	6.766505
456.934000	39.578964	2.374022	0.023392	13.988145	0.047972	6.768162
456.954000	39.578964	2.376852	0.023390	14.004822	0.047968	6.776231
456.954000	39.578964	2.381415	0.023387	14.031710	0.047961	6.789241
456.974000	39.578964	2.378804	0.023389	14.016322	0.047965	6.781795
457.014000	39.578964	2.376092	0.023391	14.000345	0.047969	6.774064
457.034000	39.578964	2.379370	0.023388	14.019656	0.047964	6.783408
457.054000	39.578964	2.374043	0.023392	13.988270	0.047972	6.768222
457.074000	39.578964	2.381280	0.023387	14.030910	0.047961	6.788853
457.094000	39.578964	2.377298	0.023390	14.007449	0.047967	6.777502
457.114000	39.578964	2.379818	0.023388	14.022296	0.047963	6.784685
457.134000	39.578964	2.372128	0.023394	13.976987	0.047975	6.762763
457.154000	39.578964	2.372407	0.023394	13.978630	0.047975	6.763558
457.154000	39.578964	2.376284	0.023391	14.001477	0.047969	6.774612
457.194000	39.578964	2.368801	0.023396	13.957384	0.047980	6.753278
457.214000	39.578964	2.366798	0.023398	13.945583	0.047983	6.747568
457.234000	39.578964	2.370428	0.023395	13.966969	0.047978	6.757916
457.254000	39.578964	2.376917	0.023390	14.005202	0.047968	6.776415
457.274000	39.578964	2.367565	0.023397	13.950101	0.047982	6.749754
457.294000	39.578964	2.368195	0.023397	13.953811	0.047981	6.751549
457.314000	39.578964	2.364809	0.023399	13.933863	0.047986	6.741897
457.334000	39.578964	2.363819	0.023400	13.928028	0.047988	6.739074
457.354000	39.578964	2.366143	0.023398	13.941720	0.047984	6.745699
457.374000	39.578964	2.371017	0.023395	13.970441	0.047977	6.759595
457.394000	39.578964	2.369714	0.023396	13.962762	0.047979	6.755880
457.414000	39.578964	2.370266	0.023395	13.966013	0.047978	6.757453
457.434000	39.578964	2.368113	0.023397	13.953332	0.047981	6.751317
457.454000	39.578964	2.375657	0.023391	13.997780	0.047970	6.772823
457.474000	39.578964	2.366123	0.023398	13.941604	0.047984	6.745643
457.494000	39.578964	2.375933	0.023391	13.999410	0.047969	6.773612
457.514000	39.578964	2.378404	0.023389	14.013969	0.047966	6.780657
457.534000	39.578964	2.369360	0.023396	13.960679	0.047979	6.754872
457.554000	39.578964	2.369179	0.023396	13.959614	0.047980	6.754357
457.574000	39.578964	2.368235	0.023397	13.954049	0.047981	6.751664
457.594000	39.578964	2.366045	0.023398	13.941148	0.047984	6.745422
457.614000	39.578964	2.373717	0.023393	13.986353	0.047973	6.767294
457.634000	39.578964	2.369322	0.023396	13.960451	0.047979	6.754762
457.654000	39.578964	2.365223	0.023399	13.936301	0.047986	6.743077
457.674000	39.578964	2.371116	0.023395	13.971026	0.047977	6.759879
457.694000	39.578964	2.365278	0.023399	13.936624	0.047986	6.743233
457.714000	39.578964	2.360977	0.023402	13.911285	0.047992	6.730973
457.734000	39.578964	2.366500	0.023398	13.943827	0.047984	6.746718
457.754000	39.578964	2.367416	0.023397	13.949225	0.047982	6.749330
457.774000	39.578964	2.370579	0.023395	13.967863	0.047978	6.758348
457.794000	39.578964	2.363883	0.023400	13.928407	0.047988	6.739257
457.814000	39.578964	2.367447	0.023397	13.949404	0.047982	6.749417
457.834000	39.578964	2.370932	0.023395	13.969941	0.047977	6.759353
457.854000	39.578964	2.370674	0.023395	13.968417	0.047977	6.758616
457.874000	39.578964	2.362993	0.023401	13.923161	0.047989	6.736719
457.894000	39.578964	2.365863	0.023398	13.940070	0.047985	6.744900
457.914000	39.578964	2.366734	0.023398	13.945202	0.047983	6.747384
457.934000	39.578964	2.372769	0.023393	13.980762	0.047974	6.764589
457.954000	39.578964	2.372519	0.023393	13.979293	0.047975	6.763878
457.974000	39.578964	2.366778	0.023398	13.945461	0.047983	6.747509
457.994000	39.578964	2.371755	0.023394	13.974788	0.047976	6.761699
458.014000	39.578964	2.365441	0.023399	13.937586	0.047985	6.743698
458.034000	39.578964	2.369347	0.023396	13.960601	0.047979	6.754834
458.054000	39.578964	2.370101	0.023395	13.965042	0.047978	6.756983
458.074000	39.578964	2.367422	0.023397	13.949257	0.047982	6.749345
458.094000	39.578964	2.371422	0.023394	13.972829	0.047976	6.760751
458.114000	39.578964	2.369489	0.023396	13.961441	0.047979	6.755241
458.134000	39.578964	2.368373	0.023397	13.954863	0.047981	6.752058
458.154000	39.578964	2.370281	0.023395	13.966106	0.047978	6.757498
458.174000	39.578964	2.365497	0.023399	13.937917	0.047985	6.743859
458.194000	39.578964	2.361294	0.023402	13.913150	0.047992	6.731875
458.214000	39.578964	2.367220	0.023397	13.948067	0.047983	6.748770
458.234000	39.578964	2.358551	0.023404	13.896992	0.047996	6.724057
458.254000	39.578964	2.373051	0.023393	13.982425	0.047974	6.765394
458.274000	39.578964	2.374180	0.023392	13.989075	0.047972	6.768612
458.294000	39.578964	2.369757	0.023396	13.963016	0.047979	6.756003
458.314000	39.578964	2.373110	0.023393	13.982772	0.047974	6.765562
458.334000	39.578964	2.370356	0.023395	13.966547	0.047978	6.757711
458.354000	39.578964	2.372146	0.023394	13.977091	0.047975	6.762813
458.374000	39.578964	2.376325	0.023391	14.001718	0.047969	6.774729
458.394000	39.578964	2.375715	0.023391	13.998122	0.047970	6.772989
458.414000	39.578964	2.369999	0.023395	13.964443	0.047978	6.756693
458.434000	39.578964	2.370170	0.023395	13.965448	0.047978	6.757180
458.454000	39.578964	2.380923	0.023387	14.028811	0.047962	6.787838
458.474000	39.578964	2.378073	0.023389	14.012013	0.047966	6.779710
458.494000	39.578964	2.374457	0.023392	13.990710	0.047972	6.769403
458.514000	39.578964	2.374494	0.023392	13.990930	0.047972	6.769509
458.534000	39.578964	2.369677	0.023396	13.962544	0.047979	6.755775
458.554000	39.578964	2.370065	0.023395	13.964834	0.047978	6.756883
458.574000	39.578964	2.376360	0.023391	14.001923	0.047969	6.774828
458.594000	39.578964	2.374389	0.023392	13.990309	0.047972	6.769208
458.614000	39.578964	2.374101	0.023392	13.988614	0.047972	6.768389
458.634000	39.578964	2.366951	0.023398	13.946482	0.047983	6.748003
458.654000	39.578964	2.375627	0.023391	13.997601	0.047970	6.772737
458.654000	39.578964	2.382679	0.023386	14.039153	0.047959	6.792842
458.694000	39.578964	2.375135	0.023392	13.994705	0.047971	6.771336
458.714000	39.578964	2.375815	0.023391	13.998713	0.047970	6.773275
458.734000	39.578964	2.372124	0.023394	13.976964	0.047975	6.762752
458.754000	39.578964	2.370009	0.023395	13.964500	0.047978	6.756721
458.774000	39.578964	2.374133	0.023392	13.988803	0.047972	6.768480
458.794000	39.578964	2.366491	0.023398	13.943772	0.047984	6.746692
458.814000	39.578964	2.370611	0.023395	13.968047	0.047977	6.758437
458.834000	39.578964	2.371651	0.023394	13.974179	0.047976	6.761404
458.854000	39.578964	2.369813	0.023396	13.963345	0.047979	6.756162
458.874000	39.578964	2.370960	0.023395	13.970104	0.047977	6.759432
458.894000	39.578964	2.377325	0.023390	14.007607	0.047967	6.777578
458.914000	39.578964	2.380240	0.023388	14.024783	0.047963	6.785889
458.934000	39.578964	2.378246	0.023389	14.013034	0.047966	6.780204
458.954000	39.578964	2.370020	0.023395	13.964565	0.047978	6.756752
458.974000	39.578964	2.374933	0.023392	13.993513	0.047971	6.770759
458.994000	39.578964	2.372403	0.023394	13.978606	0.047975	6.763546
459.014000	39.578964	2.379850	0.023388	14.022485	0.047963	6.784777
459.034000	39.578964	2.376887	0.023390	14.005026	0.047968	6.776330
459.054000	39.578964	2.371699	0.023394	13.974461	0.047976	6.761541
459.074000	39.578964	2.372499	0.023394	13.979171	0.047975	6.763820
459.094000	39.578964	2.371571	0.023394	13.973705	0.047976	6.761175
459.114000	39.578964	2.366464	0.023398	13.943617	0.047984	6.746616
459.134000	39.578964	2.373415	0.023393	13.984573	0.047973	6.766433
459.154000	39.578964	2.371025	0.023395	13.970490	0.047977	6.759619
459.174000	39.578964	2.372255	0.023394	13.977736	0.047975	6.763125
459.194000	39.578964	2.370322	0.023395	13.966345	0.047978	6.757613
459.214000	39.578964	2.367351	0.023397	13.948839	0.047982	6.749144
459.234000	39.578964	2.376629	0.023390	14.003506	0.047968	6.775594
459.254000	39.578964	2.369126	0.023396	13.959298	0.047980	6.754204
459.274000	39.578964	2.368216	0.023397	13.953935	0.047981	6.751609
459.294000	39.578964	2.375817	0.023391	13.998723	0.047970	6.773280
459.294000	39.578964	2.365722	0.023399	13.939244	0.047985	6.744501
459.334000	39.578964	2.367162	0.023398	13.947728	0.047983	6.748606
459.354000	39.578964	2.365331	0.023399	13.936935	0.047986	6.743384
459.374000	39.578964	2.368501	0.023397	13.955614	0.047981	6.752421
459.394000	39.578964	2.366974	0.023398	13.946619	0.047983	6.748069
459.414000	39.578964	2.365576	0.023399	13.938383	0.047985	6.744084
459.434000	39.578964	2.367097	0.023398	13.947342	0.047983	6.748419
459.454000	39.578964	2.371104	0.023395	13.970954	0.047977	6.759843
459.474000	39.578964	2.373407	0.023393	13.984524	0.047973	6.766409
459.494000	39.578964	2.372383	0.023394	13.978487	0.047975	6.763489
459.494000	39.578964	2.373904	0.023392	13.987454	0.047972	6.767827
459.534000	39.578964	2.362369	0.023401	13.919487	0.047990	6.734941
459.554000	39.578964	2.368951	0.023396	13.958267	0.047980	6.753705
459.574000	39.578964	2.364099	0.023400	13.929676	0.047987	6.739871
459.594000	39.578964	2.368174	0.023397	13.953689	0.047981	6.751490
459.614000	39.578964	2.369179	0.023396	13.959609	0.047980	6.754354
459.634000	39.578964	2.363569	0.023400	13.926557	0.047988	6.738362
459.654000	39.578964	2.366255	0.023398	13.942381	0.047984	6.746019
459.674000	39.578964	2.367474	0.023397	13.949565	0.047982	6.749495
459.694000	39.578964	2.363410	0.023400	13.925619	0.047988	6.737908
459.714000	39.578964	2.365025	0.023399	13.935135	0.047986	6.742513
459.734000	39.578964	2.361654	0.023402	13.915272	0.047991	6.732902
459.754000	39.578964	2.358894	0.023404	13.899010	0.047995	6.725034
459.774000	39.578964	2.353867	0.023407	13.869391	0.048003	6.710702
459.794000	39.578964	2.356727	0.023405	13.886241	0.047999	6.718855
459.814000	39.578964	2.363683	0.023400	13.927231	0.047988	6.738688
459.834000	39.578964	2.362922	0.023401	13.922746	0.047989	6.736518
459.854000	39.578964	2.362100	0.023401	13.917899	0.047990	6.734173
459.874000	39.578964	2.362811	0.023401	13.922088	0.047989	6.736200
459.894000	39.578964	2.362917	0.023401	13.922715	0.047989	6.736503
459.914000	39.578964	2.363075	0.023401	13.923642	0.047989	6.736952
459.934000	39.578964	2.368021	0.023397	13.952788	0.047981	6.751054
459.934000	39.578964	2.365757	0.023399	13.939451	0.047985	6.744601
459.954000	39.578964	2.357014	0.023405	13.887932	0.047998	6.719674
459.994000	39.578964	2.360993	0.023402	13.911376	0.047992	6.731017
460.014000	39.578964	2.358489	0.023404	13.896624	0.047996	6.723879
460.034000	39.578964	2.360476	0.023403	13.908329	0.047993	6.729543
460.054000	39.578964	2.366128	0.023398	13.941632	0.047984	6.745656
460.074000	39.578964	2.368540	0.023396	13.955845	0.047981	6.752533
460.094000	39.578964	2.365255	0.023399	13.936490	0.047986	6.743168
460.113000	39.578964	2.362333	0.023401	13.919272	0.047990	6.734837
460.133000	39.578964	2.371528	0.023394	13.973454	0.047976	6.761053
460.153000	39.578964	2.365924	0.023398	13.940433	0.047985	6.745076
460.173000	39.578964	2.365643	0.023399	13.938777	0.047985	6.744275
460.193000	39.578964	2.361733	0.023402	13.915741	0.047991	6.733129
460.213000	39.578964	2.365767	0.023399	13.939508	0.047985	6.744628
460.233000	39.578964	2.355964	0.023406	13.881748	0.048000	6.716682
460.253000	39.578964	2.359764	0.023403	13.904137	0.047994	6.727514
460.273000	39.578964	2.357821	0.023405	13.892689	0.047997	6.721975
460.293000	39.578964	2.360018	0.023403	13.905635	0.047994	6.728239
460.313000	39.578964	2.358679	0.023404	13.897743	0.047996	6.724421
460.333000	39.578964	2.361224	0.023402	13.912738	0.047992	6.731676
460.353000	39.578964	2.362998	0.023401	13.923192	0.047989	6.736734
460.373000	39.578964	2.363112	0.023401	13.923863	0.047989	6.737059
460.393000	39.578964	2.365297	0.023399	13.936738	0.047986	6.743288
460.413000	39.578964	2.365689	0.023399	13.939049	0.047985	6.744407
460.433000	39.578964	2.364281	0.023400	13.930749	0.047987	6.740390
460.453000	39.578964	2.363662	0.023400	13.927106	0.047988	6.738628
460.473000	39.578964	2.357424	0.023405	13.890347	0.047998	6.720842
460.493000	39.578964	2.366269	0.023398	13.942466	0.047984	6.746060
460.513000	39.578964	2.363984	0.023400	13.929003	0.047988	6.739545
460.533000	39.578964	2.359486	0.023403	13.902497	0.047994	6.726721
460.553000	39.578964	2.365011	0.023399	13.935054	0.047986	6.742474
460.573000	39.578964	2.366701	0.023398	13.945013	0.047983	6.747292
460.593000	39.578964	2.364918	0.023399	13.934505	0.047986	6.742208
460.613000	39.578964	2.363253	0.023400	13.924697	0.047989	6.737462
460.633000	39.578964	2.368363	0.023397	13.954801	0.047981	6.752028
460.653000	39.578964	2.368811	0.023396	13.957446	0.047980	6.753308
460.673000	39.578964	2.366748	0.023398	13.945290	0.047983	6.747426
460.693000	39.578964	2.365446	0.023399	13.937614	0.047985	6.743712
460.713000	39.578964	2.364748	0.023399	13.933503	0.047986	6.741723
460.733000	39.578964	2.364258	0.023400	13.930617	0.047987	6.740326
460.753000	39.578964	2.363347	0.023400	13.925249	0.047989	6.737729
460.773000	39.578964	2.362765	0.023401	13.921819	0.047989	6.736070
460.793000	39.578964	2.369773	0.023396	13.963112	0.047979	6.756049
460.813000	39.578964	2.365475	0.023399	13.937785	0.047985	6.743795
460.833000	39.578964	2.366098	0.023398	13.941459	0.047984	6.745572
460.853000	39.578964	2.365261	0.023399	13.936523	0.047986	6.743184
460.873000	39.578964	2.366780	0.023398	13.945474	0.047983	6.747515
460.893000	39.578964	2.360250	0.023403	13.906997	0.047993	6.728898
460.913000	39.578964	2.361367	0.023402	13.913583	0.047992	6.732085
460.933000	39.578964	2.361825	0.023402	13.916280	0.047991	6.733390
460.953000	39.578964	2.361935	0.023401	13.916930	0.047991	6.733704
460.973000	39.578964	2.361772	0.023402	13.915969	0.047991	6.733239
460.993000	39.578964	2.362206	0.023401	13.918523	0.047990	6.734475
461.013000	39.578964	2.361318	0.023402	13.913295	0.047992	6.731945
461.033000	39.578964	2.364690	0.023399	13.933161	0.047987	6.741557
461.053000	39.578964	2.362994	0.023401	13.923171	0.047989	6.736724
461.073000	39.578964	2.361813	0.023402	13.916207	0.047991	6.733354
461.093000	39.578964	2.362141	0.023401	13.918140	0.047990	6.734290
461.113000	39.578964	2.359104	0.023404	13.900246	0.047995	6.725632
461.133000	39.578964	2.368345	0.023397	13.954697	0.047981	6.751978
461.153000	39.578964	2.361581	0.023402	13.914844	0.047991	6.732695
461.173000	39.578964	2.368421	0.023397	13.955148	0.047981	6.752196
461.193000	39.578964	2.374565	0.023392	13.991345	0.047971	6.769710
461.213000	39.578964	2.372231	0.023394	13.977594	0.047975	6.763056
461.233000	39.578964	2.371996	0.023394	13.976207	0.047975	6.762386
461.253000	39.578964	2.369716	0.023396	13.962777	0.047979	6.755887
461.273000	39.578964	2.366643	0.023398	13.944666	0.047984	6.747124
461.293000	39.578964	2.372012	0.023394	13.976306	0.047975	6.762433
461.313000	39.578964	2.373251	0.023393	13.983606	0.047973	6.765966
461.333000	39.578964	2.376429	0.023391	14.002329	0.047969	6.775025
461.353000	39.578964	2.375511	0.023391	13.996923	0.047970	6.772409
461.373000	39.578964	2.370090	0.023395	13.964979	0.047978	6.756953
461.393000	39.578964	2.370248	0.023395	13.965912	0.047978	6.757404
461.413000	39.578964	2.367377	0.023397	13.948992	0.047982	6.749218
461.433000	39.578964	2.365106	0.023399	13.935614	0.047986	6.742744
461.453000	39.578964	2.362118	0.023401	13.918008	0.047990	6.734226
461.473000	39.578964	2.369574	0.023396	13.961941	0.047979	6.755483
461.493000	39.578964	2.365484	0.023399	13.937842	0.047985	6.743822
461.513000	39.578964	2.363709	0.023400	13.927381	0.047988	6.738761
461.533000	39.578964	2.364186	0.023400	13.930192	0.047987	6.740121
461.553000	39.578964	2.358010	0.023404	13.893800	0.047997	6.722513
461.573000	39.578964	2.363288	0.023400	13.924902	0.047989	6.737561
461.593000	39.578964	2.363205	0.023400	13.924409	0.047989	6.737323
461.613000	39.578964	2.361239	0.023402	13.912826	0.047992	6.731719
461.633000	39.578964	2.365069	0.023399	13.935394	0.047986	6.742638
461.653000	39.578964	2.362656	0.023401	13.921176	0.047990	6.735759
461.673000	39.578964	2.364413	0.023400	13.931531	0.047987	6.740769
461.693000	39.578964	2.363365	0.023400	13.925355	0.047989	6.737781
461.713000	39.578964	2.362888	0.023401	13.922541	0.047989	6.736419
461.733000	39.578964	2.362327	0.023401	13.919241	0.047990	6.734822
461.753000	39.578964	2.367653	0.023397	13.950622	0.047982	6.750006
461.773000	39.578964	2.362290	0.023401	13.919021	0.047990	6.734716
461.793000	39.578964	2.365832	0.023399	13.939891	0.047985	6.744814
461.813000	39.578964	2.364855	0.023399	13.934135	0.047986	6.742029
461.833000	39.578964	2.364106	0.023400	13.929723	0.047987	6.739894
461.853000	39.578964	2.370087	0.023395	13.964961	0.047978	6.756944
461.873000	39.578964	2.365481	0.023399	13.937821	0.047985	6.743812
461.893000	39.578964	2.362830	0.023401	13.922205	0.047989	6.736256
461.913000	39.578964	2.367752	0.023397	13.951205	0.047982	6.750288
461.933000	39.578964	2.362604	0.023401	13.920868	0.047990	6.735609
461.953000	39.578964	2.371268	0.023394	13.971923	0.047976	6.760312
461.973000	39.578964	2.370570	0.023395	13.967808	0.047978	6.758322
461.993000	39.578964	2.365149	0.023399	13.935865	0.047986	6.742866
462.013000	39.578964	2.365866	0.023398	13.940091	0.047985	6.744910
462.033000	39.578964	2.366299	0.023398	13.942643	0.047984	6.746145
462.053000	39.578964	2.369148	0.023396	13.959430	0.047980	6.754268
462.073000	39.578964	2.366405	0.023398	13.943264	0.047984	6.746446
462.093000	39.578964	2.370996	0.023395	13.970316	0.047977	6.759535
462.113000	39.578964	2.358444	0.023404	13.896360	0.047996	6.723751
462.133000	39.578964	2.356580	0.023405	13.885373	0.047999	6.718435
462.153000	39.578964	2.361597	0.023402	13.914938	0.047991	6.732740
462.173000	39.578964	2.360283	0.023403	13.907197	0.047993	6.728995
462.193000	39.578964	2.362950	0.023401	13.922907	0.047989	6.736596
462.213000	39.578964	2.354433	0.023407	13.872725	0.048002	6.712316
462.233000	39.578964	2.362324	0.023401	13.919220	0.047990	6.734812
462.253000	39.578964	2.360253	0.023403	13.907015	0.047993	6.728907
462.273000	39.578964	2.358710	0.023404	13.897925	0.047996	6.724508
462.293000	39.578964	2.358705	0.023404	13.897899	0.047996	6.724496
462.313000	39.578964	2.358615	0.023404	13.897365	0.047996	6.724238
462.333000	39.578964	2.355187	0.023406	13.877168	0.048001	6.714465
462.353000	39.578964	2.355342	0.023406	13.878083	0.048001	6.714908
462.373000	39.578964	2.363295	0.023400	13.924943	0.047989	6.737581
462.393000	39.578964	2.359207	0.023403	13.900852	0.047995	6.725925
462.413000	39.578964	2.357494	0.023405	13.890761	0.047998	6.721043
462.433000	39.578964	2.356234	0.023406	13.883337	0.047999	6.717450
462.453000	39.578964	2.358491	0.023404	13.896635	0.047996	6.723884
462.473000	39.578964	2.356697	0.023405	13.886065	0.047999	6.718770
462.493000	39.578964	2.359756	0.023403	13.904091	0.047994	6.727492
462.513000	39.578964	2.363570	0.023400	13.926562	0.047988	6.738365
462.533000	39.578964	2.357354	0.023405	13.889938	0.047998	6.720644
462.553000	39.578964	2.361790	0.023402	13.916072	0.047991	6.733289
462.573000	39.578964	2.359431	0.023403	13.902173	0.047995	6.726564
462.593000	39.578964	2.358271	0.023404	13.895339	0.047996	6.723257
462.613000	39.578964	2.363086	0.023401	13.923712	0.047989	6.736986
462.633000	39.578964	2.359934	0.023403	13.905137	0.047994	6.727998
462.653000	39.578964	2.356128	0.023406	13.882712	0.048000	6.717148
462.673000	39.578964	2.355450	0.023406	13.878715	0.048001	6.715214
462.693000	39.578964	2.361193	0.023402	13.912554	0.047992	6.731587
462.713000	39.578964	2.360842	0.023402	13.910487	0.047992	6.730587
462.733000	39.578964	2.363829	0.023400	13.928085	0.047988	6.739102
462.753000	39.578964	2.362092	0.023401	13.917855	0.047990	6.734152
462.773000	39.578964	2.367601	0.023397	13.950316	0.047982	6.749858
462.793000	39.578964	2.360691	0.023402	13.909601	0.047993	6.730158
462.813000	39.578964	2.360428	0.023403	13.908049	0.047993	6.729407
462.833000	39.578964	2.365556	0.023399	13.938264	0.047985	6.744027
462.853000	39.578964	2.357394	0.023405	13.890173	0.047998	6.720758
462.873000	39.578964	2.363022	0.023401	13.923334	0.047989	6.736803
462.893000	39.578964	2.355613	0.023406	13.879676	0.048000	6.715679
462.913000	39.578964	2.361015	0.023402	13.911510	0.047992	6.731082
462.933000	39.578964	2.361383	0.023402	13.913676	0.047992	6.732130
462.953000	39.578964	2.360458	0.023403	13.908223	0.047993	6.729491
462.973000	39.578964	2.362228	0.023401	13.918653	0.047990	6.734538
462.993000	39.578964	2.361383	0.023402	13.913674	0.047992	6.732129
463.013000	39.578964	2.358326	0.023404	13.895663	0.047996	6.723414
463.033000	39.578964	2.368144	0.023397	13.953510	0.047981	6.751404
463.053000	39.578964	2.359096	0.023404	13.900202	0.047995	6.725610
463.073000	39.578964	2.362570	0.023401	13.920671	0.047990	6.735514
463.093000	39.578964	2.358129	0.023404	13.894505	0.047997	6.722854
463.113000	39.578964	2.362922	0.023401	13.922746	0.047989	6.736518
463.133000	39.578964	2.364569	0.023399	13.932451	0.047987	6.741214
463.153000	39.578964	2.362986	0.023401	13.923119	0.047989	6.736699
463.173000	39.578964	2.361690	0.023402	13.915482	0.047991	6.733003
463.193000	39.578964	2.362668	0.023401	13.921246	0.047990	6.735792
463.213000	39.578964	2.360963	0.023402	13.911199	0.047992	6.730931
463.233000	39.578964	2.358364	0.023404	13.895886	0.047996	6.723522
463.253000	39.578964	2.357134	0.023405	13.888642	0.047998	6.720017
463.273000	39.578964	2.358607	0.023404	13.897319	0.047996	6.724215
463.293000	39.578964	2.362499	0.023401	13.920249	0.047990	6.735310
463.313000	39.578964	2.359938	0.023403	13.905161	0.047994	6.728009
463.333000	39.578964	2.359485	0.023403	13.902492	0.047994	6.726718
463.333000	39.578964	2.357069	0.023405	13.888259	0.047998	6.719832
463.373000	39.578964	2.358002	0.023404	13.893754	0.047997	6.722490
463.393000	39.578964	2.356385	0.023406	13.884228	0.047999	6.717881
463.413000	39.578964	2.356328	0.023406	13.883891	0.047999	6.717718
463.433000	39.578964	2.365433	0.023399	13.937542	0.047985	6.743677
463.453000	39.578964	2.362590	0.023401	13.920788	0.047990	6.735571
463.473000	39.578964	2.357859	0.023404	13.892912	0.047997	6.722083
463.493000	39.578964	2.363486	0.023400	13.926065	0.047988	6.738124
463.513000	39.578964	2.355002	0.023407	13.876080	0.048001	6.713939
463.533000	39.578964	2.363580	0.023400	13.926619	0.047988	6.738392
463.553000	39.578964	2.368280	0.023397	13.954314	0.047981	6.751792
463.573000	39.578964	2.361577	0.023402	13.914821	0.047991	6.732684
463.593000	39.578964	2.362357	0.023401	13.919417	0.047990	6.734908
463.613000	39.578964	2.363625	0.023400	13.926889	0.047988	6.738523
463.633000	39.578964	2.362857	0.023401	13.922360	0.047989	6.736331
463.653000	39.578964	2.368927	0.023396	13.958125	0.047980	6.753636
463.673000	39.578964	2.361147	0.023402	13.912285	0.047992	6.731457
463.693000	39.578964	2.361701	0.023402	13.915552	0.047991	6.733037
463.713000	39.578964	2.358768	0.023404	13.898269	0.047996	6.724675
463.733000	39.578964	2.366190	0.023398	13.941997	0.047984	6.745833
463.753000	39.578964	2.360987	0.023402	13.911342	0.047992	6.731000
463.773000	39.578964	2.359660	0.023403	13.903526	0.047994	6.727219
463.793000	39.578964	2.357409	0.023405	13.890261	0.047998	6.720801
463.813000	39.578964	2.363027	0.023401	13.923365	0.047989	6.736818
463.833000	39.578964	2.363084	0.023401	13.923697	0.047989	6.736978
463.853000	39.578964	2.363668	0.023400	13.927137	0.047988	6.738643
463.873000	39.578964	2.352753	0.023408	13.862829	0.048005	6.707527
463.893000	39.578964	2.357382	0.023405	13.890101	0.047998	6.720723
463.913000	39.578964	2.360114	0.023403	13.906197	0.047994	6.728511
463.933000	39.578964	2.353872	0.023407	13.869417	0.048003	6.710715
463.953000	39.578964	2.354576	0.023407	13.873570	0.048002	6.712724
463.973000	39.578964	2.352619	0.023408	13.862036	0.048005	6.707144
463.993000	39.578964	2.354159	0.023407	13.871109	0.048003	6.711533
464.013000	39.578964	2.358938	0.023404	13.899272	0.047995	6.725160
464.033000	39.578964	2.362710	0.023401	13.921495	0.047990	6.735913
464.053000	39.578964	2.360211	0.023403	13.906769	0.047993	6.728788
464.073000	39.578964	2.364110	0.023400	13.929741	0.047987	6.739903
464.093000	39.578964	2.364732	0.023399	13.933407	0.047986	6.741676
464.113000	39.578964	2.362655	0.023401	13.921168	0.047990	6.735755
464.133000	39.578964	2.354268	0.023407	13.871751	0.048002	6.711844
464.153000	39.578964	2.364282	0.023400	13.930759	0.047987	6.740395
464.173000	39.578964	2.357100	0.023405	13.888440	0.047998	6.719919
464.193000	39.578964	2.358898	0.023404	13.899031	0.047995	6.725044
464.213000	39.578964	2.355621	0.023406	13.879728	0.048000	6.715704
464.233000	39.578964	2.364039	0.023400	13.929326	0.047988	6.739702
464.253000	39.578964	2.360217	0.023403	13.906808	0.047993	6.728807
464.273000	39.578964	2.360556	0.023402	13.908803	0.047993	6.729772
464.293000	39.578964	2.358051	0.023404	13.894044	0.047997	6.722631
464.313000	39.578964	2.361423	0.023402	13.913912	0.047992	6.732244
464.333000	39.578964	2.355442	0.023406	13.878668	0.048001	6.715191
464.353000	39.578964	2.360476	0.023403	13.908334	0.047993	6.729545
464.373000	39.578964	2.356631	0.023405	13.885673	0.047999	6.718581
464.393000	39.578964	2.364173	0.023400	13.930117	0.047987	6.740084
464.413000	39.578964	2.358681	0.023404	13.897754	0.047996	6.724426
464.433000	39.578964	2.359040	0.023404	13.899870	0.047995	6.725450
464.453000	39.578964	2.357047	0.023405	13.888129	0.047998	6.719769
464.473000	39.578964	2.357792	0.023405	13.892518	0.047997	6.721892
464.493000	39.578964	2.348233	0.023412	13.836194	0.048012	6.694640
464.513000	39.578964	2.359357	0.023403	13.901738	0.047995	6.726354
464.533000	39.578964	2.359699	0.023403	13.903754	0.047994	6.727329
464.553000	39.578964	2.357430	0.023405	13.890386	0.047998	6.720861
464.573000	39.578964	2.357360	0.023405	13.889974	0.047998	6.720661
464.593000	39.578964	2.363931	0.023400	13.928687	0.047988	6.739393
464.613000	39.578964	2.362605	0.023401	13.920878	0.047990	6.735614
464.633000	39.578964	2.362267	0.023401	13.918883	0.047990	6.734649
464.653000	39.578964	2.366182	0.023398	13.941951	0.047984	6.745810
464.673000	39.578964	2.367120	0.023398	13.947477	0.047983	6.748484
464.693000	39.578964	2.365232	0.023399	13.936352	0.047986	6.743102
464.713000	39.578964	2.363259	0.023400	13.924731	0.047989	6.737478
464.733000	39.578964	2.364461	0.023400	13.931811	0.047987	6.740904
464.753000	39.578964	2.358182	0.023404	13.894816	0.047996	6.723004
464.773000	39.578964	2.364675	0.023399	13.933070	0.047987	6.741513
464.793000	39.578964	2.362780	0.023401	13.921907	0.047989	6.736112
464.813000	39.578964	2.362895	0.023401	13.922583	0.047989	6.736439
464.833000	39.578964	2.359847	0.023403	13.904624	0.047994	6.727750
464.853000	39.578964	2.364682	0.023399	13.933117	0.047987	6.741536
464.873000	39.578964	2.369854	0.023395	13.963588	0.047979	6.756280
464.893000	39.578964	2.369023	0.023396	13.958694	0.047980	6.753912
464.913000	39.578964	2.368208	0.023397	13.953891	0.047981	6.751588
464.933000	39.578964	2.368360	0.023397	13.954785	0.047981	6.752020
464.953000	39.578964	2.362938	0.023401	13.922839	0.047989	6.736563
464.973000	39.578964	2.365411	0.023399	13.937407	0.047985	6.743612
464.993000	39.578964	2.368589	0.023396	13.956135	0.047981	6.752673
465.013000	39.578964	2.360513	0.023402	13.908552	0.047993	6.729650
465.033000	39.578964	2.363874	0.023400	13.928355	0.047988	6.739232
465.053000	39.578964	2.359001	0.023404	13.899640	0.047995	6.725338
465.073000	39.578964	2.358296	0.023404	13.895484	0.047996	6.723328
465.093000	39.578964	2.353829	0.023408	13.869166	0.048003	6.710593
465.113000	39.578964	2.356494	0.023406	13.884870	0.047999	6.718192
465.133000	39.578964	2.354622	0.023407	13.873842	0.048002	6.712856
465.153000	39.578964	2.362153	0.023401	13.918215	0.047990	6.734326
465.173000	39.578964	2.359686	0.023403	13.903679	0.047994	6.727292
465.193000	39.578964	2.355614	0.023406	13.879681	0.048000	6.715681
465.213000	39.578964	2.362602	0.023401	13.920860	0.047990	6.735606
465.233000	39.578964	2.360770	0.023402	13.910065	0.047993	6.730382
465.253000	39.578964	2.358910	0.023404	13.899106	0.047995	6.725080
465.273000	39.578964	2.356435	0.023406	13.884523	0.047999	6.718024
465.293000	39.578964	2.352598	0.023408	13.861912	0.048005	6.707084
465.313000	39.578964	2.358797	0.023404	13.898440	0.047996	6.724758
465.333000	39.578964	2.356303	0.023406	13.883743	0.047999	6.717647
465.353000	39.578964	2.353606	0.023408	13.867855	0.048003	6.709959
465.373000	39.578964	2.355679	0.023406	13.880067	0.048000	6.715868
465.393000	39.578964	2.356668	0.023405	13.885896	0.047999	6.718688
465.413000	39.578964	2.359496	0.023403	13.902557	0.047994	6.726750
465.433000	39.578964	2.357223	0.023405	13.889166	0.047998	6.720270
465.453000	39.578964	2.359727	0.023403	13.903920	0.047994	6.727409
465.473000	39.578964	2.355720	0.023406	13.880308	0.048000	6.715985
465.493000	39.578964	2.362551	0.023401	13.920560	0.047990	6.735460
465.513000	39.578964	2.353426	0.023408	13.866790	0.048004	6.709444
465.533000	39.578964	2.353576	0.023408	13.867673	0.048004	6.709871
465.553000	39.578964	2.349970	0.023410	13.846427	0.048009	6.699591
465.573000	39.578964	2.354574	0.023407	13.873557	0.048002	6.712718
465.593000	39.578964	2.357846	0.023405	13.892834	0.047997	6.722045
465.613000	39.578964	2.358584	0.023404	13.897181	0.047996	6.724149
465.633000	39.578964	2.358133	0.023404	13.894526	0.047997	6.722864
465.653000	39.578964	2.360993	0.023402	13.911381	0.047992	6.731019
465.673000	39.578964	2.365307	0.023399	13.936795	0.047986	6.743316
465.693000	39.578964	2.357670	0.023405	13.891798	0.047997	6.721544
465.713000	39.578964	2.361647	0.023402	13.915231	0.047991	6.732882
465.733000	39.578964	2.358978	0.023404	13.899508	0.047995	6.725274
465.753000	39.578964	2.360745	0.023402	13.909917	0.047993	6.730311
465.773000	39.578964	2.354814	0.023407	13.874971	0.048002	6.713402
465.793000	39.578964	2.360343	0.023403	13.907547	0.047993	6.729164
465.813000	39.578964	2.358721	0.023404	13.897992	0.047996	6.724541
465.833000	39.578964	2.357366	0.023405	13.890005	0.047998	6.720676
465.853000	39.578964	2.364054	0.023400	13.929415	0.047988	6.739745
465.873000	39.578964	2.361498	0.023402	13.914352	0.047991	6.732457
465.893000	39.578964	2.360326	0.023403	13.907451	0.047993	6.729118
465.913000	39.578964	2.360219	0.023403	13.906816	0.047993	6.728810
465.933000	39.578964	2.356547	0.023405	13.885181	0.047999	6.718342
465.953000	39.578964	2.360201	0.023403	13.906710	0.047993	6.728759
465.973000	39.578964	2.357656	0.023405	13.891715	0.047997	6.721504
465.993000	39.578964	2.354743	0.023407	13.874549	0.048002	6.713198
466.013000	39.578964	2.355521	0.023406	13.879137	0.048001	6.715418
466.033000	39.578964	2.358021	0.023404	13.893868	0.047997	6.722545
466.053000	39.578964	2.354138	0.023407	13.870989	0.048003	6.711476
466.073000	39.578964	2.365263	0.023399	13.936539	0.047986	6.743192
466.093000	39.578964	2.363762	0.023400	13.927692	0.047988	6.738911
466.113000	39.578964	2.367661	0.023397	13.950666	0.047982	6.750027
466.133000	39.578964	2.358471	0.023404	13.896515	0.047996	6.723827
466.153000	39.578964	2.359928	0.023403	13.905101	0.047994	6.727981
466.173000	39.578964	2.357663	0.023405	13.891756	0.047997	6.721524
466.193000	39.578964	2.358850	0.023404	13.898749	0.047995	6.724907
466.213000	39.578964	2.355947	0.023406	13.881645	0.048000	6.716631
466.233000	39.578964	2.356283	0.023406	13.883627	0.047999	6.717590
466.253000	39.578964	2.354916	0.023407	13.875572	0.048001	6.713693
466.273000	39.578964	2.359393	0.023403	13.901951	0.047995	6.726456
466.293000	39.578964	2.354440	0.023407	13.872767	0.048002	6.712336
466.313000	39.578964	2.357741	0.023405	13.892215	0.047997	6.721746
466.333000	39.578964	2.358174	0.023404	13.894769	0.047996	6.722982
466.353000	39.578964	2.359355	0.023403	13.901728	0.047995	6.726349
466.373000	39.578964	2.362059	0.023401	13.917658	0.047991	6.734056
466.393000	39.578964	2.358851	0.023404	13.898756	0.047995	6.724911
466.413000	39.578964	2.365385	0.023399	13.937259	0.047985	6.743540
466.433000	39.578964	2.364805	0.023399	13.933839	0.047986	6.741886
466.453000	39.578964	2.366094	0.023398	13.941435	0.047984	6.745561
466.473000	39.578964	2.362810	0.023401	13.922083	0.047989	6.736197
466.493000	39.578964	2.363873	0.023400	13.928345	0.047988	6.739227
466.513000	39.578964	2.360243	0.023403	13.906956	0.047993	6.728878
466.533000	39.578964	2.360481	0.023403	13.908363	0.047993	6.729559
466.553000	39.578964	2.356475	0.023406	13.884756	0.047999	6.718137
466.573000	39.578964	2.354908	0.023407	13.875526	0.048001	6.713671
466.593000	39.578964	2.358760	0.023404	13.898223	0.047996	6.724653
466.613000	39.578964	2.361704	0.023402	13.915565	0.047991	6.733044
466.633000	39.578964	2.361365	0.023402	13.913572	0.047992	6.732080
466.653000	39.578964	2.361439	0.023402	13.914008	0.047991	6.732290
466.673000	39.578964	2.353172	0.023408	13.865298	0.048004	6.708722
466.693000	39.578964	2.356262	0.023406	13.883505	0.047999	6.717531
466.713000	39.578964	2.355734	0.023406	13.880388	0.048000	6.716023
466.733000	39.578964	2.361421	0.023402	13.913901	0.047992	6.732239
466.753000	39.578964	2.363182	0.023400	13.924275	0.047989	6.737258
466.773000	39.578964	2.360381	0.023403	13.907772	0.047993	6.729273
466.793000	39.578964	2.355295	0.023406	13.877805	0.048001	6.714774
466.813000	39.578964	2.364550	0.023399	13.932334	0.047987	6.741157
466.833000	39.578964	2.363231	0.023400	13.924562	0.047989	6.737397
466.853000	39.578964	2.359087	0.023404	13.900148	0.047995	6.725584
466.873000	39.578964	2.360848	0.023402	13.910526	0.047992	6.730605
466.893000	39.578964	2.357432	0.023405	13.890396	0.047998	6.720866
466.913000	39.578964	2.356340	0.023406	13.883964	0.047999	6.717753
466.933000	39.578964	2.352403	0.023409	13.860767	0.048005	6.706529
466.953000	39.578964	2.360464	0.023403	13.908262	0.047993	6.729510
466.973000	39.578964	2.346937	0.023413	13.828556	0.048014	6.690945
466.993000	39.578964	2.353963	0.023407	13.869956	0.048003	6.710976
467.013000	39.578964	2.354806	0.023407	13.874922	0.048002	6.713379
467.033000	39.578964	2.355916	0.023406	13.881463	0.048000	6.716544
467.053000	39.578964	2.348855	0.023411	13.839857	0.048011	6.696412
467.073000	39.578964	2.356423	0.023406	13.884448	0.047999	6.717988
467.093000	39.578964	2.356701	0.023405	13.886088	0.047999	6.718781
467.113000	39.578964	2.355751	0.023406	13.880492	0.048000	6.716074
467.133000	39.578964	2.351720	0.023409	13.856738	0.048006	6.704580
467.153000	39.578964	2.355638	0.023406	13.879826	0.048000	6.715751
467.173000	39.578964	2.354283	0.023407	13.871839	0.048002	6.711887
467.193000	39.578964	2.352578	0.023408	13.861798	0.048005	6.707028
467.213000	39.578964	2.346073	0.023413	13.823468	0.048015	6.688483
467.233000	39.578964	2.353722	0.023408	13.868539	0.048003	6.710290
467.253000	39.578964	2.353332	0.023408	13.866235	0.048004	6.709176
467.273000	39.578964	2.356240	0.023406	13.883373	0.047999	6.717468
467.293000	39.578964	2.351071	0.023410	13.852917	0.048007	6.702731
467.313000	39.578964	2.358473	0.023404	13.896528	0.047996	6.723833
467.333000	39.578964	2.356833	0.023405	13.886865	0.047999	6.719157
467.353000	39.578964	2.350177	0.023410	13.847647	0.048009	6.700182
467.373000	39.578964	2.354118	0.023407	13.870870	0.048003	6.711418
467.393000	39.578964	2.352886	0.023408	13.863611	0.048005	6.707906
467.393000	39.578964	2.357111	0.023405	13.888505	0.047998	6.719951
467.433000	39.578964	2.358686	0.023404	13.897782	0.047996	6.724440
467.453000	39.578964	2.359405	0.023403	13.902021	0.047995	6.726490
467.473000	39.578964	2.358005	0.023404	13.893772	0.047997	6.722499
467.493000	39.578964	2.362380	0.023401	13.919549	0.047990	6.734971
467.513000	39.578964	2.358173	0.023404	13.894764	0.047996	6.722979
467.533000	39.578964	2.354611	0.023407	13.873774	0.048002	6.712823
467.553000	39.578964	2.363625	0.023400	13.926886	0.047988	6.738521
467.573000	39.578964	2.355742	0.023406	13.880440	0.048000	6.716049
467.593000	39.578964	2.363045	0.023401	13.923469	0.047989	6.736868
467.613000	39.578964	2.355432	0.023406	13.878614	0.048001	6.715165
467.633000	39.578964	2.361111	0.023402	13.912072	0.047992	6.731354
467.653000	39.578964	2.358464	0.023404	13.896479	0.047996	6.723809
467.673000	39.578964	2.356219	0.023406	13.883246	0.047999	6.717406
467.693000	39.578964	2.355839	0.023406	13.881010	0.048000	6.716324
467.713000	39.578964	2.355581	0.023406	13.879492	0.048000	6.715590
467.733000	39.578964	2.358512	0.023404	13.896762	0.047996	6.723946
467.753000	39.578964	2.365776	0.023399	13.939562	0.047985	6.744655
467.773000	39.578964	2.360639	0.023402	13.909293	0.047993	6.730009
467.793000	39.578964	2.367406	0.023397	13.949163	0.047982	6.749300
467.813000	39.578964	2.360879	0.023402	13.910705	0.047992	6.730692
467.833000	39.578964	2.365202	0.023399	13.936179	0.047986	6.743018
467.853000	39.578964	2.357422	0.023405	13.890339	0.047998	6.720838
467.873000	39.578964	2.361449	0.023402	13.914062	0.047991	6.732317
467.893000	39.578964	2.358274	0.023404	13.895357	0.047996	6.723266
467.913000	39.578964	2.363522	0.023400	13.926277	0.047988	6.738227
467.933000	39.578964	2.357425	0.023405	13.890357	0.047998	6.720847
467.953000	39.578964	2.357858	0.023404	13.892907	0.047997	6.722080
467.973000	39.578964	2.358976	0.023404	13.899492	0.047995	6.725267
467.993000	39.578964	2.360578	0.023402	13.908935	0.047993	6.729836
468.013000	39.578964	2.356510	0.023406	13.884966	0.047999	6.718238
468.033000	39.578964	2.356871	0.023405	13.887093	0.047998	6.719268
468.053000	39.578964	2.356536	0.023405	13.885116	0.047999	6.718311
468.073000	39.578964	2.352849	0.023408	13.863391	0.048005	6.707799
468.093000	39.578964	2.366813	0.023398	13.945671	0.047983	6.747611
468.113000	39.578964	2.354862	0.023407	13.875251	0.048002	6.713538
468.133000	39.578964	2.357206	0.023405	13.889067	0.047998	6.720223
468.153000	39.578964	2.358549	0.023404	13.896977	0.047996	6.724050
468.173000	39.578964	2.359087	0.023404	13.900145	0.047995	6.725583
468.193000	39.578964	2.362217	0.023401	13.918588	0.047990	6.734506
468.213000	39.578964	2.364545	0.023399	13.932308	0.047987	6.741145
468.233000	39.578964	2.355200	0.023406	13.877246	0.048001	6.714503
468.253000	39.578964	2.349103	0.023411	13.841318	0.048010	6.697119
468.273000	39.578964	2.348466	0.023412	13.837567	0.048011	6.695304
468.293000	39.578964	2.353726	0.023408	13.868559	0.048003	6.710300
468.313000	39.578964	2.354208	0.023407	13.871401	0.048003	6.711675
468.333000	39.578964	2.359774	0.023403	13.904197	0.047994	6.727543
468.353000	39.578964	2.358330	0.023404	13.895686	0.047996	6.723425
468.373000	39.578964	2.353836	0.023408	13.869210	0.048003	6.710615
468.393000	39.578964	2.356410	0.023406	13.884373	0.047999	6.717951
468.413000	39.578964	2.354219	0.023407	13.871463	0.048003	6.711705
468.433000	39.578964	2.352687	0.023408	13.862437	0.048005	6.707338
468.453000	39.578964	2.351941	0.023409	13.858044	0.048006	6.705212
468.473000	39.578964	2.361210	0.023402	13.912658	0.047992	6.731637
468.493000	39.578964	2.354642	0.023407	13.873956	0.048002	6.712911
468.513000	39.578964	2.354422	0.023407	13.872660	0.048002	6.712284
468.533000	39.578964	2.357807	0.023405	13.892606	0.047997	6.721935
468.553000	39.578964	2.358715	0.023404	13.897956	0.047996	6.724523
468.573000	39.578964	2.362616	0.023401	13.920943	0.047990	6.735646
468.593000	39.578964	2.355488	0.023406	13.878943	0.048001	6.715324
468.613000	39.578964	2.366446	0.023398	13.943505	0.047984	6.746563
468.633000	39.578964	2.359151	0.023404	13.900526	0.047995	6.725767
468.653000	39.578964	2.358461	0.023404	13.896461	0.047996	6.723800
468.673000	39.578964	2.362590	0.023401	13.920788	0.047990	6.735571
468.693000	39.578964	2.361511	0.023402	13.914433	0.047991	6.732496
468.713000	39.578964	2.359801	0.023403	13.904355	0.047994	6.727620
468.733000	39.578964	2.355445	0.023406	13.878689	0.048001	6.715201
468.753000	39.578964	2.351231	0.023409	13.853860	0.048007	6.703188
468.773000	39.578964	2.353823	0.023408	13.869132	0.048003	6.710577
468.793000	39.578964	2.358054	0.023404	13.894059	0.047997	6.722638
468.813000	39.578964	2.352038	0.023409	13.858614	0.048006	6.705488
468.833000	39.578964	2.355346	0.023406	13.878103	0.048001	6.714918
468.853000	39.578964	2.357174	0.023405	13.888875	0.047998	6.720130
468.873000	39.578964	2.352928	0.023408	13.863860	0.048004	6.708026
468.893000	39.578964	2.354670	0.023407	13.874124	0.048002	6.712993
468.913000	39.578964	2.358975	0.023404	13.899487	0.047995	6.725264
468.933000	39.578964	2.359099	0.023404	13.900220	0.047995	6.725619
468.953000	39.578964	2.357571	0.023405	13.891212	0.047997	6.721261
468.973000	39.578964	2.353828	0.023408	13.869160	0.048003	6.710591
468.993000	39.578964	2.363741	0.023400	13.927573	0.047988	6.738854
469.013000	39.578964	2.357090	0.023405	13.888378	0.047998	6.719889
469.033000	39.578964	2.362646	0.023401	13.921117	0.047990	6.735730
469.053000	39.578964	2.356574	0.023405	13.885342	0.047999	6.718420
469.073000	39.578964	2.362356	0.023401	13.919409	0.047990	6.734904
469.093000	39.578964	2.357449	0.023405	13.890495	0.047998	6.720913
469.113000	39.578964	2.353346	0.023408	13.866321	0.048004	6.709217
469.133000	39.578964	2.354139	0.023407	13.870992	0.048003	6.711477
469.153000	39.578964	2.360483	0.023403	13.908376	0.047993	6.729565
469.173000	39.578964	2.364856	0.023399	13.934140	0.047986	6.742031
469.193000	39.578964	2.359748	0.023403	13.904041	0.047994	6.727468
469.213000	39.578964	2.360867	0.023402	13.910637	0.047992	6.730659
469.233000	39.578964	2.361467	0.023402	13.914171	0.047991	6.732369
469.253000	39.578964	2.364684	0.023399	13.933124	0.047987	6.741540
469.273000	39.578964	2.359551	0.023403	13.902881	0.047994	6.726906
469.293000	39.578964	2.359049	0.023404	13.899925	0.047995	6.725476
469.313000	39.578964	2.359685	0.023403	13.903671	0.047994	6.727289
469.333000	39.578964	2.357261	0.023405	13.889388	0.047998	6.720378
469.353000	39.578964	2.360439	0.023403	13.908111	0.047993	6.729437
469.373000	39.578964	2.361734	0.023402	13.915746	0.047991	6.733131
469.393000	39.578964	2.356028	0.023406	13.882124	0.048000	6.716863
469.413000	39.578964	2.361831	0.023402	13.916313	0.047991	6.733406
469.433000	39.578964	2.359319	0.023403	13.901515	0.047995	6.726246
469.453000	39.578964	2.352747	0.023408	13.862792	0.048005	6.707510
469.473000	39.578964	2.355576	0.023406	13.879458	0.048000	6.715573
469.493000	39.578964	2.357155	0.023405	13.888767	0.047998	6.720077
469.513000	39.578964	2.352485	0.023409	13.861246	0.048005	6.706761
469.533000	39.578964	2.354862	0.023407	13.875254	0.048002	6.713539
469.553000	39.578964	2.348230	0.023412	13.836178	0.048012	6.694632
469.573000	39.578964	2.360437	0.023403	13.908104	0.047993	6.729433
469.593000	39.578964	2.356033	0.023406	13.882153	0.048000	6.716877
469.613000	39.578964	2.352466	0.023409	13.861137	0.048005	6.706709
469.633000	39.578964	2.352837	0.023408	13.863324	0.048005	6.707767
469.653000	39.578964	2.358582	0.023404	13.897173	0.047996	6.724145
469.673000	39.578964	2.355493	0.023406	13.878974	0.048001	6.715339
469.693000	39.578964	2.350651	0.023410	13.850440	0.048008	6.701533
469.713000	39.578964	2.347927	0.023412	13.834393	0.048012	6.693769
469.733000	39.578964	2.355005	0.023407	13.876098	0.048001	6.713948
469.753000	39.578964	2.355443	0.023406	13.878679	0.048001	6.715196
469.773000	39.578964	2.352482	0.023409	13.861230	0.048005	6.706754
469.793000	39.578964	2.353680	0.023408	13.868287	0.048003	6.710168
469.813000	39.578964	2.355688	0.023406	13.880119	0.048000	6.715893
469.833000	39.578964	2.355830	0.023406	13.880958	0.048000	6.716299
469.853000	39.578964	2.353799	0.023408	13.868987	0.048003	6.710507
469.873000	39.578964	2.353585	0.023408	13.867728	0.048003	6.709898
469.893000	39.578964	2.356125	0.023406	13.882694	0.048000	6.717139
469.913000	39.578964	2.356553	0.023405	13.885215	0.047999	6.718359
469.933000	39.578964	2.363272	0.023400	13.924808	0.047989	6.737516
469.953000	39.578964	2.353511	0.023408	13.867292	0.048004	6.709687
469.973000	39.578964	2.351102	0.023410	13.853101	0.048007	6.702820
469.993000	39.578964	2.355736	0.023406	13.880404	0.048000	6.716031
470.013000	39.578964	2.359388	0.023403	13.901920	0.047995	6.726441
470.033000	39.578964	2.357210	0.023405	13.889085	0.047998	6.720232
470.053000	39.578964	2.360509	0.023403	13.908523	0.047993	6.729637
470.073000	39.578964	2.364991	0.023399	13.934935	0.047986	6.742416
470.093000	39.578964	2.363295	0.023400	13.924940	0.047989	6.737580
470.113000	39.578964	2.359331	0.023403	13.901585	0.047995	6.726280
470.133000	39.578964	2.358246	0.023404	13.895192	0.047996	6.723186
470.153000	39.578964	2.361699	0.023402	13.915539	0.047991	6.733031
470.173000	39.578964	2.357141	0.023405	13.888679	0.047998	6.720035
470.193000	39.578964	2.351377	0.023409	13.854717	0.048007	6.703603
470.213000	39.578964	2.358399	0.023404	13.896093	0.047996	6.723622
470.233000	39.578964	2.354805	0.023407	13.874914	0.048002	6.713375
470.253000	39.578964	2.352713	0.023408	13.862590	0.048005	6.707412
470.273000	39.578964	2.352205	0.023409	13.859598	0.048006	6.705964
470.293000	39.578964	2.346510	0.023413	13.826044	0.048014	6.689729
470.313000	39.578964	2.352334	0.023409	13.860360	0.048005	6.706333
470.333000	39.578964	2.355650	0.023406	13.879896	0.048000	6.715785
470.353000	39.578964	2.353895	0.023407	13.869557	0.048003	6.710783
470.373000	39.578964	2.359624	0.023403	13.903311	0.047994	6.727114
470.393000	39.578964	2.359415	0.023403	13.902083	0.047995	6.726520
470.413000	39.578964	2.356126	0.023406	13.882702	0.048000	6.717143
470.433000	39.578964	2.353119	0.023408	13.864982	0.048004	6.708569
470.453000	39.578964	2.362599	0.023401	13.920842	0.047990	6.735597
470.473000	39.578964	2.358252	0.023404	13.895228	0.047996	6.723204
470.493000	39.578964	2.352463	0.023409	13.861119	0.048005	6.706700
470.513000	39.578964	2.360883	0.023402	13.910730	0.047992	6.730705
470.533000	39.578964	2.355615	0.023406	13.879691	0.048000	6.715686
470.553000	39.578964	2.355237	0.023406	13.877463	0.048001	6.714608
470.573000	39.578964	2.357657	0.023405	13.891720	0.047997	6.721506
470.593000	39.578964	2.354098	0.023407	13.870754	0.048003	6.711362
470.613000	39.578964	2.359278	0.023403	13.901274	0.047995	6.726129
470.633000	39.578964	2.359281	0.023403	13.901290	0.047995	6.726137
470.653000	39.578964	2.358078	0.023404	13.894204	0.047997	6.722708
470.673000	39.578964	2.350897	0.023410	13.851888	0.048008	6.702234
470.693000	39.578964	2.353394	0.023408	13.866603	0.048004	6.709354
470.713000	39.578964	2.347039	0.023413	13.829158	0.048013	6.691235
470.733000	39.578964	2.351378	0.023409	13.854725	0.048007	6.703606
470.753000	39.578964	2.356467	0.023406	13.884710	0.047999	6.718114
470.773000	39.578964	2.356600	0.023405	13.885492	0.047999	6.718493
470.793000	39.578964	2.357761	0.023405	13.892337	0.047997	6.721805
470.813000	39.578964	2.359529	0.023403	13.902751	0.047994	6.726844
470.833000	39.578964	2.358744	0.023404	13.898124	0.047996	6.724605
470.853000	39.578964	2.359084	0.023404	13.900127	0.047995	6.725574
470.873000	39.578964	2.358243	0.023404	13.895176	0.047996	6.723178
470.893000	39.578964	2.356269	0.023406	13.883544	0.047999	6.717550
470.913000	39.578964	2.356444	0.023406	13.884572	0.047999	6.718048
470.933000	39.578964	2.356096	0.023406	13.882523	0.048000	6.717056
470.953000	39.578964	2.353877	0.023407	13.869450	0.048003	6.710731
470.973000	39.578964	2.353096	0.023408	13.864849	0.048004	6.708505
470.993000	39.578964	2.355808	0.023406	13.880826	0.048000	6.716235
471.013000	39.578964	2.352745	0.023408	13.862782	0.048005	6.707505
471.033000	39.578964	2.352958	0.023408	13.864036	0.048004	6.708111
471.053000	39.578964	2.355365	0.023406	13.878217	0.048001	6.714973
471.073000	39.578964	2.352662	0.023408	13.862290	0.048005	6.707267
471.093000	39.578964	2.363539	0.023400	13.926378	0.047988	6.738276
471.113000	39.578964	2.354885	0.023407	13.875386	0.048002	6.713603
471.133000	39.578964	2.355711	0.023406	13.880254	0.048000	6.715958
471.153000	39.578964	2.359558	0.023403	13.902922	0.047994	6.726926
471.173000	39.578964	2.358001	0.023404	13.893749	0.047997	6.722488
471.193000	39.578964	2.358654	0.023404	13.897596	0.047996	6.724349
471.213000	39.578964	2.353907	0.023407	13.869627	0.048003	6.710816
471.233000	39.578964	2.356083	0.023406	13.882448	0.048000	6.717020
471.253000	39.578964	2.361307	0.023402	13.913230	0.047992	6.731914
471.273000	39.578964	2.351505	0.023409	13.855471	0.048007	6.703967
471.293000	39.578964	2.355535	0.023406	13.879220	0.048001	6.715458
471.313000	39.578964	2.356921	0.023405	13.887386	0.047998	6.719409
471.333000	39.578964	2.358358	0.023404	13.895852	0.047996	6.723506
471.353000	39.578964	2.356801	0.023405	13.886679	0.047999	6.719067
471.373000	39.578964	2.358745	0.023404	13.898135	0.047996	6.724610
471.393000	39.578964	2.359189	0.023403	13.900751	0.047995	6.725876
471.413000	39.578964	2.358844	0.023404	13.898715	0.047995	6.724891
471.433000	39.578964	2.351535	0.023409	13.855650	0.048007	6.704054
471.453000	39.578964	2.351584	0.023409	13.855937	0.048007	6.704193
471.473000	39.578964	2.356569	0.023405	13.885313	0.047999	6.718406
471.493000	39.578964	2.352577	0.023408	13.861787	0.048005	6.707023
471.513000	39.578964	2.357308	0.023405	13.889666	0.047998	6.720512
471.533000	39.578964	2.355664	0.023406	13.879976	0.048000	6.715824
471.553000	39.578964	2.352169	0.023409	13.859388	0.048006	6.705863
471.573000	39.578964	2.355728	0.023406	13.880357	0.048000	6.716008
471.593000	39.578964	2.350186	0.023410	13.847699	0.048009	6.700207
471.613000	39.578964	2.349611	0.023411	13.844310	0.048010	6.698567
471.633000	39.578964	2.353928	0.023407	13.869748	0.048003	6.710875
471.653000	39.578964	2.356999	0.023405	13.887842	0.047998	6.719630
471.673000	39.578964	2.365436	0.023399	13.937554	0.047985	6.743683
471.693000	39.578964	2.361912	0.023401	13.916795	0.047991	6.733639
471.713000	39.578964	2.363335	0.023400	13.925179	0.047989	6.737695
471.733000	39.578964	2.363618	0.023400	13.926847	0.047988	6.738503
471.753000	39.578964	2.360253	0.023403	13.907015	0.047993	6.728907
471.773000	39.578964	2.358874	0.023404	13.898894	0.047995	6.724977
471.793000	39.578964	2.358462	0.023404	13.896466	0.047996	6.723803
471.813000	39.578964	2.356739	0.023405	13.886313	0.047999	6.718890
471.833000	39.578964	2.351919	0.023409	13.857912	0.048006	6.705148
471.853000	39.578964	2.350496	0.023410	13.849531	0.048008	6.701093
471.873000	39.578964	2.351003	0.023410	13.852515	0.048007	6.702537
471.893000	39.578964	2.353471	0.023408	13.867059	0.048004	6.709574
471.913000	39.578964	2.351187	0.023409	13.853601	0.048007	6.703062
471.933000	39.578964	2.352491	0.023409	13.861285	0.048005	6.706780
471.953000	39.578964	2.350826	0.023410	13.851474	0.048008	6.702033
471.973000	39.578964	2.354808	0.023407	13.874932	0.048002	6.713384
471.993000	39.578964	2.352834	0.023408	13.863303	0.048005	6.707757
472.013000	39.578964	2.352002	0.023409	13.858404	0.048006	6.705386
472.033000	39.578964	2.354687	0.023407	13.874220	0.048002	6.713039
472.053000	39.578964	2.355511	0.023406	13.879077	0.048001	6.715389
472.073000	39.578964	2.357370	0.023405	13.890028	0.047998	6.720688
472.093000	39.578964	2.352756	0.023408	13.862844	0.048005	6.707535
472.113000	39.578964	2.353071	0.023408	13.864702	0.048004	6.708434
472.133000	39.578964	2.359874	0.023403	13.904787	0.047994	6.727829
472.153000	39.578964	2.357099	0.023405	13.888432	0.047998	6.719916
472.173000	39.578964	2.356297	0.023406	13.883710	0.047999	6.717630
472.193000	39.578964	2.352567	0.023408	13.861730	0.048005	6.706996
472.213000	39.578964	2.354160	0.023407	13.871116	0.048003	6.711537
472.233000	39.578964	2.356693	0.023405	13.886039	0.047999	6.718757
472.253000	39.578964	2.354819	0.023407	13.875002	0.048002	6.713417
472.273000	39.578964	2.356789	0.023405	13.886606	0.047999	6.719032
472.293000	39.578964	2.357944	0.023404	13.893412	0.047997	6.722325
472.313000	39.578964	2.355926	0.023406	13.881523	0.048000	6.716573
472.333000	39.578964	2.356175	0.023406	13.882987	0.048000	6.717281
472.353000	39.578964	2.356438	0.023406	13.884541	0.047999	6.718033
472.373000	39.578964	2.355389	0.023406	13.878360	0.048001	6.715042
472.393000	39.578964	2.363233	0.023400	13.924575	0.047989	6.737403
472.413000	39.578964	2.359195	0.023403	13.900782	0.047995	6.725891
472.433000	39.578964	2.358324	0.023404	13.895650	0.047996	6.723408
472.453000	39.578964	2.351897	0.023409	13.857782	0.048006	6.705085
472.473000	39.578964	2.350572	0.023410	13.849974	0.048008	6.701307
472.493000	39.578964	2.351604	0.023409	13.856054	0.048007	6.704249
472.513000	39.578964	2.355733	0.023406	13.880383	0.048000	6.716021
472.533000	39.578964	2.352780	0.023408	13.862987	0.048005	6.707604
472.553000	39.578964	2.352413	0.023409	13.860821	0.048005	6.706556
472.573000	39.578964	2.355868	0.023406	13.881179	0.048000	6.716406
472.593000	39.578964	2.355693	0.023406	13.880150	0.048000	6.715908
472.613000	39.578964	2.351953	0.023409	13.858111	0.048006	6.705245
472.633000	39.578964	2.353626	0.023408	13.867971	0.048003	6.710015
472.653000	39.578964	2.351419	0.023409	13.854969	0.048007	6.703724
472.673000	39.578964	2.348423	0.023412	13.837310	0.048011	6.695180
472.693000	39.578964	2.349785	0.023411	13.845336	0.048009	6.699064
472.713000	39.578964	2.359025	0.023404	13.899780	0.047995	6.725406
472.733000	39.578964	2.352171	0.023409	13.859399	0.048006	6.705868
472.753000	39.578964	2.353501	0.023408	13.867233	0.048004	6.709658
472.773000	39.578964	2.348565	0.023411	13.838152	0.048011	6.695588
472.793000	39.578964	2.354171	0.023407	13.871181	0.048003	6.711569
472.813000	39.578964	2.350205	0.023410	13.847810	0.048009	6.700261
472.833000	39.578964	2.353871	0.023407	13.869412	0.048003	6.710712
472.853000	39.578964	2.348954	0.023411	13.840440	0.048011	6.696694
472.873000	39.578964	2.343868	0.023415	13.810476	0.048018	6.682196
472.893000	39.578964	2.350890	0.023410	13.851849	0.048008	6.702215
472.913000	39.578964	2.346867	0.023413	13.828147	0.048014	6.690747
472.933000	39.578964	2.355018	0.023407	13.876173	0.048001	6.713984
472.953000	39.578964	2.354544	0.023407	13.873378	0.048002	6.712632
472.973000	39.578964	2.351569	0.023409	13.855849	0.048007	6.704150
472.993000	39.578964	2.352571	0.023408	13.861756	0.048005	6.707008
473.013000	39.578964	2.352435	0.023409	13.860950	0.048005	6.706618
473.033000	39.578964	2.353206	0.023408	13.865497	0.048004	6.708818
473.053000	39.578964	2.353357	0.023408	13.866383	0.048004	6.709247
473.073000	39.578964	2.348547	0.023411	13.838044	0.048011	6.695535
473.093000	39.578964	2.353795	0.023408	13.868963	0.048003	6.710496
473.113000	39.578964	2.350601	0.023410	13.850147	0.048008	6.701391
473.133000	39.578964	2.355674	0.023406	13.880036	0.048000	6.715853
473.153000	39.578964	2.347592	0.023412	13.832414	0.048013	6.692811
473.173000	39.578964	2.348609	0.023411	13.838409	0.048011	6.695712
473.193000	39.578964	2.349067	0.023411	13.841106	0.048010	6.697017
473.213000	39.578964	2.351776	0.023409	13.857072	0.048006	6.704742
473.233000	39.578964	2.347614	0.023412	13.832546	0.048013	6.692875
473.253000	39.578964	2.359752	0.023403	13.904067	0.047994	6.727481
473.273000	39.578964	2.354654	0.023407	13.874028	0.048002	6.712946
473.293000	39.578964	2.353067	0.023408	13.864678	0.048004	6.708422
473.313000	39.578964	2.352505	0.023409	13.861362	0.048005	6.706818
473.333000	39.578964	2.353276	0.023408	13.865909	0.048004	6.709018
473.353000	39.578964	2.354057	0.023407	13.870507	0.048003	6.711243
473.373000	39.578964	2.347730	0.023412	13.833230	0.048012	6.693206
473.393000	39.578964	2.352098	0.023409	13.858966	0.048006	6.705658
473.413000	39.578964	2.350275	0.023410	13.848228	0.048009	6.700463
473.433000	39.578964	2.349989	0.023410	13.846541	0.048009	6.699646
473.453000	39.578964	2.356592	0.023405	13.885445	0.047999	6.718470
473.473000	39.578964	2.347033	0.023413	13.829124	0.048013	6.691219
473.493000	39.578964	2.347964	0.023412	13.834608	0.048012	6.693873
473.513000	39.578964	2.350849	0.023410	13.851608	0.048008	6.702098
473.533000	39.578964	2.357677	0.023405	13.891842	0.047997	6.721565
473.553000	39.578964	2.358809	0.023404	13.898510	0.047996	6.724792
473.573000	39.578964	2.358346	0.023404	13.895782	0.047996	6.723472
473.593000	39.578964	2.353930	0.023407	13.869759	0.048003	6.710880
473.613000	39.578964	2.355588	0.023406	13.879531	0.048000	6.715609
473.633000	39.578964	2.355259	0.023406	13.877590	0.048001	6.714670
473.653000	39.578964	2.355263	0.023406	13.877616	0.048001	6.714682
473.673000	39.578964	2.350238	0.023410	13.848007	0.048009	6.700356
473.693000	39.578964	2.352277	0.023409	13.860020	0.048005	6.706168
473.713000	39.578964	2.349140	0.023411	13.841536	0.048010	6.697225
473.733000	39.578964	2.352293	0.023409	13.860119	0.048005	6.706216
473.753000	39.578964	2.351353	0.023409	13.854580	0.048007	6.703536
473.773000	39.578964	2.350470	0.023410	13.849375	0.048008	6.701018
473.793000	39.578964	2.353812	0.023408	13.869067	0.048003	6.710546
473.813000	39.578964	2.355873	0.023406	13.881212	0.048000	6.716422
473.833000	39.578964	2.354646	0.023407	13.873982	0.048002	6.712924
473.853000	39.578964	2.352574	0.023408	13.861774	0.048005	6.707017
473.873000	39.578964	2.350392	0.023410	13.848914	0.048008	6.700795
473.893000	39.578964	2.344160	0.023415	13.812196	0.048018	6.683029
473.913000	39.578964	2.349398	0.023411	13.843059	0.048010	6.697962
473.933000	39.578964	2.351065	0.023410	13.852880	0.048007	6.702714
473.953000	39.578964	2.349021	0.023411	13.840839	0.048010	6.696888
473.973000	39.578964	2.353302	0.023408	13.866062	0.048004	6.709092
473.993000	39.578964	2.349410	0.023411	13.843132	0.048010	6.697997
474.013000	39.578964	2.349097	0.023411	13.841285	0.048010	6.697103
474.033000	39.578964	2.350117	0.023410	13.847295	0.048009	6.700011
474.053000	39.578964	2.346707	0.023413	13.827204	0.048014	6.690290
474.073000	39.578964	2.349675	0.023411	13.844689	0.048009	6.698750
474.093000	39.578964	2.350139	0.023410	13.847427	0.048009	6.700075
474.113000	39.578964	2.351746	0.023409	13.856893	0.048006	6.704655
474.133000	39.578964	2.347391	0.023412	13.831230	0.048013	6.692238
474.153000	39.578964	2.344267	0.023415	13.812826	0.048018	6.683333
474.173000	39.578964	2.343793	0.023415	13.810033	0.048018	6.681982
474.193000	39.578964	2.352702	0.023408	13.862526	0.048005	6.707381
474.213000	39.578964	2.347102	0.023413	13.829531	0.048013	6.691416
474.233000	39.578964	2.352269	0.023409	13.859974	0.048005	6.706146
474.253000	39.578964	2.352193	0.023409	13.859526	0.048006	6.705929
474.273000	39.578964	2.354667	0.023407	13.874106	0.048002	6.712984
474.293000	39.578964	2.350711	0.023410	13.850795	0.048008	6.701705
474.313000	39.578964	2.350483	0.023410	13.849453	0.048008	6.701055
474.333000	39.578964	2.350797	0.023410	13.851303	0.048008	6.701950
474.353000	39.578964	2.342117	0.023416	13.800155	0.048021	6.677202
474.373000	39.578964	2.346627	0.023413	13.826730	0.048014	6.690061
474.393000	39.578964	2.349556	0.023411	13.843987	0.048010	6.698411
474.413000	39.578964	2.350055	0.023410	13.846932	0.048009	6.699836
474.433000	39.578964	2.351479	0.023409	13.855321	0.048007	6.703895
474.453000	39.578964	2.345634	0.023414	13.820880	0.048016	6.687231
474.473000	39.578964	2.351907	0.023409	13.857844	0.048006	6.705116
474.493000	39.578964	2.347107	0.023413	13.829559	0.048013	6.691430
474.513000	39.578964	2.345173	0.023414	13.818165	0.048016	6.685917
474.533000	39.578964	2.347271	0.023412	13.830523	0.048013	6.691896
474.553000	39.578964	2.342217	0.023416	13.800745	0.048021	6.677488
474.573000	39.578964	2.347217	0.023412	13.830207	0.048013	6.691743
474.593000	39.578964	2.345945	0.023413	13.822712	0.048015	6.688117
474.613000	39.578964	2.349296	0.023411	13.842458	0.048010	6.697671
474.633000	39.578964	2.346848	0.023413	13.828031	0.048014	6.690690
474.653000	39.578964	2.351480	0.023409	13.855323	0.048007	6.703896
474.673000	39.578964	2.348662	0.023411	13.838720	0.048011	6.695862
474.673000	39.578964	2.354438	0.023407	13.872756	0.048002	6.712331
474.713000	39.578964	2.347538	0.023412	13.832098	0.048013	6.692658
474.733000	39.578964	2.349805	0.023411	13.845456	0.048009	6.699121
474.753000	39.578964	2.350534	0.023410	13.849753	0.048008	6.701201
474.773000	39.578964	2.353208	0.023408	13.865505	0.048004	6.708822
474.793000	39.578964	2.348423	0.023412	13.837310	0.048011	6.695180
474.813000	39.578964	2.350315	0.023410	13.848463	0.048008	6.700577
474.833000	39.578964	2.345292	0.023414	13.818867	0.048016	6.686257
474.853000	39.578964	2.348708	0.023411	13.838992	0.048011	6.695994
474.873000	39.578964	2.351419	0.023409	13.854966	0.048007	6.703723
474.893000	39.578964	2.341967	0.023416	13.799274	0.048021	6.676776
474.913000	39.578964	2.349824	0.023411	13.845570	0.048009	6.699176
474.933000	39.578964	2.348833	0.023411	13.839728	0.048011	6.696350
474.953000	39.578964	2.349136	0.023411	13.841515	0.048010	6.697215
474.973000	39.578964	2.345720	0.023414	13.821388	0.048015	6.687476
474.993000	39.578964	2.349920	0.023410	13.846132	0.048009	6.699448
475.013000	39.578964	2.348492	0.023412	13.837722	0.048011	6.695380
475.033000	39.578964	2.345647	0.023414	13.820958	0.048016	6.687268
475.053000	39.578964	2.353146	0.023408	13.865145	0.048004	6.708648
475.073000	39.578964	2.350113	0.023410	13.847272	0.048009	6.700000
475.093000	39.578964	2.354800	0.023407	13.874886	0.048002	6.713361
475.113000	39.578964	2.348049	0.023412	13.835108	0.048012	6.694115
475.133000	39.578964	2.349221	0.023411	13.842018	0.048010	6.697458
475.153000	39.578964	2.343867	0.023415	13.810468	0.048018	6.682193
475.173000	39.578964	2.351921	0.023409	13.857925	0.048006	6.705154
475.193000	39.578964	2.341352	0.023417	13.795647	0.048022	6.675021
475.213000	39.578964	2.349770	0.023411	13.845251	0.048009	6.699022
475.233000	39.578964	2.347519	0.023412	13.831989	0.048013	6.692606
475.253000	39.578964	2.350127	0.023410	13.847355	0.048009	6.700040
475.273000	39.578964	2.347722	0.023412	13.833183	0.048012	6.693183
475.293000	39.578964	2.351091	0.023410	13.853036	0.048007	6.702789
475.313000	39.578964	2.344046	0.023415	13.811523	0.048018	6.682703
475.333000	39.578964	2.345339	0.023414	13.819139	0.048016	6.686388
475.353000	39.578964	2.352558	0.023408	13.861678	0.048005	6.706971
475.373000	39.578964	2.348221	0.023412	13.836124	0.048012	6.694606
475.393000	39.578964	2.348826	0.023411	13.839686	0.048011	6.696330
475.413000	39.578964	2.348886	0.023411	13.840044	0.048011	6.696503
475.433000	39.578964	2.356613	0.023405	13.885570	0.047999	6.718530
475.453000	39.578964	2.348365	0.023412	13.836971	0.048011	6.695016
475.473000	39.578964	2.349989	0.023410	13.846541	0.048009	6.699646
475.493000	39.578964	2.352843	0.023408	13.863357	0.048005	6.707783
475.493000	39.578964	2.358935	0.023404	13.899254	0.047995	6.725152
475.533000	39.578964	2.346238	0.023413	13.824440	0.048015	6.688953
475.553000	39.578964	2.348886	0.023411	13.840044	0.048011	6.696503
475.573000	39.578964	2.347258	0.023412	13.830448	0.048013	6.691860
475.593000	39.578964	2.344539	0.023414	13.814429	0.048017	6.684109
475.613000	39.578964	2.346911	0.023413	13.828404	0.048014	6.690871
475.633000	39.578964	2.344638	0.023414	13.815012	0.048017	6.684391
475.653000	39.578964	2.347987	0.023412	13.834743	0.048012	6.693938
475.673000	39.578964	2.347690	0.023412	13.832997	0.048012	6.693093
475.693000	39.578964	2.346158	0.023413	13.823968	0.048015	6.688725
475.713000	39.578964	2.353213	0.023408	13.865539	0.048004	6.708838
475.733000	39.578964	2.352667	0.023408	13.862321	0.048005	6.707282
475.753000	39.578964	2.351732	0.023409	13.856813	0.048006	6.704617
475.773000	39.578964	2.353066	0.023408	13.864671	0.048004	6.708418
475.793000	39.578964	2.353962	0.023407	13.869950	0.048003	6.710973
475.813000	39.578964	2.345678	0.023414	13.821137	0.048016	6.687355
475.833000	39.578964	2.347993	0.023412	13.834782	0.048012	6.693957
475.853000	39.578964	2.352410	0.023409	13.860803	0.048005	6.706547
475.873000	39.578964	2.351019	0.023410	13.852608	0.048007	6.702582
475.893000	39.578964	2.350112	0.023410	13.847264	0.048009	6.699996
475.913000	39.578964	2.350424	0.023410	13.849106	0.048008	6.700887
475.933000	39.578964	2.353869	0.023407	13.869404	0.048003	6.710709
475.953000	39.578964	2.352493	0.023409	13.861295	0.048005	6.706785
475.973000	39.578964	2.353359	0.023408	13.866396	0.048004	6.709253
475.993000	39.578964	2.354227	0.023407	13.871513	0.048003	6.711729
476.013000	39.578964	2.354545	0.023407	13.873386	0.048002	6.712635
476.033000	39.578964	2.350445	0.023410	13.849225	0.048008	6.700945
476.053000	39.578964	2.346646	0.023413	13.826841	0.048014	6.690115
476.073000	39.578964	2.347749	0.023412	13.833341	0.048012	6.693260
476.093000	39.578964	2.345018	0.023414	13.817248	0.048017	6.685473
476.113000	39.578964	2.350920	0.023410	13.852028	0.048008	6.702301
476.133000	39.578964	2.349972	0.023410	13.846443	0.048009	6.699599
476.153000	39.578964	2.353218	0.023408	13.865564	0.048004	6.708851
476.153000	39.578964	2.346441	0.023413	13.825637	0.048014	6.689532
476.193000	39.578964	2.346407	0.023413	13.825437	0.048014	6.689435
476.213000	39.578964	2.343302	0.023415	13.807137	0.048019	6.680581
476.233000	39.578964	2.349114	0.023411	13.841383	0.048010	6.697151
476.253000	39.578964	2.348753	0.023411	13.839256	0.048011	6.696122
476.273000	39.578964	2.345955	0.023413	13.822769	0.048015	6.688144
476.293000	39.578964	2.347957	0.023412	13.834567	0.048012	6.693853
476.313000	39.578964	2.343424	0.023415	13.807860	0.048019	6.680930
476.333000	39.578964	2.343598	0.023415	13.808883	0.048019	6.681426
476.353000	39.578964	2.345103	0.023414	13.817753	0.048016	6.685718
476.373000	39.578964	2.338703	0.023419	13.780041	0.048026	6.667470
476.393000	39.578964	2.343666	0.023415	13.809282	0.048019	6.681619
476.413000	39.578964	2.337656	0.023420	13.773872	0.048028	6.664486
476.433000	39.578964	2.347914	0.023412	13.834313	0.048012	6.693730
476.453000	39.578964	2.341417	0.023417	13.796036	0.048022	6.675209
476.473000	39.578964	2.347701	0.023412	13.833057	0.048012	6.693122
476.493000	39.578964	2.344094	0.023415	13.811808	0.048018	6.682841
476.513000	39.578964	2.346486	0.023413	13.825901	0.048014	6.689660
476.533000	39.578964	2.345384	0.023414	13.819409	0.048016	6.686519
476.553000	39.578964	2.350161	0.023410	13.847551	0.048009	6.700135
476.573000	39.578964	2.346163	0.023413	13.823997	0.048015	6.688738
476.593000	39.578964	2.345350	0.023414	13.819204	0.048016	6.686420
476.613000	39.578964	2.347637	0.023412	13.832681	0.048013	6.692940
476.633000	39.578964	2.344235	0.023415	13.812639	0.048018	6.683243
476.653000	39.578964	2.345718	0.023414	13.821373	0.048016	6.687469
476.673000	39.578964	2.348411	0.023412	13.837243	0.048011	6.695148
476.693000	39.578964	2.347701	0.023412	13.833059	0.048012	6.693123
476.713000	39.578964	2.350164	0.023410	13.847570	0.048009	6.700144
476.733000	39.578964	2.354824	0.023407	13.875031	0.048002	6.713431
476.753000	39.578964	2.354103	0.023407	13.870782	0.048003	6.711376
476.773000	39.578964	2.353919	0.023407	13.869699	0.048003	6.710852
476.773000	39.578964	2.357935	0.023404	13.893357	0.047997	6.722299
476.813000	39.578964	2.355173	0.023407	13.877083	0.048001	6.714424
476.833000	39.578964	2.353900	0.023407	13.869585	0.048003	6.710796
476.853000	39.578964	2.349129	0.023411	13.841471	0.048010	6.697193
476.873000	39.578964	2.355607	0.023406	13.879645	0.048000	6.715664
476.893000	39.578964	2.357787	0.023405	13.892487	0.047997	6.721877
476.913000	39.578964	2.354520	0.023407	13.873235	0.048002	6.712563
476.933000	39.578964	2.348364	0.023412	13.836963	0.048011	6.695012
476.953000	39.578964	2.358741	0.023404	13.898111	0.047996	6.724599
476.973000	39.578964	2.352606	0.023408	13.861958	0.048005	6.707106
476.993000	39.578964	2.356794	0.023405	13.886635	0.047999	6.719046
477.013000	39.578964	2.359620	0.023403	13.903287	0.047994	6.727103
477.033000	39.578964	2.349139	0.023411	13.841531	0.048010	6.697222
477.053000	39.578964	2.349823	0.023411	13.845564	0.048009	6.699174
477.073000	39.578964	2.358724	0.023404	13.898008	0.047996	6.724549
477.093000	39.578964	2.358526	0.023404	13.896844	0.047996	6.723986
477.113000	39.578964	2.352667	0.023408	13.862321	0.048005	6.707282
477.133000	39.578964	2.355018	0.023407	13.876173	0.048001	6.713984
477.153000	39.578964	2.352647	0.023408	13.862202	0.048005	6.707224
477.173000	39.578964	2.357046	0.023405	13.888124	0.047998	6.719766
477.193000	39.578964	2.354969	0.023407	13.875881	0.048001	6.713842
477.213000	39.578964	2.353557	0.023408	13.867562	0.048004	6.709817
477.233000	39.578964	2.352530	0.023408	13.861515	0.048005	6.706892
477.253000	39.578964	2.350240	0.023410	13.848020	0.048009	6.700362
477.273000	39.578964	2.352940	0.023408	13.863930	0.048004	6.708060
477.293000	39.578964	2.353773	0.023408	13.868834	0.048003	6.710433
477.313000	39.578964	2.347275	0.023412	13.830551	0.048013	6.691910
477.333000	39.578964	2.342064	0.023416	13.799847	0.048021	6.677053
477.353000	39.578964	2.349173	0.023411	13.841733	0.048010	6.697320
477.373000	39.578964	2.343234	0.023415	13.806740	0.048019	6.680389
477.393000	39.578964	2.344942	0.023414	13.816805	0.048017	6.685259
477.413000	39.578964	2.340882	0.023417	13.792883	0.048023	6.673684
477.413000	39.578964	2.341004	0.023417	13.793598	0.048023	6.674030
477.453000	39.578964	2.340034	0.023418	13.787885	0.048024	6.671266
477.473000	39.578964	2.350872	0.023410	13.851746	0.048008	6.702165
477.493000	39.578964	2.342333	0.023416	13.801432	0.048021	6.677820
477.513000	39.578964	2.342781	0.023416	13.804069	0.048020	6.679097
477.533000	39.578964	2.347117	0.023413	13.829619	0.048013	6.691459
477.553000	39.578964	2.348074	0.023412	13.835256	0.048012	6.694186
477.573000	39.578964	2.347928	0.023412	13.834396	0.048012	6.693770
477.592000	39.578964	2.346053	0.023413	13.823347	0.048015	6.688424
477.612000	39.578964	2.345217	0.023414	13.818424	0.048016	6.686042
477.632000	39.578964	2.345966	0.023413	13.822834	0.048015	6.688176
477.652000	39.578964	2.347000	0.023413	13.828927	0.048014	6.691124
477.672000	39.578964	2.343310	0.023415	13.807189	0.048019	6.680606
477.692000	39.578964	2.340649	0.023417	13.791510	0.048023	6.673020
477.712000	39.578964	2.342015	0.023416	13.799556	0.048021	6.676913
477.732000	39.578964	2.339606	0.023418	13.785365	0.048025	6.670046
477.752000	39.578964	2.345591	0.023414	13.820629	0.048016	6.687109
477.772000	39.578964	2.342701	0.023416	13.803600	0.048020	6.678870
477.792000	39.578964	2.342894	0.023416	13.804738	0.048020	6.679420
477.812000	39.578964	2.344296	0.023415	13.812994	0.048018	6.683415
477.832000	39.578964	2.343632	0.023415	13.809085	0.048019	6.681523
477.852000	39.578964	2.336864	0.023420	13.769204	0.048029	6.662227
477.872000	39.578964	2.351587	0.023409	13.855956	0.048007	6.704202
477.892000	39.578964	2.351213	0.023409	13.853751	0.048007	6.703135
477.912000	39.578964	2.344031	0.023415	13.811437	0.048018	6.682662
477.932000	39.578964	2.341228	0.023417	13.794916	0.048022	6.674668
477.952000	39.578964	2.345577	0.023414	13.820544	0.048016	6.687068
477.972000	39.578964	2.342575	0.023416	13.802854	0.048020	6.678509
477.992000	39.578964	2.349813	0.023411	13.845505	0.048009	6.699145
478.012000	39.578964	2.345299	0.023414	13.818906	0.048016	6.686275
478.032000	39.578964	2.344045	0.023415	13.811518	0.048018	6.682700
478.052000	39.578964	2.349236	0.023411	13.842103	0.048010	6.697499
478.072000	39.578964	2.347944	0.023412	13.834492	0.048012	6.693816
478.092000	39.578964	2.352277	0.023409	13.860023	0.048005	6.706170
478.112000	39.578964	2.347788	0.023412	13.833572	0.048012	6.693371
478.132000	39.578964	2.349407	0.023411	13.843114	0.048010	6.697988
478.152000	39.578964	2.350280	0.023410	13.848253	0.048009	6.700475
478.172000	39.578964	2.350318	0.023410	13.848481	0.048008	6.700585
478.192000	39.578964	2.351123	0.023410	13.853222	0.048007	6.702879
478.212000	39.578964	2.349535	0.023411	13.843865	0.048010	6.698352
478.232000	39.578964	2.354006	0.023407	13.870210	0.048003	6.711098
478.252000	39.578964	2.346841	0.023413	13.827989	0.048014	6.690670
478.272000	39.578964	2.342481	0.023416	13.802302	0.048020	6.678242
478.292000	39.578964	2.345298	0.023414	13.818898	0.048016	6.686272
478.312000	39.578964	2.354118	0.023407	13.870868	0.048003	6.711417
478.332000	39.578964	2.344824	0.023414	13.816108	0.048017	6.684922
478.352000	39.578964	2.350082	0.023410	13.847090	0.048009	6.699912
478.372000	39.578964	2.350085	0.023410	13.847103	0.048009	6.699918
478.392000	39.578964	2.344338	0.023415	13.813246	0.048018	6.683536
478.412000	39.578964	2.344048	0.023415	13.811533	0.048018	6.682708
478.432000	39.578964	2.345254	0.023414	13.818642	0.048016	6.686147
478.452000	39.578964	2.348037	0.023412	13.835041	0.048012	6.694082
478.472000	39.578964	2.344281	0.023415	13.812909	0.048018	6.683373
478.492000	39.578964	2.343152	0.023416	13.806253	0.048019	6.680153
478.512000	39.578964	2.347606	0.023412	13.832497	0.048013	6.692851
478.532000	39.578964	2.351934	0.023409	13.858000	0.048006	6.705191
478.552000	39.578964	2.344937	0.023414	13.816774	0.048017	6.685244
478.572000	39.578964	2.349642	0.023411	13.844494	0.048010	6.698656
478.592000	39.579045	2.341982	0.023416	13.799365	0.048021	6.676820
478.612000	39.578964	2.339231	0.023418	13.783155	0.048025	6.668977
478.632000	39.578964	2.337412	0.023420	13.772434	0.048028	6.663790
478.652000	39.578964	2.341458	0.023417	13.796277	0.048022	6.675326
478.672000	39.578964	2.345348	0.023414	13.819194	0.048016	6.686414
478.692000	39.578964	2.342664	0.023416	13.803383	0.048020	6.678764
478.712000	39.578964	2.343630	0.023415	13.809072	0.048019	6.681517
478.732000	39.578964	2.344378	0.023415	13.813481	0.048018	6.683651
478.752000	39.578964	2.341576	0.023417	13.796971	0.048022	6.675662
478.772000	39.578964	2.344089	0.023415	13.811779	0.048018	6.682827
478.792000	39.578964	2.350067	0.023410	13.847002	0.048009	6.699870
478.812000	39.578964	2.341534	0.023417	13.796722	0.048022	6.675542
478.832000	39.578964	2.347034	0.023413	13.829129	0.048013	6.691222
478.852000	39.578964	2.343767	0.023415	13.809878	0.048018	6.681907
478.872000	39.578964	2.342427	0.023416	13.801981	0.048021	6.678086
478.892000	39.578964	2.352204	0.023409	13.859593	0.048006	6.705962
478.912000	39.578964	2.347698	0.023412	13.833044	0.048012	6.693116
478.932000	39.578964	2.351892	0.023409	13.857754	0.048006	6.705072
478.952000	39.578964	2.355901	0.023406	13.881375	0.048000	6.716501
478.972000	39.578964	2.355541	0.023406	13.879254	0.048001	6.715474
478.992000	39.578964	2.352067	0.023409	13.858782	0.048006	6.705569
479.012000	39.578964	2.344147	0.023415	13.812119	0.048018	6.682991
479.032000	39.578964	2.341335	0.023417	13.795551	0.048022	6.674975
479.052000	39.578964	2.340733	0.023417	13.792005	0.048023	6.673259
479.072000	39.578964	2.341507	0.023417	13.796564	0.048022	6.675465
479.092000	39.578964	2.345751	0.023414	13.821569	0.048015	6.687564
479.112000	39.578964	2.340436	0.023418	13.790251	0.048024	6.672410
479.132000	39.578964	2.347052	0.023413	13.829238	0.048013	6.691274
479.152000	39.578964	2.346518	0.023413	13.826090	0.048014	6.689751
479.172000	39.578964	2.341097	0.023417	13.794144	0.048023	6.674294
479.192000	39.578964	2.344666	0.023414	13.815176	0.048017	6.684470
479.212000	39.578964	2.347317	0.023412	13.830795	0.048013	6.692028
479.232000	39.578964	2.343592	0.023415	13.808849	0.048019	6.681409
479.252000	39.578964	2.346219	0.023413	13.824328	0.048015	6.688899
479.272000	39.578964	2.346692	0.023413	13.827116	0.048014	6.690248
479.292000	39.578964	2.351372	0.023409	13.854691	0.048007	6.703590
479.312000	39.578964	2.354130	0.023407	13.870940	0.048003	6.711452
479.332000	39.578964	2.350079	0.023410	13.847070	0.048009	6.699902
479.352000	39.578964	2.351321	0.023409	13.854388	0.048007	6.703443
[truncated: 1,003 more rows]
