# Supplementary material for: Stress relaxation in the presence of sudden strain bursts: Methodology and stress relaxation data of microcast aluminium microwires
Source: Data Brief. 2018 Nov 14;21:2134–41. doi: 10.1016/j.dib.2018.11.047 (PMC6265499; doi:10.1016/j.dib.2018.11.047)
Supplement: Supplementary file 2 — Supplementary material [file mmc2.zip › Data in brief/As-cast/Al4N/Al_20_r_10/Stress relaxation txt files/Al_20_r_10_StressStrain.txt_Relaxcycle7.txt]

Time[s]	Motordispl[�m]	Force[mN]	EngStrain	EngStress[MPa]	Shearstrain	Shearstress [MPa]
820.173000	135.802065	2.905903	0.084194	17.122081	0.169591	8.284516
820.193000	135.807792	2.894921	0.084205	17.057376	0.169614	8.253208
820.213000	135.811744	2.870760	0.084226	16.915012	0.169655	8.184326
820.233000	135.811824	2.876046	0.084222	16.946158	0.169647	8.199395
820.253000	135.811744	2.877200	0.084221	16.952958	0.169645	8.202686
820.273000	135.811744	2.882653	0.084217	16.985090	0.169637	8.218233
820.293000	135.811824	2.877243	0.084221	16.953209	0.169646	8.202807
820.313000	135.811824	2.859373	0.084235	16.847921	0.169672	8.151864
820.333000	135.811744	2.855889	0.084237	16.827393	0.169677	8.141931
820.353000	135.811824	2.857684	0.084236	16.837968	0.169674	8.147048
820.373000	135.811744	2.860292	0.084234	16.853336	0.169670	8.154484
820.393000	135.811744	2.859460	0.084235	16.848432	0.169672	8.152111
820.413000	135.811744	2.855509	0.084237	16.825149	0.169678	8.140846
820.433000	135.811824	2.861367	0.084233	16.859665	0.169669	8.157546
820.453000	135.811824	2.856739	0.084237	16.832401	0.169676	8.144354
820.473000	135.811744	2.856271	0.084237	16.829644	0.169676	8.143020
820.493000	135.811824	2.859751	0.084234	16.850144	0.169671	8.152939
820.513000	135.811744	2.857340	0.084236	16.835942	0.169675	8.146068
820.533000	135.811824	2.858664	0.084235	16.843743	0.169673	8.149842
820.553000	135.811744	2.859431	0.084235	16.848258	0.169672	8.152027
820.573000	135.811824	2.859758	0.084234	16.850188	0.169671	8.152961
820.593000	135.811744	2.864579	0.084231	16.878595	0.169664	8.166705
820.613000	135.811744	2.863868	0.084231	16.874406	0.169665	8.164678
820.633000	135.811744	2.867802	0.084228	16.897582	0.169659	8.175892
820.653000	135.811824	2.856176	0.084237	16.829082	0.169677	8.142748
820.673000	135.811824	2.864198	0.084231	16.876346	0.169665	8.165617
820.693000	135.811824	2.856517	0.084237	16.831090	0.169676	8.143720
820.713000	135.811824	2.859029	0.084235	16.845893	0.169672	8.150882
820.733000	135.811824	2.856396	0.084237	16.830377	0.169676	8.143375
820.753000	135.811744	2.855196	0.084238	16.823307	0.169678	8.139954
820.773000	135.811824	2.852537	0.084240	16.807639	0.169682	8.132373
820.793000	135.811744	2.851553	0.084240	16.801843	0.169683	8.129569
820.813000	135.811744	2.849777	0.084242	16.791377	0.169686	8.124505
820.833000	135.811744	2.851021	0.084241	16.798709	0.169684	8.128052
820.853000	135.811824	2.850499	0.084241	16.795634	0.169685	8.126564
820.873000	135.811824	2.852752	0.084240	16.808908	0.169682	8.132987
820.893000	135.811824	2.850787	0.084241	16.797330	0.169685	8.127385
820.913000	135.811744	2.851542	0.084240	16.801776	0.169683	8.129536
820.933000	135.811824	2.850623	0.084241	16.796364	0.169685	8.126918
820.953000	135.811744	2.849733	0.084242	16.791118	0.169686	8.124380
820.973000	135.811744	2.857857	0.084236	16.838984	0.169674	8.147539
820.993000	135.811744	2.853616	0.084239	16.813996	0.169680	8.135449
821.013000	135.811744	2.847550	0.084243	16.778255	0.169689	8.118156
821.033000	135.811744	2.852762	0.084240	16.808968	0.169682	8.133016
821.053000	135.811744	2.852438	0.084240	16.807059	0.169682	8.132092
821.073000	135.811824	2.852294	0.084240	16.806209	0.169682	8.131681
821.093000	135.811824	2.857356	0.084236	16.836033	0.169675	8.146112
821.113000	135.811824	2.851157	0.084241	16.799509	0.169684	8.128440
821.133000	135.811824	2.846935	0.084244	16.774631	0.169690	8.116402
821.153000	135.811824	2.848212	0.084243	16.782157	0.169688	8.120044
821.173000	135.811824	2.848457	0.084243	16.783600	0.169688	8.120742
821.193000	135.811824	2.851304	0.084241	16.800375	0.169684	8.128858
821.213000	135.811824	2.849837	0.084242	16.791729	0.169686	8.124675
821.233000	135.811744	2.847903	0.084243	16.780333	0.169689	8.119161
821.253000	135.811824	2.847442	0.084244	16.777618	0.169690	8.117848
821.273000	135.811824	2.845650	0.084245	16.767061	0.169692	8.112739
821.293000	135.811824	2.845212	0.084245	16.764481	0.169693	8.111491
821.313000	135.811744	2.844483	0.084246	16.760183	0.169694	8.109411
821.333000	135.811744	2.841409	0.084248	16.742071	0.169698	8.100648
821.353000	135.811744	2.831312	0.084256	16.682579	0.169713	8.071863
821.373000	135.811824	2.826946	0.084259	16.656856	0.169720	8.059417
821.393000	135.811824	2.820615	0.084264	16.619552	0.169729	8.041368
821.413000	135.811824	2.816468	0.084267	16.595114	0.169735	8.029543
821.433000	135.811824	2.815914	0.084267	16.591850	0.169736	8.027964
821.453000	135.811824	2.825504	0.084260	16.648358	0.169722	8.055305
821.473000	135.811824	2.820761	0.084264	16.620412	0.169729	8.041784
821.493000	135.811824	2.825656	0.084260	16.649255	0.169722	8.055739
821.513000	135.811824	2.821513	0.084263	16.624843	0.169728	8.043927
821.533000	135.811824	2.823202	0.084262	16.634793	0.169725	8.048742
821.553000	135.811744	2.823554	0.084261	16.636869	0.169725	8.049746
821.573000	135.811824	2.825916	0.084260	16.650786	0.169721	8.056480
821.593000	135.811824	2.819676	0.084264	16.614016	0.169731	8.038689
821.613000	135.811824	2.821505	0.084263	16.624796	0.169728	8.043905
821.633000	135.811744	2.822864	0.084262	16.632804	0.169726	8.047779
821.653000	135.811744	2.826413	0.084259	16.653711	0.169720	8.057895
821.673000	135.811824	2.826352	0.084259	16.653356	0.169721	8.057723
821.693000	135.811744	2.825191	0.084260	16.646511	0.169722	8.054411
821.713000	135.811824	2.820226	0.084264	16.617257	0.169730	8.040257
821.733000	135.811744	2.818259	0.084265	16.605666	0.169733	8.034649
821.753000	135.811824	2.822361	0.084262	16.629837	0.169727	8.046344
821.773000	135.811824	2.820429	0.084264	16.618457	0.169729	8.040837
821.793000	135.811824	2.820041	0.084264	16.616166	0.169730	8.039729
821.813000	135.811824	2.822589	0.084262	16.631179	0.169726	8.046993
821.833000	135.811744	2.822670	0.084262	16.631656	0.169726	8.047224
821.853000	135.811824	2.821903	0.084263	16.627138	0.169727	8.045038
821.873000	135.811824	2.818406	0.084265	16.606534	0.169732	8.035069
821.893000	135.811744	2.827280	0.084259	16.658819	0.169719	8.060367
821.913000	135.811824	2.824049	0.084261	16.639786	0.169724	8.051157
821.933000	135.811824	2.821786	0.084263	16.626449	0.169727	8.044704
821.953000	135.811824	2.819874	0.084264	16.615184	0.169730	8.039254
821.973000	135.811824	2.824203	0.084261	16.640690	0.169724	8.051595
821.993000	135.811744	2.816634	0.084267	16.596091	0.169735	8.030016
822.013000	135.811744	2.822348	0.084262	16.629760	0.169726	8.046306
822.033000	135.811824	2.814480	0.084268	16.583402	0.169738	8.023876
822.053000	135.811824	2.815631	0.084267	16.590182	0.169736	8.027157
822.073000	135.811824	2.817757	0.084266	16.602708	0.169733	8.033217
822.093000	135.811824	2.813759	0.084269	16.579156	0.169739	8.021822
822.113000	135.811824	2.815485	0.084268	16.589322	0.169737	8.026740
822.133000	135.811824	2.820748	0.084264	16.620332	0.169729	8.041745
822.153000	135.811744	2.818517	0.084265	16.607187	0.169732	8.035385
822.173000	135.811824	2.819707	0.084264	16.614197	0.169730	8.038777
822.193000	135.811824	2.813193	0.084269	16.575819	0.169740	8.020207
822.213000	135.811744	2.813578	0.084269	16.578088	0.169739	8.021305
822.233000	135.811824	2.817044	0.084266	16.598511	0.169734	8.031187
822.253000	135.811824	2.822498	0.084262	16.630643	0.169726	8.046734
822.273000	135.811824	2.819481	0.084265	16.612868	0.169731	8.038133
822.293000	135.811824	2.814027	0.084269	16.580731	0.169739	8.022584
822.313000	135.811824	2.820065	0.084264	16.616309	0.169730	8.039798
822.333000	135.811824	2.825572	0.084260	16.648757	0.169722	8.055498
822.353000	135.811824	2.820823	0.084264	16.620778	0.169729	8.041960
822.373000	135.811744	2.826278	0.084259	16.652915	0.169721	8.057510
822.393000	135.811824	2.821224	0.084263	16.623140	0.169728	8.043104
822.413000	135.811824	2.815399	0.084268	16.588814	0.169737	8.026495
822.433000	135.811824	2.817054	0.084266	16.598565	0.169734	8.031213
822.453000	135.811824	2.821316	0.084263	16.623682	0.169728	8.043366
822.473000	135.811824	2.817481	0.084266	16.601083	0.169734	8.032431
822.493000	135.811824	2.810891	0.084271	16.562252	0.169743	8.013643
822.513000	135.811824	2.821131	0.084263	16.622591	0.169728	8.042838
822.533000	135.811824	2.819032	0.084265	16.610221	0.169731	8.036852
822.553000	135.811824	2.811189	0.084271	16.564008	0.169743	8.014492
822.573000	135.811824	2.818903	0.084265	16.609462	0.169732	8.036485
822.593000	135.811824	2.818512	0.084265	16.607159	0.169732	8.035371
822.613000	135.811824	2.818965	0.084265	16.609827	0.169732	8.036662
822.633000	135.811824	2.820859	0.084264	16.620988	0.169729	8.042062
822.653000	135.811824	2.818950	0.084265	16.609741	0.169732	8.036621
822.673000	135.811824	2.817338	0.084266	16.600241	0.169734	8.032024
822.693000	135.811824	2.829236	0.084257	16.670348	0.169716	8.065945
822.713000	135.811744	2.820659	0.084264	16.619811	0.169729	8.041493
822.733000	135.811744	2.825211	0.084260	16.646630	0.169722	8.054469
822.753000	135.811824	2.828993	0.084257	16.668915	0.169717	8.065252
822.773000	135.811824	2.824747	0.084261	16.643894	0.169723	8.053145
822.793000	135.811824	2.823870	0.084261	16.638731	0.169724	8.050647
822.813000	135.811824	2.815138	0.084268	16.587278	0.169737	8.025751
822.833000	135.811824	2.816376	0.084267	16.594576	0.169735	8.029282
822.853000	135.811824	2.817697	0.084266	16.602355	0.169733	8.033047
822.873000	135.811824	2.820481	0.084264	16.618760	0.169729	8.040984
822.893000	135.811824	2.817688	0.084266	16.602301	0.169733	8.033020
822.913000	135.811824	2.813335	0.084269	16.576656	0.169740	8.020612
822.933000	135.811824	2.816258	0.084267	16.593879	0.169736	8.028945
822.953000	135.811824	2.814371	0.084268	16.582757	0.169738	8.023564
822.973000	135.811744	2.817543	0.084266	16.601449	0.169734	8.032608
822.993000	135.811744	2.814756	0.084268	16.585026	0.169738	8.024662
823.013000	135.811824	2.816062	0.084267	16.592721	0.169736	8.028385
823.033000	135.811824	2.819651	0.084264	16.613868	0.169731	8.038617
823.053000	135.811824	2.815608	0.084267	16.590050	0.169737	8.027093
823.073000	135.811824	2.819113	0.084265	16.610703	0.169731	8.037086
823.093000	135.811744	2.821922	0.084263	16.627252	0.169727	8.045093
823.113000	135.811824	2.813434	0.084269	16.577236	0.169740	8.020893
823.133000	135.811824	2.823227	0.084262	16.634938	0.169725	8.048812
823.153000	135.811824	2.819518	0.084265	16.613089	0.169731	8.038240
823.173000	135.811824	2.815625	0.084267	16.590148	0.169737	8.027140
823.193000	135.811744	2.818671	0.084265	16.608094	0.169732	8.035823
823.213000	135.811824	2.819429	0.084265	16.612563	0.169731	8.037986
823.233000	135.811824	2.820358	0.084264	16.618037	0.169730	8.040634
823.253000	135.811824	2.826966	0.084259	16.656970	0.169720	8.059472
823.273000	135.811824	2.824297	0.084261	16.641244	0.169724	8.051863
823.293000	135.811824	2.817400	0.084266	16.600607	0.169734	8.032201
823.313000	135.811824	2.817241	0.084266	16.599669	0.169734	8.031747
823.333000	135.811744	2.818098	0.084266	16.604718	0.169733	8.034190
823.353000	135.811824	2.816695	0.084267	16.596454	0.169735	8.030191
823.373000	135.811824	2.819298	0.084265	16.611788	0.169731	8.037611
823.393000	135.811824	2.820062	0.084264	16.616291	0.169730	8.039789
823.413000	135.811824	2.817121	0.084266	16.598962	0.169734	8.031405
823.433000	135.811744	2.813054	0.084269	16.574998	0.169740	8.019810
823.453000	135.811824	2.807345	0.084274	16.541360	0.169749	8.003534
823.473000	135.811824	2.809813	0.084272	16.555904	0.169745	8.010571
823.493000	135.811744	2.798444	0.084280	16.488912	0.169762	7.978157
823.513000	135.811824	2.805469	0.084275	16.530308	0.169751	7.998187
823.533000	135.811824	2.806480	0.084274	16.536267	0.169750	8.001070
823.553000	135.811824	2.811570	0.084270	16.566257	0.169742	8.015580
823.573000	135.811744	2.812246	0.084270	16.570241	0.169741	8.017508
823.593000	135.811824	2.807696	0.084273	16.543428	0.169748	8.004535
823.613000	135.811824	2.803265	0.084277	16.517319	0.169755	7.991902
823.633000	135.811744	2.805247	0.084275	16.528998	0.169752	7.997553
823.653000	135.811744	2.809259	0.084272	16.552638	0.169746	8.008991
823.673000	135.811824	2.807503	0.084274	16.542293	0.169748	8.003986
823.693000	135.811744	2.809222	0.084272	16.552420	0.169746	8.008885
823.713000	135.811824	2.809232	0.084272	16.552482	0.169746	8.008916
823.733000	135.811824	2.808689	0.084273	16.549280	0.169747	8.007366
823.753000	135.811824	2.814217	0.084268	16.581853	0.169739	8.023127
823.773000	135.811744	2.803228	0.084277	16.517101	0.169755	7.991796
823.793000	135.811824	2.807661	0.084273	16.543220	0.169748	8.004434
823.813000	135.811824	2.809170	0.084272	16.552114	0.169746	8.008738
823.833000	135.811824	2.809802	0.084272	16.555837	0.169745	8.010539
823.853000	135.811824	2.808640	0.084273	16.548990	0.169747	8.007226
823.873000	135.811824	2.808315	0.084273	16.547078	0.169747	8.006301
823.893000	135.811824	2.804776	0.084276	16.526223	0.169753	7.996210
823.913000	135.811824	2.804254	0.084276	16.523148	0.169753	7.994722
823.933000	135.811824	2.805488	0.084275	16.530417	0.169751	7.998239
823.953000	135.811744	2.809872	0.084272	16.556252	0.169745	8.010739
823.973000	135.811824	2.808918	0.084272	16.550627	0.169746	8.008018
823.993000	135.811824	2.805367	0.084275	16.529707	0.169752	7.997896
824.013000	135.811744	2.809994	0.084272	16.556969	0.169745	8.011087
824.033000	135.811744	2.814679	0.084268	16.584576	0.169738	8.024444
824.053000	135.811824	2.813670	0.084269	16.578630	0.169739	8.021567
824.073000	135.811824	2.804533	0.084276	16.524790	0.169753	7.995517
824.093000	135.811744	2.811148	0.084271	16.563770	0.169743	8.014377
824.113000	135.811744	2.809543	0.084272	16.554311	0.169745	8.009801
824.133000	135.811744	2.805622	0.084275	16.531210	0.169751	7.998623
824.153000	135.811824	2.804561	0.084276	16.524959	0.169753	7.995598
824.173000	135.811824	2.800448	0.084279	16.500720	0.169759	7.983871
824.193000	135.811744	2.809630	0.084272	16.554824	0.169745	8.010049
824.213000	135.811744	2.812902	0.084269	16.574104	0.169740	8.019377
824.233000	135.811824	2.807935	0.084273	16.544837	0.169748	8.005216
824.253000	135.811824	2.807122	0.084274	16.540049	0.169749	8.002900
824.273000	135.811744	2.809705	0.084272	16.555264	0.169745	8.010262
824.293000	135.811824	2.808353	0.084273	16.547298	0.169747	8.006407
824.313000	135.811824	2.807367	0.084274	16.541492	0.169749	8.003598
824.333000	135.811744	2.810306	0.084271	16.558809	0.169744	8.011977
824.353000	135.811744	2.801363	0.084278	16.506114	0.169757	7.986480
824.373000	135.811824	2.801678	0.084278	16.507972	0.169757	7.987379
824.393000	135.811824	2.806995	0.084274	16.539298	0.169749	8.002536
824.413000	135.811824	2.801385	0.084278	16.506246	0.169758	7.986544
824.433000	135.811824	2.804270	0.084276	16.523241	0.169753	7.994767
824.453000	135.811824	2.804771	0.084276	16.526192	0.169753	7.996195
824.473000	135.811824	2.805516	0.084275	16.530586	0.169751	7.998321
824.493000	135.811824	2.809317	0.084272	16.552980	0.169746	8.009156
824.513000	135.811744	2.810419	0.084271	16.559472	0.169744	8.012298
824.533000	135.811824	2.805018	0.084275	16.527650	0.169752	7.996901
824.553000	135.811824	2.802609	0.084277	16.513453	0.169756	7.990032
824.573000	135.811824	2.804104	0.084276	16.522264	0.169754	7.994295
824.593000	135.811824	2.802317	0.084277	16.511733	0.169756	7.989199
824.613000	135.811744	2.803986	0.084276	16.521567	0.169754	7.993958
824.633000	135.811744	2.806612	0.084274	16.537044	0.169750	8.001446
824.653000	135.811824	2.798255	0.084280	16.487803	0.169762	7.977621
824.673000	135.811744	2.799368	0.084280	16.494360	0.169760	7.980793
824.693000	135.811744	2.801509	0.084278	16.506972	0.169757	7.986895
824.713000	135.811824	2.809338	0.084272	16.553101	0.169746	8.009215
824.733000	135.811824	2.808986	0.084272	16.551029	0.169746	8.008212
824.753000	135.811824	2.810599	0.084271	16.560531	0.169744	8.012810
824.773000	135.811744	2.802398	0.084277	16.512210	0.169756	7.989430
824.793000	135.811744	2.801242	0.084278	16.505402	0.169758	7.986136
824.813000	135.811824	2.812018	0.084270	16.568897	0.169742	8.016858
824.833000	135.811824	2.804691	0.084276	16.525720	0.169753	7.995967
824.853000	135.811744	2.807307	0.084274	16.541137	0.169749	8.003426
824.873000	135.811824	2.805672	0.084275	16.531503	0.169751	7.998765
824.893000	135.811824	2.811701	0.084270	16.567026	0.169742	8.015953
824.913000	135.811824	2.811611	0.084270	16.566495	0.169742	8.015696
824.933000	135.811824	2.806696	0.084274	16.537539	0.169750	8.001685
824.953000	135.811824	2.806597	0.084274	16.536956	0.169750	8.001403
824.973000	135.811824	2.810272	0.084271	16.558609	0.169744	8.011880
824.993000	135.811824	2.806568	0.084274	16.536785	0.169750	8.001321
825.013000	135.811824	2.805007	0.084275	16.527586	0.169752	7.996869
825.033000	135.811824	2.808815	0.084273	16.550024	0.169747	8.007726
825.053000	135.811824	2.805713	0.084275	16.531746	0.169751	7.998883
825.073000	135.811824	2.800787	0.084279	16.502718	0.169758	7.984837
825.093000	135.811824	2.798262	0.084280	16.487844	0.169762	7.977641
825.113000	135.811744	2.806106	0.084275	16.534062	0.169750	8.000003
825.133000	135.811824	2.805879	0.084275	16.532720	0.169751	7.999354
825.153000	135.811824	2.807119	0.084274	16.540029	0.169749	8.002890
825.173000	135.811824	2.805945	0.084275	16.533114	0.169751	7.999544
825.193000	135.811744	2.803328	0.084277	16.517689	0.169755	7.992081
825.213000	135.811824	2.804065	0.084276	16.522034	0.169754	7.994183
825.233000	135.811824	2.796636	0.084282	16.478259	0.169765	7.973003
825.253000	135.811744	2.802892	0.084277	16.515124	0.169755	7.990840
825.273000	135.811744	2.797407	0.084281	16.482803	0.169763	7.975201
825.293000	135.811744	2.801110	0.084278	16.504622	0.169758	7.985758
825.313000	135.811744	2.800048	0.084279	16.498365	0.169759	7.982731
825.333000	135.811824	2.803640	0.084276	16.519531	0.169754	7.992972
825.353000	135.811824	2.803939	0.084276	16.521293	0.169754	7.993825
825.373000	135.811824	2.809403	0.084272	16.553487	0.169746	8.009402
825.393000	135.811744	2.811304	0.084271	16.564689	0.169743	8.014822
825.413000	135.811824	2.810810	0.084271	16.561777	0.169744	8.013413
825.433000	135.811824	2.803265	0.084277	16.517319	0.169755	7.991902
825.453000	135.811744	2.803174	0.084277	16.516785	0.169755	7.991644
825.473000	135.811744	2.801598	0.084278	16.507497	0.169757	7.987150
825.493000	135.811824	2.799112	0.084280	16.492850	0.169761	7.980062
825.513000	135.811744	2.805834	0.084275	16.532459	0.169751	7.999227
825.533000	135.811744	2.813024	0.084269	16.574824	0.169740	8.019726
825.553000	135.811744	2.812414	0.084270	16.571226	0.169741	8.017985
825.573000	135.811744	2.804637	0.084276	16.525407	0.169753	7.995815
825.593000	135.811744	2.806183	0.084274	16.534516	0.169750	8.000223
825.613000	135.811824	2.807083	0.084274	16.539819	0.169749	8.002788
825.633000	135.811824	2.808011	0.084273	16.545285	0.169748	8.005433
825.653000	135.811824	2.807676	0.084273	16.543308	0.169748	8.004477
825.673000	135.811824	2.810812	0.084271	16.561788	0.169744	8.013418
825.693000	135.811824	2.809073	0.084272	16.551542	0.169746	8.008461
825.713000	135.811744	2.808182	0.084273	16.546290	0.169747	8.005920
825.733000	135.811824	2.804094	0.084276	16.522207	0.169754	7.994267
825.753000	135.811744	2.806586	0.084274	16.536886	0.169750	8.001369
825.773000	135.811824	2.804051	0.084276	16.521951	0.169754	7.994143
825.793000	135.811824	2.804130	0.084276	16.522417	0.169753	7.994369
825.813000	135.811824	2.809297	0.084272	16.552860	0.169746	8.009099
825.833000	135.811824	2.807232	0.084274	16.540694	0.169749	8.003212
825.853000	135.811744	2.804004	0.084276	16.521674	0.169754	7.994009
825.873000	135.811744	2.801540	0.084278	16.507155	0.169757	7.986984
825.893000	135.811824	2.803203	0.084277	16.516956	0.169755	7.991726
825.913000	135.811824	2.798748	0.084280	16.490707	0.169761	7.979026
825.933000	135.811824	2.804555	0.084276	16.524920	0.169753	7.995580
825.953000	135.811824	2.801679	0.084278	16.507977	0.169757	7.987382
825.973000	135.811824	2.800805	0.084279	16.502829	0.169758	7.984891
825.993000	135.811824	2.803136	0.084277	16.516562	0.169755	7.991536
826.013000	135.811824	2.805675	0.084275	16.531521	0.169751	7.998773
826.033000	135.811744	2.795478	0.084282	16.471438	0.169766	7.969702
826.053000	135.811824	2.800438	0.084279	16.500666	0.169759	7.983844
826.073000	135.811824	2.797265	0.084281	16.481969	0.169764	7.974798
826.093000	135.811824	2.803871	0.084276	16.520889	0.169754	7.993629
826.113000	135.811824	2.802212	0.084277	16.511114	0.169756	7.988900
826.133000	135.811744	2.799471	0.084280	16.494964	0.169760	7.981085
826.153000	135.811824	2.795572	0.084282	16.471995	0.169766	7.969972
826.173000	135.811824	2.767959	0.084303	16.309294	0.169807	7.891249
826.193000	135.811824	2.760951	0.084308	16.267999	0.169817	7.871268
826.213000	135.811824	2.767884	0.084303	16.308851	0.169807	7.891035
826.233000	135.811824	2.770724	0.084301	16.325585	0.169803	7.899131
826.253000	135.811824	2.773218	0.084299	16.340276	0.169799	7.906240
826.273000	135.811824	2.773350	0.084299	16.341059	0.169799	7.906618
826.293000	135.811744	2.770614	0.084301	16.324934	0.169803	7.898817
826.313000	135.811744	2.774546	0.084298	16.348103	0.169797	7.910027
826.333000	135.811744	2.770053	0.084302	16.321629	0.169804	7.897217
826.353000	135.811744	2.765565	0.084305	16.295188	0.169810	7.884424
826.373000	135.811824	2.767106	0.084304	16.304268	0.169808	7.888817
826.393000	135.811824	2.775538	0.084298	16.353947	0.169796	7.912855
826.413000	135.811824	2.777531	0.084296	16.365691	0.169793	7.918537
826.433000	135.811824	2.775906	0.084297	16.356118	0.169795	7.913905
826.453000	135.811824	2.770898	0.084301	16.326610	0.169803	7.899628
826.473000	135.811824	2.773630	0.084299	16.342709	0.169799	7.907417
826.493000	135.811824	2.783281	0.084292	16.399569	0.169784	7.934929
826.513000	135.811824	2.771278	0.084301	16.328849	0.169802	7.900711
826.533000	135.811744	2.773303	0.084299	16.340779	0.169799	7.906483
826.553000	135.811824	2.769659	0.084302	16.319310	0.169804	7.896095
826.573000	135.811824	2.779092	0.084295	16.374888	0.169790	7.922987
826.593000	135.811824	2.773701	0.084299	16.343126	0.169798	7.907619
826.613000	135.811824	2.769976	0.084302	16.321175	0.169804	7.896998
826.633000	135.811744	2.780556	0.084294	16.383515	0.169788	7.927161
826.653000	135.811824	2.776870	0.084297	16.361795	0.169794	7.916651
826.673000	135.811744	2.772967	0.084299	16.338797	0.169799	7.905524
826.693000	135.811744	2.777215	0.084296	16.363831	0.169793	7.917637
826.713000	135.811744	2.774691	0.084298	16.348955	0.169797	7.910439
826.733000	135.811824	2.772246	0.084300	16.334554	0.169801	7.903471
826.753000	135.811824	2.776002	0.084297	16.356683	0.169795	7.914178
826.773000	135.811824	2.774574	0.084298	16.348271	0.169797	7.910108
826.793000	135.811744	2.773947	0.084299	16.344577	0.169798	7.908321
826.813000	135.811824	2.775734	0.084297	16.355105	0.169795	7.913415
826.833000	135.811824	2.774866	0.084298	16.349986	0.169797	7.910938
826.853000	135.811824	2.774364	0.084298	16.347030	0.169797	7.909508
826.873000	135.811824	2.766637	0.084304	16.301502	0.169809	7.887479
826.893000	135.811824	2.774465	0.084298	16.347629	0.169797	7.909797
826.913000	135.811824	2.770667	0.084301	16.325245	0.169803	7.898967
826.933000	135.811824	2.776397	0.084297	16.359012	0.169794	7.915305
826.953000	135.811744	2.777115	0.084296	16.363238	0.169793	7.917350
826.973000	135.811824	2.776131	0.084297	16.357442	0.169795	7.914546
826.993000	135.811824	2.779060	0.084295	16.374701	0.169790	7.922896
827.013000	135.811824	2.777005	0.084296	16.362590	0.169794	7.917036
827.033000	135.811824	2.771867	0.084300	16.332320	0.169801	7.902390
827.053000	135.811824	2.774992	0.084298	16.350732	0.169796	7.911299
827.073000	135.811744	2.777734	0.084296	16.366888	0.169792	7.919116
827.093000	135.811824	2.775259	0.084298	16.352305	0.169796	7.912060
827.113000	135.811824	2.765347	0.084305	16.293903	0.169811	7.883802
827.133000	135.811824	2.767841	0.084303	16.308597	0.169807	7.890912
827.153000	135.811824	2.770958	0.084301	16.326963	0.169802	7.899798
827.173000	135.811824	2.773847	0.084299	16.343986	0.169798	7.908035
827.193000	135.811824	2.771827	0.084300	16.332082	0.169801	7.902275
827.213000	135.811824	2.773473	0.084299	16.341782	0.169799	7.906968
827.233000	135.811744	2.768527	0.084303	16.312636	0.169806	7.892866
827.252000	135.811744	2.766610	0.084304	16.301346	0.169809	7.887403
827.272000	135.811744	2.767511	0.084303	16.306654	0.169807	7.889972
827.292000	135.811824	2.772635	0.084300	16.336846	0.169800	7.904580
827.312000	135.811744	2.769907	0.084302	16.320771	0.169804	7.896802
827.332000	135.811824	2.767786	0.084303	16.308271	0.169807	7.890754
827.352000	135.811824	2.767748	0.084303	16.308048	0.169807	7.890646
827.372000	135.811824	2.764435	0.084306	16.288525	0.169812	7.881200
827.392000	135.811824	2.772863	0.084300	16.338186	0.169800	7.905228
827.412000	135.811824	2.777095	0.084296	16.363124	0.169793	7.917295
827.432000	135.811744	2.772428	0.084300	16.335626	0.169800	7.903990
827.452000	135.811744	2.771289	0.084301	16.328911	0.169802	7.900741
827.472000	135.811744	2.772475	0.084300	16.335903	0.169800	7.904124
827.492000	135.811824	2.771772	0.084300	16.331758	0.169801	7.902118
827.512000	135.811824	2.766858	0.084304	16.302805	0.169809	7.888109
827.532000	135.811824	2.771578	0.084300	16.330616	0.169802	7.901566
827.552000	135.811824	2.771139	0.084301	16.328028	0.169802	7.900313
827.572000	135.811744	2.774144	0.084299	16.345732	0.169798	7.908880
827.592000	135.811824	2.772478	0.084300	16.335921	0.169800	7.904133
827.612000	135.811824	2.770474	0.084301	16.324110	0.169803	7.898418
827.632000	135.811824	2.769306	0.084302	16.317227	0.169805	7.895087
827.652000	135.811824	2.769521	0.084302	16.318494	0.169805	7.895700
827.672000	135.811744	2.765324	0.084305	16.293766	0.169811	7.883736
827.692000	135.811824	2.769156	0.084302	16.316344	0.169805	7.894660
827.712000	135.811824	2.768528	0.084303	16.312644	0.169806	7.892870
827.732000	135.811824	2.773078	0.084299	16.339453	0.169799	7.905841
827.752000	135.811824	2.759945	0.084309	16.262074	0.169819	7.868402
827.772000	135.811824	2.769920	0.084302	16.320846	0.169804	7.896839
827.792000	135.811824	2.769107	0.084302	16.316056	0.169805	7.894521
827.812000	135.811744	2.765503	0.084305	16.294823	0.169810	7.884247
827.832000	135.811744	2.769717	0.084302	16.319652	0.169804	7.896261
827.852000	135.811824	2.762114	0.084308	16.274851	0.169816	7.874584
827.872000	135.811744	2.766739	0.084304	16.302105	0.169809	7.887771
827.892000	135.811744	2.766558	0.084304	16.301035	0.169809	7.887253
827.912000	135.811824	2.767182	0.084304	16.304714	0.169808	7.889033
827.932000	135.811824	2.764178	0.084306	16.287014	0.169812	7.880469
827.952000	135.811824	2.772624	0.084300	16.336782	0.169800	7.904549
827.972000	135.811824	2.769103	0.084302	16.316033	0.169805	7.894510
827.992000	135.811824	2.762507	0.084307	16.277167	0.169815	7.875705
828.012000	135.811824	2.770451	0.084301	16.323976	0.169803	7.898353
828.032000	135.811824	2.768832	0.084303	16.314434	0.169806	7.893736
828.052000	135.811744	2.763666	0.084306	16.283996	0.169813	7.879009
828.072000	135.811824	2.773266	0.084299	16.340559	0.169799	7.906377
828.092000	135.811824	2.772482	0.084300	16.335945	0.169800	7.904144
828.112000	135.811824	2.769028	0.084302	16.315592	0.169805	7.894296
828.132000	135.811744	2.771065	0.084301	16.327595	0.169802	7.900104
828.152000	135.811824	2.765258	0.084305	16.293380	0.169811	7.883549
828.172000	135.811824	2.763850	0.084306	16.285082	0.169813	7.879534
828.192000	135.811824	2.773896	0.084299	16.344271	0.169798	7.908173
828.212000	135.811824	2.771271	0.084301	16.328807	0.169802	7.900691
828.232000	135.811824	2.768932	0.084302	16.315025	0.169805	7.894022
828.252000	135.811824	2.766224	0.084304	16.299069	0.169809	7.886302
828.272000	135.811824	2.774411	0.084298	16.347310	0.169797	7.909643
828.292000	135.811824	2.767867	0.084303	16.308748	0.169807	7.890985
828.312000	135.811824	2.767040	0.084304	16.303875	0.169808	7.888627
828.332000	135.811744	2.768787	0.084303	16.314173	0.169806	7.893610
828.352000	135.811744	2.763718	0.084306	16.284305	0.169813	7.879158
828.372000	135.811824	2.765278	0.084305	16.293496	0.169811	7.883605
828.392000	135.811824	2.763467	0.084307	16.282825	0.169814	7.878442
828.412000	135.811824	2.767624	0.084303	16.307320	0.169807	7.890294
828.432000	135.811824	2.773919	0.084299	16.344411	0.169798	7.908240
828.452000	135.811824	2.768297	0.084303	16.311284	0.169806	7.892212
828.472000	135.811744	2.762181	0.084307	16.275248	0.169815	7.874776
828.492000	135.811824	2.766271	0.084304	16.299344	0.169809	7.886435
828.512000	135.811824	2.767819	0.084303	16.308468	0.169807	7.890849
828.532000	135.811744	2.766800	0.084304	16.302465	0.169808	7.887945
828.552000	135.811824	2.764430	0.084306	16.288496	0.169812	7.881186
828.572000	135.811824	2.778192	0.084296	16.369585	0.169792	7.920421
828.592000	135.811824	2.774097	0.084299	16.345455	0.169798	7.908746
828.612000	135.811824	2.769741	0.084302	16.319794	0.169804	7.896330
828.632000	135.811824	2.773490	0.084299	16.341883	0.169799	7.907017
828.652000	135.811824	2.773089	0.084299	16.339520	0.169799	7.905874
828.672000	135.811824	2.772604	0.084300	16.336662	0.169800	7.904491
828.692000	135.811824	2.765994	0.084305	16.297717	0.169810	7.885647
828.712000	135.811824	2.767485	0.084304	16.306496	0.169808	7.889895
828.732000	135.811744	2.766017	0.084305	16.297849	0.169810	7.885711
828.752000	135.811824	2.772652	0.084300	16.336945	0.169800	7.904628
828.772000	135.811824	2.766963	0.084304	16.303424	0.169808	7.888409
828.792000	135.811744	2.765984	0.084305	16.297657	0.169810	7.885618
828.812000	135.811744	2.763165	0.084307	16.281043	0.169814	7.877580
828.832000	135.811744	2.766315	0.084304	16.299608	0.169809	7.886562
828.852000	135.811824	2.762915	0.084307	16.279574	0.169814	7.876869
828.872000	135.811824	2.764023	0.084306	16.286103	0.169813	7.880028
828.892000	135.811824	2.770451	0.084301	16.323973	0.169803	7.898352
828.912000	135.811824	2.765718	0.084305	16.296090	0.169810	7.884860
828.932000	135.811744	2.758060	0.084311	16.250968	0.169821	7.863028
828.952000	135.811824	2.762798	0.084307	16.278880	0.169814	7.876533
828.972000	135.811824	2.764176	0.084306	16.286999	0.169812	7.880462
828.992000	135.811824	2.765743	0.084305	16.296232	0.169810	7.884929
829.012000	135.811824	2.765688	0.084305	16.295908	0.169810	7.884772
829.032000	135.811744	2.763651	0.084306	16.283906	0.169813	7.878965
829.052000	135.811824	2.767357	0.084304	16.305745	0.169808	7.889532
829.072000	135.811744	2.763299	0.084307	16.281836	0.169814	7.877963
829.092000	135.811824	2.766619	0.084304	16.301398	0.169809	7.887429
829.112000	135.811824	2.763996	0.084306	16.285942	0.169813	7.879950
829.132000	135.811824	2.761149	0.084308	16.269165	0.169817	7.871832
829.152000	135.811824	2.768677	0.084303	16.313520	0.169806	7.893294
829.172000	135.811824	2.765517	0.084305	16.294903	0.169810	7.884286
829.192000	135.811824	2.767688	0.084303	16.307696	0.169807	7.890476
829.212000	135.811824	2.770605	0.084301	16.324880	0.169803	7.898790
829.232000	135.811824	2.770075	0.084302	16.321761	0.169804	7.897281
829.252000	135.811744	2.774916	0.084298	16.350282	0.169797	7.911081
829.272000	135.811824	2.764531	0.084306	16.289095	0.169812	7.881476
829.292000	135.811824	2.767851	0.084303	16.308657	0.169807	7.890941
829.312000	135.811744	2.762404	0.084307	16.276558	0.169815	7.875410
829.332000	135.811824	2.762153	0.084308	16.275084	0.169815	7.874697
829.352000	135.811824	2.763756	0.084306	16.284527	0.169813	7.879266
829.372000	135.811744	2.758768	0.084310	16.255136	0.169820	7.865045
829.392000	135.811824	2.759143	0.084310	16.257348	0.169820	7.866115
829.412000	135.811824	2.765979	0.084305	16.297626	0.169810	7.885603
829.432000	135.811744	2.765111	0.084305	16.292509	0.169811	7.883128
829.452000	135.811744	2.763032	0.084307	16.280263	0.169814	7.877202
829.472000	135.811824	2.766820	0.084304	16.302579	0.169809	7.888000
829.492000	135.811744	2.764034	0.084306	16.286167	0.169813	7.880059
829.512000	135.811824	2.761666	0.084308	16.272211	0.169816	7.873307
829.532000	135.811824	2.765419	0.084305	16.294325	0.169811	7.884006
829.552000	135.811824	2.763577	0.084306	16.283470	0.169813	7.878754
829.572000	135.811824	2.768624	0.084303	16.313211	0.169806	7.893145
829.592000	135.811744	2.765015	0.084305	16.291947	0.169811	7.882856
829.612000	135.811824	2.764074	0.084306	16.286398	0.169813	7.880171
829.632000	135.811744	2.763350	0.084307	16.282134	0.169814	7.878107
829.652000	135.811824	2.766070	0.084305	16.298160	0.169810	7.885862
829.672000	135.811824	2.764047	0.084306	16.286242	0.169813	7.880096
829.692000	135.811824	2.767585	0.084303	16.307087	0.169807	7.890181
829.712000	135.811744	2.765666	0.084305	16.295784	0.169810	7.884712
829.732000	135.811744	2.762259	0.084307	16.275709	0.169815	7.874999
829.752000	135.811824	2.770729	0.084301	16.325610	0.169803	7.899144
829.772000	135.811824	2.766624	0.084304	16.301426	0.169809	7.887442
829.792000	135.811824	2.761633	0.084308	16.272020	0.169816	7.873214
829.812000	135.811824	2.769784	0.084302	16.320046	0.169804	7.896451
829.832000	135.811824	2.768843	0.084303	16.314502	0.169806	7.893769
829.852000	135.811824	2.762398	0.084307	16.276525	0.169815	7.875394
829.872000	135.811824	2.762636	0.084307	16.277926	0.169815	7.876072
829.892000	135.811744	2.765351	0.084305	16.293926	0.169811	7.883813
829.912000	135.811824	2.760483	0.084309	16.265242	0.169818	7.869935
829.932000	135.811824	2.762793	0.084307	16.278851	0.169815	7.876519
829.952000	135.811824	2.763844	0.084306	16.285046	0.169813	7.879516
829.972000	135.811824	2.765917	0.084305	16.297258	0.169810	7.885425
829.992000	135.811824	2.763166	0.084307	16.281048	0.169814	7.877582
830.012000	135.811744	2.768274	0.084303	16.311149	0.169806	7.892147
830.032000	135.811824	2.765591	0.084305	16.295338	0.169810	7.884497
830.052000	135.811824	2.767307	0.084304	16.305447	0.169808	7.889388
830.072000	135.811824	2.768444	0.084303	16.312149	0.169806	7.892631
830.092000	135.811824	2.765785	0.084305	16.296481	0.169810	7.885049
830.112000	135.811824	2.767146	0.084304	16.304502	0.169808	7.888930
830.132000	135.811824	2.766531	0.084304	16.300880	0.169809	7.887178
830.152000	135.811824	2.763181	0.084307	16.281136	0.169814	7.877625
830.172000	135.811824	2.763915	0.084306	16.285463	0.169813	7.879718
830.192000	135.811824	2.770355	0.084301	16.323408	0.169803	7.898078
830.212000	135.811824	2.758109	0.084311	16.251253	0.169821	7.863166
830.232000	135.811824	2.757423	0.084311	16.247211	0.169822	7.861210
830.252000	135.811824	2.767217	0.084304	16.304921	0.169808	7.889133
830.272000	135.811744	2.769330	0.084302	16.317370	0.169805	7.895156
830.292000	135.811824	2.768582	0.084303	16.312963	0.169806	7.893024
830.312000	135.811824	2.767225	0.084304	16.304965	0.169808	7.889155
830.332000	135.811824	2.765368	0.084305	16.294027	0.169811	7.883862
830.352000	135.811824	2.769548	0.084302	16.318652	0.169805	7.895777
830.372000	135.811824	2.769427	0.084302	16.317942	0.169805	7.895433
830.392000	135.811744	2.767775	0.084303	16.308206	0.169807	7.890723
830.412000	135.811824	2.766521	0.084304	16.300820	0.169809	7.887149
830.432000	135.811824	2.763648	0.084306	16.283893	0.169813	7.878959
830.452000	135.811824	2.759192	0.084310	16.257633	0.169820	7.866253
830.472000	135.811824	2.763747	0.084306	16.284476	0.169813	7.879241
830.492000	135.811824	2.764304	0.084306	16.287758	0.169812	7.880829
830.512000	135.811824	2.764058	0.084306	16.286307	0.169813	7.880127
830.532000	135.811824	2.762815	0.084307	16.278981	0.169814	7.876582
830.552000	135.811824	2.759115	0.084310	16.257180	0.169820	7.866034
830.572000	135.811744	2.762108	0.084308	16.274817	0.169815	7.874568
830.592000	135.811824	2.765953	0.084305	16.297473	0.169810	7.885529
830.612000	135.811824	2.758998	0.084310	16.256494	0.169820	7.865702
830.632000	135.811824	2.764963	0.084305	16.291636	0.169811	7.882705
830.652000	135.811824	2.759858	0.084309	16.261558	0.169819	7.868152
830.672000	135.811824	2.764885	0.084305	16.291180	0.169811	7.882485
830.692000	135.811824	2.762618	0.084307	16.277823	0.169815	7.876022
830.712000	135.811824	2.764444	0.084306	16.288582	0.169812	7.881227
830.732000	135.811824	2.763623	0.084306	16.283745	0.169813	7.878887
830.752000	135.811824	2.765012	0.084305	16.291926	0.169811	7.882846
830.772000	135.811824	2.758266	0.084310	16.252177	0.169821	7.863613
830.792000	135.811744	2.769147	0.084302	16.316292	0.169805	7.894635
830.812000	135.811744	2.757351	0.084311	16.246789	0.169822	7.861006
830.832000	135.811824	2.760223	0.084309	16.263709	0.169818	7.869193
830.852000	135.811744	2.755650	0.084312	16.236765	0.169825	7.856156
830.872000	135.811824	2.765730	0.084305	16.296157	0.169810	7.884893
830.892000	135.811744	2.760569	0.084309	16.265747	0.169818	7.870179
830.912000	135.811824	2.767966	0.084303	16.309331	0.169807	7.891267
830.932000	135.811824	2.769213	0.084302	16.316683	0.169805	7.894824
830.952000	135.811824	2.773226	0.084299	16.340328	0.169799	7.906265
830.972000	135.811744	2.772090	0.084300	16.333634	0.169801	7.903026
830.992000	135.811824	2.763647	0.084306	16.283885	0.169813	7.878955
831.012000	135.811744	2.762655	0.084307	16.278040	0.169815	7.876127
831.032000	135.811824	2.769542	0.084302	16.318621	0.169805	7.895762
831.052000	135.811824	2.765610	0.084305	16.295452	0.169810	7.884552
831.072000	135.811824	2.765791	0.084305	16.296517	0.169810	7.885067
831.092000	135.811744	2.767849	0.084303	16.308641	0.169807	7.890933
831.112000	135.811824	2.764930	0.084305	16.291445	0.169811	7.882613
831.132000	135.811824	2.766501	0.084304	16.300701	0.169809	7.887091
831.152000	135.811744	2.765958	0.084305	16.297502	0.169810	7.885543
831.172000	135.811824	2.769754	0.084302	16.319870	0.169804	7.896366
831.192000	135.811824	2.761577	0.084308	16.271691	0.169816	7.873055
831.212000	135.811744	2.761252	0.084308	16.269771	0.169817	7.872126
831.232000	135.811744	2.764907	0.084305	16.291307	0.169811	7.882546
831.252000	135.811824	2.757961	0.084311	16.250385	0.169822	7.862746
831.272000	135.811824	2.764476	0.084306	16.288768	0.169812	7.881318
831.292000	135.811824	2.763402	0.084307	16.282442	0.169814	7.878257
831.312000	135.811824	2.764632	0.084306	16.289688	0.169812	7.881763
831.332000	135.811824	2.762161	0.084308	16.275131	0.169815	7.874719
831.352000	135.811824	2.772265	0.084300	16.334662	0.169801	7.903524
831.372000	135.811744	2.769115	0.084302	16.316105	0.169805	7.894545
831.392000	135.811824	2.760904	0.084308	16.267724	0.169817	7.871136
831.412000	135.811824	2.766714	0.084304	16.301958	0.169809	7.887699
831.432000	135.811824	2.766679	0.084304	16.301750	0.169809	7.887599
831.452000	135.811824	2.752917	0.084314	16.220664	0.169829	7.848366
831.472000	135.811744	2.761323	0.084308	16.270191	0.169817	7.872329
831.492000	135.811824	2.758012	0.084311	16.250680	0.169822	7.862889
831.512000	135.811824	2.761367	0.084308	16.270452	0.169817	7.872455
831.532000	135.811744	2.762368	0.084307	16.276346	0.169815	7.875307
831.552000	135.811744	2.757369	0.084311	16.246895	0.169822	7.861057
831.572000	135.811824	2.756053	0.084312	16.239139	0.169824	7.857304
831.592000	135.811824	2.760687	0.084309	16.266444	0.169818	7.870516
831.612000	135.811824	2.759846	0.084309	16.261491	0.169819	7.868120
831.632000	135.811824	2.760414	0.084309	16.264833	0.169818	7.869737
831.652000	135.811824	2.766342	0.084304	16.299763	0.169809	7.886638
831.672000	135.811744	2.761215	0.084308	16.269556	0.169817	7.872022
831.692000	135.811744	2.763111	0.084307	16.280729	0.169814	7.877428
831.712000	135.811824	2.762333	0.084307	16.276141	0.169815	7.875208
831.732000	135.811824	2.765356	0.084305	16.293952	0.169811	7.883826
831.752000	135.811824	2.763415	0.084307	16.282520	0.169814	7.878294
831.772000	135.811744	2.771290	0.084301	16.328921	0.169802	7.900746
831.792000	135.811744	2.771125	0.084301	16.327945	0.169802	7.900273
831.812000	135.811744	2.762507	0.084307	16.277167	0.169815	7.875705
831.832000	135.811824	2.769816	0.084302	16.320235	0.169804	7.896543
831.852000	135.811824	2.771841	0.084300	16.332162	0.169801	7.902314
831.872000	135.811824	2.760357	0.084309	16.264501	0.169818	7.869576
831.892000	135.811744	2.766112	0.084305	16.298411	0.169810	7.885983
831.912000	135.811744	2.763948	0.084306	16.285657	0.169813	7.879812
831.932000	135.811824	2.757262	0.084311	16.246260	0.169823	7.860750
831.952000	135.811824	2.767355	0.084304	16.305732	0.169808	7.889526
831.972000	135.811824	2.762636	0.084307	16.277929	0.169815	7.876073
831.992000	135.811824	2.765505	0.084305	16.294833	0.169810	7.884252
832.012000	135.811824	2.765952	0.084305	16.297468	0.169810	7.885527
832.032000	135.811824	2.765229	0.084305	16.293206	0.169811	7.883465
832.052000	135.811824	2.770566	0.084301	16.324655	0.169803	7.898681
832.072000	135.811744	2.764906	0.084305	16.291305	0.169811	7.882545
832.092000	135.811824	2.762081	0.084308	16.274659	0.169816	7.874491
832.112000	135.811824	2.764543	0.084306	16.289165	0.169812	7.881510
832.132000	135.811824	2.768973	0.084302	16.315268	0.169805	7.894140
832.152000	135.811744	2.771859	0.084300	16.332271	0.169801	7.902367
832.172000	135.811744	2.765440	0.084305	16.294450	0.169810	7.884067
832.192000	135.811824	2.763467	0.084307	16.282823	0.169814	7.878441
832.212000	135.811824	2.763312	0.084307	16.281908	0.169814	7.877998
832.232000	135.811824	2.774778	0.084298	16.349468	0.169797	7.910687
832.252000	135.811824	2.765084	0.084305	16.292354	0.169811	7.883053
832.272000	135.811744	2.778317	0.084295	16.370323	0.169791	7.920778
832.292000	135.811824	2.775070	0.084298	16.351191	0.169796	7.911521
832.312000	135.811824	2.782645	0.084292	16.395823	0.169785	7.933116
832.332000	135.811824	2.777727	0.084296	16.366849	0.169792	7.919097
832.352000	135.811824	2.772324	0.084300	16.335012	0.169800	7.903693
832.372000	135.811824	2.765314	0.084305	16.293709	0.169811	7.883708
832.392000	135.811824	2.770847	0.084301	16.326310	0.169803	7.899482
832.412000	135.811824	2.769971	0.084302	16.321144	0.169804	7.896983
832.432000	135.811824	2.773042	0.084299	16.339243	0.169799	7.905740
832.452000	135.811824	2.768579	0.084303	16.312942	0.169806	7.893014
832.472000	135.811824	2.769491	0.084302	16.318320	0.169805	7.895616
832.492000	135.811824	2.768659	0.084303	16.313416	0.169806	7.893244
832.512000	135.811744	2.766579	0.084304	16.301162	0.169809	7.887314
832.532000	135.811824	2.763359	0.084307	16.282188	0.169814	7.878134
832.552000	135.811824	2.770364	0.084301	16.323460	0.169803	7.898103
832.572000	135.811744	2.765397	0.084305	16.294196	0.169811	7.883944
832.592000	135.811744	2.766824	0.084304	16.302605	0.169808	7.888013
832.612000	135.811824	2.761486	0.084308	16.271149	0.169816	7.872793
832.632000	135.811824	2.765732	0.084305	16.296167	0.169810	7.884898
832.652000	135.811744	2.763502	0.084306	16.283030	0.169813	7.878541
832.672000	135.811744	2.762073	0.084308	16.274608	0.169815	7.874466
832.692000	135.811824	2.760183	0.084309	16.263473	0.169818	7.869079
832.712000	135.811824	2.761426	0.084308	16.270797	0.169817	7.872622
832.732000	135.811744	2.763313	0.084307	16.281916	0.169814	7.878002
832.752000	135.811824	2.763363	0.084307	16.282214	0.169814	7.878146
832.772000	135.811824	2.759254	0.084310	16.257999	0.169820	7.866430
832.792000	135.811824	2.760317	0.084309	16.264263	0.169818	7.869461
832.812000	135.811824	2.763812	0.084306	16.284856	0.169813	7.879425
832.832000	135.811744	2.764136	0.084306	16.286766	0.169812	7.880349
832.852000	135.811824	2.765542	0.084305	16.295051	0.169810	7.884357
832.872000	135.811824	2.760649	0.084309	16.266222	0.169818	7.870408
832.892000	135.811824	2.763058	0.084307	16.280413	0.169814	7.877275
832.912000	135.811824	2.763235	0.084307	16.281460	0.169814	7.877782
832.932000	135.811824	2.767820	0.084303	16.308473	0.169807	7.890852
832.952000	135.811824	2.756066	0.084312	16.239219	0.169824	7.857343
832.972000	135.811824	2.765447	0.084305	16.294491	0.169811	7.884087
832.992000	135.811824	2.763215	0.084307	16.281338	0.169814	7.877723
833.012000	135.811824	2.765988	0.084305	16.297678	0.169810	7.885629
833.032000	135.811824	2.762053	0.084308	16.274491	0.169816	7.874410
833.052000	135.811824	2.767993	0.084303	16.309494	0.169807	7.891346
833.072000	135.811744	2.764041	0.084306	16.286209	0.169813	7.880079
833.092000	135.811824	2.767452	0.084304	16.306302	0.169808	7.889801
833.112000	135.811824	2.761130	0.084308	16.269056	0.169817	7.871780
833.132000	135.811824	2.760372	0.084309	16.264587	0.169818	7.869618
833.152000	135.811744	2.770636	0.084301	16.325066	0.169803	7.898881
833.172000	135.811744	2.762199	0.084307	16.275351	0.169815	7.874826
833.192000	135.811824	2.767256	0.084304	16.305152	0.169808	7.889245
833.212000	135.811824	2.768061	0.084303	16.309895	0.169807	7.891540
833.232000	135.811824	2.762503	0.084307	16.277147	0.169815	7.875695
833.252000	135.811824	2.760369	0.084309	16.264571	0.169818	7.869610
833.272000	135.811824	2.761604	0.084308	16.271849	0.169816	7.873131
833.292000	135.811824	2.763961	0.084306	16.285737	0.169813	7.879851
833.312000	135.811824	2.761926	0.084308	16.273745	0.169816	7.874049
833.332000	135.811824	2.760498	0.084309	16.265330	0.169818	7.869977
833.352000	135.811824	2.760743	0.084309	16.266773	0.169818	7.870675
833.372000	135.811824	2.760098	0.084309	16.262973	0.169818	7.868837
833.392000	135.811824	2.760812	0.084309	16.267178	0.169817	7.870871
833.412000	135.811744	2.763028	0.084307	16.280240	0.169814	7.877191
833.432000	135.811824	2.759294	0.084310	16.258235	0.169820	7.866544
833.452000	135.811744	2.763054	0.084307	16.280393	0.169814	7.877265
833.472000	135.811744	2.761940	0.084308	16.273828	0.169816	7.874089
833.492000	135.811824	2.766599	0.084304	16.301281	0.169809	7.887372
833.512000	135.811824	2.762528	0.084307	16.277292	0.169815	7.875765
833.532000	135.811824	2.764208	0.084306	16.287191	0.169812	7.880554
833.552000	135.811824	2.761643	0.084308	16.272077	0.169816	7.873241
833.572000	135.811824	2.767128	0.084304	16.304393	0.169808	7.888878
833.592000	135.811824	2.758742	0.084310	16.254986	0.169820	7.864972
833.612000	135.811824	2.769422	0.084302	16.317914	0.169805	7.895420
833.632000	135.811744	2.762689	0.084307	16.278242	0.169815	7.876225
833.652000	135.811744	2.762857	0.084307	16.279232	0.169814	7.876704
833.672000	135.811824	2.758792	0.084310	16.255281	0.169820	7.865115
833.692000	135.811824	2.763585	0.084306	16.283522	0.169813	7.878779
833.712000	135.811824	2.766341	0.084304	16.299755	0.169809	7.886634
833.732000	135.811744	2.764989	0.084305	16.291794	0.169811	7.882782
833.752000	135.811824	2.761232	0.084308	16.269657	0.169817	7.872071
833.772000	135.811824	2.767290	0.084304	16.305349	0.169808	7.889340
833.792000	135.811824	2.772229	0.084300	16.334450	0.169801	7.903421
833.812000	135.811824	2.768972	0.084302	16.315261	0.169805	7.894136
833.832000	135.811824	2.767256	0.084304	16.305152	0.169808	7.889245
833.852000	135.811824	2.761007	0.084308	16.268330	0.169817	7.871429
833.872000	135.811824	2.762288	0.084307	16.275880	0.169815	7.875082
833.892000	135.811744	2.761510	0.084308	16.271294	0.169816	7.872863
833.912000	135.811824	2.756259	0.084312	16.240351	0.169824	7.857891
833.932000	135.811824	2.759026	0.084310	16.256659	0.169820	7.865782
833.952000	135.811824	2.763603	0.084306	16.283623	0.169813	7.878828
833.972000	135.811824	2.760210	0.084309	16.263636	0.169818	7.869157
833.992000	135.811824	2.762394	0.084307	16.276504	0.169815	7.875384
834.012000	135.811744	2.761052	0.084308	16.268597	0.169817	7.871558
834.032000	135.811824	2.760062	0.084309	16.262760	0.169819	7.868734
834.052000	135.811744	2.761775	0.084308	16.272856	0.169816	7.873619
834.072000	135.811824	2.762946	0.084307	16.279755	0.169814	7.876957
834.092000	135.811824	2.764494	0.084306	16.288877	0.169812	7.881370
834.112000	135.811824	2.752732	0.084315	16.219571	0.169829	7.847837
834.132000	135.811824	2.756937	0.084311	16.244351	0.169823	7.859826
834.152000	135.811824	2.760623	0.084309	16.266066	0.169818	7.870333
834.172000	135.811744	2.762059	0.084308	16.274530	0.169815	7.874428
834.192000	135.811744	2.756507	0.084312	16.241812	0.169824	7.858598
834.212000	135.811824	2.760663	0.084309	16.266304	0.169818	7.870449
834.232000	135.811824	2.765337	0.084305	16.293843	0.169811	7.883773
834.252000	135.811824	2.766594	0.084304	16.301248	0.169809	7.887356
834.272000	135.811744	2.763781	0.084306	16.284672	0.169813	7.879336
834.292000	135.811824	2.760094	0.084309	16.262952	0.169818	7.868827
834.312000	135.811824	2.760179	0.084309	16.263452	0.169818	7.869068
834.332000	135.811824	2.763165	0.084307	16.281045	0.169814	7.877581
834.352000	135.811744	2.761420	0.084308	16.270763	0.169816	7.872606
834.372000	135.811744	2.764116	0.084306	16.286649	0.169812	7.880292
834.392000	135.811824	2.762098	0.084308	16.274760	0.169816	7.874540
834.412000	135.811744	2.762890	0.084307	16.279426	0.169814	7.876798
834.432000	135.811824	2.752326	0.084315	16.217177	0.169830	7.846678
834.452000	135.811824	2.762111	0.084308	16.274836	0.169816	7.874576
834.472000	135.811824	2.755177	0.084313	16.233975	0.169826	7.854806
834.492000	135.811824	2.754134	0.084314	16.227835	0.169827	7.851835
834.512000	135.811824	2.754169	0.084314	16.228037	0.169827	7.851933
834.532000	135.811824	2.755855	0.084312	16.237975	0.169825	7.856742
834.552000	135.811824	2.759234	0.084310	16.257882	0.169820	7.866373
834.572000	135.811824	2.751877	0.084315	16.214532	0.169831	7.845399
834.592000	135.811824	2.755662	0.084312	16.236835	0.169825	7.856190
834.612000	135.811824	2.755659	0.084312	16.236817	0.169825	7.856181
834.632000	135.811824	2.758308	0.084310	16.252424	0.169821	7.863732
834.652000	135.811824	2.762113	0.084308	16.274849	0.169816	7.874583
834.672000	135.811744	2.752068	0.084315	16.215657	0.169830	7.845943
834.692000	135.811824	2.757874	0.084311	16.249869	0.169822	7.862496
834.712000	135.811824	2.753863	0.084314	16.226234	0.169828	7.851061
834.732000	135.811744	2.757198	0.084311	16.245887	0.169823	7.860570
834.752000	135.811824	2.757231	0.084311	16.246079	0.169823	7.860662
834.772000	135.811824	2.758098	0.084311	16.251188	0.169821	7.863134
834.792000	135.811824	2.755745	0.084312	16.237325	0.169825	7.856427
834.812000	135.811824	2.753695	0.084314	16.225245	0.169828	7.850582
834.832000	135.811824	2.762458	0.084307	16.276880	0.169815	7.875565
834.852000	135.811824	2.761096	0.084308	16.268856	0.169817	7.871683
834.872000	135.811824	2.757755	0.084311	16.249167	0.169822	7.862157
834.892000	135.811824	2.759926	0.084309	16.261957	0.169819	7.868345
834.912000	135.811824	2.752701	0.084315	16.219390	0.169829	7.847749
834.932000	135.811824	2.758927	0.084310	16.256071	0.169820	7.865497
834.952000	135.811824	2.753263	0.084314	16.222701	0.169829	7.849351
834.972000	135.811824	2.760298	0.084309	16.264152	0.169818	7.869407
834.992000	135.811824	2.757602	0.084311	16.248266	0.169822	7.861720
835.012000	135.811824	2.763489	0.084307	16.282955	0.169813	7.878505
835.032000	135.811824	2.757563	0.084311	16.248035	0.169822	7.861609
835.052000	135.811824	2.754157	0.084314	16.227970	0.169827	7.851901
835.072000	135.811824	2.761611	0.084308	16.271887	0.169816	7.873150
835.092000	135.811744	2.763780	0.084306	16.284667	0.169813	7.879333
835.112000	135.811824	2.766352	0.084304	16.299823	0.169809	7.886666
835.132000	135.811824	2.760323	0.084309	16.264299	0.169818	7.869478
835.152000	135.811824	2.761163	0.084308	16.269250	0.169817	7.871874
835.172000	135.811824	2.757599	0.084311	16.248250	0.169822	7.861713
835.192000	135.811744	2.763084	0.084307	16.280566	0.169814	7.877349
835.212000	135.811824	2.760746	0.084309	16.266789	0.169818	7.870683
835.232000	135.811824	2.760651	0.084309	16.266232	0.169818	7.870413
835.252000	135.811744	2.760540	0.084309	16.265577	0.169818	7.870096
835.272000	135.811824	2.769446	0.084302	16.318051	0.169805	7.895486
835.292000	135.811824	2.765108	0.084305	16.292491	0.169811	7.883119
835.312000	135.811744	2.760691	0.084309	16.266465	0.169818	7.870526
835.332000	135.811824	2.766589	0.084304	16.301217	0.169809	7.887341
835.352000	135.811744	2.758435	0.084310	16.253177	0.169821	7.864097
835.372000	135.811824	2.763396	0.084307	16.282408	0.169814	7.878240
835.392000	135.811824	2.766370	0.084304	16.299926	0.169809	7.886717
835.412000	135.811824	2.764507	0.084306	16.288955	0.169812	7.881408
835.432000	135.811824	2.760308	0.084309	16.264211	0.169818	7.869436
835.452000	135.811824	2.759123	0.084310	16.257227	0.169820	7.866056
835.472000	135.811744	2.764113	0.084306	16.286631	0.169812	7.880284
835.492000	135.811744	2.761270	0.084308	16.269880	0.169817	7.872178
835.512000	135.811824	2.758863	0.084310	16.255696	0.169820	7.865315
835.532000	135.811744	2.760170	0.084309	16.263400	0.169818	7.869043
835.552000	135.811824	2.761453	0.084308	16.270957	0.169816	7.872700
835.572000	135.811824	2.764842	0.084306	16.290924	0.169811	7.882361
835.592000	135.811744	2.760460	0.084309	16.265108	0.169818	7.869869
835.612000	135.811744	2.760079	0.084309	16.262861	0.169818	7.868783
835.632000	135.811824	2.763188	0.084307	16.281178	0.169814	7.877645
835.652000	135.811824	2.763272	0.084307	16.281678	0.169814	7.877887
835.672000	135.811824	2.760679	0.084309	16.266398	0.169818	7.870494
835.692000	135.811824	2.759329	0.084310	16.258442	0.169820	7.866644
835.712000	135.811824	2.766826	0.084304	16.302618	0.169809	7.888019
835.732000	135.811824	2.770039	0.084302	16.321546	0.169804	7.897177
835.752000	135.811744	2.766886	0.084304	16.302968	0.169808	7.888188
835.772000	135.811824	2.766010	0.084305	16.297807	0.169810	7.885691
835.792000	135.811824	2.760530	0.084309	16.265520	0.169818	7.870069
835.812000	135.811824	2.768862	0.084303	16.314610	0.169806	7.893821
835.832000	135.811824	2.766376	0.084304	16.299963	0.169809	7.886734
835.852000	135.811824	2.761548	0.084308	16.271517	0.169816	7.872971
835.872000	135.811824	2.767113	0.084304	16.304307	0.169808	7.888836
835.892000	135.811824	2.764256	0.084306	16.287476	0.169812	7.880692
835.912000	135.811824	2.762268	0.084307	16.275758	0.169815	7.875023
835.932000	135.811824	2.766772	0.084304	16.302299	0.169809	7.887865
835.952000	135.811824	2.760454	0.084309	16.265074	0.169818	7.869853
835.972000	135.811744	2.765208	0.084305	16.293084	0.169811	7.883406
835.992000	135.811824	2.761455	0.084308	16.270968	0.169816	7.872705
836.012000	135.811824	2.762337	0.084307	16.276165	0.169815	7.875219
836.032000	135.811824	2.766293	0.084304	16.299476	0.169809	7.886498
836.052000	135.811824	2.765078	0.084305	16.292318	0.169811	7.883035
836.072000	135.811824	2.768116	0.084303	16.310219	0.169807	7.891697
836.092000	135.811824	2.757668	0.084311	16.248654	0.169822	7.861908
836.112000	135.811824	2.764783	0.084306	16.290577	0.169812	7.882193
836.132000	135.811744	2.770723	0.084301	16.325577	0.169803	7.899127
836.152000	135.811824	2.767448	0.084304	16.306279	0.169808	7.889790
836.172000	135.811824	2.772367	0.084300	16.335263	0.169800	7.903814
836.192000	135.811824	2.772500	0.084300	16.336046	0.169800	7.904193
836.212000	135.811824	2.767598	0.084303	16.307167	0.169807	7.890220
836.232000	135.811744	2.759541	0.084309	16.259693	0.169819	7.867250
836.252000	135.811824	2.756647	0.084312	16.242639	0.169824	7.858998
836.272000	135.811824	2.761606	0.084308	16.271862	0.169816	7.873137
836.292000	135.811824	2.761174	0.084308	16.269312	0.169817	7.871904
836.312000	135.811824	2.762914	0.084307	16.279566	0.169814	7.876865
836.332000	135.811744	2.759868	0.084309	16.261621	0.169819	7.868182
836.352000	135.811824	2.763836	0.084306	16.284999	0.169813	7.879494
836.372000	135.811824	2.758859	0.084310	16.255675	0.169820	7.865305
836.392000	135.811824	2.764766	0.084306	16.290481	0.169812	7.882146
836.412000	135.811824	2.758492	0.084310	16.253509	0.169821	7.864258
836.432000	135.811824	2.759286	0.084310	16.258190	0.169820	7.866523
836.452000	135.811824	2.762111	0.084308	16.274833	0.169816	7.874575
836.472000	135.811824	2.761573	0.084308	16.271667	0.169816	7.873043
836.492000	135.811824	2.756470	0.084312	16.241597	0.169824	7.858494
836.512000	135.811824	2.755332	0.084313	16.234890	0.169826	7.855249
836.532000	135.811824	2.756861	0.084312	16.243903	0.169823	7.859610
836.552000	135.811824	2.760124	0.084309	16.263126	0.169818	7.868911
836.572000	135.811824	2.758268	0.084310	16.252190	0.169821	7.863620
836.592000	135.811824	2.753704	0.084314	16.225297	0.169828	7.850607
836.612000	135.811824	2.757877	0.084311	16.249885	0.169822	7.862504
836.632000	135.811824	2.758249	0.084310	16.252076	0.169821	7.863564
836.652000	135.811824	2.756636	0.084312	16.242576	0.169824	7.858968
836.672000	135.811824	2.768790	0.084303	16.314191	0.169806	7.893618
836.692000	135.811824	2.764923	0.084305	16.291406	0.169811	7.882594
836.712000	135.811824	2.763407	0.084307	16.282468	0.169814	7.878269
836.732000	135.811824	2.759683	0.084309	16.260527	0.169819	7.867653
836.752000	135.811824	2.760384	0.084309	16.264657	0.169818	7.869651
836.772000	135.811824	2.756883	0.084311	16.244030	0.169823	7.859671
836.792000	135.811824	2.750592	0.084316	16.206965	0.169833	7.841737
836.812000	135.811824	2.750482	0.084316	16.206317	0.169833	7.841424
836.832000	135.811824	2.755594	0.084312	16.236434	0.169825	7.855996
836.852000	135.811824	2.758575	0.084310	16.253999	0.169821	7.864494
836.872000	135.811824	2.753252	0.084314	16.222636	0.169829	7.849320
836.892000	135.811824	2.756480	0.084312	16.241657	0.169824	7.858523
836.912000	135.811824	2.755687	0.084312	16.236986	0.169825	7.856263
836.932000	135.811824	2.754571	0.084313	16.230408	0.169827	7.853080
836.952000	135.811744	2.755833	0.084312	16.237843	0.169825	7.856678
836.972000	135.811824	2.756448	0.084312	16.241465	0.169824	7.858430
836.992000	135.811824	2.757305	0.084311	16.246519	0.169823	7.860876
837.012000	135.811824	2.750263	0.084316	16.205022	0.169833	7.840797
837.032000	135.811824	2.752733	0.084315	16.219576	0.169829	7.847839
837.052000	135.811824	2.756424	0.084312	16.241328	0.169824	7.858364
837.072000	135.811824	2.750736	0.084316	16.207812	0.169832	7.842147
837.092000	135.811824	2.753725	0.084314	16.225423	0.169828	7.850668
837.112000	135.811824	2.747575	0.084318	16.189188	0.169837	7.833136
837.132000	135.811824	2.752665	0.084315	16.219175	0.169829	7.847645
837.152000	135.811824	2.745932	0.084320	16.179504	0.169839	7.828450
837.172000	135.811824	2.754321	0.084313	16.228934	0.169827	7.852367
837.192000	135.811824	2.750271	0.084316	16.205068	0.169833	7.840820
837.212000	135.811824	2.756068	0.084312	16.239229	0.169824	7.857348
837.232000	135.811824	2.760460	0.084309	16.265108	0.169818	7.869869
837.252000	135.811824	2.752312	0.084315	16.217100	0.169830	7.846641
837.272000	135.811824	2.753369	0.084314	16.223328	0.169828	7.849654
837.292000	135.811824	2.764179	0.084306	16.287017	0.169812	7.880470
837.312000	135.811824	2.755965	0.084312	16.238620	0.169825	7.857054
837.332000	135.811824	2.757943	0.084311	16.250276	0.169822	7.862693
837.352000	135.811824	2.752695	0.084315	16.219351	0.169829	7.847730
837.372000	135.811824	2.752619	0.084315	16.218908	0.169830	7.847516
837.392000	135.811744	2.757276	0.084311	16.246346	0.169823	7.860792
837.412000	135.811824	2.751452	0.084316	16.212032	0.169831	7.844189
837.432000	135.811824	2.747491	0.084319	16.188693	0.169837	7.832896
837.452000	135.811824	2.756200	0.084312	16.240004	0.169824	7.857723
837.472000	135.811824	2.748536	0.084318	16.194851	0.169836	7.835876
837.492000	135.811824	2.755513	0.084313	16.235960	0.169825	7.855766
837.512000	135.811824	2.753042	0.084314	16.221398	0.169829	7.848720
837.532000	135.811824	2.754389	0.084313	16.229335	0.169827	7.852561
837.552000	135.811824	2.752379	0.084315	16.217493	0.169830	7.846831
837.572000	135.811824	2.753267	0.084314	16.222724	0.169829	7.849362
837.592000	135.811824	2.752798	0.084315	16.219962	0.169829	7.848026
837.612000	135.811824	2.752979	0.084314	16.221030	0.169829	7.848542
837.632000	135.811824	2.755366	0.084313	16.235089	0.169825	7.855345
837.652000	135.811824	2.748428	0.084318	16.194213	0.169836	7.835567
837.672000	135.811824	2.753165	0.084314	16.222126	0.169829	7.849073
837.692000	135.811824	2.755983	0.084312	16.238729	0.169825	7.857106
837.712000	135.811824	2.755350	0.084313	16.234996	0.169825	7.855300
837.732000	135.811744	2.751644	0.084315	16.213159	0.169831	7.844734
837.752000	135.811824	2.751602	0.084315	16.212913	0.169831	7.844615
837.772000	135.811824	2.743473	0.084322	16.165014	0.169843	7.821439
837.792000	135.811824	2.751298	0.084316	16.211123	0.169831	7.843749
837.812000	135.811824	2.745399	0.084320	16.176366	0.169840	7.826932
837.832000	135.811824	2.749229	0.084317	16.198931	0.169835	7.837850
837.852000	135.811824	2.753143	0.084314	16.221991	0.169829	7.849007
837.872000	135.811824	2.748156	0.084318	16.192607	0.169836	7.834790
837.892000	135.811824	2.750961	0.084316	16.209136	0.169832	7.842788
837.912000	135.811824	2.742386	0.084322	16.158612	0.169845	7.818342
837.932000	135.811824	2.752435	0.084315	16.217822	0.169830	7.846991
837.952000	135.811824	2.758368	0.084310	16.252779	0.169821	7.863904
837.972000	135.811824	2.751428	0.084316	16.211887	0.169831	7.844119
837.992000	135.811824	2.753371	0.084314	16.223338	0.169828	7.849659
838.012000	135.811824	2.762882	0.084307	16.279375	0.169814	7.876773
838.032000	135.811824	2.755619	0.084312	16.236584	0.169825	7.856068
838.052000	135.811824	2.759652	0.084309	16.260346	0.169819	7.867566
838.072000	135.811824	2.743672	0.084321	16.166187	0.169843	7.822007
838.092000	135.811824	2.754662	0.084313	16.230942	0.169827	7.853338
838.112000	135.811824	2.750776	0.084316	16.208045	0.169832	7.842260
838.132000	135.811824	2.749347	0.084317	16.199628	0.169834	7.838187
838.152000	135.811824	2.749830	0.084317	16.202473	0.169834	7.839564
838.172000	135.811824	2.753475	0.084314	16.223949	0.169828	7.849955
838.192000	135.811824	2.754583	0.084313	16.230478	0.169827	7.853114
838.212000	135.811824	2.749640	0.084317	16.201356	0.169834	7.839023
838.232000	135.811744	2.750136	0.084317	16.204276	0.169833	7.840436
838.252000	135.811824	2.749860	0.084317	16.202651	0.169834	7.839650
838.272000	135.811824	2.749656	0.084317	16.201449	0.169834	7.839068
838.292000	135.811824	2.751749	0.084315	16.213781	0.169831	7.845035
838.312000	135.811824	2.751871	0.084315	16.214501	0.169831	7.845384
838.332000	135.811824	2.754974	0.084313	16.232784	0.169826	7.854230
838.352000	135.811824	2.752709	0.084315	16.219436	0.169829	7.847771
838.372000	135.811824	2.748304	0.084318	16.193480	0.169836	7.835213
838.392000	135.811824	2.756401	0.084312	16.241188	0.169824	7.858296
838.412000	135.811824	2.753063	0.084314	16.221524	0.169829	7.848782
838.432000	135.811824	2.749217	0.084317	16.198861	0.169835	7.837816
838.452000	135.811824	2.758132	0.084311	16.251390	0.169821	7.863232
838.472000	135.811824	2.760064	0.084309	16.262773	0.169819	7.868740
838.492000	135.811824	2.756525	0.084312	16.241918	0.169824	7.858649
838.512000	135.811824	2.762842	0.084307	16.279141	0.169814	7.876660
838.532000	135.811824	2.754939	0.084313	16.232576	0.169826	7.854129
838.552000	135.811824	2.751647	0.084315	16.213177	0.169831	7.844743
838.572000	135.811824	2.752909	0.084314	16.220615	0.169829	7.848342
838.592000	135.811824	2.753013	0.084314	16.221229	0.169829	7.848639
838.612000	135.811824	2.752009	0.084315	16.215312	0.169830	7.845776
838.632000	135.811824	2.748742	0.084318	16.196061	0.169835	7.836461
838.652000	135.811824	2.751895	0.084315	16.214641	0.169831	7.845451
838.672000	135.811824	2.746232	0.084319	16.181273	0.169839	7.829306
838.692000	135.811824	2.748719	0.084318	16.195928	0.169835	7.836397
838.712000	135.811824	2.748335	0.084318	16.193664	0.169836	7.835302
838.732000	135.811824	2.752962	0.084314	16.220926	0.169829	7.848492
838.752000	135.811824	2.745716	0.084320	16.178232	0.169840	7.827834
838.772000	135.811824	2.748308	0.084318	16.193506	0.169836	7.835225
838.792000	135.811824	2.747588	0.084318	16.189265	0.169837	7.833173
838.812000	135.811824	2.755507	0.084313	16.235921	0.169825	7.855748
838.832000	135.811824	2.746823	0.084319	16.184752	0.169838	7.830990
838.852000	135.811824	2.755430	0.084313	16.235468	0.169825	7.855528
838.872000	135.811824	2.744892	0.084320	16.173377	0.169841	7.825485
838.892000	135.811824	2.753726	0.084314	16.225429	0.169828	7.850671
838.912000	135.811824	2.750856	0.084316	16.208517	0.169832	7.842488
838.932000	135.811824	2.753466	0.084314	16.223895	0.169828	7.849929
838.952000	135.811824	2.751795	0.084315	16.214050	0.169831	7.845165
838.972000	135.811824	2.749278	0.084317	16.199219	0.169834	7.837989
838.992000	135.811824	2.749008	0.084317	16.197628	0.169835	7.837219
839.012000	135.811744	2.746208	0.084319	16.181133	0.169839	7.829238
839.032000	135.811824	2.742305	0.084322	16.158133	0.169845	7.818110
839.052000	135.811824	2.747869	0.084318	16.190918	0.169837	7.833973
839.072000	135.811824	2.746811	0.084319	16.184682	0.169838	7.830956
839.092000	135.811824	2.745289	0.084320	16.175719	0.169840	7.826619
839.112000	135.811824	2.749619	0.084317	16.201229	0.169834	7.838962
839.132000	135.811824	2.746325	0.084319	16.181820	0.169839	7.829571
839.152000	135.811824	2.744010	0.084321	16.168182	0.169842	7.822972
839.172000	135.811824	2.750532	0.084316	16.206610	0.169833	7.841565
839.192000	135.811824	2.744323	0.084321	16.170024	0.169842	7.823863
839.212000	135.811824	2.747038	0.084319	16.186024	0.169838	7.831605
839.232000	135.811824	2.743862	0.084321	16.167309	0.169842	7.822550
839.252000	135.811824	2.747383	0.084319	16.188053	0.169837	7.832587
839.272000	135.811824	2.745390	0.084320	16.176312	0.169840	7.826906
839.292000	135.811824	2.748374	0.084318	16.193895	0.169836	7.835413
839.312000	135.811824	2.752603	0.084315	16.218812	0.169830	7.847469
839.332000	135.811824	2.750643	0.084316	16.207263	0.169832	7.841881
839.352000	135.811824	2.752698	0.084315	16.219372	0.169829	7.847740
839.372000	135.811824	2.746183	0.084320	16.180983	0.169839	7.829166
839.392000	135.811824	2.742954	0.084322	16.161957	0.169844	7.819960
839.412000	135.811824	2.750381	0.084316	16.205719	0.169833	7.841134
839.432000	135.811824	2.752277	0.084315	16.216890	0.169830	7.846539
839.452000	135.811824	2.742754	0.084322	16.160778	0.169844	7.819390
839.472000	135.811824	2.747341	0.084319	16.187804	0.169837	7.832466
839.492000	135.811824	2.745358	0.084320	16.176120	0.169840	7.826813
839.512000	135.811824	2.744567	0.084321	16.171465	0.169841	7.824560
839.532000	135.811824	2.750322	0.084316	16.205372	0.169833	7.840966
839.552000	135.811824	2.746326	0.084319	16.181825	0.169839	7.829573
839.572000	135.811824	2.745128	0.084320	16.174770	0.169841	7.826160
839.592000	135.811824	2.741071	0.084323	16.150863	0.169847	7.814592
839.612000	135.811824	2.742834	0.084322	16.161250	0.169844	7.819618
839.632000	135.811824	2.745641	0.084320	16.177789	0.169840	7.827620
839.652000	135.811824	2.749018	0.084317	16.197690	0.169835	7.837250
839.672000	135.811824	2.746169	0.084320	16.180900	0.169839	7.829126
839.692000	135.811824	2.749320	0.084317	16.199465	0.169834	7.838108
839.712000	135.811824	2.749032	0.084317	16.197768	0.169835	7.837287
839.732000	135.811824	2.748506	0.084318	16.194669	0.169836	7.835788
839.752000	135.811824	2.749915	0.084317	16.202973	0.169834	7.839805
839.772000	135.811824	2.746999	0.084319	16.185794	0.169838	7.831493
839.792000	135.811824	2.753308	0.084314	16.222967	0.169829	7.849480
839.812000	135.811824	2.749176	0.084317	16.198620	0.169835	7.837700
839.832000	135.811824	2.752194	0.084315	16.216403	0.169830	7.846304
839.852000	135.811824	2.745457	0.084320	16.176706	0.169840	7.827096
839.872000	135.811824	2.740372	0.084324	16.146747	0.169848	7.812601
839.892000	135.811824	2.750146	0.084317	16.204335	0.169833	7.840465
839.912000	135.811824	2.745872	0.084320	16.179151	0.169839	7.828279
839.932000	135.811824	2.742287	0.084322	16.158029	0.169845	7.818060
839.952000	135.811824	2.751036	0.084316	16.209576	0.169832	7.843001
839.972000	135.811824	2.743361	0.084322	16.164356	0.169843	7.821121
839.992000	135.811824	2.745908	0.084320	16.179364	0.169839	7.828382
840.012000	135.811824	2.746758	0.084319	16.184371	0.169838	7.830805
840.032000	135.811824	2.752100	0.084315	16.215848	0.169830	7.846035
840.052000	135.811824	2.743668	0.084321	16.166167	0.169843	7.821997
840.072000	135.811824	2.749907	0.084317	16.202929	0.169834	7.839784
840.092000	135.811824	2.749639	0.084317	16.201346	0.169834	7.839018
840.112000	135.811824	2.746407	0.084319	16.182301	0.169839	7.829804
840.132000	135.811824	2.749481	0.084317	16.200416	0.169834	7.838568
840.152000	135.811824	2.741076	0.084323	16.150895	0.169847	7.814608
840.172000	135.811824	2.745945	0.084320	16.179579	0.169839	7.828486
840.192000	135.811824	2.749100	0.084317	16.198169	0.169835	7.837481
840.212000	135.811824	2.746385	0.084319	16.182172	0.169839	7.829741
840.232000	135.811824	2.749672	0.084317	16.201543	0.169834	7.839114
840.252000	135.811824	2.747192	0.084319	16.186931	0.169838	7.832044
840.272000	135.811824	2.748360	0.084318	16.193812	0.169836	7.835373
840.292000	135.811824	2.750730	0.084316	16.207773	0.169832	7.842128
840.312000	135.811824	2.750257	0.084316	16.204988	0.169833	7.840781
840.332000	135.811824	2.750585	0.084316	16.206923	0.169833	7.841717
840.352000	135.811824	2.743643	0.084321	16.166016	0.169843	7.821924
840.372000	135.811824	2.747986	0.084318	16.191607	0.169836	7.834306
840.392000	135.811824	2.748692	0.084318	16.195765	0.169835	7.836318
840.412000	135.811824	2.750859	0.084316	16.208537	0.169832	7.842498
840.432000	135.811824	2.752315	0.084315	16.217113	0.169830	7.846647
840.452000	135.811744	2.749707	0.084317	16.201747	0.169834	7.839213
840.472000	135.811824	2.743763	0.084321	16.166724	0.169843	7.822266
840.492000	135.811824	2.745018	0.084320	16.174118	0.169841	7.825844
840.512000	135.811824	2.750612	0.084316	16.207079	0.169832	7.841792
840.532000	135.811824	2.754918	0.084313	16.232455	0.169826	7.854070
840.552000	135.811824	2.756536	0.084312	16.241986	0.169824	7.858682
840.572000	135.811824	2.744249	0.084321	16.169589	0.169842	7.823653
840.592000	135.811824	2.744499	0.084321	16.171060	0.169842	7.824365
840.612000	135.811824	2.743654	0.084321	16.166084	0.169843	7.821957
840.632000	135.811824	2.748037	0.084318	16.191910	0.169836	7.834453
840.652000	135.811744	2.751186	0.084316	16.210460	0.169832	7.843428
840.672000	135.811824	2.746233	0.084319	16.181278	0.169839	7.829309
840.692000	135.811824	2.748594	0.084318	16.195193	0.169835	7.836041
840.712000	135.811824	2.750316	0.084316	16.205338	0.169833	7.840950
840.732000	135.811824	2.745818	0.084320	16.178833	0.169840	7.828125
840.752000	135.811824	2.749799	0.084317	16.202289	0.169834	7.839475
840.772000	135.811824	2.743316	0.084322	16.164092	0.169843	7.820993
840.792000	135.811824	2.752520	0.084315	16.218322	0.169830	7.847232
840.812000	135.811824	2.750877	0.084316	16.208644	0.169832	7.842549
840.832000	135.811824	2.752729	0.084315	16.219553	0.169829	7.847828
840.852000	135.811824	2.753999	0.084314	16.227037	0.169827	7.851449
840.872000	135.811824	2.749722	0.084317	16.201835	0.169834	7.839255
840.892000	135.811824	2.746972	0.084319	16.185633	0.169838	7.831416
840.912000	135.811824	2.749385	0.084317	16.199848	0.169834	7.838294
840.932000	135.811824	2.746565	0.084319	16.183237	0.169838	7.830256
840.952000	135.811824	2.745578	0.084320	16.177421	0.169840	7.827442
840.972000	135.811824	2.750852	0.084316	16.208496	0.169832	7.842478
840.992000	135.811824	2.752134	0.084315	16.216050	0.169830	7.846133
841.012000	135.811824	2.747000	0.084319	16.185799	0.169838	7.831496
841.032000	135.811824	2.752097	0.084315	16.215833	0.169830	7.846028
841.052000	135.811824	2.744696	0.084321	16.172221	0.169841	7.824926
841.072000	135.811824	2.744843	0.084321	16.173086	0.169841	7.825345
841.092000	135.811824	2.744015	0.084321	16.168208	0.169842	7.822985
841.112000	135.811824	2.749976	0.084317	16.203335	0.169833	7.839981
841.132000	135.811824	2.744659	0.084321	16.172003	0.169841	7.824821
841.152000	135.811824	2.748968	0.084317	16.197392	0.169835	7.837105
841.172000	135.811824	2.746919	0.084319	16.185322	0.169838	7.831265
841.192000	135.811824	2.739519	0.084325	16.141716	0.169849	7.810166
841.212000	135.811824	2.743098	0.084322	16.162804	0.169844	7.820370
841.232000	135.811824	2.745674	0.084320	16.177985	0.169840	7.827715
841.252000	135.811824	2.745435	0.084320	16.176579	0.169840	7.827035
841.272000	135.811824	2.743520	0.084322	16.165294	0.169843	7.821575
841.292000	135.811824	2.748249	0.084318	16.193159	0.169836	7.835057
841.312000	135.811744	2.749979	0.084317	16.203353	0.169833	7.839990
841.332000	135.811824	2.751636	0.084315	16.213115	0.169831	7.844713
841.352000	135.811824	2.749394	0.084317	16.199903	0.169834	7.838320
841.372000	135.811824	2.747280	0.084319	16.187447	0.169837	7.832293
841.392000	135.811824	2.748144	0.084318	16.192540	0.169836	7.834758
841.412000	135.811824	2.744564	0.084321	16.171444	0.169841	7.824550
841.432000	135.811824	2.749419	0.084317	16.200053	0.169834	7.838393
841.452000	135.811824	2.746677	0.084319	16.183895	0.169838	7.830575
841.472000	135.811824	2.743701	0.084321	16.166361	0.169843	7.822091
841.492000	135.811744	2.742049	0.084323	16.156625	0.169845	7.817380
841.512000	135.811824	2.743345	0.084322	16.164263	0.169843	7.821076
841.532000	135.811824	2.742804	0.084322	16.161076	0.169844	7.819534
841.552000	135.811824	2.749758	0.084317	16.202048	0.169834	7.839358
841.572000	135.811744	2.747998	0.084318	16.191677	0.169836	7.834340
841.592000	135.811824	2.744268	0.084321	16.169698	0.169842	7.823705
841.612000	135.811824	2.753259	0.084314	16.222675	0.169829	7.849338
841.632000	135.811824	2.751047	0.084316	16.209646	0.169832	7.843034
841.652000	135.811824	2.749138	0.084317	16.198397	0.169835	7.837592
841.672000	135.811824	2.754807	0.084313	16.231797	0.169826	7.853752
841.692000	135.811824	2.748460	0.084318	16.194400	0.169836	7.835658
841.712000	135.811824	2.748244	0.084318	16.193128	0.169836	7.835042
841.732000	135.811824	2.747446	0.084319	16.188428	0.169837	7.832768
841.752000	135.811824	2.749886	0.084317	16.202804	0.169834	7.839724
841.772000	135.811824	2.750563	0.084316	16.206794	0.169833	7.841654
841.792000	135.811824	2.751941	0.084315	16.214913	0.169831	7.845583
841.812000	135.811824	2.742909	0.084322	16.161690	0.169844	7.819831
841.832000	135.811824	2.756595	0.084312	16.242330	0.169824	7.858849
841.852000	135.811824	2.749067	0.084317	16.197978	0.169835	7.837389
841.872000	135.811824	2.751420	0.084316	16.211843	0.169831	7.844097
841.892000	135.811824	2.749154	0.084317	16.198491	0.169835	7.837637
841.912000	135.811824	2.746897	0.084319	16.185190	0.169838	7.831201
841.932000	135.811824	2.751828	0.084315	16.214245	0.169831	7.845259
841.952000	135.811824	2.749873	0.084317	16.202724	0.169834	7.839685
841.972000	135.811824	2.750699	0.084316	16.207592	0.169832	7.842040
841.992000	135.811824	2.750954	0.084316	16.209097	0.169832	7.842769
842.012000	135.811824	2.749707	0.084317	16.201750	0.169834	7.839214
842.032000	135.811824	2.752447	0.084315	16.217892	0.169830	7.847024
842.052000	135.811824	2.745773	0.084320	16.178566	0.169840	7.827996
842.072000	135.811824	2.735677	0.084327	16.119084	0.169855	7.799216
842.092000	135.811824	2.746650	0.084319	16.183734	0.169838	7.830497
842.112000	135.811824	2.749089	0.084317	16.198107	0.169835	7.837451
842.132000	135.811824	2.747406	0.084319	16.188193	0.169837	7.832654
842.152000	135.811824	2.755141	0.084313	16.233768	0.169826	7.854706
842.172000	135.811824	2.748640	0.084318	16.195460	0.169835	7.836170
842.192000	135.811824	2.751100	0.084316	16.209954	0.169832	7.843184
842.212000	135.811824	2.754186	0.084314	16.228141	0.169827	7.851983
842.232000	135.811824	2.747630	0.084318	16.189511	0.169837	7.833292
842.252000	135.811824	2.743313	0.084322	16.164073	0.169843	7.820984
842.272000	135.811824	2.748687	0.084318	16.195739	0.169835	7.836306
842.292000	135.811824	2.748618	0.084318	16.195333	0.169835	7.836109
842.312000	135.811824	2.738373	0.084325	16.134967	0.169851	7.806901
842.332000	135.811824	2.745804	0.084320	16.178750	0.169840	7.828085
842.352000	135.811824	2.745522	0.084320	16.177089	0.169840	7.827282
842.372000	135.811824	2.748415	0.084318	16.194136	0.169836	7.835530
842.392000	135.811824	2.745419	0.084320	16.176483	0.169840	7.826988
842.412000	135.811824	2.743688	0.084321	16.166281	0.169843	7.822052
842.432000	135.811824	2.746509	0.084319	16.182903	0.169839	7.830095
842.452000	135.811824	2.743725	0.084321	16.166501	0.169843	7.822159
842.472000	135.811824	2.745381	0.084320	16.176257	0.169840	7.826879
842.492000	135.811824	2.747424	0.084319	16.188296	0.169837	7.832704
842.512000	135.811824	2.751232	0.084316	16.210732	0.169832	7.843560
842.532000	135.811824	2.745624	0.084320	16.177687	0.169840	7.827571
842.552000	135.811824	2.749925	0.084317	16.203030	0.169833	7.839833
842.572000	135.811744	2.750872	0.084316	16.208610	0.169832	7.842533
842.592000	135.811824	2.754045	0.084314	16.227307	0.169827	7.851580
842.612000	135.811824	2.754633	0.084313	16.230773	0.169827	7.853257
842.632000	135.811824	2.756303	0.084312	16.240610	0.169824	7.858016
842.652000	135.811824	2.756484	0.084312	16.241677	0.169824	7.858533
842.672000	135.811824	2.757714	0.084311	16.248929	0.169822	7.862041
842.692000	135.811744	2.756206	0.084312	16.240043	0.169824	7.857742
842.712000	135.811824	2.745793	0.084320	16.178687	0.169840	7.828055
842.732000	135.811824	2.744630	0.084321	16.171835	0.169841	7.824740
842.752000	135.811824	2.750719	0.084316	16.207708	0.169832	7.842097
842.772000	135.811824	2.742626	0.084322	16.160024	0.169844	7.819025
842.792000	135.811824	2.751024	0.084316	16.209509	0.169832	7.842968
842.812000	135.811824	2.746711	0.084319	16.184097	0.169838	7.830672
842.832000	135.811824	2.744941	0.084320	16.173667	0.169841	7.825626
842.852000	135.811824	2.748730	0.084318	16.195991	0.169835	7.836427
842.872000	135.811824	2.749349	0.084317	16.199636	0.169834	7.838191
842.892000	135.811824	2.746833	0.084319	16.184814	0.169838	7.831020
842.912000	135.811824	2.744625	0.084321	16.171807	0.169841	7.824726
842.932000	135.811824	2.745896	0.084320	16.179291	0.169839	7.828347
842.952000	135.811824	2.747101	0.084319	16.186392	0.169838	7.831783
842.972000	135.811744	2.749099	0.084317	16.198164	0.169835	7.837479
842.992000	135.811824	2.752407	0.084315	16.217654	0.169830	7.846909
843.012000	135.811824	2.755644	0.084312	16.236732	0.169825	7.856140
843.032000	135.811824	2.746447	0.084319	16.182537	0.169839	7.829918
843.052000	135.811824	2.743208	0.084322	16.163457	0.169843	7.820686
843.072000	135.811744	2.744556	0.084321	16.171400	0.169841	7.824529
843.092000	135.811824	2.742469	0.084322	16.159102	0.169845	7.818579
843.112000	135.811824	2.750824	0.084316	16.208328	0.169832	7.842396
843.132000	135.811824	2.744806	0.084321	16.172871	0.169841	7.825241
843.152000	135.811824	2.744781	0.084321	16.172724	0.169841	7.825170
843.172000	135.811824	2.750712	0.084316	16.207669	0.169832	7.842078
843.192000	135.811824	2.751493	0.084316	16.212273	0.169831	7.844306
843.212000	135.811824	2.752527	0.084315	16.218366	0.169830	7.847254
843.232000	135.811824	2.748583	0.084318	16.195123	0.169835	7.836007
843.252000	135.811824	2.748227	0.084318	16.193030	0.169836	7.834995
843.272000	135.811824	2.743045	0.084322	16.162493	0.169844	7.820219
843.292000	135.811824	2.747505	0.084319	16.188770	0.169837	7.832934
843.312000	135.811824	2.743348	0.084322	16.164278	0.169843	7.821083
843.332000	135.811824	2.747331	0.084319	16.187750	0.169837	7.832440
843.352000	135.811824	2.746881	0.084319	16.185097	0.169838	7.831156
843.372000	135.811824	2.749149	0.084317	16.198462	0.169835	7.837623
843.392000	135.811824	2.746813	0.084319	16.184695	0.169838	7.830962
843.412000	135.811824	2.751373	0.084316	16.211566	0.169831	7.843963
843.432000	135.811824	2.749299	0.084317	16.199343	0.169834	7.838049
843.452000	135.811824	2.751409	0.084316	16.211778	0.169831	7.844066
843.472000	135.811824	2.744178	0.084321	16.169169	0.169842	7.823450
843.492000	135.811744	2.746424	0.084319	16.182405	0.169839	7.829854
843.512000	135.811824	2.743447	0.084322	16.164864	0.169843	7.821366
843.532000	135.811824	2.751655	0.084315	16.213224	0.169831	7.844766
843.552000	135.811824	2.746006	0.084320	16.179941	0.169839	7.828662
843.572000	135.811824	2.743452	0.084322	16.164892	0.169843	7.821380
843.592000	135.811824	2.755107	0.084313	16.233566	0.169826	7.854608
843.612000	135.811824	2.750251	0.084316	16.204952	0.169833	7.840763
843.632000	135.811824	2.747622	0.084318	16.189462	0.169837	7.833268
843.652000	135.811824	2.751743	0.084315	16.213745	0.169831	7.845018
843.672000	135.811744	2.751552	0.084315	16.212620	0.169831	7.844473
843.692000	135.811824	2.748742	0.084318	16.196063	0.169835	7.836462
843.712000	135.811824	2.749343	0.084317	16.199602	0.169834	7.838175
843.732000	135.811824	2.746206	0.084320	16.181118	0.169839	7.829231
843.752000	135.811824	2.746851	0.084319	16.184918	0.169838	7.831070
843.772000	135.811824	2.743590	0.084321	16.165708	0.169843	7.821775
843.792000	135.811824	2.748913	0.084317	16.197068	0.169835	7.836949
843.812000	135.811824	2.736981	0.084326	16.126762	0.169853	7.802931
843.832000	135.811824	2.739845	0.084324	16.143641	0.169848	7.811098
843.852000	135.811824	2.745618	0.084320	16.177654	0.169840	7.827555
843.872000	135.811824	2.743650	0.084321	16.166058	0.169843	7.821944
843.892000	135.811824	2.752020	0.084315	16.215377	0.169830	7.845807
843.912000	135.811824	2.742633	0.084322	16.160068	0.169844	7.819046
843.932000	135.811824	2.742573	0.084322	16.159716	0.169844	7.818876
843.952000	135.811824	2.745181	0.084320	16.175079	0.169841	7.826309
843.972000	135.811824	2.748869	0.084318	16.196812	0.169835	7.836825
843.992000	135.811824	2.749254	0.084317	16.199079	0.169834	7.837921
844.012000	135.811824	2.745126	0.084320	16.174757	0.169841	7.826154
844.032000	135.811824	2.746530	0.084319	16.183029	0.169839	7.830156
844.052000	135.811824	2.747227	0.084319	16.187136	0.169837	7.832143
844.072000	135.811824	2.747002	0.084319	16.185807	0.169838	7.831500
844.092000	135.811824	2.741905	0.084323	16.155775	0.169845	7.816969
844.112000	135.811824	2.746765	0.084319	16.184410	0.169838	7.830824
844.132000	135.811824	2.753107	0.084314	16.221778	0.169829	7.848905
844.152000	135.811824	2.751507	0.084316	16.212351	0.169831	7.844343
844.172000	135.811824	2.750635	0.084316	16.207214	0.169832	7.841857
844.192000	135.811824	2.752345	0.084315	16.217289	0.169830	7.846732
844.212000	135.811744	2.738189	0.084325	16.133884	0.169851	7.806377
844.232000	135.811824	2.746530	0.084319	16.183027	0.169839	7.830155
844.252000	135.811824	2.743543	0.084322	16.165431	0.169843	7.821641
844.272000	135.811824	2.742573	0.084322	16.159711	0.169844	7.818873
844.292000	135.811824	2.746434	0.084319	16.182462	0.169839	7.829881
844.312000	135.811824	2.745070	0.084320	16.174426	0.169841	7.825993
844.332000	135.811744	2.741535	0.084323	16.153597	0.169846	7.815915
844.352000	135.811824	2.742400	0.084322	16.158695	0.169845	7.818382
844.372000	135.811824	2.742945	0.084322	16.161908	0.169844	7.819936
844.392000	135.811824	2.743354	0.084322	16.164317	0.169843	7.821102
844.412000	135.811824	2.745363	0.084320	16.176154	0.169840	7.826829
844.432000	135.811824	2.745756	0.084320	16.178467	0.169840	7.827949
844.452000	135.811824	2.740622	0.084324	16.148216	0.169847	7.813311
844.472000	135.811824	2.739401	0.084325	16.141021	0.169849	7.809830
844.492000	135.811824	2.744671	0.084321	16.172076	0.169841	7.824856
844.512000	135.811824	2.745127	0.084320	16.174763	0.169841	7.826156
844.532000	135.811824	2.743094	0.084322	16.162781	0.169844	7.820359
844.552000	135.811824	2.744365	0.084321	16.170273	0.169842	7.823984
844.572000	135.811824	2.748890	0.084317	16.196934	0.169835	7.836884
844.592000	135.811824	2.747115	0.084319	16.186472	0.169838	7.831822
844.612000	135.811824	2.751984	0.084315	16.215162	0.169830	7.845703
844.632000	135.811824	2.745387	0.084320	16.176291	0.169840	7.826896
844.652000	135.811744	2.740742	0.084324	16.148926	0.169847	7.813655
844.672000	135.811824	2.746820	0.084319	16.184739	0.169838	7.830983
844.692000	135.811824	2.743117	0.084322	16.162921	0.169844	7.820426
844.712000	135.811824	2.739287	0.084325	16.140350	0.169849	7.809506
844.731000	135.811824	2.736156	0.084327	16.121905	0.169854	7.800581
844.751000	135.811824	2.745444	0.084320	16.176630	0.169840	7.827060
844.771000	135.811824	2.743655	0.084321	16.166086	0.169843	7.821958
844.791000	135.811824	2.738839	0.084325	16.137711	0.169850	7.808228
844.811000	135.811824	2.744125	0.084321	16.168856	0.169842	7.823298
844.831000	135.811824	2.737850	0.084326	16.131887	0.169851	7.805411
844.851000	135.811824	2.740971	0.084323	16.150275	0.169847	7.814308
844.871000	135.811824	2.735365	0.084328	16.117244	0.169855	7.798326
844.891000	135.811824	2.743033	0.084322	16.162426	0.169844	7.820187
844.911000	135.811824	2.739481	0.084325	16.141496	0.169849	7.810060
844.931000	135.811824	2.737327	0.084326	16.128804	0.169852	7.803919
844.951000	135.811824	2.738754	0.084325	16.137208	0.169850	7.807985
844.971000	135.811824	2.739722	0.084324	16.142915	0.169849	7.810747
844.991000	135.811744	2.742045	0.084323	16.156604	0.169845	7.817370
845.011000	135.811824	2.741382	0.084323	16.152695	0.169846	7.815479
845.031000	135.811744	2.737135	0.084326	16.127674	0.169852	7.803372
845.051000	135.811824	2.743200	0.084322	16.163408	0.169843	7.820662
845.071000	135.811824	2.744115	0.084321	16.168801	0.169842	7.823272
845.091000	135.811824	2.740227	0.084324	16.145892	0.169848	7.812187
845.111000	135.811824	2.745928	0.084320	16.179483	0.169839	7.828440
845.131000	135.811824	2.744425	0.084321	16.170628	0.169842	7.824155
845.151000	135.811824	2.739446	0.084325	16.141291	0.169849	7.809961
845.171000	135.811824	2.746105	0.084320	16.180527	0.169839	7.828945
845.191000	135.811824	2.739785	0.084324	16.143283	0.169848	7.810925
845.211000	135.811824	2.737567	0.084326	16.130218	0.169852	7.804603
845.231000	135.811744	2.744232	0.084321	16.169485	0.169842	7.823603
845.251000	135.811824	2.740380	0.084324	16.146791	0.169848	7.812622
845.271000	135.811824	2.740815	0.084324	16.149356	0.169847	7.813863
845.291000	135.811824	2.746389	0.084319	16.182198	0.169839	7.829754
845.311000	135.811824	2.740971	0.084323	16.150275	0.169847	7.814308
845.331000	135.811824	2.739330	0.084325	16.140604	0.169849	7.809629
845.351000	135.811824	2.743139	0.084322	16.163047	0.169844	7.820488
845.371000	135.811824	2.747492	0.084319	16.188695	0.169837	7.832897
845.391000	135.811824	2.744147	0.084321	16.168988	0.169842	7.823362
845.411000	135.811824	2.739634	0.084324	16.142395	0.169849	7.810495
845.431000	135.811824	2.736853	0.084327	16.126011	0.169853	7.802568
845.451000	135.811824	2.733523	0.084329	16.106392	0.169858	7.793075
845.471000	135.811824	2.740499	0.084324	16.147490	0.169847	7.812960
845.491000	135.811824	2.733783	0.084329	16.107920	0.169857	7.793814
845.511000	135.811824	2.737781	0.084326	16.131477	0.169851	7.805213
845.531000	135.811824	2.739464	0.084325	16.141395	0.169849	7.810011
845.551000	135.811824	2.736845	0.084327	16.125964	0.169853	7.802545
845.571000	135.811824	2.740623	0.084324	16.148224	0.169847	7.813315
845.591000	135.811824	2.745673	0.084320	16.177978	0.169840	7.827712
845.611000	135.811824	2.738338	0.084325	16.134762	0.169851	7.806802
845.631000	135.811824	2.740685	0.084324	16.148591	0.169847	7.813493
845.651000	135.811824	2.747015	0.084319	16.185887	0.169838	7.831539
845.671000	135.811824	2.740445	0.084324	16.147177	0.169847	7.812809
845.691000	135.811824	2.737180	0.084326	16.127939	0.169852	7.803500
845.711000	135.811824	2.738149	0.084326	16.133648	0.169851	7.806263
845.731000	135.811824	2.734507	0.084328	16.112185	0.169856	7.795878
845.751000	135.811824	2.737992	0.084326	16.132718	0.169851	7.805813
845.771000	135.811824	2.738959	0.084325	16.138420	0.169850	7.808572
845.791000	135.811824	2.741586	0.084323	16.153895	0.169846	7.816059
845.811000	135.811824	2.740333	0.084324	16.146514	0.169848	7.812488
845.831000	135.811824	2.740112	0.084324	16.145211	0.169848	7.811857
845.851000	135.811824	2.744798	0.084321	16.172825	0.169841	7.825218
845.871000	135.811824	2.742182	0.084323	16.157408	0.169845	7.817759
845.891000	135.811824	2.740521	0.084324	16.147625	0.169847	7.813026
845.911000	135.811824	2.744426	0.084321	16.170630	0.169842	7.824157
845.931000	135.811824	2.737611	0.084326	16.130477	0.169852	7.804729
845.951000	135.811824	2.742687	0.084322	16.160387	0.169844	7.819200
845.971000	135.811824	2.736021	0.084327	16.121107	0.169854	7.800195
845.991000	135.811824	2.748937	0.084317	16.197213	0.169835	7.837019
846.011000	135.811824	2.750012	0.084317	16.203545	0.169833	7.840082
846.031000	135.811824	2.734451	0.084328	16.111856	0.169856	7.795718
846.051000	135.811824	2.741655	0.084323	16.154304	0.169846	7.816257
846.071000	135.811824	2.749042	0.084317	16.197827	0.169835	7.837316
846.091000	135.811824	2.745827	0.084320	16.178887	0.169840	7.828152
846.111000	135.811824	2.750923	0.084316	16.208916	0.169832	7.842681
846.131000	135.811824	2.742802	0.084322	16.161060	0.169844	7.819526
846.151000	135.811824	2.739662	0.084324	16.142563	0.169849	7.810576
846.171000	135.811824	2.740224	0.084324	16.145874	0.169848	7.812178
846.191000	135.811824	2.744502	0.084321	16.171081	0.169842	7.824375
846.211000	135.811824	2.738452	0.084325	16.135431	0.169850	7.807125
846.231000	135.811824	2.739115	0.084325	16.139340	0.169849	7.809017
846.251000	135.811824	2.739624	0.084324	16.142335	0.169849	7.810466
846.271000	135.811824	2.741968	0.084323	16.156151	0.169845	7.817151
846.291000	135.811824	2.740818	0.084324	16.149374	0.169847	7.813872
846.311000	135.811824	2.742147	0.084323	16.157203	0.169845	7.817660
846.331000	135.811824	2.737117	0.084326	16.127563	0.169852	7.803318
846.351000	135.811824	2.736269	0.084327	16.122571	0.169854	7.800903
846.371000	135.811824	2.739629	0.084324	16.142366	0.169849	7.810481
846.391000	135.811824	2.743683	0.084321	16.166255	0.169843	7.822040
846.411000	135.811824	2.735008	0.084328	16.115141	0.169856	7.797308
846.431000	135.811824	2.743564	0.084321	16.165550	0.169843	7.821699
846.451000	135.811824	2.741827	0.084323	16.155319	0.169845	7.816749
846.471000	135.811824	2.737331	0.084326	16.128827	0.169852	7.803930
846.491000	135.811824	2.737977	0.084326	16.132630	0.169851	7.805770
846.511000	135.811824	2.736485	0.084327	16.123840	0.169853	7.801517
846.531000	135.811824	2.733842	0.084329	16.108270	0.169857	7.793984
846.551000	135.811824	2.735961	0.084327	16.120755	0.169854	7.800024
846.571000	135.811824	2.738888	0.084325	16.138003	0.169850	7.808370
846.591000	135.811824	2.731336	0.084331	16.093501	0.169861	7.786837
846.611000	135.811744	2.740015	0.084324	16.144638	0.169848	7.811580
846.631000	135.811824	2.732664	0.084330	16.101327	0.169859	7.790624
846.651000	135.811824	2.730395	0.084331	16.087956	0.169862	7.784155
846.671000	135.811824	2.730958	0.084331	16.091275	0.169861	7.785761
846.691000	135.811824	2.735650	0.084327	16.118923	0.169855	7.799138
846.711000	135.811824	2.735083	0.084328	16.115584	0.169855	7.797522
846.731000	135.811824	2.736229	0.084327	16.122332	0.169854	7.800788
846.751000	135.811824	2.734853	0.084328	16.114223	0.169856	7.796864
846.771000	135.811824	2.735560	0.084327	16.118389	0.169855	7.798880
846.791000	135.811824	2.734087	0.084329	16.109713	0.169857	7.794682
846.811000	135.811824	2.737633	0.084326	16.130604	0.169852	7.804790
846.831000	135.811824	2.741611	0.084323	16.154042	0.169846	7.816131
846.851000	135.811824	2.739709	0.084324	16.142838	0.169849	7.810709
846.871000	135.811824	2.744264	0.084321	16.169680	0.169842	7.823697
846.891000	135.811824	2.740016	0.084324	16.144646	0.169848	7.811584
846.911000	135.811824	2.737277	0.084326	16.128506	0.169852	7.803775
846.931000	135.811824	2.733882	0.084329	16.108503	0.169857	7.794096
846.951000	135.811824	2.737131	0.084326	16.127646	0.169852	7.803359
846.971000	135.811824	2.742198	0.084323	16.157503	0.169845	7.817805
846.991000	135.811824	2.740941	0.084323	16.150097	0.169847	7.814221
847.011000	135.811824	2.739163	0.084325	16.139623	0.169849	7.809154
847.031000	135.811824	2.738402	0.084325	16.135138	0.169851	7.806984
847.051000	135.811824	2.734986	0.084328	16.115011	0.169856	7.797245
847.071000	135.811824	2.735245	0.084328	16.116537	0.169855	7.797984
847.091000	135.811824	2.743280	0.084322	16.163877	0.169843	7.820889
847.111000	135.811824	2.739349	0.084325	16.140718	0.169849	7.809684
847.131000	135.811824	2.733956	0.084329	16.108941	0.169857	7.794308
847.151000	135.811824	2.744318	0.084321	16.169996	0.169842	7.823850
847.171000	135.811824	2.742345	0.084322	16.158369	0.169845	7.818224
847.191000	135.811744	2.735587	0.084327	16.118552	0.169855	7.798959
847.211000	135.811824	2.736387	0.084327	16.123265	0.169853	7.801239
847.231000	135.811824	2.735460	0.084328	16.117804	0.169855	7.798597
847.251000	135.811824	2.737222	0.084326	16.128185	0.169852	7.803619
847.271000	135.811824	2.736701	0.084327	16.125115	0.169853	7.802134
847.291000	135.811824	2.739113	0.084325	16.139325	0.169849	7.809009
847.311000	135.811824	2.736261	0.084327	16.122524	0.169854	7.800880
847.331000	135.811824	2.738346	0.084325	16.134806	0.169851	7.806823
847.351000	135.811824	2.740579	0.084324	16.147965	0.169847	7.813190
847.371000	135.811824	2.732986	0.084329	16.103226	0.169859	7.791543
847.391000	135.811824	2.732955	0.084329	16.103039	0.169859	7.791453
847.411000	135.811824	2.731393	0.084331	16.093840	0.169861	7.787002
847.431000	135.811824	2.741702	0.084323	16.154581	0.169846	7.816391
847.451000	135.811824	2.737306	0.084326	16.128677	0.169852	7.803857
847.471000	135.811824	2.732758	0.084330	16.101884	0.169859	7.790894
847.491000	135.811824	2.743476	0.084322	16.165035	0.169843	7.821449
847.511000	135.811824	2.734253	0.084328	16.110690	0.169857	7.795154
847.531000	135.811824	2.737841	0.084326	16.131832	0.169851	7.805384
847.551000	135.811824	2.733286	0.084329	16.104993	0.169858	7.792398
847.571000	135.811824	2.732216	0.084330	16.098690	0.169860	7.789348
847.591000	135.811824	2.732060	0.084330	16.097770	0.169860	7.788903
847.611000	135.811824	2.728753	0.084333	16.078285	0.169865	7.779476
847.631000	135.811824	2.737569	0.084326	16.130231	0.169852	7.804610
847.651000	135.811744	2.736573	0.084327	16.124358	0.169853	7.801768
847.671000	135.811824	2.737965	0.084326	16.132563	0.169851	7.805738
847.691000	135.811824	2.733527	0.084329	16.106410	0.169858	7.793084
847.711000	135.811824	2.738397	0.084325	16.135110	0.169851	7.806970
847.731000	135.811824	2.742716	0.084322	16.160555	0.169844	7.819282
847.751000	135.811744	2.735354	0.084328	16.117177	0.169855	7.798293
847.771000	135.811824	2.729278	0.084332	16.081376	0.169864	7.780971
847.791000	135.811824	2.729590	0.084332	16.083215	0.169864	7.781861
847.811000	135.811824	2.723068	0.084337	16.044788	0.169873	7.763268
847.831000	135.811824	2.729646	0.084332	16.083545	0.169863	7.782020
847.851000	135.811824	2.727312	0.084334	16.069793	0.169867	7.775367
847.871000	135.811824	2.722107	0.084338	16.039122	0.169875	7.760526
847.891000	135.811824	2.732251	0.084330	16.098894	0.169860	7.789447
847.911000	135.811744	2.730734	0.084331	16.089954	0.169862	7.785121
847.931000	135.811824	2.725578	0.084335	16.059578	0.169869	7.770424
847.951000	135.811824	2.731475	0.084331	16.094324	0.169861	7.787236
847.971000	135.811824	2.729231	0.084332	16.081099	0.169864	7.780837
847.991000	135.811824	2.732697	0.084330	16.101521	0.169859	7.790718
848.011000	135.811744	2.727888	0.084333	16.073187	0.169866	7.777009
848.031000	135.811824	2.727327	0.084334	16.069879	0.169867	7.775408
848.051000	135.811824	2.722854	0.084337	16.043526	0.169873	7.762657
848.071000	135.811824	2.729545	0.084332	16.082951	0.169864	7.781733
848.091000	135.811824	2.724320	0.084336	16.052164	0.169871	7.766837
848.111000	135.811824	2.733087	0.084329	16.103819	0.169858	7.791830
848.131000	135.811824	2.729202	0.084332	16.080928	0.169864	7.780754
848.151000	135.811824	2.731157	0.084331	16.092446	0.169861	7.786327
848.171000	135.811824	2.729679	0.084332	16.083741	0.169863	7.782115
848.191000	135.811824	2.727550	0.084334	16.071197	0.169867	7.776046
848.211000	135.811824	2.732630	0.084330	16.101127	0.169859	7.790528
848.231000	135.811744	2.729041	0.084332	16.079982	0.169864	7.780297
848.251000	135.811824	2.734551	0.084328	16.112446	0.169856	7.796004
848.271000	135.811824	2.729297	0.084332	16.081488	0.169864	7.781025
848.291000	135.811824	2.734746	0.084328	16.113594	0.169856	7.796560
848.311000	135.811824	2.729009	0.084332	16.079791	0.169864	7.780204
848.331000	135.811824	2.727193	0.084334	16.069094	0.169867	7.775028
848.351000	135.811824	2.727464	0.084334	16.070687	0.169867	7.775799
848.371000	135.811824	2.724125	0.084336	16.051016	0.169872	7.766281
848.391000	135.811824	2.728469	0.084333	16.076612	0.169865	7.778666
848.411000	135.811824	2.734763	0.084328	16.113698	0.169856	7.796610
848.431000	135.811824	2.734140	0.084329	16.110024	0.169857	7.794832
848.451000	135.811824	2.734229	0.084328	16.110550	0.169857	7.795087
848.471000	135.811824	2.740478	0.084324	16.147369	0.169847	7.812902
848.491000	135.811824	2.737088	0.084326	16.127392	0.169852	7.803236
848.511000	135.811824	2.738932	0.084325	16.138257	0.169850	7.808493
848.531000	135.811824	2.742331	0.084322	16.158286	0.169845	7.818184
848.551000	135.811824	2.735451	0.084328	16.117749	0.169855	7.798570
848.571000	135.811824	2.740485	0.084324	16.147408	0.169847	7.812920
848.591000	135.811824	2.739041	0.084325	16.138900	0.169850	7.808804
848.611000	135.811824	2.738440	0.084325	16.135363	0.169850	7.807093
848.631000	135.811824	2.744120	0.084321	16.168827	0.169842	7.823284
848.651000	135.811824	2.739594	0.084324	16.142161	0.169849	7.810382
848.671000	135.811824	2.734805	0.084328	16.113944	0.169856	7.796729
848.691000	135.811824	2.739755	0.084324	16.143110	0.169849	7.810841
848.711000	135.811824	2.737959	0.084326	16.132529	0.169851	7.805721
848.731000	135.811824	2.735592	0.084327	16.118578	0.169855	7.798971
848.751000	135.811824	2.743423	0.084322	16.164718	0.169843	7.821296
848.771000	135.811744	2.734602	0.084328	16.112747	0.169856	7.796150
848.791000	135.811824	2.737480	0.084326	16.129705	0.169852	7.804355
848.811000	135.811824	2.738580	0.084325	16.136187	0.169850	7.807491
848.831000	135.811824	2.736920	0.084326	16.126402	0.169853	7.802757
848.851000	135.811824	2.741109	0.084323	16.151086	0.169847	7.814700
848.871000	135.811824	2.744433	0.084321	16.170674	0.169842	7.824178
848.891000	135.811744	2.736200	0.084327	16.122164	0.169854	7.800706
848.911000	135.811824	2.739466	0.084325	16.141405	0.169849	7.810016
848.931000	135.811824	2.736015	0.084327	16.121071	0.169854	7.800177
848.951000	135.811824	2.735508	0.084328	16.118086	0.169855	7.798733
848.971000	135.811744	2.741293	0.084323	16.152172	0.169846	7.815226
848.991000	135.811824	2.741262	0.084323	16.151988	0.169846	7.815137
849.011000	135.811824	2.731339	0.084331	16.093519	0.169861	7.786846
849.031000	135.811824	2.740446	0.084324	16.147180	0.169847	7.812810
849.051000	135.811824	2.742737	0.084322	16.160680	0.169844	7.819342
849.071000	135.811824	2.736037	0.084327	16.121200	0.169854	7.800240
849.091000	135.811824	2.730456	0.084331	16.088319	0.169862	7.784330
849.111000	135.811824	2.730172	0.084332	16.086646	0.169863	7.783521
849.131000	135.811824	2.733965	0.084329	16.108995	0.169857	7.794335
849.151000	135.811824	2.734431	0.084328	16.111742	0.169856	7.795663
849.171000	135.811824	2.737867	0.084326	16.131985	0.169851	7.805458
849.191000	135.811824	2.733504	0.084329	16.106278	0.169858	7.793020
849.211000	135.811824	2.733910	0.084329	16.108672	0.169857	7.794178
849.231000	135.811824	2.736527	0.084327	16.124091	0.169853	7.801639
849.251000	135.811824	2.740452	0.084324	16.147216	0.169847	7.812828
849.271000	135.811824	2.731393	0.084331	16.093840	0.169861	7.787002
849.291000	135.811824	2.730527	0.084331	16.088739	0.169862	7.784533
849.311000	135.811824	2.732885	0.084330	16.102628	0.169859	7.791254
849.331000	135.811824	2.741100	0.084323	16.151032	0.169847	7.814674
849.351000	135.811824	2.735506	0.084328	16.118071	0.169855	7.798726
849.371000	135.811824	2.738841	0.084325	16.137726	0.169850	7.808236
849.391000	135.811824	2.732920	0.084329	16.102835	0.169859	7.791354
849.411000	135.811744	2.731001	0.084331	16.091529	0.169861	7.785884
849.431000	135.811824	2.732882	0.084330	16.102609	0.169859	7.791245
849.451000	135.811824	2.742789	0.084322	16.160985	0.169844	7.819490
849.471000	135.811824	2.735372	0.084328	16.117283	0.169855	7.798345
849.491000	135.811824	2.727104	0.084334	16.068565	0.169867	7.774772
849.511000	135.811824	2.735889	0.084327	16.120330	0.169854	7.799819
849.531000	135.811744	2.743179	0.084322	16.163283	0.169843	7.820602
849.551000	135.811824	2.739174	0.084325	16.139685	0.169849	7.809184
849.571000	135.811824	2.737974	0.084326	16.132615	0.169851	7.805763
849.591000	135.811824	2.732802	0.084330	16.102140	0.169859	7.791018
849.611000	135.811824	2.733753	0.084329	16.107744	0.169857	7.793729
849.631000	135.811824	2.735541	0.084328	16.118278	0.169855	7.798826
849.651000	135.811824	2.733181	0.084329	16.104371	0.169858	7.792097
849.671000	135.811824	2.734184	0.084329	16.110286	0.169857	7.794959
849.691000	135.811824	2.733161	0.084329	16.104254	0.169858	7.792041
849.711000	135.811824	2.739025	0.084325	16.138809	0.169850	7.808760
849.731000	135.811824	2.734656	0.084328	16.113065	0.169856	7.796304
849.751000	135.811824	2.734686	0.084328	16.113244	0.169856	7.796390
849.771000	135.811824	2.724633	0.084336	16.054008	0.169871	7.767729
849.791000	135.811744	2.733623	0.084329	16.106977	0.169857	7.793358
849.811000	135.811824	2.727317	0.084334	16.069822	0.169867	7.775380
849.831000	135.811824	2.734740	0.084328	16.113558	0.169856	7.796542
849.851000	135.811824	2.730306	0.084331	16.087436	0.169862	7.783903
849.871000	135.811824	2.732859	0.084330	16.102475	0.169859	7.791180
849.891000	135.811824	2.727523	0.084334	16.071037	0.169867	7.775968
849.911000	135.811824	2.730680	0.084331	16.089635	0.169862	7.784967
849.931000	135.811824	2.738497	0.084325	16.135698	0.169850	7.807254
849.951000	135.811824	2.728417	0.084333	16.076304	0.169865	7.778517
849.971000	135.811824	2.734897	0.084328	16.114482	0.169856	7.796990
849.991000	135.811824	2.726811	0.084334	16.066842	0.169868	7.773939
850.011000	135.811824	2.737107	0.084326	16.127506	0.169852	7.803291
850.031000	135.811824	2.736647	0.084327	16.124793	0.169853	7.801978
850.051000	135.811824	2.738468	0.084325	16.135524	0.169850	7.807170
850.071000	135.811824	2.732764	0.084330	16.101918	0.169859	7.790910
850.091000	135.811824	2.734720	0.084328	16.113441	0.169856	7.796486
850.111000	135.811824	2.735969	0.084327	16.120804	0.169854	7.800048
850.131000	135.811824	2.738734	0.084325	16.137094	0.169850	7.807930
850.151000	135.811824	2.737744	0.084326	16.131260	0.169851	7.805107
850.171000	135.811824	2.736329	0.084327	16.122920	0.169854	7.801072
850.191000	135.811824	2.733690	0.084329	16.107371	0.169857	7.793549
850.211000	135.811824	2.740922	0.084323	16.149985	0.169847	7.814168
850.231000	135.811824	2.737662	0.084326	16.130778	0.169852	7.804874
850.251000	135.811824	2.741881	0.084323	16.155636	0.169845	7.816901
850.271000	135.811824	2.743548	0.084322	16.165457	0.169843	7.821653
850.291000	135.811824	2.738370	0.084325	16.134946	0.169851	7.806891
850.311000	135.811824	2.744568	0.084321	16.171470	0.169841	7.824563
850.331000	135.811824	2.741199	0.084323	16.151615	0.169846	7.814956
850.351000	135.811824	2.738589	0.084325	16.136236	0.169850	7.807515
850.371000	135.811824	2.737441	0.084326	16.129472	0.169852	7.804242
850.391000	135.811824	2.734914	0.084328	16.114586	0.169856	7.797040
850.411000	135.811824	2.736756	0.084327	16.125441	0.169853	7.802292
850.431000	135.811824	2.739337	0.084325	16.140643	0.169849	7.809647
850.451000	135.811824	2.740979	0.084323	16.150319	0.169847	7.814329
850.471000	135.811824	2.737804	0.084326	16.131612	0.169851	7.805278
850.491000	135.811824	2.739621	0.084324	16.142319	0.169849	7.810458
850.511000	135.811824	2.733159	0.084329	16.104244	0.169858	7.792036
850.531000	135.811824	2.736739	0.084327	16.125340	0.169853	7.802243
850.551000	135.811824	2.737459	0.084326	16.129578	0.169852	7.804294
850.571000	135.811824	2.740097	0.084324	16.145123	0.169848	7.811815
850.591000	135.811824	2.746273	0.084319	16.181514	0.169839	7.829423
850.611000	135.811824	2.738647	0.084325	16.136581	0.169850	7.807682
850.631000	135.811824	2.742652	0.084322	16.160180	0.169844	7.819100
850.651000	135.811824	2.741689	0.084323	16.154503	0.169846	7.816354
850.671000	135.811824	2.743905	0.084321	16.167563	0.169842	7.822673
850.691000	135.811824	2.745747	0.084320	16.178415	0.169840	7.827923
850.711000	135.811824	2.742210	0.084323	16.157573	0.169845	7.817839
850.731000	135.811824	2.737868	0.084326	16.131990	0.169851	7.805461
850.751000	135.811824	2.738300	0.084325	16.134534	0.169851	7.806692
850.771000	135.811824	2.734050	0.084329	16.109495	0.169857	7.794577
850.791000	135.811824	2.733784	0.084329	16.107925	0.169857	7.793817
850.811000	135.811824	2.731830	0.084330	16.096415	0.169860	7.788248
850.831000	135.811824	2.737520	0.084326	16.129941	0.169852	7.804469
850.851000	135.811824	2.729132	0.084332	16.080516	0.169864	7.780555
850.871000	135.811824	2.732018	0.084330	16.097519	0.169860	7.788782
850.891000	135.811744	2.734422	0.084328	16.111687	0.169856	7.795637
850.911000	135.811824	2.743247	0.084322	16.163682	0.169843	7.820795
850.931000	135.811824	2.745635	0.084320	16.177752	0.169840	7.827603
850.951000	135.811824	2.738601	0.084325	16.136309	0.169850	7.807550
850.971000	135.811824	2.734584	0.084328	16.112643	0.169856	7.796100
850.991000	135.811824	2.735164	0.084328	16.116060	0.169855	7.797753
851.011000	135.811824	2.740873	0.084324	16.149698	0.169847	7.814028
851.031000	135.811824	2.741281	0.084323	16.152099	0.169846	7.815190
851.051000	135.811824	2.738918	0.084325	16.138174	0.169850	7.808453
851.071000	135.811824	2.738354	0.084325	16.134853	0.169851	7.806846
851.091000	135.811824	2.738710	0.084325	16.136949	0.169850	7.807860
851.111000	135.811824	2.738221	0.084325	16.134071	0.169851	7.806467
851.131000	135.811824	2.733203	0.084329	16.104501	0.169858	7.792160
851.151000	135.811824	2.742547	0.084322	16.159558	0.169844	7.818799
851.171000	135.811824	2.737432	0.084326	16.129420	0.169852	7.804217
851.191000	135.811824	2.738986	0.084325	16.138576	0.169850	7.808647
851.211000	135.811824	2.735264	0.084328	16.116646	0.169855	7.798036
851.231000	135.811824	2.729446	0.084332	16.082368	0.169864	7.781451
851.251000	135.811824	2.733548	0.084329	16.106537	0.169858	7.793145
851.271000	135.811824	2.732642	0.084330	16.101200	0.169859	7.790563
851.291000	135.811824	2.738386	0.084325	16.135042	0.169851	7.806937
851.311000	135.811824	2.732657	0.084330	16.101288	0.169859	7.790605
851.331000	135.811824	2.738130	0.084326	16.133534	0.169851	7.806208
851.351000	135.811824	2.738467	0.084325	16.135519	0.169850	7.807168
851.371000	135.811824	2.737848	0.084326	16.131871	0.169851	7.805403
851.391000	135.811824	2.736423	0.084327	16.123475	0.169853	7.801340
851.411000	135.811824	2.738681	0.084325	16.136781	0.169850	7.807778
851.431000	135.811824	2.730690	0.084331	16.089697	0.169862	7.784997
851.451000	135.811824	2.739410	0.084325	16.141076	0.169849	7.809857
851.471000	135.811824	2.744676	0.084321	16.172102	0.169841	7.824869
851.491000	135.811824	2.743356	0.084322	16.164325	0.169843	7.821106
851.511000	135.811824	2.739954	0.084324	16.144283	0.169848	7.811409
851.531000	135.811824	2.743892	0.084321	16.167483	0.169842	7.822634
851.551000	135.811824	2.735350	0.084328	16.117153	0.169855	7.798282
851.571000	135.811824	2.737721	0.084326	16.131125	0.169852	7.805042
851.591000	135.811824	2.734961	0.084328	16.114863	0.169856	7.797174
851.611000	135.811824	2.732585	0.084330	16.100863	0.169859	7.790400
851.631000	135.811824	2.735204	0.084328	16.116291	0.169855	7.797864
851.651000	135.811744	2.732228	0.084330	16.098757	0.169860	7.789381
851.671000	135.811824	2.733943	0.084329	16.108861	0.169857	7.794269
851.691000	135.811824	2.727784	0.084333	16.072573	0.169866	7.776712
851.711000	135.811824	2.735218	0.084328	16.116376	0.169855	7.797906
851.731000	135.811824	2.735287	0.084328	16.116780	0.169855	7.798101
851.751000	135.811824	2.731548	0.084331	16.094754	0.169861	7.787444
851.771000	135.811824	2.736440	0.084327	16.123578	0.169853	7.801391
851.791000	135.811824	2.733780	0.084329	16.107902	0.169857	7.793806
851.811000	135.811824	2.733556	0.084329	16.106586	0.169858	7.793169
851.831000	135.811744	2.734253	0.084328	16.110692	0.169857	7.795156
851.851000	135.811824	2.734098	0.084329	16.109775	0.169857	7.794712
851.871000	135.811824	2.735317	0.084328	16.116962	0.169855	7.798189
851.891000	135.811744	2.736274	0.084327	16.122597	0.169854	7.800916
851.911000	135.811824	2.729981	0.084332	16.085516	0.169863	7.782974
851.931000	135.811824	2.739584	0.084324	16.142102	0.169849	7.810353
851.951000	135.811824	2.740139	0.084324	16.145371	0.169848	7.811935
851.971000	135.811824	2.733528	0.084329	16.106420	0.169858	7.793089
851.991000	135.811744	2.736138	0.084327	16.121796	0.169854	7.800528
852.011000	135.811824	2.734256	0.084328	16.110708	0.169857	7.795163
852.031000	135.811824	2.736262	0.084327	16.122527	0.169854	7.800882
852.051000	135.811744	2.739626	0.084324	16.142348	0.169849	7.810472
852.071000	135.811824	2.741596	0.084323	16.153957	0.169846	7.816089
852.091000	135.811824	2.740931	0.084323	16.150040	0.169847	7.814194
852.111000	135.811824	2.741002	0.084323	16.150459	0.169847	7.814397
852.131000	135.811824	2.746694	0.084319	16.183996	0.169838	7.830624
852.151000	135.811824	2.738460	0.084325	16.135480	0.169850	7.807149
852.171000	135.811824	2.733242	0.084329	16.104734	0.169858	7.792273
852.191000	135.811824	2.734837	0.084328	16.114130	0.169856	7.796819
852.211000	135.811824	2.742315	0.084322	16.158193	0.169845	7.818139
852.231000	135.811824	2.742004	0.084323	16.156361	0.169845	7.817252
852.251000	135.811824	2.745683	0.084320	16.178037	0.169840	7.827740
852.271000	135.811824	2.746042	0.084320	16.180154	0.169839	7.828765
852.291000	135.811824	2.734129	0.084329	16.109959	0.169857	7.794801
852.311000	135.811824	2.737041	0.084326	16.127120	0.169853	7.803104
852.331000	135.811824	2.739829	0.084324	16.143545	0.169848	7.811051
852.351000	135.811824	2.733380	0.084329	16.105545	0.169858	7.792665
852.371000	135.811824	2.731577	0.084330	16.094920	0.169861	7.787524
852.391000	135.811824	2.734151	0.084329	16.110091	0.169857	7.794865
852.411000	135.811824	2.739164	0.084325	16.139625	0.169849	7.809155
852.431000	135.811824	2.742415	0.084322	16.158783	0.169845	7.818424
852.451000	135.811824	2.736352	0.084327	16.123058	0.169854	7.801139
852.471000	135.811824	2.739061	0.084325	16.139019	0.169850	7.808861
852.491000	135.811824	2.737158	0.084326	16.127806	0.169852	7.803436
852.511000	135.811824	2.733183	0.084329	16.104387	0.169858	7.792105
852.531000	135.811824	2.740834	0.084324	16.149465	0.169847	7.813916
852.551000	135.811824	2.739468	0.084325	16.141420	0.169849	7.810023
852.571000	135.811824	2.737104	0.084326	16.127490	0.169852	7.803283
852.591000	135.811824	2.733093	0.084329	16.103855	0.169858	7.791848
852.611000	135.811824	2.741419	0.084323	16.152915	0.169846	7.815585
852.631000	135.811824	2.740231	0.084324	16.145913	0.169848	7.812197
852.651000	135.811824	2.732611	0.084330	16.101016	0.169859	7.790474
852.671000	135.811824	2.738625	0.084325	16.136452	0.169850	7.807619
852.691000	135.811824	2.733696	0.084329	16.107410	0.169857	7.793567
852.711000	135.811824	2.732684	0.084330	16.101444	0.169859	7.790681
852.731000	135.811824	2.738717	0.084325	16.136996	0.169850	7.807882
852.751000	135.811824	2.738331	0.084325	16.134718	0.169851	7.806781
852.771000	135.811824	2.732998	0.084329	16.103293	0.169858	7.791576
852.791000	135.811824	2.737879	0.084326	16.132058	0.169851	7.805493
852.811000	135.811824	2.741254	0.084323	16.151939	0.169846	7.815113
852.831000	135.811824	2.739207	0.084325	16.139879	0.169849	7.809278
852.851000	135.811744	2.733948	0.084329	16.108892	0.169857	7.794284
852.871000	135.811824	2.736424	0.084327	16.123480	0.169853	7.801343
852.891000	135.811824	2.737149	0.084326	16.127755	0.169852	7.803411
852.911000	135.811824	2.737607	0.084326	16.130451	0.169852	7.804716
852.931000	135.811824	2.733650	0.084329	16.107138	0.169858	7.793436
852.951000	135.811824	2.730303	0.084331	16.087415	0.169862	7.783893
852.971000	135.811824	2.731486	0.084331	16.094384	0.169861	7.787265
852.991000	135.811824	2.735149	0.084328	16.115972	0.169855	7.797710
853.011000	135.811824	2.732880	0.084330	16.102599	0.169859	7.791240
853.031000	135.811824	2.736341	0.084327	16.122990	0.169854	7.801106
853.051000	135.811824	2.735931	0.084327	16.120576	0.169854	7.799938
853.071000	135.811824	2.732392	0.084330	16.099723	0.169859	7.789848
853.091000	135.811824	2.734393	0.084328	16.111516	0.169856	7.795554
853.111000	135.811824	2.735408	0.084328	16.117495	0.169855	7.798447
853.131000	135.811824	2.728407	0.084333	16.076247	0.169865	7.778489
853.151000	135.811824	2.735995	0.084327	16.120957	0.169854	7.800122
853.171000	135.811824	2.731424	0.084331	16.094019	0.169861	7.787088
853.191000	135.811824	2.736958	0.084326	16.126628	0.169853	7.802866
853.211000	135.811824	2.739872	0.084324	16.143799	0.169848	7.811174
853.231000	135.811824	2.734916	0.084328	16.114599	0.169856	7.797046
853.251000	135.811824	2.732812	0.084330	16.102200	0.169859	7.791047
853.271000	135.811824	2.739211	0.084325	16.139905	0.169849	7.809290
853.291000	135.811824	2.728607	0.084333	16.077423	0.169865	7.779058
853.311000	135.811824	2.739286	0.084325	16.140343	0.169849	7.809502
853.331000	135.811824	2.740639	0.084324	16.148319	0.169847	7.813362
853.351000	135.811744	2.740343	0.084324	16.146576	0.169848	7.812518
853.371000	135.811824	2.733295	0.084329	16.105045	0.169858	7.792423
853.391000	135.811824	2.737140	0.084326	16.127700	0.169852	7.803385
853.411000	135.811824	2.736779	0.084327	16.125576	0.169853	7.802357
853.431000	135.811824	2.737547	0.084326	16.130099	0.169852	7.804546
853.451000	135.811824	2.737348	0.084326	16.128928	0.169852	7.803979
853.471000	135.811824	2.738374	0.084325	16.134970	0.169851	7.806902
853.491000	135.811824	2.738585	0.084325	16.136216	0.169850	7.807505
853.511000	135.811824	2.735677	0.084327	16.119078	0.169855	7.799213
853.531000	135.811824	2.735193	0.084328	16.116231	0.169855	7.797836
853.551000	135.811824	2.733598	0.084329	16.106832	0.169858	7.793288
853.571000	135.811824	2.735025	0.084328	16.115242	0.169855	7.797357
853.591000	135.811824	2.741541	0.084323	16.153630	0.169846	7.815931
853.611000	135.811824	2.735532	0.084328	16.118229	0.169855	7.798802
853.631000	135.811824	2.739417	0.084325	16.141120	0.169849	7.809878
853.651000	135.811824	2.737008	0.084326	16.126923	0.169853	7.803009
853.671000	135.811824	2.735069	0.084328	16.115498	0.169855	7.797481
853.691000	135.811824	2.741541	0.084323	16.153633	0.169846	7.815932
853.711000	135.811824	2.732518	0.084330	16.100469	0.169859	7.790209
853.731000	135.811744	2.734486	0.084328	16.112060	0.169856	7.795818
853.751000	135.811824	2.732506	0.084330	16.100397	0.169859	7.790174
853.771000	135.811824	2.733376	0.084329	16.105524	0.169858	7.792655
853.791000	135.811824	2.728455	0.084333	16.076526	0.169865	7.778624
853.811000	135.811824	2.735813	0.084327	16.119881	0.169854	7.799602
853.831000	135.811824	2.731763	0.084330	16.096019	0.169860	7.788056
853.851000	135.811824	2.743111	0.084322	16.162884	0.169844	7.820409
853.871000	135.811824	2.739281	0.084325	16.140317	0.169849	7.809489
853.891000	135.811824	2.739882	0.084324	16.143856	0.169848	7.811202
853.911000	135.811824	2.735181	0.084328	16.116159	0.169855	7.797801
853.931000	135.811824	2.742806	0.084322	16.161084	0.169844	7.819538
853.951000	135.811824	2.736500	0.084327	16.123931	0.169853	7.801561
853.971000	135.811824	2.735961	0.084327	16.120755	0.169854	7.800024
853.991000	135.811824	2.729612	0.084332	16.083342	0.169863	7.781922
854.011000	135.811824	2.738279	0.084325	16.134413	0.169851	7.806633
854.031000	135.811824	2.734713	0.084328	16.113402	0.169856	7.796467
854.051000	135.811824	2.735401	0.084328	16.117457	0.169855	7.798429
854.071000	135.811824	2.738741	0.084325	16.137135	0.169850	7.807950
854.091000	135.811824	2.739805	0.084324	16.143402	0.169848	7.810982
854.111000	135.811824	2.733617	0.084329	16.106941	0.169858	7.793341
854.131000	135.811744	2.736398	0.084327	16.123330	0.169853	7.801270
854.151000	135.811824	2.744538	0.084321	16.171291	0.169841	7.824476
854.171000	135.811824	2.732954	0.084329	16.103034	0.169859	7.791450
854.191000	135.811744	2.732126	0.084330	16.098156	0.169860	7.789090
854.211000	135.811824	2.727460	0.084334	16.070664	0.169867	7.775788
854.231000	135.811824	2.736400	0.084327	16.123340	0.169853	7.801275
854.251000	135.811824	2.728906	0.084332	16.079187	0.169865	7.779912
854.271000	135.811824	2.733968	0.084329	16.109008	0.169857	7.794341
854.291000	135.811824	2.728402	0.084333	16.076215	0.169865	7.778474
854.311000	135.811824	2.721846	0.084338	16.037588	0.169875	7.759784
854.331000	135.811824	2.727561	0.084333	16.071257	0.169867	7.776075
854.351000	135.811824	2.731486	0.084331	16.094384	0.169861	7.787265
854.371000	135.811824	2.728802	0.084333	16.078573	0.169865	7.779615
854.391000	135.811824	2.725403	0.084335	16.058547	0.169870	7.769925
854.411000	135.811824	2.727172	0.084334	16.068967	0.169867	7.774967
854.431000	135.811824	2.729182	0.084332	16.080809	0.169864	7.780697
854.451000	135.811824	2.736689	0.084327	16.125042	0.169853	7.802099
854.471000	135.811824	2.726183	0.084335	16.063143	0.169869	7.772149
854.491000	135.811744	2.729426	0.084332	16.082247	0.169864	7.781392
854.511000	135.811824	2.733068	0.084329	16.103710	0.169858	7.791777
854.531000	135.811824	2.728883	0.084333	16.079047	0.169865	7.779844
854.551000	135.811824	2.728774	0.084333	16.078405	0.169865	7.779533
854.571000	135.811824	2.734460	0.084328	16.111913	0.169856	7.795746
854.591000	135.811824	2.732775	0.084330	16.101980	0.169859	7.790940
854.611000	135.811824	2.726568	0.084334	16.065407	0.169868	7.773244
854.631000	135.811824	2.733813	0.084329	16.108096	0.169857	7.793900
854.651000	135.811824	2.725109	0.084335	16.056814	0.169870	7.769087
854.671000	135.811824	2.729117	0.084332	16.080425	0.169864	7.780511
854.691000	135.811824	2.729644	0.084332	16.083534	0.169863	7.782015
854.711000	135.811824	2.732112	0.084330	16.098076	0.169860	7.789051
854.731000	135.811824	2.726565	0.084334	16.065389	0.169868	7.773236
854.751000	135.811824	2.734882	0.084328	16.114397	0.169856	7.796948
854.771000	135.811824	2.733994	0.084329	16.109164	0.169857	7.794416
854.791000	135.811824	2.725293	0.084335	16.057897	0.169870	7.769611
854.811000	135.811824	2.730142	0.084332	16.086467	0.169863	7.783434
854.831000	135.811824	2.727830	0.084333	16.072842	0.169866	7.776842
854.851000	135.811824	2.734016	0.084329	16.109293	0.169857	7.794479
854.871000	135.811824	2.734067	0.084329	16.109594	0.169857	7.794624
854.891000	135.811824	2.725248	0.084335	16.057630	0.169870	7.769481
854.911000	135.811824	2.727220	0.084334	16.069252	0.169867	7.775105
854.931000	135.811824	2.725460	0.084335	16.058879	0.169870	7.770086
854.951000	135.811824	2.720402	0.084339	16.029075	0.169877	7.755665
854.971000	135.811824	2.729099	0.084332	16.080324	0.169864	7.780462
854.991000	135.811824	2.731865	0.084330	16.096617	0.169860	7.788345
855.011000	135.811824	2.728542	0.084333	16.077042	0.169865	7.778874
855.031000	135.811824	2.731606	0.084330	16.095091	0.169861	7.787607
855.051000	135.811824	2.726170	0.084335	16.063063	0.169869	7.772110
855.071000	135.811824	2.721991	0.084338	16.038443	0.169875	7.760198
855.091000	135.811824	2.725079	0.084335	16.056638	0.169870	7.769001
855.111000	135.811824	2.725910	0.084335	16.061531	0.169869	7.771369
855.131000	135.811824	2.724673	0.084336	16.054241	0.169871	7.767842
855.151000	135.811824	2.729425	0.084332	16.082241	0.169864	7.781390
855.171000	135.811824	2.726941	0.084334	16.067609	0.169867	7.774310
855.191000	135.811824	2.725525	0.084335	16.059262	0.169870	7.770271
855.211000	135.811744	2.732462	0.084330	16.100138	0.169859	7.790049
855.231000	135.811824	2.725738	0.084335	16.060516	0.169869	7.770878
855.251000	135.811824	2.725727	0.084335	16.060451	0.169869	7.770846
855.271000	135.811824	2.725122	0.084335	16.056892	0.169870	7.769124
855.291000	135.811824	2.736688	0.084327	16.125040	0.169853	7.802098
855.311000	135.811824	2.728149	0.084333	16.074726	0.169866	7.777753
855.331000	135.811824	2.731886	0.084330	16.096744	0.169860	7.788407
855.351000	135.811824	2.726970	0.084334	16.067778	0.169867	7.774391
855.371000	135.811824	2.731862	0.084330	16.096602	0.169860	7.788338
855.391000	135.811824	2.730642	0.084331	16.089415	0.169862	7.784861
855.411000	135.811824	2.729156	0.084332	16.080658	0.169864	7.780624
855.431000	135.811824	2.734693	0.084328	16.113286	0.169856	7.796410
855.451000	135.811824	2.738150	0.084326	16.133654	0.169851	7.806265
855.471000	135.811824	2.734861	0.084328	16.114273	0.169856	7.796888
855.491000	135.811824	2.734426	0.084328	16.111710	0.169856	7.795648
855.511000	135.811824	2.728100	0.084333	16.074433	0.169866	7.777612
855.531000	135.811824	2.735333	0.084328	16.117052	0.169855	7.798233
855.551000	135.811824	2.732005	0.084330	16.097444	0.169860	7.788745
855.571000	135.811744	2.730370	0.084331	16.087811	0.169862	7.784085
855.591000	135.811824	2.722872	0.084337	16.043632	0.169873	7.762709
855.611000	135.811824	2.719388	0.084340	16.023101	0.169879	7.752775
855.631000	135.811824	2.722815	0.084337	16.043296	0.169874	7.762546
855.651000	135.811824	2.730779	0.084331	16.090223	0.169862	7.785252
855.671000	135.811824	2.728095	0.084333	16.074407	0.169866	7.777599
855.691000	135.811824	2.732826	0.084330	16.102280	0.169859	7.791086
855.711000	135.811824	2.729021	0.084332	16.079861	0.169864	7.780238
855.731000	135.811824	2.729736	0.084332	16.084078	0.169863	7.782278
855.751000	135.811824	2.734296	0.084328	16.110944	0.169857	7.795277
855.771000	135.811824	2.728929	0.084332	16.079319	0.169864	7.779976
855.791000	135.811824	2.728638	0.084333	16.077607	0.169865	7.779147
855.811000	135.811824	2.729769	0.084332	16.084267	0.169863	7.782370
855.831000	135.811824	2.714125	0.084344	15.992091	0.169886	7.737770
855.851000	135.811824	2.716313	0.084342	16.004982	0.169883	7.744008
855.871000	135.811824	2.725539	0.084335	16.059345	0.169870	7.770311
855.891000	135.811824	2.724116	0.084336	16.050964	0.169872	7.766256
855.911000	135.811824	2.724927	0.084335	16.055741	0.169870	7.768568
855.931000	135.811824	2.728228	0.084333	16.075187	0.169866	7.777976
855.951000	135.811824	2.726341	0.084334	16.064073	0.169868	7.772599
855.971000	135.811824	2.720090	0.084339	16.027239	0.169878	7.754777
855.991000	135.811824	2.727409	0.084334	16.070366	0.169867	7.775644
856.011000	135.811824	2.727331	0.084334	16.069905	0.169867	7.775421
856.031000	135.811824	2.726922	0.084334	16.067493	0.169867	7.774254
856.051000	135.811824	2.731337	0.084331	16.093511	0.169861	7.786842
856.071000	135.811824	2.724183	0.084336	16.051358	0.169872	7.766447
856.091000	135.811824	2.728351	0.084333	16.075918	0.169865	7.778330
856.111000	135.811824	2.723540	0.084337	16.047565	0.169872	7.764612
856.131000	135.811824	2.724682	0.084336	16.054296	0.169871	7.767868
856.151000	135.811824	2.724673	0.084336	16.054244	0.169871	7.767843
856.171000	135.811824	2.725302	0.084335	16.057951	0.169870	7.769637
856.191000	135.811824	2.730444	0.084331	16.088249	0.169862	7.784297
856.211000	135.811824	2.724271	0.084336	16.051873	0.169871	7.766696
856.231000	135.811824	2.719699	0.084339	16.024935	0.169878	7.753662
856.251000	135.811824	2.729784	0.084332	16.084361	0.169863	7.782415
856.271000	135.811824	2.726007	0.084335	16.062104	0.169869	7.771646
856.291000	135.811824	2.727550	0.084334	16.071192	0.169867	7.776044
856.311000	135.811744	2.726190	0.084334	16.063182	0.169868	7.772168
856.331000	135.811824	2.731993	0.084330	16.097374	0.169860	7.788711
856.351000	135.811824	2.730700	0.084331	16.089757	0.169862	7.785026
856.371000	135.811824	2.729740	0.084332	16.084096	0.169863	7.782287
856.391000	135.811824	2.732580	0.084330	16.100832	0.169859	7.790385
856.411000	135.811824	2.733053	0.084329	16.103620	0.169858	7.791734
856.431000	135.811824	2.727320	0.084334	16.069842	0.169867	7.775390
856.451000	135.811824	2.723713	0.084336	16.048588	0.169872	7.765107
856.471000	135.811824	2.724623	0.084336	16.053951	0.169871	7.767701
856.491000	135.811824	2.723489	0.084337	16.047267	0.169873	7.764467
856.511000	135.811824	2.719924	0.084339	16.026262	0.169878	7.754304
856.531000	135.811824	2.726076	0.084335	16.062511	0.169869	7.771843
856.551000	135.811824	2.725668	0.084335	16.060107	0.169869	7.770680
856.571000	135.811824	2.722622	0.084337	16.042156	0.169874	7.761994
856.591000	135.811824	2.730467	0.084331	16.088384	0.169862	7.784362
856.611000	135.811824	2.727484	0.084334	16.070806	0.169867	7.775857
856.631000	135.811824	2.719786	0.084339	16.025446	0.169878	7.753909
856.651000	135.811824	2.724818	0.084336	16.055096	0.169871	7.768255
856.671000	135.811824	2.727848	0.084333	16.072949	0.169866	7.776893
856.691000	135.811824	2.728473	0.084333	16.076633	0.169865	7.778676
856.711000	135.811824	2.720491	0.084339	16.029601	0.169877	7.755920
856.731000	135.811824	2.735872	0.084327	16.120229	0.169854	7.799770
856.751000	135.811824	2.729563	0.084332	16.083057	0.169864	7.781785
856.771000	135.811824	2.731160	0.084331	16.092464	0.169861	7.786336
856.791000	135.811824	2.736903	0.084326	16.126306	0.169853	7.802711
856.811000	135.811824	2.737688	0.084326	16.130928	0.169852	7.804947
856.831000	135.811824	2.732587	0.084330	16.100874	0.169859	7.790405
856.851000	135.811824	2.736344	0.084327	16.123008	0.169854	7.801115
856.871000	135.811824	2.737150	0.084326	16.127757	0.169852	7.803412
856.891000	135.811824	2.726372	0.084334	16.064252	0.169868	7.772685
856.911000	135.811824	2.729349	0.084332	16.081796	0.169864	7.781174
856.931000	135.811824	2.732058	0.084330	16.097757	0.169860	7.788897
856.951000	135.811824	2.733795	0.084329	16.107993	0.169857	7.793850
856.971000	135.811824	2.730845	0.084331	16.090609	0.169862	7.785439
856.991000	135.811824	2.729933	0.084332	16.085234	0.169863	7.782837
857.011000	135.811824	2.731818	0.084330	16.096342	0.169860	7.788213
857.031000	135.811824	2.726766	0.084334	16.066576	0.169868	7.773810
857.051000	135.811824	2.732540	0.084330	16.100596	0.169859	7.790271
857.071000	135.811824	2.724188	0.084336	16.051386	0.169871	7.766460
857.091000	135.811824	2.723717	0.084336	16.048609	0.169872	7.765117
857.111000	135.811824	2.727815	0.084333	16.072754	0.169866	7.776799
857.131000	135.811824	2.727946	0.084333	16.073526	0.169866	7.777173
857.151000	135.811824	2.722935	0.084337	16.044003	0.169873	7.762888
857.171000	135.811824	2.729488	0.084332	16.082612	0.169864	7.781569
857.191000	135.811824	2.723221	0.084337	16.045689	0.169873	7.763704
857.211000	135.811824	2.725585	0.084335	16.059620	0.169869	7.770444
857.231000	135.811824	2.720158	0.084339	16.027643	0.169877	7.754972
857.251000	135.811824	2.725829	0.084335	16.061052	0.169869	7.771137
857.271000	135.811824	2.724805	0.084336	16.055024	0.169871	7.768220
857.291000	135.811824	2.731306	0.084331	16.093324	0.169861	7.786752
857.311000	135.811824	2.731904	0.084330	16.096848	0.169860	7.788457
857.331000	135.811824	2.724340	0.084336	16.052283	0.169871	7.766894
857.351000	135.811824	2.731658	0.084330	16.095402	0.169860	7.787757
857.371000	135.811824	2.731260	0.084331	16.093055	0.169861	7.786622
857.391000	135.811824	2.734101	0.084329	16.109793	0.169857	7.794721
857.411000	135.811824	2.726372	0.084334	16.064252	0.169868	7.772685
857.431000	135.811824	2.727467	0.084334	16.070708	0.169867	7.775809
857.451000	135.811824	2.725005	0.084335	16.056197	0.169870	7.768788
857.471000	135.811824	2.729360	0.084332	16.081858	0.169864	7.781204
857.491000	135.811824	2.721598	0.084338	16.036122	0.169875	7.759075
857.511000	135.811744	2.723514	0.084336	16.047415	0.169872	7.764539
857.531000	135.811744	2.728277	0.084333	16.075477	0.169865	7.778117
857.551000	135.811824	2.721670	0.084338	16.036547	0.169875	7.759280
857.571000	135.811824	2.728406	0.084333	16.076239	0.169865	7.778485
857.591000	135.811744	2.726616	0.084334	16.065689	0.169868	7.773381
857.611000	135.811824	2.724941	0.084335	16.055824	0.169870	7.768608
857.631000	135.811824	2.733764	0.084329	16.107811	0.169857	7.793762
857.651000	135.811824	2.730366	0.084331	16.087785	0.169862	7.784072
857.671000	135.811824	2.729640	0.084332	16.083508	0.169863	7.782003
857.691000	135.811824	2.727420	0.084334	16.070430	0.169867	7.775675
857.711000	135.811824	2.727628	0.084333	16.071653	0.169866	7.776267
857.731000	135.811824	2.727526	0.084334	16.071055	0.169867	7.775977
857.751000	135.811824	2.734779	0.084328	16.113791	0.169856	7.796655
857.771000	135.811824	2.731398	0.084331	16.093868	0.169861	7.787015
857.791000	135.811824	2.735831	0.084327	16.119990	0.169854	7.799654
857.811000	135.811824	2.731978	0.084330	16.097286	0.169860	7.788669
857.831000	135.811824	2.736175	0.084327	16.122014	0.169854	7.800633
857.851000	135.811824	2.727691	0.084333	16.072024	0.169866	7.776446
857.871000	135.811824	2.726580	0.084334	16.065480	0.169868	7.773280
857.891000	135.811824	2.723830	0.084336	16.049277	0.169872	7.765440
857.911000	135.811824	2.729583	0.084332	16.083177	0.169864	7.781842
857.931000	135.811824	2.723043	0.084337	16.044638	0.169873	7.763195
857.951000	135.811824	2.730319	0.084331	16.087511	0.169862	7.783939
857.971000	135.811824	2.728914	0.084332	16.079234	0.169865	7.779934
857.991000	135.811824	2.727337	0.084334	16.069941	0.169867	7.775438
858.011000	135.811824	2.734188	0.084329	16.110306	0.169857	7.794969
858.031000	135.811824	2.733235	0.084329	16.104695	0.169858	7.792254
858.051000	135.811824	2.720554	0.084339	16.029972	0.169877	7.756099
858.071000	135.811744	2.726851	0.084334	16.067078	0.169867	7.774053
858.091000	135.811824	2.727105	0.084334	16.068570	0.169867	7.774775
858.111000	135.811824	2.722120	0.084338	16.039202	0.169875	7.760565
858.131000	135.811824	2.727741	0.084333	16.072319	0.169866	7.776589
858.151000	135.811824	2.725885	0.084335	16.061384	0.169869	7.771298
858.171000	135.811824	2.730875	0.084331	16.090788	0.169862	7.785525
858.191000	135.811824	2.731510	0.084331	16.094526	0.169861	7.787334
858.211000	135.811824	2.726750	0.084334	16.066480	0.169868	7.773763
858.231000	135.811824	2.724076	0.084336	16.050723	0.169872	7.766140
858.251000	135.811824	2.726608	0.084334	16.065643	0.169868	7.773358
858.271000	135.811824	2.732250	0.084330	16.098887	0.169860	7.789443
858.291000	135.811824	2.728115	0.084333	16.074524	0.169866	7.777656
858.311000	135.811824	2.729001	0.084332	16.079744	0.169864	7.780181
858.331000	135.811824	2.740080	0.084324	16.145024	0.169848	7.811767
858.351000	135.811824	2.727678	0.084333	16.071949	0.169866	7.776410
858.371000	135.811824	2.725100	0.084335	16.056757	0.169870	7.769059
858.391000	135.811824	2.731264	0.084331	16.093078	0.169861	7.786633
858.411000	135.811744	2.732270	0.084330	16.099006	0.169859	7.789501
858.431000	135.811744	2.726163	0.084334	16.063021	0.169868	7.772090
858.451000	135.811824	2.726074	0.084335	16.062498	0.169869	7.771837
858.471000	135.811824	2.726066	0.084335	16.062451	0.169869	7.771814
858.491000	135.811824	2.732610	0.084330	16.101011	0.169859	7.790471
858.511000	135.811824	2.732234	0.084330	16.098796	0.169860	7.789400
858.531000	135.811824	2.739375	0.084325	16.140869	0.169849	7.809756
858.551000	135.811824	2.728316	0.084333	16.075708	0.169865	7.778228
858.571000	135.811824	2.732488	0.084330	16.100291	0.169859	7.790123
858.591000	135.811824	2.732860	0.084330	16.102485	0.169859	7.791185
858.611000	135.811824	2.731982	0.084330	16.097311	0.169860	7.788681
858.631000	135.811824	2.728569	0.084333	16.077197	0.169865	7.778949
858.651000	135.811824	2.730753	0.084331	16.090068	0.169862	7.785177
858.671000	135.811824	2.734059	0.084329	16.109545	0.169857	7.794600
858.691000	135.811824	2.729970	0.084332	16.085451	0.169863	7.782943
858.711000	135.811824	2.728700	0.084333	16.077972	0.169865	7.779324
858.731000	135.811824	2.727596	0.084333	16.071464	0.169866	7.776175
858.751000	135.811824	2.735479	0.084328	16.117913	0.169855	7.798649
858.771000	135.811824	2.728001	0.084333	16.073850	0.169866	7.777330
858.791000	135.811824	2.728808	0.084333	16.078607	0.169865	7.779631
858.811000	135.811824	2.728822	0.084333	16.078687	0.169865	7.779670
858.831000	135.811824	2.725660	0.084335	16.060057	0.169869	7.770656
858.851000	135.811824	2.727744	0.084333	16.072340	0.169866	7.776599
858.871000	135.811824	2.729071	0.084332	16.080158	0.169864	7.780382
858.891000	135.811824	2.728520	0.084333	16.076910	0.169865	7.778810
858.911000	135.811824	2.719346	0.084340	16.022858	0.169879	7.752657
858.931000	135.811824	2.726598	0.084334	16.065588	0.169868	7.773332
858.951000	135.811824	2.726176	0.084335	16.063099	0.169869	7.772128
858.971000	135.811824	2.721365	0.084338	16.034752	0.169876	7.758412
858.991000	135.811824	2.723524	0.084337	16.047474	0.169872	7.764568
859.011000	135.811824	2.724824	0.084336	16.055132	0.169871	7.768273
859.031000	135.811824	2.727386	0.084334	16.070231	0.169867	7.775578
859.051000	135.811744	2.725264	0.084335	16.057723	0.169870	7.769527
859.071000	135.811824	2.729622	0.084332	16.083402	0.169863	7.781951
859.091000	135.811824	2.725382	0.084335	16.058420	0.169870	7.769864
859.111000	135.811824	2.728647	0.084333	16.077658	0.169865	7.779172
859.131000	135.811824	2.729102	0.084332	16.080337	0.169864	7.780468
859.151000	135.811824	2.722167	0.084338	16.039477	0.169874	7.760698
859.171000	135.811824	2.723818	0.084336	16.049205	0.169872	7.765405
859.191000	135.811824	2.729714	0.084332	16.083946	0.169863	7.782215
859.211000	135.811824	2.726420	0.084334	16.064537	0.169868	7.772823
859.231000	135.811744	2.733595	0.084329	16.106811	0.169858	7.793278
859.251000	135.811824	2.724090	0.084336	16.050806	0.169872	7.766180
859.271000	135.811824	2.724443	0.084336	16.052889	0.169871	7.767188
859.291000	135.811744	2.729812	0.084332	16.084524	0.169863	7.782494
859.311000	135.811824	2.728002	0.084333	16.073861	0.169866	7.777335
859.331000	135.811744	2.733517	0.084329	16.106353	0.169858	7.793056
859.351000	135.811824	2.727643	0.084333	16.071741	0.169866	7.776309
859.371000	135.811824	2.731223	0.084331	16.092837	0.169861	7.786517
859.391000	135.811824	2.730247	0.084331	16.087089	0.169863	7.783735
859.411000	135.811824	2.727426	0.084334	16.070467	0.169867	7.775693
859.431000	135.811824	2.733352	0.084329	16.105381	0.169858	7.792586
859.451000	135.811824	2.732988	0.084329	16.103239	0.169859	7.791549
859.471000	135.811824	2.731919	0.084330	16.096936	0.169860	7.788500
859.491000	135.811824	2.735047	0.084328	16.115366	0.169855	7.797417
859.511000	135.811824	2.734210	0.084329	16.110436	0.169857	7.795032
859.531000	135.811744	2.731817	0.084330	16.096337	0.169860	7.788210
859.551000	135.811824	2.725595	0.084335	16.059674	0.169869	7.770470
859.571000	135.811824	2.717306	0.084341	16.010834	0.169882	7.746839
859.591000	135.811824	2.729130	0.084332	16.080506	0.169864	7.780550
859.611000	135.811824	2.726810	0.084334	16.066832	0.169868	7.773934
859.631000	135.811824	2.723495	0.084337	16.047301	0.169873	7.764484
859.651000	135.811824	2.728791	0.084333	16.078506	0.169865	7.779582
859.671000	135.811824	2.727812	0.084333	16.072739	0.169866	7.776792
859.691000	135.811824	2.727198	0.084334	16.069120	0.169867	7.775041
859.711000	135.811824	2.731326	0.084331	16.093444	0.169861	7.786810
859.731000	135.811824	2.726983	0.084334	16.067853	0.169867	7.774428
859.751000	135.811824	2.724792	0.084336	16.054946	0.169871	7.768183
859.771000	135.811824	2.725409	0.084335	16.058581	0.169870	7.769941
859.791000	135.811824	2.724571	0.084336	16.053643	0.169871	7.767552
859.811000	135.811824	2.721638	0.084338	16.036358	0.169875	7.759189
859.831000	135.811824	2.723295	0.084337	16.046122	0.169873	7.763913
859.851000	135.811824	2.722261	0.084337	16.040029	0.169874	7.760965
859.871000	135.811744	2.727869	0.084333	16.073076	0.169866	7.776955
859.891000	135.811824	2.728932	0.084332	16.079340	0.169864	7.779986
859.911000	135.811824	2.721021	0.084338	16.032726	0.169876	7.757431
859.931000	135.811824	2.719503	0.084340	16.023783	0.169878	7.753104
859.951000	135.811824	2.726537	0.084334	16.065228	0.169868	7.773158
859.971000	135.811824	2.731317	0.084331	16.093392	0.169861	7.786785
859.991000	135.811824	2.732539	0.084330	16.100589	0.169859	7.790267
860.011000	135.811824	2.727353	0.084334	16.070031	0.169867	7.775482
860.031000	135.811824	2.723781	0.084336	16.048990	0.169872	7.765301
860.051000	135.811824	2.725791	0.084335	16.060829	0.169869	7.771029
860.071000	135.811824	2.726607	0.084334	16.065638	0.169868	7.773356
860.091000	135.811824	2.721994	0.084338	16.038459	0.169875	7.760205
860.111000	135.811824	2.724662	0.084336	16.054176	0.169871	7.767810
860.131000	135.811824	2.727228	0.084334	16.069298	0.169867	7.775127
[truncated: 1,003 more rows]
