# Supplementary material for: Stress relaxation in the presence of sudden strain bursts: Methodology and stress relaxation data of microcast aluminium microwires
Source: Data Brief. 2018 Nov 14;21:2134–41. doi: 10.1016/j.dib.2018.11.047 (PMC6265499; doi:10.1016/j.dib.2018.11.047)
Supplement: Supplementary file 2 — Supplementary material [file mmc2.zip › Data in brief/As-cast/Al4N/Al_20_r_10/Stress relaxation txt files/Al_20_r_10_StressStrain.txt_Relaxcycle8.txt]

Time[s]	Motordispl[�m]	Force[mN]	EngStrain	EngStress[MPa]	Shearstrain	Shearstress [MPa]
1221.570000	238.217535	3.204257	0.149108	18.880033	0.295498	9.135101
1221.590000	238.223746	3.212634	0.149106	18.929396	0.295494	9.158985
1221.610000	238.228021	3.208866	0.149112	18.907191	0.295504	9.148241
1221.630000	238.228101	3.191321	0.149125	18.803815	0.295530	9.098222
1221.650000	238.228101	3.186948	0.149128	18.778045	0.295536	9.085754
1221.670000	238.228101	3.190581	0.149125	18.799455	0.295531	9.096113
1221.690000	238.228101	3.186967	0.149128	18.778156	0.295536	9.085808
1221.710000	238.228182	3.186912	0.149128	18.777838	0.295536	9.085654
1221.730000	238.228182	3.187421	0.149128	18.780833	0.295535	9.087103
1221.750000	238.228101	3.187959	0.149127	18.784004	0.295534	9.088637
1221.770000	238.228101	3.188534	0.149127	18.787395	0.295534	9.090278
1221.790000	238.228182	3.187915	0.149127	18.783747	0.295535	9.088513
1221.810000	238.228182	3.185762	0.149129	18.771058	0.295538	9.082373
1221.830000	238.228101	3.186953	0.149128	18.778076	0.295536	9.085769
1221.850000	238.228182	3.189277	0.149126	18.791771	0.295533	9.092395
1221.870000	238.228182	3.196127	0.149121	18.832131	0.295523	9.111923
1221.890000	238.228182	3.190433	0.149125	18.798584	0.295531	9.095692
1221.910000	238.228101	3.185544	0.149129	18.769773	0.295538	9.081751
1221.930000	238.228182	3.190768	0.149125	18.800558	0.295530	9.096647
1221.950000	238.228182	3.188576	0.149127	18.787641	0.295534	9.090397
1221.970000	238.228182	3.185378	0.149129	18.768794	0.295538	9.081278
1221.990000	238.228101	3.181205	0.149132	18.744206	0.295544	9.069381
1222.010000	238.228101	3.186627	0.149128	18.776156	0.295536	9.084840
1222.030000	238.228101	3.184139	0.149130	18.761496	0.295540	9.077746
1222.050000	238.228101	3.181365	0.149132	18.745149	0.295544	9.069837
1222.070000	238.228182	3.177346	0.149135	18.721470	0.295550	9.058380
1222.090000	238.228182	3.172854	0.149139	18.695003	0.295556	9.045574
1222.110000	238.228182	3.183649	0.149131	18.758607	0.295541	9.076349
1222.130000	238.228182	3.176638	0.149136	18.717301	0.295551	9.056363
1222.150000	238.228101	3.178952	0.149134	18.730936	0.295547	9.062960
1222.170000	238.228182	3.181586	0.149132	18.746454	0.295544	9.070469
1222.190000	238.228182	3.177779	0.149135	18.724024	0.295549	9.059616
1222.210000	238.228182	3.181550	0.149132	18.746239	0.295544	9.070365
1222.230000	238.228182	3.186126	0.149129	18.773206	0.295537	9.083412
1222.250000	238.228182	3.179056	0.149134	18.731547	0.295547	9.063256
1222.270000	238.228182	3.153846	0.149153	18.583005	0.295583	8.991384
1222.290000	238.228182	3.150021	0.149156	18.560466	0.295589	8.980478
1222.310000	238.228182	3.154492	0.149152	18.586811	0.295583	8.993225
1222.330000	238.228101	3.150001	0.149156	18.560350	0.295589	8.980422
1222.350000	238.228101	3.149871	0.149156	18.559585	0.295589	8.980052
1222.370000	238.228101	3.146928	0.149158	18.542243	0.295593	8.971661
1222.390000	238.228182	3.145333	0.149159	18.532844	0.295596	8.967114
1222.410000	238.228182	3.150390	0.149155	18.562640	0.295588	8.981530
1222.430000	238.228182	3.152174	0.149154	18.573153	0.295586	8.986617
1222.450000	238.228182	3.156191	0.149151	18.596819	0.295580	8.998068
1222.470000	238.228182	3.151215	0.149155	18.567500	0.295587	8.983882
1222.490000	238.228101	3.151370	0.149155	18.568414	0.295587	8.984324
1222.510000	238.228182	3.146437	0.149158	18.539347	0.295594	8.970260
1222.530000	238.228182	3.152437	0.149154	18.574700	0.295585	8.987365
1222.550000	238.228182	3.150403	0.149155	18.562720	0.295588	8.981569
1222.570000	238.228182	3.144154	0.149160	18.525896	0.295597	8.963752
1222.590000	238.228182	3.145574	0.149159	18.534267	0.295595	8.967802
1222.610000	238.228101	3.148325	0.149157	18.550477	0.295591	8.975645
1222.630000	238.228182	3.147701	0.149158	18.546798	0.295592	8.973865
1222.650000	238.228182	3.147689	0.149158	18.546725	0.295592	8.973830
1222.670000	238.228182	3.130568	0.149170	18.445847	0.295617	8.925020
1222.690000	238.228101	3.113753	0.149183	18.346768	0.295641	8.877081
1222.710000	238.228182	3.120933	0.149178	18.389074	0.295631	8.897550
1222.730000	238.228182	3.110830	0.149185	18.329545	0.295645	8.868747
1222.750000	238.228182	3.112155	0.149184	18.337354	0.295643	8.872525
1222.770000	238.228182	3.103152	0.149191	18.284304	0.295656	8.846857
1222.790000	238.228182	3.103067	0.149191	18.283807	0.295656	8.846617
1222.810000	238.228182	3.105862	0.149189	18.300276	0.295652	8.854585
1222.830000	238.228101	3.108691	0.149187	18.316944	0.295648	8.862650
1222.850000	238.228182	3.109757	0.149186	18.323227	0.295647	8.865690
1222.870000	238.228182	3.109072	0.149186	18.319190	0.295648	8.863737
1222.890000	238.228101	3.106965	0.149188	18.306771	0.295651	8.857728
1222.910000	238.228101	3.112489	0.149184	18.339323	0.295643	8.873478
1222.930000	238.228101	3.104739	0.149190	18.293659	0.295654	8.851384
1222.950000	238.228101	3.108764	0.149187	18.317372	0.295648	8.862857
1222.970000	238.228182	3.110533	0.149185	18.327797	0.295646	8.867901
1222.990000	238.228182	3.102803	0.149191	18.282250	0.295657	8.845863
1223.010000	238.228101	3.099414	0.149194	18.262283	0.295661	8.836203
1223.030000	238.228182	3.096001	0.149196	18.242169	0.295666	8.826470
1223.050000	238.228182	3.101949	0.149192	18.277216	0.295658	8.843428
1223.070000	238.228182	3.099083	0.149194	18.260330	0.295662	8.835258
1223.090000	238.228182	3.103165	0.149191	18.284385	0.295656	8.846896
1223.110000	238.228182	3.103176	0.149191	18.284447	0.295656	8.846926
1223.130000	238.228182	3.105675	0.149189	18.299172	0.295653	8.854051
1223.150000	238.228101	3.104129	0.149190	18.290061	0.295655	8.849643
1223.170000	238.228182	3.098834	0.149194	18.258864	0.295662	8.834548
1223.190000	238.228101	3.102463	0.149191	18.280245	0.295657	8.844893
1223.210000	238.228182	3.095663	0.149197	18.240180	0.295667	8.825508
1223.230000	238.228182	3.101171	0.149192	18.272633	0.295659	8.841210
1223.250000	238.228182	3.102030	0.149192	18.277693	0.295658	8.843658
1223.270000	238.228182	3.097015	0.149196	18.248146	0.295665	8.829362
1223.290000	238.228101	3.093830	0.149198	18.229382	0.295669	8.820283
1223.310000	238.228182	3.099671	0.149194	18.263794	0.295661	8.836933
1223.330000	238.228182	3.102262	0.149192	18.279063	0.295657	8.844322
1223.350000	238.228101	3.097987	0.149195	18.253874	0.295664	8.832134
1223.370000	238.228182	3.101313	0.149192	18.273473	0.295659	8.841617
1223.390000	238.228182	3.100357	0.149193	18.267840	0.295660	8.838891
1223.430000	238.228101	3.097214	0.149195	18.249317	0.295665	8.829929
1223.430000	238.228101	3.092060	0.149199	18.218949	0.295672	8.815235
1223.450000	238.228182	3.097312	0.149195	18.249897	0.295665	8.830210
1223.470000	238.228182	3.099297	0.149194	18.261594	0.295662	8.835869
1223.490000	238.228182	3.103141	0.149191	18.284242	0.295656	8.846827
1223.510000	238.228182	3.107358	0.149188	18.309087	0.295650	8.858848
1223.530000	238.228182	3.109753	0.149186	18.323203	0.295647	8.865679
1223.550000	238.228182	3.108971	0.149187	18.318592	0.295648	8.863448
1223.570000	238.228101	3.106744	0.149188	18.305473	0.295651	8.857100
1223.590000	238.228101	3.105074	0.149189	18.295631	0.295653	8.852338
1223.610000	238.228182	3.100306	0.149193	18.267540	0.295660	8.838746
1223.630000	238.228182	3.110649	0.149185	18.328481	0.295645	8.868232
1223.650000	238.228101	3.105191	0.149189	18.296320	0.295653	8.852671
1223.670000	238.228182	3.100763	0.149193	18.270229	0.295660	8.840047
1223.690000	238.228182	3.097190	0.149195	18.249180	0.295665	8.829862
1223.710000	238.228182	3.088981	0.149202	18.200809	0.295677	8.806458
1223.730000	238.228182	3.099231	0.149194	18.261203	0.295662	8.835680
1223.750000	238.228101	3.099406	0.149194	18.262234	0.295661	8.836179
1223.770000	238.228182	3.098538	0.149194	18.257123	0.295663	8.833706
1223.790000	238.228182	3.096938	0.149196	18.247690	0.295665	8.829142
1223.810000	238.228182	3.101102	0.149192	18.272229	0.295659	8.841015
1223.830000	238.228182	3.098354	0.149195	18.256037	0.295663	8.833180
1223.850000	238.228182	3.099788	0.149193	18.264488	0.295661	8.837269
1223.870000	238.228182	3.094791	0.149197	18.235042	0.295668	8.823022
1223.890000	238.228182	3.096518	0.149196	18.245219	0.295666	8.827946
1223.910000	238.228182	3.101438	0.149192	18.274206	0.295659	8.841971
1223.930000	238.228182	3.095137	0.149197	18.237081	0.295668	8.824009
1223.950000	238.228182	3.090310	0.149201	18.208641	0.295675	8.810248
1223.970000	238.228182	3.092378	0.149199	18.220827	0.295672	8.816144
1223.990000	238.228182	3.088522	0.149202	18.198102	0.295677	8.805148
1224.010000	238.228182	3.090052	0.149201	18.207117	0.295675	8.809511
1224.030000	238.228182	3.079005	0.149209	18.142029	0.295691	8.778018
1224.050000	238.228182	3.087633	0.149203	18.192866	0.295678	8.802615
1224.070000	238.228182	3.078626	0.149209	18.139793	0.295691	8.776936
1224.090000	238.228182	3.076192	0.149211	18.125451	0.295695	8.769996
1224.110000	238.228101	3.078135	0.149210	18.136899	0.295692	8.775536
1224.130000	238.228101	3.078127	0.149210	18.136853	0.295692	8.775513
1224.150000	238.228182	3.085176	0.149204	18.178389	0.295682	8.795610
1224.170000	238.228182	3.071710	0.149215	18.099044	0.295701	8.757219
1224.190000	238.228182	3.075378	0.149212	18.120656	0.295696	8.767676
1224.210000	238.228182	3.076921	0.149211	18.129752	0.295694	8.772077
1224.230000	238.228182	3.073083	0.149213	18.107135	0.295699	8.761134
1224.250000	238.228182	3.073750	0.149213	18.111062	0.295698	8.763034
1224.270000	238.228182	3.070539	0.149215	18.092145	0.295703	8.753881
1224.290000	238.228182	3.075636	0.149212	18.122179	0.295696	8.768413
1224.310000	238.228182	3.075952	0.149211	18.124042	0.295695	8.769314
1224.330000	238.228182	3.074885	0.149212	18.117754	0.295697	8.766272
1224.350000	238.228182	3.074796	0.149212	18.117228	0.295697	8.766018
1224.370000	238.228182	3.079738	0.149208	18.146345	0.295690	8.780106
1224.390000	238.228182	3.075484	0.149212	18.121280	0.295696	8.767978
1224.410000	238.228182	3.072505	0.149214	18.103731	0.295700	8.759487
1224.430000	238.228182	3.079257	0.149209	18.143516	0.295691	8.778737
1224.450000	238.228182	3.083354	0.149206	18.167653	0.295685	8.790416
1224.470000	238.228182	3.077547	0.149210	18.133438	0.295693	8.773861
1224.490000	238.228182	3.085836	0.149204	18.182278	0.295681	8.797492
1224.510000	238.228182	3.080066	0.149208	18.148280	0.295689	8.781042
1224.530000	238.228182	3.075361	0.149212	18.120560	0.295696	8.767630
1224.550000	238.228182	3.075756	0.149211	18.122884	0.295696	8.768754
1224.570000	238.228182	3.070141	0.149216	18.089798	0.295704	8.752746
1224.590000	238.228182	3.075655	0.149212	18.122288	0.295696	8.768466
1224.610000	238.228101	3.077216	0.149210	18.131485	0.295693	8.772916
1224.630000	238.228182	3.073988	0.149213	18.112467	0.295698	8.763714
1224.650000	238.228182	3.071207	0.149215	18.096081	0.295702	8.755785
1224.670000	238.228182	3.071078	0.149215	18.095321	0.295702	8.755418
1224.690000	238.228182	3.069834	0.149216	18.087990	0.295704	8.751871
1224.710000	238.228182	3.079766	0.149208	18.146511	0.295690	8.780186
1224.730000	238.228182	3.072977	0.149214	18.106508	0.295700	8.760831
1224.750000	238.228182	3.070863	0.149215	18.094052	0.295703	8.754804
1224.770000	238.228182	3.070182	0.149216	18.090039	0.295704	8.752862
1224.790000	238.228182	3.074260	0.149213	18.114068	0.295698	8.764488
1224.810000	238.228182	3.076627	0.149211	18.128019	0.295694	8.771239
1224.830000	238.228182	3.080176	0.149208	18.148928	0.295689	8.781356
1224.850000	238.228101	3.074984	0.149212	18.118337	0.295697	8.766554
1224.870000	238.228182	3.072291	0.149214	18.102467	0.295701	8.758875
1224.890000	238.228182	3.075933	0.149211	18.123930	0.295695	8.769261
1224.910000	238.228182	3.072897	0.149214	18.106042	0.295700	8.760605
1224.930000	238.228182	3.073785	0.149213	18.111270	0.295698	8.763135
1224.950000	238.228182	3.076266	0.149211	18.125889	0.295695	8.770208
1224.970000	238.228182	3.076310	0.149211	18.126148	0.295695	8.770334
1224.990000	238.228182	3.077500	0.149210	18.133161	0.295693	8.773727
1225.010000	238.228182	3.069241	0.149216	18.084498	0.295705	8.750181
1225.030000	238.228182	3.073037	0.149214	18.106866	0.295699	8.761004
1225.050000	238.228182	3.079505	0.149209	18.144977	0.295690	8.779444
1225.070000	238.228182	3.066592	0.149218	18.068886	0.295709	8.742627
1225.090000	238.228182	3.073724	0.149213	18.110915	0.295698	8.762963
1225.110000	238.228182	3.066406	0.149218	18.067790	0.295709	8.742097
1225.130000	238.228182	3.072385	0.149214	18.103024	0.295700	8.759145
1225.150000	238.228182	3.073933	0.149213	18.112143	0.295698	8.763557
1225.170000	238.228101	3.070130	0.149216	18.089733	0.295704	8.752714
1225.190000	238.228182	3.074960	0.149212	18.118195	0.295697	8.766485
1225.210000	238.228182	3.074104	0.149213	18.113153	0.295698	8.764046
1225.230000	238.228182	3.074541	0.149212	18.115728	0.295697	8.765292
1225.250000	238.228182	3.075511	0.149212	18.121441	0.295696	8.768056
1225.270000	238.228182	3.072061	0.149214	18.101114	0.295701	8.758221
1225.290000	238.228182	3.076480	0.149211	18.127153	0.295694	8.770820
1225.310000	238.228182	3.074114	0.149213	18.113210	0.295698	8.764074
1225.330000	238.228182	3.080943	0.149208	18.153446	0.295688	8.783542
1225.350000	238.228182	3.073170	0.149213	18.107648	0.295699	8.761382
1225.370000	238.228101	3.071509	0.149215	18.097860	0.295702	8.756647
1225.390000	238.228182	3.071196	0.149215	18.096018	0.295702	8.755755
1225.410000	238.228182	3.077504	0.149210	18.133187	0.295693	8.773739
1225.430000	238.228101	3.069463	0.149216	18.085803	0.295704	8.750813
1225.450000	238.228182	3.072431	0.149214	18.103290	0.295700	8.759274
1225.470000	238.228182	3.073213	0.149213	18.107899	0.295699	8.761504
1225.490000	238.228182	3.073717	0.149213	18.110868	0.295698	8.762940
1225.510000	238.228182	3.071821	0.149214	18.099697	0.295701	8.757535
1225.530000	238.228182	3.069333	0.149216	18.085039	0.295705	8.750443
1225.550000	238.228182	3.071107	0.149215	18.095490	0.295702	8.755500
1225.570000	238.228182	3.075422	0.149212	18.120915	0.295696	8.767801
1225.590000	238.228182	3.071011	0.149215	18.094925	0.295702	8.755226
1225.610000	238.228182	3.072845	0.149214	18.105733	0.295700	8.760456
1225.630000	238.228182	3.076735	0.149211	18.128653	0.295694	8.771546
1225.650000	238.228101	3.074580	0.149212	18.115954	0.295697	8.765401
1225.670000	238.228182	3.076227	0.149211	18.125658	0.295695	8.770097
1225.690000	238.228182	3.083984	0.149205	18.171363	0.295684	8.792211
1225.710000	238.228101	3.078469	0.149209	18.138868	0.295692	8.776488
1225.730000	238.228101	3.082099	0.149207	18.160260	0.295686	8.786838
1225.750000	238.228182	3.080205	0.149208	18.149099	0.295689	8.781438
1225.770000	238.228182	3.080159	0.149208	18.148827	0.295689	8.781307
1225.790000	238.228182	3.074419	0.149212	18.115008	0.295697	8.764944
1225.810000	238.228182	3.075491	0.149212	18.121324	0.295696	8.768000
1225.830000	238.228182	3.082513	0.149206	18.162697	0.295686	8.788018
1225.850000	238.228182	3.073235	0.149213	18.108029	0.295699	8.761567
1225.870000	238.228182	3.080086	0.149208	18.148399	0.295689	8.781100
1225.890000	238.228182	3.071915	0.149214	18.100252	0.295701	8.757804
1225.910000	238.228182	3.077344	0.149210	18.132241	0.295693	8.773282
1225.930000	238.228182	3.077582	0.149210	18.133645	0.295693	8.773961
1225.950000	238.228182	3.078858	0.149209	18.141164	0.295691	8.777599
1225.970000	238.228182	3.078134	0.149210	18.136894	0.295692	8.775533
1225.990000	238.228182	3.071354	0.149215	18.096946	0.295702	8.756204
1226.010000	238.228182	3.070324	0.149216	18.090876	0.295703	8.753267
1226.030000	238.228182	3.075872	0.149211	18.123570	0.295695	8.769086
1226.050000	238.228182	3.074446	0.149212	18.115166	0.295697	8.765020
1226.070000	238.228182	3.077125	0.149210	18.130951	0.295694	8.772658
1226.090000	238.228182	3.076858	0.149211	18.129376	0.295694	8.771895
1226.110000	238.228182	3.072276	0.149214	18.102381	0.295701	8.758834
1226.130000	238.228101	3.071215	0.149215	18.096130	0.295702	8.755809
1226.150000	238.228182	3.073998	0.149213	18.112526	0.295698	8.763743
1226.170000	238.228182	3.064375	0.149220	18.055826	0.295712	8.736308
1226.190000	238.228182	3.069740	0.149216	18.087438	0.295704	8.751604
1226.210000	238.228182	3.072862	0.149214	18.105834	0.295700	8.760505
1226.230000	238.228182	3.070130	0.149216	18.089736	0.295704	8.752716
1226.250000	238.228182	3.067982	0.149217	18.077080	0.295707	8.746592
1226.270000	238.228182	3.067077	0.149218	18.071746	0.295708	8.744011
1226.290000	238.228182	3.067265	0.149218	18.072852	0.295708	8.744546
1226.310000	238.228182	3.074373	0.149213	18.114739	0.295698	8.764813
1226.330000	238.228182	3.067325	0.149218	18.073207	0.295708	8.744718
1226.350000	238.228101	3.074395	0.149212	18.114863	0.295697	8.764873
1226.370000	238.228182	3.069918	0.149216	18.088487	0.295704	8.752111
1226.390000	238.228101	3.066787	0.149218	18.070036	0.295708	8.743184
1226.410000	238.228182	3.072022	0.149214	18.100881	0.295701	8.758108
1226.430000	238.228182	3.066909	0.149218	18.070759	0.295708	8.743534
1226.450000	238.228182	3.072799	0.149214	18.105459	0.295700	8.760323
1226.470000	238.228182	3.077725	0.149210	18.134487	0.295693	8.774369
1226.490000	238.228182	3.079324	0.149209	18.143910	0.295690	8.778928
1226.510000	238.228182	3.073396	0.149213	18.108977	0.295699	8.762025
1226.530000	238.228182	3.073247	0.149213	18.108104	0.295699	8.761603
1226.550000	238.228182	3.078386	0.149210	18.138381	0.295692	8.776253
1226.570000	238.228182	3.077115	0.149210	18.130894	0.295694	8.772630
1226.590000	238.228182	3.072335	0.149214	18.102728	0.295700	8.759002
1226.610000	238.228182	3.077590	0.149210	18.133692	0.295693	8.773984
1226.630000	238.228182	3.068174	0.149217	18.078207	0.295706	8.747137
1226.650000	238.228182	3.071335	0.149215	18.096837	0.295702	8.756151
1226.670000	238.228182	3.068573	0.149217	18.080560	0.295706	8.748276
1226.690000	238.228182	3.070959	0.149215	18.094622	0.295702	8.755080
1226.710000	238.228182	3.064822	0.149220	18.058459	0.295711	8.737582
1226.730000	238.228182	3.062035	0.149222	18.042039	0.295715	8.729637
1226.750000	238.228101	3.074856	0.149212	18.117581	0.295697	8.766188
1226.770000	238.228101	3.066522	0.149218	18.068477	0.295709	8.742429
1226.790000	238.228182	3.066754	0.149218	18.069842	0.295708	8.743090
1226.810000	238.228182	3.072024	0.149214	18.100897	0.295701	8.758116
1226.830000	238.228101	3.070363	0.149215	18.091109	0.295703	8.753380
1226.850000	238.228182	3.072228	0.149214	18.102096	0.295701	8.758696
1226.870000	238.228101	3.074358	0.149212	18.114648	0.295697	8.764769
1226.890000	238.228182	3.068845	0.149217	18.082166	0.295705	8.749053
1226.910000	238.228182	3.072683	0.149214	18.104780	0.295700	8.759995
1226.930000	238.228101	3.068695	0.149217	18.081280	0.295706	8.748624
1226.950000	238.228101	3.076137	0.149211	18.125127	0.295695	8.769840
1226.970000	238.228182	3.076959	0.149211	18.129974	0.295694	8.772185
1226.990000	238.228182	3.067184	0.149218	18.072376	0.295708	8.744316
1227.010000	238.228182	3.071122	0.149215	18.095581	0.295702	8.755543
1227.030000	238.228182	3.067875	0.149217	18.076451	0.295707	8.746288
1227.050000	238.228182	3.070921	0.149215	18.094394	0.295702	8.754969
1227.070000	238.228182	3.069505	0.149216	18.086052	0.295705	8.750933
1227.090000	238.228182	3.067745	0.149217	18.075684	0.295707	8.745917
1227.110000	238.228182	3.067032	0.149218	18.071482	0.295708	8.743883
1227.130000	238.228101	3.065702	0.149219	18.063643	0.295710	8.740090
1227.150000	238.228182	3.064022	0.149220	18.053746	0.295712	8.735302
1227.170000	238.228101	3.065400	0.149219	18.061868	0.295710	8.739232
1227.190000	238.228182	3.068018	0.149217	18.077290	0.295707	8.746694
1227.210000	238.228182	3.066983	0.149218	18.071194	0.295708	8.743744
1227.230000	238.228182	3.067172	0.149218	18.072308	0.295708	8.744283
1227.250000	238.228182	3.065367	0.149219	18.061671	0.295710	8.739136
1227.270000	238.228101	3.063089	0.149221	18.048249	0.295714	8.732642
1227.290000	238.228182	3.062210	0.149222	18.043070	0.295715	8.730136
1227.310000	238.228182	3.065808	0.149219	18.064272	0.295710	8.740395
1227.330000	238.228182	3.058900	0.149224	18.023565	0.295720	8.720699
1227.350000	238.228101	3.059584	0.149224	18.027598	0.295719	8.722650
1227.370000	238.228182	3.068381	0.149217	18.079430	0.295706	8.747729
1227.390000	238.228182	3.063088	0.149221	18.048241	0.295714	8.732638
1227.410000	238.228182	3.062521	0.149221	18.044899	0.295715	8.731021
1227.430000	238.228182	3.068274	0.149217	18.078798	0.295706	8.747423
1227.450000	238.228182	3.072651	0.149214	18.104591	0.295700	8.759903
1227.470000	238.228182	3.066195	0.149219	18.066549	0.295709	8.741497
1227.490000	238.228182	3.068498	0.149217	18.080122	0.295706	8.748064
1227.510000	238.228182	3.059495	0.149224	18.027075	0.295719	8.722397
1227.530000	238.228182	3.062447	0.149221	18.044464	0.295715	8.730811
1227.550000	238.228182	3.066062	0.149219	18.065767	0.295709	8.741118
1227.570000	238.228182	3.056917	0.149226	18.011881	0.295723	8.715045
1227.590000	238.228182	3.063734	0.149220	18.052052	0.295713	8.734482
1227.610000	238.228182	3.062135	0.149222	18.042627	0.295715	8.729922
1227.630000	238.228101	3.059867	0.149223	18.029262	0.295718	8.723455
1227.650000	238.228182	3.063499	0.149221	18.050666	0.295713	8.733811
1227.670000	238.228182	3.064088	0.149220	18.054137	0.295712	8.735491
1227.690000	238.228101	3.062493	0.149221	18.044738	0.295714	8.730943
1227.710000	238.228182	3.062789	0.149221	18.046479	0.295714	8.731786
1227.730000	238.228182	3.058386	0.149225	18.020539	0.295720	8.719235
1227.750000	238.228182	3.059549	0.149224	18.027391	0.295719	8.722550
1227.770000	238.228182	3.053946	0.149228	17.994378	0.295727	8.706577
1227.790000	238.228182	3.055475	0.149227	18.003386	0.295725	8.710935
1227.810000	238.228182	3.055125	0.149227	18.001324	0.295725	8.709937
1227.830000	238.228182	3.068005	0.149217	18.077213	0.295707	8.746656
1227.850000	238.228182	3.058115	0.149225	18.018940	0.295721	8.718461
1227.870000	238.228182	3.060713	0.149223	18.034249	0.295717	8.725868
1227.890000	238.228182	3.062060	0.149222	18.042184	0.295715	8.729708
1227.910000	238.228182	3.059303	0.149224	18.025940	0.295719	8.721848
1227.930000	238.228101	3.061970	0.149222	18.041655	0.295715	8.729452
1227.950000	238.228182	3.058989	0.149224	18.024091	0.295720	8.720953
1227.970000	238.228182	3.063003	0.149221	18.047743	0.295714	8.732398
1227.990000	238.228101	3.064666	0.149220	18.057539	0.295711	8.737137
1228.010000	238.228182	3.066650	0.149218	18.069231	0.295709	8.742794
1228.030000	238.228182	3.067777	0.149217	18.075873	0.295707	8.746008
1228.050000	238.228101	3.065343	0.149219	18.061531	0.295710	8.739069
1228.070000	238.228182	3.063097	0.149221	18.048298	0.295714	8.732666
1228.090000	238.228182	3.059098	0.149224	18.024733	0.295719	8.721264
1228.110000	238.228182	3.065960	0.149219	18.065166	0.295710	8.740827
1228.130000	238.228101	3.059543	0.149224	18.027355	0.295719	8.722532
1228.150000	238.228182	3.059476	0.149224	18.026958	0.295719	8.722341
1228.170000	238.228182	3.061460	0.149222	18.038653	0.295716	8.727999
1228.190000	238.228182	3.066466	0.149218	18.068145	0.295709	8.742269
1228.210000	238.228182	3.061278	0.149222	18.037578	0.295716	8.727479
1228.230000	238.228182	3.056352	0.149226	18.008554	0.295723	8.713436
1228.250000	238.228182	3.052421	0.149229	17.985388	0.295729	8.702227
1228.270000	238.228101	3.039205	0.149239	17.907520	0.295748	8.664550
1228.290000	238.228182	3.043925	0.149235	17.935328	0.295741	8.678006
1228.310000	238.228182	2.967575	0.149293	17.485461	0.295851	8.460337
1228.330000	238.228182	2.967378	0.149293	17.484300	0.295851	8.459776
1228.350000	238.228182	2.961438	0.149297	17.449305	0.295860	8.442843
1228.370000	238.228182	2.959421	0.149299	17.437422	0.295862	8.437093
1228.390000	238.228182	2.956388	0.149301	17.419546	0.295867	8.428444
1228.410000	238.228182	2.959845	0.149298	17.439919	0.295862	8.438302
1228.430000	238.228101	2.959294	0.149299	17.436668	0.295863	8.436729
1228.450000	238.228182	2.962717	0.149296	17.456842	0.295858	8.446490
1228.470000	238.228182	2.961373	0.149297	17.448919	0.295860	8.442657
1228.490000	238.228182	2.966444	0.149293	17.478800	0.295852	8.457114
1228.510000	238.228182	2.958736	0.149299	17.433385	0.295863	8.435141
1228.530000	238.228182	2.964682	0.149295	17.468417	0.295855	8.452090
1228.550000	238.228101	2.961471	0.149297	17.449500	0.295859	8.442937
1228.570000	238.228182	2.959817	0.149298	17.439753	0.295862	8.438222
1228.590000	238.228182	2.962033	0.149297	17.452808	0.295859	8.444538
1228.610000	238.228101	2.969962	0.149291	17.499528	0.295847	8.467144
1228.630000	238.228182	2.961210	0.149297	17.447958	0.295860	8.442191
1228.650000	238.228182	2.967746	0.149292	17.486469	0.295851	8.460825
1228.670000	238.228101	2.962121	0.149297	17.453326	0.295859	8.444789
1228.690000	238.228182	2.963195	0.149296	17.459655	0.295857	8.447851
1228.710000	238.228182	2.962339	0.149297	17.454611	0.295858	8.445410
1228.730000	238.228182	2.960531	0.149298	17.443958	0.295861	8.440256
1228.750000	238.228182	2.959429	0.149299	17.437466	0.295862	8.437115
1228.770000	238.228182	2.959396	0.149299	17.437272	0.295863	8.437021
1228.790000	238.228101	2.960116	0.149298	17.441515	0.295861	8.439074
1228.810000	238.228182	2.958591	0.149299	17.432531	0.295864	8.434727
1228.830000	238.228182	2.962795	0.149296	17.457300	0.295858	8.446712
1228.850000	238.228182	2.956164	0.149301	17.418227	0.295867	8.427806
1228.870000	238.228101	2.960520	0.149298	17.443893	0.295861	8.440225
1228.890000	238.228182	2.960426	0.149298	17.443341	0.295861	8.439958
1228.910000	238.228182	2.949433	0.149306	17.378567	0.295877	8.408616
1228.930000	238.228182	2.960289	0.149298	17.442533	0.295861	8.439567
1228.950000	238.228182	2.963527	0.149296	17.461614	0.295857	8.448799
1228.970000	238.228182	2.964528	0.149295	17.467510	0.295855	8.451652
1228.990000	238.228182	2.962210	0.149297	17.453849	0.295858	8.445042
1229.010000	238.228182	2.959852	0.149298	17.439961	0.295862	8.438322
1229.030000	238.228101	2.965467	0.149294	17.473041	0.295854	8.454328
1229.050000	238.228182	2.964783	0.149295	17.469015	0.295855	8.452380
1229.070000	238.228182	2.969638	0.149291	17.497619	0.295848	8.466220
1229.090000	238.228182	2.966710	0.149293	17.480368	0.295852	8.457873
1229.110000	238.228182	2.960056	0.149298	17.441160	0.295862	8.438902
1229.130000	238.228182	2.969579	0.149291	17.497274	0.295848	8.466053
1229.150000	238.228182	2.963154	0.149296	17.459417	0.295857	8.447736
1229.170000	238.228182	2.958508	0.149299	17.432038	0.295864	8.434489
1229.190000	238.228182	2.955369	0.149302	17.413543	0.295868	8.425540
1229.210000	238.228101	2.955531	0.149302	17.414497	0.295868	8.426001
1229.230000	238.228182	2.959490	0.149299	17.437826	0.295862	8.437289
1229.250000	238.228101	2.959151	0.149299	17.435829	0.295863	8.436323
1229.270000	238.228182	2.965592	0.149294	17.473779	0.295854	8.454685
1229.290000	238.228182	2.960188	0.149298	17.441937	0.295861	8.439278
1229.310000	238.228182	2.960995	0.149298	17.446691	0.295860	8.441579
1229.330000	238.228182	2.958296	0.149300	17.430790	0.295864	8.433885
1229.349000	238.228182	2.960829	0.149298	17.445715	0.295860	8.441106
1229.369000	238.228182	2.963898	0.149295	17.463800	0.295856	8.449857
1229.389000	238.228101	2.962660	0.149296	17.456505	0.295858	8.446327
1229.409000	238.228101	2.954074	0.149303	17.405911	0.295870	8.421847
1229.429000	238.228182	2.963033	0.149296	17.458702	0.295857	8.447390
1229.449000	238.228182	2.955206	0.149302	17.412582	0.295869	8.425075
1229.469000	238.228182	2.959560	0.149299	17.438238	0.295862	8.437488
1229.489000	238.228182	2.960139	0.149298	17.441652	0.295861	8.439140
1229.509000	238.228101	2.958556	0.149299	17.432321	0.295864	8.434625
1229.529000	238.228182	2.956641	0.149301	17.421038	0.295866	8.429166
1229.549000	238.228182	2.964429	0.149295	17.466930	0.295855	8.451371
1229.589000	238.228182	2.965810	0.149294	17.475062	0.295853	8.455306
1229.589000	238.228182	2.957049	0.149301	17.423442	0.295866	8.430330
1229.609000	238.228182	2.962191	0.149297	17.453741	0.295859	8.444989
1229.629000	238.228182	2.964187	0.149295	17.465502	0.295856	8.450680
1229.649000	238.228182	2.959401	0.149299	17.437303	0.295863	8.437036
1229.669000	238.228182	2.960501	0.149298	17.443784	0.295861	8.440172
1229.689000	238.228182	2.965079	0.149294	17.470756	0.295854	8.453222
1229.709000	238.228182	2.961845	0.149297	17.451704	0.295859	8.444004
1229.729000	238.228182	2.961802	0.149297	17.451450	0.295859	8.443881
1229.749000	238.228182	2.962339	0.149297	17.454614	0.295858	8.445412
1229.769000	238.228182	2.966233	0.149294	17.477554	0.295853	8.456512
1229.809000	238.228182	2.964186	0.149295	17.465494	0.295856	8.450676
1229.809000	238.228182	2.961820	0.149297	17.451557	0.295859	8.443933
1229.829000	238.228182	2.964143	0.149295	17.465243	0.295856	8.450555
1229.849000	238.228182	2.965829	0.149294	17.475176	0.295853	8.455361
1229.869000	238.228182	2.957259	0.149300	17.424681	0.295866	8.430929
1229.889000	238.228182	2.963249	0.149296	17.459974	0.295857	8.448005
1229.909000	238.228182	2.958989	0.149299	17.434875	0.295863	8.435861
1229.929000	238.228182	2.958915	0.149299	17.434435	0.295863	8.435648
1229.949000	238.228182	2.960571	0.149298	17.444196	0.295861	8.440371
1229.969000	238.228182	2.964929	0.149295	17.469870	0.295855	8.452794
1229.989000	238.228182	2.961584	0.149297	17.450163	0.295859	8.443258
1230.029000	238.228182	2.958781	0.149299	17.433647	0.295863	8.435267
1230.029000	238.228182	2.961159	0.149297	17.447658	0.295860	8.442046
1230.049000	238.228182	2.958543	0.149299	17.432243	0.295864	8.434588
1230.069000	238.228182	2.957420	0.149300	17.425626	0.295865	8.431386
1230.089000	238.228182	2.961336	0.149297	17.448704	0.295860	8.442552
1230.109000	238.228101	2.959932	0.149298	17.440430	0.295862	8.438549
1230.129000	238.228101	2.958001	0.149300	17.429051	0.295864	8.433043
1230.149000	238.228182	2.957985	0.149300	17.428961	0.295865	8.433000
1230.169000	238.228182	2.956282	0.149301	17.418922	0.295867	8.428142
1230.189000	238.228182	2.957741	0.149300	17.427520	0.295865	8.432303
1230.229000	238.228101	2.958677	0.149299	17.433036	0.295863	8.434971
1230.249000	238.228101	2.962629	0.149296	17.456318	0.295858	8.446237
1230.249000	238.228101	2.960080	0.149298	17.441303	0.295861	8.438971
1230.269000	238.228182	2.959377	0.149299	17.437158	0.295863	8.436966
1230.289000	238.228182	2.960266	0.149298	17.442398	0.295861	8.439501
1230.309000	238.228101	2.963686	0.149295	17.462551	0.295856	8.449252
1230.329000	238.228182	2.965457	0.149294	17.472987	0.295854	8.454302
1230.349000	238.228182	2.962836	0.149296	17.457538	0.295858	8.446827
1230.369000	238.228182	2.965288	0.149294	17.471989	0.295854	8.453819
1230.389000	238.228182	2.957668	0.149300	17.427088	0.295865	8.432093
1230.409000	238.228101	2.964856	0.149295	17.469445	0.295855	8.452588
1230.429000	238.228182	2.967456	0.149293	17.484764	0.295851	8.460000
1230.449000	238.228182	2.964440	0.149295	17.466992	0.295855	8.451401
1230.469000	238.228182	2.964113	0.149295	17.465067	0.295856	8.450470
1230.489000	238.228182	2.964801	0.149295	17.469116	0.295855	8.452429
1230.509000	238.228182	2.963638	0.149296	17.462266	0.295856	8.449115
1230.529000	238.228182	2.965084	0.149294	17.470787	0.295854	8.453237
1230.549000	238.228182	2.958570	0.149299	17.432404	0.295864	8.434665
1230.569000	238.228182	2.957544	0.149300	17.426357	0.295865	8.431740
1230.589000	238.228182	2.963761	0.149295	17.462989	0.295856	8.449464
1230.609000	238.228182	2.964261	0.149295	17.465935	0.295856	8.450890
1230.629000	238.228182	2.962476	0.149296	17.455417	0.295858	8.445800
1230.649000	238.228182	2.962741	0.149296	17.456979	0.295858	8.446556
1230.669000	238.228182	2.961910	0.149297	17.452082	0.295859	8.444187
1230.689000	238.228182	2.961659	0.149297	17.450608	0.295859	8.443474
1230.709000	238.228182	2.959063	0.149299	17.435310	0.295863	8.436072
1230.729000	238.228182	2.957523	0.149300	17.426233	0.295865	8.431680
1230.749000	238.228182	2.962561	0.149296	17.455922	0.295858	8.446045
1230.769000	238.228182	2.960804	0.149298	17.445567	0.295861	8.441035
1230.789000	238.228101	2.962499	0.149296	17.455554	0.295858	8.445867
1230.809000	238.228182	2.962050	0.149297	17.452909	0.295859	8.444587
1230.829000	238.228101	2.964174	0.149295	17.465422	0.295856	8.450641
1230.849000	238.228182	2.954541	0.149302	17.408668	0.295869	8.423181
1230.889000	238.228182	2.958841	0.149299	17.433999	0.295863	8.435438
1230.889000	238.228182	2.958455	0.149299	17.431727	0.295864	8.434338
1230.909000	238.228182	2.965052	0.149295	17.470598	0.295854	8.453146
1230.929000	238.228182	2.962310	0.149297	17.454443	0.295858	8.445329
1230.949000	238.228182	2.964832	0.149295	17.469300	0.295855	8.452518
1230.969000	238.228182	2.968416	0.149292	17.490419	0.295850	8.462736
1230.989000	238.228182	2.967069	0.149293	17.482482	0.295852	8.458896
1231.009000	238.228182	2.968869	0.149292	17.493090	0.295849	8.464029
1231.029000	238.228182	2.962821	0.149296	17.457450	0.295858	8.446784
1231.049000	238.228182	2.964962	0.149295	17.470070	0.295855	8.452890
1231.069000	238.228182	2.962517	0.149296	17.455663	0.295858	8.445919
1231.109000	238.228182	2.968653	0.149292	17.491816	0.295849	8.463412
1231.109000	238.228182	2.961867	0.149297	17.451834	0.295859	8.444067
1231.129000	238.228182	2.969376	0.149291	17.496075	0.295848	8.465473
1231.149000	238.228182	2.964110	0.149295	17.465046	0.295856	8.450460
1231.169000	238.228101	2.966962	0.149293	17.481849	0.295852	8.458590
1231.189000	238.228182	2.962250	0.149297	17.454085	0.295858	8.445156
1231.209000	238.228182	2.963505	0.149296	17.461481	0.295857	8.448735
1231.229000	238.228182	2.962122	0.149297	17.453331	0.295859	8.444791
1231.249000	238.228182	2.965766	0.149294	17.474803	0.295853	8.455180
1231.269000	238.228182	2.966467	0.149293	17.478938	0.295852	8.457181
1231.289000	238.228182	2.959691	0.149299	17.439007	0.295862	8.437861
1231.309000	238.228182	2.959895	0.149298	17.440215	0.295862	8.438445
1231.329000	238.228182	2.958327	0.149300	17.430974	0.295864	8.433974
1231.349000	238.228182	2.954752	0.149302	17.409911	0.295869	8.423783
1231.369000	238.228182	2.963613	0.149296	17.462116	0.295856	8.449042
1231.389000	238.228182	2.969808	0.149291	17.498622	0.295848	8.466705
1231.409000	238.228182	2.967037	0.149293	17.482295	0.295852	8.458805
1231.429000	238.228182	2.963543	0.149296	17.461704	0.295857	8.448843
1231.449000	238.228182	2.964892	0.149295	17.469658	0.295855	8.452691
1231.469000	238.228182	2.959104	0.149299	17.435554	0.295863	8.436190
1231.489000	238.228182	2.963109	0.149296	17.459150	0.295857	8.447607
1231.509000	238.228182	2.960081	0.149298	17.441305	0.295862	8.438972
1231.529000	238.228182	2.949129	0.149306	17.376774	0.295877	8.407749
1231.549000	238.228182	2.958012	0.149300	17.429119	0.295865	8.433076
1231.569000	238.228182	2.954493	0.149302	17.408380	0.295870	8.423042
1231.589000	238.228182	2.959515	0.149299	17.437974	0.295862	8.437360
1231.609000	238.228182	2.959351	0.149299	17.437007	0.295863	8.436893
1231.629000	238.228182	2.957759	0.149300	17.427626	0.295865	8.432354
1231.649000	238.228182	2.957432	0.149300	17.425699	0.295865	8.431421
1231.669000	238.228182	2.954771	0.149302	17.410017	0.295869	8.423834
1231.689000	238.228182	2.959067	0.149299	17.435331	0.295863	8.436082
1231.709000	238.228182	2.951808	0.149304	17.392561	0.295873	8.415388
1231.729000	238.228182	2.959564	0.149299	17.438261	0.295862	8.437500
1231.749000	238.228101	2.953442	0.149303	17.402188	0.295871	8.420046
1231.769000	238.228182	2.959856	0.149298	17.439981	0.295862	8.438332
1231.789000	238.228182	2.956886	0.149301	17.422484	0.295866	8.429866
1231.809000	238.228182	2.956452	0.149301	17.419927	0.295867	8.428629
1231.829000	238.228182	2.949074	0.149307	17.376450	0.295877	8.407592
1231.849000	238.228182	2.957154	0.149300	17.424059	0.295866	8.430628
1231.869000	238.228182	2.957867	0.149300	17.428261	0.295865	8.432661
1231.889000	238.228182	2.956308	0.149301	17.419075	0.295867	8.428216
1231.909000	238.228182	2.959995	0.149298	17.440800	0.295862	8.438728
1231.929000	238.228182	2.955666	0.149302	17.415292	0.295868	8.426386
1231.949000	238.228182	2.958890	0.149299	17.434292	0.295863	8.435579
1231.969000	238.228182	2.952183	0.149304	17.394769	0.295873	8.416456
1231.989000	238.228182	2.952265	0.149304	17.395253	0.295873	8.416690
1232.009000	238.228182	2.947806	0.149307	17.368981	0.295879	8.403978
1232.029000	238.228182	2.955713	0.149302	17.415572	0.295868	8.426521
1232.049000	238.228182	2.956587	0.149301	17.420722	0.295867	8.429013
1232.069000	238.228182	2.961767	0.149297	17.451240	0.295859	8.443780
1232.089000	238.228182	2.957452	0.149300	17.425818	0.295865	8.431479
1232.109000	238.228182	2.951591	0.149305	17.391284	0.295874	8.414770
1232.129000	238.228182	2.956589	0.149301	17.420735	0.295867	8.429020
1232.169000	238.228182	2.954938	0.149302	17.411005	0.295869	8.424312
1232.169000	238.228182	2.957794	0.149300	17.427831	0.295865	8.432453
1232.189000	238.228182	2.949028	0.149307	17.376181	0.295877	8.407462
1232.209000	238.228182	2.958705	0.149299	17.433202	0.295864	8.435052
1232.229000	238.228182	2.954654	0.149302	17.409328	0.295869	8.423500
1232.249000	238.228182	2.953332	0.149303	17.401543	0.295871	8.419734
1232.269000	238.228182	2.959573	0.149299	17.438316	0.295862	8.437526
1232.289000	238.228182	2.959443	0.149299	17.437549	0.295862	8.437155
1232.309000	238.228182	2.958268	0.149300	17.430624	0.295864	8.433804
1232.329000	238.228182	2.954027	0.149303	17.405634	0.295870	8.421713
1232.349000	238.228182	2.956581	0.149301	17.420683	0.295867	8.428995
1232.369000	238.228182	2.946785	0.149308	17.362968	0.295881	8.401069
1232.389000	238.228182	2.953576	0.149303	17.402979	0.295871	8.420428
1232.409000	238.228182	2.955886	0.149301	17.416593	0.295868	8.427015
1232.429000	238.228182	2.952351	0.149304	17.395758	0.295873	8.416935
1232.449000	238.228182	2.956922	0.149301	17.422696	0.295866	8.429969
1232.469000	238.228101	2.955945	0.149301	17.416937	0.295867	8.427182
1232.489000	238.228182	2.957215	0.149300	17.424422	0.295866	8.430803
1232.509000	238.228182	2.952959	0.149304	17.399344	0.295872	8.418669
1232.529000	238.228182	2.956980	0.149301	17.423038	0.295866	8.430134
1232.549000	238.228182	2.950159	0.149306	17.382846	0.295876	8.410687
1232.569000	238.228182	2.950247	0.149306	17.383362	0.295876	8.410937
1232.589000	238.228101	2.958834	0.149299	17.433961	0.295863	8.435419
1232.609000	238.228182	2.956437	0.149301	17.419836	0.295867	8.428585
1232.629000	238.228182	2.956544	0.149301	17.420468	0.295867	8.428891
1232.649000	238.228182	2.956632	0.149301	17.420986	0.295866	8.429141
1232.669000	238.228182	2.959065	0.149299	17.435323	0.295863	8.436078
1232.689000	238.228182	2.962869	0.149296	17.457735	0.295858	8.446922
1232.709000	238.228182	2.967646	0.149293	17.485883	0.295851	8.460542
1232.729000	238.228101	2.961434	0.149297	17.449282	0.295859	8.442832
1232.749000	238.228182	2.958472	0.149299	17.431826	0.295864	8.434386
1232.789000	238.228182	2.960744	0.149298	17.445212	0.295861	8.440863
1232.809000	238.228182	2.954100	0.149303	17.406067	0.295870	8.421922
1232.809000	238.228182	2.957906	0.149300	17.428492	0.295865	8.432773
1232.829000	238.228182	2.955309	0.149302	17.413191	0.295868	8.425369
1232.849000	238.228182	2.957491	0.149300	17.426046	0.295865	8.431589
1232.869000	238.228182	2.959564	0.149299	17.438259	0.295862	8.437498
1232.889000	238.228182	2.953692	0.149303	17.403660	0.295871	8.420758
1232.909000	238.228182	2.950728	0.149305	17.386199	0.295875	8.412309
1232.929000	238.228182	2.955358	0.149302	17.413479	0.295868	8.425509
1232.949000	238.228182	2.953479	0.149303	17.402409	0.295871	8.420152
1232.969000	238.228182	2.958843	0.149299	17.434015	0.295863	8.435445
1233.009000	238.228182	2.961979	0.149297	17.452492	0.295859	8.444385
1233.029000	238.228182	2.949685	0.149306	17.380051	0.295876	8.409335
1233.029000	238.228182	2.957370	0.149300	17.425334	0.295865	8.431245
1233.049000	238.228182	2.955259	0.149302	17.412896	0.295868	8.425227
1233.069000	238.228182	2.952653	0.149304	17.397541	0.295872	8.417797
1233.089000	238.228182	2.962430	0.149296	17.455147	0.295858	8.445670
1233.109000	238.228182	2.953885	0.149303	17.404800	0.295870	8.421309
1233.129000	238.228182	2.960866	0.149298	17.445935	0.295860	8.441212
1233.149000	238.228182	2.952005	0.149304	17.393725	0.295873	8.415951
1233.169000	238.228101	2.952862	0.149304	17.398774	0.295872	8.418394
1233.189000	238.228101	2.954721	0.149302	17.409725	0.295869	8.423692
1233.229000	238.228101	2.954991	0.149302	17.411318	0.295869	8.424463
1233.229000	238.228101	2.954162	0.149303	17.406435	0.295870	8.422100
1233.249000	238.228101	2.956581	0.149301	17.420686	0.295866	8.428996
1233.269000	238.228182	2.957949	0.149300	17.428748	0.295865	8.432897
1233.289000	238.228182	2.961187	0.149297	17.447823	0.295860	8.442126
1233.309000	238.228182	2.950953	0.149305	17.387525	0.295875	8.412951
1233.329000	238.228101	2.953127	0.149303	17.400334	0.295871	8.419148
1233.349000	238.228182	2.954850	0.149302	17.410486	0.295869	8.424061
1233.369000	238.228182	2.957417	0.149300	17.425608	0.295865	8.431378
1233.389000	238.228182	2.958402	0.149300	17.431417	0.295864	8.434188
1233.409000	238.228182	2.953594	0.149303	17.403087	0.295871	8.420481
1233.429000	238.228182	2.959413	0.149299	17.437373	0.295862	8.437070
1233.449000	238.228182	2.960377	0.149298	17.443051	0.295861	8.439817
1233.469000	238.228182	2.953320	0.149303	17.401473	0.295871	8.419700
1233.489000	238.228182	2.958475	0.149299	17.431844	0.295864	8.434395
1233.509000	238.228182	2.949810	0.149306	17.380792	0.295876	8.409693
1233.529000	238.228182	2.951484	0.149305	17.390652	0.295874	8.414464
1233.549000	238.228182	2.954804	0.149302	17.410217	0.295869	8.423930
1233.569000	238.228182	2.959026	0.149299	17.435093	0.295863	8.435967
1233.589000	238.228182	2.951517	0.149305	17.390846	0.295874	8.414558
1233.609000	238.228182	2.959633	0.149299	17.438665	0.295862	8.437695
1233.629000	238.228182	2.951522	0.149305	17.390875	0.295874	8.414572
1233.669000	238.228182	2.955275	0.149302	17.412989	0.295868	8.425272
1233.669000	238.228182	2.957530	0.149300	17.426274	0.295865	8.431700
1233.689000	238.228182	2.952314	0.149304	17.395541	0.295873	8.416829
1233.709000	238.228182	2.954110	0.149303	17.406124	0.295870	8.421950
1233.729000	238.228182	2.956342	0.149301	17.419274	0.295867	8.428313
1233.749000	238.228182	2.955642	0.149302	17.415152	0.295868	8.426318
1233.769000	238.228182	2.951970	0.149304	17.393515	0.295873	8.415849
1233.789000	238.228182	2.956608	0.149301	17.420841	0.295867	8.429071
1233.809000	238.228182	2.958353	0.149300	17.431124	0.295864	8.434046
1233.829000	238.228182	2.950029	0.149306	17.382080	0.295876	8.410316
1233.869000	238.228101	2.945079	0.149309	17.352914	0.295883	8.396204
1233.869000	238.228101	2.952348	0.149304	17.395745	0.295873	8.416928
1233.889000	238.228182	2.959370	0.149299	17.437116	0.295863	8.436946
1233.909000	238.228182	2.956036	0.149301	17.417476	0.295867	8.427443
1233.929000	238.228182	2.953886	0.149303	17.404808	0.295870	8.421313
1233.949000	238.228182	2.957427	0.149300	17.425670	0.295865	8.431408
1233.969000	238.228182	2.953496	0.149303	17.402507	0.295871	8.420200
1233.989000	238.228182	2.954789	0.149302	17.410126	0.295869	8.423887
1234.009000	238.228182	2.955642	0.149302	17.415152	0.295868	8.426318
1234.029000	238.228182	2.946556	0.149308	17.361616	0.295881	8.400415
1234.049000	238.228182	2.959370	0.149299	17.437116	0.295863	8.436946
1234.069000	238.228182	2.963593	0.149296	17.462002	0.295856	8.448987
1234.089000	238.228182	2.955560	0.149302	17.414670	0.295868	8.426085
1234.109000	238.228101	2.958348	0.149299	17.431098	0.295864	8.434034
1234.129000	238.228182	2.960030	0.149298	17.441005	0.295862	8.438827
1234.149000	238.228182	2.953832	0.149303	17.404486	0.295871	8.421158
1234.169000	238.228182	2.955203	0.149302	17.412564	0.295869	8.425066
1234.189000	238.228182	2.947541	0.149308	17.367419	0.295880	8.403223
1234.209000	238.228182	2.950105	0.149306	17.382530	0.295876	8.410534
1234.229000	238.228182	2.949734	0.149306	17.380339	0.295876	8.409474
1234.249000	238.228182	2.944669	0.149310	17.350496	0.295884	8.395035
1234.269000	238.228182	2.944820	0.149310	17.351385	0.295883	8.395465
1234.289000	238.228182	2.949840	0.149306	17.380968	0.295876	8.409778
1234.309000	238.228182	2.953764	0.149303	17.404085	0.295871	8.420963
1234.329000	238.228182	2.943800	0.149310	17.345377	0.295885	8.392558
1234.349000	238.228182	2.945989	0.149309	17.358274	0.295882	8.398798
1234.369000	238.228182	2.941375	0.149312	17.331090	0.295888	8.385645
1234.389000	238.228182	2.945303	0.149309	17.354235	0.295883	8.396843
1234.409000	238.228182	2.940469	0.149313	17.325753	0.295890	8.383062
1234.429000	238.228182	2.940120	0.149313	17.323696	0.295890	8.382067
1234.449000	238.228182	2.945634	0.149309	17.356186	0.295882	8.397787
1234.469000	238.228182	2.946172	0.149309	17.359351	0.295881	8.399319
1234.489000	238.228182	2.943104	0.149311	17.341279	0.295886	8.390575
1234.509000	238.228182	2.944562	0.149310	17.349870	0.295884	8.394731
1234.529000	238.228182	2.943586	0.149311	17.344116	0.295885	8.391947
1234.549000	238.228182	2.947327	0.149308	17.366160	0.295880	8.402613
1234.569000	238.228182	2.944646	0.149310	17.350359	0.295884	8.394968
1234.589000	238.228182	2.946191	0.149309	17.359463	0.295881	8.399373
1234.609000	238.228182	2.944907	0.149310	17.351898	0.295883	8.395713
1234.629000	238.228182	2.946197	0.149309	17.359502	0.295881	8.399392
1234.649000	238.228182	2.942363	0.149312	17.336911	0.295887	8.388461
1234.669000	238.228182	2.946504	0.149308	17.361310	0.295881	8.400267
1234.689000	238.228182	2.948006	0.149307	17.370160	0.295879	8.404549
1234.729000	238.228182	2.942798	0.149311	17.339476	0.295886	8.389702
1234.729000	238.228182	2.941316	0.149312	17.330742	0.295888	8.385477
1234.749000	238.228182	2.946978	0.149308	17.364105	0.295880	8.401619
1234.769000	238.228182	2.943181	0.149311	17.341730	0.295886	8.390793
1234.789000	238.228182	2.944133	0.149310	17.347338	0.295884	8.393507
1234.809000	238.228182	2.943964	0.149310	17.346346	0.295885	8.393027
1234.829000	238.228182	2.942574	0.149311	17.338152	0.295887	8.389062
1234.849000	238.228182	2.941817	0.149312	17.333696	0.295888	8.386906
1234.869000	238.228182	2.939754	0.149313	17.321538	0.295891	8.381023
1234.889000	238.228182	2.942331	0.149312	17.336722	0.295887	8.388370
1234.929000	238.228182	2.942734	0.149311	17.339097	0.295886	8.389519
1234.929000	238.228182	2.941504	0.149312	17.331846	0.295888	8.386011
1234.949000	238.228182	2.940301	0.149313	17.324763	0.295890	8.382584
1234.969000	238.228182	2.941778	0.149312	17.333463	0.295888	8.386793
1234.989000	238.228182	2.939193	0.149314	17.318229	0.295892	8.379422
1235.009000	238.228182	2.940083	0.149313	17.323478	0.295890	8.381962
1235.029000	238.228182	2.937935	0.149315	17.310820	0.295893	8.375837
1235.049000	238.228182	2.939528	0.149314	17.320209	0.295891	8.380380
1235.069000	238.228182	2.943917	0.149310	17.346064	0.295885	8.392890
1235.089000	238.228182	2.941788	0.149312	17.333522	0.295888	8.386822
1235.109000	238.228182	2.938318	0.149315	17.313074	0.295893	8.376928
1235.149000	238.228182	2.943442	0.149311	17.343268	0.295885	8.391537
1235.149000	238.228182	2.942259	0.149312	17.336297	0.295887	8.388164
1235.169000	238.228182	2.939146	0.149314	17.317952	0.295892	8.379288
1235.189000	238.228182	2.943943	0.149310	17.346219	0.295885	8.392965
1235.209000	238.228182	2.939941	0.149313	17.322639	0.295890	8.381556
1235.229000	238.228182	2.944801	0.149310	17.351274	0.295883	8.395411
1235.249000	238.228182	2.944911	0.149310	17.351924	0.295883	8.395725
1235.269000	238.228182	2.942017	0.149312	17.334872	0.295887	8.387475
1235.289000	238.228182	2.942553	0.149311	17.338030	0.295887	8.389003
1235.309000	238.228101	2.937246	0.149315	17.306758	0.295894	8.373872
1235.329000	238.228182	2.939626	0.149314	17.320781	0.295891	8.380657
1235.369000	238.228182	2.943671	0.149311	17.344618	0.295885	8.392190
1235.369000	238.228182	2.946085	0.149309	17.358841	0.295882	8.399072
1235.389000	238.228182	2.944317	0.149310	17.348424	0.295884	8.394032
1235.409000	238.228182	2.936382	0.149316	17.301667	0.295896	8.371409
1235.429000	238.228182	2.934567	0.149317	17.290975	0.295898	8.366235
1235.449000	238.228101	2.937024	0.149315	17.305452	0.295895	8.373240
1235.469000	238.228182	2.939435	0.149314	17.319657	0.295891	8.380113
1235.489000	238.228182	2.943152	0.149311	17.341561	0.295886	8.390711
1235.509000	238.228182	2.942387	0.149312	17.337051	0.295887	8.388529
1235.529000	238.228182	2.944048	0.149310	17.346838	0.295885	8.393265
1235.549000	238.228182	2.939813	0.149313	17.321885	0.295891	8.381191
1235.569000	238.228182	2.939683	0.149314	17.321121	0.295891	8.380821
1235.589000	238.228182	2.927887	0.149322	17.251618	0.295908	8.347192
1235.609000	238.228182	2.913153	0.149333	17.164799	0.295929	8.305185
1235.629000	238.228182	2.919528	0.149329	17.202364	0.295920	8.323361
1235.649000	238.228182	2.923076	0.149326	17.223268	0.295915	8.333475
1235.669000	238.228182	2.924334	0.149325	17.230680	0.295913	8.337061
1235.689000	238.228182	2.919237	0.149329	17.200649	0.295920	8.322531
1235.709000	238.228182	2.922684	0.149326	17.220957	0.295915	8.332357
1235.729000	238.228182	2.919438	0.149329	17.201833	0.295920	8.323104
1235.749000	238.228182	2.917036	0.149331	17.187677	0.295923	8.316255
1235.769000	238.228182	2.921834	0.149327	17.215949	0.295916	8.329934
1235.789000	238.228182	2.920087	0.149328	17.205659	0.295919	8.324955
1235.809000	238.228182	2.920054	0.149328	17.205465	0.295919	8.324861
1235.829000	238.228182	2.918296	0.149330	17.195104	0.295922	8.319848
1235.849000	238.228101	2.921030	0.149327	17.211211	0.295917	8.327641
1235.869000	238.228182	2.915795	0.149331	17.180369	0.295925	8.312718
1235.889000	238.228182	2.918222	0.149330	17.194669	0.295922	8.319638
1235.909000	238.228101	2.927274	0.149323	17.248004	0.295909	8.345444
1235.929000	238.228182	2.927384	0.149323	17.248651	0.295908	8.345757
1235.949000	238.228182	2.922288	0.149327	17.218623	0.295916	8.331228
1235.969000	238.228182	2.920969	0.149328	17.210853	0.295918	8.327468
1236.009000	238.228182	2.923216	0.149326	17.224094	0.295914	8.333875
1236.009000	238.228182	2.918883	0.149329	17.198563	0.295921	8.321522
1236.029000	238.228182	2.913641	0.149333	17.167674	0.295928	8.306576
1236.049000	238.228182	2.921633	0.149327	17.214763	0.295917	8.329360
1236.069000	238.228182	2.917120	0.149330	17.188177	0.295923	8.316496
1236.089000	238.228182	2.922852	0.149326	17.221947	0.295915	8.332836
1236.109000	238.228182	2.923084	0.149326	17.223317	0.295915	8.333499
1236.129000	238.228182	2.921847	0.149327	17.216024	0.295916	8.329970
1236.149000	238.228182	2.917558	0.149330	17.190757	0.295923	8.317745
1236.169000	238.228182	2.919311	0.149329	17.201086	0.295920	8.322743
1236.209000	238.228182	2.920527	0.149328	17.208250	0.295918	8.326209
1236.229000	238.228182	2.915127	0.149332	17.176433	0.295926	8.310814
1236.229000	238.228182	2.921261	0.149327	17.212576	0.295917	8.328302
1236.249000	238.228182	2.916819	0.149331	17.186402	0.295924	8.315638
1236.269000	238.228182	2.921203	0.149327	17.212234	0.295917	8.328136
1236.289000	238.228182	2.918008	0.149330	17.193405	0.295922	8.319026
1236.309000	238.228182	2.916867	0.149331	17.186685	0.295924	8.315774
1236.329000	238.228182	2.913283	0.149333	17.165563	0.295929	8.305555
1236.349000	238.228182	2.917945	0.149330	17.193037	0.295922	8.318848
1236.369000	238.228182	2.913559	0.149333	17.167192	0.295928	8.306343
1236.389000	238.228182	2.914619	0.149332	17.173436	0.295927	8.309364
1236.429000	238.228182	2.919981	0.149328	17.205029	0.295919	8.324650
1236.429000	238.228182	2.925780	0.149324	17.239201	0.295911	8.341184
1236.449000	238.228182	2.925123	0.149324	17.235327	0.295912	8.339310
1236.469000	238.228182	2.924036	0.149325	17.228926	0.295913	8.336213
1236.489000	238.228182	2.921126	0.149327	17.211778	0.295917	8.327916
1236.509000	238.228182	2.916220	0.149331	17.182871	0.295924	8.313929
1236.529000	238.228182	2.916880	0.149331	17.186762	0.295924	8.315812
1236.549000	238.228182	2.914952	0.149332	17.175400	0.295926	8.310314
1236.569000	238.228182	2.921152	0.149327	17.211931	0.295917	8.327990
1236.589000	238.228182	2.918163	0.149330	17.194320	0.295922	8.319469
1236.609000	238.228182	2.918126	0.149330	17.194102	0.295922	8.319363
1236.629000	238.228182	2.920650	0.149328	17.208972	0.295918	8.326558
1236.649000	238.228182	2.923305	0.149326	17.224618	0.295914	8.334128
1236.669000	238.228182	2.921773	0.149327	17.215589	0.295917	8.329760
1236.689000	238.228182	2.918299	0.149330	17.195120	0.295921	8.319856
1236.709000	238.228101	2.925099	0.149324	17.235190	0.295912	8.339244
1236.729000	238.228182	2.922543	0.149326	17.220125	0.295915	8.331955
1236.749000	238.228182	2.915840	0.149331	17.180633	0.295925	8.312846
1236.769000	238.228182	2.928363	0.149322	17.254418	0.295907	8.348547
1236.789000	238.228101	2.918201	0.149330	17.194545	0.295922	8.319578
1236.809000	238.228182	2.920460	0.149328	17.207856	0.295918	8.326018
1236.829000	238.228182	2.918660	0.149329	17.197247	0.295921	8.320885
1236.849000	238.228182	2.921090	0.149327	17.211568	0.295917	8.327814
1236.869000	238.228182	2.921589	0.149327	17.214506	0.295917	8.329236
1236.889000	238.228182	2.926522	0.149323	17.243574	0.295910	8.343300
1236.909000	238.228182	2.922988	0.149326	17.222752	0.295915	8.333226
1236.929000	238.228182	2.920770	0.149328	17.209682	0.295918	8.326902
1236.949000	238.228182	2.919203	0.149329	17.200446	0.295920	8.322433
1236.969000	238.228182	2.918760	0.149329	17.197838	0.295921	8.321171
1236.989000	238.228101	2.915843	0.149331	17.180648	0.295925	8.312854
1237.009000	238.228182	2.918925	0.149329	17.198809	0.295921	8.321641
1237.029000	238.228182	2.920034	0.149328	17.205343	0.295919	8.324802
1237.049000	238.228182	2.916926	0.149331	17.187029	0.295923	8.315941
1237.069000	238.228101	2.917475	0.149330	17.190265	0.295923	8.317507
1237.089000	238.228101	2.919380	0.149329	17.201491	0.295920	8.322938
1237.109000	238.228182	2.915769	0.149331	17.180213	0.295925	8.312643
1237.129000	238.228101	2.916441	0.149331	17.184174	0.295924	8.314560
1237.149000	238.228182	2.916563	0.149331	17.184895	0.295924	8.314908
1237.169000	238.228182	2.916192	0.149331	17.182705	0.295925	8.313849
1237.189000	238.228182	2.912758	0.149334	17.162475	0.295929	8.304060
1237.209000	238.228182	2.913511	0.149333	17.166910	0.295928	8.306206
1237.229000	238.228182	2.918087	0.149330	17.193871	0.295922	8.319252
1237.249000	238.228182	2.917821	0.149330	17.192307	0.295922	8.318495
1237.289000	238.228182	2.922365	0.149327	17.219076	0.295916	8.331447
1237.289000	238.228182	2.917966	0.149330	17.193159	0.295922	8.318907
1237.309000	238.228182	2.918079	0.149330	17.193822	0.295922	8.319228
1237.329000	238.228182	2.921166	0.149327	17.212014	0.295917	8.328030
1237.349000	238.228182	2.918382	0.149330	17.195607	0.295921	8.320091
1237.369000	238.228182	2.918023	0.149330	17.193496	0.295922	8.319070
1237.389000	238.228182	2.914122	0.149333	17.170511	0.295927	8.307949
1237.409000	238.228101	2.922152	0.149327	17.217825	0.295916	8.330842
1237.429000	238.228101	2.918563	0.149329	17.196677	0.295921	8.320609
1237.449000	238.228101	2.920531	0.149328	17.208273	0.295918	8.326220
1237.469000	238.228182	2.924797	0.149325	17.233408	0.295912	8.338381
1237.489000	238.228182	2.918250	0.149330	17.194832	0.295922	8.319717
1237.509000	238.228182	2.926991	0.149323	17.246335	0.295909	8.344636
1237.529000	238.228182	2.929662	0.149321	17.262071	0.295905	8.352250
1237.549000	238.228101	2.927190	0.149323	17.247506	0.295909	8.345203
1237.569000	238.228182	2.935320	0.149317	17.295413	0.295897	8.368383
1237.589000	238.228182	2.931776	0.149319	17.274530	0.295902	8.358278
1237.609000	238.228182	2.925864	0.149324	17.239695	0.295911	8.341424
1237.629000	238.228182	2.928403	0.149322	17.254657	0.295907	8.348663
1237.649000	238.228182	2.926678	0.149323	17.244493	0.295909	8.343745
1237.669000	238.228182	2.926093	0.149324	17.241043	0.295910	8.342075
1237.689000	238.228182	2.927677	0.149323	17.250377	0.295908	8.346592
1237.709000	238.228182	2.925780	0.149324	17.239198	0.295911	8.341183
1237.729000	238.228182	2.924377	0.149325	17.230936	0.295913	8.337186
1237.749000	238.228101	2.922028	0.149327	17.217092	0.295916	8.330487
1237.769000	238.228182	2.919025	0.149329	17.199397	0.295920	8.321925
1237.789000	238.228182	2.921648	0.149327	17.214853	0.295917	8.329404
1237.809000	238.228182	2.915829	0.149331	17.180566	0.295925	8.312814
1237.829000	238.228182	2.917124	0.149330	17.188195	0.295923	8.316505
1237.849000	238.228182	2.923644	0.149326	17.226612	0.295914	8.335093
1237.869000	238.228182	2.918626	0.149329	17.197050	0.295921	8.320790
1237.889000	238.228182	2.917546	0.149330	17.190682	0.295923	8.317709
1237.929000	238.228182	2.921298	0.149327	17.212791	0.295917	8.328406
1237.929000	238.228182	2.921960	0.149327	17.216693	0.295916	8.330294
1237.949000	238.228182	2.925225	0.149324	17.235929	0.295912	8.339601
1237.969000	238.228182	2.919573	0.149329	17.202628	0.295920	8.323488
1237.989000	238.228182	2.915949	0.149331	17.181273	0.295925	8.313156
1238.009000	238.228182	2.919026	0.149329	17.199402	0.295920	8.321928
1238.029000	238.228182	2.929051	0.149322	17.258473	0.295906	8.350509
1238.049000	238.228182	2.919461	0.149329	17.201967	0.295920	8.323169
1238.069000	238.228182	2.924320	0.149325	17.230597	0.295913	8.337021
1238.089000	238.228101	2.916285	0.149331	17.183252	0.295924	8.314114
1238.109000	238.228101	2.921933	0.149327	17.216535	0.295916	8.330217
1238.129000	238.228182	2.918392	0.149330	17.195672	0.295921	8.320123
1238.149000	238.228182	2.923102	0.149326	17.223421	0.295915	8.333549
1238.169000	238.228182	2.928309	0.149322	17.254102	0.295907	8.348394
1238.189000	238.228182	2.920838	0.149328	17.210079	0.295918	8.327094
1238.209000	238.228101	2.926766	0.149323	17.245009	0.295909	8.343995
1238.229000	238.228101	2.923130	0.149326	17.223587	0.295914	8.333629
1238.249000	238.228182	2.921315	0.149327	17.212890	0.295917	8.328454
1238.269000	238.228182	2.920669	0.149328	17.209086	0.295918	8.326613
1238.289000	238.228182	2.915998	0.149331	17.181563	0.295925	8.313296
1238.309000	238.228182	2.918315	0.149330	17.195213	0.295921	8.319901
1238.329000	238.228182	2.919001	0.149329	17.199257	0.295920	8.321858
1238.349000	238.228101	2.921565	0.149327	17.214366	0.295917	8.329168
1238.369000	238.228182	2.914068	0.149333	17.170192	0.295928	8.307795
1238.389000	238.228182	2.916990	0.149331	17.187408	0.295923	8.316124
1238.409000	238.228182	2.920823	0.149328	17.209991	0.295918	8.327051
1238.429000	238.228182	2.924034	0.149325	17.228910	0.295913	8.336205
1238.449000	238.228101	2.919606	0.149329	17.202825	0.295920	8.323584
1238.469000	238.228182	2.920760	0.149328	17.209620	0.295918	8.326872
1238.489000	238.228101	2.923299	0.149326	17.224581	0.295914	8.334111
1238.509000	238.228182	2.912340	0.149334	17.160011	0.295930	8.302868
1238.529000	238.228182	2.918012	0.149330	17.193428	0.295922	8.319037
1238.549000	238.228182	2.922970	0.149326	17.222641	0.295915	8.333172
1238.569000	238.228182	2.923852	0.149325	17.227843	0.295914	8.335689
1238.589000	238.228182	2.924111	0.149325	17.229364	0.295913	8.336425
1238.609000	238.228182	2.929645	0.149321	17.261973	0.295905	8.352202
1238.629000	238.228182	2.920250	0.149328	17.206615	0.295919	8.325418
1238.649000	238.228182	2.922819	0.149326	17.221752	0.295915	8.332742
1238.669000	238.228182	2.927008	0.149323	17.246436	0.295909	8.344685
1238.689000	238.228182	2.921075	0.149328	17.211475	0.295918	8.327769
1238.709000	238.228182	2.921002	0.149328	17.211050	0.295918	8.327564
1238.729000	238.228101	2.922923	0.149326	17.222369	0.295915	8.333040
1238.749000	238.228182	2.918857	0.149329	17.198408	0.295921	8.321447
1238.789000	238.228182	2.926202	0.149324	17.241685	0.295910	8.342386
1238.789000	238.228182	2.927608	0.149323	17.249973	0.295908	8.346396
1238.809000	238.228182	2.923614	0.149326	17.226439	0.295914	8.335009
1238.829000	238.228182	2.920319	0.149328	17.207024	0.295919	8.325616
1238.849000	238.228101	2.913757	0.149333	17.168358	0.295928	8.306907
1238.869000	238.228182	2.912576	0.149334	17.161400	0.295930	8.303540
1238.889000	238.228182	2.921625	0.149327	17.214721	0.295917	8.329340
1238.909000	238.228101	2.918893	0.149329	17.198620	0.295921	8.321549
1238.929000	238.228101	2.915414	0.149332	17.178123	0.295926	8.311632
1238.949000	238.228182	2.919759	0.149328	17.203724	0.295919	8.324019
1238.969000	238.228182	2.922449	0.149326	17.219576	0.295916	8.331689
1238.989000	238.228101	2.925799	0.149324	17.239315	0.295911	8.341239
1239.009000	238.228101	2.921376	0.149327	17.213250	0.295917	8.328628
1239.029000	238.228182	2.920669	0.149328	17.209084	0.295918	8.326612
1239.049000	238.228182	2.926073	0.149324	17.240926	0.295910	8.342019
1239.069000	238.228182	2.927137	0.149323	17.247198	0.295909	8.345054
1239.089000	238.228101	2.923840	0.149325	17.227770	0.295913	8.335654
1239.109000	238.228182	2.922960	0.149326	17.222586	0.295915	8.333145
1239.129000	238.228182	2.919861	0.149328	17.204322	0.295919	8.324308
1239.149000	238.228101	2.925926	0.149324	17.240063	0.295910	8.341602
1239.169000	238.228182	2.917351	0.149330	17.189535	0.295923	8.317153
1239.189000	238.228182	2.922488	0.149326	17.219804	0.295915	8.331799
1239.209000	238.228182	2.921920	0.149327	17.216454	0.295916	8.330178
1239.229000	238.228182	2.922151	0.149327	17.217817	0.295916	8.330838
1239.249000	238.228182	2.923754	0.149325	17.227265	0.295914	8.335409
1239.269000	238.228182	2.920718	0.149328	17.209374	0.295918	8.326753
1239.289000	238.228182	2.927397	0.149323	17.248729	0.295908	8.345795
1239.309000	238.228182	2.916767	0.149331	17.186097	0.295924	8.315490
1239.329000	238.228182	2.919221	0.149329	17.200553	0.295920	8.322484
1239.349000	238.228182	2.923787	0.149325	17.227457	0.295914	8.335502
1239.369000	238.228182	2.926189	0.149324	17.241607	0.295910	8.342349
1239.389000	238.228182	2.923130	0.149326	17.223584	0.295915	8.333628
1239.429000	238.228182	2.917161	0.149330	17.188413	0.295923	8.316611
1239.429000	238.228182	2.916079	0.149331	17.182040	0.295925	8.313527
1239.449000	238.228182	2.918958	0.149329	17.199003	0.295921	8.321735
1239.469000	238.228182	2.919486	0.149329	17.202115	0.295920	8.323240
1239.489000	238.228182	2.920740	0.149328	17.209506	0.295918	8.326817
1239.509000	238.228182	2.916421	0.149331	17.184058	0.295924	8.314503
1239.529000	238.228182	2.914551	0.149332	17.173037	0.295927	8.309171
1239.549000	238.228182	2.917768	0.149330	17.191990	0.295922	8.318342
1239.569000	238.228182	2.923718	0.149326	17.227050	0.295914	8.335305
1239.589000	238.228182	2.918596	0.149329	17.196869	0.295921	8.320702
1239.609000	238.228182	2.918268	0.149330	17.194936	0.295922	8.319767
1239.629000	238.228182	2.921800	0.149327	17.215752	0.295916	8.329839
1239.649000	238.228182	2.921009	0.149328	17.211086	0.295918	8.327581
1239.669000	238.228182	2.920604	0.149328	17.208700	0.295918	8.326427
1239.689000	238.228182	2.923787	0.149325	17.227460	0.295914	8.335503
1239.709000	238.228182	2.923563	0.149326	17.226136	0.295914	8.334863
1239.729000	238.228182	2.919223	0.149329	17.200566	0.295920	8.322491
1239.749000	238.228101	2.929691	0.149321	17.262247	0.295905	8.352335
1239.769000	238.228182	2.914031	0.149333	17.169972	0.295928	8.307688
1239.789000	238.228182	2.924632	0.149325	17.232434	0.295912	8.337910
1239.809000	238.228182	2.918199	0.149330	17.194529	0.295922	8.319570
1239.849000	238.228182	2.917024	0.149331	17.187610	0.295923	8.316222
1239.849000	238.228182	2.921364	0.149327	17.213182	0.295917	8.328595
1239.869000	238.228101	2.929236	0.149321	17.259566	0.295906	8.351038
1239.889000	238.228182	2.918184	0.149330	17.194441	0.295922	8.319527
1239.909000	238.228101	2.921921	0.149327	17.216460	0.295916	8.330181
1239.929000	238.228101	2.926551	0.149323	17.243745	0.295910	8.343383
1239.949000	238.228182	2.922553	0.149326	17.220188	0.295915	8.331985
1239.969000	238.228182	2.925010	0.149325	17.234664	0.295912	8.338989
1239.989000	238.228101	2.926392	0.149323	17.242804	0.295910	8.342928
1240.009000	238.228101	2.927563	0.149323	17.249703	0.295908	8.346266
1240.029000	238.228182	2.925300	0.149324	17.236372	0.295911	8.339815
1240.049000	238.228101	2.921821	0.149327	17.215871	0.295916	8.329896
1240.069000	238.228101	2.925392	0.149324	17.236916	0.295911	8.340079
1240.089000	238.228182	2.925153	0.149324	17.235506	0.295912	8.339397
1240.109000	238.228182	2.918278	0.149330	17.194996	0.295922	8.319796
1240.129000	238.228182	2.915833	0.149331	17.180591	0.295925	8.312826
1240.149000	238.228182	2.921089	0.149327	17.211558	0.295917	8.327809
1240.169000	238.228182	2.922865	0.149326	17.222022	0.295915	8.332872
1240.189000	238.228182	2.923980	0.149325	17.228597	0.295913	8.336054
1240.209000	238.228182	2.920202	0.149328	17.206333	0.295919	8.325281
1240.229000	238.228182	2.921225	0.149327	17.212361	0.295917	8.328198
1240.269000	238.228182	2.917004	0.149331	17.187490	0.295923	8.316164
1240.269000	238.228182	2.919422	0.149329	17.201739	0.295920	8.323059
1240.289000	238.228101	2.921784	0.149327	17.215656	0.295916	8.329792
1240.309000	238.228182	2.917653	0.149330	17.191312	0.295922	8.318013
1240.329000	238.228182	2.926144	0.149324	17.241346	0.295910	8.342222
1240.349000	238.228182	2.923743	0.149326	17.227201	0.295914	8.335378
1240.369000	238.228101	2.923076	0.149326	17.223265	0.295915	8.333474
1240.389000	238.228182	2.928558	0.149322	17.255569	0.295907	8.349104
1240.409000	238.228182	2.926794	0.149323	17.245172	0.295909	8.344074
1240.429000	238.228182	2.922307	0.149327	17.218739	0.295916	8.331284
1240.449000	238.228182	2.921389	0.149327	17.213327	0.295917	8.328665
1240.469000	238.228182	2.919239	0.149329	17.200662	0.295920	8.322537
1240.489000	238.228101	2.918547	0.149329	17.196584	0.295921	8.320564
1240.509000	238.228182	2.921781	0.149327	17.215638	0.295917	8.329784
1240.529000	238.228182	2.919528	0.149329	17.202361	0.295920	8.323359
1240.549000	238.228182	2.924597	0.149325	17.232232	0.295912	8.337812
1240.569000	238.228182	2.922705	0.149326	17.221081	0.295915	8.332417
1240.589000	238.228182	2.920270	0.149328	17.206734	0.295919	8.325475
1240.609000	238.228182	2.921327	0.149327	17.212962	0.295917	8.328489
1240.629000	238.228101	2.913538	0.149333	17.167071	0.295928	8.306284
1240.649000	238.228182	2.921535	0.149327	17.214187	0.295917	8.329082
1240.669000	238.228182	2.922707	0.149326	17.221094	0.295915	8.332423
1240.689000	238.228182	2.914296	0.149333	17.171537	0.295927	8.308445
1240.709000	238.228182	2.915851	0.149331	17.180698	0.295925	8.312878
1240.729000	238.228101	2.922192	0.149327	17.218058	0.295916	8.330954
1240.749000	238.228182	2.925723	0.149324	17.238866	0.295911	8.341022
1240.769000	238.228182	2.922352	0.149327	17.219004	0.295916	8.331412
1240.789000	238.228182	2.921438	0.149327	17.213618	0.295917	8.328806
1240.809000	238.228182	2.924724	0.149325	17.232978	0.295912	8.338173
1240.829000	238.228101	2.922481	0.149326	17.219763	0.295915	8.331779
1240.849000	238.228182	2.925882	0.149324	17.239804	0.295911	8.341476
1240.869000	238.228182	2.921979	0.149327	17.216801	0.295916	8.330346
1240.889000	238.228182	2.932141	0.149319	17.276683	0.295902	8.359320
1240.909000	238.228182	2.920809	0.149328	17.209913	0.295918	8.327013
1240.929000	238.228182	2.925491	0.149324	17.237498	0.295911	8.340361
1240.949000	238.228182	2.924037	0.149325	17.228931	0.295913	8.336215
1240.969000	238.228182	2.916827	0.149331	17.186449	0.295924	8.315660
1240.989000	238.228182	2.923348	0.149326	17.224871	0.295914	8.334251
1241.009000	238.228182	2.916919	0.149331	17.186988	0.295923	8.315921
1241.029000	238.228101	2.919045	0.149329	17.199514	0.295920	8.321982
1241.049000	238.228182	2.925583	0.149324	17.238037	0.295911	8.340621
1241.069000	238.228182	2.926118	0.149324	17.241190	0.295910	8.342147
1241.089000	238.228101	2.920676	0.149328	17.209125	0.295918	8.326632
1241.129000	238.228182	2.921990	0.149327	17.216866	0.295916	8.330378
1241.129000	238.228101	2.924325	0.149325	17.230628	0.295913	8.337036
1241.149000	238.228182	2.920784	0.149328	17.209765	0.295918	8.326942
1241.169000	238.228182	2.923253	0.149326	17.224312	0.295914	8.333980
1241.189000	238.228182	2.924792	0.149325	17.233377	0.295912	8.338366
1241.209000	238.228101	2.924118	0.149325	17.229410	0.295913	8.336447
1241.229000	238.228101	2.925441	0.149324	17.237201	0.295911	8.340216
1241.249000	238.228101	2.923998	0.149325	17.228698	0.295913	8.336102
1241.269000	238.228182	2.922374	0.149327	17.219131	0.295916	8.331473
1241.289000	238.228182	2.923993	0.149325	17.228672	0.295913	8.336090
1241.309000	238.228182	2.921397	0.149327	17.213377	0.295917	8.328689
1241.349000	238.228182	2.925577	0.149324	17.238006	0.295911	8.340606
1241.349000	238.228182	2.919800	0.149328	17.203965	0.295919	8.324135
1241.369000	238.228182	2.920087	0.149328	17.205659	0.295919	8.324955
1241.389000	238.228182	2.920096	0.149328	17.205711	0.295919	8.324980
1241.409000	238.228101	2.924191	0.149325	17.229835	0.295913	8.336653
1241.429000	238.228182	2.926391	0.149324	17.242799	0.295910	8.342925
1241.449000	238.228182	2.924615	0.149325	17.232338	0.295912	8.337864
1241.469000	238.228182	2.927619	0.149323	17.250035	0.295908	8.346426
1241.489000	238.228182	2.929335	0.149321	17.260149	0.295906	8.351320
1241.509000	238.228182	2.927427	0.149323	17.248905	0.295908	8.345880
1241.549000	238.228182	2.927842	0.149322	17.251351	0.295908	8.347063
1241.549000	238.228182	2.927240	0.149323	17.247802	0.295909	8.345346
1241.569000	238.228182	2.918632	0.149329	17.197084	0.295921	8.320806
1241.589000	238.228182	2.927640	0.149323	17.250159	0.295908	8.346487
1241.609000	238.228182	2.919624	0.149329	17.202931	0.295920	8.323635
1241.629000	238.228182	2.924623	0.149325	17.232384	0.295912	8.337886
1241.649000	238.228182	2.923298	0.149326	17.224574	0.295914	8.334107
1241.669000	238.228182	2.919713	0.149329	17.203452	0.295919	8.323887
1241.689000	238.228182	2.918028	0.149330	17.193522	0.295922	8.319082
1241.709000	238.228182	2.917246	0.149330	17.188918	0.295923	8.316855
1241.729000	238.228182	2.923392	0.149326	17.225131	0.295914	8.334376
1241.769000	238.228182	2.915526	0.149332	17.178783	0.295925	8.311951
1241.769000	238.228182	2.925073	0.149325	17.235037	0.295912	8.339170
1241.789000	238.228182	2.923790	0.149325	17.227473	0.295914	8.335510
1241.809000	238.228182	2.921162	0.149327	17.211988	0.295917	8.328017
1241.829000	238.228182	2.920239	0.149328	17.206550	0.295919	8.325386
1241.849000	238.228182	2.920553	0.149328	17.208400	0.295918	8.326281
1241.869000	238.228182	2.920477	0.149328	17.207954	0.295918	8.326066
1241.889000	238.228101	2.923697	0.149325	17.226926	0.295914	8.335245
1241.909000	238.228182	2.924359	0.149325	17.230827	0.295913	8.337133
1241.929000	238.228182	2.919651	0.149329	17.203089	0.295920	8.323712
1241.949000	238.228182	2.922061	0.149327	17.217289	0.295916	8.330582
1241.989000	238.228101	2.915896	0.149331	17.180959	0.295925	8.313004
1241.989000	238.228101	2.918135	0.149330	17.194156	0.295922	8.319390
1242.009000	238.228182	2.918582	0.149329	17.196791	0.295921	8.320664
1242.029000	238.228182	2.915163	0.149332	17.176643	0.295926	8.310916
1242.049000	238.228182	2.920047	0.149328	17.205423	0.295919	8.324841
1242.069000	238.228182	2.921012	0.149328	17.211105	0.295918	8.327590
1242.089000	238.228101	2.916161	0.149331	17.182522	0.295924	8.313760
1242.109000	238.228182	2.927157	0.149323	17.247315	0.295909	8.345110
1242.129000	238.228101	2.923713	0.149325	17.227019	0.295914	8.335290
1242.149000	238.228182	2.927353	0.149323	17.248470	0.295909	8.345669
1242.169000	238.228182	2.926930	0.149323	17.245978	0.295909	8.344463
1242.189000	238.228182	2.923213	0.149326	17.224074	0.295914	8.333865
1242.209000	238.228101	2.921754	0.149327	17.215478	0.295916	8.329706
1242.229000	238.228101	2.922925	0.149326	17.222377	0.295915	8.333044
1242.249000	238.228182	2.914653	0.149332	17.173638	0.295927	8.309462
1242.269000	238.228182	2.916752	0.149331	17.186009	0.295924	8.315447
1242.289000	238.228182	2.925439	0.149324	17.237193	0.295911	8.340213
1242.309000	238.228101	2.923703	0.149325	17.226965	0.295914	8.335264
1242.329000	238.228101	2.921844	0.149327	17.216006	0.295916	8.329962
1242.349000	238.228101	2.925177	0.149324	17.235646	0.295912	8.339464
1242.369000	238.228182	2.921207	0.149327	17.212255	0.295917	8.328147
1242.389000	238.228182	2.917771	0.149330	17.192009	0.295922	8.318350
1242.409000	238.228182	2.924486	0.149325	17.231574	0.295913	8.337494
1242.429000	238.228182	2.921697	0.149327	17.215141	0.295917	8.329543
1242.449000	238.228182	2.929998	0.149321	17.264056	0.295905	8.353210
1242.469000	238.228182	2.921655	0.149327	17.214892	0.295917	8.329423
1242.489000	238.228182	2.927201	0.149323	17.247574	0.295909	8.345236
1242.509000	238.228182	2.925070	0.149325	17.235019	0.295912	8.339161
1242.529000	238.228101	2.931429	0.149320	17.272483	0.295903	8.357288
1242.549000	238.228182	2.925920	0.149324	17.240024	0.295911	8.341583
1242.569000	238.228182	2.922454	0.149326	17.219602	0.295916	8.331701
1242.589000	238.228182	2.917584	0.149330	17.190908	0.295923	8.317818
1242.629000	238.228182	2.926741	0.149323	17.244861	0.295909	8.343923
1242.629000	238.228182	2.927194	0.149323	17.247532	0.295909	8.345215
1242.649000	238.228182	2.928778	0.149322	17.256866	0.295906	8.349732
1242.669000	238.228182	2.923539	0.149326	17.225993	0.295914	8.334794
1242.689000	238.228182	2.931232	0.149320	17.271322	0.295903	8.356726
1242.709000	238.228182	2.919045	0.149329	17.199514	0.295920	8.321982
1242.729000	238.228182	2.923854	0.149325	17.227853	0.295914	8.335694
1242.749000	238.228182	2.929895	0.149321	17.263447	0.295905	8.352916
1242.769000	238.228182	2.925771	0.149324	17.239149	0.295911	8.341159
1242.789000	238.228182	2.918538	0.149329	17.196527	0.295921	8.320536
1242.809000	238.228182	2.929274	0.149321	17.259789	0.295906	8.351146
1242.829000	238.228101	2.924148	0.149325	17.229587	0.295913	8.336532
1242.849000	238.228101	2.928132	0.149322	17.253061	0.295907	8.347890
1242.869000	238.228182	2.920281	0.149328	17.206801	0.295919	8.325508
1242.889000	238.228101	2.929388	0.149321	17.260460	0.295905	8.351470
1242.909000	238.228101	2.929349	0.149321	17.260227	0.295906	8.351358
1242.929000	238.228182	2.921127	0.149327	17.211783	0.295917	8.327918
1242.949000	238.228182	2.916889	0.149331	17.186814	0.295924	8.315837
1242.969000	238.228182	2.922668	0.149326	17.220866	0.295915	8.332313
1242.989000	238.228101	2.920837	0.149328	17.210076	0.295918	8.327092
1243.009000	238.228182	2.927620	0.149323	17.250040	0.295908	8.346429
1243.029000	238.228101	2.926284	0.149324	17.242172	0.295910	8.342622
1243.049000	238.228182	2.929554	0.149321	17.261439	0.295905	8.351944
1243.069000	238.228101	2.925600	0.149324	17.238141	0.295911	8.340672
1243.089000	238.228182	2.920799	0.149328	17.209851	0.295918	8.326983
1243.109000	238.228182	2.924201	0.149325	17.229895	0.295913	8.336682
1243.129000	238.228182	2.924322	0.149325	17.230610	0.295913	8.337028
1243.149000	238.228182	2.925679	0.149324	17.238605	0.295911	8.340896
1243.169000	238.228182	2.926675	0.149323	17.244473	0.295909	8.343735
1243.189000	238.228182	2.931970	0.149319	17.275672	0.295902	8.358831
1243.209000	238.228182	2.920452	0.149328	17.207809	0.295918	8.325995
1243.229000	238.228182	2.915306	0.149332	17.177488	0.295926	8.311324
1243.249000	238.228182	2.923192	0.149326	17.223952	0.295914	8.333806
1243.269000	238.228182	2.923816	0.149325	17.227625	0.295914	8.335584
1243.289000	238.228101	2.925831	0.149324	17.239498	0.295911	8.341328
1243.309000	238.228182	2.922559	0.149326	17.220224	0.295915	8.332002
1243.329000	238.228182	2.921385	0.149327	17.213307	0.295917	8.328655
1243.349000	238.228182	2.920572	0.149328	17.208514	0.295918	8.326336
1243.369000	238.228182	2.917549	0.149330	17.190700	0.295923	8.317717
1243.389000	238.228182	2.922187	0.149327	17.218029	0.295916	8.330941
1243.409000	238.228182	2.922594	0.149326	17.220428	0.295915	8.332101
1243.429000	238.228182	2.924066	0.149325	17.229099	0.295913	8.336297
1243.449000	238.228101	2.921797	0.149327	17.215729	0.295916	8.329827
1243.469000	238.228182	2.922125	0.149327	17.217667	0.295916	8.330765
1243.489000	238.228182	2.921380	0.149327	17.213273	0.295917	8.328639
1243.509000	238.228182	2.924535	0.149325	17.231866	0.295913	8.337636
1243.529000	238.228182	2.919156	0.149329	17.200172	0.295920	8.322300
1243.549000	238.228182	2.923332	0.149326	17.224778	0.295914	8.334206
1243.569000	238.228101	2.909572	0.149336	17.143697	0.295934	8.294975
1243.589000	238.228101	2.923668	0.149326	17.226758	0.295914	8.335164
1243.609000	238.228182	2.913334	0.149333	17.165869	0.295929	8.305703
1243.629000	238.228182	2.915684	0.149332	17.179711	0.295925	8.312400
1243.649000	238.228101	2.922863	0.149326	17.222014	0.295915	8.332868
1243.689000	238.228101	2.917300	0.149330	17.189234	0.295923	8.317008
1243.689000	238.228101	2.917857	0.149330	17.192514	0.295922	8.318595
1243.709000	238.228182	2.918213	0.149330	17.194612	0.295922	8.319610
1243.729000	238.228182	2.919504	0.149329	17.202221	0.295920	8.323292
1243.749000	238.228101	2.917288	0.149330	17.189164	0.295923	8.316974
1243.769000	238.228101	2.921165	0.149327	17.212009	0.295917	8.328027
1243.789000	238.228182	2.925508	0.149324	17.237597	0.295911	8.340408
1243.809000	238.228182	2.920201	0.149328	17.206327	0.295919	8.325278
1243.829000	238.228182	2.922213	0.149327	17.218185	0.295916	8.331016
1243.849000	238.228182	2.925582	0.149324	17.238035	0.295911	8.340620
1243.869000	238.228101	2.914106	0.149333	17.170418	0.295927	8.307904
1243.889000	238.228182	2.922821	0.149326	17.221763	0.295915	8.332747
1243.909000	238.228182	2.914486	0.149332	17.172656	0.295927	8.308987
1243.929000	238.228182	2.920039	0.149328	17.205371	0.295919	8.324816
1243.949000	238.228182	2.921384	0.149327	17.213296	0.295917	8.328650
1243.969000	238.228182	2.917171	0.149330	17.188472	0.295923	8.316639
1243.989000	238.228182	2.919122	0.149329	17.199970	0.295920	8.322202
1244.009000	238.228182	2.925959	0.149324	17.240255	0.295911	8.341694
1244.029000	238.228182	2.927249	0.149323	17.247859	0.295909	8.345373
1244.049000	238.228182	2.924018	0.149325	17.228820	0.295913	8.336161
1244.069000	238.228182	2.927702	0.149323	17.250524	0.295908	8.346663
1244.089000	238.228101	2.930893	0.149320	17.269325	0.295903	8.355760
1244.109000	238.228182	2.922496	0.149326	17.219848	0.295915	8.331821
1244.129000	238.228182	2.921492	0.149327	17.213934	0.295917	8.328959
1244.149000	238.228182	2.922450	0.149326	17.219581	0.295916	8.331691
1244.169000	238.228101	2.922131	0.149327	17.217700	0.295916	8.330781
1244.189000	238.228182	2.921587	0.149327	17.214493	0.295917	8.329230
1244.209000	238.228182	2.916744	0.149331	17.185959	0.295924	8.315423
1244.229000	238.228182	2.923248	0.149326	17.224283	0.295914	8.333967
1244.249000	238.228182	2.919648	0.149329	17.203068	0.295920	8.323702
1244.269000	238.228182	2.922599	0.149326	17.220457	0.295915	8.332115
1244.289000	238.228182	2.919256	0.149329	17.200763	0.295920	8.322586
1244.309000	238.228101	2.923818	0.149325	17.227641	0.295913	8.335591
1244.329000	238.228182	2.920456	0.149328	17.207833	0.295918	8.326007
1244.349000	238.228182	2.922520	0.149326	17.219993	0.295915	8.331891
1244.369000	238.228182	2.918086	0.149330	17.193869	0.295922	8.319250
1244.389000	238.228182	2.920357	0.149328	17.207244	0.295919	8.325722
1244.409000	238.228182	2.922555	0.149326	17.220200	0.295915	8.331991
1244.429000	238.228182	2.917905	0.149330	17.192799	0.295922	8.318733
1244.449000	238.228101	2.922438	0.149326	17.219509	0.295915	8.331656
1244.469000	238.228182	2.918626	0.149329	17.197048	0.295921	8.320788
1244.489000	238.228182	2.916884	0.149331	17.186781	0.295924	8.315821
1244.509000	238.228182	2.921630	0.149327	17.214747	0.295917	8.329352
1244.529000	238.228182	2.918329	0.149330	17.195299	0.295921	8.319942
1244.549000	238.228101	2.926551	0.149323	17.243742	0.295910	8.343382
1244.569000	238.228182	2.928022	0.149322	17.252408	0.295908	8.347575
1244.589000	238.228182	2.918153	0.149330	17.194263	0.295922	8.319441
1244.609000	238.228182	2.919803	0.149328	17.203980	0.295919	8.324143
1244.629000	238.228182	2.918241	0.149330	17.194781	0.295922	8.319692
1244.649000	238.228182	2.921214	0.149327	17.212296	0.295917	8.328167
1244.669000	238.228182	2.920188	0.149328	17.206250	0.295919	8.325241
1244.689000	238.228182	2.916805	0.149331	17.186319	0.295924	8.315598
1244.709000	238.228182	2.915979	0.149331	17.181452	0.295925	8.313242
1244.729000	238.228182	2.918053	0.149330	17.193672	0.295922	8.319155
1244.749000	238.228182	2.921929	0.149327	17.216511	0.295916	8.330206
1244.769000	238.228182	2.914212	0.149333	17.171037	0.295927	8.308203
1244.789000	238.228182	2.913474	0.149333	17.166690	0.295928	8.306100
1244.809000	238.228101	2.914152	0.149333	17.170685	0.295927	8.308033
1244.829000	238.228101	2.913432	0.149333	17.166441	0.295928	8.305980
1244.849000	238.228182	2.916264	0.149331	17.183128	0.295924	8.314053
1244.869000	238.228182	2.916509	0.149331	17.184576	0.295924	8.314754
1244.889000	238.228101	2.916268	0.149331	17.183151	0.295924	8.314065
1244.909000	238.228182	2.921332	0.149327	17.212991	0.295917	8.328502
1244.929000	238.228182	2.923496	0.149326	17.225745	0.295914	8.334673
1244.949000	238.228101	2.918988	0.149329	17.199182	0.295920	8.321821
1244.969000	238.228101	2.919883	0.149328	17.204452	0.295919	8.324371
1244.989000	238.228101	2.916560	0.149331	17.184876	0.295924	8.314899
1245.009000	238.228182	2.919458	0.149329	17.201949	0.295920	8.323160
1245.029000	238.228182	2.916161	0.149331	17.182524	0.295925	8.313761
1245.049000	238.228101	2.927536	0.149323	17.249548	0.295908	8.346191
1245.069000	238.228182	2.920923	0.149328	17.210584	0.295918	8.327338
1245.089000	238.228182	2.921339	0.149327	17.213035	0.295917	8.328524
1245.109000	238.228182	2.923357	0.149326	17.224921	0.295914	8.334275
1245.129000	238.228182	2.920494	0.149328	17.208055	0.295918	8.326115
1245.149000	238.228182	2.926538	0.149323	17.243664	0.295910	8.343344
1245.169000	238.228101	2.915033	0.149332	17.175879	0.295926	8.310546
1245.189000	238.228182	2.928808	0.149322	17.257043	0.295906	8.349817
1245.209000	238.228101	2.927464	0.149323	17.249125	0.295908	8.345986
1245.229000	238.228182	2.920439	0.149328	17.207729	0.295918	8.325957
1245.249000	238.228101	2.924481	0.149325	17.231545	0.295913	8.337480
1245.269000	238.228182	2.929126	0.149321	17.258916	0.295906	8.350723
1245.289000	238.228182	2.922956	0.149326	17.222563	0.295915	8.333134
1245.309000	238.228182	2.923980	0.149325	17.228597	0.295913	8.336054
1245.329000	238.228182	2.921674	0.149327	17.215009	0.295917	8.329479
1245.349000	238.228182	2.917659	0.149330	17.191351	0.295922	8.318032
1245.369000	238.228182	2.915951	0.149331	17.181286	0.295925	8.313162
1245.389000	238.228182	2.917479	0.149330	17.190291	0.295923	8.317519
1245.409000	238.228182	2.914768	0.149332	17.174317	0.295927	8.309790
1245.429000	238.228182	2.916177	0.149331	17.182617	0.295925	8.313806
1245.449000	238.228182	2.918066	0.149330	17.193747	0.295922	8.319191
1245.469000	238.228182	2.914237	0.149333	17.171187	0.295927	8.308276
1245.489000	238.228182	2.916349	0.149331	17.183633	0.295924	8.314298
1245.509000	238.228101	2.915021	0.149332	17.175809	0.295926	8.310512
1245.529000	238.228101	2.919492	0.149329	17.202151	0.295920	8.323258
1245.549000	238.228182	2.917587	0.149330	17.190923	0.295923	8.317825
1245.569000	238.228182	2.920778	0.149328	17.209729	0.295918	8.326924
1245.589000	238.228101	2.931670	0.149320	17.273908	0.295902	8.357977
1245.609000	238.228101	2.921200	0.149327	17.212216	0.295917	8.328128
1245.629000	238.228182	2.920697	0.149328	17.209250	0.295918	8.326692
1245.649000	238.228182	2.918352	0.149330	17.195436	0.295921	8.320009
1245.669000	238.228182	2.918735	0.149329	17.197690	0.295921	8.321099
1245.689000	238.228182	2.912787	0.149334	17.162641	0.295929	8.304141
1245.709000	238.228182	2.916885	0.149331	17.186788	0.295924	8.315825
1245.729000	238.228182	2.921057	0.149328	17.211371	0.295918	8.327719
1245.749000	238.228101	2.922498	0.149326	17.219864	0.295915	8.331828
1245.769000	238.228182	2.921325	0.149327	17.212952	0.295917	8.328484
1245.789000	238.228182	2.921388	0.149327	17.213320	0.295917	8.328662
1245.809000	238.228182	2.920604	0.149328	17.208700	0.295918	8.326427
1245.829000	238.228182	2.922090	0.149327	17.217457	0.295916	8.330664
1245.849000	238.228101	2.918159	0.149330	17.194296	0.295922	8.319457
1245.869000	238.228182	2.923875	0.149325	17.227975	0.295913	8.335753
1245.889000	238.228101	2.919811	0.149328	17.204032	0.295919	8.324168
1245.909000	238.228182	2.919545	0.149329	17.202465	0.295920	8.323410
1245.929000	238.228182	2.917502	0.149330	17.190423	0.295923	8.317583
1245.949000	238.228182	2.924902	0.149325	17.234030	0.295912	8.338682
1245.969000	238.228182	2.932074	0.149319	17.276284	0.295902	8.359127
1245.989000	238.228182	2.919646	0.149329	17.203058	0.295920	8.323697
1246.009000	238.228182	2.923654	0.149326	17.226672	0.295914	8.335122
1246.029000	238.228101	2.927512	0.149323	17.249408	0.295908	8.346123
1246.049000	238.228182	2.923864	0.149325	17.227913	0.295914	8.335723
1246.069000	238.228182	2.921916	0.149327	17.216434	0.295916	8.330168
1246.089000	238.228182	2.928739	0.149322	17.256636	0.295907	8.349620
1246.109000	238.228182	2.929333	0.149321	17.260136	0.295906	8.351314
1246.129000	238.228182	2.917303	0.149330	17.189250	0.295923	8.317015
1246.149000	238.228182	2.919352	0.149329	17.201327	0.295920	8.322859
1246.169000	238.228182	2.917422	0.149330	17.189952	0.295923	8.317355
1246.189000	238.228182	2.925533	0.149324	17.237745	0.295911	8.340480
1246.209000	238.228182	2.916478	0.149331	17.184392	0.295924	8.314665
1246.229000	238.228182	2.915968	0.149331	17.181387	0.295925	8.313211
1246.249000	238.228101	2.917283	0.149330	17.189136	0.295923	8.316960
1246.269000	238.228182	2.922263	0.149327	17.218478	0.295916	8.331157
1246.289000	238.228182	2.922516	0.149326	17.219967	0.295915	8.331878
1246.309000	238.228182	2.919721	0.149329	17.203501	0.295919	8.323911
1246.329000	238.228182	2.920502	0.149328	17.208102	0.295918	8.326137
1246.349000	238.228101	2.924054	0.149325	17.229032	0.295913	8.336264
1246.369000	238.228182	2.924028	0.149325	17.228877	0.295913	8.336189
1246.389000	238.228182	2.922182	0.149327	17.217998	0.295916	8.330926
1246.409000	238.228182	2.922208	0.149327	17.218154	0.295916	8.331001
1246.429000	238.228101	2.921264	0.149327	17.212589	0.295917	8.328308
1246.449000	238.228182	2.923280	0.149326	17.224470	0.295914	8.334057
1246.469000	238.228182	2.926428	0.149323	17.243019	0.295910	8.343032
1246.489000	238.228101	2.922470	0.149326	17.219695	0.295915	8.331747
1246.509000	238.228182	2.915782	0.149331	17.180291	0.295925	8.312681
1246.529000	238.228182	2.919437	0.149329	17.201827	0.295920	8.323101
1246.549000	238.228101	2.920196	0.149328	17.206296	0.295919	8.325263
1246.569000	238.228182	2.922828	0.149326	17.221809	0.295915	8.332769
1246.589000	238.228182	2.915528	0.149332	17.178794	0.295925	8.311956
1246.609000	238.228182	2.920780	0.149328	17.209742	0.295918	8.326931
1246.629000	238.228182	2.925540	0.149324	17.237789	0.295911	8.340501
1246.649000	238.228182	2.918181	0.149330	17.194423	0.295922	8.319519
1246.669000	238.228101	2.922388	0.149326	17.219213	0.295916	8.331513
1246.689000	238.228182	2.922861	0.149326	17.222004	0.295915	8.332863
1246.709000	238.228182	2.912634	0.149334	17.161742	0.295930	8.303706
1246.729000	238.228182	2.915309	0.149332	17.177503	0.295926	8.311332
1246.749000	238.228101	2.917937	0.149330	17.192985	0.295922	8.318823
1246.769000	238.228101	2.916117	0.149331	17.182265	0.295925	8.313636
1246.789000	238.228182	2.916430	0.149331	17.184107	0.295924	8.314527
1246.809000	238.228182	2.927028	0.149323	17.246553	0.295909	8.344742
1246.828000	238.228182	2.920120	0.149328	17.205848	0.295919	8.325047
1246.848000	238.228182	2.922391	0.149327	17.219232	0.295916	8.331522
1246.888000	238.228182	2.921254	0.149327	17.212532	0.295917	8.328281
1246.888000	238.228182	2.918577	0.149329	17.196760	0.295921	8.320649
1246.908000	238.228182	2.920258	0.149328	17.206664	0.295919	8.325441
1246.928000	238.228182	2.920717	0.149328	17.209369	0.295918	8.326750
1246.948000	238.228182	2.925474	0.149324	17.237400	0.295911	8.340313
1246.968000	238.228182	2.917028	0.149331	17.187633	0.295923	8.316233
1246.988000	238.228182	2.923966	0.149325	17.228511	0.295913	8.336012
1247.008000	238.228182	2.922424	0.149326	17.219428	0.295916	8.331617
1247.028000	238.228182	2.927901	0.149322	17.251698	0.295908	8.347231
1247.068000	238.228182	2.925470	0.149324	17.237374	0.295911	8.340300
1247.068000	238.228182	2.927825	0.149322	17.251250	0.295908	8.347014
1247.108000	238.228182	2.929472	0.149321	17.260955	0.295905	8.351710
1247.108000	238.228182	2.924725	0.149325	17.232983	0.295912	8.338176
1247.128000	238.228101	2.925895	0.149324	17.239877	0.295910	8.341511
1247.148000	238.228101	2.925067	0.149324	17.235001	0.295912	8.339152
1247.168000	238.228182	2.927568	0.149323	17.249737	0.295908	8.346282
1247.188000	238.228182	2.925803	0.149324	17.239338	0.295911	8.341251
1247.208000	238.228101	2.926583	0.149323	17.243934	0.295910	8.343474
1247.228000	238.228182	2.921656	0.149327	17.214900	0.295917	8.329426
1247.248000	238.228182	2.921221	0.149327	17.212338	0.295917	8.328187
1247.268000	238.228182	2.926193	0.149324	17.241633	0.295910	8.342361
1247.308000	238.228182	2.925638	0.149324	17.238366	0.295911	8.340781
1247.308000	238.228182	2.916116	0.149331	17.182260	0.295925	8.313633
1247.328000	238.228182	2.922448	0.149326	17.219566	0.295916	8.331684
1247.348000	238.228182	2.922219	0.149327	17.218219	0.295916	8.331032
1247.368000	238.228182	2.923734	0.149326	17.227144	0.295914	8.335350
1247.388000	238.228101	2.933425	0.149318	17.284245	0.295900	8.362979
1247.408000	238.228182	2.927017	0.149323	17.246491	0.295909	8.344712
1247.428000	238.228101	2.927100	0.149323	17.246978	0.295909	8.344947
1247.448000	238.228182	2.923376	0.149326	17.225037	0.295914	8.334331
1247.468000	238.228182	2.926678	0.149323	17.244493	0.295909	8.343745
1247.488000	238.228182	2.926136	0.149324	17.241296	0.295910	8.342198
1247.528000	238.228182	2.914525	0.149332	17.172882	0.295927	8.309096
1247.528000	238.228182	2.915841	0.149331	17.180641	0.295925	8.312850
1247.548000	238.228101	2.922366	0.149326	17.219084	0.295916	8.331451
1247.568000	238.228182	2.917172	0.149330	17.188483	0.295923	8.316644
1247.588000	238.228182	2.918535	0.149329	17.196509	0.295921	8.320528
1247.608000	238.228182	2.915762	0.149331	17.180174	0.295925	8.312624
1247.628000	238.228182	2.921545	0.149327	17.214250	0.295917	8.329112
1247.648000	238.228182	2.926834	0.149323	17.245413	0.295909	8.344190
1247.668000	238.228182	2.925166	0.149324	17.235584	0.295912	8.339434
1247.688000	238.228182	2.917799	0.149330	17.192174	0.295922	8.318431
1247.708000	238.228182	2.921747	0.149327	17.215439	0.295917	8.329687
1247.748000	238.228182	2.921941	0.149327	17.216579	0.295916	8.330239
1247.748000	238.228182	2.916053	0.149331	17.181884	0.295925	8.313452
1247.768000	238.228182	2.918009	0.149330	17.193413	0.295922	8.319030
1247.788000	238.228182	2.911429	0.149335	17.154641	0.295931	8.300270
1247.808000	238.228182	2.918506	0.149329	17.196343	0.295921	8.320447
1247.828000	238.228182	2.915365	0.149332	17.177832	0.295926	8.311491
1247.848000	238.228182	2.913823	0.149333	17.168747	0.295928	8.307095
1247.868000	238.228182	2.915361	0.149332	17.177809	0.295926	8.311480
1247.888000	238.228182	2.910704	0.149335	17.150369	0.295932	8.298203
1247.928000	238.228182	2.920756	0.149328	17.209597	0.295918	8.326860
1247.948000	238.228101	2.922489	0.149326	17.219812	0.295915	8.331803
1247.948000	238.228101	2.917933	0.149330	17.192962	0.295922	8.318812
1247.968000	238.228182	2.920182	0.149328	17.206219	0.295919	8.325226
1247.988000	238.228101	2.916520	0.149331	17.184638	0.295924	8.314784
1248.008000	238.228182	2.919236	0.149329	17.200641	0.295920	8.322527
1248.028000	238.228182	2.917320	0.149330	17.189353	0.295923	8.317066
1248.048000	238.228182	2.918383	0.149330	17.195617	0.295921	8.320097
1248.068000	238.228101	2.919827	0.149328	17.204125	0.295919	8.324213
1248.088000	238.228182	2.925249	0.149324	17.236074	0.295912	8.339671
1248.108000	238.228182	2.923944	0.149325	17.228384	0.295913	8.335951
1248.128000	238.228182	2.920345	0.149328	17.207177	0.295919	8.325690
1248.148000	238.228101	2.922243	0.149327	17.218361	0.295916	8.331101
1248.168000	238.228182	2.915205	0.149332	17.176889	0.295926	8.311035
1248.188000	238.228182	2.914001	0.149333	17.169799	0.295928	8.307604
1248.208000	238.228101	2.923421	0.149326	17.225302	0.295914	8.334459
1248.228000	238.228182	2.927147	0.149323	17.247255	0.295909	8.345081
1248.248000	238.228182	2.917427	0.149330	17.189983	0.295923	8.317370
1248.268000	238.228182	2.923792	0.149325	17.227485	0.295914	8.335516
1248.288000	238.228182	2.926411	0.149324	17.242916	0.295910	8.342982
1248.308000	238.228182	2.913209	0.149333	17.165128	0.295929	8.305344
1248.328000	238.228182	2.920417	0.149328	17.207602	0.295918	8.325895
1248.348000	238.228101	2.925359	0.149324	17.236719	0.295911	8.339983
1248.388000	238.228182	2.920332	0.149328	17.207099	0.295919	8.325652
1248.388000	238.228182	2.919694	0.149329	17.203343	0.295919	8.323834
1248.408000	238.228182	2.924198	0.149325	17.229879	0.295913	8.336674
1248.428000	238.228182	2.922847	0.149326	17.221918	0.295915	8.332822
1248.448000	238.228101	2.922312	0.149327	17.218765	0.295916	8.331297
1248.468000	238.228182	2.921559	0.149327	17.214327	0.295917	8.329149
1248.488000	238.228182	2.923535	0.149326	17.225973	0.295914	8.334784
1248.508000	238.228182	2.921694	0.149327	17.215123	0.295917	8.329534
1248.528000	238.228101	2.927306	0.149323	17.248190	0.295908	8.345534
1248.548000	238.228182	2.924635	0.149325	17.232454	0.295912	8.337920
1248.568000	238.228101	2.918327	0.149330	17.195288	0.295921	8.319937
1248.588000	238.228182	2.922230	0.149327	17.218283	0.295916	8.331063
1248.608000	238.228182	2.924598	0.149325	17.232237	0.295912	8.337815
1248.628000	238.228101	2.921749	0.149327	17.215449	0.295916	8.329692
1248.648000	238.228182	2.924558	0.149325	17.232001	0.295913	8.337701
1248.668000	238.228101	2.926111	0.149324	17.241151	0.295910	8.342128
1248.688000	238.228182	2.923547	0.149326	17.226042	0.295914	8.334818
1248.708000	238.228182	2.926539	0.149323	17.243672	0.295910	8.343348
1248.728000	238.228182	2.923818	0.149325	17.227641	0.295914	8.335591
1248.748000	238.228182	2.922381	0.149327	17.219172	0.295916	8.331493
1248.768000	238.228182	2.924430	0.149325	17.231245	0.295913	8.337335
1248.808000	238.228182	2.927679	0.149323	17.250390	0.295908	8.346598
1248.808000	238.228182	2.920489	0.149328	17.208027	0.295918	8.326101
1248.828000	238.228101	2.917327	0.149330	17.189395	0.295923	8.317086
1248.848000	238.228101	2.913731	0.149333	17.168208	0.295928	8.306834
1248.868000	238.228182	2.914333	0.149333	17.171752	0.295927	8.308549
1248.888000	238.228182	2.923118	0.149326	17.223514	0.295915	8.333594
1248.908000	238.228182	2.913813	0.149333	17.168687	0.295928	8.307066
1248.928000	238.228182	2.919453	0.149329	17.201923	0.295920	8.323148
1248.948000	238.228182	2.915061	0.149332	17.176042	0.295926	8.310625
1248.988000	238.228101	2.917889	0.149330	17.192706	0.295922	8.318688
1249.008000	238.228182	2.914684	0.149332	17.173822	0.295927	8.309551
1249.028000	238.228182	2.920936	0.149328	17.210659	0.295918	8.327374
1249.028000	238.228182	2.920125	0.149328	17.205882	0.295919	8.325063
1249.048000	238.228101	2.919759	0.149328	17.203724	0.295919	8.324019
1249.068000	238.228182	2.920082	0.149328	17.205625	0.295919	8.324939
1249.088000	238.228182	2.921290	0.149327	17.212747	0.295917	8.328385
1249.108000	238.228182	2.920367	0.149328	17.207307	0.295919	8.325752
1249.128000	238.228182	2.919569	0.149329	17.202602	0.295920	8.323476
1249.148000	238.228182	2.927898	0.149322	17.251680	0.295908	8.347222
1249.168000	238.228182	2.923226	0.149326	17.224151	0.295914	8.333903
1249.208000	238.228182	2.921073	0.149328	17.211465	0.295918	8.327764
1249.208000	238.228182	2.921963	0.149327	17.216711	0.295916	8.330303
1249.228000	238.228101	2.915254	0.149332	17.177182	0.295926	8.311177
1249.248000	238.228182	2.921800	0.149327	17.215747	0.295916	8.329836
1249.268000	238.228182	2.922835	0.149326	17.221848	0.295915	8.332788
1249.288000	238.228101	2.918433	0.149329	17.195913	0.295921	8.320239
1249.308000	238.228182	2.916906	0.149331	17.186913	0.295923	8.315885
1249.328000	238.228182	2.924985	0.149325	17.234514	0.295912	8.338917
1249.348000	238.228182	2.916949	0.149331	17.187164	0.295923	8.316006
1249.368000	238.228101	2.919201	0.149329	17.200436	0.295920	8.322428
1249.388000	238.228101	2.919520	0.149329	17.202317	0.295920	8.323338
1249.428000	238.228182	2.917921	0.149330	17.192895	0.295922	8.318779
1249.428000	238.228182	2.923224	0.149326	17.224138	0.295914	8.333896
1249.448000	238.228182	2.924603	0.149325	17.232263	0.295912	8.337827
1249.468000	238.228182	2.914055	0.149333	17.170117	0.295928	8.307758
1249.488000	238.228182	2.920257	0.149328	17.206659	0.295919	8.325439
1249.508000	238.228182	2.919566	0.149329	17.202586	0.295920	8.323468
1249.528000	238.228182	2.916658	0.149331	17.185449	0.295924	8.315177
1249.548000	238.228182	2.912149	0.149334	17.158882	0.295930	8.302322
1249.568000	238.228182	2.916537	0.149331	17.184742	0.295924	8.314834
1249.588000	238.228182	2.917219	0.149330	17.188757	0.295923	8.316777
1249.608000	238.228182	2.916061	0.149331	17.181936	0.295925	8.313477
1249.648000	238.228182	2.914359	0.149333	17.171907	0.295927	8.308624
1249.648000	238.228182	2.914756	0.149332	17.174247	0.295927	8.309756
1249.668000	238.228182	2.917180	0.149330	17.188527	0.295923	8.316666
1249.688000	238.228101	2.912940	0.149334	17.163545	0.295929	8.304578
1249.708000	238.228101	2.914632	0.149332	17.173516	0.295927	8.309403
1249.728000	238.228182	2.921817	0.149327	17.215848	0.295916	8.329885
1249.748000	238.228182	2.920452	0.149328	17.207807	0.295918	8.325994
1249.768000	238.228182	2.915898	0.149331	17.180972	0.295925	8.313010
1249.788000	238.228182	2.917055	0.149331	17.187788	0.295923	8.316308
1249.808000	238.228101	2.919723	0.149328	17.203511	0.295919	8.323916
1249.828000	238.228182	2.918386	0.149330	17.195636	0.295921	8.320105
1249.848000	238.228182	2.925533	0.149324	17.237745	0.295911	8.340480
1249.868000	238.228182	2.922785	0.149326	17.221553	0.295915	8.332645
1249.888000	238.228182	2.921274	0.149327	17.212649	0.295917	8.328337
1249.908000	238.228182	2.920630	0.149328	17.208858	0.295918	8.326503
1249.928000	238.228182	2.916383	0.149331	17.183832	0.295924	8.314394
1249.948000	238.228101	2.919396	0.149329	17.201586	0.295920	8.322985
1249.968000	238.228101	2.917702	0.149330	17.191602	0.295922	8.318154
1249.988000	238.228101	2.921141	0.149327	17.211869	0.295917	8.327960
1250.008000	238.228101	2.912194	0.149334	17.159151	0.295930	8.302452
1250.028000	238.228182	2.914475	0.149332	17.172589	0.295927	8.308954
1250.048000	238.228182	2.918848	0.149329	17.198353	0.295921	8.321420
1250.068000	238.228182	2.920441	0.149328	17.207744	0.295918	8.325964
1250.088000	238.228101	2.917400	0.149330	17.189825	0.295923	8.317294
1250.108000	238.228182	2.921268	0.149327	17.212612	0.295917	8.328319
1250.128000	238.228182	2.922784	0.149326	17.221550	0.295915	8.332644
1250.148000	238.228182	2.923701	0.149326	17.226952	0.295914	8.335258
1250.168000	238.228182	2.922247	0.149327	17.218384	0.295916	8.331112
1250.188000	238.228182	2.920921	0.149328	17.210568	0.295918	8.327330
1250.208000	238.228182	2.916143	0.149331	17.182415	0.295925	8.313709
1250.228000	238.228101	2.915494	0.149332	17.178594	0.295925	8.311860
1250.248000	238.228101	2.918152	0.149330	17.194257	0.295922	8.319438
1250.268000	238.228182	2.914158	0.149333	17.170724	0.295927	8.308052
1250.308000	238.228182	2.908486	0.149337	17.137304	0.295936	8.291881
1250.308000	238.228182	2.910530	0.149335	17.149345	0.295933	8.297708
1250.328000	238.228182	2.916858	0.149331	17.186628	0.295924	8.315747
1250.348000	238.228182	2.916469	0.149331	17.184340	0.295924	8.314640
1250.368000	238.228182	2.910819	0.149335	17.151047	0.295932	8.298531
1250.388000	238.228182	2.903473	0.149341	17.107762	0.295943	8.277588
1250.408000	238.228101	2.906675	0.149338	17.126633	0.295938	8.286718
1250.428000	238.228182	2.907498	0.149338	17.131480	0.295937	8.289064
1250.448000	238.228182	2.909362	0.149336	17.142464	0.295934	8.294378
1250.468000	238.228182	2.917669	0.149330	17.191408	0.295922	8.318060
1250.508000	238.228182	2.916166	0.149331	17.182550	0.295925	8.313774
1250.508000	238.228182	2.907415	0.149338	17.130990	0.295937	8.288827
1250.528000	238.228182	2.918888	0.149329	17.198594	0.295921	8.321537
1250.548000	238.228182	2.911741	0.149335	17.156477	0.295931	8.301159
1250.568000	238.228182	2.919712	0.149329	17.203449	0.295919	8.323886
1250.588000	238.228182	2.906105	0.149339	17.123270	0.295939	8.285091
1250.608000	238.228182	2.908577	0.149337	17.137840	0.295935	8.292141
1250.628000	238.228101	2.908490	0.149337	17.137327	0.295935	8.291893
1250.648000	238.228101	2.912186	0.149334	17.159104	0.295930	8.302430
1250.668000	238.228182	2.911786	0.149334	17.156747	0.295931	8.301289
1250.688000	238.228182	2.906546	0.149338	17.125871	0.295938	8.286350
1250.708000	238.228182	2.909097	0.149336	17.140900	0.295935	8.293621
1250.728000	238.228101	2.912466	0.149334	17.160752	0.295930	8.303227
1250.748000	238.228182	2.904282	0.149340	17.112532	0.295942	8.279895
1250.768000	238.228101	2.918508	0.149329	17.196353	0.295921	8.320453
1250.788000	238.228101	2.912182	0.149334	17.159076	0.295930	8.302416
1250.808000	238.228182	2.916618	0.149331	17.185218	0.295924	8.315065
1250.828000	238.228182	2.911424	0.149335	17.154612	0.295931	8.300256
1250.848000	238.228182	2.906613	0.149338	17.126265	0.295938	8.286540
1250.868000	238.228182	2.906412	0.149339	17.125081	0.295939	8.285967
1250.908000	238.228182	2.912419	0.149334	17.160477	0.295930	8.303094
1250.908000	238.228182	2.910370	0.149336	17.148400	0.295933	8.297250
1250.928000	238.228182	2.905016	0.149340	17.116855	0.295941	8.281987
1250.948000	238.228182	2.906240	0.149339	17.124065	0.295939	8.285476
1250.968000	238.228101	2.908741	0.149337	17.138804	0.295935	8.292607
1250.988000	238.228182	2.908151	0.149337	17.135330	0.295936	8.290926
1251.008000	238.228182	2.906499	0.149338	17.125594	0.295938	8.286216
1251.028000	238.228182	2.906044	0.149339	17.122912	0.295939	8.284918
1251.048000	238.228182	2.914446	0.149332	17.172418	0.295927	8.308871
1251.068000	238.228182	2.916435	0.149331	17.184141	0.295924	8.314543
1251.088000	238.228101	2.916632	0.149331	17.185296	0.295924	8.315103
1251.108000	238.228182	2.912084	0.149334	17.158503	0.295930	8.302139
1251.148000	238.228182	2.919453	0.149329	17.201923	0.295920	8.323148
1251.148000	238.228182	2.920590	0.149328	17.208620	0.295918	8.326388
1251.168000	238.228182	2.920564	0.149328	17.208465	0.295918	8.326313
1251.188000	238.228182	2.916469	0.149331	17.184340	0.295924	8.314640
1251.208000	238.228182	2.911993	0.149334	17.157967	0.295931	8.301879
1251.228000	238.228101	2.914396	0.149332	17.172125	0.295927	8.308730
1251.248000	238.228182	2.911553	0.149335	17.155374	0.295931	8.300625
1251.268000	238.228182	2.914260	0.149333	17.171322	0.295927	8.308341
1251.288000	238.228182	2.916335	0.149331	17.183550	0.295924	8.314258
1251.308000	238.228182	2.917356	0.149330	17.189563	0.295923	8.317167
1251.328000	238.228182	2.912085	0.149334	17.158506	0.295930	8.302140
1251.368000	238.228101	2.913993	0.149333	17.169752	0.295928	8.307582
1251.368000	238.228101	2.910553	0.149335	17.149480	0.295933	8.297773
1251.388000	238.228182	2.909615	0.149336	17.143954	0.295934	8.295099
1251.408000	238.228182	2.908986	0.149337	17.140249	0.295935	8.293307
1251.428000	238.228182	2.912510	0.149334	17.161014	0.295930	8.303353
1251.448000	238.228182	2.907805	0.149337	17.133291	0.295937	8.289940
1251.468000	238.228182	2.911475	0.149335	17.154915	0.295931	8.300403
1251.488000	238.228182	2.906984	0.149338	17.128451	0.295938	8.287598
1251.508000	238.228182	2.912039	0.149334	17.158236	0.295930	8.302010
1251.528000	238.228182	2.913595	0.149333	17.167405	0.295928	8.306446
1251.548000	238.228182	2.919893	0.149328	17.204514	0.295919	8.324401
1251.568000	238.228101	2.918875	0.149329	17.198516	0.295921	8.321499
1251.588000	238.228182	2.910979	0.149335	17.151993	0.295932	8.298989
1251.608000	238.228182	2.916184	0.149331	17.182659	0.295925	8.313826
1251.628000	238.228182	2.910123	0.149336	17.146946	0.295933	8.296547
1251.648000	238.228182	2.909591	0.149336	17.143811	0.295934	8.295030
1251.668000	238.228182	2.916284	0.149331	17.183247	0.295924	8.314111
1251.688000	238.228101	2.913315	0.149333	17.165757	0.295929	8.305649
1251.708000	238.228182	2.917588	0.149330	17.190933	0.295923	8.317830
1251.728000	238.228101	2.918609	0.149329	17.196949	0.295921	8.320741
1251.768000	238.228182	2.913968	0.149333	17.169599	0.295928	8.307508
1251.788000	238.228182	2.914028	0.149333	17.169954	0.295928	8.307679
1251.788000	238.228182	2.916100	0.149331	17.182167	0.295925	8.313588
1251.808000	238.228182	2.915970	0.149331	17.181400	0.295925	8.313217
1251.828000	238.228182	2.909973	0.149336	17.146063	0.295933	8.296119
1251.848000	238.228182	2.908952	0.149337	17.140045	0.295935	8.293208
1251.868000	238.228182	2.914361	0.149333	17.171915	0.295927	8.308628
1251.888000	238.228182	2.912106	0.149334	17.158633	0.295930	8.302201
1251.908000	238.228182	2.918864	0.149329	17.198452	0.295921	8.321468
1251.928000	238.228182	2.917154	0.149330	17.188376	0.295923	8.316593
1251.948000	238.228101	2.912792	0.149334	17.162674	0.295929	8.304157
1251.988000	238.228101	2.910936	0.149335	17.151736	0.295932	8.298865
1252.008000	238.228101	2.914744	0.149332	17.174172	0.295927	8.309720
1252.008000	238.228101	2.919054	0.149329	17.199571	0.295920	8.322009
1252.028000	238.228101	2.919715	0.149328	17.203462	0.295919	8.323892
1252.048000	238.228182	2.918712	0.149329	17.197555	0.295921	8.321034
1252.068000	238.228182	2.914439	0.149332	17.172379	0.295927	8.308853
1252.088000	238.228182	2.917359	0.149330	17.189584	0.295923	8.317177
1252.108000	238.228182	2.915197	0.149332	17.176843	0.295926	8.311012
1252.128000	238.228182	2.912958	0.149334	17.163648	0.295929	8.304628
1252.148000	238.228182	2.916644	0.149331	17.185371	0.295924	8.315139
1252.168000	238.228182	2.912007	0.149334	17.158050	0.295931	8.301919
1252.188000	238.228182	2.908854	0.149337	17.139469	0.295935	8.292929
1252.208000	238.228182	2.916884	0.149331	17.186783	0.295924	8.315822
1252.228000	238.228182	2.910240	0.149336	17.147638	0.295933	8.296882
1252.248000	238.228182	2.912722	0.149334	17.162260	0.295930	8.303956
1252.268000	238.228182	2.914828	0.149332	17.174672	0.295926	8.309962
1252.288000	238.228182	2.912774	0.149334	17.162568	0.295929	8.304106
1252.308000	238.228182	2.908307	0.149337	17.136244	0.295936	8.291369
1252.328000	238.228182	2.910006	0.149336	17.146255	0.295933	8.296212
1252.348000	238.228182	2.907066	0.149338	17.128936	0.295938	8.287833
1252.368000	238.228182	2.910368	0.149336	17.148392	0.295933	8.297246
1252.388000	238.228182	2.915102	0.149332	17.176283	0.295926	8.310742
1252.408000	238.228101	2.908994	0.149337	17.140296	0.295935	8.293329
1252.428000	238.228182	2.912259	0.149334	17.159532	0.295930	8.302636
1252.448000	238.228182	2.909518	0.149336	17.143384	0.295934	8.294823
1252.468000	238.228101	2.914616	0.149332	17.173420	0.295927	8.309356
1252.488000	238.228182	2.916075	0.149331	17.182016	0.295925	8.313516
1252.508000	238.228182	2.914738	0.149332	17.174138	0.295927	8.309704
1252.528000	238.228182	2.914705	0.149332	17.173946	0.295927	8.309611
1252.548000	238.228182	2.915415	0.149332	17.178125	0.295926	8.311633
1252.568000	238.228182	2.912273	0.149334	17.159617	0.295930	8.302678
1252.588000	238.228182	2.913796	0.149333	17.168591	0.295928	8.307020
1252.628000	238.228182	2.916176	0.149331	17.182615	0.295925	8.313805
1252.648000	238.228182	2.914526	0.149332	17.172892	0.295927	8.309101
1252.648000	238.228182	2.913901	0.149333	17.169205	0.295928	8.307317
1252.668000	238.228182	2.914453	0.149332	17.172462	0.295927	8.308893
1252.688000	238.228182	2.914831	0.149332	17.174685	0.295926	8.309968
1252.708000	238.228182	2.910186	0.149336	17.147319	0.295933	8.296727
1252.728000	238.228182	2.914478	0.149332	17.172607	0.295927	8.308963
1252.748000	238.228182	2.911635	0.149335	17.155858	0.295931	8.300859
1252.768000	238.228182	2.906265	0.149339	17.124213	0.295939	8.285547
1252.788000	238.228182	2.913425	0.149333	17.166402	0.295928	8.305961
1252.808000	238.228182	2.906938	0.149338	17.128179	0.295938	8.287467
1252.848000	238.228182	2.911849	0.149334	17.157117	0.295931	8.301468
1252.868000	238.228182	2.918603	0.149329	17.196913	0.295921	8.320723
1252.868000	238.228182	2.926081	0.149324	17.240973	0.295910	8.342042
1252.888000	238.228182	2.920724	0.149328	17.209408	0.295918	8.326769
1252.908000	238.228182	2.926355	0.149324	17.242589	0.295910	8.342824
1252.928000	238.228182	2.914611	0.149332	17.173389	0.295927	8.309341
1252.948000	238.228182	2.918919	0.149329	17.198773	0.295921	8.321623
1252.968000	238.228182	2.920562	0.149328	17.208454	0.295918	8.326308
1252.988000	238.228182	2.920622	0.149328	17.208807	0.295918	8.326478
1253.008000	238.228182	2.916147	0.149331	17.182444	0.295925	8.313722
1253.048000	238.228182	2.919788	0.149328	17.203897	0.295919	8.324103
1253.048000	238.228182	2.914416	0.149333	17.172239	0.295927	8.308785
1253.068000	238.228182	2.914705	0.149332	17.173944	0.295927	8.309610
1253.088000	238.228182	2.914262	0.149333	17.171332	0.295927	8.308346
1253.108000	238.228182	2.917613	0.149330	17.191079	0.295922	8.317900
1253.128000	238.228182	2.914568	0.149332	17.173138	0.295927	8.309220
1253.148000	238.228182	2.920325	0.149328	17.207058	0.295919	8.325632
1253.168000	238.228182	2.921162	0.149327	17.211993	0.295917	8.328020
1253.188000	238.228182	2.914537	0.149332	17.172954	0.295927	8.309131
1253.208000	238.228182	2.915872	0.149331	17.180819	0.295925	8.312936
1253.228000	238.228182	2.914066	0.149333	17.170177	0.295928	8.307787
1253.268000	238.228182	2.917267	0.149330	17.189040	0.295923	8.316914
1253.288000	238.228101	2.915552	0.149332	17.178936	0.295925	8.312025
1253.288000	238.228101	2.918300	0.149330	17.195125	0.295921	8.319858
1253.308000	238.228182	2.915064	0.149332	17.176058	0.295926	8.310633
1253.328000	238.228182	2.917175	0.149330	17.188501	0.295923	8.316653
1253.348000	238.228182	2.916683	0.149331	17.185597	0.295924	8.315248
1253.368000	238.228182	2.916121	0.149331	17.182286	0.295925	8.313646
1253.388000	238.228182	2.914416	0.149333	17.172239	0.295927	8.308785
1253.408000	238.228182	2.915928	0.149331	17.181148	0.295925	8.313096
1253.428000	238.228182	2.913606	0.149333	17.167470	0.295928	8.306477
1253.448000	238.228182	2.919048	0.149329	17.199532	0.295920	8.321991
1253.468000	238.228182	2.927090	0.149323	17.246921	0.295909	8.344920
1253.508000	238.228182	2.917830	0.149330	17.192358	0.295922	8.318520
1253.508000	238.228182	2.915389	0.149332	17.177975	0.295926	8.311560
1253.528000	238.228182	2.919804	0.149328	17.203991	0.295919	8.324148
1253.548000	238.228182	2.917349	0.149330	17.189524	0.295923	8.317148
1253.568000	238.228182	2.917411	0.149330	17.189889	0.295923	8.317325
1253.588000	238.228182	2.919315	0.149329	17.201110	0.295920	8.322754
1253.608000	238.228182	2.915229	0.149332	17.177034	0.295926	8.311105
1253.628000	238.228182	2.911413	0.149335	17.154545	0.295931	8.300223
1253.648000	238.228182	2.913901	0.149333	17.169205	0.295928	8.307317
1253.668000	238.228182	2.911539	0.149335	17.155291	0.295931	8.300584
1253.708000	238.228182	2.912167	0.149334	17.158990	0.295930	8.302374
1253.708000	238.228182	2.908656	0.149337	17.138301	0.295935	8.292364
1253.728000	238.228182	2.909927	0.149336	17.145793	0.295934	8.295989
1253.748000	238.228182	2.910913	0.149335	17.151604	0.295932	8.298801
1253.768000	238.228182	2.907344	0.149338	17.130570	0.295937	8.288624
1253.788000	238.228182	2.915322	0.149332	17.177581	0.295926	8.311370
1253.808000	238.228182	2.918985	0.149329	17.199162	0.295921	8.321811
1253.828000	238.228182	2.912290	0.149334	17.159713	0.295930	8.302724
1253.848000	238.228182	2.914695	0.149332	17.173884	0.295927	8.309581
1253.868000	238.228182	2.908546	0.149337	17.137653	0.295935	8.292051
1253.908000	238.228182	2.920717	0.149328	17.209366	0.295918	8.326749
1253.908000	238.228182	2.909225	0.149336	17.141653	0.295935	8.293986
1253.928000	238.228182	2.914291	0.149333	17.171503	0.295927	8.308429
1253.948000	238.228182	2.910120	0.149336	17.146931	0.295933	8.296539
1253.968000	238.228182	2.907868	0.149337	17.133659	0.295936	8.290118
1253.988000	238.228101	2.912242	0.149334	17.159433	0.295930	8.302589
1254.008000	238.228182	2.911655	0.149335	17.155972	0.295931	8.300914
1254.028000	238.228182	2.914133	0.149333	17.170576	0.295927	8.307980
1254.048000	238.228182	2.910728	0.149335	17.150508	0.295932	8.298271
1254.068000	238.228182	2.920338	0.149328	17.207133	0.295919	8.325668
1254.088000	238.228182	2.915410	0.149332	17.178099	0.295926	8.311620
1254.128000	238.228182	2.913482	0.149333	17.166736	0.295928	8.306122
1254.148000	238.228182	2.916893	0.149331	17.186835	0.295924	8.315847
1254.148000	238.228182	2.918915	0.149329	17.198750	0.295921	8.321612
1254.168000	238.228182	2.913079	0.149334	17.164366	0.295929	8.304975
1254.188000	238.228182	2.913437	0.149333	17.166472	0.295928	8.305995
1254.208000	238.228182	2.918648	0.149329	17.197177	0.295921	8.320851
1254.228000	238.228182	2.919235	0.149329	17.200636	0.295920	8.322525
1254.248000	238.228182	2.912473	0.149334	17.160793	0.295930	8.303247
1254.268000	238.228182	2.913958	0.149333	17.169545	0.295928	8.307481
1254.288000	238.228182	2.916062	0.149331	17.181939	0.295925	8.313478
1254.308000	238.228182	2.919911	0.149328	17.204617	0.295919	8.324451
1254.348000	238.228182	2.915460	0.149332	17.178392	0.295926	8.311762
1254.348000	238.228182	2.912013	0.149334	17.158081	0.295931	8.301934
1254.368000	238.228182	2.921484	0.149327	17.213890	0.295917	8.328937
1254.388000	238.228182	2.915151	0.149332	17.176573	0.295926	8.310882
1254.408000	238.228182	2.922066	0.149327	17.217320	0.295916	8.330597
1254.428000	238.228182	2.916626	0.149331	17.185265	0.295924	8.315088
1254.448000	238.228182	2.919906	0.149328	17.204592	0.295919	8.324439
1254.468000	238.228182	2.920414	0.149328	17.207584	0.295918	8.325886
1254.488000	238.228182	2.916087	0.149331	17.182086	0.295925	8.313549
1254.508000	238.228182	2.916586	0.149331	17.185027	0.295924	8.314972
1254.528000	238.228182	2.917194	0.149330	17.188612	0.295923	8.316707
1254.568000	238.228182	2.917997	0.149330	17.193343	0.295922	8.318996
1254.568000	238.228182	2.913151	0.149333	17.164786	0.295929	8.305179
1254.588000	238.228182	2.917859	0.149330	17.192527	0.295922	8.318601
1254.608000	238.228182	2.912144	0.149334	17.158856	0.295930	8.302309
1254.628000	238.228182	2.916188	0.149331	17.182682	0.295925	8.313838
1254.648000	238.228182	2.910661	0.149335	17.150117	0.295932	8.298081
1254.668000	238.228182	2.912826	0.149334	17.162871	0.295929	8.304252
1254.688000	238.228182	2.915887	0.149331	17.180908	0.295925	8.312979
1254.708000	238.228182	2.914708	0.149332	17.173959	0.295927	8.309617
1254.728000	238.228182	2.915383	0.149332	17.177939	0.295926	8.311543
1254.748000	238.228182	2.919502	0.149329	17.202211	0.295920	8.323287
1254.788000	238.228182	2.914150	0.149333	17.170674	0.295927	8.308028
1254.788000	238.228182	2.919396	0.149329	17.201584	0.295920	8.322983
1254.808000	238.228182	2.922172	0.149327	17.217944	0.295916	8.330899
1254.828000	238.228182	2.911751	0.149335	17.156537	0.295931	8.301187
1254.848000	238.228182	2.916934	0.149331	17.187076	0.295923	8.315964
1254.868000	238.228182	2.911977	0.149334	17.157869	0.295931	8.301832
1254.888000	238.228182	2.915382	0.149332	17.177933	0.295926	8.311540
1254.908000	238.228182	2.911974	0.149334	17.157853	0.295931	8.301824
1254.928000	238.228182	2.919597	0.149329	17.202770	0.295920	8.323557
1254.948000	238.228182	2.919843	0.149328	17.204221	0.295919	8.324259
1254.968000	238.228182	2.919400	0.149329	17.201610	0.295920	8.322996
1254.988000	238.228182	2.917152	0.149330	17.188364	0.295923	8.316587
1255.008000	238.228182	2.911836	0.149334	17.157037	0.295931	8.301429
1255.028000	238.228182	2.913334	0.149333	17.165863	0.295929	8.305700
1255.048000	238.228182	2.913475	0.149333	17.166695	0.295928	8.306102
1255.068000	238.228182	2.914991	0.149332	17.175630	0.295926	8.310426
1255.088000	238.228182	2.922788	0.149326	17.221574	0.295915	8.332655
1255.108000	238.228182	2.915423	0.149332	17.178174	0.295926	8.311657
1255.128000	238.228182	2.921623	0.149327	17.214706	0.295917	8.329332
1255.148000	238.228182	2.919231	0.149329	17.200612	0.295920	8.322513
1255.168000	238.228182	2.913499	0.149333	17.166840	0.295928	8.306173
1255.208000	238.228182	2.920208	0.149328	17.206366	0.295919	8.325297
1255.208000	238.228182	2.924325	0.149325	17.230628	0.295913	8.337036
1255.228000	238.228182	2.922201	0.149327	17.218115	0.295916	8.330982
1255.248000	238.228182	2.915912	0.149331	17.181058	0.295925	8.313052
1255.268000	238.228101	2.915287	0.149332	17.177374	0.295926	8.311269
1255.288000	238.228182	2.913792	0.149333	17.168565	0.295928	8.307007
1255.308000	238.228182	2.912175	0.149334	17.159037	0.295930	8.302397
1255.328000	238.228182	2.905621	0.149339	17.120420	0.295940	8.283712
1255.348000	238.228182	2.910468	0.149335	17.148977	0.295933	8.297530
1255.368000	238.228182	2.913882	0.149333	17.169097	0.295928	8.307264
1255.388000	238.228101	2.911724	0.149334	17.156379	0.295931	8.301111
1255.408000	238.228182	2.908981	0.149337	17.140218	0.295935	8.293292
1255.428000	238.228182	2.915705	0.149332	17.179835	0.295925	8.312460
1255.448000	238.228182	2.911992	0.149334	17.157959	0.295931	8.301876
1255.468000	238.228182	2.910538	0.149335	17.149389	0.295933	8.297729
1255.488000	238.228182	2.916099	0.149331	17.182156	0.295925	8.313583
1255.508000	238.228182	2.916575	0.149331	17.184962	0.295924	8.314941
1255.528000	238.228182	2.916702	0.149331	17.185713	0.295924	8.315304
1255.548000	238.228182	2.920590	0.149328	17.208620	0.295918	8.326388
1255.568000	238.228182	2.918644	0.149329	17.197156	0.295921	8.320841
1255.588000	238.228182	2.922127	0.149327	17.217675	0.295916	8.330769
1255.608000	238.228182	2.916283	0.149331	17.183242	0.295924	8.314109
1255.628000	238.228182	2.920837	0.149328	17.210076	0.295918	8.327092
1255.648000	238.228182	2.910056	0.149336	17.146550	0.295933	8.296355
1255.668000	238.228182	2.914202	0.149333	17.170983	0.295927	8.308177
1255.688000	238.228182	2.916386	0.149331	17.183848	0.295924	8.314402
1255.708000	238.228182	2.915127	0.149332	17.176428	0.295926	8.310812
1255.728000	238.228182	2.913490	0.149333	17.166786	0.295928	8.306146
1255.748000	238.228182	2.908506	0.149337	17.137420	0.295936	8.291938
1255.768000	238.228182	2.910216	0.149336	17.147493	0.295933	8.296811
1255.788000	238.228182	2.910071	0.149336	17.146643	0.295933	8.296400
1255.828000	238.228182	2.921073	0.149328	17.211467	0.295918	8.327765
1255.828000	238.228182	2.909733	0.149336	17.144646	0.295934	8.295434
1255.848000	238.228182	2.914973	0.149332	17.175521	0.295926	8.310373
1255.868000	238.228182	2.915425	0.149332	17.178187	0.295926	8.311663
1255.888000	238.228101	2.916913	0.149331	17.186954	0.295923	8.315905
1255.908000	238.228182	2.921127	0.149327	17.211786	0.295917	8.327920
1255.928000	238.228182	2.923693	0.149326	17.226903	0.295914	8.335234
1255.948000	238.228182	2.914452	0.149332	17.172454	0.295927	8.308889
1255.968000	238.228182	2.920723	0.149328	17.209402	0.295918	8.326766
1255.988000	238.228182	2.920880	0.149328	17.210330	0.295918	8.327215
1256.008000	238.228182	2.921749	0.149327	17.215447	0.295917	8.329691
1256.028000	238.228182	2.915805	0.149331	17.180423	0.295925	8.312745
1256.048000	238.228182	2.913355	0.149333	17.165990	0.295929	8.305761
1256.068000	238.228182	2.911291	0.149335	17.153827	0.295932	8.299876
1256.088000	238.228182	2.917836	0.149330	17.192392	0.295922	8.318536
1256.108000	238.228182	2.912908	0.149334	17.163358	0.295929	8.304488
1256.128000	238.228182	2.918642	0.149329	17.197141	0.295921	8.320834
1256.148000	238.228182	2.910525	0.149335	17.149317	0.295933	8.297694
1256.168000	238.228182	2.916376	0.149331	17.183788	0.295924	8.314373
1256.188000	238.228182	2.914747	0.149332	17.174192	0.295927	8.309730
1256.208000	238.228182	2.917292	0.149330	17.189190	0.295923	8.316987
1256.228000	238.228182	2.921289	0.149327	17.212739	0.295917	8.328381
1256.268000	238.228182	2.927744	0.149323	17.250771	0.295908	8.346782
1256.268000	238.228182	2.922234	0.149327	17.218307	0.295916	8.331075
1256.288000	238.228182	2.918983	0.149329	17.199151	0.295921	8.321806
1256.308000	238.228182	2.919251	0.149329	17.200731	0.295920	8.322571
1256.328000	238.228182	2.918765	0.149329	17.197869	0.295921	8.321186
1256.348000	238.228182	2.917470	0.149330	17.190239	0.295923	8.317494
1256.368000	238.228182	2.911770	0.149334	17.156654	0.295931	8.301244
1256.388000	238.228182	2.918152	0.149330	17.194255	0.295922	8.319437
1256.408000	238.228182	2.916212	0.149331	17.182822	0.295924	8.313905
1256.428000	238.228182	2.918755	0.149329	17.197807	0.295921	8.321156
1256.448000	238.228182	2.923168	0.149326	17.223809	0.295915	8.333737
1256.488000	238.228182	2.912459	0.149334	17.160711	0.295930	8.303207
1256.488000	238.228182	2.926881	0.149323	17.245690	0.295909	8.344324
1256.508000	238.228182	2.924128	0.149325	17.229465	0.295913	8.336474
1256.528000	238.228182	2.922399	0.149327	17.219281	0.295916	8.331546
1256.548000	238.228182	2.912166	0.149334	17.158985	0.295930	8.302372
1256.568000	238.228182	2.922973	0.149326	17.222662	0.295915	8.333182
1256.588000	238.228182	2.916611	0.149331	17.185177	0.295924	8.315045
1256.608000	238.228182	2.918760	0.149329	17.197835	0.295921	8.321170
1256.628000	238.228182	2.920182	0.149328	17.206216	0.295919	8.325225
1256.648000	238.228182	2.919561	0.149329	17.202555	0.295920	8.323453
1256.668000	238.228182	2.917478	0.149330	17.190283	0.295923	8.317516
1256.688000	238.228182	2.917404	0.149330	17.189848	0.295923	8.317305
1256.708000	238.228182	2.918523	0.149329	17.196439	0.295921	8.320494
1256.728000	238.228182	2.922590	0.149326	17.220403	0.295915	8.332089
1256.748000	238.228182	2.916491	0.149331	17.184467	0.295924	8.314701
1256.768000	238.228182	2.918970	0.149329	17.199073	0.295921	8.321769
1256.788000	238.228182	2.916530	0.149331	17.184695	0.295924	8.314812
1256.808000	238.228182	2.915571	0.149332	17.179047	0.295925	8.312079
1256.828000	238.228182	2.921439	0.149327	17.213620	0.295917	8.328807
1256.848000	238.228182	2.921511	0.149327	17.214048	0.295917	8.329014
1256.868000	238.228101	2.923414	0.149326	17.225257	0.295914	8.334438
1256.888000	238.228182	2.922306	0.149327	17.218732	0.295916	8.331280
1256.908000	238.228182	2.923743	0.149326	17.227195	0.295914	8.335375
1256.928000	238.228182	2.914255	0.149333	17.171293	0.295927	8.308327
1256.948000	238.228182	2.913956	0.149333	17.169532	0.295928	8.307475
1256.968000	238.228182	2.914861	0.149332	17.174861	0.295926	8.310053
1256.988000	238.228182	2.917680	0.149330	17.191475	0.295922	8.318092
1257.008000	238.228182	2.915349	0.149332	17.177737	0.295926	8.311445
1257.028000	238.228182	2.912186	0.149334	17.159102	0.295930	8.302428
1257.048000	238.228182	2.918059	0.149330	17.193706	0.295922	8.319171
1257.068000	238.228182	2.912702	0.149334	17.162143	0.295930	8.303900
1257.088000	238.228182	2.916216	0.149331	17.182845	0.295924	8.313917
1257.108000	238.228182	2.917589	0.149330	17.190939	0.295923	8.317833
1257.128000	238.228182	2.925569	0.149324	17.237957	0.295911	8.340583
1257.148000	238.228182	2.926685	0.149323	17.244532	0.295909	8.343764
1257.168000	238.228182	2.914682	0.149332	17.173806	0.295927	8.309543
1257.188000	238.228182	2.917765	0.149330	17.191972	0.295922	8.318333
1257.208000	238.228182	2.914916	0.149332	17.175190	0.295926	8.310213
1257.228000	238.228182	2.909814	0.149336	17.145125	0.295934	8.295666
1257.248000	238.228182	2.917184	0.149330	17.188550	0.295923	8.316677
1257.268000	238.228182	2.915059	0.149332	17.176032	0.295926	8.310620
1257.288000	238.228182	2.914288	0.149333	17.171490	0.295927	8.308423
1257.308000	238.228182	2.910942	0.149335	17.151770	0.295932	8.298881
1257.348000	238.228182	2.911739	0.149335	17.156467	0.295931	8.301154
1257.348000	238.228182	2.912152	0.149334	17.158902	0.295930	8.302332
1257.368000	238.228182	2.911236	0.149335	17.153503	0.295932	8.299720
1257.388000	238.228182	2.912199	0.149334	17.159179	0.295930	8.302466
1257.408000	238.228182	2.913420	0.149333	17.166371	0.295928	8.305946
1257.428000	238.228182	2.908228	0.149337	17.135780	0.295936	8.291144
1257.448000	238.228182	2.914470	0.149332	17.172560	0.295927	8.308940
1257.468000	238.228182	2.909916	0.149336	17.145726	0.295934	8.295957
1257.488000	238.228182	2.915848	0.149331	17.180677	0.295925	8.312868
1257.508000	238.228182	2.913779	0.149333	17.168488	0.295928	8.306970
1257.528000	238.228182	2.911267	0.149335	17.153690	0.295932	8.299810
1257.548000	238.228182	2.916428	0.149331	17.184097	0.295924	8.314522
1257.568000	238.228182	2.911883	0.149334	17.157317	0.295931	8.301565
1257.588000	238.228182	2.912098	0.149334	17.158584	0.295930	8.302178
1257.608000	238.228182	2.914487	0.149332	17.172661	0.295927	8.308989
1257.628000	238.228182	2.915569	0.149332	17.179037	0.295925	8.312074
1257.648000	238.228182	2.918715	0.149329	17.197573	0.295921	8.321043
1257.668000	238.228182	2.911548	0.149335	17.155345	0.295931	8.300611
1257.688000	238.228182	2.919997	0.149328	17.205128	0.295919	8.324698
1257.708000	238.228182	2.920663	0.149328	17.209050	0.295918	8.326596
1257.728000	238.228182	2.921137	0.149327	17.211840	0.295917	8.327946
1257.768000	238.228182	2.923496	0.149326	17.225745	0.295914	8.334673
1257.768000	238.228182	2.921538	0.149327	17.214206	0.295917	8.329090
1257.788000	238.228182	2.917737	0.149330	17.191812	0.295922	8.318255
1257.808000	238.228182	2.923639	0.149326	17.226584	0.295914	8.335080
1257.828000	238.228182	2.916661	0.149331	17.185470	0.295924	8.315187
1257.848000	238.228182	2.917892	0.149330	17.192721	0.295922	8.318695
1257.868000	238.228182	2.915955	0.149331	17.181312	0.295925	8.313175
1257.888000	238.228182	2.917259	0.149330	17.188996	0.295923	8.316893
1257.908000	238.228182	2.921633	0.149327	17.214763	0.295917	8.329360
1257.928000	238.228182	2.930235	0.149321	17.265449	0.295904	8.353885
1257.948000	238.228182	2.921108	0.149327	17.211672	0.295917	8.327864
1257.988000	238.228182	2.915555	0.149332	17.178952	0.295925	8.312033
1257.988000	238.228182	2.906430	0.149338	17.125187	0.295939	8.286019
1258.008000	238.228182	2.916435	0.149331	17.184138	0.295924	8.314542
1258.028000	238.228182	2.920059	0.149328	17.205491	0.295919	8.324874
1258.048000	238.228182	2.922747	0.149326	17.221330	0.295915	8.332538
1258.068000	238.228182	2.915480	0.149332	17.178509	0.295926	8.311818
1258.088000	238.228182	2.920414	0.149328	17.207581	0.295918	8.325885
1258.108000	238.228182	2.918161	0.149330	17.194309	0.295922	8.319463
1258.128000	238.228182	2.913609	0.149333	17.167488	0.295928	8.306486
1258.148000	238.228182	2.916785	0.149331	17.186203	0.295924	8.315541
1258.188000	238.228182	2.919941	0.149328	17.204796	0.295919	8.324538
1258.188000	238.228182	2.918784	0.149329	17.197978	0.295921	8.321238
1258.208000	238.228182	2.918936	0.149329	17.198871	0.295921	8.321671
1258.228000	238.228182	2.915893	0.149331	17.180946	0.295925	8.312998
1258.248000	238.228182	2.922762	0.149326	17.221416	0.295915	8.332579
1258.268000	238.228182	2.913117	0.149333	17.164586	0.295929	8.305082
1258.288000	238.228182	2.915947	0.149331	17.181265	0.295925	8.313152
1258.308000	238.228182	2.916310	0.149331	17.183402	0.295924	8.314186
1258.328000	238.228182	2.914210	0.149333	17.171027	0.295927	8.308198
1258.348000	238.228182	2.917278	0.149330	17.189107	0.295923	8.316946
1258.388000	238.228182	2.914806	0.149332	17.174540	0.295927	8.309898
1258.408000	238.228182	2.915399	0.149332	17.178034	0.295926	8.311589
1258.408000	238.228182	2.919697	0.149329	17.203358	0.295919	8.323842
1258.428000	238.228182	2.913094	0.149333	17.164451	0.295929	8.305017
1258.448000	238.228182	2.916712	0.149331	17.185773	0.295924	8.315333
1258.468000	238.228182	2.911254	0.149335	17.153609	0.295932	8.299771
1258.488000	238.228182	2.911563	0.149335	17.155433	0.295931	8.300653
1258.508000	238.228182	2.917368	0.149330	17.189633	0.295923	8.317201
1258.528000	238.228182	2.912048	0.149334	17.158288	0.295930	8.302035
1258.548000	238.228182	2.921579	0.149327	17.214447	0.295917	8.329207
1258.568000	238.228182	2.913349	0.149333	17.165954	0.295929	8.305744
1258.608000	238.228182	2.913610	0.149333	17.167493	0.295928	8.306488
1258.608000	238.228182	2.914212	0.149333	17.171040	0.295927	8.308205
1258.628000	238.228182	2.915229	0.149332	17.177032	0.295926	8.311104
1258.648000	238.228182	2.912250	0.149334	17.159480	0.295930	8.302611
1258.668000	238.228182	2.912138	0.149334	17.158819	0.295930	8.302292
1258.688000	238.228182	2.915134	0.149332	17.176475	0.295926	8.310834
1258.708000	238.228182	2.913623	0.149333	17.167571	0.295928	8.306526
1258.728000	238.228182	2.910952	0.149335	17.151830	0.295932	8.298910
1258.748000	238.228182	2.913647	0.149333	17.167711	0.295928	8.306594
1258.768000	238.228182	2.913528	0.149333	17.167008	0.295928	8.306254
1258.788000	238.228182	2.915295	0.149332	17.177420	0.295926	8.311292
1258.808000	238.228182	2.918695	0.149329	17.197457	0.295921	8.320986
1258.828000	238.228182	2.914277	0.149333	17.171420	0.295927	8.308389
1258.848000	238.228182	2.914282	0.149333	17.171452	0.295927	8.308404
1258.868000	238.228182	2.908394	0.149337	17.136757	0.295936	8.291617
1258.888000	238.228182	2.914345	0.149333	17.171825	0.295927	8.308584
1258.908000	238.228182	2.914866	0.149332	17.174892	0.295926	8.310068
1258.928000	238.228182	2.914581	0.149332	17.173216	0.295927	8.309257
1258.948000	238.228182	2.919345	0.149329	17.201286	0.295920	8.322839
1258.968000	238.228182	2.916023	0.149331	17.181713	0.295925	8.313369
1258.988000	238.228182	2.916807	0.149331	17.186330	0.295924	8.315603
1259.008000	238.228182	2.916608	0.149331	17.185159	0.295924	8.315036
1259.028000	238.228182	2.913291	0.149333	17.165615	0.295929	8.305580
1259.048000	238.228182	2.914784	0.149332	17.174410	0.295927	8.309835
1259.068000	238.228182	2.909718	0.149336	17.144563	0.295934	8.295394
1259.088000	238.228182	2.914206	0.149333	17.171003	0.295927	8.308187
1259.108000	238.228182	2.909512	0.149336	17.143345	0.295934	8.294805
1259.128000	238.228182	2.915929	0.149331	17.181159	0.295925	8.313101
1259.148000	238.228182	2.915381	0.149332	17.177926	0.295926	8.311536
1259.168000	238.228182	2.914565	0.149332	17.173117	0.295927	8.309210
1259.188000	238.228182	2.917479	0.149330	17.190291	0.295923	8.317519
1259.208000	238.228182	2.919296	0.149329	17.200998	0.295920	8.322700
1259.228000	238.228182	2.916177	0.149331	17.182617	0.295925	8.313806
1259.248000	238.228182	2.918156	0.149330	17.194278	0.295922	8.319448
1259.268000	238.228182	2.920184	0.149328	17.206226	0.295919	8.325230
1259.288000	238.228182	2.915078	0.149332	17.176141	0.295926	8.310673
1259.308000	238.228182	2.914326	0.149333	17.171711	0.295927	8.308529
1259.328000	238.228182	2.906490	0.149338	17.125542	0.295938	8.286190
1259.348000	238.228182	2.915820	0.149331	17.180516	0.295925	8.312790
1259.368000	238.228182	2.915052	0.149332	17.175988	0.295926	8.310599
1259.388000	238.228182	2.919735	0.149329	17.203581	0.295919	8.323950
1259.408000	238.228182	2.914566	0.149332	17.173128	0.295927	8.309215
1259.428000	238.228182	2.919321	0.149329	17.201141	0.295920	8.322769
1259.448000	238.228182	2.915435	0.149332	17.178244	0.295926	8.311691
1259.468000	238.228182	2.918021	0.149330	17.193483	0.295922	8.319064
1259.488000	238.228182	2.920095	0.149328	17.205706	0.295919	8.324978
1259.508000	238.228182	2.917860	0.149330	17.192532	0.295922	8.318604
1259.528000	238.228182	2.912844	0.149334	17.162977	0.295929	8.304304
1259.548000	238.228182	2.919556	0.149329	17.202529	0.295920	8.323441
1259.568000	238.228182	2.912226	0.149334	17.159337	0.295930	8.302542
1259.588000	238.228182	2.912416	0.149334	17.160457	0.295930	8.303084
1259.608000	238.228182	2.919043	0.149329	17.199506	0.295920	8.321978
1259.628000	238.228182	2.921954	0.149327	17.216656	0.295916	8.330276
1259.668000	238.228182	2.920053	0.149328	17.205454	0.295919	8.324856
1259.668000	238.228182	2.918468	0.149329	17.196117	0.295921	8.320338
1259.688000	238.228101	2.923145	0.149326	17.223672	0.295914	8.333671
1259.708000	238.228182	2.932782	0.149319	17.280455	0.295901	8.361145
1259.728000	238.228182	2.922721	0.149326	17.221175	0.295915	8.332462
1259.748000	238.228182	2.917413	0.149330	17.189902	0.295923	8.317331
1259.768000	238.228182	2.917383	0.149330	17.189726	0.295923	8.317246
1259.788000	238.228182	2.916935	0.149331	17.187086	0.295923	8.315969
1259.808000	238.228182	2.915010	0.149332	17.175744	0.295926	8.310481
1259.828000	238.228182	2.920266	0.149328	17.206711	0.295919	8.325464
1259.848000	238.228182	2.914667	0.149332	17.173718	0.295927	8.309501
1259.868000	238.228182	2.914469	0.149332	17.172555	0.295927	8.308938
1259.888000	238.228182	2.909709	0.149336	17.144508	0.295934	8.295367
1259.908000	238.228182	2.919183	0.149329	17.200332	0.295920	8.322378
1259.928000	238.228182	2.913356	0.149333	17.165998	0.295929	8.305765
1259.948000	238.228182	2.917408	0.149330	17.189869	0.295923	8.317315
1259.968000	238.228182	2.911581	0.149335	17.155540	0.295931	8.300705
1259.988000	238.228182	2.918814	0.149329	17.198156	0.295921	8.321325
1260.008000	238.228182	2.917096	0.149330	17.188032	0.295923	8.316426
1260.028000	238.228182	2.919376	0.149329	17.201465	0.295920	8.322926
1260.048000	238.228182	2.918584	0.149329	17.196801	0.295921	8.320669
1260.068000	238.228182	2.914908	0.149332	17.175138	0.295926	8.310188
1260.088000	238.228182	2.921963	0.149327	17.216708	0.295916	8.330301
1260.108000	238.228182	2.916190	0.149331	17.182693	0.295925	8.313843
1260.128000	238.228182	2.919644	0.149329	17.203048	0.295920	8.323692
1260.148000	238.228182	2.920878	0.149328	17.210320	0.295918	8.327210
1260.168000	238.228182	2.925044	0.149325	17.234866	0.295912	8.339087
1260.188000	238.228182	2.919011	0.149329	17.199317	0.295920	8.321887
1260.208000	238.228182	2.920396	0.149328	17.207478	0.295918	8.325835
1260.228000	238.228182	2.917118	0.149330	17.188164	0.295923	8.316490
1260.248000	238.228182	2.920079	0.149328	17.205607	0.295919	8.324930
1260.268000	238.228182	2.920711	0.149328	17.209330	0.295918	8.326731
1260.288000	238.228182	2.925435	0.149324	17.237169	0.295911	8.340201
1260.328000	238.228182	2.923144	0.149326	17.223669	0.295915	8.333669
1260.328000	238.228182	2.923909	0.149325	17.228177	0.295913	8.335851
1260.348000	238.228182	2.920585	0.149328	17.208589	0.295918	8.326373
1260.368000	238.228182	2.921432	0.149327	17.213584	0.295917	8.328790
1260.388000	238.228182	2.922971	0.149326	17.222651	0.295915	8.333177
1260.408000	238.228182	2.917281	0.149330	17.189123	0.295923	8.316954
1260.428000	238.228182	2.920155	0.149328	17.206058	0.295919	8.325148
1260.448000	238.228182	2.921785	0.149327	17.215659	0.295916	8.329794
1260.468000	238.228182	2.915589	0.149332	17.179151	0.295925	8.312129
1260.488000	238.228182	2.906140	0.149339	17.123477	0.295939	8.285191
1260.528000	238.228182	2.908254	0.149337	17.135936	0.295936	8.291220
1260.528000	238.228182	2.910899	0.149335	17.151519	0.295932	8.298759
1260.548000	238.228182	2.914577	0.149332	17.173190	0.295927	8.309245
1260.568000	238.228182	2.905789	0.149339	17.121407	0.295939	8.284190
1260.588000	238.228182	2.920237	0.149328	17.206537	0.295919	8.325380
1260.608000	238.228182	2.923457	0.149326	17.225514	0.295914	8.334562
1260.628000	238.228182	2.924886	0.149325	17.233934	0.295912	8.338636
1260.648000	238.228182	2.916979	0.149331	17.187345	0.295923	8.316094
1260.668000	238.228182	2.917479	0.149330	17.190288	0.295923	8.317518
1260.688000	238.228182	2.921719	0.149327	17.215270	0.295917	8.329606
1260.708000	238.228182	2.920194	0.149328	17.206288	0.295919	8.325260
1260.748000	238.228182	2.923819	0.149325	17.227644	0.295914	8.335592
1260.748000	238.228182	2.919858	0.149328	17.204307	0.295919	8.324301
1260.768000	238.228182	2.916536	0.149331	17.184731	0.295924	8.314829
1260.788000	238.228182	2.912007	0.149334	17.158050	0.295931	8.301919
1260.808000	238.228101	2.921762	0.149327	17.215524	0.295916	8.329728
1260.828000	238.228182	2.915095	0.149332	17.176242	0.295926	8.310722
1260.848000	238.228182	2.918384	0.149330	17.195623	0.295921	8.320099
1260.868000	238.228182	2.921615	0.149327	17.214662	0.295917	8.329311
1260.888000	238.228182	2.920176	0.149328	17.206180	0.295919	8.325207
1260.908000	238.228182	2.914570	0.149332	17.173148	0.295927	8.309225
1260.928000	238.228182	2.915339	0.149332	17.177682	0.295926	8.311419
1260.948000	238.228182	2.916540	0.149331	17.184755	0.295924	8.314841
1260.968000	238.228182	2.912672	0.149334	17.161967	0.295930	8.303815
1260.988000	238.228182	2.913982	0.149333	17.169685	0.295928	8.307549
1261.008000	238.228182	2.914621	0.149332	17.173449	0.295927	8.309370
1261.028000	238.228182	2.916729	0.149331	17.185871	0.295924	8.315381
1261.048000	238.228182	2.909553	0.149336	17.143589	0.295934	8.294922
1261.068000	238.228182	2.904267	0.149340	17.112441	0.295942	8.279852
1261.088000	238.228101	2.906635	0.149338	17.126394	0.295938	8.286603
1261.108000	238.228182	2.902724	0.149341	17.103348	0.295944	8.275452
1261.128000	238.228182	2.911334	0.149335	17.154081	0.295931	8.299999
1261.148000	238.228182	2.912948	0.149334	17.163594	0.295929	8.304602
1261.168000	238.228182	2.919285	0.149329	17.200928	0.295920	8.322666
1261.188000	238.228182	2.910033	0.149336	17.146418	0.295933	8.296291
1261.208000	238.228182	2.909007	0.149337	17.140374	0.295935	8.293367
1261.228000	238.228182	2.917880	0.149330	17.192654	0.295922	8.318662
1261.248000	238.228182	2.909762	0.149336	17.144822	0.295934	8.295519
1261.268000	238.228182	2.912489	0.149334	17.160887	0.295930	8.303292
1261.288000	238.228182	2.916204	0.149331	17.182778	0.295925	8.313884
1261.308000	238.228182	2.911456	0.149335	17.154804	0.295931	8.300349
1261.328000	238.228182	2.912822	0.149334	17.162848	0.295929	8.304241
1261.348000	238.228182	2.907377	0.149338	17.130767	0.295937	8.288719
1261.388000	238.228182	2.911355	0.149335	17.154208	0.295931	8.300061
1261.388000	238.228182	2.913763	0.149333	17.168395	0.295928	8.306925
1261.408000	238.228182	2.907422	0.149338	17.131034	0.295937	8.288848
1261.428000	238.228182	2.905238	0.149339	17.118164	0.295940	8.282621
1261.448000	238.228182	2.909725	0.149336	17.144599	0.295934	8.295411
1261.468000	238.228182	2.900620	0.149343	17.090951	0.295947	8.269454
1261.488000	238.228182	2.903688	0.149341	17.109029	0.295942	8.278201
1261.508000	238.228182	2.904960	0.149340	17.116526	0.295941	8.281828
1261.528000	238.228182	2.907323	0.149338	17.130449	0.295937	8.288565
[truncated: 1,003 more rows]
