# Supplementary material for: Stress relaxation in the presence of sudden strain bursts: Methodology and stress relaxation data of microcast aluminium microwires
Source: Data Brief. 2018 Nov 14;21:2134–41. doi: 10.1016/j.dib.2018.11.047 (PMC6265499; doi:10.1016/j.dib.2018.11.047)
Supplement: Supplementary file 2 — Supplementary material [file mmc2.zip › Data in brief/As-cast/Al4N/Al_20_r_11/Al_20_r_11_doublederivativemethodRESULTS.csv]

2.97083	4	16.242089457450426	1.9153258472288115	0.9987626855287215	0.5329806978887208
4.462177	5	17.027466844594713	1.4252598482520422	0.9976524265490622	0.41965441815535265
5.343174	4	16.6211663660791	0.9843478424168564	0.9996741008956077	0.6078220497335624
5.938875	5	9.136601702943343	1.1974113849268662	0.9973328606610238	0.2306373721192786
6.836682	6	3.772945958700725	0.2647386588982785	0.9941310819363682	0.6275092654787467
7.723591	8	4.042538560662181	0.5195050656435279	0.9934058734121962	0.35052108802925996
8.605787	7	1.8024797498739527	0.22580840773884503	0.9961866923051292	0.602657330793116
9.505166	5	6.277821416738314	0.7253254411738135	0.9980356399447445	0.27711927217182075
10.396166	6	3.5313861693606166	0.27756456998264356	0.9989368906724472	0.7951771236039248
